# Supplementary material for: Genetic dissection of main and epistatic effects of QTL based on augmented triple test cross design
Source: PLoS One. 2017 Dec 14;12(12):e0189054. doi: 10.1371/journal.pone.0189054 (PMC5730204; doi:10.1371/journal.pone.0189054)
Supplement: S9 Supporting Information — (ZIP) [file pone.0189054.s009.zip › z5_650_0.2_10.csv]

309.05	308.04	314.45	316.94	306.62	310.46	308.66	306.19	310.89	312.8	307.51	310.03	311.83	309.36	308.38	307.97	304.82	312.08	310.31	305.95	309.94	313.51	313.12	308.91	312.53	307.73	307.16	312.74	309.62	314.7	309.55	306.45	311.92	305.76	312.47	309.66	312.54	310.83	311.11	305.75	309.51	310.08	312.68	310.53	313.17	308.23	309.14	313.21	307.34	313.84
317.91	314.02	322.26	318.63	319.91	317.28	312.9	316.93	312.47	312.94	316.9	320.21	315.3	319.87	317.93	319.61	313.88	318.63	315.74	314.1	316.66	316.44	314.99	316.21	320.26	313.33	318.2	317.33	317.1	316.25	315.95	316.79	320.93	318.06	315.95	316.43	315.81	310.93	311.81	317.33	317.93	318.97	318.48	316.47	317.49	315.55	317.96	315.59	321.24	316.81
304.05	306	304.63	302.47	302.83	300.99	306.72	305.64	305.17	296.94	301.59	302.72	300.42	302.09	304.34	304.59	306.17	306.85	297.29	298.19	301.6	304.61	303.62	303.34	304.37	311.13	305.93	300.82	303.87	304.66	307.81	300.26	312.08	302.58	303.12	301.91	303.59	301.21	299.23	299.13	301.16	302.2	305.87	301.58	303.9	300.21	305.58	300	301.19	301.15
301.63	301.24	303.26	303.5	301.64	308.7	300.5	308.34	301.92	302.42	302.21	301.84	304.84	304.75	303.66	309.22	304.17	300.01	302.55	303.69	304.07	306.71	304.95	301.6	301.45	299.35	309.41	304.01	302.46	302.7	307.37	296.61	298.76	298.49	297.9	306.16	308.22	306.22	302.17	307.2	304.2	307.78	307.07	300.38	309.4	304.7	300.97	303.47	295.72	303.24
304.15	303.17	303.4	304.43	304.96	306.38	311.12	309.99	308.51	307.93	306.53	309.56	307.64	300.82	303.19	305.24	304.48	306.72	303.36	307.63	308.8	309.87	303.9	310.51	307.87	301	303.66	303.46	302.62	308.21	305.53	309.02	310.17	302.04	309.25	305.39	308.77	305.57	307.14	304.32	305.24	303.52	304.93	304.37	306.08	308.3	301.4	308.32	309.77	306.75
314.03	314.41	311.04	314.99	314.61	316.08	315.56	321.48	318.76	314.35	319.79	317.72	317.32	320.7	316.71	314.89	315.82	319.5	314.25	317.44	313.16	317.63	322.04	319.33	312.19	314.49	313	315.21	316.41	318.87	315.02	313.5	311.89	318.98	312.74	313.92	316.97	314.76	314.99	314	314.34	315.12	314.95	318.17	318.87	312.88	317.75	319.67	315.12	319.7
293.69	297.4	295.89	297.26	294.66	298.87	295.38	298.39	300.8	297.42	296.08	298.59	301.34	293.9	294.73	299.39	288.17	296.82	293.61	298.11	294.99	295.29	296.65	301.81	296.72	295.83	299.08	297.34	293.08	298.39	297.72	296.96	300.42	297.01	295.62	297.08	301.15	295.14	297.14	298.13	298.79	299.15	298.18	296.6	298.4	286.82	298.18	296.15	297.96	294.94
300.63	301.75	303.13	299.38	303.4	302.82	297.21	308.07	300.72	302.59	307.07	305.59	305.26	304.5	305.93	303.14	302.83	303.59	305.22	306.45	302.31	300.55	300.94	308.18	305.87	306.8	302.93	303.55	300.75	305.16	301.63	299.02	297.03	305.46	307.66	301.66	306.78	304.8	303.42	305.41	300.37	302.42	303.97	303.89	305.28	305.32	301.67	303.47	301.91	299.52
307.35	305.27	306.41	303.36	303.08	304.29	300.02	298.23	311.26	306.02	302.23	303.19	307.86	301.72	306.95	310.16	305.03	304.41	302.32	299.5	306.89	304.59	310.51	308.63	304.76	305.66	309.66	301.94	308.91	306.23	308.81	309.96	305.8	304.52	307.64	305.45	303.14	305.14	298.78	308.33	303.8	298.33	305.92	303.19	308.73	304.12	309.33	303.8	302.78	301.66
315.64	311.94	311.01	314.93	314.84	313.33	313.28	317.82	312.84	313.27	313.92	312.17	313.94	313.71	311.97	313.21	318.36	317.23	317.94	315.26	313.79	313.98	316.6	316.21	316.26	317.82	312.58	316.08	316.42	318.5	312.1	315.05	315.26	312.28	315	312.08	314.3	310.57	311.37	312.56	311.51	316.82	313.79	312.64	306.98	316.06	312.95	315.78	313.84	312.69
317.3	321.26	317.34	323.14	318.87	316.41	322.71	318.59	315.74	318.98	316.16	321.59	318.63	317.12	317.29	317.5	323.65	316.74	320.61	318.68	318.75	317.19	318.84	317.45	316.75	319.86	318.26	319.97	317.41	313.18	319.95	318.69	315.38	320.32	315.31	316.75	324.84	313.48	316.49	317.78	316.42	319.66	319.03	314.72	314.84	319.4	321.27	321.06	316.48	315.22
331.02	323.19	326.06	327.63	324.48	325.95	323.42	315.77	323.52	329.03	328.68	324.6	321.39	325.26	324.46	326.27	316.03	321.96	325.6	326.52	327.26	324.04	325	329.72	322.68	328.16	325.03	322.57	329.08	319.06	327.13	324.29	327.92	324.87	323.19	326.58	324.63	324	325.36	327.53	326.88	322.49	326.11	326.69	325.48	322.33	324.72	327.8	320.8	323.51
310.21	304.18	316.51	311.01	312.57	314.41	315.91	314.6	312.95	313.5	311.93	316.95	306.03	316.42	313.05	310	309.6	313.7	315.57	317.65	313.81	308.41	311.76	309.52	314.21	312.63	314.65	309.12	311.66	316.99	309.64	317.85	310.58	312.53	316.81	311.04	314.98	312.13	310.21	313.04	313.95	310.18	309.73	312.76	310.9	315.57	314.62	316.1	310.46	312.14
304.18	304.58	304.79	306.02	303.27	306.57	305.06	306.29	305.72	308.1	307.53	305.04	308.07	303.24	303.51	308.81	303.11	303.72	305.13	307.23	305.94	311.35	306.17	304.36	309.23	307	310.42	306.3	309.57	308.79	302.32	303.22	308.28	305.3	300.41	312.42	305.85	312.99	303.73	301.02	304.76	306.18	300.98	306.49	307.48	302.94	303.75	307	304.62	304.55
317.57	311.4	308.31	315.48	320.45	312.86	314.42	312.66	311.12	312.78	312.85	319.81	312.67	310.44	315.42	311.06	320.55	314.7	316.08	315.72	315.28	311.78	319.71	310.45	316.94	314.51	313.47	312.39	312.76	316.15	313.97	314.44	314.1	312.58	312.18	314.66	315.34	314.93	312.42	317.06	314.45	312.92	320.32	314.51	317.95	320.26	314.11	318.58	306.39	319.28
313.92	317.98	318	321.68	314.08	318.49	315.93	314.44	313.33	321.08	322.84	322.61	319.69	317.76	321.3	321.43	318.09	316.75	312.71	319.88	318.56	316.85	322.1	316.8	318.93	318.23	317.9	314.09	321.4	319.25	313.65	315.67	319.81	319.58	317.16	319.35	320.6	317.39	318.77	318.56	317.57	318.42	324.08	317.04	311.9	318.82	320.01	317.5	316.92	318.7
329.65	323.16	324.28	324.67	329.02	326.08	330.45	323.5	319.36	323.31	323.31	323.51	324.54	322.84	331.1	322.96	325.44	329.11	328.33	322.69	324.6	327.91	324.17	328.71	325.84	324.22	325.09	322.2	316.69	323.8	324.53	322.21	326.72	326	323.65	324.73	332.8	325.38	324.96	322.56	322.03	320.36	325.95	316.41	322.58	322.83	328.08	321.85	323.33	316.51
310.24	308.97	305.88	308.24	307.33	313.11	309.17	312.84	313.51	311.06	309.42	309.75	305.61	313.46	305.9	308.32	310.96	307.8	308.85	313.04	306.93	314.04	306.81	308.64	310.25	308.24	307.94	310.72	312.85	313.65	310.17	306.09	313.17	309.44	309.62	307.96	309.84	313.13	310.45	312.88	305.1	308.42	305.55	308.78	308.04	309.56	312.56	308.01	309.03	304.48
296.15	294.36	292.71	296.58	295.32	293.74	299.19	294.48	295.79	304.16	298	298.94	296.9	292.8	301.36	292.59	290.67	296.43	295.76	295.2	295.17	297.83	296.84	299.75	296.4	298.02	296.93	293.7	297.97	295.44	298.21	295.51	299.92	290.81	297.26	296.97	297.64	299.06	298.46	295.04	288.48	289.98	295.69	297.53	298.07	298.09	293.63	298.56	299.14	302.13
328.31	325.29	322.75	333.34	320.43	320.34	322.95	326.78	322.48	319.82	325.45	322.21	320.57	323.22	324.56	319.83	324.18	326.56	321.37	319	324.55	326.9	322.61	321.37	324.45	328.83	320.06	320.96	326.58	319.44	321.98	325.83	322.19	322.4	327.6	329.09	324.49	323.07	325.22	323.21	317.97	327.76	329.79	322.02	322.67	321.62	322.82	324.13	326.29	328.19
312.11	311.74	316.79	314.02	316.36	304.7	311.45	315.1	315.64	317.93	309.69	319.62	307.12	310.28	314.34	314.31	313.34	314.34	313.1	315.18	316.01	312.69	312.43	314.64	314.22	315.98	316.72	311.8	316.47	316.58	315	314.55	317.55	309.81	314.41	318.49	316.62	310.27	312.43	309.19	316.2	314.33	314.32	313.42	315.06	314.44	314.09	313.21	318	307.77
321.94	316.66	318.3	323.91	319.71	316.62	316.92	319.74	320.18	320.76	317.1	321.77	326.13	319.48	317.75	322.96	320.47	322.39	317.37	316.2	319.88	316.92	313.94	322.94	318.4	322.02	319.29	320.9	321.52	317.28	318	318.14	319.28	318.85	321.08	320.6	322.29	319.12	321.18	320.93	311.81	318.79	317.81	317.07	323.22	313.74	320.03	316.9	326.68	319.82
298.66	301.46	299.71	305.34	303.09	300.57	305.92	297.54	301.53	306.03	300.98	308.82	306.45	297.66	307.45	301.79	305.89	306.91	302.77	306.7	305.07	306.02	304.65	305.78	300.38	307.14	299.21	303.57	304.51	305.29	303.17	308.53	305.16	307.65	299.07	303.87	297.25	303.83	301.38	306.2	302.72	301.98	304.8	305.57	301.86	297.74	307.59	302.72	306.39	301.19
316.11	315.35	322.33	316.51	318.53	309.8	312.93	314.8	309.67	317.6	315.91	316.6	312.64	312.81	319.65	316.07	315.09	311.49	311.21	315.1	315.59	309.12	319.1	318.76	311.83	318.73	318.23	311.09	315.8	316.56	321.63	317.41	314.92	307.9	321.78	312.99	315.83	318.33	315.22	318.95	311	319.42	314.08	311.13	321.84	312.09	314.93	312.04	320.39	316.08
305.25	308.5	305.26	303.17	305.58	305.25	305.94	310.69	309.5	304.5	311.31	311.5	306.89	304.97	305.94	310.41	308.23	308.57	306.73	309.36	310.98	305.51	303.66	310.9	304.51	306.3	308.59	301.24	311.67	310.5	307.54	307.03	306.67	310.47	309.86	307.75	310.78	307.4	305.27	309.57	309.67	307.65	306.88	308.41	308.4	310.56	309.19	303.6	308.61	303
295.53	291.54	292.62	293.26	293.62	296.9	290.76	295	300.64	291.83	294.68	295.29	292.54	290.99	297.99	299.18	295.51	292.12	292.27	293.36	290.61	292.11	292.32	291.15	294.67	292.38	296.94	295.63	295.73	296.04	296.12	298.67	303.32	295.95	296.99	293.53	292.11	295.35	294.8	292.6	296.55	294.94	291.78	292.6	290.68	293.39	293.35	298	298.19	291.7
308.27	308.96	305.72	308.97	306.52	311.05	303.75	308.03	311.52	306.88	305.73	303.29	310.68	299.9	307.14	304.99	307.99	308.53	304.1	305.71	304.5	311.68	306.8	302.56	310.18	307.14	308.24	307.77	307.68	308.66	308.5	303.56	305.13	311.85	309.05	303.85	307.4	307.81	303.49	312.32	305.43	306.07	306.87	302.73	309.15	307.67	303.52	306.55	309.03	307.84
324.52	331.51	323.27	327.09	327.96	326.86	325.71	326.48	326.65	325.75	330.16	327.39	325.45	330.19	329.8	327.4	325.71	323.25	325.06	328.95	323.86	324.71	327.47	326.4	329.02	326.69	325.58	325.95	330.24	324.53	326.7	325.18	323.97	328.81	330.1	331.56	325.63	325.58	331.3	323.65	330.78	327.93	330.79	328.48	323.67	324.75	322.62	322.28	322.62	329.21
304.62	303.49	307.68	304.98	308.34	304.7	305.79	305.72	307.61	302.31	305.21	302.41	306.38	299.88	307.83	307.4	308.02	305.71	306.28	305.18	302.8	302.52	307.28	301.03	306.67	309.19	305	303.51	310.16	306.69	308.81	304.6	304.56	301.79	302.32	304.77	307.18	303.51	300.8	304.98	301.02	305.22	307.22	309.94	309.06	300.22	306.84	303.37	306.84	306.36
301.39	299.58	303.26	299.66	305.2	302.75	302.2	302.21	303.43	304.86	299.64	303.22	306.75	306.95	303.01	303.52	304.38	302.12	301.4	304.28	306.37	303.55	300.22	300.33	303.84	299.09	306.78	303.92	304.46	301.69	306.54	302.81	302.63	297.75	302	301.23	299.87	302.25	303.13	309.25	301.26	297.13	303.12	300.25	300.86	304.77	302.32	302.22	301.96	305.01
325.5	324.26	326.32	322.45	321.41	330.84	322.37	327.57	327.22	325.84	324.67	324.48	320.01	326.59	327.55	322.21	320.34	320.21	326.3	325.79	323.87	316.2	326.3	320.47	321.2	323.31	326.42	322.47	327.1	325.89	324.72	322.82	322.69	323.05	318.7	319.99	325.53	321.7	322.51	324.15	323.08	327.81	328.29	331.09	324.81	323.81	322.4	328.67	321.79	319.37
310.77	312.68	310.99	311.7	319.79	318.06	316.45	307.13	311.11	319.62	315.43	317.44	318.39	309.89	314.82	315.96	324.47	315.51	315.21	312.15	319.25	317.78	316.15	310.69	313.18	318.26	320.77	313.42	317.49	317.18	320.55	321.16	315.24	314.18	310.59	313.26	318.53	314.06	322.19	314.94	312.6	310.47	313.19	313.17	318.56	309.77	324.6	318.56	315.49	320.17
298.44	298.32	295.75	297.18	296.96	298.07	293.9	292.15	295.63	296.04	294.71	293.9	295.76	296.7	293.15	293.64	294.76	296.27	294.33	293.39	294.31	297.46	292.19	293.08	297.79	291.6	290.51	299.07	298.83	292.97	294.58	290.7	296.01	295.7	297.23	293.07	293.1	293.42	294.49	292.48	296.42	298.02	299.92	294.51	294.13	291.29	297.58	297.24	293.26	294.18
297.66	297.88	300.15	298.7	300.2	300.29	304.56	301.01	302.19	295.93	302.67	307.55	300.12	300	299.51	298.99	299.25	302.78	306.47	302.48	299.31	299.3	307.14	298.75	299.13	303.65	301.07	301.81	297.55	305.72	298.78	300.3	305.35	295.85	301.25	299.27	303.45	301.42	300.57	299.67	299.61	298.44	305.86	299.12	297.39	308.79	302.04	300.92	302.19	303.97
301.18	310.91	304	303.83	297.03	302.44	302.87	304.6	303.58	301.28	301.9	302.39	294.49	301.68	299.87	296.65	304.22	305.65	302.51	303.46	298.13	304.04	304.88	299.52	299.22	302.27	299.77	302.12	302.71	305.6	306.91	305.92	304.56	303.4	303.6	300.44	303.39	299.25	302.54	302.98	298.29	306.74	299.64	306.44	304.56	297.86	302.64	298.68	301.15	304.72
317.81	314.24	315.31	322.19	313.47	319.26	312.96	314.33	315.69	314.31	315.43	318.5	317.94	317.21	315.4	315.48	316.68	314.51	314.23	319.65	313.2	313.09	317.88	320.28	317.46	313.1	315	318.91	322.32	316.7	312.72	314.16	317.48	313	318.99	312.38	314.6	314.73	317.39	317.81	316.44	314.66	316.85	314.18	313.49	315.4	316.94	314.83	315.28	316.44
317.76	312.77	311.43	319.25	314.82	315.69	318.84	314.69	312.39	317.27	317.6	316.09	313.69	312.26	311.74	315.39	310.94	309.65	309.15	314.27	313.51	316.01	314.45	316.23	320.66	317.42	316.14	313.75	314.5	319.85	309.61	315.18	312.77	318.41	316.26	316.81	312.54	315.85	316.43	307.84	316.15	315.4	319.54	310.73	310.08	321.44	318.56	315.84	317.95	318.59
296.35	298.78	299.3	298.82	302.29	303.2	302.69	299.98	298.24	300.9	299.38	303.01	299.49	295.93	291.66	300.25	296.72	301.27	302.65	300.24	297.43	301.45	309.01	298.12	303.18	301.45	300.24	300.51	299.82	298.44	298.61	302.29	300.11	300.41	297.27	302.42	305.33	300.86	301.2	299.72	301.76	291.79	302.64	300.97	297.3	298.95	300.69	300.31	298.19	299.34
309.51	311.96	314.58	314.28	312.4	316.8	312.85	314.97	307.76	317.62	316.01	313.79	315.04	314.42	310.46	309.53	311.75	317.09	314.61	317.54	316.25	315.06	310.29	303.75	312.21	312.86	312.28	315.51	318.88	312.36	312.52	313.75	311.2	314.63	315.98	310.09	311.99	312.56	309.45	310.71	313.81	316.01	319.67	308.89	313.92	311.44	310.94	308.66	313.1	309.52
297.99	298.09	294.16	293.35	295.44	302.68	301.26	293.17	295.49	296.56	299.07	299.1	296.51	298.33	301.88	296.06	298.5	297.97	298.46	294.35	292.25	300.41	292.4	296.71	296.8	298.18	300.71	295.76	294.28	301.37	298.29	301.55	294.83	293.52	297.46	301.44	295.1	294.97	298.71	297.33	299.52	296.36	293.74	298.18	299.14	297.04	300.25	298.37	293.65	294.99
317.77	319.23	316.17	318.26	316.76	318.53	322.35	316.28	319.26	315.52	312.75	317.46	318.75	317.84	321.33	323.65	316.29	322.85	325.04	319.95	320.04	318.3	318.43	316.96	319.04	315.18	318.37	317.19	316.53	316.62	321.95	322.1	320.9	316.66	322.25	322.97	321.56	316.71	314.95	322	321.19	321.27	321.35	317.23	319.87	318.18	317.19	321.69	320.24	318.68
317.73	315.92	323.98	320.94	314.82	318.29	320.82	319.89	319.58	315.02	317.41	319.6	320.37	314.11	320.76	323.5	316.87	317.08	314.98	313.67	309.03	317.37	319.79	322.03	315.3	315.9	323.57	317.95	317.3	318.94	318.96	315.21	322.08	317.63	315.16	318.26	317.22	318.78	317.5	314.38	319.48	312.46	314.68	321.03	317.02	317.12	318.01	321	317.66	311.24
303.37	303.16	301.8	300.56	304.91	300.57	304.02	305.27	300.6	303.41	304.42	299.92	301.66	300.7	304.77	306.71	303.07	304.38	304.03	306.6	301.92	302.69	300.99	305.52	298.79	303.89	303.1	302.88	301.37	303.68	305.15	304.25	305.03	299.89	303.78	302.82	303.8	301.33	307.27	302.51	304.43	308.5	303.85	305.26	302.99	305.57	308.94	305.28	298.9	304.37
304.23	305.92	298.53	300.47	307.4	308.58	304.45	306.41	299.75	304.27	295.04	303.51	299.99	300.34	299.09	302.51	303.99	299.35	303.38	300.49	299.65	298	303.18	299.78	302.14	297.07	302.34	304.92	301.42	304.8	300	307.52	300.95	296.51	299.88	299.92	304.76	306.78	302.39	300.79	301.94	302.52	303.45	305.11	302.28	304.24	301.49	305	306.47	303.51
301.76	304.12	305.65	302.66	301.8	303.25	307.52	300.63	301.95	305.16	310.96	301.8	300.9	303.98	304.55	301.45	299.92	304.86	302.65	301.88	302.66	306.69	303.79	297.75	301.69	307.4	306.83	305.41	299.33	305.62	300.33	300.96	299.24	306.07	306.76	301.14	302.48	302.47	302.39	303.72	305.4	303.88	299.5	303.24	298.88	306.55	307.72	302.74	300.84	304.97
306.7	303.17	301.21	300.37	300.94	302.26	298.57	302.84	300.08	301.58	301.42	298.4	302.12	301.24	302.61	303.7	301.06	299.91	301.24	302.66	306.15	299.89	304.55	301.9	304.66	298.71	302.96	302.18	308.5	303.13	303.81	303.5	305.38	301.78	305.64	304.07	303.22	303.89	303.18	305.2	303.35	299.91	304.33	302.57	304.44	306.72	299.1	296.9	297.42	300.58
306.92	307.06	305.57	311.75	303.27	303.59	306.2	305.53	307.12	311.88	308.37	308.78	305.62	306.24	303.98	305.62	308.38	309.19	308.87	306.06	306.26	305.41	303.15	305.16	308.67	308.83	304.57	302.99	304.11	309.29	308.05	305.07	307.57	304.7	305.6	306.97	302.85	306.52	306.21	309.01	306.35	307.32	310.75	307.5	305.98	306	307.17	305.34	302.52	308.31
315.94	319.09	315.53	317.5	318.02	321.02	317.56	315.31	314.27	318.89	315.84	316.26	318.85	315.31	317.27	314.33	315.58	317.63	316.04	322.68	314.51	320.74	316.06	316.88	316.68	316.8	311.92	317.42	317.36	320.18	316.21	311.58	313.47	317.07	319.2	314.48	311.44	312.08	319.01	316.81	315.12	315.82	315.6	319.72	320.65	316.26	317.7	317.02	314.19	316
311.95	312.76	318.24	313.4	315.76	314.27	314.03	312.13	314.6	314.49	314.97	308.41	310.65	315.69	312.29	306.74	310.48	314.97	320.69	313	309.12	313	313.05	313.35	317.31	310.96	317.44	311.75	311.39	318.57	316.83	313.93	313.34	313.22	309.5	307.72	311.84	314.87	313.62	313.41	310.25	316.55	309.59	310.79	311.32	314.39	313.92	314.15	316.94	314.65
309.54	309.73	314.36	312.45	310.97	308.43	308.88	309.32	314.12	309.29	307.29	309.22	315.1	308.96	316.24	309.21	310.1	312.1	311.91	307.54	307.96	309.57	311.2	311.55	310.65	308.08	311.35	310.01	310.3	313.68	309.67	310.51	308.37	312.39	310.19	308.18	314.46	309.4	311.1	311.56	315.92	310.46	312.4	308.79	315.13	313.11	311.78	310.2	311.73	311.99
307.45	300.01	299.33	304.71	300.23	301.16	305.15	302.18	303.97	304.6	302.36	303.59	303.45	301.68	298.72	305.35	304.03	308.65	304.66	300.52	302.85	303.73	301.81	306.28	305.43	306.73	302.93	303.27	301.65	307.26	299.73	306.28	301.97	300.89	305.1	301.11	302.81	295.98	301.03	298.55	301.81	305.23	302.41	304.35	302.09	300.39	304.55	303.77	302.45	299.2
297.93	291.87	290.7	296.02	295.6	297.96	290.99	292.88	294.27	293.18	295.55	295.52	296.12	296.28	292.89	293.57	290.43	291.21	297.73	296.72	300.64	291.7	299.87	293.49	291.77	292.47	295.54	296.55	290.39	291.62	295.67	295.55	298.11	293.67	296.52	296.24	296.56	295.86	297.97	298.3	289.79	290.93	294.26	293.84	293.01	299.34	296.46	293.2	288.85	300.57
303.16	300.59	306.37	308.37	300.49	304.37	306.6	308.75	299.44	304.49	304.94	306.26	305.2	308.49	299.15	298	301.05	304.19	306.69	302.14	306.09	301.09	306.63	305.15	302.63	302.71	300.93	303.67	306.65	301.88	304.05	304.46	304.79	306.07	305.31	307.11	310.97	307.46	306.03	307.21	307.35	301.01	307.85	311.93	301.44	303.56	306.93	307	301.51	308.15
303.85	302.9	306.7	308.66	312.8	308.14	311.62	308.82	304.82	309.26	304.92	308.66	305.4	305.06	306.77	298.1	306.47	305.07	301.64	307.75	307.15	309.31	310.36	302.43	301.89	303.25	306.39	308.96	303.38	305.07	308.85	304.52	306.72	306.45	307.92	304.66	307.72	304.75	308.22	310.51	306.49	301.45	307.82	305.62	306.42	303.12	303.36	310.75	302.49	307.18
302.8	309.32	308.62	300.88	307.54	304.75	307.45	304.56	310.36	306.3	306.34	303.7	305.76	308.02	311.01	305.11	309.48	306.13	308.88	302.86	305.75	300.66	307.71	297.46	308	306.82	304.2	310.26	308.42	304.97	310.15	301.09	307.43	302.92	309.86	309.67	305.46	306.33	307.07	305.25	306.11	307.93	303.44	304.38	307.56	308.62	304.36	303.95	304.95	301.43
326.19	324.99	327.15	325.44	328.41	329.67	327.6	326.62	322.37	326.39	322.89	324.78	325.54	326.35	330.59	323.91	331.79	324.47	328.2	327.13	329.31	329.97	329.46	331.78	331.6	327.47	330.09	325.81	330.48	329.86	327.45	325.27	325.92	328.75	328.08	332.85	328.65	325.83	324.91	326.87	331.77	333.69	329.74	322.61	328.22	328.55	330.76	328.19	327.94	331.9
298.36	295.21	289	291	294.93	292.92	291.41	300.47	293.59	291.1	299.21	296.17	296.6	295.43	296.02	301.36	290.22	292.25	295.84	296.32	296.62	292.94	291.09	293.78	297.46	298.55	293.02	294.57	292.56	298.15	294.36	297.51	295.9	299.53	297.45	297.61	295.99	290.8	293.29	293.05	296.89	296.92	296.3	296.2	297.76	298.4	294.6	301.13	290.72	292.46
306.41	305.79	297.56	299.3	297.59	297.5	305.71	298.8	297.63	301.34	298.93	297.36	298.41	300.46	296.45	296.28	294.42	301.58	302.12	296.82	300.58	301.19	298.34	300.99	301.5	297.69	296.44	301.19	306.87	300	300.14	298.29	302.23	302.7	298.71	303.32	299.37	297.79	302.13	300.65	302.75	300.49	296.56	299.01	306.53	299.21	298.6	300.9	299.37	303.21
313.19	314.83	317.24	318.68	318.45	314.31	313.17	314.06	317.11	315.93	315.32	318.04	315.41	311.76	313.37	313.99	319.09	315.31	312.48	313.64	317.77	319.14	312.13	315.7	313.8	311.86	316.8	313.41	315.81	320.38	316.33	317.49	317.43	320.28	316.77	313.92	315.37	315.13	324.23	312.09	320.23	317.26	316.55	316.64	321.32	314.68	317.8	311.13	318.49	316.28
315.02	309.24	311.96	310.28	310.04	308.33	311.39	309.52	310.85	307.59	310.29	312.87	309.26	313.02	310.17	311.02	314.29	308.85	307.86	316.12	313.27	312.49	304.05	310.32	311.96	308.27	315.05	317.56	312.65	310.92	311.95	307.2	309.79	309.58	309.76	302.58	312.91	309.44	312.6	308.29	308.01	312.38	312.28	308.32	309.43	312.86	308.13	310.18	312.66	311.11
301.85	304.96	300.5	303.64	299.74	302.63	296.61	304.13	306.38	303.27	306.29	302.07	298.35	299.01	295.84	302	301.78	302.34	307.82	301.78	302.16	303.48	303.05	301.58	301.07	300.83	308.35	303.49	302.07	308.04	300.44	302.06	297.78	304.65	307.02	300.21	302.06	300.21	305.69	306.43	304.75	303.87	301.33	302.88	305.28	299.88	296.22	306.86	302.69	301.56
319.48	317.91	320.96	322.31	322.21	317.21	316.7	316.77	318.14	319.98	320.64	321.45	317.43	320.63	320.64	318.85	320.67	319.41	321.19	320.84	317.39	321.17	323.09	322.42	315.89	312.66	321.94	322.69	316.65	318.78	316.37	319.42	319.25	320.24	325.24	314.53	320.17	323.05	317.56	317.96	321.36	318.7	322.21	315.96	317.97	320.31	321.6	315.46	318.69	316.14
324.75	326.55	322.54	317.68	327.05	329.5	327.31	327.58	321.68	321.38	323.45	323.47	324.74	323.53	326.34	328.13	326.81	323.23	324.21	323.18	319.51	322.45	324.14	326.97	323.67	324.85	324.61	324.98	321.62	325.35	326.36	325.3	324.84	323.09	327.86	326.72	331.18	325.56	325.91	318.34	317.96	322.62	323.71	322.55	318.95	324.91	327.78	327.51	322.35	329.17
327.83	331.84	330.76	327.36	331.64	329.19	331.36	323.2	327.8	325.95	322.6	329.78	329.55	328.88	327.17	325.06	325.72	329.42	329.83	326.08	328.13	325.8	324.37	323.83	325.37	329.95	325.98	324.86	328.7	325.77	325.58	329.74	327.62	326.72	329.87	322.96	327.93	327.99	324.16	325.38	323.65	328.88	324.34	329.58	327.77	329.16	328.38	327.86	329.91	330.16
313.83	309.25	308.94	307.27	307.93	304.36	307.02	311.81	311.43	309.05	307.73	311.26	309.54	312.94	306.79	309.69	313.38	309.72	307.99	309.31	308.26	311.32	315.84	307.69	314.09	311.81	309.23	309.9	311.17	313.37	313.63	308.6	311.52	306.42	307.24	311.62	312.06	315.13	310.46	311.77	309.41	313.9	309.67	312.08	306.51	311.49	310.5	310.46	310.23	305.38
298.98	297.23	303.94	294.65	294.88	294.94	299.42	298.8	301.47	295.14	293.69	297.91	298.64	296.76	296.24	303.56	296.79	297.77	296.27	301.71	294.43	294.12	296.23	297.13	295.59	295.9	296.59	299.05	299.28	290.35	298.91	297.2	294.17	294.62	296.91	295.56	295.88	297.42	296.6	294.14	300.47	293.51	298.57	300.95	300.29	295.49	299.56	293.19	295.57	300.16
318.96	313.17	317.69	312.96	316.71	313.44	312.7	310.66	318.03	316.62	313.62	316.42	314.08	310.96	315.33	310.58	314.72	311.42	316.4	321.07	313.91	322.89	313.37	318.49	317.88	313.59	317.29	310.38	315.6	310.59	313.59	315.08	311.55	311.91	312.18	313.62	312.77	315.55	311.49	316.28	314.11	314.66	314.63	311.97	315.68	311.03	315.54	311.33	316.17	314.62
313.76	312.8	311.29	310.32	312.75	311.92	313.83	306.78	309.88	309.93	316.05	310.51	309.56	312.02	308.45	314.5	317.02	308.63	312.55	312.57	308.86	312.02	311.39	304.44	315.31	312.97	311.2	316.46	314.5	314.3	311.73	313.75	310.88	317.03	313.13	301.28	316.58	310.81	310.01	310.55	314.4	311.61	308.97	313.24	311.85	313.93	314.67	311.81	313.76	311.35
291.94	290.17	298.72	291.27	295.76	296.07	295.58	296.81	297.03	295.41	296.22	289.19	287.92	295	290.67	295.34	292.29	297.51	295.62	294.97	290.67	294.84	289.96	296.64	293.03	298.39	289.68	294.88	292.9	294.28	290.59	292.46	295.89	290.6	298.11	298.37	297.71	291.12	290.45	293.55	293.8	294.11	296.59	300.32	292.61	296.49	289.74	291.41	293.51	295.45
293.31	293.15	296.89	293.03	297.37	291.34	294.57	292.59	292.41	294.92	293.47	288.4	294.3	292.3	290.97	291.7	292.88	292.24	297.7	292.17	291.51	293.18	294.34	292.37	292.68	297.04	293.58	299.08	295.73	290.74	291.77	295.79	293.07	293.87	291.83	297.69	292.63	291.91	292.28	293.79	293.03	287.73	294.16	290.38	299.21	293.48	297.62	294.22	294.7	296.05
323.86	324.59	323.79	320.84	321.55	319.78	323.67	322.05	325.19	321.1	325.09	326.79	325.72	323.64	325.83	326.23	324.52	325.29	324.54	323.66	325.34	324.98	328.36	326.03	326.15	320.67	322.58	320.74	324.05	328.51	326.42	328.04	323.02	324.8	327.43	326.95	326.45	323.25	324.31	327.51	325.39	327.89	324.29	326.64	325.48	326.69	323.36	327.64	331.26	326.09
312.68	313.44	310.14	317.16	310.96	315.58	308.55	318.44	312.92	314.93	311.5	316.21	317.08	312.47	308.64	314.74	311.4	310.35	310.96	314.58	312.54	308.59	310.73	314.9	312.23	315.19	308.75	314.83	315.91	314.79	308.88	310.81	313.52	308.88	312.52	315.32	317.24	312.09	315	319.75	316.67	311.6	311.95	315.37	310.78	315.61	313.07	317.06	316.75	311.34
318.73	317.83	313.35	317.4	313.82	314.09	312.47	311.1	316.27	313.92	314.64	313.61	313.57	313.64	315.78	311.42	317.79	313.35	314.34	318.09	310.44	315.79	320.64	311.78	317.71	314.8	316.7	316.5	310.51	313.5	319.31	316.54	314.64	315.23	317.12	317.4	315.97	314.53	316.31	315.81	315.12	318.06	314.26	311.15	314.99	315.38	317.38	316.45	312.98	315.69
303.13	305.73	305.65	307.77	306.13	307.38	306.17	307.13	305.79	303.53	306.46	304.11	309.63	303.03	303.24	310.65	306.28	304.52	305.39	309.54	305.34	306.32	303.1	304.11	300.91	304.3	299.26	308.75	303.88	301.08	307.14	307.3	305.64	312.25	306.62	305.71	308.17	298.97	305.32	306.27	305.7	300.14	306.34	305.41	306.64	301.08	305.11	308.32	304.72	306.45
309.34	317.65	312.91	315.23	307.62	312.01	310.91	307.19	310.78	307.92	311.85	316.39	314.47	312.71	307.64	311	313.98	315.13	309.71	310.11	314.92	312.2	311.89	311.03	312.79	314.27	314.09	310.72	312.9	310.95	313.99	315.94	308.19	317.41	305.85	309.72	310.84	311.77	313.81	313.56	313.99	312.54	312.07	314.15	312.61	315.46	311.5	314.47	316.07	316.16
326.8	321.36	324.18	320.79	328.15	322.76	324.06	327.82	323.93	327.66	330.24	328.35	328.33	325.99	322.42	329.62	324.47	326.97	326.05	325.72	328.49	326.31	325.83	323.93	324.27	324.84	324.78	327.93	326.45	327.48	323.71	325.17	325.11	327.63	325.07	324.43	327.64	319.12	324.37	327.49	323.88	322.29	324.03	322.16	325.6	322.77	324.96	325.64	326.3	323.2
312.94	315.98	311.82	303.53	308.11	316.28	308.26	313.56	308.47	314.24	312.5	308.85	310.4	309.75	314.15	312.67	314.4	305.6	311.8	313.91	312.78	313.32	313.42	306.44	312.03	307.15	316.25	310.84	312.32	314.09	315.3	315.05	308.09	314.68	310.33	317.42	312.37	314.95	312.27	313.47	317.38	314.41	311.96	304.47	310.07	310.65	310.93	310.21	309.87	313.62
316.41	313.47	317.25	315.73	318.35	312.21	314.16	318.96	314.69	318.05	312.66	319.09	317.93	315.94	316.24	315.21	316.55	314.81	319.25	310.32	314.1	315.91	314.94	319.15	317.46	313.23	309.16	310.97	317.45	319.54	313.57	313.98	321.22	315.11	312.45	313.95	315.25	314.88	314.03	309.64	315.32	316.88	320.93	312.92	316.37	317.57	318.5	315.13	313.82	316.66
305.72	301.49	305.8	300.52	301.96	301.21	305.38	298.3	304.55	302.05	309.09	302.52	300.04	303.29	306.94	301.72	307.11	303.63	308.85	305.5	306.83	305.75	301.36	300.27	308.51	303.84	305.55	303.52	305.6	298.73	305.75	304.59	308.66	303	309.01	305.44	306.53	303.69	302.83	308.1	304.6	305.84	301.96	304.54	299.26	302.58	301.83	300.11	301.95	302.5
291.76	295.46	297.72	294.47	295	297.08	292.69	295.99	294.97	296.69	295.88	292.79	294.88	292.05	291.88	292.31	292.98	291.14	298.14	298.52	294.31	297.89	292.04	290.57	297.94	293.27	295.82	288	295.02	294.48	300.04	295.98	294.92	289.8	293.37	288.02	295.01	296.07	293.78	298.3	291.02	297.71	292.34	297.92	294.77	295.05	295.83	298.37	292.88	294.43
328.3	322.69	326.25	325.47	324.44	327.51	333.52	329.77	327.53	327.73	330.32	326.73	327.37	323.66	326.89	326.04	325.87	328.72	329.34	322.69	324.61	329.85	328.64	332.23	330.32	325.15	332.63	330.76	326.43	330.21	327.64	327.58	327.14	327.85	325.49	327.43	325.51	325.22	329.37	329.3	326.98	325.84	329.04	329.6	325.66	337.28	329.04	329.62	322.11	323.42
295.84	305.02	305.87	301.41	302.37	304.09	308.11	302.43	301.23	297.99	304.37	297.81	303.77	306.58	303.83	301.13	309.06	298.56	305.06	304.78	305.71	305.1	301.97	300.11	308.48	304.23	302.75	302.4	304.21	304.03	304.22	302.35	303.7	306.14	302.97	302.68	303.02	301.02	307.13	302.22	300.33	298.25	301.78	304.6	300.32	306.59	307.06	300.51	306.31	307.1
322.51	315.56	317.74	318.3	318.94	317.51	316	310.8	318.5	313.68	319.11	316.04	319.9	317.46	313.13	313.36	319.73	317.76	318.08	314.39	316.35	317.25	318.97	318.35	316.14	310.88	318.19	318.51	317.29	315.74	318.57	321.81	317.37	311.08	314.74	317.81	314.37	317.11	318.46	318.62	320.47	316.65	314.7	319.38	312.82	318.25	315.03	314.39	317.43	317.91
293.53	296.11	305.59	297.57	298.6	298.76	302.74	302.72	298.71	297.11	300.68	301.44	304.42	300.35	299.7	307.33	303.94	301.4	297.61	298.81	303.62	302.43	302.25	295.25	304.55	301.72	301.19	302.76	304.68	306	300.88	306.93	301.32	300.65	300.77	303.46	299.14	303.05	305.54	303.4	302.2	299.77	300.49	299.48	300.38	302.43	297.65	299.2	300.98	299.88
303.36	297.62	298.29	299.23	298.72	295.96	299.61	301.56	300.59	301.28	303.79	302.14	295.63	297.65	303.01	303.8	301.79	302.79	296.95	300.04	298.9	302.67	294.53	293.6	298.28	303	300.58	299.65	302.45	296.83	299.68	298.39	302.67	302.88	302.02	300.53	298.49	298.44	300.39	300.59	300.83	300.64	301.06	304.29	307.26	304.62	297.58	298.61	299.83	299.52
313.57	314.76	317.17	312.93	316.6	312.11	312.35	315.41	314.2	313.78	315.53	315.86	314.05	316	308.9	314.25	310.2	316.25	318.61	319.05	313.6	319.6	318.08	310.38	317.7	314.01	317.68	313.92	315.99	320.79	315.25	317.65	316.49	316.55	310.72	313.92	316.78	319.96	318.81	314.44	313.56	316.08	311.89	309.39	313.71	316.73	319.16	314.26	312.59	314
311.94	318.31	319.95	318.06	317.5	319.02	323.37	318.31	317.74	315.78	315.8	321.91	316.99	316.67	319.45	319.25	319.92	316.81	323.76	319.01	318.75	316.78	322.42	316.98	318.79	316.69	314.72	316.94	321.77	317.48	318.34	317.51	324.04	321.15	320.67	318.97	318.75	319.08	314.88	322.35	315.18	314.8	315.53	314.04	315.36	322.62	315.85	318.42	325.87	316.03
293.98	293.02	295.42	292.91	292.75	292.53	288.06	298.57	293.89	291.22	293.98	293.43	289.31	295.02	295.2	292.67	289.98	291.99	294.7	292.39	293.77	289.02	297.59	296.36	294.88	294.27	292.94	296.38	298.76	293.32	291.55	297.64	294.73	291.23	293.43	290.02	296.65	298.6	293.55	294.18	295.21	297.17	295.77	294.8	290.29	293.84	291.71	292.81	293.72	291.24
308.27	302.03	305.2	303.65	301.74	305.73	301.35	303.26	304.64	307.79	301.49	303.49	311.11	305.3	310.36	304.1	307.45	308.56	306.39	305.81	303.54	306.41	307.64	300.28	305.07	304.36	307.79	303.3	305.55	304.06	306.19	304.89	303.04	306.87	312.52	303.52	304.39	305.3	307.62	305.91	301.69	304.07	309.93	302.73	307.64	307.44	301.64	302.15	305.4	305.02
297.27	298.53	293.39	294.45	297.58	299.82	291.96	294.41	293.73	292.52	295.23	300.04	299.56	290.34	296.93	289.85	294.58	293.56	298.78	296.66	292.81	298.11	294.17	293.05	292.67	295.52	294.31	291.34	292.61	294.67	295.99	293.36	293.95	289.44	298.11	296.85	296.49	300.82	295.2	295.32	298.17	301.97	289.65	297.48	293.99	296.36	293.33	298.69	298.69	295.82
300.9	303.98	302.37	308.81	304.84	306.52	302.82	304.58	298.51	303.15	309.46	304.29	306.71	298.25	301.67	308.05	304.8	302.3	306.34	303.53	300.71	303.09	306.36	302.67	303.52	307.05	305.7	304.76	303.2	304.14	304.62	298.93	304.57	302.45	302.88	309.35	305.66	305.07	301.76	301.96	307.52	303.57	303.82	309.01	302.21	309.48	302.24	304.35	301.04	301.74
314.39	317.13	319.57	318.82	314.42	316.24	318.51	313.93	322.04	319.04	308.77	317.91	313.83	316.48	313.59	313.65	316.49	315.63	321.31	321.44	318.8	314.73	316.7	313.2	316.36	315.01	312.36	316.85	317.03	316.36	319.32	317.94	314.63	314.23	317.94	319.43	323.04	320.26	318.46	316.57	318.22	320.07	316.43	317.25	319.96	314.03	319.01	318.7	316.45	318.16
311.45	312.12	305.27	313.25	311.75	316.65	312.83	311.21	316.8	315.61	314.3	318.15	313.56	318.09	313.17	316.92	313.96	313.53	316.12	312.5	309.51	314.32	314.44	313.99	311.47	314.02	314.13	312.18	318.7	312.49	316.19	312.76	315.47	318.08	313.73	321.61	314.95	314.12	312.82	317.17	312.16	314.55	310.4	312.64	313.89	314.03	311.35	314.74	316.96	317.67
312.94	313.24	310.56	314.26	312.93	309.58	315.03	311.55	315.76	314.81	314.09	316.15	314.92	315.06	318.08	313.3	310.86	316.72	310.75	313.24	314.48	317.19	315.02	311.09	310.89	318.11	314.06	310.15	314.02	311.91	315.36	316.46	314.38	311.8	313.41	311.38	314.23	314.88	312.68	312.75	314.01	319.28	318.25	314	315.18	311.49	315.16	312.57	312.33	318.95
309.43	304.92	304	303.39	302.54	306.38	303.54	303.19	301.19	308.82	304.75	304.86	307.41	306.69	305.5	307.54	298.55	307.53	306.36	300.36	304.07	304.35	302.03	306.45	302.08	308.81	310.35	306.81	308.17	303.61	304.05	307.86	305.51	310.25	303.17	309.98	306.92	306.39	307.78	297.7	303.53	306.71	303.04	310.07	305.6	299.85	306.43	302.87	305.78	303.1
317.48	312.39	317.47	312.14	315.32	314.7	312.96	313.34	314.56	314.76	313.66	316.58	312.68	311.88	314.87	312.37	311.18	308.05	314.89	312.97	313.93	309.52	315.14	309.54	313.73	310.65	311.56	313.19	308.27	315.1	311.03	314.84	316.01	311.29	310.92	317.6	307.88	312.95	316.45	316.22	319.99	309.72	311.37	317.19	314.6	314.45	311.12	312.05	309.16	312.16
312.52	307.42	301.88	309.13	303.43	301.77	308.54	308.15	305.71	305.5	302.34	307.57	307.87	310.11	304.63	306.51	304.3	302.28	309.39	305.05	304.84	303.98	315.22	307.26	308.5	307.58	307.47	306.45	302.23	306.45	308.36	301.24	302.36	307.74	308.26	306.41	302.7	306.84	308.83	305.67	308.11	303.57	309.65	309.96	303.47	306.49	306.24	310.57	307.67	305.48
326.34	324.57	329.31	330.65	327.67	330.35	331.79	327.01	325.05	324.84	328.21	337.42	322.91	323.92	328.47	332.28	325.77	331.55	331.23	324.88	324.71	330.69	325.99	330.98	327.08	329.75	328.62	330.47	323.87	326.26	325.58	333.97	329	330.4	328.09	328.48	326.51	327.73	325.36	327.92	326.38	328.1	327.83	329.58	325.14	323.74	327.78	328.09	326.2	324.52
318.25	317.28	312.04	316.43	314.92	314.38	314.83	317.88	315.41	315.84	319.59	314.92	318.79	317.14	316.09	316.3	319.13	311.35	314.02	317.45	309.51	315.33	317.49	315.35	317.65	313.61	314.1	317.23	315.1	310.77	318.91	313.92	315.03	311.35	314.39	313.65	315.06	313.65	318.33	314.68	312.38	314.77	315.36	314.74	316.36	323.48	314.99	312.36	315.55	316.04
300.56	294.29	299.53	299.98	301.77	301.24	297.25	299.77	302.11	305.78	300.87	298.49	301.73	302.87	296.21	295.05	300.24	302.65	297.75	302.25	296.66	303.35	302.06	303.13	300.94	299.75	301.95	303.03	296.35	303.11	294.64	299.45	297.32	304.9	304.1	304.17	302.82	296.15	301.68	298.68	299.03	303.11	294.64	304.41	302.15	302.04	301.69	304.13	301.09	305.68
308.67	310.85	315.11	309.71	309.1	310.63	310.44	314.08	311.01	312.64	307.78	310.49	311.03	313.18	313.42	306.69	313.28	314.37	312.01	316.76	315.67	309.42	308.62	306.62	313.04	312.25	312.93	314.3	309.08	310.02	308.41	307.53	317.16	312.79	311.41	309.21	317.04	309.66	314.13	311.16	314.02	312.4	311.75	316.54	311.37	309.52	307.98	312.26	309.18	309.59
311.64	313.39	318.72	309.85	312.25	315.96	317.56	314.83	315.23	315.6	317.98	314.21	316.04	310.53	311.21	311.25	314.59	313.42	307.94	312.95	310.33	318.44	314.36	313.99	315.55	316.33	315.38	309.39	317.33	314.2	314.72	314.79	314.57	315.39	315.57	313.1	314.87	313.94	311.52	312.81	318.49	317.56	312.36	316.79	315.14	318.2	310.01	315.89	312.08	320.47
294.97	298.03	291.34	296.91	292.24	293.6	290.72	292.43	289.47	294.91	297.75	290.29	291.82	298.23	296.92	295.77	295.96	294.38	291.67	295.13	293.95	300.3	293.74	294.98	292.77	293.4	300.24	288.25	291.41	295.06	293.54	294.54	297.88	293.76	296.24	292.15	294.66	297.72	291.29	298.15	293.74	294.96	292.7	297.37	295.71	293.75	294.13	295	292.96	292.47
296.3	293.84	292.98	293.87	293.78	294.64	291.69	296.03	288.83	295.21	293.1	294.56	293.69	296.53	293.84	299.14	298.44	293.49	291.4	289.72	292.29	293.94	291.37	293.35	291.75	288.8	296.54	290.89	291.15	291.69	293.07	294.39	293.04	303.65	295.55	300.7	296.78	291.47	296.32	291.31	294.17	289.4	292.57	294.54	295.12	298.08	290.13	296.39	291.83	299.01
289.97	297.12	294.87	295.68	298.62	295.15	301.14	297.41	293.12	296.92	294.73	292.58	298.27	292.25	296.11	298.97	290.99	294.24	293.83	297	292.99	295.45	293.97	295.17	291.43	294.92	289.77	298.7	291.51	292.99	298.54	297.36	295.45	302.98	291.96	298.34	294.88	294.61	296.16	294.46	294.95	296.73	295.97	292.55	293.81	295.77	293.97	293.72	293.63	293.33
308.27	310.7	310.2	311.45	306.61	308.56	306.86	311.12	304.21	307.95	306.75	313.15	303.67	308.92	308.73	311.31	308.22	309.59	309.8	307.69	308.42	306.17	307.28	304.77	312.46	308.43	308.17	306.44	302.65	309.31	309.71	309.28	303.54	307.81	304.52	302.98	305.39	311.21	314.94	312.19	305.79	309.74	305.68	310.74	308.93	303.03	310.16	308.81	309.98	308.07
291.21	292.04	292.62	299.12	295.9	297.96	296.52	292.08	293.7	290.36	290.48	295.55	297.28	293.51	295.21	297.66	293.64	292.41	294.92	297.68	298.72	303.23	295.25	297.84	296.53	294.1	293.2	293.29	296.14	292.57	297.56	292.27	296.28	293.79	296.74	297.25	297.45	296	292.37	297.59	294.12	289.24	293.72	290.82	301.09	297.75	298.15	297.44	293.3	297.52
304.85	309.5	311.81	307.45	298.68	307.3	303.16	308.36	312.27	309.31	304.17	310.19	310.05	312.9	308.61	312.55	301.89	309.04	306.88	307.5	303	304.63	309.37	306.45	304.66	308.54	304.27	308.32	310.06	300.03	312.26	311.6	307.13	304	306.27	303.57	307.57	304.16	310.68	307.68	306.43	311.01	307.27	308.92	303.52	304.08	303.41	307.41	304.32	305.92
292.95	299.01	293.94	294.14	300.5	296.55	292.82	298.23	294.1	297.41	300.95	292.48	300.48	300.09	288.17	295.05	293.61	296.54	295.03	292.01	297.66	298.57	294.51	298.79	300.34	298.8	298.75	300.32	296.85	299.67	291.67	301.96	298.48	294.95	293.87	295.75	292.86	301.35	298.62	299.14	295.94	296.94	297.52	294.24	296.2	297.3	295.35	294.52	292.15	291.94
311.55	311.32	313.57	313.23	305.99	316.12	312.54	311.28	311.25	317.24	318.72	313.98	315.45	314.2	314	311.38	316.27	315.03	313.32	314.82	310.17	311.7	309.91	310.48	311.75	315.98	315.06	314.88	313.96	316.97	315.46	315.07	313.06	314.17	314.92	315.06	309.42	314.92	308.23	318.11	312.32	310.92	311.92	315.97	315.65	315.67	311.75	317.46	315.25	309.15
320.64	323.71	327.31	327.06	324.19	331.93	326.86	325.86	327.33	324.1	321	324.17	322.18	325.77	323.61	320.07	330.89	322.65	325.03	327.33	326.66	327.06	322.55	327.68	322.49	324.98	323.68	323.95	324.53	325.64	330.73	322.71	325.13	323.23	328.02	325.77	326.11	326	324.83	327.7	326.53	321.55	326.43	321.13	323.46	329.07	321.54	326.13	323.3	326.4
297.42	290.58	295.34	296.86	291.28	295.18	296.47	291.79	290.75	285.28	295.77	294.71	294.05	293.09	290.44	290.59	296.99	297.41	295.86	293.29	292.39	299.95	292.64	294.92	286.2	297.34	297.8	293.29	296.08	292.7	292.04	290.39	296.13	292.03	291.84	296.4	295.92	294.15	291.35	298.33	294.55	292.85	293.7	298	294.31	286.66	296.58	296.94	292.69	299.58
291.36	294.99	297.69	291.55	298.43	291.64	291.5	286.19	290.77	298.09	294.97	291.97	297.52	296.97	292.34	293.24	294.79	293.91	300.21	294.96	297.54	298.67	288.95	292.37	291.41	297.15	291.2	293.71	288.78	297.8	295.07	295.47	297.3	292.18	292.01	296.53	292.68	292.97	291.45	292.93	295.3	291.28	296.86	295.05	292.19	292.17	295.34	298.77	288.92	292.81
315.74	308	308.49	309.36	309.57	310.04	315.57	311.95	310.05	312.07	309.44	310.87	309.29	308.74	313.02	310.91	314.58	310.35	312.57	307.57	309.27	308.51	309.91	311.98	309.6	310.64	308.01	307.18	309.06	309.13	311.84	306.74	307.95	312.56	311.18	310.39	310.34	308.8	309.34	308.32	312.32	311.01	307.95	312.85	311.34	309.72	311.4	308.19	309.54	311.71
306.63	306.44	309.76	310.77	310.33	312.44	316.16	312.14	309.88	314.17	308.86	314.71	315.46	312.17	317.86	312.21	311.01	313.55	320.32	310.81	312.81	308.29	308.7	310.99	310.6	311.31	313.21	309.61	315.35	310.07	310.19	315.15	309.62	311.68	315.06	308.77	305.9	307.99	311.65	316.59	311.84	315.73	313.65	312.87	309.75	310.4	308.58	310.84	316.59	308.27
295.15	297.48	292.21	294.21	296.12	293.2	300.97	299.78	298.77	297.24	292.95	296.59	297.71	298.69	295.47	293.41	299.75	296.74	300.97	292.65	295.42	295.67	296.19	297.25	291.47	294.66	290.11	295.89	293.83	295.41	295.21	291.69	299.28	300.81	303.92	299.11	299.03	296.79	293.8	295.03	295.55	296.39	295.08	295.3	300.37	294.89	296.43	300.1	297.5	296.42
315.62	313.99	308.59	309.43	313.08	311.14	314.24	312.65	314.08	317.73	310.86	310.54	309.44	316.31	308.33	312.68	307.03	311.48	310.94	309.83	312.78	316.76	312.77	308.18	311.48	310.21	313.71	310.5	313.05	318.65	314.46	313.8	312.92	310.82	304.3	312.67	311.06	310.29	312.05	310.4	307.63	316.02	313.24	312.07	310.03	312.57	315.18	313.18	308.73	305.49
308.42	309.83	306.03	303.05	305.87	305.64	308.37	310.26	312.13	303.69	307.42	308.52	303.06	304.41	304.44	301.68	304.06	311	312.04	306.88	307.36	310.32	308.5	307.97	304.94	304.61	303.79	311.99	303.88	301.4	306.39	307.63	307.83	304.89	305.98	305.87	309.91	303.44	305.18	308.91	304.18	307.7	301.64	306.61	306.23	309.05	310.53	304.39	307.6	310.92
305.33	305.78	306.74	304.88	305.93	305.88	306.17	303.68	307.18	301.5	310.53	301.11	311.82	306.05	307.06	299.47	306.27	306.41	305.54	300.45	304.59	302.93	305.04	303.38	308.01	306.51	302.62	306.69	300.93	307.18	307.61	305.78	298.74	304.65	301.05	308.81	304.24	306.62	307.4	303.03	304.11	307.01	302.8	303.54	303.52	305.49	307.38	309.7	305.32	304.1
317.57	315.83	317.64	320.79	318.51	314.3	318.29	323.01	318.92	314.63	318.65	317.5	320.35	319.56	317.4	326.18	316.49	318	317.15	318.74	316.22	314.01	316.69	314.43	321.43	317.11	313.46	318.64	319.9	322.38	324.31	316.72	318.95	317.11	316.12	313.51	319.82	318.5	320.59	317.56	316.03	317.55	319.73	318.67	314.45	321.07	321.59	316.11	319.79	318.04
301	303.9	307.92	301.55	301.13	300.68	301.15	305.58	301.64	301.33	307.11	305.58	300.64	303.3	302.19	305.61	304.57	300.72	303.66	301.21	301.23	301.62	303.69	302.93	308.01	303.03	300.36	302.04	294.17	294.63	303.69	305.66	299.16	305.2	300.47	302.63	306.32	304.06	306.75	303.47	299.36	305.21	304.68	306.67	302.52	302.13	304.33	304.58	303.48	304.2
294.36	290.8	292.51	289.67	293.25	297.73	294.97	292.87	297.35	294.27	293.63	298.36	292.67	292.18	291.6	296.43	289.97	287.02	295.2	295.54	295.87	292.75	295.4	297.31	295.96	293.32	298.45	295.15	293.55	301.64	290.12	294.04	289.46	295.83	291.4	288.12	295.84	297.95	294.06	290.99	292.15	295.68	293.97	291.63	298.06	292.32	292.04	293.35	297.16	291.48
306.91	305.67	309.4	308.43	308.78	305.07	306.03	308.13	312.96	311.78	307.92	307.19	309.5	309.02	308.77	309.99	308.01	307.6	304.53	306.35	311.52	306.19	305.05	311.6	312.37	311.85	308.05	311.42	310.09	309.35	313.33	315.34	311.44	310.82	307.87	315.64	311.58	306.82	309.86	307.08	309.78	305.65	306.05	309.73	315.6	309.54	313.37	309.27	304.58	307.46
315.8	312.48	312.28	318.94	314.65	319.4	311.85	315.97	315.31	318.24	316.93	314.21	310.21	315.62	313.19	314.95	309.65	315.57	314.01	315.11	317.39	312.12	321.54	312.89	315.51	312.95	312.24	314.66	321.86	311.32	315.38	314.12	320.17	318.76	313.36	315.12	307.91	316.31	310.74	314.55	317.02	313.06	312	320.34	316.85	311.3	317.06	310.69	314.34	316.74
305.13	308.07	306.63	303.75	309.83	305.32	303.19	305.01	309.67	302.98	309.77	306.81	310.64	302.72	308.13	308.82	305.05	305.86	308.23	302.05	303.39	305.24	307.05	306.63	304.75	306.34	303.51	306.13	306.56	303.37	304.9	303.42	307.16	307.09	310.4	308.51	310.15	304.64	305.57	305.39	308.91	305.3	315.36	303.43	302.44	302.95	307.76	308.03	310.9	304.06
312.02	309.04	312.58	314.96	312.81	318.62	309.67	313.76	308.15	314.77	312.53	310.69	317.61	308.19	313.54	314.81	313.02	310.6	307.94	309.46	314.85	309.65	314.57	310.73	308.53	308.28	313.64	311.37	309.59	314.63	314.37	318.65	314.77	313.49	314.1	313.33	312.89	312.32	309.79	308.66	312.29	311.57	312.83	307.39	317.51	309.81	309.17	311.21	312.6	313.93
295.8	291.51	293.49	297.21	291.42	289.15	288.15	292.83	294.58	298.08	292.76	292.28	291.63	295.24	293.59	293.97	293.84	294.61	291.68	294.99	292.81	295.31	295.96	299.31	298.69	291.07	297.38	287.97	293.06	290.8	293.27	298.17	294.58	292.53	294.68	296.17	294.93	294.62	295.7	295.31	297.82	295.59	297.64	295.28	288.28	295.6	292.19	295.08	293.94	289.25
314.14	312.04	319.57	313.82	316.98	311.97	317.6	307.53	317.52	313.41	311.85	316.33	314.44	317.09	309.47	311.28	316.26	309.59	314	313.72	311.13	312.57	315.8	317.07	311.65	314.66	318.08	312.96	315.37	313.55	317.14	314.44	317.04	316.03	312.68	317.23	316.12	311.9	315.54	312.55	321.19	314.58	314.28	314.85	315.6	311.77	315.24	309.85	316.72	313.25
316.16	315.19	309.74	311.89	313.46	309.88	308.57	316.64	318.87	320.14	313.55	312.64	315.84	319.5	318.67	310.69	312.95	315.75	313.52	315	311.96	315.02	319.85	312.58	313.55	311.01	312.5	315.92	313.02	318.04	315.2	314.97	319.81	312.69	314.76	316.94	316.04	320.91	312.84	314.79	314.61	311.34	311.96	312.29	316.43	314.66	315.4	313.83	319.28	314.72
322.03	326.59	323.25	325.48	326.34	324.64	322.08	320.33	328.51	327.67	326.31	325.3	328.14	323.83	321.3	328.67	317.84	325.09	327.04	327.05	322.85	327.37	322.1	329.16	320.67	321.82	322.96	326.11	324.2	323.35	324.27	323.2	323.71	326.05	329.34	325.29	323.92	319.77	318.21	326.31	320.72	324.79	328.93	324.46	323.6	325.26	326.48	320.1	323.97	322.7
317.13	309.13	311.68	313.81	312.04	310.55	312.5	313.96	308.5	309.81	311.95	310.63	310.13	309.84	314.03	304.8	312.98	310.89	311.95	309.54	311.72	307.5	308.17	311.18	313.17	311.95	307.07	312.71	310.57	308.54	312.09	316.4	316.29	313.4	314.01	319.68	309.8	308.93	306.84	311.61	309.99	311.88	308.6	310.84	310.86	312.04	316.27	311.65	310.66	320.32
323.89	319.85	316.13	318	318.17	322.96	316.73	318.13	314.64	325.49	317	316.71	316.37	321.34	317.75	319.39	323.73	317.99	317.59	318.5	321.01	319.36	315.45	319.57	316.64	314.02	313.94	315.23	314.97	319.8	320.83	317.09	315.24	318.57	313.91	318.91	321.59	319.11	317.97	318.92	321.14	317.73	320.14	318.44	321.05	319.76	317.86	318.79	321.98	315.33
312.33	308.93	312.3	311.82	317.1	317.28	317.03	312.21	314.42	313.61	314.86	310.25	317.25	312.95	310.51	318.07	314.7	309.51	311.91	316.22	313.45	312.73	311.83	317.79	315.63	313.95	314.39	312.94	318.11	312.24	305.93	313.83	310.08	314.5	312.98	317.12	313.37	317.44	314.52	315.17	311.7	316.67	316.31	314.16	318.46	313.07	310.7	317.36	313.72	318.32
301.34	303.9	300.5	305.48	308.05	310.71	304.86	302.39	303.49	302.85	305.59	310.7	306.72	306.18	306.99	302.85	303.73	308.05	306.64	303.24	306.98	309.64	297.71	305.69	307.32	308.6	302.67	300.38	307.1	303.31	307.61	306.77	304.79	306.86	302.94	305.09	301.59	297.69	306.16	303.34	304.82	309.21	304.48	307.15	308.46	305.01	302.58	305.12	303.9	308.37
316.55	312.74	315.27	317.03	306.91	313.16	311.04	314.82	314.98	311.04	306.87	312.22	313.86	312.98	312.42	318.89	307.93	316.35	311.74	313.82	315.03	314.85	313.86	311.44	313.28	309.75	309.47	314.83	311.44	315.67	308.14	320.76	309.12	314.52	320.31	318.37	312.95	314.65	316.08	310.49	309.44	312.46	313.49	314.93	309.43	317.69	311.74	314.86	309.75	312.51
305.13	305.56	306.42	301.71	304.89	302.53	298.98	304.5	299.62	301.24	303.9	305.84	301.59	302.73	303.31	302.37	304.48	306.41	300.96	303.76	304.55	305.27	298.76	304.73	306.34	305.84	300.77	304.78	306.63	304.96	306.7	303.18	299.26	301.47	303.71	303.8	305.3	305.76	303.82	306.48	305.95	303.42	300.09	305.89	305.18	305.15	303.11	305.32	302.39	304.11
313.58	316.5	314.17	315.82	313.53	315.87	315.26	312.39	312.09	315.23	313.71	313.74	315.21	317.16	313.89	312.49	312.77	316.5	314.09	312.35	313.78	315.46	317.94	317.51	317.03	314.15	314.83	314.15	315.56	312.95	313.93	316.17	311.83	317.18	316.85	318	314.54	318.29	310.21	315.66	315.17	312.58	317.35	316.01	317.2	309.91	318.1	320.17	317.48	312.87
291.9	294	294.24	298	298.4	296.84	297.01	290.38	293.35	293.64	297.32	290.19	294.31	292.65	294.72	293.27	295.82	300.64	295.54	297.29	297.71	295.71	289.92	288.56	291.98	296.47	293.1	292.67	294.32	293.38	294.05	295.74	295.13	299	294.64	295.19	295.4	303.29	293.4	296.23	300.04	297.53	295.12	290.56	293.99	297.86	296.02	290.63	300.44	292.73
303.05	302.27	300.71	300.06	304.15	297.99	303.86	305.44	306.01	302.36	306.38	304.07	305.07	304.34	306.83	304.43	305.86	303.28	303.88	305.79	306.74	301.59	299.71	302.61	305.49	306.84	302.42	308.1	292.54	300.93	304.15	307.13	301.39	299.17	306.96	306.42	306.25	302.76	301.58	303.22	299.98	305.14	301.37	298.65	303.22	305.91	300.5	300.61	302.77	303.03
302.03	305.87	302.59	309.41	303.58	297.43	304.16	303.22	305.5	306.63	304.14	302.38	304.35	312.56	303.18	303.37	304.04	304.32	300.26	303.8	304.89	300.76	306.99	306.33	302.28	303.17	304.77	308.08	302.73	309.44	301.54	303.39	302.48	305.35	307.1	301.96	298.75	302.65	305.36	305.32	306.24	301.84	301.77	305.2	300.92	306.53	304.5	301.68	299.87	300.87
314.52	309.45	309.78	312.38	309.11	313.02	308.05	317.28	309.37	305.94	308.97	308.28	307.29	309.25	311.54	309.56	303.97	312.95	307.08	309.17	311.86	314.74	311.9	309.34	310.64	308.96	312.9	309.71	314.19	312.56	309.9	317.11	313.02	308.98	308.81	309.79	314.36	311.35	308.04	315.1	313.86	308.6	306.32	306.85	303.41	315.23	306.59	312.05	311.06	310.16
302.47	305.2	304.24	307.2	309.25	306.44	304.46	305.91	310.54	304.19	307.72	309.87	306.2	306.49	310.02	304.38	308.63	306.32	306.74	303.82	306.86	302.74	308.52	305.77	304.11	303.03	304.54	306.06	300.63	304.85	304.27	302.09	307.89	302.97	304.59	304.29	302.63	304.84	306.16	310.04	308.99	307.87	304.17	306.2	307.9	304.11	302.82	307.71	305.23	302.13
329.39	332.1	327.6	327.63	325.33	324.32	325.97	326.68	331.22	334.17	325.76	325.43	328.06	331.25	329.42	329.54	331.27	326.12	327.42	324.94	331.12	330.09	333.06	326.49	329.93	330.63	329.15	326.98	330.44	328.29	330.36	329.43	329.85	332.56	331.06	329.8	326.68	331.01	328.32	327.55	331.53	329.92	330.5	327.55	330.5	331.62	330.34	330.75	329.85	329.16
298.83	301.54	303.4	297.88	298.05	301.04	306.91	297.4	301.09	297.08	301.4	302.56	302.54	296.81	300.91	307.67	297.31	297.86	297.22	299.18	303.49	301.97	307.52	301.7	298.64	299.06	299.77	303.88	302.01	303.93	301.06	300.42	297.42	302.29	308.33	301.57	300.09	305.14	297.55	301.74	297.17	299.96	298.94	303.54	302.94	303.52	307.32	300.79	300.9	302.11
295.81	299.09	293.58	293.56	301.18	296.44	289.57	295.4	301.74	295.22	296.25	301.39	296.56	292.24	302.32	295.57	293.72	297.72	293.82	299.32	293.91	298.58	298.45	300.25	299.55	300.08	300.44	293.94	296.84	296.77	297.52	299.6	301.34	294.13	294.76	299.85	291.63	295.07	296.17	296.38	292.13	295.79	297.83	296.91	297.75	298.26	297.65	296.69	295.85	292.15
295.56	300.61	293.16	298.35	299.3	291.43	294.47	294.67	296.68	294.84	292.95	296.26	296.95	295.22	294.74	294.65	295.94	298.03	297.06	295.08	294.41	297.91	296.52	294.93	292.23	296.95	298.65	296.52	291.61	291.9	292.74	294.41	299.36	303.21	299.93	296.19	299.16	294.45	290.5	295.98	290.09	295.79	293.12	294.43	295.87	294.59	298.33	296.09	294.11	295.45
314.36	318.27	314.84	320.74	318.61	319.39	319.95	314.81	316.67	314.14	321.32	315.31	319.42	315.52	316.73	322.05	317.82	317.67	316.27	322.49	315.78	311.99	319.44	321.05	314.21	317.45	319.31	315.58	328.45	320.66	318.81	315.38	321.65	318.32	316.14	317.51	318.48	318.54	315.64	319.03	316.08	317.7	316.45	319.15	315.88	317.97	317.83	318.81	322.88	318.14
313.46	315.14	316.66	316.01	309.15	314.53	312.99	314.99	315.15	310.87	313.69	319.58	317.89	316.86	317.99	313.66	310.91	315.32	317.27	312.87	311.62	316.12	311.63	313.72	318.01	314.93	314.62	315.05	309.16	320.5	313.68	311.83	317.07	313.93	311.52	311.16	311.26	317.42	317.68	318.94	315.17	321.56	309.87	315.37	316.28	313.08	313.61	310.27	311.68	311.6
317.1	311.51	317.35	317.19	311.94	310.57	313.58	311.32	316.38	315.52	321.3	316.62	318.21	317.89	312.62	312.37	310.59	319.66	316.09	317.46	315.1	317.03	314.99	312.42	307.87	317.62	318.39	312.97	313.73	314.57	310.69	315.35	309.66	316.4	313.92	315.17	317.03	316.14	319.41	315.82	316.02	314.22	307.85	315.01	315.32	312.03	314.1	316.93	317.65	309.7
317.07	321.7	319.68	315.23	322.07	319.74	322.1	316.58	315.68	311.76	316.17	319.92	319.23	318.55	315.34	320.39	315.85	313.52	319.8	321.23	316.83	320.45	313.92	314.1	314.32	312.95	311.31	315.06	319.32	313.34	318.47	318.58	314.61	319.85	314.7	317.76	317.24	321.03	315.9	317.43	316.63	313.57	319.52	317.11	317.33	314.71	315.47	318.8	318.79	319.15
301.08	304.46	303.66	302.1	302.38	311.28	302.06	297.38	306.5	307	302.49	301.38	301.82	302.91	297.37	303.33	296.43	297.68	304.36	297.94	304.73	300.29	301.37	300.69	305.75	302.38	301.78	301.11	306.27	300.23	306.34	307.13	303.86	301.25	303.61	305.29	305.6	303.8	303.39	302.74	302.11	306.25	303.45	300.41	307.06	300.89	304.21	301.6	301.07	306.06
291.6	296.46	292.89	290.07	292.48	293.26	291.98	295.96	291.37	293.73	295.08	294.97	291.23	296.18	294.04	291.79	293.71	289.75	294.82	290.9	297.39	292.79	292.75	287.04	289.76	293.37	295.15	295.24	294.96	291.84	293.33	288.74	297.76	294.77	295.27	292.93	296.12	296.81	293.39	288.14	289.57	292.37	294.37	291.54	297.6	290.89	293.92	295.23	291.13	292.78
306.44	303.45	301.22	306.36	302.34	305.97	306.2	307.69	304.65	302.4	306.04	306.83	304.75	308.49	307.73	306.29	307.71	304.87	306.16	303.24	306.36	302.51	301.9	305.18	306.22	302.15	303.74	301.09	304.9	304.04	299.34	307.92	304.22	302.32	302.65	300.5	302.45	306.3	304.63	302.08	303.44	303.23	303.45	304.86	304.01	301.17	305.05	306.38	302.24	300.39
328.01	329.72	323.83	330.09	324.68	329.03	329.95	330.02	328.23	327.65	324.95	334.01	329.65	329.28	328.27	333.3	324.56	327.89	326.92	327.57	326.96	329.13	330.85	326	325.64	332.05	328.81	329.03	328.29	329.41	328.22	324.09	326.03	333.78	334.55	328.3	332.28	331.1	331.23	330.03	325.08	324.19	325.26	326.7	325.32	323.77	326.92	324.49	324.34	325
293.67	293.11	293.82	291.98	294.05	293.29	291.76	291.07	297.33	297.98	300.27	297.67	291.36	292.27	296.51	294.12	292.79	286.92	296.97	293.56	292.31	298.26	296.39	295	298.73	293.52	298.56	293.03	295.92	299.21	295.43	297.94	289.3	298.77	289.97	294.22	293.78	298.62	292.78	293.97	294.18	293.52	294.9	292.76	292.33	289.49	296.43	294.88	295.77	292.8
329.97	323.3	330.47	322.98	329.33	328.04	327.73	330.28	324.53	326	326.94	328.14	326.13	329.96	330.04	326.4	328.7	330.55	332.14	326.46	330.27	332.64	324.03	330.49	326.92	326.17	330.07	329.98	328.24	331.46	330.37	328.89	327.44	330.06	327.58	324.58	329.67	328.71	331.15	327.32	328.29	331.34	325.54	333.34	328.32	327.19	329.75	329.25	324.29	328.56
321.75	322.23	324.53	329.49	326.48	325.25	331.59	323.61	324.33	325.1	327.11	324.75	327.56	321.69	321.95	321.78	322.72	325.77	328.22	324.94	323.92	322.96	328.57	326.5	326.22	327.17	326.11	321.46	323.36	320.38	325.89	328.62	322.29	326.97	325.73	325.3	329.93	327.63	327.46	323.98	326.11	327.19	325.67	327.61	325.57	326.68	323.24	325.63	322.72	323.98
314.07	316.45	315.95	314.19	316.39	316.44	319.69	316.07	318.7	310.53	313.77	315.12	316	310.3	316.1	313.84	316.64	311.44	312.94	315.2	315.61	312.51	314.69	311.74	318.41	312.34	313.81	320.58	312.2	317.44	317.84	318	311.82	317.34	320.19	312.4	316.66	313.33	316.14	313.89	313.09	312.93	318.81	312.49	317.23	315.99	312.57	314.65	314.22	315.74
301.82	302.03	297.11	302.6	295.13	302.81	304.96	296.64	301.29	310.54	297.73	304.96	300.2	305.16	298.49	301.7	297.07	296.18	298.43	298.5	300.22	302.27	302.86	297.74	301.12	300.21	304.7	297.72	299.31	299.15	300.69	305.76	303.8	300.82	302.69	301.26	297.75	303.8	297.12	297.97	300.88	304.11	303.44	306.06	295.98	301.02	301.68	301.39	304.35	300.07
300.29	296.12	301.16	304.51	298.64	304.85	303.5	301.89	296.27	299.45	304.61	306.61	298.05	304.21	304.9	302.14	303.5	303.06	302.71	301.25	298.49	306.49	307.26	302.62	299.99	304.73	304.95	306.89	299.37	302.04	302.2	305.24	308.77	302.82	300.67	302.72	301.84	302.43	306.74	301.65	301.36	306.44	301.58	298.71	295.84	304.35	302.05	303.05	302.3	303.19
305.98	304.73	303.92	301.16	303.37	299.85	307.56	305.68	300.92	301.65	302.09	305.58	300.63	300.32	302.01	303.99	300	303.44	300.41	303.33	304.87	300.52	304.83	301.5	301.19	303.44	307.9	304.31	305.1	304.13	301.56	306.8	299.96	304.19	303.79	306.81	303.43	304.29	304.13	302.24	303.51	300.56	307.26	302.4	305.74	305.24	302.4	303.16	303.16	307.99
307.12	307.72	310.13	303.32	302.52	305.71	305.96	306.61	306.65	308.28	308.97	304.73	303.51	303.96	302.72	306.9	302.95	305.9	299.63	310.71	310.24	304.46	303.9	305.44	296.95	308.78	300.58	305.55	308.22	310.47	303.39	307.05	301.43	305.68	308.14	308.79	301.91	307.77	307.95	306.69	309.42	306.73	305.44	303.45	303.08	303.44	303.18	304.71	304.04	304.06
302.83	303.68	301.42	301.43	300.67	303.22	301.14	300.2	304.13	303.68	302.08	304.2	302.7	300.65	306.76	297.88	302.22	301.4	299.1	302.15	306	301.24	300.13	303.35	304.72	307.24	306.85	302.67	301.32	305.18	299.26	301.29	297.36	303.61	299.31	297.25	303.66	301.69	296.02	302.81	302.83	297.94	303.24	303.49	299.79	305.22	296.39	306.76	300.92	302.64
314.65	319.63	317.19	318.65	319.83	320.14	313.57	315.93	316.03	316.45	312.4	316.05	313.73	319.65	312.72	314.76	323.66	314.08	315.39	316.28	314.82	315.57	314.24	313.76	314.71	316.78	314.93	317	315.12	312.06	315.57	319.14	315.35	315.43	313.32	315.09	312.25	314.53	313.45	313.78	319.32	315.7	313.92	309.96	317.72	312.34	318.07	316.51	316.93	316.22
315.2	312.44	313.85	316.05	314.17	314.38	311.05	310.63	310.38	310.46	313.94	316.13	314.87	318.18	314.41	316.11	313.62	316.08	314.28	313.04	313.57	315.95	314.96	315.18	308.53	317.49	316.38	314.29	315.41	311.4	315.57	306.41	317.64	320.27	316.35	315.21	310.3	314.93	311.82	319.01	312.57	310.9	315.7	316.39	318.88	309.11	313.62	316.4	315.37	307.15
329.19	325.05	331.55	329.65	334.04	321	326.21	328.39	327.38	325.11	327.94	325.32	328.35	329.3	329.55	328.28	328	326.75	328.29	325.91	326.45	328.39	331.08	325.2	325.86	330.84	324.41	326.53	330.07	321.34	326.89	326.29	321.84	324.9	324.27	330.18	324.42	323.87	327.27	326.01	323.99	328.97	322.08	333.68	327.68	330.9	330.75	324.94	322.52	328.8
318.32	313.04	321.14	316.86	317.85	317.61	319.22	320.76	320.6	318.98	314.64	317.4	315.43	321.08	322.28	321.24	318.66	317.42	315.85	323.25	320.41	321.71	319.27	320.53	317.6	319.99	320.1	321.16	321.45	318.25	322.45	317.27	317.82	323.14	318.72	316.54	320.07	324.6	316.06	314.89	316.81	324.31	313.24	320.5	323.93	323.63	319.25	320.14	322.03	314.01
296.67	294.99	296.8	292.61	290.84	291.31	292.01	297.27	293.84	294.24	298.14	295.47	294.67	284.46	294.1	297.15	292.52	293.9	290.41	292.63	292.52	293.23	292.72	293.43	297.43	295.2	292.31	293.33	294.68	294.66	292.49	296.35	298.55	299.41	299.44	294.23	297.03	291.48	294.97	296.64	298.27	295.95	295.16	293.49	298.38	300.27	297.34	302.82	299.43	291.01
300.43	305.2	308.44	308.55	299.8	305.94	306.15	300.8	302.24	302.38	303.52	305.85	302.84	307.44	307.09	306.01	308.57	304.65	307.25	302.81	308.31	300.06	304.14	306.99	305.25	306.24	306.19	304.84	306.38	307.2	311.83	305.7	307.49	305.82	305.85	306.51	309.9	306.29	303.87	304.73	305.93	307.16	305.01	310.46	304.76	303.42	308.65	304.36	307.53	305.58
316.03	313.88	305.76	315.36	310.1	315.7	313.13	319.27	316.35	313.59	314.36	312.18	317.86	316.49	314.32	319.55	311.69	312.79	321.58	315.86	317.36	315.73	318.95	312.49	313.64	314.04	309.16	313.79	310.54	312.87	316.61	311.77	310.67	312.73	319.2	312.52	318.02	316.69	311.59	313.8	316.77	312.41	312.48	315.63	317.07	312.89	314.79	311.73	315.14	315.19
310.96	312.72	314.63	308.85	309.47	311.23	318.65	310.68	315.37	308.28	305.73	310.22	312.18	304.11	310.5	311.19	311.91	305.49	310.4	310.35	312.3	314.87	306.3	306.82	305.44	312.16	310.8	312.23	308.49	307.81	309.67	310.38	307.35	306.39	309.26	311.25	311.55	311.31	314.24	311.07	313.57	309.34	309.52	313.58	310.74	310.55	310.98	311.86	307.78	313.94
314.16	314.76	314.08	310.8	315.4	312.96	315.76	312.71	312.51	314.54	313.12	315.76	312.89	313.67	318.51	316.71	314.12	316.93	308.67	317	318.51	311.9	315.91	312.53	315.5	313.56	308.58	317.87	313.46	314.21	313.51	315.99	310.93	314.56	317.41	312.71	314	316.23	313.47	316.87	310.19	316.07	311.03	309.07	318.43	311.16	316.27	312.06	315.1	318.01
305.11	301.45	308.46	308.94	304.54	309.8	307.66	305.2	311.28	309.78	308.75	306.34	307.12	306.42	306.06	300.65	305.09	300.5	311.53	307.61	306.07	303.67	303.16	302.54	310.69	307.87	304.68	308.36	301.27	313.33	310.76	308.49	312.08	310.41	305.39	310.12	304.67	308.27	308.21	305.41	305.73	300.37	307.71	306.26	303.66	307.5	307.2	308.02	301.11	308.07
310.34	316.03	312.58	310.74	311.82	316.07	317.16	312.96	312.1	314.13	316.5	308.56	310.73	313.57	315.03	314.09	313.65	313.52	314.35	314.3	317.14	313.92	313.54	317.41	313.31	315.69	312.44	316.55	313.11	310.74	311.43	316.86	313.44	314.66	312.12	314.6	310.25	316.64	316.79	314.31	309.99	312.68	314.59	316.4	316.23	312.24	309.03	315.04	313.55	310.86
304.54	305.04	307.82	307.74	303.47	305.63	304.38	304.26	301.59	303.49	300.16	298.7	303.03	304.06	301.27	298.16	304.73	306.87	301.92	311.61	304.46	306.92	304.17	307.39	300.77	302.69	307.45	306.67	305.79	306.01	305.61	302.26	307.92	302.06	303.05	307.28	305.34	300.66	297.53	307.33	302.09	303.33	305.27	303.33	304.09	304.11	302.35	298.24	304.91	301.43
303.66	300.72	303.65	305.97	301.31	305.63	309.26	298.79	301.23	303.28	306.01	302.28	303.98	303.54	304.47	302.38	301.22	303.2	303.65	302.78	304.05	294.73	300.21	297.71	305.87	302.22	305.8	299.38	303.35	304.93	307.3	308.8	301.88	303.88	300.44	309.27	300.28	305.55	303.59	309.61	304.91	297.57	297.26	305.53	307.07	300.15	304.76	302.7	301.92	307.42
305.78	307.43	301.3	301.86	304.77	300.9	300.34	306.08	307.71	297.15	308.99	302.69	304.61	306.52	305.23	299.26	303.07	304.73	306.47	311.86	303.34	305.91	307.15	300.55	302.86	305.18	303.79	310.93	306.28	302.96	301.98	301.45	301.18	300.22	297.31	303.4	304.03	306.61	307.76	302.91	299.41	304.45	302.03	300.81	308.05	300.38	300.66	297.73	303.92	305.95
308.6	300.6	304.3	302.84	301.26	297.36	300.94	301.13	303.28	301.09	305.06	299.39	296.81	310.92	300.04	309.19	303.95	307.48	299.79	301.08	300.67	297.63	302.7	304.48	304	303.14	301.41	302.07	299.79	298.89	298.53	300.59	301.12	300.78	300.4	305.83	303.08	304.2	304.35	304.52	300.1	299.17	300.9	301.18	302.82	303.93	303.93	298.58	301.76	303.01
300.49	304.51	301.22	297.35	298.24	299.99	299.34	298.78	305.62	299.44	298.31	300.19	299.89	303.54	298.45	299.06	298.66	299.63	304.04	304.1	299.73	300.8	303.17	301.93	298.67	301.26	299.01	301.33	302.49	298.27	297.77	300.43	299.8	304.86	296.36	302.77	299.64	302.88	298.68	302.46	302.59	303.02	303.56	300.1	297.94	304.2	298.52	300.06	298.89	300.14
307.19	300.95	308.42	305.09	302.06	313.27	306.69	304.05	304.48	304.59	304.42	308.26	305.69	308.53	308.56	306.33	305.77	304.58	306.92	308.34	308.25	309.74	309.91	310.15	306.45	304.41	303.51	306.23	303.54	309.81	313.4	308.79	305.96	310.73	307.21	308.68	304.88	304.74	307.2	304.8	302.28	307.22	304.93	304.83	299.49	303.58	305.22	304.08	307.29	305.73
301.42	305.34	302.2	305.59	304.03	301.27	302.77	303.95	301.6	303.88	308.44	300.42	304.87	308.51	300.69	303.64	301.69	297.15	297.61	301.8	302.58	310.18	302.39	301.81	301.71	299.76	299.81	303.98	302.31	306.63	307.45	302.29	307.17	303.52	304.53	302.04	300.79	301.52	306.39	306.33	305.07	302.25	306.74	304.79	303.44	294.91	305.33	302.39	302.09	303.63
315.88	316.23	316.63	308.5	314.97	317.6	308.57	313.53	313.61	313.98	313.26	309.96	313.29	316.75	308.04	310.91	313.39	313.68	312.31	315	313.98	315.58	317.71	317.11	311.83	308.37	312.49	316.5	312.62	315.07	316.84	311.23	310.29	313.87	312.64	308.59	315.89	314.2	316.78	312.12	315.6	310	312.49	316.06	312.1	309.81	310.98	313.82	313.67	314.62
322.67	325.64	328.02	320.88	325.72	324.42	322.05	321.44	323.89	318.3	326.07	327.43	326.51	322.52	324.99	324.63	322.82	322.76	326.74	324.88	326.85	325.34	325.69	328.78	330.2	320.88	324.54	326.84	324.45	325.7	327.59	324.33	329.63	322.92	328.26	321.8	328.34	319.26	324.77	329.55	322.76	325.85	331.97	324.4	320.18	325.7	325.43	326.54	325.08	325.79
305	300.87	303.52	302.42	306.14	307.63	301.9	298.68	301.9	307.29	305.24	302.98	303.77	306.49	305.61	300.88	299.23	305.35	302.43	301.19	304.83	309.32	298.87	304.91	298.55	303.25	301.28	300.48	307.46	298.72	305.1	297.73	305.55	302.18	299.51	303.21	303.85	304.81	302.13	295.78	297.87	307.46	300.78	306.26	301.5	296.9	304.43	302.56	300.06	304.96
321.12	320.3	324.9	316.13	318.37	315.97	320.1	316.62	315.46	319.39	317.6	319.82	316.82	314.71	319.7	318.97	321.5	317.32	315.34	313.01	314.98	319.94	315.96	317.54	316.29	320.48	321.87	318.48	316.28	313.54	319.95	319.89	321.22	316.11	318.61	319.1	320.75	314.53	317.52	311.22	319.44	316.7	318.69	316	319.08	319.74	318.93	321.7	318.68	317.45
317.97	314.84	313.98	317.61	319.06	316.36	316.85	318.39	317.86	315.47	318.85	317.26	322.92	318.45	316.81	314.49	319.65	320.28	316.24	315.51	318.23	315.42	319.93	318.24	319.78	317.06	318.86	319.56	312.3	321.33	324.47	318.58	318.25	319.46	318.77	315.78	322.78	316.52	313.61	313.35	317.62	315.67	314.68	314.04	317.25	315.22	318.9	320.33	314.45	321.1
301.08	303.8	298.28	300.93	300.44	301.06	303.4	302.59	301.07	306.51	301.57	303.12	297.26	304.6	308.4	300.4	299.55	303.49	303.61	306.33	299.9	300.45	305.53	307.13	306.49	306.18	301.88	301.03	300.35	299.13	303.66	303.78	304.23	299.15	310.54	307.1	305.39	304.21	304.59	307.18	303.72	301.72	296.26	301.42	303.25	304.38	302.13	302.08	305.24	304.58
290.94	298.53	293.09	296.05	296.89	293.55	295.11	298.75	293.17	295.05	298.06	292.21	295.71	295.91	290.68	295.75	291.15	297.14	292.06	296.67	297.09	296.24	296.17	294.3	292.8	292.76	292.56	291.75	296.68	295.67	290.92	291.8	296.75	292.2	290.03	291.39	292.13	290.36	298.62	295.58	298.91	297.2	294.43	299.71	297.28	296.12	298.55	295.6	295.02	290
315.57	311.11	310.69	315.95	316.21	310.29	312.14	313.74	313.79	314.77	315.11	313.41	312.92	315.77	314.63	312.65	307.81	313.24	311.17	315.73	316.56	310.96	315.23	311.38	313.02	309.54	317.86	316.3	308.87	314.01	312.97	314.06	315.96	314.54	308.85	312.39	309.46	314.66	309.27	310.02	311.66	312.78	318.19	319.47	314.08	310.76	310.22	311.85	315.51	312.66
307.66	301.39	302.77	301.33	307.26	305.02	302.08	304.47	302.21	303.89	307.73	308.66	300.85	304.5	302.7	302.68	302.48	300.66	308.72	309.41	305.32	301.41	299	303.79	305.26	304.01	303.66	302.51	307.49	303.15	303.08	304.39	299.96	305.2	303.82	301.33	303.67	303.49	300.48	307.75	299.45	300.7	302.72	302.03	304.76	304.27	304.85	306.37	305.2	300.72
303.98	305.74	308.44	298.14	303.14	305.32	306.3	303.07	301.52	302.96	305.13	304.9	303.12	303.8	305.89	301.96	311.5	307.1	303.74	299.19	308.38	297.69	300.71	305.18	300.74	305.65	306.41	306.36	306.37	302.09	306.68	307.13	306.81	302.73	304.16	313.07	306.5	306	308.88	302.54	302.66	296.88	304.62	307.95	306.4	302.53	307.51	305.22	300.96	302.77
305.6	307.83	305.54	301.05	306.37	312.09	306.74	308.1	301.77	303.45	307.02	303.56	305.91	306.35	310.69	304.8	311.3	307.27	306.36	305.67	304.73	308.15	303.39	308.94	305.3	306.93	308.19	307.91	308.61	309.3	307.99	306.56	304.53	308.38	304.3	308.42	307.01	308.03	301.41	304.49	309.38	307.35	306.52	305.69	300.07	308.37	303.75	300	305.6	303.22
301.68	303.81	299.93	302.52	310.65	302.98	305.84	307.27	308.73	301.61	309.02	301.44	301.32	300.84	298.14	301.16	308.37	300.65	302.86	300.74	302.95	301.04	303.87	299.71	301.86	305.74	305.58	301.11	301.56	307.52	304.55	301.79	303.44	304.43	306.6	300.19	302.37	305.69	302.28	303.45	301.53	303.14	298.32	305.86	297.85	307.17	310.66	306.61	306.69	302.51
309.33	309.28	310.62	307.09	308.2	304.71	311.37	311.99	312.67	308.53	304.57	317.28	307.81	303.05	306.65	311.18	309.1	310.08	309.17	309.81	304.21	313.65	306.44	305.6	309.73	312.28	310.88	307.94	308.52	302.84	309.55	310.94	308.13	311.38	308.29	308.17	304.46	309.12	308.4	316.24	312.44	308.9	306.44	307.12	300.8	311.65	306.15	313.58	307.38	303.8
298.88	303.3	302.88	301.3	305.42	302.45	307.19	301.82	304.4	307.16	305.82	305.44	301.3	303.39	307.2	297.56	303.79	299.66	304.31	300.7	302.12	304.29	306.2	301.6	303.58	303.18	298.73	301.1	301.75	302.78	301.66	302.42	300.42	308.02	302.38	297.32	305.58	299.85	302.49	303.8	304.15	304.5	304.62	301.35	306.47	305.87	298.62	296.18	300.7	304.09
310.96	313.65	313.5	309.46	312.69	319.07	313.84	313.75	316.5	316.53	313.7	312.11	311.03	315.47	311.34	317.69	309.96	317.77	310.2	313.86	321.56	310.84	312.56	315.98	314.92	310.92	306.68	310.93	320.49	309.7	310.99	310.39	311.95	315.53	313.78	311.12	316.04	314.61	316.63	315.32	321.05	320.22	311.56	313.65	312.79	316.51	314.17	313.94	320.33	310.27
297.63	300.97	297.55	301.4	306.41	303.07	301.71	299.66	302.06	302.34	298.86	305.65	300.64	301.24	299.64	299.47	303.84	305.6	302.35	308.24	298.56	302.66	304.44	299.09	299.57	302.78	304.89	300.69	299.57	299.34	299.56	301.99	307.18	295.56	305.48	303.07	302.74	302.3	298.95	299.79	297.53	302.34	300.2	303.25	301.67	301.12	298.9	303.99	298.4	302.85
311.17	300.61	303.45	303.67	310.98	301.79	308.77	308.54	308.62	302.36	307.76	304.77	309.7	306.62	308.35	301.21	303.44	307.94	310.46	310.39	310.54	300.09	307.03	303.74	303.15	303.5	308.57	312.55	305	304.71	304.37	304.48	304.96	301.69	303.55	308.95	301.35	303.39	307.65	305.72	306.09	302.14	307.14	302.76	304.22	309.31	305.4	305.83	307.18	307.18
311.23	314.65	310.47	308.25	312.21	310.32	309.36	307.52	318.74	312.04	313.3	314.48	313.97	307.8	310.97	308.4	308.87	307.63	312.05	310.33	310.35	308.36	313.8	310.68	307.85	311.77	309.46	307.96	308.22	311.39	315.28	319.14	305.92	310.78	313.1	313.4	320	312.32	314.98	311.24	311.05	309.57	307.83	309.55	316.92	309.81	305.77	306.28	316.47	305.65
308.4	312.23	306.5	302.23	306.42	302.9	304.22	303.17	305.89	306.93	303.22	300.47	302.49	306.93	306.65	305.49	303.31	304.52	301.73	304.17	303.64	306.69	306.46	303.14	307.99	302.15	301.74	303.32	306.65	304.83	302.56	305.32	302.22	303	309.56	301.64	306.56	299.71	303.84	310.87	311.07	302.45	307.49	304.82	297.58	308.07	306.31	312.32	296.88	305.95
313.84	318.5	313.28	318.42	309.09	318.72	312.42	315.39	315.4	316.38	317.31	315.16	315.66	313.52	315.94	307.26	312.18	316.82	316.32	320.59	314.56	314.04	311.45	315.78	313.27	315.41	313.24	312.45	317.26	316.46	314.66	313.63	311.84	317.82	318.3	310.84	314.49	314.25	312.04	317.89	313.67	308.41	316.67	313.93	309.74	307.1	310.97	315.19	310.85	313.32
296.37	303.31	301.28	298.65	298.08	296.3	309.79	304.17	304.29	299.66	299.34	307.07	298.11	301.75	301.81	308.1	298.9	301.06	300.99	304.41	296.73	296.69	300.43	296.41	300.65	299.7	301.08	294.83	297.71	299.42	301.21	298.81	296.77	298.55	301.78	299.51	302.96	296.05	298.84	300.4	296.37	296.07	298.79	301.21	301.13	299.63	302.02	301.42	300.96	300.65
301.9	306.02	301.41	303.03	302.84	299.89	303.29	305.34	304.08	305.62	307.31	303.49	306.41	305.55	299.85	304.12	305.25	303.89	301.37	305.37	306.46	301.97	304.49	305	307.3	298.95	304.83	301.27	299.48	299.92	301.72	301.34	305.05	304	303.97	301.66	306.25	303.95	309.82	305.44	305	302.06	303.63	307.29	304.97	304.14	302.19	300.84	302.16	302.12
308.97	304.57	299.64	309.06	307.25	305.22	305.11	300.01	306.88	301.94	299.49	304.49	301.04	302.18	301.98	304.35	302.36	303.3	306.11	301.2	304.03	306.16	303.09	303.27	305.54	302.15	305.31	300.28	303.96	306.88	304.6	297.01	302.3	305.72	304.97	302.22	305.49	298.61	305.98	302.52	302.24	306.3	302.02	303.81	305.11	299.38	303.97	303.75	302.99	298.87
296.86	295.86	298.58	295.91	296.49	295.36	300.03	291.43	300.54	298.35	298.05	301.9	299.48	297.4	302.71	296.4	298.75	292.44	298.04	292.68	301.02	300.42	297.86	294.41	295.01	298.57	293.17	295.55	296.37	301.13	299.06	294.12	298.39	302.46	296.65	297.17	298	300.22	297.32	295.75	299.71	299.46	302.54	297.49	295.85	297.74	293.06	300.41	300.74	294.37
324.84	327.42	326.16	327.56	330.21	325.05	329.91	322.38	327.4	325.37	330.54	327.97	324.81	325.52	327.78	330.59	328.81	327.46	327.08	325.57	325.39	326.37	329.6	322.84	324	326.99	332.36	329.46	323.53	326	325.1	325.49	332.69	323.78	324.31	325.36	325.87	331.48	325.98	330.32	322.13	321.29	324.2	324.98	330.85	327.57	326.46	323.03	323.61	328.22
312.63	315.87	317.71	316.89	313.43	315.01	318.54	314.35	313.85	313.25	314.98	316.08	313.99	312.82	316.18	311.67	313.07	316.83	312.29	312.59	315.85	317.58	317.1	315.18	321.68	313.87	316.6	313.86	309.44	316.59	313.35	316.47	314.86	316.03	314.91	318.52	312.33	311.2	311.66	312.52	320.13	317.86	315.59	313.05	317.17	317.37	317.28	316.68	314.58	315.31
301.01	298.1	299.08	299.62	303.16	300.13	300.53	298.45	299.23	298.04	298.89	298.09	301.28	298.82	302.74	302.12	302.34	294.95	302.34	299.43	299.58	300.75	296.85	301.45	299.93	298.79	302.04	297.38	307.67	298.4	299.11	306.97	303.48	296.98	298.8	301.11	297.3	303.79	299.86	296.18	298.83	299.25	300.07	302.59	301.87	296.45	298.41	302.02	297.39	303.13
315.07	314.03	315.78	312.44	312.37	314.54	311.21	310.7	309.13	315.43	309.77	313.29	316.59	309.38	316.04	318.13	314.08	314.22	310.24	309.94	316.24	313.02	314.73	316.5	314.73	312.34	314.15	312.99	312.58	318.98	316.48	313.66	312.53	316.21	310.53	308.69	313.24	307.83	315.17	314.29	310.38	307.86	317.33	317.46	309.5	314.03	308.49	316.94	313.76	317
309.57	306.03	302.51	304.63	302.43	304.51	304.66	310.85	304.3	305.32	304.86	303.76	307.85	310.12	303.58	300.91	304.02	305.71	304.47	306.46	304.89	303.95	304.59	303.88	303.54	301.36	304.35	306.85	304.78	300.02	307.23	303.74	301.95	303.06	299.56	305.51	305.57	301.75	301.94	306.47	305.52	299.81	304.51	298.4	305.86	303.03	304.59	299.87	307.2	305.83
323.59	325.92	329.52	331.04	328.33	322.84	328.15	323.97	331.36	324.94	323.78	332.02	324.6	332.51	330.6	329.65	330.22	326.25	326.49	327.37	327.1	323.06	327.38	327.95	328.89	325.04	328.89	330.7	326.43	322.64	323.01	331.24	328.91	328.09	333.34	324.98	330.05	328.06	332.52	331.85	326.39	331.43	327.91	328.97	323.97	331.91	332.11	328.31	325.75	322.67
298.21	302.51	303.3	303.43	301.87	302.03	299.53	299.27	304.84	297.65	304.11	301.07	305.75	303.95	301.43	305.34	302.88	306.12	300.41	303.67	301.66	301.56	302.62	307.1	304.78	305.37	307.51	305.52	302.32	303.17	303.47	301.7	304.81	300.23	307.87	305.16	302.72	305.99	302.98	304.79	304.7	304.46	307.07	299.87	302.75	299.71	297.35	307.49	306.22	301.53
301.48	305.23	305.53	299.89	299.37	305.16	304.76	302.41	295.17	306.85	301.94	302.1	303.22	305.97	299.91	305.98	299.64	308.75	303.9	302.86	299.91	300.8	309.52	303.36	300.46	304.67	302.42	302.61	299.55	300.84	302.27	300.73	305.53	304.91	306.39	307.66	304.16	305.84	302.5	300.29	296.67	303.7	305.33	300.83	305.51	307.13	310.2	309.85	301.11	303.85
318.04	320.53	318.82	319.27	312.61	319.13	318.36	316.42	315.14	316.31	313.81	317.85	315.47	313.34	313.6	321.03	315.84	314.4	319.12	313.28	315.16	315.26	319.6	315.13	322.53	318.34	317.96	316.4	315.91	318.09	319.54	323.15	322.02	316.97	319.78	322.55	320.04	322.94	314.75	311.8	315.27	317.1	315.09	321.18	311.66	316.46	310.77	310.69	315.38	318.76
303.28	306.86	304.22	304.94	299.5	304.42	306.05	305.5	305.35	307.04	306.03	304.93	306.4	302.58	304.98	304.5	301.55	304.79	304.18	304.9	305.12	300.69	306.01	303.94	304.32	304.69	302.36	307.35	302.72	301.74	304.53	305.35	299.1	309.21	308.97	303.53	306.19	300.1	304.34	305.98	303.7	299.94	299.42	301.15	309.32	298.28	301.96	305.57	303.68	301.6
310.17	302.65	300.39	302.24	303.47	303.29	305.88	302.76	302.28	303.29	306.9	302.51	306.64	300.08	305.26	307.26	308.75	298	296.82	306.61	302.71	304.3	301.42	306.2	307.84	303.43	304.24	298.72	301.45	300.5	311.76	297.16	301	302.62	303.88	309.36	303.36	299.91	304.54	308.16	306.31	310.87	299.21	301.04	302.87	300.92	303.78	315.3	299.77	296.14
295.9	299.9	298.97	290.42	299.62	299.45	298.31	294.91	295.78	296.27	294.51	297.05	295.91	294.89	303.46	293.8	298.26	293.86	295.5	296.26	296.85	296.39	295.23	296.73	296.05	299.41	299.13	296.22	295.11	297.3	295.27	296.6	297.44	299.91	297.35	296.69	293.55	295.46	294.24	298.2	295.96	297.99	298.12	298.83	300.45	293.72	300.5	296.92	291.65	296.38
318.97	314.04	313.23	311.26	317.85	317.49	316.5	317.07	313	314.47	312.58	310.29	321.62	313.44	314.74	308.47	308.03	318.63	315.38	309.34	314.22	315.65	316.57	311.84	317.68	311.91	320.37	310.81	316.57	310.25	312.16	310.95	317.12	313.52	314.92	319.04	313.64	314.89	317.74	312.87	311.36	310.63	319.59	312.64	318.17	317.31	313.23	313.62	312.86	312.04
315.31	311.89	316.06	317.21	315.94	317.91	321.9	318.46	314.87	316.19	312.09	315.77	314.77	320.73	313.9	312.32	316.3	312.3	319.94	315.39	317.79	319.09	317.95	317.08	320.87	309.53	315.04	319.67	314.82	319.66	317.33	315.2	322.06	318.52	316.51	317.52	322.71	313.63	316.12	314	317.41	312.24	317.7	309.62	316.92	317.04	311.56	316.79	322.23	319.05
287.65	296.81	293.3	298.38	295.88	299.59	297.44	299.49	296.01	298.27	292.4	300.91	298.27	296.31	299.15	299.7	294.27	297.41	296.55	300.52	298.69	298.28	298.15	291.96	295.91	292.72	297.68	298.6	296.56	293.74	298.9	302.92	300.39	292.97	294.75	294.36	298.23	297.7	299.81	297.07	291.17	297.07	301.95	298.06	293.16	296.72	295.28	294.52	300.76	295.1
308.21	302.81	302.98	304.45	303.28	305.16	305.18	303.87	302.06	308.99	300.15	306.99	307.27	307.48	300.19	304.32	307.29	301.74	305.82	305.5	307.11	306.71	307.59	305.68	303.68	301.53	306.34	304.4	305.69	305.13	307.6	305.05	305.79	306.81	300.7	304.2	305.69	302.11	309.63	306.14	305.88	301.55	307.24	313.31	307.17	310.07	305.11	307.91	305.71	308.92
317.11	318.6	314.85	316.91	315.74	322.21	318.69	319.09	313.21	317.76	320.1	321.34	320.89	316.28	322.46	315.94	320.25	314.95	321.22	314.16	318.96	321.66	314.61	318.7	313.83	315.69	315	315.34	312.34	316	316.69	315.68	313.35	315.59	314.47	313.27	313.73	313.98	317.31	318.5	318.28	313.66	318.28	320.8	319.31	319.66	314.49	315.07	321.16	316.56
304.05	295.23	297.84	296.47	306.54	299.63	304.39	300.78	301.09	303.03	305.75	298.64	297.97	305.9	300.94	307.29	299.17	306.64	296.2	306.35	293.67	301.63	299.75	299.42	301.78	305.51	300.86	303	302.14	300.03	303.34	302.83	302.86	300.18	299.32	303.18	301.81	298.8	298.48	299.23	301.61	304.33	296.59	300.07	300.54	305.38	304.61	298.64	298.32	299.04
295.66	294.82	300.58	300.73	301.82	295.81	298.54	300.94	298.21	301.75	296.34	296.49	293.54	294.47	297.93	297.57	298.21	298.16	296.26	294.95	289.33	295.14	299.4	298.31	299.9	299.08	301.26	297.8	300.43	299.48	296.9	296.16	298.5	297.18	297.76	305.23	293.59	294.89	289.42	292.62	300	297.02	298.76	292.07	297.75	293.94	293.68	299.11	298.21	293.1
316.45	311.6	317.71	310.67	314.05	314.8	311.83	307.2	309.36	315.6	313.89	315.16	305.86	320.28	314.27	313.06	308.9	313	312.33	313.5	312.25	315.24	313.64	314.44	313.7	310.96	315.23	312.06	313.3	314.14	314.3	310.07	317.13	309.79	309.25	319.84	318.1	312.24	317.34	315.89	312.78	311.14	316.98	314.38	315.1	313.37	309.48	311.47	317.15	306.95
309.03	306.57	308.42	313.28	310.58	308.93	308.72	309.92	300.8	308.44	313.18	303.75	311.02	302.75	315.1	307.03	306.32	306.55	301.65	314.79	308.9	310.24	300.96	309.93	311.07	305.77	310.71	313.09	301.48	306.6	308.29	303.09	309.37	310.77	304.71	303.93	307.19	308.89	306.04	307.9	308.16	304.25	309.91	306.2	305.02	304.45	309.2	306.99	310.59	310.83
318.05	314.8	317.33	320.71	317.01	317.46	316.15	322.33	319.17	315.9	316.15	313.27	321.22	317.38	316.73	320.68	319.05	322.31	317.25	318.38	317.09	316.59	314.39	320.58	319.27	317.33	319.92	315.26	316.51	314.85	314.24	317.21	314.53	317.4	315.69	316.43	314.84	307.72	319.93	322.17	317.32	315.72	319.95	320.75	318.65	313.72	320.62	316.88	314.3	316.95
308.36	306.03	304.07	305.09	307.46	306.59	306.55	304.96	309.11	312.21	310.85	308.51	308.54	306.83	303.49	309.32	306.08	302.97	305.96	306.33	309.97	308.42	307.64	303.26	308.81	301.44	307.84	304.58	305.42	305.08	308.71	310.05	306.31	308.56	304.93	308.58	305.8	308.16	303.34	304.51	307.7	309.66	302.76	302.43	306.19	307.97	307.27	306.23	311.67	307.34
305.06	308.3	305.36	306.89	303.16	302.68	311.42	306.09	302.64	304.19	305.59	303.69	308.6	308.05	305.92	307.01	304	305.03	305.16	310.23	307.3	307.77	305.34	307.57	306.52	306.1	301.3	300.33	306.34	305.75	304.66	305.63	305.16	305.43	302.76	306.66	304.77	304	304.68	305.21	305.63	306.08	307.09	303.43	301.86	305.87	306.63	306.09	306.27	308.56
307.09	306.1	300.75	303.53	312.22	308.52	303.36	307.33	305.13	304.34	304.5	301.18	306.71	306.53	306.43	301.14	305.41	308.33	310.85	310.7	303.72	305.33	308.02	304.14	299.36	307.97	307.96	306.34	308.17	310.51	303.26	309.31	304.34	306.79	307.21	307.2	307.75	305.73	306.07	306.82	307.82	305.87	306.97	309.4	307.11	305.27	305.3	303.26	306.45	304.87
322.96	318.77	317.74	321.2	320.33	317.61	316.44	317.95	315.43	318.84	312.28	319.7	317.92	315.07	314.06	315.71	314.78	312.2	311.15	317.68	318.74	318.28	318.65	315.36	323	319.52	320.1	314.96	319.2	312.74	315.96	315.32	320.76	317.38	317.01	313.59	319.47	323.36	312.24	320.16	311.33	315.56	317.31	314.92	315.69	319.29	313.91	317.71	314.43	316.35
314.9	307.28	315.17	312.71	314.62	314.09	313.5	313.66	310.64	314.68	309.62	310.14	318.98	312.85	319.15	311.72	312.92	315.13	309.77	306.07	315.4	310.05	310.35	314.32	315.79	309.29	310.01	311.94	316.24	311.7	314.06	309.7	311.93	313.37	314.94	314.54	310.28	314.74	311.04	315.07	311.09	319.33	314.66	313.39	315.32	314.95	314.97	310.71	311.48	307.84
304.1	301.97	301.2	302.65	301.34	302.29	301.5	297.42	301.81	303.83	302.98	304.07	299.27	300.6	299.73	305.67	301.88	295.68	303.61	301.74	300.09	302.6	301.21	302.68	304.88	302	299.62	302.46	302.96	304.41	306.07	301.85	299.5	300.44	306.14	300.58	301.2	304.16	303.2	299.84	300.28	302.38	305.61	303.18	305.31	308.83	297.59	301.01	303.39	300.86
312.51	312.15	312.44	309.29	317.08	314.22	311.63	314.46	310.51	317.71	313.29	308.67	312.56	312.4	309.78	319.87	317.24	311.1	307.68	315.88	308.18	312.89	313.88	311.11	312.92	313.59	308.3	313.28	310.26	317.59	311.2	318.65	314.14	307.89	315.3	315.03	306.26	318.4	316.63	312.54	313.97	309.2	313.63	312.72	313.32	314.22	310.62	312.16	314.07	305.57
313.16	315.72	314.68	313.74	311.42	314.93	314.54	314.54	315.24	315.8	311.58	314.86	317.03	317.55	316.31	313.46	315.98	315.08	313.5	311.9	308.45	314.16	311.8	315.42	315.02	313.99	314.93	314.3	315.26	311.54	312.77	308.95	314.98	313.31	313.92	311.06	310.89	314.36	314.18	316.37	313.49	313.14	312.65	311.8	317.4	305.81	315.28	312.21	308.37	314.42
318.01	318.54	319.22	314.79	314.99	308.78	309.04	312.95	316.3	317.35	317.04	314.71	312.7	314.4	310.49	313.45	313.42	317.67	312.4	314.63	313.46	312.23	311.93	311.87	318.78	318.91	316.04	309.05	317.53	311.43	313.72	314.67	313.99	315.28	317.37	314.81	312.61	315.37	315.42	316.06	308.67	317.01	315.36	312.2	314.38	316.72	318.08	314.49	311.67	313.53
307.11	308.25	312.21	306.3	308.05	309.36	307.07	308.82	311.82	311.68	307.41	309.99	309.12	307.89	311.76	306.12	313.58	314.04	306.98	309.43	309.22	307.44	309.17	307.99	311.31	309.83	309.66	310.54	312.85	311.12	310.18	306.78	313.12	311.07	312.94	308.74	306.2	309.75	310.02	316.06	309.56	310.84	309.85	304.91	304.93	310.63	302.96	313.05	313.98	312.21
304.34	306.87	300.61	303.84	299.44	304.56	306.49	305.93	299.3	303.83	300.26	303.72	297.39	305.86	309.1	304.35	307.19	300.32	305.33	304.27	300.23	307.8	302.68	299.79	298.33	304.16	300.58	299.56	308.01	306.13	294.89	299.18	294.65	301.26	304.6	305.01	301.41	302.27	301.28	309.19	298.88	301.52	303.14	304.83	304.66	309.7	305.44	302.24	306.83	302.49
325.89	325.66	322.2	322.57	325.63	324.95	322.05	320.67	328.03	324.07	326.96	326.92	327.19	324.54	325.81	326.47	326.65	325.01	323.36	330.36	325.61	326.42	326.78	324.27	323.96	324.84	321.08	325.27	323.95	323.4	328.27	325.87	328.94	325.14	321.92	326.46	321.8	328.32	329.4	331.65	327.14	322.84	322.76	321.54	328.05	327.42	324.54	325.98	316.27	324.89
323.4	315.78	315.12	315.27	317.81	312.79	320.23	313.44	313.33	313.16	315.62	315.44	319.51	318.98	315.14	313.53	315	320.67	313.63	320.47	310.36	320.19	317.1	311.59	311.65	317.1	311.99	314.19	318.06	315.51	314.13	315.87	318.48	311.41	314.28	316.48	319.34	315.7	313.68	314.15	312.89	310.92	310.06	314.79	316.06	308.84	319.16	317.6	315.53	318.23
311.61	310.06	310.09	308.6	311.03	310.01	312.31	307.12	312.98	307.92	308.86	308.08	312.55	315.45	308.73	309.42	308.26	313.22	313.02	312.01	311.89	308.28	312.11	313.86	312.69	306.99	307.8	309.23	313.5	303.94	309.59	317.63	312.7	309.02	310.18	311.08	311.84	311.43	307.56	311.86	309.92	310.71	304.15	312.89	312.67	312.97	312.53	311.3	308.16	314.36
303.82	305.05	303.27	304.61	301.35	305.69	304.21	303.05	306.17	309.92	299.28	308.19	304.58	308.89	308.27	309.35	310.06	307.26	302.72	305.79	304.64	306.82	304.77	307.06	304.63	299.61	306.59	308.92	307.36	308.08	309.5	309.9	309.83	300.78	307.13	307.47	304.13	304.87	305.36	307.7	307.83	303.45	309	306.94	306.52	309.02	312.54	310.33	306.23	300.43
318.73	313.63	306.13	310.69	313.28	313.28	312.78	314.08	304.83	311.09	313.62	312.91	313.46	312.95	311.72	312.65	314.62	310.56	308.55	313.82	313.52	316.49	318.02	316.19	316.2	311.52	316	313.59	310.46	313.54	311.49	309.13	309.81	314.34	315.76	314.28	309.04	314.03	313.86	310.95	316.14	315.36	314.64	316.18	316.56	311.64	318.64	312.88	314.24	315.24
301.11	299.58	298.41	300.14	295.22	297.84	298.88	290.47	296.66	293.43	297.29	300.64	295.02	297.41	295.07	295.17	298.39	294.13	295.56	297.13	298.18	294.45	298.19	293.84	296.99	297.75	298.76	297.03	300.32	298.31	301.05	298.85	298.67	299.63	293.64	293.6	296.01	293.87	306.58	292.48	300.96	295.68	296.21	291.41	294.18	299.89	297	298.41	298.47	295.3
305.12	303.12	300.69	299.98	305.65	299.25	302.3	299.59	301.29	302.53	299.32	299.99	298.52	306.79	302.97	305.11	299.17	305.81	304.8	305.18	304.6	302.72	306.62	300.98	298.79	302.92	299.49	306.92	300.44	306.46	304.49	307.5	298.84	305.05	304.23	303.67	297.35	300.39	298.48	306.41	303.08	303.72	304.36	306.35	300.58	299.56	300.2	304.84	305.09	300.35
314.12	314.51	313.5	316.07	312.03	309.2	311.67	312.74	309.64	313.12	316.62	307.12	313.56	314.59	311.53	308.34	316.36	315.99	314.73	312.39	309.64	313.54	314.42	310.77	312.52	317.1	311.65	308.92	303.56	310.49	313.95	314.43	316.13	316.89	312.69	309.72	312.27	312.92	313.02	311.02	312.6	314.42	311.59	313.91	316.13	316.19	312.98	313.57	315.81	311.5
324.37	329.02	329.36	330.9	327.66	330.74	323.57	330.17	328.08	329.59	323.26	326.14	328.96	326.35	325.88	325.12	327.8	329.07	323.66	331.58	329.04	330.47	330.81	329.06	329.07	324.01	333.47	329.2	326.34	324.49	326.25	323.9	331.58	326.78	333.34	329.6	325.97	333.94	329.22	321.78	330.75	326.42	327.84	330.27	325.78	329.09	325.31	331.58	325.13	328.3
311.8	310.88	311.02	310.51	314.51	313.76	308.69	316.46	312.15	310.91	311.7	308.95	311.33	316.8	309.11	315.37	312.18	314.18	308.64	314.98	308.81	316.96	308.07	310.07	310.28	311.08	312.56	310.86	311.41	308.2	314.18	312.91	316.41	313.16	314.04	314.93	315.32	310.95	313.67	312.63	311.03	314.74	312.08	311.5	309.29	313.54	311.59	308.53	306.15	311.58
304.76	301.89	304.6	304.53	300.48	304.96	307.76	309.72	306.17	303.74	304.52	306.56	306.12	305.17	309.74	304.62	303.91	305.71	307.8	305.18	304.83	306.34	302.99	307.21	300.02	305.97	307.37	304.58	307.65	306.01	297.41	305.43	303.43	303.98	306.84	301.45	309.46	305.04	308.11	306.51	304.95	308.51	305.34	305.62	305.89	306.68	304.26	304.5	304.88	307.33
321.11	319.69	316.1	317.99	314.03	318.76	317.54	320.18	315.34	316.88	313.85	316.79	318.54	318.18	319.75	318.26	321.93	314.43	320.8	321.92	316.23	320.4	316.97	320.49	321.85	320.95	319.5	319.24	315.86	321.33	316.62	315.1	309.82	319.76	316.38	320.11	321.63	315.7	316.13	320.31	317	321.06	320.21	318.7	316.4	317.46	316.51	314.19	327.13	323.16
311.06	309.36	313.68	313.24	310.65	312.29	310.39	311.55	313.4	306.37	307.19	307.33	314.52	309.96	310.56	308.74	309.08	307.13	310.83	307.59	306.15	308.45	310.65	309.87	311.93	310.68	316.08	310.48	311.35	306.17	313.85	316.44	309.18	309.78	310.3	307.82	309.77	311.91	312.06	311.38	310.46	310.46	309.3	317.74	309.82	308.87	310.38	312.91	311.04	311.55
303.07	306.29	309.83	308.31	310.22	308.62	303.83	308.22	306.21	304.48	301.26	305.04	311.14	307.97	303.83	306.1	307.06	309.3	304.55	301.67	308.61	303.28	307.53	301.84	306.85	312.61	310.85	303.84	305.66	308.23	300.29	302.98	304.13	303.83	307.29	307.49	310	308.51	308.53	300.02	306.32	306.85	305.25	309.79	312.51	307.94	307.81	304.86	312.55	303.91
306.1	302.12	300.08	302.19	297.68	300.51	306.58	305.18	302.67	305.26	302.57	302.72	299.63	298.19	306.03	302.84	301.41	304.46	301.67	308.59	305.79	303.83	302.83	302.54	299.31	296.42	302.94	304.93	306.72	307.33	306.23	302.18	300.4	298.96	299.82	298.57	303.17	306.29	305.92	303.68	297.02	301.64	301	301.63	303.31	302.78	304.08	306.59	298.3	308.88
312.81	316.29	319.92	314	319.55	315.89	317.62	315.16	317.43	320.35	317.03	320.52	315.7	316.79	319.47	317.54	314.47	315.2	314.73	318.79	314.86	314.81	317.82	318.06	315.5	316.96	318.76	320.2	313.68	313.47	316.64	319.54	316.51	319.94	317.18	315.07	312.93	317.82	310.91	317.4	315.22	316.78	314.07	312.43	320.66	314.37	320.67	316.22	318.09	313.55
307.28	309.45	312.09	311.66	307.75	305.24	311.94	312.53	304.66	308.52	316.71	307.17	304.42	309.28	312.64	306.39	307.93	313.38	312.79	309.1	312.8	308.65	312.81	307.21	309.11	307.95	308.33	303.88	311.64	309.21	307.4	312.34	309.92	311.5	307.62	306.18	315.72	307.54	307.57	310.25	305.68	306.68	306.02	307.76	302.43	309.62	316.2	313.61	306.66	309.65
311.5	314.35	314.53	315.13	315.5	315.09	312.29	313.9	313.27	316.76	307.4	311.35	313.25	311.84	312.03	316.61	316.52	314.93	311.26	314.03	311.39	311.47	316.15	321.86	312.2	320.81	313.57	313.72	312.43	315.14	318.56	313.9	321.58	310.41	310.69	310.94	315.75	311.39	314.13	313.58	313.6	316.89	310.67	317.51	312.84	310.47	309.63	313.77	311.64	310.95
330.01	324.74	327.77	329.73	327.93	333.05	327.42	330.75	330.89	331.68	331.89	328.03	328.18	329.9	324.7	327.36	328.21	332.44	327.02	329.39	327.42	325.36	334.67	334.2	325.87	330.55	331.37	325.25	329.26	323.8	331.69	333.27	324.1	331.16	327.17	329.56	330.46	329.08	328.96	327.11	328.48	327.26	323.63	330.46	327.79	329.02	330.17	329.07	325.88	324.62
330.55	329.63	330.39	332.51	332.85	328.81	330.75	324.35	328	330.75	322.04	326.1	327.77	328.49	327.85	322.03	331.64	327.59	327.38	332.97	328.4	329.09	326.84	322.7	330.95	324.37	325.36	329.48	330.15	324.94	328.51	325.79	329.05	329.13	330.48	332.07	331.2	322.85	330.71	338.99	330.1	329.28	323.02	329.91	326.67	325.56	328.67	326.52	330.09	326.57
313.46	316.57	315.02	320.61	313.77	310.98	312.65	312.53	316.85	312.85	311.51	310.47	313.06	317.84	315.23	314.44	312.43	318.42	316.1	318.82	312.94	318.08	314.96	310.1	317.78	311.87	315.26	314.12	315.47	313.83	315.32	313.93	310.96	316.17	310.45	314.08	314.39	312.97	313.04	313.34	310.45	317.91	314.01	307.11	307.02	314.12	315.77	312.55	315.93	315.47
310.9	309.88	309.4	313.43	303.93	309.53	312.75	309.8	306.16	309.37	308.92	313.43	312.09	311.25	307.63	305.16	311.56	315.9	311.56	310.93	310.29	314.19	315.29	309.5	309.71	310.7	308.31	313.59	311.2	305.65	309.89	309.24	310.72	310.02	311.63	312.81	310.44	317.09	310.41	314.14	314.88	310.37	310.08	308.08	313.19	311.26	314.87	308.86	315.42	309.52
313.76	311.46	311.6	313.63	310.81	310.28	311.05	309.05	311.42	313.24	311.5	312.88	309.58	308.86	311.87	315.43	311.83	316.47	312.19	311.64	312.6	312.93	312.54	306.78	312.87	310.89	312.07	310.12	316.29	310.85	310.43	312.96	314.05	308.53	308.45	314.34	318.68	311.88	316.47	312.09	310.71	311.94	313.72	310.66	311.02	311.29	308.47	307.16	307.87	314.08
311.75	311.28	311.93	311.39	309.66	304.69	308.11	302.14	305.26	307.08	312.5	308.97	306.52	309.17	307.29	310.45	311.27	307.81	308.06	309.49	310.69	309.5	306.56	302.77	311.37	303.44	304.94	307.03	305.55	306.67	304.51	310.18	314.4	310.08	311.45	313.89	305.73	312.41	317.74	309.11	306.33	307.15	309.71	309.71	307.24	310.03	305.16	308.77	309.81	308.29
320.03	313.94	315.82	315.34	318.21	313.87	312.75	312.3	315.65	316.55	313.13	316.49	314.19	317.42	309.69	313.9	313.1	312.14	313.89	320.68	316.11	317.35	319.76	315.93	316.84	313.5	318.19	313.25	315.05	311.8	316.62	318.8	313.68	319.98	316.56	315.37	314.17	317.41	312.25	315.32	317.03	315.71	317.18	314.25	313.13	313.63	318.9	317.21	311.05	320.38
302.89	295.51	299.24	301.53	298.99	299.3	299.11	296.9	302.74	303.04	299.53	301.59	301.72	300.23	300.52	297.76	293.14	295.94	302.82	296.84	296.26	306.55	299.3	300.63	296.14	302.24	298.35	297.75	298.56	299.3	301.21	296.08	300.19	298.11	299.13	298.87	296.81	301.62	300.36	302.05	296.32	300.1	298.77	301.8	302.06	305.46	300.37	301.8	301.93	297.94
311.12	310.21	309.15	313.81	308.1	311.43	306.41	311.38	309.86	310.24	310.52	317.08	313.36	315.32	311.65	315.05	308.57	317.65	315.66	308.81	315.12	311.12	313.04	313.53	316.12	311.75	314.97	317.02	314.65	309.55	315.49	314.92	319.2	316.6	314.1	309.9	312.6	313.4	312.46	312.8	309.2	313.05	311.82	317.08	316.73	315.76	314.97	317.24	313.68	312.67
324.54	322.07	325.61	326.66	322.85	321.91	323.75	326.03	322.01	326.2	328.89	325.15	322.83	322.2	326.43	320.37	327.8	327.33	328.34	324.9	318.34	324.44	320.53	325.31	320.7	321.59	324.79	323.96	323.89	327.72	323.78	323.93	324.85	324.5	321.03	326.25	326.45	328.39	321.62	331.5	324.38	320.37	320.86	321.16	321.63	331.25	328.64	322.33	326.03	327.19
318.97	310.43	310.44	310.02	309.97	314.17	311.24	311.54	312.85	316.84	313.14	309.61	315.97	313.03	312.36	311.19	307.97	312.07	311.12	312.03	313.86	316.35	312.61	309.64	314.23	311.45	310.89	309.39	313.29	311.58	315.13	310.38	312.37	312.17	315.22	304.84	311.56	313.67	309.08	314.54	311.15	312.05	312.14	312.83	313.28	312.01	317.71	312.31	311.36	310.77
322.21	324.92	326.73	319.66	322.06	322.01	322.22	324.03	327.34	325.57	320.28	323.7	323.81	323.11	329.07	324.57	320.96	318.33	320.16	324.7	320.63	321.41	322.26	330.26	328.85	324.26	329.11	326.52	324.86	327.81	327.74	329.38	322.21	324.94	327.09	320.87	326.57	323.4	320.57	322.6	324.3	321.88	320.96	327.23	327.43	326.84	326.19	322.9	323.98	324.79
304.13	308.13	307.83	309.48	309.14	307.05	310.42	305.16	309.53	308.87	312.81	308.22	306.51	307.92	304.67	311.23	310.89	307.03	309.32	311.01	309.44	310.1	306.56	309.3	306.41	303.82	309.26	300.96	307.25	309.18	312.1	308.55	310.18	311.48	308.57	315.37	307	310.54	303.24	310.31	307.89	307.73	304.92	310.76	309.82	308.83	305.39	312.09	306.77	311.5
318.83	315.84	313.81	316.57	313.87	311.85	318.32	315.63	318.54	315.13	316.95	312.87	310.91	311.67	311.67	314.46	316.05	313.51	311.77	316	311.46	316.7	315.79	318	315.15	316.77	315.49	309.87	311.25	315.01	314.71	314.96	312.75	313.01	315.02	320.5	313.85	312.8	309.7	308.86	311.16	316.41	311.09	315.11	313.63	315.07	319.33	312.7	316.93	314.35
316.01	316.23	314.53	316.47	317.59	316.89	317.06	315.87	315.62	318.62	316.05	314.88	320.94	312.82	312.63	315.45	317.22	316.94	323.89	315.73	314.87	315.17	316.73	317.49	314.75	316.66	314.67	312.16	318.93	311.2	317.62	314.96	314.85	316.94	318.83	314.52	315.38	311.75	316.71	316.07	314.12	320.49	313.86	313.05	311.96	313.86	315.49	314.59	322.08	310.12
301.69	299.83	303.74	302.63	305.36	303.05	303.78	305.7	300.15	304.06	304.6	307.76	302.45	308.1	305.86	306.5	305.04	301.09	304.65	303.73	304.69	302.23	300.63	309.12	296.22	303.53	299.13	302.49	302.75	301.44	303.82	302.87	303.84	303.61	302.65	301.75	305.87	302.19	301.63	303.68	309.32	306.28	305.75	305.87	304.15	303.15	303.22	303.18	306.7	308.31
308.08	304.85	302.34	305.48	305.08	306.57	308.49	306.9	306.02	302.39	306.53	304.03	307.39	299.01	307.22	304.43	306.98	301.6	308.05	309.1	302.15	303	303.96	300.59	305.78	306.13	302.55	302.29	305.03	305.11	302.53	303.9	300.63	304.27	305.13	305.16	309.99	312.44	298.33	306.35	306.53	300.61	301.69	300.77	301.64	305.53	300.68	307.96	303.76	303.59
320.32	319.13	308.74	319.63	316.63	318.43	319.23	314.87	317.62	314.76	318.72	316.7	315.72	315.15	317.14	313.82	322.88	314.83	312.32	318.11	319.74	318.29	317.73	313.58	316.55	317.62	311.83	312.2	316.75	311.86	312.01	319.93	312.24	315.57	314.72	313.81	318.94	315.07	316.4	318.76	317.04	312.59	315.05	317.68	316.9	318.33	311.01	316.84	318.21	312.58
293.95	294.14	294.32	295.62	299.91	288.98	300.47	297.99	296.33	295.79	297.3	297.56	292.43	297.77	294.73	299.4	290.74	297.09	294.67	292.1	301.97	296.29	290.51	290.63	292.45	295.73	296.96	291.7	294.87	292.08	298.25	299.25	303.67	292.3	296.87	294.85	295.36	293.55	295.4	300.7	291.77	297.08	292.66	293.68	293.09	296.63	294.28	290.34	293.36	295.93
323.91	325.97	324.93	323.08	327.52	327.91	325.76	326.33	321.98	320.09	330.32	320.91	329.13	323.14	325.92	324.88	325.76	325.32	331.65	321.55	329.34	325.35	322.13	322.42	323.69	327.87	322.65	325.68	326.18	322.72	326.8	319.74	323.29	325.71	324.86	323.29	322.61	321.2	322.3	323.76	327.14	326.66	322.49	330.15	328.74	327.41	325.87	326	324.84	324.65
304.89	296.76	305.41	298.42	295.49	302.4	299.03	299.75	300.44	300.72	299.44	301.6	300.35	300.44	301.53	305.49	299.45	298.54	299.39	302.71	300.98	303.3	296.61	302.26	298.91	299.94	297.88	305.86	298.81	301.72	300.15	303.09	303.68	298.75	301.34	302.08	306.48	304.93	299.08	306.91	299.7	300.29	294.12	299.22	304.31	300.8	302.61	301.04	303.49	304.81
302.37	300.69	301.69	298.39	299.55	301.02	300.74	300.01	296.99	298.91	297.22	299.82	298.76	300.21	296.95	306	298.32	293.32	299.11	299.72	297.29	299.94	298.18	296.3	299.32	298	299.03	300.26	302.55	299.83	301.15	297.55	295.78	295.92	297.9	302.47	298.72	298.95	302.91	303.39	298.22	298.01	302.38	297.61	303.19	299.09	296.03	300.38	296.2	301.2
291.19	291.06	288.7	291.16	298.84	291.17	294.2	299.74	292.11	299.65	294.82	294.05	294.1	285.27	298.84	291.17	298.17	295.6	294.1	296.41	291.37	292.24	289.34	291.83	290.29	295.11	294.15	293.7	292.86	295.88	292.05	288.32	298.79	289.87	296.02	291.17	296.44	292.68	293.69	295.26	292.5	293.3	293.3	291.13	293.81	293.25	298.96	296.12	294.39	292.34
326.65	326.15	329.79	334.5	326.53	331.44	327.98	323.05	328.41	329.7	329	328.74	326.65	327.79	329.54	328.44	331.74	330.64	329.41	331.73	325.63	324.33	329.51	327.35	324.47	328.27	328.91	329.07	323.49	329.92	327.4	329.1	326.26	330.59	329.53	328.91	326.52	324.56	324.86	329.95	328.92	324.52	332.21	329.27	326.05	324.89	327.3	328.88	325.66	329.34
314.77	316.38	315.15	314.43	310.12	314.26	312.48	316.06	315.6	313.73	314.3	315.91	314.3	316.21	314.36	314.93	316.81	316.75	318.38	317.12	313.43	315.95	319.56	315.16	320.92	311.55	315.78	317.66	313.22	315.2	312.56	305.99	315.5	315.66	314.55	315.56	317.05	313.03	315.91	313.53	321.56	314.55	313.51	313.26	317.84	312.63	314.63	314.09	311.11	314.04
306.19	304.08	307.64	309.64	300.81	298.25	304.73	303.39	305.45	304.38	301.25	302.17	300.86	299.79	299.72	303.78	304.12	305.65	300.4	305.46	302.87	303.25	304.26	306.79	303.55	305.28	301.74	309.19	307.03	303.79	305.06	301.22	306.33	303.93	303.07	306.19	303.06	302.85	310.06	300.4	304.21	306.19	301.47	302.02	306.53	303.62	306.08	303.8	304.69	298.8
324.37	330.49	329.16	328.74	325.71	326.39	328.8	333.86	327.36	329.47	327.47	330.63	330.14	328.07	321.79	329.11	326.84	323.21	330.46	327.67	328.13	322.07	328.61	331.8	321.18	333.07	329.83	325.39	328.32	327.8	327.62	330.51	332.68	330	333.91	330.95	326.6	321.66	325.02	327.11	323.99	329.87	329.26	334.69	329.23	327.3	331.74	326.11	327.25	330.26
295.71	287.26	292.98	287.37	288.05	297.33	297.32	291.64	292.62	296.6	295.73	295.92	291.22	295.69	291.63	297.44	293.85	294.08	294.1	292.36	289.08	298.67	290.92	292.06	297.59	291.45	295.7	294.39	298.12	295.51	291.14	295.45	295.41	294.54	295.63	296.9	293.32	298.85	296.79	289.85	292.37	293.6	295.38	294.89	293.94	293.52	298.82	293.91	296.84	296.02
306.43	308.84	304.03	305.39	309.8	312.42	307.71	310	310.26	305.75	303.07	308.41	310.78	309.64	304.65	309.34	305.29	312.36	307.34	311.43	304.28	306.84	307.22	303.57	307.61	307.25	305.3	303.88	311.02	308.11	309.86	310.83	309.62	309.72	304.14	311.49	303.33	311.87	309.65	311.37	305.26	308.17	310.1	299.45	309.53	310.55	306.61	310.55	306.46	307.21
302.52	305.26	302.16	306.95	297.71	300.02	303.72	305.72	301.69	302.31	304.8	306.58	304.58	305.45	306.47	305.88	298.65	306.34	303.46	302.59	304.78	304.01	300.26	306.7	301	301.29	299.76	298.77	304.82	299.49	301.11	310.25	300.3	302.24	305.32	299.97	304.68	307.83	302.69	301.78	303.05	307.38	299.93	305.82	306.47	300.32	302.12	305.54	307.69	301.49
321.68	316.43	318.43	317.89	316.16	317.83	315.23	318.53	318.32	313.63	311.77	315.41	314.16	316.34	317.39	322.67	317.02	318.45	318.29	315.25	316.04	314.81	319.07	313.09	317.6	324.33	315.48	319.62	315.61	316.2	311.9	314.27	316.38	319.04	318.07	316.67	319.26	319.91	316.97	321.28	316.02	318.61	314.96	315.91	310.84	313.36	323.81	316.88	315.06	313.82
317.02	312.64	311.78	318.93	309.12	313.42	312.14	308.52	311.36	312.22	316.87	311.32	318.43	311.2	313.18	313.28	318.7	312.1	315.51	311.86	313.78	310.81	308.86	313.2	313.08	317.12	312.37	318.35	316.91	312.73	317.36	318.97	309.66	318.34	318.17	314.31	315.45	315.59	312.82	309.58	317.24	317.5	319.7	309.38	313.84	313.36	311.72	318.64	318.04	320.07
301.43	302.17	304.21	297.9	301.71	300.26	299.74	298.62	306.45	307.14	300.95	306.18	303.4	308.03	299.05	304.34	301.45	299.83	305.34	303.57	302.2	300.92	300.65	304.14	300.05	304.42	304.61	301.26	298.49	301.67	301.45	307.3	301.6	305.41	308.4	306.62	301.81	301.1	305.46	306.61	302.52	302.26	303.96	303.9	301.33	302.71	304.21	299.98	299.94	305.31
313.19	311.01	313.39	312.47	307.75	311.44	306.84	312.91	314.36	316.72	315.34	313.39	311	316.41	318.25	312.73	314.56	309.93	312.74	313.56	314.77	316.01	314.6	316.78	316.99	314.49	312.18	311.66	315.91	314.49	312.38	311.48	314.31	313.33	313.88	319.02	312.62	314.78	310.92	313.64	314.76	312.57	310.62	318.51	311.16	314.38	313.46	313.17	314.77	314.27
307.81	302.03	308.73	305.45	311	308.07	299.78	306.92	311.76	301.47	311.39	300.89	305.76	300.49	307.11	312.06	309.44	309.09	305.08	308.49	304.37	305.11	306.49	306.37	306.18	307.27	310.85	306.37	307.64	309.08	304.04	305.77	310.11	305.84	307.5	305.71	308.81	306.3	309.07	307.11	306.14	306.01	304.37	303	307.35	304.68	305.37	308.3	308.43	309.77
315	317.86	312.01	314.16	314.49	314.44	311.18	313.19	316.72	310.59	307.5	316.67	314.13	308.41	316.1	314.03	315.28	313.32	314.96	312.46	311.19	316.33	314.07	311.61	313.35	312.79	313.27	312.03	315.02	309	319.35	314.5	312.19	310.44	313.04	309.33	312.3	312.76	312.73	312.23	314.57	313.94	308.44	318.21	310.63	310.97	307.88	313.78	309.48	312.36
300.43	300.49	304.59	300.97	301.06	301.06	298.55	300.99	295.5	303.1	301.99	303.13	301.93	301.93	303.24	301.36	302.19	301.75	307.14	301.31	312.03	305.22	303.95	302.16	303.95	301.85	295.3	299.07	300.93	300.67	303.11	301.79	300.92	297.03	303.7	305.31	301.53	302.46	300.47	302.89	304.9	300.99	304.59	304.02	306.87	303.2	302.32	301	298.94	300.23
303.74	308.96	315.39	310.46	309.49	310.61	308.44	309.71	310.3	310.97	301.88	307.92	312.16	308.09	306.37	312.28	312.34	309.32	311.88	309.72	307.85	310.44	312.38	313.06	312.62	314.17	314.11	310.18	308.99	308.56	311.42	311.24	306.55	309.65	306.7	310.79	308.33	307.94	310.45	313	308.58	308.02	312.97	315.82	310.28	304.28	310.95	311.83	311.37	310.31
297.24	290.63	296.24	299.58	293.47	297.38	293.37	296.33	289.67	293.93	295.7	290.55	290.73	294.24	293.04	286.03	292.12	292.57	295.62	294.26	294.92	296.71	293.62	289.42	293.11	292.16	290.85	296.74	296.91	294.1	291.14	295.15	294.81	296.53	298.02	293.42	296.2	297.84	296.26	292.72	291.49	289.62	289.64	296.62	292.6	295.43	296.36	290.71	292.77	292.46
309.42	303.44	298.2	300.25	299.83	302.59	299.22	301.76	305.55	303.05	304.81	303.92	302.53	297.76	305.46	298.66	300.61	302.11	304.83	300	301.46	305.53	307.01	304.79	300.03	301.78	303.44	301.18	308	296.33	304.92	306.62	300.84	300.86	302.84	303.52	301.45	300.13	303.26	303.93	301.97	305.57	301.21	303.65	295.37	307.87	304	300.74	303.11	298.63
312.36	313.6	312.44	314.06	303.49	313.45	311.45	311.21	309.75	315.93	318.37	314.93	314.62	316.19	321.66	313.42	313.65	316.11	315.93	316.3	312.14	313.2	314.45	308.9	312.34	313.88	314.12	312.06	312.28	312.47	310.94	314.03	312.54	313.32	313.37	317.86	308.4	307.28	312.31	316.51	316.37	314.04	309.42	307.83	311.51	311.93	312.51	318.01	311.03	310.16
304.95	303.46	303.82	305.18	304.32	308.46	304.37	303.19	314.04	301.73	302.64	308.96	308.97	301.52	303.77	304.02	304.6	307.69	308.47	302.72	310.12	312.08	308.13	308	306.91	306.18	307.14	309.37	306.65	300.24	305.94	314.27	310.94	301.1	306.33	309.46	309.62	303.48	305.89	308.68	309.76	307.86	304.93	303.13	307.05	307.04	300.45	309.67	305.58	306.26
297.59	305	302.08	300.47	302.61	300.62	301.23	301.37	301.06	302.98	304.17	304.55	311.09	305.84	301.92	302.92	301.15	302.76	305.32	305.04	307.83	303.23	306.68	305.6	299.33	304.2	309.06	303.85	301.67	309	307.14	302.77	311.28	299.32	303.77	301.39	306.35	305.12	302.8	297.69	302.61	301.59	304.73	307.96	298.6	302.36	304.38	306.72	301.07	304.7
316.44	313.9	312.84	305.89	314.66	311.97	311.56	315.47	315.16	311.75	312.93	315.48	311.22	312.74	312.98	314.26	312.71	315.78	317.64	313.5	313.94	315.63	314.63	308.76	311.67	310.71	315.29	313.02	312.55	313.95	316.24	315.85	316.51	313.64	312.82	314.43	309.22	316.16	314.59	315.28	312.61	310.94	309.89	313.98	313.13	307.48	317.57	310.11	310.39	310.15
307.22	307.75	308.07	304.71	307.41	309.79	312.17	307.72	301.23	304.43	310.02	308.01	309.05	307.4	306.52	306.56	310.99	312.84	308	311.7	312.25	308.56	304.86	312.65	309.25	305.44	309.58	306.39	309.07	310.98	306.21	305.14	309.89	303.98	310.36	309.2	306.5	309.86	310.31	313.37	309.74	310.29	305.86	315.13	312.45	308.31	309.39	310.18	309.17	308.23
319.57	318.9	319.44	319.96	317.88	318.05	309.25	316.6	315.8	318.71	307.53	319.56	318.73	316.95	313.04	316.74	318.36	315.5	319.51	321.49	316.09	318.06	322.56	317.01	315.51	320.59	315.08	313.01	316.31	316.51	312.45	312.7	320.65	313.82	315.09	315.96	316.84	315.22	314.5	319.91	314.08	314.04	316.03	321.97	319.85	317.44	327.19	320.48	322.4	318.85
307.74	307.48	314.68	309.18	316.17	307.16	308.6	312.76	314.06	312.56	313.95	313.03	316.53	311.96	310.28	309.92	308.28	309.32	311.3	314.07	313.42	314.98	312.75	317.57	322.56	313.24	317.75	312.49	310.26	310.18	309.91	308.35	310.04	315.47	312.24	310.03	309.32	313.56	313.22	311.13	310.36	306.91	307.82	310.36	309.22	311.86	311.47	312.13	311.14	312.47
303.11	304.2	305.1	304.3	297.79	302.71	305.59	300.15	304.26	305.08	304.75	301.13	303.95	304.45	299.67	304.2	304.47	300.27	298.66	303.93	305.03	300.65	305.55	304.36	303.35	304.41	307.9	298.93	299.2	305.33	303.22	300.24	301.65	304.01	299.15	301.74	300.83	298.56	302.09	300.51	304.48	306.08	304.24	302.24	301.18	298.68	308.34	304.1	306.29	297.56
300.45	295.53	293.8	298.54	294.46	299.11	293.72	298.97	297.46	298.02	296.4	301.89	298.26	297.11	297.58	300.61	293.8	298.94	296.4	298.7	289.83	298.79	294.37	296.86	300.65	297.46	301.26	301.79	295.5	293.65	293.45	294.35	298.71	299.77	297.64	300.69	292.72	295.22	295.51	290.04	297.51	299.24	293.38	296.24	295.41	294.71	296.11	296.78	291.13	299.68
307.5	316.65	311.57	308.01	316.56	320.76	318.58	313.16	314.56	317.27	316.36	314.5	316.97	314.53	318.63	314.6	315.96	315.94	315.16	314.58	316.96	311.63	317.46	312.5	315.61	319.4	315.45	314.76	316.76	312.81	316.18	314.07	315.72	311.69	317.85	316.94	316.33	313.93	312.69	316.59	317.79	315.19	318.91	314.7	311.29	315.12	315.17	314.82	317.47	313.32
310.18	309.63	305.85	308.46	308.01	306.3	312.96	303.6	302.76	306.3	309.89	304.35	311.61	306.64	300.73	308.82	308.82	302.85	304.76	298.74	306.81	304.88	304.47	303.19	307.21	308.66	300.91	300.63	305.21	300.81	300.72	300.7	301.27	305.01	306.44	312.39	302.85	305.89	309	304.56	304.73	306.91	299	305.19	310.78	303.27	303.21	309.57	306.96	305.79
301.53	300.77	300.55	307.5	308.32	300.93	306.59	304.67	297.04	300.61	304.34	304.6	299.24	303.84	300.89	304.46	299.84	306.05	307.25	300.66	306.89	298.76	306.38	304.66	302.04	306.23	303.47	299.17	302.8	305.62	306.47	302.25	301.08	303.65	298.92	302.73	302.06	308.74	307.5	303.3	299.06	305.82	297.15	300.8	302.21	303.85	299.5	299.01	302.38	301.14
307.48	304.39	305.58	303.84	303.84	306.04	304.38	308.82	305.86	306.62	305.68	304.87	307.93	299.67	300.34	306.31	300.87	302.21	302.43	304.11	299.99	305.3	301.07	305.4	304.62	310.9	304.35	308.11	306.23	308.99	301.37	308.52	308.14	305.72	297.39	305.54	302.27	305.39	305.61	304.69	302.41	304.55	304.53	305.26	307.31	308.24	298.9	301.13	305.29	308.42
293.79	294.74	292.65	295.37	293.9	294.39	293.42	294.13	291.26	295.31	292.56	299.57	298.59	296.89	294.86	290.42	291.52	297.35	296.89	294.42	298.57	291.64	295.93	298.83	297.5	291.78	296.74	291.63	294.17	292.61	292.48	295.46	289.48	296.08	293.65	296.37	293.88	295.37	294.56	296.17	295.87	300.22	287.82	289.78	294.57	287.23	294.87	295.45	296.38	294.41
294.47	293.94	297.55	291.93	295.42	299.53	287.63	297.75	291.4	298.44	297.31	298.33	292.26	301.1	293.56	296.23	291.53	295.94	298.6	293.94	295.98	298.58	287.19	298.21	296.12	293.22	300.05	299.37	293.92	292.97	290.62	297.56	293.4	295.4	289.44	291.49	294.28	296.5	293.3	295.98	296.98	292.28	301.65	295.47	299.21	292.51	293.88	287.8	296.08	298.81
298.66	296.36	290.11	295.08	290.65	291.85	296.15	292.16	294.77	294.01	296.6	297.09	297.59	292.91	293.36	299.31	298.01	295.81	289.04	292.26	298.56	293.74	295.65	296.28	296.18	287.4	295.58	294.22	291.21	294.35	288.49	293.41	299.15	294.61	290.06	293.38	291.27	297.61	298.36	291.65	290.74	295.93	291.2	300.1	296.31	295.38	293.06	289.76	293.83	294.52
317.88	316.38	313.27	317.4	314.95	318.26	312.82	314.97	321.08	315.92	318.71	317.34	315.28	318.04	323.05	315.74	317.01	319.92	322.17	317.4	317.8	316.31	320.4	313.87	313.6	314.93	319.4	320.43	315.37	310.74	314.37	316.21	317.44	316.86	316.67	319.87	318.12	317.74	318.23	320.38	318.27	320.1	316.43	320.79	312.31	318.09	314.11	321.52	317.28	314.37
332.48	323.41	329.13	327.61	328.04	327.76	325.79	330.95	334.91	324.96	326.6	328.81	322.46	326.34	323.81	326.85	326.03	324.69	325.72	328.48	324.53	327.28	332.52	327.89	333.84	330.04	324.03	324.01	330.17	330.33	326.09	328.84	325.92	328.09	324.23	324.41	329.13	325.93	327.08	329.96	326.92	325.17	331.21	322.96	328.8	324.96	323.05	322.11	333.4	324.82
296.84	296.92	296.41	295.26	296.79	299.12	297.26	297.48	293.99	296.98	295.04	296.27	296.18	298.92	295.5	301.89	295.65	297.66	292.29	297.54	295.13	297.61	300.77	295.28	298.95	295.67	299.86	295.57	297.43	298.6	297.67	300.61	292.01	303.85	300.18	297.53	294.35	300.82	298.11	294.56	296.71	296.33	296.38	294.44	295.34	294.34	294.1	298.44	295.4	295.73
309.63	312.49	308.71	315.97	313.14	313.56	313.91	311.19	311.3	312.94	313.58	309.62	310.62	318.3	316.05	313.04	315.82	310.73	314.65	314.58	309.46	313.61	311.94	310.55	316.95	311.99	314.62	307.56	313.77	311.6	308.95	316.85	318.37	315.43	317.56	309.36	309.63	310.25	316.62	312.97	312.14	317.12	315.09	313.53	307.16	311.85	313.8	311.99	315.17	311.89
316.34	314.9	316.65	314.47	320.83	314.53	316.52	318.09	319.59	318.3	321.68	317.97	309.3	317.63	315.59	313.86	318.29	314.91	311.37	318.24	321.28	312.39	317.16	317.17	313.82	319.1	316.11	322.52	316.01	316.42	315.61	309.67	314.55	315.4	315.47	317.87	317.54	320.06	316.74	316.3	317.29	316.83	324.57	317.04	318.19	319.83	312.42	312.55	318.08	322.05
305.77	303.4	302.25	299.55	303.87	304.01	305.13	305.71	305.16	300.08	304.12	300.74	310.29	304.21	303.24	301.1	301.45	301.62	306.68	307.06	305.23	302.58	301.85	304.02	303.77	301.07	306.77	307.01	304.35	296.48	308.53	305.33	309.55	302.11	303.39	303.95	305.78	304.83	303.66	302.8	304.6	301.33	303.02	309.17	298.47	301.89	303.4	304.1	300.2	303.6
317.07	307.22	306.63	316.12	312.72	310.59	314	309.35	316.44	309.46	309.3	313.44	316.13	309.95	310.49	311.17	311.88	305.31	314.28	315.28	311.62	312.21	319.75	314.55	311.21	304.24	309.09	307.78	311.96	313.79	311.89	312.3	309.87	312.11	311.77	312.86	307.76	312.42	308.98	306.41	312.1	311.71	311.71	314.34	310.91	311.16	311.04	308.69	310.66	307.74
307.29	307.66	304.88	306.73	308.7	307.61	307.05	309.27	305.66	305.72	310.42	311.62	305.44	311.98	308.18	302.33	305.02	302.65	306.35	311.11	307.18	310.74	301.98	306.82	306.88	307.5	305.44	306.33	307.23	306.05	304.6	307.25	310.52	307.31	305.75	309.2	304.72	310.8	306.94	311.82	307.97	303.01	306.4	307.28	311.72	308.72	305.26	307.26	307.25	306.58
303.71	308.29	308.79	299.15	301.82	304.29	298.65	303.9	305.35	304.12	305.5	305.99	309.69	304.51	300.58	303.59	305.96	308.93	304.07	301.7	303.23	299.56	304.57	307.05	303.64	306.81	309.8	297.52	304.81	302.52	299.91	302.12	299.58	298.42	303.39	305.17	304.18	304.36	301.78	305.88	303.81	305.66	304.26	303.23	306.44	305.33	304.95	308.11	306.3	307.38
292.52	289.2	295.15	293.53	290.75	296.41	291.58	290.62	292.06	294.8	296.2	294.38	291.5	293.83	292.37	294.18	298.43	295.79	298.12	290.46	299.4	286.84	288.95	294.81	296.56	293.57	294.91	295.26	293.33	295.1	287.47	298.77	293.23	298.87	288.39	294.56	292.68	292.93	290.99	290.69	292.62	289.57	296.57	291.7	291.56	295.34	300.56	293.11	291.31	293.19
296.92	303.44	294.33	295.74	296.44	298.41	301.21	301.79	296.89	302.58	304.45	303.66	300.49	304.07	307	297.26	299.49	296.05	306.19	297.53	300.58	299.61	300.54	303.04	296.46	302.41	300.79	308.37	303.63	302.93	296.23	296.27	298.75	304.79	299.99	302.23	299.55	295.39	304.25	301.58	300.68	298.85	299.48	300.3	301.64	301.75	300.99	296.79	303.17	303.72
305.09	306.05	309.85	306.36	310.76	309.17	307.71	308.49	300.05	306.16	312.75	313.79	309.04	312.89	305.06	306.08	311.56	305.55	307.74	306.1	312.25	304.98	307.16	311.04	306.69	308.38	304.02	299.19	308.52	305.39	303.71	304.76	307.31	308.52	305.95	310.79	305.92	307.37	310.27	305.33	304.59	305.08	308.31	307.49	305.55	310.38	309.16	306.42	308.89	310.21
302.6	307.09	308.44	310.03	305.6	300.67	305.13	306.31	310.01	303.84	302.82	306.58	309.79	304.82	304.59	304.4	309.15	306.05	304.62	302.09	303.45	302.66	302.48	302.43	305.76	305.51	303.9	304.16	308.24	306.6	303	306.34	304.75	303.59	305.78	298.66	306.26	305.48	307.41	305.92	306.98	310.6	304.77	303.33	301.86	305.01	304.63	307.46	308.98	308.23
296.41	295.97	296.17	296.22	298.35	296.74	299.14	295.03	294.89	302.26	288.48	300.36	300.67	299.9	296.3	298.08	296.4	294.07	297.01	294.95	290.79	296.02	297.57	293.38	296.7	295.98	294.74	297.29	294.74	294.88	299.24	296.52	298.25	296.46	299.63	297.09	295.22	294.01	298.91	299.68	291.12	297.19	297.57	297.79	300.15	295.03	295.14	294.12	297.9	299.09
308.01	302.39	308.02	304.62	304.86	306.1	301.15	304.17	301.84	304.02	299.57	304.69	303.78	306.41	300.96	309.29	302.79	300.31	307.74	306.5	300.45	301.5	302.93	303.64	304.91	298.75	305.55	299.54	297.73	300.51	303.73	304.29	304.85	303.93	303.1	299.17	306.43	302.42	306.47	305.34	305.84	306.18	301.98	301.96	300.32	304.05	308.11	301.27	307.78	303.49
318.82	309.25	312.78	318.31	315.12	313.66	313.4	307.65	313.35	313.82	313.74	308.7	313.18	313.92	312.15	319.53	309.82	311.63	314.44	312.54	313.54	312.44	314.24	315.97	311.86	318.53	312.72	312.19	316.31	316.29	314.69	314.61	318.41	307.94	310.39	311.95	313.3	314.1	314.28	319.25	314.78	314.31	313.51	313.36	316.6	310.59	312.09	312.64	323.18	316.5
310.17	315.97	315.86	317.99	314.76	314.9	312.9	316.39	312.75	315.05	314.41	316.19	318.68	317	310.76	312.92	315.12	319.37	312.3	315.53	314.63	311.5	315.49	320.72	318.2	317.04	315.81	311.56	317.27	314.77	312.31	317.81	312.88	312.73	314.16	316.94	316.54	317.12	314.3	316.62	313.13	314.94	310.03	319.87	313.61	314.78	314.58	312.33	313.25	313.02
307.37	303.89	306.8	299.35	306.78	299.52	303.94	305.89	304.4	303.06	303.86	305.15	308.17	307.23	309.53	303.16	303.48	299.13	301.5	309.1	304.44	306.21	307.79	301.41	302.19	304.77	309.02	298.78	303.66	309.26	298.06	301.26	303.66	309.81	305.69	307.82	305.69	301.71	302.83	304.6	303.94	302.91	305.32	302.7	303.09	307.64	308.63	304.34	302.19	306.75
309.84	309.64	311.91	310.93	310.26	312.29	307.36	305.58	307.94	315.38	312.64	307.73	310.49	311.54	308.06	305.69	307.91	306.76	312.69	313.09	306.56	311.77	306.92	308.53	310.6	315	309.88	310	311.88	306.8	312.08	311.04	310.27	310.56	314.68	312.33	309.64	313.54	306.88	312.79	312.9	306.52	306.37	314.03	310.47	307.68	312.48	311.04	311.7	307.73
311.64	311.75	312.88	312.14	314.69	310.04	313.08	314.41	317.08	314.28	309.56	317.61	317	315.56	313.35	307.56	310.67	312.25	319.91	310.58	316.12	313.07	313.22	317.98	305.09	311.35	308.83	318.08	312.08	315.57	314.89	307.04	312.2	309.78	311.98	312.23	313.97	313.61	312.03	316.72	314.01	314.95	309.83	317.6	316.46	313	307.63	315.1	310.84	310.87
295.83	293.47	296.3	293.29	296.33	292.15	295.73	291.14	297.07	292.14	294.15	295.91	297.88	292.75	294.78	290.15	294.79	294.24	294.83	289.43	291.74	287.6	292.81	295.69	294.28	295.11	296.83	292.84	293.32	293.88	292.27	294.27	293.13	296.49	290.01	297.94	296.02	293.54	294.08	293.73	292.74	297.54	295.4	298.21	297.71	298.87	289.74	289.74	292.43	294.67
316.99	320.46	317.38	319.46	320.15	318.29	310.9	313.68	314.05	309.99	319.15	316.92	316.87	313.87	320.38	314.16	316.5	317.01	317.49	315.71	314.21	315.95	314.64	313.25	316.73	312.94	320.01	315.5	306.96	315.3	318.49	315.69	314.84	313.34	315.4	317.31	313.99	319.67	315.09	315.98	314.39	309.18	313.28	317.56	312.46	319.77	318.82	316.36	316.86	312.16
308.74	307.68	304.9	310.37	311.11	314.76	312.08	304.29	308.57	304.41	312.16	307.48	309.74	306.26	308.72	307.78	312.98	308.33	306.69	309.37	312.05	308.21	306.84	310.34	310.14	311.19	310.68	309.19	309.03	309.06	315.28	308.38	305.02	309.8	309.37	310.31	311.89	310.18	308.65	308.29	306.45	312.74	307.62	311.1	303.72	308.28	307.24	310.33	309.16	304.36
318.77	316.03	319.17	316.94	318.36	321.87	314.12	314.02	318.28	317.55	314.83	320.48	318.95	318.5	316.88	313.15	320.58	314.53	320.44	320.53	317.06	322.42	318.59	318.99	316.42	321.72	319.86	315.46	318.54	320.24	319.59	318.99	320.21	319.35	323.9	315.09	316.92	317.49	320.69	313.81	317.05	312.49	321.17	316.35	319.24	318.94	317.8	318.44	320.93	315.9
302.02	305.86	305.49	301.8	307.11	299.13	304.98	303.65	304.34	309.07	306.44	299.07	299.96	299.79	305.95	306.99	303.49	302.62	298.97	305.09	303.34	306.55	303.6	297.13	305.94	307.78	306.49	308	304.48	307.81	303.07	306.19	299.67	308.25	304.57	301.02	303.08	302.55	303.09	307.1	305.22	305.13	306.87	305.67	309.02	303.93	300.33	302	305.54	301.67
310.34	314.58	312.74	311.22	312.07	316.16	314.6	314.44	313.49	314.66	314.62	310.94	316.99	317.82	312.68	312.43	315.97	317.96	321.47	315.04	313.33	313.83	316.7	309.62	318.71	310.87	311.06	317.58	312.73	317.59	316.5	315.45	313.61	318.81	307.31	314.48	315.03	312.61	315.92	315.08	312.29	314.83	318.99	314.85	313.53	310.6	313.92	312.65	314.13	317.51
313.41	314.71	312.32	311.6	309.5	312.73	309.14	314.52	312.97	315.03	312.97	315.53	314.58	312.57	309.15	309.55	314.82	312.6	308.7	308.62	313.08	318.72	314.83	312.82	308.76	309.6	309.02	314.86	309.19	316.65	316.58	312.57	310.34	312.03	309.47	309.62	309.38	312.07	316.36	311.85	309.95	314.47	308.76	311.18	310.53	317.86	312.47	314.44	312.76	312.21
301.05	308.25	302.37	304.99	303.06	305.5	308.33	308.54	311.13	303.21	306.24	305.36	308.6	304.09	304.59	301.92	309.72	305.63	306.68	305.83	308.7	304.38	306.31	305.25	305.83	304.84	306.87	305.72	311.08	306.45	300.27	306.4	304.85	306.4	304.39	304.95	303.65	307.68	303.85	306.25	309.05	307.87	301.1	303.63	303.5	299.71	306.14	304.47	306.01	305.05
313.22	312.44	305.05	315.68	314.91	313.06	313.47	312.13	311.1	315.02	316.07	311.96	309.24	315.14	314.35	313.08	307.08	310.65	312.81	312.06	317.01	317.37	317.8	316.13	312.87	310.96	310.44	311.79	310.29	320.05	312.11	308.95	316.41	314.3	319	316.32	312.8	315.14	309.86	311.16	311.88	310.45	311.02	311.9	315.79	311.18	314.36	317.37	313.98	310.33
314.2	317.07	315.95	318.83	317.5	321.66	311.76	313.62	313.71	316.4	321.14	313.28	315.62	321.99	312.34	321.26	317.29	320.17	315.82	317.05	315.49	316.89	322.65	320.38	315.67	317.55	317.63	316.57	321.06	312.58	312.07	317.13	315.27	312.17	315.81	316.33	321.65	319.04	322.18	315.02	316.27	321.18	321.85	317.25	314.65	324.65	314.92	314.27	319.91	317.24
308.53	305.32	306.02	301.45	304.8	306.23	309.21	302.51	303.74	314.08	305.37	300.96	304.36	306.7	307.91	305.07	301.84	304.76	304.87	300.48	304.01	304.86	307.81	310.78	304.95	303.91	305.67	302.92	303.44	305.71	301.61	308.83	309.23	303.13	306.33	299.05	306.5	300.75	301.68	303.3	303.23	304.35	302.17	305.89	305.53	306.54	302.56	307.3	301.08	308.14
302.65	307.33	300.53	299.26	304.07	310.82	307.33	301.32	303.29	304.82	308.26	301.33	307.96	306.65	304.76	299.87	303.69	303.89	297.67	302.71	302	305.38	306.26	300.7	302.22	297.32	298.84	303.11	301.24	301.03	306.18	309.71	301.81	307.2	299.72	298.99	305.12	303.78	304.47	301.12	298.41	299.5	303.17	304.85	299.72	302.16	299.34	300.89	298.47	300.51
317.94	312.46	313.52	311.87	312.97	313	310.13	305.25	315.58	311.08	314.36	312.97	314.24	313.96	315.02	307.71	310.19	311.58	314.13	310.51	310.03	316.9	309.02	310.74	316.46	313.87	313.66	313.85	312.63	310.48	314.35	315.16	308.05	311.93	313.41	310.8	312.69	310.67	314.36	306.93	313.36	313.15	317.03	313.16	315.75	309.74	312.15	313.14	311.17	311.54
313.18	318.66	316	315.33	317.13	318.61	313.94	318.85	320.62	318.8	318.73	322.36	318.92	311.68	316.3	314.57	322.71	313.64	316.76	323.55	320.47	316.04	314.33	317	316.73	316.98	324.18	314.46	317.83	319.67	320.07	314.17	313.13	324.57	319.09	317.98	316.48	318.74	317.44	320.4	315.85	317.62	314.32	319.4	317.67	316.91	317.52	314.76	318.88	321.22
303.51	301.24	297.69	307.21	300.8	301.2	301.97	306.44	305.83	309.93	303.62	310.16	303.04	301.36	299.55	302.37	301.57	306.89	302.98	303.87	306.48	298.87	302.45	297.33	301.99	297.38	299.24	305.05	303.28	303.73	302.32	304.79	302.74	306.42	300.32	308.74	300.64	306.99	302.05	296.39	305.85	303.19	300.06	305.04	302.5	306.83	299.68	304.82	305.88	308.26
310.97	311.28	313.3	311.77	311.64	308.68	304.65	309.91	306.37	313.85	308.52	315.75	314.31	310.66	311.64	310.83	312.02	311.6	313.8	314.92	307.88	309.18	307.75	313.47	306.63	312.68	310.86	314.97	313.44	315.99	313.06	313.95	308.74	313.09	318.5	312.5	315.12	310.07	310.3	315.24	311.5	313.65	307.63	311	311.9	314.72	312.53	316.04	313.08	311.41
298.77	305.24	302.13	300.96	304.03	303.05	300.64	305.43	306.96	302.19	302.85	297.65	302.32	297.25	299.39	303.08	305.88	300.77	300.9	302.41	299.96	306	297.61	298.86	301.86	299.22	304.61	301.05	298.44	303.15	299.04	305.41	306.62	305.79	303.51	303.66	302.19	301.75	300.81	299.88	304.13	308.8	303.23	300.95	302.78	304.37	308.56	305.28	301.24	300.19
307.1	301.18	304.52	301.72	304.64	304.49	310.07	302.93	299.57	300.88	303.03	304.83	307.25	303.36	305.83	305.8	303.88	309.18	301.2	301.54	303.02	307.78	300.22	303.76	301.93	303.78	303.37	306.55	298.85	301.8	303.64	306.31	301.49	301.8	305.08	307.67	300.56	302.17	305.46	301.54	302.68	300.59	304.03	303.06	308.3	303.22	304.16	303.98	301.64	299.98
329.42	324.8	329.44	334.93	329.37	323.82	323.49	327.37	327.39	331.45	324.82	323.81	328.34	327.8	329.82	329.76	330.92	327.31	330.99	325.48	324.7	332.67	326.06	324.78	327.6	326.56	322.26	330.46	326.2	327.19	324.55	326.04	329.76	330.37	328.86	324.84	324.07	325.39	328.55	328.01	326.2	326.47	325.72	325.8	327.02	328.65	327.04	324.95	325.62	332.51
304.97	307.4	306.25	312.03	305.44	299.91	300.39	309.34	305.59	307.17	305.32	305.12	302.46	304.2	304.49	310.18	304.99	304.04	304.21	302.93	301.72	305.12	306.47	305.49	305.77	304.43	304.81	305.76	308.12	305.42	299.29	304.49	304.93	302.76	301.57	306.54	301.41	302.62	305.24	302.02	305.94	309.25	303.97	308.98	305.63	305.04	305.01	307.48	308.92	303.56
311.93	318.72	313.32	316.12	315.7	316.01	315.87	315.82	315.07	316.12	313.05	317.63	315.27	317.1	316.22	312.07	321.88	313.99	318.68	317.51	313.38	311.97	313.45	312.98	310.06	312.69	315.89	322.44	314.1	309.52	321.68	316.2	313.83	316.37	312.77	315.69	313.05	316.4	316.24	314.77	317.56	312.97	314.83	311.41	310.48	316.34	320.39	316.18	317.56	314.41
300.91	300.37	304.39	302.3	300.87	305.85	300.97	303.28	298.9	307.23	303.17	298.89	306.03	299.57	304.64	302.26	303.86	305.69	304.34	300.89	301.98	303.11	300.17	299.95	301.97	302.14	304.06	301.98	299.4	305.58	297.34	307.5	302.9	302.19	302.83	301.97	306.57	305.1	299.14	298.98	302.82	305.63	304.5	303.13	304.76	302.06	302.62	303.53	300.41	305.43
305.41	301.16	299.56	304.81	301.72	307.76	306.5	305.4	299.86	305.5	303.33	306.52	308.44	303.73	301.09	299.18	298.68	300.66	298.69	303.39	298.12	299.59	297.21	301.03	302.39	306.18	298.17	303.8	301	305.65	298.4	301.7	304.94	310.17	305.03	297.13	307.75	301.69	303.34	304.71	305.28	305.69	302.07	302.56	303.88	301.74	305.77	302.37	301.87	307.25
320.66	316.04	318.87	317.29	316.8	315.8	313.89	317.03	311.91	317.83	322.74	315.68	315.86	318.32	316.55	318.22	316.69	315.37	315.97	315.84	317.63	319.57	316.13	312.99	316.53	314.33	318.69	319.48	321.26	314.88	318.93	312.6	315.09	319.06	320.3	313.22	312.08	315.95	317.53	315.61	319.08	313.19	322.47	321.75	316.78	322.48	314.92	315.05	322.56	313.49
302.3	306.6	301.37	306.22	303.22	299.22	300.18	298.62	299.85	294.35	297.29	298.62	301.16	300.88	297.54	297.39	300.28	298.45	299.7	304.28	304.77	295.29	302.02	302.36	300.87	303.61	298.63	300.85	303.4	295.93	299.56	302.85	301.68	302.87	299.42	300.67	298.16	299.42	299.77	300.43	296.58	301.13	298.18	301.15	296.35	301.91	302.41	300.46	298.56	305.45
316.8	316.49	311.33	314.57	318.13	316.02	315.72	312.37	311.75	311.74	310.91	311.72	318.97	314.25	315.03	311.94	315.2	314.92	312.92	314.71	311.64	316.96	309.63	314.67	311.02	314.67	314.01	318.21	311.77	313.83	312.85	312.45	314.07	317.07	309.85	310	312.9	315.03	314.1	311.23	314.16	310.14	313.86	312.01	317.42	309.55	311.5	313.21	315.92	316.08
305.2	306.12	309.13	314.56	310	309.34	307.49	303.23	303.29	310.69	308.15	312.04	307.86	311.98	306.36	306.19	312.25	311.13	307.65	306.04	309.51	303.38	309.12	305.58	309.46	307.34	310.28	308.48	309.59	307.88	309.95	309.39	309.17	307.4	308.26	307.93	310.91	307.11	306.27	310.3	309.65	312.24	309.9	302.16	309.24	308.17	304.1	306.82	308.82	309.2
303.76	305.51	311.47	306.89	308.48	308.61	306.1	307.77	308.15	308.34	309.06	313.29	301.83	305.63	305.33	309.98	311.08	305.4	309.44	307.96	304.14	302.88	307.47	306.93	310.48	306.91	310.02	302.77	309.72	304.54	308.75	307.91	304.19	300.9	304.11	306.17	310.72	305.75	307.41	302.06	310.36	302.74	308.16	307.32	304.15	302.69	307.62	302.89	303.51	305.28
317.42	312.98	312.57	307.61	311.67	318.52	314.81	308.45	310.31	315.14	314.71	311.34	306.28	315.3	314.16	312.03	313.1	316.04	316.53	316.12	309.93	316.42	312.55	317.63	313.73	313.41	313.4	309.68	317.02	311.39	313.67	309.11	310.64	309.71	310.88	310.99	315.36	308.78	316.7	312.06	314.9	315.15	312.9	313.7	314.66	315.31	317.47	313.32	310.81	308.99
292.84	296.52	294.06	292.93	292.03	291.22	294.53	292.25	293.93	295.95	290.81	298.54	296.79	296.83	294.9	298.64	292.15	294.36	292.41	290.51	294.82	291.61	294.16	295.21	293.88	296.65	297.7	297.23	294.92	293.77	292.59	295.08	295.7	293.1	294.65	294.76	300.05	296.89	291.34	289.03	294.33	296.26	298.44	289.57	291.99	291.42	292.24	290.12	289.62	298.15
309.34	307.55	311.55	309.1	308.47	308.24	305.28	306.58	308.17	305.68	308.55	305.25	306.77	310.2	306.73	306.15	305.04	309.55	307.8	306.64	304.08	306.74	310.91	307.77	301.49	307.15	309.73	305.74	305.97	312.83	308.36	303.97	308.65	310.14	308.31	304.45	311.3	299.56	309.51	303.36	302.93	309.94	307.74	306.3	309.43	310.5	310.13	308.78	312.61	307.17
306.7	301.18	300.82	304.37	308.67	307.36	306.67	305.46	304.24	300.04	302.77	295.79	303.6	302.42	303.21	302.91	304.17	301.15	304.94	306.93	303.32	305.77	301.8	305.09	301.86	301.63	311.18	304.76	304.58	305.56	300.54	302.81	304.96	302.07	301.16	305.42	303.22	298.72	307.47	299.73	305.59	304.56	300.48	298.06	299.99	303	306.52	304.07	304.67	303.37
327.78	327.03	326.05	327.03	326.45	327.6	325.86	328.32	331.43	326.11	328.59	330.88	330.2	330.79	325.79	325.07	330.66	328.98	323.96	326.28	328.75	327.62	329.59	328.92	329.84	331.88	326.5	328.46	324.92	330.69	327.16	323.19	323.81	323.46	325.61	330.34	328.18	327.83	320.05	327.14	330.22	326.73	330.08	328.97	324.73	328.41	322.83	325.04	325.83	324.81
308.75	302.39	305.84	302.13	302.99	302.81	302.72	303.7	309.93	300.51	304.73	309.12	307.28	305.07	300.62	299.59	303.73	307.43	301.89	303.73	303.2	303.48	309.12	301.89	306.11	302.45	304.5	306.97	302.07	301.92	306.71	304.33	300.33	303.51	308.32	305.79	305.83	307.78	304.05	302.66	307.11	304.62	311.14	303.22	299.58	301.98	303.25	300.18	310.12	302.38
305.57	306.75	307.58	300.08	303.96	301.91	301.96	303.44	301	302.25	303.12	308	300.74	310.17	303.7	301.91	302.16	301.42	302.6	306.37	303.28	305.35	300.97	303.13	308.31	300.42	302.01	301.58	304.57	301.19	298.57	304.15	302.62	308.99	294.99	302.67	304.07	304.82	300.22	299.86	306.68	308.58	295.68	300.73	307.23	301.3	309.08	299.81	305.48	303.64
301.12	307.28	299.72	307	297.85	302.93	302.12	302.98	301.18	306.07	302.17	306.71	305.36	305.86	307.12	302.05	303.04	303.99	304.4	307.1	310.72	304.02	309	305.07	302.14	302.45	302.77	303.79	301.56	298.51	306.61	300.21	303.32	304.85	303.51	302.47	303.45	307.18	302.71	309.82	300.63	301.34	308.09	304.64	304.87	298.96	302.57	303.38	299.26	299.86
312.5	319.91	316.49	315.06	315.03	314.55	313.66	316.63	313.69	312.34	312.43	312.52	314.33	313.69	312.51	314.43	315.4	313.47	316.9	318.24	318.38	315.11	316.26	314.51	315.45	313.31	315.09	311.4	310.32	319.47	312.34	313.81	316.16	319.33	315.55	310.8	308.8	313.22	311.31	314.4	310.62	320.61	311.85	312.55	313.24	312.86	312.12	315.2	316.59	317.39
304.59	304.03	303.51	305.48	307.15	306.43	303.55	304.84	302.62	310.29	301.23	313.38	303.41	306.05	311.63	305.16	303.87	303.56	305.37	307.55	302.65	306.86	304.5	307.58	304.8	305.18	305.86	306.17	307.63	302.77	305.4	305.87	301.94	308.1	303.45	301.69	302.71	305.12	313.1	305.95	304.16	304.62	307.21	304.97	302.17	302.65	303.99	306.8	304.41	302.01
315.03	317.7	313.35	317.17	320.42	315.59	312.07	312.08	319.7	313.16	315.97	319.75	314.65	316.01	314.56	313.91	315.03	312.83	316.12	316.55	313.85	312.94	311.48	314.27	315.92	318.29	310.15	315.26	314.08	310.01	313.75	310.95	317.77	316.77	313.87	317.08	317.65	313.88	310.17	315.55	315.88	319.08	314.36	314.75	311.41	312.59	316.5	310.58	312.35	310.33
301.69	301.98	299.72	301.09	300.43	299.7	300.2	301.22	299.88	303.09	304.12	299.66	301.63	300.3	305.97	300.06	299.42	298.56	298.45	307.42	300.46	303.91	299.72	309.99	301.41	305.8	303	301.08	300.69	301.64	308.85	298.1	299.79	303.02	295.85	299.41	301.06	304.12	304.24	297.27	304.68	298.05	302.17	301.97	299.75	303.4	297.89	298.67	304.83	304.23
296.2	297.12	300.21	292.25	299.14	296.16	298.43	295.19	290.38	296.72	302.61	299.92	301.85	297.56	298.33	298.68	292.26	296.54	294.23	296	298.66	297.59	299.51	299.51	295.79	294.84	296.94	296.16	295.64	291.96	296.83	291.24	298.19	303.48	294.47	297.18	292.2	296.43	297.22	300.21	294.81	297.97	293.53	296.65	292.92	299.95	294.37	293.49	297.7	298.45
318.19	317.63	317.5	320.88	317.8	318.94	322.06	318.26	313.62	316.05	313.15	319.48	320.52	321.98	320.19	320.45	318.65	319.55	320.12	319.99	320.4	320.21	321.7	315.86	320.36	316.47	318.77	315.86	317.5	322.28	315.15	319.21	313.66	316.01	318.78	315.09	318.38	319.9	314.98	315.15	316.94	317.21	317.11	321.25	315.23	322.46	316.41	318.23	315.86	318.7
304.87	304.95	306.76	307.51	305.38	305.06	304.39	306.99	305.96	305.86	306.4	303.82	307.81	302.94	307.03	306.81	300.63	302.55	308.6	304.05	312.85	307.99	304.61	306.46	305.89	308.38	304.71	309.06	307	307.15	312.44	306.91	311.87	296.97	306.94	308.21	304.44	308.47	308.04	304.1	304.56	305.39	303.13	302.53	307.57	303.74	305.52	308.68	306.05	303.83
304.3	311.68	311.9	310.32	310.22	309.1	308.51	305.99	307.14	305.17	308.42	309.04	310.43	303.63	308.95	307.85	307.25	310.94	310.41	309.77	307.97	309.21	310.19	308.01	312.08	305.33	313.1	305.75	305.5	305.11	309.75	306.83	316.03	307.09	308.23	314.59	308.38	306.42	307.35	311.47	305.18	310.26	311.31	309.22	309.05	312.56	305.47	307.84	311.95	304.73
314.09	309.49	309.66	314.02	316.72	313.89	312.67	313.4	314.3	318.19	310.76	313.82	316.98	310.59	317.16	316.02	309.6	313.07	312.88	311.67	318.52	314.71	308.29	315.17	312.67	315.94	313.75	315.03	315.27	314.72	311.97	312.48	315.21	310.16	316.41	312.09	311.4	315.5	320.2	311.24	315.46	318.25	313.15	315.49	314.35	313.71	318.69	313.43	312.76	310.39
307.5	303.63	300.35	305.83	304.41	302.97	303.26	305.2	303.58	304.27	303.89	300.22	305.92	307.09	301.21	302.32	302.57	299.45	305.36	306.08	302.33	309.06	303.73	305.35	304.15	304.65	302.31	303.81	306.26	301.87	300.95	300.93	301.63	305.06	301.89	304	308.39	306.57	302.66	301.77	309.25	306.62	305.62	305.9	306.95	303.14	306.12	302.64	305.73	307.29
324.07	319.82	324.56	320.79	329.31	324.46	324.31	325.25	321.12	327.03	331.08	323.88	328.35	325.37	322.8	323.84	322.13	326.75	324.56	325.14	330.09	329.6	329.68	324.03	323.26	326.87	324.14	329.27	325.65	328.59	324.03	325.99	324.72	323.4	325.7	324.44	329.76	321.95	323.57	326.77	331.06	318.46	324.85	324.93	326.28	322.5	324.31	329.09	322.22	322.3
301.56	301.06	298.6	298.56	300.43	303.57	303.28	303.59	302.03	301.63	299.96	300.92	301.18	303.27	304.59	301.1	301.41	301.58	298.82	302.92	301.37	300.6	301.91	301.5	305.82	300.62	306.34	304.39	306	302.12	300.25	294.18	301.28	298.07	305.97	305.14	303.43	297.16	299.04	301.5	301.18	301.4	301.91	300.32	300.97	301.49	296.83	301.4	297.36	302.86
306.7	303.93	309.88	306.46	301.23	301.75	302.11	305.74	308.84	300.67	305.33	297.94	307	306.34	301.05	304.98	299.79	298.05	304.23	301.28	300.35	302.63	301.91	308.83	302.32	304.61	300.8	300.25	304.09	300.55	296.9	304.16	306.69	305.74	301.51	305.13	308	306.03	305.65	300.58	305.91	301.73	304.92	305.01	298.8	303.75	303.61	302.63	305.41	304.61
304.07	298.48	299.68	304.5	301.64	301.39	306.36	298.9	302.17	307.55	305.16	306.59	297.2	299.79	302.82	303.3	305.07	304.31	299.21	300.3	300.44	296.82	303.13	303.28	303.5	294.95	301.09	302.93	299.64	304.03	298.89	306.33	300.24	301.11	298.31	301.8	302	301.18	299.81	301.52	296.95	303.54	304.18	296.75	296.1	297.89	301.52	292.17	299.59	303.73
302.14	300.35	304.66	301.02	299.95	302.88	300.58	298.75	296.59	300.48	301.73	302.33	300.1	302.13	297.65	304.45	294.75	298.89	302.83	297.15	298.01	304.48	299.54	296.16	305.39	297.22	298.72	300.48	299.92	303.77	302.46	301.2	298.03	300.82	293.63	296.45	298.13	303.83	301.55	302.42	301.2	300.92	296.9	298	294.42	299.64	302.74	302.58	299.98	299.59
300.88	304.91	300.3	298.04	306.42	295.71	305.48	299.62	300.87	295.83	299.51	299.87	300.67	301.08	304.66	305.43	301.41	301.05	301.6	300.9	304.95	306.08	300.1	307.64	297.03	304.87	293.84	299.75	301.28	304.64	300.05	302.2	302.92	301.52	298.05	305.54	297.78	302.21	300.54	304.59	300.13	300.5	307.23	302.05	298.71	302.78	300.74	304.19	301.84	309.15
299.25	306.31	306.79	304.8	300.46	297.71	304.42	307.45	304.55	302.94	308.84	301.03	303.05	303.67	300.54	301.46	304.89	297.03	301.41	303.09	300.88	300.63	304.71	303.29	297.81	300.54	306.25	302.12	307.52	306.87	300.47	307.54	300.07	297.37	300.32	302.83	306.25	301.62	300.21	305.66	300.18	303.56	302.65	303.33	307.81	305.53	299.84	301.79	301.73	304.15
319.38	319.07	319.37	322.92	320.78	319.62	320.4	323.31	319.35	315.16	314.83	325.94	318.61	320.6	316.82	318.31	319.09	318.83	319.45	313.36	319.16	318.49	316.51	317.72	318.3	318.73	317.25	310.9	314.76	318.9	320.89	316.74	318.75	319.17	318.72	313.12	317.54	321.28	321.64	319.23	314.46	318.95	314.09	314.84	320.49	315.34	319.2	318.16	323.22	320.86
316.55	324.18	314.89	310.71	311.89	313.73	314.73	317.43	316.43	313.75	317.39	317.48	315.3	317.05	317.31	312.25	313.84	310.98	315.77	316.64	318.59	312.75	317.92	318.71	313.91	316.68	313.09	313.94	313.18	314.83	310.95	316.46	316.13	315.38	316.34	316.08	315.29	314.21	317.01	313.95	320.86	316.58	313.51	314.37	313.39	320.68	322.48	318.49	315.75	310.55
315.24	316.68	313.47	311.68	315.21	314.8	314.98	315.95	316.87	315.55	310.5	310.23	314.74	310.67	310.04	318.17	313.81	312.06	314.98	308.31	315.76	317.85	315.18	313.31	311.52	315.82	314.24	312.26	308.76	314.48	313.56	312.25	308.35	308.99	311.26	312.05	307.66	317.52	310.64	316.21	312.57	308.63	315.27	313.8	315.35	313.35	310.68	312.47	313.07	316.02
300.01	307	304.62	304.96	309.47	302.51	301.77	307.58	305.99	305.41	302.46	307.13	302.42	308.15	300.24	308.16	301.29	300.75	304.11	305.67	297.29	303.36	304.29	301.02	302.25	302.84	301.19	300.87	302.94	303.52	304.49	304.53	303.73	299.46	304.05	305.24	303.64	306.53	306.18	304.89	302.81	301.01	301.26	304.01	303.22	305.11	299.91	301.92	304.11	308.28
305.31	301.96	305.15	308.5	305.43	304.53	306.37	302.08	303.89	304.72	307.66	305.14	304.65	306.72	304.36	301.27	303.81	310.83	305.62	302.36	310.7	302.26	305.26	302.27	308.88	305.72	305.5	307.35	304.23	306.13	309.42	306.15	306.5	303.85	303.89	305.44	302.65	300.79	306.09	313.46	312.07	303.61	305.53	303.89	305.47	309.55	306.41	305.62	303.72	308.25
296.67	297.31	296.44	293.15	293.87	291.47	288.57	294.85	293.73	291.07	292.95	295.42	290.25	292.53	291.75	294.21	293.06	294.17	298.28	292.84	289.97	296.26	288.87	294.15	292.79	297.16	297.77	292.91	292.04	299.65	298.57	291.56	291.67	291.4	294.82	294.85	296.66	289.73	293.96	291.99	293.19	300.11	294.63	292.87	297.72	295.7	290.93	294.06	293.6	290.16
305.52	308.33	305.13	311.33	303.61	308.7	304.97	308.12	303.45	304.64	308.83	305.14	306.18	308.21	305.03	308.25	306.38	304.59	307.92	303.45	305.04	312.85	307.63	306.36	305.63	303.74	307.41	303.13	306.93	304.31	306.4	306.37	312.24	303.69	309.95	308.14	305.6	302.11	299.3	306.83	304	306.71	305.29	306.45	301	302.64	304.26	306.23	305.88	304.82
304.26	309.06	306.81	304	300.18	301.56	303.34	302.39	303.93	305.07	306.6	304.18	304.02	300.9	300.11	305.33	306.69	305.57	301.69	309.61	305.8	301.34	299.83	305.14	303.38	297.26	300.92	305.26	304.8	304.68	302.17	301.87	309.61	302.83	300.98	303.35	300.26	307.83	308.61	301.97	302.24	298.09	301.14	307.29	301.75	306.57	305.27	303.42	302.13	303.32
327.45	328.84	327.07	326.67	327.19	326.26	332.55	323.04	327.35	328.76	328.35	330.37	330.42	325.33	327.17	320.23	328.27	329.27	327.37	328.4	328.23	326.36	324.92	329.02	324.58	324.81	336.21	326.28	331.02	330.99	327.78	328.53	324.24	329.03	330.85	329.14	327.47	329.97	331.39	331.12	328.77	327.5	329.16	330.15	325.02	329.5	328.41	327.01	323.74	330.02
310.36	313.21	312.62	310.1	318.32	316.68	316.87	315.93	311.77	316.74	311.5	319.5	312.49	314.27	311.5	311.21	319.59	310.24	311.36	313.51	314.28	317.19	311.65	313.6	313.32	308.58	316.18	312.22	313.86	314.16	312.08	314.29	318.02	307.74	312.49	319.2	312.1	318.78	312.85	318.77	310.2	313.72	314.39	318.8	313.14	309.21	308.42	316.53	314.68	308.9
314.92	311.37	312.02	312.89	312.1	310.55	309.43	309.21	312.4	310	314.87	312.88	310.28	313.96	311.42	306.68	309.04	311.61	308.79	308.1	312.96	309.9	308.24	307.32	311.05	305.7	308.76	310.42	313.16	309	307.57	311.45	312.66	313.54	307.4	311.52	313.45	313.1	311.67	312.91	304.06	308.73	308.01	310.64	305.18	308.1	309.64	308.49	313.17	306.24
302.92	297.02	299.37	300.34	304.56	301.94	302.13	295.76	302.41	307.27	299.58	299.49	299.94	303.03	304.84	302.77	303.58	301.81	305.65	308.23	305.08	303.86	305.52	304.58	301.16	301.55	307.66	303.77	304.2	305.89	299.78	305.08	299.26	302.1	303.72	302.4	302.6	306.64	304.93	304.5	297.75	303.99	299.41	302.4	300.94	304.78	304.43	303.89	302.53	301.28
292.92	294.24	291.49	290.11	290.2	292.23	292.3	295.13	293.67	292.15	290.95	290.34	295.53	293.57	295.56	289.5	288.67	290.38	291.6	292.75	293.46	291.34	289.84	294.75	296.22	296.07	294.28	298.86	291.21	295.22	296.19	294.46	295.67	292.73	295.36	293.09	294.37	297.53	289.54	295.95	294.81	292.91	291.88	294.26	294.75	297.46	291.89	294.64	295.49	299.25
306.28	306.12	304.86	309.83	304.17	307.05	306.44	301.07	303.26	304.16	305.23	302.01	305.95	304.39	305.98	303.81	303.75	309	303.97	306.24	307.38	308.24	308.42	305.26	307.11	308.42	304.28	306.68	309.65	305.41	308.71	303.94	308.21	306.88	307.44	305.74	305.7	311.15	309.1	307.09	302.39	302.8	310.3	305.84	301.48	304.26	309.96	304.86	307.48	306.99
299.69	301.61	301.79	301.93	303.1	302.78	300.22	298.44	300.3	297.95	299.64	298.63	295.73	295.39	301.03	298.71	300.2	301.49	304.16	299.65	300.77	301.6	297.16	299.09	301.81	296.64	298.39	299.71	297.81	297.72	302.73	300.07	297.6	300.94	301.72	295.8	301.83	299.68	303.81	293.92	300.4	301.94	299.82	296.58	301.49	301.26	298.13	304.83	302.85	302.21
306.21	306.5	297.82	304.85	302.78	303.53	303.9	304	304.24	306.41	302.09	302.65	301.68	300.75	306.43	304.82	306.4	301.06	297.88	303.65	307.42	308.77	299.76	303.98	298.66	302.84	300.2	303.5	302.59	303.92	300.72	301.63	307.31	303.75	303.12	305.01	303.12	301.85	308.93	304.73	304.14	305.64	302.11	299.58	302.55	301.5	304.45	302.25	308.37	300.66
314.31	314.47	316.86	312.96	312.96	315.5	317.94	313.86	315.63	315.3	311.23	313.11	315.59	313.33	313.76	314.98	314.65	314.12	316.74	317.84	319.56	314.37	315.66	310.89	316.72	317.43	318.13	317.47	315.88	314.53	319.66	319.05	318.53	312.78	318.85	322.97	312.35	318.58	317.31	312.28	316	312.61	307.18	311.86	317.87	314.14	315.32	316.78	315.99	317.84
307.04	306.23	306.35	300.95	305.98	307.61	304.93	305.79	306.53	310.09	306.43	304.39	305.97	308.07	302.58	304.33	308.57	305.48	305.95	299.9	307.36	303.29	306.91	306.07	306.61	302.57	308.94	309.57	305.76	305	305.87	303.31	303.01	307.64	302.93	306.3	306.72	304.33	306.24	307.74	306.63	306.26	305.36	309.5	305.36	305.17	310.54	303.34	309.95	302.02
304.21	299.98	308.86	304.16	306.15	300.41	310.12	302.84	306.53	309.63	308.35	307.28	307.43	304.53	308.11	306.98	307.62	301.94	303.84	305.12	308.3	308.7	308.46	304.81	303.24	305.77	305.16	306.57	306.52	299.13	303.2	307.4	302.61	306.37	303.95	307.51	303.86	309.37	300.02	304.84	308.29	308.94	309.88	309.87	310.55	307.77	309.02	306.31	309.44	305.93
328.33	333.78	328.76	327.35	329.32	328.1	326.7	326.31	321.16	326.92	331.2	334.41	323.47	324.36	328.04	324.02	325.65	325.16	325.15	326.79	324.42	328.51	326.54	326.06	328.81	323.03	326.53	329.37	334.59	324.43	328.9	324.44	325.25	329.58	329.46	327.87	327.52	328.03	327.66	324.15	324.24	332.82	319.37	321.75	325.88	330.38	324.96	325.91	327.7	330.97
314.31	318.32	306.47	314.92	314.45	317.19	316.55	310.55	316.41	314.48	316.39	316.75	312.07	318.44	317.74	316.02	312.02	314.88	317.4	316.52	310.39	312.9	318.42	312.3	314.66	318.08	320.43	312.82	311.36	313.86	312.71	313.64	319.87	316.07	313.16	316.93	315.88	314.36	315.17	310.87	315.88	316.57	312.97	316.27	314.03	314.69	316.09	319.9	319.92	317.89
303.8	306.4	311.03	304.4	309.27	311.74	305.56	310.32	304.22	306.42	309.1	303.1	305.54	308.98	309.94	311.97	300.26	308.7	304.33	307.19	305.32	309.19	303.95	309.36	305.92	306.36	304.1	312.76	309.44	305.09	310.3	302.29	309.24	307.53	305.5	310.49	307.09	308.88	308.62	310.92	306.15	305.93	306.33	306.56	307.87	309.22	307.93	312.27	303.57	304.28
303.33	301.71	299.02	300.19	303.62	306.18	306.17	299.75	304.93	305.26	300.59	299.63	305.21	301.82	306.39	304.27	308.89	304.87	302.49	299.26	302.9	299.86	303.2	300.19	304.8	299.91	303.71	301.47	301.98	306.06	306.4	303.51	304.73	300.38	299.55	302.67	307.77	304.07	307.15	298.8	300.73	305.96	302.8	305.24	300.85	304.28	302.5	305.28	306.51	301.04
321.98	325	322.2	322.57	322.78	324.71	321.97	324.95	328.01	322.29	323.17	321.25	323.47	326.85	321.11	321.9	327.3	325.51	320.93	331.04	323.07	319.96	321.94	323.78	327.49	324.72	325.91	322.74	328.34	325.36	328.97	323.86	324.14	325.24	330.01	326.97	325.12	326.68	323.55	330.44	322.8	329.2	319.56	324.66	324.83	323.97	320.14	329.05	322.3	323.46
303.44	300.88	306.13	302.23	307.18	305.98	306.12	303.23	302.48	309.21	304.07	308.98	307.57	304.04	309.4	311.7	308.78	308.65	307.63	303.42	306.6	303.85	310.28	305.16	304.13	309.53	304.54	304.03	309.15	308.46	305.86	308.73	309.89	305.82	304	303.92	305.87	304.9	304.37	310.68	301.02	306.04	304.9	305.67	309.16	304.45	309.36	307.17	303.12	305.78
306.51	299.6	304.58	303.53	304.42	304.61	301.44	304.42	303.37	299.98	300.87	299.25	303.15	303.36	305.04	303.51	302.91	303.03	304.58	306.18	305.09	306.21	304.87	302.7	300.92	305.93	304.74	300.44	307.77	298.71	299.23	303.84	304.27	302.39	300.68	304.52	301.32	307.22	307.09	304.45	303.98	304.48	304.72	296.64	301.97	304.19	302.14	299.2	303.38	303.85
317.16	312.33	313.12	317.07	313.51	322.34	321.13	320.98	313.23	318.72	314.64	317.07	321.18	322.93	316.64	314.66	316.64	313.08	318.08	314.96	320.41	313.22	319.75	321.35	320.02	312.36	317.4	315.23	319.76	314.47	321.73	314.8	319.79	314.54	317.9	319.34	315.86	317.17	311.02	318.11	317.4	320.91	319.16	320.26	320.69	319.59	313.92	318.41	313.09	317.88
301.38	299.5	298.25	297.39	298.17	301.28	300.53	298.08	301.81	300.59	303.05	297.2	298.98	299	303.89	298.65	301.88	293.93	296.53	297.3	299.98	298.12	297.26	295.36	297.98	301.16	298.77	299.97	300.07	298.95	302.16	297.21	297.42	298.81	297.96	300.27	293.21	306.93	299	301.63	302.29	298.85	301.56	299.26	301.34	301.67	299.23	301.83	295.58	299.64
313.18	307.89	307.12	309.57	310.56	308.95	309.51	310.8	310.71	309.44	310.43	311.12	310.62	311.36	310.91	304.66	308.76	307.31	309.36	305.51	308.84	308.18	305.01	314.58	311.35	309.06	312.55	311.56	310.74	310.79	308.88	310.66	306.26	309.68	296.34	314.33	308.36	303.56	306.44	308.41	306.38	309.93	310.2	312.73	311.76	310.89	313.87	306.6	306.89	306.8
316.21	318.73	310.91	317.74	311.14	318.35	317.8	322.71	315.09	312.31	313.94	318.6	320.93	317.37	317.65	310.96	312.49	315.46	309.07	314.93	311.46	316.37	311.38	317.89	314.61	315.15	316.85	316.01	321.87	316.19	313.15	318.05	310.33	315.64	317.71	317.66	320.2	313.83	306.35	315.7	310.58	315.36	310.03	315.13	311.67	315.2	313.95	315.7	314.46	316.53
318.89	316.27	321.32	320.84	314.32	315.52	318.04	314.64	316.83	319.24	313.07	313.44	320.87	317.42	316.96	309.74	313.33	314.36	312.02	312.82	318.44	314.22	315.17	317.32	322.25	322	315.74	314.03	319.72	317.9	314.57	312.05	320.7	318.95	318.54	314.9	315.75	316.76	321.44	317.1	312.02	318.17	314.16	318.27	315.74	318.59	321.3	322.18	316.78	318.48
318.14	319.92	322.57	318.1	319.36	315.28	321.8	324.97	320.49	320.41	318.54	320.6	319.15	316.88	322.17	318.95	320.04	320.5	319.56	318.28	313.65	318.62	319.35	320.99	322.17	317.39	324.89	321.5	322.4	317.62	317.57	313.93	319	320.18	321.81	315.88	316.27	319.23	315.14	317.61	324.09	320.59	319.32	323.21	319.7	319.04	316.95	320.41	315.53	323.38
309.35	309.82	313.34	306.79	311.43	311.77	311.3	313.68	311.21	304.18	306.09	308.47	309.31	313.54	308.52	311.93	310.01	309.07	307.81	308.52	314.75	310.4	312.66	313.38	312.21	315.48	308.79	311.24	305.34	310.62	311.02	311.89	310.05	308.33	314.06	312.27	305.06	307.25	307.67	309.88	301.88	313.6	312.12	310.03	311.32	309.34	308.96	307.79	312.49	307.71
317.42	318.38	318.48	318.47	320.09	317.58	318.85	319.77	319.1	320.89	326.62	322.77	318.88	325.13	323.25	321.22	316.65	320.14	321.74	318.84	319.88	314.3	318.97	315.28	316.18	318.98	322.5	318.42	317.09	321.02	316.16	319.54	319.69	324.17	319.01	316.13	321.74	319.39	320.72	319.14	319.06	325.38	320.92	319.43	318.52	321.07	319.59	320.91	324.73	318.47
311.63	312.47	314.78	307.29	311.84	310.34	307.23	310.18	303.92	307.67	304.39	308.5	313.88	306.62	313.01	312.7	310.16	310.53	308.91	312.04	309.4	309.81	317.4	311.84	308.08	307.51	310.39	311.4	311.63	316.37	311.11	308.39	311.94	311.83	312.74	311.74	306.39	309.3	304.61	315.52	314.71	312.94	312.57	304.98	312.47	307.55	303.47	312.6	309.15	313.3
302.46	306.9	304.74	303.74	300.26	304.04	299.26	306.65	303.95	301.99	303.96	303.9	304.18	306.16	309.04	300.24	304.01	304.09	302.58	302.46	307.25	302.75	306.43	304.96	305.63	303.65	299.22	301	304.25	304.25	300.98	303.95	297.94	304.73	298.34	304.65	298.44	301.53	301.43	308.67	303.7	306.26	303.52	305.56	308.62	306.39	301.63	303.99	301.26	304.19
294.38	290.95	297.45	295.26	295.13	289.07	293	288.47	292.54	291.78	292.37	296.1	291.84	295.66	289.13	296.3	294.67	291.58	292.16	298.85	295.32	291.76	292.72	297.02	292.43	296.08	295.35	293.64	292.12	289.27	293.95	300.8	290.41	295.72	292.09	293.97	292.49	296	293.51	292.53	290.64	293.11	294.94	294.54	292.87	293.82	289.59	289.33	291.68	293.15
310.21	311.66	305	308.84	305.33	308.36	308.25	310.43	305.45	308.64	309.34	309.95	310.9	308.57	312.48	308.47	312.19	309.83	310.71	311.91	308.56	309.32	309.55	308.41	310.65	307.92	307.15	310.55	310.56	305.55	306.07	307.51	309.02	309.31	310.97	307.85	307.11	305.92	311.25	303.98	306.52	313.03	308.98	312.85	308.78	311.84	312.19	308.37	311.58	307.79
304.8	306.75	309.59	304.45	305.92	306.5	303.99	301.16	303.4	304.18	303.16	306	307.78	303.11	307.91	304.62	308.36	302.64	306.69	302.96	305.26	306.39	307.31	306.58	301.71	304.38	303.9	306.78	306.05	306.28	303.09	303.31	310.83	303.16	298.89	304.34	303.7	304.71	309.27	305.87	305.94	299.8	310.68	310.68	307.67	301.19	305.11	307.75	298.33	302.59
300.89	306.13	304.05	303.54	305.73	304.56	298.88	309.93	305.16	305.45	308.85	307.78	309.46	302.12	295.61	301.97	303.95	304.65	302.93	303.47	300.76	302.11	309.33	307.25	305.04	307.14	302.73	302.92	306.56	304.06	303.27	307.84	301.7	306.36	306.22	301.91	305.79	302.58	309.75	300.45	305.81	305.57	304.4	304.16	306.94	302.62	302.79	302.82	309.12	305.2
316.15	318.64	314.62	319.82	315.03	311.77	315.56	316.99	315.78	319.68	316.39	316.01	316.86	317.12	316.03	318.35	316.49	317.54	311.99	320.24	316.08	316.24	319.67	317.18	314.2	318.71	312.86	312.54	315.28	315.91	315.06	318.26	316.25	316.6	315.08	317.04	312.58	323.29	315.48	317.32	316.16	314.35	317.8	316.76	312.64	319.5	313.92	317.07	313.97	313.6
333.87	331	326.19	330.42	336.5	328.14	330.89	335.67	331.15	324.41	326.32	333.25	327.44	328.68	327.47	328.15	330.1	328.38	329.19	330.46	321.91	331.09	329.03	328.45	330.33	328.9	327.46	326.15	330.98	326.79	327.66	321.49	328.08	329.76	331.25	337.02	326.85	332.88	329.78	330.68	327.69	329.07	328.51	327.81	333.73	331.27	329.64	330.39	325.77	327.91
316.33	315.17	318.11	311.77	315.25	312.24	308.95	313.57	310.74	315.13	313.32	317.01	313.99	314.61	315.64	312.93	316.77	319.57	318.69	315.79	316.64	315.21	311.4	312.12	316.5	308.66	313.81	312.16	316.69	314.93	313.77	312.34	316.14	315.26	314.15	313.9	316.83	313.39	315.32	316.62	314.02	317.09	311.8	314.1	319.37	314.76	313.68	314.49	316.57	311.4
295.28	294.75	298.94	294.92	295.33	298.69	294.32	289.45	294.73	294.5	296.26	295.78	292.65	296.54	299.75	296.91	295.71	298.2	290.68	292.12	298.5	296.86	298.86	294.01	290.14	297.62	294.46	295.05	291.51	293.45	295.31	293.17	299.3	297.47	297.33	297.26	293.31	291.19	292.29	299.97	299	293.62	297.33	295.03	294.23	293.63	293.62	295.71	296.6	293.39
300.82	302.33	299.34	303.47	310.72	305.63	299.28	301.99	307.1	303.39	309.3	302.13	302.9	302.04	300.31	306.9	303.84	303.55	308.06	299.36	303.61	301.34	303.51	300.03	302.61	297.94	299.74	304.21	307.41	301.9	302.11	298.55	302.81	301.24	302.2	303.96	303.69	300.61	308.8	306.09	305.51	299.95	305.08	301.89	301.48	305.3	301.66	303.2	303.77	304.96
302.99	310.49	306.12	307.27	304.63	301.87	307.34	311.26	307.07	306.64	305.82	303.97	304.95	308.79	305.93	307.24	305.88	307.3	305.24	306.51	305.5	305.43	305.2	306.35	306.62	307.83	309.37	307.96	302.56	304.61	308.58	310.47	307.12	308.19	304.12	305.61	299.79	309.77	303.41	308.99	306.12	306.05	311.15	309.5	311.03	308.96	298.88	308.74	308.54	305.26
302.72	300.04	295.65	296.48	298.11	299.56	300.73	300.51	294.63	302.23	305.8	299.21	300.96	301.78	302.78	302.1	303.27	303.37	302.33	297.23	301.31	304.1	301.85	301.45	300.53	299.68	297.55	302.57	306.97	299.75	303.14	306.86	298.39	300.28	300.13	299.32	301.02	311.58	301.4	303.22	302.05	303.17	300.69	304.01	301.54	303.55	302.05	302.69	299.1	303.08
309.36	304.14	306.13	310.57	306	302.17	308.39	302.18	308.12	300.77	300.1	302.66	301.03	303.36	305.48	307.36	300.53	304.98	307.48	305.41	301.52	306.79	309.42	306.3	308.72	304.91	308.56	313.08	309.79	307.53	305.25	309.21	307.79	303.32	306.9	312.32	306.32	304.4	309.68	301.56	304.01	312.19	307.67	307.67	310.2	307.52	311.66	306.78	303.74	304.77
310.53	316.26	316.34	312.28	314.39	313.19	311.64	316.84	313.65	314.72	311.88	308.21	314.21	315.08	309.02	309.73	313.98	314.67	314.48	315.52	315.74	310.76	316.85	314.76	313.52	311.71	316.08	311.34	317.44	319.06	308.26	318.19	316.59	309.57	310.45	313.04	312.04	310.16	312.21	314.23	316.42	310.34	313.12	316.39	312.83	312.27	315.26	315.38	313.3	310.45
297.94	290.39	300.18	305.29	301.09	290.46	294.39	297.55	294.94	298.25	299.05	295.91	295.01	293.76	295.42	300.64	299.24	300.76	293.73	294.87	294.92	298.66	298.29	297.9	299.13	292.11	298.75	299.17	297.9	296.96	297.96	292.53	290.52	295.68	295.17	298.85	297.34	299.09	293.99	295.54	300.81	292.49	300.1	296.09	290.1	299.9	295.1	295.56	300.55	295.32
314.79	321.03	317.24	313.95	316.67	311.83	317	318.97	317.87	317.48	311.93	320.67	312.01	314.17	320.22	314.27	310.07	316.19	317.09	315.53	311.92	312.32	315.64	316.42	317.26	316.75	313.48	312.16	311.26	312.26	312.97	317.08	315.29	315.68	315.29	315.78	312.04	312.02	319.46	321.05	311.16	315.4	321.89	315.94	315.43	317.1	315.24	312.56	313.73	312.27
301.29	307.63	298.55	298.21	299.04	303.48	300.16	303.29	300.29	297.3	299.48	301.27	306.7	303.38	302.71	299.55	303.16	301.41	301.63	301.02	298.71	305.64	299.38	305.32	298.25	300.38	300.23	300.66	300.24	296.28	299.54	301.57	298.2	302.31	299.82	303.4	302.28	301.27	307.37	293.9	297.97	297.56	298.52	297.29	298.82	295.74	301.65	299.6	297.68	302.55
314.73	309.03	315.97	311.47	315.42	311.27	307.93	318.93	313.31	312.3	316.89	316.98	316.46	319.46	312.82	308.57	316.08	316.7	313.47	314.65	312.73	311.26	313.73	312.89	314.58	312.4	313.85	314.77	312.61	314.87	305.71	313.08	313.44	314.99	311.28	314.32	317.99	316.8	312.89	318.44	314.61	321.58	314.02	312.77	316.04	317.84	312.6	318.3	310.95	309.38
328.04	329.6	329.5	329.73	331.98	329.57	327.74	331.49	327.43	322.99	327.48	329.52	330.25	330.84	325.14	331.71	327.26	325.75	328.51	331.09	316.67	324.12	329.2	327.26	327.51	326.84	328.92	329.67	329.67	329.52	323.42	330.39	326.08	328.07	328.5	328.55	330.1	324.5	324.85	328.72	327.35	328.15	327.56	331.5	325.41	326.12	333.61	323.96	330.04	324.4
304.15	301.95	307.07	307.16	309.04	302.9	312.52	308.28	303.27	305.93	306.51	306.26	305.74	302.09	304.11	306.97	305.82	306.26	305.89	302.58	310.55	302.31	310.39	307.81	305.87	305.79	306.17	299.39	312.93	304.41	304.17	303.79	306.06	308.81	307.02	305.26	308.93	307.85	311.37	305.41	309.45	306.2	299.88	305.02	306.96	304.68	310.06	306.64	308.49	305.7
304.34	310.33	302.52	304.53	300.85	305.43	308.47	303.18	309.71	305.29	305.25	305.67	310.49	307.3	304.33	304.91	304.34	308.25	302.85	305.51	299.59	301.94	304.67	302.75	310.58	303.17	302.61	301.86	302.15	306.7	303.82	302.83	303.4	306.32	306.27	305.9	304.83	302.88	302.76	299.14	304.51	304.57	305.34	301.72	300.28	301.75	304.49	309.57	302.69	306.32
303.51	303.24	305.62	299.61	306.24	308.26	305.18	300.76	299.96	311.01	298.69	303.66	303.6	303.64	301.76	307.49	309.91	308.32	302.55	305.56	303.76	300.51	299.16	304.14	299.27	306.01	304.52	301.95	302.26	301.25	299.08	304.7	301.42	301.45	302.49	303.62	306.43	302.16	304.04	300.62	299.33	303.05	303.82	299.05	304.58	303.4	307.34	297.9	302.67	299.9
301.85	302.18	304.01	297.26	302.18	302.87	303.11	301.14	297.51	303.16	301.63	300.53	304.37	298.22	299.59	303.36	303.35	299.58	302.55	303.63	301.99	301.43	305.33	299.35	300.08	297.4	298.92	301.89	300.48	306.05	299.66	305.25	304.26	303.14	301.92	300.85	305.32	306.83	300.89	301.36	299.53	302.33	304.33	302.03	306.66	300.96	299.85	298.36	301.21	302.73
326.15	326.85	329.16	327.07	325.37	323.24	326.05	329.34	327.3	327.45	327.54	327.5	327.86	328.55	331.41	332.24	332.33	327.36	324.99	328.52	324.28	333.72	330.52	324.3	326.14	328.51	331.41	327.6	329.31	326.7	327.62	325.72	328.62	327.12	327.65	324.15	327.21	327.43	330.17	328.95	324.09	331.37	329.69	326.66	325.26	329.07	325.89	329.64	332.74	328.02
303.54	306.19	304.08	304.35	305.67	310.93	302.27	300.68	306.07	307.68	301.42	298.12	303.96	304.84	306.85	301.02	299.99	303.25	306.75	306.77	304.4	307.89	304.24	305.41	304.33	305.68	303.63	298.91	305.69	303.57	301.89	304.39	307.47	311.78	305.37	305.97	306.11	304.92	307.74	306.24	305.25	303.51	305.48	306.29	306.49	300.73	299.83	307.96	308.45	303.69
316.47	317.09	316.99	320.23	312.57	314.38	312.93	316.03	316.58	317.11	312.06	319.49	317.75	318.29	315.23	319.6	312.78	319.59	313.25	314.84	317.84	314.4	320.05	319.14	312.02	315.21	323.12	316.44	314.81	316.12	319.48	321.54	319.58	323.72	316.19	320.9	316.28	314.41	314.77	313.11	316.01	322.57	315.54	316.59	316.68	316.08	317.62	316.14	318.19	316.4
317.63	321.93	316.56	318.01	319.24	317.77	317.19	319.43	316.93	316.84	315.66	319.88	321.2	314.78	315.38	318.02	328.74	321.67	319.79	314.96	316.32	322.67	319.59	315.38	318.37	309.72	311.95	318.47	313.01	318.59	315.5	321.63	319.05	318.04	315.56	313.31	324.14	324.81	319.43	316.28	320.05	321.92	325.47	327.3	323.28	319.56	316.85	320.98	321.17	319.84
312.7	311.67	317.39	312.21	314.49	312.08	315.7	310.17	317.38	311.4	319.01	309.18	312.31	313.15	315.79	313.74	312.86	313.9	316.5	310.2	313.02	315.85	314.74	315.95	313.09	310.5	319.6	312.7	315.92	311.48	314.53	315.92	309.8	313.74	315.79	312.55	310.37	309.64	310.35	312.62	314.36	318.97	313.84	314.75	315.95	313.54	313.61	313.7	311.89	312.43
307.02	305.86	305.51	300.74	306.63	303.37	303.22	303.33	303.34	303.13	301.65	303.35	306.88	305.1	303.1	302.03	303.99	305.49	307.3	303.38	308.61	303.54	307.11	303.23	303.73	312.12	308.68	300.36	298.04	301.9	305.67	310.47	299.21	309.3	302.95	304.12	306.71	302.92	305.75	303.75	302.22	305.53	302.05	304.19	300.56	309.06	306.1	306.21	303.47	307.54
321.26	320.77	319.11	316.03	322.76	312.67	317.79	314.91	322.76	319.58	322.36	321.67	315.52	317.44	319.2	317.44	318.43	318.79	321.7	315.15	312.5	312.56	316.13	317.52	320.35	320.52	320.01	320.63	315.18	319.45	322.5	315.17	316.13	319.75	316.89	312.54	322.88	317.54	315.6	320.73	314.43	316.47	317.67	323.55	319.43	317.29	314.67	317.39	315.91	318.48
303.52	309.55	306.25	301.57	304.12	303.81	304.17	298.86	301.04	307.18	307.1	307.74	307.14	305.72	305.27	300.41	305.21	304.07	304.25	302.9	301.13	305.67	302.83	303.48	301.48	302.67	301.06	298.92	302.04	299.72	302.71	311.68	301.49	305.23	300.17	302.03	304.04	303.82	302.24	302.56	303.85	296.67	305.53	302.36	297.81	301.12	306.55	299.9	303.56	304.46
314.18	312.28	319.84	317.88	312.73	312.27	312.24	310.31	322.16	315.06	311.46	312.14	313.36	317.25	320.8	316.74	315.23	312.18	314.45	314.32	314.01	315.22	312.53	317.05	317.8	318.18	313.2	313.82	317.21	310.74	314.45	316.09	315.83	316.81	315.99	316.42	313.98	317.62	316.54	314.16	318.15	314.57	315.36	317.54	314.59	319.46	318.63	320.49	314.65	317.73
318.85	311	310.36	312.49	310.79	312.01	313.01	308.94	312.81	310.22	315.2	315.88	319.38	309.82	311.6	308.29	313.19	311.43	315.49	315.17	311.54	306.95	311.79	314.38	310.63	313.49	313.03	314.25	315.27	315.04	309.99	313.66	312.72	316.47	317.21	315.8	310.31	314.29	317.85	317.14	310.57	310.12	313.8	316.85	309.07	316.24	312.33	316.13	318.98	314.33
306.64	301.2	296.55	299.56	298.59	297.2	301.42	302.81	300.52	301.38	297.02	302.42	306.62	301.45	294.64	301.01	298.78	297.29	305.02	302.34	298.46	298.18	297.5	305.16	304.37	304.57	302.61	303.74	300.75	301.02	295.45	297.9	295.36	296.87	298.74	299.62	304.68	297.56	302.21	298.92	301.17	300.08	303.68	296.31	306.35	304.04	299.67	294.93	301.41	299.5
305.49	310.95	305.09	304.7	311.17	301.97	299.92	304.37	300.98	304.91	304.77	303.88	301.46	300	305.58	304.71	302.47	305.67	306.07	305.35	307.12	300.77	303.24	301.36	299.76	301.33	301.75	300.54	304.35	309.87	301.69	298.55	304.45	304.1	298.35	306.02	303.97	304.49	305.88	306.57	304.6	298.95	308.43	307.07	302.48	301.11	305.92	303.43	300.66	296.51
302.18	305.38	304.64	306.09	307.74	302.05	307.27	304.53	308.26	305.89	305.24	300.04	304.21	301.95	303.36	303.12	301.56	305.64	306.49	300.01	300.42	304.2	310.35	305.32	302.08	299.11	308.51	306.32	301.82	300.88	306.13	306.48	300.56	303.36	304.75	300.48	303.24	306.09	302.47	304.76	306.19	309.57	303.63	303.69	298.75	305.34	304.42	309.2	300.48	304.37
315.96	317.12	313.77	316.66	313.68	309.11	316.1	313.67	312.93	314.88	311.78	312.05	313.32	307.96	312.53	312.76	316.14	314.95	313.55	313.48	312.23	314.83	320.7	310.37	316.01	313.86	318.63	311.9	313.9	310.89	315.33	315.47	315.34	316.49	316.37	311.67	313.89	316.83	309.15	308.61	312.19	310.33	312.26	315.4	313.22	312.64	311.62	312.04	309.28	316.6
314.2	314.23	313.37	312.83	312.84	309.73	316.36	309.1	313.38	308.65	309.21	310.57	309.35	312.8	309.65	311.67	308.24	314.27	314.46	310.35	313.6	310.91	308.9	312.05	311.36	313.75	310.46	316.35	309.57	311.8	307.4	312.32	312.19	311.55	317.46	312.42	314.6	317.48	312.34	312.39	311.91	317.57	311.64	310.31	311.15	307.62	304.77	313.17	311.57	310.46
304.23	307.39	299.06	303.64	303.96	304.52	299.3	306.6	304.84	301.7	304.62	303.2	301.39	302.03	301.34	304.31	299.39	299.4	304.41	303.55	300.56	301.26	302.3	304.51	305.67	300.96	306.35	304.42	302.55	308.47	298.2	305.96	304.41	300.22	303.53	306.82	306.86	309.3	300.38	304.35	304.54	304.51	306.36	304.85	301.52	300.15	300.6	300.39	302.08	300.52
318.48	317.99	318.29	314.82	319.62	320.79	319.35	320.33	316.14	319.02	318.44	316.97	314.77	319.32	314.57	317.89	322.14	320.91	318.08	316.55	319.46	320.04	322.42	316.92	317.37	312.92	320.71	318.41	315.86	319.18	317.94	315.26	319.39	312.99	317.72	316.96	318.5	319.74	318.12	320.7	319.32	316.75	318.25	314.8	314.74	319.53	322.23	318.59	315.24	316.96
316.5	315.58	322.21	311.79	314.06	313.99	313.82	315.01	312.71	311.5	309.19	313.93	311.07	318.54	318.93	314.96	314.11	309.59	312.48	314.03	311.01	314.68	316.46	313.47	315.75	314.16	319.91	317.43	310.67	316.64	317.67	319.4	311.56	312.13	315.92	318.11	311.83	316.34	310.12	315.49	314.59	313.1	315.75	315.77	308.66	310.5	316.06	313.25	314.87	310.83
303.44	303.28	302.58	303.22	301.24	301.69	306.13	305.66	299.72	299.93	302.69	303.36	299.26	304.59	303.62	299.53	301.3	298.84	302.53	301.46	302.25	300.95	304.52	301.02	303.37	303.84	297.73	300	303.77	304.34	304.21	302.58	304.45	301.29	304.23	297.45	299.25	302.03	303.91	305.13	307.47	304.04	303.56	305.63	305.7	306.18	300.97	305.3	299.51	302.15
298.21	294	295.41	298.22	296.62	296	298.29	292.86	296.67	293.39	295.42	291.38	298.94	294.1	297.17	297.89	297.43	293.32	293.19	297.76	297.66	293.31	295.8	300.02	295.66	296.99	294.96	292.69	294.01	292.99	293.02	291.54	297.04	294.36	297.41	294.51	294.98	293.94	296.97	291.32	294.83	291.87	295.22	297.85	293.88	296.92	293.35	296	297.48	292.48
300.7	298.29	303.31	303.31	300.58	303.37	298.09	303.01	298.25	302.2	300.77	302.67	301.71	301.13	299.56	296.95	294.86	300.95	297.88	303.99	303.18	299.26	302.38	300.58	300.58	300.45	306.25	300.34	298.98	297.06	306.93	300.78	299.23	297.78	307.43	298.96	304.51	303.48	301.14	298.27	302.96	303.09	303.48	303.84	297.63	297.85	296.03	303.61	302.92	300.39
314.02	315.47	320.73	322.11	317.94	319.03	324.79	319.87	315.43	315.82	316.29	323.16	320.87	321.13	321.01	322.17	315.73	321.72	315.9	324.13	318.87	318.48	324.55	325.09	319.98	314.43	319.25	325.57	320.31	318.38	319.15	314.58	317.34	314.24	321.24	319.42	313.03	321.13	318.76	319.28	318	321.02	319.32	320.45	316.92	316.44	322.72	319.82	316.41	320.13
312.89	312.35	316.43	313.38	316.45	316.5	313.81	313.1	312.6	311.88	311.64	321.43	319.4	311.55	311.55	315.45	310.05	313.62	312.74	313.54	312.42	313.29	314.99	315.47	315.28	317.61	315.52	319.14	314.92	313.37	321.72	316.08	315.63	314.44	320.83	317.13	313.52	315.55	315.43	315.16	317.7	310.89	316.51	320.47	316.61	310.66	318.72	313.43	314.78	311.31
298.57	305.22	299.23	304.23	301.04	302.32	301.5	300.04	304.49	305.62	306.62	299.92	303.48	299.95	300.68	296.73	306.09	299.7	298.93	307.76	301.69	299.91	306.3	306.96	299.62	302.16	305.25	303.74	297.31	304.61	304.23	306.59	303.79	303.99	308.22	301.55	302.09	301.63	302.31	298.87	299.39	302.47	305.43	303.08	299.87	300.66	302.06	300.43	303.77	305.33
303.37	304.44	301.22	309.3	304.9	301.21	299.91	308.11	305.2	302.97	301.23	308.24	304.53	302.28	303.62	296.7	299.88	302.04	308.34	307.13	300.02	301.04	300.11	307.34	303.89	307.2	302.65	303.74	306.21	301.28	310.64	300.69	305.71	300.25	299.47	298.3	297.81	299.06	301.72	306.14	305.51	301.6	305.26	303.7	306.18	299.26	302.85	303.04	306.06	301.65
317.57	312.62	309.75	315.62	320.61	311.93	315.6	309.04	307.66	311.61	313.68	315.07	313.85	308.35	313.19	312.11	314.41	309.84	310.72	314.57	313.9	315.05	312.56	314.36	316.65	311.05	311.51	309.53	310.31	312.49	310.89	318.59	314.74	314.49	308.54	313.95	320	314.11	314.37	311.65	312.09	313.23	308.16	311.87	310.73	309.98	311.66	308.55	306.61	314.04
328.93	326.76	327.52	327.02	331.92	323.86	328.12	325.39	322.92	332.22	323.68	324.02	324.29	329.42	326.38	328.12	326.75	325.76	323.56	326.8	328.82	324.12	322.23	328.45	334.93	331.5	326.78	325.94	329.54	323.43	325.7	324.84	330.34	327.8	332.19	333.25	327.07	326.58	327.39	324.94	327.2	329.91	328.71	327.36	326.34	333.1	327.82	329.53	323.57	327.03
300.43	302.09	299.85	298.51	302.55	306.2	303.24	300.11	306.34	303.6	303.7	304.82	299.98	306.94	305.93	302.86	301.87	304.26	302.49	299.94	300.49	303.48	305.65	298.9	310.43	304.1	304.63	299.27	302.07	301.48	304.49	308.96	305.03	304.24	304.24	304.73	305.82	304.39	298.16	304.65	302.98	306.39	302.87	304.5	302.58	298.33	305.03	306.2	310.37	305.48
303.98	300.14	302.87	302.3	300.2	307.52	301.86	300.88	298.59	308.88	300.54	304.68	299.79	305.58	302.96	308.3	302.5	303.1	299.89	299.03	305.68	305.8	302.76	304.96	306.66	301.96	309.4	304.45	307.08	306.96	302.82	304.66	301.45	305.76	300.72	303.95	303.27	302.07	301.64	301.77	302.23	302.24	307.23	305.32	299.57	299.03	303.87	299.45	304.28	303.77
322.41	325	322.78	329.04	323.81	325.33	324.03	325.28	325.21	322.56	323.64	326.29	322.68	327.07	323.79	321.89	325.76	324.45	327.62	324.59	324.56	326.83	328.36	326.33	323.64	327.66	324.76	325.5	328.22	318.3	320.26	325.92	325.29	324.14	324.1	330.55	320.97	324.59	325.1	322.13	325.07	325.65	330.81	325.24	322.87	325.12	326.74	325.46	323.26	324.89
301.99	300.69	302.25	300.71	301.32	302.71	305.82	303.29	306.44	298.82	303.26	301.68	306.33	299.01	300.28	300.92	302.86	303.51	306.01	308.55	306.05	300.12	307.23	300.58	302.24	299.67	303.48	297.38	305.34	305.77	306.32	307.42	304.12	305.54	300.34	301.8	299.41	310.35	297.24	301.5	300.65	297.73	307.43	308.21	298.43	301.44	301.81	301.58	300.8	298.85
313.94	306.93	307.25	311.17	310.78	307.07	315.95	308.85	315.03	314.8	308.79	311.13	308.48	312.96	307.45	308.08	314.57	314.35	307.6	313.51	314.72	309.77	307.79	308.47	307.17	311.59	309.05	312.79	307.93	310.3	308.94	309.78	314.7	309.8	307.83	310.82	311.43	307.91	310.66	312.54	308.73	314.19	307.98	308.68	313.64	309.99	309.49	316.76	310.27	306.53
317.6	312.52	310.36	316.48	311.46	310.61	311.14	312.01	306.97	311.32	313.65	313.43	315.94	311.63	314.79	311.03	310.76	308.78	313.77	318.5	317.74	312.94	309.23	317.42	313.04	312.88	310.74	310.91	314.35	312.29	314.23	309.04	310.8	314.63	314.05	315.03	310.67	316.02	309.69	312.04	316.92	314.27	314.41	317.15	314.84	313.82	314.05	309.52	314.8	310.67
301.2	303.53	300.48	298.27	302.26	306.07	307.75	302.66	302.23	303.16	305.11	302.85	301.15	304.44	302.39	304.83	302.92	308.4	302.43	301.16	301.88	299.55	305.78	305.06	310.69	299.29	301.35	305.66	304.35	300.89	303.11	300.65	306.98	300.97	302.52	303.12	304.83	298.07	302.94	308.44	302.2	304.57	299.9	301.3	306.35	306.62	300.3	302.59	303.06	306.91
313.49	310.66	313.3	314.03	313.7	315.98	322.87	320.11	319.2	311.4	318.26	318.11	320.45	315.28	318.43	317.73	318.06	316.89	310.12	312.26	314.04	316.65	316.5	317.05	314.75	312.77	316.83	314.29	317.05	310.85	313.59	314.24	317.73	315.44	313.39	311.13	313.87	314.76	314.06	312.59	316.27	317.21	312.2	310.8	315.66	318.69	317.52	315.46	311.74	322.16
304.18	304.26	297.36	305.76	307.78	301.74	301.26	298.09	304.43	304.48	305.43	308.74	309.18	310.17	303.51	308.72	299.99	304.56	307	307.84	304.54	309.98	306.55	306.41	303.37	304.39	307.34	304.54	306.74	305.01	308.23	308.51	302.48	308.15	303.61	301.47	301.07	309.72	304.34	305.06	307.24	304.07	306.11	301.66	306.59	306.62	308.1	305.68	308.81	303.23
318.35	313.36	316.25	312.07	315.05	314.14	309.6	317.09	316.59	313.59	312.38	310.79	314.12	313.5	315.33	313.2	313.61	322.25	313.39	310.07	313.31	316.17	313.7	312.13	309.97	313.68	315.78	316.01	312.66	315.52	317.87	318.17	319.99	311.11	315.47	310.04	312.62	313.88	314.95	312.18	315.17	314.61	317.44	310.69	314.16	316.68	313.2	316.72	313.94	316.24
323.57	325.4	322.29	321.42	320.41	324.57	329.88	324.1	322.64	320.91	323.06	327.96	323.82	329.32	327.39	323.13	322.46	326.62	327.43	322.5	328.37	329.02	322.25	325.91	323.57	324.45	323.96	327.39	323.4	323.18	326.63	325.95	322.65	320.89	327.94	330.47	323.26	324.47	323.4	329.01	323.49	324.95	328.47	320.14	324.39	323.59	324.6	323.11	325.01	330.37
307.29	306.21	295.74	299.72	303.57	307.12	302.56	303.25	301.91	300.91	302.25	308.75	305.71	302.44	299.58	302.56	300.48	305.53	303.64	309.46	303.85	304.69	302.24	305.19	304.32	303.72	303.17	303.9	304.65	303.92	296.15	306.52	302.76	306.37	304.18	305.76	301.19	303.52	302.51	299.56	303.52	303.73	302.48	306.7	301.44	310.64	305.04	308.41	307.37	308.28
302.88	298.9	302.51	303.54	306.55	306.6	297.12	302.2	308.34	305.05	300.34	303.54	306.54	306.83	304.66	300.88	302.09	303.66	304.54	303.69	302.12	302.51	299.95	305.33	304.61	305.51	299.92	308.74	307.63	306.23	303.86	308.61	302.35	303.78	302.99	306.57	303.85	303.42	301.05	302.63	307.69	304.44	305.75	299.84	302.36	303.87	306.88	301.47	303.27	311.94
317.58	318.94	311.74	313.22	318.69	314.03	312.68	313.95	317.37	317.18	318.27	313.19	317.84	318.01	316.55	315.74	318.74	314.51	313.62	317.87	313.32	316.42	318.26	315.12	314.33	316.7	310.6	315.04	318.67	318.83	312.72	318.79	316.6	314.7	310.52	317.5	312.31	317.42	314.5	309.95	314.84	319.36	322.29	314.87	314.85	313.01	312.95	318.01	315.76	315.9
299.06	300.85	302.81	298.08	302.06	302.14	301.97	300.93	301.87	301.76	305.18	301.95	300.59	304.21	299.26	306.74	305.19	302.66	302.15	302.61	303.47	301.43	302.25	300.47	306.15	301.91	305.51	302.5	300.99	301.28	304.56	304.59	307.88	299.99	305.98	298.37	303.44	301.43	305.01	298.07	301	304.97	302.18	301.71	301.48	306.3	301.73	302.67	301.98	298.39
316.89	315.18	314.9	316.07	311.88	312.74	314.84	312.62	320.11	319.42	312.42	314.69	316.78	310.2	313.79	316.68	312.83	318.26	317.48	316.22	315.29	316.24	315.36	323.4	320.23	318.36	312.32	312.84	317.85	315.5	313.02	317.69	315.93	315.88	317.37	315.04	309.53	311.89	317.38	311.24	316.42	315.11	313.97	314.58	317.06	314.61	313.61	311.18	312.55	312.47
298.29	299.6	295.3	294.12	298.89	298.26	295.53	298.75	293.71	294.53	299.86	299.54	296.24	296.02	290.43	298.29	296.02	300.7	302.24	295.68	296.18	294.15	295.06	297.45	293.48	300.43	298	293.42	301.61	294.94	290.75	294.83	296.1	296.27	295.95	297.91	304.25	294.08	294.61	301.05	298.55	296.89	297.1	293.85	299.05	299.51	295.07	294.13	296.51	300.24
320.74	317.95	313.39	317.22	319.38	322.11	315.55	315.67	318.57	320.11	317.7	318.54	319.92	319.68	320.63	317.25	316.06	322.03	322.45	318.33	318.88	317.64	322.57	316.73	318.88	312.61	319.88	318.95	317.4	321.67	318.78	318.16	320.76	317.76	314.14	326.87	321.25	322.2	318.17	319.37	316.32	322.37	313.68	318.54	317.65	317.73	313.17	318.92	310.43	319.28
294.94	297.66	292.83	297.57	294.3	295.57	300.69	294.51	295.91	291.94	291.31	298.67	295.39	293.92	296.77	297.38	296.97	295.24	296.16	297.4	295.96	298.76	294.37	303.28	293.23	298.58	300.46	301.55	296.84	294.04	294.29	295.53	301.17	300.78	295.84	295.43	295.43	299.19	299.29	300.87	299.15	297.39	296.95	295.65	294.91	295.95	294.28	296.19	299.4	295.71
296.98	293.61	298.32	295.03	291.69	294.33	298.41	293.66	291.19	293.34	294.67	295.13	290.93	300.67	295.56	293.47	292.79	294.84	292.73	290.89	292.78	294.84	296.97	294.96	296.72	295.33	292.22	290.56	292.94	293.34	294.31	296.09	288.72	294.08	295.42	289.94	291.57	297.24	297.97	294.41	296.55	290.49	291.62	295.9	292.73	289.93	295.81	292.67	291.99	290.47
317.23	314.71	314.54	309.66	315.02	312.9	310.23	317.51	309.93	313.13	316.72	306.11	312.23	318.07	309.86	310.47	315.7	314.26	309.67	314.91	313.31	311.18	314.5	315.86	311.46	313.89	318.75	312.7	312.47	310.82	311.28	309.44	317.96	313.06	312.85	314.65	316.75	308.46	313.99	312.93	314.18	314.86	312.51	315.76	318.11	312.77	314.32	312.43	311.01	315.16
328.94	324.37	327.32	328.7	327.19	326.4	326.65	327.22	327.7	328.82	328.23	330.41	325.22	325.61	331.14	326.41	326.1	324.52	328.5	327.79	326.25	329.18	323.42	327.34	326.25	324	320.63	328.12	327.34	326.91	327.09	331.66	328.12	330.08	324.64	320.96	326.55	326.72	327.29	331.5	323.01	321.85	326.16	329.16	326.6	329.7	328.7	329.13	332.69	325.94
301.28	304.66	301.46	304.15	303.54	302.61	303.09	303.04	307.69	303.42	302.75	304.8	311.22	301.44	303.45	300.46	302.44	302.39	299.21	300.9	301.03	301.89	304.02	302.09	300.03	300.35	303.97	303.62	302.69	305.85	301.02	295.99	305.58	304.67	301.26	303.78	302.56	302.66	311.06	302.43	300.8	303.93	302.44	304.01	300.4	298.58	301.23	304.63	300.82	302.47
316.11	319.97	322.05	320.72	319.87	322.27	312.94	321.64	318.74	321.16	314.75	319.12	313.86	317.4	323.05	320.65	322.12	321.23	319.11	321.21	317.84	316.06	321.9	313.57	324.59	317.92	319.97	321.49	314.99	318.48	320.17	310.98	320.26	316.57	316.98	314.73	317.93	321.78	316.46	321.88	319.45	319.48	316.32	310.95	323.46	318.36	313.93	321.26	321.04	315.15
314.84	314.06	311.65	310.08	312.19	314.3	312.22	310.12	315.82	306.78	314.32	308.14	307.21	310.81	313.3	321.45	314.26	313	307.9	314.61	310.34	313.56	313.43	321.18	317.58	315.62	311.9	315.92	315.08	317.1	308.75	316.99	306.31	309.88	308.98	311.32	312.06	311.61	311.37	307.38	314.17	314.33	317.5	313.22	311.39	314.42	308.15	313.49	307.69	308.53
315.1	314.78	318.66	311.77	311.51	311.43	316.63	315.1	310.38	311.95	310.13	314.64	317.92	314.45	316.57	307.55	315.34	312.05	317.05	310.95	318.53	307.64	311.92	314.54	307.8	315.71	312.81	312.86	318.03	312.9	315.01	314.77	314	314.1	310.16	316.6	321.18	310.85	316.79	313.1	315.49	314.27	313.53	310.99	318.53	316.95	317.27	310.68	315.58	311.74
307.81	304.74	304.13	312.72	303.7	302.57	306.75	302.96	308.28	305.37	306.71	303.15	305.99	303.92	306.05	306.42	307.43	309.19	305	306.62	306.65	304.66	315.37	305.35	308.73	303.07	308.01	303.91	306.09	304.54	307.36	304.83	316.48	306.42	308.18	303.38	306.19	304.12	304.01	304.8	306.85	307.13	310.98	307.83	307.11	304.4	310.44	305.1	301.76	304.77
306.32	302.11	305.13	301.35	300.39	296.83	299.15	301.2	298.39	300.85	300.19	297.9	303.64	304.2	296.09	303.46	303.19	303.02	301.34	298.39	300.89	296.34	293.85	301.36	300.79	298.52	296.69	300.96	302.63	295.16	296.87	303.01	301.68	300.25	300.02	300.32	303.06	305.96	300.34	302.63	304.35	299.89	296.8	298.4	304.02	302.04	305.28	301.88	301.67	294.47
316.87	310.09	317.05	319.74	316.46	319.05	320.36	321.34	315.76	315.66	322.67	323.11	318.25	317.85	316.78	317.16	317.97	321.24	315.41	322.44	318.48	317.93	315.87	318.07	317.55	320.66	320.19	321.8	318.77	318.1	317.86	314.92	317.38	315.14	319.73	312.52	317.73	320.4	317.97	315.78	315.96	319.79	323.79	320.7	317.75	313.22	314.91	319.38	318.75	310.13
310.8	308.31	308.61	311.54	306.16	308.38	309.65	310.1	305.27	309.47	308.23	314.24	309.75	312.28	303.97	307.81	306.29	309.76	313.63	313.56	310.92	311.55	307.78	305.54	306.39	314.32	306.96	313.66	307.59	313.22	311.05	305.91	312.82	309.47	309.28	312.41	308.77	310.06	311.87	310.94	314.07	304	309.21	312.02	311.75	306.33	314.54	311.07	309.93	310.77
313.94	310	312.32	311.41	306.06	305.78	307.19	305.64	306.32	309.11	308.57	309.03	307.09	311.51	310.53	308.07	305.11	307.71	309.03	311.76	308.67	314.39	312.67	310.43	302.49	309.45	303	300.49	305.75	307.1	312.96	308.23	309.15	309.95	310.47	311.24	304.52	307.44	310.11	311.1	306.47	307.88	316.17	309.22	311.78	309.15	309.44	311.44	310.46	308.25
301.24	306.12	306.01	307.64	309.15	301.11	310.76	305.49	299.76	303.03	303.33	302.64	308.15	309.3	305.09	305.42	308.12	307.7	307.99	306.97	301.02	309.59	304.79	306.41	302.21	304.9	307.24	300.97	305.36	306	308.61	306.78	311.23	308.22	303.42	309.74	304.47	305.64	307.01	304.73	303.27	301.14	306.15	306.02	306.37	304.38	303.4	306.77	306.94	304.09
310.98	309.8	310.55	310.96	311.71	311.71	308.43	312.54	312.2	310.82	314.69	312.39	306.1	315.89	308.55	307.63	306.56	309.07	305.84	305.71	311.35	314.25	311.79	316.29	301.52	310.48	308.37	305.35	311.28	309.92	308.7	313.79	313.59	312.71	310.14	311.36	310.4	309.54	315.23	311.42	313.03	309.01	315.38	311.83	308.3	310.86	310.2	311.58	307.98	316.85
323.67	326.11	326.12	326.79	326.09	328.12	324.87	325.34	319.79	322.98	329.65	323.03	322.66	325.72	324.15	332.71	323.16	320.07	324.04	319.79	326.62	327.35	324.13	328.99	322.52	325.89	324.75	322.76	325.72	328.19	329	324.11	328.05	325.47	330.88	318.87	326.6	322.33	325.14	328.97	324.38	320.93	319.36	329.12	324.6	323.56	322.4	321.94	327.9	320.92
309.37	304.59	303.95	302.62	302.54	301.2	300.8	304.35	301.23	302.42	300.56	301.26	299.79	306.6	299.96	305.69	301.1	302.42	297.85	302.32	300.08	305.14	306.24	300.46	300.65	304.23	307.25	303.35	305.82	304.33	301	299.59	301.03	300.54	300.35	301.87	302.4	302.04	301.53	306.47	306.21	306.41	302.85	300.1	298.32	300.72	305.31	299.9	301.83	303.16
313.55	317.01	318.46	315.17	312	315.75	311.88	316.65	314.44	317.42	311.72	315.54	317.43	315.68	314.79	313.13	314.36	313.6	316.49	311.11	315.56	310.71	307.47	317.67	314.2	314.76	315.11	318.05	314.01	316.01	316.81	314.73	309.5	312.82	315.32	317.33	315.27	314.69	315.35	314.15	315.45	316.84	309.42	312.87	311.36	314.07	313.02	314.67	308.56	309.33
314.32	317.56	310.56	316.86	315.59	313.16	310.34	313.88	310.12	316.1	315.3	313.76	310.1	317.49	317.82	311.95	312.5	316.18	313.24	312.62	312.47	316.8	312.71	306.52	315.82	313.42	307.6	320.07	311.5	316.56	320.31	317.28	312.42	310.63	313.16	308.99	308.58	312.92	305.32	310.23	308.08	315.74	318.67	312.01	310.19	314.36	314.57	310.99	314.5	308.56
315.68	315.75	318.53	319.54	318.34	321.76	314.96	317.15	315.05	315.81	313.81	321.49	317.66	322.15	319.84	309	318.56	314.84	321.84	316.09	313.31	317.97	319.05	320.94	321.31	313.96	324.76	318.35	317.25	317.73	320.24	317.36	315.51	315.24	320.07	316.61	315.17	320.81	326.02	321.81	316.57	317.78	312.45	318.48	319.26	320.14	316.23	318.9	319.75	319.59
303.49	306.33	301.54	304.39	304.51	304	301.28	302.79	309.24	304.03	301.52	302.71	297.43	301.71	303.33	306.18	303.59	305.62	304.55	302.87	301.06	299.14	305.31	301.06	300.67	300.12	303.9	303.97	300.77	301.87	300.72	310.82	303.23	298.67	303.8	304.29	302.41	304.25	304.75	302.76	305.94	305.31	306.29	303.63	299.45	304.55	300.82	303.87	304.89	300.67
327.78	323.67	326.71	330.36	327.03	327.65	323.1	329.33	325.72	326.35	326.57	325.09	330.22	329.26	324.6	327.88	327.56	326.39	326.55	327.13	324.66	327.4	330.53	322.73	328.47	329.67	323.59	326.45	328.15	328.79	326.67	331.98	325.91	329.11	323	324.76	322.69	322.89	326.67	325.21	326.96	333.05	333.8	327.02	327.64	319.54	326.82	329.99	322.79	323.66
316.77	316.39	314.79	312.49	315.3	320.29	313.87	317.8	320	315.23	314.83	323.37	315.11	317.04	318.53	318.54	313.35	320.98	318.03	317.12	316.88	321.32	319.98	316.03	316.59	320.73	318.12	314.91	317.81	319.59	315.24	319.44	316.36	318.57	316.31	312.34	315.13	320.84	319.37	312.46	318.35	310.32	315.53	317	315.16	314.02	321.23	318.6	316.45	315.62
311.77	311.73	320.42	311.33	313.54	317.89	313.29	313.17	309.9	315.72	312.37	315.97	315.22	316.36	310.27	321.29	312.74	313.61	314.94	313.09	316.13	311.33	314.62	314.61	313.29	312.92	311.23	311.99	315.21	306.5	316.58	312.92	312.12	311.17	314.53	315.12	315.45	309.25	316.81	313.19	308.14	309.42	315.31	309.35	314.77	310.45	311.53	315.4	314.17	315.47
303.62	304.78	300.84	304.62	303.74	303.33	303.99	304.42	302.67	302.35	302.39	302.73	304.85	301.12	302.06	297.81	309.25	301.67	304.56	308.22	304.43	302.55	302.9	305.43	303.34	299.21	301.3	303.68	301.95	302.39	304.19	304.1	304.17	302.81	301.62	302.84	302.7	302.08	304.7	303.63	306.98	301.31	303	301.09	305.38	304.09	303.07	303.94	307.82	300.57
313.76	318	313.63	313.6	315.38	309.29	310.14	313.56	311.64	313.59	315.02	306.93	311.45	308.27	310.33	312.78	313.8	307.96	308.9	314.83	314.14	316.21	311.79	315.15	313.91	318.15	311.62	306.97	316.24	317.2	315.71	316.49	310.92	310.29	315.25	309.11	310.81	318.39	314.82	310.7	314.22	311.78	312.6	312.61	320.13	304.97	318.57	312.24	314.18	311.31
313.64	315.79	311.71	316.45	311.7	309.77	312.43	312.6	314.21	311.59	312.08	318.47	313.21	309.24	310.94	316.92	315.97	313.99	311.43	311.67	312.5	312.57	311.47	315.07	315.64	309.61	313.28	314.97	311.85	310.58	310.71	312.04	315.51	313.9	314.79	316.98	310.77	313.24	310.66	307.94	311.17	309.91	311.9	317.47	309.47	312.94	315.45	312.88	310.28	310.54
311.82	313	313.96	310.56	310.41	309.73	310.53	308.36	311.93	315.83	312.53	312.16	311.12	309.4	314.61	314	314.36	312	316.64	312	314.15	316.45	314.16	310.58	312.17	317.1	312.37	312.82	309.69	308.26	312.64	317	315.27	313.25	312.93	307.64	314.24	312.51	313.76	313.09	314.7	306.51	312.98	306.76	316.59	315.11	311.32	319.88	308.55	312.94
288.86	297.19	292.46	294.45	293.84	293.35	299.15	293.92	296.1	295.66	292.39	295.38	293.6	297.57	293.86	290.53	297.27	294.34	297.16	293.82	297.66	291.95	295.71	298.84	292.96	290.72	289.5	294.24	293.07	295.58	294.81	295.18	295.34	290.87	293.28	297.47	293.84	294.21	293.61	291.54	292.8	295.35	293.43	298.17	296.86	290.83	293.7	296.23	291.08	298.96
300.69	308.17	304	298.79	309.26	303.5	309.04	304.01	300.77	298.68	298.12	296.47	301.42	301.21	307.67	299.33	300.47	300.24	302.99	300	304.45	304.25	304.02	299.25	302.11	304.81	305.54	297.53	306.2	299.75	303.62	302.19	303.87	302.74	303.59	306.66	305.34	304.3	303.96	301.22	303.23	305.51	302.47	302.12	300.11	298.79	304.7	304.4	309.22	303.39
309.25	311.78	316.09	311.08	308.91	310.52	310.01	311.88	308.99	304.68	312.33	307.46	307	312.26	307.86	311.58	310.4	310.62	306.38	314.72	308.46	308.97	307.66	308.77	306.38	311.48	309.99	308.47	311.32	314.69	314.55	306.02	309.38	309.07	312.85	313.15	306.32	311.36	310.14	317.49	309.66	309.07	311.85	309.89	307.96	307.49	315.21	309.02	309.57	311.53
312.15	315.09	307.99	317.88	313.35	319.01	311.83	318.16	317.1	314.08	316.91	313.49	318.15	312.63	314.73	313.23	313.56	317.12	315.14	312.43	313.38	320.3	314.97	315.85	314.67	319.59	315.28	315.61	316.54	311.93	316.79	316.6	317.29	317.97	319.77	313.29	317.43	316.94	314.23	324.12	313.01	313.11	312.98	317.6	316.92	316.15	313.45	320.86	316.24	315.49
333.02	330.33	327.32	331.57	330.92	324.19	324.96	327.25	329.33	331.39	330.05	329.09	329.54	329.81	329.46	329.44	329.06	331.55	325.71	330.19	328.36	328.11	330.67	328.66	326.55	328.18	324.16	327.01	326.11	330.07	329.02	327.18	323.96	333.28	332.73	327.08	328.66	332.33	325.16	330.06	332.08	325.51	330.84	326.39	326.05	326.41	327.89	330.21	326.19	331.15
313.27	319.05	312.97	314.55	317.18	314.03	315.31	316.52	313.88	313.06	324.16	311.91	318.08	321.06	319.62	316.54	318.57	317.82	316.52	314.42	325.07	311.89	315.03	310.91	320.07	316.63	319.07	321.66	313.26	316.86	317.44	319.97	317.24	320.67	313.46	314.08	317.58	317.3	318.13	313.91	311.97	327.3	314.28	314.67	317.37	315.29	315.97	317.98	315.6	321.64
308.19	307.48	308.16	310.04	313.87	307.91	310.86	310.34	307.19	308.81	308.49	307.43	314.07	305.29	309.42	303.08	311.53	306.45	314.51	304.26	310.85	305.15	305.94	312.55	306.65	311.91	309	309.2	306.69	308.39	307.47	309.79	308.51	308.28	309.58	312.66	310.35	311.55	309.64	311.31	302.62	308.27	314.86	308.75	307.57	309.66	306.29	309.26	307.58	313.36
297.3	295.84	304.53	301.9	301.3	297.01	297.81	300.59	302.31	302.52	303.51	297.44	299.02	303.1	302.48	299.99	303.01	300.47	303.79	304.2	305.13	298.51	298.42	297.34	303.54	304.64	298.59	302.97	303	301.69	298.84	302.34	304.8	300.22	306.97	299.16	293.65	299.09	301.42	306.27	301.54	305.9	302.34	300.71	302	301.23	305.02	305.35	301.14	301.04
308.27	301.36	304.21	306.93	311.26	308.92	306.65	302.86	307.22	303.68	302.2	301.27	305.09	311.3	306.62	302.87	302.64	303.63	305.58	304.09	309.68	308.83	305.41	300.07	304.2	303.72	309.18	308.48	303.93	308.28	306.89	307.84	309.22	307.72	302.87	301.76	306.85	305.79	303.4	306.09	309.22	303.06	305.16	302.37	306.94	301.88	305.75	307.71	305.61	304.12
316.44	314.79	312.14	321.6	312.5	315.3	314.11	318.42	312.28	317.65	314.05	314.5	315.07	315.42	317.94	320.81	320.32	319.16	313.6	312.37	319	314.64	320.97	319.93	322.22	312.68	318.49	324.5	310.3	317.38	313.72	314.69	309.98	316.95	312.58	320.15	312.54	313.12	314.32	311.48	316.92	315.44	314.96	309.2	316.01	319.32	310.3	316.29	313.62	313.57
304.16	301.51	298.65	308.61	309	307.35	309.33	302.43	310.83	304.15	304.68	304.63	309.66	306.88	302.89	307.7	304.83	309.6	302.59	302.03	305.55	306.87	305.78	301.75	303.09	300.55	301.29	306.78	307.76	306.99	304.09	301.5	304.76	307.37	307.29	307.24	303.83	309.34	309.69	303.03	303.64	304.23	305.34	304.78	305.93	306.17	302.13	304.4	306.24	306.73
299.55	291.51	302.65	294.99	294.01	298.92	290.93	297.64	292	294.82	295.54	296.82	291.42	298.12	297.87	294.19	290.9	295.06	297.73	297.05	289.85	295.08	292.86	297.19	298.76	301.66	296.87	296.84	294.78	295.47	292.37	294.73	294.8	294.72	295.45	299.7	293.39	300.43	293.22	293.6	287.49	294.98	293.69	293.42	291.51	292.03	293.94	297.22	292.31	293.83
305.42	303.9	306.54	298.1	300.54	303.85	299.52	295.58	299.4	300.64	301.89	300.74	297.49	297.69	302.34	303.21	297.92	298.51	307.32	303.64	305.18	301.87	304.77	297.01	300.14	304.7	301.62	300.2	295.55	298.54	300.39	299.13	301.95	300	296.15	298.43	303.07	303.86	305.05	297.28	301.41	297.73	305.39	298.23	299.74	297.98	301.39	306.7	299.64	298.86
302.24	304.01	302.47	307.16	305.8	310.16	306	306.64	306.7	303.93	307.75	308.21	304.78	304.86	305.75	306.12	312.85	306.43	304.8	303.21	308.9	307.5	306.31	308.12	307.45	311.89	306.8	307.26	307.41	307.86	301.81	306.58	302.5	302.47	306.64	314.01	301.5	307.31	305.12	309.55	307.82	303.79	307.39	309.93	302.36	308.63	304.5	309.14	307.47	300.71
321.54	318.84	321.39	311.37	320.4	313.39	319.18	319.44	318.74	313.03	318.91	320.09	317.82	316.02	314.84	313.47	318.13	316.76	318.12	316.94	315.03	321.45	318.48	318.28	318.26	316.72	314.22	316.28	318.72	318.87	320.23	317	318.99	316.53	313.37	316.06	316.67	323.2	314.52	316.64	313.73	318.95	321.44	311.67	317.82	320.77	322.96	319.54	317.35	321.27
302.84	304.65	302.01	300.36	302.72	298.56	303.07	305.27	300.41	305.09	304.54	295.65	303.81	304.02	302.33	302.52	305.42	301.32	306.51	302.53	304.03	303.89	306.37	307.69	301.07	308.14	307.54	307.77	301.52	304.76	298.84	303.73	301.95	306.68	306.14	304.11	304.03	301.59	304.53	304.29	300.54	307.18	302.82	305.91	310.64	303.95	299.63	303.93	304.55	302.99
298.95	302.6	300.86	299.79	298.61	297.95	308.47	299.5	301.97	299.85	302.87	301.93	299.5	297.58	298.76	297.64	301.48	300.18	300.06	297.15	297.04	301.38	301.62	303.33	302.41	296.55	304.18	300.41	295.82	301.49	301.8	304.85	300.09	298.24	299.92	298.53	300.26	302.25	297.33	296.56	304.27	301.71	299.6	301.71	302.84	295.28	302.43	300.44	295.06	300.14
303.68	301.98	302.49	302.68	300.22	303.38	306.22	299.77	305.41	297.42	306.54	301.57	299.8	299.04	301.74	295.58	305.58	302.69	297.74	302.72	301.24	298.96	304.42	303.01	306.16	300.19	296.73	302.36	301.85	297.33	301.11	303.6	297.29	299.4	301.94	305.2	300.68	300.15	298.12	299.92	306.32	299.99	301.81	300.65	297.74	301.54	304.45	300.84	308.29	296.37
318.43	317.62	318.77	315.41	309.44	309.98	312.39	317.62	313.98	314.12	317.25	314.43	313.05	311.9	311.88	313.41	317.25	312.54	318.07	307.85	319.14	316.89	319.61	316.91	313.79	312.68	313.19	311.45	315.34	318.44	317.89	317.84	309.41	314.05	313.23	313.57	315.55	312.53	315.04	315.83	311.19	310.36	320.39	310.25	314.19	314.56	316.29	311.99	313.21	317.64
306.34	307.94	303.46	310.93	315.32	305.86	311.84	308.88	305.96	308.12	307.08	308.47	307.13	306.63	311.02	304.79	300.86	314.85	311.42	305.31	310.1	309.6	302.95	312.4	306.8	307.35	306.56	310.23	311.84	304.76	308.32	307.09	308.57	308.65	308.76	309.06	308.46	311.25	304.71	313.49	306.01	307.39	311.12	310.9	311.71	308.67	310.07	306.38	307.94	308.17
305.4	303.76	305.71	300	303.85	304.14	304.88	302.94	304.07	302.64	302.49	302.17	300.54	304.71	305.46	301.22	301.71	304.42	300.44	303.74	304.29	302.31	297.55	303.13	303.77	303.21	305.67	300.87	299.16	303.74	299.15	297.22	300.66	306.17	302.2	304.49	302.07	301.49	305.77	303.15	305.09	304.84	309.7	306.81	305.45	306.21	303.7	298.2	301.9	301.5
311.55	316.64	312.32	314.93	317.35	319.87	315.76	314.4	315.1	315.62	317.41	317.85	312.28	316.4	318.24	318.54	317.5	318.6	316.25	323.3	312.7	313.44	314.74	319.55	317.85	314.77	318.8	314	317.54	314.87	321.14	317.15	314.57	319.9	318.9	312.54	316.53	316.41	317.25	313.52	317.36	317.69	316.95	313.36	310.4	316.94	315.49	314.08	317.3	318.23
317.69	317.46	314.09	310.43	314.85	312.26	310.82	318.76	315.37	312.98	317.09	311.73	314.29	307.05	323.7	314.44	314.1	322.23	317.13	306.69	318.82	312.88	314.39	314.04	312.73	313.92	307.39	311.72	313.65	315.47	314.45	315.68	313.25	315.84	319.66	314.17	320.26	308.07	316.05	314.61	313.07	317.86	312.67	314.96	314.89	314.3	314.78	317.88	315.85	315.71
311.66	312.78	306.7	312.71	310.74	309.55	308.33	318.91	310.17	314.56	314.14	311.95	314.16	315.54	313.8	317.05	310.66	313.77	317.46	310.94	315.3	306.99	311.96	312.93	313.89	312.17	310.77	315.82	312.46	308.96	311.01	311.9	308.4	312.14	306.79	311.57	313.93	316.89	317.17	314.86	311.14	315.49	307.61	315.61	310.73	313.61	312.69	312.55	308.53	317.62
316.87	320.87	314.94	315.35	314	318.56	312.88	315.97	319.12	314.99	313.53	317.58	316.31	314.47	321.29	319.85	314.13	314.74	319.52	320.62	316.75	315.52	315.44	317.73	317.27	319.95	317.25	315.47	321.52	314.69	317.05	316.29	319.6	314.3	317.54	318.49	316.77	319.78	310.67	316.63	317.91	318.86	315.59	321.97	316.49	322.28	319.14	320.63	311.76	319.62
313.55	309.93	308.18	312.1	313.01	314.94	308.87	308.65	311.34	315.95	316.04	313.08	310.55	315.73	313.96	310.36	311.26	310.29	316.9	316	313.59	311.51	309.23	312.4	312.88	313.7	312.41	312.42	312.87	309.65	309.83	313.08	313.21	319.31	315.92	314.64	308.82	316.22	311.01	312.47	315.01	314.9	314.53	312.22	314.35	305.35	313.41	319.11	312.91	307.44
310.23	315.02	317.75	310.41	313.93	313.89	307.52	312.41	315.16	310.76	312.82	310.86	312.69	311.44	309.04	312.65	310.91	309.95	312.57	314.56	312.31	316.37	314.55	317.29	313.8	317.54	314.69	312.46	320.82	311.99	309.82	311.36	313.16	311.77	311.95	312.89	308.45	310.38	314.31	312.27	313.05	310.29	312.34	312.05	309.7	312.96	314.05	310.93	311.95	313.85
302.83	299.59	298.68	302.77	304.57	304.25	297.81	299.73	296.83	296.99	303.42	297.65	301.48	302.14	294.07	298.6	295.27	298.82	298.25	300.5	294.86	306.19	302.82	298.94	308.34	303.19	300.49	299.43	298.92	301.09	303.15	302.42	300.21	298.22	296.46	300.18	300	301.18	302.86	300.85	304.09	304.62	306.38	302.78	298.67	299.99	301.64	300.6	299.23	297.95
316.4	309.34	315.09	313.95	309.46	310.84	306.56	313.95	309.81	314.05	308.65	312.33	311.94	312.46	307.65	313.78	310.25	309.73	314.65	312.95	313.95	310.69	308.15	306.98	312.53	314.17	306.68	310.38	308.37	303.74	313.2	312.3	308.8	308.59	309.46	310.9	305.6	306.69	312.58	314.29	311.01	314.75	312.74	308.82	308.06	309.19	311.57	309.98	308.19	316.45
301.63	303.98	299.91	303.29	299.63	307.95	306.16	307.84	303.86	304.54	307.31	300.56	303.11	305.68	301.76	304.44	306.15	304.6	302.19	303.21	300.78	302.39	302.9	303.29	305.56	298.29	305.4	296.25	301.67	305.73	299.17	301.87	302.85	304.67	303.62	300.46	302.93	303.84	300.29	308.84	304.47	302.48	300.96	301.04	298.68	299.94	302.42	306.01	303.5	300.97
306.46	302.73	301.96	303.33	299.35	301.26	300.61	308.46	303.17	302.52	304.51	301.82	302.76	303	304.73	303.88	311.67	305.93	302.01	296.25	304.53	306.92	303.48	299.21	303.99	302.73	303.86	310.93	307.72	299.61	300.76	300.3	304.24	306.17	301.79	306.24	300.4	301.97	310.15	301.91	309.75	302.58	302.74	301.91	307.1	301.23	303.48	296.53	308.62	307.83
319.04	313.63	321.08	318.54	323.36	318.88	316.18	317.11	317.07	315.14	320.27	321.45	317.83	316.71	321.42	318.82	314.63	319.14	319.28	316.79	324.2	320.77	315.19	322.57	317.3	317.05	314.13	311.34	318.31	318.46	319.97	315.76	316.31	320.33	318.95	315.2	319.53	316.38	320.53	320.64	322.33	313.03	318.5	318.33	321.55	315.44	316.79	319.28	318.54	314.45
303.79	304.22	308.62	304.02	306.01	307.75	305.46	306.66	303.04	310.29	306.18	303.24	304.3	309.27	305.36	305.81	305.36	308.02	308.07	300.39	306.92	311.34	308.02	307.26	300.43	300.73	307.38	306.97	304.58	307.44	306.61	304.9	301.19	308.2	305.93	302.85	302.36	306.63	299.02	310.02	307.33	305.9	308.22	305.71	304.65	304.97	299.82	301.68	302.29	306.25
312.06	318.91	311.57	315.32	315.11	310.18	319.73	314.37	316.85	308.3	309.63	312.88	311.37	312.95	310.66	314.38	313.49	318.89	317.09	311.86	313.24	310.83	313.69	306.2	316.14	315.08	313.34	312.17	316	309.34	312.47	313.06	314.91	318	319.37	309.24	314.9	314.9	309.99	312.96	316.67	307.57	316.76	309.34	316.87	314.06	308.28	307.16	313.01	311.61
301.65	301.75	299.85	300.67	305.57	303.39	301.32	302	308.29	300.92	299.31	299.51	297	301.61	300.51	298.29	299.46	302.21	301.09	307.58	304.43	307.14	299.02	299.64	300.92	302.96	307.09	303.42	300.79	299.15	306.03	294.16	302.02	302.14	304.32	293.77	305.95	308.49	300.62	298.81	301.53	298.14	297.88	298.23	298.46	300.24	300.96	297.28	298.63	299.84
299.81	292.3	299.2	297.76	291.85	296.71	294.54	303.12	293.6	300.9	297.29	298.18	297.83	293.01	298.32	294.22	297.47	299.76	294.11	298.27	298.81	296.7	301.53	298.47	289.07	292.7	299.12	293.15	294.48	294.79	296.37	297.34	298.66	298.59	301.37	298.15	292.29	296.33	296.71	296.28	296.88	295.78	300.55	298.14	292.48	293.29	295.4	297.05	302.99	294.95
313.92	319.85	314.36	314.34	311.45	315.93	314.55	317.03	311.37	314.89	313.88	314.1	314.02	317.88	316.49	313.19	306.69	319.22	321.17	315.34	314.76	317.35	319.56	314.51	315.36	317.03	319.66	313.89	320.64	310.13	319.58	312.47	314.08	312.93	315.37	323.92	315.59	316.53	308.73	312.83	314.94	311.31	315.81	316.79	317.47	311.41	312.36	310.27	314.55	321.91
321.28	323.98	325.78	331.58	321.6	325.13	323.43	321.83	327.19	325.43	318.79	326.76	326.11	325.13	324.72	323.13	326.62	325.36	331.9	327.66	326.04	323.95	322.35	325.33	329.16	327.38	328.57	325.87	328.86	324.29	326.47	314.74	326.28	326.25	323.96	322.68	320.42	320.53	326.11	324.85	322.58	323.9	331.37	323.71	323.47	325.79	324.51	321.47	327.45	326.07
304.78	306.61	305.52	305.18	303.91	303.89	308.47	305.37	304.23	306.06	303.34	300.1	308.65	305.97	305.87	302.55	304.82	300.9	303.44	303.23	307.21	305.28	300.49	304.17	305.86	302.56	302.53	304.84	306.28	305.54	298.73	307.02	306.42	306.16	305.99	303.39	305.53	302.86	303.2	309.39	303.57	306.3	305.81	306.91	304.52	299.57	309.64	304.02	304.32	301.72
310.82	309.49	309.96	312.67	313.26	313.95	313.52	314.12	306.37	313.53	311.88	312.15	314.63	310.83	312.56	309.28	309.27	313.05	309.09	311.46	313.21	309.44	306.47	311.69	308.03	309.58	311.96	316.63	309.05	308.54	310.08	310.61	311.62	310.31	312.87	307.1	311.64	306.04	311.38	308.98	309.33	312.45	318.02	311.23	314.28	315.65	310.26	314.63	313.5	314.7
316	312.04	318.41	310.88	310.96	312.4	307.44	313.91	311.42	312.15	311.18	311.94	313.69	316.71	310.62	315.21	312.55	309.96	312.26	310.44	312.92	312.88	309.94	311.9	313.63	310.49	315.65	313.84	308.48	310.06	311.92	309.8	319.24	313.17	311.53	312.96	314.06	315.03	312.34	313.67	314.08	309.09	312.92	314.22	313.24	311.14	308.84	309	310.31	306.12
321.85	319.01	313.08	311.95	316.59	315.28	317.09	315.5	316.59	312.73	320.44	313.36	315.03	310.98	316.47	312.3	313.63	316.22	318.07	312.6	313.37	317.75	311.74	319.93	315.29	316.49	317.38	316	314.94	314.02	313.74	314.19	317.65	316.33	314.73	317.23	319.48	318.69	314.7	316.97	315.92	311.09	314.83	314.48	315.89	316.11	316.32	311.46	310.79	311.66
315.44	319.64	317.53	314.09	308.67	320.16	319.12	318.88	315.6	314.73	311.92	311.79	316.06	316.54	315.32	309.28	315.91	316.32	317.26	317.24	316.56	316.68	318.81	314.21	317.94	312.39	311.07	315.6	313.54	314.44	316.14	312.47	316.92	309.75	316.96	313.52	316.02	319.3	317.33	318.66	317.57	316.61	316.47	313	316.13	316.12	317.89	319.99	309.22	315.48
306.58	303.32	305.92	305.25	310.63	305.56	309.78	299.21	304.38	308.82	303.16	301.44	299.89	299.94	301.52	305.33	300.84	303.74	303.94	308.39	307.49	301.8	303.45	306.09	297.39	306.21	304.65	303.02	301.96	312.51	307.19	306.77	305.37	305.82	302.29	306.45	305.93	307.54	307.96	300.78	304.3	303.54	301.45	305.85	306.62	303.96	308	306.84	305.13	306.86
313.3	315.76	313.57	313.62	316.08	313.43	316.39	314.98	316.26	311.16	312.24	315.06	314.57	317.66	314.95	314.76	313.74	317.37	315.73	314.92	310.86	312.82	313.55	313.08	310.25	315.05	311.44	314.51	311.6	313.68	317.27	314.21	313.96	312.15	314.12	312.6	313.32	313.89	315.61	315.46	312.49	319.41	318.94	311.69	320.8	317.23	308.03	312.88	314.11	310.94
303.2	298.35	308.24	301.93	298.64	301.67	303.48	302.05	301.98	299.48	304.66	300.99	302.34	304.48	302.96	302.31	302.53	298.39	306.03	301.02	302.72	302.71	302.86	302.5	299.34	297.89	304.28	301.45	301.63	298.8	304.34	301.92	299.85	298.74	302.18	300.48	304.4	309.36	303	302.9	304.71	300.74	303.56	307.54	301.6	298.8	302.07	299.77	306.38	303.21
292.33	290.87	297.48	290.95	292.05	299.63	296.74	296.19	293.4	296.42	293.8	294.99	294.23	300.48	294.29	292.12	293.47	295.32	290.54	290.05	291.94	294.3	292.26	296.44	293.92	295.45	289.43	298.78	295.23	296.05	291.96	295.75	295.69	295.19	294.13	296.48	287.25	299.32	295.67	290.21	300.57	295.57	290.53	293.75	291.31	294.37	292.4	293.21	299.96	289.4
317.82	315.79	314.01	316.79	310.65	316.51	312.42	313.27	314.21	318.47	315.7	315.01	315.72	317.24	310.92	318.14	314.1	316.14	314.84	317.31	313.59	310.51	310.92	319.14	321.93	313.41	314.7	314.47	311.11	317.08	314.56	315.81	309.82	307.19	317.62	315.32	316.93	310.21	311.74	313.45	317.18	318.11	314.6	314.39	314.16	311.36	312.74	308.64	315.96	320.78
300.31	302.57	307.5	300.1	305.7	303.47	302.71	295.29	300.97	300.34	302.3	307.43	299.31	301.05	298.34	305.04	304.47	299.7	306.21	303.27	305.02	306.53	303.04	298.96	306.71	304.73	304.66	303.52	304.69	305.32	298.92	310.59	300.31	306.38	306.71	307.51	304.7	304.98	302.22	307.15	305.92	303.47	299.53	303.21	304.66	302.97	304.36	304.37	301.51	304.24
309.16	312.5	311.47	308.87	311.72	304.34	313.61	306.52	314.01	310.28	309.9	304.84	310.88	312.08	308.55	311.81	307.9	306.05	308.18	307.32	305.27	308.28	307.27	304	301.49	312.09	312.35	309.68	307.3	309.11	308.36	306.73	308.38	310.59	307.11	309.93	311.75	311.53	310.77	302.86	314.01	309.2	310.06	308	309.83	305.2	309.12	310.64	308.67	310.37
304.76	297.86	304.11	301.33	306.27	300.61	301.29	303.03	303.67	304.71	302.63	301.66	302.52	304.6	301.77	300.73	300.6	305.41	306.35	302.49	301.52	303.43	304.64	300.16	297.81	304.29	308.2	304.56	309.21	305.81	300.65	304.82	296.61	301.96	299.89	303.5	301.04	292.95	296.4	306.31	304.47	304.35	306.51	306.4	300.15	298.09	303.97	300.05	298.01	302.77
317.21	310.82	316.94	315.25	317.2	317.3	317.09	314.73	314.44	317.94	308.83	311.74	313.75	313.31	310.33	308.92	314.64	314.33	316.08	315.58	313.83	313.95	315.35	316.91	315.52	317.66	317.35	314.38	313.72	314.39	314.22	316.37	311.24	314.34	309	318.97	311.99	315.84	310.03	310.68	308.36	312.55	315	314.7	309.18	311.26	316.23	315.77	318.81	311.76
299.79	306.45	305.92	307.66	304.1	304.55	303.14	302.5	302.44	304.6	305.24	305.19	303.58	300.89	302.7	306.4	305.62	307.72	305.44	305.41	307.62	307.15	305.11	299.7	302.91	307.48	307.87	299.43	301.86	301.02	305.21	305.4	303.79	306.32	303.27	303.06	304.6	308.54	300.6	301.78	308.67	307.92	304.3	303.73	305.95	298.75	305.83	305.31	304.3	303.61
303.73	306.43	307.46	309.93	311.32	308.01	304.54	304.08	303.56	305.36	304.57	304.47	309.06	306.64	309.03	306.37	305.08	305.75	309.77	304.55	308.27	309.78	301.72	303.26	302.88	304.76	308.73	299.17	303.03	307.99	303.79	306.12	303.62	305.28	305.8	304.4	305.8	307.3	305.67	307.06	302.51	304.22	305.47	308.37	302.52	304.05	305.2	309.55	308.27	309.16
300.29	304.15	299.33	304.42	300.79	304.23	298.55	303.26	302.23	305.26	300.3	298.82	302.71	308.17	308.28	306.67	299.43	298.35	302.02	295.25	305.41	302.64	302.55	302.81	299.77	301.48	303.61	299.85	306.36	306.09	307.82	305.04	303.75	298.73	302.47	303.36	304.29	301.08	303.46	299.64	300.96	303.7	309.8	300.37	302.46	304.65	303.13	305.75	305.76	301.46
318.56	321.15	319.68	319.82	312.86	315.68	320.67	317.58	314.14	322.03	317.4	310.13	319.38	318.1	313.79	319.36	311.17	318.38	311.36	314.32	311.4	313.29	320.87	315.56	315.75	317.22	318.1	316.33	315.65	315.3	317.62	318.23	315.6	315.68	311.91	318.13	319.11	319.64	318.52	316.04	317.55	317.45	319.8	314.57	319.92	315.37	318.15	311.97	317.48	312.64
307.56	309.9	308.89	308.27	307.72	305.46	305.89	302.49	305.23	306.3	309.97	311.17	311.38	308.09	312.72	304.13	310.85	304.81	308.76	304.5	305.78	303.97	304.76	306.39	309.33	301.96	298.73	302.34	307.66	307.51	310.91	306.65	306.14	309.57	306.74	308.99	303.83	309.8	308.67	308.08	310.27	310.39	311.43	307.34	309.17	302.56	304.68	304.16	306.56	302.95
294.25	293.67	295.28	293.2	297.6	300.07	295.54	295.81	296.9	296.28	298.08	289.07	297.36	298.66	296.48	294.02	296.93	294.78	293.03	295.01	293.32	297.31	302.2	296.2	299.49	294.66	298.06	298.45	298	297.03	298.96	293.33	297.74	297.53	294.26	295.1	295.26	295.89	296.1	296.93	300.19	300.57	296.07	290.54	298.39	296.25	294.23	299.33	297.96	297.1
294	300.36	299.74	296.5	295.72	295.84	294.48	295.31	292.7	290.12	296.54	294.64	295.16	292.85	293.95	287.11	292.62	299.01	294.27	288.44	299.3	295.4	296.4	296.74	294.89	296.29	295.89	299.18	290.51	295.01	291.56	296.18	293.76	296.54	299.86	293.47	290.48	296.6	296.34	296.22	295.57	284.59	290.61	294.46	290.01	289.15	301.99	289.43	291.26	292.13
303.13	302.25	299.58	297.44	303.15	302.81	299	297.04	305.14	301.16	296.83	302.92	304.08	298.13	299.33	301.43	302.85	300.62	302.2	302.07	302.88	302.26	297.63	302.82	298.36	297.28	295.83	295.55	298.88	298.62	300.37	298.64	301.82	301.83	303.46	299.06	304.79	298.84	298.06	299.26	294.45	299.13	301.86	295.52	300.35	296.18	302.98	301.6	298.3	299.16
302.39	296.55	297.06	293.76	294.61	297.22	299.84	291.67	298.17	302.31	294.4	296.97	298.56	295.07	302.33	298.56	297.4	294.96	300.5	295.19	293.93	295.21	295.53	290.76	293.43	290.85	297.97	290.55	294.32	297.91	294.71	292.83	293.64	294.93	294.44	302.6	297.28	296.92	296.47	293.82	297.33	298.76	297.5	294.48	299.14	294.05	296.24	294.94	295.6	295.22
313.63	319.35	316.59	321.47	312.53	314.89	313.86	314.9	316.11	321.28	313.1	319.47	316.14	316.58	317.16	316.77	320.97	310.54	314.18	318.36	315.27	316.87	320.42	311.6	319.01	313.18	318.59	321	317.97	318.38	313.21	319.05	318.17	318.1	314.95	317.25	314.62	311.41	315.64	323.63	316.07	318.27	315.96	313.71	320.12	316.78	319.32	322.37	320.06	317.34
311.85	309.03	305.87	309.24	310.86	308.59	311.1	309.21	310.4	307.81	308.28	307.12	309.53	307.21	309.07	308.51	305.75	312.3	305.7	308.52	319.32	311.04	313.52	309.28	311.14	309.58	307.17	311.73	311.28	310.51	304.67	315.44	311.34	311.73	310	303.42	309.61	311.33	313.2	310.41	313.04	306.59	308.79	304.8	307.42	311.2	303.08	310.56	311.73	310.64
312.67	312.17	310.08	307.66	316.9	310.57	307.59	306.86	312.72	312.53	309.87	309.84	308.52	313.65	310.25	310.16	311.99	313.62	310	309.97	306.33	305.43	311.79	312.16	316.59	314.1	310.51	315.77	315.89	312.72	311.61	311.31	307.84	308.16	311.67	310.99	308.85	310	310.31	310.35	316.76	314.61	311.74	307.14	306.55	311.99	312.22	313.97	312.9	305.84
304.07	298.86	310.08	304.17	308.61	306.51	306.19	303	308.73	305.13	303.16	301.96	303.43	305.73	302.39	301.91	303.68	307.06	306.4	305.31	304.69	302.07	309.26	305.33	307.13	303.8	305.27	307.21	306.11	307.09	302.65	306.25	305.48	299.94	302.78	305.87	302.26	303.31	309.43	307.18	306.66	304.12	308.04	303.07	306.47	302.72	305.87	298.99	299.9	306.64
306.63	306.54	306.68	307.63	301.69	309.74	305.85	302.79	308.96	307.77	307.85	305.78	303.69	307.05	301.78	304.4	307.46	305.71	306.06	307.13	304.77	303.26	308.2	302.95	307.14	308.94	307.02	303.4	309.92	305.49	305.74	308.51	307.58	302.58	305.14	304.82	305.48	303.48	305.6	307.34	310.11	305.42	298.56	304.91	312.4	303.94	308.78	304.99	307.88	308.24
327.86	327.47	328.76	327.94	324.61	328.28	327.52	329.16	328.04	327.23	330.8	328.83	321.07	330.59	327.09	327.99	327.31	331.69	329.59	327.84	328.36	333.01	328.68	326.63	328.97	328.68	329.38	326.81	328.81	326.96	332.35	323.44	327.85	321.84	321.67	327.51	329.74	327.74	332.27	332.84	327.74	323.09	327.62	323.76	325.66	324.55	330.45	329.64	328.98	332.31
320.64	317.7	317.11	320.11	315.99	318.96	320.89	313.68	314.41	316.11	319.99	318.1	315.89	316.26	311.38	323.17	317.73	318.35	320.55	316.44	322.16	314.46	317.67	319.02	315.54	317.41	320.05	316.42	318.92	311.3	315.05	316.01	317	322.46	313.27	313.65	318.65	314.87	318.57	315.3	322.59	317.46	311.27	319.43	317.83	321.39	316.22	317.2	320.8	319.61
325.22	329.13	324.67	331.36	326.56	334.16	331.33	326.77	330.89	324.68	335.75	324.11	328.14	331.18	324.52	326.8	325.61	328.45	332.77	328.54	325.26	327.57	322.06	324.13	335.42	321.72	329.08	329.21	331.57	328.78	325.2	323.04	327.13	329.38	327.04	326.83	325.58	328.39	327.99	326.63	329.62	332.35	328.91	327.72	327.25	327.37	330.76	328.34	334.35	329.09
327.7	327.9	323.99	324.89	329.13	325.04	333.18	326.68	323	325.83	321.24	327.32	326.13	324.13	323.4	324.91	321.98	327.8	323.44	325.89	330.46	325.31	323.32	327.46	328.23	324.18	328.14	323.12	329.68	321.55	325.37	324.2	328.76	325.09	323.39	324.21	325.53	331.57	323.73	324.33	323.99	325.21	328.21	327.59	324.5	328.04	322.21	326.46	328.91	328.82
333.02	322.72	322.05	324.02	326.64	328.3	326.11	326.42	323.31	324.37	321.84	332.02	323.65	327.84	325.17	325.82	323.62	329.22	324.8	325.6	317.53	329.85	330.36	325.44	326.74	321.99	327.02	327.82	326.87	325.4	322.14	323.98	325.25	325.19	321.4	325.1	327.45	327.23	328.45	327.15	324.01	322.74	325.08	326.76	324	324.47	321.58	322.67	323.37	325.99
309.77	309.83	304.76	306.78	312.16	308.91	310.19	312.68	309.15	310.58	311.65	316.98	311.99	311.52	312.68	308.66	312.69	311.73	307.34	308.57	307.78	312.65	308.44	301.9	312.58	306.43	303.91	306.8	313.72	314.48	314.94	309.59	316.11	310.43	311.36	315.26	310.9	310.6	309.66	313.79	310.87	306	311.82	308.11	316.33	311.78	309.03	314.54	311.76	309.49
300.94	295.9	305.83	296.06	304.12	301.85	304.35	304.09	306.87	302.23	299.37	302.5	303.85	305.04	306.76	305.06	300.95	305.69	303.3	303.87	303.31	297.85	302.58	305.48	305.12	305.14	299.33	301.35	303.75	306.64	307.48	301.82	302.22	303.41	304.19	303.62	301.1	304.43	303.76	300.72	298.95	301.1	305.65	298.13	304.23	303.07	308.94	307.84	305.13	303.64
318.89	314.16	317.91	315.25	311.84	316.5	313.6	311.38	317.05	315.99	315.67	314.74	313.46	317.53	317.84	313.54	320.05	314.89	314.14	311.09	310.98	314.38	319.89	319.77	314.01	313.26	313.21	320.9	316.01	316	313.89	312.88	315.31	312.48	319.75	315.83	317.01	308.17	313.33	311.69	312.64	310.1	313.61	316.15	319.35	317.85	314.53	314.67	314.35	310.42
301.09	298.81	302.55	298.72	304.85	303.76	303.81	300	299.28	299.86	299.18	301.18	302.49	303.1	300.94	298.42	298.6	303.36	304.23	300.78	300.41	302.05	297.82	304.27	305.6	302.5	299.87	305.16	301.68	298.73	300.34	298.63	299.7	301.06	296.08	300.27	295.63	300.98	299.46	300.08	297.56	302.18	305.42	302.34	299.74	303.27	301.33	303.07	300.23	297.17
298.59	301.26	301.07	303.56	299.31	297.68	303.07	297.73	302	300.24	300.51	298.46	300.14	296.83	299.08	301.06	298.87	302.92	293.66	300.16	301.51	299.4	297.4	305.43	299.94	298.35	298.41	301.66	299.25	296	298.5	300.28	299.77	295.38	301.84	298.91	304.41	300.27	305.56	298.58	302.74	303.68	304.45	298.24	298.74	298.58	300.93	300.08	291.88	295.83
308.42	305.13	304.56	306.68	302.27	306.1	301.56	303.99	303.06	302.19	308.78	305.72	302.44	300.49	306.14	301.88	305.68	308.23	303.16	305.73	306.49	304.53	302.44	308.14	312.08	308.03	305.48	305.98	306.72	305.23	305.24	301.8	302.74	302.42	306.23	303.02	300.67	303.31	302.65	306.25	303.52	303.39	304.35	304.58	308.83	307.28	309.09	306.17	300.92	303.55
310.49	309.91	299.97	301.46	302	302	301.8	305.12	304.8	302.24	301.23	312.18	303.2	306.59	302.02	303.51	302.22	304.45	306.84	303.62	305.98	307.44	304.42	306.13	301.89	301.27	302.17	303.54	304.22	301.33	300.58	303.07	306.76	304.81	305.67	300.46	306.7	293.52	302.31	301.84	310.28	304.77	306.91	306.29	304.29	303.13	301.53	306.31	305.33	308.25
316.96	319.91	319.88	321.67	316.33	317.53	324.75	319.25	323.4	323.27	319.25	323.27	319.06	319.5	321.69	311.29	316.14	317.18	318.44	317.92	318.47	319.5	321.59	319.8	316.06	316.94	316	315.72	320.44	317.98	324.08	319.79	319.08	319.33	319.2	320.82	314.96	315.17	313.88	320.68	320.85	317.13	319.69	312.37	316.11	316.21	317.02	314.18	313.94	316.63
316.88	314.92	317.14	312.72	316.61	313.35	312.41	317.42	315.16	316.56	324.36	317.17	315.67	316.82	317.05	319.87	321.46	316.5	312.64	318.19	314.97	318.71	318.92	315.39	317.55	313.41	314.66	318.14	317.19	319.81	312.98	317.76	316.61	321.65	313.71	311.3	319.25	311.02	316.2	318.98	317.54	311.16	316.6	311.31	314.15	311.86	315.43	320.49	318.31	311.1
311.85	318.58	315.02	318.43	311.84	315.37	309.86	312.07	319.45	312.85	314.43	313.47	314.36	314.36	315.67	312.61	319.15	314.62	313.97	314.28	310.99	307.94	318.81	317.09	312.68	313.57	317.21	312.01	315.29	314.81	314.7	314.17	316.28	313.95	309.98	311.46	311.97	315.9	309	316.96	316.86	314.97	315.64	311.35	316.88	305.89	317.39	319.95	314.21	308.44
315.89	314.98	311	317.78	315.98	314.3	313.57	316.86	315.25	319.09	312.55	318.85	313.65	309.2	314.23	317.14	314.5	319.11	314.82	316.49	311.86	315.44	312.43	314.49	311.62	313.89	313.5	314.03	314.9	316.99	315.88	314.55	313.15	318.7	313.05	313.26	312.7	310.43	310.75	313.91	316.09	307.21	311.34	310.75	315.99	315.7	312.67	316.8	315.37	312.64
301.89	302.23	303.13	304.42	303.72	304.09	303.01	304.81	300.97	305.63	302.61	309.16	300.18	303.39	301.98	302.02	303.75	301.67	301.01	299.47	302.32	305.75	308.28	303.85	302.7	303.83	302.42	304.92	305.38	302.11	309.17	303.78	298.8	301.69	304.16	298.52	304.22	302.96	303.38	303.32	305.61	301.8	303.25	297.33	302.09	303.51	303.71	303.76	304.77	304.11
301.71	302.3	305.4	301.45	303.67	302.62	298.78	311.23	303.1	300.89	305.87	304.32	301.62	300.57	303.23	301.04	304.75	301.52	302.57	303.22	304.89	302.63	298.29	307.38	298.29	302.97	301.46	300.75	304.4	301.78	305.28	307	297.2	303.82	308.2	302.67	301.78	300.22	302.6	298.93	303.5	299.17	301.13	304.59	300.44	300.77	300.75	297.04	304.2	305.68
312.33	315.07	310.69	314.56	310.26	311.44	314.79	307.76	312.14	309.68	313.22	314.7	309.77	316.33	309.78	315.29	311.56	314.7	312.84	310.12	316.14	314.22	316.06	316.09	311.3	313.21	309.09	312.37	313.83	309.46	317.49	310.18	310.34	312.5	311.14	307.72	312.56	311.08	310.88	308.62	313.11	307.82	311.8	310.38	312.77	314.35	309.29	312.15	310.07	313.97
305.07	305.63	305.36	306.4	306.01	303.67	308.12	302.95	305.32	307.99	303.26	311.96	305.48	308.47	303.95	307.38	306.74	299.97	305.67	305	304.33	308.23	307.75	301.95	302.31	305	303.85	308.18	306.79	306.7	309.07	300.98	306.45	308.95	302.69	306.87	304.63	302.06	305.35	305.67	305.12	299.1	303.35	306.49	300.94	304.48	300.23	304.81	305.7	308.08
308.24	309.61	312.18	309.8	315.44	310.67	313.03	313.96	307.64	313.43	311.29	305.58	308.07	309.88	311.65	310.12	309.95	312.2	311.16	312	311.07	309.91	307.24	311.04	309.81	308.17	312.29	310.86	309.27	312.19	312.94	306.72	308.26	311.68	306.35	315.72	306.51	314.19	313.09	311.13	306.18	311.44	310.24	308.22	315.49	309.66	306.77	309.88	312.07	309.27
303.87	305.12	297.53	296.99	297.76	296.93	303.34	298.29	301.37	300.46	301.22	299.19	301.62	303.96	299.59	300.78	303.61	303.18	300.53	300.4	298.75	302.89	297.04	303.19	294.12	300.86	300.5	300.88	302.26	299.02	301.32	300.66	301.24	301.91	303.24	296.57	299.04	302.41	298.54	295.98	306.58	303.03	297.94	301.09	305.96	303.9	301.8	299.08	300.14	297.84
305.82	313.79	309.82	313.07	307.57	304.15	310.07	308.85	307.52	308.16	307.72	307.61	311.11	305.1	308.95	312.34	307.64	311.85	313.49	308.23	307.17	310.62	309.35	309.21	308.43	312.31	305.58	314.12	306.59	304.93	311.45	307.54	308.67	302.55	309.99	308.94	304.47	307.46	307.88	311.44	315.29	309.42	312.7	311.12	315.09	304.11	307.3	309.79	310.68	309.22
314.02	317.29	309.84	313.34	316.93	308.53	312.49	314.78	314.31	309.86	320.04	313.62	309.32	313.82	309.08	314.08	311.42	310.11	313.04	315.3	310.76	314.98	313.09	309.56	313.36	318.99	318.07	312.86	313.17	313.67	310.12	312.67	314.19	310.18	310.48	313.51	316.47	313.69	311.73	311.48	309.9	310.94	310.11	309.33	313.45	313.11	315.59	316.91	315.47	305.62
309.38	310.61	312.28	311.87	313.39	318.12	309.08	311.44	310.22	315.91	311.9	310.52	308.19	314.16	309.57	315.53	319.12	320.69	310.8	308.18	315.26	311.44	312.96	319.11	312.82	311.88	308.97	314.13	316.76	313.76	312.47	309.83	313.54	315.72	314.42	316.04	313.58	310.87	313.76	309.29	306.11	314.68	310.98	309.5	315.3	312.52	312.94	314.86	308.7	314.28
306.79	307.53	305.59	303.79	306.81	302.5	301.46	309.02	301.82	305.74	307.02	307.63	307.96	305.6	303.91	303.61	304.3	306.45	305.98	305.11	299.5	308.39	308.84	305.2	303.53	303.38	310.74	303.53	309.3	308.95	306.83	302.85	305.53	303.94	303.84	305.4	314.75	305.21	306.7	305.43	305.27	304.58	308.14	302.56	305.85	304.96	305.53	300.86	309.84	308.64
295.36	303.1	301.59	302.91	306.12	303.36	301.22	297.93	298.45	299.81	299.91	303.99	301.25	304.44	304.88	302.67	303.02	300.59	294.5	299.13	301.69	300.86	301.62	300.34	301.15	299.72	304.1	295.89	306.18	301.84	299	297.87	305.32	305.19	304.38	301.43	299.44	298.91	302.18	298.9	296.59	305.79	305.02	304.29	300.93	303	297	297.11	294.78	302.76
322.32	316.05	320.19	313.72	319.66	319.5	313.32	312.87	320.37	315.89	315.61	318.22	313.14	314.59	315.86	317.61	317.77	318.7	318.44	322.94	319.83	316.77	318.71	312.98	323.2	322.85	322.52	314.19	323.32	318.21	320.47	318.44	317.34	316.22	316.5	321.64	314.66	312.83	315.18	316.31	318.9	311.98	318.23	316.5	321.89	315.01	315.58	322.19	318	321.95
312.44	309.41	317.75	315.13	316.26	309.47	310.91	309.28	314.2	316.49	317.64	312.42	312.51	314.55	316.35	312.1	313.99	315.04	317.79	311.75	316.05	312.83	316.7	314.07	312.97	314.21	312.37	308.89	311.24	313.93	318.25	313.78	313.72	312.52	308.69	306.12	308.57	314.59	315.76	309.87	312.71	316.96	308.63	315.62	313.69	312.15	315.83	313.16	309.78	318.37
304.73	301.8	302.27	303.4	299.65	292.66	299.21	299.66	297.43	305.14	300.58	301.55	298.53	297.26	302.54	304.05	299.49	302.13	301.93	304.64	297.76	298.24	303	301.32	307.8	298.97	305.87	303.1	303.23	301.38	304.98	296.24	300.33	299.76	296.84	301.65	298.7	300.65	301.85	296.51	303.87	304.68	302.99	304.21	302.23	302.09	301.49	303.7	304.21	303.36
307.99	308.54	311.96	311.05	312.39	314.85	307.61	305.54	308.49	308.1	311.99	310.94	312.1	308.93	312.12	308.84	303.59	309.69	303.09	311.67	303.35	306.78	302.47	307.87	310.94	309.14	309.36	309.58	305.2	310.65	307.59	304.28	308.65	307.4	312.4	307.54	309.22	306.56	309.38	303.7	311.18	313.58	306.09	306.07	310.53	305.22	307.45	310.78	304.68	310.91
301.03	303.76	310.06	304.44	307.83	306.93	300.5	302.72	304.38	304	307.09	308.86	307.55	305.13	301.25	301.18	306.59	303.05	311.02	302.64	312.18	310.81	305.66	303.62	299.59	304.9	306.77	308.72	307.13	302.58	305.02	303.93	306.24	301.79	307.62	303.75	307.89	301.26	303.7	308.31	310	307.67	310.07	302.63	307.47	302.62	303.16	307.38	308.89	303.67
305.79	302.69	305.18	308.68	307.23	312.06	302.79	306.15	304.4	304.6	307.26	302.45	305.05	302.35	305.59	310.78	304.82	298.83	307.43	300.88	309.07	309.46	304.59	302.82	303.27	308.35	307.63	302.7	306.07	300.71	304.36	306.58	305.07	302.73	305.53	307.14	309.92	299.85	302.35	303.31	302.54	308.5	302.09	306.61	304.77	304.74	307.69	300.83	306.82	309.11
315.99	310.11	317.27	314.01	317.73	316.54	312.75	309.48	312.93	311.9	312.59	310.59	315.02	316.26	314.02	311.27	308.81	311.74	311.19	318.7	312.14	315.6	309.74	312.98	313.96	311.46	316.72	313.96	312.43	309.96	309.97	309.67	312.82	306.58	318.99	311.37	315.5	313.9	315.38	310.7	312.27	313.03	313.41	312.48	316.63	311.06	316.58	312.83	312.29	314.97
317.57	318.38	314.63	318.81	309.01	309.36	317.64	313.81	313.54	315.59	307.23	312.14	314.47	315.6	319.91	317.52	311.13	317.5	316.04	313.96	312.63	319.16	314.55	318.64	316.05	311.21	314.05	317.12	311.3	313.6	317.8	317.17	311.84	312.69	314.63	311.81	314.57	315.31	312.53	308.41	321.84	314.65	314.41	318.96	315.69	311.11	313.31	312.67	317.25	313.62
305.88	305.45	300.82	309.05	305.83	305.39	308.56	306.68	302.89	300.93	304.02	307.25	304.94	304.09	301.5	307.22	305.53	304.48	304.15	301.1	303.1	304.97	304.19	305.13	306.29	304.47	303.95	302.03	304.99	307.38	297.55	299.48	299.94	306.1	300.15	304.58	304.81	311.24	304.8	306.57	302.79	301.69	304.46	302.77	304.8	303.21	299.92	303.5	306.62	303.93
329.86	327.26	328	321.13	321.76	323.05	324.49	325.85	326.88	323.42	328.1	321.68	324.23	325.29	327.16	326.85	322.97	325.64	323.5	324.49	321.9	329.7	328.6	323.86	326.49	331.52	322.3	325.13	325.47	323.78	331.62	324.24	324.14	327.42	329.26	325.52	327.64	323.54	330.75	327.13	323.1	327.56	319.75	325.11	323.09	323.38	324.71	323.37	324.88	323.25
313	312.29	308.56	301.69	306.04	313.47	316.54	309.41	309.7	310.12	310.56	308.37	311.29	310.04	314.95	311.1	314.18	312.35	308.32	308.88	308.7	310.71	309.92	305.86	309.24	308.58	309.04	311.11	313.36	310.56	312	311.41	310.56	312.33	309.84	309.14	313.7	315.71	309.46	311.79	308.34	313.82	311.75	310.57	310.75	304.01	309.79	308.91	312.95	309.6
324.71	326.36	327.08	327.57	325.43	322.51	322.8	322.41	322.28	325.41	327.52	320.22	325.21	326.41	327.6	330.77	326.41	322.73	327.66	327.78	329.84	321.52	321.14	329.32	322.12	325.59	328.16	323.89	325.18	324.86	329.07	320.92	322.41	325.02	318.4	324.48	325.19	328.75	325.43	324.82	326.49	323.26	324.81	330.22	330.12	327.31	321.82	328.24	325.04	322.48
321.78	316.05	306.52	307.82	312.27	311.57	315.01	313.06	310.94	308.45	313.8	315.03	315.61	314.06	316.57	309.8	311.4	318.13	307.11	313.08	309.78	310.33	311.24	309.76	315.65	313.88	310.03	313.69	307.75	310.79	307.49	310.09	310.26	311.49	319.5	312.14	310.79	315.02	316.01	313.8	311.79	317.39	306.93	315.57	316.78	312.16	309.01	306.08	313.97	307.73
326.13	328.48	325.69	320.22	325.33	323.82	326.04	319.94	324.24	321.59	322.79	326.96	324.31	321.52	324.93	320.79	322.12	328.24	317.39	328.53	327.16	325.5	319.49	319.98	326.24	323.76	324.39	321.69	323.16	327.99	319.49	327.97	325.71	324.4	322.63	319.93	328.71	323.38	323.27	323.62	327.63	329.27	324.82	320.85	325.78	322.22	328.14	326.89	321.55	322.53
304.24	304.01	302.22	304.62	298.33	303.53	301.11	305.2	310.73	306.45	305.56	303.8	307.31	305.44	306.28	306.59	298.4	305.04	300.76	309.31	303.79	304.12	309.12	303.91	303.17	302.89	308.44	301.68	307.49	300.24	304.04	305.04	303.51	306.3	302.95	306.72	306.27	304.66	311.29	306.58	309.01	306.93	300.93	304.72	302.47	302.99	303.97	302.05	304.32	305.43
296.67	296.2	295.63	297.14	296.75	295.09	294.66	296.36	297.83	292.64	297.01	293.95	301.98	295.99	294.85	291.78	299.27	297.37	298.8	293.77	294.31	294.59	295.21	290.68	298.03	295.84	294.63	296.96	295.91	299.03	294.3	295.53	291.4	293.1	295.75	293.79	296.65	291.65	296.64	293.55	296.81	296.27	297.82	296.29	293.99	297.46	298.73	296.14	294.04	295.11
320.78	323.6	316.7	320.36	320.79	315.54	318.52	315.82	319.91	321.24	321.25	324.31	322.33	319.07	320.83	319.43	314.08	317.48	318.22	316.11	318.58	321.23	320.64	314.53	316.1	316.45	316.18	319.3	315.69	317.17	318.56	319.83	319.29	315.84	320.51	313.37	317.2	318.21	318.23	321.24	320.18	317.46	316.79	321.96	321.9	324.35	318.21	318.61	320.13	320.25
307.41	301.46	304.41	304.37	308.79	311.55	303.54	304.71	307.5	303.59	306.52	302.22	304.47	305.07	307.93	306.02	307.95	299.09	305.39	308.09	309.33	306.14	304.71	308.14	308.28	307.22	310.79	309.88	308	303.23	309.11	307.68	305.82	304.2	305.31	304.6	305.11	306.43	305.91	308.78	304.37	306.76	303.23	308.48	305.35	305.89	305.83	305.88	302.08	312.36
292.5	299.97	295	291.46	299.14	296.35	289.85	298.7	291.65	292.23	294.94	297.69	295.21	296.16	290.28	292.6	299.85	304.05	296.93	295.84	297.5	291.83	294.28	289.37	293.19	294.83	292	299.49	296.27	292.99	293.52	294.11	293.79	295.39	293.66	290.82	294.86	295.49	291.45	300.21	289.17	293.36	295.73	293.99	299.3	298	291.3	297.47	294.62	295.75
302.12	306.99	310.25	306.58	307.39	310.65	305.81	307.76	304.67	304.14	300.88	306.98	308.67	312.13	306.99	302.85	303.46	310.92	305.14	307.62	305.79	305.32	306.62	311.68	308.09	307.95	301.66	310.2	309.17	307.41	302.93	311.49	302.66	309.93	301.9	301.65	310.51	302.5	304.26	309.64	306.4	311.14	309.62	303.97	305.46	307.51	302.21	306.72	309.27	311.32
310.28	299.66	305.36	308.05	303.63	303.71	304.42	304.71	302.47	304.62	306.84	303.71	302.6	307.84	302.58	302.94	303.53	304.16	308.61	308.14	302.54	305.84	307.32	302.76	309.39	305.1	309.19	303.62	300.83	311.98	301.56	304.22	304.38	309.37	303.39	300.35	300	300.99	307.44	303.88	306.38	311.57	303.02	308.24	305.59	305.22	305.73	296.66	303.41	302.71
331.83	326.15	331.58	326.81	323.47	323.63	331.27	325.6	324.36	330.06	326.36	323.99	329.39	327	329.01	333.42	328.94	330.21	328.86	332.99	322.05	328.13	330.76	328	329.18	331.27	327.86	328.12	329.83	328.77	330.65	330.02	328.08	325.73	323.43	326.94	330.01	326.44	328.05	331.1	327.75	325.62	328.38	323.04	327.05	329.98	322.55	324.44	326.7	324.72
306.49	302.36	306.03	303.61	302.09	307.86	298.88	300.95	298.74	304.56	304.36	306.87	309.74	314.3	305.99	304.02	306.34	300.08	304.37	308.87	300.85	304.24	298.91	299.53	304.97	303.53	304.78	297.93	302.86	306.17	303.97	303.87	297.99	306.49	306.08	303.01	305.41	300.33	302.91	299.14	304.05	304.49	306.51	298.45	301.85	302.96	304.85	306.62	304.2	305.94
299.22	298.92	304.33	303.37	301.22	305.27	302.16	302.17	302.52	301.87	296.26	305.02	305.17	304.87	300.68	301.79	300.97	295.55	296.9	304.02	300.06	296.62	304.16	302.91	299.21	295.75	296.91	309.24	302.12	301.86	299.36	305.6	295.87	301.47	300.56	300.58	292.94	298.55	303.21	300.42	306.47	301.34	298.85	295.15	299.96	300.08	302.35	302.66	303.15	305.24
315.22	314.56	310.79	316.62	306.38	318.36	313.95	311.31	313.72	318.2	308.35	309.02	315.67	314.19	316	311.74	312.88	313.42	311.35	310.22	312.78	315.04	314.59	314.1	310.27	310.57	311.85	310.3	309.34	311.32	319.11	313.78	311.83	313.31	311.4	314.45	313.99	313.28	304.14	307.84	311.28	313.79	314.93	315.81	315.36	309.24	310.32	316.38	315.12	309.26
312.27	310.92	310.07	309.92	307.7	312.18	311.27	315.04	311.74	310.29	313.89	312.54	311.43	310.67	311.3	306.6	313.29	306.63	310.34	312.52	307.78	310.36	314.38	313.48	309.69	315.24	311.79	309.38	309.17	310.74	307.51	310.86	312.54	310.73	306.29	306.55	305.79	313.32	309.34	306.39	309.51	314.02	308.4	304.78	309.33	308.88	309.56	309.36	310.87	307.86
302.97	303.1	301.56	294.41	302.81	306.02	298.98	300.14	294.44	305.87	301.13	297.68	298.01	302.39	301.15	303.4	299.48	298.28	301.43	302.19	304	303.42	303.75	301.85	298.76	304.95	298.27	305.01	298.61	304.38	299.85	301.22	299.06	298.42	305.08	296.73	300.63	301.93	301.98	301.74	302.24	299.29	300.34	299.61	305.66	297.68	306.08	295.78	302.53	299.88
318.07	322.6	324.11	316.28	320.62	320.2	322.61	317.28	318.39	319.25	319.03	318.2	316.35	319.22	313.74	318.48	317.04	316.48	312.4	324.05	321.67	319.19	318.91	320.5	314.71	318.03	323.56	319.22	322.14	316.01	319.3	313.28	319.65	323.6	320.14	319.79	316.28	319.33	315.75	318.92	317.23	317.3	317.95	313.7	322.69	317.94	316.75	320.23	320.61	321.33
305.93	309.77	306.41	303.32	302.63	306.61	303.71	304.49	308.44	308.9	309.07	306.39	308.85	309.17	305.18	304.33	306.48	308.49	305.28	303.28	300.67	300.95	301.52	309.02	307.74	305.09	305.62	306.1	304.32	305.25	311.4	305.58	304.36	305.45	309.24	310.12	305.68	306.5	301.09	305.07	307.46	303.5	309.57	304.59	310.17	302.17	304.01	306.38	309.23	301.56
303.04	307.83	309.63	305.81	303.52	302.52	302.75	305.3	306.04	304.25	301.49	302.59	301.54	306.17	305.51	305.2	301.84	305.25	304.21	306.26	301.42	307.8	300.39	307.77	308.7	306.34	306.35	303.69	302.89	303.32	304.15	300.05	305.46	305.63	303	300.41	305.81	304.61	306.14	303.87	304.31	305.4	305.18	304.52	306.58	305.36	300.72	303.87	304.95	307.33
310.73	314.48	310.12	313.4	315.79	313.85	315.11	310.67	311.23	311.4	321.75	316.22	317.02	318.32	313.26	318.18	309.11	315.89	315.36	313.95	312.62	313.09	310.61	310.77	310.4	311.26	312.21	313.36	309.52	310.26	312.79	310.27	311.29	314.7	306.78	312.97	317.97	311.84	312.3	307.83	315.57	310.55	316.93	313.74	315.42	314.47	316.91	317.18	314.98	312.48
317.2	315.91	311.83	318.12	315.16	321.27	315.06	316.16	313.67	318.18	313.13	316.29	316.64	316.45	310.09	313.05	315.41	320.54	314.19	312.99	314.24	316.5	310.43	317.96	313.61	312.43	310.63	313.9	317.13	317.27	319.37	318.7	316.77	315.84	313.35	311.49	319.43	315.41	313.93	315.17	314.95	315.82	311.99	315.03	319.34	321.27	314.02	311.73	316.4	314.29
303.73	298.01	302.69	304.31	306.48	301.19	303.68	301.36	305.61	301.49	305.94	296.65	304.41	298.26	303.8	299.52	307.23	302.49	303.59	300.97	303.41	305.74	301.19	301.2	299.08	307.81	303.51	298.8	301.86	301.43	301.76	304.13	300.49	302.96	304.33	306.48	303.32	300.84	299.05	302.6	308.02	303.13	303.46	298.63	303.63	305.59	300.84	300.62	302.89	300.41
303.53	304.42	305.94	302.06	303.98	302.59	301.83	305.24	302.45	302.16	303.69	306.09	306.63	309.82	305.08	307.05	307.52	298.27	306.8	309.16	301.27	308.23	304.47	303.78	307.88	301.04	302.01	303.57	301.56	297.69	300.4	304.04	311.11	297.66	301.54	302.15	304.39	301.47	307.59	306.49	304.98	304.01	297.17	309.44	305.96	301.81	298.79	305.98	302.19	307.23
299.87	300.88	303.27	297.05	300.95	300.83	304.57	298.9	300.74	298.53	295.59	298.93	299.37	301.81	299.13	300.74	300.81	303.33	300.77	300.89	297.79	299.5	300.46	294.54	304.7	297.08	297.91	300.98	301.79	301.29	299.18	300.52	296.75	301.68	298.18	300.3	304.14	307.05	303.33	296.53	304.52	301.76	294.36	298.87	298.57	300.3	302.56	301.25	300.96	302.17
315.23	314.37	314.1	317.99	312.04	311.48	312.88	313.26	308.94	316.96	316.12	316.38	315.91	308.75	319.97	311.78	312.57	310.72	307.94	315.2	312.16	308.4	310.81	314.35	313.3	311.14	313.23	314.33	312.63	313.19	315.82	316.66	317.07	315.86	316.77	317.95	312.34	314.76	309.21	317.11	316.3	313.14	315.97	310.5	314.66	312.09	314.23	309.94	314.49	316.47
326.67	331.21	327.48	324.24	326.19	330.75	331.7	332.06	325.6	324.22	328.56	323.82	331.31	326.48	327.35	325.17	332.2	332.47	323.93	328.64	331.07	325.94	331.58	321.21	327.84	328.41	326.72	327.64	326.18	330.95	328.2	328.57	330.83	329.19	326.58	328.03	325	330.83	327.84	325.59	325.08	321.77	320.59	328	327.51	329.92	330.6	326.23	329.8	328.23
327.19	328.71	325.37	327.92	327.14	324.62	324.78	328.03	324.41	329.63	332.87	329.51	326.2	330.09	326.56	328.11	333.21	319.14	328.02	323.3	327.41	329.66	330.98	328.16	329.02	328.26	328.57	326.72	323.35	335.23	329.63	327.59	328.53	328.96	328.43	332.27	329.61	328.06	330.39	327.03	332.81	324.95	328.76	327.24	328.83	324.9	323.4	329.73	332.3	325.87
319.74	318.2	318.39	317.56	319.39	320.4	317.1	321.99	320.17	319.13	321.49	317.42	316.71	317.2	320.14	318.08	323.67	318.42	320.57	318.73	312.64	315.61	321.08	317.51	317.4	316.94	316.07	314.55	315.6	316.43	318.46	317.49	318.82	315.64	314.76	313.88	314.5	316.31	323.78	320.25	316.61	319.89	322.3	313.53	317.61	316.59	322.05	321.44	321.91	318.64
302.33	304.58	307.49	302.53	300.69	299.85	301.1	295.4	299.19	303.56	297.63	298.26	300.45	299.93	300.26	300.55	302.61	303.31	294.26	297.71	298.99	299.27	296.5	298.46	303.22	297.93	297.7	300.63	302	301.05	296.68	301.41	301.25	297.33	298.68	301.32	295.9	306.28	297.22	306.16	298.44	298.63	294.41	304.33	304.27	299.08	306.07	301.09	293.39	297.64
311.54	311.7	309.44	308.92	314.74	314.84	308.26	314.92	312.52	306.64	311.7	314.08	309.76	312.63	316.05	305.47	317.42	312.74	305.53	313.21	317.29	311.01	312.1	308.61	314.47	315.47	313.03	313.42	311.99	305.47	314.63	312.51	314.34	310.54	314.55	315.14	315.26	316.11	317.87	313.14	316.17	313.3	311.57	317.3	310	314.06	310.88	308.76	309.9	312.25
[truncated: 150 more columns]
