# Supplementary material for: Genetic dissection of main and epistatic effects of QTL based on augmented triple test cross design
Source: PLoS One. 2017 Dec 14;12(12):e0189054. doi: 10.1371/journal.pone.0189054 (PMC5730204; doi:10.1371/journal.pone.0189054)
Supplement: S9 Supporting Information — (ZIP) [file pone.0189054.s009.zip › z5_650_0.2_5.csv]

291.2	295.87	297.12	296.65	290.02	284.39	293.3	292.37	295.12	295.51	288.81	293.88	287.04	294.81	286.57	292.98	289.87	291.34	295.14	298.18	295.23	290.77	286.18	288.38	289.04	292.72	297.59	296.42	293.66	297.7	298.77	298.86	296.3	297.17	293.83	291.77	297.42	301.71	302.6	293.28	286.67	294.48	293.66	292.33	294.59	288.63	284.01	298.14	296.93	295.1
299.45	300.54	313.54	302.53	297.78	301.94	294.66	297.97	299.81	299.11	298.7	295.39	304.51	305.36	297.16	297.42	300.71	304.89	302.36	297.69	296.36	297.86	300.98	295.46	302.53	300.34	301.44	294.35	298.54	290.38	304.3	299.46	296.38	306.75	302.31	296.96	295.01	297.81	305.82	301.44	299.56	305.77	298.22	308.28	296.5	305.15	294.59	297.57	301.78	299.88
312.71	311.79	307.24	313	304.74	315.64	314.28	315.79	315.26	313.68	311.64	321.03	314.04	305.01	315.38	314.07	312.14	312.13	311.46	318.18	314.42	319.76	310.39	309.86	316.23	316	313.17	311.88	309.85	318.19	316.19	310.68	314.14	312.38	317.34	305.8	315.23	316.97	312.44	325.16	318.32	311.74	311.83	310.43	316.12	314.12	314.66	315.31	312.16	311.98
306.36	313.13	317.08	316.74	312.83	310.88	315.53	313.79	310.28	314.26	315.36	313.45	309.3	314.99	311.99	317.29	315.29	310.28	316.78	313.83	315.81	314.75	315.56	313.31	317.5	307.79	308.28	318.63	315.84	308.34	310.85	313.64	312.1	315.07	317.27	319.25	315.01	314.28	317.48	320.4	313.49	317.84	314.87	309.27	320.22	309.39	312.9	318.48	308.87	321.05
292.95	301.25	296.88	289.51	294.72	296.24	291.52	303.41	290.74	297.17	297.9	293.17	295.22	291.89	296.67	292.88	302.54	287.74	291.75	294.7	302.18	300.68	296.84	298.93	294.61	309.28	298.32	295.75	296.39	289.77	302.41	294.15	296.14	300.24	297.65	285.32	293.53	302.95	307.08	302.35	299.52	294.82	297.41	293.17	299.87	298.64	298.01	300.69	300.28	290.81
302.25	313.47	315.23	310.86	317.76	311.59	318.05	300.99	309.93	308.02	307.67	321.19	311.23	303.51	309.51	312.57	304.32	313.85	306.75	314.7	305.84	313.98	306.57	311.1	314.56	313.55	315.25	306.15	310.6	312.11	308.06	304.66	315.67	311.86	311.28	309.74	304.98	313.03	316.54	304.8	309.29	307.95	309.78	308.28	309.71	303.4	311.69	314.07	307.23	311.33
303.84	308.38	300.22	306.16	309.07	299.78	303.53	305.71	299.4	299.24	301.76	303.2	298.64	307.97	308.18	299.53	305.22	305.57	301.79	305.06	304.32	298.52	305.73	303.3	302.43	303.17	300.09	301.96	304.6	303.87	302.34	309.75	301.24	306.79	308.04	304.24	306.81	299.73	294.47	301.77	308.85	304.92	305.73	302.6	308.11	300.14	304.98	307.58	299.03	302.08
304.9	306.37	305.08	306.64	299.03	303.8	313.32	304.29	309.43	308.3	298.93	308.63	307.41	312.04	305.99	314.11	311.66	305.97	307.44	307.69	298.82	306.45	304.58	304.72	312.05	303.75	302.2	300.65	312.11	304.64	309.24	307.5	309.68	308.09	301.27	309.87	310.43	308.09	310.41	305.57	303	307.41	304.29	293.59	301.26	298.27	312.22	306.75	303.78	301.9
298.46	292.09	295.84	292.11	304.41	290.05	294.42	291.37	291.89	283.96	300.54	293.48	294.1	298.5	300.34	294.18	294.65	291.59	297.47	304.13	294.52	293.27	295.55	299.13	297.64	300.82	297.78	294.57	297.23	299.3	301.71	298.49	302.3	295.52	302.73	287.61	299.23	296.05	294.67	286.35	295.99	303.45	301.56	298.35	300.37	297.98	300.98	290.98	297.86	297.62
303.18	307.44	311.65	308.32	307.93	312.41	314.01	316.13	317.9	305.37	308.08	312.01	310.42	313.08	318.01	309.24	303.74	321.85	307.31	311.55	312.46	302.79	309.06	309.88	315.54	298.46	304.55	307.61	314.32	314.71	307.62	310.11	316.96	308.07	311.35	312.99	308.88	314.48	316.52	313.92	312.87	312.15	310.2	312.64	312.28	307.43	315.85	309.18	313.83	307.48
334.99	331.07	327.49	330.7	325.32	325.37	325.08	332.58	329.19	330.77	329.85	326.79	328.39	333.15	334.28	322.46	329.81	323.9	321.73	327.63	328.5	331.16	325.18	323.4	322.52	330.12	328.49	323.6	332.35	321.7	329.82	336.18	322.52	330.05	326.13	319.95	336.24	337.19	330.06	328.89	333.25	328.62	333.8	332.04	332.9	333.03	337.96	323.82	334.1	327.08
333.2	328.22	325.63	322.78	325.01	331.43	324.93	331.17	324.04	326.87	328.19	329.46	337.1	324.74	323.86	331.06	318.92	330.11	328.65	326.13	330.36	327.17	320.73	330.48	328.99	332.89	332.3	326.72	330.38	329.42	336.31	329.78	326.97	325.09	334.37	325.84	330.02	327.66	325.73	330.66	318.24	333.69	328.76	328.38	328.53	330.57	325.71	322.54	313.92	332.69
303.11	310.39	306.08	299.82	299.66	305.02	299.48	297.51	309.12	303.79	304.76	306.24	302.24	303.42	296.59	308.07	307.52	302.3	311.67	306.05	307.4	306.27	307.07	303.87	301.13	304.65	304	298.44	304.37	304.6	308.09	306.57	304.35	302.24	302.59	315.68	306.71	301.18	298.7	303.37	302.27	301.14	308.14	307.09	299.3	300.38	310.89	306.34	300.6	306.1
319.86	320.57	316.22	315.07	313.87	311.53	325.99	316.44	309.84	311.59	310.66	308.2	313.94	313.24	314.79	311.83	312.05	310.78	306.57	307.89	313.15	319.64	313.92	316.64	310.51	311.11	317.95	317.64	314.29	316.31	311.81	318.89	313.1	311.34	313.6	307.62	314.25	317.11	317.24	317.81	313.13	315.22	311.06	310.51	311.19	312.67	315.72	313.6	313.62	320.23
309.18	318.53	307.28	310.43	315.07	310.72	310.04	314.62	315.93	319.78	310.39	315.46	311.1	304.16	313.75	313.79	315.8	315.92	307.17	310.17	311.3	311.46	311.95	317.02	310.12	311.63	311.45	312.59	314.03	312.83	310.58	311.07	314.99	314.77	316.31	310.59	316.38	312.34	315.04	315.91	312.32	317.85	311.23	312.88	318.51	313.33	314.86	309.5	314.05	316.44
317.53	318.57	318.04	309.65	307.26	317.47	315.77	308.78	313.16	312.58	310.38	321.99	313.59	318.28	318.31	323.35	312.38	309.91	314.3	317.05	314.09	316.23	317.08	314.93	312.03	318.27	317.11	315.34	322.76	317.88	323.74	311.46	315.3	322.71	312.86	317.06	317.33	313.06	319.01	314.09	318.65	317.46	313.51	314.98	317.26	310.41	318.39	316.71	306.64	320.26
308.75	314.6	306.08	309.81	314.8	318.4	307.29	311.71	306.97	309.71	313.79	313.2	309.8	309.5	313.92	322.4	309.41	311.84	314.7	311.02	315.03	318.23	308.66	312.95	312.29	306.67	309	315.12	317.78	311.78	314	317.53	313.82	307.92	313.68	315	312.71	308.59	316.44	305.87	312.77	310.75	315.11	315.79	309.18	318.53	309.1	315.23	317.78	310.74
293.61	302.17	299.83	302.32	301.74	305.14	307.7	307.15	306.35	311.28	298.9	304.46	302.32	306.12	300.99	305.34	296.04	302.75	310.53	300.27	296.79	304.67	300.79	303.91	310.15	304.34	307.17	307.74	302.74	301.75	300.77	305.99	308	298.88	308.58	301.44	305.01	296.58	304.13	300.32	304.8	304.43	304.08	307.38	298.5	309.23	305.39	308.03	303.14	305.89
321.79	317.5	318.16	314.62	313.28	324.77	314.87	320.03	318.36	323.26	319.89	323.39	325.06	316.83	314.8	321.43	319.62	321.24	327.79	313.84	311.05	326.87	331.13	313.9	327.67	315.43	324.34	323.01	318.37	323.13	317.66	323.11	323.03	326.53	322.59	318.14	317.2	311.3	321.33	315.46	322.59	319.39	321.28	319.64	313.31	322.38	320.94	317.81	321.99	313.16
303.01	301.12	294.08	301.37	293.77	290.47	295.01	295.08	303.59	298.43	300.68	292.94	298.97	293.24	295.29	294.62	296.25	299.86	298.08	303.37	293.7	299.42	295.54	291.59	297.23	292.77	297.52	294.61	299.11	296.66	287.6	298.87	296.76	298.61	297.36	300.86	296.88	301.13	295.67	292.87	290.8	296.41	302.65	293.9	294.96	297.1	292.03	284.69	294.35	301.99
328.82	315.66	332.99	329.06	325.76	323.36	330.96	320.19	327.86	333.59	325.46	318.67	326.22	333.12	331.63	321.19	325.23	323.24	325.03	326.1	327.11	324.75	317.75	321.62	323.4	324.27	326.48	320.78	323.64	327.9	329.95	331.48	330.42	323.74	317.65	321.7	319.59	329.82	323.59	326.71	320.51	316.44	332.05	324.53	323.86	323.3	329.22	330.78	316.14	328.09
309.56	303.84	298.96	304.37	304.83	298.6	304.92	308.48	307.6	306.91	300.79	303.37	307.94	310.82	306	301.42	303.67	296.54	302.53	306.3	307.63	301.53	306.68	312.65	310.45	301.73	306.25	302.46	299.78	304.47	307.76	305.19	307.13	293.78	307.17	306.37	303.44	303.79	305.46	306.14	309.78	307.07	310.26	298.64	306.84	301.21	299.13	299.67	301.25	304.21
300.92	306.42	298.41	298.58	298.45	304.01	304.42	306.46	301.07	298.53	301.26	301.91	298.23	300.63	300.88	304.99	300.4	304.38	309.1	301	298.95	307.34	305.45	302.32	304.88	294.17	299.86	300.79	304.56	306.03	299.33	301.77	312.14	297.09	299.77	299.72	303.51	301.52	300.92	303.88	302.79	302.86	304.41	306.42	305.65	300.97	301.3	303.69	308.62	303.71
310.83	307.31	313.36	319.95	315.91	309.33	320.31	313.1	315.29	316.53	318.98	305.4	321.16	315.69	313.98	319.74	310.53	314.11	308.34	311.47	319.12	313.82	319.17	311.51	323.24	315.82	321.62	311.09	317.41	312.93	313.42	315.07	312.38	314.05	314.9	315.68	315.44	312.07	317.16	306.65	314.4	308.58	313.28	317.58	320.08	316.01	310.25	314.41	312.81	307.97
295.31	298.3	290.73	298.16	291	297.39	293.53	296.11	293.22	288.13	291.81	300.21	302.04	297.51	294.51	295.53	298.93	299.03	303.02	297.73	301.02	289.55	297.97	294.04	292.31	294.85	298.5	302.16	294.46	292.31	289.46	302.14	308.2	293.05	298.12	296.62	296.7	298.24	295.5	291.31	304.22	299.23	296.59	298.11	297.94	297.99	294.28	296.94	289.36	287.97
315.75	308.16	312.32	313.07	314.18	307.47	311.42	310.91	308.34	316.75	318.06	316.86	314.65	313.14	317.04	310.39	315.86	310.99	306.35	303.48	313.57	320.72	311.95	309.36	314.48	311.75	316.87	309.96	309.56	311.2	316.61	313.64	315.54	314.48	318.59	311.65	304.9	317.48	321.78	306.76	312.59	315.34	313.85	312.01	310.78	310.54	311.78	313.97	311.56	311.86
303.13	296.13	286.87	307.07	291.67	298.87	297.04	298.59	297.08	291.97	296.53	299.84	288.49	297.44	295.6	297.28	288.25	295.41	304.41	298	294.35	294.12	295.03	301.07	297.08	294.93	301.28	301.09	292.68	295.89	292.93	292.04	293.19	290.5	296.52	295.58	296.33	301.31	297.61	295.64	300.6	299.99	295.31	298.9	304.05	300.87	295.03	297.12	299.75	294.13
327.72	321.58	325.82	328.24	325.91	325.68	322.32	323.84	323.74	325.18	317.7	327.7	333.11	322.89	330.98	320.03	321.96	331.28	326.47	321.74	325.56	326.74	328.2	326.46	318.94	328.23	319.14	318.37	317.09	326.53	322.29	329.66	328.9	315.75	320.71	327.77	323.51	317.82	326.51	326.06	328.06	322.57	318.14	330.2	325.79	318.42	325.46	329.09	323.05	323.33
291.46	299.28	293.47	288.83	297.33	292.2	298.57	284.62	293.14	298.6	300.01	300.17	288.93	299.89	302.53	296.24	292.73	296.77	296.96	300.75	287.73	300.94	290.34	288.42	293.15	296.05	300.22	288.37	293.76	295.26	299.95	296.11	287.48	300.5	287.73	279.54	298.9	294.31	296.19	297.6	291.84	286.82	293.94	295.45	289.67	287.06	290.99	297.09	294.22	296.08
321.2	320.67	309.86	317.51	317.3	310.07	309.28	316.38	307.66	317.54	314.16	313.49	311.91	311.97	308.37	313.28	314.5	314.98	310.86	317.21	312.38	310.48	320.09	304.57	314.93	306.4	314.69	314.19	321.5	314.42	318.24	312.41	309.03	312.43	312.84	313.4	312.42	311.66	314.76	312.86	313.17	312.89	315.5	311.15	315.51	308.45	311.82	317.5	312.46	304.86
307.19	307.04	303.25	305.28	305.56	310.84	306.86	310.13	300.32	308.79	306.43	310.09	302.24	307.6	308.57	304.32	298.89	313.27	310.01	299.84	304.76	308.4	307.56	300.94	301.72	305.44	310.87	304.91	301.06	303.41	306.32	304.27	309.58	314.74	311.26	306.48	309.03	309.89	308.42	297.61	303.85	302.13	302.89	301.8	303.95	304.4	304.65	306.09	316.74	310.5
304.12	302.21	307.57	310.91	309.75	309.57	313.05	310.3	311.49	307.76	300.81	305.3	306.15	309.62	313.9	298.29	307.54	307.24	311.27	307.19	309.2	308.28	314.76	310.31	305.53	306.46	302.13	305.18	309.59	314.35	308.14	310.68	308.48	308.98	302.1	311.62	311.66	311.01	307.12	309.24	306.7	310.76	309.93	315.03	307.92	308.82	310.09	315.87	308.32	307.57
306.17	304.09	311.02	307.17	303.05	307.34	304.48	307.98	313	302.2	307.47	307.56	303.35	307.27	301.16	299.57	306.51	308.66	313.67	304.55	303.95	307.89	301.94	305.8	300.38	308.03	302.16	307.87	302.27	310.36	312	307.99	296.17	300.97	308.08	306.76	308.65	304.48	299.98	313.27	306.1	310.66	309.05	304.1	309.36	308.34	308.3	309.52	303.29	303.99
305.13	311.94	304.57	296.22	300.07	313.25	302.64	307.05	309.87	307.56	310.35	307.57	302.45	312.41	313.45	304.38	311.03	303.89	304.05	303.57	312.21	305.56	307.71	308.32	305.48	304.74	309.07	306.98	304.86	304.25	308.2	311.09	301.13	308.13	310.66	303.66	304.32	304.07	309.12	301.75	302.13	310.61	305.35	304.27	311.42	304.91	309.9	309.23	298.83	309.53
333.33	326.49	336.48	326.4	328.01	325.16	329.17	322.18	331.04	328.38	329.52	325.95	323.07	324.5	334.03	324.29	327.02	320.84	337.25	328.86	329.83	326.16	328.3	325.27	332.13	329.16	333.6	329.56	333.83	330.05	324.43	327.99	327.68	330.83	329.28	323	324.41	322.95	329	328	335.64	329.75	335.71	331.12	335.59	324.23	331.9	332.2	325.73	334.29
302.75	307.77	298.54	296.19	299.95	308.09	307.3	304.62	306.95	303.39	299.89	304.07	302.45	301.69	305.62	302.45	307.25	305.22	300.92	303.53	312.13	308.77	305.19	299.37	301.09	305.63	305.36	304.73	306.24	298.88	309.81	310.09	299.2	310.14	301.5	308.95	311.91	303.21	300.01	306.36	305.53	300.09	310.25	303.41	312.92	301.48	303.2	306.4	308.28	307.98
300.33	294.3	293.35	295.9	293.33	295.31	294.4	299.93	298.47	289.94	294.83	300.49	289.22	290.54	294.2	290.05	297.13	293.23	291.29	293.73	299.75	298.55	296.62	296.3	301	295.61	296.57	299.58	291.66	295.62	298.96	294.48	292.46	288.55	300.77	294.96	296.76	296.57	297.48	300.02	294.2	296.28	290.69	298.05	300.72	297.63	290.14	297.04	296.71	294.81
299.69	300.46	299.16	296.08	292.14	295.34	301.95	300.19	300.94	298.63	295.11	292.12	297.14	303.9	301.65	299.5	303.25	291.01	296.88	293.48	304.06	300.18	292.89	299.88	296.64	301.53	304.27	300.86	298.35	294.47	299.59	308.91	303.48	299.65	299.65	298.53	309.1	300.93	305.43	302.24	292.51	290.7	294	300.96	302.46	304.09	301.66	295.63	292.17	293.85
312.09	310.38	312.38	310.56	311.18	307.69	309.68	308.47	311.66	307.13	304.39	311.21	305.09	309.51	301.75	311.36	315.53	311.06	303.88	302.51	306.55	301.91	313.41	309.42	310.27	305.91	308.36	316.06	307.27	307.7	305.29	308.73	308.93	306.71	306	307.96	304.28	306.16	310.73	312.21	307.04	307.75	316.44	304.92	310.32	308.2	313	308.83	312.88	315.41
307.24	312.81	313.82	310.88	299.95	308.85	306.05	311.68	306.93	314.2	316.43	314.58	308.53	312.09	310.68	313.93	310.17	309.06	313.2	314.43	311.53	307.82	313.27	311.07	315.77	304.43	311.2	309.37	310.38	307.87	309.88	312.61	315.67	309.28	303	305.21	309.82	314.2	311.44	309.38	309.19	311.71	311.73	306.95	312.52	307.92	303.25	311.56	308.23	316.61
319.5	324.5	327.1	325.68	323.83	320.16	320.85	319.99	322.23	328.65	325.92	323.66	321.9	327	319.79	325.05	330.24	324.95	317.21	319.55	320.89	323.66	317	332.12	327.52	323.58	330.18	326.26	319.94	325.48	328.15	319.93	322.45	322.77	325.41	321.69	321.57	329.43	330.88	327.4	318.01	319.39	319.52	322.44	321.61	324.79	325.32	318.8	323.17	328.53
315.22	320.58	317.95	309.82	304.69	309.68	313.14	315.77	319.89	307.55	310.7	315.1	316.4	322.95	317.22	316.28	318.77	312.6	314.83	321.18	304.41	312.02	302.26	303.51	314.41	318.82	315.55	309.54	316.03	309.39	311.63	312.8	321.66	312.57	308.85	308.22	307.41	309.2	313.98	314.32	308.24	313.05	315.36	305.97	314.19	310.21	315.22	316.21	310.17	315.94
315.17	310.73	307.34	312.11	314.56	314.28	315.32	306.99	314.41	314.72	315.33	310.89	318.34	314.08	317.86	304.28	315.21	310.85	315.16	315.01	316.93	320.44	315.61	312.07	315.09	316.38	316.73	312.44	316.03	316.89	314.13	314.3	318.05	315.98	309.69	315.17	316.46	316.15	320.75	309.78	321.94	306.7	314.18	317.08	311.04	306.61	312.49	318.39	313.41	321.31
331.61	333.18	332.57	325.5	340.1	331.36	325.16	328.88	325.79	331.54	323.55	329.8	325.24	327.33	326.25	329.51	333.28	325.11	332.02	324.38	325.49	323.9	328.08	323.25	318.71	331.15	333.8	327.46	329.29	326.9	329.28	330.99	324.98	326.78	324.83	329.92	329.09	332.38	324.91	330.01	327.13	329	325.36	323.44	323.98	327.43	323.6	326.16	321.76	320.22
294.04	295.14	295.17	297.23	299.85	300.17	295.14	294.35	293.26	296.78	297.58	296.94	297.73	296.75	295.86	298.75	301.92	293	292.44	296.92	295.43	295.75	293.34	294.87	296.35	295.14	295.9	296.67	287.22	289.17	301.1	298.22	296.01	285.93	301.29	297.6	291.44	301.09	293.37	293.19	295.72	294.29	287.67	294.79	296.62	297.94	295.78	291.77	287.39	295.38
295.09	304.27	296.84	301.62	303.17	295.1	299.06	300.82	304.21	302.7	302.69	299.35	302.12	297.17	305.81	301.9	296.36	299.99	304.02	305.26	300.07	302.03	303.19	303.48	295.29	305.58	308.14	296.11	295.69	297.9	299.94	299.44	298.17	299.4	297.02	299.91	302.5	300.26	305.13	295.68	298.46	300.18	305.33	303.52	296.22	304.15	307.1	305.02	304.42	304.46
295.8	298.54	293.12	297.09	292.03	299.93	293.88	297.43	289.96	291.66	292.42	295.12	297.65	300.35	297.81	293.93	292.99	289.42	293.66	301.31	294.45	294.21	294.36	295.81	297.72	288.69	289.78	296.04	300.55	300.24	295.91	298.85	294.98	300.8	291.36	296.25	293.83	291.74	296.19	295.9	294.73	295.51	300.2	292.3	290.62	300.68	298.73	292.51	298.09	291.17
306.87	302.32	315.83	305.57	307.39	311.9	306.99	305.07	301.75	304.2	303.02	309.07	311.32	315.8	310.19	310.67	314.24	312.56	305.82	312.13	307.28	307.48	306.2	308.45	312.82	309.81	310.91	309.78	315.53	305.83	308.34	306.82	310.41	305.72	310.8	306.6	302.51	306.67	310.83	306.82	312.41	309.87	304.99	310.4	311.35	313.09	310.55	315.76	309.67	299.91
310.74	311.83	305.65	313.7	311.17	315.7	315.29	314.86	315.19	310.36	314.03	308.89	309.61	309.22	318.51	312.99	320.22	313.05	311.44	310.28	312.99	313.04	311.62	311.91	312.38	313.32	308.91	317.42	314.15	313.86	311.66	307.77	315.36	312.6	310.42	308.98	308.11	315.52	304.6	315.19	309.09	309.29	320.16	313.87	317.18	312.51	314.92	314.96	308.19	308.2
297.93	305.61	303.61	302.14	305.28	295.88	296.01	303.49	307.65	296.98	303.31	308.35	299.93	296.26	302.85	295.81	304.05	305.38	303.48	299.93	303.28	306.73	289.96	300.07	298.82	302.46	305.38	298.95	297.72	305.36	301.48	301.73	296.06	299.98	300.62	301.72	296.93	297.95	306.04	297.24	308.97	297.83	298.83	304.92	300.46	302.2	300.32	300.68	296.88	303.88
305.71	306.85	305.22	305.42	312.65	309.39	307.67	312.29	309.51	308.86	307.37	311.28	305.69	310.05	305.42	316.2	312.2	312.72	308.59	308.16	318.07	309.28	305.7	305.39	311.24	306.04	309.44	303.41	309.1	312.32	315.49	311.52	310.56	304.26	315.5	300.06	310.22	311.49	306.49	309.55	309.11	316.6	306.65	316.29	310.15	305.2	303.76	310.85	313.85	305.75
310.62	309.54	312.09	311.64	309.72	316.9	297.03	311.99	305.02	309.08	305.48	303.8	305.8	307.12	316.25	315.92	316.66	304.84	301.03	304.04	309.27	310.78	308.37	307.83	305.71	303.58	314.08	304.43	305.3	312.45	305.23	312.45	305.33	319.04	303.5	313.55	305.67	308.13	303.51	313.38	313.69	302.89	303.85	310.84	305.31	304.38	303.86	308.67	308.57	306.36
308.71	307.14	313.95	314.05	313.85	311.09	314.96	312.05	310.98	307.87	311.8	308.92	317.39	307.34	312.23	310.32	310.13	311.12	310.66	315.12	320.59	315.55	305.66	314.82	311.44	320.63	310.3	305.22	319.86	306.35	311.19	316.08	320.63	312.13	315.85	311.7	314.19	308.3	314.05	306.99	317.63	320.4	315.53	312.2	318.62	310.5	313.03	314.64	319.04	317.14
298.18	296.47	299.84	301.95	293.62	290.78	305.69	302.01	301.53	299.22	305.22	305.58	301.17	302.2	303.82	302.21	303.67	306.79	305.14	299.41	303.28	299.62	297.94	300.83	305.4	301.32	305.66	301.57	296.91	297.58	304.83	295.73	296.56	297.32	297.61	308.37	298.1	308.75	300.89	300.75	302.01	299.62	298.04	298.61	304.01	304.1	299.92	304.4	305.28	308.58
294.18	302.45	299.98	296.73	287.37	298.19	299.28	300.24	295.3	290.34	295.21	295.75	295.31	300.08	293.56	301.98	293.2	298.9	299.74	293.48	295.46	300.87	294.32	300.16	302.17	295.89	298.17	293.28	296.37	293.24	291.7	294.71	302.47	295.88	290.75	305.74	295.61	298.78	299.34	295.16	291.32	293.04	296.03	303.71	298.54	290.97	299	298.99	299.39	290.95
288.13	290.46	294.74	288.85	284.59	289.52	300.21	299.17	295.12	296.99	300.16	291.6	293.39	294.13	293.13	296.13	299.15	292.97	287.26	305.62	295.54	293.72	294.07	296.89	303.67	291.23	288.35	295.22	289.14	301.44	286.18	296.63	297.35	298.9	295.21	287.52	299.71	294.5	300.38	299.32	291.07	293.28	296.26	293.97	294.86	293.89	304.62	291.32	294.53	298.08
320.39	313.68	318.54	319.25	319.15	309.75	320.54	322.16	318.83	323.59	316.71	323.17	316.3	322.51	314.66	315.62	314.51	314.29	313.89	315.59	310.22	322.69	313.25	312.91	320.55	320.52	313.24	323.32	316.95	312.45	318.77	321.17	319.75	318.3	313.79	314.07	310.02	316.24	313.36	313.58	322.94	313.21	318.03	321.93	320.28	322.24	323.71	314.72	310.11	323.57
304.69	302.26	299.52	301.06	299.67	299.02	305.18	299.77	298.5	306.54	311.65	291.6	296.65	302.48	303.8	297.27	299.73	302.38	298.47	306.13	297.67	304.79	306.16	301.22	304.35	302.53	298.31	307.3	308.05	296.03	299.76	304.27	310.96	302.4	310.28	303.91	306.47	297.43	302.96	313.56	306.92	303.95	311.95	303.43	306.58	297.53	302.39	302.55	294.68	301.29
323.53	313.04	312.31	321.27	319.7	316.49	309.6	321.11	318.03	314.67	313.46	312.25	314.96	311.45	321.64	311.44	316.28	309.67	310.03	313.83	320.61	320.03	324.82	319.52	319.14	319.82	318.52	315.54	310.87	321.36	317.11	310.54	315.5	310.31	320.74	319.96	314.7	310.58	316.3	313.78	313	323.71	314.14	318.59	321.42	319.66	320.62	318.17	315.02	306.88
309.99	302.87	310.09	303.84	311.97	306.84	300.47	302.23	304.22	305.01	297.05	298.93	299.49	300.64	311.4	306.27	306.74	299.94	307.48	303.56	306.57	308.3	304.62	300.68	308.94	308.29	306.3	303.85	310	309.77	302.72	301.07	314.95	308.73	300.37	301.62	301.99	306.35	313.64	305.99	302.61	298.59	300.27	301.85	308.49	299.6	304.19	306.9	310.64	303.03
313.53	319.97	313.13	322.26	315.17	314.86	321.9	315.46	322.8	315.45	315.06	311.1	315.29	319.03	316.08	318.1	320.01	319.05	320.57	320.08	322.2	310.96	323.07	317.52	318.72	320.63	317.39	311.88	318.34	314.23	325.04	312.93	317.65	317.56	310.99	310.88	323.7	317.11	312.12	312.7	316.86	319.54	316.43	320.61	318.99	322.06	313.9	315.12	315.53	321.98
315.08	308.88	313.75	312.21	313.85	315.41	321.29	312.47	312.03	319.17	319.81	317.68	319.64	314.23	316.64	310.19	317.4	325.2	317.06	319.48	315.13	313.08	315.84	311.2	311.18	314.16	313.96	309.48	315.32	307.22	316.82	318.19	314.78	314.08	312.58	315.62	315.91	314.2	316.89	315.88	316.98	316.44	312.74	319.57	315.39	315.33	311.25	312.53	313.3	316.64
305.97	298.84	292.24	304.43	305.29	307.94	306.13	301.11	310.97	306.22	306.61	303.27	301.83	307.68	301.57	300.19	306.55	297.7	308.67	297.32	302.74	303.86	296.94	308.97	303.52	306.77	300.6	298.59	299.61	298.58	311.61	305.55	297.43	304.5	314.1	297.33	295.64	308.38	309.98	303.5	304.39	306.74	309.1	303.73	295.14	304.53	298.36	311.49	305.87	304.75
296.27	295.47	298.79	299.1	300.22	303.82	298.96	307.07	299.43	295.46	294.58	299.42	294	297.16	300.8	300.49	301.95	298.06	298.17	303.81	300.15	296.31	299.82	293.02	304.38	297.83	302	304.06	299.73	307.51	300.75	305.22	299.68	295.63	299.93	292.62	293.56	306.27	295.28	305.93	300.63	298.13	291.68	298.35	300.53	297.87	298.14	304.2	297.69	299.98
303.3	304.82	300.97	305.69	300.2	297.89	309.76	298.47	299.14	300.66	307.32	305.77	308.26	303.25	305.07	298.76	306.29	309.44	300.73	305.87	305.14	295.87	300.65	298.07	303.16	299.23	307.38	309.34	300.44	304.88	309.08	303.63	310.45	299.86	306.49	308.48	303.92	310.23	301.37	305.95	308.05	299.33	307.94	303.66	304.31	307.03	301.25	296.79	302.64	303.59
294.18	300.37	298	298.99	298.03	295.11	292.57	295.65	293.16	294.08	292.17	300.12	302.84	295.53	292.81	296.52	300.37	297.11	300.75	294.23	298.2	300.85	291.81	301.02	296.45	299.33	292.58	291.89	298.72	294.6	297.26	296.89	296.41	299.05	299.43	299.41	293.42	298.17	288.59	296.17	299.4	293.32	301.12	294.56	295.28	301.56	294.81	303.02	302.77	289.96
304.66	305.45	309.3	306.41	302.29	302.44	310.5	303.18	306.08	302.76	305.18	302.58	306.98	307.31	307	308.33	299.73	312.18	303.02	303.09	298.49	299.9	301.09	302	303.45	302.11	300.5	306.07	303.01	302.01	306.61	309.47	309.31	305.89	307.84	310.62	302.65	311.45	313.2	299.07	304.96	305.04	308.02	308.84	301.67	309.13	300.17	304.29	303.89	301.45
330.5	324.65	321.44	333.44	331.47	327.11	326.45	324.86	321.07	325.1	326.66	331.8	331.41	321.91	328.39	331.4	326.15	333.32	325.7	326.82	330.6	329.99	322.42	328.95	335.14	324.24	318.79	326.72	333.8	329.45	328.61	331.08	326.99	325.76	327.32	325.61	328.12	327.78	325.38	322.44	329.66	320.65	325.18	328.5	327.03	331.93	336.07	337.38	323.94	330.65
316.42	317	314.12	316.67	312.14	313.67	318.03	314.82	315.88	312.84	315.73	307.14	310.94	315.86	310.08	314.77	315.17	311	315.18	316.56	309.86	313.24	306.76	308.73	312.31	318.39	305.58	314.12	311.6	316.33	318.34	308.92	320.77	307.41	312.95	316.7	315.14	313.84	321.04	313.78	314.25	313.83	320.38	319.14	315.92	314.21	318.72	312.34	311.89	310.27
329.81	331.1	328.03	332.49	327.05	328.71	333.03	333.24	330.08	326.97	326.65	329.46	318.42	325.07	329.12	332.14	333.75	324.83	324.91	328.22	328.67	320.75	324.2	327.1	328.25	331.41	330.53	332.58	326.76	328.23	327.92	332.15	330.17	329.96	327.89	325.5	331.51	328	319.51	329.97	331.28	329.56	331.55	328.14	327.46	329.92	329.04	330.25	329.4	327.52
291.05	293.64	295.5	291.71	299.95	298.35	290.16	292.74	289.55	291.37	294.7	292.81	296.79	295.94	302.51	286.72	300.84	298.21	297.23	301.36	292.18	289.08	300.63	294.72	293.47	303.49	292.45	296.9	285.45	287.21	294.41	292.77	295.52	287.62	297.62	291.07	296.3	295.74	292.9	294.97	295.9	291.33	289.9	298.6	294.37	294	288.11	290.22	303.43	295.4
307.81	304.61	307.99	309.95	311.54	311.01	296.63	306.97	304.68	298.26	306	304.58	301.67	304.6	303.68	310.2	301.26	294.31	303.36	310.42	311.29	307.95	306.64	307.82	303.38	309.14	305.45	298.98	305.42	309.25	311.34	306.07	304.46	306.49	304.75	309.54	305.58	303.87	308.16	308.22	302.81	302.45	308.42	307.35	302.36	308.47	298.47	305.21	305.99	306
306.5	312.63	309.41	305.69	317.87	309.69	316.34	318.42	314.44	317.82	309.01	318.75	313.27	302.33	306.24	309.77	312.08	316.82	312.02	303.77	314.93	311.98	314.93	309.3	306.99	302.75	307.83	303.92	311.13	307.74	308.22	316.13	314.74	315.88	308.55	313.37	312.95	307.47	310.15	314.26	312.36	310.71	313.68	304.31	311.42	307.73	319.46	316.52	313.48	310.27
304.24	307.43	305.66	299.82	299.11	300.98	300.45	309	305.7	306.86	305.94	303.67	292.3	308.61	302.51	308.88	304.99	312.68	307.51	306.56	306.31	301.57	308.89	308.99	299.76	307.76	306.28	315.99	303.62	306.75	310.07	311.83	300.3	307.64	300.85	309.7	310.39	308.47	302.67	311.49	299.77	302.78	307.91	306.45	300.41	308.98	314.02	300.76	302.66	310.27
296.81	296.75	293.45	297.98	293.01	291.73	290.16	295.89	302.68	290.63	295.11	303.3	289.68	301.32	296.06	288.73	294.88	294.31	294.33	297.03	289.34	291.68	295.92	286.76	294.36	284.86	293.27	289.1	292.25	294.79	296.32	289.51	295.46	284	298.21	295.31	288.49	287.29	289.16	299.76	295.04	285.7	302.73	292.8	287.61	290.38	292.71	289.09	295.74	296.81
296.26	295.89	293.24	293.16	291.84	293.45	288.08	295.65	298.38	297.43	291.2	295.11	298.94	295.14	300.17	296.65	298.77	289.69	290.12	291.21	301.64	301.37	297.54	299.74	291.89	300.13	293.28	294.2	282.94	294.63	300.45	297.44	293.85	290.99	299.82	295.93	294.62	294.81	302.23	293.61	297.35	288.93	297.12	295.4	295.94	295.62	295.47	293.74	293.09	296.37
331.45	326.58	324.15	331.75	319.69	325.07	320.39	329.16	328.15	327.05	331.96	330.06	326.27	325.35	328.68	333.93	323.9	331.75	326.24	330.06	330.2	321.57	327.61	327.27	322.11	328.78	330.53	327.21	323.67	326.33	321.59	335.62	332.09	328.86	323.25	329.16	330.59	327.28	324.49	329.72	327.35	331.43	327.32	335.44	317.95	318.85	318.57	322.33	330.87	327.97
315.75	313.91	317.8	312.81	316.63	318.85	318.64	314.33	313.97	311.13	320.15	319.29	309.99	317.47	320.44	321.06	313.67	314.1	315.94	317.2	308.51	322	316.54	317.48	318.2	309.82	320.29	320.23	317.7	314.23	313.91	318.73	322.56	314.04	323.82	320.3	319.97	313.6	320.33	323.62	310.77	317.28	307.31	309.34	318.67	316.99	314.48	316.09	318.12	324.52
295.75	299.56	297.74	297.99	301.63	292.18	294.73	298.96	294.87	296.56	296.89	290.84	294.97	302.75	293.19	294.34	293.89	301.52	292.25	295.77	288.59	292.16	299.16	294.27	294.79	296.19	288.87	291.33	297.45	300.38	303.45	299.75	296.82	292.76	294.62	296.32	295.07	294.9	293	294.5	297.03	295.77	290.72	300.24	298.77	294.37	303.13	295.56	302.97	304.64
326.51	330.85	333.79	329.19	323.79	325.79	335.44	322.72	333.21	332.22	334.89	328.14	333.02	329.92	331.69	325.57	324.76	323.62	325.74	322.8	324.61	326.76	330.79	329.24	331.49	332.77	327.91	320.89	325.38	327.15	328.27	325.4	323.62	328.66	331.66	321.67	327.71	332.55	327.96	324.32	336.68	333.84	330.98	325.02	328.73	334.11	322.02	328.27	324.82	321.87
323.17	317.47	315.97	317.63	310.88	318.07	314.52	317.09	317.84	314.8	312.68	319.16	311.69	313.12	313.55	313.51	314.3	315.05	313.58	314.29	318.21	318.22	318.79	320.34	318.73	315.46	316.68	315.04	315.94	323.11	308.47	318.12	315.7	318.83	316.81	318.76	316.13	316.02	314.4	320.47	317.12	311.94	315.62	316.66	314.43	319.31	310.6	312.3	312.06	315.8
314.56	312.86	305.13	311.1	312.49	318.18	307.43	312.84	314.37	308.93	314.53	311.34	314.08	310.21	308.79	312.98	310.23	312.49	318.95	315.09	308.71	302.62	316.93	305.41	314.25	307.9	314.04	316.52	307.55	313.27	317.53	310.12	316.39	313.87	317.02	313.01	312.24	313.54	308.73	306.02	313.9	311.31	313.91	313.28	316.15	302.92	309.07	312.46	309.34	313.86
329.48	327.26	323.77	325.68	330.4	330.39	333.89	327.22	323.27	329.44	328.72	333.31	324.43	322.33	330.44	334.1	330.33	326.29	328.08	336.32	326.64	326.03	326.54	325.25	327.47	330.33	326.65	331.46	331.44	331.4	324.46	328.53	330.95	320.91	322.15	325.27	331.14	320.39	332.03	326.53	325.68	329.13	336.25	327.04	327.86	325.53	333.37	322.67	328.12	328.94
308.97	306.01	307.29	304.85	312.09	306.14	307.67	307.85	301.62	304.52	313.16	303.79	303.77	307.29	305.57	305.81	306.36	311.04	301.45	310.42	306.01	310.23	307.21	304.67	307.53	302.53	304.14	300.36	318.91	307.42	302.17	305.61	308.24	308.71	308.11	310.69	304.66	307.09	307.2	307.96	306.57	302.11	310.83	303.81	305.06	296.59	308.66	309	310.55	305.62
315.41	314.19	317.05	311.61	310.69	314.16	315.22	317.29	310.99	313.91	308.92	308.87	313.97	316.78	316.83	312.24	315.61	313.05	310.53	312.68	308.3	313.01	313.67	310.75	309.7	317.82	318.72	311.32	308.51	315.09	311.52	313.98	318.01	314.08	314.76	315.87	315.14	315.07	306.41	311.57	311.17	312.12	313.38	313.77	308.34	314.4	311.75	313.25	310.09	311.59
315.81	302.17	314.95	310.75	314.25	309.39	311.19	316.84	314.5	313.88	309.49	315.02	309.92	312.36	313.14	309.57	303.87	313.47	314.22	311.42	309.95	305.43	303.89	306.03	311.03	319.98	307.77	309.95	317.22	312.36	317.31	310.52	315.03	319.07	319.66	307.91	313.11	312.45	304.82	315.55	308.86	313.25	315.27	310.78	315.62	311.55	316.2	308.96	314.35	311.77
315.12	308.91	302.28	306.6	309.69	314.77	315.88	315.42	313.72	311.62	311.43	315.03	316.46	312.29	308.7	310.79	311.53	310.14	308.36	310.83	311.54	308.09	309.9	312.32	314.44	316.1	309.9	309.06	317.21	313.04	317.7	314.54	305.68	305.19	308.28	311.94	315.02	317.94	306.45	322.44	313.2	313.62	309.21	315.92	309.85	312.33	312.75	317.71	309.74	314.44
320.87	330.87	326.51	325.01	326.26	326.84	328.71	326.03	333.7	328.82	326.22	333.7	329.67	329.86	332.06	332.88	321.88	320.75	325.14	321.85	331.99	328.98	332.17	325.77	333.69	334.2	327.92	317.32	325.99	321.26	323.26	327.39	330.52	332.81	324.3	330.05	329.46	321.51	328.58	323.46	326.88	334.81	332.02	326.22	324.63	327.81	324.5	330.06	331.36	331.82
297.72	298.06	294	300.94	294.87	298.24	295.4	295.23	299.24	296.19	299.77	291.63	293.93	305.85	286.13	299.22	293.07	293.69	289.25	293.4	289.92	293.06	299.19	294.47	295.01	290.62	301.59	290.07	293.97	305.13	289.5	292.54	292.44	292.97	298.89	293.14	301.1	290.3	297.96	287.07	295.99	294.58	297.97	298.67	286.43	294.09	291.56	295.28	290.96	285.25
309.67	318.13	321.6	319.14	312.31	317.59	316.21	321.12	322.4	313.55	316.83	314.6	309.18	307.83	312.63	311.41	321.17	309.52	314	314.78	320.08	309.93	319.11	315.74	316.85	315.22	312.52	320.93	314.9	312.77	313.61	314.5	314.33	322.76	321.22	313.26	317.43	313.54	306.92	317.28	313.77	314.72	316.52	317.11	314.33	314.45	321.33	313.87	310.91	313.85
303.09	296.29	298.46	308.41	306.28	305.1	307.98	296.36	303.67	302.93	306.15	302.36	294.28	302.4	300.46	302.25	303.19	301.34	298.64	307.87	307.24	310.02	301.71	305.14	299.26	301.31	308.7	304.35	296.58	305.13	303.63	303.97	304.77	306.81	307.84	298.57	307.17	304.41	308.37	303.99	307.11	305.43	301.58	303.45	306.37	303.06	310.18	305.78	303.27	303.36
303.46	294.74	304.95	300.31	307.19	297.64	303.52	299.61	300.81	305.46	301.87	305.9	308.63	303.49	300.26	295.58	304.15	304.97	296.37	305.03	299.58	295	302.8	298.49	298.94	309.11	305.35	295.33	296.96	298.49	301.45	301.19	302.05	303.02	302.35	303.19	302.44	299.49	305.23	304.95	303.88	304.95	303.92	300.73	304.7	302.8	304.38	299.06	306.04	305.83
303.92	285.68	299.42	300.22	301.07	292.34	297.21	299.66	290.98	298.13	298.8	297.52	290.17	296.57	291.41	291.44	294.79	296.51	300.67	296.36	293.55	300.32	304.04	295.69	293.07	293.71	296.99	296.22	290.9	298.92	300.21	290.64	297.39	291.61	292.1	297.56	292.11	306.96	303.27	298.09	294.48	295.08	298.03	294.93	302.75	288.59	298.84	295.27	296.99	297.72
318.11	311.98	315.07	320.81	315.38	308.85	315.56	316.83	308.39	320.96	314.46	318.53	313.08	319.09	321.52	317.47	318.42	315.95	313.27	311.25	310.19	315.34	314.52	314.99	321.27	311.01	319.45	316.51	313.48	318.94	308.69	314.11	321.81	307.48	317.03	319.44	311.5	314.55	307.35	314.66	314.37	312.88	315.57	319.23	322.87	322.52	314.06	313.62	315.69	315.67
326.64	322.83	331.34	331.87	318.81	322.09	325.34	323.88	318.24	328.83	320.02	326.84	317.61	323.68	328.73	326.23	323.83	327.38	325.34	326.06	325.1	323.23	324.56	327.62	329.95	327.67	324.53	325.48	324.44	331.92	319.89	324.22	325.42	327.8	323.12	325	327.85	316.81	325.64	324.63	326.18	335.13	321.38	323.67	321.63	320.73	322.38	325.88	326.51	327.79
318.16	322.14	322.35	315.41	319.91	315.44	316.65	307.02	313.35	312.46	315.45	314.12	312.95	315.57	314.46	311.57	322.05	321.57	314.9	318.78	308.4	312.69	312.3	316.41	309.07	317.15	318.62	313.48	318.16	311.99	319.39	311.98	310.04	307.51	313.19	316.84	317.26	315.32	321.85	314.37	316.33	315.71	308.33	313.82	311.23	320.23	320.22	315.58	316.18	310.02
306.61	303.41	307.9	313.49	300.33	301.26	307.58	307.86	306.4	305.49	309.01	305.71	302.75	301.34	313.9	305.74	309.55	304.91	303.11	302.55	302.42	302.97	302	305.07	304.7	306.8	311.18	309.52	305.08	302.18	304.42	306.8	304.87	305.38	304.47	311.3	299.26	299.04	302.08	313.33	309.25	301.5	301.9	303.49	309.4	309.34	300.34	308.58	305.26	302.71
302.04	300.03	298.35	301.63	296.37	300.91	297.62	300.86	299.79	297.81	296.34	296.44	300.85	301.49	295.26	300.66	295.09	302.23	296.83	302.34	293.02	296.31	298.55	298.9	297.5	300.34	301.22	300.53	299	299.03	298.58	304.59	296.89	304.96	297.13	300.6	303.76	302.78	301.56	296.03	299.08	304.1	297.28	302.61	306.64	302.85	304.11	300.46	302.46	294.62
305.76	303.81	301.2	303.59	304.38	301.72	301.9	304.1	305.63	298.67	304.26	304.1	305.62	304.62	303.21	300.72	299.33	305.25	303.88	302.33	303.79	298.47	305.09	310.03	299.96	304.86	298.58	301.86	302.57	303.74	300.37	303.88	302.31	295.93	299.54	304.3	305.44	304.49	308.38	302.6	304.88	310.21	307.85	307.13	302.87	302.42	309.42	307.21	302.11	299.04
329.64	323.1	325.01	333.68	330.88	324.76	318.32	330.87	324.1	323.14	324.19	317.26	324.19	328.54	328.6	326.9	327.06	314.09	335.83	326.86	324.83	318.92	318.78	335.96	317.75	321.51	325.86	330.7	321.64	327.8	324.59	320.15	320.77	328.15	325.97	324.26	334.49	326.73	325.7	325.21	329.07	328.03	317.62	325.32	320.01	322.52	318.18	320.3	316.74	328.81
307.65	309.38	303.42	303.09	315.55	304.29	308.76	304.6	307.83	308.98	308.31	300.71	306.37	302.07	302.95	307.75	309.87	292.04	305.07	304.38	304.91	312.21	304.52	306.63	308.04	300.75	302.54	305.51	305.3	305.07	304.22	302.53	305.94	300.07	307.84	305.6	303.97	304.26	300.49	303.89	310.05	310.43	303.51	298.93	300.92	301.74	303.25	299.92	312.22	298.32
310.33	310.45	305.59	304.22	315.23	308.53	311.1	313.71	305.11	303.4	312.37	305.52	303.42	303.51	303.23	309.52	311.29	311.07	304.9	304.28	304.78	306.85	303.64	303.81	309.1	300.43	302.87	311.24	303.9	295.25	308.95	309.98	309.94	299.95	307.35	304.38	312.67	313.17	303.76	307.31	300.62	301.43	302.17	303.87	308.18	305.76	309.01	292.63	308.53	310.35
309.57	306.75	312.84	306.13	302.75	301.68	310.29	301.54	299.79	305.78	305.84	302.56	303.2	305.09	316.57	311.75	301.07	306.88	303.11	301.45	306.22	306.74	308.3	304.36	306.05	303.13	303.88	302.57	305.14	306.48	300.93	311.55	302.89	306.47	304.73	303.09	307.99	301.1	314.69	304.69	299.29	307.74	306.38	301.5	307.78	302.66	305.55	305.89	306.75	307.5
296.33	294.42	290.86	292.09	294.76	290.92	299.91	294.2	291.59	294.81	295.02	289.13	293.12	293.81	290.38	292.51	290.26	294.42	296.37	292.89	296.42	297.67	294.12	289.32	298.59	300.78	279.91	291.42	295.47	296.35	287.53	293.75	290.44	297.27	285.4	292.91	295.43	304.99	295.51	295.88	293.16	295.93	293.24	292.46	289.14	291.6	285.89	301.88	296.55	298.68
322.19	319.93	324.03	332.26	321.94	318.57	328.62	327.65	320.35	319.57	320.57	331.3	328.74	320.11	321.25	327.92	315.69	317.9	321.77	335.23	323.36	330.08	321.95	324.56	327.55	318.19	320.52	330.48	327.16	318.78	313.16	321.87	325.89	325.2	325.56	329.49	331.4	318.74	323.81	319.17	325.2	323.93	327.29	318.21	330.78	330.22	325.49	321.6	324	320.54
310.79	301.42	300.1	305.29	306.2	307.38	303.18	313.11	305.17	300.7	309.08	302.16	316.69	308.62	303.42	300.32	305.46	308.78	306.62	308.96	302.27	307.16	308.63	303.74	306.08	315.1	305.26	299.42	312.18	312.4	301.91	306.92	315.26	302.57	298.21	306.95	306.39	304.63	308.84	307.85	302.25	302.55	312.58	303.46	300.29	304.8	304.85	301.89	301.52	305.43
302.81	304.08	303.77	311.65	303.6	308.22	306.4	297.62	305.34	298.66	302.88	298.47	300.21	300.99	303.31	306.22	307.66	314.48	302.64	304.69	306.39	306.29	304.98	308.87	311.15	310.25	300.57	304.9	301.46	303.76	307.29	299.77	308.94	294.67	305.86	303.96	299.31	303.65	302.38	307.88	303.06	301.87	302.12	304.96	304.94	309.3	307.74	301.41	310.1	300.94
314.05	313.73	315.9	320.95	320.19	315.6	311.97	316.83	313.05	316.77	311.45	317	311.16	322.46	310.94	315.78	324.36	309.7	309.02	314.98	314.63	305.59	322.02	315.92	311	313.74	307.74	311.94	315.9	314.56	311.57	318.06	315.18	312.05	319.27	315.63	311.76	311.33	317.86	314.17	317.68	321.22	311.79	310.2	315.49	323.73	323.1	317.67	314.52	316.62
296.92	296.01	299.23	305.85	304.58	299.62	302.98	303.58	300.23	303.15	309.51	298.8	297.67	299.13	304.9	299.21	293.07	300.59	298.37	300.13	297.2	300.52	303.69	301.4	303.89	295.21	300.29	301.8	294.97	302.84	309.96	300	303.66	296.82	295.88	298.97	306.14	302.08	300.67	303.65	302.15	298.86	298.29	296.15	301.05	297.9	299.97	305.62	307.78	297.98
312.27	313.95	321.87	310.44	308.79	310.83	317.94	312.51	319.58	312.71	305.45	316.4	311	310.01	308.27	314.47	319.75	314.32	310.46	317.23	312.21	314.22	314.23	313.85	314.16	308.03	313.63	308.84	308.08	310.13	315.38	311.5	312.85	320.48	312.08	315.79	309.8	317.78	313.45	310.36	313.31	318.72	311.21	325.42	312.62	316.42	308.33	314.9	313.98	317.18
293.13	297.53	285.09	296.27	294.5	289.68	296.54	293.49	301.65	297.08	291.6	300.62	293.44	289.75	294.53	289.76	299.55	298.24	298.82	290.57	298.62	294.37	300.6	290.05	298.41	291.93	294.94	298.38	299.69	298.34	289.18	298.52	288.67	286.6	298.69	297.18	298.41	292.43	294.39	299.78	294.06	309.22	290.18	290.43	297.03	303.34	296.11	293.21	287.57	302.7
314.84	309.12	309.61	314.14	313.19	313.44	313.62	311.04	312.67	310.17	314.33	314.18	313.3	318.53	318.39	307.17	316	312.43	318.49	319.37	322.75	318.53	312.25	312.22	306.52	322.48	308.78	309.75	306.1	300.78	307.65	316.06	310.1	310.44	310.37	317.35	312.34	307.19	307.41	309.97	312.21	312.18	307.5	309.94	312.7	318.67	311.41	316.24	308.25	308.55
313.99	304.88	299.81	306.13	309.81	307.17	305.72	301.33	303.9	304.04	307.02	304.4	307.87	308.6	309.65	303.17	310.57	308.22	299.49	310.48	299.79	304.2	309.37	306.63	303.34	304.63	294.87	303.71	308.19	308.13	305.42	306.57	308.94	309.14	306.17	303.95	293.43	298.85	307.1	303.42	295.08	302.78	306.27	304.89	309.58	310.34	305.76	311.78	306.32	304.88
328.26	329.89	331.89	326.39	334.77	330.26	324.35	331.71	334.87	325.6	332.6	325.82	321.76	323.62	326.53	324.68	328.5	327.19	321.61	330	323.84	333.61	326.16	319.83	323.74	331.84	323.03	328.06	325.44	323.19	323.89	326.8	320.76	324.84	334.81	325.88	326.09	324.92	327.97	335.89	332.49	338.02	330.7	324.41	325.51	334.1	328.52	330.57	325.67	327.98
307.59	306.26	304.53	301.11	310.69	304.09	308.78	301.6	306.46	303.76	307.26	300.24	299.15	309.55	304.43	305.03	300.04	299.44	305.76	300.39	304.73	297.21	305.36	304.97	306.32	305.85	303.69	303.9	298.69	297.76	298.82	315.45	303.48	301.59	310.44	311.63	301.63	305.19	309.18	307.3	305.18	309.15	297.45	302.18	313.22	296.02	302.03	312.32	312.19	306.89
300.04	307.42	303.37	307.72	299.23	307.71	298.37	300.61	307.05	297.07	301.29	305.58	307.42	299.71	303.26	304.03	310.9	301.91	300.66	302.83	299.5	305.62	303.89	293.24	305.91	306.54	309.47	297.55	307.36	303.79	305.62	303.88	301.6	301.48	306.21	306.62	303.69	306.39	304.42	299.32	308.38	305.39	295.9	299.64	301.44	311.75	303.38	312.37	304.54	302.99
293.94	293.51	302.77	297.91	294.51	299.17	294.35	294.23	297.26	297.62	299.07	298.02	298.59	297.9	300.26	293.74	298.81	299.99	306.42	298.72	289.75	302.78	293.93	293.3	298.81	296.44	293.91	298.07	299.14	299.26	294.84	293.77	300.72	291.65	297.42	295.24	292.76	295.32	287.48	286.9	300.25	296.53	289.92	297.26	299.31	297.82	296.55	286.3	301.45	300.48
317.45	312.92	307.13	314.31	315.87	319.03	308.5	318.07	317.57	314.08	307.51	317.29	316.12	314.02	315.56	308.35	318.81	312.01	316.18	309.95	318.39	308.18	311.28	313.58	313.07	310.13	318.49	312.73	312.28	320.13	312.45	313.68	319.5	312.33	312.43	311.49	320.45	308.47	318.21	314.9	306.08	308.61	310.41	311.47	313.07	312.97	315.13	311	318.54	309.49
299.86	302.8	304.49	297.88	307.25	300.83	300.08	300.02	295.23	295.69	302.84	297	295.76	302.82	298.84	298.62	298.34	305.68	304.54	299.89	298.08	302.34	292.46	303.61	299.17	304.95	302.51	299.9	305.21	307.06	300.46	297.18	302.33	299.52	300.03	306.3	297.79	303	300.28	303.08	294.29	295.97	296.37	302.8	293.95	292.15	296.24	299.19	303.56	306.18
299.15	307.62	302.75	307.75	294.12	315.6	302.97	301.72	304.22	300.11	303.88	304.41	308.91	299.19	304.11	306.39	304.96	307.79	301.83	305.98	307.02	292.5	301.9	297.49	304.97	308.69	305.43	297.07	303.83	304.42	299.96	300.74	303.14	299.34	304.82	309.82	315.73	300.19	298.69	299.68	303.27	300.82	301.28	304.9	305.35	303.8	303.13	295.2	306.7	300.87
298.93	302.08	316.59	304.42	303.99	305.11	309.78	303.52	307.36	301.1	306.99	302.4	304.44	301.14	299.66	303.77	303.16	304.57	306.09	299.91	303.34	303.42	306.44	304.72	304.68	310.14	307.65	305.48	306.16	309.11	309.55	303.6	303.18	296.35	308.97	309.33	303.05	302.14	300.5	310.09	300.74	297.73	303.83	307.84	303.79	303.05	305.04	308.74	312.02	305.93
316.02	315.83	315.18	313.74	322.72	316	318.05	317.07	323.04	320.59	322.57	314.39	317.38	321.3	317.67	318.83	312.99	315.41	321.11	319.55	317.57	312.88	313.64	317.57	316.39	315.02	319.55	325.41	322.11	319.76	321.04	322.28	320.29	320.23	318.62	317.38	312.14	316.89	321.98	316.81	322.48	316.59	316.01	316.49	318.59	313.56	316.66	324.02	314.64	316.88
300.8	298.88	297.68	297.54	296.33	303.69	302.32	294.42	295.41	303.8	297.18	301.97	294.38	296.52	302.27	294.26	302.1	295.35	303.41	291.57	298.78	297.93	296.9	295.69	297.96	296.16	296.1	298.32	298.49	295.38	297.92	295.01	297.45	292.86	297.47	295.87	293.97	298.55	302.96	292.34	296.41	298.91	296.34	291.45	292.62	295.58	297.05	296.33	294.14	300.49
304.72	311.62	311.07	310.13	307.19	307.52	311.35	309.45	304.93	307.33	307.25	307.54	315.25	306.05	305.61	312.8	311.85	310.14	308.02	310.86	311.95	311.6	300.46	312.49	311.7	309.58	307.45	313.81	307.93	304.1	314	308.52	318.33	310.19	312.01	309.11	306.75	307.47	314.69	314.6	311.53	313.09	321.58	302.39	303.51	313.45	303.02	307.99	304.1	309.83
304.56	304.96	307.95	307.93	301.33	311.41	297.77	308.42	299.13	303.57	307.24	302.78	310.54	305.97	307.22	300.83	305.95	304.81	303.72	305.76	305.36	305.47	294.12	303.61	307.11	303.48	296.95	310.85	304.69	298.41	302.67	311.69	311.19	305.67	300.81	299.36	309.62	301.26	303.52	301.97	300.69	307.58	301.11	303.23	300.98	300.58	299.41	297.98	301.26	301.45
332.02	327.81	334	326.92	324.3	332.54	332.31	328.21	328.16	326.84	324.97	332.62	325.18	320.42	328.38	326.91	326.22	322.77	329.51	335.99	324.16	324.99	325.23	326.07	330.07	336.03	322.9	328.44	324.72	328.56	317.95	325.24	327.4	329.97	326.46	325.71	325.76	333.28	332.84	327.25	331.84	338.95	322.58	327.74	335.83	334.19	329.66	325.35	326.72	335.56
305.58	311.88	303.22	316.09	314.48	310.97	310.84	309.15	308.55	301.12	307.15	315.93	310.32	302.68	303.63	304.77	306.26	311.15	309.47	304.14	310.03	305.18	303.02	305.01	316.7	317.38	307.69	309.94	312.15	315.06	308.24	303.71	311.66	308.17	308.02	312.23	312.74	309.9	314.18	309.65	301.81	310.01	314.7	302.89	310.84	309.1	314.74	311.62	311.63	308.25
311.17	317.78	316.18	322.88	316.77	314.95	319.45	313.6	312.24	315.44	319.21	314.68	312.07	315	316.46	311.7	317.86	309.13	312.75	318.62	312.71	316.61	313.88	307.08	316.08	316.95	308.85	315.59	318.81	316.65	318.99	314.05	315.49	317.38	313.11	315.77	311.74	316.99	309.37	311.72	317.43	317.33	326.19	310.25	308.25	315.06	317.13	314.34	319.56	314.43
299.32	302.16	300.54	295.46	300.13	303.03	304.1	302.5	298.67	298.11	299.56	298.7	306.2	308.51	297.73	297.56	302.64	305.24	300.98	297.98	290.27	301.87	301.68	296.23	295.2	296.9	300.28	303.58	301.26	300.39	294.07	299.19	297.47	290.45	305.12	302.75	301.28	304.16	305.89	303.28	300.75	299.62	300.87	302.99	294.72	299.18	292.2	302.36	303.87	293.4
316.16	313.05	313.85	318.53	309.44	312.68	308.65	308.17	318.17	317.52	315.1	317.47	314.73	315.48	312.7	316.07	313.83	314.65	313.06	315.96	314.23	315.2	311.23	307.98	317.33	320.85	321.33	317.74	317.16	317.82	321.6	313.77	314.62	309.81	315.4	321.1	313.47	319.37	312.23	314.97	314.79	313.78	315.87	315.6	317.46	317.04	310.58	316.04	313.68	318.19
303.25	303.8	298.49	294.39	296.73	306.59	310.76	299.32	297.84	309.78	301.82	309.17	307.01	307.58	309.27	304.67	305.36	310.7	305.38	307.13	305.37	306.14	299.62	303.78	303.93	295.9	301.02	298.42	300.67	305.79	305.37	298.87	303.94	309.89	304.79	305.05	296.68	298.75	303.26	303.77	302.16	301.92	296.92	300.48	303	305.49	302.64	307.72	303.29	305.14
329.53	327.31	330.69	325.52	321.44	336.22	328.55	330.29	328.5	338.34	324.87	329.35	335.18	334.1	329.5	331.19	330.52	330.02	327.8	318.74	334.55	324.75	331.1	325.74	333.39	326.24	326.43	319.39	327.91	331.29	325.43	329.44	326.02	326.34	335.59	332.59	326.16	330.13	323.26	325.74	330.03	321.27	332.56	333.24	324.55	323.95	330.32	332.62	327.27	328.68
298.7	297.2	303.8	302.62	304.51	297.99	295.89	300.9	306.4	302.78	301.43	299.58	295.91	298.89	301.3	296.61	303.4	295.97	294.54	309.37	305.64	303.44	295.9	292.7	299.73	307.39	296.14	298.48	307.69	298.31	295.77	309.95	306.86	305.4	310.05	304.4	304.15	301.81	298.41	297.98	299.36	306.12	303.27	291.18	296.78	299.47	307.39	301.04	309.74	300.07
330.95	330.89	329.83	324.56	320.49	323	325.28	323.96	332.11	324.45	330.21	317.47	314.06	321.89	325.59	323.14	323.9	329.31	330.3	328.03	330.14	330.3	326.27	332.62	321.85	335.26	323.31	328.89	329.65	318.82	330.78	325.21	331.33	332.46	330.59	325.39	327.18	326.86	331.58	329.17	322.21	329.59	317.09	333.31	331.6	330.35	327.48	335.48	323.97	327.4
299.12	299.95	301.64	296.97	300.32	304.22	304.61	300.39	304.97	297.05	298.78	308.52	298.2	295.7	307.08	300.16	299.75	301.43	301.82	295.54	301.9	304.9	306.45	304.04	298.81	302.69	311.84	299.6	301.25	303.84	300.86	304.1	299.32	303.13	305.04	302.27	302.98	300.28	301.89	296.51	299.63	294.79	303	306.29	306.73	295.29	296.32	301.11	303.84	295
299.57	306.12	310.05	301.11	306.68	300.71	303.35	301.05	305.21	302.54	308.48	311.94	306.14	306.49	309.25	309.95	306.24	306.46	298.65	306.36	300.5	304.3	300.81	305.05	307.54	304.31	311.89	305.82	310.45	301.9	306.16	306.36	305.82	305.9	308.67	309.08	295.71	302.67	305.33	295.88	308.8	301.28	308.58	307.13	301.68	305.69	305.4	310.3	292.68	306.48
317.36	309.42	308.26	315.05	309.43	316.71	311.75	318.18	315.95	310.66	309.81	318.17	316.2	316.16	308.78	305.94	303.85	314.51	310.42	313.68	308.06	314.17	310.88	309.63	316.14	311.42	313.15	315.59	307.41	311.32	307.12	308.7	315.81	310.74	313.47	309.24	313.13	310.67	313.88	311.81	319.64	309.78	318.66	311.63	307.21	311.47	307.76	312.75	310.55	311.09
319.16	327.95	332.05	330.36	330.71	326.98	337.78	328.16	325.08	323.31	321.69	330.41	331.58	329.7	323.5	329.11	333.15	333.32	324.55	330.11	329.48	322.77	332.6	328.93	327.03	324.98	331.28	323.17	326.92	326.38	329.67	328.77	325.25	326.83	327.34	330.3	321.7	327.26	324.38	326.4	330.13	333.29	333.91	320.11	330.81	330.27	330.04	329.47	326.97	322.24
299.66	297.6	303.04	301.01	292.72	303.39	300.23	308.13	299.01	307.01	298.44	303.25	308.75	296.71	302.07	302.47	292.82	302.9	293.1	304.73	300.06	305.58	299.76	302.56	302.35	295.27	296.62	299.97	303.1	295.5	298.27	302.43	303.97	300.24	297.51	310.08	296.88	302.11	300.51	302.58	297.59	296.6	300.52	297.93	307.22	304.43	298.21	297.42	297.21	297.05
324.13	323.94	324.57	328.13	320.89	320.55	322.67	323.55	320.96	327.44	321.92	323.72	324.79	323.1	326.6	327.63	330.13	331.23	325.23	329.6	326.47	319.82	329.35	334.13	320.64	325.99	325.43	325.66	327.87	325.94	327.29	325.36	326.78	324.2	325.93	321.19	333.74	319.38	330.11	322.84	322.3	329.1	323.47	326.43	327.33	328.73	324.11	319.9	322.66	324.8
311.84	313.4	312.54	319.09	313.72	309.25	310.14	312.4	315.47	313.2	314.46	316.08	316.16	324.14	318.86	307.99	319.31	322.23	309.81	306.99	311.56	307.85	323.07	315.73	313.42	310	304.15	315.22	315.5	313.33	314.87	313.96	313.22	311.88	307.15	306.31	314.36	308.16	312.86	307.28	316.66	309.49	318.51	314.46	312.83	319.41	311.33	314.7	312	314.96
306.92	307.12	297.5	296.01	299.55	308.07	304.01	300.54	306.67	302.42	309.72	301.21	300.15	296.32	306.78	298.48	306.11	298.24	302.68	308.44	301.04	297.19	306.3	300.75	304.26	302.48	304.39	298.68	299.9	303.95	304.18	297.06	299.13	305.83	306.11	304.52	306.56	302.44	306.25	303.9	300.18	299.73	306.45	296.56	303.58	308.96	300.45	300.43	301.11	303.88
314.93	317.97	317.54	325.11	319.57	312.83	319.42	319.89	318.71	318.73	309.39	316.78	318.08	312.11	321.78	316.98	316.88	320.69	323.03	314.02	320.92	316.03	318.48	321.1	318.74	319.46	324.69	321.82	309.2	317.26	318.9	319.72	321.44	314.83	315.22	309.98	320.7	319.15	321.16	313.95	309.31	319.45	320.54	319.02	318.32	317.17	324.13	316.54	322.84	313.93
310.85	321.36	316.61	312.33	314.44	312.48	315.19	317.63	315.42	311.56	309.46	315.16	314.48	308.43	315.96	311.75	313.97	312.05	318.64	306	303.87	312.49	315.42	306.95	311.42	314.76	306.18	310.45	310.83	310.16	314.75	316.44	313.79	312.28	308.17	304.58	312.18	311.71	310.54	319.88	310.01	317.52	313.63	314.91	313.38	321.31	312.47	313.03	308.85	310.85
305.77	308.04	308.21	305.16	307.03	304.75	302.03	303.43	305.23	311.56	307.41	306.01	298.86	303.65	308.19	301.55	311.42	310.84	307.45	310.34	311.31	307.41	306.63	299.08	306.52	306.15	307.55	309.17	307.16	298.94	298.36	305.38	306.96	302.73	307.86	304.81	310.96	303.09	307.79	306.14	303.75	304.74	296.8	301.76	300.44	312.1	305.69	294.95	300.85	303.73
325.09	330.12	335.21	320.33	330.43	325.86	324.04	328.23	322.1	332.79	329.64	326.36	328.79	330.72	322.74	325.92	333.29	325.45	320.45	332.45	326.46	322.63	326.69	319.47	321.16	328.92	328.91	324.55	330.39	327.92	330.43	333.87	327.66	326.25	328.9	326	325.98	326.86	332.61	330.12	324.25	326.49	330.02	332.48	328.91	327.97	323.97	331.75	323	329.84
320.35	315.22	312.71	306.35	313.32	311.78	314.73	312.9	315.38	319.67	314.43	317.42	310.68	311.26	311.49	311.2	314.47	316.1	314.97	318.66	315.51	313	314.8	327.57	309.56	309.67	313.7	321.62	319.1	318.18	318.3	310.79	324.18	315.48	315.1	314.88	314.93	315.5	307.29	316.2	315.78	307.1	311.4	317.52	318.61	316.23	316.51	316.43	312.38	307.19
309.64	314.7	318.85	314.43	308.67	310.59	313.34	318.59	311.3	318.04	313.86	314.82	313.33	316.18	310.1	315.95	318.54	313.29	314.2	306.01	317.7	311.85	311.74	315.06	314.06	314.37	317.63	317.52	318.46	313.05	316.73	306	308.95	318.93	322.14	317.38	315.01	316.59	316.05	318.35	314.38	322.29	315.53	308.93	315.21	311.3	315.4	310.5	315.76	313.99
303.41	302.55	301.59	304.7	302.27	307.78	303.16	301.57	303.96	304.71	304.33	305.48	305.7	304.22	305.06	306.41	296.93	301.92	305.75	309.89	308.26	304.39	303.64	304.47	304.79	298.08	306.69	306.61	297.09	299.76	306.69	300.8	308.89	304.65	299.55	304.16	299.86	304.13	308.76	302.39	304.34	296.84	310.6	302.26	305.86	299.38	298.48	305.21	301.31	305.28
304.62	310.01	309.28	304.43	311.12	299.94	310.29	308.86	303.48	301.64	313.73	300.51	304.38	310.87	304.01	309.28	299.39	299.73	307.92	301.3	308.02	304.93	304.66	312.25	307.58	312.95	301.07	313.15	311.01	307.3	302.69	306.64	306.74	304.72	312.57	300.34	296.14	307.71	301.31	305.36	300.04	299.07	302.61	301.3	306.09	300.69	303.65	307.47	308.59	302.04
301.58	315	310.37	303.12	305.36	299	301.04	302.67	310.13	307.28	301.07	306.73	303.84	309.24	310.34	301.39	303.3	310.07	303.55	296.22	308.14	302.86	305.16	300.49	311	298.77	304.21	301.82	296.89	306.06	308.84	306.72	302.75	308.39	304.13	302.95	301.22	304.84	300.59	301.05	306.74	303.94	296.4	300.15	302.88	312.83	303.48	301.67	303.63	302.62
313.64	315.49	311.33	316.56	311.48	313.13	310.11	310.95	313.65	310.39	314.49	312.45	317.13	318.48	309.39	315.6	316.62	309.62	312.92	306.24	314.09	320.84	311.4	314.66	314.55	312.91	314.36	308.89	312.59	313.13	317.77	314.59	308.13	316.93	317.03	307.65	312.82	315.74	314.82	312.5	310.08	314.22	318.94	313.48	307.88	307.57	320.16	312.86	315.97	306.64
298.73	306.58	306.33	310.95	308.6	306.44	311.29	298	303.27	311.49	301.84	299.08	297.69	304.54	303.66	304.28	298.32	309.42	299.51	301.49	301.32	306.09	303.9	318.67	306.29	311.62	303.84	312.99	302.76	304.08	303.04	306.03	308.54	299.63	313.93	305.17	311.42	308.3	301.79	305.97	310.72	305.59	295.34	298.27	310.56	302.2	300.73	313.05	300.02	305.78
314.08	305.79	308.26	312.11	308.17	312.35	312.41	307.53	307.78	312.04	317.78	306.66	315.78	311.92	311.53	310.16	304.43	317.59	315.32	316.03	311.27	311.75	311.37	312.48	314.59	310.75	311.91	315.08	310.6	310.99	310.53	307.49	317.64	309.28	312.77	311.73	311.47	312.51	313.58	305.92	301.96	310.89	315.53	311.18	313.93	309.78	311.64	317.49	315.65	309.13
297.57	298.25	304.27	297.6	311.69	304.45	303.81	294.68	302.98	306.37	308.41	307.89	309.3	303.32	305.87	300.6	306.88	300.74	300.69	304.05	301.57	307.85	302.58	308.84	310.31	296.52	302.37	298	307.91	304.92	302.34	303.42	303.61	303.41	305.8	306.84	304.54	303.61	301.66	301.48	305.26	298.42	304.6	306.69	299.41	304.95	296.42	293.7	303.22	307.94
295.9	297.17	300.84	294.09	303.38	304.6	299.04	297.2	309.83	300.42	301.91	294.97	302.54	299.92	305.49	294.4	301.98	300.27	295.78	299.05	301.36	296.94	306.25	300.47	305.14	301.8	301.87	300.37	300.63	296.38	297.44	297.62	293.9	297.73	302.85	296.43	304.23	297.47	300.17	295.6	300.66	300.16	292.32	303.64	296.41	300.53	306.17	300.57	299.47	301.77
315.98	315.74	310.78	316.73	305.34	312.42	311.38	306.95	314.19	312.09	322.11	314.75	310.28	317.67	317.23	313.97	319.6	313.7	313.94	316.47	307.36	314.57	316.96	319.48	309.45	312.66	310.63	315.76	320.37	310.12	314.79	312.56	318.86	304.02	312.79	309.3	313.26	310.45	316.8	317.58	318.18	313.47	307.04	321.69	308.16	315.62	310.74	312.36	320.3	308.81
319.55	309.96	311.52	317.82	314.58	320.17	313.54	306.07	313.36	309.2	313.33	315.37	314.8	313.86	313.06	319.06	318.21	316.62	314.56	316.88	314.51	321.54	313.09	315.75	320.79	318.07	312.23	321.54	302.77	310.1	317.62	311.33	319.52	310.24	316.24	313.53	310.71	316.61	314.52	314.91	314.43	319.87	314.02	321.19	311.79	313.78	312.5	311.93	312.07	311.53
305.95	307.14	303.56	311.41	302.92	306.46	317.99	307.35	307.79	305.79	304.75	306.41	303.48	305.08	312.65	310.32	306.22	306.05	307.6	308.99	310.9	307.09	314.59	308.58	311.35	303.76	303.57	312.13	303.91	302.86	305.79	312.14	306.92	305.57	304.21	308.87	304.07	304.43	303.7	307.38	304.46	308.3	305.43	308.7	310.37	301.93	301.84	297.01	296.32	313.01
312.71	303.31	309.55	300.3	299.26	302.64	291.69	306.98	297.26	304.26	303.03	305.66	300.89	303.6	304.01	303.39	301.99	301.73	302.23	307.96	302.19	306.75	308.68	299.16	298.99	307.16	302.53	299.52	308.97	303.33	306.64	308	304.06	300.22	308.74	298.07	304.19	300.98	313.19	303.47	307.47	302.01	304.44	302.92	307.79	299.68	302.68	308.02	304.54	312.67
311.58	308.91	309.22	304.2	303.6	312.46	310.05	307.86	310.42	305.23	310.75	305.91	305.41	314.82	307.38	315.1	309.32	302.84	308.62	312.92	306.22	309.73	306.06	315	315.02	307.91	308.19	305.12	307.33	310.04	305.5	306.61	303.15	306.03	311.17	314.22	311.58	306.22	310.78	313.18	308.56	304.77	307.3	314.56	310.96	309.3	313.4	306.87	315.23	311.54
300.82	302.94	304.97	300.15	309.56	303.09	299.6	313.03	305.63	302.73	291.25	303.83	307.42	298.52	304.61	303.85	302.72	308.75	301.61	311.81	309.74	302.65	305.87	299.83	299.71	300.97	299.32	302.01	292.98	312.18	302.83	299.53	304.35	296.63	309.89	302.05	306.15	300.98	304.94	300.24	304.73	306.77	303.58	302.39	301.72	299.74	307.58	305.08	295.48	307.29
313.93	323.54	319.39	314.89	320.27	314.31	322.57	318.47	310.85	317.49	310.53	313.42	314.43	316.53	315.65	318.89	314.66	318.58	316.33	317.22	318.13	324.93	319.24	315.48	326.45	314.04	316.61	319.69	317.36	317.73	318.81	319.26	323.49	310.03	317.23	320.61	314.51	314.51	321.06	320.2	317.89	319.43	317.57	312.84	319.26	310.51	320.35	312.34	313.17	319.32
318.61	322.06	311.87	316.41	312.16	311.42	318.16	314.86	306.48	310.77	317.88	312.51	325.49	316.67	314.19	319.48	322.02	312.25	316.21	317.03	319.71	310.16	307.2	316.11	308.56	316.61	312.59	322.3	314.49	315.87	309.87	314.75	312.33	314.08	313.21	312.01	315	312.03	321.35	318.19	313.97	315	315.23	318.73	314.11	317.29	323.02	317.02	314.46	314.42
320.69	315.13	322.02	315.19	323.4	320.33	319.56	315.71	322.01	314.3	323.14	329.89	317.34	316.96	325.85	321.5	315.08	325.14	312.92	322.06	320.47	320.07	311.59	316.7	314.21	314.8	316.18	322.69	321.32	321.94	317.3	322.29	313.65	321.87	320.85	316.63	321.86	320.61	314.68	316.07	324.5	319.36	320.99	318.2	317.92	317.11	316.47	322.51	318.46	321.55
301.72	305.15	301.92	305.69	294.86	297.26	303.66	308.6	304.95	305.59	301.13	304.33	302.88	304.48	301.53	302.77	307.54	308.48	299.58	308.15	300.91	310.09	297.97	299.75	303.73	304	300.72	300.98	304.63	303.22	297.42	305.38	295.4	299.09	298.14	302.19	295.65	305.71	302.54	305.61	305.06	300.87	290.47	304.82	305.78	301.06	301.74	303.5	297.8	302.76
302.89	311.89	318.85	313.85	313.63	313.63	311.86	308.12	313.16	315.36	315.61	309.46	308.85	306.55	316.38	310.94	316.23	314.89	315.81	311.8	314.88	316.15	313.19	318.07	310.19	315.07	313.43	316.34	315.68	311.99	311.59	317.91	319.85	313.76	307.5	310.63	306.06	316.66	309.33	310.11	311.18	319.66	317.31	310.09	312.76	317.96	314.48	310.49	313.14	314.79
314.07	308.48	306.07	312.4	310.39	311.87	307.13	305.04	314.46	306.72	304.03	303.94	305.96	309.07	311.75	306.35	305.39	311.69	313.34	302.96	315.35	302.61	303.64	302.18	308.34	313.08	308.08	311.71	310.06	306.26	310.79	302.29	308.87	301.75	305.63	306.29	316.31	304.35	306.9	310.95	304.39	307.8	309.29	306.92	304.59	308.56	311.14	309.88	306.91	302.01
315.41	312.04	317.33	306.95	317.61	312.9	319.73	318.84	316.03	317.99	306.51	317.19	304.86	318.5	312.13	310.49	315.33	316.9	309.1	308.67	314.4	318.55	320.61	314.59	312.6	313.96	311.88	307.7	312.82	316.52	315.18	307.36	310.88	318.99	325.19	321.61	319.54	316.13	315.94	310.56	320.3	320.12	316.88	311.33	315.79	312.81	306.95	321.97	317.83	320.07
314.22	308.11	312.71	314	308.58	311.76	314.57	307.93	314.27	315.02	309.52	298.49	317.49	306.7	313.22	312.13	308.16	308.18	302.26	302.67	306.47	312.59	312.59	312.64	303.88	302.91	308.78	305.63	305.16	310.07	311.44	316.16	312.47	308.27	304.6	303.81	307.95	310.58	314.75	314.17	317.25	311.04	312.85	305.92	310.35	311.45	306.4	305.54	303.54	310.38
296.38	296.83	307.72	295.73	295.96	292.11	301.36	297.5	299.93	296.41	306.14	298.84	299.18	300.47	300.32	299.3	299.96	300.62	298.28	299.45	294.23	303.56	305.15	300.38	302.95	303.18	298.74	305.22	299.93	295.95	310.25	295.87	306.79	300.71	304.21	292.62	299.71	299.43	297.25	298.55	296.78	300.91	309.6	292.23	297.72	302.63	297.71	300.52	307.16	304.12
323.49	313.32	316.14	308.84	309.35	307.97	313.55	307.49	314.95	310.29	305	315.01	308.13	308.85	311.49	311.58	315.8	309.2	314.84	317.04	314.98	315.75	313.76	310.6	305.64	313	312.91	309.89	320.25	311.37	317.35	317.64	307.11	310.5	315.22	315.02	311.75	317.22	306.27	310.47	311.48	301.93	308.57	317.25	306.18	307.99	311.75	312.93	307.88	314.12
313.41	314.27	312.35	313.96	313.19	322.07	313.65	310.91	312.67	313.55	317.95	310.45	311.89	318.24	305.45	320.4	319	306.07	315.82	316.7	320.23	306.28	313.94	310.72	320.17	315.12	315.1	314.76	310.55	311.97	310.78	316.08	309.18	317.71	306.14	321.32	317.97	320.35	307.6	314.33	315.56	312.56	310.18	316.62	323.54	319.4	317.11	316.73	318.93	316.56
299.82	302.11	298.12	295.6	297.13	300.39	297.39	300.13	305.21	303.42	293.63	292.81	304.65	299.06	300.08	295.48	300.96	295.67	298.32	296.98	298	301.88	305.89	294.6	305.65	308.21	302.61	299.71	303.39	296.67	295.53	291.65	299.74	294.48	304.34	300.86	303.13	297.98	299.12	295.36	307.49	294.14	295.77	301.59	295.3	297.68	303.47	300.58	297.31	308.55
294.47	290.73	292.18	298.16	298.61	292.64	303.21	291.28	299.5	298.35	300.53	293.31	305.2	296.96	300.78	295.69	296.52	300.59	298.42	297.79	306.99	288.1	298.8	306.25	300.43	296.75	301.52	298.12	295.14	294.83	295.24	293.69	303.29	295.26	286.77	287.94	287.2	294.29	299.86	290.72	290.05	295.73	291.2	294.79	302.91	297.62	291.43	294.9	302.53	296.78
304.77	299.88	304.37	307.93	305.86	298.2	310.83	304.26	302.03	305.84	302.15	309.99	308.46	312.73	311.48	314.04	313.28	306.75	310.5	305.5	311.12	310.58	308.81	311.81	308.23	301.15	307.95	311.84	311.53	313.93	305.33	311.35	306.24	305.34	302.95	301.59	305.36	309.66	303.94	300.91	306.51	304.27	311.54	308.69	308.72	308.73	303.05	305.99	310.81	300.98
310.84	307.31	316.09	301.19	310.32	314.97	310.3	317.56	308.87	307.83	303.64	309.93	310.36	308.22	314.06	310.92	308.71	313.53	314.24	301.45	306.72	316.31	313.53	312.62	308.86	309.62	309.55	309.47	313.12	319.08	308.37	311.66	310.56	310.08	310.89	307.07	307.98	301.68	310.35	313.16	310.36	307.85	304.99	311.85	315.29	304.42	310.74	309.16	314.98	306.78
313.78	308.5	312.6	315.07	312.66	314.3	318.54	305.6	312.88	315.43	316.54	317.34	308.2	318.72	311.39	326.8	318.73	317.88	308.34	316.21	315.14	315.62	320.4	318.14	312.5	314.3	312.57	316.3	312.56	308.58	315.43	310.73	301.68	317.13	307.02	316.96	315.77	315.27	310.7	310.44	316.09	313.73	313.17	308.52	311.88	317.15	312.01	315.83	303.39	317.01
304.22	307.01	307.19	308.39	303.6	308.37	298.34	304.43	300.56	305.71	305.15	310.01	299.53	303.27	299.65	305.64	296.63	308.26	301.91	307.25	301.78	306.12	306.6	297.76	300.96	303.29	302.3	302.04	299.34	308.58	305.61	300.94	303.49	299.88	300.2	310.04	309.45	301.67	305.11	301.77	306.36	300.82	305.84	305.64	293.55	295.24	296.88	309.13	307.28	296.32
313.19	313.9	315.93	319.02	320.38	308.87	314.9	317.2	319.12	313.14	310.58	309.23	320.26	305.59	316.43	308.93	322.51	313.22	315.59	309.43	316.67	317.37	314.85	312.08	314.05	305.99	323.29	314.78	312.69	314.68	312.46	311.38	314.17	308.38	314.39	311.02	316.51	305.06	308.02	312.71	314.89	315.82	318.08	311.93	315.77	320.58	314.5	312.11	317.62	317.04
290.08	303.47	285.08	303.56	300.24	299.67	295.38	295.78	300.95	293.04	302.42	293.25	301.03	295.46	299.47	296.4	298.01	295.61	295.92	296.26	300.02	299.07	299.79	297.47	296.89	290.62	303.54	296.16	293.77	295.27	300.51	297.58	289.9	294.22	293.66	301.6	298.57	292.4	301.9	295.3	298.66	298.99	304.45	289.27	295.19	296.52	296.84	295.32	294.17	296.59
301.56	308.9	309.31	295.69	295.83	300.35	306.25	301.25	303.03	302.92	294.32	304.75	298.92	299.57	301.57	294.24	295.42	299.42	299.69	299.21	297.37	301.01	296.62	294.92	303.99	312.48	307.22	297.77	308.11	294.09	299.33	303.23	302.59	299.76	299.35	304.94	296.98	291.81	299.77	297.19	308.28	299.92	293.49	297.41	295.8	301.62	303.84	301.53	309.16	304.73
295.36	289.78	286.29	294.29	297.62	299.54	288.15	294.62	297.65	295.02	291.84	299.96	293.82	288.95	294.09	296.18	296.11	297.15	294.69	291.43	298.6	294.14	296.62	298.21	293.54	299.47	297.18	296.14	294.32	294.7	296.74	288.57	293.52	296.47	295.96	288.97	295.32	298.91	293.29	291.58	296.15	297.38	298.72	293.63	293.07	293.51	301.9	292.55	299.49	302.1
312.82	315.88	314.03	320.88	311.71	312.52	317.45	316.41	314.65	315.67	308.42	308.71	312.59	319.84	317.29	309.07	315.41	315.23	316.15	305.71	321.24	316.4	320.56	321.29	310.92	310.52	312.73	322.49	309.21	317.23	311.99	312.78	314.14	315.29	314.25	317.1	315.75	310.82	313.79	314.09	327.57	315.5	316.6	317.4	314.11	311.47	316.21	312.96	308.88	316.71
306.54	296.89	307.61	301.26	296.1	299.4	303.67	301.66	299.97	298.39	302.03	297.55	301.52	302.75	295.65	302.22	300.93	296.22	305.32	304.8	304.2	306.05	298.74	299.93	295.45	292.35	297.43	299.51	297.2	296.1	299.45	299.13	299.91	303.44	298.58	289.89	295.92	292.54	294.45	297.87	298.69	302.32	299.55	300.27	291.97	299.8	291.6	299.31	292	304.01
288.98	297.53	298.42	303.72	294.93	297.02	302.35	297.58	297.81	295.36	294.72	292.2	301.17	294.12	291.84	293.72	300.75	303.83	300.3	298.99	300.44	292.99	292.7	301.13	294.5	294.53	291.71	294.9	293.76	293.97	304.95	300.61	295.71	301.87	293.88	296.01	293.6	295.78	300.53	296.08	292.16	300.71	297.69	301.24	298.67	294.09	303.56	302.98	292.45	295.21
326.91	323.16	324.92	323.08	332.6	328.66	325.82	323.93	325.51	332.08	333.01	323.74	332.3	326.53	330.1	324.99	330.92	329.48	324.45	327.46	327.51	321.86	317.37	327.38	328.95	327.97	324.03	324.35	331.78	333.78	328.86	327.81	332.88	336.99	319.44	324.18	325.5	321.14	326.06	324.04	322.39	326.99	332.29	334.52	335.19	330.44	325.22	328.33	332.76	329.67
314.65	308.34	313.96	319.87	312.86	309.07	312.22	312.81	312.63	304.78	311.43	314.27	318.54	315.99	320.13	308.87	317.91	309.77	312.04	308.68	310.18	312.42	315.9	317.3	310.61	316.11	304.18	318.91	317.71	318.31	315.86	307.16	313.56	324.54	317.15	313.69	314.76	312.03	310.72	321.89	311.44	312.59	313.8	311.22	314.65	310.03	317.77	316.92	314.64	314.07
315.94	319.42	309.81	309.77	309.26	307.4	316.52	318.5	308.53	303.54	315.03	311.72	310.23	318.08	314.04	307.73	322.29	311.91	312.71	311.6	307.16	319.54	308.88	309.09	308.49	312.34	310.42	305.07	311.66	315.26	311.96	305.02	313.78	321.13	316.62	317.29	315.36	319.18	318.55	316.56	313.1	312.72	314.66	311.22	302.72	315.43	308.57	317.08	319.8	316.26
300.6	302.09	300.57	306.09	297.82	298.18	304.25	299.39	305.74	302.62	300.11	303.89	310.39	295.06	305.1	302.96	298.02	303.06	302.82	304.63	308.24	302.21	303.46	299.75	298.77	300.07	307.54	305.84	303.99	304.68	303.11	300.46	300.54	299.36	305.1	297.19	309.02	306.05	302.37	298.27	301.24	297.89	300.43	295.68	303.79	306.9	303.25	298.17	304.04	301.55
290.32	290.16	299.43	298.32	297.54	291.76	293.49	301.04	286.19	290.16	300.1	298.44	299.95	289.6	294.83	299.81	281.37	290.59	294.87	297.04	293.6	291.31	294.63	294.53	290.74	294.46	295.63	291.11	305.86	296.71	301.46	296.51	291.26	293.78	298.95	294.74	291.45	291.32	299.88	292.33	295.56	300.58	290.95	294.19	289.2	294	294.32	286.82	293.38	293.98
302.56	299.26	310.88	302.5	303.98	303.84	301.99	304.3	302.96	296.31	306.33	298	299.44	298.37	301.65	299.74	300.34	307.2	302.52	307.06	311.53	303.56	298.93	298.46	302.87	300.22	302.83	300.58	301.71	298.94	299.61	301.76	302.12	302.32	308	301.78	298.01	297.72	301.68	315.29	304.47	299.87	300.68	309.29	303.39	304.27	299.87	297.41	308.03	300.74
296.74	290.71	298.38	294.09	293.65	297.42	302.06	295.84	299.27	298.73	290.67	295.31	289.08	296.42	297.24	290.79	293.57	299.09	297.27	290.8	281.73	294.05	295.06	294.87	298.65	302.33	291.7	292.82	295.6	294.11	296.01	301.42	294.92	291.86	289.6	293.32	297.83	295	292.5	296.9	298.39	300.78	295.61	297.09	294.32	297.42	298.22	301.17	303.14	292.51
311.79	307.23	300.84	304.77	306.75	303.5	313.89	311.11	303.2	301.72	301.33	302.01	306.36	305.42	307.27	306.35	311.9	315.69	305.44	306.39	303	308.55	308.5	308.97	311.14	308.7	311.03	307.87	307.86	304.96	300.69	311.04	307.56	307.73	304.63	308.22	304.22	304.94	302.55	310.07	313.48	299.1	305.52	306.34	308.66	313.7	305.72	306.95	303.5	306.73
325.34	329.72	332.53	323.26	327.08	333.58	331.58	336.27	325.41	329.54	327.57	327.52	330.12	327.1	325.92	326.32	336.52	325.63	327.28	329.53	321.45	328.8	331.23	325.82	327.82	335.29	327.3	332.64	330.36	334.43	330.89	325.01	327.4	330.6	336.17	326.28	328.86	329.26	324.84	329.45	330.81	330.29	328.95	324	328.01	331.53	325.6	326.8	339.83	322.01
315.68	319	315.79	320.31	314.85	312.75	312.54	313.64	318.38	308.87	316.46	315.52	314.05	315.36	314.82	317.81	316.82	304.1	313.83	313.32	319.8	317.05	312.74	315.4	319.14	317.92	319.13	310.94	313.86	309.23	316.3	313.57	317.3	306.62	320.26	311.95	312.86	309.9	313.07	322.62	317.55	321.8	323	310.45	314.72	307.74	318.46	319.91	313.31	319.06
316.75	314.28	312.89	316.96	313.29	310.2	312.59	309.72	316.25	316.44	311.32	308.02	313.95	308.75	320.93	313.01	309.7	313.43	307.09	312.71	315.91	308.03	316.13	310.19	309.42	315.52	304.14	312.22	317.45	315.3	310.3	311.92	315.56	318.12	306.91	310.77	302.79	311.72	316.7	311.45	315.04	314.08	309.42	312.06	313.53	318.82	316.47	312.79	317.98	310.49
303.43	298.57	307.35	299.91	295.9	304.07	291.9	295.65	293.7	292.58	302.18	304.37	299.62	299.61	295.8	301.57	306.58	301.33	297.38	303.21	302.21	302.06	295.7	300.01	302.97	298.82	295.73	299.45	298.56	295.06	298.44	298.33	297.61	290.72	302.77	294.9	302.22	305.96	302.01	300.98	302.97	302.26	303.96	303.32	303.93	298.3	303.9	306.99	310.11	299.72
303.21	295.96	302.06	305.77	299.82	298.58	303.29	305.39	301.67	304.58	304.69	303.05	308.73	301.15	306.6	308.67	304.96	303.53	309.57	309.43	307.46	301.15	305.94	307.19	301.2	310.56	307.65	301.82	302.47	308.68	308.42	300.81	300.35	304.47	301.74	302.39	304.82	295.73	300.32	306.72	309.51	302.3	302.67	303.43	306.92	301.42	307.29	301.59	298.38	312.6
313.39	315.73	316.11	306.8	319.35	305.33	316.91	318.72	326.33	316.86	315.99	314.19	314.7	312.33	309.65	312.71	314.09	309.42	316.31	307.25	315.45	315.68	313.78	318.63	315.6	316.17	314.15	312.64	307.73	318.49	314.71	308.03	315.99	316.63	317	314.81	321.84	311.74	319.88	311.14	318.87	320.03	316	321.69	313.29	308.19	313.31	306.05	320.13	319.37
306.92	300.54	296.12	306.27	298.15	309.33	304.82	311.17	303.18	306.54	305.03	299.48	307.29	310.61	306.21	305.1	308.1	304.33	306.37	309.15	303.3	304.96	306.32	298.05	295.83	308.7	307.5	307.61	302.41	304.61	300.8	297.61	305.2	310.97	299.63	299.48	306.55	303.72	297.19	305.44	295.03	298.67	312.76	308.67	301.46	300.48	304.18	312	306.41	301.96
304.42	298.33	304.42	304.8	305.1	310.54	305.71	318.65	305.43	305.36	311.64	300.72	303.72	298.14	299.83	307.27	307.44	302.79	303.12	307.55	298.1	302.04	305.29	307.94	304.24	302.77	302.24	309.15	303.8	297.3	301.76	298.14	306.99	297.23	302.62	302	305.37	301.92	308.03	297.19	301.83	306.08	293.96	309.01	303.37	299.79	305.12	297.39	297.23	306.74
316.32	307.22	306.64	303.09	297.14	302.88	296.9	307.53	300.59	301.07	301.05	300.52	300.39	294.77	306.8	309.99	303.5	306.94	301.13	305.95	305.41	306.09	302.89	307.4	310.25	296.52	312.72	298.24	303.76	297.01	300.49	304.64	302.17	298.09	298.68	306.13	307.25	299.44	304.37	299.91	296.9	305.17	309.59	300.38	309.33	307.19	305.78	303.16	310.63	305.64
321.5	333.74	326.99	328.68	323.94	331.83	321.12	328.58	326.96	330.14	331.58	329	331.91	323.7	328.29	333.97	319.3	325.64	325.58	329.35	320.74	322.99	326.42	322.84	326.48	327.17	333	327.62	318.76	322.92	320.22	321.37	322.53	324.89	323.06	327.29	317.47	329.57	322.52	321.25	322.82	321.53	321.23	325.98	322.77	327.94	328.93	332.22	323.88	323.81
300.74	298.81	304.73	300.31	301.33	302.85	298.86	299.98	304.87	307.9	300.97	305.95	291.87	298.21	301.45	305.73	301.08	299.02	303.51	303.55	303.22	292.88	302.2	294.21	302.2	302.23	300.32	306.85	303.99	302.12	296.08	307	301.26	301.54	295.87	292.53	303.57	298.49	302.15	306.66	297.22	307.41	298.35	304.57	300.85	302.07	298.37	302.56	303.61	300.33
306	299.69	302.21	298.15	298.04	301.56	299.06	302.89	303.14	298.69	302.96	304.8	304.76	303.26	300.6	298.74	302.53	302.99	297.03	303.9	300.41	306.91	292.95	295.05	298.53	302.22	301.73	297.99	294.29	304.73	302.89	307.75	304.8	304.89	296.84	296.06	302.33	302.89	296.89	300.85	294.63	309.52	298.61	296.01	296.56	300.68	304.97	302.04	305.15	299.73
316.86	316.59	316.22	319.67	314.35	314.18	306.64	317.08	317.23	307.91	313.25	315.06	314.43	314.46	314.18	315.26	318.53	317.7	314.86	311.89	319.02	311.83	313.44	314.75	317.1	312.95	323.56	318.93	314.22	313.04	316.9	313.56	316.89	311.68	318.65	312.74	316.41	308.08	310.8	319.72	305.79	318.36	321.86	319.68	313.24	313.71	306.56	319.67	314.59	312.94
304.18	300	299.82	298.97	303.08	307.88	306.9	300.43	306.28	293.81	296.14	300.66	304.14	302.44	306.91	302.28	303.25	305.39	301.46	302.03	301.76	308.48	303.28	297.67	303.54	305.31	300.59	301.77	295.13	303.59	303.61	301.29	304.9	301.85	298.61	300.53	301.56	305.05	301.64	299.52	305.37	304.41	301.14	311.64	303.5	302.14	292.95	302.49	305.3	306.43
303.93	302.11	309.23	309.4	301.81	310.25	309.17	306.09	315.52	307.05	304.45	301.1	306.3	303.06	294.27	308.15	304.24	309.36	307.6	304.52	306.63	301.61	307.13	308.25	304.8	305.16	302	303.42	312.76	306.53	309.42	306.53	303.79	301	296.77	304.11	297.74	303.35	303.83	313.5	305.73	304.49	306.93	301.59	307.41	309.25	307.39	305.3	304.99	301.8
321.73	326.89	319.3	323.99	323.06	322.79	323.98	321.27	328.53	326.31	323.53	328.53	322.97	324.57	328.54	331.14	321.31	325.82	326.51	327.38	325.09	326.24	328.35	327.79	323.78	325.69	328.58	323.74	318.78	329.31	329.73	326.5	325.44	324.59	323.91	320.79	327.45	322.43	324.07	327.54	317.56	324.77	326.08	323.86	323.89	327.66	330.14	335.84	320.34	315.37
314.82	311.93	308.59	317.15	310.27	313.89	308.75	315.4	313.66	304.63	309.36	306.77	315.8	305.43	313.06	312.76	308.99	312.74	309.64	318.75	309.5	311.77	306.36	306.73	320.34	315.83	316.61	315.23	312.08	316.38	309.83	312.45	315.24	301.1	307.24	314.22	319.5	318.5	312.96	311.02	309.61	313.17	311.54	314.98	317.04	317.08	303.64	315.65	311.88	308.45
311.78	300.03	301.19	301.94	308	310.77	307.06	302.2	317.88	313.03	309.94	311.89	311.52	309.3	305.34	311.9	312	307.27	305.78	311.31	308.56	308.95	305.55	308.42	312.9	314.4	309.04	302.85	307.62	312.07	307.33	308.04	307.34	306.3	307.81	305.84	306.07	307.46	318.25	308.16	312.99	313.57	311.64	314.87	315.9	305.57	311.18	317.57	308.84	309.52
296.53	296.15	295.13	301.16	303.81	299.32	305.59	295.24	293.63	300.11	300.97	305.58	299.96	297.18	295.5	301.77	298.93	299.71	289.7	299.43	303.07	299.46	297.22	302.04	302.27	294.84	301.67	300.02	302.88	300.76	300.39	305.16	295.32	299.67	302.41	298.69	305.91	302.21	296.85	301.65	297.52	302.99	303.49	300.09	293.5	301.88	298.99	308.81	300.62	305.33
315.37	301.85	299.97	305.47	299.33	307.54	305.72	307.69	312.38	303.07	300.45	298.46	299.3	292.13	294.3	303.99	302.47	302.69	301.83	302.53	297.02	299.69	300.44	304.18	299.65	310.21	305.05	298.41	298.71	300.23	296.48	297.36	303.58	299.69	302.76	300.68	290.35	297.94	306.07	307.64	296.98	303.7	298.7	305.75	302.79	300.7	301.95	306.43	309.08	304.07
298.43	299.78	295.34	306.75	304.36	304.1	304.69	301.11	304.1	309.6	309.71	303.41	310.4	304.84	315	299.39	301.96	301.05	310.08	310.29	306.54	306.71	308.31	308.49	308.76	299.12	307.18	297.3	297.85	305.79	311.89	306.44	303.2	304.32	298.76	292.56	304.33	297.19	308.6	302.49	304.91	302.52	304.02	302.9	298.8	306.39	307.18	309.64	306.69	305.07
325.72	319.98	320.21	316.33	328.48	330.05	319.6	331.51	328.29	321.19	329.81	326.9	329.22	328.58	333.91	324.21	326.05	324.6	324.12	325.67	322.63	328.89	328.95	317.69	329.82	325.03	323.24	328.79	332.8	323.11	329.42	327.43	327.22	332.29	323.68	326.39	318.23	325.04	326.49	325.57	323.11	323.62	331.28	327.96	325.3	328.73	326.06	324.82	326.17	314.27
306.39	308.63	307.94	305.45	304.44	305.93	301.94	302.99	308.41	303.5	307.43	301.64	302.63	306.12	299.1	302.02	304.27	310.12	302.21	297.99	302	305.95	295.42	306.78	299.4	303.59	307.16	308.08	305.61	309.62	310.93	304.11	308.28	305.16	300.27	307.77	309.86	306.51	294.68	301.29	302.58	304.96	300.3	304.5	311.47	299.46	304.61	306.04	303.96	304.75
321.61	315.33	314.73	319.05	311.44	325.32	319.94	323.73	313.95	313.68	322.17	312.99	321.48	312.49	310.92	311	315.59	316.92	316.9	318.99	313.82	310.33	310.4	320.88	311.81	316.33	320.77	315.71	313.09	316.26	311.94	313.52	314.57	315.98	318.78	314.79	322.67	318.98	315.11	322.59	315.05	315.3	312.1	313.68	320.01	319.84	312.6	320.17	316.84	319.04
330.35	315.88	325.33	325.65	328.73	331.92	327.56	325.86	325.34	324.52	322.39	330.23	324.17	321.66	330.57	330.78	326.42	322.72	321.88	325.47	319.58	324.1	331.73	330.44	326.74	330.78	323.32	323.66	324.24	321.12	327.66	321.64	328.62	321.41	321.91	324.25	324.63	322.38	324.96	327.23	326.36	323.4	325.47	332.03	327.13	322.75	328.16	324.45	319.46	323.38
311.64	307.09	308.92	305.36	299.33	300.53	293.87	310.67	312.19	305.32	301.44	311.49	302.95	306.92	297.98	302.98	301.58	303.87	308.94	311.87	304.86	308.53	312.34	301.06	302.05	298.7	302.89	307.16	308.62	305.97	301.03	305.75	304.46	307.69	299.19	302.4	306.03	307.14	309.67	305.27	306.87	303.71	302.58	307.51	307.46	303.1	299.79	305.43	306.03	297.58
305.4	300.84	303.64	303.05	304.1	308.84	312.13	309.27	308.2	299.49	319.78	308.87	314.48	303.31	309.77	306.05	309.9	301.52	302.87	300.88	297.89	302.17	310.3	310.15	303.52	306.89	303.89	301.85	305.16	310.38	306.35	303.2	308.54	308.27	313.37	305.39	308.72	309.84	304.41	308.81	298.84	306.87	309.09	306.47	298.13	308.27	311.78	307.58	310.02	304.74
311.12	302.58	307.36	306.5	307.03	307.66	312.18	305.07	310.8	310.88	310.86	310.83	312.11	311.5	310.87	312.15	306.65	305.95	297.08	308.9	303.13	307.57	313.57	314.75	309.46	310.04	307.65	300.78	309.05	318.39	310.13	306.8	308.52	317.33	312.55	308.15	306.27	312.55	309.89	319.6	313.48	317.09	317.29	309.51	312.75	305.1	311.77	305.49	312.34	309.4
303.25	306.09	298.65	298.09	302.84	299.6	297.03	307	300.2	300.6	306.51	297.14	304.6	307.5	299.78	299.58	306.92	297.35	300.27	294.88	300.09	298.36	296.25	298.03	298.34	303.77	303.02	302.31	300.27	304.97	302.82	300.27	294.31	299.1	303.8	296.15	302.63	295.28	297.83	300.89	298.93	292.47	297.46	300.47	299.32	302.22	302.02	300.99	298.31	299.11
308.73	321.72	321.12	314.89	317.24	318.9	318.05	316.99	317.03	316.45	313.82	319.92	319.32	315.71	315.09	311.04	315.38	320.67	315.9	312.9	312.54	317.05	308.57	313.53	310.18	318.92	313.78	313.98	316.4	311.79	308.57	311.76	311.71	311.87	313.07	317.73	316.87	315.77	315.39	310.02	315.42	315.27	318.3	318.72	310.77	311.17	307.83	323.22	315.17	317.57
314.91	314.84	312.35	321.55	323.53	313.63	319.31	314.9	318.55	315.62	308.47	320.79	313.72	320.09	319.82	308.39	317.76	317.99	319.45	309.18	321.44	312.78	314.55	317.18	313.13	312.56	323.94	318.73	311.6	324.66	321.38	311.26	319.82	316.57	319.8	314.43	311.76	323.65	316.85	321.37	316.23	323.12	310.37	325.91	319.3	315.35	320.25	320.42	310.18	321.02
314.08	321.48	316.91	306.41	314.96	316.86	317.79	315.03	310.43	313.02	311.84	311.98	310.63	320.33	313.28	314.57	313.56	308.23	313.46	316.1	318.57	312	315.35	318.67	320.22	315.18	316.46	319.67	306.25	312.57	313.71	310.46	314.36	317.18	311.91	317.17	309.68	314.24	317.12	322.52	309.17	306.23	318.31	305.37	316.1	312.56	315.1	309.96	310.69	316.86
303.42	307.23	304.86	307.43	303.03	309.65	309.44	302.69	307.73	306.24	304.93	304.62	309.08	308.85	299.17	306.18	307.31	309.14	309.2	303.21	313.32	306.19	311.06	309.71	306.17	306.82	304.37	305.48	306.55	310.44	303.93	302.47	305.75	306.4	305.9	305.29	302.02	308.12	312.55	299.15	308.07	313.06	307.32	303.69	310.84	300.12	311.76	309.81	306.15	303.11
297.98	301.18	304.09	289.29	300.26	302.11	299.66	298.46	298.09	305.83	295.56	302.28	301.66	304.65	305.35	298.17	295.24	309.7	304.41	300.37	307.72	302.15	299.33	301.35	306.53	300.65	310.39	311.01	304.29	303.14	303.82	305.21	301.39	307.68	303.44	301.34	301.11	295.59	300.57	305.48	304	300.57	300.34	302.58	300.58	302.98	305.03	301.91	306.62	303.86
303.95	308.12	301.64	302.29	302.84	301.52	309.69	310.98	302.72	309.19	309.56	306.8	298.67	298.79	300.93	305.78	300.86	301.81	304.69	305.38	305.27	310.07	312.29	306.16	308.54	302.29	309.59	299.33	301.63	310.1	300.52	304.38	301.82	302.11	302.6	306.9	300.43	302.04	308.05	307.11	296.69	314.8	311.35	294.61	304.02	299.07	299.12	305.62	302.54	312.67
297.82	296.42	288.9	302.08	295.23	290.97	299.48	291.55	289.29	290.7	295.41	294.45	302.26	291.4	297.7	296.83	293.04	303.86	292.32	303.08	290.39	290.2	293.94	289.94	292.57	291.94	287.58	293.17	294.81	290.9	294.98	297.95	298.13	297.45	285.18	288.96	291.64	298.1	289.5	298.65	293.24	291.77	289.12	297.53	300.01	294.69	288.4	295.56	296.36	303
303.33	303.11	305.77	300.15	297.83	303.63	296.89	300.36	303.13	301.84	306.48	299.75	302.04	296.52	295.94	300.52	304.17	302.67	296.35	302.27	307.08	305.21	302.7	300.37	299.85	311.72	301.57	299.69	304.26	293.61	296.08	301.46	297.55	303.21	305.23	300.77	301.91	308.66	299.6	305.84	307.21	293.54	295.39	295.6	301.15	298.69	299.79	295.07	301.32	301.11
305.13	297.22	307.8	303.35	301.78	297.28	305.88	299.9	300.62	301.4	304.32	299.17	308.05	309.27	302.71	301.68	297.33	300.01	305.59	302.33	305.28	295.64	306.68	304.45	301.18	298.27	302.82	302.12	300.25	302.36	304.96	303.07	302.64	303.15	302.84	301.88	310.48	300.76	299.99	306.43	308.97	293.22	299.12	307.88	291.79	303.5	298.37	300.71	296.48	300.22
308.8	313.91	303.55	308.03	300.53	307.67	307.99	303.15	308.22	305.57	299.37	305.84	302.42	305.75	301.75	300.91	314.4	298.77	307.07	304.4	303.55	309	306.51	301.95	303.51	305.57	310.19	308.16	302.84	309.62	303.3	305.07	310.74	304.19	307.64	302.67	309.89	313.92	303.93	306.54	306.72	303.71	302.1	313.07	302.66	313.3	307.41	307.92	306.96	307.3
305.68	309.56	312.03	301.56	311.08	307.87	305.58	307.86	310.76	308.79	307.13	307.17	305.36	313.28	310.16	308.13	310.02	312.09	306.81	314.73	313.38	309.21	307.31	303.24	307	314.77	310.12	307.2	315.94	313.46	302.09	313.54	304.3	307.92	309.31	304.56	310.67	312.66	304.64	315.17	308.09	305.35	311.99	302.2	310.38	310.39	302.13	313.43	311.44	306.72
309.56	313.31	313.83	313.56	308.18	312.74	311.07	319.09	310.44	309.8	316.76	315.04	316.37	318.13	306.34	310.92	311	317.45	316.13	319.81	307.74	310.88	302.66	308.1	311.11	317.55	316.8	311.66	308.6	316.54	311.1	305.31	314.01	310.75	308.89	304.36	313.17	314.07	316.21	314.26	308.95	315.29	320.41	311.41	314.89	308.97	307.17	306.9	316.36	311.82
297.92	302.69	303.84	294.2	304.66	301.7	303.34	303.8	305.61	296.2	306.02	305.56	309.57	300.79	308.01	301.74	295.43	303.38	298.73	294.86	298.84	305.63	302.23	311.12	296.29	308.04	301.18	304.18	295.42	306.28	305.45	300.1	303.52	305.65	302.21	309.81	307.41	305.24	299.08	311.16	305.58	300.13	299.2	307.09	299.42	304.42	304.9	301.6	306	304.83
315.6	311.83	321.43	314.91	319.48	313.76	314.49	317.63	315	319.38	308.86	316.24	311.59	312.5	323.13	316.41	317.31	308.37	316.13	311.68	314.28	313.25	316.56	314.78	314.72	318.17	316.31	312.69	315.97	318.88	317.61	309.35	313.46	311.58	314.98	314.82	317.26	314.85	321.43	317.06	311.73	319.93	317.47	310.87	313.17	312.11	316.83	308.73	320.93	317.49
324.69	316.56	307.67	306.48	315.62	318.63	311.75	321.94	320.02	312.75	314.42	311.41	312.63	315.68	310.29	315.48	306.13	312.91	321.1	316.98	306.65	316.88	316.28	313.97	312.79	308.03	307.31	313.78	315.32	309.4	311.81	315.99	312.57	316.84	318.43	319.92	316.64	319.82	318.14	315.12	316.25	321.15	316.4	315.7	321.12	309.21	314.89	319.37	313.1	313.87
314.85	312.25	321.91	309.78	308.84	309.81	309.73	317.95	315.95	309.48	308.88	312.04	314.47	314.7	313.54	318.11	312.76	314.37	308.8	309.59	310.66	308.73	314.64	314.37	312.31	307.9	314.47	311.58	315.01	313.69	314.98	310.04	312.38	318.41	311.36	309.47	311.56	313.31	308.05	315.65	313.29	318.03	307.94	302.74	307.81	311.91	307.63	309.09	311.87	311.72
315.22	324.33	314.51	316.53	317.93	318.89	323.24	316.45	324.93	320.57	316.87	312.24	314.53	310.57	316.76	319.82	319.73	316.5	327.98	321.38	321.59	318.71	323.3	316.21	322.54	326.04	314.45	317.69	325.37	320.51	321.9	318.16	323.63	320.65	324.03	312.39	323.93	324.31	325.27	319.26	321.21	312.63	324.17	317.8	318.32	319.98	315.05	319.55	316.05	320.52
297.13	294.83	292.71	298.71	291.36	294.85	296.56	289.98	295.37	291.01	289.58	290.78	287.07	293.89	297.26	295.31	296.13	291.22	291.12	297.02	290.61	302.8	295.89	297.07	300.34	291.98	302.75	298.77	297.54	297.16	297.73	291.46	298.74	293.01	299.68	293.34	295.99	303.22	289.31	290.24	295.68	286.72	295.17	302.58	287.25	297.67	289.13	283.91	296.67	295.08
302.55	307.7	306.29	301.44	307.69	302.9	309.79	308.89	305.92	297.71	299.44	303.63	303.35	303.47	304.96	300.02	309.77	303.3	296.49	303.8	304.26	305.23	314.47	305.78	304.06	305.87	303.9	302.39	306.98	299.6	307.04	310.14	303.74	308.52	306.29	309.33	302.56	302.29	305.26	302.87	301.95	303.53	306.92	308.07	304.27	304.13	297.96	308.5	302.49	300.32
299.77	291.52	307.93	305.44	306.77	302.07	304.86	305.59	306.89	299.45	303.4	300.29	305.81	313.99	306.99	308.01	303.65	305.97	312.63	301.22	304.4	308.44	296.87	307.04	309.59	309.89	306.27	310.07	306.34	302.6	313.72	301.7	310.96	304.81	302.47	301.6	301.6	306.42	304.41	302.72	294.9	302.72	302.19	309.67	302.92	305.55	304.78	307.93	313.44	301.79
294.43	293.27	297.16	297.4	292.72	296.67	293.22	295.01	295.58	294.64	291.56	296.42	298.5	294.39	298.76	296.55	295.6	295.77	296.28	292.87	301.12	298.74	290.19	292.09	293.24	298.67	295.77	294.67	293.77	295.33	295.57	292.75	304.59	297.69	291.97	297.48	298.36	283.13	294.27	295.27	289.85	291.28	293.6	290.72	295.54	296.38	303.4	302.55	299.54	295.56
300.75	299.18	301.64	304	306.77	305.27	310.26	305.11	299.3	305.66	299.18	298.12	302.87	308.98	302.61	298.93	305.92	298.48	297.86	302.72	304.47	304.12	307.73	301.08	300.89	306.95	307.09	308.45	304.56	301.79	296.14	294.75	301.57	297.1	302.07	305.18	303.68	301.41	299.76	291.5	302.87	301.12	303.35	303.98	304.55	303.05	300.77	296.57	302.29	307.73
302.67	298.9	294.67	301.14	309.28	305.59	310.49	303.23	299.62	301.69	301.35	302.77	295.32	301.74	297.19	298.26	297.61	302.63	298.91	305.96	301.22	303.95	303.94	302.44	297.88	298.95	300.07	300.67	298.05	293.06	297.07	300.97	302.81	301.48	309.12	299.71	298.46	310.65	302.28	299.25	287.82	303.31	301.38	304.8	303.59	296.43	294.05	294.88	298.83	304.06
303.69	303.37	296.81	308.16	304.47	301.97	302.87	305.85	294.59	303.43	297.82	301.1	311.24	309.5	301.77	309.84	299.41	306.1	293.9	309.05	296.23	302.33	301.38	305.41	305.37	303.42	301.18	304.69	302.54	295.62	302.06	301.54	299.38	301.55	306.46	297.66	306.03	301.21	299.92	298.98	301.39	293.05	299.19	296.84	307.47	304.11	300.51	305.6	300.62	296.52
301.15	310.26	311.68	308.69	302.92	308.94	312.38	311.94	309.46	306.29	308.24	302.85	306.74	309.78	311.36	313.26	311.99	309.19	302.58	307.3	297.69	310.31	302.08	306.86	305.18	313.19	308.56	307.25	312.68	309.83	315.68	309.77	306.58	306.52	308.97	310.91	311.24	310.56	308.62	314.06	304.43	302.96	310.3	305.91	309.62	308.48	304.83	306.65	306.21	311.07
310.7	318.42	318.57	306.19	316.22	318.1	311.24	312.35	313.75	305.28	318.07	317.51	315.09	314.19	317.66	313.84	313.18	310.74	309.07	311.78	307.46	310.19	309.33	314.24	310.94	311.06	312.76	313.05	320.03	320.09	307.61	306.63	310.46	322.81	305.25	312.7	311.5	313.46	310.43	313.13	309.71	308.49	308.33	313.25	323.04	311.88	311.95	323.84	313.92	306.41
294.59	289.86	301.16	299.16	299.73	294.35	297.28	299.64	293.37	295.4	297.39	298.33	291.18	296.34	288.99	290.86	298.73	296.78	303.94	298.83	294.63	292.64	295.89	296.86	299.89	301.93	288.22	299.92	300.34	296.31	296.27	302.96	302.73	296.79	303.04	299.25	292.5	290.31	298.03	300.62	298.6	298.62	296.37	293.88	299.17	291.4	298.16	298.97	298.86	299.34
307.42	312.94	317.38	309.09	307.85	308.14	313.92	308.84	315.16	309.95	308.97	305.49	312.34	307.26	315.17	311.18	308.07	312	314.64	312	303.33	310.64	306.73	313.67	317.63	307.53	314.81	308.82	310.63	307.85	311.59	309.42	309.98	311.87	317.47	313.98	308.15	309.15	309.47	306.76	304.26	310.16	314.94	312.24	307.83	303.37	310.72	306.74	307.03	308.32
300.25	297.86	301.8	299.71	296.66	303.59	301.12	302.8	308.54	308.07	300.78	297.31	307.63	296.65	299.84	302.23	294.6	305	297.75	307.27	299.24	302.83	299.82	304.93	295.57	298.46	309.54	295.97	304.92	303.71	304.53	300.53	300.74	297.92	301.9	295.87	304.08	307.35	303.06	303.79	306.91	305.05	301.25	302.03	302.47	301.07	292.62	307.94	304.24	303.34
331.79	327.24	325.39	329.11	333.5	328.15	324.83	335.19	326.86	324.02	311.98	329.18	329.96	323.81	327.2	320.46	338.81	331.34	324.44	329.37	330.65	337.09	329.04	327.84	328.76	331.38	329.09	330.5	322.2	322.69	332.26	326.55	327.9	321.82	318.51	334.17	327.46	326.48	330.36	329.77	330.2	332.36	330.29	330.67	333.5	328.69	327.57	332.3	338.99	326.55
292.95	294.61	299.63	289.04	290.73	286.95	290.66	291.5	289.65	294.04	293.15	289.79	291.12	297.97	299.73	290.58	294.55	291.5	302.94	295.86	294.08	291.26	294.3	290.03	295.84	290.96	296.36	292.74	288.84	290.77	300.28	296.79	296.53	294.13	295.39	294.29	287.73	292	293.07	288.97	291.01	291.12	296.63	296.12	290.32	300.79	293.91	292.23	292.4	289.55
326.84	333.18	327.24	329.94	328.71	328.82	324.86	328.37	330.86	327.96	321.41	327.93	324.69	329.11	326.29	323.33	328.34	330.08	328.92	325.45	327.35	317.95	325.04	321.98	326.54	323.5	338.95	323.15	329.94	328.6	316.11	317.97	328.04	331.87	335.18	323.11	326.3	339.03	334.01	331.92	324.38	328.37	320.42	325.93	331.38	330.85	327.35	328.32	330.93	331.67
325.55	329.38	325.5	327.6	328.1	329.21	325.02	333.41	325.92	329.09	324.85	320.54	327.91	321.62	328.83	324.88	333.08	324.22	328.84	322.93	325.5	326.95	332.13	330.26	323.61	329.17	330.9	323.68	331.32	331.51	329.27	329.44	326.17	329.19	327.25	328.33	333.51	331.05	328.48	330.14	333.78	331.84	328.34	331.35	326.8	327.68	333.58	330.01	329.08	321.07
316.17	319.56	309.15	315.17	319.7	315.1	314.34	309.67	313.38	313.54	313.27	319.98	312.57	323.54	313.75	313.83	315	321.43	312.42	321.15	310.73	318.73	319.64	318.06	319.69	321.71	323.59	322.85	312.35	317.38	320.58	318.12	312.38	315.48	316.13	318.55	313.73	315	311.62	314.73	315.37	314.83	313.72	314.08	310.42	315.69	316.04	316.88	314.99	315.67
306.62	306.86	300.22	299.99	314.56	312.84	303.39	308	303.09	314.73	312.72	318.78	305.55	308.53	306.07	309.53	310.6	308.12	305.25	310.51	312.83	308.3	310.06	306.8	302.01	301.28	305.72	306.87	313.59	302	307.36	310.63	308.79	309.94	306.41	317.13	308.24	303.36	312.63	306.89	301.13	313	307.38	305.07	315	310.13	308.48	311.93	306	312.3
311.9	305.8	305.56	304.51	302.76	302.14	310.31	308.15	309.05	306.21	305.82	302.56	302.75	306.3	305.83	302.29	307.98	307.29	312.15	313.77	303.5	308.8	308.35	305.44	301.35	302.94	306.96	306.7	304.25	304.37	301.93	309.19	309.79	304.45	309.16	306.01	310.26	308.84	306.73	307.78	303.6	312.74	308.27	300.69	300.04	307.04	302.41	305.43	307.61	303.8
318.32	309.57	310.6	311	311.38	310.9	311.18	309.32	311.46	310.46	318.05	310.53	316.5	314.64	316.52	307.15	312.49	308.85	311.35	310.67	311.99	322.06	319.57	309.31	309.55	315.65	307.78	314.1	315.47	307.8	314.1	319.23	312.94	307.68	307.22	312.07	315.35	315.32	315.54	315	303.9	312.55	314.03	311.6	311.24	305.6	315.83	307.8	314.09	307.69
311.42	311.65	309.45	315.5	315.87	310.39	308.95	307.77	316.02	313.54	315.91	316.93	313.59	311.26	314.27	309.77	312.26	313.5	316.02	308.64	308.86	315.08	309.41	308.79	317.26	305.76	313.51	316.21	304.24	309.95	304.84	309.95	309.13	308.06	308.84	302.87	315.5	313.55	310.26	311.86	315.2	308.4	311.78	315.88	308.36	313.6	312.57	309.16	312.33	316.97
286.19	291.15	294.76	293.6	295.78	288.24	293.81	296.7	293.03	285.8	295.94	300.64	293.71	291.22	287.14	299.37	293.94	293.9	296.44	301.5	292.78	300.04	291.25	294.49	299.25	290.22	297.45	287.33	287.61	295.98	295.12	304.44	294.79	300.72	285.4	294.53	292.98	297.18	293.42	291.6	291.34	298.82	300.42	295.33	288.4	287.14	295.71	297.11	294.34	296.2
326.76	323.08	327.78	329.05	324.57	331.99	325.89	333.35	326.22	325.36	329.81	328.05	325.45	329.59	322.38	327.94	329.1	325.55	331.51	324.82	326.41	331.95	335.59	325.67	337.37	330.36	334.92	327.42	334.11	327.85	317.98	329.08	330.79	326.76	326.96	327.29	328.53	327.91	333.87	332.23	325.8	337.52	332.96	330.01	332.63	326.51	325.95	328.41	327.58	330.46
312.17	314.16	307.13	307.5	312.59	310.05	319.57	314.34	312.1	311.22	312.32	306.44	304.42	313.84	314.23	312.52	306.87	310.86	303.67	309.59	314.22	311.98	316.16	320.14	309.76	312.25	310.9	316.03	313.19	312.42	307.29	309.06	310.3	319.7	317.09	310.83	316.74	317.19	305.11	307.9	311.62	309.15	309.16	309.79	317.17	316.38	315.34	312.13	313.96	309.06
309.9	312.79	305.31	306.41	301.98	305.07	307.17	305.38	297.91	303.99	302.29	299.57	300.8	306.24	301.62	302.7	310.51	300.88	310.61	304	309.88	305.52	296.2	304.14	296.57	303.84	301.28	306.47	306.42	304.74	306.58	307.92	301.22	305.64	310.89	309.3	305.38	293.95	304.35	312.27	305.75	313.69	306.11	306.4	302.98	305.96	304.62	301.54	301.59	301.03
309.72	299.98	293.41	302.07	297.49	308.08	305.48	299.46	303.92	306.81	296.47	298.51	298.37	304.48	300.53	309.4	302.36	306.15	307.16	305.08	303.91	298.51	302.95	304.7	304.38	303.86	301.5	303.41	302.13	302.93	297.56	307.5	304.75	304.37	304.3	302.02	307.9	300.29	301.14	304.09	318.1	304.71	306.65	301.47	302.25	298.72	308.43	301.34	306.72	302.33
297.49	301.47	298.5	305.22	304.46	295.24	305.86	301.02	306.18	303.22	299.53	303.96	295.33	303.19	303.55	297.65	301.99	304.46	301.69	299.58	302.39	302.18	301.33	303.44	306.5	295.43	295.61	302.21	297.65	304.69	303.53	304.13	302.15	298.42	294.34	300.6	306.03	303.93	306.86	295.25	298.76	292.5	304.67	300.09	302.95	303.54	302.2	298.55	296.78	303.7
311.08	314.58	321.39	313.39	318.98	317.58	306.37	313.83	320.52	312.58	315.61	318.77	314.3	312.6	309.85	316.84	312.87	317.85	313.27	321.76	318.62	316.03	317.39	306.69	312.37	319.5	318.48	315.71	308.47	325.44	318.88	313.32	314.9	315.69	317.81	322.92	316.9	313.82	309.93	321.77	315.2	308.84	314.83	317.09	319.57	317.73	307.85	315.49	315.54	319.85
326.92	324.72	326.32	322.53	331.15	335.13	326.96	327.75	333.65	327.9	326.09	331.19	324.62	335.63	325.27	331.64	326.77	324.23	330.23	324.61	329.68	329.32	321.25	329.68	334.32	327.55	320.31	333.39	328.44	317.53	323.98	324.55	331.71	332.25	321.23	322.21	327.31	328.29	321.43	330.19	324.93	332.11	332.95	323.57	322.11	331.91	322.47	326.9	328.39	322.08
330.12	333.25	326.56	324.19	329.76	325.94	330.83	324.4	326.13	327.93	330.02	330.8	330.69	327.88	327.6	329.29	329.65	331.08	328.68	332.6	323.12	325.51	331.72	333.25	328.9	325.09	327.27	327.23	323.99	325.99	321.05	334.54	328.62	327.96	326.7	335.01	320.44	330.53	327.38	328.48	327.84	330.09	325.08	324.48	328.78	323.55	324.45	329.93	334	324.85
319	325.11	321.02	331.01	320.58	322.82	325.61	326.5	325.46	325.32	319.97	326.1	326.46	317.16	326.22	323.82	330.43	321.16	317.43	326.71	322.89	324.66	317.56	322.13	319.72	324.77	319.46	323.33	325.03	327.27	316.98	328.34	325.09	325.4	321.82	329.36	317.78	333.13	320.19	324.63	322.28	325.16	326.52	327.33	321.99	326.53	328.13	321.47	329.41	321.35
315.08	313.68	313.06	311.38	309.9	308.14	312.07	308.89	309.84	312.28	311.88	316.35	315.12	313.69	312.73	311.44	306.77	316.92	309.71	315.37	314.18	314.86	321.84	310.35	309.55	312.61	314.28	311.88	310.99	309.17	304.64	315.23	307.41	310.62	317.53	312.1	318.76	310.72	316.9	314.36	314.53	314.51	310.35	314.79	314.49	313.25	318.45	311.95	312.22	317.42
307.57	308.68	303.5	308.26	307.32	306.84	309.71	312.11	311.46	303.68	306.58	308.9	308.22	296.86	310.29	307.67	313.12	312	307.92	307.64	314.66	306.47	306.15	310.42	311.95	309.73	302.53	303.42	303.32	307.28	304.11	317.78	308	308.86	305.61	308.36	306.97	304.69	308.18	304.92	311.67	301.06	309.08	303.9	310.35	306.78	311.2	306.1	314.82	306.67
299.82	300.94	296.8	305.28	302.5	308.91	308.52	300.49	295.24	310.66	300.98	293.98	301.66	301.06	302.62	299.24	304.25	296.7	300.93	301.19	297.36	295.33	301	303.54	301.44	304.35	298.44	290.74	294.4	301.99	305.32	299.69	301.18	302.65	297.65	297.13	301.9	300.21	300.57	306.37	298.81	307.72	298.63	294.08	303.74	301.74	295.92	295.93	302.66	293.94
301.93	299.24	300.09	298.31	303.84	303.38	297.28	308.72	295.41	301.49	296.23	302.86	298.48	296.97	303.05	302.31	300.37	303.38	305.79	299.11	304.75	296.06	302.1	299.59	295.6	304.81	295.89	302.49	298.02	301.31	300.37	301.99	295.11	296.8	298.72	300.96	302.17	299.61	304.33	303.4	303.18	305.98	298.83	301.5	298.36	300.34	301.99	298.93	309.02	293.57
308.64	306.76	307.56	310.73	302.51	306.69	307.29	312.75	307.01	307.92	301.38	311.64	306.16	316.65	301.85	309.93	305.66	311.51	304.77	308.77	307.41	304.74	310.11	306.58	305.14	306.24	312.35	310.13	308.93	309.82	306.11	303.56	306	305.59	310.18	304.81	314.21	309.28	313.58	310.77	315.25	317.49	309.18	312.48	316.55	311.51	307.23	313.53	303.83	308
319.89	319.01	318.2	321.11	315.82	318.68	319.41	318.37	320.55	316.88	317.78	319.64	313.59	308.06	322.14	322.39	316.39	321.14	320.53	317.21	313.68	320.02	318.22	320.63	320.3	324.34	316.59	324.47	320.59	322.24	319.2	315.32	325.04	322.94	316.41	324.43	323.05	326.17	320.38	322.09	325.45	312.35	318.84	327.67	322.64	319.7	321.73	311.75	313.67	320.31
320.39	317.47	314.04	316.59	317.7	318.57	322.34	317.64	319.69	317.21	316.74	319.42	313.33	320.91	316.93	320.36	321.46	321.29	318.55	326.65	317.48	322.41	324.41	320.09	319.06	319.24	316.87	320.57	320.25	320.16	317.99	320.04	314.26	318.48	318.14	316.64	318.63	314.28	312.75	315.15	321.03	316.2	318.06	317.41	319.79	321.36	317.8	326.01	316.27	308.92
310.64	301.92	311.56	299.03	312.57	301.92	304.49	301.84	307.28	309.36	306.08	302.98	299.15	306.24	307.63	314.56	306.77	304.46	303.93	302.06	312.62	312.96	314.35	307.02	299.51	307.9	309.52	314.4	304.62	308.51	306.37	301.94	304.02	301.33	309.22	305.82	303.34	302.14	305.75	308.42	302.37	303.5	307.98	312.7	301.86	299.68	302.01	312.61	306.97	305.05
325.25	328.04	319.78	317.86	326.17	323.65	334.19	316.04	322.83	319.96	324.27	331.33	325	318.69	322.29	316.92	323.13	329.07	323.39	321.03	322.3	329.84	325.44	331.1	327.67	323.14	328.66	323.28	323.67	323.55	321.95	326.61	328.3	327.47	323.4	319.24	327.65	323.32	334.07	325.26	319.06	318.45	325.81	328.29	322.98	327.23	321.22	321.37	326.01	317.62
312.51	314.71	316.5	312.71	322.2	308.38	314.97	308.92	308.2	304.34	314.11	310.6	309.59	317.28	310.24	307.95	311.71	313.58	308.35	312.96	310.97	310.23	317.31	321.76	319.67	314.69	311.76	310.2	316.73	313.81	313.12	308.17	314.73	312.9	310.73	308.83	314.65	310.91	312.61	317.63	319.68	314.95	319.05	314.03	310.81	308.65	316.4	313.33	305.84	317.1
338	329.95	328.94	331.84	331.22	339.32	331.39	328.9	322.9	325.54	326.56	332.18	333.81	332.24	338.65	330.24	324.89	331.09	328.02	330.63	328.7	329.39	324.59	325.69	325.81	328.3	329.89	327.33	325.03	326.96	328.67	328.24	327.21	332.31	324.31	327.26	326.42	329.84	328.4	326.68	325.37	320.59	327.37	329.64	327.16	329.73	324	320.7	329.47	327.31
331.23	325.37	332.14	328.57	324.42	329.79	329.43	335.13	326.37	329.81	324.05	320.51	323.77	328.33	335.11	321.5	320.75	327.73	323.13	323.77	331.01	325.59	320.98	328.6	321.39	322.45	330.85	321.61	319.84	328	326.01	325.29	331.88	326.62	326.59	327.31	326.97	331.16	325.92	326.81	328.03	325.63	330.66	324.74	329.24	326.01	332.82	329.63	323.92	332.43
322	319.89	317.59	316.84	309.64	309.31	313.76	311.5	313.34	306.62	309.02	317.79	313.39	312.27	319.29	307.6	319.18	312.11	313.7	316.1	310.45	311.57	314.85	316.03	305.3	312.3	309.34	312.16	313.23	314.02	322.95	318.98	324.5	314.55	309.11	316.68	323.27	311.78	313.23	306.9	307.62	319.74	309.46	323.86	311.56	318.02	317.15	314.32	319.08	316.77
312.96	315.16	314.59	309.95	322.61	313.08	316.08	308.91	310.84	314.67	312.44	311.82	313.75	320.08	318.42	318.91	315.63	318.01	317.94	321.01	314.84	321.87	310.39	318.26	314.77	313.33	317.63	321.14	313.94	315.87	319.21	314.78	314.26	319.53	313.94	313.11	316.69	317.69	319.34	312.63	323.35	315.4	317.43	314.03	312.09	316.5	313.99	310.97	315.45	319.53
291.49	293.51	293.63	297.88	301.25	292.8	298.68	293.73	293.1	292.18	290.7	290.81	295.55	301.42	291.21	299.54	294.05	293.85	296.71	291.75	298.29	290.71	298.6	294.3	298.43	304.53	300.72	298.2	298.31	293.31	293.17	290.79	300.2	294.18	285.89	306.43	297.63	290.64	300.13	295.51	296.08	292.9	292.81	295.44	294.41	299.07	300.04	293.88	290.66	284.61
306.54	300.58	316.38	311.96	302.68	310.07	308.31	304.33	301.27	304.67	307.25	304.14	301.14	301.79	310.55	305.44	306.81	307.64	306.88	299.92	303	299.6	308.43	304.86	304.62	300.34	308.98	307.12	306.28	302.35	306.31	308.1	304.36	304.7	309.4	307.85	306.2	308.7	304.14	301.54	298.26	305.79	302.85	306.94	300.03	304.92	300.87	302.39	309.89	302.26
328.51	325.34	337.22	326.34	320.45	328.13	327.14	323.88	326.25	322.32	321.26	329.7	330.5	324.49	328.46	330.55	322.78	327.34	325.64	325.43	313.36	322.99	329.19	326.82	331.86	336.74	321.95	324.11	325.16	328.61	330.13	325.92	327.71	324.72	326.58	324.07	326.22	325.2	314.21	325.85	326.85	325.25	321.38	326.51	320.79	323.46	320.46	330.7	327.7	324.29
316.52	307.67	318.44	317	309.62	318.07	320.29	318.86	311.58	309.66	322.73	310.79	316.28	317.16	314.71	310.75	314.97	314.07	318.26	315.59	310.05	314.81	318.87	320.23	318.5	313.27	319.22	316.34	309.15	318.8	314.15	319.87	317.4	324.68	321.03	310.91	311.08	311.25	316.17	311.71	319.6	318.63	316.95	323.89	305.42	313.56	314.37	319.67	310	310.99
316.43	322.31	313.18	322.46	321.32	318.55	319.12	313.23	321.33	314.41	322.97	321.52	323.86	315.02	313.53	315.89	316.42	324.75	320.22	318.06	315.13	320.46	313.79	318.4	310.31	319.81	314.74	314.99	325.61	312.11	318.94	321.59	323.26	314.19	312.17	325.92	320.13	316.97	314.73	317.7	310.02	325.43	320.78	319.49	328.1	315.08	325.56	316.74	317.55	326.36
319.33	313.18	317.85	311.82	310.87	318.58	315.9	314.72	320.89	317.67	313.7	312.63	315.34	317.09	312.78	317.01	311.23	320.3	313.16	315.84	311.95	315.93	314.76	314.29	313.68	312.51	310.72	308.59	312.09	309.56	317.61	310.91	304.42	315.17	310.49	301.75	316.98	313.95	316.51	305.99	305.39	312.35	316.06	309.92	315.35	316.11	319.37	313.09	308.38	317.8
293.79	302.88	292.86	289.38	291.9	295.06	296.19	303.71	289.16	299.96	288.06	297.14	300.25	296.38	293.54	301.76	289.73	298.55	289.16	297.51	293.95	298.15	291.94	296.75	284.42	292.24	293.7	292.61	294.83	295.56	293.65	285.08	291.97	305.39	295.16	294.52	280.93	286.39	299.24	299.67	297.11	291.53	297.35	292.1	300.28	295.5	293.82	294.19	305.04	297.94
316.07	320.25	316.1	309.91	310.35	320.91	313.61	313.52	315.5	323.83	317.24	310.24	305.58	318.54	314	322.11	318.59	311.57	317.56	323.41	317.6	310.9	311.52	326.27	310.26	320.13	318.28	319.11	314.43	311.87	316.31	309.51	325.8	321.52	317.14	316.35	320.2	313.25	312.8	316.95	311.81	312.58	306.19	313.38	308.83	319.49	308.15	311.13	313.76	318.22
317.79	319.76	311.76	319.05	318.42	316.13	320.22	316.45	321.83	314.04	322.7	319.14	318.26	317.55	311.63	322.82	324.51	310.12	311.83	316.42	324.56	325.19	314.72	313.52	315.6	319.3	313.78	315.45	317.18	313.28	321.14	318.58	316.5	314.35	314.8	320.18	316.8	319.26	312.35	318.25	319.54	312.97	313.13	323.5	312.68	318.71	312.14	316.54	321.04	319.4
333.59	326.9	331.06	326.14	328.45	327.49	328.47	328.16	328.92	324.99	326.6	326.05	329.01	328.36	334.11	331.74	324.18	326.92	330.39	325.5	323.63	328.2	327.12	326.43	331.97	325.54	322.67	326.26	326.21	325.67	322.27	319.11	328.15	330.5	322.32	319.57	327.21	330.05	323.78	323.6	329.71	329.49	330.05	318.77	331.99	329.5	329.66	326.15	325.6	323.94
296.55	305.03	305.87	310.15	305.62	305.58	307.44	309.17	302.32	306.4	305.75	306.73	310.5	304.23	302.88	313.33	306.94	307.4	304.76	303.9	306.88	314.31	308.43	305.49	313.99	310.72	307.43	312.56	305.22	308.49	315.39	307.28	323.64	307.3	302.89	311.69	313.65	307.83	312.06	313.44	314.78	304.47	314.96	313.38	306.66	305.08	310.08	312.28	306.49	306.92
315.67	316.91	318.48	314.38	312.52	309.65	315.95	313.38	307.99	309.98	310.21	308.99	315.83	315.34	313.09	306.59	315.87	309.39	311.18	308.4	308.06	308.67	311.4	311.82	310.41	314.62	309.51	308.06	304.06	315.55	308.05	310.28	310.56	311.73	311.28	311.25	309.34	312.31	315.45	311.08	306.77	308.41	313.57	310.64	313	315.12	305.72	315.93	307.98	308.53
326.2	314.83	313.94	316.99	308.45	313.59	307.6	318.66	313.42	313.93	315.61	308.5	313.89	314.78	316.89	313.81	313.67	317.21	308.18	319.87	317.72	317.64	316.69	314.6	314.44	308.1	311.61	323.41	313.39	317.21	317.39	314.67	308.94	314.46	316.82	311.78	311.95	315.93	310.13	319.82	315.64	319.71	302.89	319.56	321.58	313.9	312.59	321.19	303.41	314.22
309.49	315.21	315.79	308.72	310.04	311.67	313.2	310.96	311.3	308.89	312.01	314.6	313.37	320.78	307.51	309.75	323.1	315.38	311.39	310.59	308.74	314.4	310.1	315.17	314.61	306.76	313.76	308.09	310.79	319.38	313.85	315.97	308.04	314.17	309.04	316.74	315.81	306.37	314.43	306.07	310.71	307.25	317.72	315.12	317.05	308.84	304.67	309.16	312.82	319.94
294.91	305.24	294.48	299.31	299.96	305.08	305.41	300	302.18	302.3	304.91	299.71	300.05	301.15	296.38	293.55	296.32	299.53	293.74	301.04	305.26	295.72	294.57	302.44	303.57	297.8	298.36	300.76	295.05	295.66	308.81	299.95	304.25	304.84	299.03	301.4	299.97	303.52	299.08	295.26	297.86	306.12	296.98	300.85	298.47	297.89	290.56	295.27	298.88	298.89
314.85	310.85	318.51	315.78	314.19	312.41	306.02	309.89	313.86	310.13	310.4	317.53	308.85	310.89	316.47	312.53	311.87	304.72	318.09	317.39	317.09	311.87	316.02	313.49	313.16	302.74	312.26	308.97	318.07	316.13	313.77	313.6	314.38	316.34	313.51	312.73	315.56	309.37	314.05	312.15	314.9	309.97	306.83	310.34	310.38	318.45	316.91	319.67	320.18	310.49
324.68	318.98	316.37	323.05	316.85	324.34	319.7	316.92	322.2	316.56	321.45	320.52	318.02	319.82	318.54	317.56	321.95	318.19	315.11	317.22	323.54	322.95	316.4	320.8	311.82	317.54	316.25	314.98	315.46	317.24	320.23	318.67	317.56	317.12	310.57	320.4	312.11	313.89	317.6	321.65	316.76	313.88	320.94	321.74	315.47	316.35	312.16	318.77	319.6	322.07
298.94	299.58	296.96	290.79	305.09	305.89	307.79	295.94	299.29	299.27	299.21	304.02	295.71	305.97	308.6	300.65	303.38	307.45	298.58	299.71	304.34	304.09	297.88	293.99	304.99	295.17	298.35	302.41	298.25	300.35	297.12	304.48	301.95	300.48	298.92	300.27	299.71	309.98	298.21	301.48	295.1	301.49	306.14	296.86	299.89	293.86	301.31	298.34	300	305.04
313.79	316.69	312.83	320.52	315.47	314.07	308.25	314.57	319.48	321.76	320.01	315.84	311.65	310.89	315.18	311.84	323.14	314.57	314.93	312.94	311.44	313.89	313.79	316.59	318.78	314.45	320.11	317.99	321.35	312.76	314.02	317.46	320.2	313.75	309.12	318.79	310.65	313.06	318.3	315.48	318.92	315.58	312.97	320.96	318.42	307.72	320.49	319.42	315.48	307.18
309	297.25	307.66	306.01	301.76	307.13	305.49	302.53	306.98	301.03	303.73	300.87	304.49	300.8	300.48	307.06	312.44	298.01	310.13	297.11	307.43	307.52	301.16	303.43	304.11	305.06	297.9	302.95	314.89	301.03	301.34	312.29	291.25	304.74	306.05	312.47	304.77	304.05	303.06	299.11	305.52	303.36	293.88	298.35	302.8	304.91	295.93	303.51	300.75	305.8
299.73	301.54	299.58	302.05	301.04	309.7	296.37	295.39	300.45	306.35	303.2	303.25	303.7	304.42	300.25	308.09	309.12	298.22	295.32	303.29	304.2	305.35	299.61	297.58	309.29	302.04	303.9	304.9	299.4	304.74	306.79	299.56	295.3	305.43	306.4	295.44	301.56	303.76	307.18	295.84	301.59	299.62	304.57	302.64	302.47	305.19	307.49	308.68	302.84	307.82
298.58	305.28	294.95	305.76	309.77	304.62	302.55	303.37	298.63	299.79	306.11	299.44	299.33	302.48	305.27	303.44	304.89	297.63	296.98	302.53	308.73	297.09	308.86	307.63	306.72	307.92	312.74	308.92	305.35	299.14	301.07	303.86	307.17	298.76	299.68	303.82	305.04	306.89	295.3	307.24	298.25	308.44	309.65	305.4	307.15	301.08	300.19	300.03	309.73	305.36
325.62	330.25	329.49	329.25	326.65	323.07	323.58	326.36	326.74	324.53	332.17	333.86	329.15	323.98	329.81	325.78	333.94	322.46	329.98	323.63	326.28	329.12	321.81	330.74	322.8	331.2	333.59	324.31	331.11	325.04	326.74	335.24	326.24	318.88	322.62	321.03	335.1	331.03	330.67	332.56	337.78	330.99	333.75	333.61	317.28	326.03	333.5	328.49	329.69	330.29
313.12	314.52	312.65	311.63	318.41	316.17	316.13	320.67	314.03	316.41	306.75	317.93	308.11	311.36	302.41	311.46	315.25	311.13	310.2	317.07	311.49	318.09	314.65	316.47	311.81	311.66	311.88	313.95	316.1	315.37	319.17	301.95	323.25	311.25	314.24	313.91	313.82	316.82	312.69	320.57	313.26	312.74	323.41	312.43	310.27	309.21	313.36	318.54	316.3	310.19
299.45	306.21	309.36	295.3	303.95	305.07	302.39	304.33	307.42	300.29	309.46	299.84	300.47	303.56	297.6	303.73	306.85	302.3	298.23	303.17	303.69	295.2	299.88	302.44	301.86	302.46	302.94	303.95	308.32	302.23	302.21	300.77	301.42	306.15	304.98	297.63	304.16	295.74	305.27	303.74	303.42	298.84	300.91	299.02	296.4	305.88	304.23	298.97	300.7	293.33
310.95	318.48	320.68	315.04	317.59	318.48	319.12	313.8	320.66	312.74	315.7	316.38	315.02	312.53	328.17	315.65	311.17	314.29	314.16	315.83	315.52	311.63	320.59	312.87	310.1	311.89	308.89	315.43	314.84	315.93	316.48	307.98	323.58	318.15	319.67	312.55	316.81	313.2	313.92	313.62	306.17	313.85	312.65	320.03	308.89	311.51	309.45	316.9	315.65	316.87
316.59	314.86	314.69	307.38	315.77	312.24	313.68	317.26	309.02	315.94	314.01	311.52	314.92	307.06	313.98	308.84	313.25	312.23	314.33	310.08	310.46	303.21	314.6	315.71	320.39	320.9	305.57	318.27	309.99	316.92	308.32	321.91	323.37	316.27	316.08	310.66	314.6	310.88	322.6	309.54	309.2	312.24	312.5	317.82	310.56	314.77	311.74	316.01	310.88	309.67
316.41	321.81	320.42	312.85	317.75	324.56	318.11	322.75	323.69	312.11	320.3	324.81	315.75	329.07	328.72	318.79	320.08	321.62	317.2	323.77	317.87	315.75	315.47	318.41	310.45	318.57	318.72	310.96	316.63	316.25	317.36	311.6	317.54	313.41	312.99	315.86	314.79	323.21	316.6	315.32	311.76	316.93	315.22	318.47	324.69	322.03	313.85	320.72	316.17	319.8
316.24	315.94	309.77	315.46	316.75	316.27	308.29	307.95	305.27	318.12	310.76	313.88	315.36	312.95	314.97	318.6	312.09	306.8	314.29	308.31	310.17	309.27	312.42	319.38	313.54	312.78	313.61	314.15	311.29	315.06	312.47	315.1	318.75	316	309.33	318.59	318.63	310.39	315.03	313.79	304.94	317.89	307.95	313.71	316.37	310.73	314.47	310.1	313.72	316.44
320.12	316.52	324.32	324.17	326.09	325.58	323.07	324.89	327.88	317.5	324.42	329.47	324.42	317.3	326.99	318.69	325.02	316.87	322.23	328.51	322.32	324.01	329.33	323.09	323.7	332.75	324.7	328.18	324.11	322.81	324.98	325.26	321.91	323.83	318.88	318.83	328.06	324.36	323.04	326.7	326.05	326.58	322.08	320.95	319.61	327.23	325.36	323.09	322.36	327.96
300.65	306.58	298.01	305.28	299.64	303.49	304.32	300.39	302.15	303.16	296.68	303.14	302.26	302.65	302.62	303.39	298.54	308.41	307.79	299.26	301.76	304.96	301.07	300.4	303.13	294.51	300.29	298.59	300.78	295.33	296.52	301.24	299.98	300.48	306.13	290.87	303.97	308.44	304.4	303.98	292.81	309.28	294.86	303.94	298.84	293.54	305.8	306.65	301.78	295.37
311.88	305.6	308.9	308.72	311.03	309.67	313.53	316.13	311.7	301.46	309.84	307.96	308.77	307.85	314.36	315.12	308.85	309.1	309.57	310.62	310.62	314.94	313.75	308.45	317.08	308.18	307.16	313.61	306.68	310.85	311.98	310.98	314.69	313.9	315.9	313.66	302.82	311.94	307.79	301.52	307.27	312.69	304.5	318.28	313.35	314.78	307.07	311.05	313.83	312.19
307.03	301.86	299.16	306.46	307.16	304.34	310.57	308.38	301.97	305.37	303.99	302.04	309.18	301.37	303.59	305.52	304.5	310.58	300.76	300.9	304.88	300.06	306.77	311.15	315.19	305.49	306.21	306.57	302.65	310.82	302.7	304.72	304.32	305.24	305.06	301.22	305.04	306.77	305.64	311.92	301.59	299.2	306.22	307.62	309.54	307.34	301.93	306.44	305.28	307.77
327.99	326.17	332.26	333.16	322.98	323.92	327.31	324.48	328.72	334.01	330.75	319.49	320.83	329.63	330.35	326.31	323.69	330.6	325.03	323.68	327.3	324.61	328.23	322.99	323.11	322.17	322.34	337.78	332.77	324.25	330.16	323.55	325.57	327.51	328.7	327.91	320.08	334.38	330.33	330.53	326.97	333.09	327.61	331.67	326.98	330.73	330.67	325.62	333.08	323.48
300.93	299.11	304	300.05	293.55	297.15	309.1	302.66	297.68	300.45	302.97	296.36	299.68	302	299.45	299.19	300.36	302.14	295.18	294.46	298.99	296.77	295.94	299.57	293.72	300.72	298.53	304.04	302.58	305.74	302.17	301.52	298.93	305.13	300.96	296.67	306.88	300.47	294.55	300.13	294.36	296.53	309.72	300.55	306.84	296.66	302.36	293.23	299.36	300.63
297.79	308.17	296.89	300.41	301.85	309.76	299.3	299.33	302.12	301.42	303.99	309.07	299.63	303.37	305.95	298.18	306.49	302.5	297.27	302.43	298.62	305.35	306.84	295.84	299.49	306.32	298.02	305.8	301.2	304.25	301.06	308.51	301.78	306.35	306.81	305.38	307.17	300.74	298.98	307.91	310.76	304.86	300.58	298.86	303.96	298.54	315.27	306.41	296.89	309.15
303.39	299.4	301.54	304.13	312.89	301.25	308.42	305.85	302.04	301.38	308.75	301.54	301.3	308	297.28	302.59	312.09	303.75	304.48	297.57	306.69	301.98	302.24	306.59	302.38	303.9	307.5	308.81	300.43	304.83	304.28	306.05	312.33	300.98	304.8	304.89	302.76	305.69	307.15	305.18	301.82	301.45	300.36	312.51	311.4	312.68	304.96	304.5	304.57	304.31
291.62	289.54	290.66	289.57	297.75	293.46	292.55	295.19	295.22	289.82	294.87	294.54	299.42	295.3	289.74	294.62	296.08	295.21	295.16	295.1	295.75	292.45	297.44	296.31	297.29	290.38	294.83	293.19	298.3	296.01	295.45	293.58	296.86	304.6	289.79	287.7	290.79	293.85	294.85	291.22	292.66	300.57	290.74	284.8	288.06	293.48	296.56	291.22	305.29	293.72
311.81	311.97	312.65	316.02	313.45	309.95	306.37	313.95	318.4	309.71	314.37	306.82	315.36	313.21	316.91	318.01	308.12	316.73	308.66	311.62	308.87	312.21	316.39	306.97	313.11	314.57	320.47	322.25	321.1	320.67	306.98	317.19	314.78	321.1	317.09	317.01	312.34	318.85	307.88	319.85	313.21	314.49	317.38	315.86	320.14	311.45	308.56	311.5	310.07	312.95
299.02	299.37	295.97	296.06	296.38	297.23	292.17	295.38	294.71	292.9	295.56	294.15	298.6	290.63	289.23	288.28	290.02	293.62	293.72	297.78	293.19	293.04	290.94	289.52	288.9	293.33	289.65	304	288.65	291.41	299.99	290.23	293.21	288.92	295.63	297.55	293.6	292.71	296.76	292.12	301.63	289.21	291.93	296.15	295.78	291.22	296.2	292.86	295.49	293.54
295.66	297.77	298.36	299.39	298.13	300.4	301.63	293.88	292.36	299.14	300.88	285.47	291.61	300.4	296.1	301.09	288.33	298.23	297.13	292.41	293.39	293.07	298.97	294.17	297.78	298.1	298.03	304.61	298.1	297.7	290.91	293.11	296.62	302.9	298.57	299.3	299.66	297.8	294.87	286.79	294.92	301.15	300.85	293.64	297.19	301.52	305.11	300.04	289.71	299.75
331.32	321.76	330.58	324.59	327.8	326.14	323.3	321.69	321.23	324.99	324.14	321.91	323.81	318.48	329.59	319.39	322.4	322.97	327.96	325.9	322.1	329.99	324.5	324.84	331.14	321.67	325.74	328.14	326.38	318.2	323.76	327.59	322.38	321.31	322.53	320.29	325.94	320.8	325.79	321.33	326.81	321.36	326.79	328.25	321.47	327.39	317.98	324.04	330.59	321.35
324.54	329.48	319.04	317.84	326.2	324.27	324.32	332.81	327.27	325.8	326.58	318.71	326.01	332.11	320.99	330.79	323.89	329.41	320.83	323.3	328.54	321.64	326.07	324.2	319.42	325.91	326.51	321.64	325.34	324.29	325.52	330.95	323.74	324.54	325.86	323.44	326.8	334.5	321.76	327.06	321.46	332.27	324.43	320.74	327.77	329.96	329.18	326.88	327.96	323.97
312.21	309.61	320.23	312.25	316.67	301.65	308.41	307.35	315.05	313.52	312.99	309.54	311.31	313.08	314.96	312.16	311.73	316.93	318.39	314.55	314.38	308.94	316.98	317.33	310.91	311.85	315.13	316.44	308.27	315.63	309.75	315.98	306.65	318.68	312.9	313.18	309.17	311.29	315.55	310.69	309.7	313.92	313.05	313.95	308.67	315.56	308.29	322.32	317.88	317.73
309.91	315.43	318.73	309.96	311.16	316.8	318.47	315.26	307.9	314.08	314.17	313.21	312.22	312.98	315.84	307.61	315.04	314.75	313.84	311.42	318.82	311.71	315.46	314.52	319.03	311.71	310.5	308.43	313.25	306.21	316.85	308.17	307.96	310.37	313.07	315.56	310.52	311.23	317.15	311.83	313.64	309.6	310.49	307.55	307.69	321.22	318.77	315.82	308.63	314.45
300.48	309.45	307.96	304.65	300.4	302.38	300.16	305.98	307.82	298.06	309.4	307.98	300.39	304.86	306.33	306.71	301.98	309.57	309.84	308.53	304.81	297.15	306.99	296.69	309.64	307.79	304.51	307.4	298.1	300.72	304.75	306.9	306.62	299.15	298.75	302.4	307.66	298.86	307.89	306.33	307.98	301.01	306.83	298.33	307.74	302.92	302.35	298.4	304.37	301.54
313.98	309.98	314.13	311.82	313.63	313.94	312.77	312.99	310.98	316.16	315.02	306.1	312.55	313.63	310.57	312.97	312.33	307.15	308.99	316.97	312.18	309.69	316.94	312.94	321.68	321.13	311.76	317.64	321.9	307.92	307.64	316.69	306.98	313.82	321.39	310.69	316.07	313.76	320.43	313.8	311.52	306.56	318.57	320.67	309.62	311.86	310.74	318.41	309.62	304.4
303.23	301.23	304.7	309.84	301.05	305.68	303.73	301.98	302.36	307.03	305.47	309.73	305.88	296.78	312.21	306.29	296.9	302.31	307.92	307.57	291.36	302.5	304.52	307.86	310.68	309.18	305	304.55	310.92	308.92	304.76	300.31	303.97	304.74	307.69	313.08	309.31	309.42	310.68	306.52	304.25	310.7	309.59	301.07	305.72	306.62	308.42	302.6	305.94	310.16
310.63	314.21	314.91	313.17	315.6	316.71	316	315.18	310.86	320.83	320.97	321.15	314.19	319.31	317.71	311.97	307.85	306.3	319.86	317.09	309.97	307.62	315.6	305.16	313.96	313.77	318.87	315.16	308.32	307.26	304.61	315.96	312.67	314.8	303.85	305.5	317.34	317.88	308.59	310.09	316.28	313.36	308.83	314.3	321.74	306.92	316.79	309.59	313.07	315.57
333.81	324.89	326.98	329.29	326.48	325.73	334.2	322.17	325.99	326.39	330.6	327.28	332.39	327.21	325.37	327.45	320.96	322.04	326.91	333.89	319.82	325.78	327.4	327.79	320.81	329.17	331.32	329.96	327.63	327.5	326.14	328.49	331.51	334.04	330.65	335.44	331.42	329.53	328.4	324.3	330.31	330.81	330.51	334.7	326.34	329.25	339.42	325.24	329.12	317.13
307.15	301.87	312.08	294.99	303.81	301.96	297.61	303.28	303.57	299.58	304.71	302.33	299.42	308.92	306.2	308.25	306.88	302.4	296.09	296.97	306.52	291.98	301.32	309.85	306.19	299.77	300.88	298.63	308.67	312.14	301.28	303.95	301.45	308.14	304.25	307.18	306.58	299.16	304.8	301.01	299.76	300.28	309.19	308.07	306.61	305.56	304.5	297.41	303.93	308.04
317.62	316.02	320.71	316.18	315.05	314.31	316.82	317.49	312.48	314.63	316.11	315.26	320.22	313.23	317	320.2	317.11	313.66	318.61	317.41	313.13	317.55	320.01	313.44	314.73	322.96	313.7	322.07	319.86	319.17	321.3	318.47	320.13	319.25	316.03	314.23	321.46	316.46	322.99	310.37	318.45	321.72	315.47	320.35	320.1	320.69	315.1	312.81	323.5	312.88
300.67	293.65	299.74	295.42	298.24	294.78	297.19	294.51	291.6	295.92	303.13	297.24	298.38	297.66	303.21	297.56	295.59	295.08	291.22	296.24	297.94	301.46	296.78	295.24	291.81	296.04	291.77	296.33	304.83	298.02	298.87	298.29	293.1	296.02	298.24	298.63	293.56	288.4	289.79	296.84	298.95	299.19	298.43	296.64	296.42	302.35	296.76	299.72	297.64	296.04
308.09	318.12	318.03	307.23	314.31	305.29	311.63	303.7	307.68	310.27	321.35	318.17	307.1	314.05	308.9	306.96	313.06	311.42	317.17	306.64	307.37	311.1	312.79	311.53	310.93	314.97	307.84	322.28	305.28	311.9	311.97	315.43	308.25	310.02	323.9	312.48	307	312.51	314.08	309.18	307.4	312	317.39	314.82	308.46	313.92	311.69	309.83	314.29	312.6
317.5	311.55	316.87	317.9	321.61	314.99	321.13	320	311.25	312.13	312.52	311.62	320.14	322.6	318.93	314.56	312.17	316	319.66	317.84	317.87	316.53	311.62	315.4	318.95	321.28	312.25	316.01	312.87	309.81	312.22	318.43	317.03	316.85	310.35	311.42	314.72	316.95	314.14	315.7	306.97	310.99	313.34	307.94	317.99	319.14	315.71	314.05	314.81	309.02
301.94	294.01	300.47	297.63	297.13	302.01	295.92	292.67	298.33	291.76	297.64	294.31	295.67	291.23	307.99	291.47	293.09	295.41	300.62	291.1	291.54	298.49	297.3	302.2	291.33	297.36	294.1	299.36	299.64	305.4	294.9	297.07	290.71	292.58	295.55	295.51	298.19	295.67	287.49	292.4	299.46	296.14	293.91	294.4	297.15	298.86	292.63	299.8	296.22	291.09
307.91	313.15	308.97	305.04	307.22	307.95	309.57	307.96	298.75	305.05	309.85	310.1	310.54	308.12	309.94	305.95	308.75	300.89	316.52	314.6	308.58	310.76	314.67	303.87	309.63	306.09	314.38	313.63	315.97	309.42	308.38	303.27	318.15	309.41	309.37	310.88	301.66	309.59	308.26	308.05	311.83	310.47	305.95	313.63	303.5	313.45	301.72	312.8	313.92	314.64
310.81	309.33	313.22	311.84	312.39	313.89	312.47	312.46	312.21	319.08	310.88	318.89	316.34	318.98	318.01	309.06	313.01	313	314.78	315.06	311.23	310.56	322.39	311.48	307.98	312.86	311.35	311.08	312.11	315.95	309.23	315.63	313.95	314.73	308.17	311.21	317.11	312.87	309.54	305.57	312.98	317.84	320.82	311.91	312.93	314.33	314.1	314.33	320.08	311.55
322.51	314.31	308.6	313.79	311.12	328.51	314.47	316.51	311.9	320.31	313.76	320.13	315.2	316.26	311.16	324.05	313.98	316.23	317.33	318.85	326.7	308.2	311.45	314.6	316.1	311.64	314.34	308.2	310.58	317.93	320.13	312.39	310.37	309.36	322.63	318.65	312.83	316.18	317.47	316.77	313.92	314.53	320.75	319.37	321.35	311.07	313.18	313.97	308.98	321.21
316.3	315.02	309.53	315.39	313.21	318.37	314.94	317.09	314.84	315.37	320.99	313.18	309.25	315.75	317.9	316.55	313.69	314.79	320.51	322.54	309.46	314.81	317.68	310.77	314.99	318	317.03	313.15	316.43	317.29	305.25	312.86	308.9	317.36	310.01	315	313.48	311.2	314.31	312.78	319.3	314.61	306.96	314.17	317.08	310.92	316.89	313.97	316.28	314.97
309.78	311.74	312.17	317.71	311.9	313.61	312.25	317.43	310.81	317.28	308.15	309.71	312.64	314.77	321.19	317.78	319.44	317.8	309.87	313.72	307.06	316.61	306.21	316.12	307.88	308.04	305.29	307.27	309.79	312.11	315.53	319	309.45	312.78	315.78	308.16	315.08	314.83	317.17	316.68	302.83	309.3	315.92	317.75	308.25	315.93	316.83	316.96	313.61	312.52
313.94	314.46	314.96	316.44	314.5	318.79	316.87	303.08	313.35	314.62	312.25	310.27	307.98	303.77	313.31	315.58	304.44	313.71	308.07	311.87	307.39	310	306.71	309.94	317.09	310.2	317.61	312.73	309.42	313.71	315.78	319.14	313.27	308.52	315.04	310.34	317.78	316.38	313.11	318.01	313.08	312.21	308.45	310.3	311.65	312.69	317.22	306.61	315.29	316.43
307.93	314.81	305.59	308.44	308.66	308.41	310.12	316.81	298.23	314.4	310.69	317.72	304.54	306.43	308.05	316.35	311.76	314.52	304.31	311.49	310.22	310.06	305.82	304.9	311.73	309.5	310.09	306.34	306.32	310.33	305.4	315.85	306.5	310.9	313.3	310.67	307.87	309.81	315.81	316.26	313.87	308.84	309.48	309.17	305.69	312.15	311.97	314.57	313.6	310.89
306.67	299.5	305.02	311.17	303.73	295.51	302.26	306.26	300.79	301.9	303.19	306.64	301.69	292.53	301.53	305.03	303.55	301.1	301.27	301.97	310.19	302.09	306.07	292.42	296.58	302.7	309.56	308.38	308.15	299	296.32	299.33	302.68	295.42	307.86	307.56	302.32	299.15	298.69	305.33	304.26	305.83	300.6	300.04	303.56	308.86	306.32	296.6	302.19	304.29
293.35	301.75	304.46	298.76	299.55	300.58	309.87	306.22	304.4	302.26	302.61	301.42	302.88	296.12	300.81	303.52	300.25	305.62	303.89	300.95	304.12	303.74	301.86	310.97	307.58	302.13	294.29	304.64	305.58	300.09	303.63	302.12	305.34	304.71	304.48	306.66	306.34	299.67	305.13	297.76	307.5	305.68	303.93	307.12	302.56	303.76	302.15	302.16	304.28	304.63
318.31	318.94	324.53	314.9	313.87	314.31	310.99	318.33	308.84	307.92	307.45	317.99	311.29	313.69	309.94	312.18	309.61	311.64	312.78	311.71	309.55	311.94	308.73	313.41	316.57	316.36	315.59	307.16	305.22	316.48	316.23	310.34	310.25	306.7	316.06	311.28	313.61	316.69	307.12	306.14	305.61	315.79	315.23	318.61	314.28	310.38	312.34	314.61	308.85	313.09
300.96	299.95	302.91	301.62	295.87	303.31	305.55	300.53	304.99	303.19	301.07	309.1	301.48	306.44	308.67	304.03	308.41	306.73	303.42	304.52	289.79	304.65	311.13	304.61	302.45	308.28	314.03	299.7	303.08	299.82	304.28	302.03	303.17	304.11	301.9	298.7	304.68	303.21	302.3	304.73	300.68	298.46	301.52	300.57	305.43	308.21	302.23	301.86	300.77	304.95
332.24	329.3	331.38	336.76	325.98	326.09	323.18	324.04	322.65	324.31	332.67	332.61	325.12	329.97	325.36	331.89	328.37	328.64	328.3	323.99	325.64	333.52	338.25	325.67	330.36	319.38	325.98	320.12	326.94	331.22	322.07	322.53	333.19	326.88	323.85	326.75	332.88	329.33	333.21	327.54	328.2	325.34	327.71	330.22	334.03	330.74	326.85	326	328.75	332.11
318.96	309.83	318.38	313.34	309.87	310.34	312.68	313.57	313.74	312.21	313.55	315.11	306.71	312.62	311.17	316.03	307.14	314.24	310.91	310.26	313.89	310.73	304.46	316.22	320.54	317.09	311.76	311.22	305.18	314.49	309.89	318.71	313.18	307.72	313.52	313.83	315.56	315.82	317.45	304.7	317.44	311.2	311.03	311.49	311.88	311.32	304.31	314.76	308.26	314.29
309.35	314.83	302.63	306.74	301.24	303.03	302.57	301.42	308.67	301.41	305.32	303.16	307.66	310.45	303.33	309.75	301.76	310.13	304.99	304.95	306.36	299.05	304.14	311.9	303.82	305.61	295.91	297.13	310.19	304.59	313.36	302.5	308.99	304.45	303.43	305.79	301.39	309.03	301.8	309.36	311.6	307.88	301.84	303.3	305.4	305.89	309.24	308.46	303.2	305.69
314.32	317.34	319.48	319.33	317.23	315.42	313.81	322.68	319.87	318.21	321.66	317.8	311.83	316.52	308.18	315.46	321.9	317.38	311.9	316.56	314.16	315.56	316.29	320.75	317.66	316.87	314.05	320.88	318.71	317.08	318.47	319.59	329.25	318.55	313.36	317.8	307.55	313.3	315.62	318.51	313.02	317.6	317.81	319.4	315.48	319.96	324.35	317.01	323.49	314.67
298.99	288.08	297.69	293.11	300.88	300.96	292.54	298.33	295.7	299.84	299.77	293.07	292.21	298.9	300.33	300.74	299.78	297.58	289.51	300.79	294.68	285.56	294.39	301.03	295.68	291.79	294	295.09	306.34	299.58	296.22	289.63	300.32	291.41	301.12	288.43	293.21	295.53	294.41	302.55	299.11	298.35	299.99	299.92	289.86	308.27	292.22	293.28	292.69	302.77
315.77	324.81	306.68	312	311.42	306.77	321.97	321.45	315.1	313.07	317.13	318.08	316.83	320.8	315.23	312.86	323.99	322.58	320.63	317.93	311.81	306.23	320.54	315.86	317.33	322.48	317.77	320.38	319.15	321.06	324.13	320.79	317	325.19	314.83	322.45	319.29	315.48	321.64	316.74	315.43	317.01	319.63	313.81	312.29	313.67	317.27	315.58	322.82	325.01
306.23	315.48	299.8	318.24	299.47	309.99	308.66	308.96	308.37	303.4	309.46	310.73	304.88	308.47	303.35	303.49	308.41	308.1	304.7	310.89	302.63	304.19	309.9	311.36	309	301.77	312.74	294.23	307.33	304.9	310.49	303.04	301.47	303.39	295.62	311.68	303.88	308.25	298.3	300.74	304.11	303.04	302.95	314.63	297.21	309.73	306.45	301.92	299.6	305.75
326.09	317.78	320.73	317.02	319.15	315.89	325.02	316.02	319.08	319.74	312.21	318.24	319.76	316.93	317.09	315.79	321.08	319.46	311.87	311.73	323.16	324.5	318.04	321.09	319.18	321.6	317.7	313.52	326.54	311.56	320.85	322.92	312.89	319.06	321.01	312.29	324.47	314.6	318.7	312.89	315.03	316.19	321.53	311.37	317.93	318.18	317.39	322.69	319.48	322.49
302	298.8	309.57	310.09	302.75	299.11	305.49	303.93	303.3	314.66	304.16	304.98	309.03	300.31	310.05	310.15	305.35	306.01	300.18	302.39	297.34	301.04	300.22	298.95	302.73	301.29	302.68	296.87	308.12	310.32	296.46	304.22	300.04	297.81	304.72	304.83	303.02	306.85	303.66	315.06	305.81	297.96	300.9	298.72	307.3	303.71	299.47	307	306.2	305.85
314.74	315.26	317.08	315.62	303.51	312.01	320.33	314.51	314.64	309.6	321.84	311.85	315.92	313.81	312.9	318.24	318.04	325.43	312.89	316.31	307.51	319.14	322.88	313	312.84	309.41	315	324.88	316.97	314.92	322.68	322.04	318.69	308.53	315.85	320.77	315.78	317.65	317.1	318.95	304.89	314.25	314.81	315.36	311.56	323.21	323.75	319.18	316.39	315.05
309.2	311.07	324.09	309.72	314.72	316.38	318.44	314.37	312.51	314.5	315.89	314.85	308.84	318.42	315.32	314.57	304.71	310.28	313	318.49	308.43	315.89	313.95	312.56	317.52	316.38	311.53	317.14	312.96	314.95	316.18	313.21	318.64	309.97	310.72	310.68	317.58	317.16	318.01	313.3	305.51	317.45	314.02	311.48	315.76	315.84	312.93	321.59	310.56	314.07
310.05	304.76	307.91	313.22	310.62	304.48	313.09	306.54	309.27	312.53	309.31	316.93	303.34	299.57	306.93	305.59	304.7	309.17	308.24	306.57	310.26	303.32	303.12	305.82	307.21	301.31	304.28	309.35	300.39	307.86	305.38	308.06	302.13	303.42	311.2	306.87	314.28	311.06	303.36	305.31	300.73	300.99	306.92	309.68	305.41	302.75	303.19	303.78	302.9	300.27
310.48	311.85	311.36	308.81	312.51	315.9	312.06	311.21	309.73	314.31	307.16	306.02	317.19	310.85	311.98	316.58	316.94	307.16	314	314.34	308.18	304.23	311.97	313.48	312.81	311.87	309.65	309.81	314.86	311.03	307.56	321.86	312.03	306.58	302.92	311.58	310.1	311.68	309.76	312.66	309.24	315.46	313.79	311.88	311.48	310	307.29	314.3	309.41	310.31
300.33	304.43	298.28	311.29	304.85	300.68	300.34	294.21	301.16	301.38	302.58	305.09	299.91	301.22	302.64	298.89	300.19	296.83	301.36	299.84	294.27	305.76	294.53	298.08	303.33	303.83	307.67	296.33	294.66	303.46	296.66	299.63	296.77	303.53	295.07	308.49	295.97	305.23	304.43	299.67	300.18	298.22	306.95	301.79	299.31	302.03	310.36	295.52	301.87	303.06
308.58	307.59	298.23	311.33	303.11	303.05	305.98	311.32	310.06	311.53	302.59	303.84	302.86	311.69	307.38	305.49	308.8	308.28	299.63	304.57	309.47	306.22	303.01	305.66	302.29	298.76	302.76	300.66	308.48	300.13	307.44	299.63	305.53	301.73	302.49	298.6	301.2	308.82	301.93	310.12	312.01	308.17	307.33	313.47	311.94	305.07	310.33	306.7	308.77	302.62
297.19	302.7	300.32	305.26	298.89	300.22	298.83	301.69	302.15	308.39	295.35	297.82	302.04	307.8	305.64	296.55	296.09	297.25	294.82	303.26	303	304.31	297.38	296.22	302.27	293.29	304.29	293.89	301.59	304.17	302.06	301.83	308.57	295.27	301.74	304.73	298.17	302.83	304.72	298.76	298.2	301.43	296.45	304.07	287.21	298.49	298.65	300.55	298.36	295.77
309.43	316.51	315.01	313.84	315.27	312.9	317.11	307.31	319.01	311.25	308.71	317.98	314.15	314.54	311.36	316	323.6	325.51	312.33	318.6	313.87	310.46	313.95	319.97	308.61	315.59	315.74	311.44	312.11	311.25	320.05	311.23	317.93	309.66	312	314.75	308.53	307.66	314.69	314.45	312.45	315.83	307.18	313.96	315.75	317.18	313.78	315.14	306.01	316.71
297.89	295.5	296.94	300.2	300.25	300.46	300.84	301.21	302.94	299.96	299.61	296.19	301.16	303.62	302.88	298.45	295.06	299.19	304.87	301.55	289.72	310.06	305.86	298.96	299.29	298.96	299.63	300.18	300.98	301.47	298.54	303.06	297.86	303.44	306.75	303.28	300.82	292.35	300.84	306.97	297.48	300	298.57	302.74	300.3	299.27	298.98	299.63	304.66	303.56
299.69	311.25	303.68	301.6	302.55	310.85	307.77	305.12	302.07	309.85	308.74	306.98	311.6	304.42	305.49	311.98	306.84	306.44	309.5	301.81	305.5	306.88	307.74	306.89	308.35	295.37	306.34	304.36	311.6	315.33	305.8	309.43	309.6	311.71	306.06	307.81	307.29	306.05	311.74	306.7	304.45	310.65	306.13	306.98	309.32	306.55	310.34	314.09	305.29	305.1
299.71	305.21	302.62	302.89	300.69	299.65	298.63	305.27	302.87	306.27	299.2	308.59	302.59	306.22	302.41	301.47	301.63	304.98	305.04	304.92	306.59	307.74	301.28	300	291.69	299.45	300.51	303.77	307.29	304.24	304.06	310.65	305.7	302.76	300.64	302	298.06	308.61	306.24	304.89	300.53	302.64	296.15	307.43	300.2	309.73	313.29	300.7	306.26	300.19
321.64	323.58	321.84	321.08	316.64	316.01	324.81	317.43	315.51	324.8	316.21	319.93	317.55	314.02	318.78	314.18	315.58	311.54	318.78	316.71	318.16	321.84	324.99	314.09	312.42	313.39	317.54	322.06	315.81	312.85	318.68	316.45	320.49	318.21	317.84	317.32	320.69	317.4	318.82	320.7	315.09	319.5	316.03	315.66	312.65	314.14	316.2	318.03	320.66	321.7
318.16	312.52	308.06	313.18	307.38	312.2	312	310.95	318.76	317.84	317.74	315.36	316.26	317.16	308.84	312.09	313.39	311.67	306.32	313.77	311.51	300.89	311.94	309.58	313.36	314.17	315.46	316.93	307.31	314.06	311.31	318.54	302.2	309.36	312.7	306.74	317.14	307.12	312.74	313.67	315.38	309.13	315.92	312.72	313.31	309.91	318.19	310.02	309.3	316.7
310.08	313.19	309.74	313.9	311.81	313.77	314.77	311.26	320.33	309.94	319.9	311.11	313.31	306.24	308.86	315	312.5	310.45	310.47	319.41	302.11	315.68	311.85	314.02	316.39	311.91	314.31	311.3	313.26	310.93	313.22	313.17	310.99	312.84	311.87	314.08	313.7	307.52	314.87	307.55	316.48	311.72	301.69	313.3	315.14	304.47	309.7	314.81	312.6	311.06
299.38	300.37	302.56	308.14	301.85	303.12	305.35	299.4	300.42	304.73	300.99	302.19	299.12	311.51	304.66	308.18	299.2	305.48	305.74	296.97	299.3	307.91	308.09	301.53	306.46	305.85	304.88	295.17	307.48	295.53	304.06	302.2	307.52	303.53	303.45	302.62	309.35	308.58	305.13	302.84	296.3	297.02	308.51	299.57	301.68	300.97	308.58	302.03	306.22	307.08
303.55	306.42	306.19	297.7	298.17	306.89	301.31	297.79	299.31	303.15	303.88	302	304.34	306.19	305.49	303.94	304.82	304.78	305.74	304.03	300.47	295.45	304.22	308.77	295.32	309.36	302.73	302.4	301.29	302.85	301.09	301.55	302.74	304.56	307.31	300.94	302.06	300.04	303.02	304.12	304.99	303.42	304.08	299.26	297.36	303.49	302.83	294.68	293.23	306.13
320.25	310.44	315.56	311.98	310.19	320.28	305.22	321.54	312.91	307.1	318.62	311.91	315.65	310.1	315.13	313.13	313.97	314.04	306.05	308.24	311.13	313.9	309.67	312.02	314.27	313.69	313.31	308.91	310.79	320.34	313.06	309.97	306.2	316.82	312.45	310.99	318.14	307.84	312.2	310.94	314.06	312.21	320.86	311.79	316.3	306.53	301.6	311.82	311.51	313.76
310.88	305.88	306.79	300.87	305.96	304.98	303.4	304.3	305.28	299.79	304.42	314.41	308.74	305.75	303.42	302.53	314	309.76	306.77	302.62	306.53	308.48	306.36	309.34	306.65	308	304.53	304.18	305.97	307.86	307.05	309.55	304.27	298.05	305.33	299.01	308.35	306.96	302.11	307.42	305.75	303.8	300.79	308.46	303.61	302.54	300.51	308.91	300.95	304.53
307.64	310.47	305.58	301.61	303.81	309.58	302.14	304.25	297.61	303.13	299.75	301.37	307.12	300.37	302.38	304.11	302.01	299.32	301.16	299.37	306.98	310.91	305.09	301.07	296.11	305.85	301.51	299.6	298.82	304.46	310.4	294.58	306.23	304.99	299.3	302.78	306.99	305.1	307.7	305.33	290.32	300.14	303.64	300.47	307.12	311.18	304.11	298.93	300.07	305.34
300.09	293.05	293.87	298.39	298.82	296.49	299.19	291.51	294.93	298.9	297.93	294.14	294.02	296.09	298.54	296.99	299.56	296.36	300.32	299.82	300.95	298.58	298.66	296.95	296.58	298.78	303.59	291.95	290.84	297.79	298.21	295.19	298.17	290.46	293.94	299.83	301.55	291.56	292.74	299.5	295.02	294.94	292.16	296.6	298.59	296.01	295.23	299.1	302.82	299.32
314.23	311.52	314.22	312.92	317.97	309.2	307.62	310.82	311.03	313.25	312.83	311.87	306.84	306.39	310.89	309.33	317.15	317.65	311.36	312.65	317.49	304.37	312.79	315.67	311.87	311.94	310.48	317.6	312.86	311.12	312.18	307.93	309.16	317.16	307.96	318.59	312.29	311.43	305.59	308.6	313.19	313.39	318	314.79	311.16	308.97	310.3	306.76	311.19	320.53
296.16	292.22	286.32	298.52	300.58	289.21	291.67	301.76	288.84	294.11	294.82	292	293.97	295.52	293.75	300.8	296.72	281.88	293	296.11	296.4	291.84	294.67	293.37	291.62	301.54	291.65	296.28	294.93	294.91	298.24	291.19	293.02	293.88	298.16	292.72	297.21	288.44	294.88	289.35	298.61	297.47	296.32	296.26	306.79	294.62	306.11	291.99	295.59	294.83
311	316.05	317.08	316.22	313.03	309.96	313.22	315.41	309.46	312.62	313.46	310.13	311.91	319.17	312.83	312.6	313.76	314.32	314.97	316.75	317.85	320.2	316.89	304.05	316.3	312.8	307	308.02	313.08	321.9	316.24	316.73	309.07	316.02	314.23	318.91	309.6	313.22	304.33	310.87	309.4	308.6	316.4	311.86	314.51	316.05	312.04	307.6	309.33	317.47
319.43	307.95	308.26	309.67	304.91	312.23	306.46	310.07	310.48	311.1	309.5	306.58	310.7	307.97	308.36	308.64	307.2	312.41	306.09	309.64	306.52	308.45	316.75	304.92	312.96	313.41	307.92	306.36	312.57	312.5	309.71	307.42	317.65	317.02	319.5	313.22	304.55	310.26	308.74	308.14	314.12	302.38	310.75	312.9	305.16	312.51	314.91	314.73	308.81	308.59
310.42	311.52	317.3	310.46	319.97	316.1	315.29	317.71	314.8	311.75	311.59	317.63	316.7	316.16	306.73	313.12	307.74	317.24	312.66	314.77	309.75	315.74	311.22	321.12	306.09	317.87	316.71	310.58	314.93	320.85	317.41	310.93	318.41	318.69	311.7	310.39	308.59	318.58	310.81	313.04	319.47	312.1	311.78	319.4	308.43	316.93	314.79	314.36	308.78	321.5
300.72	294.39	304.18	297.31	299.85	302.23	304.34	300.97	298.71	304.37	300.15	297.59	305.87	306.12	296.5	302.54	298.3	304.24	303.93	303.03	307.75	295.8	297.54	300.63	308.78	300.15	299.03	300.57	300.32	299.41	297.26	304.06	302.84	302.5	297.3	302.68	297.73	300.1	303.02	304.67	301.92	298.04	303.48	303.82	303.83	309.75	298.23	298.94	298.19	305.68
296.79	302.45	297.3	295.34	300.89	289.52	296.65	297.18	290.38	292.75	292.57	295.73	293.68	293.91	300.18	298.2	298.22	293.56	303.15	294.67	295.62	298.26	293.74	297.89	292.41	302.5	293.51	300.59	298.1	301.48	295.47	293.3	298.88	296.77	299.93	293.85	301.35	296.08	297.09	297.55	293.57	295.46	290.88	298.59	291.23	291.03	297.56	295.89	291.78	293.62
312.15	314.01	312.31	317.39	313.91	313.6	319.91	311.35	316.64	305.59	311.7	306.44	306.64	315.03	325.07	312.36	309.9	319.81	312.97	311.14	303.35	317.43	312.31	315.39	311.94	312.46	311.49	310.26	314.11	310.99	312.96	324.05	312.81	315.51	321.81	309.8	310.69	308.67	315.05	310.95	314.08	310.43	311.96	310.72	313.66	309.21	305.24	311.9	320.52	315.91
313	308.55	316.54	314.32	311.01	308	317.5	317.48	312.49	306.12	307.06	314.05	308.93	311.27	320.03	306.57	309.04	315.72	313.98	308.93	312.22	314.57	309.37	308.78	312.58	308.99	314.29	307.16	302.82	313.66	312.45	316.56	312.95	305.65	312.93	315.13	315.22	315.71	309.78	318.07	312.87	308.97	313.11	313.18	317.65	309.27	320.04	307.62	313.41	317.86
318.96	308.68	308.44	315.54	307.46	313.38	313.14	310.83	312.11	316.7	311.47	311.47	312.27	307.39	313.88	307.42	310.98	304.13	309.24	311.99	312.48	312	313.69	311.89	308	312.09	311.7	316.45	312.08	312.17	311.97	309.36	314.72	319.92	304.91	315.26	307.93	305.03	311.06	313.68	312.17	312.22	311.99	317.91	317.88	309.18	313.47	315.71	311.64	307.83
309.95	299.29	299.67	304.02	296.37	303.62	306.99	303.42	292.23	305.38	302.42	299.47	302.42	307.16	298.08	306.18	297.02	311.03	296.38	307.33	310.37	302.67	300.02	298.78	306.35	313.74	299.08	296.81	302.24	294.09	304.6	304.33	307.06	301.61	305.67	296.03	298.76	304.74	302.25	301.61	308.15	299.11	305	296.55	300.49	306.34	303.81	312.03	301.86	303.33
303.3	303.37	313.15	309.58	306.86	305.95	305.8	310.08	310.49	312.68	307.24	306.63	306.38	308.8	310.11	310.63	308.23	299.35	311.54	306.48	306.54	308.83	302.12	301.28	311.65	309.06	302.13	312.92	312.61	304.98	310.39	304.76	310.48	305.64	312.05	311.44	306.08	298.83	306.45	311.38	302.74	310.7	307.04	315.19	307.65	310.6	304.91	304.8	302.34	307.91
317.22	319.44	314.07	324.91	320.4	326.27	319.26	320.07	316.15	318.63	321.18	311.81	318.86	310.61	312.87	322.85	311.23	313.16	317.76	317.09	317.26	322.63	314.03	313.46	318.19	310.15	320.47	315.39	312.55	309.04	316.61	318.15	317.66	317.74	316.83	308.18	318.31	322.28	314.49	319.37	312.17	316.26	321.06	322.02	315.67	318.9	319.94	318.67	310.41	316.08
302.31	307.09	303.46	304.59	299.94	294.94	293.49	302.37	297.63	308.34	298.98	304.45	303.46	298.12	300.01	301.51	305.66	298.4	302.22	299.81	293.92	298.13	297.01	300.58	301.76	300.78	296.9	301.14	297.98	300.16	295.77	295.63	297.05	305.46	305.62	309.11	304.64	300.6	306.62	308.38	290.77	301.95	298.74	297.89	294.78	302.13	299.09	300.26	296	300.21
326.63	331.13	326.55	322.33	325.07	326.33	321.24	325.6	325.18	322.76	320.85	323.3	325.45	326.22	330.21	322.72	317.89	326.43	319.52	330.63	312.42	325.64	319.49	330.88	318.66	326.12	331.9	319.53	328.18	322.38	331.23	325.32	330.56	327.31	322.2	327.7	326.23	324.73	317.89	322.54	330.71	322.04	326.76	328.26	321.79	317.91	328.14	326.57	320.29	318.7
316.9	314.15	309.14	304.51	306.31	313.86	309.8	310.04	313.3	313.19	315.95	314.73	320.64	310.71	307.86	304.68	315.42	305.66	308.96	312.78	312.48	309.58	313.36	310.71	316.45	313.41	315.89	305.05	308.81	314.74	312.71	310.48	312.61	307.95	307.21	316.27	310.76	307.95	324.25	315.92	308.59	306.3	311.63	307.81	301.8	311.29	316.53	305.18	310.66	312.18
307.29	311.59	304.63	303.67	302.54	312.61	310.82	311.42	303.77	303.99	292.86	302.89	303.71	302.31	302.28	305.51	313.69	308.3	308.47	309.33	297.35	299.65	311.73	309.64	306.77	307.08	304.83	300.82	306.09	297.07	304.12	302.53	307.13	303.46	293.37	298.74	305.56	299.14	307.98	306.54	309.57	300.31	301.22	306.57	298.31	304.71	310	303.2	304.76	303.69
330.48	318.69	320.63	330.68	328.97	322.72	328.95	328.3	328.3	308.41	323.75	324.54	330.28	327.46	325.47	330.26	324.86	328.08	333.21	325.74	320.8	327.87	314.27	325.37	319.14	326.52	324.73	317.57	325.23	313.32	325.38	318.19	321.82	323.86	322.29	324.39	326.11	323.4	320.42	332.74	326.63	324.66	327.33	322.98	330.3	330.49	326.43	321.34	331.68	327.63
302.79	305.47	304.37	300.97	307.82	307.87	295.13	300.32	302.11	299.19	304.17	309.78	310.4	299.35	300.52	305.88	302.35	299.85	300.7	310.72	300.02	303.42	301.85	303.29	309.24	292.87	304.98	307.21	299.76	309.12	301.5	309.72	299.76	299.83	302.97	297.38	301.21	299.75	297.42	303.91	302.52	303.08	301.99	301.48	301.68	299.55	298.06	297.04	301.93	300.68
321.9	320.66	325.06	322.05	324.07	335.89	330.37	326.75	329.7	328.17	334.8	325.82	329.3	328.75	325.48	328.02	328.25	325.12	333.49	329.55	320.3	317.86	325.58	323.48	329.03	323.31	332.41	319.98	327.14	328.96	331.04	325.83	324.62	323.36	325.38	330.42	326.76	324.88	327.52	318.64	323.33	324.98	322.38	321.83	327.89	324.54	330.75	332.17	329	321.27
313.02	322.77	317.68	318.71	312.92	319.84	319.23	314.45	322.71	314.88	314.08	313.39	304.36	306.69	316.51	319.19	304.02	311.69	314.11	319.52	318.23	314.28	317.53	312.2	323.43	318.58	321.49	316.32	314.67	319.83	321.85	314.01	311.85	320.61	310.38	323.45	316.45	315.35	320.01	315.3	318.41	307.08	313.41	313.77	303.68	318.05	317.33	316.63	314.66	309.66
315.37	318.55	331.29	323.48	321.12	323.03	322.28	324.53	318.44	311.76	322.62	316.27	316.09	320.82	318.7	318.99	314.98	317.52	321.13	323.23	319.18	314.59	313.16	312.97	325.84	317.54	318.1	320.47	324.07	316.08	320.57	323.79	318.84	324.17	317.3	321.01	325.49	318.81	316.9	317.3	317.6	317.42	322.28	322.53	317.38	317.33	316.98	314.04	316.21	322.44
313.44	302.19	298.38	304.69	302.18	301.99	303.34	305.19	314.78	310.04	299.56	303.85	304.05	301.08	305.83	303.12	307.49	303.31	310.46	305.15	309.91	300.84	306.41	300.59	308	299.27	308.28	302.77	302.63	307.66	303.02	310.13	316.57	301.38	309.94	306.34	302.05	307.23	305.48	306.97	303.61	301.81	307.17	306.59	307.85	308.06	300.34	300.1	300.34	307.04
330.25	330.09	329.76	327.12	328.76	326.67	325.81	325.61	326.63	323.39	332.07	321.65	324.1	327.13	328.52	326.73	323.08	323.44	331.58	320.44	332.62	321.2	322.3	325.17	331.31	332.7	329.06	330.38	328.54	320.15	334.42	329.48	326.04	330.12	323.27	326.71	326.54	324.64	335.19	322.7	323.83	331.27	331.64	326.15	329.9	333.67	332.13	313.17	329.15	331.98
301.86	298.82	302.89	304.68	305.69	300.62	298.39	305.81	302.38	304.41	300	305.14	301.36	295.11	303.41	310.17	313.08	302.59	304.83	311.92	303.66	311.21	295.62	301.11	306.13	299.57	307.31	309.89	305.88	305.94	300.43	301.28	299.71	302.18	296.65	308.35	306.91	300.26	299.61	301.36	298.5	303.2	300.08	309.32	303.9	301.14	309.75	296.45	303.26	309.78
301.5	302.63	300.42	295.73	297.26	302.94	305.33	303.1	298	301.81	298.55	308.92	290.65	305.07	300.99	307.44	300.52	305.39	296.9	302.91	309.97	304.61	304.78	302.1	303.17	300.89	303.71	307.82	304.7	304.11	303.21	301.03	297.48	297.7	305.99	300.89	302.5	301.74	306.44	306.7	305.74	296.51	301.14	296.7	306.81	302.03	296.32	305.43	311.52	299.17
320.6	316.53	310.5	312.27	319.73	315.41	311.7	321.39	309.79	316.15	317.73	312.65	314.75	308.59	316.84	320.71	307.92	323.93	322.02	318.62	308.35	314.67	318.59	311.35	309.66	317.39	314.18	321.55	308.54	314.81	315.99	315.48	317.08	313.62	318.03	315.59	308.84	309.55	313.57	315.42	322.99	316.37	316.16	315.22	318.57	320.31	320.78	319.7	314.37	315.91
298.34	300.8	301.53	300.52	302.82	298.76	304.36	302	294.9	300.8	296.52	299.92	302.51	302.28	298.84	300.79	305.07	301.96	294.18	295.69	309.49	304.81	303.21	303.48	301.01	303.08	300.37	302.47	298.8	300.27	300.51	305.56	299.01	303.88	298.53	303.61	302.29	305.75	298.69	305.05	300.2	297.66	297.07	299.49	303.6	295.83	306.61	307.76	310.47	304
328.22	323.78	329.55	332.16	327.65	326.03	325.53	320.01	330.5	327.1	332.66	331.46	327.77	320.97	323.56	329.97	330.52	328.59	321.85	323.97	330.54	334.03	327.69	326.11	330.41	335.3	330.49	325.5	331.44	326.42	326.62	331.87	328.8	324.02	328.38	328.34	325.16	329.58	321.9	332.46	331.24	333.01	334.9	328.65	332.65	327.42	327.19	329.89	325.86	324.61
319.65	313.21	319.03	310.48	313.29	311.92	318.05	317.12	322.65	316.18	322.76	309.61	313.75	319.19	320.03	315.18	315.89	309.82	317.96	314.67	321.22	314.06	316.52	310.38	307.91	307.92	310.87	305.67	312.95	315.36	315.36	309.82	317.67	316.54	322.94	322.69	315.83	309.92	312.27	314.39	317.81	313.29	315.69	319.53	311.18	318.96	310.59	311.44	317.99	307.63
320.68	316.64	313.9	317.11	317.8	316.81	314.73	309.34	312.45	309.53	313.08	315.6	314.9	312.52	312.26	307.78	315.35	313.41	317.85	316.79	314.97	308.65	316.98	309.21	310.57	315.1	316.85	307.18	318.76	306.89	316.47	312.59	314.03	314.95	319.12	315.34	324.26	316.77	311.44	314.68	316.98	316.6	319.4	313.01	320.41	320.08	315.57	313.52	311.13	317.55
300.38	311.49	300.6	304.52	304.18	302.65	303.55	308.56	306.39	303.35	309.37	304.71	301.13	303.66	305.16	305.45	295.23	306.93	304.84	309.58	294.43	301.08	301.05	312.98	304.44	300.72	308.7	304.91	302.81	311.95	303.84	293.6	296.34	307.45	307.12	302.56	303.5	306.58	304.33	301.31	299.68	304.49	312.26	305.45	307.31	295.9	299.8	299.81	296.97	301.38
297.71	305.92	302.73	302.05	305.7	301.34	301.95	306.79	304.63	304.61	298.73	307.88	311.51	304.76	308.73	306.47	311.81	314.78	298.94	311.08	303.33	303.3	306.63	311.11	305.62	299.41	298.32	304.8	297.36	305.22	301.3	306.09	303.54	310.28	303.1	305.32	306.16	305.14	310.05	302.29	305.94	305.11	303.45	311.3	304.36	309.19	304.35	303.96	305.16	307.56
321.36	313.93	312.85	316.59	310.47	316.25	317.99	317.38	320.88	313.8	314.44	319.92	316.48	318.63	316.17	310.4	310.21	317.98	316.85	315.55	317.21	318.51	314.75	315.8	322.6	311.36	316.6	315.25	310.85	315.75	313.7	314.2	315.23	319.83	316.41	312.08	308.45	311.26	314.2	316.51	318.08	318.47	319.06	317.44	317.36	310.66	316.49	318.98	321.46	312.36
337.59	330.07	325.77	330.93	320.55	325.71	330.48	329.99	338.82	329.08	325.32	323.07	325.31	332.17	322.6	331.4	327.09	330.73	325.63	326.02	328.54	322.09	324.44	333.1	329.2	327.79	327.66	325.82	331.53	328.57	322.02	331.12	328.9	328.15	334.53	334.62	322.71	329.56	337.18	330.83	325.41	322.65	329.07	333.64	328.65	321.18	331.74	327.94	332.26	328.52
300.62	308.65	303.3	302.44	312.13	312.22	301.7	304.84	305.27	310.45	307.42	301.62	305.85	300.74	302.25	308.89	309.74	310.88	302.99	305.72	301.86	302.66	311.81	299.06	306.57	311.53	306.13	302.95	309.83	297.52	292.97	305.4	308.59	301.94	303.67	302.68	302.31	303.79	303.72	309.12	305.21	304.21	307.44	313.36	308.04	307.83	308.84	310.26	298.7	295.76
300.49	296.83	298.5	301.87	305.74	292.12	301.09	299.17	296	304.21	296.46	299.54	303.53	296.57	294.41	299.94	294.82	300.49	303.86	295.12	299.22	289.59	302.68	289.25	308.44	303.6	299.61	296.11	300.22	297.9	297.29	309.84	295.3	301.23	302.37	305.96	304.33	296.16	301.31	305.37	296.71	306.72	300.09	296.8	301.87	297.43	305.44	297.81	297.37	300.91
301.24	302.94	308.02	298.79	310.46	296.03	303.09	306.05	305.68	304.98	315.98	304.64	295.16	310.78	302.84	307.62	306.63	303.04	298.67	310	304.25	302.66	307.59	309.79	303.65	300.35	307.96	297.31	305.65	299.03	292.41	303.56	307.71	303.31	309.31	305.89	304.62	306.98	306.03	310.88	304.98	300.44	306.48	304.86	303.91	309.8	298	306.07	313.78	307.9
309.45	314.09	311.55	312.53	306.9	308.6	319.78	316.21	317.33	312.27	312.9	308.46	307.45	315.67	314.21	315.51	310.22	304.52	310.92	308.88	305.55	312.98	301.48	314.32	313.81	308.25	315.8	312.38	318.07	313.27	311.33	309.66	306.05	320.97	305.5	308.18	313.13	308.17	307.68	312.07	322.63	315.23	312.03	313.72	311.44	315.69	310.48	315.33	314.26	315.32
315.83	304.23	317.45	310.11	303.23	308.33	315.35	308.04	314.86	306.18	311.74	316.7	300.39	303.77	310.89	311.78	304.69	318.89	313.61	310.76	312.67	314.67	309.31	314.5	314.89	311.34	309.97	311.95	311.79	310.28	306.89	313.81	309.62	320.61	311.3	309.39	307.83	307.75	309.54	309.75	312.92	316.16	310.37	315.38	316.12	310.49	317.62	311.82	312.33	311.17
300.32	309.49	310.91	296.87	302.09	300.86	312.28	303.44	305.5	299.23	300.16	304.62	298.2	310.22	312.59	308.54	307.24	304.22	306.28	299.36	290.91	306.47	306.4	303.08	305.46	305.09	298.19	298.16	306.08	305.03	305.09	301.15	309.86	300.56	305.93	307.16	295.93	309.32	301.66	306.89	300.92	312.06	304.91	302.84	304.83	302.8	302.96	311.15	305.74	298.38
317.42	313.18	314.98	306.78	298.43	312.22	307.56	312.93	313.52	311.61	314.07	314.83	310.86	303.4	314.77	312.07	308.29	308.06	307.15	303.69	308.41	305.27	305.79	304.44	304.53	310.77	306.89	313.24	311.2	308.11	305.65	305.27	314.95	304.13	310.58	303.51	306.35	302.75	312.76	310.67	308.54	302.93	308.53	305.88	304.31	304.18	312.68	313.07	312.18	307.7
308.92	306.16	299.36	307.62	309.13	298.8	313.82	303.36	305.07	306.39	308.3	305.79	304.91	308.79	300.76	316.34	307.7	303.7	306.8	306.43	303.46	309.65	300.52	303.68	311.41	299.41	305.16	305.63	309.5	307.53	303.07	307.17	303.68	306.65	311.5	309.87	308.43	304.62	313.49	313.11	305.17	306.4	311.89	306.16	309.48	299.68	306.94	305.58	312.27	305.86
300.16	302.99	308.8	309.12	302.81	298.63	307.07	309.89	302.63	303.17	310.13	295.93	301.29	303.54	298.75	302.56	301.43	297.91	312.1	302.92	305.38	307.84	306.64	305.41	307.33	311.2	307.21	305.91	306.47	308.46	304.45	314.27	306.14	306.03	302.38	303.36	304.33	305.35	299.48	313.93	301.58	308.26	302.25	302.06	314.52	303.12	301.11	304.72	301.68	299.58
295.03	292.7	302.61	290.99	295.68	284.6	292.47	293.42	296.74	296.59	292.57	287.78	286.6	294.68	294.2	298.1	292.79	296.81	295.09	291.15	298.67	288.89	291.3	299.15	296.71	292.48	289.52	299.5	294.6	296.89	298.65	295.48	288.38	296.98	292.19	293.77	291.45	299.34	289.54	284.9	288.58	294.38	295.46	289.66	291.99	289.02	291.66	290.66	295.17	284.19
316.04	314.26	305.93	312	308.26	317.31	303.42	314.87	313.67	304.36	313.1	311.56	309.46	314.39	317.03	310	305.58	307.5	314.01	308.75	301.56	313.64	309.78	307.3	310.47	305.78	307.42	311.58	311.87	317.83	304.7	304.26	313.53	311.44	313.25	313.51	312.94	319.14	312.2	316.29	313.17	312.74	308.61	312.49	313.67	313.87	313.82	308.82	310.54	312.13
326.65	328.08	326.3	321.29	326.78	329.79	322.94	324.42	322.21	325.02	332.52	325.16	320.36	323.65	323.1	320.77	325.08	326.86	320.4	324.78	322.87	324.14	324.25	327.66	322.7	326.77	319.73	335.61	329.17	327.99	322.84	328.28	328.47	324.04	321.67	326.72	321.66	323.24	327.41	323.64	335.48	322.71	326.87	325.31	324.77	324.46	321.34	323.14	325.24	334.65
315.97	313.99	311.23	310.04	315.31	311.76	317.93	311	314.61	313.07	319.61	311.72	309.91	315.76	320.49	314.95	309.14	315.58	314.94	322.12	314.5	310.57	312.45	312.55	316.07	324.09	309.38	313.1	311.85	316.76	304.72	313.74	313.84	313.06	314.98	319.72	315.12	315.61	317.93	310.95	309.9	309.14	313.52	313.02	314.77	311.86	323.9	314.83	307.06	308.76
311.63	310.99	312.39	311.19	315.04	312.32	310.09	312.43	311.22	313.25	307.9	306.58	316.9	308.87	305.21	312.97	309.54	308.14	317.16	309.44	308.98	317.57	313.98	316.89	307.17	319.13	322.16	318.74	316.04	318.45	312.24	320.44	320.49	313.14	315.82	312.97	317.45	313.84	312.92	313.42	312.52	323.87	313.77	311.7	309.66	319.41	315.27	308.42	303.22	313.86
295.61	299.83	299.47	299.59	304.48	298.09	300.02	301.38	299.2	296.25	297.8	304.45	292.47	302.82	311.61	298.86	302.72	300.52	305.47	294.85	300.19	303.48	297.85	303.78	298.67	304.68	302.55	302.76	300.36	291.6	299.5	309.73	301.14	301.18	303.07	297.63	295.93	305.5	300	298.08	305.6	300.95	298.89	301.74	299.43	299.94	292.59	303.73	305.38	299.09
312.96	315.47	309.97	320.56	313.52	323.7	315.09	308.16	317.17	308.04	310.79	311.78	309.15	313.13	314.69	320.9	318.12	312.45	315.75	312.83	313.8	306.58	320.42	317.27	319.47	311.97	314.87	310.53	312.24	315.3	319.54	317.11	312.61	308.28	320.4	315.34	313.41	314.07	319.34	313.4	309.02	314.48	318.43	309.56	313.8	310.33	315.59	313.61	319.35	318.82
302.58	305.86	308.49	305.07	306.83	303.78	307.68	309.16	303.68	302.56	306.57	294.5	297.26	306.68	306.36	298.7	301.83	305.19	310.8	309.32	296.77	303.68	307.43	298.54	308.24	308.97	304.83	299.58	300.01	300.09	307.55	307.8	313.15	307.38	304.09	299.83	303.48	303.28	302.51	306.78	298.48	310.14	305.66	309.95	310.45	307.11	299.18	310.18	302.72	300.87
307.82	316.79	316.85	314.04	309.18	317.25	319.3	320.37	313.48	317.27	317.22	316.52	316.77	308.41	310.39	313.36	316	314.38	319.05	306.95	315.11	314.66	316.65	319.53	319.28	315.75	316.28	318.5	310.44	311.75	316.86	314.34	308.11	315.03	316.52	312.68	313.49	319.29	324.23	310.63	322.05	319.49	315.82	318.25	315.03	315.62	309.26	316.08	314.55	315.8
325.06	327.76	318.94	322.5	329.12	331.15	330.1	335.05	329.31	319.79	323.87	323.95	320.72	325.98	332.92	326.3	327.23	331.11	321.69	328.85	318.89	328.9	328.25	324.12	325.21	330.34	326.43	329.43	328.54	336.16	330.35	331.77	326.68	332.73	321.5	313.42	331.84	321.31	330.19	327.66	327.05	330.18	325.59	325.94	329.25	330.99	331.85	324.71	325.61	331.12
302.1	303.63	299.48	296.12	305.22	306.52	306.76	300.95	299.86	308.24	302.17	297.71	304.95	300.35	298.4	302.9	297.69	309.61	305.44	301.58	299.82	296.48	296.36	298.13	303.27	300.12	297.68	307.38	302.96	300.7	302.59	306.65	303.25	306.39	302.19	308.1	298.51	298.99	308.86	308.44	302.41	303.24	301.18	304.96	308.63	300.62	299.51	302.29	303.96	302.61
306.64	314.63	308.07	306.94	305.36	303.38	302.04	310.28	311.99	308.66	309.45	313.2	301.13	315.37	308.97	308.32	309.08	311.67	305.6	300.8	304	308.08	307.87	311.61	306.19	308.05	305.02	314.14	313.99	305.63	303.85	316.32	307.81	307.17	305.97	314.32	308.83	306.12	308.14	301.49	309.57	309.69	309.49	312.31	310.59	315.7	303.39	310.24	309.05	306.56
306.57	305.61	297.1	312.3	304.32	304.66	312.82	304.65	310.48	304.17	302.61	302.88	305.61	299.75	306.37	309.74	305.1	301.57	292.79	306.59	300.42	303.71	303.18	310.91	311.73	298.27	301	307.35	308.95	298.58	298.99	304.53	308.59	309.11	301.87	308.68	302.61	306.1	303.54	305.91	308.86	302.9	298.25	305.91	299.04	301.44	297.8	305.12	302.01	306.38
297.63	298.61	291.64	294.08	296.59	293.38	298.19	292.72	290.14	285.17	291.1	296.45	294.55	291.82	299.13	293.49	288.7	296.53	288.47	298.89	286.32	292.41	303.98	292.43	287.61	298.86	295.96	292.69	300.78	287.7	299.14	290.37	297.91	298.01	287.45	295.41	293.5	296.47	292.14	290.33	303.32	288.93	299.12	301.15	293.87	295.67	292.8	293.47	287.85	291.35
311.88	306.03	314.89	302.54	311.58	310.82	313.66	312.15	306.7	311.81	316.45	310.79	308.98	314.16	312.32	315.25	311.35	317.41	308.67	311.38	309.44	320.36	312.41	308.42	315.99	309.23	312.77	311.29	311.56	315.93	311.32	325.21	319.63	313.38	311.07	315.99	309.31	311.63	313.27	319.71	312.96	309.66	309.67	313.51	311.25	310.71	310.62	304.58	306.49	309.19
311.79	318	311.33	308.55	307.93	314.46	312.23	318.08	313.52	312.84	313.64	309.6	311.74	314.35	310.35	308.72	313.04	312.54	314.53	314.54	310.09	312.35	313.02	313.03	303.92	304.54	317.52	316.81	318.09	311.69	314.26	322.63	314.7	310.76	307.48	313.97	306.18	310.69	318.85	311.9	314.45	314.63	315.15	312.97	312.35	313.07	312.06	307.98	323.1	309.78
324.27	316.53	318.61	324.39	309.29	316.05	319.52	315.98	315.73	312.85	315.35	322.73	305.01	318.22	310.42	309.37	322.99	318.92	309.23	317.27	320.84	317.28	316.4	315.69	317.82	317.53	316.85	318.69	319.05	317.49	309.31	319.26	320.34	318.98	311.25	313.85	316.32	323.06	316.64	321.2	322.1	316.77	319.2	311.59	318.96	314.15	317.03	319.37	315.8	319.52
309.14	310.36	312.36	309.9	322.22	315.62	312.08	318.21	309.6	312.5	313.57	319.65	314.34	326.43	320.13	311.81	325.76	320.59	318.43	315.16	317.87	319.78	311.65	311.52	318.95	317.18	321.69	312.63	312.56	310.11	313.38	313.97	315	313.44	322.04	307.11	317.55	319.7	314.46	315.94	305.93	311.28	308.59	308.06	311.88	320.06	313.69	320.57	317.29	312.98
299.89	295.15	305.45	299.77	301.47	307.84	304.25	305.39	300.04	305.49	307.01	303.38	301.94	309.88	299.09	298.24	302.61	300.9	307.58	304.39	308.56	303.34	300.75	305.29	300.87	300.76	294.38	305.44	299.66	305.45	298.37	302.89	302.61	296.04	304.63	304.29	309.26	301.91	301.52	296.33	310.24	308.33	299.36	296.02	301.46	297.7	305.02	303.71	303.87	299.34
317.01	316.37	328.39	316.62	317.49	317.39	322.93	321.39	321.83	312.46	321.89	316.9	323.55	319.39	324.92	317.98	323.36	317.11	317.75	317.48	316.18	319.46	321.56	318.35	316.03	324.37	313.17	314.77	310.53	313.77	312.85	322.49	318.05	322.95	320.23	323.33	322.89	309.45	313.24	322.27	322.55	316.47	320.92	316.81	323.34	321.18	312.6	318.52	322.25	317.77
301.98	300.91	305.24	306.54	306.56	310.11	307.47	308.13	299.16	310.17	308.65	308.87	303.6	303.87	301.72	299.46	301.61	295.39	302.44	312.83	306.25	306.69	304.46	306.59	298.62	312.07	301.61	302.29	302.75	300.72	303.67	300.75	298.35	310.17	307.13	303.21	308.62	295.47	303.64	304.85	306.26	312.92	305.8	298.45	302.76	309.29	303.59	309.04	317.25	306.59
300.6	312.16	310.04	301.92	302.26	304.13	306.15	307.11	308.98	309.05	308.11	305.75	306.46	316.11	304.97	310.45	309.31	307.49	311.49	305.15	301.76	308.29	308.26	300.31	310.44	306.24	313.38	309.06	306.42	306.88	310.23	307.43	309.26	308.51	306.6	307.62	311.23	313.51	307.19	299.89	313.02	301.13	312.94	309.64	313.88	313.85	296.11	310.88	306.27	306.96
306.42	310.37	297.47	299.27	302.43	303.2	309.44	305.85	305.78	306.05	315.32	313.4	303.28	303.83	303.87	307.81	300.39	307.45	311.8	309.25	304.66	309.54	307.43	308.89	305.88	308.67	306.48	304.03	306.2	302.24	311.25	307.91	314.29	308.86	301.48	304.58	307.22	303.21	303.96	301.46	306.92	311.09	306.74	301.53	310.01	304.74	301.99	305.09	313.15	308.62
299.74	309.06	305.64	314.12	302	305.14	309.12	309.56	312.97	303.5	301.36	301.05	308.15	303.77	306.57	303.73	303.86	303.71	305.84	306.79	297.6	308.97	306.55	301.11	303.14	295.9	304.29	299.83	302.52	301.34	298.03	298.83	307.54	303.29	303.93	301.33	304.64	302.91	306	307.93	308.49	306.58	302.16	301.32	300.15	304.45	305.97	310.36	293.24	302.53
315.52	304.83	304	307.08	307.19	309.17	305.93	304.55	303.7	309.05	308.13	305.45	309.31	307.59	308.03	310.39	311.47	302.15	308.39	314.36	313.59	309.03	309.47	314.85	306.5	309.82	320.4	305.95	313.14	309.02	312.63	308.92	304.19	308.71	310.14	303.56	302.62	314.1	308.98	306.68	296.98	315.03	310.59	309.78	304.36	307.95	308.47	311.5	303.74	316.86
311.11	310.15	313.08	307.05	321.14	312.35	313.08	310.75	308.55	310.74	318.16	315.03	305.74	312.8	306.07	309.45	313.36	313.35	312.93	311.73	310.94	303.96	310.3	309.61	312.94	312.28	315.84	317.96	307.67	316.03	315.31	309.05	314.31	310.33	312.84	307.6	308.85	315.5	308.55	305.1	308.76	318.99	305.82	308.1	309.45	315.64	306.62	319.21	308.35	314.39
312.91	312.12	314.29	319.73	310.08	311.5	313.29	316.35	306.97	314.45	314.73	306.38	315.98	320.07	317.47	314.3	314.11	309.68	322.11	308.42	307.59	307.3	310.31	313.6	316.05	312.3	306.7	317.21	310.94	312.92	310.17	309.85	306.26	321.39	314.42	308.56	314.75	304.51	317.63	316.92	308.14	313.55	315.87	303.02	310.32	299.31	316.33	312.49	310.03	315.79
322.35	321.69	323.49	332.36	327.84	325.6	328.18	320.79	322.89	331.33	327.17	318.55	323.65	325.41	327.16	321.88	334.54	326.38	328.96	317.64	320.92	329.49	328.78	330.06	329.24	324.48	325.9	326.68	330.11	323.18	329.15	329.08	326.74	338.63	331.81	321.16	324.06	328.86	330.19	334.62	329.23	328.61	327.64	328	333.21	330.96	331.01	327.68	327.29	318.35
308.48	300.96	304.66	300.32	313.01	302.56	308.86	299.67	308.45	305.57	305.47	300.7	300.53	300.87	298.79	301.71	308.15	301.96	303.05	300.78	300.67	307.02	293.88	300.71	304.2	304.93	303.59	304.03	304.02	298.1	307.98	303.4	298.99	303.14	303.87	304.83	299.28	303.99	305.81	302.95	300.29	312.42	298.45	304.26	304.17	303.11	303.57	302.53	299.5	304.06
304.76	308.31	301.78	307.56	304.57	301.72	312.49	301.17	306.32	297.66	301.93	296.02	299.41	301.49	303.23	307.18	304.55	309.64	301.05	312.63	301.66	297.87	301.44	295.08	307.27	299.12	300.53	301.17	301.72	302.27	300.17	300.66	304.33	306.06	299.11	303.04	310.86	299.45	298.65	299.85	301.03	303.25	306.56	302.42	303.33	304.85	298.99	299.51	302.46	310.55
302.44	304.76	305.53	304.19	307.94	299.73	304.96	307.48	306.96	301.84	306.5	304.49	298.91	311.78	304.54	307.54	300.75	303.37	303.84	304.87	305.45	300.75	300.72	302.42	303.1	302.43	309.73	306.24	305.11	296.52	303.77	301.95	305.71	308.06	291.8	303.68	306.54	298.42	300.33	307.08	307.06	307.55	306.3	301.7	305.81	304.14	306.44	309.01	303.92	303.78
303.16	310.18	312.45	306.31	303.7	306.4	306.49	306.98	301.25	304.1	303.94	305.29	300.45	303.19	305.4	306.12	301.86	300.1	302.63	300.04	302.44	309.3	305	308.19	305.42	303.41	312.72	305.8	301.08	308.43	308.11	309.85	306.99	304.9	306.01	298.03	301.4	306.56	299.43	301.47	304.42	299.51	305.67	302.09	299.93	312.43	300.04	309.52	304.41	295.91
309.86	306.97	315.08	313.27	308.15	306.36	315.37	312.06	311.8	316.64	313.5	309.53	313.81	303.2	308.03	309.07	310.41	311.01	307.33	312.18	317.17	303.6	306.67	307.84	321.71	314.55	316.69	307.1	313.77	311.73	305.12	311.5	309.76	314.29	301.65	315.28	312.09	316.1	308.59	316.08	304.17	312.26	309.16	313.46	313.11	306.6	306.78	308.06	313.73	312.59
300.92	300.94	307.48	307.91	305.29	297.92	307.96	305.93	302	309.18	303.73	301.51	300.17	307.23	292.56	299.1	308.91	295.79	299.15	300.06	298.9	303.48	297.5	296.98	298.12	302.82	296.11	303.32	297.03	301.75	301.23	298.18	296.84	306.64	299	302.04	298.28	301.04	310.58	302.95	305.94	301.47	300.79	309.01	307.66	306.9	303.31	302.95	308.32	306.39
309.32	308.73	313.37	316.45	308.64	308.58	310.33	314.48	313.27	304.79	311.64	306.63	309.46	302.29	313.12	308.83	312.21	314.93	304.52	314.46	312.17	321.37	302.86	314.33	310.58	304.41	316.25	317.14	311.96	311.07	314.22	306.31	313.31	307.7	312.66	308.76	309.89	306.17	309.95	311.22	307.91	304.81	318.93	308.26	308.79	310.76	307.3	309.42	312.5	310.29
298.25	297.9	300.57	301.84	306.23	303.85	299.42	300.3	298.96	301.44	309.07	301.22	300.42	301.85	302.25	300.98	297.27	301.38	303.41	300.41	300.21	298.58	297.42	301.73	300.27	309.65	301.12	294.88	302.93	302.63	304.63	295.82	298.56	298.87	308.42	300.87	297.89	299.66	293.81	304.24	291.94	301.81	298.77	303.04	301.76	292.32	296.43	294.45	308.65	291.89
309.21	306.76	306.55	304.36	303.13	309.22	298.16	296.16	293.72	309.97	303.18	308.14	306.85	306.68	304.64	310.74	306.34	304.04	310.6	299.12	303.61	304.44	316.17	299.13	299.74	308.84	309.35	299.21	307.65	311.12	306.35	302.97	309.31	308.96	309.88	310.25	309.68	305.66	310.55	303.76	305.18	304.03	299.13	304.76	305.77	311.09	306.51	306.06	310.01	306.52
304.71	305.99	306.34	305.08	305.26	304.54	303.29	307.87	304.57	301.11	303.9	303.43	311.37	310.12	306.41	306.49	307.04	311.11	306.74	301.34	303.13	303.68	302.88	306.35	310.43	299.73	309.82	303.88	300.78	303.16	308.42	308.72	302.27	310.01	303.86	304.48	307.87	301.42	305.73	308.81	309.32	301.11	307.8	302.51	301.4	309.39	313.36	300.1	307.4	305.6
295.28	301.7	303.38	305.05	298.73	303.77	306.21	291.01	299.33	302.26	298.46	292.23	299.26	293.82	296.91	296.3	301.27	300.93	296.98	299.82	304.33	296.22	297.7	298.4	296.71	297.41	303.58	309.3	301.51	307.44	301.23	301.29	301.61	305.06	297.81	297.55	299.05	301.69	300.16	299.5	303.48	298.7	296.44	303.18	306.92	298.07	301.18	306	296.81	298.73
313.68	323.25	317.1	315.66	315.65	309.18	310.71	319.45	310.88	306.37	308.65	309.97	314.04	316.98	312.66	311.75	318.36	310.38	308.2	319.92	319.87	311.25	306.8	320.73	318.54	319.42	314.51	314	313.74	317.4	313.66	315.81	315.16	310.71	326.09	311.57	310.15	317.31	314.64	305.06	316.09	313.73	312.31	316.2	313.67	312.44	316.78	314.55	313.94	317.85
324.16	330.31	323.46	336.64	323.92	334.63	328.15	327.83	331.11	323.81	329.38	327.08	325.31	322.84	327.55	320.03	329.13	338.08	321.79	330.86	331.88	326.49	328.81	327.96	323.83	334.48	326.3	327.96	320.95	325.38	325.25	328.47	328.92	326.05	329	325.8	326.61	329.23	323.98	321.82	328.78	327.75	331.99	328.09	329.5	323.46	329.57	329.54	331.87	339.64
317.76	317.62	302.31	311.96	316.28	316.73	310.98	310.17	310.82	311.87	314.43	307.08	312.17	311.14	319.06	304.72	306.64	307.57	309.1	314.04	315.29	312.8	307.21	316.22	313.88	312.56	313.75	312.73	314.78	319.81	312.25	308.47	310.51	312.57	312.94	312.8	308.53	313.29	312.95	309.68	314.32	308.41	314.07	310.97	311.65	316.19	321.28	312.29	321.24	309.56
308.68	301.33	302.92	301.24	305.37	308.41	309.78	300.92	302.14	303.75	296.68	294.89	298.41	298.37	306.3	306.18	304.07	306.97	305.62	303.17	307.04	305.49	304.53	303.82	299.16	301.3	301.27	302.68	303.66	298.88	303.01	308.98	302.41	302.29	312.69	301.91	306.94	298.88	304.91	302.42	302.6	305.51	306.41	303.15	295.18	300.98	310.64	302.9	303.29	298.65
290.44	299.66	289.98	295.16	294.09	296.42	292.06	296.83	290.85	294.49	295	305.74	298.97	297.12	289.39	298.61	297.03	295.58	295.63	291.58	293.52	300.82	294.53	297.11	298.63	297.64	292.53	298.47	293.64	291.66	300.74	301.28	294.49	293.01	293.39	291.74	296.69	294.12	306.06	294.48	294.42	294.19	290.26	295.05	296.31	294.73	293.17	292.21	297.18	292.46
307.78	306.08	297.97	302.91	306.39	313.4	304.8	303.8	303.33	304.53	309.81	309.87	313.68	304.36	305.18	310.52	306.45	304.59	302.04	306.08	300.79	309.91	310.51	307.52	313.18	308.4	310.39	315.13	299.89	297.95	302.59	299.88	298	305.77	299.02	305.49	298.84	308.98	307.62	301.11	302.54	302.65	309.5	311.07	298.2	302.09	303.3	305.12	306.77	302.6
305	301.54	302.29	306.39	307.81	302.4	302.04	306.62	303.38	303.28	307.01	299.46	301.22	300.33	304.65	307.46	296.39	304.42	297.59	305.64	304.21	299.37	302.01	301.92	300	302.29	307.46	305.91	306.27	298.66	305.37	305.31	311.46	299.44	301.45	308.27	310.73	306.24	301.66	300.16	306.03	300.52	304.74	305.74	307.68	306.08	305.76	308.44	306.96	300.95
305.92	306.67	305.93	306.63	306.98	316.5	304.48	307.43	306.04	302.95	304.49	304.91	300.23	311.49	306.25	310.51	307.31	309.97	308.81	300.69	306.68	301.57	309.72	299.19	307.86	311.39	312.51	308.36	305.17	311.4	300.07	305.34	312.5	305.28	298.8	303.25	303.74	309.39	311.72	310.66	313.6	298.14	304.34	303.76	301.26	304.83	300.28	304.04	298.26	306.23
306.09	299.15	301.62	304.99	299.13	305.94	305.65	309.73	306.33	306.89	301.22	309.04	303.28	305.62	303.68	308.46	305.84	304.86	302.2	301.81	307.78	303.36	295.56	300.88	305.08	303.37	306.01	298.65	301.46	307.33	303.79	303.41	298.98	305.38	295.3	308.36	310.11	301.06	294.39	307.88	302.21	302.06	306.49	297.27	301.78	303.68	300.53	299.19	307.95	305.54
331.85	329.6	331.52	319.71	316.72	331.5	332.83	317.74	323.34	322.67	327.16	325.74	329.01	318.85	321.28	326.27	324.25	319.82	320.37	324.98	336.32	326.95	319.39	325.17	321.43	323.43	326.6	329.98	320.29	324.54	335.78	326.5	321.22	327.36	333.42	332.31	320.06	328.75	318.97	331.03	320.22	325.56	323.17	331.78	324.03	323.35	325.73	334.7	323.39	321.01
306.86	304.06	303.69	306.12	301.61	308.61	305.44	308.12	305.1	298.49	300.22	304.68	307.95	306.27	302.4	304.81	309.4	302.06	304.25	296.73	299.87	305.84	304.99	300.95	303.21	309.03	307.15	304.07	302.71	311.62	299.38	304.09	306.03	303.41	305	306.66	309.6	309.77	313.93	309.92	302.26	305.81	306.92	306.89	303.75	307.06	299.34	300.6	303.44	311.92
314.2	307.52	317.8	313.59	315.16	318.27	316.46	323.04	317.68	311.37	311.09	310.82	314.24	313.65	310.24	315.1	312.81	318.97	316.24	308.16	306.09	310.07	310.98	311.26	316.94	308.32	313.47	311.9	318.78	312.55	309.19	315.24	310.73	310.04	309.27	312.2	316.8	307.5	314.95	313.29	306.27	316.5	314.08	316.53	306.39	306.77	316.9	306.29	312.82	316.76
316.69	310.82	318.26	319.08	314.84	324.72	321.04	319.99	315.74	320.72	317.4	315.12	313.5	322.5	322.54	313.73	314.29	323.95	312.64	320.91	328.07	320.34	314.63	313.59	316.59	319.11	315.11	317.69	312.99	324.14	314.76	316.37	317.69	322.63	310.69	315.17	317.35	321.52	314	319.97	324.36	318.34	313.15	318.16	319.77	321.66	314.43	324.54	317.75	321.03
302.69	304.41	302.03	298.77	301.17	302.12	305.16	304.96	308.01	302.11	314.11	300.59	305.72	311.74	305.5	302.69	307.47	311.42	305.04	304.19	300.63	307.89	297.3	305.44	303.94	308.06	303.76	304.71	307.81	316.9	311.87	306.16	300.64	299.68	306.11	303.52	309.62	311.88	306.56	307.58	304.97	305.67	310.19	298.14	306.76	305.13	300.29	307.75	300.23	302.15
313.69	320.42	310.8	310.85	312.25	310.03	311.61	315.24	312.93	315.39	313.39	314.74	315.55	309.98	331.83	322.35	310.96	312.19	307.82	316.7	319.39	309.43	315.85	308.88	318.28	308.63	312.42	310	316.67	317.09	313.93	313.26	318.44	301.92	311.84	310.95	306.53	310.99	321.64	316.49	318.85	316.06	316.88	313.82	312.47	309.79	306.3	308.12	315.52	320.62
305.99	297.96	308.08	307.41	298.72	299.89	303.63	305.04	305.82	310.92	310.31	300.46	303.58	305.13	305.46	302.75	306.49	299	305.42	306.03	303.66	303.64	305.29	302.3	306.63	300.28	305.86	309.01	294.22	303.63	310.88	303.79	311.07	298.35	306.56	305.83	300.02	308.37	297.8	308.94	301.78	300.29	305.44	303.95	308.49	299.73	305.34	300.23	308.47	303.78
308.8	317.57	306.72	307.93	312.44	314.72	314.96	311.68	307.21	307.66	315.37	316.16	308.99	307.08	317.89	309.81	313.47	311	314.55	315.73	313.48	313.02	302.63	305.19	316.04	306.9	314.57	317.28	313.59	310.13	308.26	312.11	310.49	317.04	305.61	310	311.53	308.53	311.47	307.97	314.47	317.68	302.3	318.03	306.74	312.33	311.53	310.41	309.68	315.19
303.49	305.78	299.27	311.98	316.05	305.62	306.74	305.7	307.78	304.08	299.69	303.49	310.38	309.05	305.75	311.64	309.28	303.01	300.08	305.33	309.46	309.34	307.29	304.41	305.68	301.71	301.28	303.49	306.99	311.11	306.14	304.7	303.39	304.56	310.17	303.46	307.1	307.2	316.59	307.84	308.79	312.86	306.9	302.41	307.98	302.64	306.85	305.85	304.46	306.34
316.73	315.67	310.55	318.81	317.74	314.73	321.24	313.95	315.38	318.01	318.93	312.22	314.17	321.06	315.49	314.98	314.16	306.91	312.06	316.64	319.27	313.42	323.45	314.65	324.16	310.87	317.49	317.68	315.46	313.62	315.68	314.81	312.15	315.94	309.96	308.06	321.93	311.23	317.44	309.68	311.29	314.63	318.09	322.6	321.54	317.81	317.55	321.74	318.88	319.19
300.04	295.9	298.58	300.03	299.57	302.31	308.48	297.15	307.62	302.81	306.71	310.3	300.1	302.3	302.95	303.45	304.05	300.3	306.1	299.43	303.68	299	307.46	300.1	295.91	305.92	303.03	297.02	299.23	302.13	299.94	307.32	306.72	302.53	299.72	296.68	303.99	304.21	303.86	296.65	309.65	300.68	298.3	301.98	305.28	304.6	297.7	305.51	305.02	296.76
302.9	300.01	307	299.92	308.49	298.61	302.53	300.84	311.1	304.31	302.45	302.95	308.3	314.13	309.64	303.38	299.03	307.21	294.94	301.49	308.94	299.17	297.43	297.24	302.34	307.99	307.12	303.63	302.19	290.59	301.29	302.32	300.31	309.99	302.72	306.07	302.18	298.29	311.95	307.21	305.54	306.43	301.86	300.75	296.66	300.92	307.69	310.09	303.4	314.51
306.87	308.68	308.43	317.33	316.46	314.45	314.72	314.39	314.83	306.39	314.1	303.73	306.4	310.04	308.68	304.3	308.57	307.39	312.73	309.59	313.1	308.4	306.49	311.11	309.67	309.88	308.58	310.63	313.79	309.63	304.04	308.43	308.01	314.23	309.39	313.81	315.91	305.34	309.2	319.34	305.51	312.7	312.01	311.89	308.03	308.52	316.82	309	307.09	309.78
305.8	301.98	301.85	302.29	313.68	311.03	303.62	308.62	305.96	308.95	304.81	299.35	305.27	304.69	309.18	301.73	302.02	303.3	302.28	307.53	300.16	299.52	294.27	304.24	311.77	303.1	301.11	306.4	300.23	300.27	307.1	305.61	302.03	304.15	300.4	302.9	297.2	299.52	301.6	308.72	296.93	308.25	300.12	297.79	303.69	301.05	297.66	302.58	299.81	307.29
307.22	300.29	300.5	305.75	308.06	302.14	302.5	301.13	296.3	297.86	304.07	302.26	304.26	297.79	311.78	294.64	301.06	313.93	302.39	307.53	306.02	303.96	303.71	309.29	309.27	309.25	298.49	302.04	303.8	304.32	306.57	302.85	299.15	303.12	302.27	303.29	306.65	297.63	303.65	305.81	303.79	307.19	305.1	304.27	309.28	302.56	308.83	299.8	308.46	295.74
295.09	296.42	296.21	297.28	298.86	307.01	297.03	302.71	301.39	300.87	294.56	302.17	298.7	295.27	303.28	300.03	301.5	305.3	291.58	300.86	298.22	302.04	303.83	304.77	297.36	298.51	295.38	300.33	299.92	297.84	302.13	298.97	303.47	296.93	302.1	298.68	301	300.38	299.66	304.54	306.73	300.48	306.45	297.5	300.4	296.23	299.12	303.67	294.26	297.79
317.91	316.82	317.61	307.05	315.8	322.8	318.13	319.43	324.9	312.98	316.61	323.32	312.86	314	318.6	313.97	318.26	327.5	321.7	323	324	322.84	317.62	317.97	318.33	322.19	324.09	321.56	319.95	325.51	311.26	313.42	318.25	318.43	319.64	311.1	316.25	316.7	311.8	313.8	319.61	317	317.44	313.6	319.37	315.41	318.58	322.17	308.89	316.95
308.07	316.78	314.19	305.62	310.94	318.2	311.11	311.86	317.26	310.91	306.91	314.99	315.03	311.12	315	312.54	307.74	311.39	314.99	315.57	311.92	310.87	312.47	308.29	312.6	307.18	309.49	307.39	306.68	310.91	310.98	320.52	309.57	310.69	316.65	316.38	308.2	304.24	313.69	317.38	300.56	308.56	312.89	312.33	318.22	312.83	303.9	313.81	310.8	309.48
301.65	306.04	304.43	299.46	304.49	310.68	296.87	303.59	297.53	302.63	298.25	305.95	300.64	307.76	302.24	309.96	307.8	297.89	301.73	300.78	307.6	300.68	303.83	292.9	303.32	306.19	307.07	310.89	304.06	305.91	304.22	310.08	299.22	298.04	303.82	302.74	299.82	300.86	303.64	302.71	309.5	304.49	313.33	305.99	303.54	304.25	297.92	298.83	312.33	307.07
314.88	310.59	316.63	318.49	313.84	316.45	312.85	319.19	317.92	310.9	323.67	312.44	317.41	309.95	316.11	314.85	305.57	316.37	318.36	319.7	319.55	321.19	316.23	321.61	321.1	314.42	312.47	308.74	313.97	311.62	315.27	318.04	315.13	316.88	322.91	318.45	307.3	320.17	311.19	316.46	320.8	321.32	313.29	313.64	315.44	316.06	315.83	310.15	318.59	320.51
321.82	314.45	317.04	315.8	311.36	317.73	314.33	308.4	318.11	316.31	315.11	317.32	308.26	316.33	314.31	325.94	312.67	322.47	313.57	309.93	316.15	313.23	319.24	317.52	313.01	314.45	322.3	315.94	309.09	319.04	314.89	321.7	314.75	319.25	313.83	313.42	312.59	315.11	312.35	314.37	319.23	321.56	311.4	318.38	317.21	315.68	315.71	310.03	319.2	309.6
304.98	304.86	299.65	308.9	294.33	300.71	305.78	301.5	305.7	308.44	303.27	302.05	303.7	312.36	302.67	304.89	301	300.69	306.35	303.59	309.2	309.41	306.57	304.86	311.89	300.42	303.47	301.69	303.98	304.06	310.2	308.95	309.96	296.09	310.72	301.47	303.14	302.98	311.94	302.72	307.15	299.93	304.29	306.54	300.11	312.35	302.1	308.39	299.47	302.19
321.24	318.88	321.09	314.8	321.1	314.39	313.74	320.14	313.45	317.66	321.43	319.46	322.14	309.34	312.96	318.72	317.68	324.43	322.52	311.15	323.99	319.6	315.93	325.07	319.63	319.75	323.12	323.3	319.79	322.45	316.26	319.09	315.05	316.8	325.76	322.47	322.45	315.64	318.15	317.6	313.08	315.44	316.32	319.87	317.32	326.71	322.2	314.8	315.43	318.28
300.64	305.17	304.34	301.61	305.7	304.86	310.83	296.89	309.58	305.23	308.21	307.04	302.4	305.97	307.75	302.54	304.65	304.45	312.1	312.47	313.79	302.58	296.72	304.14	304.18	305.16	302.37	300.69	310.96	304.32	308.41	307.29	302.41	304.5	307.24	301.1	300.9	307.52	306.44	305.76	303.9	297.83	308.57	307.58	301.85	308.36	308.94	301.86	302.88	301.43
306.46	313.63	313.14	314.42	311.45	310.5	316.4	304.28	311.53	310.42	314.43	306.02	318.84	314.39	319.16	315.82	312.36	309.9	319.3	312.37	319.2	319.27	312.01	314.36	315.06	317.39	311.17	321.2	309.55	310.61	312.99	314.44	313.08	309.96	319.25	321.42	308.83	309.73	313.98	311.14	327.13	320.55	305.25	310.1	315.26	321.05	308.54	313.32	320	308.09
304.18	309.97	306.24	311.79	311.06	309.85	301.81	314.68	310.99	303.13	311.79	303.04	310.82	306.75	309.89	312.87	308.48	307.49	314.22	311.15	307.19	310.55	308.4	311.62	309.16	302.77	306.85	310.89	307.71	311.71	311.97	304.32	309.74	315.36	305.56	314.99	302.8	306.71	313.67	306.7	312.64	307.88	300.65	306.92	315.28	311.33	307.01	309.43	321.71	311.76
299.83	302.44	302.59	296.61	295.54	302.19	304.47	300.09	303.05	310.38	301.2	300.48	299.82	300.3	301.76	299.49	308.04	306.32	298.21	298.45	308.3	298.3	306.88	301.83	302.03	297.21	298.23	293.35	298.52	303.5	292.49	297.21	304.79	305.04	298.95	301	301.87	306.03	299.25	302.25	296.42	297.37	300.59	308.73	300.8	296.6	299.45	307.2	296.96	295.3
310.31	306.67	312.28	304.41	311.86	311.43	308.02	304.65	311.72	311.77	309.06	304.24	307.98	306.47	302.02	313.2	306.56	303.32	310.67	313.77	305.47	311.48	309.15	304.21	305.48	305.09	300.94	304.7	313.67	304.29	315.15	312.18	301.41	309.14	308.21	310.35	311.41	311.5	309.98	308.03	314.35	309.2	315.45	311.15	311.33	306.25	314.16	309.36	310.08	311.97
309.1	300.26	310.87	312.16	313.63	308.89	307.09	306.83	304.41	311.5	313.29	311.27	298.75	303.73	306.71	306.66	306.68	307.76	305.85	309.21	315.69	306.93	315.99	311.1	302.86	308.62	303.51	305.89	311.36	309.2	309.98	300.13	298.24	304.11	306.58	303.93	308.19	306	304.51	304.68	311.19	307.21	306.12	311.46	314.37	304.3	304.08	301.09	308.84	302.23
303.47	308.45	305.04	306.58	304.79	301.59	306.82	304.61	302.35	300.82	316.89	303.05	308.62	306.11	307.32	301.74	304.14	303.86	300.54	306.28	306.34	306.65	307.81	307.68	305.95	304.56	309.34	296.97	305.93	302.95	312.07	300.48	301.11	306.45	301.3	306.61	306.22	301.41	297.69	301.18	301.45	299.12	309.62	310.25	299.23	309.04	300.06	306.51	306.79	292.04
301.33	295.76	294.88	293.24	296.89	290.19	297.01	291.31	300.33	294.82	291.28	297.92	300.2	293.82	294.91	290.09	300.62	297.74	294.44	297.42	294.64	288.9	292.52	291.64	298.84	292.38	293.72	293.65	296.52	297.46	298.89	292.09	299.49	298.18	297.36	297.55	297.03	299.25	290.57	295.02	301.11	308.38	297.18	291.62	298.22	302.75	299.38	293.26	300.67	290.16
306.22	302.4	310.12	310.71	310.56	307.19	304.83	307.8	299.34	301.1	304.73	305.53	306	302.01	298.99	304.06	306.63	305.04	303.39	301.44	302.35	305.9	304.27	309.57	305.36	307.33	312.16	300.92	310.63	301.94	300	307.36	301.91	311.39	305.16	303.03	304.88	310.2	302.42	312.26	308.87	301.58	305.47	300.81	309.89	302.73	301.45	304.61	305	310.02
312.54	308.29	301.42	308.38	319.46	308.53	310.56	299.16	305.78	304.14	305.37	304.85	304.43	312.35	304.4	304.81	313.86	313.84	311.9	318.91	306.13	301.98	300.56	315.1	305.32	304.25	312.48	315.18	310.69	310.34	310.77	297.44	302.73	312.56	313.66	317.53	311.32	311.46	307.56	318.47	311.75	308.78	313.05	317.3	307.62	301.28	316.65	306.39	313.4	307.09
310.25	314.92	320.13	312.76	312.84	310.08	306.89	307.82	311.75	307.44	304.28	306.67	313.09	315.51	312.53	309.61	304.46	314.83	318.04	305.64	311.53	315.24	307.6	311.28	308.55	309.31	309	309.34	308.43	305.96	307.43	312.94	311.9	305.06	315.94	306.98	308.6	319.41	307.62	310.4	311.67	306.49	313.53	311.9	306.8	315.08	310.55	309.09	310.02	312.83
298.37	297.49	293.68	304.47	297.12	290.2	289.96	294.55	294.65	299.93	299.49	295.76	287.18	304.97	292.62	289.77	295.33	292.07	301.2	296.66	298.87	293.46	291.87	298.71	300.19	292.98	292.48	294	293.19	306.38	295.04	293.37	296.31	292.89	295.51	296.58	299.39	300.04	300.85	298.18	293.13	300.42	292.19	289.53	296.3	292.75	298.3	294.55	299.7	301.95
309.39	300.93	300.54	294.34	300.99	301.63	297.8	302.83	307.42	300.29	297.74	299.31	286.55	299.94	300.6	300.76	304.79	302.98	298.75	302.26	296.44	301.52	305.69	297.44	297.11	302.3	297.67	296.08	303.89	302.12	297.1	304.33	304.44	305.28	296.29	301.38	305.67	295.9	299.27	306.6	297.73	306.45	297.13	301.12	296.2	300.94	295.5	301.18	306.31	302.98
328.5	323.18	322.5	317.9	325.61	324.53	330.66	323.29	327.22	335.05	327.9	320.14	322.29	325.55	331.46	327.5	326.05	321.55	323.82	323.87	328.91	326.57	321.09	325.33	324.22	326.31	324.2	325.25	326.39	332.04	332.5	331.87	326.87	326.55	322.04	320.58	324.98	329.26	314.94	324.32	324.94	325.64	322.09	321.28	329.65	323.89	325.8	317.63	322.27	324.89
300.58	304.35	306.13	311.04	307.91	306.09	304.97	302.5	301.83	300.12	310.91	301.05	306.57	311.65	303.48	313.28	308.17	306.34	304.09	305.63	311.1	305.66	302.45	307.38	302.33	312.88	308.44	297.49	303.35	302.07	307.26	309.19	310.24	307.17	309.47	301.73	308.28	310.08	303.24	305.12	302.34	305.92	314.2	302.26	308.6	307	304.61	302.54	299.29	303.83
321.07	314.7	316.64	314.41	314.22	316.3	325.4	319.21	323.26	317.07	323.67	317.22	315.63	317.66	318.48	317.14	327.58	317.06	314.5	317.87	315.99	317.9	318.12	310.45	313.18	314.81	318.95	322.31	312	324.88	315.7	322.05	316.03	311.82	319.42	319.44	314.71	325.87	321.48	319.34	315.77	314.49	321.97	325.03	320.92	319.1	313.73	317.86	319.32	316.89
307.51	299.01	309.45	303.69	310.3	307.78	302.53	306.4	304.87	308.66	308.6	303.33	310.11	303.81	303.64	298.75	311.63	315.32	301.58	306.22	300.84	308.67	304.17	308.18	305.01	299.3	306.65	305.32	299.55	303.47	303.44	311.69	309.8	306.27	305.08	308.46	302.53	302.02	307.32	308.06	306.81	309.71	304.91	303.42	317.55	313.38	301.86	307.5	306.69	303.19
299.95	299.32	295.83	300.56	300.84	298.99	294.88	296.28	294.66	297.98	290.8	285.52	297.79	298.55	298.21	297.29	291.51	299.04	292.02	300.5	294.02	290.56	295.32	298.59	297.83	290.67	297.41	300.12	299.03	305.05	305.33	296.91	294.22	293.79	294.44	300.28	288.87	297.69	295.06	289.07	294.33	299.25	291.83	294.06	299.08	299.37	299.47	295.59	298.75	294.81
323.94	321.78	322.07	312.59	315.69	315.52	321.42	316.74	320.29	320.34	321.26	317.64	316.82	318.12	322.52	318.69	323	313.34	325.01	319	317.09	320.97	320.55	327.52	321	324.64	323.73	315.73	315.6	319.29	322.23	314.79	313.47	318.27	314.19	318.69	319.68	319.3	318.51	323.06	317.4	320.92	323.57	322.22	313.42	314.09	315.24	317.25	315.45	319.33
295.37	297.18	294.07	299.17	297.47	294.49	298.09	299.36	298.37	294.56	304.65	299.49	294.25	291.69	291.96	296.68	293.68	297.89	289.16	299.11	296.48	296.81	288.21	298.84	297.96	293.24	285.96	297.82	291.61	290.97	291.17	294.23	291.41	297.17	293.21	295.35	293.04	298.6	290.07	289.16	302.7	292.24	292.26	293.45	294.71	294.78	294.49	297.92	290.69	297.06
328.55	326.78	324.35	326.66	326.01	322.45	325.57	329.67	319.12	330.61	318.68	321.64	323.89	321.35	316.37	323.77	323.86	332.4	331.82	321.76	328.87	330.52	331.76	322.91	328.73	321.8	316.82	332.05	324.65	326.28	316.46	320	318.65	319.87	328.57	323.91	328.43	321.75	322.33	320.81	332.57	327.77	320.91	327.7	327	325.63	314.15	321.44	324.34	319.63
296.48	300.79	310.22	293.34	310.66	300.89	303.57	300.06	300.49	304.39	301.21	302.84	307.33	302.3	301.14	300.53	307.48	299.04	305.29	308.97	304.28	304.66	301.55	298.99	297.47	301.08	298.31	303.18	302.12	305.18	299.14	304.78	307.76	298.18	300.78	302.81	301.06	302.18	303.32	301.58	294.99	298.2	301.28	300.71	302.99	305.55	305.66	301.17	300.59	298.16
294.38	295.59	291.12	298.9	301.66	296.33	288.67	298.1	301.77	307.42	294.66	289.21	299.78	296.89	298.72	298.78	303.1	297.64	301.29	298.51	295.52	297.88	298.82	300.58	297.63	295.57	293.18	291.53	293.02	300.62	296.8	302.2	291.78	304.9	299.83	300.76	298.33	299.51	293.64	304.85	296.83	295.4	296.28	301.1	295.62	301.63	293.68	289.75	293.53	304.07
327.52	335.89	324.73	327.09	330.26	333.16	331.39	328.76	319.05	324.6	333.15	327.09	321.65	327.96	330.22	328.04	322.14	324.09	327.36	322.92	333.28	330.84	327.88	326.53	320.62	331.72	329.12	334.27	329.86	325.26	327.43	320.26	331.68	325.67	338.07	326.84	326.97	328.86	332.27	324.76	329.5	326.81	323.62	327.49	329.72	334.06	331.4	323.83	321.81	323.3
305.61	308.49	304.85	303.85	309.71	306.35	301.46	299.98	305.02	299.84	302.39	304.78	306.06	307.62	304.14	303.57	307.08	301.2	301.49	300.09	306.44	309.67	297.96	303.28	298.56	301.56	301.06	309.6	313.13	307.06	304.65	313.87	302.82	300.6	305.59	308.02	311.5	307.41	309.9	298.86	302.07	301.98	310.52	307	309.88	304.93	298.88	303.14	302.77	304.36
303.19	311.49	305.46	306.02	309.93	310.7	312.26	308.57	307.32	312.32	307.61	307.35	303.51	304.59	308.75	301.97	309.29	311.77	307.2	307.82	311.84	304.16	303.23	302.37	305.69	298.98	313.09	311.46	314.93	304.57	317.88	299.29	305.49	308.19	312.88	311.4	309.77	303.84	310.36	310.5	307.16	306.78	308.71	308.24	307.31	311.56	314.12	305.61	301.96	304.81
305.7	302.99	303.17	302.96	306.42	309.79	308.51	298.13	307.05	302.19	303.38	305.1	296.45	306	312.24	305.79	303.22	309.67	306.6	307.43	306.93	310.4	305.06	305.07	307.8	299.26	304.12	297.39	303.74	305.35	304.4	307.1	310.11	306.29	306.66	304.25	303.68	293.69	301.33	305.55	300.85	302.64	301.73	301.91	301.15	294.07	305.14	295.3	304.42	310.89
294.85	302.11	297.57	300.78	302.18	306.96	297.97	306.49	296.78	299.38	299.78	302.66	306.03	302.51	308.16	305.22	301.3	307.48	307.62	304.59	300.97	297.37	305.36	294.08	301	305.67	304.11	300.16	297.83	306.02	303.65	301.46	301.34	306.43	296.7	302.25	301.59	297.44	299.59	304.06	300.51	304.53	302.12	302.52	300.53	302.62	307.06	297.18	302.82	305.76
291.78	288.12	291.27	295.71	302.63	295.02	293.33	295.56	297.19	294.14	292.85	291.44	292.75	295.11	291.37	293.95	284.32	299.71	295.59	293.09	302.46	294.88	293.82	298.1	291.62	288.88	290.19	286.68	290.87	296.31	298.13	289.74	297.2	294.38	290.83	293.25	290.04	290.69	298.62	290.6	297.2	297.61	292.11	295.25	295.98	298.48	301.57	292.21	298.51	296.82
303.41	306.2	301.22	294.95	298.65	299.5	299.2	299.21	300.94	299.4	304.18	301.16	304.32	297.82	297.62	302.16	299.2	298.35	296.45	296.15	303.68	297.63	305.42	298.93	309.24	295.02	294.87	299	299.21	300.31	307.57	302.91	300.63	305.22	303.09	306.29	298.79	296.43	294.59	298.62	294.87	302.81	303.72	300.3	301.61	295.6	313.04	295.13	296.97	300.13
318.8	324.13	316.79	321.39	318.25	322.13	311.19	320.22	317.01	315.7	314.19	310.95	321.65	314.57	310.49	315.16	318.04	322.78	316.66	315.75	324.98	319.75	317.36	324.16	323.67	325.2	319.23	318.88	311.72	316.91	320.76	313.87	313.22	318.29	318.35	320.38	311.82	316.69	318.56	314.58	323.19	320.3	316.16	316.86	309.54	318.94	317.09	323.47	318.6	314.27
298.07	299.26	302.82	306.82	301.34	303.36	300.6	305.09	304.51	298.21	297.97	303.08	299.19	306.09	302.57	296.08	301.78	304.91	300.66	303.93	306.11	306.22	299.98	302.16	303.28	303.16	303.91	293.57	299.46	299.41	300.51	301.81	300.58	298.64	300.03	308.25	303.69	302.04	304.69	299.1	296.34	291.83	296.56	298.22	302.03	300.83	300.62	300.55	305.04	298.64
297.79	294.96	286.35	293.32	292.65	296.01	291.89	301.61	295.33	294.07	296.64	295.06	294.43	295.76	304.89	296.48	293.67	286.58	288.6	296.89	291.8	292.01	298.32	296.3	293.41	294.99	296.25	297.18	294.05	291.25	299.62	300.86	293.78	294.77	292.55	294.63	296.76	292.71	294.39	297.53	289.49	291.69	300.07	287.25	297.12	302.88	296.99	291.61	295.86	298.38
295.15	295.68	287.32	295.03	290.89	300.07	303.22	297.86	294.68	293.61	292.3	296.21	289.34	289.7	298.63	300.53	288.12	291.55	299.25	295.23	307.01	296.87	300.24	297.61	300.39	295.22	297.96	300.12	301.28	300.08	297.96	289.61	293.75	297.94	294.52	296.71	296.7	290.32	308.48	295.65	292.09	301.88	297.4	299.34	306.38	297.63	295.95	296.88	301.07	297.04
297.55	306.65	301.45	306.72	306.99	306.65	303.95	305.8	306.09	298.65	311.16	302.5	305.8	300.14	309.69	300.89	303.91	302.54	298.84	298.57	307.13	299.81	302.86	306.79	302.85	305.71	304.38	303.54	304.67	299.65	310.92	298.42	301.92	311.17	297.4	301.11	308.68	306.31	307.39	301.34	309.53	303.49	309.88	299.54	302.59	307.87	306.78	307.85	297.39	303.58
291.66	299.69	298.42	298.51	294.17	298.7	301.49	302.49	298.11	297.49	303.56	294.04	290.08	293.3	301.31	296.2	285.89	295.84	295.98	297.95	297.42	296.28	298.92	286.04	294.36	294.26	295.08	300.69	298.67	297.09	298.19	299.65	296.73	291.53	299.62	297.87	298.4	297.69	295.57	293.51	295.32	293.18	292.34	291.31	302.19	298.17	293.99	296.43	295.15	292.21
296.9	302.51	295.16	297.79	297.29	293.17	296.38	295.41	308.55	299.47	298.22	296.02	297.66	298.78	299.49	289.12	296.53	296.32	298.93	303.23	303.9	292.89	296.95	296.51	299.45	300.58	291.32	304.6	298.36	290.48	291.91	301.22	290.63	300.68	296.41	302.5	293.08	297.18	288.36	297.36	297.61	301.08	298.2	304.61	297.12	304.1	288.57	294.41	298.97	294.24
319.49	317.67	326.35	318.13	316.03	310.82	314.84	318.79	316.77	322.28	322.38	314.98	319.41	318.67	316.69	323.2	314.18	317.17	318.36	306.22	318.94	325.75	319.38	320.02	314.09	316.14	317.2	316.01	315.75	318.42	318.22	316.93	314.82	317.79	321.91	315.62	313.87	324.1	313.92	317.22	316.49	312.7	323.25	311.74	320.14	316.36	319.24	319.22	314.2	317.94
306.18	307.77	310.21	314.02	322.56	315.76	316.64	309.47	316.87	324.16	315.25	314.67	315.84	321.31	319.32	319.48	318.05	313.5	314.15	316.26	317.59	316.75	312.27	317.63	310.87	311.35	317.11	313.62	318.76	313.64	313.67	317.59	312.26	321.05	314.41	315.18	309.87	319.48	321.52	315.85	315.35	309.6	319.3	322.91	322.09	316.22	318.79	315.83	320.87	315.96
305.17	303.78	300.74	312.99	310.01	304.94	307.27	310.81	310.51	305.13	309.52	308.03	309.97	302.77	305.98	308.13	308.29	306.26	306.19	307.41	308.51	303.89	313.17	301.89	305.82	299.76	313.54	307.44	301.96	304.32	300.9	309.38	305.4	302.98	304.58	310.47	310.11	310.22	318.7	306.94	307.87	305.98	308.77	309.94	301.11	307.27	307.57	306.05	307.56	307.91
307.91	311.21	306.38	306.56	315.53	306	305.69	306.46	303.07	308.23	315.15	296.75	314.96	304.76	313	310.12	305.95	309.92	306.51	308.09	307.95	308.68	308.94	306.8	304.7	307.88	304.61	305.5	310.6	302	309.97	301.64	312.19	306.23	304.29	308.4	307.77	304.33	311.34	308.51	310.04	299.65	306.72	307.06	303.47	309.18	313.24	305.68	302.76	307.73
297.84	301.23	306.45	295.49	301.95	308.4	297.84	299.18	309.94	299.45	303	301.1	299.36	303.71	298.31	298.87	299.9	297.77	294.59	301.84	303.18	292.08	300.16	304.16	307.45	307.13	300.73	294.75	299.2	301.33	298.37	302.87	305.1	308.52	306.75	303.39	299.57	298.86	299.16	300.6	293.32	301.19	299.03	302.56	294.03	298.89	298.69	299.4	305.26	303.04
302.71	298.14	295.69	290.17	293.25	299.94	287.71	292.78	296.83	294.76	299.53	283.22	297.1	289.79	298.88	300.24	294.51	302.15	292.55	300	300.91	297.84	297.8	293	296.06	288.81	293.5	290.19	292.84	292.2	300.82	294.27	292.17	294.58	294.3	299.49	293.41	297.55	289.57	303.98	296.47	301.05	292.65	289.45	293.61	294.94	296.62	296.67	291.13	292.69
305.31	324.33	311.27	316.89	313.85	319.28	310.07	311.05	312.09	315.07	325.14	317.75	314.52	316.32	311.86	312.18	309.14	315.74	314.8	320.28	313.37	316.52	314.38	312.46	322.01	309.49	317.92	314.29	311.37	313.72	316.5	317.16	319.05	316.36	316.28	316.55	316.72	313	319.2	312.63	307.19	312.34	313.65	315.8	311.14	311.34	316.13	310.32	308.33	316.44
293.83	293.1	288.37	297.26	298.91	288.83	296.42	295.71	294.63	293.13	302.61	290.27	285.9	296.41	296.04	298.94	289.88	295.39	299.89	292.95	293.13	295.68	297.86	297.53	293.09	289.52	294.27	302.73	289.96	290.92	297.42	289.07	288.8	294.93	298.73	294.28	289.05	293.44	295.81	298.5	296.88	294.04	298.68	302.76	299.07	301.39	296.45	302.15	299	294.03
304.84	302.57	302.05	307.69	304.41	305.77	303.39	298.88	310.64	309.29	304.2	303.72	302.53	299.16	300.61	304.13	303.47	308.63	301.16	318.78	298.32	299.75	306.78	306.97	304.04	303.4	301.95	305.56	308.71	306.8	304.52	310.6	304.24	306.16	308.39	304.66	297.58	296.49	301.66	302.27	302.25	309.29	301.32	296.74	304.41	299.86	307.61	304.36	302.9	297.33
308.94	305.93	307.98	297.91	294.55	303.15	303.75	308.67	301.95	303.92	310.05	301.08	296.29	303.9	302.09	308.31	307.19	301.46	307.92	305.58	310.83	302.21	298.74	303.78	300.25	297.67	305.95	298.15	296.03	308.73	305.12	298.95	298.39	295.02	298.69	307.36	303.86	295.47	301.69	305.69	308.55	306.21	301.96	295.82	300.23	300.08	299.41	300.23	306.28	302.3
312.45	308.83	314.5	312.09	316.73	313.06	315.43	310.03	316.19	318.93	318.96	316.23	320.26	321.2	313.51	315.72	315.79	314.67	310.77	313.51	320.99	309.63	315.61	320.5	317.15	316.45	313.03	314.24	324.65	318.44	314.04	318.46	313.25	307.9	317.12	314.99	310.25	315.3	310.31	315.94	312.62	314.5	314.31	314.84	315.03	306.57	313.51	316.95	315.72	311.55
320.41	318.77	318.88	320.55	319.1	320.92	321.43	316.44	318	321.19	320.44	325.44	319.06	325.36	318.73	322.36	325.18	319.13	316.3	316.67	323.04	328.51	319.51	314.29	315.89	312.81	317.76	321.98	318.59	317.02	322.96	322.33	325.4	325.6	312.31	328.01	318.06	315.62	321.21	316.05	314.96	317.71	317.34	318.89	312.61	317.65	318.87	327.11	323.65	323.85
310.41	317.64	320.46	313.78	309.8	320.79	320.12	314.18	315.9	317.53	316.45	312.36	309.53	316.63	312.97	312.57	314.82	316.87	314.66	312.45	321.68	317.4	309.37	317.56	317.84	304.86	304.59	315.46	320.18	326.76	312.72	315.44	313.88	313.45	310.72	312.53	305.47	316.32	314.12	316.19	319.49	316.7	321.26	324.49	314.64	315.29	320.88	316.45	308.86	312.52
318.86	316.38	307.1	312.34	317.54	310.5	321.39	313.66	313.15	313.17	315.51	312.36	311.33	312.87	319.47	321.44	318.34	315.86	311.7	322.7	307.74	317.33	321.51	315.07	318.74	310.11	314.91	311.72	318.64	312.83	319.93	314.19	310.86	316.94	318.2	309.88	309.54	315.12	311.8	310.59	316	316.66	321.46	313.95	315.77	322.97	316.48	312.59	307.21	312.57
332.25	327.57	324.03	328.13	334.65	333.52	330.08	327.76	329.6	329.87	330.61	332.81	327.2	326.08	325.99	320.44	328.73	322.98	322.44	327.46	331.93	334.72	324.37	334.01	331.82	319.27	323.4	328.93	327.2	328.33	330.33	326.24	325.27	326.58	331.39	325.55	327.14	325.59	325.15	325.11	328.18	327.13	325.84	327.81	333.9	329.44	328.16	321.72	333.13	322.58
318.73	316.68	313.52	319.04	314.4	314.15	312.83	313.19	313.38	314.94	318.86	315.07	314.22	312.47	315.5	312.52	315.16	319.2	309.55	313.85	310.84	317.7	311.53	319.56	307.85	314.15	313.05	304.26	319.6	309.65	310.13	312.89	317.74	318.99	320.17	312.22	309.89	312.73	306.59	307.62	320.2	317.05	323.57	318.71	310.5	311.88	312.12	319.96	308.49	304.29
297.81	294.88	304.38	298.57	298.52	301.61	301.56	291.27	303.11	305.11	296.99	301.9	298.43	298.3	298.84	298.99	297.48	304.48	304.24	302.06	302.75	298.05	309.62	302.98	299.33	303.17	303.48	297.13	307.77	294.11	295.84	302.01	288.48	299.69	295.76	298.5	294.63	295.93	303.79	297.17	294.61	300.36	297.39	304.14	290.77	295.74	305.32	305.15	308.66	290.87
301.79	303.48	306.55	301.25	298.19	309.06	309.61	298.62	307.84	304.63	307.49	305.82	304.96	300	309.89	302.12	310.62	297.73	296.6	304.55	309.2	305.34	304.11	299.36	303.13	301.8	313.15	311.82	305.32	300.63	300.13	298.04	308.21	306.85	303.16	301.08	311.58	307.51	302.23	309.27	308.99	308.02	307.17	308.47	309.28	308.75	311.28	298.04	308.88	299.38
310.04	307.32	309.83	311.86	301.54	309.03	304.1	302.01	297.09	312.5	304.3	299	300	306.55	307.34	303	301.71	303.52	309.13	304.34	308.87	313.11	302.82	299.84	308.73	305.5	308.42	303.19	304.54	306.36	311.12	308.58	307.56	304.71	300.1	308.97	307.27	306.19	303.31	309.75	300.28	312.26	309.71	302.32	306.53	311.76	306.55	304.66	303.55	314.87
326.15	313.93	330.92	323.14	322.87	321.68	319.62	324.89	319.1	330.86	324.27	327.75	328.51	323.17	320.11	329.69	330.1	322.53	329.53	322.54	326.62	319.63	335.76	324.12	323.87	325.94	329.26	326.1	318.55	325.24	330.38	323.53	324.36	323.01	327.58	335.93	322.77	328.1	326.16	323.31	325.7	328.82	323.45	326.71	323.73	322.4	329.86	326.63	322.82	324.64
309.65	302.91	304.08	303.75	302.89	315.66	307.13	301.31	301.65	301.72	304.66	298.33	295.28	298.01	305.69	304.71	306.7	300.88	304.51	303.15	308.11	300.51	311.55	303.05	302.45	299.13	300.77	307.25	300.44	304.67	309.35	305.4	303.13	300.86	297.02	299.5	311.66	305.73	298.8	310.04	302.27	299.8	302.76	296.33	300.96	299.82	297.52	302.92	304.73	303.18
313.28	306.88	303.17	309.32	307.73	306.56	311.18	309.2	314.05	309.48	309.16	310.12	316.1	312.14	304.82	309.02	315.73	314.07	311.42	310.31	313.34	304.29	315.29	314.11	315.99	312.28	313.34	309.83	313.25	312.59	306.35	315.92	307.35	304.93	313.78	316.39	306.92	310.99	308.87	309.4	315.54	314.79	316.05	310.67	312.47	304.85	312.48	312.05	309.83	311.72
305.52	302.65	308.87	300.9	304.67	309.69	305.24	314.09	308.63	298.38	301.78	306.59	298.11	302.87	309.19	308.13	309.84	306.8	306.53	309.02	302.87	308.73	309.7	298.58	308.95	306.3	307.63	302.75	304.43	309.46	297	306.16	303.22	304.16	305.94	310.26	305.09	305.11	310.48	303.43	306.15	311.73	305.2	301.02	300.04	309.33	305.82	309.25	309.97	304.49
296	292.17	292.32	292.91	300.22	294.97	292.17	290.64	288.38	291.84	299.72	297.01	293.92	296.46	292.22	302.96	298.7	300.65	291.21	290.09	296.76	293.88	298.04	295.03	294.64	291.41	291.66	294.79	290.9	300.64	293.12	302.55	294.65	294.49	297.36	297.61	304.24	296.56	288.52	296.48	291.37	301.29	299.61	297.59	293.89	294.32	288.18	299.01	292.26	293.03
329.26	327.94	328.3	327.15	325.87	329.99	323.65	324.06	329.86	328.29	324.13	327.45	327.27	322.29	329.9	322.84	329.52	331.28	326.63	327.38	324.69	328.98	330.84	329.01	329.7	330.45	327.04	333.03	319.67	327.99	324.4	323.56	321.14	329.62	331.44	319.79	330.01	332.54	325.19	323.65	329.68	332.54	320.99	329.69	330.91	324.26	324.67	324.48	327.76	324.64
320.63	324.84	316.59	323.55	328.85	319.72	327.48	325.11	325.22	325.12	332.11	331.54	320.79	322.06	323.61	325.66	321.27	322.52	327.38	329.24	326.25	325.94	329.03	326.01	326.02	324.29	326.19	329.85	317.35	318.82	325.62	318.07	330.29	329.44	322.38	328.27	325.65	322.96	327.14	327.2	328.26	330.97	324.77	324.08	330.54	322.94	318.92	326.87	325.32	330.79
302.32	298.78	308.66	304.26	308.04	308.58	299.99	302.9	298.87	301.92	314.92	305.13	305.98	302.9	304.66	301.08	304.57	310.71	304.91	307.88	297.63	308.37	308.49	301.78	296.17	304.18	303.83	303.14	309.64	300.92	305.67	302.6	308.86	303	303.82	304.79	304.74	303.82	302.32	300.56	294.98	307.62	311.8	307.26	300.24	313.8	298	307.36	306.83	298.73
295.32	296.82	301.29	301.86	291.95	296.23	293.98	297.85	291.16	296.47	289.98	295.94	293.36	302.36	297.3	293.06	294.99	299.06	294.36	294.22	297.7	294	295.43	294.31	301.51	298.04	294.22	290.15	289.54	287.41	295.17	296.88	304	294.39	296.48	297.52	298.6	294.88	297.6	296.8	298.83	293.33	297.49	296.16	294.59	288.48	292.11	298.01	290.36	296.47
312.86	317.19	317.14	317.1	317.98	312.06	319.86	314.37	312.12	317.15	317.14	316.94	316.68	314.25	309.94	310.73	314.51	312.31	312.67	310.88	313.54	312.18	312.94	309.25	307.53	312.47	317.61	313.37	315.37	307.92	320.32	313.34	313.49	316.35	317.17	314.72	318.21	314.13	321.67	309.24	313.2	313.44	320.48	310.72	314.88	311.12	316.6	315.32	316.14	311.37
296.99	293.29	294.06	291.47	297.21	296.48	302.07	300.12	297.5	298.87	294.23	303.19	303.45	297.41	296.87	298.82	294.05	299.82	302.19	296.55	298.93	301.63	303.44	291.92	294.88	296.71	298.11	298.12	296.99	305.39	289.65	286.92	292.12	294.58	292.35	301.68	290.47	299.41	299.93	293.51	293.12	301.34	296.21	305.03	299.04	300.06	299.48	301.24	292.72	297.08
332.17	320.95	324.53	321.81	325.63	323.94	328.09	326.07	322.71	332.15	330.51	334.88	330.75	323.29	329.31	326.5	323.91	324.09	326.57	330.52	330.07	323.26	324	326.27	324.55	330.46	333.4	335.23	326.23	328.83	324.85	331.26	329.92	332.83	327.65	325.37	331.55	327.23	323.09	331.15	323.27	328.51	322.6	329.44	321.05	326.91	325.04	327.81	335.88	323.9
299.27	310.53	304.5	314.33	304.46	304.45	313.59	308.97	309.55	306.64	309.78	309.47	315.28	308.2	306.56	314.17	299.36	304.08	304.23	306.69	301.49	310.34	307.61	309	310.12	305.33	308.68	302.44	303.6	305.58	304.32	301.38	303.51	308.28	304.47	303.02	308.59	300.43	304.34	309.83	303.24	305.24	298.33	307.57	304.17	310.86	300.55	305.76	304.89	301.48
302.38	307.02	309.67	305.57	303.48	308.4	306.95	305.76	315.75	305.99	300.07	309.09	297.96	302.64	303.78	300.71	299.61	305.55	310.11	309.42	308.22	308.23	306.7	303.62	306.69	305.49	300.25	305.39	305.57	308.79	303.37	307.69	304.81	306.8	304.01	311.43	296.78	304.49	307.94	308.83	308.34	306.3	300.51	307.98	314.45	307	303.5	307.75	304.17	302.42
315.44	307.52	311.16	306.92	307.37	308.92	310.28	312.49	312.46	306.63	306.78	306.48	303.92	302.47	307.41	305.46	306.85	307.22	314.69	302.99	313.7	310.51	308.26	310.08	303.17	308.4	313.64	318.11	309.66	306.2	309.23	318.55	303.72	310.23	309.34	306.24	301.34	305.89	313	313.14	303.52	302.08	305.84	310.54	304.66	312.85	312.88	303.46	304.34	307.59
300.81	306	300.3	300.58	304.61	303.85	307.09	304.6	302.54	304.91	303.58	301.68	301.77	303.17	301.42	304.38	304.45	293.25	306.45	301.68	306.16	305.4	306.58	301.74	304.89	297.87	301.92	297.8	304.05	302.53	298.63	302.34	310.03	301.48	303.28	295.54	304.54	307.89	304.86	301.61	299.98	304.71	298.22	302.2	307.48	299.77	295.8	302.41	302.27	306.77
327.62	329.77	321.95	325.24	319.14	325.6	325.84	327.01	326.07	325.79	317	325.5	324.63	331.75	329.99	332.69	325.17	329.31	329.45	331.44	331.6	331.06	328.05	326.88	327.63	330.18	329.55	334.34	328.69	332.54	329.25	331.6	319.82	323.78	329.32	330.35	332.8	328.44	325.93	331.9	331.35	325.73	332	330.6	328.19	333.55	323.08	326.32	323.69	326.71
332.45	321.32	325.64	327.92	323.57	321.03	321.29	325.16	323.87	324.59	328.69	322.83	323.56	321.23	325.44	326.71	325.26	329.18	321.88	326.91	319.21	329.02	326.61	324.84	329.14	322.81	324.46	324.33	322.95	324.94	328.09	326.67	322.17	327.84	325.73	320.7	324.52	325.41	317.82	328.16	322.95	317.68	326.35	322.25	318.42	323.93	316.01	326.18	324.35	322.4
311.17	312.53	306.2	313.92	310.72	316.14	307.07	315.14	315.08	315.3	312.2	308.66	308.26	305.41	314.89	304.68	316.04	314.95	309.19	306.37	312.43	314.81	310.58	314.41	313.71	313.04	312.34	312.3	317.33	310.86	317.26	309.16	315.23	312.23	311.79	311.07	309.3	312.23	310.72	311.4	309.71	313.27	307.18	314.17	304.74	318.43	315.5	312.26	308.32	316.1
315.78	303.46	313.89	308.62	305.46	310.58	309.5	310.23	307.46	313.96	320.92	308.65	308.7	313.7	307.14	308.12	308.79	310.25	309.52	307.94	308.88	310.42	308.6	306.56	301.21	314.91	312.3	308.14	304.95	305.4	310.13	314.76	310.81	309.52	311.15	312.89	316.22	308.33	315.1	308.6	308.51	312.6	314.12	305.9	306.19	309.86	319.44	306.32	314.39	312.56
294.67	313.64	301.05	300.73	306.03	297.53	302.1	311.98	299.95	295.53	302.23	302.54	297.06	295.74	303.47	298.44	303.81	295.58	296.39	291.32	303.75	302.21	294.45	304.35	294.91	303.11	297.76	304.08	298.89	302.95	303.82	308	301.93	304.67	304.22	303.47	294.67	302.83	302.25	302.8	301.65	292.2	304.18	305.14	298.15	294.77	298.59	296.45	301.23	294.11
306.24	304.62	306.54	309.55	311.36	306.28	303.54	302.54	304.02	306.4	304.23	301.46	304.88	313.39	301.82	299.69	300.58	295.15	304.92	301.38	304.85	300.3	306.16	305.14	303.94	305.69	305	300.28	312.32	306.31	308.47	307.53	298.48	310.36	307.19	299.66	307.75	296.26	307.82	307.51	301.87	302.62	306.16	301.12	311.67	298.35	311.77	307.32	300.66	306.95
327.96	324.14	323.85	326.84	325.25	329	331.32	322.85	322.64	325.37	325.73	326.95	329.84	328.48	333.45	328.48	333.81	333.09	328.47	330.8	329.64	333.31	326.98	325.75	326.85	325.22	331.12	330.12	323.01	334.2	328.06	333.4	318.37	328.77	331.14	330.53	332.01	329.67	324.32	328.54	334.62	320.04	325.12	328.93	324.13	332.08	323.12	326.92	331.1	329.25
314.54	313.87	303.67	307.46	311.77	318.31	310.34	313.31	311.18	309.6	309.69	304.04	316.26	309.05	308.69	311.74	312.16	311.36	319.9	310.49	315.26	309.88	305.51	306.73	308.93	308.95	313.35	301.89	317.21	306.74	305.17	308.7	312.16	310.28	311.42	315.61	311.94	316.21	302.73	307.76	305.76	313.4	312.37	310.79	311.89	313.37	308.93	316.41	312.85	301.45
332.74	320.14	330.4	331.13	329.97	323.24	325.63	328.08	326.24	335.66	330.07	329.45	313.87	327.64	334.02	324.25	332.23	322.53	322.34	324.52	324.78	321.9	322.83	322.84	319.95	329.95	330.04	325.19	326.45	323.61	326.18	329.31	327.72	330.36	324.3	321.81	325.28	330.35	327.76	314.51	327.16	327.72	324.97	328.01	329.04	322.7	325.05	337.01	317.05	327.38
306.05	308.5	305.66	305.88	306.48	303.06	303.65	305.36	313.04	306.01	302.66	306.39	312.02	298.26	307.61	307	308.18	302.03	304.58	306.05	298.82	310.4	300.18	304.5	303.7	302.04	306.9	307.84	301.42	295.9	312.77	312.02	306.77	311.26	305.88	307.54	305.22	313.22	300.63	311.6	308.68	311.14	302.75	303.12	298.77	310.86	309	305.32	306.11	314.94
313.59	315.54	315.22	311.46	309.7	311.01	313.43	315.08	318.25	309.97	319.66	313.33	318.73	310.73	315.04	313.76	311.41	310.88	311.84	315.79	314.29	307.02	316.4	312.85	307.42	312.83	314.16	313.39	313.83	315.63	314	320.02	311.55	309.86	303.78	311.75	312.91	310.16	313.77	306.3	309.02	321.69	311.18	320.3	311.38	304.81	312.61	316.29	316.2	313.23
301.33	302.46	298.44	302.39	300.29	298.18	299.05	295.7	307.39	303.86	304.85	294.59	308.63	293.96	304.39	303.15	308.27	301.89	299.59	304.56	293.83	304.22	304.22	300.93	297.96	297.16	303.55	302.21	302.16	306.51	298.77	306.63	309.68	298.11	301.17	303.09	304.24	303.51	301.36	291.79	306.88	302.88	308.71	302.81	306.28	302.75	302.35	302.59	300.21	299.54
303.93	300.82	309.44	299.57	297.56	303.52	304.73	303.4	307.85	304.65	302.75	306.97	302.1	305.21	308.12	305.08	301.36	310.61	299.65	304.08	305.04	304.44	306.73	300.81	301.57	304.65	301.87	310.09	302.18	303.55	300.49	306.35	306.04	296.96	303.63	303.87	304.38	303.17	308.67	305.87	307.94	302.92	315.09	300.53	311.38	310.59	304.74	299.16	298.48	309.75
297.45	305.88	295.16	296.06	299.85	299.94	298.94	305.26	299.18	305	300.39	299.42	301.08	298.6	300.28	298.59	301.96	292.52	295.61	288.39	297.96	307.28	305.49	294.79	306.41	303.5	300.89	297.31	293.63	295.54	300.34	296.75	297.56	306.21	303.52	293.6	299.16	300.18	298.98	297.38	307.35	301.88	302.32	300.55	295.85	301.87	303.56	296.77	297.65	300.64
302.09	306.55	310.68	298.45	311.17	305.88	298.05	305.52	312.41	310.37	303.87	304.08	300.59	305.68	314.45	305.18	305.6	307.61	302.85	304.73	307.13	304.01	301.59	302.98	300.9	307.65	298.58	308.36	306.77	306.84	301.14	305.63	312.64	305.67	306.27	302.07	309.97	297.44	306.95	299.49	308.24	302.73	308.71	309.37	309.66	305.07	302.34	311.07	302.9	308.2
316.72	320.23	331	329.79	327.27	330.67	325.12	332.71	324.92	325.8	332.93	328.46	328.53	325.38	332.69	323.61	326.16	330.32	337.26	332.23	328.71	330.63	333.49	332.24	326.08	330.66	327.49	332.56	330.28	326.02	326.94	326.39	322.25	321.78	323.96	327.83	332.65	321.74	332.06	330.47	332.63	327.32	329.46	324.79	328.4	326.82	324.52	321.09	335.48	331.14
305.27	304.37	307.34	308.64	301.34	313.14	306.42	301.99	310.36	307.74	301.53	294.39	302.68	295.7	298.65	307.35	308.15	311.44	308.27	304.42	293.94	311.94	300.28	304.92	312.23	300.82	303.95	310.1	300.52	309.36	311.61	308.45	305.31	309.14	299.08	302.26	310.2	297.88	309.41	313.35	305.05	308.73	302.64	299.47	302.7	300.43	305.51	304.98	294.73	300.6
303.27	310.44	311.24	315.99	311.99	310.74	305.17	305.1	308.55	315.16	301.59	312.98	309.29	309.09	303.2	312.36	307.6	314.72	312.59	311.47	313	310.73	311.63	304.97	318.45	311.15	305.31	318.27	313.58	316.34	311.75	316.57	310.47	309.06	304.22	307.16	320.46	315.44	308.47	318.77	309.9	311.28	309	308.15	313.5	313.6	313.09	309.18	305.19	319.64
306.51	311.16	319.22	312.3	306.43	309.89	315.74	310.68	313.91	322.51	314.71	311.62	319.43	311.49	315.19	314.45	313.55	313.44	307.9	314.16	312.95	311.31	310.23	315.86	307.69	313.38	306.56	311.36	317.33	304.08	318.28	319.69	317.96	320.05	314.43	320.66	308.67	304.18	312.51	312.61	317.35	318.81	313.71	306.78	318.45	314.04	309.24	317.68	315.03	318.56
310.1	301.2	308.59	303.35	301.49	304.83	300.28	304.05	311.33	304.71	299.31	296.63	294.09	298.73	310.59	296.61	298.33	313.2	300.56	301.37	305.37	305.08	301.51	300.59	301.17	295.99	302.98	300.8	305.87	308.07	301.23	304.57	301.3	302.68	301.37	299.35	300.51	300.74	303.82	304.75	292.1	306.55	297.99	301.98	305.1	304.86	305.46	301.04	303.44	306.64
296.92	297.73	303.97	301.36	304.51	301.55	306.2	302.65	303.66	301.57	302.74	297.93	295.94	308.21	297.87	299.38	302.99	295.12	306.27	309.49	296.55	301.36	301.68	306.5	304.51	298.07	305.32	302.52	298.12	302.18	304.59	303.42	306.18	300.78	298.1	301.77	302.49	304.62	302.41	298	301.34	307.94	291.43	299.78	302.08	298.33	301.58	297.44	300.42	296.15
290.6	301.92	313.22	298.29	301.52	304.37	298.79	306.6	304.72	295.61	301.68	303.75	300.52	298.27	294.43	302.54	301.18	304.39	305.18	301.66	303.77	303.54	299.47	302.49	304.45	304.77	306.48	304.69	307.77	304.77	308.56	297.94	297.21	289.5	303.14	301.79	306.03	297.6	304.44	297.8	303.14	298.14	300.16	305.22	302.37	300.17	305.28	304.47	296.85	304.09
312.18	311.45	313.92	311.48	318.56	313.87	320.02	316.95	320.27	313.89	311.34	314.21	309.67	310.14	313.94	322.12	310.73	305.75	319.86	309.97	307.12	317.04	312.68	316.59	306.2	314.82	315.02	308.52	319.68	315.29	314	319.83	314.27	308.86	313.6	317.61	304.65	311.7	309.94	313.96	313.16	319.76	318.82	309.49	311.71	315.47	316.52	312.1	316.25	318.38
320.02	317.55	316.44	316.79	314.21	316.73	318.05	317.98	320.24	324.6	322.81	322.21	311.68	315.8	312.51	313.84	315.02	319.12	320.84	319.9	320.54	318.83	325.24	315.26	311.79	314.03	313.08	315.88	315.32	318.32	313.96	321.81	316.29	317.72	319.08	319.74	319.94	312.85	312.89	322.94	321.65	315.93	316.5	313.25	316.04	317.23	318.09	322.94	316.38	319.16
316.87	318.51	316.01	310.76	319.7	320.19	315.45	316.81	318.15	323.6	322.32	321.9	315.17	318.25	320.94	323.82	316.12	322.64	316.38	316.56	323.57	318.18	321.86	318.97	315.73	325.36	311.92	315.91	320.19	313.26	323.52	314.27	318.04	320.53	310.92	317.23	320.05	323.47	318.78	319.31	325.38	321.75	318.15	322.23	322.17	321.34	316.06	317.11	317.98	315.51
314.9	312.68	316.75	311.18	310.88	311.15	312.75	317.87	314.21	316.31	310.71	304.31	311.29	316.06	304.21	311.4	317.36	317.13	313.43	312.54	308.46	319.04	313.98	311.89	318.47	316.46	314.16	323.86	313.55	311.66	310.91	316.85	316.2	313.79	313.56	312.85	315.12	310.09	312.81	312.73	317.55	315.57	322.45	312.15	320.08	315.16	306.3	316.71	313.61	310.27
312.59	316.84	313.72	304.65	309.08	318.15	310.21	311.78	312.59	313.73	317.94	313.43	315.8	312.71	315.01	311.62	310.76	314.98	316.99	316.36	309.84	317.5	307.92	313.57	318.18	309.03	319.06	312.58	313.44	319.9	315.14	312.36	307.73	315.14	310.77	311.25	314.84	313.33	309.53	320.29	308.25	308.12	310.27	312.27	314.28	312.52	319	316.59	316.43	315.88
331.11	334.5	330.06	332.78	329.13	325.42	325.83	328.55	330.48	332.76	324.26	333.57	330.48	333.31	327.89	337.36	326.54	329.36	326.98	325.33	328.81	324.62	332.28	328.83	327.26	327.9	323.26	327.48	331.84	327.56	328.73	322.83	325.58	326.3	324.28	328.93	329.1	320.4	324.46	322.67	329.64	330.84	332.45	328.34	331.01	317.69	325.08	330.75	329.38	334.62
310.95	315.01	307.05	307.29	308.02	319.94	321.82	311.36	310.47	313.71	308.59	314.71	305.99	306.63	314.51	307.03	315.84	318.8	322.48	313.2	308.71	309.37	315.06	320.15	313.84	312.2	316.86	312.4	313.69	312.88	313.79	311.28	316.32	313.69	317.18	319.43	314.24	308.05	317.18	307.07	315.73	315.81	315.02	313.45	309.35	309.99	313.94	309.37	315.54	311.68
311.54	309.07	304.37	307.14	307.39	310.71	304.36	306.75	310.57	310	310.98	301.19	305.41	306.59	301.44	308.27	305.99	304.89	305.67	312.87	299.05	307.46	306.43	310.27	308.17	302.14	306.23	304.16	303.26	310.63	300.9	315.57	308.75	312.89	301.3	308.73	308.34	308.27	302.65	302.47	309.44	313.34	305.46	300.68	306.73	303.13	307.38	308.98	304.27	306.93
309.63	314.33	317.22	309.04	313.06	312.17	307.44	314.93	312.49	308.61	311.95	314	314.84	316.29	324.74	311.31	315.86	303.86	315.44	308.08	312.01	314.79	316.32	317.28	317.91	311.03	321.35	303.4	316.61	314.57	313.17	319.54	319.12	312.92	309.45	307.53	312.33	305.4	311.96	312.6	306.98	312.38	309.77	312.91	311.2	302.97	317.49	314.51	310.78	309.98
320.99	315.4	312.74	310.78	314.37	321.45	312.59	310.81	317.43	313.98	314.09	313.92	312.03	310.37	318.85	316.56	314.45	315.78	313.15	312.48	323.74	318.16	310.92	313.28	311.11	316.36	320.32	316.44	309.21	319.55	309.49	312.6	318.41	312.62	307.37	319.97	319.87	319.12	309.05	314.36	314.97	318.86	318.04	317.38	310.5	311.88	312.39	309.52	311.55	320.69
300.74	294.78	294.39	301.04	293.25	298.11	292.8	291.97	295.93	291.72	300.28	289.48	286.77	290.91	287.73	291.84	293.09	295.2	298.93	289.87	289.84	298.18	295.82	294.21	293.98	293.84	287.06	295.78	294.03	301.55	283.86	297.05	301.26	289.77	305.23	291.61	293.42	295.57	293.21	296.82	288.99	288.35	301.66	293.55	294.97	293.51	304.01	292.9	295.11	299.11
320.8	322.68	317.31	326.02	316.66	318.64	317.28	322.35	317.81	316.6	317.94	322.33	319.35	311.64	320.34	323.83	324.09	314.89	323.3	317.9	324.32	315.88	311.36	314.15	316.72	312.03	316.33	319.72	321.8	316.1	320.81	318.6	313.4	325.07	323.05	316.01	315.93	317.07	312.26	314.67	314.06	313.83	318.77	310.9	317.73	315.78	319.12	320.74	316.92	324.43
308.02	304.92	306.92	310.6	305.7	301.81	304.11	300.29	303.22	298.26	303.13	307.23	295.44	304.65	305.4	304.13	302.84	298.64	303.14	300.6	295.28	303.54	301.41	305.02	308.72	298.29	301.13	305.46	305.88	300.18	300.68	303.21	301.59	299.58	302.51	305.45	303.61	300.16	309.8	304.66	300.95	305.18	303.94	307.91	300.49	303.55	301.61	302.6	309.12	306.67
299.46	309.59	299.25	304.46	297.05	296.56	306.48	307.17	309.71	305.56	304.17	299.76	302.54	308.6	300.07	298.72	296.54	300.56	308.97	299.74	298.05	307.52	306.42	300.3	304.12	302.64	311.16	306.7	298.85	307.23	294.47	305.21	303.86	302.91	304.7	297.7	308.86	305.6	304.7	307.09	296.37	306.03	300.55	301.32	304.46	305.32	304.76	299.07	301.93	304.66
300.68	310.43	299.78	290.36	298.72	298.17	307.38	302.16	301.37	299.67	298.46	303.65	310.8	310.4	299.39	302.91	302.12	298.69	301.73	306.36	306.94	307.87	298.43	310.09	296.1	306.16	300.21	310.74	306.44	300.22	309.06	307.16	306.07	302.94	299.76	299.91	308.27	305.93	304.03	306.86	307.69	308.9	307.78	303.04	297.4	307.15	300.65	312.67	303.07	300.87
300.18	299.75	298.66	293.51	292.55	290.67	300.22	289.08	292.95	299.63	299.08	298.56	296.41	294.62	301.89	304.24	296.18	300.39	294.92	295.69	292.11	295.48	292.81	291.48	299.84	300.6	295.36	292.97	297.12	296.02	301.04	298.17	289.4	293.99	299.32	293.01	298.55	287.47	295.07	288.89	302.42	298.01	295.26	289.66	297.48	297.75	292.46	286.83	293.41	295.36
309.82	309.03	302.8	304.55	305.41	310.74	296.07	296.97	301.78	300.92	311.96	297	300.56	304.51	306.86	303.26	304.4	303.98	304.74	304.45	303.07	305.14	304.44	308.93	303.78	304.27	304.86	308.82	304.75	306.69	304.45	308.19	314.83	297.77	313	309.45	302.05	303.24	304.48	306.12	303.03	303.25	309.02	310.23	313.39	309.55	305.34	308.21	306.09	294.05
301.16	308.11	303.37	299.97	301.56	294.83	299.39	308.12	301.09	305.35	304.18	305.27	307.34	298.59	303.13	300.24	306	305.22	305.34	302.26	302.04	297.8	310.69	306.38	298.24	301.54	299.97	303.56	295.86	305.71	296.47	297.7	306.87	302.51	306.74	300.79	299.86	303.55	298.85	299.13	302.01	298.11	301.88	297.58	306.05	296.7	302.23	298.55	302.29	302.81
302.24	308	311.93	307.14	303.26	303.6	307.59	305.96	306.99	305.49	310.17	302.4	303.2	309.32	302.01	308.72	298.86	301.56	304.87	306.75	301.29	297.69	301.25	302.28	304.3	304.06	311.88	305.05	301.82	311.29	306.23	308.85	301.32	305.26	306.86	304.97	310.15	310.53	302	308.86	307.79	309.97	305.29	305.97	304.09	306.56	302	310.45	304.67	308.9
302.48	300.84	301.16	297.98	305.92	291.72	302.14	296.67	299.17	297.56	308.51	303.07	298.7	307.56	307.6	303.42	300.29	305.44	300.72	298.3	302.88	298.55	306.47	302.11	312.22	301.82	296.83	304.36	302.88	304.64	307.63	310.52	299.69	302.96	306.12	300.93	302.55	301.9	304.86	304.06	300.88	309.2	310.65	303.22	302.62	303.84	297.4	302.91	302.57	303.88
305.58	316.86	303.08	306.76	307.32	312.99	308.15	316.26	311.32	313.85	320.91	314.8	311.24	309.64	304.23	313.55	316.2	312.07	308.83	318.76	309.67	309.21	305.26	311.26	313.59	314.39	308.94	313.31	307.01	310.73	306.92	307.85	310.27	314.74	311.31	317.77	314.49	308.22	309.95	304.3	312.81	315.73	315.51	314.76	311.42	314.61	314.66	319.87	312.22	313.26
313.01	314.35	308	308.24	308.13	314.19	304.55	307.12	307.05	311.35	308.44	317.27	307.39	316.35	309.64	308.39	311.17	309.59	298.71	306.23	311.89	312.99	310.44	308.13	306.9	304.08	314.75	307.86	310.49	306.19	314.56	310.27	306.1	312.45	310.73	305.71	307.58	311.18	307.3	308.09	311.49	310.33	301.77	314.74	304	311.24	310.63	304.93	306.09	303.24
300.63	297.45	303.07	302.91	298.51	304.51	303.24	299.82	302.88	298.46	304.26	299.62	300.29	308.55	308.21	305.61	301.99	304.02	298.99	308.3	303.49	301.41	307.88	296.78	303.78	301.81	299.35	298.15	305.24	307.47	301.42	305.67	307.24	297.78	294.4	303.41	298.64	302.9	297.64	301.59	311.02	305.14	304.79	309.42	312.82	297.2	301.17	304.39	305.57	310.47
313.31	314.57	311.31	314.36	326.02	318.83	314.57	313.31	314.3	314.04	311.27	318.97	318.8	311.66	318.78	309.09	314.38	312.54	319.09	315.62	319.65	311.46	317.95	311.38	321.62	321.08	325.94	320.48	308.74	316.6	314.26	316.48	311.37	312.35	311.73	314.57	318.55	319.5	313.7	319.16	309.24	316.25	316.2	322.6	318.68	315.13	309.82	315.35	313.15	318
307.63	305.22	306.06	304.2	309.8	301.64	314.42	299.54	306.16	307.64	299.21	303.77	308.44	308.55	304.24	301.66	313.14	302.04	301.5	302.97	298.8	299.85	314.71	308.83	313.72	309.18	309.13	304.25	307.54	306.96	304.23	305.57	303.37	305.52	310.99	309.15	301.16	305.14	309.19	307.39	299.29	314.16	307.56	302.32	311.05	310.47	304.25	312.56	308.54	310.67
311.01	313.41	313.29	317.24	315.87	316.89	316.98	314.31	314.73	316.28	316.7	316.9	315.02	321.14	316.64	314.47	315.24	308.49	310.19	320.07	315.94	322.51	311.29	315.23	322.31	319.53	313.87	315.16	321.61	313.42	311.12	312.82	321.83	322	322.16	310.5	321.67	317.03	320.58	318.65	319.76	317.58	315.18	315.29	311.23	312.55	314.15	315.06	317.21	317.28
303.25	301.23	300.53	300.86	308.27	300.66	307.98	302.74	300.67	303.4	304.59	301.34	303.15	306.7	303.37	300.23	299.79	299.17	304.35	303.73	309.17	306.65	300.53	304.6	312.42	304.23	301.24	302.34	302.04	304.43	304.04	304.33	302.82	305.54	314.39	310.33	296.19	305.73	302.8	309.57	302.03	308.01	300.6	305.08	301.97	293.49	301.01	306.37	307.45	307.6
304.61	303.54	309.3	306.01	300.28	303.59	296.91	312.51	306.9	301.88	302.32	301.58	305.34	297.68	301.26	303.43	305.01	297.78	304.08	300.09	299.31	301.45	310.83	311.42	298.22	310.35	303.53	300.19	303.9	305.05	305.32	299.41	300.72	310.99	304.17	306.22	297.49	309.78	297.91	310.36	299.39	305.84	304.13	303.6	300.82	297.13	301.47	302.53	298.13	297.96
330.44	325.52	324.59	333.99	321.94	326.87	327.85	318.96	323.83	331.38	325.68	329.58	319.8	323.67	324.84	326.39	329.54	322.64	331.1	328.67	322	319.9	326.17	326.79	328.14	328.35	328.67	330.17	333.59	326.11	335.94	329.05	328.81	323.21	325.99	328.08	312.55	325.74	333.37	329.96	325.68	318.71	328.44	324.73	332.98	332.78	326.96	327.94	328.24	325.38
317.32	317.76	311.51	319.5	323.12	314.66	311.5	319.8	318.46	321	315.12	314.5	322.24	316.65	318.26	316.87	317.93	313.08	326.47	318.1	321.03	324.56	312.45	324.78	322.56	316.43	320.83	312.38	316.81	318.31	317.52	318.12	314.67	316.31	312.43	318.66	319.08	312.39	320.5	317.38	312.73	313.48	316.29	318.03	315.36	313.34	321.12	321.03	312.98	320.4
311.53	303.86	308.51	310.39	309.94	307.21	309.29	307.93	313.65	304.68	315.55	307.82	322.1	310.82	306.78	314.3	308.22	307.7	306.54	314.44	311.29	312.5	308.04	301.83	307.66	310.22	310.59	312.85	313.3	307.67	312.62	305.65	307.86	304.25	307.78	308.8	305.18	312.74	314.61	306.19	316.55	313.91	304.6	312.14	315.08	306.92	318.7	315.44	310.55	312.88
306.62	308.54	302.66	305.69	301.07	303.75	303.99	311.21	303.69	302.24	304.13	299.81	305.97	311.8	306.24	303.87	305.61	304.54	304.79	307.49	302.17	305.38	311.04	312.86	308.29	309.31	301.89	309.54	305.59	310.11	311.56	306.49	315.28	305.94	309.13	309.66	303.5	306.31	304.84	306.49	300.1	304.37	305.88	296.68	300.65	301.67	316.25	300.34	306.55	304.75
297.08	298.15	304.81	306.47	307.76	299.08	304.24	301.14	298.4	301.46	303.43	296.16	307.63	295.83	304.62	304.57	302.33	306.09	306.98	302.76	301.56	303.97	306.26	299.3	305.18	302.67	297.36	301.4	302.2	298.85	299.17	304.95	303.68	302.81	301.48	305.57	302.78	300.86	301.53	299.18	307.48	301.91	304.03	306.03	306.44	308.04	304.82	305.68	304.69	300.02
303.23	309.16	308.47	310.47	306.63	303.5	300.27	304.35	303.97	308.6	306.38	309.42	301.88	306.2	313.97	294.34	301.33	303.99	296.81	305.15	303.24	314.21	301.57	301.91	306.01	307.76	300.33	306.77	301.91	305.17	308.55	305.04	302.01	307.71	298.34	302.93	302.68	307.29	309.16	304.78	303.79	307.75	305.34	303.09	305.08	304.2	306.74	304.8	307.26	304.15
300.16	305.95	307.8	309.9	301.15	304.31	297.21	306.16	308.31	307.63	301.22	314.91	306.53	312.09	307	309.27	301.73	302.17	310.78	294.46	306.37	303.85	311.09	301.47	302.39	306.66	298.62	308.85	297.66	304.15	298.69	307.73	308.72	308.91	305.55	312.77	303.3	303.2	305.16	310.96	304.08	302.59	304.99	309.71	303.97	316.41	309.83	308.11	305.77	307.3
298.03	302.43	303.19	305.16	303.23	303.62	306.87	307.54	303.07	301.94	303.34	302.9	302.28	298.89	297.58	306.32	302.18	301.32	303.36	302.5	293.09	298.06	308.86	307.87	306.23	302.46	306.92	307.41	307.63	305.24	305.21	299.48	305.72	301.47	298.27	304.48	305.62	303.69	300.54	306.65	304.45	298.68	305.58	303.03	300.67	300.67	304.28	306.21	300.91	305.03
311.98	310.28	308.97	316.75	310.66	317.66	313.98	312.79	308.29	308.23	313.39	307.48	313.74	318.93	310.81	307.34	312.09	304.94	311.42	317.27	323.53	319.9	315.76	313.84	313.81	317.36	310.18	319.94	308.48	315.6	313.41	317.18	314.97	322.65	312.3	312.94	309.77	317.16	314.57	306.85	318.14	323.37	313.36	312.6	308.35	319.73	314.08	319.21	316.8	317.6
305.44	304.16	309.53	303.72	297.59	311.98	302.92	301.06	302.16	309.65	308.96	307.67	301.83	305.67	311.27	307.71	304.96	303.73	305.25	302.84	305.27	306.85	300.62	297.07	312.7	306.24	310.83	307.38	309.58	302.07	308.5	310.12	305.64	303.45	300.17	299.98	311.53	304.38	305.76	306.04	299.04	300.68	310.72	302.05	301.85	301.89	303.58	305.23	301.8	307.96
296.57	309.78	295.03	301.13	298.08	299.99	293.76	296.69	309.17	296.33	296.23	297.53	303.17	305	298.96	304.07	296.84	299.7	302.97	309.18	294.23	297.96	305.85	298.35	305.44	304.44	298.64	306.38	303.79	301.4	303.17	305.29	300.55	299.47	304.46	295.74	298.63	305.51	300.16	301.26	301.04	295.4	303.32	297.96	299.23	305.6	299.77	302.51	307.7	296.68
323.37	326	328.21	323.96	327.36	328.34	327.93	323.98	330.77	327.59	325.59	325.61	331.36	322.82	331.18	329.96	327.97	327.24	332.14	330.84	324.16	326.27	323.13	334.3	318.54	332.38	319.6	329.74	332.27	325.7	324.46	323.64	326.32	331.99	319.02	326.53	326.89	327.36	327.12	327.88	319.43	325.07	329.43	329.09	331.97	321.07	318.68	323.53	329.17	327.86
300.09	307.58	304.9	305.33	304.97	294.77	305.41	302.84	308.43	303.54	305.99	300.52	301.57	299.96	299.46	304.09	305.8	301.89	308.1	303.19	301.77	306.86	301.43	297.15	298.52	302	302.92	307.46	302.92	302.28	301.89	300.3	306.37	300.82	304.59	301.92	308.83	302.64	308.11	305.27	300.45	304.93	298.31	306.03	307.94	308.35	304.47	297.64	296.39	309.63
311.93	309.15	309.36	306.43	310.08	314.54	306.29	307.1	299.7	306.43	310.15	310.32	309.45	295.43	301.83	310.1	302.18	313.79	305.02	305.04	302.19	300.13	303.19	315.16	305.84	311.79	306.46	306.2	306.61	309.19	310.72	308.94	306.91	303.63	306.92	304.37	299.64	305.12	307.2	304.09	307.89	300.97	302.85	309.99	308.32	311.29	304.51	300.6	310.14	307.73
302.44	301.92	302.63	300.32	309.49	306.65	299.7	304.49	301.56	303.18	310.57	307.9	309.86	312.32	303.35	311.66	299.7	308.93	303.83	302.36	306.44	296.52	306.71	298.41	303.58	304.9	304.74	304.58	303.17	304.75	302.75	298.68	305.25	301.58	303.18	306.42	306.92	304.57	300.24	304	312.05	307.52	299.53	300.76	308.26	306.36	297.08	298.96	309.39	307.26
298.81	298.07	302.29	305.62	302.63	300.17	305.01	301.16	306.79	310.88	300.55	297.98	300.23	304.12	303.61	305.39	309.05	305.85	301.01	299.98	301.95	305.01	305.21	302.26	309.35	313.94	298.97	302.18	305.53	302.19	303.79	300.92	299.15	304.8	302.76	298.92	301.15	306.18	301.67	305.28	299.2	308.52	304.36	305.61	294.06	300.97	310.14	303.23	299.21	295.58
295.06	292.99	296.59	296.27	293.72	300.7	292.56	291.01	307.91	297.37	295.36	300.63	302.31	296.36	295.62	301.82	291.17	296.62	297.75	298.24	300.98	297.76	299.3	301.88	297.43	301.85	286.26	293.52	303.27	297.4	293.92	292.3	295.22	295.65	288.42	296.77	296.82	293.08	298.48	294.82	300.32	293.46	296.2	289.78	301.99	290.65	293.03	288.07	298.87	299.45
316.13	326.99	316.11	311.81	320.07	316.99	317.08	314.37	319.25	318.62	315.79	325.58	310.73	316.71	315.3	313.74	306.44	317.91	328.38	312.11	317.28	318.15	312.5	314.15	322.76	315.42	327.19	310.38	321.22	326.18	317.28	317.36	318.95	310.72	319	318.04	326.48	326.22	318.2	314.36	317.95	311.91	315.53	319.66	316.23	314.2	330.16	314.76	309.88	311.46
314.75	311.76	313.04	306.13	316.13	309.06	313.57	308.08	313.09	312.84	303.58	312.76	314.09	310.31	305.05	315.23	317.58	312.8	313.44	308.7	307.02	316.07	307.95	315.92	314.84	320.12	315.81	311.58	307.77	321.64	316.74	316.19	310.81	309.66	315.36	311.6	311.03	317.06	316.1	323.81	310.13	312.86	316.1	319.65	309.69	313.34	318.01	313.9	315.46	317.52
310.39	308.78	314.64	304.73	312.27	314.44	318.38	310.64	314.52	308.96	314.4	312.44	304.49	309.75	316.4	310.28	309.42	322.81	312.28	313.15	315.15	310.31	313.9	313.47	312.76	308.73	312.5	318.57	320.57	311.88	314.9	308.37	315.76	308.21	313.95	320.36	319.31	318.64	314.06	312.8	308.95	315.49	314.22	314.83	311.75	305.79	319.24	311.58	317.03	316.84
300.23	303.61	304.17	302.57	296.71	304.8	311.75	297.76	306.83	304.16	306.95	310.39	308.52	298.1	301.26	299.74	301.81	297.99	301.56	311.58	303.23	301.22	301.58	303.65	302.67	301.74	304.32	305.86	297.84	303.09	300.28	298.35	303.15	304.31	303.89	301.3	298.91	313.29	308.63	301.3	306.16	298.11	304.72	300.08	303.58	305.35	305.71	305.8	297.59	294.16
296.2	305.7	301.92	300.34	303.87	309.61	299.76	301.68	303.09	299.91	295.56	299.39	298.52	298.48	305.07	297.59	310.79	304.43	304.88	301.81	299.72	294.71	308.24	298.16	300.64	298.62	298.11	302.46	301.91	299.8	296	300.32	310.28	296.25	302.59	304.8	302.02	308.51	304.72	301.09	303.72	302.9	301.09	303.14	306.03	297.33	291.21	301.92	300.53	298.43
322.51	328.21	319.19	322.9	321.36	323.95	320.88	320.56	312.9	319.96	322.73	320.36	315.8	315.34	311.14	317.39	315.86	320.13	319.15	321.94	320.59	324.24	317.92	317.99	319.26	322.61	321.55	319.32	322.17	319.04	324.98	318.31	316.66	318.9	316.28	322.46	312.69	317.66	319.82	320.66	318.54	320.76	319.67	309.9	313.21	322.84	308.5	322.48	320.98	320.5
318.61	313.02	309.68	313.57	317.89	314.5	317.65	322.07	324.77	318.94	315.03	312.81	315.42	327.16	312.97	315.34	319.44	315.23	318.97	321.43	318.74	319.13	311.14	313.01	315.81	322.85	316.6	317.9	314.74	311.06	317.13	315.87	308.35	315.7	320.01	318.72	311.47	314.75	314.61	322.49	327.34	312.9	317.09	311.27	321.05	311.66	317.47	319.28	311.02	317.83
300.23	288.41	295.51	298.82	294.89	299.74	293.13	289.6	292.26	292.59	295.65	291.48	298.93	300.72	299.53	291.83	296.77	297.93	299.57	298.85	298.95	296.44	293.52	301.13	305.31	298.12	299.42	295.76	299.42	291.09	290.62	291.52	296.49	290.29	303.07	300.01	299.47	290.43	300.89	297.7	293.15	298.96	293.05	295.62	291.94	297.35	302.99	294.61	295.84	299.28
310	294.41	302.66	301.54	291.09	297.78	295.07	293.75	297.16	290.66	302.71	293.1	297.51	299.1	289.49	299.75	299.03	301.91	297.41	298.36	297.4	297.04	295.14	299.71	293.38	297.32	299.69	297.36	297.33	297.64	303.14	297.38	291.05	295.59	287.1	295.03	289.66	295.58	302.13	302.82	295.92	294.02	292.08	290.94	294.06	289.18	290.7	303.38	298.62	295.3
295.71	301.69	298.39	298.23	294.28	309.16	303.71	303.19	299.03	307.62	303.47	302.9	301.27	298.64	299.46	296.13	301.73	297.42	300.8	295.72	300.92	300.74	303.43	300.73	293.43	301.8	301.97	298.48	299.6	299.13	300.78	302.87	295.82	299.44	296.66	297.29	303.25	303.58	299.32	294.46	293.06	300.75	303.98	307.51	304.34	306.61	298.35	303.67	307.97	302.14
302.05	299.5	296.31	306.94	288.91	298.52	301.96	302.85	297.61	297.11	295.65	304.41	301.89	299.06	299.31	308.5	304.01	306.5	300.86	308.55	295.25	296.13	295.37	305.79	296.55	300.44	296.47	293.26	297.9	301.76	302.99	301.34	297.6	295.07	296.05	297.84	305.15	294.89	293.97	294.11	295.97	300.53	297.46	303.96	302.77	304.2	300.24	293.17	300.75	300.89
309.19	313.14	311.6	305.39	305.23	317.19	311.63	298.92	325.01	313.59	315.19	314.98	309.08	313.58	311.89	308.07	316.17	305.67	310.31	318.86	313.71	304.32	312.74	313.05	303.02	309.98	306.42	305.89	315.95	310.23	315.86	313.6	307.75	302.19	310.79	303.39	303.31	312.94	317.36	316.44	319.25	307.88	318.08	314.65	316.71	305.6	311	309.47	305.69	309.84
312.89	315.9	311.12	315.08	321.62	317.07	312.55	312.88	314.78	315.31	318.64	316.89	316.49	314.14	317.91	316.58	311.35	316.69	316.17	325.77	317.8	316.59	316.73	320.94	318.95	317.29	321.31	315.12	313.85	320.48	313.1	313.87	311.93	318	311.96	316.19	307.92	320.24	316.22	317.47	313.75	314.93	325.17	319.23	313.82	315.43	323.98	312.62	317.89	318.5
310.48	301.16	311.85	303.73	304.88	299.31	305.71	307.04	305.06	299.69	302.81	305.59	298.46	305.47	308.07	308.69	301.14	298.08	308.82	301.6	304.14	302.65	305.81	304.54	306.52	306.83	303.72	304.93	304.17	313.2	310.09	307.26	300.55	306.3	306.1	295.54	300.97	307.02	298.92	304.52	299.07	304.48	306.35	301.08	300.56	311.24	310.62	303.63	300.44	305.37
306.1	321.34	307.57	315.82	312.65	313.83	321.61	320.28	310.19	316.2	313.24	307.96	314.95	314.13	312.56	315.27	314.96	321.18	318.78	314.33	317.58	315.44	312.11	313.39	318.46	322.44	316.35	320.21	314.62	318.79	318.83	313.08	316.36	314.75	317.9	314.21	311.03	315.91	320.78	320.81	316.61	318.06	315.12	314.83	314.67	310.02	319.08	315.78	315.71	316.1
[truncated: 150 more columns]
