# Supplementary material for: Genetic dissection of main and epistatic effects of QTL based on augmented triple test cross design
Source: PLoS One. 2017 Dec 14;12(12):e0189054. doi: 10.1371/journal.pone.0189054 (PMC5730204; doi:10.1371/journal.pone.0189054)
Supplement: S9 Supporting Information — (ZIP) [file pone.0189054.s009.zip › z5_650_0.5_10.csv]

305.7	306.39	307.1	305.34	305.82	304.92	308.5	305.79	306.22	304.73	305.35	306.12	306.09	304.09	304.47	305.09	305.04	307.2	307.41	305.71	305.88	303.34	305.18	304.13	304.44	305.48	305.97	306.02	304.94	307.07	304.1	305.91	303.57	306.78	305.42	305.69	306.74	306.12	309.04	305.97	308.47	306.87	306.15	306.04	309.78	303.36	305.11	308.52	307.19	307.02
317.28	315.32	314.67	317.39	316.39	318.84	316.1	312.49	319.03	317.61	317.31	317.16	318.65	316.68	316.69	316.54	316.41	316.82	317.02	316.07	316.36	316.08	318.15	315.86	318.38	317.85	319.26	316.65	316.1	315.74	316.65	316.95	316.34	316.81	317.66	316.17	315.27	317.28	317.17	316.34	320.78	316.02	314.7	315.71	316.53	315.54	317.77	318.03	315.79	315.56
303.55	305.92	302.67	304.42	303.46	301.88	302.96	304.67	300.7	303.65	304.58	301.56	303.63	303.26	300.94	301.37	301.65	301.87	302.92	302.44	303.17	303.88	300.91	303.26	300.21	303.37	302.63	303.77	301.69	305.01	303	303.94	300.78	304.51	302.29	302.89	304.51	302.61	301.74	302.65	302.73	304.71	303.6	302.79	303.68	301.35	306.75	301.58	301.22	301.96
308.79	302.6	304.37	305.04	307.25	305.86	307.13	306.14	305.53	307.48	306.24	307.1	305.87	305.55	307.4	305.22	306.31	307.25	306.01	306.55	305.17	305.23	306.4	305.99	306.48	307.46	306.82	306.6	307.36	305.15	306.18	306.56	308.13	304.6	306.63	305.93	307.24	307.59	306.93	302.81	307.31	306.18	306.27	307.75	307.37	306.66	306.88	306.42	304.34	306.13
302.55	303	303.78	305.05	304.38	301.97	304.5	306.7	304.35	301	306.81	303.8	302.75	302.71	304.32	305.17	304.27	301.91	301.02	303.49	302.09	301.83	305.24	304.04	302.82	303.07	305.69	302.42	303.7	303.19	302.5	302.92	304.37	301.82	305.04	303.43	302.87	304.32	303.4	302.71	304.43	305.08	305.36	302.34	303.46	301.28	301.6	302.44	303.13	304.32
308.93	313.09	308.97	310.94	313.55	307.77	311.64	307.11	310.35	309.71	311.56	312.16	309.34	309.05	308.04	309.55	309.46	311.38	309.83	310.24	309.34	312.02	311.13	309.11	308.69	308.97	309.76	310.78	309.79	310.35	308.72	310.6	310.67	307.71	309.02	311.65	309.4	309.03	307.53	310.58	310.25	311.33	307.8	312.42	307.87	307.01	311.52	309.76	309.86	309.95
304.41	305.83	304.89	305.03	303.46	304.54	304.96	305.04	303.47	304.56	305.55	304.66	305.01	303.88	307.24	305.25	304.78	302.57	304.28	305.55	301.68	304.24	304.4	303.86	303.46	305.06	303.28	306.43	305.2	303.63	304.79	303.3	305.12	303.81	303.24	302.2	305.67	303.88	305.99	302.24	302.26	304.88	306.83	303.87	304.17	305.48	304.87	305.48	303.6	305.13
304.33	301.47	304.04	303.33	301.68	301.96	304.75	302.93	303.33	300.89	301.02	302.68	301.88	304.64	303.57	302.38	303.39	303.72	301.1	301.68	302.62	300.42	303.82	301.72	302.86	302.81	304.71	302.17	302.22	300.17	305.93	303.54	304.25	301.18	300.22	302.23	301.7	304.06	302.18	304.26	304.07	304.22	300.11	304.64	301.31	302.34	303.44	302.77	301.45	301.47
304.39	305.49	305.03	306.37	304.46	306.07	303.17	308.03	302.21	307.5	304.75	308.65	305.95	305.97	305.89	302.96	304.73	305.96	305.13	306.94	306.86	307.7	303.88	307.29	306.57	304.84	306.91	305.69	306.14	305.04	305.98	305.36	304.18	307.06	305.74	303.82	302.34	304.39	305.62	305.03	304.49	302.42	302.22	304.94	308.4	304.63	307.93	304.88	305.02	303.64
312.39	313.64	317.44	315.02	315.05	311.91	313.01	313.15	314.06	315.53	313.86	313.1	312.12	314.74	315.4	315.07	314.28	313.54	315.64	314.03	313.32	313.85	313.26	313.85	314.67	313.15	314.63	311.11	316.16	311.9	315.28	311.09	310.1	313.84	313.25	312.57	314.85	314.92	316.45	315.02	311.56	315.81	312.61	315.55	315.8	314.75	315.08	314.87	316.59	312.68
295.04	294.07	294.61	297.74	295.65	295.05	294.34	293.96	294.61	296.48	293.82	295.51	294.63	295.87	294.83	293.91	296.32	291.87	294.98	296.15	294.27	294.68	294.94	297.22	294.62	294.51	293.9	295	295.6	294.42	295.66	294.67	294.36	295.83	291.83	295.58	293.39	294.94	295.76	294.41	295.97	293.42	295.92	296.3	296.57	296.19	295.43	295.51	297.02	296.84
306.5	304.73	305	305.64	305.7	305.44	305.08	304.83	308.19	303.56	305.25	305.38	306.08	306.88	307.04	304.25	305.98	306.83	304.95	309.01	304.08	305.35	306.75	305.61	304.08	304.58	304.96	303.12	304.99	302.47	306.07	303.14	305.97	302.73	303.86	305.78	305.39	305.03	305	306.07	305.93	305.23	306.16	305.73	304.42	305.24	305.42	301.06	306.65	304.63
296.53	296.49	297.82	296.58	296.6	294.52	294.59	296.85	295.98	295.09	294.35	296.47	296.94	294.45	294.87	293.3	298.78	297.94	300.36	296.5	294.71	298.44	297.54	295.06	296.61	295.6	297.83	297.36	295.92	297.16	298.04	296.68	297.01	296.44	295.88	296.05	297.37	297.94	295.66	296.27	297.15	296.51	296.81	295.45	297.21	292.71	297.91	296.02	299.04	297.23
315.03	313.46	311.94	312.96	313.76	314.22	311.03	311.94	313.16	310.81	312.42	311.18	314.77	314.52	312.97	312.4	312.84	313.04	315.6	315.64	314.4	315.26	313.21	314.92	311.93	315.74	313.47	311.65	311.06	313.17	311.64	313.14	312.28	311.75	314.07	314.35	311.96	315.86	315.13	312.42	312.91	315.33	314.38	314.53	314.06	310.52	315.74	312.31	313.75	313.13
304.82	305.43	304.72	304.02	304.92	303.65	304.79	300.52	305.82	303.65	303.55	303.28	304.69	304.77	303.51	305.05	301.95	306.02	303.57	302.45	301.61	301.85	301.41	305.16	303.64	302.36	304.05	304.45	303.19	305.42	302.67	302.84	303.25	303.73	302.07	304.05	303.81	302.59	302.96	302.06	302.96	302.98	303.72	302.94	303.14	306.05	303.78	304.28	303.1	305.06
318.32	319.6	317.63	316.8	317.61	317.12	319.09	316.39	318.19	316.13	314.78	319.31	316.8	318.71	317.67	318.49	316.75	320.25	316.56	319.32	313.89	316.86	318.27	315.44	316.7	319.05	316.14	315.87	316.61	316.91	317.24	315.96	317.22	317.79	317.15	317.56	319.01	316.69	316.45	316.59	317.19	316.38	317.36	317.4	318.22	318.5	316.51	318.52	317.64	316.13
313.94	313.99	316.17	313.85	314.98	315.02	314.44	314.06	315.56	315.28	316.75	316.71	315.97	312.22	314.35	315.56	317.15	315.73	315.05	315.35	312.75	315.92	314.4	313.26	315.28	314.25	313.69	315.24	316.88	315.57	314.74	314.6	315.84	312.48	316.2	312.68	314.07	313.25	315.64	316.24	312.67	316.66	316.08	316.41	314.73	313.56	313.88	313.62	313.65	314.72
314.53	310.95	312.63	316.31	312.22	311.99	313.15	314.31	312.17	312.66	315.2	316.84	313.69	313.21	313.28	313.47	313.39	313.15	313.03	314.63	316.88	314.48	310.61	315.93	314.85	316.19	314.35	314.34	314.08	314.26	314.8	312.69	314.43	312.82	313.86	313.23	313.14	314.11	315.86	313.64	312.52	312.18	314.6	314.3	313.67	314.52	312.45	312.88	315.68	314.43
306.4	303.88	304.57	302.06	305.93	304.54	303.84	305.52	304.37	305.99	305.46	304.21	306.5	304.41	306.25	301.95	302.89	303.73	303.21	305.19	304.41	303.99	304.04	306.14	305.18	306.82	302.66	302.69	304.53	302.48	304.97	301.94	306.75	303.8	304.4	304.69	305.43	306.26	304.3	303.4	302.57	304.99	302.48	303.25	303.5	306.46	304.67	304.29	304.54	307.22
307.46	302.73	302.92	304.41	305.1	304.69	302.6	304.92	301.06	303.65	305.53	304.2	303.03	301.94	305.09	303.91	304.19	301.45	305.23	304.36	304.66	303.64	301.94	303.2	304.37	304.88	305.19	305.14	305.4	303.58	303.23	301.11	301.84	305.02	304.18	304.01	305.36	304.41	302.51	303.87	302.83	304.78	304.45	305.4	302.68	304.02	302.5	301.08	305.65	302.27
303.31	305.03	301.35	301.78	302.59	305.8	301.89	305.3	303.71	301.27	304.47	305.5	302.25	300.87	303.22	301.85	301.92	303.92	304.71	302.39	303.71	302.47	304.28	305	302.32	303.75	303.58	303	302.15	302.67	305.53	305.13	304.37	302.78	304.18	303.1	302.64	303.52	304.93	305.34	302.3	304.89	305.33	304.48	302.1	302.26	302.95	302.57	305.2	304.01
304.78	303.91	304.17	301.14	304.73	304.22	302.38	304.01	303.02	303.14	301.77	305.05	303.07	304.71	305.59	303.35	304.38	304.42	304	304.29	303.91	306.02	303.42	300.98	304.96	304.76	307.33	306.11	304.96	302.28	303.9	304.49	304.81	303.49	304.51	306.42	304.06	304.23	306.53	304.59	305.04	304.1	306.43	303.69	304.2	307.33	304.53	304.84	303.24	306.37
303.28	304.34	304.68	305.45	305.94	306.55	305.39	303.07	305.59	303.89	303.92	302.37	305.35	308.1	307.74	305.93	306.41	303.61	304.13	302.38	305.9	304.3	305.18	304.94	303.79	305	304.63	305.71	301.91	306.01	306.89	303.9	304.36	303.85	304.41	308.19	306.13	303.76	303.75	305.3	303.88	303.03	305.02	302.51	306.74	304.65	306.13	305.9	306.47	305.88
304.57	305.24	307	304.18	306.23	306.38	306.32	306.59	305.47	305.2	304.28	304.33	305.76	304.8	306.1	303.64	306.83	306.09	305.95	303.92	305.73	305.35	306.48	305.77	307.95	305.21	303.64	304.95	304.49	304.92	302.89	304.06	302.74	306.89	304.48	305.51	303.83	307.7	303.76	305.39	303.61	304.06	305.47	305.43	306.52	304.84	303.5	303.84	306.69	305.74
317.38	318.3	317.85	315.16	315.42	318.58	316.17	314.5	315.46	317.99	318.88	319.93	314.07	315.64	316.98	316.59	315.76	314.35	317.24	317.68	317.33	314.8	316.86	317.76	316.57	320.13	317.15	316.17	316.46	314.67	317.98	317.64	317.09	320.48	316.3	316.39	316.92	313.96	317.23	315.09	317.47	316.21	316.96	314.56	317.92	316.74	317.15	317.39	316.55	317.09
318.28	317.02	319.26	314.89	316.89	317.99	317.06	316.16	317.45	315.01	314.38	316.35	317.77	315.71	316.59	316.46	315.38	317.15	316.91	315.8	315.28	316.63	314.58	314.03	315.07	315.48	314.75	316.1	314.85	318.7	314.35	316.13	316.06	315.21	317.88	317.98	314.49	317.01	314.33	316.54	315.98	315.48	317.14	315.44	317.52	316.02	316.49	314.39	314.73	318.62
320.98	318.6	321.48	320.52	321.39	318.66	319.24	320.27	319.23	319.71	319.88	319.68	320.55	319.16	320.12	319.45	320.58	321.58	319.45	317.53	318.47	319.69	321.12	316.42	318.48	321.55	319.61	319.12	319.45	319.63	319.53	317.67	318.73	320.95	319.44	320.97	319.79	319.78	321.2	319.91	316.89	319.12	317.18	320.29	319.65	317.49	318.59	320.74	317.73	318.23
302.44	301.78	302.24	304.84	303.27	304.1	301.1	303.56	304.42	304.33	299.74	305.15	302.68	303.47	303.45	302.64	304.6	302.37	299.72	301.29	303.07	303.22	303.08	303.9	302.83	303.66	303.3	301.42	304.88	302.79	301.17	304.21	302.74	302.91	301.73	305.01	301.78	302.98	304.29	305.95	299.18	300.57	300.66	302.17	302.16	302.39	302.13	304.52	301.34	303.79
317.03	316.23	316.86	315.85	316.46	318.14	315.44	316.84	316.61	316.02	317.39	318.29	314.81	316.99	317.2	314.64	316.34	316.15	316.47	317.08	314.8	314.56	317.34	315.66	316.89	313.98	314.92	319.85	315.85	316.16	314.49	315.71	316.83	313.77	314.3	314.2	312.49	317.72	316.55	317.23	315.15	318.58	316.26	315.39	316.9	314.01	317.52	316.14	315.85	313.75
319.62	319.17	318.92	318.04	319.81	319.71	320.2	320.1	318.9	319.01	320.05	317.28	316	317.92	316.63	318.28	319.86	318.73	319.69	318.44	317.02	317.41	320	318.39	320.87	320.7	318.59	320.62	321.65	318.2	318.67	317.67	320.12	318.18	316.41	317.05	317.62	319	320.85	317.96	318.45	317.95	317.42	315.59	319.52	317.6	318.7	317.19	317.17	319.39
296.28	295.89	294.99	293.93	295.94	296.84	294.66	295.27	293.46	296.34	296.19	296.69	294.12	293.97	295.74	294.28	295.45	297.75	298.3	296.17	295.84	295.9	298.29	295.55	293.79	294.13	297.58	291.88	297.22	294.3	296.23	296.79	296.75	294.89	294.42	295.21	295.67	294.47	292.86	295.04	293.28	293.2	295.78	294.6	294.6	293.85	294.52	296.79	293.52	294.63
325.78	325.58	326.54	324.33	324.31	326.65	323.59	324.11	325.35	325.08	324.92	324.98	324.95	322.46	325.4	325.92	325.61	326.77	323.79	327.21	326.79	324.65	321.82	326.22	326.28	325.7	322.87	326.68	323.38	325.84	325.19	326.06	326.44	325.71	326.22	328.1	326.83	323.85	327.04	324.17	327.19	326.58	323.01	324.77	325.27	326.26	324.26	327.9	327.24	327.85
296.29	295.52	295.69	297.44	295.55	298.91	296.12	294.25	294.11	297.03	297.53	296.46	294.73	295.57	296.14	295.52	294.63	296.69	296.09	295.98	295.08	293.31	297.17	293.22	295.34	294.33	293.39	294.38	292.83	297.27	295.26	295.86	291.83	295.41	296.67	293.22	293.97	296.39	294.65	295.39	294.75	296.29	293.71	298	294.37	294.49	296.06	295.63	295.84	294.67
313.67	317.28	318.65	316.06	318.55	317.56	317.39	317.81	316.73	316.12	317.64	316.19	318.22	317.69	318.22	320.14	316.75	318.08	316.99	316.1	317.05	318.14	316.67	317.24	320.05	318.19	319.41	315.91	317.08	318.55	318.28	317.78	315.13	320.32	318.6	316.7	320.23	319.42	320.74	316.81	317.79	317.43	316.04	318.83	318.59	316.95	317.19	314.82	319.05	316.69
303.49	304.79	305.13	303.5	305.66	304.27	305.8	305.6	303.64	305.02	303.56	302.45	304.93	301.83	303.98	301.26	303.44	303.06	301.53	303.36	303.31	303.26	300.95	303.28	300.51	304.56	305.21	305.17	305.93	305.42	305.27	303.41	304.8	301.02	305.21	302.97	303.75	300.5	304.04	302.54	304.07	302.49	303.89	301.36	303.34	303.58	298.97	303.89	304.4	302.45
305.56	308.41	305.35	306.74	308.44	303.36	307.52	304.32	302.68	307.14	305.18	306.26	305.99	305.1	307.4	306.55	304.19	306.7	306.14	306.98	307.71	306.28	306.64	305.51	307.49	306.76	304.67	305.71	306.79	305.77	308.74	306.91	307.18	306.22	307	308.53	304.41	306.13	305.05	308.16	304.46	305.16	305.76	305.18	306.78	306.03	306.49	304.26	304.13	303.61
325.77	324.09	326.09	323.7	324.06	322.73	323.63	327.1	323.96	326.47	324.8	326.25	328.03	326.1	325.98	326.53	326.44	324.8	325.37	324.22	323.94	326.33	324.97	326.44	324.13	326.26	324.84	325.03	325.83	322.64	323.77	324.64	325.1	325.03	326.96	327.18	323.62	326.91	326.01	325.05	323.66	325.26	326.22	325.4	328.42	324.77	325.64	324.92	324.59	324.5
312.39	313.37	315.75	314.78	311.6	315.33	312.69	312.7	316.06	312.53	312.16	314.26	315.41	313.25	314.36	313.68	313.2	314.53	314.03	314.23	312.25	313.44	313.88	314.47	314.82	312.89	315.18	311.58	315.61	314.5	314.86	312.12	311.91	315.48	315.58	312.99	314.08	312.42	315.09	314.51	314.35	311.25	313.19	315.06	311.54	312.98	312.65	316.07	311.6	314.75
327.1	326.8	328.31	326.7	324.9	327.25	324.64	330.41	327.91	326.72	328.93	327.16	327.44	325.51	327.93	326.18	324.97	329.23	326.98	327.09	325.44	325.6	325.6	326.48	328.75	326.8	325.58	328.87	326.19	325.91	326.79	326.56	326.73	329.59	325.29	327.84	327.74	326.81	324.03	327.27	328.3	326.26	325.82	327.64	326.74	328.81	327.15	329.48	327.37	327.76
300.85	302.75	301.8	299.02	299.6	301.64	299.07	299.99	301.18	300.36	303.4	300.11	300.58	304.08	302.79	298.3	300.91	301.55	302.14	300.34	303.13	300.67	302.62	304.75	302.53	299.04	300.14	300.2	302.07	303.73	299.77	302.2	304.34	301.52	302.38	301.96	301.26	299.57	303.3	301.3	299.65	299.62	301.17	300.16	303.5	299.88	301.57	300.7	302.42	298.5
312.28	313.13	311.8	312.54	313.36	313.07	314.08	314.4	314.55	316.77	313.24	313.74	311.74	313.04	314.11	314.09	314.18	311.32	315.23	312.93	310.37	313.65	315.36	311.79	311.45	313.89	315.33	311.05	312.89	314.13	312.48	313.33	313.95	314.23	315.24	313.79	314.49	314.86	311.89	312.7	313.11	313.19	312.21	315.32	314.57	314.58	313.09	310.03	314.1	315.53
313.2	313.5	313.53	310.51	313.13	310	311.14	310.71	311.63	311.91	311.21	315.1	312.88	313.25	311.89	310.94	313.75	310.91	309.93	310.12	310.85	310.51	311.99	312.86	313.88	311.41	312.89	312.16	311.09	311.56	308.81	309.86	312.88	310.87	311.67	310.42	310.78	307.93	310.59	312.74	308.13	310.94	311.33	312.2	310.95	312.58	311.41	309.04	310.75	311.9
302.6	302.4	300.66	305.5	305.92	305.37	302.68	303.64	305.15	304.68	304.65	303.55	305.99	304.02	302.79	304.8	303.22	302.77	302.51	305.05	307.05	302.5	306.85	305.62	305.69	307.52	304.98	302.94	305.29	302.48	307.05	304.04	305.68	304.1	304.52	304.27	303.03	304.78	304.73	304.22	306.76	305.57	304.47	305.63	306.31	303.88	304.47	303.93	303.53	305.31
304.52	302.26	304.3	303.26	304.29	301.69	303.89	302.03	299.72	302.89	302.92	302.17	302.2	304.23	302.25	302.57	303.1	304.05	303.06	303.1	303.58	303.13	305.97	304.8	303.88	303.17	304.19	301.93	302.79	301.78	304	303.01	301.43	303.33	303.37	302.44	304.4	302.25	301.68	301.98	304.67	302.63	302.93	303.51	303.29	303.28	303.89	303.73	304.05	300.22
304.17	304.13	302.64	301.99	302.79	305.5	303.77	304.36	302.38	303.44	304.37	306.08	300.53	304.51	303.53	302.85	305.4	302.97	303.18	299.58	301.18	303.25	301.83	304.48	300.27	302.21	303.31	303.19	304.26	303.98	300.72	304.86	302.08	304.4	301.02	301.06	302.15	304.33	303.82	302.69	302.84	302.51	302.71	303.87	303.81	300.26	304.06	301.35	301.37	303.65
305.14	305.37	304.76	301.63	304.37	304.62	303.15	305.02	304.32	304	302.5	303.93	304.49	303.46	301.33	305.33	303.68	303.46	301.81	301.81	303.98	305.03	305.19	303.34	305.06	305.61	305.03	304.67	302.64	306.87	303.91	304.89	305.75	303.28	304.78	305.49	303.93	303.76	304.22	306.01	305.91	303.83	304.63	304.73	303.32	303.69	303.72	303.62	303.97	302.22
314.86	312.27	316.57	311.76	313.14	312.31	314.57	313.97	314.92	314.52	315.24	311.92	311.98	314.49	314.26	312.97	313.69	316.15	313.96	315.44	311.1	311.57	312.06	314.07	314.71	313.75	315.24	312.63	315.53	310.24	314.41	314.64	313	313.03	313.76	315.19	315.33	313.18	310.6	313.01	311.02	314.16	312.95	314.22	312.35	313.76	313.06	312.98	315.07	314.35
311.85	313.72	312.83	309.12	312.81	310.3	311.17	312.76	313.76	313.64	313.37	311.71	311.63	312.68	313.87	313.5	315.06	311.99	313.66	312.12	309.27	313.99	313.55	314.31	314.14	312.56	311.63	312.28	312.13	314.34	313.18	313.84	310.43	313.47	315.11	315.27	314.05	311.71	314.46	312.47	312.64	315.31	313.14	313.56	311.6	312.61	311.72	311.4	313.77	313.8
309.26	309.36	308.88	309.86	309.34	307.15	309.93	305.75	307.47	309.66	310.81	308.7	307.68	306.88	308.53	308.84	308.84	310.45	309.1	311.62	307.99	309.09	308.92	309.08	309.04	307.78	308.2	307.21	308.09	309.1	307.97	309.52	307.92	308.41	307.88	310.33	309.57	311.78	310.48	307.9	309.01	307.88	309.99	308.73	307.43	311.19	312.41	310.36	307.78	308.68
303.93	305.17	305.72	304.64	306.04	303.27	304.38	304.99	304.26	304.29	304.27	304.32	304.09	306.76	304.9	303.92	306.03	304.81	302.58	306.82	306.82	305.25	304.44	306.22	306.49	306.94	306.06	304.68	306.85	306.16	306.31	307.61	302.39	304.22	304.89	302.96	305.29	306.47	308.45	306.65	306.03	304.69	303.4	305.34	303.82	305.61	306.16	307.67	305.95	304.88
313.44	312.98	314.11	313.42	314.84	314.31	315.98	315.69	315.74	313.06	313.21	314.48	316.01	311.92	316.18	314.14	316.04	315.98	316.52	315.71	314.6	314.29	314.82	314.54	314.96	313.42	315.79	315.52	315.8	313.28	317.23	312.86	315.78	312.98	315.33	314.83	314.43	315.7	313.78	315.99	316.53	313.82	314.81	313.2	315.12	315.91	311.72	311.85	314.15	313.33
304.86	305.85	305.52	302.92	304.73	304.54	305.9	303.06	302.98	306.06	301.73	307.52	303.62	303.89	304.54	304.26	305.11	303.02	305.83	303.58	303.7	303	303.87	305.68	304.71	306.31	304.73	305.45	305.65	304.19	301.12	306.22	304.13	303.94	304.63	304.5	304.03	306.15	301.97	304.19	302.28	302.75	304.5	304.08	304.77	304.57	304.62	306.85	304.19	303.73
305.16	306.9	307.27	304.92	305.04	306.79	304.9	306.78	306.91	306.99	306.66	306.05	308.49	308.08	306.87	306.33	305.96	307.77	305.96	305.34	306.34	306.12	306.26	304.86	306.21	307.86	306.59	305.67	303.94	306.86	305.14	305.02	306.46	305.37	307.85	305.68	304.21	306.37	307.05	306.28	305.69	305.9	305.33	304.12	305.23	307.4	305.92	307.09	305.52	307.95
312.68	313.56	311.31	312.69	315.21	313.77	313.75	315.11	312.19	311.69	313.6	313.81	313.9	313.49	314.53	313.37	312.28	316.2	312.9	313.1	315.13	312.36	314.22	314.15	312.99	316.89	313.27	311.93	315.49	313.98	314.92	316.23	314.64	314.37	312.78	314.34	313.33	316.68	316.62	312.83	314.79	312.07	313.84	315.14	313.06	314.04	312.68	312.33	316.07	314.96
302.58	302.39	301.31	301.56	302.58	300.73	302.24	300.12	301.02	304.21	301.55	302.95	304.49	302.02	302.62	302.39	301.18	302.61	303.18	299.31	303.45	304.35	304.09	300.63	301.41	302.36	302.17	305.02	300.52	302.07	302.91	303.56	305.07	303.88	302.25	301.25	301.68	304.46	301.47	299.72	301.54	301.64	302.69	303.13	304.1	302.84	302.3	300.92	302.22	302.59
308	310.92	311.44	309.59	310.17	314.23	309.98	309.07	310.33	311.91	310.21	309.4	311.58	313.2	311.23	310.08	311.56	310.47	311.66	311.83	310.9	308.69	313.65	312.01	311.82	311.78	314.07	310.53	309.74	310.27	311.91	310.35	313.36	309.75	310.73	309.76	310.67	309.24	312.07	310.16	310.4	311.93	311.69	310.84	308.7	310.26	308.89	312.05	313.99	311.3
312	311.59	312.29	312.39	312.07	312.37	314.04	311.31	315.34	312.46	312.87	313.05	314.25	312.87	314.32	311.92	312.22	312.05	312.81	311.82	315.48	315.86	314.44	313.02	314.62	312.44	313.84	313.69	311.65	314.83	312.33	315.87	313.57	314.47	314.33	311.51	313.88	311.52	312.57	314.76	314.12	312.47	312.19	311.29	313.09	313.46	314.13	314.49	314.7	314.88
311.98	313.06	314.8	312.1	312.63	313.73	313.44	312.3	312.73	311.8	315.43	313.14	311.19	312.87	313.99	314.33	315.52	312.71	315.26	312.2	313.71	313.39	312.58	316.54	312.2	312.46	314.53	310.82	315.94	313.57	312.52	312.67	313.07	313.74	312.82	313.47	314.37	314.52	312.54	314.65	313.34	313.28	311.05	311.99	314.96	311.22	312.55	311.5	312.92	314.02
306.02	304.86	304.56	306.89	307.19	303.29	308.03	305.83	307.98	306.25	305.24	305.51	307.75	306.72	307.56	306.98	306.05	307.7	304.51	305.55	307.67	306.69	305.95	305.88	305.71	305.76	302.75	306.05	308.55	306.58	304.6	307.92	306.45	306.67	303.17	305.08	305.87	305.33	305.61	304.58	306.1	305.76	308.04	307.96	306	309.73	307.4	305.6	308.07	306.66
315.24	311.76	314.11	316.32	315.1	315.29	313.75	314.27	313.73	314.17	314.17	314.62	314.45	315.08	310.66	316.87	314.59	311.06	314.03	313.14	313.71	316.05	313.13	314.5	314.07	313.84	313.8	310.99	317.77	312.5	314	313.31	316.29	312.88	314.07	315.44	311.3	313.98	312.73	313.32	315.1	313.2	312.19	312.68	312.38	314.06	314.8	313.89	310.64	312.82
306.75	308.48	304.74	305.69	302.89	303.14	303.33	306.5	305.44	304.21	304.85	306.43	301.56	301.3	302.81	302.52	304.4	305.52	304.63	303.68	306.08	305.37	303.96	306.73	307.17	306.02	302.71	303.17	304.06	304.39	304.21	305.15	301.92	300.87	304.91	300.91	305.42	305.14	302.54	306.3	305.54	303.42	304.83	304.76	306.85	305.95	304.21	302.73	306.71	304.2
326.34	328.66	326.42	325.35	325.72	329.24	329.52	325.2	327.96	326.63	324.43	327.28	326.71	325.35	325.35	326.95	326.28	325.19	328.6	326.71	325.97	325.18	324.98	329.28	325.74	328.63	328.43	326.35	326.62	326.23	325.52	327.97	326.91	324.7	326.34	326.37	324.9	324.98	324.53	325.69	325.66	328.15	325.73	326.16	328.67	327.3	328.35	326.22	326.92	325.54
291.67	294.1	295.87	295.16	291.19	295.85	292.89	295.32	292.47	292.61	293.17	295.18	292.68	297.26	292.62	291.83	292.57	294.22	293.77	294.45	295.71	290.47	292.93	295.87	295.15	293.69	293.79	295.24	294.36	292.86	293.01	297.93	292.64	293.5	295.48	292.98	293.6	289.91	293.66	294.25	293.17	293.57	296.98	293.4	293.48	295.12	294.3	297.02	296.29	294.42
322.47	325.59	326.57	325.13	323.64	326.88	325.19	323.88	324.89	328.36	327.37	323.97	325.95	324.63	325.34	324.6	326.51	323.78	326.67	326.11	323.76	324.32	324.18	324.25	324.61	325.43	326.26	324.89	325.45	322.72	326.84	323.11	325.32	323.47	327.17	326.38	328.03	325.99	325.78	324.22	325.91	327.28	325.85	325.55	324.22	326.06	325.09	324.4	326.26	326.04
315.3	314.5	315.09	314.24	314.14	315.87	316.35	315.05	313.83	314.15	314.83	312.67	315.81	316.5	314.79	314.85	312.88	317.05	316.51	316.21	314.9	315.09	317.48	314.65	313.43	317.2	315.25	315.33	315.33	314.15	314.08	315.68	312.66	312.39	315.18	315.03	313.24	313.91	316.58	314.15	314.71	315.24	314.69	312.87	314.01	315.23	314.09	315.41	316.39	317.48
304.9	304.42	303.37	304.03	304.5	304.09	306.37	305.9	305.43	306.36	304.72	304.66	303.5	305.36	304.25	304.81	301.35	306.04	305.94	304.33	304.47	305.4	306.03	304.92	303.92	302.63	304.03	306.52	303.82	302.38	305.29	304.14	305.5	304.09	304.87	303.19	305.29	303.13	304.68	307.51	306.37	306.89	306.7	305.15	305.12	304.07	305.82	305.27	303.16	303.85
311.79	315.62	313.01	311.06	313.52	313.36	313.42	312.61	311.09	314.02	311.22	312.63	315.64	311.97	313.69	310.84	314.31	311.14	314.8	313.12	312	315.44	313.29	314.8	313.79	313.22	312.9	312.34	312.47	313.79	313.14	313	314.58	312.14	312	310.98	311.99	313.04	315.12	312.66	313.23	313.8	314.43	313.45	312.17	313.95	314.6	311.77	314.6	311.74
304.22	303.16	303.11	303.04	302.1	302.61	300.79	303.46	303.09	303.92	302.56	301.73	302.99	306.13	304.38	302.59	302.28	302.85	305.05	302.92	304.43	303.54	302.06	306.36	301.42	302.12	303.23	301.79	304.34	303.18	302.09	303.07	304.89	305.26	303.28	304.05	302.7	303.95	300.71	303.2	302.51	303.62	303.13	304.42	304.1	301.83	303.09	302.53	303.25	303.47
315.78	314.92	312.08	315.85	311.98	315.54	312.9	313.01	313.88	314.85	312	311.81	314.32	314.68	310.85	312.77	314.03	314.81	312.82	316.09	313.15	313.37	317.85	314.67	314.93	314.54	315	314.37	314.77	312.32	314.07	312.87	314.85	315.22	314.19	314.95	312.21	311.6	313.38	314.56	311.74	317.91	314.59	314.16	313.83	312.76	314.58	314.59	312.71	313.35
325.11	324.89	323.27	325.77	322.08	324.92	326.56	324.18	326.37	323.4	324.49	326.51	326.26	324.99	324.63	323.35	324.15	325.89	327.35	327.23	324.34	323.17	327.04	325.96	327.1	324.98	327.02	323.49	325.3	326.14	326.96	325.92	324.28	324.53	322.99	324.95	325.73	326.1	324.78	327.68	326.54	326.53	328.5	324.28	327.51	324.68	322.86	322.17	325.18	324.79
304.24	300.58	304.01	301.83	303.08	303.36	301.09	305.29	302.76	302.51	302.15	302.61	302.35	303.09	302.98	302.97	302.21	303.42	305.38	304.01	303.12	305.65	303.05	304.71	303.25	303.49	302	303.91	304.51	303.1	305.59	303.9	305.03	305.59	305.34	304.01	302.09	302.21	304.52	303.11	302.63	303.45	305.1	303.35	306.23	305.59	302.98	304.52	302.87	303.43
312.64	312.23	312.59	313.85	312.86	312.52	311.55	315.17	313.14	312	315.06	312.54	313.09	312.98	313.55	313.18	311.72	312.15	312.6	315.53	314.07	313.88	311.35	311.69	315.38	312.95	312.03	312.33	316.06	312.96	312.06	311.04	313.94	308.88	312.26	313.57	314.55	312.39	313.16	312.24	315.32	314.77	312.17	314.26	314.04	312.57	312.57	313.09	313.49	315.72
305.19	306.21	306.38	306.89	305.65	305.91	306.07	306.57	306.59	304.8	307.05	308.13	303.77	305.2	304.8	303.86	306.69	303.9	307.98	308.6	305.54	304.92	306.16	308.82	306.55	305.85	306.08	304.96	305.06	306.95	307.11	307.1	304.81	307.61	306.66	305.03	306.8	307.12	306.37	305.79	304.29	304.31	306.34	308.97	307.76	307.95	307.07	304.75	305.54	305.39
314.18	312.82	315.46	313.57	317.34	314.02	316.04	315.76	313.1	314.45	314.82	314.06	316.28	314.96	313.24	314.43	314.19	312.9	314.68	316.7	314.42	314.85	312.96	311.72	315.39	311.99	318.22	314.26	314.32	314.98	311.79	316.74	315.18	314.91	312.29	313.49	315.46	316.3	313.07	312.64	316.58	316.12	314.68	313.87	314.19	315.9	314.46	313.21	313.72	313.13
305.17	301.86	303.15	305.71	302.14	303.66	305.56	301.8	306.64	305.39	303.07	304.64	305.17	303.8	305.72	303.24	304.72	304.58	304.24	303.85	302.05	302.66	302.96	305.62	304.64	305.44	304.46	306.07	305.97	304.85	304.54	303.45	304.14	304.78	303.68	303.05	304.18	305.58	304.77	299.49	302.11	305.48	304.47	307.17	304.52	304.22	302.23	304.89	304.03	299.49
312.26	313.6	312.88	314.56	314.59	311.06	312.58	313.73	312.57	313.86	312.72	316.47	312.44	315.3	315.82	315.4	317.16	314.39	315.68	315.62	314.18	314.82	314.1	314.14	313.56	316.67	313.86	314.21	315.83	312.26	313.2	314.3	315.08	314.62	312.92	313.93	314.14	315.01	314.75	314.3	315.28	311.7	313.26	315.4	315.18	313.84	313.27	316.13	313.44	313.63
316.99	316.64	315.07	317.5	319.1	317.62	317	318.33	314.73	315.49	317.96	320.42	317.09	315.65	315.97	317.81	317.27	317.29	317.98	316.15	315.81	317.12	316.63	319.1	318.13	314.77	317.45	316.11	317.71	317.3	316.59	318.3	315.96	316.01	317.09	317.94	316.84	316.22	317.44	315.41	317.46	317.99	315.97	317.5	316.97	318.79	319.19	315.53	316.57	321.33
318.46	317.78	317.75	319.39	317.88	318.51	318.23	318.66	319.01	316.54	318.51	321.42	317.84	317.29	318.16	319.44	316.92	322.3	318.34	318.35	316.86	317.35	319.66	318.41	317.51	317.9	318.6	318.22	319.12	317.64	316.65	321.34	318.1	319.66	320.58	318.24	318.21	317.37	317.31	318.97	318.02	317.21	318.32	319.61	319.72	319.69	316.77	317.88	319.71	319.19
308.06	309.04	307.96	309.66	309.11	308.82	308.42	307.48	309.43	310.18	309.36	309.24	305.84	308.72	306.53	308.88	309.25	309.25	311.35	309.36	306.86	309.04	309.24	308.27	308.93	309.53	307.31	308.58	309.37	309.55	310	308.63	309.1	309.71	310.08	309.33	308.17	308.75	310.38	310.31	309.26	309.83	307.95	309.36	305.94	308.94	307.97	308.28	308.73	309.86
307.73	304.8	305.74	305.16	303.03	305.33	304.24	304.15	303.64	306.09	303.55	304.31	305.97	306.99	303.77	303.93	304.31	305.4	307.11	305.31	304.85	303.02	306.73	305.13	304.94	305.95	304.91	303.29	304.71	304.92	307.02	304.89	306.52	302.94	305.03	304.13	304.97	304.72	302.68	302.75	305.41	303.91	304.66	305.02	305.66	303.68	305.69	304.81	304.76	306.57
323.03	324.8	325.1	327.16	325.53	323.6	325.99	324.88	326.22	323.37	326.06	324.3	325.55	324.06	325.44	323.86	327.24	324.38	323.69	322.59	324.15	324.93	323.69	325.22	326.19	327.51	326.58	325.45	323.7	325.43	322.61	326.36	324.46	327.47	324.7	324.74	324.81	323.47	322.14	324.17	326.82	324.2	325.57	325.89	325.33	324.88	323.17	325.59	325.23	325.24
316.05	312.36	313.55	312.11	312.81	312.71	314.27	313.29	315.56	312.84	312.05	313.05	312.93	311.96	311.42	314.34	314.53	311.41	315.3	313.84	315.9	311.37	314.26	311.87	312.09	314.23	312.16	312.88	314.16	313.39	311.61	313.37	313.15	313.29	317.57	313.51	314.27	313.3	314.15	314.32	313.88	312	314.06	314.36	316.23	314.91	312.33	313.92	315.2	312.31
303.88	303.94	302.57	303.83	304.52	305.7	305.16	303.53	306.63	304.21	304.46	304.65	306.88	303.78	304.25	302.68	303.72	306.23	304.37	304.94	303.75	305.09	304	304.71	308.12	304.65	302.48	304.62	303.64	301.88	302.24	303.04	304.76	303.36	304.27	304.71	302.79	306.93	305.63	303.02	304.98	300.71	303.52	304.71	305.12	305.46	302.91	304.79	304.94	303.58
304.86	304.51	303.1	305.21	307.26	306.29	305.52	306.34	305.99	308.1	302.92	303.66	306.38	304.88	306.33	304.87	307.01	305.06	303.79	307.46	304.12	303.89	305.06	306.13	308.44	305.37	304.05	304.82	307.97	303.04	306.75	305.29	303.87	304.08	307.17	307.54	304.44	303.94	306.49	304.35	306.92	309.43	304.91	305.03	304.17	303.78	303.77	307.77	304.61	306.97
306.21	304.3	305.5	302.72	305.47	304.56	305.08	304.79	305.87	302.79	303.45	303.12	303.56	306.03	306.55	305.54	305.42	305.1	304.5	305.98	305.07	303.01	302.98	302.21	305.07	305.22	303.25	306.48	302.33	303.79	305.41	305.53	304.19	303.75	303.92	305.67	305.7	303.61	303.33	304.59	305.36	305.24	303.44	305.43	306.06	303.49	304.05	304.4	305.65	305.79
312.45	312.07	312.73	312.24	311.58	312.23	313.6	312.02	314.2	311.34	307.51	312.78	312.81	311.56	308.92	313.35	313.73	312.42	311.79	311.99	313.32	310.83	309.84	314.05	312.04	314.02	313.64	313.62	311.54	315.81	312.15	311.94	311.5	310.69	312.16	312.52	310.54	311.18	312.04	311.02	310.7	311.18	313.53	313.5	313.05	314.26	312.02	311.88	311.24	312.61
314.41	311.44	315.17	316.32	314.17	317.25	313.1	314.94	314.15	313.97	312.48	314.24	315.22	313.56	314.46	311.72	313.81	312.71	315.94	314.14	314.66	311.45	312.29	314.49	313.85	314.49	315.08	315.96	313.95	315.87	311.92	316.34	315.57	314.81	313.68	312.1	313.9	312.9	314.55	313.09	313.04	313.37	314.37	315.46	316.25	310.26	315.75	313.9	318.2	314.01
308.56	306.84	308.43	307.61	308.84	306.46	306.09	307.89	306.72	306.08	304.66	308.49	308.9	307.94	306.47	307.69	307.42	306.87	306.58	307.01	307.01	307.95	307.02	306.08	309.6	308.1	308.02	305.98	306.8	308.33	307.11	308.28	308.54	306.7	306.15	305.54	305.7	307.81	304.74	308.16	305.44	306.4	304.71	304.6	307.36	309.06	308.15	306.73	307.5	307.57
313.43	312.06	314	311.36	312.66	314.15	315.14	314.11	314.16	312.96	314.02	315.32	311.68	312.94	312.85	316.63	315.28	313.36	316.39	313.76	312.94	315.93	312.51	314.47	314.58	314.02	314.58	313.36	313.37	313.28	312.93	313.64	313.93	311.05	312.78	313.23	314.45	314.6	311.79	312.97	316.88	313.38	314.22	314.76	314	314.01	314.3	317.62	315.4	313.93
302.22	300.59	299.69	300.9	302.66	301.62	302.68	303.52	301.82	298.19	302.06	303.05	300.92	301.28	303.84	301.31	304.01	302.89	301.56	302.8	304.12	301.52	300.59	300.09	304.27	304.68	302.24	303.76	303.86	301.09	302.73	301.11	303.7	301.83	302.05	302.8	301.09	301.56	302.7	302.98	303.62	303.14	304.8	302.62	304.05	303.62	305.83	302.21	299.93	302.94
304.89	303.74	305	303.93	300.23	303.3	304.23	302.62	302.42	304.81	303.72	304.05	304.33	303.78	302.86	305.23	305.01	301.97	304.72	304.66	302.09	304.53	302.47	303.3	306.73	304.4	302.92	301.98	302.82	301.69	303.06	303.92	304.85	304.35	304.86	305.35	301.51	302.72	305.12	304.16	305.62	302.6	303.35	303.41	301.31	302.97	302.16	303.03	303.25	304.09
296.99	298.81	297.64	295.29	298.74	297.31	298.43	296.52	296.78	296.85	296.08	298.79	295.31	296.1	295.51	296.92	298.69	296.52	293.14	296.96	295.5	295.05	294.73	298.19	294.4	296.75	296.36	295.93	296.12	294.54	297.69	296.72	296.03	295.77	293.58	296.46	295.51	297.69	296.06	296.68	297.39	297.27	296.01	294.75	297.64	296.75	297.51	297.76	297.13	295.3
325.04	326.77	322.75	325.11	326.26	325.13	325.26	324.91	324.83	324.83	324.66	322.89	325.51	325.27	323.87	324.45	322.27	325.74	324.5	323.88	324.59	326.47	324.28	323.57	325.09	326	325.75	325.72	325.59	324.46	323.84	327.61	322.75	326.08	325.41	324.77	323.71	322.38	324.92	325.89	323.05	325.93	323.95	322.6	327.38	325.27	325.73	324.68	324.52	324.64
301.96	303.76	305.3	303.95	303.62	305.11	302.34	301.03	302.54	303.97	300.68	301.51	301.51	302.49	303.06	302.83	301.6	303.69	300.2	304.56	304.51	303.37	300.2	302.95	302.82	302.64	303.43	302.61	302.08	302.29	302.7	304.42	302.64	303.05	301.6	303.37	303.28	304.53	302.9	305.92	303.18	304.46	302.44	301.29	302.52	303.49	301.06	304.36	304.29	305.42
326.93	327.72	327.78	330.17	329.61	329.13	327.74	327.65	327.8	327.86	330.03	328.61	330.77	332.45	326.31	326.18	329.2	328.45	328.46	328.5	330.94	327.71	330.47	327.74	328.44	327.88	328.81	326.94	330.35	327.77	329.67	328.26	329.36	329.63	329.97	328.02	330.36	326.56	329.08	327.86	325.24	330.52	327.68	330.07	329.08	331.27	326.54	330.02	327.42	328.86
303.43	303.29	304.31	303.06	305.81	304.45	301.99	302.5	302.13	302.05	303.14	303.6	304.44	304.13	303.32	302.53	304.25	303.69	303.81	305.5	305.4	304.51	302.42	302.06	303.65	303.78	304.01	300.91	302.23	304.18	300.68	303.15	303.97	301.58	302.03	302.28	304.69	303.56	303.5	304.44	302.73	304.23	303.01	303.87	304.99	304.46	303.11	302.71	303.39	305.84
316.35	312.49	313.77	313.43	312.79	317.99	315.52	315.64	314.32	312.82	315.19	315.85	315.24	317.29	315.01	315.38	317.66	313.88	314.97	312.86	314.92	314.29	314.03	314.06	316.82	314.38	315.09	314.52	316.43	317.05	314.33	314.11	315.94	313.66	315.17	314.07	313.88	314.31	314.92	315.25	314.66	316.3	312.55	314.7	316.81	314.61	313.1	313.1	315.07	316.69
305.81	303.5	303.04	303.82	305.15	302.29	303.79	303.45	301.28	305.7	305.97	303.08	302.44	304.39	303.84	305.68	305.73	301.49	303.91	304.48	302.3	304.58	302.16	303.65	302.21	304.87	304.18	304.48	301.8	304.68	304	305.18	305.37	302.32	302.73	302.51	302.86	303.58	306.32	306.49	304.35	301.73	301.81	304.87	303.09	303.05	303.31	304.94	303.39	303.71
310.78	315.03	315.18	310	314.44	308.87	313.07	313.31	310.06	312.02	312.01	310.63	313.31	315.28	313.8	312.82	315.31	312.47	314.67	313.01	312.75	313.18	312.06	313.57	313.93	314.3	313.78	313.19	310.98	311.73	312.12	310.51	312.59	314.15	313.63	312.2	313.53	313.5	310.51	310.24	314.45	312.47	311.54	312.89	311.6	313.93	313.08	310.71	313.33	310.4
304.69	301.95	303.02	304.39	304	303.32	302.57	304.58	304.55	306.09	304.37	303.17	305.64	306.03	301.18	305.56	304.29	303.72	305.7	302.13	306.58	305.19	305.25	304.33	305.67	303.57	304.55	304.52	302.89	301.99	303.48	302.87	304.77	303.16	303.68	304.4	304.25	302.76	302.46	304.13	303.86	302.08	304.86	301.88	305.55	304.15	307.34	303.51	305.35	305.17
318.51	317.62	318.23	318.13	319.48	316.83	319.97	318.04	319.77	318.35	318.86	318.9	318.18	317.76	317.92	317.4	318.2	317.54	319.58	319.63	318.24	319.3	319.71	317.48	318.3	316.5	316.03	316.94	317.92	318.11	320.03	318.91	317.95	319.18	317.48	319.49	318.62	320.26	318.83	319.06	316.15	316.61	317.15	319.69	316.81	316.79	320.01	318.94	317.24	317.15
305.17	303.99	305.72	306.12	304.77	306.02	305.12	304.73	305.1	304.93	306.33	306.6	304.73	301.95	304.87	305.64	306.57	306.37	305.9	306.27	302.76	306.66	305.2	303.72	304.32	305.15	304.08	306.05	304.92	307.16	305.17	303.1	303.74	306.76	306.64	305.11	306.31	305.83	306.66	305.76	303.33	305.15	305.63	306.02	303.68	305.02	306.7	303.97	303.5	304.81
306.21	303.56	304.75	306.04	302.21	304.48	304.83	302.03	304.72	305.85	304.02	304.65	302.86	302.26	305.36	304.25	304.08	304.03	303.21	302.86	305.3	301.89	302.12	305.26	303.63	306.85	300.7	305.05	304.73	304.52	306.17	301.34	302.48	304.92	305.74	304.22	305.02	303.88	303.89	305.52	303.88	303.06	304.06	301.05	305.69	304.37	305.93	303.35	303.51	304.59
311.65	312.48	312.42	313.42	311.13	311.91	313.22	313.53	312.2	315.08	314.84	314.2	312.47	315.78	311.61	312.4	314.88	312.17	311.34	315.06	312.16	313.42	312.57	314.73	313.28	315.78	310.29	316.06	312.98	312.13	313.93	313.44	312.07	313.27	313.07	313.47	313.58	313.91	312.03	314.16	312.52	314.68	316.22	314.18	310.83	312.68	314.24	313.16	315.03	311.51
314.16	317.66	313.57	315.16	312.47	315.2	315.21	314.43	316.02	315.47	315.66	314.98	313	313.05	316.45	315.54	313.74	316.88	314.95	312.34	314.11	316.55	316.62	315.5	316.94	314.09	314.86	313.6	314.24	317.14	315.52	313.92	315.72	314.31	312.16	315.4	314.91	314.63	317.13	315.91	313.13	316.28	313.32	312.9	315	316.17	314.69	318.29	314.89	313.53
316.15	312.65	313.22	315.34	311.98	311.82	314.21	318.79	312.64	313.79	316.54	314.18	316.26	313.32	315.27	316.23	313.14	315.51	317.65	314.78	314.05	314.78	315.5	316.26	315.25	314.39	316.52	315.76	315.77	313.42	315.63	318.34	313.47	317.38	313.57	314.43	316.38	315.1	314.66	313.23	311.98	313.16	314.18	313.14	315.67	316.42	314.34	313.32	315.16	312.18
325.6	326.6	322.06	325.17	324.26	322.35	323.79	324.93	326.33	325.24	324.92	323.34	323.88	324.22	323.72	324.38	327.79	325.18	325.87	326.39	324.73	326.62	325.96	326.4	324.5	322.9	326.18	326.38	324.25	323.91	324.69	326.55	324.2	325.22	326.02	323.33	325.12	321.87	326.91	325.53	323.86	324.02	324.5	323.15	324.95	324.67	323.52	327.17	325.68	326.21
291.66	294.83	294.87	293.31	295.53	294.24	293.54	293.26	292.79	292.31	292.95	292.25	293.91	296.39	293.98	295.1	294.3	292.85	294.26	294.39	294.8	296.42	292.74	292.01	295.15	293.5	293.12	296.38	293.54	294.11	295.16	294.28	292.9	296.74	293.54	295.66	296.06	295.84	295.19	295.32	294.92	294.36	292.6	294.21	294.2	291.97	295.56	294.41	293.76	294.9
307.25	308.33	308.19	306.41	306.46	307.27	309.93	304.53	309.25	309.58	305.88	307.6	303.3	308.38	307.68	306.05	309.97	305.09	307.37	309.51	307.57	306.33	308.05	306.17	307.07	308.6	305.61	304.86	308.64	306.67	307.04	307.47	307.97	306.46	307.32	310.23	307.08	307.8	309.85	308.44	308.8	306.97	306.43	307.6	307.11	307.98	308.2	307.3	305.84	307.93
294	295.82	292.56	295.11	295.76	293.71	294.81	295.69	293.35	295.09	294.48	293.91	294.77	294.95	294.03	297.41	296.26	294.1	295.33	293.89	294.93	295.25	296.53	296.09	295.45	295.91	293.56	293.77	297.45	294.33	294.67	292.46	294.92	293.17	294.24	297.3	294.5	295.05	296.49	296.72	295.42	294.83	294.22	296.06	294.68	294.56	292.23	296.19	294.44	296.06
309.51	313.04	310.62	312.16	310.45	311.18	310.68	310.49	310.9	309.12	311.67	310.82	310.72	309.93	308.38	309.14	309.76	308.8	310.55	310.01	310.49	309.28	313.51	311.84	310.2	309.52	310.58	310.88	311.42	308.59	313.06	308.18	310.08	311.58	312.38	310.37	311.52	308.9	311.51	311.63	309.49	312.33	312.14	309.76	312.75	308.75	311.15	309.72	309.55	310.63
316.23	316.72	319.29	316.52	316.92	317.51	318.51	320.97	315.04	315.31	317.34	317.79	317.41	315.32	318.85	318.26	315.9	319.13	317.12	314.45	318.27	317.43	317.66	318.96	316.68	319.63	318.84	320.35	317.56	317.22	319.4	319	320.22	321.05	319.42	315.46	319.78	320.54	319.48	317.6	319.05	318.41	318.01	318.13	317.66	317.39	315.6	318.11	317.6	318.56
322.06	318.9	318.61	317.45	318.5	318.62	319.47	320.4	320.88	319.01	318.17	319.36	318.06	316.82	319.18	320.6	318.51	317.08	319.71	319.96	318.21	317.01	319.14	319.16	320.87	318.22	319.23	318.63	319.09	316.2	318.6	320.29	318.45	320.02	317.01	318.76	317.02	318.57	317.93	317.94	317.62	319.1	316.46	318.87	317.84	316.41	317.05	320.33	317.78	317.03
313.98	312.66	311.17	312.24	314.17	315.51	311.03	312.31	313.06	313.45	312.83	314.13	311.21	312.09	313.53	314.64	312.51	313.07	312.29	314.02	312.72	311.22	311.51	313.33	314.07	313.94	311.33	314.43	313.18	314.28	313.02	313.6	313.93	313.64	315.59	313.01	314.96	313.53	312.76	312.47	312.2	313.08	314.67	313.54	311.4	314.09	314.56	311.03	311.92	313.43
301.88	302.87	304.29	305.94	302.57	303.46	305.96	303.39	301.86	305.9	303.95	304.48	303.87	303.88	301.58	302.13	305.04	301.79	301	303.17	305.1	305.44	303.63	301.28	302.51	304.43	303.49	306.15	303.8	302.92	302.75	302.37	305.63	302.13	302.59	302.2	303.73	303.66	300.9	302.58	303.68	300.41	302.99	302.74	303	305.85	298.45	304.97	301.37	304.12
327.59	328.92	327.6	324.91	327.06	326.33	330.13	327.41	327.5	329.73	328.46	328.41	326.72	329.13	327.45	329.01	330.43	328.65	324.67	326.09	327.73	327.93	330.55	328.41	328.35	327.87	328.74	329.94	327.88	326.79	326.7	327.86	326.39	329.88	328.05	325.9	330.41	328.25	327.54	327.35	326.6	331.24	329.26	331.36	324.83	329.48	328.61	326.86	326.9	327.89
317.06	320.38	315.92	319.64	317.7	317.02	321.09	318.46	318.56	320.15	319.41	317.67	318.94	318.7	316.38	318.38	315.42	314.84	317.61	316.32	319.58	318.53	318.77	318.46	318.35	316.02	318.31	317.67	317.6	319.15	318.02	319.74	316.94	317.42	315.38	320.17	318.86	317.47	318.95	316.87	317.21	317.4	318.91	318.88	319.59	319.15	317.68	319.72	319.6	319.21
303.23	301.94	300.99	304.98	302.25	303.91	303.92	302.86	301.43	300.36	302.3	304.23	300.49	302.6	303.42	304.5	302.7	304.77	302.85	303.11	305.09	304.78	304.11	300.84	301.18	298.69	301.15	303.9	306.39	300.99	303.64	302.07	302.35	305.05	304.59	299.92	304.98	303.76	303.66	302.39	300.93	303.85	302.25	304.91	303.38	302.75	302.21	303.63	301.7	303.14
304.72	305.08	303.25	305.27	306.23	303.45	303.02	304.98	304.25	305.63	304.56	304.01	304.8	306.04	305.87	305.17	304.46	304.88	307.31	305.03	303.58	305.88	304.83	303.37	302.61	304.14	306.29	304.72	304.39	304.08	303.99	305.66	302.84	301.77	306.83	304.83	305.08	303.64	304	303.69	301.92	305.24	304.92	303.99	303.66	305.25	304.28	301.2	305.48	302.51
296.52	293.47	294.01	295.16	296.96	294.21	294.43	295.7	295.62	295.48	295.42	292.73	295.56	296.67	295.25	296.4	298.17	294.26	295.47	297.53	296.82	293.71	293.53	295.53	296.59	299.23	295.61	297.05	295.26	294.48	296.51	293.38	295.51	293.16	296.61	292.31	294.26	295.17	295.69	296.85	296.01	293.52	296.7	295.05	294.33	294.86	297.6	298.25	295.1	296.38
308.25	310.3	306.82	307.38	308.23	306.52	308.95	309.92	307.42	311.33	307.95	307.94	309.72	307.24	307.57	311.36	309.77	309.84	308.26	309.02	311.41	309.88	305.43	309.8	308.8	308.78	309.14	310.43	309.34	306.91	311.19	312.08	310.3	308.49	311.1	309.39	309.04	308.18	309.31	309.26	309.41	307.51	307.62	311.04	307.74	309.82	308.66	309.68	308.73	307.71
312.64	312.48	311.84	313.34	312.01	313.03	313.8	312.13	314.17	312.93	313.64	313.41	312.97	313.15	311.45	311.4	314.68	315.27	311.68	311.68	313.25	311.52	312.79	310.69	313.91	312.5	310.82	313.16	312.56	313.69	311.57	313.72	313.94	312.72	310.77	311.61	311.92	313.11	312.79	312.02	315.7	311.76	315.92	313.39	312.02	311.23	313.34	314.42	313.14	310.99
310.31	311.15	309.82	310.79	311.17	309.49	310.71	309.37	311.99	312.95	314.54	313.24	311.79	308.18	308.75	309.88	311.03	312.54	311.98	310.22	310.7	311.5	312.77	311.48	312.37	311.67	310.14	312	312.36	310.14	308.89	311.77	313.01	310.05	310.36	313.27	311.57	311.05	310.78	309.76	311.88	311.16	315.08	313.14	312.3	312.48	311.98	310.27	312.69	310.44
302.52	304.4	303.81	300.67	303.6	303.49	299.56	304.4	302.21	305.49	304.81	301.19	301.16	302.34	303.52	303.76	303.48	303.42	302.46	303.15	304.04	300.56	304.69	302.63	303.44	306.47	305	303.15	303.95	306.19	303.68	304.04	304.18	303.86	305.27	305.82	303.66	301.55	303.04	303.17	303.93	302.65	303.1	304.33	299.2	301.2	302.38	302.5	305.23	302.67
319	318.3	317.41	317.91	316.74	314.03	317.23	317.02	316.28	316.73	316.33	319.01	316.72	316.82	318.3	316.71	315.24	317.65	315.85	319.14	315.98	317.19	318.34	314.69	317.77	318.1	318.18	317.09	316.13	313.6	317.74	317.42	315.85	315.98	319.95	316.11	314.28	314.19	317.84	317.9	317.19	314.75	318.61	317.82	316.76	316.39	315.43	316.34	315.61	315.87
307.76	312.42	307.54	307.51	307.41	308.4	310.64	307.61	309.5	311.94	308.69	309.35	308.27	308.08	309.13	308.94	306.8	310.63	308.38	307.97	310.42	306.08	307.06	308.95	307.73	310.21	308.47	310.6	309.85	308.6	309.61	308.66	306.75	309.11	309.7	308.03	308.84	306.57	309.76	309.7	308.49	308.85	306.78	308.15	309.23	311.55	307.96	307.66	308.55	307.92
311.33	311.85	310.25	313.53	312.24	308.98	311.79	310.88	310.62	308.86	311.38	310.57	311.39	312.18	312.95	311.74	311.05	312.99	310.12	310.91	312.52	312.3	309.89	310.19	309.99	310	307.57	310.5	311.25	310.71	308.42	311.75	309.38	311.14	311.82	309.62	308.51	310.52	310.76	311.88	310.73	310.45	309.63	310.43	309.32	310.4	310.15	309.76	312.14	310.13
312.88	313.83	311.95	314.46	314.44	314.72	313.67	312.04	312.26	314.14	313.16	312.44	313.39	312.1	314.29	311.66	312.55	309.99	313.75	312.8	312.81	312.28	315.88	310.78	309.74	310.7	310.62	314.19	312.04	312.72	312.7	312.21	310.77	310.33	312.86	312.37	312.14	311.39	313.38	311	310.19	314.36	312.38	313.52	312.93	314.42	311.83	311.79	314.06	312.9
313.1	311.95	311.93	313.17	316.4	311.97	311.47	312.45	311.17	313.71	312.33	311.65	314.88	313.64	310.94	312.52	310.96	314.3	312.39	311.31	312.21	315.7	312.37	313.48	310.83	313.66	313.55	314.18	313.69	314.16	314.13	314.5	313.13	313.47	312.3	313.66	312	311.91	312.89	313	312.51	313.77	313.28	310.68	314.19	313.3	313.62	313.95	312.2	311.23
313.65	313.57	313.41	313.15	314.01	312.79	312.29	312.71	311.55	315.05	314.58	313.02	313.64	313.75	314.02	314.12	312.49	312.21	314.55	309.25	311.24	313.17	312.61	312.51	312.14	312.37	314.48	311.98	313.54	313.73	312.92	311.52	313.2	313.17	311.78	312.37	312.33	316.88	310.3	310.74	312.42	314.13	313.99	313.47	314.16	315.94	312.72	315.13	312.02	314.54
304.71	301.92	304.6	303.38	302.72	304.95	303.35	304.6	304.99	303.94	302.64	304.59	300.89	303.99	305.02	302.87	302.56	303.97	303.98	301.76	304.12	305.07	302.67	302.53	306.32	302.69	301.76	304.29	301.79	304.05	303.87	305.54	303.23	306.12	303.36	304.39	303.85	301.35	304.21	303.06	306.38	303.16	302.35	303.95	304.18	303.8	300.31	303.75	302.48	303.53
309.65	309.06	311.15	310.97	312.05	311.55	309.85	308.56	309.86	312.51	309.7	309.76	308.26	311.47	311.45	311.38	310.45	310.09	311.65	312.05	307.65	310.92	311.81	309.26	309.85	310.99	310.85	309.42	311.52	309.82	310.34	311.09	309.56	311.79	311.27	309.89	311.94	309.17	311.88	310.97	311.06	310.76	311.89	310.56	312.6	312.67	310.91	309.81	310.63	310.97
326.27	328.89	328.85	326.76	327.98	325.5	326.54	325.91	328.18	329.24	327.93	326.93	328.12	326.02	327.73	329.17	327.36	328.69	326.33	327.56	328.01	327.32	326.67	328.14	327.11	326.92	326.91	326.65	327.42	327.58	327.58	327.34	327.47	326.47	327.4	327.05	327.61	328.74	330.26	326.5	326.88	328.14	325.62	325.25	327.32	327.91	324.92	328.05	325.64	327.12
318.17	313.45	312.94	315.21	314.78	313.49	314.28	313.78	315.23	316.06	311.36	315.77	313.27	312.92	314.68	313.34	315.59	314.66	314.86	316.77	312.16	312.51	312.96	311.65	313.81	314.84	313.06	314.21	313.5	315.4	313.26	314.09	311.46	314.46	314.4	311.99	313.13	311.63	315.99	311.09	313.38	314.31	313.69	314.19	314.59	314.03	313.55	314.84	316.11	311.87
319.49	320.49	318.58	320.2	319.91	320.17	321.29	319.83	317.79	321.22	317.16	321.41	318.48	319.49	321.14	320.64	318.94	319.85	320.85	322.15	319.23	320.55	319.25	322.08	319.24	320.2	318.96	322.65	319.04	319.47	319.39	317.9	320.69	318.74	319.6	317.06	317.5	318.63	316.36	320.45	319.37	319.16	319.97	318.6	317.56	318.78	321.07	321.31	320.64	318.65
312.93	314.42	317.51	314.24	315.16	315.76	314.8	316.49	315.38	313.58	314.97	316.56	314.4	313.69	315.71	314.09	313.67	315	312.92	312.57	314.78	312.49	317.74	313.57	314.49	315	315.81	313.99	313.42	312.84	316.35	314.11	314.41	313.7	314.44	315.25	315.13	318.26	315.35	311.43	313.66	312.63	315.95	314.69	316.13	314.1	315.13	312.94	315.35	314.3
306.13	305.03	306.12	306.3	304.33	304.91	305.9	306.48	303.59	301.5	303.08	307.03	304.97	303.11	305.69	304.99	302.78	304.72	306.24	304.53	302.95	304.74	303.27	305	303.57	304.52	306.31	305.43	303.83	303.67	306.67	304.66	304.04	304.26	304.03	303.92	305.82	305.55	302.86	302.28	302.68	301.23	305.08	304.29	303.3	305.5	302.61	304.37	303.66	302.25
312.72	311.56	311.49	309.65	313.29	312.56	311.03	311.33	309.71	308.19	311.86	310.65	308.98	310.09	310.5	310.72	313.96	313.08	310.49	310.56	312.73	312.65	313.46	312	310.7	309.33	310.87	312.42	310.72	311.89	311.04	310.6	312.45	312.45	312.7	309.02	309.98	310.48	312.68	312.14	311.43	311.24	311.54	308.89	311.33	310.97	311.68	312.45	309.89	312.21
303.44	304.4	302.23	301.88	303.26	305.59	302.24	305.28	301.33	303.17	303.29	302.22	300.78	301.97	303.03	301.22	302.98	302.62	300.89	305.08	303.03	301.39	304.89	300.59	300.66	303.89	302.01	301.32	302	305.78	302.72	302.19	302.41	302.82	303.79	301.17	301.96	303.98	300.58	303.06	303.71	299.4	305.09	303.84	298.91	301.34	299.64	303.53	303.14	302.76
315.51	315.69	317.12	314.48	316.33	313.21	312.84	314.24	313.74	314.97	315.83	312.89	313.95	317.96	313.64	315.92	317.2	315.84	314.25	313.4	317.01	313.77	315.04	314.67	315.89	316.88	314.72	315.1	315.37	315.09	314.22	315.86	317.56	313.15	316.49	314.14	314.15	315.36	313.13	313.44	314.16	314.71	315.4	315.02	316.64	314.43	316.93	311.88	312.91	316.05
325.26	324.53	327.67	323.35	325.86	323.66	327.32	324.56	324.38	324.65	324.67	324.52	322.15	325.95	323.75	322.56	325.42	322.97	325.43	324.03	326.24	323.2	324.09	324.19	323.22	321.82	327.2	325.28	322.19	324.7	322.81	323.41	324.04	325.35	324.11	325.59	322.8	321.86	324.51	325.56	326.48	323.71	323.99	322.13	325.31	324.9	323.58	322.89	322.73	323.88
312.24	309.4	310.08	311.54	309.39	309.07	310.58	311.06	310.16	311.52	311.36	313.46	309.32	310.9	312.52	310.83	310.04	311	308.83	312.35	310.54	310.63	312.72	311.68	310.56	310.68	310.76	311.93	312.06	311.21	312.04	308.03	310.15	309.06	311.34	310.76	311.84	311.12	312.23	313.41	313.07	309.74	312.95	310.3	308.9	310.61	310.19	308.84	310.88	311.66
306.78	307.9	309.66	310.76	308.93	307.77	307.73	309.68	309.9	311.22	310.53	308.09	309.63	310.07	311.79	309.7	310.49	307.34	309.83	307.38	307.26	309.87	309.97	308.92	308.68	309.47	307.68	308.59	309.73	308.89	310.08	307.14	308.49	309.93	309.16	309.12	312.25	307.91	307.08	309.44	307.09	306.2	310.56	308.12	309.98	308.69	309.22	308.04	309.45	311.18
311.45	310.11	309.3	309.74	308.56	310.47	311.23	309.77	306.92	309.89	311.28	309.55	311.53	307.16	310.36	310.5	308.89	308.94	309.01	308.67	311.82	310.59	309.6	309.92	311.93	308.45	310.67	308.79	310.87	311.4	309.53	308.75	308.69	311.03	307.81	310.03	308.67	307.19	309.83	308.78	310.13	311.03	308.61	311.36	312.17	308.69	310.64	311.14	307.04	311.68
314.99	313.99	313.06	315.61	315.82	313.88	318.22	315.14	315.5	314.01	315.22	316.51	314.98	312.37	315.81	314.13	315.32	315.65	315.59	313.81	314.08	317.61	315.64	313.96	316.07	315.81	314.91	314.37	315.94	313.92	314.19	314.95	313.78	314.05	316.6	312.95	315.7	313.57	317.14	316.5	317.1	315.92	315.84	315.65	314.92	316.3	312.59	315.28	315.86	316.44
304.15	306.19	304.49	305.07	303.16	301.08	304.52	302.1	306.23	304.05	305.25	303.58	304.78	305.36	303.64	303.37	303.7	303.99	303.13	303.02	303.72	303.53	301.69	302.7	302.88	302.23	303.11	304.17	303.96	302.98	304.22	302.83	304.01	303.62	303.84	303.48	303.86	304.57	302.44	298.83	299.96	304.71	304.19	304.87	304.17	308	303.87	304.12	303.83	301.17
312.98	314.79	313.29	312.32	313.86	312.05	312.7	312.27	311.62	314.34	312.11	313.8	313.31	313.68	314.72	312.5	313.46	314.22	313.35	313.82	312.92	313.87	314.59	312.37	311.55	311.91	313.89	313.75	313.96	315.59	313.23	311.23	312.8	315.57	312	311.95	311.41	316.23	316.2	313.81	313.01	313.81	312.53	313.04	311.84	315.56	313.09	313.4	312.33	315.54
328.84	328.32	328.54	325.55	327.6	325.98	325.22	325.16	326.68	327.55	327.14	326.97	327.4	326.52	327.53	328.42	327.41	326.52	327.4	327.03	327.47	328.29	327.72	326.99	324.49	328.35	328.93	326.25	326.38	327.79	327.43	328.04	331.05	327.39	327.77	327.39	327.39	328.42	326.79	326.99	327.27	328.16	328.96	327.4	326.39	329.92	324.58	325.76	329.97	326.51
309.44	308.16	308.38	308.03	310.11	312.75	309.65	313.08	309.37	312.13	311.7	309.58	310.77	311.63	311.79	314.26	312.54	310.31	312.04	309.55	310.25	310.49	310.83	313.45	307.14	311.25	309.74	311.34	310.77	311.27	311.48	310.19	311.04	311.36	308.95	312.25	312.85	308.88	312.9	309.55	310.41	310.13	312.79	309.51	309.87	311.25	309.11	308.64	311.77	309.41
294.52	294.19	292.58	295.27	293.64	295.98	293.49	297.15	294.59	294.01	296.44	293.02	294.25	294.77	294.71	294.06	293	295.3	296.1	298.39	295.64	295.63	293.92	298.41	295.2	295.81	294.22	293.34	295.84	294.62	296.54	295.32	295.07	294.1	295.51	294.17	294.75	296.66	294.66	294.87	295.85	294.35	295.02	294.58	295.28	292.35	295.17	295.8	295.67	296.07
300.73	298.52	299.38	301.03	300.96	299.6	300.81	297.74	298.63	301.03	300.44	301.2	301.27	300.66	298.43	299.52	298.93	302.22	300.38	299.52	299.52	300.11	302.1	299.47	298.96	303	297.65	300.04	298.29	299.95	298.8	300.25	300.53	300.66	300.03	299.95	299.95	300.36	299.99	299.62	300.97	298.09	298.4	300.93	299.51	297.89	301.66	299.23	304.36	302.9
310.46	308.5	309	308.98	306.25	310.93	308.19	309.06	308.78	306.68	306.42	309.39	308.55	307.57	307.9	309.62	307.02	310.43	309.28	309.82	307.28	308.86	309.25	308.12	309.09	307.67	309.81	308.93	307.91	308.45	306.4	309.89	309.35	307.28	308.43	308.87	309.85	308.42	309.05	311.11	308.93	310.88	310.08	309.67	304.94	309.17	310.91	308.97	309.99	308.76
300.07	301.69	301.7	300.96	300.17	300.91	302.55	300.95	299.53	299.87	302.09	299.56	301.47	299.43	299.99	299.26	301.05	303.06	301.78	301.84	301.39	298.29	302.16	299.34	299.48	301.59	302.81	303.25	300.14	301.81	300.49	301.15	302.18	299.72	300.23	298.46	300.6	302.21	299.23	299.68	301.47	300.9	301.23	301.87	300.07	301.26	301.46	302.35	302.72	299.42
304.72	307.99	307.18	304.4	306.16	305.16	305.75	305.82	305.6	305.9	305.41	307.26	307.24	305.56	305.16	305.96	306.51	308.69	307.07	306.04	304.61	305.05	306.09	304.21	307.62	306.32	306.34	305.69	304.48	307.13	307.46	306.29	306.14	306.5	305.85	305.87	308.03	305.05	305.98	307.67	306.31	302.56	304.78	305.72	307.83	304.59	304.04	306.1	306.05	306.92
316.46	318.13	315.7	315.34	318.24	318.46	316.9	317.12	315.19	321.17	317.73	317.43	316.34	313.79	315.81	317.5	316.64	316.9	315.9	315.35	315.9	316.94	315.17	315.94	314.6	317.07	313.77	320.21	317.2	316.93	317.38	314.61	317.08	315.09	318	314.91	317.17	316.38	318.74	317.04	316.79	317.52	317.59	316.69	319.85	316.42	316.7	314.73	317.49	317.49
302.88	306.21	302.63	303.46	302.92	301.2	303.99	304.25	301.75	301.45	304.82	302.8	304.76	301.96	304.08	303.07	302.02	303.8	304.55	305.04	303.19	305.53	301.67	304.4	303.81	302.12	303.88	303.13	302.34	305.6	303.37	304.68	303.38	304.27	300.91	303.9	305.12	303.7	304.1	304.94	305.62	304.21	305.86	303.15	302.94	303.07	304.05	302.54	305.35	305.71
311.86	313.32	311.7	311.85	314.98	312.44	310.43	314.41	313.55	313.06	313.93	314.43	312.63	311.75	313.77	313.77	313.16	312.21	310.14	314.1	315.14	314.16	313.87	312.4	312.51	310.89	313.66	311.95	314.06	310.84	312.6	315.12	310.19	313.11	311.98	312.88	312.39	313.42	316.24	311.41	312.38	314	314.08	312.19	311.95	314.93	312.78	311.65	315.27	312.26
301.43	300.29	299.85	298.94	300.46	301.73	302.33	299.72	299.56	301.54	299.57	301.5	304.35	300.94	300.38	302.91	300.65	301.16	299.42	298.81	302.31	299.68	301.27	299.71	300.65	300.53	301.21	299.71	299.42	302.48	301.83	302.29	302.23	301.39	300.92	300.26	299.14	301.04	300.83	300.2	303.55	302.8	301	299.86	299.74	301.52	299.42	301.49	299.8	300.38
326.51	329.3	327.81	326.1	326.33	326.69	327.46	328.23	328.14	329.38	327.94	328.18	326.07	325.61	328.14	327.14	328.04	326.49	324.75	328.07	325.25	327.65	324.2	327.77	327.82	327.92	327.02	326.8	327.25	326.11	326.35	327.35	326.04	327.49	327.49	327.77	325.13	327.65	327.52	326.22	327.7	326.73	323.29	326.91	328.6	329.96	327.67	327.64	326.74	327.9
327.01	327.63	328.33	327.25	327.26	326	327.34	326.3	325.71	326.81	326.58	325.77	326.19	326.81	327.98	328.34	325.4	328.05	328.26	324.28	326.15	326.12	325.49	326.87	325.95	326.62	325.71	326.89	323.37	328.17	326.86	324.64	327.87	322.95	326.12	325.08	327.95	329.72	328.21	328.68	327.06	325.32	325.39	326.4	326.6	325.26	325.39	326.49	326.45	325.52
313.55	315.67	315.3	317.73	314.71	315.27	315.51	315.78	313.17	315.97	314.76	315.4	313.95	315.15	314.34	314.79	316.56	313.06	314.81	313.25	314.86	314.66	314.28	314.71	312.33	314.35	311.96	315.76	314.06	314.4	315.25	315.95	314.29	313.65	314.6	312.43	315.36	313.12	315.08	314.44	315.66	313.82	313.16	312.57	313.83	313.73	314.5	315.3	316.1	315.54
316.77	316.08	315.76	314.03	316.18	315.47	317.55	316.01	315.3	313.43	315.49	317.3	315.79	315.8	317.04	315.69	317.64	316.38	314.85	315.15	314.51	317.29	314.7	318.04	314.79	313.76	316.58	315.03	315.8	314.82	318.27	315.32	314.45	314.59	315.93	316.82	314.98	313.72	316.64	315.11	317.16	315.98	315.18	314.98	314.4	318.3	316.91	316.85	316.42	316.1
296.55	293.99	292.6	296.19	297.05	298.2	295.34	294.95	293.54	293.68	294.53	295	293.59	295.67	295.4	293.57	294.77	294.08	296.28	298.14	295.02	297.66	294.8	292.97	294.49	296.7	295.43	295.64	296.46	295.13	298.01	294.38	293.63	292.46	292.51	293.64	294.2	295.98	295.51	294.04	292.58	298.11	295.97	297.35	293.63	295.74	296.35	295.95	293.86	296.18
310.25	309.4	312.1	306.8	312.21	311.14	311.72	309.48	308.99	312.1	310.4	314.28	311.85	312.41	309.07	312.13	309.04	310.14	311.57	310.35	308.75	311.79	309.43	311.2	310.35	308.49	310.84	308.4	311.58	312.09	312.03	313.55	311.73	312.81	309.71	310	312.14	309.32	309.67	309.92	310.97	309.85	310.88	311.3	311.06	308.74	312.85	311.19	313.53	310.01
313.33	314.56	313.31	314.44	310.97	313.25	312	313.18	314.96	311.29	313.68	313.2	313.49	313.16	313.16	313.35	313.3	309.89	311.52	313.91	312.34	311.42	310.79	311.35	311.29	312.37	314.69	315.54	313.33	313.91	311.43	314.25	312.88	313.33	311.15	315.55	314.18	313.05	312.99	313.19	310.78	313.05	313.05	315.36	313.24	310.84	311.99	316.18	315.31	310.09
302.63	298.56	302.75	300.61	301.86	300.98	302.06	303.23	301.26	302.44	299.95	301.81	303.18	301.67	301.74	300.45	303.18	304.61	302.98	301.35	304.87	302.86	302.77	301.37	302.04	303.33	302.39	301.85	300.89	302.44	303.83	302.87	299.91	301.06	303.32	300.26	300.45	302.05	302.39	303.36	304.2	301.14	300.32	303	302.09	304.03	301.47	303.87	302.04	298.65
316.66	316	316.78	314.67	314.79	318.97	315.94	313.86	318.03	318.23	315.94	315.1	319.27	315.8	316.79	317.14	315.65	320.46	319.08	316.23	315.53	316.76	316.53	315.33	317.24	315.62	315.59	317.93	315.6	315.73	317.89	315.48	316.61	316.83	317.36	317.13	315.92	317.73	316.28	317.87	316.2	318.5	313.41	316.55	314.5	316.59	317.89	313.14	316.32	315.39
298.25	297.54	296.62	294.95	297.65	295.1	295.59	295.99	296.36	297.8	296.04	296.86	297.9	295.97	297.18	295.34	297.37	296.79	294.99	298.36	298.15	296.73	297.49	294.68	297.54	294.8	296.89	294.25	295.91	298.54	296.95	295.91	298.11	298.41	297.73	296.27	294.84	298.1	295.42	296.5	296.16	295.72	295.55	297.13	298.33	295.96	300.17	295.06	298.62	295.53
317.05	318.63	317.65	318.11	320.11	321.08	314.15	319.54	318.5	317.49	317.12	316.18	317.39	318.4	319.55	318.58	318.7	317.83	317.31	320.44	316.95	319.76	316.69	316.23	317.63	316.8	317.18	317.99	319.59	319.27	318.83	317.66	320.65	316.98	317.01	316.54	317.13	317.4	316.89	318.03	318.77	318.66	317.25	318.7	319.85	319.35	316.19	318.84	316.58	321.72
313.37	312.52	316	314.45	317.75	314.95	314.66	316.86	316.55	315.41	313.6	315.54	317.15	316.22	316.45	314.62	315.75	315.79	315.3	315.31	315.53	315	316	314.96	314.51	316.2	312.83	315.11	312.26	315.29	314.53	315.75	312.2	315.37	315.58	315.02	312.24	313.7	314.9	314.67	315.35	315.15	314.78	313.91	313.79	315.06	312.33	315.54	314.32	316.12
301.35	304.08	305.53	301.15	301.32	299.95	301.8	301.35	300.84	301.82	300.85	302.28	301.6	302.28	298.99	301.26	303.49	302.74	304.11	301.01	301.88	302.55	301.51	304.94	301.44	302.38	304.05	304.01	301.21	303.35	303.53	301.38	301.64	302.01	303.55	301.16	300.66	299.94	302.76	302	303.18	303.71	303.64	302.47	301.64	300.61	299.58	305.01	303.82	302.94
328.11	328.16	326.83	331.01	327.96	327.72	327.93	329.01	329.27	329.63	327.41	329.59	329.07	329.2	328.39	331.53	327.99	328.78	327.12	327.2	328.3	326.86	325.69	328.68	327.64	325.6	328.04	328.78	328.35	328.11	327.71	327.98	325.33	323.38	326.78	327.95	326.48	326.99	326.85	327.86	328.84	326.2	325.01	329.93	326.03	326.05	326.63	325.94	327.34	327.5
318.93	315.74	317.49	319.46	316.32	317.07	316.42	317.78	316.61	315.63	316.23	319.15	317.71	318.81	318.35	317	317.21	318.65	316.84	314.06	315.39	319.49	316.18	316.37	317.11	312.97	316.1	318.05	318.55	315.81	317.38	319.21	311.19	314.59	317.32	314.62	318.68	317.27	316.66	319.09	315.95	316.69	316.48	317.91	317.4	316.47	316.42	315.3	317.01	317.03
295.86	293.65	294.06	294.56	295.73	296.66	297.17	295.05	296.89	295.77	293.76	293.9	295.03	296.22	297.03	294.09	295.09	297.04	295.55	295.6	295.76	295.2	295.17	296.34	296.35	295.66	293.38	295.78	294.96	296.09	295.15	294.83	296.51	292.01	294.85	296.93	295.09	294.51	294.79	293.05	296.98	296.63	295.88	298.02	295.44	293.95	291.59	294.44	295.06	295.12
300.61	304.3	304.18	304.31	304.48	305.54	303.72	304.28	304.87	304.15	305.33	301.06	302.34	306.15	303	304.83	304.86	302.57	306.84	304.94	306.29	306.09	304.24	304.32	304.63	302.75	303.57	306.17	305.35	305.15	302.48	304.39	302.59	301.55	303.07	308.52	305.13	304.13	303.64	303.5	303.96	304.26	304.63	305.09	304.38	306.15	304.76	303.05	306.54	306.65
311.55	311.78	312.8	311.15	315.09	311.65	311.3	312.23	314.39	315.84	311.37	311.16	314.94	315.95	313.78	315	311.43	312.43	314.83	314.11	311.59	313.28	310.62	316.48	312.73	315.01	315.03	313.35	313.57	312.86	311.66	312.38	313.29	313.06	313.23	313.56	312.2	312.08	315.01	313.32	310.83	313.59	311.55	313.07	313.06	312	314.64	312.27	312.98	313.3
324.2	324.11	325.88	325.95	325.04	323.81	324.08	322.46	323.59	322.51	324.01	326.74	322.26	324.32	325.86	322.81	326.09	325.83	324.87	323.05	324.47	326.96	325.85	325.02	323.33	322.16	321.79	322.2	326.85	322.08	325.25	322.74	324.1	322.51	323.65	321.56	324.62	326.31	324.28	323.24	323.93	325.43	327.33	324.41	326.77	327.62	325.23	325.38	325.34	324.47
294.1	296.18	295.04	295.04	293.2	294.2	296.23	296.59	293.08	293.67	294.45	294.18	295.51	296.92	294.04	299.08	297.3	294.34	295.46	292.12	295.91	298.01	294.49	296.22	295.08	295.28	294.95	294.44	296.07	295.61	293.81	295.09	294.23	293.97	298.71	295.21	294.19	295.63	292.59	295.45	295.02	293.81	294.2	293.89	294.42	295.29	295.07	293.62	293.78	297.15
303.33	302.88	306.73	304.3	301.36	299.7	303.75	304.81	302.19	305.8	303.17	303.68	302.82	304.83	302.43	304.03	303.65	305.61	303.28	303.31	303.69	302.92	303.26	303.2	301.36	304.3	303.08	299.61	303.17	305.47	303.13	303.01	306.11	305.87	305.21	303.89	302.11	304.46	302.96	303.48	304.21	301.63	305.74	305.08	302.64	302.7	305.74	306.03	301.32	300.69
296.78	295.39	297.62	296.43	298.26	297.12	297.74	296.85	297.12	297.74	296.51	296.81	295.34	295.72	295	295.77	299.15	296.97	295.67	297.1	298.26	295.58	295.21	298.49	297.44	300.16	298.42	298.59	294.2	297.73	295.92	297.23	296.75	298.09	298.04	298.21	293.33	294.58	297.5	294.5	298.08	299.51	296.72	296.12	296.88	296.12	296.14	296.9	296.18	298.69
304.07	303.89	303.29	303.31	302.67	301.81	304.63	303.54	304.48	302.9	305.14	303.84	302.8	303.73	302.99	304.86	306.09	304.36	303.15	304.59	304.35	302.31	300.71	302.37	303.58	302.86	302.73	304.7	302.68	302.71	307.45	305.24	302.27	302.36	302.07	302.15	302.77	305.09	302.87	304.22	305.51	301.21	302.49	302.31	302.29	304.73	300.59	303.29	303.68	302.74
313.84	315.94	315.19	314.46	317.08	317.31	315.64	315.65	315.81	314.88	312.31	314.51	316.38	317.43	315.74	314.71	315.1	314.49	315.79	314.64	313.8	316.56	316.05	316.37	314.73	315.95	314.43	318.58	317.23	315.2	316.45	317.02	315.26	313.85	315.15	313.99	315.67	314.45	315.86	315.63	318.05	315.42	316.54	315.51	314.98	313.78	313.66	317.9	316.51	313.82
328.65	328.02	327.16	330.14	326.92	328.4	328.07	327.67	330.13	327.89	329.87	327.04	326.53	327.48	329.03	327.56	327.6	328.86	326.16	328.33	327.4	325.87	325.93	327.7	326.56	327.52	326.78	330.37	327.41	325.87	326.17	327.44	328.42	330.4	328.52	328.29	329.11	328.65	328.81	328.39	328.68	326.98	330.32	328.43	327.92	326.14	326.15	328.43	330.4	325.79
306.85	307.95	310.92	307.7	310.1	310.91	309.7	310.04	310.52	306.41	308.05	309.19	308.27	310.25	308.55	310.21	309.76	307.92	309.82	306.7	310.32	308.49	307.29	311.13	308.37	310.45	309.52	309.94	308.46	309.4	309.24	309.04	311.48	310.14	308.22	307.67	307.86	307.73	308.08	309.89	309.18	309.97	306.54	307.87	310.18	308.49	310.09	306.94	308.76	310.17
330.54	328.15	329.05	326.28	326.53	327.42	327.35	329.1	327.71	329.43	326.24	331	329.62	326.37	328.83	327.36	329.29	328.39	328.52	327.22	326.44	330.99	328.57	328.87	330.52	325.99	329.44	328.65	328.23	327.7	328.54	329.36	325.9	326.71	326.67	329.07	330	327.5	329.31	327.45	325.75	329.35	326.84	327.34	327.41	328.76	327.53	328.63	328.43	328.65
308.01	305.27	307.92	306.02	305.02	307.02	308.34	308.32	306.44	306.33	304.33	306.23	307.29	306.04	304.21	305.15	306.85	306.6	306.9	306.17	305.77	303.84	305.4	308.15	305.99	306.69	306.59	307.22	304.96	304.68	307.47	306.26	305.31	306.17	308.31	307.96	302.03	306.68	307.06	304.4	305.63	303.53	305.6	306.48	308.32	302.17	308.26	306.78	304.54	305.86
304.35	302.04	301.52	304.63	303.34	302.51	301.92	303.5	305.63	306.98	304.46	300.76	306.59	304.7	304.08	304.23	304.77	301.82	302.03	303.26	302.58	304	302.38	303.59	305.23	305.61	302.99	307.2	304.95	304.13	304.09	304.33	304.13	304.32	305.56	302.25	304.24	303.06	302.5	302.56	301.11	301.58	306.5	305.15	302.9	303.6	303.27	304.75	302.88	302.54
299.63	298.88	298.45	296.6	298.26	296.73	296.88	297.91	296.09	297.13	295.06	296.43	296.27	292.22	295.26	296.98	297.48	297.04	298.08	298.37	298.1	295.18	299.56	296.93	296.44	296.4	295.3	297.15	295.02	295.33	295.98	296.76	296.56	297.14	294.53	298.11	297.18	297.26	295.52	299.08	299.71	297.64	297.48	297.03	295.89	295.7	301.77	295.69	296.33	297.17
307.3	307.73	308.53	307.46	307.01	305.42	307.11	307.5	309.24	308.05	307.58	307.7	307.87	307.62	306.39	306.7	309.45	307.28	305.38	305.31	307.33	304.97	304.72	307.09	305.91	308.11	307.71	308.23	308.69	306.31	308.92	309.46	305.58	305.42	307.59	307.85	307.21	306.79	305.23	304.92	307.3	306.45	308.85	307.3	307.53	306.92	305.84	307.87	306.42	307.21
325.04	324.02	325.41	324.7	325.85	324.8	325.24	326.24	322.35	323.22	325.7	324.68	322.32	324.12	323.57	326.22	323.92	326.31	325.22	325.72	326.42	325.92	326.05	326.22	326.41	327.21	324.9	324.7	326.09	325.88	326.45	324.24	326.64	324.38	328.84	326.49	325.15	325.87	324.87	323.55	326.69	323.91	326.21	323.6	322.6	327.02	327.2	327.89	323.85	324.97
309.68	310.18	307.94	308.61	309.82	307.04	310.29	308.98	311.36	309.61	309.47	306.67	306	308.99	308.7	309.54	306.48	310.06	309.61	307.61	305.94	309.62	307.4	310.86	309.3	308.79	309.87	309.77	309.23	308.32	308.34	307.76	308.3	309.73	309.39	308.43	307.03	309.56	310.46	310.02	308.97	308.57	307.91	310.2	310.86	306.49	309.24	308.52	309.28	307.58
311.53	312.16	313.98	307.79	311.29	311.8	310.38	311.86	312.66	309.69	309.38	309.83	311.12	313.04	310.12	310.72	310.87	312.01	313.15	310.23	309.12	310.77	311.93	312.74	311.14	307.61	310.57	311.31	309.29	311.33	311.83	310.51	310.86	311.96	310.07	312.48	308.69	312.85	311.43	312.46	313.28	311.95	312.94	314.91	313.24	310.89	310.5	309.57	312.92	311.6
313.39	312.95	309.98	311.45	313.73	310.69	312.35	311.68	310.09	310.06	310.78	313.18	310.66	308.74	312.3	309.91	310.44	312.91	310.81	315.07	311.33	312	310.62	311.46	314.58	312.13	312.19	311.77	310.55	311.83	312.3	311.65	311.76	312.68	312.19	311.35	314.24	311.94	311.66	312.12	312.93	312.51	313.03	312.07	312.87	312.8	312.4	312.15	313.69	312.84
312.22	310.95	312.25	312.82	310.92	309.4	310.31	311.27	309.71	310.15	309.72	311.22	309.55	309.9	312.09	308.28	309.52	308.04	310.38	310.68	311.38	310.27	309.92	311.78	308.38	312.22	310.73	311.54	309.09	309.99	308.79	311.14	310.49	309.18	309.28	309.48	308.55	311.16	308.48	312.68	308.21	311.02	309.67	311.71	310.84	310.41	310.42	305.61	310.38	309.95
294.03	294.23	296.05	295.6	294.7	296.67	296.09	295.52	295.62	295.32	294.04	296.36	294.69	296.33	294.62	294.08	296.7	294.46	294.79	293.93	297.07	298.11	298.79	297.23	296.22	293.75	295	294.6	295.39	292.47	292.95	295.16	293.31	292.18	294.18	293.64	292.96	296.01	294.82	294.04	293.93	296.63	296.13	295.36	296.48	295.8	294.18	295.39	295.61	291.22
293.09	295.41	296.38	297.46	294.52	293.88	295.6	295.02	296.3	296.98	296.34	295.2	294.45	294.01	295.1	294.16	293.72	294.41	294.99	298.16	292.55	295.52	293.54	297.14	296.07	293.55	294.45	295.95	294.37	293.82	295.9	295.01	295.01	294.14	297.75	294.81	292.72	294.55	293.52	296.27	295.79	293.33	293.33	293.13	294.33	293.8	296.95	294.7	294.48	296
312.5	312.2	312.82	310.82	310.11	310.87	312.01	310.65	307.99	308.01	310.9	311.18	308.9	308.46	310.66	309.34	311.18	313.76	306.73	307.79	309.35	312.02	306.51	310.31	311.36	311.35	311.04	311.7	308.41	311.36	312.58	310.48	309.72	310.8	309.96	312.1	311.46	310.02	310.2	311.62	311.77	310.28	309.12	309.09	309.24	310.41	310.85	311.77	310.54	311.86
305.2	300.28	302.37	305.06	301.46	304.75	305	303.93	300.05	301.36	301.22	302.57	306.16	304.34	299.99	305.13	302.71	303.53	304.68	302.83	301.86	302.25	303.16	301.86	303.25	299.51	303.28	304.62	300.74	303.74	301.86	303.46	303.01	301.43	303.24	301.06	302.15	302.45	299.94	302.37	303.6	301.18	303.25	302.35	303.4	301.59	302.57	300.49	301.23	304.71
299.45	299.69	297.39	302.02	303.11	301.38	299.55	298.41	300.32	300.61	300.24	300.53	298.57	301.91	299.33	299.3	297.56	299.82	299.06	296.81	297.81	301.66	301.15	297.46	301.28	299.25	297.99	302.1	299.91	300.99	298.1	300.54	298.88	301.19	299.74	298.58	299.09	300.95	299.95	300.56	298.68	302.33	299.09	299.18	303.07	299.54	300.7	298.98	298.15	300.6
315.98	319.1	315.84	315.1	319.16	320.39	317.02	314.84	317.52	318.18	317.38	316.84	314.89	316.69	319.28	318.33	317.99	316.21	317.58	317.67	317.05	316.08	317.05	318.18	316.81	318	317.67	316.96	315.88	314.92	317.46	319.32	317.02	319	317.47	318.94	317.14	317.06	318.22	319.4	315.7	319.33	319.03	314.39	317.31	318.2	318.23	316.4	318.29	318.74
325.15	325.25	327.09	324.25	324.17	323.86	325.32	322.66	324.88	326.69	323.53	323.82	325.98	327.65	327.76	326.63	326.55	325.34	328.87	324.42	324.86	324.46	327.37	323.6	325.99	323.8	327.05	326.38	326.73	324.2	325.7	322.77	326.28	324.22	323.08	325.13	323.68	324.55	326.37	324.31	325.14	327.02	327.03	324.02	325.95	327.39	325.22	325.12	326.46	325.8
326.95	328.38	330.33	328.24	326.87	329.29	331.33	331.1	324.79	329.09	328.1	328.45	329.13	327.29	329.52	328.31	327.59	327.06	326.98	328.81	327.44	330.92	327.29	328.35	326.41	330.71	327.73	326.23	328.68	328.85	327.36	329.9	329.15	328.25	328.35	328.75	328.77	326.38	328.78	327.39	327.8	327.18	329.35	329.4	329.6	329.88	328.56	327.74	326.73	328.79
306.03	306.23	306.07	306.48	305.56	305.13	304.9	308.48	308.28	307.8	303.79	304.84	307.23	305.02	307.43	305.18	304.42	304.65	304.87	305.65	304.83	304.72	306.02	302.68	306.13	305.02	304.03	305.4	305.06	303.89	305.7	304.16	302.48	305.71	304.92	304.55	304.92	307.39	303.78	304.37	306.25	305.83	303.69	304.96	303.6	307.05	307.37	306.46	300.77	307.09
313.12	314.38	315.13	314.75	313.88	313.44	315.48	311.81	312.63	316.29	311.72	309.69	315.11	315.17	314.78	315	313.28	314.18	313.08	314.63	312.04	313.43	314.1	314.31	314.3	315.05	313.1	316.73	311.16	311.92	315.91	311.83	314.1	314.6	313.61	313.71	313.16	312.71	315.48	314.6	315.38	313.32	314.59	314.28	316.42	314.04	313.44	314.53	314.46	316.85
300.51	301.35	299.46	299.57	304.1	298.91	301.09	299.45	300.91	299.55	297.69	302.1	300.29	300.49	299.83	300.57	301.51	302.32	300.75	299.32	298.17	301.99	300.63	300.82	302.91	300.21	302.02	299.13	301.72	299.83	300.98	300.45	300.01	298.15	300.73	299.64	299.88	299.86	297.81	300.81	298.92	299.08	299.11	298.75	298.81	299.89	298.81	299.61	298.9	298.3
311.56	311.34	313.78	311.85	314.85	312.26	313.39	312.96	311.04	313.9	313.26	312.32	313.53	313.08	312.48	311.86	312.97	312.25	313.44	311.59	312.94	313.54	313.57	313.34	313.96	314.66	315.59	314.51	313.48	312.94	312.84	312.7	313.22	309.83	314.72	313.33	312.79	312.67	312.58	312.49	313.14	311.4	313.04	311.63	310.06	311.29	312.18	309.96	313.73	310.71
306.38	307.14	306.18	306.4	306.5	301.82	305.89	303.91	304.19	305.09	302.02	303.91	306.09	305.39	306.15	305.45	306.5	302.09	305.61	305.51	302.9	303.19	304.73	306.96	307.22	305.36	306.9	307.32	305.1	301.46	304.72	304.73	309.25	306.42	301.84	304.47	303.44	303.7	303.71	305.38	304.4	306.96	307.66	306.02	308.51	305.85	305.95	302.48	304.37	304.92
305.53	305.18	302.22	304.98	302.72	303.51	302.73	306.8	306.75	305.77	302.69	303.67	303.02	303.05	305.45	304.68	304.36	307.64	307	302.99	307.38	305.85	306.03	305.28	306.15	306.51	304.22	304.7	303.49	304.8	303.63	304.88	305.68	305.34	305.44	304.9	305.26	306.07	303.59	303.67	304.98	303.77	303.5	304.3	301.99	303.96	305.29	308.91	304.88	304.29
309.6	310.3	309.62	309.52	311.8	308.17	309.32	308.83	308.41	309.3	310.27	308.6	307.31	310.54	310.24	307.39	306.78	309.58	307.4	307.72	309.24	307.76	308.55	310.57	310.41	309.44	311.28	309.14	310.23	308.54	307.66	308.42	308.77	308.47	307.7	308.65	306.74	309.13	306.46	308.29	308	308.9	310.82	308.65	309.49	308.8	307.68	309.23	310.22	306.02
308.38	309.08	308.66	310.51	308.34	308.92	309.92	308.72	306.54	309.26	308.82	308.26	308.21	309.14	308.98	308.9	307.3	309.16	311.65	308.64	310.94	306.39	311.88	308.06	308.76	311.27	309.46	309.79	306.9	308.04	308.16	310.89	309.09	309.78	311.1	307.67	308.54	309.21	309.41	310.95	304.28	310.36	306.25	311.52	306.43	306.48	305.26	307.54	307.87	308.24
313.82	316.52	318.04	318.47	319.03	315.21	314.64	314.97	314.96	314.69	312.12	318.06	315.58	314.92	312.63	316.31	318.54	316.36	314.06	316.64	315.8	316.63	315.19	316.77	317.08	315.64	317.02	315.68	316.29	315.58	313.38	316.36	316.58	317.32	313.83	316.2	316.86	315.53	316.67	315.64	317.73	316.73	315.3	316.02	315.5	315.74	315.84	317.7	314.34	314.34
307.98	306.37	306.23	306.82	303.69	306.71	306.46	306.22	307.56	308.33	306.73	305.24	306.7	305.5	307.64	305.79	307.94	308.68	309.29	306.02	308.24	306.68	306.5	306.48	308.86	305.98	306.56	305.11	307.2	306.59	308.54	308.86	306.33	309.15	306.81	306.21	309.82	306.76	306.38	306.95	306.38	306.34	306.72	307.09	306.64	306.39	309.05	307.27	306.49	304.74
318.93	317.75	319.96	317.3	317.3	320.76	317.16	318.81	318.17	318.18	318.74	315.33	317.72	318.54	316.88	316.19	318.46	319.14	315.74	319.16	321.69	319.11	317.45	317.07	318.18	316.28	316.92	315.77	319.12	317.44	318.54	317.69	317.07	320.14	316.41	318.44	318.51	318.65	318.74	320.02	317.94	317.4	317.78	318.75	316.8	320.82	318.9	318.01	316.78	317.2
303.21	302.46	302.29	301.42	304.34	300.31	303.93	302.01	303.34	304.04	303.4	305.65	302.34	305.27	302.69	301.84	302.5	303.03	301.55	302.69	304.69	303.68	302.45	303.03	304.03	302.41	303.45	304.49	302.36	303.25	302.09	304.6	302.91	301.95	303.62	301.45	303.76	304.49	301.32	301.55	301.43	301.29	303.42	300.66	302.67	302.61	303.68	302.37	302.91	304.55
307.22	305.06	307.33	304.96	307.66	307.14	307.48	306.05	307.52	306.34	304.8	305.4	307.71	307.29	305.59	307.53	308.78	306.97	305.17	307.14	304.95	306.08	306.76	305.71	305.6	306.26	307.34	305.67	307.89	310.51	307.2	306.84	308	304.67	307.58	308.95	306.7	307.93	307.13	306.9	306.62	306.8	308.07	302.78	304.54	305.78	307.31	305.8	305.43	304.15
311.78	315.18	312.87	311.14	312.34	313.35	315.81	313.88	315.9	314.68	314.37	315.68	315.31	313.1	312.73	315.54	314.07	311.79	314.14	314.65	312.7	312.76	316.03	313.42	314.45	312.89	313.17	313.27	314.31	314.18	314.09	315.37	315.51	313.29	313.08	313.13	314.27	313.14	312.21	313.57	315.34	312.67	311.71	311.84	312.61	313.39	313.63	313.29	315.68	314.13
310.5	312	312.26	312.05	310.2	310.43	312.08	312.56	310.23	311.19	311.99	310.39	311.33	307.9	311.81	313.31	309.11	312.65	311.67	311.83	310.35	310.15	308.08	310.55	311.78	307.85	308.27	309.4	309.54	314.04	311.91	310.97	311.12	310.87	310.75	311.18	309.42	311.96	310.85	313.31	309.59	312.28	310.53	309.52	311.16	307.54	311.31	311.55	309.89	310.76
306.36	305.3	306.52	308.45	304.4	306.32	307.52	305.95	303.47	305.93	307.98	306.56	304.88	306.89	304.76	306.92	305.1	306.22	306.24	307.73	307.25	308.27	306.04	307.78	305.07	307.81	305.61	304.32	305.1	306.94	304.86	307.02	305.22	306.38	305.12	308.24	304.82	305.79	304.72	306.81	306.06	305.33	308.08	308.13	305.82	304.63	310.24	305.28	306.22	306.83
302.45	302.59	301.65	301.35	303.19	302.16	303.42	302.29	303.78	304.93	305.48	304.66	302.37	303.05	301.98	301.41	301.29	304.79	303.73	303.55	303.73	303.93	304.04	303.55	303.57	302.9	304.37	303.34	302.76	305.02	303.7	303.89	304.12	304.66	302.52	305.87	302.22	304.45	301.25	302.97	301.54	304.93	303.51	304.33	305.41	301.54	303.02	304.18	302	303.57
325.77	325.24	326.5	324.21	323.3	323.51	326.89	325.84	327.92	324.58	324.92	325.93	323.86	324.37	322.96	324.25	325.56	325	324.95	324.66	324.41	325.92	325.99	325.26	325.24	325.41	326	324.11	327.79	325.11	327.96	326.73	325.95	324.78	323.06	323.7	325.31	328.02	325.58	322.41	322.97	325.51	323.96	327.3	326.13	324.55	324.87	325.79	325.02	325.52
308.21	306.07	310.62	307.66	308.36	307.16	307.63	305.01	306.99	307.97	305.16	307.23	307.31	306.4	306.43	307.77	306.98	306.4	306.55	309.99	308.91	307.08	306.54	307.42	307.25	304.44	307.25	307.92	305.9	307.69	305.5	309.93	308.49	308.31	306.39	307.41	310.21	310.42	307.87	309.15	306.11	307.25	306.34	306.81	308.71	307.97	308.99	305.51	308.15	306.49
315.23	312.19	315.72	314.3	315.82	315.72	315.88	314.61	313.99	317.38	314.08	314.55	314.75	313.93	316.56	317.01	312.14	313.64	316.62	319.01	315.21	313.59	317.18	315.57	316.88	315.55	316.96	315.78	314.47	315.73	315.01	314.38	314.49	315.23	315.74	313.87	316.51	317.04	315.12	315.48	313.71	314.84	315.97	315.81	312.88	313.87	317.1	313.73	315	312.54
316.15	319.2	316.83	319.29	318.33	316.38	318.34	321.38	318.37	317.94	317.27	316.35	318.14	315.84	316.15	319.14	318.09	316.35	313.51	317.74	317.73	318.15	317.71	319.09	318.69	315.72	316.13	317.27	317.44	316.2	316.33	317.97	316.35	317.55	319.26	317.56	317.22	318.17	317.44	317.48	317.02	319.13	314.31	319.59	316.47	318.43	315.83	315.42	316.69	318.7
303.63	305.66	304.23	306.19	304.89	305.4	304.94	303.35	303.21	304.09	305.33	303.93	304.68	302.39	303.86	303.21	306.53	303.68	305.03	304.46	304.67	304.94	305.09	303.53	302.87	302.78	305.04	303.27	308.35	304.13	303.89	303.18	304.2	304.57	303.31	306.25	303.14	304.18	304.74	306.06	303.09	305.75	304.53	303.69	305.17	305.16	304.05	306.23	303.21	305.54
301.3	302.79	302.04	301.59	301.55	303.24	302.12	302.82	301.93	301.72	303.33	301.98	303.35	302.13	303.8	302.33	302.46	300.93	302.92	302.1	302.34	302.24	303.66	302.64	302.26	302.19	302.11	304.14	302.19	300.95	302.86	304.16	301.44	301.97	303.81	303.13	303.48	304.07	303.43	303.29	299.82	302.8	303.84	300.78	303.5	303.63	300.53	304.08	304.6	303.57
311.76	312.64	312.58	312.08	314.31	313.07	314.3	312.93	315.09	311.15	311.11	312.21	313.05	311.57	312.47	314.29	313.87	310.81	313.38	310.05	313.55	311.76	311.63	312.45	315.89	311.6	314.54	315.17	313.41	312.16	314.02	314.28	314.47	311.42	311.49	310.97	314.29	314.02	313.59	313.58	313.21	312.13	312.17	313.14	312.09	314.71	309.89	309.44	312.82	313.05
314.13	313.64	313.39	316.12	313.36	311.43	312.6	312.84	314.4	313.14	309.59	313.53	313.54	313.13	311.74	312.36	312.86	312.42	314.86	312.59	313.79	314.85	313.75	310.4	313.33	313.19	316.86	313.48	313.34	314	314.75	311.88	315	312.15	314.35	313.06	311.97	313.6	311.03	311.68	314.75	310.79	314.35	312.74	311.29	314.59	313.62	312.83	313.02	313.86
311.7	313.71	315.17	313.77	313.97	311.73	310.39	312.35	314.05	313.59	312.45	313.84	314.15	314.31	312.52	311.98	312.57	313.26	316.14	312.96	311.98	310.98	313.11	315.08	313.52	316.82	313.18	312.65	313.58	312.87	310.99	312.45	311.49	313.51	312.57	313.5	314.19	313.08	312.82	313.25	312.5	314.79	312.96	313.24	311.59	312.68	313.71	314.24	312.99	314.4
306.76	304.17	305.92	305.98	304.8	307.84	306.2	306.81	305.04	305.64	307.1	307.55	307.76	306.46	306.29	307.39	306.66	307.26	306.58	305.51	307.85	307.57	305.37	304.72	306.92	305.83	307.89	305.53	308.75	303.73	305.15	305	306.01	306.48	307.71	309.01	306.26	306.61	305.75	306.22	305.1	306.02	305.35	306.76	307.76	306.54	308.34	303.36	307.47	307.97
303.07	301.33	298.56	300.53	298.76	300.57	299.78	300.3	298.24	301.15	299.75	299.01	301.03	300.35	295.58	299.64	300.58	299.99	299.75	300.24	299.26	300.56	300.5	298.81	299.71	301.51	301.55	301.43	300.13	299.97	300.85	300.18	301.58	298.31	301.11	301.27	301.47	299.65	299.83	302.64	298.41	299.53	299.1	300	298.42	299.52	300.69	298.43	298	300.64
328.02	327.99	326.8	328.53	327.47	327.99	328.48	330.18	329.61	326.54	327.29	330.44	330.52	328.23	328.66	327.19	327.09	327.86	327.42	327.52	325.98	328.08	328.84	326.83	327.26	327.76	327.58	329.99	326.36	326.43	327.64	327.61	326.85	328.29	328.44	328.84	325.64	326.97	327.36	327.71	326.78	327.27	330.29	325.79	329.74	328.18	326.85	326.34	329.15	329.78
296.67	299.73	302.12	302.81	301.39	302.41	301.92	299.74	302.34	302.4	301.99	300.88	300.28	301.66	301.47	299.34	299.96	300.64	302.17	299.76	301.99	302.24	299.95	299.8	301.4	299.64	301.06	302.29	300.16	303.11	301.97	301.12	299.81	301.37	299.44	303.18	301.73	300.29	302.32	300.4	299.37	298.73	301.74	303.01	301.77	300.4	301.2	303.62	298.86	301.26
314.66	314.5	316.56	314.07	316.15	315.37	315.95	314.55	316.59	317.41	316.22	316.18	315.97	316.9	315.05	316.02	316.68	314.98	314.77	316.65	316.93	317.92	314.29	316.23	315.05	317.71	316.73	316.74	315.41	314.35	314.51	315.16	316.49	316.81	313.36	317.51	315.7	318.16	314.96	316.74	315.4	314.57	319.82	316.67	314.09	315.48	315.86	313.63	314.2	312.9
299.88	301.46	301.44	299.05	300.51	299.91	301.28	300.44	298.84	299.34	300.15	299.34	300.35	303.2	300.32	299.57	301.38	302.05	297.04	299.96	297.82	299.98	300.34	301.79	300.78	300.75	300.05	303.52	302.85	302.94	298.9	301.07	300.75	299.28	299.46	300.82	302.18	299.88	301.93	298.42	299.43	300.41	300.2	299.54	299.5	301.62	296.83	299.64	298.99	301.21
309.43	309.27	308.65	308.94	308.82	308.8	310.04	307.98	308.79	307.94	308.28	308.02	310.36	310.44	309.09	307.65	307.36	307.72	310.27	309.89	309.81	308.17	306.21	309.02	309.84	309.47	308.7	307.85	307.71	310.07	307.83	308.34	308.43	311.43	305.88	304.65	311.02	307.69	308.38	310.75	310.21	308.16	310.92	306.66	308.24	309.41	309.5	309.01	309.33	307.87
324.54	328.16	325.12	324.09	327.28	328.2	328.76	328.22	325.65	325.6	328.92	328.65	324.87	325.7	327.35	326.47	329	325.31	328.08	324.34	327.17	328.52	326.29	328.91	327.13	324.43	327.76	326.41	326.3	326.7	329.52	326.47	326.42	327.91	325.6	326.19	328.18	326.98	325.81	327.85	327.12	326.05	325.57	325.84	327.47	324.64	327.06	326.87	327.83	328.68
324.87	323.07	326.51	323.49	322.42	324.79	322.54	325.04	324.39	324.35	324.87	324.82	323.68	324.67	324.86	325.45	325.18	324.03	326.57	324.82	322.92	324.47	325.46	323.29	324.79	325.43	323.99	326.57	322.77	323.12	321.11	320.56	324.93	323.99	329.26	324.85	324.45	324.2	324.45	321.28	324.04	324.53	325.14	323.46	322.98	325.3	324.82	325.97	323.21	323.22
302.7	301.7	300.27	302.43	301.37	301.93	302.73	304.44	304.27	301.22	301.83	304.44	305.84	301.83	302.03	300.28	302.99	301.12	299.42	302.11	303.58	305.52	301.08	302.92	302.11	300.16	302.92	302.56	303.69	302.82	301.25	303.78	302.86	304.22	303.89	305.22	299.8	303.47	301.95	301.34	300.13	302.45	303.11	302.58	302.2	301.67	303.5	303.75	301.32	303.86
306.98	305.72	305.35	306.6	307.57	304.7	307.98	304.29	307.15	308.68	307.5	307.17	307.18	307.24	306.36	307.62	306.85	308	306.51	306.07	308.18	306.75	305.66	305.89	306.3	306.5	306.8	308.73	304.68	308.2	305.7	305.95	306.46	304	304.61	309.52	305.19	305.37	305.2	305.99	309.8	309.04	306.87	307.34	306.11	306.65	307.94	306.47	304.58	307.24
295.74	293.92	298.05	296.88	295.37	295.84	294.27	294.11	293.92	296.18	292.83	295.99	294.4	295.98	296	296.49	294.92	293.54	296.7	294	294.83	292.49	293.17	295.14	294.37	295.31	292.7	295.15	293.71	292.62	295.07	297.62	296.67	295.55	294.4	295.82	294.92	295.07	296.11	295.97	293.4	296.08	295.06	295.67	294.02	295.41	295.28	297.32	294.43	295.46
314.97	318.31	318.67	318.66	317.53	316.2	315.17	316.14	317.62	318.01	319.66	318.76	317.4	316.67	317	316.76	317.86	314.87	316.71	317.24	317.85	317.16	320.18	318.98	318.35	318.9	316.33	319.02	319.01	314.02	317.52	316.79	316.38	316.01	318.62	319.45	317.77	317.56	315.95	318.21	318.31	317.66	316.11	316.57	315.13	314.36	318.74	318.13	317.3	318.5
303.06	302.96	300.85	305.01	303.45	300.08	304.36	302.57	302.58	301.98	301.28	303.67	299.93	299.06	301.79	303.62	300.92	302.73	302.23	301.1	301.21	303.04	303.83	302.97	303.99	304.01	300.32	300.77	303	302.93	300.98	303.52	301.57	300.04	302.39	304.46	302.49	303.35	301.41	299.68	304.02	304.06	302.34	303.05	302.54	302.17	304.89	301.92	304.38	301.74
327.67	326.6	328.7	324.58	324.85	326.47	328.39	326.09	326.52	325.44	326.17	326.5	327.81	323.88	325.71	323.16	326.73	326.33	326.58	324.37	326.02	326.68	325.27	325.31	324.66	324.88	324.95	325.02	326.89	325.64	326.43	327.69	324.86	326.87	326.64	325.86	326.79	327.46	326.58	325.87	326.1	325.75	323.33	326.91	323.24	327.69	325.98	323.52	326.32	325.87
314.7	316.53	314.99	314.31	312.64	316.03	314.08	317.34	316.97	315.13	314.93	314.63	315.43	319.04	314.76	316.29	316.54	314.23	310.03	313.64	316.28	313.11	314.71	315.3	315.01	317.52	314.77	314.54	315.94	317.96	314.56	312.85	316.31	312.79	315.4	314.6	314.36	315.98	314.77	314.47	319.51	313.72	316.71	316.26	315.97	316.7	314.04	315.66	318.15	313.66
314.01	312.15	312.09	313.68	313.3	314.74	311.05	312.28	310.94	313.45	311.21	311.8	311.02	312.13	313.45	311.68	314.88	311.7	313.73	313.41	309.98	311.96	312.31	314.93	315.62	313.78	314.95	313.51	312.21	311.23	311.71	314.46	316.05	311.96	312.14	313.1	311.77	312.92	313.01	316.38	312.25	313.66	313.4	313.86	311.34	311.89	311.83	312.45	312.69	313.15
304.77	305.81	301.64	301.13	303.3	300.46	304.18	302.57	301	299.9	303.66	302.64	301.54	301.81	304.33	302.72	301.77	302.44	302.14	302.38	300.12	303	301.99	301.71	302.93	303.04	301.77	303.05	306.24	303.06	303.55	304.84	303.11	300.43	304.44	302	301.52	302.39	301.34	301.65	302.93	304.6	300.51	303.34	304.31	302.22	302.21	303.39	300.85	305.06
315.27	314.35	310.94	312.03	315.12	314.61	315.45	313.97	313.14	314.85	315.93	314.81	312.96	316.59	316.25	313.69	314.85	316.76	315.75	316.35	316.88	311.87	315	314.97	314.76	315.66	314.7	315.07	314.81	315.14	319.09	316.27	311.88	317.29	316.05	313.43	316.2	315.42	313.41	314.02	313.93	316.08	314.71	313.95	316.61	313.75	314.25	314.04	316.9	311.77
303.14	301.28	303.21	300.13	300.28	300.69	299.18	299.63	302.88	301.61	300.48	300.99	301.02	300.79	299.69	298.62	301.9	301.99	301.1	300.7	300.68	300.54	302.02	299.66	302.99	300.21	300.3	302.49	301.44	300.77	300.96	299.66	301.57	301.79	299.25	302.43	301.36	302.08	299.79	302.9	302.38	299.09	300.59	300.87	298.83	299.26	303.46	299.84	301.64	302.15
303.84	306.57	303.67	304	306.11	306.61	304.33	307.3	305.3	309.14	303.47	307.44	304.72	305.08	306.12	308.85	306.17	306.34	306.72	306.06	305.63	306.45	306.41	307.65	305.29	304.28	304.44	307.17	304.7	308.93	304.36	304.24	305.51	305.97	305.9	305.5	306.59	304.63	308.49	305.11	306.1	306.85	306.34	307.65	305.92	308.87	308.97	305.51	304.72	305.45
305.94	302.58	303.35	303.91	305.42	304.45	302.54	302.82	302.11	302.85	303.42	303.21	301.06	304.72	300.26	302.73	305.79	303.63	304.97	305.39	304.27	301.6	302.38	304.03	301.45	304.8	301.78	303.09	304.34	301.72	303.58	305.22	303.94	304.91	304.54	304.49	303.78	303.78	304.97	303.65	302.46	302.51	301.38	302.01	304.15	302.4	302.23	304.83	303.08	302.42
306.3	305.26	305.05	303.64	306.61	307.39	305.31	306.04	305.68	303.63	305.48	306.26	301.01	304.5	303.77	306.55	303.74	303.23	304.18	306.27	305.27	303.9	304.43	305.86	303.24	304.08	308.36	305.74	305.79	307.05	307.34	308.15	304.86	305.09	305.26	306.35	302.97	303.34	304.12	305.99	307.06	306.56	304.53	305.95	307.12	304.67	304.78	305.28	303.82	305.04
306.78	305.71	305.41	302.52	302.18	305.13	304.05	304.83	304.6	306.13	305.58	305.96	304.55	304.46	303.62	304.45	305.08	305.9	302.37	304.75	306.6	305.36	304.22	303.45	302.51	305.43	304.59	305.27	302.88	304.25	304.01	304.44	306.29	305.55	304.19	303.8	304.05	305.33	303.62	302.64	304.27	306.25	302.98	306.47	301.88	304.38	306.1	302.97	302.5	304.91
293.12	295.66	295.34	293.86	296.15	294.76	296.31	293.79	293.99	293.92	293.39	293.73	296.02	295.36	294.78	294.99	294.77	294.68	295.08	295.31	296.63	292.67	292.64	296.07	294.97	293.94	293.78	294.29	296.18	295.8	292.94	292.5	294.03	293.78	293.79	292.99	296.44	293.15	292.91	293.49	293.9	296.49	299.04	295.89	293.55	296.78	294.45	293.06	291.11	294.51
303.76	305.61	304.51	304.92	303.6	305.78	304.7	302.1	303.94	304.79	304.73	304.42	306.45	303.64	306.5	303.71	305.68	305.35	303.09	306.89	304.29	303.57	303.24	305.7	302.75	305.19	307.45	304.28	304.26	304.89	305.54	307.6	306.05	303.67	305.67	306.13	303.21	305.04	303.75	303.51	303.78	306.82	304.11	304.12	305.01	306.78	308.39	303.54	308.01	302.03
314.51	315.34	314.85	312.61	315.43	312.59	315.23	314.6	314.13	314.69	312.66	313.88	315.23	316.04	315.08	313.19	314	314.17	314.98	314.33	312.11	314.63	313.28	315.2	313.6	314.91	314.05	315.06	313.4	312.19	312.32	313.83	313.93	316.66	315.32	318.05	310.79	316	314.05	313.92	315.02	314.85	314.39	314.96	314.13	314.28	314.86	314.73	311.57	318.3
300.53	301.22	303.42	299.91	301.05	298.7	304.47	300.62	299.64	301.57	300.62	300.02	299.75	303.02	300.31	301.23	299	301.1	302.15	301.03	300.16	301.58	300.93	302.34	301.61	297.19	301.37	299.44	302.26	299.7	299.57	301.42	301.61	300.74	300	300.35	302.8	302.1	301.94	299.51	301.05	300.94	298.4	301.25	298.97	300.67	301.26	302.29	303.87	298.21
314.33	315.65	314.74	315.1	314.72	316.14	313.7	314.92	311.96	315.26	315.56	313.92	315.14	313.75	313.1	313.62	314.16	313.75	315.55	313.6	314.58	313.23	313.47	316.3	313.6	317.24	313.94	313.97	313.92	311.96	312.66	314.76	312.19	314.73	315.24	314.32	313.09	313.6	312.93	313.1	313.5	312.18	313.44	313.59	312.71	314.41	313.69	315.69	312.89	316.42
314.64	314.26	310	314.38	313.57	313.87	314.77	311.93	316.02	315.94	313.23	315.15	313.21	314.8	314.45	312.61	312.24	312.85	316.49	315.05	313.9	312.86	314.74	312.63	313.7	315.15	313.27	316.22	314.44	311.2	314.33	314.7	313.82	315.18	313.01	313.18	313.8	313.94	312.72	314.79	314.16	313.03	312.93	315.46	315.69	313.45	316.02	311.38	313.03	314.82
303.02	300.05	301.34	302.04	299.48	300.46	301.66	302.36	300.7	299.5	300.89	300.57	302.89	302.51	298.37	299.13	302.59	299.98	301.69	303.05	300.91	301.4	301.23	298.39	299.42	298.84	302.11	299.34	300.91	298.91	301.51	303.32	298.23	299.33	300.17	300.49	301.03	302.48	301.95	300.47	300.83	301.19	303.01	300.25	300.56	300.96	302.58	303.88	298.53	301.7
314.08	312.22	314.58	314.91	313.37	312.24	316.43	317.1	312.81	315.26	314.36	314.07	315.62	313.07	314.83	313.9	315.98	313.32	310.81	314.36	312	313.62	316.9	313.07	316.04	313.58	313.1	314.72	314.98	312.42	310.81	314.81	315.68	315.16	315.9	314.87	314.1	315.77	315.31	315.01	317.11	314.49	316.59	315.18	314.52	313.29	314.03	314.61	314.26	315.22
313.43	312.72	312.79	314.1	315.31	312.83	312.22	313.73	313.16	313.58	313.67	313.36	313.33	315.13	313.54	313.79	311.65	310.42	311.73	312.43	312.59	313.65	310.67	315.26	314.02	312.39	314.01	312.15	313.36	315.11	314.17	314.74	314.38	309.97	314.24	314.75	314.23	312.59	312.32	313.53	312.29	312.85	312.27	313.3	311.58	310.5	311.56	311.84	312.49	312.96
309.85	307.37	308.68	308.78	305.21	306.54	310.55	309.41	303.5	306.06	306.12	306.8	308.49	308.39	307.64	307.23	308.17	307.62	307.46	307.51	307.68	306.37	307.59	308.37	307.35	308.23	304.08	310.51	306.95	309.79	306.38	309.39	305.75	307.08	307.75	305.55	306.57	306.58	308.58	307.48	306.76	307.4	305.65	306.65	306.89	307.54	305.81	308.17	305.35	306.01
326.01	325.29	326.79	324.2	326.08	325.3	327.99	327.05	326.18	325.43	327.9	326.93	327.01	324.31	329.03	326.63	327.82	327.01	326.55	327.16	326.89	325.38	326.26	325.94	326.33	325	327.16	325.72	328.53	326.91	326.25	326.27	327.51	326.12	326.94	325.31	326.68	326.53	327.07	329.44	326.97	326.78	325.4	328.65	330.4	327.14	329.96	327.8	326.36	326.66
308.9	307.35	310.47	310.69	307.99	306.59	306.34	307.82	308.17	310.05	308.26	312.29	308.45	310.29	311.53	307.88	307.54	307.88	305.58	307.91	309.77	308.36	308.66	309.7	307.92	309.31	306.84	310.57	310.57	308.83	309.18	310.51	308.34	306.4	308.58	308.48	308.13	311.23	309.64	308.09	311.24	307.4	309.27	308.22	309.13	309.21	309.32	309.56	310.32	307.56
314.68	316.09	317.61	315.85	316.54	317.54	315.76	315.5	315.1	317.67	313.04	313.25	318.34	316.32	313.93	316.18	316.42	317.01	318.02	318.89	314.6	316.15	317.98	317.14	316.66	314.89	317.09	312.1	314.74	317.16	317.54	315.96	317.66	315.26	312.59	314.58	317.12	315.14	314.95	316.31	317.84	316.2	315.61	315.5	315.82	316.9	317.41	315.5	315.33	314.31
310.95	310.67	312.22	310.52	313.02	312.2	312.21	310.95	310.16	309.98	310.38	308.51	313.08	309.84	308.74	311.34	309.53	313.23	308.86	311.93	311.85	312.83	311.03	309.23	311.15	311.89	313.41	313.93	312.22	310.57	311.01	310.39	308.91	309.45	311.8	310.07	313.16	312.37	311.78	309.38	310.65	310.65	311.57	310.29	309.9	311.04	310.21	309.25	310.73	311.32
304.56	304.48	301.97	305.52	304.15	305.21	304.16	302.56	302.57	304	301.98	304.99	305.87	302.32	304.27	304.54	303.82	306.54	305.05	303.65	303.65	305.38	306.6	304.81	305.85	302.71	306.34	303.59	307.46	303.79	305.65	302.12	302.81	302.61	304.64	304.03	302.66	302.46	305.58	304.29	306.9	303.21	303.38	302.68	303.82	304.61	303.06	307.02	304	303.78
294.48	294.48	294.99	296.16	295.89	295.69	295.33	294.1	294.89	294.35	296.05	297.37	295.22	295.28	293.62	292.6	294.52	295.38	296.81	291.86	295.85	295.58	295.87	294.02	294.75	297.97	297.08	296.74	290.01	295.02	293.63	294.56	295.3	294.94	295.31	296.36	296.32	293.7	295.6	293.61	292.8	294.26	293.35	293.83	293.45	295.85	292.12	295.4	296.73	296.09
316.62	313.05	317.01	314.21	314.92	313.21	315.84	314.02	314.14	314.56	315.48	314.18	317.43	315.33	315.07	314.91	314.72	312.69	312.03	314.14	315.49	314.27	312.73	314.55	314.02	314.38	317	314.48	311.74	315.84	312.45	313.87	315.89	319.98	316.93	315.4	314.01	315.02	317.16	312.68	314.39	314.43	315.43	316.12	314.37	313.81	314.67	315.21	313.2	316.63
316.43	320.23	316.96	317.51	318.41	318.47	319.33	317.86	316.47	318.18	318.51	319.06	317.89	318.36	319.35	318.34	317.94	319.38	318.37	318.23	318.38	319.36	318.96	318.74	317.94	318	319.15	317.95	318.61	320.09	317.43	319.15	318.27	321.86	318.03	318.03	319.22	317.03	317.57	319.91	317.09	317.75	317.9	317.63	319.87	316.71	320.38	318.42	317.32	317.47
313.06	313.07	312.42	313.57	314.55	312.07	313.59	313.45	312.39	311.86	312.49	313.87	316.5	312.6	311.68	314.14	312.35	313.46	312.47	312.83	313.66	311.96	312.89	314.74	313.54	313.26	313.23	313.73	313.26	312.91	314.19	314.25	312.25	312.57	312.69	311.99	314.93	314.55	311	312.96	313.58	312.51	312.48	314.35	312.44	313.47	315.62	311.83	314.03	313.11
313.86	315.01	314.23	314.66	314.93	313.22	310.62	313.37	314.37	314.22	313.67	312.43	316.23	314.16	315.51	315.47	313.36	315.44	314.84	316.52	311.85	316.5	312.46	312.98	314.87	313.34	315.1	313.76	316.84	315.6	313.95	313.14	312.62	319.01	318.45	315.23	312.75	314.31	316.03	314.43	314.32	313.03	314.75	315.92	317.21	313.6	314.56	314.09	314.07	316.89
310.89	308.89	310.19	310.7	308.84	309.18	310.05	309.14	309.85	308.88	306.35	310.78	310.18	308.09	309.19	309.74	308.83	307.34	309.76	309.5	309.6	310.33	307.98	307.84	309.33	312.46	309.96	310.59	309.71	309.32	310.05	310.39	311.93	311.11	310.51	311.4	308.44	310.63	311.69	310.39	308.31	307.75	308.72	310.71	310.21	309.59	309.56	310.23	312.36	311.44
306.15	305.61	307.04	305.94	303.77	307.08	306.41	305.63	307.1	306.39	307.57	305.76	307.92	306.44	304.71	309.38	303.84	304.17	306.85	306.29	306.59	305.35	309.17	307.96	304.12	305.98	305.75	304.37	306.91	307.22	307.59	306.82	305.86	307.51	304.29	304	305.81	305.69	308.03	307.69	304.63	307.3	304.98	306.16	308.13	309.14	306.19	308.16	306.63	304.4
313.48	314.9	314.91	315.35	314.67	315.55	314.4	313.26	314.74	314.39	316.09	313.6	315.27	313.74	314.63	317.53	313.24	314.81	314.18	314.04	314.25	313.81	314.21	314.69	315.19	313.45	316.7	314.68	313.96	315.82	315.8	312.92	316.41	313.78	315.13	314.37	313.98	316.48	311.82	313.57	313.54	316.04	314.17	315.65	318.37	313.18	317.22	313.95	314.06	315.47
302.86	301.14	304.49	303.95	303.21	304.02	303.65	304.06	303.57	301.43	302.43	303.15	302.07	302.06	304.01	302.57	306.54	301.01	307.37	304.42	303.6	301.38	306.26	304.89	306.18	304.84	303.35	302.97	303.99	304.83	302.95	304.25	304.38	304.87	303.9	304.23	302.86	301.67	303.14	302.22	303.43	303.07	304.6	303.59	305.94	304.47	304.38	304.64	302.86	304.21
312.07	313.87	313.01	312.58	313.19	312.1	313.68	313.18	309.71	310.3	311.9	311.03	313.39	313.47	312.6	313.19	312.33	312.93	313.59	312.14	311.85	312.9	312.98	313.74	311.32	314.29	313.06	312.9	314.71	310.96	312.69	312.86	312.63	309.73	310.32	311.11	311.61	310.99	312.08	313.14	312.27	314.83	311.66	312.25	312.41	311.76	311.71	313	312.94	309.18
315.13	317.1	316.12	316.26	313.91	314.17	315.9	316.85	313.79	313.03	314.75	314.65	314.85	316.5	316.49	316.42	313.14	315.08	317.49	317.39	314.95	314.44	315.55	316.34	315.52	313.06	315.97	313.67	313.46	313.74	315.04	313.61	315.71	315.38	312.21	314.91	316.47	316.22	314.73	315.22	313.54	315	315.83	316.81	315.41	313.74	315.23	315.71	315.53	314.99
315.71	316.26	318.69	318.26	313.98	318.08	315.81	317.11	313.11	315.11	315.94	313.97	314.49	316.06	316.84	320.11	315.41	320.04	316.13	315.13	314.1	315.89	317.15	315.79	317.05	316.41	317.14	315.66	317	316.57	316.16	317.08	316.74	318.53	316.19	316.74	315.02	317.76	315.1	315.58	316.78	316.45	317.98	317.32	318.33	314.3	316.99	317.72	315.99	316.4
294.93	292.26	291.77	295.97	294.82	293.02	292.5	293.99	293.88	293.56	292.96	293.12	295.06	294.52	292.79	295.37	295.13	293.92	292.39	297.06	295.23	293.27	292.44	294.27	295.56	292.89	291.87	295.14	293.76	292.43	292.91	293.1	294.1	292.57	294.5	293.62	294.11	293.95	294.35	293.72	291.99	294.47	292.54	293.23	294.43	294.06	297.67	294.51	296.13	293.37
311.11	312.45	312.33	309.37	314.99	313.31	313.31	314.88	313.51	311.28	313.21	312.3	313.88	314.59	311.44	311.15	311.68	314.29	315.94	313.6	313.57	312.44	313.88	314.27	313.43	311.36	315.08	314.93	312.57	310.97	313.2	313.57	314.61	314.27	312.77	313.15	313.21	314.46	312.83	312.44	313.8	315.43	313.56	312.23	313.38	314.19	314.61	314.69	314.78	315.9
304.77	300.29	303.04	305.11	300.16	303.12	301.83	305.49	304.85	303.08	304.55	304.81	303	303.78	305.17	301.58	299.85	302.04	301.86	304.62	303.57	301.8	301.62	302.21	304.32	302.19	302.52	304.06	303.94	303.43	304.76	298.79	303.99	301.33	302.78	301.65	303.2	303.4	303.62	305.7	306.04	302.79	302.83	305.5	304.62	301.08	303.74	303.93	304.97	302.7
303.88	306.16	305.29	303.71	306.57	303.47	305.25	305.28	305.19	302.26	303.71	302.38	303.93	303.43	305.15	304.65	303.8	303.1	303.36	304.74	305.94	303.63	305.11	309.3	305.74	304.61	305.51	302.91	306.09	305.39	305.96	302.28	304.82	305.58	303.84	302.88	304.43	305.29	302.27	306.13	305.91	302.07	305.15	306.56	304.66	304.21	304.87	305.37	304.49	305.21
301.27	304.64	301.17	302.29	304.45	304.76	301.86	301.65	303.78	300.38	303.69	301.55	301.42	302.87	301.02	302.1	300.72	302.73	301.56	304.28	303.99	304.74	300.96	300.11	302.22	301.91	302.08	301.98	303.15	303.38	304.65	303.48	305.05	302.66	302.04	302.53	303.83	301.33	301.36	301.36	303.45	302.24	303.07	303.72	303.4	303.55	304.23	303.23	304.11	304.35
303.08	303.26	304.64	301.49	303.24	304.69	303.88	302.47	304.56	304.32	305.43	301.97	301.01	306.3	301.2	302.58	305.66	305.81	303.38	303.25	301.96	302.04	305.34	304.11	301.14	302.73	302.34	303.33	304.74	301.33	303.46	302.7	303.74	301.82	303.21	302.11	305.54	304.83	303.99	303.2	305.67	306.27	303.81	303.2	301.19	301.98	300.88	304.88	302.61	303.89
304.03	303.52	305.02	303.52	304.3	302.02	300.78	302.51	304.69	303.88	304.09	302.33	305.29	302.04	304.47	303.33	304.92	304.52	304.54	303.2	302.48	304.88	302.68	304.08	304.02	302.06	306.13	303.7	303.41	303.67	304.56	303.29	301.9	303.55	303.56	303.47	304.97	305.18	302.42	303.05	303.4	303.44	303.47	303.76	304.28	301.17	305.27	302.35	303.59	300.52
327.03	329.87	330.34	328.84	328.16	328.87	326.53	326.07	327.96	327.29	327.99	327.81	330.64	326.78	325.31	328.52	326.68	325.12	328.97	328.8	329.51	327.56	327.51	326.01	329.93	329.36	327.31	328.37	325.79	328.55	326.34	327.75	326.63	330.13	327.55	327.85	328.38	326.98	329.98	330.48	328.14	326.15	328.65	329.07	327.67	324.44	329.63	326.51	325.69	326.4
299.44	301.4	304.43	302.81	302.77	299.29	299.98	301.61	301.49	300.93	301.87	300.9	302.69	301.54	299.47	302.43	301.2	303.83	302.88	302.99	301.08	301.62	299.44	300.35	300.26	301.18	300.78	303.54	301.04	299.91	299.38	299.69	304.21	304.88	301.1	301.09	302.43	301.04	301.93	300.61	299.5	301.28	300.13	300.83	298.85	301.14	299.46	300.42	301.03	302.04
311.65	311.77	308.16	311.12	309.12	310.75	309.39	309.65	310.38	311.26	310.89	311.17	310.29	309.02	309.38	312.81	309.45	310.2	310.2	309.85	310.87	310.87	309.89	309.5	313.05	309.74	312.06	309.22	310.16	311.85	310.91	312.09	309.94	311.07	309.56	311.46	310.02	308.13	309.59	308.55	313.99	313.33	307.31	313.04	313.21	311.24	310.35	308.25	313.51	313.87
313.73	311.79	312.9	310.44	310.79	312.28	309.53	314.43	312.71	310.05	311.68	312.7	310.97	309.31	311.56	310.94	312.39	312.58	310.02	311.63	312.73	309.75	311.8	311.76	309.91	310.36	310.45	312.87	311.99	312.37	313.83	310.91	311.22	312.63	311.14	311.19	311.05	314.02	310.99	313.23	311.06	309.83	311.56	310.03	310.54	310.27	309.92	309.25	312.28	311.54
305.76	305.69	304.8	304.59	306.09	305.31	304.09	303.09	306.08	303.21	304.05	306.35	302.03	304.15	305.69	303.86	306.84	304.82	307.38	306.87	306.11	304.09	304.82	309.03	306.84	306.16	306.6	304.29	306.54	304.94	303.58	305.43	303.79	305.5	306.2	305.66	304.71	306.1	305.15	306.42	307.12	303.7	305.53	304.02	304.61	308.04	308.37	304.4	305.45	304.37
315.42	315.82	314.75	315.91	315.4	316.32	315.97	317.44	314.86	315.16	316.37	317.39	315.21	317.87	316.29	314.52	314.35	314.44	312.77	313.84	315	316.01	314.06	316.69	314.18	314.6	314.04	314.96	313.57	316.34	313.61	312.97	316.94	314.67	314.04	315.55	313.5	315.67	316.46	316.74	313.47	316.39	314.32	317.32	314.52	313.64	316.34	315.92	312.25	316.62
306.58	306.4	305.92	304.05	307.3	308.56	306.03	304.36	306.33	306.81	305.9	308.37	304.74	308.32	303.05	307.43	305.13	308.46	306.69	304.84	304.52	306.53	304.65	305.14	305.11	305.05	305.74	305.17	308.45	306.05	305.88	306.13	304.83	305.15	305.84	306.21	307.33	308.5	304.6	306.04	305.49	303.18	304.25	304.24	305.74	305.84	303.13	303.67	302.92	307.76
305.74	305.46	305.92	308.92	306.4	308.06	309.92	305.21	307.08	307	308	308.62	306.56	308.22	307.54	308.08	305.35	307.11	306.23	308.04	307.67	306.61	308.33	305.87	304.48	305.71	307.42	308.07	303.53	305.18	305.56	306.39	307.1	306.48	304.03	308.21	306.12	308.49	305.52	307.62	306.07	306.99	305.68	307.66	306.22	307.6	307.1	305.86	309.92	306.62
315.61	313.91	314.94	314.75	316.62	316.14	316.48	313.5	315	314.45	314.68	314.7	314.45	314.21	311.99	315.52	314.7	314.72	312.71	314.26	318.39	315.3	315.46	318.09	314.62	316.25	314.61	313.58	315.26	313.99	316.67	313.97	315.56	315.23	315.77	315.53	314.46	314.24	316.47	316.59	314.46	315.16	317.38	314.77	315.37	316.14	316.11	316.04	315.97	312.96
314.44	315.14	317.52	314.48	313.41	314.46	313.8	314.92	314.64	313.88	312.65	315.63	316.54	314.76	314.47	313.07	312.85	314.63	315.42	315.33	317.73	314.07	315.12	314.42	313.21	313.95	313.84	313.22	316.89	313.81	315.25	312.39	317.71	313.7	312.13	314.32	313.13	315.26	315.51	311.21	315.19	315.43	315.25	310.62	315.3	311.26	314.25	313.78	316.16	314.61
313.7	313.89	314.15	314.84	314.25	311.46	315.05	314.87	316.76	313.81	311.85	314.58	315.21	312.91	316.9	313.89	313.7	314.21	311.49	315.61	312.18	313.58	313.13	315.67	314.46	313.69	311.53	313.62	313.21	313.86	313.12	313.97	313.76	314.66	313.33	314.02	312.78	313.66	313.71	314.89	313.3	313.39	313.97	313.65	315.5	313.17	313.18	314.47	313.22	317.31
326.13	327.45	327.02	326.46	326.88	328.73	326.64	327.47	326.14	325.93	325.95	329.78	326.33	326.39	326.71	326.6	330.7	325.61	326.9	329.35	328.2	327.88	329.95	330.34	327.48	324.15	329.16	328.43	325.63	327.82	325.72	327.2	325.86	330.31	327.3	327.84	328.49	325.15	328.65	326.61	327.69	327.42	329.47	326.51	325.79	325.17	328.1	325.45	324.66	329.11
295.87	296.77	297.42	294.8	295.18	292.68	294.08	294.44	293.29	295.55	293.91	294.57	293.06	295.06	296.36	295.4	292.3	294.74	293.95	293.66	296.89	291.68	294.65	295.7	293.15	295.7	294.47	294.72	295.61	294.06	293.94	296.7	295.13	294.13	294.53	294.79	295.09	293.48	295.19	294.98	297.53	295.39	294.28	297.61	296.45	295.83	297.34	292.69	295.19	293.79
304.64	303.61	306.08	304.48	303.69	307.67	303.76	304.53	304.94	304.13	304.4	305.62	305.68	303.18	306.24	304.44	303.97	304.86	304.23	305.19	306.44	306.83	303.18	303.88	303.14	306.52	303.3	304.52	304.65	307.92	303.46	305.19	305.3	305.59	304	304.33	305.08	304.73	307.75	303.74	304.81	306.32	305.01	306.44	306.14	305.31	305.38	303.73	304.37	302.3
304.02	303.19	301.64	305.78	304.17	303.68	304.13	305.89	303.4	304.72	303.55	305.85	303.73	306.97	304.71	305.44	305.9	304.85	302.38	306.84	304.44	305.62	304.09	305.08	305.15	306.41	305.1	304.96	306.62	305.77	303.7	306.5	303.75	306.22	303.09	305.39	304.42	305.1	303.93	303.92	307.33	307.05	301.75	305.62	306.7	306.26	306.43	307.93	305.05	305.95
313.02	313.66	312.2	313.47	313.45	313.71	313.25	312.82	313.4	310.05	312.38	312.69	313.55	309.65	310.59	311.72	310.13	312.17	313.43	314.13	312.56	313.56	309.27	311.26	314.86	311.24	314.5	312.07	310.85	312.78	311.65	312.52	315.31	312.91	313.88	309.96	314.7	314.9	313.06	311.75	312.77	313.16	309.76	313.34	312.29	314.89	311.84	314.09	308.59	313.11
312.34	314.58	313.58	313.23	314.03	311.12	312.29	312.48	313.68	312.72	311.98	314.25	312.4	312.05	311.63	314.19	312.22	311.96	314.75	312.49	313.31	314.58	313.66	314.9	310.83	314.63	310.72	315.51	312.56	313.52	314.47	314.46	315.33	312.52	316.03	312.12	315.34	313.34	312.72	314.01	314.58	310.84	311.99	312.89	312.54	312.88	315.83	314.3	313.54	313.35
303.54	301	299.6	301.83	304.04	304.17	302.43	303.92	301.98	301.83	305.01	303.24	302.68	302.83	304.2	301.65	302.97	303.12	304.79	303.02	303.01	302.65	303.17	301.32	305.17	303.38	300.35	300.33	305.51	304.26	303.6	302.65	302.48	303.2	302.6	301.05	303.33	303.19	303.19	303.47	302.96	303.71	302.95	303.17	300.2	302.63	305.15	303.98	301.42	300.3
318.47	316.32	318.36	318.56	320.55	319.18	319.23	318.4	321.35	319.61	316.47	318.06	316.04	317.38	318.56	319.25	318.13	316.68	319.09	317.13	317.24	316.75	319.33	317.29	320.77	318.4	320.43	318.15	315.18	317.34	317.01	319.95	316.96	319.28	318.37	317.65	314.48	320.37	317.27	317.07	319.48	317.68	319.66	318.13	318.52	321.55	317.99	318.94	319.32	318.66
297.42	295.45	296.38	295.65	298.33	297.1	298.7	295.54	296.77	295.59	297.65	297.29	298.02	298.53	296.07	296.12	298.84	296.12	297.77	294.65	295.12	297.27	298.1	294.93	298.43	295.51	298.99	295.83	297.18	299.05	297.23	298.54	295.91	298.59	295.27	295.16	297.65	296.6	297.75	296.65	296.49	296.74	297.87	297.43	296.52	298.59	296.66	296.3	299.15	298.58
295.62	291.95	293.89	290.76	295.55	295.47	293.94	295.68	293.84	291.02	293.3	294.36	295.24	296.94	295.55	294.36	295.76	292.3	294.38	296.04	293.31	293.82	291.7	292.87	297.12	293.18	296.1	294.26	294.79	294.1	292.4	294.58	293.8	291.78	296.36	294.49	291.7	294.81	292.51	292.49	296.69	295.9	292.72	295.52	294.24	295.49	293.83	294.51	295.32	294.97
312.82	313.05	311.71	313.09	312.61	312.48	312.13	315.05	312.16	311.3	311.16	313.82	314.68	314.71	314.3	312.2	312.01	315.29	312.68	314.91	315.29	310.72	312.67	313.73	314.04	313.66	310.26	312.72	315.14	313.16	314.49	313.42	313.88	312.2	314.12	311.89	312.62	311.74	318.17	313.21	314.13	314.1	312.42	312.66	311.84	314.66	311.65	313.66	313.47	311.57
325.69	324.95	323.17	326.53	326.72	325.7	323.79	321.35	324.62	327.68	321.71	323.91	323.93	324.23	325.58	326.32	325.13	323.1	325.97	325.37	323.32	324.19	323.16	323.87	321.35	325.68	325.03	321.98	325.52	324.23	321.79	325.61	321.83	324.55	322.06	325.78	324.74	324.5	325.18	324.53	324.59	325.03	324.84	324.48	324.17	323.89	327.7	324.32	323.74	322.98
305.31	307.29	305.94	306.4	303.44	304.95	303.74	302.27	304.15	305.77	304.46	303.5	306.46	304.8	305.64	303.9	305.41	303.21	305.5	303.82	304.16	303.91	303.05	306.93	304.9	306.29	304.4	304.1	303.99	306.15	307.11	305.71	306.62	304.54	308.11	305.25	305.92	305.25	306.71	304.14	305.21	307.58	307.13	307.01	304.59	305.64	303.24	304.71	303.27	306.62
292.99	292.19	294.65	294.58	294.94	294.66	296.91	293.73	293.73	293.69	293.77	294.09	293.61	296.11	295.36	296.39	292.07	291.21	297.7	292.79	295.56	292.4	293.99	293.66	294.53	294.33	294.14	292.31	291.63	293.38	294.95	292.04	293.62	293.05	293.87	294.12	295.27	296.31	294.33	293.91	294.33	292.21	292.62	294.56	292.84	295.76	295.06	292.97	296.02	293.55
312.53	311.01	313.07	315.72	312.41	310.86	312.16	312.08	312.77	312.34	312.74	311.38	316.62	311.65	312.28	315.83	310	315.08	313.12	314.87	311.3	310.84	312.06	312.45	313.02	311.6	313.12	312.21	312.17	311.61	311.97	311.57	313.25	311.54	313.82	313.43	312.51	310.23	311.65	310.99	311.28	312.7	315.14	313.31	312.53	311.68	311.44	314.11	313.6	313.15
314.52	313.47	315.02	315.55	312.81	315.66	314.77	314.05	317.4	316.47	314.66	313.2	315.84	315.12	313.81	312.86	313.21	314.36	314.18	315.17	316.77	314.66	314.75	315.04	315.74	316.12	314.66	313.95	316.74	313.69	314.9	314.41	314.58	314.37	315.24	314.38	316.02	314.78	314.19	316.58	314	315.45	313.02	313.07	315.36	314.8	315.69	315.71	316	314.17
305.48	301.82	303.11	304.14	304.45	304	304.33	306.83	302.81	304.96	303.78	302.58	307.93	303.47	302.04	304.21	302.67	305.59	302.68	303.51	307.56	305	302.49	305.43	305.17	303.44	303.57	301.86	304.58	303.82	305.36	303.54	307.26	303.78	305.58	303.87	303	303.76	303.48	305.32	302.07	306.75	304.2	303.41	302.66	304.64	303.86	304.94	303.9	303.7
300.35	302.1	302.36	300.98	297.35	299.17	302.22	300.86	300.89	298.79	301.27	299.15	297.11	299.36	298.79	301.73	301.13	301.53	299.76	300.65	300.47	300.92	301.19	298.99	301.38	299.7	298.8	300.45	299.5	300.86	299.94	299.37	301.06	297.42	299.72	301.12	299.3	299.81	298.58	297.44	300.83	298.96	297.82	301.08	302.06	299.64	300.4	297.87	298.47	300.55
300.94	303.6	305.77	302.57	304.15	303.88	306.32	304.89	301.77	304.74	303.21	302.88	305.09	304.89	303.56	304.98	304.18	303.05	304.99	301.33	302.14	306.46	304.93	302.84	302.79	304.21	305.6	304.59	301.85	304.1	303.8	302.21	302.13	303.27	303.65	303.32	302.17	303.43	303.4	303.72	305.89	303.3	305.17	303.07	306.11	301.36	303.28	303.97	303.66	302.36
304.75	303.68	302.39	303.34	304.89	304.71	305.54	303.1	304.36	306.19	304.62	304.25	304.94	305.3	304.56	305.79	305.39	304.86	303.42	306.41	307.39	307.2	305.59	307.17	303.75	303.83	304.29	303.16	305.09	305.78	303.44	304.12	305.66	304.07	305.81	307.11	305.96	306.41	303.9	306.01	304.44	305.53	304.39	304.93	306.98	306.59	304.48	304.65	305.59	305.74
305.94	303.88	305.97	304.3	306.4	306.65	303.54	305.73	304.45	305.68	305.14	301.43	303.18	301.54	304.15	304.14	303.37	304.18	300.99	304.49	304.99	303.5	301.82	302.89	302.2	305.45	302.38	301.32	302.76	306.32	301.94	301.65	305.18	304.08	303.69	302.39	302.06	304.38	304.03	306.2	302.62	303.24	302.1	305.24	301.95	305.21	305.67	304.29	302.19	303.43
304.6	303.36	303.88	306.07	305.48	303.42	304.36	301.7	304.41	303.11	304.91	302.75	304.39	303.61	305.73	304.54	304.69	306.3	302.26	302.37	302.78	303.4	304.94	301.88	304.09	305.22	304.28	303.2	304.02	302.12	305.67	306.81	304.18	302.98	305.01	304.73	301.63	304.33	303.11	302.77	304.81	303.19	302.7	302.65	305.5	305.32	302.11	306.14	302.14	305
315.89	314.59	312.81	315.79	312.44	313.14	317.87	317.46	317.09	314.37	311.71	315.68	314.92	315.55	314.22	314.74	316.33	313.42	312.45	314.72	316.09	314.55	316.59	313.2	313.27	314.69	313.42	315.97	315.92	314.43	316.77	314.22	315.73	313.83	314.2	313.05	313.82	315.23	313.36	316.32	314.36	316.97	313.98	314.96	313.63	315.46	316.81	313.35	314.15	314.75
316.56	319.11	316.48	316.27	317.62	316.73	317.17	317.26	318.18	320.26	317.82	319.51	318.77	319.22	320.92	321.13	317.89	317.14	318.66	318.51	316.56	319.34	317.41	319.75	319.22	315.18	318.17	318.32	317.34	317.15	319.17	316.13	318.74	319.5	319.67	317.96	318.2	318.59	317.02	316.93	319.07	315.18	314.76	318.63	319.08	319.2	319.27	318.9	317.23	318.66
303.87	303.64	303.18	305.74	304.28	304.98	303.62	304.26	301.83	305.25	303.66	305.33	304.26	304.96	306.13	304.86	304.07	306.11	305.9	304.64	308.02	304.75	304.5	302.21	305.68	305.33	303.03	305.68	304.66	306.06	304.92	306.7	303	304.93	304.13	302.59	306.41	303.01	304.16	302.26	305.44	305.97	305.02	303.56	305.03	306.19	302.58	303.82	303.65	303.73
305.02	306.48	304.75	303.52	301.73	305.09	302.44	304.36	305.08	303.73	305.36	306.04	304.2	305.34	305.49	303.28	306.29	304.92	300.74	304.91	305.46	306.03	301.54	303.05	302.93	304.28	306.32	302.11	304.46	302.3	306.03	303.52	302.37	304.99	303.46	307.11	304.92	301.92	304.49	304.59	305.3	302.46	305.44	304.94	304.29	304.29	304.01	303.88	301.79	305.15
306.99	305.25	308.08	306.99	306.85	308.32	308.51	306.77	305.72	305.21	305.48	307.71	305.44	307.37	304.8	308.29	304.71	307.69	307.26	306.44	307.35	308.84	303.48	308.7	309.37	308.08	305.47	306.76	304.72	307.13	305.61	309.58	305.91	303.95	303.68	305.25	304.95	305.97	307.25	304.08	306.89	305.68	306.4	306.13	305.9	307.86	307.91	305.66	306.21	305.75
299.14	298.96	299.07	300.57	299.66	299.21	301.95	300.9	300.92	299.97	299.64	300.85	301.14	299.65	300.36	299.41	300.03	301.22	299.61	298.26	299.1	300.92	298.75	297.91	298.64	298.96	299.4	301.03	300.89	298.04	299.82	298.64	299.61	300.38	298.56	303.27	299.76	301.12	300.97	299.75	299.48	301.01	299.48	300.52	300.63	299.04	301.39	299.68	300.67	296.97
309.51	311.6	312.07	313.23	311.47	311.72	312.79	313.63	308.02	312.52	312.53	309.71	310.18	311.88	312.62	310.75	311.16	310.44	308.76	309.55	310.76	309.68	313.9	310.45	310.5	310.13	309.91	311.51	309.02	311.55	311.22	311.69	311.63	308.15	310.34	308.8	313.02	310.39	311.85	309.85	308.03	311.86	310.96	309.2	311.23	312.23	312.24	310.17	309.75	308.33
318.93	319.55	315.87	317.94	317.79	316.55	316.43	317.27	317.13	315.9	317.97	318.44	316.34	316.44	318.82	317.76	318.53	317.05	316.02	319.52	317.05	317.84	317.06	316.13	317.16	317.59	316.6	317.65	318.77	318.49	320.97	318.44	315.37	315.89	317.12	316.5	318.07	317.76	318.81	317.06	317.97	320.75	318.84	317.84	317.56	317.63	315.53	317.66	315.99	316.55
326.86	328.23	327.19	327.8	328.62	326.82	325.86	327.07	328.16	328.79	327.75	329.32	324.67	325.77	327.75	326.96	326.34	327.43	327.97	330.5	330.29	325.47	328.78	328.38	327.52	326.35	328.3	327.34	327.03	327.29	328.23	330.3	326.67	329.43	327.11	327.66	327.8	330.24	327.83	329.76	327.87	327.61	328.38	329.36	327.35	328.02	327.9	327.41	327.61	329.01
307.15	307.89	307.56	306.55	306.24	306.72	308.08	309.42	309.17	306.47	306.24	307.85	304.83	305.19	306.54	306.93	307.4	307.44	309.07	304.67	308.49	308.22	306.96	307.71	306.73	307.27	306.62	307.28	306.19	306.41	307.93	306.28	307.21	305.41	308.46	305.95	306.7	305.33	307.46	309.56	307.1	309.06	306.9	306.04	310.18	305.72	306.09	307.91	307.57	308.75
304.09	301.34	303.72	302.52	305.5	303.09	303.32	303.14	302.05	305.87	300.84	303.1	306.36	305.03	303.39	305.39	301.84	303.64	302.39	305.25	303.39	305.5	302.16	305.2	302.48	303.76	302.49	305.82	304.48	303.92	303.92	304.07	304.09	303.18	302.2	302.11	304.62	301.29	303.02	302.1	303.88	305.31	302.25	301.5	303.77	303.87	303.51	304.6	303.68	303.94
302.13	299.79	300.97	302.61	305.03	303.54	301.77	303.01	303.3	301.3	304.07	302.37	301.3	303.74	304.51	301.1	305.13	299.86	302.26	303.43	304.6	301.3	303.89	301.54	304.47	304.47	302.43	304.4	303.94	302.33	303.02	302.37	303.54	302.82	303.94	301.13	301.65	301.65	302.55	303.24	300.55	300.45	302.65	301.99	302.34	302.04	300.23	302.35	301.7	302.59
306.29	303.03	302.29	302.07	303.44	303.41	302.46	305.36	303.19	302	302.99	305.33	302.12	304.05	304.33	306.19	304	303.52	304.45	301.63	301.81	303.01	301.74	300.83	302.46	302.99	301.68	305.36	302.36	305.51	303.06	304.01	302.74	305.2	301.35	305.6	306.33	305.05	304.56	303.36	302.56	303.32	302.91	304.87	302.81	303.51	303.54	302.86	304.09	301.64
301.3	302.35	304.02	301.91	305.76	305.16	304.07	304.11	302.73	301.3	300.58	305.03	303.74	303.7	303.03	300.32	300.86	302.56	301.44	302.93	305.56	300.38	302.01	301.36	304.49	301.16	304.44	301.96	303.17	303.62	302.85	301.01	302.02	303.51	303.26	304.08	304.32	301.12	301.32	304.11	301.73	301.7	305.35	303.72	304.03	300.29	302.16	303.67	301.95	299.89
311.72	312.1	313.82	310.59	314.75	315.23	313.92	311.46	312.01	310.03	313.55	312.39	313.78	311.34	312.83	313.99	311.54	312.54	308.89	309.93	312.84	309.99	312.07	311.15	313.33	309.71	312.99	310.81	313.2	309.13	310.71	313.75	313.69	314.39	311.08	311.2	314.98	314.25	311.01	312.54	311.93	313.11	312.12	308.8	312.51	313.64	312.58	313.79	312.87	310.61
293.86	296.4	295.9	293.86	293.1	294.82	294.84	296.98	295.82	293.3	294.73	294.02	291.71	296.07	296.34	293.14	294.28	293.14	295.84	295.22	292.41	295.91	293.66	294.52	296.8	296.07	293.12	293.4	294.83	295.3	294.22	292.75	294.7	293.49	295.71	296.79	292.04	293.21	296.66	293.32	293.23	294.77	294.43	292.74	293.75	296.15	294.04	292.9	291.45	294.41
316.58	315	314.73	317.17	314.84	317.43	315.22	316.06	317.3	317.28	317.43	314.74	313.48	315.13	315.95	316.01	312.77	314.85	314.84	316.5	317.35	313.1	314.31	315.95	315.25	316.89	314.39	314.59	314.56	316.51	315.62	313.65	312.81	315.69	315.08	316.81	318.07	313.95	315.6	313.81	313.65	316.75	315.28	319.51	316.55	314.37	316.35	315.42	314.69	315.48
327.2	326.57	325.19	330.14	327.39	327.88	326.51	328.63	325.36	327.53	327.28	325.64	324.47	326.24	327.98	327.24	328.68	327.31	325.48	326.53	326.35	327.3	323.28	326.53	327.17	327.59	326.94	328.01	329.14	326.33	326.04	328.25	328.19	327.78	326.11	326.85	328.07	331.71	327.33	327.34	325.88	326.29	327.77	326.65	326.49	329.82	325.33	325.08	326.16	327.81
314.63	314.04	313.75	317.84	314.75	315.36	314.85	316.65	317.99	318.86	318.1	315.44	317.27	315.98	314.7	316.62	316.31	316.54	318.22	314.21	318.08	315.54	314.01	317.56	315.89	316.52	316.6	314.75	316.7	317.94	315.17	313.3	315.46	314.82	317.46	315.65	316.12	316.55	318.11	317.5	317.76	316.15	315.88	313.13	317.33	312.82	317.32	314.84	316.53	314.03
303.04	302.18	305.08	303.16	305.07	303.67	302.68	301.43	306.06	302.67	303.55	303.03	304.19	301.62	303.33	302.66	301.68	303.62	302.85	305.73	301.62	303.86	304.57	299.59	303.53	302.93	304.72	303.24	302.11	303.08	300.55	302.19	302.92	303.27	304.51	304.09	302.22	303.32	303.41	302.59	300.49	304.19	303.51	302.71	304.53	302.07	303.86	304.54	303.29	301.21
315.95	316.5	316.21	315.03	315.35	313.21	314.25	315.25	314.95	314.34	317.1	318.04	317.72	314.36	314.28	315	315.5	317.08	316.49	315.48	315.94	315.78	313.69	317.04	317.18	316.41	315.61	316.58	316.29	313.38	317.85	316.16	315.44	315.65	316.56	315.94	314.49	313.74	315.95	315.07	313.36	315.66	314.76	317.87	315.15	314.87	316.47	316.85	314.33	315.39
302.61	305.56	303.94	304.79	303.07	302.39	304.2	306.39	306.83	304.2	305.78	304.52	304.67	306.17	306.16	306.61	304.71	303.44	304.99	304.77	306.75	303.51	304.31	305.02	303.77	305.35	303.12	306.6	303.74	305.28	304.2	304.79	303	303.07	299.76	305.65	303.07	303.79	307.41	304.5	308.37	304.46	304.16	302.72	303.19	302.48	302.06	305.4	305.6	302.86
294.8	292.29	295.46	296.73	295.55	293.57	291.58	292.22	292.88	293.69	294.08	293.66	294.78	294.18	294.81	293.01	292.71	289.94	292.7	294.27	295.18	295.72	290.63	295.54	293.97	293.67	294.4	295.71	295.32	293.86	295.46	293.05	292.82	293.19	296.14	295.06	293.15	293.2	293.14	294.93	292.73	292.15	293.84	293.67	293.7	292.95	296.16	293.02	294.25	295.16
329.76	326.23	325.55	326.69	328.47	328.01	328.73	328.47	327.87	327.12	325.68	327.54	329.72	326.66	329.49	327.93	327.89	325.69	328.31	328.19	327.4	330.36	328.18	327.57	326.25	326.28	326.99	327.62	325.94	326.37	330.31	326.62	328.5	325.11	329.04	328.28	328.16	328.7	327.38	329.2	328.63	325.66	326.77	327.9	328.71	328.38	329.96	326.33	325.87	328.63
308.3	306.95	306.57	308.78	310.54	306.93	309.43	307.21	308.85	308.42	308.9	309.85	308.88	310.79	309.35	307.55	309.68	307.86	309.51	308.22	308.82	308.39	309.61	310.91	309.97	309.3	310.86	308.6	309.49	310.59	310.98	309.11	309.25	310.36	306.74	308.8	308.34	309.49	309.36	308.27	308	308.69	308.25	308.98	309.39	307.5	307.86	306.24	308.5	308.92
305.4	306.86	304.6	305.01	305.81	302.82	306.13	303.83	305.45	306.12	307.61	301.58	302.01	306.4	305.29	305.08	305.2	302.59	306.62	306.76	306.34	303.99	303.2	308.02	307	303.87	304.86	304.58	305.63	302.39	306.26	306.18	307.95	303.83	304.08	306.59	305.68	301.21	305.18	304.69	306.25	305.04	306.97	305.9	305.84	306.82	304.69	304.32	304.77	307.63
316.8	316.05	315.68	312.45	315.95	317.28	316.24	315.67	316.89	317.05	317.64	315.04	314.8	317.68	316.13	316.83	316.67	314.43	316.34	315.91	316.99	313.63	315.58	316.57	316.55	316.89	315.17	317.44	318.22	313.63	315.9	315.85	315.26	313.65	315.28	317.33	316.73	316.43	316.43	315.76	316.14	314.67	316.28	314.83	315.22	314.7	317.74	314.72	315.05	318.38
316.78	314.76	315.31	316.48	314.99	314.87	313.96	315.74	314.63	315.96	315.69	315.52	316.13	315.33	314.17	314.89	315.13	315.83	316.58	315.88	317.66	316.19	315.37	317.65	319.19	315.85	313.8	312.23	313.08	314.58	312.75	314.94	312.24	314.63	314.22	312.8	315.45	314.46	315.46	315.55	314.9	312.81	316.11	315.73	316.02	313.45	313.11	316.11	315.2	314.15
304.1	305.35	304.25	306.45	305.58	305.02	306.86	306.57	306.61	304.27	304.41	304.44	307.03	304.88	303.14	303.11	305.11	305.17	303.93	305.61	307.15	306.05	306.01	308.26	306.04	306.25	304.02	306.35	304.72	303.9	305.62	306.08	305.56	305.44	303.49	305.64	304.36	307.16	305.07	306.32	307	303.04	305.74	306.75	305.62	305.74	305.25	305.09	307.03	304.6
317.82	317.94	318.04	319.48	316.85	318.96	317.69	319.44	316.79	316.83	317.68	317.43	319.61	319.09	319.95	318.15	316.95	322.17	319.48	317.34	318.07	315.3	314.63	315	318.24	318.35	318.67	317.67	317.18	319.37	316.31	318.26	318.9	318.76	318.55	317.27	321.27	316.2	318.86	316.22	315.01	316.4	315.98	317.67	317.64	315.89	319.14	317.98	317.86	315.36
320.4	319.6	318.48	318.53	317.68	317.48	319.07	319.69	317.19	316.42	321.45	317.5	318.91	320.19	314.75	321.17	318.97	316.53	316.66	317.57	321.48	321.03	318.52	318.78	317.86	319.59	320.1	317.53	320.66	317.81	317.05	317.8	316.34	318.36	319.43	317.26	320.09	319.65	316.8	317.14	317.76	318.96	317.87	319.18	317.13	314.7	319.62	317.98	318.26	319.23
310.24	312.01	310.62	313.29	312.2	313.76	312.8	314.99	313.55	313.23	314.22	311.1	313.42	313.38	314.23	315.36	314.18	316.18	315.31	314.47	313.93	313.63	314.18	315.33	311.55	311.15	313.58	314.19	313.19	312.4	311.87	311.85	313.16	312.32	313.36	311.55	312.25	313.12	313.34	311.16	312.78	311.59	313.03	310.73	314.81	314.09	312.46	314.05	313.78	312.71
304.34	305.44	301.82	306.47	306.28	307.13	306.13	303.94	306.11	303.72	305.15	305.84	305.06	301.93	305.98	305.8	303.7	302.18	302.08	305.67	302.42	306.85	303.73	302.4	306.32	304.28	306.9	304.01	306.19	302.68	304.11	306.79	303.73	305.89	304.22	301.62	301.25	304.9	304.37	304.18	304.25	303.93	304.7	303.62	304.02	303.74	305.25	304.41	305.33	303.62
314.64	314.54	313.02	316.48	311.36	315.73	315.05	317.5	313.26	313.01	313.78	317.67	314.16	314.89	314.12	315.63	314.96	312.64	314.55	314.17	314.47	316.81	316.66	315.08	315.95	313.82	314.02	316.52	313.89	313.66	315.07	317.14	313.34	315.87	315.49	316.46	314.37	314	316.7	314.65	317.35	318.4	314.5	317.88	313.31	315.82	314.69	313.81	316.68	318.1
318.42	317.94	316.86	317.48	318.04	320	317.72	319.76	315.56	318.8	316.2	318.89	319.2	319.36	317.8	318.5	316.55	318.25	318.76	317.57	319.87	319.77	319.16	318.84	317.83	317.77	317.41	318.95	316.81	318.02	319.53	316.77	318.87	318.94	317.64	318.57	316.84	315.05	318.35	317.4	318.36	319.37	317.25	317.07	315.51	318.86	318.47	317.58	317.28	317.41
315.33	314.02	314.15	314.68	313.4	314.79	313.16	313.26	314.01	313.11	314.57	312.41	311.99	313.07	312.17	312.32	314.71	315.68	311.61	313.61	313.38	315.3	313.29	315.93	313.77	312.96	313.15	311.04	314.13	311.49	310.91	315.6	313.25	311.55	311.44	312.07	314.55	314.1	311.92	314.76	313.79	313.32	312.31	310.88	311.16	311.3	312.51	312.77	312.77	314.78
299.09	299.72	299.19	302.58	302.14	298.64	302.54	301.81	298.37	301.71	300.58	299.73	299.99	299.68	299.88	302.3	300.13	298.08	299.55	299.59	301.41	300.8	300.79	299.36	303.16	299.14	299.79	300.09	297.35	298.36	301.23	300.49	298.24	297.55	299.48	298.33	300.86	299.06	301.05	300.12	298.94	298.61	300.68	300.82	300.66	301.97	300.39	297.96	300.11	298.13
305.76	304.17	304.99	304.74	307.45	306.31	306.94	307.69	304.9	302.89	306.94	305.28	307.76	307.83	307.46	307.48	304.18	306.66	304.8	305.83	305.38	306.17	307.41	305.3	305.57	308.87	303.69	306.39	305.76	306.63	306.6	306	306.52	304.12	307.8	306.55	305.68	305.95	308.98	303.68	307.33	304.58	307.22	308.96	309.88	307.51	306.11	304.67	305.03	307.33
313.73	310.52	313.4	312.84	312.91	312.28	313.62	314.47	313.25	310.44	312.33	311.19	312.02	310.82	311.17	311.63	308.73	311.42	311.77	311.9	315.25	311.3	310.61	313	313.72	313.27	312.03	312.27	311.59	311.07	312.86	311.64	310.19	313.31	312.73	312.39	312.66	312.18	314.49	312.98	312.7	311.28	310.79	311.46	312.49	311.57	312.1	313.6	312.52	311.32
312.28	312.84	312.94	312.69	314.3	313.15	314.16	311.55	313.71	314.64	313.47	310.33	311.92	313.59	312.94	312.45	312.01	312.37	311.02	313.92	312.44	313.17	313.49	314.19	312.48	312.59	313.41	314.36	314.4	310.97	312.2	311.75	312.58	313.58	316.65	311.21	311.83	315.1	312.86	312.08	312.57	312.74	312.34	312.51	312.54	312.16	312.02	313.94	313.62	312.84
315.08	314.98	315.67	314.04	314.45	314.43	312.77	313.79	314.29	314.57	315.71	315.02	312.84	313.34	317.58	313.64	312.99	313.3	314.85	315.29	314.64	313.62	311.9	314.01	313.91	315.08	313.66	315.28	316.07	312.73	314.64	312.98	312.49	313	312.55	314.86	314.13	312.83	314.79	313.16	314.54	314.36	313.06	312.66	314.05	313.73	315.34	314.75	315.48	314.51
310.38	311.74	313.96	312.6	311.25	314.67	312.78	312.87	313.82	312.36	314.1	312.8	317.84	311.32	312.8	312.34	313.54	314.83	312.59	314.05	312.67	312.57	313.3	315.86	316.48	311.5	313.44	312.95	316.45	313.85	315.64	313.22	313.52	314.99	313.2	312.86	310.84	312.02	311.47	311.68	313.26	312.7	311.68	312.35	315.4	314.49	311.78	311.61	312.55	312.55
318.62	318.32	319.12	318.56	317.43	316.24	318.54	318.24	317.85	316.09	317.04	319.59	318.04	319.02	317.53	317.14	320.04	316.44	315.02	316.71	317.22	315.81	318.13	318.46	315.73	317.93	317.57	317.76	318.24	317.3	318.3	316.76	318.7	316.88	317.24	314.82	313.78	317.07	316.58	319.35	314.29	315.9	317.56	320.15	315.44	315.19	316.7	316.25	318.06	317.05
303.16	306.56	307.77	306.63	306.94	306.16	307.37	307.46	306.25	305.64	304.67	307.74	306.52	305.49	306.21	306.9	305.72	306.02	307.81	304.77	307.4	307.31	304.82	305.53	304.2	304.21	305.2	304.16	306.02	305.38	305.18	306.88	304.65	304.89	305.22	307.37	307.77	306.09	305.96	305.07	303.85	303.47	309.55	306.96	305.85	305.19	307.51	305.59	305.01	306.27
318.88	316.43	320.62	319.15	316.71	319.94	319.97	320.78	319.93	321.08	318.27	318.79	319.54	320.45	320.29	318.37	318.96	317.43	314.56	320.05	319.72	319.43	320.77	316.79	320.17	317.84	319.8	319.21	319.94	321.25	318.71	319.66	319.66	320.77	321.15	316.71	315.63	320.73	319.76	318.3	319.87	319.97	316.28	319.17	319.93	319.87	318.49	319.3	319.22	320.16
305.63	303.89	306.74	304.83	306.86	306.04	303.44	305.44	303.2	306.22	305.13	306.3	305.44	307.72	306.95	305.12	306.94	305.24	305.1	303.89	306.59	305.55	305.39	305.83	304.25	304.35	306.7	306.04	305.24	305.85	304.61	306.27	304.93	307.29	306.18	306.82	306.58	307.72	306.15	305.72	307.23	305.91	305.01	305.93	304.25	305.89	305.69	306.99	306.92	302.49
315	314.03	315.75	315.09	315.55	312.99	313.7	314.62	315.79	317.39	313.96	315.25	315.25	314.61	314.27	315.69	314.62	316.43	316.67	313.75	314.8	313.39	313.12	312.66	315.28	313.98	314.38	314.46	315.39	314.85	314.4	314.57	316.57	313.08	316.37	314.43	313.87	315.13	313.55	313.88	313.97	314.36	315.92	315.71	313.02	317.19	315.16	313.78	313	312.72
294.76	295.64	295.03	294.64	295.22	293.11	294.64	295.78	295.12	293.33	294.74	297.07	294.52	295.96	293.33	295.26	295.05	296.15	297.92	294.02	295.5	296.53	292.65	295.11	294.68	297.13	294.25	294.44	295.15	296.62	294.54	295.28	294.49	294.23	296.18	296.34	294.18	293.45	294.81	296.15	297.26	293.95	294.86	294.05	293.74	295.56	292.83	294.11	293.02	294.88
304.27	303.89	305.35	302.15	303.04	304.04	304.84	305.71	305.96	305.5	306.2	304.08	303.95	301.98	304.48	305.04	304.74	305.58	305.11	303.34	305.36	304.77	304.1	305.72	302.1	304.15	305.41	304.58	304.81	308.06	304.59	303.07	304.22	304.49	304.78	304.95	305.51	305.06	304.36	306.58	304.75	306.48	304.5	306.77	302.93	303.18	303.83	304.82	303.46	303.95
304.77	304.96	304.53	302.37	303.68	304.76	303.72	304.42	304.2	304.04	304.01	304.58	303.88	306.49	305.21	305.63	302.49	303.99	304.35	304.44	305.76	303.33	304.76	304.65	304.11	304.53	306.55	303.29	303.51	304	304.66	304.77	303.83	303.37	305.2	304.6	302.77	304.45	303.9	304.21	306.57	305.67	302.88	305.05	306	305.41	305.75	306.02	304.65	300.48
299.05	301.9	301.67	301.25	299.81	302.4	299.14	300.61	300.83	301.25	302.02	303.43	303.01	302.67	302.23	299.62	302.84	300.03	301.67	299.72	301.32	301.13	301.54	302.21	302.15	300.41	302.33	300.27	303.88	301.93	300.94	299.59	299.72	302.15	300.02	303.48	300.92	301.96	299.1	301.61	299.54	300.78	303.11	305	300.02	301.68	302.06	299.84	302.91	302.81
313.09	311.17	313.15	310.67	312.66	309.07	308.4	309.14	311.1	311.23	312.28	311.96	311.67	312.33	309.24	311.8	309.29	311.34	311.52	311.86	310.96	311.81	310.59	313.46	310.9	310.89	312.15	311.97	310.15	311.93	309.71	312.09	315.07	314.59	311.6	310.92	309.06	313.11	310.03	315.97	312.82	311.15	313.13	311.72	312.6	312.65	311.98	309.95	311.35	311.04
296.76	297.14	298.54	297.56	298.2	298.45	299.74	299.35	295.17	294.95	295.55	294.54	297.98	295.13	296.51	298.9	294.62	295.27	297.12	295.61	294.92	298.47	298.17	295.53	296.07	297.27	295.55	297.41	296.79	297.53	299.56	296.54	293.38	297.53	297.01	296.37	297.65	293.89	297.36	297.12	296.78	299.11	296.22	300.06	296.01	298.86	296.03	294.29	298.81	298.01
303.4	302.59	303.01	302.18	301.65	303.31	302.29	304.3	301.42	303.64	301.44	304.1	304.25	304.17	301.92	303.56	305.55	303.1	301.72	302.88	305.45	304.25	303.9	302.24	303.82	302.73	304.63	302.38	303.46	303.18	304.95	302.91	302.21	305.3	302.08	303.03	304.16	304.46	305.29	304.66	302.39	304.11	306.49	304.11	304.19	304.22	302.1	303.19	301.12	305.76
308.02	309.73	309.35	305.66	306.11	304.84	305.42	309.3	308.52	307	307.55	306.56	307.35	308.84	306.48	307.67	308.41	305.6	306.56	306.69	307.73	308.34	306.04	307.31	308.82	307.13	307.23	306.25	309.94	306.11	307.77	307.44	306.89	306.46	307.33	306.63	309.64	308.41	307.59	308.97	307.4	307.25	307.94	305.17	305.67	309.14	307.96	305.84	304.32	306.39
297.45	297.33	296.65	296.6	296.85	295.07	296.3	295.89	299.36	297.57	300.27	296.65	296.68	296.22	298.55	295.48	296.33	300.28	297.54	297.91	294.48	297.76	296.71	295.47	296.53	298.84	297.59	297.5	297.59	293.47	297.5	296.73	293.92	297.62	296.29	295.43	296.13	298.21	295.65	297.52	296.28	296.32	296.62	295.58	294.83	296.36	297.16	296.63	296.93	298.61
310.64	309.36	311.49	310.46	311.73	310.25	311.1	309.3	310.36	310.29	310.27	309.48	310.58	308.67	310.07	310.15	310.28	310.65	310.25	310.55	310.67	311.03	307.71	310.03	312.32	309.67	308.36	310.87	308.64	308.6	307.4	310.02	311.83	308.34	310.92	311.59	310.32	309.74	308.5	311.99	311.03	309.46	308.95	307.92	312.6	309.36	308.86	308.79	310.74	310.02
306.35	307.03	304.82	306.43	302.9	304.53	302.45	303.69	304.75	305.75	304.32	307.54	306.81	305.85	305.18	305.82	304.5	304.76	304.15	303.82	308.07	306.41	307.05	305.65	305.23	306.12	305.03	308.68	304.19	303.17	304.69	305.6	304	304.26	306.92	304.05	304.48	306.21	305.19	303.57	305.22	301.94	302.23	306.75	306.14	304.62	304.39	305.35	304.26	304.54
309.1	310.53	310.44	309.85	310.98	311.44	310.28	309.51	309.16	309.36	310.64	310.72	310.12	309.61	308.91	310.01	310.35	310.35	308.01	308.14	310.63	310.93	307.81	310.71	311.12	308.55	307.26	309.08	309.63	310.69	309.82	307.89	312.39	307.48	308.76	311.32	309.99	311.73	309.7	310.03	309.16	310.8	309.28	309.07	308.65	308.62	312.42	308.08	310.12	309.96
312.44	310.86	310.78	312.73	311.75	312.06	309.92	312.02	313.82	313.37	312.59	313.31	310.84	310.66	312.54	313.5	314.18	311.98	309.75	312.45	309.6	313.16	310.44	311.4	311.18	311.51	314.99	312.12	310.03	312.87	311.93	313.61	310.58	310.6	309.43	312.01	313.09	313.69	311.92	312.27	311.29	312.23	311.79	312.77	311.67	316.97	311.77	313.77	312.99	311.46
316.76	313.5	315.21	317.79	314.71	318.6	316.09	318.13	316.45	317.41	315.2	315.11	313.98	315.71	315.64	315.29	316.87	315.38	315.56	314.09	315.89	315.03	315.58	314.09	316.95	317.36	317.87	316.16	316.73	314.34	314.81	314.57	315.5	314.36	313.89	315.29	316.55	316.99	314.93	315.64	312.62	315.94	316.83	314.33	314.74	316.01	315.54	316.1	316.47	316.75
324.25	326.18	323.88	324.56	321.64	324.74	323.42	325.24	322.42	325.27	327.92	325.99	324	324.95	322.49	325.33	324.11	324.53	325.39	323.01	325.4	323.15	325.66	322.51	325.1	327.26	324.62	325.28	325.69	326.85	322.28	324.71	320.42	327.01	323.09	325.84	324.51	326.17	323.43	322.97	324.6	325.55	324.37	323.04	322.56	324.49	323.95	323.36	324.2	325.52
326.12	328.51	326.74	327.33	329.65	324.84	328.6	325.02	323.57	326.58	324.69	327.5	326.07	327.1	329.62	325.26	322.96	327.76	327.9	329.68	325.9	326.14	326.31	327.94	325.1	327.5	327.26	326.25	326.85	328.66	324.91	328.43	326.39	324.89	327.85	327.41	327.71	329.8	330	327.05	327.22	326.81	325.79	325.59	325.47	327.99	327.84	326.98	327.08	328.29
309.05	303.8	305.35	303.13	306.28	306.8	304.42	304.33	303.27	307.04	306.67	305.65	304.74	305.31	304.67	303.84	306.22	302.5	304.31	306.68	304.66	305.63	305.63	304.05	307.55	304.98	304.87	307.83	306.07	307.91	306.36	304.81	304.75	306.9	307.34	303.22	305.75	305.17	305.86	305.72	306.01	304.81	304.7	303.16	304.72	305.32	304.36	307.36	306.4	305.51
303.13	306.16	308.03	306.26	302.81	306.45	306.15	303.46	309.43	304.81	306.08	306.61	305.41	304.04	305.27	306.18	303.56	305.66	306.71	306.41	305.67	304.74	306.86	304.83	307.23	302.64	306.41	304.8	302.37	302.66	304.86	305.18	306.14	308.14	304.55	305.71	305.5	304.97	307.64	306.94	306.86	305.42	304.45	306.83	305.65	307.09	306.84	304.26	305.04	305.88
310.76	311.45	312.88	313.16	312.38	312.49	311.62	313.12	312.41	313.82	312.18	313.49	311.22	312.19	313.05	313.13	313.33	312.7	316.01	311.59	309.73	313.34	310.9	311.15	311.73	312.16	314.16	313.47	310.19	312.68	313.81	311.74	310.69	312.38	314.26	312.91	312.67	309.4	313.21	311.94	310.36	311.29	313	309.97	312.56	314.08	312.44	311.54	314.53	314.25
305.28	306.39	303.42	304.15	304.2	305.89	305.95	303.22	302.91	302.03	301.82	305.28	303.67	306.55	306.36	305.95	304.77	304.92	303.45	307.12	306.38	304.27	303.15	303.32	303.24	305.07	304.35	305.92	305.6	304.85	306.05	306.74	303.46	304.49	304.67	305.45	303.42	303.53	303.53	305.18	306.2	302.04	306.95	302.99	304.79	303.79	305.16	305.36	301.89	303.14
314.89	314.19	315.93	316.54	316.57	317.38	317.06	316.94	316.45	318.61	315.99	319.11	316.96	315.79	315.1	317.04	317.34	319.16	319.32	317.1	315.68	318.3	317.75	315.96	316.74	316.15	317.17	318.84	318.98	317.17	316.06	318.94	316.33	318.56	314.88	319.22	316.64	316.91	317.24	317.73	316.77	316.61	316.33	321.58	316.56	317.44	316.25	317.32	317.93	317.09
297.36	293.59	295.86	296.71	297.74	295.43	299.65	297.61	298.38	296.19	297.64	296.21	295.57	298.54	296.83	295.58	296.31	295.09	295.36	296.9	297.12	293.9	296.84	298.19	295.93	294.27	295.49	298.85	295.58	295.19	295.68	298.57	291.83	296.17	297.37	298.24	297.25	298.13	296.26	295.21	293.73	296.3	296.7	298.01	296.66	298.54	298.56	296.74	295.87	297.03
307.15	307.47	310.1	305.22	307.87	306.64	306.52	308.8	306.99	307.56	306.57	307.34	306.34	307.83	306.52	306.98	305.71	307.52	309.42	307.69	304.23	305.03	309.48	305.28	307.73	307.26	308.46	307.12	306.81	309.68	305.78	307.14	307.86	310.29	307.67	306.34	304.07	307	306.52	307.84	305.15	307.83	307.88	304.47	308.68	308.65	308.19	305.02	308.3	304.78
328.65	330.63	331.15	328.59	327.49	328.39	325.77	326.96	326.62	327.5	326.21	326.66	327.13	326.89	326.97	327.32	328.09	328.72	326.96	328.49	329.31	328.48	327.29	327.6	326.92	326.95	328.3	326.58	326.54	328.34	326.78	327.28	331.41	327.19	328.26	327.73	327.51	327.54	327.47	329.62	325.84	328.74	329.2	327.36	330.23	328.91	328.83	326.4	328.99	328.71
310.13	310.51	312.22	314.29	313.45	311.42	311.25	312.81	311.41	313.37	312.81	311.67	312.21	313.07	313.84	312.54	314.16	314.18	310.2	313.67	314.66	315.68	311.44	313.25	314.33	311.2	313.29	313.84	313.43	314.72	311.88	312	313.61	316.5	313.99	314.86	314.03	313.07	314.06	312.76	314.02	314.29	312.76	312.5	312.44	311.32	311.66	313.06	312.89	311.09
307.38	311.11	306.78	307.8	309.3	309.63	308.65	306.24	309.87	309.7	306.54	308.74	309.98	309.51	309.54	309.13	306.17	307.06	311.17	307.16	308.3	307.38	311.1	309.03	306.86	309.53	309.61	309.52	308.28	310.48	309.83	311.01	308.52	310.66	310.77	306.87	308.3	307.54	310.09	309.99	306.35	308.11	308.03	310.05	307.91	310.25	307.44	310.69	309.71	310.19
328.33	329	326.05	327.4	325.75	329.23	326.67	328.21	327.57	327.32	330.11	325.35	327.22	329.08	328.05	326.97	327.2	328.67	326.83	327.57	329.17	328.81	326.82	328.78	328.29	328.09	326.81	330.67	330	325.21	328.32	326.65	327.88	327.29	328.6	326.8	326.16	329.04	327.38	329.71	329.27	327.62	325.24	325.17	328.41	328.13	327.79	330.01	326.54	329.44
308.78	307.76	311.98	312.41	310.52	310.28	310.36	308.57	310.45	308.3	311.38	310.26	309.5	311.3	312.25	311.12	310.11	311.37	311.54	310.27	309.05	307.52	310.16	309.41	311.22	311.43	313.83	308.55	312.64	308.91	312.41	311.99	308.64	310.58	309.64	309.8	311.19	307.81	307.69	307.74	310.93	310.11	308.55	310.76	310.72	310.79	306.54	309.02	311.45	310.04
305.32	305.69	304.85	304.55	302.53	304.03	302.5	304.95	304.67	303.79	303.95	305.08	304.37	304.08	305.3	303.44	302.84	302.9	303.25	302.55	304.88	305.12	303.58	306.26	303.18	304.18	305.61	304.9	303.43	306.82	304.66	304.03	301.18	301.38	301.76	302.19	304.19	304.36	303.19	303.08	304.22	303.11	302.69	304.35	304.28	301.85	302.13	304.39	303.53	305.68
304.62	305.64	303.54	306.3	305.98	303.61	305.7	305.64	304.08	303.49	304.84	305.52	303.64	307.31	305.29	304.47	304.71	302.27	305.16	303.39	304.34	304.19	304.68	303.55	303.55	305.69	305.94	302.1	302.74	307.3	303.22	305.52	303.57	304.51	304.96	301.75	305.79	304.41	303.71	303.29	306.81	303.51	306	305.77	306.38	304.45	304.29	306.87	303.52	304.59
312.44	314.14	316.53	315.14	315.79	315.48	313.04	315.92	313.5	313.47	313.37	313.39	315.51	316.04	316.45	314.64	315.29	316.22	316.03	314.44	314.18	313.45	319.35	316.19	313.4	316.28	313.68	313.91	313.88	316.7	315.62	315.15	314.7	313.83	314.54	313.83	315.35	314.29	316.26	313.33	314.67	314.66	313.46	314.85	316.04	315.02	314.35	316.02	315.55	314.6
316.94	315.2	315.62	315.3	316.45	316.39	313.86	318.22	316.51	314.85	314.71	317.37	315.39	317.31	316.44	316.8	315.09	315.27	316.35	315.28	317.82	317.01	316.23	315.36	314.47	316.36	316.94	314.84	319.48	315.16	315.58	315.96	313.77	318.75	315.96	316.54	314.23	315.98	315.9	317.24	318.63	313.59	316.34	317.29	316.14	314.5	313.82	314.04	315.68	318.78
306.01	307.37	306.27	308.42	306.44	305.1	307.46	304.72	305.93	309.06	305.22	307.87	306.41	306.01	307.02	309.15	304.8	305.41	307.6	307.54	305.79	305.21	308.33	303.53	306.35	305.8	305.98	306.46	304.02	305.95	306.83	305.24	302.82	306.31	304.81	306.25	307.59	305.25	306.34	306.95	305.79	306.97	308.72	304.92	307.92	304.84	305.26	306.53	305.61	306.95
302.24	303.71	304.37	303.97	301.01	300.18	303.21	302.8	306.41	305.64	302.42	301.83	302.09	301.72	301.21	301.98	301.71	304.23	303.15	300.9	302.29	301.86	303.41	304.2	302.05	301.18	302.62	300.97	303.17	304.68	302.21	301.98	303.41	302.83	303.11	301.58	301.87	300.23	303.6	302.21	302.45	302.36	302.84	301.1	300.57	303.35	300.83	302.42	303.31	303.95
306.09	309.12	306.65	308.41	307.86	307.78	306.69	307.99	307.13	307.9	307.25	309.57	304.6	307.47	304.72	308.42	306.25	309.14	308.23	309.82	307.05	305.56	306.35	307.75	306.14	307.11	303.81	303.96	306.88	307.18	307.8	307.45	307	304.06	305.3	304.46	306.91	307.9	308.19	307.71	307.04	309.34	308.34	308.67	306.74	306.95	307.63	306.65	303.51	307.22
299.42	303.67	303.62	303.67	302.62	301.58	302.09	303.06	301.67	302.96	303.16	303.9	301.73	303.64	301.79	303.09	303.86	305.76	305.04	303.45	302.47	303.82	302.82	302.1	302.07	301.75	301.91	302.95	305.84	301.54	300.89	303.96	302.62	301.65	301.5	300.26	302.27	303.86	302.98	304.36	303.55	302.91	302.48	303.8	302.27	304.49	301.88	301.36	305.33	303.91
302.62	306.08	302.52	302.14	304.65	303.18	303.15	302.33	304.76	305.27	303.25	304.87	304.2	306.9	305.4	305.67	304.44	304.87	304.46	302.65	304.01	303.69	304.85	304.73	306.52	305.65	304.21	305.61	304.28	306.31	302.48	301.56	304.77	304.4	303.36	303.4	301.69	303.73	305.58	305.84	304.17	303.71	306.31	304.14	304.56	305.29	305.81	303.7	302.69	304.23
304.75	303.05	302.8	304.34	305.12	304.42	304.62	306.96	303.69	304.12	306.89	303.61	304.08	305.46	302.84	306.41	306.47	303.32	305.82	307.99	304.13	303.74	303.45	305.43	303.38	302.79	305.57	305.54	303.27	303.68	303.21	303.98	306.38	301.74	303.81	302.53	304.85	305.7	301.5	304.06	305.62	305.56	304.29	305.32	305.4	303.75	305.02	305.87	304.16	304.55
313.91	314.51	313.43	312.56	314.01	313.3	315.98	314.84	310.64	313.93	313.67	317.16	315.64	313.68	314.27	313.72	311.67	313.98	313.86	314.74	314.04	315.64	313.34	313.16	313.64	314.41	313.02	313.01	312.52	310.05	314.87	315.18	313.33	314.7	313.69	312.68	312.69	313.38	314.2	312.44	310.34	312.48	313.64	313.97	314.29	311.08	313.67	312.88	312.48	314.53
309.35	309.52	309.01	309.99	309.79	311.32	309.2	310.94	310.92	311.61	307.43	310.29	310.16	310.32	310.1	310.6	310.94	309.01	308.82	312.07	308.35	308.11	309.47	311.4	308.91	310.43	310.67	310.92	308.5	311.09	310.07	309.53	308.63	309.73	309.74	308.71	310.41	310.56	308.79	308.47	308.32	309.68	309.39	309.33	308.95	310.6	310.44	310.74	310.24	309.11
313.37	313.22	314	312.13	308.97	311.81	315.02	312.3	310.84	310.68	314.26	313.58	311.76	315.62	314.41	315.61	315.52	312.34	313.33	313.61	315.11	312.82	314.14	314.55	313.68	314.15	311.36	315.05	313.16	311.96	315.23	311.99	313.49	312.07	313.59	314.24	312.86	312.59	314.43	310.5	313.51	312.24	309.38	315.95	312.45	314.33	313.09	312.07	313.58	311.91
302.78	304.22	302.16	301.92	302.43	304.7	301.25	304.23	304.33	301.56	303.86	303.27	304.64	303.72	302.91	303.3	304.75	305.71	301.95	303.67	303.55	303.03	305.24	303.96	304.01	302.72	301.55	306.88	303.5	304.21	302.81	302.78	305.93	300.74	303.39	301.14	303.23	303.86	302.37	304.41	303.67	301.96	303.59	303.97	302.92	305.65	303.93	301.09	300.98	303.92
305.32	304.29	303.7	301.46	303.86	305.52	305.67	304.78	305.75	304.5	303.89	301.61	303.39	303.5	302.29	304.15	303.82	301.79	304.24	300.74	302.92	304.16	302.6	303.5	307.16	301.59	304.78	305.65	303.94	303.29	304.35	305.38	305.29	303.1	302.34	301.91	304.73	303.37	302.36	304.46	303.94	302.91	305.72	304.25	303.74	305.79	303.25	306	303.85	305.81
294.08	294.91	297.74	296.56	295.29	293.92	294.19	295.9	293.9	294.91	296.01	294.16	298.01	294.68	294.98	298.44	296.5	296.14	294.59	297.95	296.37	293.49	295.07	295.62	295.16	293.8	298.78	294.6	296.33	292.77	296.45	294.12	297.35	295.86	293.44	295.94	295.56	298.39	295.09	294.36	294.39	296.65	294.47	296.92	295.34	297.75	296.07	295.11	293.86	295.92
313.71	310.74	312.83	315.26	314.74	313.52	313.22	311.99	311.3	313.88	315.57	314.78	313.9	315.35	315.69	314.95	311.95	314.01	314.8	313.88	313.12	317.78	313.8	314.05	316.09	311.95	315.16	314.66	314.07	312.9	311.79	313.82	313.06	314.33	313.39	312.27	315.11	313.33	312.9	314.52	313.56	312.82	314.36	312.32	309.96	313.48	313.03	313.32	312.8	312.5
317.17	319.08	317.15	316.39	318.23	317.86	317.07	319.86	318.9	317.69	316.07	318.56	317.84	319.18	317.48	319.72	318.65	318.93	318.27	318.26	318.19	318.04	319.05	318.47	318.29	318.86	318.35	317.91	317.29	317.82	318.35	316.75	316.41	317.78	318.11	319.44	316.06	318.3	318.29	319.48	318.23	318.32	320.01	319.82	316.91	318.23	317.07	317.85	320.19	319.68
305.86	304.99	305.69	304.21	302.82	305.55	305.76	305.16	304.54	304.87	306.28	304.09	303.77	304.57	301.93	302.6	303.78	304.42	306.12	304.37	304.37	305.17	303.32	305.87	302.98	303.81	304.79	304.64	306.35	305.68	304.65	304.94	306.2	304.68	303.31	303.3	303.12	304.96	304.89	306.63	303.62	303.86	305.02	301.88	304.95	303.87	301.88	306.18	305.03	306.23
329.04	328.29	324.98	327.71	328.73	325.97	327.16	328.63	327.69	327.26	325.43	330.06	329.25	328.82	325.94	326.38	327.31	327.55	324.66	327.54	327.36	328.28	326.25	325.58	326.64	328.1	327.92	325.51	327.64	326	327.72	326.47	328.79	327.37	328.22	324.82	327.7	328.21	327.79	328.16	326.66	325.35	328.29	324.28	327.37	325.68	325.41	326.78	326.65	326.64
303.16	306.38	306.55	305.97	306.09	305.51	306.04	304.04	308.56	306.36	306.12	307.93	308.1	307.49	306.79	305.3	308.5	306.96	308.28	307.33	306.31	305.84	308.99	306.73	305.78	306.26	307.59	307.55	305.65	304.53	306.87	303.17	308.42	307.11	306.21	306.06	304.62	307.44	306.63	307.89	306.84	305.21	306.41	308.12	307.19	306.24	307.34	308.07	310.98	306.02
303.7	301.43	303.82	303.06	301.42	303.08	302.11	302	302.03	304.56	303.42	300.15	303.75	300.81	302.57	302.14	304.08	303.35	302.69	303.14	301.46	304.17	304.38	303.2	301.39	301.01	302.31	300.68	301.67	301.77	305.5	303.87	302	303.11	304.27	302.47	303.07	300.68	305.35	303.21	302.63	302.5	303.09	304.35	302.34	304.54	302.55	302.38	304.13	302.18
302.84	304.1	303.05	306.46	304.24	304.78	303.61	301.32	302.94	303.14	304.6	305.96	303.91	304.14	304.98	303.96	301.3	306.07	300.94	301.39	303.44	303.46	305.92	301.46	302.86	303.05	302.63	302.08	304.18	305.5	306.18	300.13	300.88	302.63	301.15	304.3	304.62	303.25	305.97	303.39	302.21	302.16	303.64	302.34	302.43	304.18	305	304.87	304.11	302.14
317.92	316.23	315.45	317.87	314.95	316.43	313.58	318.8	318.01	317.6	317.12	315.96	317.79	317.33	316.38	317.86	317.01	316.95	316.37	316.31	316.61	318.18	317.73	317.94	314	315.61	318.62	316.77	316.52	317.77	316.59	316.65	318.9	315.75	315.9	315.94	316.64	319.18	316.41	315.99	316.8	316	319.05	317.8	316.1	318.85	317.06	316.59	316.54	318.47
313.38	313.89	314	309.88	311.87	314.7	312.86	314.61	316.54	311.39	314.79	311.97	314.56	311.69	312.21	312.05	310.66	311.11	312.09	312.95	313.46	312.44	314.16	314.13	312.35	310.96	313.4	315.39	313.63	313.49	311.72	314.33	312.78	313.38	312.93	312.03	314.09	311.95	312.2	314.12	311.25	312.88	312.31	312.03	313.75	313.77	310.96	313.49	313.17	312.42
315.8	315	315.28	315.34	312.87	314.7	315.84	312.89	312.14	310.14	313.71	316.53	312.82	314.16	313.13	314.03	312.88	315.55	314.98	313.91	314.62	314.37	315.32	312.6	316.96	313.97	315.92	314.76	311.02	312.3	315.21	316.35	312.83	313.32	312.21	314.49	314.91	312.06	315.84	311.97	310.13	315.69	313.9	312.59	313	314.88	313.5	312.33	315.99	311.46
317.38	316.83	319.65	318.31	317.29	316.88	316.04	317.15	316.61	315.25	318.87	316.69	317.24	316.66	318.31	315.14	316.25	316.67	317.42	316.17	317.55	315.39	314.64	317.02	314.41	314.89	317.67	316.05	316.12	314.95	316.16	317.99	318.01	318.76	315.87	316.09	316.6	319.45	318.77	317.8	316.16	315.87	318.61	317.84	318.12	317.97	317.33	315.72	317.89	313.71
312.07	311.55	312.17	311.58	311.67	312.69	316.93	313.32	312.7	312.29	316.06	312.69	311.87	314.27	314.94	313.72	313.59	311.36	314.23	313.86	313.26	313.29	314.99	314.6	315.28	310.53	314.92	312.68	313.27	314.39	311.55	312.95	315.34	311.34	312.74	311.43	311.58	315.7	314.11	315.73	312.3	314.61	313.12	311.73	312.24	314.92	312.47	314.12	316.12	312.29
304.82	303.81	303.72	305.7	304.68	301.19	301.79	301.12	303.57	302.26	301.4	304.11	305.12	303.79	303.09	302.1	301.42	302.06	301.95	300.96	301.58	304.68	303.47	301.9	306.04	306.53	304.89	304.12	304.16	302.65	302.6	303.36	304.08	304.06	303.48	303.74	302.33	304.21	303.3	302.92	301.77	305.44	302.79	303.53	305.13	302.39	302.43	302.03	304.23	303.27
312.73	316.49	312.06	310.58	316.29	314.81	312.92	311.79	314.08	313.35	311.9	313.28	314.44	313.72	315.97	314.21	312.25	314.55	315.1	314.54	312.82	314.31	311.51	313.22	312.85	313.51	314.27	314.67	313.08	314.38	312.41	314.07	314.43	314.38	312.67	311.2	315.44	313.74	316.43	313.67	312.26	311.99	313.63	313.36	314.13	314.48	315.87	316.11	313.97	314.03
305.36	305.51	304.76	301.64	302.83	302.73	303.64	305	303.85	304.16	303.83	305.09	304.62	303.8	303.62	304.84	305.51	303.88	303.58	304.59	305.42	303.38	306.24	303.95	305.46	303.09	301.73	306.34	304.73	305.72	304.57	302.84	304.32	303.03	303.85	300.7	303.99	302.61	303.77	303.02	305.47	303.33	305.01	304.19	303.81	305.47	304.15	307.41	304.49	306.08
301.75	301.1	301.77	301.65	303.62	297.49	299.73	300.41	299.92	302.12	303.04	302.12	300.37	302.96	303.48	302.12	300.31	300.23	301.51	301.61	300.21	300.02	301.74	301.47	304.02	299.58	302.99	300.28	300.69	300.24	300.6	299.98	301.39	297.97	302.89	300.65	301.1	301.03	303.07	303.01	300.35	298.57	301.82	299.4	300.35	300.1	300.02	302.91	299.58	299.93
303.05	299.97	303.18	304.65	301.52	303.21	302.46	301.83	305.01	302.61	302.17	301.25	303.42	304.77	303.4	301.07	302.27	302.17	302.26	302	303.43	300.76	305.08	302.4	299.86	302.27	303.01	302.68	300.17	300.46	304.34	302.28	301.11	303.43	301.35	304.84	300.47	303.67	302.25	302.57	305.32	304.7	301.25	305.28	302.27	301.61	303.6	304.67	302.02	300.84
314.2	313.67	313.93	313.85	314.96	315.46	316.52	316.68	315.07	316.42	313.75	316.95	315.4	316	313.25	316.31	313.35	313.29	314.97	315.44	314.9	317.69	312.75	317.68	310.75	316.79	314.38	314.42	312.23	313.34	313.44	315.42	315.82	317.06	314.95	314.85	313.06	314.08	316.12	313.13	315.52	316.66	314.04	314.47	311.62	316.92	312.66	314.67	316.53	316.19
291.66	295.47	294.56	296.07	294.69	292.96	293.31	292.65	294.02	292.59	293.83	294.66	292.61	293.65	293.47	297.73	294.13	293.78	295.79	295.57	294.52	295.34	293.04	292.57	293.3	291.58	294.24	292.64	292.5	295.48	293.73	294.82	294.79	293.74	295.18	296.97	297.09	293.38	292.4	295.34	290.83	293.88	295.88	293.44	296.12	294.08	294.1	295.19	297.24	293.62
314.48	313.36	313.7	313.31	315.46	312.98	315.15	313.53	314.91	317.5	316.09	313.93	316.77	312.94	314.97	317.63	315.69	315.27	315.32	314.64	315.19	314.92	313.97	318.28	314.93	314.99	310.77	317.03	315.06	316.49	313.98	313.52	316.24	312.48	315.34	315.01	314.77	315.17	312.15	313.68	314.63	315.22	314.62	312.25	315.65	316	313.89	312.79	312.96	316.59
313.61	316.17	314.38	315.41	311.75	315.18	315.32	315.07	318.87	315.97	315.01	315.45	314.1	316.27	313.9	316.07	315.48	317.15	313.9	317.56	316.75	316.84	315.75	314.03	315.58	317.43	318.79	316.47	311.34	316.58	313.99	317.3	316.38	313.12	313.36	313.95	316.05	315.8	315.87	315.21	317.91	315.98	315	315.33	317.05	314.93	316	317.14	313.38	315.31
306.63	302.85	305.29	307.08	305.07	306.99	305.83	307.79	304.49	306.11	303.68	305.8	304.24	304.46	306.02	307.06	305.48	304.78	306.09	307.88	304.92	307.51	304.55	305.52	309.08	305.41	307.22	305.41	305.2	305.45	303.18	306.52	306.6	305.15	304.7	305.91	307.68	306.23	305.44	308.03	306.8	308.16	305.04	304.37	306.86	307.47	307.01	306.11	305.84	307.56
316.98	317.67	316.37	316.34	314.1	315.11	315.58	316.81	316.22	318.49	317.25	317.04	315.1	317.15	316.7	318.67	315.12	315.13	317.82	317.27	317.15	314.99	316.73	318.51	317.11	314.13	315.39	316.57	315.78	317.01	317.27	316.63	314.53	316.1	318.17	316.98	315.35	313.72	314.99	316.24	316.02	318.34	316.37	316.52	317.54	316.01	317.43	316.16	315.86	318.4
303.9	304.95	307.52	305.8	307.09	308.23	303.16	307.39	304.82	304.42	305.93	307.77	306.12	305.6	302.41	305.11	305.47	303.28	306.18	301.61	305.94	303.08	303.93	302.9	306.04	304.73	304.86	303.77	304.36	304.19	305.25	302.15	303.46	302.06	305.8	305.85	303.6	304.41	305.84	304.74	305.64	306.8	305.23	303.65	308.08	305.94	304.61	304.58	306.75	307.67
299.99	302.47	302.33	301.18	301.26	298.93	299.72	299.04	298.08	300.07	301.24	300.78	298.22	299.75	298.28	300.58	301.19	299.26	301.45	301.27	299.09	297.8	298.94	297.25	298.84	300.02	304.49	299.52	300.21	300.33	300.03	300.21	301.48	297.94	301.06	302.12	302.78	301.31	298.3	298.7	303.62	301.58	301.36	303	298.06	296.78	300.87	299.5	298.81	301.88
326.13	327.31	327.41	327.32	328.89	328.69	330.01	326.99	326.62	325.99	327.66	325.97	326.75	330.06	324.98	326.16	323.78	326.65	329.87	328.42	325.3	329.61	329	326.42	327.51	328.32	327.41	329.04	327.21	324.93	328.64	328.06	328.39	327.22	327.34	327.09	328.34	329.47	326.89	328.64	327.12	329.94	329.58	327.66	327.24	327.58	329.51	328.01	328.52	328.26
294.33	295.32	294.58	297.87	293.46	295.16	293.92	295.66	293.27	295.03	295	295.85	294.21	294.83	295.1	293.57	296.02	295.03	293.09	295.52	295.03	294.37	295.31	294.19	295.38	294.65	297.22	296.29	294.71	295.09	296.71	294.42	296.56	294.34	297.33	292.34	294.17	294.84	294.61	297.74	293.29	293.7	294.36	297.24	295.42	294.38	296.04	295.26	293.56	292.45
301.22	301.99	302.48	306.22	301.79	304.71	303.5	304.15	301.25	303.34	305.26	302.25	302.2	305.11	303.86	305.75	304.64	300.49	302.88	302.51	304.64	304.84	302.75	303.06	302.28	304.91	303.87	300.79	302.12	303.64	303.32	304.6	304.21	302.29	304.77	303.84	301.53	304.97	303.72	303.19	304.11	300.92	305.88	300.61	305.07	303.23	304.08	304.27	303.98	304.72
297.2	295.51	295.15	293.95	295	294.57	291.62	297.05	295.07	295.9	297.08	296.21	297.41	294.66	295.1	294.46	295.8	294.69	296.81	295.23	295.83	294.13	294.38	294.34	293.47	294.01	293.45	294.94	294.24	296.15	294.12	295.82	294.93	297.53	294.59	296.04	296.12	297.36	294.94	295.48	295.86	295.12	295.19	292.45	294.4	294.83	295.71	294.85	297.14	294.02
292.72	293.41	294.1	293.97	294.56	293.17	294.75	292.89	292.68	293.28	290.14	295.03	292.42	296.02	294.24	295.07	294.44	293.59	294.42	295.63	292.66	293.32	292.81	293.46	293.35	296.02	293.36	293.76	293.12	293.33	291.75	293.79	292.64	292.01	293.45	296.84	292.84	295.05	296.33	297.62	293.28	296.23	293.53	294	294.2	295.73	293.78	292.09	293.5	293.97
308.86	305.08	310.36	308.2	306.22	304.31	309.89	307.63	305.59	306.69	307.1	307.17	307.84	307.62	309.09	309.12	307.69	308.32	306.34	309.04	307.13	308.88	306.25	307.61	306.48	307.03	307.54	306.09	306.73	307.97	307.9	305.4	309.94	306.14	306.84	308.49	306.08	309.52	306.88	306.88	310.32	305.2	310.18	307.87	307.84	307.37	308.63	308.37	307.02	308.96
312.72	315.19	315.36	315.1	316.01	314.82	317.26	319.39	316.14	316.12	312.22	314.9	314.09	316.1	317.77	316.96	314.87	317.25	316.6	317.68	313.17	317.47	316.1	314.44	314.72	314.37	315.71	317.88	316.38	316.65	316.24	317.78	315.81	315.05	315.51	316.25	313.64	315.65	316.08	315.01	314.75	314.92	315.17	315.78	316.67	316	315	315.02	317.85	316.31
326.5	324.43	325.22	325.3	325.37	324.68	324.91	324.91	324.66	325.46	325.04	325.1	325.73	323.46	326.27	323.63	325.09	325.34	324.84	323.04	323.99	325.97	326.06	326.02	325.31	325.74	322.75	324.81	326.59	324.69	324.34	323.28	325.03	325.07	324.79	323.68	325.59	326.53	323.41	322.68	323.51	323.36	326.62	325.02	326.34	324.33	326.93	323.47	324.64	327.09
313.16	315.64	313.56	312.84	314.53	316.72	314.67	316.3	314.04	316.33	311.3	313.41	311.86	311.22	315	311.03	313.69	313.7	313.83	314.14	312.35	313.95	314.68	315.47	311.82	314.57	315.46	312.62	314.9	314.81	314.81	314.21	312.77	315.96	316.64	314.75	311.14	313.62	316.3	316.3	313.49	313.35	316.25	314.51	314.12	312.68	314.57	313.05	313.95	314.04
313.12	313.64	310.85	312.23	313.62	315.09	315.88	313.28	313.87	312.74	312.46	312.12	313.94	312.37	313.33	314.87	312.34	311.33	314	315	312.69	313.69	313.14	313.61	313.4	313.51	312.61	312.88	312.4	314.08	313.01	315.25	311.75	313.54	310.51	312.58	313.03	311.28	312.19	313.8	313.41	314.15	314.27	314.99	311.55	310.72	312.98	314.71	312.74	313.5
307.3	306.77	306.16	307.43	308.17	306.55	304.95	307.16	305.79	306.09	307.44	305.14	306.68	306.86	305.82	307.28	307.62	307.22	305.92	306.2	307.07	307.28	306.84	308.43	303.92	307.21	305.08	307.64	306.89	308.12	307.88	305.21	306.81	307.45	306.71	304.29	305.5	306.81	306.76	305.66	306.16	309.35	309.48	309.77	307.16	306.9	305.56	305.09	309.23	308.05
319.36	320.99	319.9	317.74	319.71	320.24	321.4	318.51	319.66	316.84	318.27	318.73	320.01	317.49	317.59	315.81	318.13	320.64	319.53	317.48	317.67	317.37	318.95	319.22	318.08	316.33	316.66	318.84	316.1	317.61	317.6	319.63	318.96	317.32	315.8	316.96	317.65	320.07	318.76	317.13	316.87	318.21	318.88	317.64	317.92	319.81	319.48	316.21	318.11	320.94
312.75	313.98	314.68	316.82	314.53	313.23	311.39	316.23	315.98	315.6	315.52	312.16	315.37	314.46	313.18	314.53	315.23	315.82	315.12	310.55	315.75	314.97	316.17	314.93	313.98	312.58	315.84	312.37	314.5	314.49	315.28	312.37	315.94	313.42	314.61	314.34	313.83	313.68	316.17	315.11	313.46	315.65	313.55	314.86	314.31	317.2	318.01	317.97	314.24	313.63
305.75	306.16	303.7	303.23	304.31	302.04	304.2	304.89	302.6	304.45	305.23	303.22	303.31	305.1	305.34	304.6	306.68	304.87	305.12	305.18	303.79	303.1	305.06	304.95	305.19	304.32	304.9	304.3	304.62	301.96	303.13	305.2	305.4	304.3	303.64	305.04	304.86	303.2	306.15	304.48	305.95	304.59	302.13	306.68	303.77	306.22	303.24	305.32	303.22	303.88
297.07	297.08	296.76	298.58	296.58	298.14	296.59	296.17	294.22	295.65	296.59	296.25	296	296.19	299	298.81	297.51	296.22	298.94	296.49	296.16	293.57	294.78	297.94	296.2	298.95	295.1	296	297.06	297.72	296.35	297.81	298.23	296.89	297.2	294.16	296.07	297.53	296.64	295.15	296.75	296.46	297.06	297.49	296.73	298.18	296.48	295.73	295.64	296.53
294.83	298.13	295.32	297.46	294.76	297.79	298.01	294.15	296.09	295.69	295.55	298.61	296.17	298.9	297.42	294.37	294.8	294.02	296.85	296.77	297.91	295.47	296.79	298.05	295.69	295.28	297.44	298.45	293.85	295.35	297.97	296.69	293.73	293.36	296.82	295.87	297.35	297.3	299.09	295.92	296.8	298.13	296.82	297.54	295.43	297.24	296.17	297.74	296.51	297.14
298.95	298.02	297.47	297.06	296.62	297.78	296.81	298.26	295.76	293.64	296.25	297.2	298.08	294.97	298.19	297.97	299.3	296.4	297.29	296.84	296.51	297.44	296.58	296.38	297.24	297.47	297.29	293.9	296.06	298.01	296.62	294.51	295.23	297.96	296.78	296.55	295.65	294.16	297.73	297.57	297.02	297.83	296.26	295.99	299	297.81	296.91	296.15	297.11	296.57
323.89	326.08	323.52	325.42	326.9	325.43	325.97	326.96	325.79	325.1	326.8	326.4	324.89	324.04	326.93	325.22	325.64	325.83	325.79	326.32	324.19	326.19	325.8	325.13	326.56	325.8	326.15	325.7	327.16	326.8	327	325.06	323.43	322.94	326.36	326.76	325.78	326.67	324.14	324.93	325.48	323.64	325.06	325.64	325.29	325.39	324.1	322.78	325.62	325.11
308.57	309.31	308.76	309.93	309.07	310.34	312	307.92	313.29	308.11	309.11	310.02	308.12	312.09	306.44	308.61	307.06	307.39	309.4	309.75	310.65	310.91	308.71	308.64	309.44	310.54	308.58	311.81	308.75	309.5	308.93	308.38	309.34	312.1	309.28	307.89	308.34	308.47	305.67	308.33	308.83	309.98	307.61	311.37	308.16	309.21	309.21	308.8	309.28	308.5
307.07	303.1	303.01	304.57	306.92	304.16	305.07	306.74	304.24	304.82	306.37	304.06	304.24	305.48	304.87	303.15	303.95	303.91	302.72	306.06	305.41	304.66	304.51	305.08	304.91	305.41	303.1	303.69	305.78	301.56	303.96	301.93	303.75	307.59	307.28	304.47	303.22	304.1	302.73	302.74	304.7	302.91	304.48	305.33	305.86	303.63	303.35	303.7	307.14	302.42
301.75	304.38	300.93	303.95	306.05	303.27	305.48	302.53	304.67	304.26	303.12	304.13	303.02	304.76	303.14	305.41	304.33	303.24	303.15	304.87	304.34	306.14	305.15	301.99	302.99	307.67	304.59	305.39	301.64	304.42	304.22	306.98	305.47	303.16	302.59	305.64	305.11	303.74	304	301.79	304.9	303.08	305.58	305.09	302.05	303.98	303.32	302.93	303.08	305.3
314.43	316.48	315.52	316.17	315.89	315.18	314.5	312.75	315.22	314.09	314.37	315.71	314.19	312.85	316.07	316.92	315.62	314.34	313.69	313.3	315.67	315.93	314	315.28	315.97	314.14	315.15	313.2	312.56	316.03	313.45	314.93	313.55	313.49	316.53	317.47	315.64	314.87	315.41	315.28	315.99	313.28	314.28	316.02	316.53	314.03	315.19	316.89	313.09	315.02
297.22	296.89	297.05	296.35	297.36	294.79	293.49	298.29	297.47	297.67	296.96	297	297.94	295.77	295.24	296.57	298.14	298.94	298.58	297.93	295.94	299.19	296.95	299.89	297.11	297.1	295.77	297.77	297.97	296.08	294.46	296.38	300.56	295.96	297.12	298.26	296.93	296.87	295.12	297.89	295.11	295.87	297.56	295.8	295.82	297.19	295.11	298	296.4	296.11
311.25	311.36	315.03	314.55	313.82	314.56	315.06	313.97	312.01	311.43	313.89	311.67	314.14	312.37	312.94	312.46	313.42	313.26	313.54	313.8	315.24	315.42	310.83	312.69	314.5	311.17	313.71	314.14	311.55	313.22	314.81	311.16	311.54	313.37	313.15	314.96	311.99	311.88	311.58	311.39	313.07	312.58	314.48	312.07	314.07	311.84	312.53	314.39	311.5	312.71
305.66	303.23	306.53	304.65	304.37	302.62	306.99	303.92	305.31	305.22	305.74	305.37	303.47	303.78	304.75	305.1	304.85	305.34	304.94	304.55	306.58	305.46	304.83	306.37	304.57	303.34	305.59	306.95	305.99	304.55	305.37	305.93	304.52	305.02	304.22	305.7	305.31	305.93	304.84	305.26	303.83	305.01	303.93	303.06	305.26	305.52	306.18	304.86	301.77	303.74
308.89	309.69	309.94	308.84	310.73	310.39	313.06	311.39	308.43	308.56	310.13	311.17	312.39	311.81	308.47	311.47	308.42	311.78	312.17	308.9	307.15	311.28	312.59	312	308.87	309.3	309.87	309.8	306.5	311.27	310.98	310.59	311.54	310.79	307.35	311.15	309.72	312.26	313.8	308.17	310.36	312.22	309.7	307.34	311.92	313.3	311.53	308.88	308.9	309.46
324.78	322.81	322.54	324.2	325.57	324.98	325.31	325.1	325.78	323.81	324.44	326.22	324.56	325.03	322.96	325.06	326.26	325	323.86	324.91	325.62	323.33	324.08	325.38	323.98	326.86	327.4	321.25	324.78	322.58	325.06	325.83	326.23	324.78	325.03	323.15	323.09	322.11	323.41	324.26	324.04	324.26	325.26	324.53	325.41	323.62	326.02	323.97	325.86	324.82
315.75	318.06	318.44	318.86	316.33	319.37	318.11	319.75	318.86	318.71	314.55	317.62	319.07	317.14	316.55	317.66	320.54	319.09	320.32	318.56	319.35	318.65	317.43	320.11	317.28	320.5	317.58	317.25	318.62	317.4	320.07	316.94	318.85	318.42	315.85	316.71	319.12	316.4	316.96	317.72	319.36	317.48	315.94	315.14	320.41	318.39	316.42	319.09	318.3	318.36
301.12	299.19	300.2	301.13	301.43	300.42	300.56	300.72	301.41	301.37	299.67	301.8	299.41	300.16	301.24	302.47	300.55	301.53	299.7	302.32	300.18	301.78	300.46	301.31	298.45	303.24	298.84	297.95	299.45	299.9	299.14	300.65	299.15	302.4	300.21	298.6	300.94	300.97	298.7	299.74	299.89	297.98	298.67	300.05	299.83	300.63	300.06	300.5	299.52	300.79
310.09	309.23	311.23	311.78	310.97	309.39	310.18	312.23	310.65	310.39	313.41	309.97	308.81	311.24	308.13	309.3	309.49	310.78	311.68	308.75	312.05	311.58	310.44	310.53	309.79	311.47	310.46	309.64	308.74	308.97	310.23	312.14	309.78	310.08	309.48	312.49	309.81	312.91	310.15	309.72	309.65	310.43	311.1	312.3	310.67	311.02	310.84	311.8	311.23	309.8
310.23	311.28	306.32	309.81	310	307.57	310.66	310.49	308.28	311.22	309.95	311.38	309.19	308.22	311.71	309.13	310.05	311.48	309.18	308.87	311.89	312.2	309.21	308.93	309.56	307.61	308.97	310.98	310	310.05	308.83	310.54	310.41	311.7	309.2	310.96	310.19	309.45	307.39	309.88	310.05	309.52	309.04	311	308.68	309.46	309.14	311.2	309.88	309.95
308.61	309.62	308.72	309.57	309.09	307.03	308.75	309.16	311.25	310.15	306.8	310.3	308.81	312.05	309.29	306.79	309.21	306.77	308.06	309.1	306	310.43	307.66	309.39	307.39	307.69	310.29	310.81	307.85	306.2	307.34	308.32	308.58	308.11	308.66	311.24	307.41	308.68	309.79	307.17	310.82	309.41	307.79	308.92	307.93	312.16	309.78	307.74	307.66	308.29
303.09	306.4	305.55	306.15	303.07	305.18	304.8	305.86	305.79	306.59	306.22	305.67	306.67	304.52	303	303.53	305.29	305.08	302.22	304.98	302.99	304.27	304.66	305.14	303.12	305.77	304.42	305.66	305.45	303.94	305.87	302.77	306.05	305.11	305.44	304.09	302.75	305.69	303.47	303.86	302.1	301.72	307.58	306.11	305.25	305.63	305.41	307.03	306.16	307.87
325.25	323.32	325.08	326.26	323.62	324.06	324.04	322.62	322.8	322.44	325.24	325.51	322.39	325.66	324.04	325.06	323.73	324.81	325.27	324.62	326.85	325.6	322.77	324.12	321.99	327.65	326.08	325.98	322.67	326.76	324.26	325.45	324.3	323.77	325.04	324.9	325.97	325.72	324.26	325.58	323.68	323.42	323.42	325.41	324.16	324.86	325.3	326.76	323.39	324.55
312.1	316.78	318.56	315.18	315.72	316.84	317.49	317.21	315.13	316.59	315.41	315.6	313.89	316.03	315	316.71	315.41	317.07	315.86	313.98	315.28	316.7	313.68	314.83	316.48	314.58	315.17	314.82	317.72	316.29	316.41	314.88	317.44	314.76	315.72	314.31	319.32	316.64	316.89	318.1	315.27	315.49	316.77	314.27	316.35	314.74	314.56	316.42	319.11	315.68
304.77	305.73	302.32	305.05	303.38	305.08	303.1	304.06	306.24	304.31	304.78	307.13	304.71	304.62	305.7	305.68	305.03	305.25	302.07	306.64	303.66	302.9	306	305.67	305.94	304.58	302.19	303.6	304.99	305.18	302.45	305.52	306.86	302.01	305.44	305.9	305.42	304.82	306.91	303.46	302.66	303.95	304.33	306.41	303.18	307.37	304.09	305.02	305.84	303.36
325.19	325.31	325.14	324.62	328.62	326.72	330.51	327.86	328.96	327.69	327.98	327.41	328.08	326.7	329.4	326.74	326.53	324.46	326.95	324.12	326.99	324.2	326.6	323.69	326.66	326	328.28	325.04	327.24	324.81	327.5	327.35	325.55	329.23	324.6	326.9	327.5	326.76	326.64	324.41	325.67	326.69	327.74	324.24	324.6	327.75	325.85	325.84	327.74	326.93
317.33	315.69	313.5	317.43	314.47	317.12	316.23	316.08	315.45	315.16	316.99	314.76	317.09	314.05	318.61	313.49	316.1	318.07	315.92	317.51	318.38	317.19	318.24	317.12	317.87	318.33	317.43	316.75	317.45	315.47	318.05	315.67	317.51	314.54	316.66	318.42	316.53	316.33	316.81	315.21	317.14	315.86	314.15	316.97	316.26	317.1	318.26	318.05	317.37	315.7
298.95	301.32	301.49	300.37	297.14	301.03	302.23	300.93	299.47	298.97	299.69	298.58	301.1	298.31	300.08	301.17	299.89	301.72	299.12	299.56	301.59	299.58	300.2	299.81	299.78	299.12	299.85	302.32	301.31	298.13	299.95	301.36	300.28	301.16	299.9	298.8	301.31	300.94	300.65	301.09	299.54	299.92	301.97	299.61	299.1	298.17	300.13	299.38	299.83	300.4
328.77	328.77	328.33	329.12	329.88	329.39	331.98	327.89	328.41	328.66	328.67	327.67	327.76	328.3	329.53	330.6	329.02	327.66	329.66	329.53	326.74	328.74	328.23	327.41	328.64	328.74	327.26	327.43	329.91	327.03	329.6	328.4	327.54	330.03	328.98	327.93	327.53	329.75	326.17	327.83	330.43	328.7	327.61	327.06	331.86	328.89	329.21	331.1	326.15	327.55
327.84	327.33	325.8	325.72	327.34	327.34	327.29	328.72	326.5	330.17	328.27	327.03	327.42	329.15	327.3	327.98	327.32	328.21	330.2	330.4	327.29	327.13	328.14	327.7	329.84	330.56	328.71	328.6	328.73	329.77	328.87	330.27	328.53	327.12	327.49	326.95	328.64	327.11	329.86	329.93	328.84	328.95	327.83	326.83	327.49	326.1	327.74	325.87	330.1	327.85
309.01	310.17	308.4	310.75	309.75	310.32	310.02	310.7	309.09	310.78	310.73	307.71	312.79	309.94	310.26	310.73	307.8	310.2	309.53	309.89	311.46	310.91	309.82	309.78	310.08	312.6	309.64	307.29	312.01	307.6	308.59	308.31	310.47	310.2	309.89	310.34	309.36	313.24	309.8	308.82	310.89	310.01	308.53	309.38	311.49	310.39	307.71	309.62	309.74	307.93
327.9	328.69	324.85	327.79	326.07	327.59	329.36	324.5	327.45	326.73	327.83	327.33	326.54	327.16	325.75	326.7	325.72	326.37	327.63	327.74	329.06	326.54	326.38	328.74	327.09	325.15	327.02	325.03	327.31	328.01	325.66	323.79	325.47	328.36	327.87	325.98	325.56	329.38	327.73	327.35	327.58	325.56	328.23	325.95	327.96	326.03	325.89	326.86	327.74	324.99
311.45	310.28	310.66	309.99	310.91	308.69	311.48	310.83	310.91	309.97	311.36	311.5	310.08	309.27	309.19	312.16	311.3	310.95	312.18	311.6	310.44	310.61	308.53	311.44	310.56	311.62	309.78	312.93	312.47	310.24	312.9	311.76	309.09	311.29	311.6	309.91	311.35	312.2	313.12	309.8	307.83	310.73	309.71	312.07	310.14	312.36	311.94	310.31	310.21	310.87
310.98	315.69	312.61	312.81	313.72	314.8	313.76	313.65	314.9	311.96	312.08	312.54	312	314.38	315.06	312.47	313.61	314.22	312.8	314.05	312.87	312.16	312.97	314.12	312.77	315.46	313.16	313.76	315.49	314.31	312.45	313.53	314.11	311.56	313.21	312.61	313.74	314.95	315.54	312.86	312.72	315.39	311.93	317.22	310.36	316.45	314.36	312.78	310.86	313.28
296.84	294.21	295.4	295.74	294.21	294.95	293.59	293.13	292.05	297.54	295.67	293.38	292.94	295.99	295.86	295.11	297.63	293.88	295.33	296.34	294.55	295.01	292.88	292.69	295.5	294.34	296.68	295.36	297.51	297.53	296.23	295.36	291.56	296.6	293.41	294.87	295.89	294.44	294.45	299.08	297.04	295.44	295.52	293.79	294.09	293.89	294.49	295.39	296.5	294.8
326.04	329.6	326.38	326.61	326.59	328.25	328.2	326.86	327.75	328.5	326.44	326.34	324.93	324.49	329.35	327.06	325.99	326.24	329.54	327.82	327.71	328.85	326.32	327.36	327.65	327.34	323.75	329.5	327	327.14	325.09	325.32	324.45	326.96	324.86	324.31	325.73	328.35	327.92	326.7	328.92	328.9	326.93	325.84	324.55	326.03	325.81	326.8	327.66	327.46
304.87	303.88	304.39	304.37	306.05	299.95	302.41	301.95	303.55	302.72	302.8	300.22	304.89	300.51	304.1	303.75	301.22	302.88	304.6	305.77	302.72	302.12	304.46	301.76	303.07	302.95	303.66	305.75	304.78	302.04	304.31	303.12	301.18	303.02	303.1	301.95	305.28	303.43	305.95	303.67	300.92	303.28	300.91	304.81	302.33	301.98	305.27	303.35	302.77	303.51
314.45	310.94	313.5	311.81	312.1	315.6	316.3	314.84	311.91	314.46	310.12	313.64	314.37	315.55	314.02	313.02	315.35	312.87	312.55	312.03	313.47	310.54	310.45	310.65	311.68	312.18	314.11	313.35	312.71	313.34	315.07	315.84	311.83	311.55	316.9	311.02	314.51	312.37	312.95	310.56	313.75	312.62	313.72	315.55	313.29	313.15	313.38	312.64	311.65	310.07
310.25	310.02	311.49	307.96	313.13	313.06	311.88	311.69	311.69	313.84	309.43	313.36	310.36	311.51	312.22	310.78	310.28	309.85	313.09	308.06	313.06	311.21	311.06	310.79	310.57	312.13	312.87	309.73	308.8	312.08	312.26	314.93	312.33	312.3	313.52	313.21	314.33	312.45	309.4	313.55	313.4	311.95	312.84	310.45	315.71	312.5	310.17	311.36	312.49	308.62
326.84	326.43	326.42	329.91	326.41	326.8	327.05	327.04	326.6	327.34	327.38	328.39	328.73	328.91	327.58	324.32	328.52	326.97	327.04	328.89	326.24	327.49	326.95	325.12	326.77	330.13	326.26	327.62	330.61	326.92	328.15	328.07	326.69	326.13	323.23	326.85	328.45	324.21	328.22	330.16	328.3	327.29	328.84	328.88	326.31	329.48	328.09	329.14	326.91	329.46
319.81	319.83	315.62	319.97	319.17	319.95	318.54	321.18	319.9	319.76	319.34	318	320.51	319.94	318.97	320.15	317.98	318.87	320.41	318.95	318.52	317.9	318.74	316.76	318.23	317.52	318.7	317.63	321.71	320.73	318.87	317.76	317.09	319.71	319.4	317.65	319.11	319.96	318.62	318.77	319.76	315.73	319.11	317.86	318.91	318.13	320.18	319.47	319.83	319.05
312.97	314.79	315.73	312.05	313.04	312.28	315.55	316.51	314.05	312.51	313.01	314.15	313.34	314.45	314.69	315.33	313.27	312.11	313.71	314.41	314.46	316.22	314.42	313.38	314.5	316.08	312.97	316.7	312.19	315.93	314.21	316.19	314.53	311.56	315.66	314.08	315.88	316.21	313.6	312.73	315.14	313.54	313.42	314.51	312.5	315.61	314.11	315.07	314.49	314.58
318.23	318.16	317.22	319.79	317.2	316.74	318.48	318.02	318.04	315.01	316.21	318.23	318.25	318.43	319.64	317.96	320.07	317.83	321.75	319.01	318.61	316.11	315.51	318.34	319.86	317.79	318.35	317.3	318.56	316.7	319.84	319.8	317.43	318.34	320.37	318.67	318.92	320.82	318.57	318.66	319.26	318.58	316.51	316.86	315.25	316.9	319.26	316.37	319.18	316.96
296.73	295.73	296.64	297.82	295.13	295.83	298.16	294.94	297.64	296.35	297.29	295.99	296.78	297.18	296.52	295.77	297.36	295.53	295.58	296.84	296.28	297.18	296.39	298.85	295.94	297.54	296.39	299.2	295.23	296.12	295.96	295.15	297.53	297.91	298.06	298.06	297.01	297.19	296.36	298.37	296.88	295.46	295.37	296.29	296.64	296.67	298.78	297.09	296.95	298.01
313.88	312.2	312.53	312.48	314.43	314.19	315.21	310.3	311.67	313.91	312.17	315.3	311.63	313.61	312.57	312.98	312.18	312.08	316.33	313.11	314.79	312.2	314.91	313.32	315.69	316.32	312.53	313.89	314.6	313.56	313.06	313.82	312.75	315.7	310.73	314.66	311.64	312.93	314.68	313.35	313.17	312.47	311.71	312.76	314.94	314.54	311.25	311.07	314.62	311.53
305.69	303.27	304.05	305.41	304.24	305.16	305.49	306.38	302.68	305.2	304.37	306.39	306.92	303.02	306.74	304.79	304.25	304.58	304.45	305.09	304.42	305.75	303.25	304.7	302.56	305.68	305.06	303.93	304.15	304.29	305.42	304.78	304.23	304.35	308.32	307.39	305.4	303.72	306.15	303.51	304.36	305.1	304.6	303.91	302.07	304.56	306.93	305.57	303.9	305.66
316.1	312.79	314.94	319.13	315.8	313.59	314.72	314.67	315.11	316.86	316.65	314.95	315.1	314.25	317.24	317.92	315.84	315.69	317.54	315.02	315.07	316.36	318.13	318.2	318.92	316.3	317.08	316.08	315.8	314.81	316.5	315.51	318.45	316.99	318.26	314.89	317.04	317.3	316.31	314.78	314.87	317.7	318.81	316.3	315.77	315.07	314.08	314.45	313.49	315.1
319.71	319.88	321.06	319.81	316.95	320.04	319.89	319.53	319.07	320.5	318.97	317.98	318.66	318.82	318.4	320.35	317.27	318.98	317.5	322.39	319.58	317.71	320.49	316.83	319.04	322.38	321.03	316.74	318.03	321.3	320.59	318.28	322.22	320.87	322.19	320.74	318.64	321.46	317.1	317.33	319.1	318.45	318.04	321.12	319.01	317.99	316.9	316.8	318.13	319.08
304.83	304.54	305.68	306.43	306.06	306.14	306.28	306.57	306.28	305.62	305.65	306.61	305.13	304.24	303.21	303.75	306.69	305.02	303.68	304.02	306.09	305.79	306.08	304.42	305.83	304.19	304.83	305.01	305.25	304.91	306.58	308.53	304.58	305.79	305.1	305.61	305.57	304.35	304.16	304.66	304.01	306.51	307.9	304.22	304.85	305.59	304.68	306.23	305.56	304.67
302.85	304.24	304.95	305.07	302.18	303.68	303.88	305.55	305.43	305.19	303.72	307.62	305.3	303.62	304.22	305.18	304.45	303.59	304.25	301.8	303.91	304.65	305.63	305.1	304.64	305.19	304.33	304.41	302.26	301.16	305.08	303.42	305.96	305.45	305.91	303.73	303.55	305.07	299.73	303.95	304.04	303.69	306.35	302.26	303.05	304.99	305.57	306.56	306.89	304.4
312.91	311.16	312.2	314.05	313.31	312.87	313.79	312.49	312.26	309.8	312.61	311.02	311.82	312.14	313.47	311.87	313.5	310.73	312.38	310.54	312.09	311.01	310.42	312.75	310.45	313.71	314	311.77	310.81	310.29	311.95	314.38	313.16	312.26	311.71	311.53	308.94	310.71	314.5	312.2	312.88	310.61	311.57	311.77	312.1	313.1	313.08	313.06	312.02	311.97
305.04	308.15	306.55	305.94	307.62	305.41	308.33	307.44	305.6	306.93	308.08	305.22	303.27	305.3	305.05	304.87	308.94	305.35	305.29	308.23	307.38	306.89	303.89	305.49	306.78	305.02	305.47	308.42	306.45	306.03	306.74	307.81	304.51	306.63	305.02	308.15	305.84	308.84	307.69	304.53	306.94	308.01	303.56	308.32	307.37	308.3	304.29	305.39	305.63	303.87
312.86	313.64	313.83	311.51	313	313.27	311.43	312.55	314.03	311.19	312.63	314.15	316.54	315.47	315.86	312.95	314.45	313.78	313.06	314.05	310	315.78	314.71	312.74	313.11	314.81	314.18	317.31	312.89	315.41	313.45	311	312.3	314.46	316.2	310.68	313.32	311.82	313.95	315.16	312.15	314.28	313.4	315.03	313.94	313.05	311.59	312.25	314	315.91
308.22	309.41	306.47	311.65	306.58	305.68	306.5	306.73	308.4	308.28	306.84	308.63	309.66	308.44	308.88	309.21	308.13	306.66	307.07	306.73	306.06	306.17	309.71	307.49	304.88	305.94	306.17	305.16	306.69	306.81	306.4	309.53	304.38	305.58	310.2	308	306.68	305.44	306.66	307.32	307.61	306.38	307.75	306.68	307.25	308.13	304.58	308.51	306.76	307.05
307.79	309.94	307.91	312.59	311.31	309.63	309.86	311.4	308.2	307.39	309.51	309.78	310.06	307.48	308.3	311.41	309.22	308.79	308.23	308.49	309.24	311.81	308.87	308.34	309.32	310.62	308.97	310.75	310.85	312.02	308.97	308.1	311.1	309.62	310.39	308.58	309.35	308.76	309.46	309.91	308.61	306.7	313.55	308.68	311.15	309.84	308.89	308.24	310.93	311.17
316.01	318	317.22	316.75	315.61	317.17	317.92	316.88	317.12	317.83	316.14	317.86	317.05	317.23	317.08	315.29	317.79	313.95	315.84	316.64	316.72	315.5	317.79	315.24	313.19	314.82	315.88	318.6	317.1	314.53	317.12	317.04	313.25	316.11	317.46	318.3	317.06	319.49	317.05	316.85	314.95	316.28	318.39	315.5	314.84	317.47	316.28	315.51	316.48	317.2
304.04	304	304.66	303.15	305.34	304.71	305.27	305.94	304.5	301.19	305.47	308.27	303.69	306.94	301.31	305.73	306.39	306.27	304.72	307.02	306.65	306.43	305.37	302.8	304.95	305.35	303.12	302.87	301.98	304.07	305.9	303.89	305.87	304.97	305.89	303.86	303.43	308.4	304.77	306.94	303.32	304.63	302.36	303.93	304.03	305.39	303.96	305.26	305.34	302.81
328.79	329.81	327.69	330.47	329.55	330.33	328.78	327.1	325.47	328.04	328.84	326.22	327.41	328.6	326.57	328.77	328.02	330.88	330.34	327.38	327.34	328.08	327.2	327.52	327.1	327.66	330.46	329	330.13	328.67	327.56	327.54	329.78	327.38	325.67	326.43	329.44	328.38	328.88	326.88	326.13	328.56	327.42	327.04	326.82	327.58	328.31	328.52	326.25	327.51
304.39	304.19	304.56	306.4	305.07	307.57	305.49	305.95	304.6	304.99	306.05	308.11	304.97	306.42	307.03	303.73	305.58	303.37	306.27	303.76	304.22	305.89	304.03	303.14	307.02	306.96	306.83	307.87	305.48	304.74	304.91	303.34	306.74	306.72	307.21	305.14	305.83	306	306.22	304.71	305.94	306.99	307.08	305.13	306.19	304.65	305.66	303.31	306.58	306.71
316.47	318.44	317.98	318.95	319.03	318.78	319.39	318.71	319.39	319.2	319.41	317.86	316.71	318.37	317.98	320.03	318.56	317.38	317.47	317.11	317.71	317.73	320.53	319.48	317.83	319.28	318.81	318.14	318.41	321.02	319.49	319.08	318.91	317.72	320.18	319.12	320.43	316.24	318.39	318.22	317.1	317.78	318.53	317.11	317.53	318.06	318.83	317.12	318.99	316.35
305.41	307.68	305.6	306.52	305.57	305.55	302.93	304.31	306.56	304.35	307.22	304.42	306.07	306.31	306.76	304.68	302.62	304.94	305.67	305.43	306.65	305.25	306.09	303.95	306.13	306.42	306.84	306.59	305.23	302.96	304.98	305.29	308.32	305.93	305.89	303.52	305.88	306.29	307.49	306.14	302.73	306.56	306.27	303.7	304.44	305.03	305.54	305.18	303.56	304.53
292.56	293.39	291.84	292.63	292.33	293.5	295.46	294.93	295.26	293.46	295.63	295.27	294.99	296.29	295.24	293.91	293.33	295.8	291.47	294.68	293.82	294.35	293.21	293.57	294.75	295.05	293.9	291.45	292.64	296.83	296.11	292.09	294.22	289.96	295.72	291.81	290.38	292.86	292.16	293.71	293.73	294.37	292.84	294.04	293.45	291.52	296.93	294.69	295.07	294.16
322.28	322.71	324.68	324.78	324.22	324.1	323.07	322.2	325.65	325.64	325.36	323.89	324.44	324.63	321.79	327.05	322.2	324.42	323.64	324.09	322.19	326.41	322.49	325	322.54	322.49	325.49	322.87	322.73	324.02	326.18	325.68	326.15	324.1	325.27	326.24	323.51	324.35	324.2	324.68	324.57	327.29	325.96	324.2	325.09	324.41	325.27	326.52	324.18	322.87
319.47	321.28	320.08	318.22	322.06	317.98	320.52	317.72	317.98	317.26	317.76	317.57	320.37	318.05	318.09	318.15	318.59	316.61	318.42	315.84	317.99	319.34	319.13	318.92	318.46	318.44	318.08	316.23	316.58	316.8	319.83	318.79	315.51	316.15	318.16	319.01	320.76	319.29	318.91	318.2	318.58	318.75	317.6	316.77	318.65	317.69	317.77	316.61	315	317.68
310.42	310.93	313.18	311.77	311.46	308.87	309.28	311.24	311.54	309.29	310.78	311.06	311.22	309.42	311.24	310.98	310.98	311.88	310.74	310.11	310.28	308.46	311.37	310.27	311.6	312.87	309.64	309.28	311.58	310.91	312.39	310.97	309.71	312.55	308.99	312.48	309.96	310.82	310.25	307.58	311.81	307.02	311.66	310.86	310.05	307.65	307.54	308.96	306.97	312.08
302.29	303.5	304.03	304.72	302.71	304.08	306.11	303.46	304	304.53	306.64	302.62	303.94	303.17	304.26	305.41	303.83	305.01	304.96	302.61	305.84	301.09	303.27	303.71	302.66	305.15	307.12	305.1	304.71	302.65	306.02	303.4	303.53	304.88	304.29	303.41	307.22	304.29	305.51	302.88	303.7	305.03	306.04	305.09	307.04	304.44	304.26	302.8	303.97	303.58
294.66	296.08	294.09	296.72	294.29	295.61	292.86	295.22	296.58	293.82	296.69	295.4	293.56	295.25	297.98	291.92	295.68	294.7	295.96	294.18	294.18	296.13	296.24	294.2	294.55	297.04	298.24	293.74	294.04	297.1	293.07	293.41	295.19	295.89	295.91	293.42	295.36	294.56	292.35	296.46	295.08	291.98	298.58	295.59	295.52	295.61	296.58	294.02	296.15	293.39
309.31	309.78	310.17	307.69	306.17	309.18	311.59	308.09	310.34	311	308.94	310.07	311.74	309.98	309.25	308.48	308.1	309.03	307.47	307.25	309.51	307.91	308.25	308.8	309.09	307.46	310.21	310.45	308.64	310.15	310.71	306.65	308.62	310.1	306.77	307.98	310.04	309.68	308.88	310.18	308.27	308.97	307.39	309.92	308.84	308.25	312.05	309.59	307.59	305.4
302.14	302.33	304.56	301.03	306.33	305.04	304.5	303.21	304.12	305.58	301.66	303.48	304.05	301.78	302.37	304.51	301.37	303.51	303.4	303.79	300.87	303.04	303.84	300.77	301.41	299.38	302.62	301.36	305.82	304.36	303.71	302.66	299.86	303.46	303.46	303.29	303.25	301.26	302.46	303.59	304.87	302.97	301.87	302.03	304.75	301.17	301.4	306.01	304.23	302.57
305.32	301.68	302.17	303.84	303.67	304.76	304.15	300.28	301.12	304.4	302.21	304.96	304.82	301.68	304.77	300.81	302.44	302.72	301.58	300.09	305.21	303.96	298.48	303.65	304.14	302.7	305.36	303.78	302.48	302.19	301.68	302.74	302.25	305.73	303.5	303.66	299.91	302.06	305.16	301.57	304.86	303.33	304.7	304.34	305.11	303.29	303.24	304.21	304.66	305.08
327.15	327.18	327.72	327.7	325.64	328.34	326.38	330.6	327.06	329.02	327.76	325.51	327.98	327.15	325.13	326.46	327.16	328.15	328.79	328.31	329.31	328.06	327.31	326.78	327.61	326.87	329.13	328.56	326.87	328.27	330.47	329.33	324.66	328.1	327.72	328.62	330.6	330.19	329.6	326.72	329.31	326.12	326.9	326.13	328.78	326.95	326.83	329.34	327.42	327.03
295.29	293.53	293.54	294.45	295.2	292.65	295.54	296.15	293.68	295.89	294.61	292.19	292.45	295.62	294.81	294.26	294.55	294.15	292.82	294.54	291.2	293.72	292.81	293.21	293.28	294.95	295.57	292.8	295.92	290.15	295.72	293.07	293.21	290.24	293.22	294.11	295.83	294.27	293.56	293.2	295.38	295.74	292.11	293.55	294.17	292.7	293.7	294.75	295.85	294.11
307.54	304.92	307.51	307.44	309.41	308.1	309.21	310.26	309.4	309.17	307.55	312.13	310.48	307.49	308.66	309.35	308.21	309.55	308.93	307.5	307.2	307.83	308.94	308.62	306.85	309.48	309.7	309.92	309.56	308.2	308.62	308.4	308.3	307.4	308.26	309.56	309.2	307.6	309.95	307.32	308.08	310.81	307.14	306.13	309.72	307.72	306.57	310.01	308.65	307.98
296.77	296.33	294.42	296.97	295.86	295.23	297.07	296.37	297.43	297.41	297.22	298.85	296.89	297.31	295.74	295	299.93	295.2	296.86	298.87	297.55	296.88	297.43	297.6	298.43	298.99	296.19	297.62	297.18	292.1	295.11	295.65	295.29	297.79	298.09	295.34	297.72	298.88	297.51	296.29	297.78	296.23	297.87	296.91	296.44	297.06	296.03	294.85	298	294.37
305.06	305.35	303.02	305.67	303.57	305.53	306.5	303.97	304.2	306.26	303.76	303.08	304.53	305.9	306.76	308.13	303.13	305.84	304.67	307.15	305.06	305.14	304.01	304.74	305.71	308.41	303.06	305.5	304.38	306.88	306.73	306.84	305.02	305.71	303.7	305.56	307.34	306.64	305.23	306.75	303.41	305	305.66	304.63	306.26	305.01	304.66	308.21	307.49	308.45
312.93	312.29	312.79	310.94	312.04	312.78	311.85	311.74	313.12	312.66	313.07	316.76	312.19	312.71	313.53	313.08	313.21	315.9	311.58	312.01	313.34	311.35	310.83	313.14	312.67	313.6	314.6	311.84	312.1	312.45	310.56	314.56	312.62	311.16	311.27	310.89	312.85	313.46	313.21	311.98	310.62	312.87	312.32	316.15	313.92	314.27	312.68	310.99	311.64	312.67
302.2	303.39	302.4	302.12	303.37	304.08	303.57	303.38	301.22	303.62	300.78	301.93	304.17	302.52	301.68	304.15	301.53	304.42	302.6	300.39	300.47	304.02	302.61	300.69	302.65	302.7	302.12	301.98	302	302.83	302.85	302.89	304.29	302.96	302.49	304.74	301.94	301.48	300.76	302.26	301.7	299.78	301.92	303.64	301.76	304.33	302.08	302.88	303.34	301.69
307.58	310.31	309.41	307.73	308.4	306.98	307.55	305.95	308.47	307.41	307.72	306.78	307.12	308.12	306.74	304.74	307.92	307.64	305.89	309	306.3	306.9	308.41	308.03	309.02	310.35	308.95	308.23	308.56	309.2	306.89	310.34	306.99	305.6	308.33	307.25	307.47	306.96	306.92	307.6	307.2	308.98	307.86	306.16	307.74	307.49	305.82	306.85	308.52	305.41
316.19	314.96	312.66	314.84	315.34	315.39	312.37	315.66	314.57	314.93	313.56	312.36	316.1	313.97	314.73	315.37	313.93	312.04	316.32	315.71	312.45	315.02	316.28	314.46	313.81	314.76	313.95	316.08	314.22	315.81	315.05	314.28	312.63	315.63	317.29	316.99	315.8	315.15	314.42	314.4	315.67	314.26	314.83	315.62	315.52	314.77	315.13	316.46	316.02	315.62
302.73	303.4	301.21	300.93	302.75	301.97	303.42	301.51	303.2	303.35	303.02	303.17	301.2	306.39	303.5	301.88	303.45	300.57	299.84	301.63	302.96	303.39	302.84	301.93	305.84	304.36	301.95	301.93	306.08	302.1	304.47	304.47	303.17	302.63	301.6	305.54	301.81	303.27	302.22	303.01	301.25	303.23	303.33	305.5	302.14	303.34	301.47	302.46	305.1	303.32
306.83	305.49	305.45	307.93	307.05	307.97	306.14	303.93	305	306.64	305.73	306.67	307.74	304.8	305.86	305.28	307.22	307.61	308.58	307.05	308.23	306.57	304.82	308.11	306.06	306.56	305.28	309.58	307.06	304.02	305.33	304.93	306.73	307.2	307.8	305.81	303.23	304.8	306.39	306.98	304.37	305.19	309.29	307.28	304.1	306.2	307.31	308.34	304.69	305.81
304.33	308.66	306.64	307.84	304.9	305.28	306.29	306	306.38	307.86	306.08	305.57	308.05	307.88	305.34	310.46	304.29	304.54	305.31	309.06	306.62	305.41	308.09	305.7	305.87	307.84	307.71	306.97	308.09	308.29	304.18	308.16	307.85	307.8	306.42	306.16	305.19	305.21	307.38	307.71	306.29	305.9	305.68	304.96	307.61	302.57	303.38	308.4	310.59	307.91
297.05	292.09	293.6	291.84	292.37	293.03	293.22	292.92	293.18	293.33	294.8	294.92	293.77	296.36	290.68	293.04	294.02	294.51	293.06	294.56	292.04	293.83	294.35	295.98	292.4	293.66	293.79	292.36	291.45	294.45	295.08	294.59	293.89	295.57	295.1	293.64	290.86	293.95	293.61	295.8	294.05	291.2	294.46	295.55	294.64	294.32	294.24	293.39	293.09	294.28
329.34	329.47	328.93	327.19	330.28	327.36	328.65	326.62	324.56	329.29	326.42	325.55	330.24	330.01	325.46	327.1	329.63	329.38	325.6	329.04	327.17	330.55	327.86	328.14	329.26	329.06	325.95	327.63	328.55	327.4	325.83	329.3	328.4	324.55	330.49	328.58	325.65	327.31	327.68	328.01	326.94	326.96	330.61	328.08	327.16	327.36	325.62	328.36	324.91	328
305.75	305.38	306.34	308.54	306.61	310.33	310.24	307.29	306.76	308.09	306.99	307.98	306.04	306.77	306.94	308.09	309.12	307.86	308.02	306.4	309.51	304.37	303.7	309.02	307.71	308.99	308.59	308.6	307.71	310.68	307.24	305.52	307.72	306.13	308.65	307.35	306.78	309.6	308.44	309.65	307.23	306.29	307.46	306.1	306.7	305.36	307.42	305.36	307.45	307.92
304.28	304.36	306.23	305.89	306.56	304.8	303.79	303.19	305.51	303.69	305.31	306.06	308.43	306.36	304.56	304.99	305.15	307.53	303.42	303.9	306.06	304.18	308.01	301.81	304.27	305.31	303.82	303.01	306.47	304.11	305.58	304.68	305.08	305.62	302.11	302.15	305.17	303.88	305.76	304.92	306.06	305.5	303.4	304.1	303.79	304.19	303.96	302.54	304.66	305.46
316.17	319.3	317.51	319.09	320.73	321.2	321.54	317.76	315.72	316.77	318.2	318.6	316.06	318.61	319.24	320.09	318.54	319.89	317.49	315.98	317.58	318.72	319.6	317.36	318.01	314.47	321.36	317.9	319.77	319.54	319.27	317.95	319.09	319.12	317.18	318.04	317.11	317.44	318.16	317.34	318.02	315.77	320.48	315.91	315.94	317.61	318.01	319.41	319.04	318.91
292.1	295.55	293.81	292.75	293.29	292.68	293.94	292.78	291.87	290.86	292.63	293.66	295.85	292.11	293.63	297.06	294.01	295.19	294.5	296.26	294.12	292.28	293.4	295.1	292.8	292.91	295.12	294.7	294.98	293.1	294.48	293.54	292.16	295.33	295.5	294.2	294.87	292.38	295.47	292.28	291.25	291.36	292.84	294.3	294.13	292.47	295.15	293.16	294.79	292.99
315.06	312.98	316.28	312.89	314.92	313.78	314.48	314.72	315.37	312.24	314.76	312.83	311.8	314.04	312.53	311.33	313.48	315.03	311.37	313.48	313.41	312.69	312.42	311.35	310.82	313.35	311.98	312.55	314.78	313.08	313.04	313.48	314.51	311.15	312.2	313.19	314.99	312.51	313.18	314	316.31	312.68	312.3	311.72	313.32	314.22	314.57	312.56	312.32	314.76
296.73	295.63	292.21	293.14	295.84	295.51	296.88	297.81	294.77	294.31	294.24	296.41	294.13	296.73	295.3	295.92	294.66	293.45	297.07	293.06	293.9	290.73	293.66	296.47	295.39	291.91	293.82	295.5	295.46	294.96	294.71	293.51	296.36	294.56	294.44	295.67	294.39	296.75	296.28	294.51	295.07	294.25	294.98	295.01	296.46	295.29	294.72	297.45	293.71	295.12
295.27	296.08	298.02	298.45	297.1	294.63	296.37	297.04	295.41	295.66	295.99	299.1	295.28	295.22	299.55	297.34	298.11	297.9	296.37	296.17	293.88	297.81	293.43	297.19	298.99	298.18	297.26	297.22	297.29	298.1	297.26	296.07	299.99	298.34	293.86	296.14	294.57	297.22	296.85	296.78	294.99	295.51	296.3	295.46	298.19	297.5	296.69	296.86	298.06	297.79
303.96	303.37	303.78	303.52	304.62	303.74	302.87	304.44	304.5	304.36	302.71	303.2	303.2	300.51	304.67	304.01	302.7	302.71	304.8	303.16	303.31	305.33	305.44	301.95	305.2	304.98	302.23	305.28	303.68	302.71	304.26	304.69	304.11	304.85	304.19	304.19	304.25	305.62	304.32	303.64	306.67	306.49	304.31	304.12	304.33	300.96	300.22	302.85	305.73	303.35
317.77	316.21	315.59	316.96	317.3	318.65	317.28	317.74	318	317.46	316.09	317.31	315.02	314.5	319.72	319.13	315.4	317	318.66	318.66	317.64	318.13	317.91	315.94	317.34	317.8	317.08	318.16	317.51	313.88	316.7	315.61	314.57	317.58	317.46	318.78	316.44	318.49	316.53	317.83	315.98	316.82	318.63	316.62	317.83	316.86	316.8	318.25	317.43	315.69
327.86	329.47	328.5	327.64	330.13	327.53	328.98	331.98	327.17	329.85	330.22	327.23	329.02	329.55	329.53	327.12	328.23	328.5	328.84	330.05	328.9	331.46	327.98	328.15	328.87	326.53	327.26	330.1	331.12	328.66	329.32	326.85	327.53	327.44	330.35	327.96	329.67	327.61	327.08	327.66	329.63	328.59	329.79	328.6	326.19	327.17	327.4	329.26	328.78	329.26
310.97	312.72	311.16	310.47	310.94	311.32	309.96	311.09	311.08	310.82	313.13	310.43	308.91	309.29	310.91	312.23	310.68	313.88	312.43	310.95	309.96	313.1	312.53	311.78	313.01	311.46	311.83	312.16	311.78	310.7	311.04	311.64	310.65	312.91	313.67	309.86	312.44	312.2	313.05	312.49	310.77	313.5	308.37	313.79	309.05	311.2	312.77	313.27	311.36	309.65
303.89	304.48	302.85	304.93	304.57	306.27	305.48	304.83	304.97	304.49	305.11	305.01	304.31	303.98	304.61	304.24	307.43	304.97	303.4	305.8	305.66	305.95	306.7	303.97	304.75	306.65	303.72	303.81	305.74	305.58	304.15	306.7	304.05	304.11	304.42	303.99	302.3	303.58	302.06	302.14	305.94	302.29	304.9	304.72	306.28	304.99	307.33	305.32	304.39	303.76
300.68	300.64	297.76	300.83	301.08	300.26	301.84	302.47	300.78	300.16	303.16	301.26	299.17	301.38	301.44	299.37	303.36	302.68	302.75	299	301.97	299.13	297.5	301.02	299.12	301.67	301.59	299.99	301.74	301.29	298.94	301.48	301.48	302.28	301.8	300.93	302.37	299.9	299.3	298.68	299.12	302.12	302.53	300.97	300.71	300.46	299.31	299.05	299.91	300.3
329.99	329.65	326.85	326.81	327.25	328.33	325.65	326.92	328.54	327.84	327.89	328.44	326.94	328.31	327.87	326.06	327.27	326.23	327.74	326.31	328.73	327.11	327.14	330.23	327.78	327.4	330.32	328.63	327.74	328.37	327.37	325.69	329.78	330.19	327.39	326.32	328.64	328.97	325.81	326.49	326.51	328.76	327.75	328.9	329.46	325.98	328.17	329.18	330.11	328.45
305.16	305.28	304.63	303.64	303.15	305.81	306.6	304.9	304.55	305.94	303.49	305.41	301.94	307.15	304.51	306.92	304.1	302.89	303.75	303.44	306.52	301.35	305.63	305.19	304.42	305.27	303.83	303.14	306.67	304.32	303.23	303.89	303.08	301.5	304.19	300.24	305.67	303.61	304.46	301.26	303.72	303.4	305.08	305.84	305.33	302.53	303.06	303.3	306.41	305.48
316.3	316.1	314.51	313.02	316.06	316.38	316.31	315.92	314.4	315.03	313.84	318.9	315.82	316.96	314.61	317.14	315.8	313.7	314.07	314.51	315.27	313.3	314.92	316.87	313.44	316.79	318.38	317.55	315.21	316.78	315.3	316.03	318.33	314.3	315.29	313.5	318.1	314.66	317.23	315.48	315.99	315.89	315.75	316.16	315.19	316.49	316.97	316.27	316.06	316.68
312.47	313.68	311.04	312.14	313.42	315.96	312.86	314.34	316.01	312.04	316.27	311.38	311.95	311.28	315.49	311.72	310.35	314.86	315.33	313.58	314.06	312.55	313.54	311.63	314.9	310.96	313.89	315.43	314.13	314.15	313.31	309.21	312.29	312.22	313.2	309.23	312.19	314.61	315.69	312.45	313.33	315.24	314.99	312.9	313.93	311.77	314.09	313.51	312.5	312.58
313.85	313.54	314.08	314.26	311.87	315.19	313.91	313.2	314.04	314.01	314.1	314.65	312.32	313.44	310.8	312.7	314.45	313.21	315.79	314.66	313.38	312.6	314.8	310.66	314.2	312.21	312.48	312.85	315.3	316.2	314.6	315.44	315.96	316.54	313.36	316.36	312	316.59	313.07	314.99	315.2	313.5	311.94	313.34	314.22	315.78	314.04	312.19	313.57	312.24
298.58	301.74	302.76	302.19	302.4	302.83	300.94	302.89	299	304.55	300.99	300.36	301.26	303.09	301.18	303.02	305.83	300.93	300.74	303.91	302.46	302.83	303.18	303.18	301.49	303.33	304.04	302.53	302.67	303.63	302.16	301.43	304.46	303.17	302.96	302.92	302.37	302.06	302.56	304.14	302.63	302.37	301.03	303.39	302.64	302.79	302.02	302.87	302.56	300.93
305.17	305.47	304.86	304.59	303.48	304.41	304.14	303.79	302.03	302.74	304.24	303.51	302.51	306.33	305.96	304.36	304.26	304.05	305.53	306.35	302.58	304.15	301.9	304.61	303.21	305.66	304.64	303.1	303.86	304.9	305.44	305.74	304.55	303.69	305.21	303.78	304.92	305.13	303.4	303.74	301.6	304.23	305.34	301.93	305.25	304.79	301.93	304.42	305.92	306.62
309.68	311.56	310.41	312.35	311.61	309.79	315.04	312.42	309.99	312.62	312.18	311.44	313.67	313.29	312.08	309.45	312.38	310.99	311.08	308.8	311.92	312.73	312.31	311.72	314.84	310.6	313.2	310.29	310.94	308.22	313.83	312.33	312.49	314.79	310.49	311.1	310.45	310.24	314.03	307.92	311.14	314.29	312.17	310.66	309.98	311.57	311.44	313.41	309.83	311.41
326.06	330.23	331.29	327.94	328.67	326.85	327.64	326.65	326.71	328.02	325.89	329.41	327.04	325.98	327.02	327.7	327.96	327.31	329.35	328.17	329.26	327.91	329.11	327.56	327.33	326.76	326.44	330.51	328.27	327.61	327.31	324.34	326.91	328.1	327.08	328.97	329.41	328.35	327.65	328.63	326.41	326.82	326.15	326.23	329.26	327.54	327.44	330.7	326.75	327.88
317.34	314.32	317.74	316.59	313.51	316.59	315.9	317.59	319.11	317.96	316.45	314.81	316.99	314.73	316.76	317.26	315.2	317.3	317.78	316.31	319.01	318.57	316.14	314.46	314.77	315.14	317.91	317.98	316.82	317.15	317.84	316.87	314.28	315.5	318.17	315.31	317.8	314.8	316.13	317.42	316.51	315.84	316.68	315.33	316.01	317.23	316.6	314.83	318.28	317.64
317.2	316.08	314.43	317.47	314.56	316.65	318.04	317.88	315.23	316.25	318.27	316.16	316.07	316.35	314.27	315.56	315.79	315.44	313.59	318.19	314.67	314.83	312.77	315.55	316.74	313.88	316.4	316.23	316.5	313.3	316.1	316.78	313.06	317.73	317.15	318.29	314.87	314.63	316.44	315.83	314.98	312.93	316.11	314.87	317.6	313.75	313.46	317.1	315.79	317.04
312.86	312.78	310.15	310.63	307.87	310.63	309.64	310.16	309.29	310.78	311.34	307.58	311.01	310.82	307.72	310.43	310.6	308.9	309.58	311.44	309.5	308.31	310.81	310.31	310.05	312.08	308.44	310.07	308.45	309.58	309.26	310.39	309.8	311.38	310.5	309.94	309.88	310.5	312.07	308.59	308.53	307.93	310	308.28	307.2	309.87	310.34	310.69	308.95	307.55
294.96	293.71	293.27	291.59	293.29	295.48	292.67	296.91	294.03	294.86	295.62	295.06	294.32	295.82	294.1	295.26	295.05	295.09	295.34	295.88	294.09	295.14	294.95	293.7	294.83	297.4	297.35	294.97	296.29	293.7	295.57	296.13	294.92	297.03	295.77	298.18	297.01	295.79	296.35	295.84	293.25	294.41	295.11	296.83	294.54	295.43	297.77	295.01	294.44	295.83
317.81	313.97	314.9	316.28	315.28	315.47	316.87	317.71	314.85	313.98	316.02	313.13	315.65	314.49	318.14	317.1	317.07	312.95	314.96	315.27	316.55	312.59	315.15	318.3	314.84	313.31	316.32	316.65	316	316.12	314.69	316.16	316.07	315.98	316.88	317.14	318.06	315.04	314.85	317.29	314.97	315.89	317.56	314.11	313.87	317.68	315.92	315.84	315.83	317.77
316.66	318.61	318.59	319	316.22	319.71	319.04	319.18	320.86	320.75	319.62	321.14	318.8	319.39	320.61	318.38	320.76	321.09	318.82	319.32	319.58	321.47	318.61	317.08	320.43	319.92	318.43	318.84	318.51	317.45	321.44	319.15	316.99	317.86	318.5	320.49	320.06	317.05	318.15	315.77	319.2	319.93	321.08	319.44	319.92	318.09	318.66	316.76	319.95	320.41
326.64	327.64	324.92	326.58	325.06	329.53	328.11	325.68	328.99	327.52	326.1	325.91	326.68	326.3	325.23	326.21	327.57	326.22	328.39	328.49	329.28	327.91	328.12	326.85	326.65	326.84	328.34	328.75	327.3	327.33	328.04	325.77	324.2	327.2	328.13	326.38	326.95	328.15	327.63	325.9	327.45	324.65	326.38	329.76	328.2	325.87	326.71	326.26	326.9	326.86
307.37	304.9	306.5	302.53	305.12	307.97	307.37	304.6	304.53	305.85	306.44	305.47	304.56	305.39	304.24	306.2	305.41	306.42	304.94	304.37	305.65	304.34	304.56	305.99	307.53	301.58	305.05	305.96	306.32	305.21	305.52	304.69	306.17	303.72	304.7	307.57	304.02	306.33	308.28	304.73	304.98	305.27	305.39	304.05	304.79	306.42	304.57	305.77	303.31	306.18
306.39	304.22	304.29	302.47	305.67	301.22	303.06	304.23	303.73	304.05	303.79	304.55	302.6	302.73	303.64	302.69	304.45	301.79	305.76	304.23	305	304.76	301.89	303.04	303.13	301.67	301.26	303.52	301.58	301.67	302.85	303.3	301.75	304.77	301.7	305.48	303.31	305.57	304.48	302.75	302.88	303.16	302.5	302.74	301.98	301.54	303.99	306.17	302.43	303.7
312.69	313.53	312.96	312.05	314.62	308.22	313.7	312.04	314.84	312.76	313.62	313.28	312.35	313.5	315.13	313.25	314.61	311.61	312.7	311.88	312.71	310.56	312.2	312.17	314.73	310.02	315.02	312.64	313.33	313.86	313.98	310.59	313.58	311.74	311.96	313.38	312.06	312.33	311.4	315.54	310.55	312.25	312.13	312.51	315.16	314.74	314.74	313.01	316.39	313.23
308.97	312.71	311.33	309.21	309.08	309.17	310.75	311.6	310.14	308.05	313.31	311.26	309.93	312.4	310.96	309.82	310.06	311.14	310.65	311.37	311.53	309.06	310.35	309.24	309.72	310.93	311.88	307.87	312.89	311.52	311.52	312.74	308.82	310.43	311.5	311.91	309.89	311.49	312.01	311.08	312.72	311.95	311.99	310.24	310.57	311.24	310.86	311.23	308.2	311.63
316.34	315.25	316.52	315.47	315.37	315.48	315.21	316.4	316.23	314.78	315.83	314.86	314.29	314.31	315.93	317.9	315.4	314.67	315.01	317.26	315.49	317.02	315.81	314.28	315.29	316.1	315.85	315.98	316.98	315.91	315.81	316.52	316.23	312.97	314.35	314.85	316.75	314.56	313.1	316.46	314.77	314.34	315.74	316.31	315.57	317.04	316.22	317.79	314.26	314.67
305.74	305.11	304.1	307.17	306.48	304.67	306.02	306.14	302.54	305.36	308.55	307.23	302.9	303.66	304.84	306.79	307.6	304.81	305.29	306.56	305.36	306.93	305.76	305.82	304.57	304.54	305.15	304.22	303.99	303.08	305.43	304.5	306.68	306.29	306.27	305.46	303.81	302.7	307.31	305.23	303.96	304.27	303.16	306.33	302.67	303	304.77	304.09	307	304.46
307.96	305.9	308.07	304.98	308.9	303.92	305.68	305.94	307.96	305.88	307.86	308.3	304.88	307.25	305.66	306.19	305.53	305.1	306.87	304.92	305.63	307.6	304.48	305.56	306.08	303.19	307.53	306.15	306.34	307.78	307.81	305.96	304.34	308.04	303.16	305.3	307.11	304.9	304.73	304.61	308.97	308.03	305.96	305.17	305.43	304.48	308.25	307.08	306.25	306.86
308.34	304.25	304.9	305.17	303.8	306.38	304.09	303.74	307.9	304.71	303.24	305.7	306.95	306.73	304.7	305.25	303.45	304.23	304.12	304.76	305.01	306.28	305.84	307.96	302.9	305.74	304.74	302.99	306.27	305.62	306.75	306.38	305.06	304.88	306.47	305.9	304.8	305.26	305.16	304.11	303.12	305.64	304.23	303.21	307.35	304.77	306.54	305.24	306.47	306.42
305.8	310.5	310.09	309.67	308.83	306.6	308.33	308.06	308.43	310.02	311.36	310.65	308.41	312.14	309.16	309.11	308.09	310.52	310.17	311.35	308.7	309.2	310.75	311.17	311.3	308.89	309.24	309.12	308.83	308.73	309	308.76	311.66	308.67	308.72	309.75	305.8	309.92	313.4	310.2	310.73	310.35	309.9	307.95	308.31	310.04	310.74	309.92	310.44	310.85
316.16	316.92	315.34	317.39	319.31	316.6	317.91	317.35	317.28	314.63	317.66	316.04	319.69	316.7	317.91	317.36	316.05	318.2	315.13	315.85	316.86	316.05	315.56	317.26	318.81	317.41	316.15	320.57	319.26	316.18	316.28	317.56	317.79	319	317.89	317.39	316.11	318.86	316.49	315.25	316.38	318.98	316.51	317.98	314.84	316.84	318.8	319.29	319.12	317.2
326.96	327.5	328.84	329.15	328.58	330.95	326.87	323.4	329.1	329.03	329.49	326.44	326.07	329.36	327.07	328.6	326.79	328.94	328.01	327.59	327.36	327.23	328.66	329.8	328.43	328.6	326.53	328.33	328.39	327.49	328.15	326.61	326.31	326.46	328.89	326.09	326.65	328.08	327.27	327.74	327.7	329.51	327.54	328.98	327.3	329.6	327.78	328.66	327.79	325.97
302.66	302.61	302.17	304.77	304.27	299.94	304.21	303.31	304.15	302.5	304.38	302.33	303.92	304.63	302.5	302.28	301.64	303.21	302.54	303.32	303.87	305.2	303.35	303.94	303.32	303.83	303.04	305.96	305.4	304.51	304.84	304.25	302.47	305.19	302.86	303.74	302.47	305.16	300.84	303.37	300.68	300.9	305.07	300.7	305.03	303.06	304.36	303.13	303.26	303.55
309.91	308.51	308.97	310.73	309.15	307.69	308.15	305.83	309.93	309.27	308.74	308.35	308.78	306.95	308.95	309.05	307.64	307.36	309.35	307.92	309.13	308.25	308.58	307.32	310.17	308.69	308.7	310.66	306.01	306.93	309.22	307.43	306.85	308.77	307.02	309.09	309.16	309.17	308.85	308.88	307.81	310.96	307.14	310.45	307.92	308.39	309.36	308.97	308.86	306.03
327.14	329.75	329.34	327.84	327.81	328.45	329.21	328.93	327.54	329.98	330.16	331.43	331.35	328.65	328.59	330.65	328.53	328.66	329.69	326.67	326.53	329.37	331.83	328.02	326.78	327.9	328.2	329.41	329.09	327.47	330.73	327.05	328.77	328.15	329.68	328.89	327.77	329.92	328.26	328.61	327.55	329.47	326.92	326.81	329.6	329.62	329.83	329.02	328.52	328.83
305.78	308.73	306.24	305.77	305.96	303.33	306.81	305.44	305.91	305.66	306.24	306	306.97	304.23	307.57	303.15	306.21	304.89	304.55	304.81	301.7	304.86	302.49	305.12	305.51	303.87	304.3	305.12	306.19	307.78	303.03	305.76	306.64	302.72	304.81	305.08	303.85	306	305.4	306.75	306.17	306.01	305.54	308.17	305.55	305.62	305.18	304.99	306.3	307.49
311.48	314.75	314.93	316.24	314.76	316.37	315.7	315.23	316.43	314.35	313.98	314.46	316.35	313.79	316.53	315.78	315.07	314.7	315.26	313.32	315.79	314.87	313.06	313.19	314.76	314.44	311.67	315.54	315.51	314.08	312.86	316.31	318.12	314.52	313.03	312.5	317.61	314.8	312.71	317.15	315.21	314.88	313.34	315.77	316.5	314.95	315.52	315.93	315.57	313.54
304.01	305.86	306.36	304.02	301.69	303.22	301.7	305.36	303.1	303.48	303.86	303.39	305.36	306.52	304.32	306.48	303.78	304.45	304.77	304.85	304	304.18	304.85	303	304.32	306.13	307.14	301.59	304.96	302.76	306.32	305.83	303.94	304.81	307.77	302.09	304.4	304.95	305.18	304.27	306.45	303.92	301.85	303.85	304.46	305.17	303.95	302.24	306.03	301.79
306.52	308.42	307.89	308.69	309.39	309.03	307.71	309.47	310.49	306.26	309.32	310.4	309.84	312.56	313.07	307.57	307.97	307.04	307.26	310.96	310.07	307.56	311.05	308.58	310.25	309.9	308.52	310.06	309.36	308.56	307.4	308.42	309.85	309.76	307.78	306.18	307.81	308.04	310.78	312.26	309.09	308.77	309.48	309.76	310.03	308.94	310.26	309.52	307.16	308.47
324.83	326.14	325.94	326.51	324.82	326.11	327.71	323.77	324.51	325.09	322.79	323.71	325.33	327.12	324.93	325.78	326.6	325.47	324.37	324.67	323.86	325.85	326.03	326.68	326.05	325.49	325.95	324.41	323.71	324.36	325.98	325.38	326.75	324.69	325.93	324.81	326.01	323.27	324.52	327.94	325.55	322.54	326.82	324.34	326.81	327.22	326.06	325.19	327.01	325.49
315.57	314.12	316.04	317.41	317.43	316.12	314.78	317.01	316.59	315.17	316.49	310.56	314.8	314.93	315.51	316.36	315.05	314.1	315.97	317.44	315.41	315.39	314.99	318.23	315.23	315.77	316.63	315.37	317.5	318.55	315.17	314.49	315.22	316.15	315.19	313.01	313.78	318.57	317.55	316.55	313.3	314.73	315.71	315.26	315.86	317.17	314.88	316.53	315.23	317.1
316.1	316.56	316.54	316.29	316.54	316.96	316.18	319.11	317	318.01	317.26	318.56	317.68	318.65	316.45	315.41	316.5	316.83	318.45	319.49	319.04	316.05	316.74	317.32	317.19	318.77	320.1	317.64	318.82	318.36	319.36	318.45	318.03	317.25	320.03	317.06	317.42	320.79	318.72	317	318.04	317.42	318.86	319.21	315.9	317.33	314.82	318.88	316.86	318.13
309.83	307.29	309.34	306.47	308.25	308.31	307.63	309.31	310.35	309.46	312.09	310.05	308.85	309.35	308.68	309.55	307.79	307.89	308.59	306.49	306.97	306.98	309.41	309.48	308.42	306.83	308.89	310.67	308.46	309.95	311.13	307.2	308.63	308.31	310.09	310.62	309.91	311.59	308.59	310.86	308.52	309.64	308.88	308.98	307.93	309.77	309.48	308.07	310.05	308.86
311.35	310.91	316.47	316.49	314.49	313.42	311.67	312.55	314.5	313.07	313.96	314.23	313.52	314.02	313.22	313.24	316.32	313.16	312.93	312.81	313.87	314.52	314.82	311.43	313.28	313.55	314.35	313.32	312.27	314.88	315.6	313.43	315.98	312.26	315.63	313.2	313.56	313.24	316.48	312.5	312.65	313.12	314.3	311.33	313.7	314.3	316.59	311.75	316.26	314.22
317.25	317.05	316.31	319.33	318.66	319.22	318.24	320.11	315.69	317.09	318.99	318.64	317.83	320.38	319.33	318.78	316.65	318.34	317.1	317.82	318.55	317.78	319.35	320.58	318.97	319.06	317.13	320.52	318.28	317.32	317.52	320.29	319.25	315.96	318.19	319.25	316.71	316.86	318.16	317.18	317.02	318.12	319.13	318.16	319.17	318.75	318.17	318.98	318.84	319.38
318.77	316.86	318.01	316.78	317.1	315.83	315.45	316.6	317.96	317.83	317.54	315.8	316.04	315.77	318.26	316.7	317.32	317.56	317.06	317.05	315.95	318.47	315.01	315.51	314.22	317.58	316.33	317.71	316.39	316.23	317.53	316.5	317.85	317.25	316.7	316.24	316.03	316.8	315.89	315.61	315.99	314.89	315.41	315.51	317.77	317.96	317.13	316.22	317.55	316.28
303.88	302.92	304.48	305.92	303.23	305.58	303.02	305.83	302.97	303.36	304.12	306.42	305.07	304.57	303.35	307.01	304.31	304.02	305.63	302.69	305.35	302.94	304.19	305.59	306.5	305.33	304.91	305.54	304.11	305.18	302.44	304.06	306.07	307.17	304.48	306.06	304.99	303.99	304.89	306.26	306.1	304.11	303.88	305.31	303.71	305.76	305.52	305.66	305.17	305.06
326.75	326.63	327.86	329.12	326.85	326.36	329.91	329.65	327.72	325.18	327.58	327.72	327.66	329.02	329.16	328.36	327.55	329.45	328.2	326.81	328.14	329.37	328.36	327.41	327.51	327.73	329.23	328.94	325.53	328.85	327.45	326.58	328.29	327.94	326.55	327.36	328.77	326.35	329.2	326.38	327.54	329.5	326.04	329.38	329.68	330.42	327.13	326.69	326.73	327.92
293.3	295.71	294.78	291.67	294.45	294.23	296.94	294.96	293.77	291.88	294.85	293.11	294.05	294.2	292.58	292.86	293.82	293.1	292.45	293.91	293.57	294.33	292.51	291.73	295.63	293.84	294.13	294.31	294.49	294.47	293.54	294.69	294.4	294.87	293.49	294.31	293.49	295.27	293.76	294.2	293.92	293.82	293.49	293.8	294.53	292.85	294.11	296.92	292.31	294.63
314.8	312.79	312.26	313.17	314.84	310.38	313.03	312.38	315.81	312.04	312.93	310.66	311.73	312.72	312.57	314.15	312.03	312.88	313.51	313.58	312.39	313.2	312.7	314.33	314.62	315.07	313.02	313.37	311.94	313.27	316.35	315.59	313.22	314.27	312.18	315.63	313.58	315.29	311.86	312.71	310.63	311.63	310.88	315.46	312.78	311.98	313.63	311.29	313.81	313.44
299.85	297.42	300.27	300.42	300.38	299.68	300.73	299.46	299.85	299.41	300.12	298.7	299.09	299.32	297.89	300.88	298.97	299.13	298.09	301.49	297.65	299.42	300.32	299.06	299.22	298.68	299.98	303.72	301.12	299.51	298.38	300.09	298.5	300.26	299.79	298.18	302.38	299.96	301.24	299.3	299.94	299.86	298.75	300.1	299.79	298.32	299.35	299.18	303.14	300.65
327.9	329.78	326.4	327.82	327.06	330.11	329.77	327.47	329.18	329.16	329.05	329.76	329.12	327.09	326.37	327.61	329.52	330.68	328.72	326.73	328.05	328.83	328.66	328.74	327.3	328.79	328.06	329.42	328.86	328.5	327.95	329.87	330.89	328.54	329.2	329.06	330.72	329.13	328.97	327.94	326.84	330.45	328.24	328.74	326	331.56	326.83	330.75	330.26	328.3
317.56	316.52	317.34	318.01	320.28	319.59	317.96	319.42	319.49	318.2	318.62	316.45	317.92	317.91	319.94	319.16	317.7	320.26	317.71	318.77	318.63	319.79	318.08	318.52	319.68	318.58	317.07	317.23	321.73	317.94	317.56	319.21	320.12	317.74	316.77	317.5	319.39	320.39	318.05	318.43	319.35	319.01	318.62	316.29	316.8	318.55	319.09	318.77	318.58	320.64
324.29	325.73	326.37	326.82	323.71	323.99	325.12	324.29	323.31	325.04	325.59	324.6	328.19	325.31	325.41	324.04	326.22	325.33	324.43	322.94	326.58	325.8	326.85	325.51	323.8	323.51	324.76	324.37	323.61	323.57	327.03	324.37	324.95	323.94	323.81	324.28	322.89	325.38	323.02	321.67	324.29	323.79	326.74	325.13	324.2	323.5	323.61	324.52	323.57	327.29
293.99	292.63	295.22	292.56	292.45	293.61	294.1	293.22	296.49	295.5	292.98	293.4	296.77	291.92	295.02	293.38	295.46	294.45	291.98	295.03	296.95	294.04	293.38	293.91	293.07	293.94	295.56	294.98	291.57	293.6	290.67	293.59	292.71	290.59	293.16	292.07	293.58	295.52	294.12	294.25	292.49	295.01	295.3	295.25	293.73	295.97	292.02	293.5	294.96	293.05
322.75	323.2	324.28	326.42	323.72	324.49	327.16	324.14	324.41	326.22	325.46	324.97	324.31	323.75	324.74	322.57	325.82	325.69	323.31	324.62	323.38	326.98	326.75	324.29	325.17	325.04	325.37	324.8	325.68	323.83	325.34	327.18	325.51	326.02	325.05	326.06	326.35	326.83	323.79	325.55	324.1	323.16	325.5	325.16	323.7	324.77	323.02	325.17	327.61	323.93
313.38	312.71	310.73	310.12	309.92	309.78	313.29	313.64	311.97	309.85	311.41	310.22	311.93	308.94	314.66	312.14	310.81	310.36	312.99	312.25	313.15	311.4	314.24	312.68	308.47	312.89	310.74	312.93	309.56	312	310.69	311.41	310.95	311.05	312.66	311.16	309	313.23	311.18	312.28	312.28	312.28	312.59	308.62	308.76	312.28	311.39	310.6	312.17	313.16
304.22	304.04	304.56	306.73	303.98	302.39	305.02	304.69	304.11	303.79	304.53	302.46	302.92	303.4	304.89	302.69	304.88	306.27	304.15	301.85	304.02	301.72	301.85	303.48	302.4	302	305.31	302.75	303.74	302.76	301.82	303.63	303.86	304.04	303.5	303.51	302.98	301.43	303.15	301.04	303.56	302.58	302.7	304.14	303.42	302.9	303.88	304.5	304.23	302.45
305.46	305.31	303.98	304.44	303.17	300.88	303.32	304.3	301.9	300.56	305.5	302.36	306.6	304.31	301.06	304.85	303.03	304.82	302.62	304.6	302.81	303.18	305.58	303.19	302.9	304.74	302.58	306.09	302.72	304.63	306.34	302.55	300.32	302.31	301	304.92	303.77	303.08	303.68	303.3	306.21	305.21	305.6	303	301.95	305.15	303.12	303.26	306.7	305.75
312.05	312.03	312.4	314.48	312.38	310.4	311.79	310.8	313.97	311.79	315.82	313.1	311.99	312.61	310.37	313.83	315.15	315.25	312.45	311.8	312.52	314.6	313.76	311.71	312.61	312.78	313.41	309.47	310.02	310.93	311.25	311.52	311.91	312.14	314.97	311.14	310.2	311.11	314.17	312.71	314.24	313.58	314.92	311.37	313.8	313.88	312.45	314.83	313.29	311.98
310.01	309.53	310.36	311.63	308.04	307.94	309.36	309.94	309.05	309.31	310.59	306.81	309.48	308.06	310.64	308.07	311.28	308.15	309.22	308.49	309.27	310.82	310.44	307.27	308.22	308.13	307.27	308.82	307.88	312.02	306.89	309.53	307.25	309.47	307.6	308.99	310.09	310.06	308.64	306.01	309.77	309.14	311.6	308.47	306.7	308.61	310.44	308.32	309.64	308.75
305.25	304.67	305.67	304.15	303.95	302.72	303.45	306.31	303.35	303.29	303.93	306.58	304.07	301.5	302.46	302.21	308.73	304.54	304.98	305.26	302.38	301.82	303.64	304.04	305.29	308.21	306.61	302.84	303.48	303.7	303.94	302.17	304.17	305.67	303.23	304.99	302.98	302.66	302.42	305.3	303.16	305.45	303.72	305.18	305.48	305.93	303.78	306.01	304.35	303.09
313.65	316.07	313.24	315.17	316.04	314.4	314.61	315.91	316.01	313.67	311.62	314.3	315.1	316.78	317.5	315.69	316.06	317.18	314.78	313.45	314.84	316.92	316	314.79	315.54	315.77	317.31	313.27	316.8	317.84	315.5	315.38	314.74	315.44	315.11	317.63	316.36	313.3	316.04	316.93	315.21	310.75	313.32	315.24	315.13	315	314.94	315.69	315.95	313.47
305.56	303.41	305.47	304.77	307.17	301.7	306.18	305.7	304.87	308.89	302.57	302.59	307.02	302.45	304.43	304.68	304.71	303.71	303.58	301.98	301.71	305.09	305.58	306.15	306.56	305.1	304.82	306.04	305.95	303.13	304.8	303.86	303.83	306.11	304.18	303.88	303.58	305.42	305.69	304.68	305.31	304.07	304.35	304.13	304.7	305.42	304.79	306.92	302.46	305.93
312.25	310.9	312.04	310.58	312.95	310.13	309.17	312.85	309.98	311.9	309.71	310.8	308.67	311.58	311.07	310.95	312.91	309.48	309.69	310.52	311.1	307.75	311.8	311	309.81	310.28	310.82	307.78	312.66	311.27	311.38	307.65	310.36	308.36	311.16	309.7	309.78	310.69	310.25	310.14	310.89	310.88	312.02	311.39	311.09	308.72	312.84	308.97	311.93	310.17
300.87	302.33	303.16	303.67	303.61	301.2	303.11	303.65	303.61	300.35	301.15	304.76	302.63	301.54	305.81	302.65	300.35	303.68	303.61	302.6	303.03	300.72	303.07	304.43	302.49	302.66	302.25	302.97	303.71	303.43	303.22	302.6	302.4	299.97	300.86	302.42	302.97	301.34	301.75	303.44	300.13	303.83	301.55	303.36	301.4	304.21	301.8	302.8	304.56	302.59
308.52	308.84	309.12	308.24	306.89	309.09	308.6	308.5	310.26	311.64	309	309.45	309.92	306.75	308.43	307.8	307.21	306.22	309.59	306.98	307.27	309.99	310.05	310.36	307.15	309.25	308.08	310.68	307.28	309.64	310.3	308.28	309.76	308.64	310.59	309.85	308.4	308.24	309.88	306.86	310.85	308.97	307.57	307.33	309.33	308.48	306.77	307.04	307.65	306.97
302.74	304.97	301.79	302.37	304.25	303.42	300.65	301.66	303.76	303.29	301.36	303.65	304.94	302.4	303.66	304.88	300.61	300.94	304.4	302.27	303.87	305.44	300.35	301.98	300.75	302.73	304.27	301.71	303.35	302.19	301.48	301.79	303.66	300.27	303.11	305.78	302.85	305.05	302.66	301.22	305.13	302.62	301.57	302.62	302.95	305.74	302.7	304.61	304.66	305.66
317.47	317.63	315.45	317.22	315.42	318.53	319.15	317.8	316.51	316.05	315.92	314.47	317.77	314.94	318.01	316.05	316.02	316.66	316.47	315.84	317.58	317.06	316.23	316.22	317.24	315.2	317.03	318.89	314.3	316.28	313.85	317.92	314.28	316.2	319.05	317.68	313.63	315.28	315.3	316.03	318.43	317.84	317.57	319.63	318	316.4	316.09	317.39	317.84	317.09
306.74	307.29	307	305.06	303.63	307.94	305.85	302.21	303.86	305.57	306.02	303.66	305.3	302.57	307.03	305.86	306.74	304.72	304.87	307.82	304.86	305.84	305.92	305.47	306.68	303.61	305.42	304.21	304.1	304.66	306.16	303.78	302.55	303.21	305.06	306.13	304.76	305.22	303.62	304.16	306.06	306	306.79	303.6	304.7	306	305.08	306.85	305.04	303.32
306.76	306.13	306.39	306.06	306.34	303.36	307.49	305.92	304.87	308.98	308.98	305.68	306.9	308.03	305.67	306.89	304.91	307.19	308.42	307.97	307.23	308.09	305.27	306.78	307.48	304.12	306.26	308.15	308.49	307.47	306.23	307.23	305.15	306.38	305.58	306.64	305.22	306.64	304.39	307.09	306.12	305.55	306.93	306.67	306.47	306.92	307.18	306.73	308.36	307.04
310.46	309.52	308.94	305.8	310.4	307.69	310.32	308.85	309.72	309.03	309.31	309.52	308.13	310.13	308.7	311.05	309.5	307.49	309.85	312.35	309.19	311.38	311.26	308.51	307.02	311.92	309.43	307.63	308.99	310.14	307.94	308.5	308.33	310.84	309.81	307.32	307.57	308.59	308.6	309.27	306.37	309.88	309.3	309.81	308.57	308.73	309.34	308.48	311.16	307.85
315.74	317.21	316.37	315.71	316.24	314.75	315.86	316.85	316.34	315.41	317.12	315.2	314.99	316.66	319.43	316.48	314.08	315.08	315.39	316.95	314.54	314.91	315.51	317.01	315.94	314.5	314.9	316.72	316.65	316.57	314.54	315.82	315.72	312.4	317.29	316.43	316.03	314.09	314.86	315.72	315.53	316.12	317.98	316.42	316.58	314.51	317.11	314.27	315.35	315.11
316.09	315.8	314.63	317.57	313.6	315.66	315.68	313.82	312.26	312.93	313.34	314.87	317.92	316.48	314.23	313.48	314.68	313.38	314.17	311.73	314.03	316.05	313.75	316	315.58	313.42	316.06	315.06	315.19	313.77	314.45	312.71	316.49	315.06	317.62	315.46	314.58	314.84	316.21	314.5	315.01	311.94	313.69	314.94	316.45	314.37	316.36	315.25	314.1	313.8
310.93	309.48	313.16	313.16	310.33	311.03	312.17	309.57	311.58	311.24	313.57	310.49	310.73	313.21	312.18	309.01	312.34	309.42	312.89	311.31	311.57	312.17	310.7	309.53	312.3	309.2	310.75	312.02	311.91	310.84	310.63	307.48	310.7	309.93	311.83	309.64	313.57	311.62	308.8	310.59	311.38	309.28	310	310.25	310.42	311.44	313.04	309.85	312.62	309.31
323.81	324.48	324.33	323.35	325.63	325.16	324.98	324.15	325.07	324.65	325.18	323.81	325.89	327.84	323.29	326.54	325.47	322.52	322.75	324.67	325.88	323.35	323.88	325.07	326.14	327.1	326.49	326.22	324.77	324.38	322.64	322.5	322.95	325.83	323.43	325.44	325.06	326.12	323.45	324.95	324.11	325.61	323.73	323.03	323.47	324.85	326.45	325.24	327.58	327.16
314.1	311.88	310.47	314.63	312.8	313.25	311.33	314.01	313.08	314.03	313.06	314.5	313.19	313.2	313.15	314.56	314.22	314.16	313.23	312.46	313.72	310.57	312.4	313.73	311.54	313.2	314.22	312.89	312.38	310.98	310.99	310.73	314.5	315.47	314.03	311.8	312.63	312.84	312.65	310.14	314.65	313.59	312.78	315.22	311.4	310.97	312.75	312.9	312.44	313.08
311.73	313.75	313.17	312.21	314.12	314.22	313.86	315.68	313.57	312.82	315.69	313.37	311.79	315.33	315.32	313.78	315.91	314.88	313.54	312.82	312.39	315.7	316.42	311.87	311.09	313.46	313.63	315.34	312.75	313.14	314.12	312.39	314.11	313.71	313.34	314.47	315.19	313.74	314.25	314.08	313.97	312.34	312.76	313.85	316.16	313.96	312.02	314.09	311.28	313.6
302.63	303.73	303.88	303.3	304.46	303.98	305.99	303.37	303.6	303.07	304.47	305.8	304.52	304.38	304.79	303.95	299.62	303.98	301.83	305.55	303.26	304.62	306.8	300.55	304	302.79	302.48	304.94	302.63	303.17	306.11	303.04	303.44	305.17	305.56	304.29	303.61	302.3	305.67	303.07	302.52	303.93	303.9	302.09	305.01	305.93	304.54	305.24	302.01	304.26
305.54	305.11	304.32	303.61	302.48	304.72	305.2	303.21	304.97	302.45	303.93	304.48	306.47	306.41	305.52	305.23	303.65	304.04	303.96	305.72	304.71	303.6	306.63	303.33	304.05	302.04	307	305.16	304.45	304.54	304.5	303.84	306.35	303.9	304.83	306.07	305.51	305.97	300.76	303.53	305.3	305.05	304.53	305.1	303.98	304.23	306.7	305.38	306.07	304.83
298.07	299.65	301.75	300.18	300.56	298.67	300.1	300.23	298.91	297.96	298.72	301.24	299.38	300.24	301.24	300.62	300.28	299.26	297.27	297.59	303.61	300.29	300.79	301.71	297	299.21	298.58	301.02	297.76	302.49	299.48	301.04	298.69	300	300.39	296.7	297.62	300.16	300.12	300.03	302.11	300.86	300.79	299.56	299.94	298.55	300.13	299.39	300.37	299.58
314.5	315.14	314.2	314.35	315.75	313.38	314.31	314.21	315.2	311.75	314.81	315.5	314.33	314.91	316.39	315.18	313.65	313.93	312.24	317.71	314.36	314.65	315.36	314.72	315.81	317.56	314.66	316.31	315.86	316.31	315.37	315.42	313.32	312.92	315.99	314.73	317.15	313.69	313.01	314.8	313.4	316.12	316.98	315.27	314.87	314.41	316.16	316.28	314	316.53
312.16	308.58	311.75	309.23	307.76	311.09	311.52	308.57	310.8	313.12	308.98	308.49	312.58	309.49	310.57	312.62	311.3	312.4	308.31	312.1	309.67	310.03	311.45	308.24	309.78	311.19	309.2	310.57	310.24	312.82	311.47	309.32	308.89	309.45	311.65	311.04	312.6	309.41	309.69	312.5	312.18	312.54	311.49	309.1	309.49	310.27	309.88	313.57	310.9	313.9
316.06	314.83	315.42	316.18	315.61	316.53	315.97	315.62	316.27	314.3	315.05	314.53	316.4	312.62	315.92	314.19	313.36	313.26	313.05	315.89	313.06	315.13	316.34	313.52	314.35	313.36	315.65	316.31	316.35	314.01	314.94	313.59	315.97	315.21	314.67	315.14	314.61	315.53	314.57	314.28	312.33	315.92	313.52	314.54	315.38	313.08	315.78	316.25	314.3	313.54
307.11	304.9	306.3	303.46	305.41	304.52	306.42	306.98	307.28	307.06	307.6	305.79	305.9	309.16	308.25	306.85	307.05	306.02	304.69	304.44	305.37	305.84	305.08	307.83	305.58	305.67	307.15	305.86	307.35	304.92	306.58	305.68	304.86	306.52	304.2	307.1	307.24	306.02	305.62	306.38	309.19	307.53	305.88	305.03	306.91	307.23	304.91	306.74	308.14	306.81
327.39	327.8	330	323.71	330.24	329.68	328.3	325.99	328.89	327.2	327.25	327.08	326.02	326.53	326.97	329.16	328.23	325.67	326.37	328.22	327.81	328.19	326.04	324.97	329.73	327.95	332.11	326.85	325.73	325.42	327.65	328.72	327.69	328.63	327.88	327.68	330.25	326.01	327.78	329.1	328.51	326.15	331.42	328.05	327.66	327.63	328.88	330.63	325.79	328.08
291.86	293.28	295.52	294.63	294.26	293	294.8	295.56	296.15	296.33	295.22	295.3	296.12	297.95	295.72	296.26	294.52	294.66	293.63	294.7	294.65	294.3	297.35	294.18	297.64	293.44	295.26	291.38	295.6	295.36	296.42	295.88	293.39	294.62	295.03	293.14	293.65	296.66	293.67	294.32	294.67	296.47	294.41	294.67	294.02	294.32	294.23	294.1	296.42	293.62
304.26	303.68	304.36	304.6	303.51	303.32	303.93	304.3	304.37	304.74	302.58	303.65	306.05	305.06	302.63	305.24	301.38	305.86	303.78	306.19	302.51	304.41	305.04	304.14	303.71	303.26	304.01	304.48	302.83	302.18	304.84	302.02	305.46	301.58	303.55	304.09	303.45	304.56	304	301.18	304.43	303.64	301.84	303.65	303.73	304.35	304.89	303.23	302.67	306.71
296.7	292.57	293.06	294.02	291.71	293.09	295.61	295.43	293.51	295.27	294.92	294.02	293.32	295.53	294.38	292.67	294.28	295.71	294.03	293.94	294.29	293.37	293.67	293.34	292.87	290.53	293.64	294.57	293.21	294.03	294.67	294.07	294.55	292.46	293.22	296.07	293.36	294.88	295.82	294.35	294.33	293.53	295.46	296.05	294.08	294.37	293.57	294.42	293.55	293.49
304.27	303.98	305.25	307.82	306.21	303.51	306.23	305.45	305.51	305.7	302.88	304.4	303.96	304.31	304.2	302.74	306.97	303.45	303.7	303.49	304.91	303.66	304.62	307.19	304.37	305.02	302.3	302.91	303.97	303.71	303.42	306.66	305.9	305.76	303.11	302.89	303.95	305.04	302.32	304.66	303.5	304.02	303.73	305.64	306.25	307.4	303.21	305.8	305.96	303.87
310.95	312.92	311.41	310.24	309.61	307.92	311.17	310.57	308.61	310.94	311.48	310.77	312.43	310.32	309.04	309.61	308.31	310.64	311.18	308.86	310.49	310.34	310.53	312.23	309.68	310.63	310.52	308.91	310.22	311.69	312.53	310.63	310.02	311.19	311.38	311.01	311.66	309.08	312.37	310.49	309.32	311.35	310.04	309.95	309.02	310.86	309.77	312.07	309.17	311.55
306.25	303.47	304.23	304.16	303.77	300.86	302.07	303.01	305.14	303.85	306.63	303.05	302.71	302.42	304.87	304.96	305.36	304.19	302.35	305.24	305.93	301.49	306.93	305.5	304.85	303.72	305.15	303.1	305.57	305.6	304.37	306.72	303.78	304.89	305.09	305.33	303.57	305.5	304.31	306.56	301.2	306.83	304.33	304.22	301.09	304.21	303.73	305.14	302.39	306.07
303.06	302.14	304.85	302.67	303.01	303.37	305.79	304.71	302.49	305.73	302.98	304.31	303.27	303	302.23	303.61	303.6	304.92	304.38	303.12	303.9	303.73	303.46	303.94	303.18	302.94	303.06	303.43	300.63	303.15	304.17	304.12	305.73	305.57	304.77	302.58	304.99	303.38	301.49	303.2	303.67	304.97	303.84	303.99	303.02	305.29	304.69	303.67	302.53	301.15
310.16	311.88	310.14	313.28	311.24	313.16	313.5	311.94	311.99	311.59	313.71	312.85	313.89	314.65	313.87	312.58	311.18	310.22	313.7	314.07	309.21	311.31	310.92	310.21	310.78	311.48	313.17	314.08	313.39	312.2	313.22	310.93	312.38	311.03	313.48	312.18	310.91	313.45	310.72	312.59	310.87	313.41	312.34	312.23	310.64	312.61	313.66	315.02	312.32	311.83
318.46	316.73	319.95	318.78	320.2	317.13	320.64	316.29	316.86	319.44	317.69	317	317.95	321.25	317.43	319.62	318.74	319.26	318.13	320.2	319.68	316.32	317.95	317.12	319.09	317.52	319.28	319.12	317.56	318.13	317.76	318.39	319.57	317.22	319.73	317.5	317.01	318.23	319.03	319.63	317.3	317.44	317.14	319.7	318.57	318.71	317.89	318.59	316.73	317.76
303.29	305.1	304.17	304.8	304.42	304.24	301.73	303.19	301.81	304.63	303.67	305.84	300.72	303.59	301.55	304	301.27	304.32	304.24	303.71	304.55	304.27	303.03	301.84	305.24	302.83	304.14	300.84	299.09	303.07	304.59	302.88	304.12	304.24	302.03	309.01	305.05	305.43	304.33	303.13	305.27	304.73	304.05	306.41	300.98	299.97	303.19	304.89	301.15	303.66
303.49	303.7	303.72	302.36	304.22	306.47	303.11	299.24	302.86	305.22	304.67	303.33	301.99	303.11	301.52	301.19	303.36	305.28	302.86	301.62	304.55	303.21	303.99	304.04	302.14	300.6	305.91	302.37	300.43	299.78	303.41	304.44	301.53	303.97	301.75	300.55	303.79	303.91	300.58	303.56	301.25	303.6	301.15	301.58	305.48	303.17	302.34	298.95	301.61	302.61
297.42	296.81	297.85	295.68	296.7	297.01	296.33	296.43	295.69	296.47	298.45	296.89	294.4	297.81	298.28	299.79	296.42	297.87	296.88	296.15	294.61	296.7	294.71	294.98	299.15	295.26	297.47	295.79	296.43	295.6	295.51	296.34	294.87	297.1	296.15	296.02	295.37	299.57	294.72	296.75	296.39	298.21	298.47	296.91	295.52	296.87	297.65	297.56	294.27	297.34
313.01	313.63	313.28	313.44	312.66	313.49	313.49	314.53	312.85	314	314.03	312.24	312.54	311.61	312.04	314.82	313.09	313.14	316.56	312.32	314.56	313.72	313.01	314.16	312.35	311.26	314.61	314.51	315.23	310.52	310.54	311.61	313.27	313.66	310.26	314.39	312.08	310.65	313.29	312.3	312.18	314.17	313.77	310.28	312.96	312.65	311.21	312.29	312.49	313.22
310.01	309.28	308.78	311.15	310.9	309.08	310.68	310.32	310.91	310.17	312.25	310.39	311.81	313.39	310.48	310.71	311.42	310.39	311.58	309.43	309.6	310.67	311.92	309.94	311.8	310.18	309.68	312.76	310.23	309.17	311.66	312.9	310.15	309.9	309.75	310.29	310.6	311.18	311.62	310.83	309.55	309.37	310.97	311.31	311.63	309.96	313.93	311.82	308.83	308.94
326.71	330.75	324.29	329.17	326.86	327.28	328.61	329.95	328.49	327.5	328.08	326.49	327.13	328.4	330.44	330.43	328.1	327.65	328.97	328.92	326.56	325.41	326.67	327.8	328.32	326.04	327.13	325.57	326.71	326.81	329.45	323.16	325.99	326.84	327.86	324.46	330.6	326.88	328.03	328.22	326.26	326.63	324.96	329.16	327.04	328.19	330.54	329.74	325.46	328.15
298.93	300.63	301.18	304.83	303.26	303.42	303.48	303.47	303.73	298.45	303.46	303.44	304.52	302.97	304.27	302.66	304.2	303.08	303.38	303.22	303.99	303.58	300.84	300.17	306.55	303.92	301.46	303.66	302.89	300.88	304.83	301.97	302.57	302.91	301.94	301.9	304.06	300.71	300.97	302.49	301.95	302.16	304.04	302.21	302.12	303.51	301.61	304.16	302.57	302.48
308.49	309.29	309.41	307.83	311.55	309.85	307.68	306.46	309.15	306.92	308.07	305.03	310.35	309.4	307.56	306.67	307.36	307.33	308.97	312.45	308.88	307.83	307.76	309.56	311.53	309.36	308.17	311.12	308.43	309.91	309.83	310.22	305.77	309.07	308.92	306.94	310.64	308.77	309.46	308.49	309.38	308.65	308.16	309.86	309.78	311.12	308.72	309	308.3	312.92
309.58	312.28	310.41	313.46	310.25	311.38	308.04	311.1	308.84	310.51	308.22	307.39	308.38	310.18	310.58	310.25	310.94	310.61	310.18	310.43	309.83	308.13	308.2	311.99	310.16	309.58	308.94	310.67	311.06	310.93	310.72	308.85	311.09	309.74	312.06	311.93	310.15	308.98	310.33	311.15	310.42	310.68	309.04	310.73	309.62	312.68	310.87	309.63	310.7	310.38
306.04	307.82	308.23	307.98	309.62	307.6	311.59	307.15	309.37	309.41	309.1	308.98	308.73	306.32	309.1	308.1	309.25	307.6	308.68	307.72	307.93	309.64	307.27	309.33	306.96	308.56	308.22	306.21	309.84	309.35	309.15	308.87	309.76	309.16	307.03	307.89	309.29	308.07	309.22	310.83	308.31	306.59	310.58	308.16	309.63	306.8	309.29	307.85	307.32	307.94
307.23	304.85	306.62	306.64	306.38	306.16	305.71	307.33	306.16	305.09	301.65	306.93	304.81	304.93	305.93	307.2	306.3	305.96	308.14	306.36	303.84	305.16	310.97	301.59	303.92	305.38	306.26	306.23	306.53	306.17	307.6	304.81	304.94	306.03	307.09	306.63	307.04	304.75	306.07	304.87	305.56	305.76	307.21	305.59	305	302.29	303.69	305.58	305.87	305.07
317.76	316.84	320.06	317.42	317.38	316.61	319.48	315.89	316.75	317.58	319.95	317.2	318.11	317.76	318.72	318	319.08	320.45	319.8	318.51	318.95	319.68	316.52	319.18	316.88	318.98	319.44	318.91	316.86	318.91	317.68	318.22	318.99	320.84	316.34	315.13	317.85	315.48	317.73	318.42	318.64	321.53	320.61	318.81	320.83	315.35	317.33	318.26	317.38	317.41
303.91	303.01	303.06	304.58	304.51	302.99	302.68	303.81	305.77	302.86	304.96	303.48	303.27	302.86	301.27	301.67	305.17	304.73	303.82	302.52	300.99	301.79	303.67	303.47	300.45	300.94	299.99	305.15	303.82	300.71	301.4	303.11	301.78	302.83	304.15	302.5	304.61	300.75	303.17	302.99	300.6	303.77	302.42	304.33	302.02	302.47	302.98	302.08	303.09	303.17
306.4	304.26	304.11	306.21	306.8	308.27	308.28	306.11	305.03	307.31	307.36	304.84	306.09	307.41	305.6	309.3	307.05	304.87	309.6	309	308.55	306.78	304.66	307.05	305.1	306.09	304.1	308.05	304.35	303.02	308.19	305.98	305.96	305.91	307.19	304.27	305.48	305.05	308.14	308.26	307.12	308.11	307.12	307.44	305.69	305.52	306.03	306.77	306.77	304.08
306.61	302.16	305.11	305.69	305.93	304.31	304.68	307.14	305.6	307.33	305.66	304.8	305.99	305.86	305.41	305.32	308.05	306.04	302.79	304.75	305.71	306.28	305.48	306.14	305.2	303.83	307.35	306.1	304.63	304.53	304.6	304.35	305.61	304.37	305.51	306.48	305.78	305.03	304.92	306.16	305.14	303.61	306.47	305.03	305.45	307.42	306.04	304.72	303.32	307.15
310.57	312.88	310.29	310.37	311.48	309.13	311.27	310.27	308.28	310.29	309.11	310.73	310.21	311.23	310.03	309.37	314.03	308.09	310.96	308.16	310.35	311.98	312.01	310.3	311.3	311.87	310.13	309.93	311.6	310.81	310.69	311.54	311.46	308.17	312.32	310.84	309.99	309.68	309.63	309.42	314	310.47	309.96	306.16	310.69	307.67	310.76	310.35	307.69	311.12
297.85	293.83	300.11	297.51	297.67	298.28	294.52	298.61	295.85	298.92	295.41	297.3	298.06	294.3	296.55	296.09	294.73	297.01	296.24	297.3	297.85	300.11	297.82	293.6	297.95	299.51	297.62	299.42	297.91	296.57	295.68	296.57	299.14	297.42	297.97	296.24	295.07	295.78	296.22	298.75	295.66	297.27	296	295.76	296	297.36	297.45	296.32	295.13	297.4
[truncated: 150 more columns]
