# Supplementary material for: Genetic dissection of main and epistatic effects of QTL based on augmented triple test cross design
Source: PLoS One. 2017 Dec 14;12(12):e0189054. doi: 10.1371/journal.pone.0189054 (PMC5730204; doi:10.1371/journal.pone.0189054)
Supplement: S9 Supporting Information — (ZIP) [file pone.0189054.s009.zip › z5_650_0.5_5.csv]

302.03	304.23	304.74	306.47	303.03	304.81	304.69	303.88	303.28	301.67	304.18	305.67	301.6	303.28	304.6	301.2	303.83	306.89	305.83	306.95	305.68	304.57	305.65	302.12	304.97	302.46	306.08	304.47	308.05	307.65	304.4	304.85	301.74	302.51	304.66	306.69	298.9	306.44	307	301.31	308.99	305.81	302.21	300.32	304.86	306.3	304.92	302.47	301.67	307.35
329.16	328.69	328.3	327.12	329.11	327.13	329.41	327.42	327.82	326.14	330.64	326.69	327.19	327.37	326.1	328.29	329.81	329.34	327.9	328.88	331.36	327.96	330.42	328.06	327.46	328.51	327.76	329.82	330.31	328.73	327.98	332.94	328.46	326.73	329.53	330.76	332.31	329.66	327.16	327.17	326.54	327.73	328.45	327.25	327.01	327.88	330.21	330.12	327.55	332.23
319.49	319.48	315.54	315.41	311.52	316.86	316.73	319.79	318.52	317.15	314.62	314.18	316.78	316.32	316.16	312.66	312.29	317.69	316.61	316.68	319.46	317.08	312	315.68	317.44	316.46	315.11	315.81	318.68	319.46	313.05	314.62	320.64	315.43	316.88	320.19	318.88	318.33	315.34	314.9	317.99	315.17	318.38	319.11	316.13	319.54	317.18	317.01	316.62	317.72
303.48	304.86	302.69	301.52	304.28	304.31	304.81	300.88	303.42	304.43	299.53	306.83	302.24	298.46	303.34	298.9	302.67	302.17	304.05	305.39	301.88	306.96	301.08	304.85	302.13	304.32	300.66	301.95	301.75	303.67	301.37	306.32	299.52	300.55	306.28	301.37	302.85	305.05	304.58	302.48	306.14	302.78	304.32	303.35	304.03	300.12	305.18	302.48	303	304.01
313.21	315.03	314.7	308.29	314.25	314.15	311.97	310.71	308.42	312.37	311.12	312.04	312.15	312.45	310.67	312.27	311.36	311.5	309.72	312.86	311.09	313.39	311.03	311.33	310.32	311.03	311.76	313.2	312.17	311.04	312.08	310.69	309.84	309.6	309.54	313.08	309.08	311.01	308.15	315.02	313.31	313.53	314.11	313.12	310.64	311.41	310.28	310.88	309.59	313.78
306.49	306.41	311.21	307.91	308.56	307.2	307.59	307.65	309.31	310.69	311.58	309.3	307.29	307.77	312.36	311.05	310.41	307.33	308.15	308.7	310.41	307.26	307.94	314.23	311.36	308.55	311.57	313.07	308.19	310.29	312.89	308.61	307.9	311.12	307.91	312.65	306.31	309.36	305.63	310.95	307.86	309.02	308.56	314.44	306.51	311.22	307.34	310.46	306.08	310.28
329.73	329.28	327.09	326.95	327.51	329.71	327.63	330.55	330.16	328.91	326.4	328.53	323.11	329.08	327.97	329.23	327.43	328.95	327.92	327.6	330.83	328.28	330.06	328.63	328.86	324.61	328.35	329.66	325.29	323.67	331.7	329.55	325.85	328.6	323.06	327.09	328.87	326.9	325.23	328.87	326.16	328.68	328.37	331.93	324.35	324.62	326.35	325.65	328.16	329.67
312.73	312.67	311.12	311.4	312.56	310.29	313.91	313.16	313.62	307.67	308.93	310.59	310.28	313.38	308.79	312.23	308.62	312.82	313.27	311.33	306.86	308.9	308.39	303.44	312.86	312.27	310.76	312.07	311.4	310.51	311.05	311.41	313.53	311.3	311.68	311.49	308.27	309.17	313.55	308.57	311.43	313.99	309.73	312.62	310.26	312.39	314.08	313.27	308.22	311.25
314.78	315.56	315.78	313.21	317.94	316.48	312.13	315.86	316.15	313.17	316.24	312.54	319.91	317.23	314.69	315.95	315.59	321.32	316.53	314.52	313.41	315.66	314.79	312.78	314.01	316.54	314.13	315.24	316.65	317.42	312.97	313.83	316.56	317.39	316.58	315.65	316.6	315.82	319.57	315.19	319.04	313.88	317.17	314.06	314.56	317.43	318.25	315.31	315.3	318.75
308.98	309.44	313.52	308.95	306.54	311.81	308.95	309.39	304.85	308.53	309.11	305.93	310.06	309.29	306.65	308.78	308.76	306.93	309.75	310.94	311.64	310.52	311.43	308.39	304.25	312.59	312.66	307.75	309.35	307.27	308.23	311.3	308.28	306.54	310.01	309.44	308.62	311.05	309.49	308.26	307.06	309.23	309.14	309.06	308.14	307.69	310.29	311.24	310.27	307.32
320.26	316.99	315.27	318.61	318.04	313.97	317.93	317.01	321.9	318.36	317.77	317.53	315.03	321.61	317.99	320.42	318.82	316.76	320.18	321.11	320.73	317.68	321.09	316.5	320.41	313.8	316.29	322.14	316.92	319.83	321.83	318.63	316.46	316.82	319.71	317.67	317.47	319	319.54	318.48	321.07	315.34	318.56	312.87	317	319.98	315.42	318.98	314.16	318.94
292.69	297.31	297.07	292.47	292.83	293.86	294.58	296.39	296.11	294.43	293.96	292.4	296.7	292.49	293.95	293.3	293.54	292.38	296.67	294.98	292.14	293.8	294.65	293.23	294.18	293.74	295.63	293.98	296.08	293.48	289.7	293.89	293.72	292.08	294.41	293.88	296.65	293.51	294.76	296.27	290.9	295.74	290.35	290.43	293.9	295.15	292.58	294.63	293.66	292.86
326.65	328.32	322.88	328.51	330.14	327.05	326.37	327.14	329.73	325.17	327.4	326.15	326.55	325.79	330.6	330.01	329.07	330.21	327.28	329.38	330.26	327.74	325.83	326.81	329.56	327.81	325.65	327.12	323.56	324.57	326.73	331.13	329.8	327.21	329.25	326.65	328.45	330.43	330.6	330.01	329.02	327.36	325.84	328.38	328.9	330.06	326.85	325.8	328.71	327.92
315.26	320.16	317.31	321.5	313.87	318.77	321.62	319.28	319.42	318.34	319.75	317.04	316.1	320.12	319.38	318.86	319.79	319.21	316.94	320.82	320.88	319.02	318.48	314.09	318.33	319.94	318.39	317.51	320.25	319.22	318.87	317.61	322.49	319.06	320.91	316.14	319.55	317.57	318.76	319.48	314.63	318.69	317.56	321.32	316.04	321.49	316.47	315.76	316.98	318.38
315.88	315.18	314.58	317.27	313.83	314.04	320.04	315.29	316.94	314.87	318.47	314.13	318.3	311.93	317.37	315.05	316.03	314.16	312.45	319.53	314.89	312.12	318.38	315.03	315.99	313.57	315.79	319.24	315.71	312.22	316.94	316.5	314.43	313.67	313.57	316.55	315.42	313.74	314.13	315.24	314.3	317.39	314.67	315.35	313.78	315.44	314.95	312.89	317.17	311.26
312.72	315.18	317.58	312.87	317.54	313.25	312.27	314.32	313.6	320.84	313.28	314.35	316.74	314.84	316.62	315.69	313.77	316.75	315.99	314.61	315.4	310.63	314.17	318.06	318.11	316.46	317.03	313.54	315.25	318.62	315.45	314.31	311.71	313.75	314	315.04	315.68	313.71	314.35	313.33	316.3	313.31	314.83	317.37	314.9	315.38	312.42	312.57	318.28	314.47
321.75	320.59	316.62	316.79	318.16	315.95	321.28	317.6	318.09	321.66	322.09	318.66	319.67	315.29	322.19	321.82	320.12	318.09	316.86	317.89	318.65	320.7	316.27	324.98	320.58	313.83	320.95	318.4	322.49	319.44	318.37	319.11	321.25	316.93	319.03	320.68	319.2	320.73	319.54	319.3	317.1	315.68	320.45	317.13	316.38	318.62	319.63	316.84	318.04	317.12
315.97	315.95	312.26	316.72	319.65	316.42	314.71	317.3	317.15	316.7	314.58	317.72	315.6	314.73	317.88	315.68	317.3	317.02	314.46	317.77	313.41	317.29	312.55	317.47	314.56	315.45	317.62	318.16	316.2	316.47	316.84	317.2	313.66	315.97	321.11	314.05	314.6	316.43	317.94	313.74	314.81	315.73	315.62	318.94	320.51	316.64	315.34	316.97	317.35	316.11
299.38	298	295.6	294.77	299.05	296.74	297.69	293.65	295.83	295.21	297.33	297.52	301.03	296.3	297.07	295.66	298.69	300.73	297.84	296.14	299.38	294.2	294.18	298.24	298.76	297.62	297.62	295.86	295.55	293.3	293.63	294.92	296.23	296.55	295.55	296.37	296.31	295.26	296.73	295.99	294.13	295.88	297.49	295.16	297.28	298.23	293.4	298.22	295.08	299.05
311.2	312.5	316.67	316.63	312.03	319.01	315.94	313.8	319.42	318.46	310.57	312.01	316.3	311.95	318.09	314.55	316.11	315.44	313.82	310.7	311.27	315.11	314.66	314.9	313.06	315.96	314.02	315.19	314.61	315.5	313.56	317.24	317.48	315.81	312.86	314.45	314.19	317.14	312.23	316.07	316.48	316.43	313.45	311.24	316.73	313.89	313.45	316.82	313.74	316.4
292.51	293.64	294.7	298.02	295.1	294.6	292.83	299.88	297.53	294.86	296.21	295.17	295.89	295.52	296.54	296.64	298.36	294.44	296.99	293.7	294.96	292.62	293.48	294.21	297.82	292.05	293.18	293.75	292.87	301.89	290.95	293.91	294.97	293.31	296.5	299.01	295.07	299.57	296.45	296.34	296.42	292.59	294.32	293.78	293.18	294.86	295.98	296.02	294.93	297.18
294.38	293.28	292.29	293.48	299.06	293.07	296.17	291.01	294.8	292.28	294.2	293.88	292.84	293.23	295.84	293.04	295.1	292.94	294.35	294.64	296.05	292.98	294.06	293.45	298.04	295.29	292.49	295.1	297.75	298.31	293.47	294.64	291.99	292.9	296.42	295.07	293.29	293.36	292.21	292.36	291.4	295.29	291.31	295.49	295.33	294.66	293.75	292.6	292.74	292.63
315.84	317.32	317.8	317.97	316.81	316.17	316	319.24	314.54	318.87	314.33	317.95	315.21	320.49	318.35	314.51	315.63	317.61	315.88	315.96	315.69	317.98	318.9	316.69	315.52	315.36	318.93	318.54	315.09	317.83	317.99	313.37	315.79	313.83	317.58	318.44	314.91	318.51	316.07	317.56	317.39	316.77	319.41	316.76	320.11	319.13	316.76	315.04	317.53	316.18
305.26	305.39	309.16	306.35	304.64	309.85	304.81	307.43	305.23	308.24	307.52	305.45	305.11	304.62	304.37	303.86	302.93	304.45	305.44	308.08	307.09	308.33	304.84	309.74	308.52	309.76	309.9	307.58	305.14	307.9	303.64	308	305.25	307.4	307.63	307.86	305.13	304.18	307.09	306.38	307.86	307.72	305.4	304.01	304	310.66	304.03	303.97	306.75	302.25
305.55	303.13	304.32	305.8	306.4	303.34	305.87	304.9	302.63	308.28	305.46	306.43	304.47	305.15	305.64	304.44	305.29	304.54	303.66	306.67	302.76	301.31	303.4	305.99	306.94	303.82	305.47	302.75	303.48	304.54	306.13	306.84	302.5	304.11	308.32	301.56	304.86	303.94	304.91	304.25	305.3	307.41	301.88	302.18	307.48	303.6	306.61	300.56	307.18	303.27
315.69	317.31	318.26	318.53	319.85	320.78	318.48	320.41	317.14	319.67	318.34	317.64	318.06	319.97	318.81	318.87	322.67	318.24	315.08	316.08	320.71	317.68	318.84	317.98	320.19	317.81	320.37	320	319.5	323.09	317.23	315.57	321.27	315.4	319.39	318.42	320.13	318.58	315.53	318.7	321.14	318.97	314.2	319.18	323.66	317.46	317.37	317.92	320.27	321.18
316.63	316.47	315.59	318.66	318.28	314.22	314.22	314.26	314.2	316.61	313.39	314.59	310.65	315.06	312.46	319.4	313.38	314.63	313.59	318.37	314.84	315.16	318	314.49	317.56	314.01	314.72	317.78	312.03	317.43	315.85	314.91	318.03	317.65	315.7	314.15	317.72	314.21	314.95	315.54	312.01	317.73	315.05	315.91	315.14	317.23	312.81	316.59	312.79	313.64
302.45	301.71	304.64	301.47	303.79	301.9	303.18	303.67	300.69	299.23	304.6	301.87	303.93	297.93	307.1	302.54	305.85	302.32	303.37	303.49	301.93	304.06	304.14	306.28	301.04	302.79	303.38	301.74	303.51	300.72	304.89	304.79	304.82	301.57	305.08	304.06	303.71	306.98	303.69	303.28	301.03	304.09	302.83	304.75	301.04	300.03	308.47	305.77	302.19	301.11
324.85	324.6	323.74	329.06	327.6	322.47	324.58	322.78	324.51	323.41	319.74	322.94	324.22	324.26	325.46	324.59	327.98	326.98	324.42	326.71	325.03	326.8	325.84	325.15	321.74	326.46	325.82	324.53	321	322.9	323.54	323.14	323.08	324.07	326.27	327.15	326.06	325.34	322.87	325.85	325.16	327	325.72	327.23	328.78	322.41	324.03	321.41	321.05	323.54
302.29	305.6	301.47	302.61	304.99	301.34	303.9	300.63	301.96	302.64	302.05	305.38	300.34	303.48	301.67	300.89	302.13	300.62	304.89	300.11	306.55	302.49	302.08	304.41	301.88	297.62	301.36	302.54	305.55	303.92	302.7	301.38	301.12	302.63	301.41	302.71	299.82	303.38	300.42	302.85	302.17	300.78	304.89	303.55	305	301.46	303.83	304.4	300.21	305.33
306.62	305.03	307	305.56	302.86	302.16	303.78	305.72	306.75	305.14	304.83	301.58	302.53	304.14	305.8	304.44	306.19	307.32	306.12	306.2	304.93	307.02	305.43	303.57	304.78	304.8	304.94	305.78	302.49	308.76	305.39	301.84	302.98	310.57	305.22	305.93	308.41	304.29	307.22	303.12	303	306.23	309.13	302.72	303.32	306.99	306.39	302.15	310.06	305.51
306.33	304.74	302.49	304.36	305.94	305.63	302.63	301.46	308.12	303.9	307.21	301.63	301.85	301.87	306.89	303.22	299.89	306.3	301.79	303.38	304.29	307.62	300.95	305.04	302.34	305.06	305.52	304.98	307.26	308.38	302.18	302.78	300.82	302.95	302.96	301.98	306.91	305.07	305.99	305.11	305.76	306.49	303.39	302.86	305.09	301.86	303.51	303.37	305.72	304.26
305.69	307.58	308.25	305.63	304.55	309.09	304.29	306.74	306.16	307.89	307.95	304.79	304.14	304.42	302.79	307.83	307.55	304.41	305.51	309.07	304.12	310.27	303.66	308.14	307.04	306.63	306.18	304.99	308.45	302.89	308.14	306.14	305.59	306.25	306.34	303.65	304.4	304.74	304.84	306.83	301.98	304.16	304.24	309.82	307.32	304.74	306.26	307.54	306.42	306.35
309.89	310.83	306.52	308.04	305.62	308.45	312.88	308.11	310.52	307.43	307.81	309.05	309.19	306.02	309.02	306.82	303.97	308.15	309.33	309.97	311.75	308.2	308.12	313.2	313.23	307.15	306.54	309.51	308.51	306.11	307.42	312.44	310.25	310.75	306.34	308.49	309.15	307.69	311.39	308.46	311.65	310.07	307.95	309.04	307.48	309.71	307.87	307.49	306.8	307.16
316.97	311.54	315.05	313.32	319.2	312.36	318.85	312.32	315.17	314.52	314.75	312.92	312.89	315.5	314.7	318.3	313.25	318.14	313.42	315.17	311.65	316.29	311.28	317.27	316.13	313.86	310.64	317.4	316.75	315.65	312.14	316.38	317.01	314.8	312.36	315.35	316.62	316.44	317.01	317.2	315.19	312.63	314.32	311.93	315.72	313.85	317.3	314.87	310.79	314.63
322.15	325.42	326.88	323.47	329.24	327.22	324.35	324.36	321.12	326.43	326.3	324.91	323.15	324.77	320.11	326.46	322.78	328.21	324.29	327.67	325.85	322.42	327.95	321.59	326.14	322.58	323.59	324.1	326.64	329.89	327.16	323.5	325.68	325.72	327.39	324.01	322.51	325.31	325.83	326.39	325.84	324.49	325.55	323.46	329.04	324.5	326.09	322.44	323.87	325.3
313.88	314.12	314.19	314.92	313.8	314.24	312.86	312.75	316.36	311.85	312.96	311.21	312.98	313.39	317.04	312.86	315.33	312.46	315.93	314.62	311.8	313.65	314.52	313.1	313.53	311.01	315.01	310.14	311.04	311.21	315.21	313.67	313.88	310.57	310.66	316.52	312.39	314.02	312.23	311.28	310.77	310.86	316.19	312.96	312.34	313.62	314.79	311.08	315.83	312.72
304.62	305.06	306.05	306.16	302.13	307.35	302.65	302.69	305.06	303.98	305.6	305.82	304.67	307.86	304.68	302.22	305.65	302.04	304.11	300.7	307.66	300.88	304.25	305.87	303.29	302.04	306.7	302.09	305.52	302.76	302.04	302.77	303.61	308.08	306.57	301.14	304.67	303.24	305.97	303.22	307.58	306.32	305.36	304.91	304.87	301.5	304.87	302.64	304.05	305.81
314.1	311.88	313.89	311.71	311.05	309.51	310.68	313.84	312.33	314.26	310.18	315.61	309.25	312.51	312.29	307.2	308.76	315.47	314.31	316.54	311.33	315.66	315.86	313.66	312.48	312.3	312.58	312.41	310.94	311.75	314.14	311.39	313.58	309.71	313.74	314.3	313.29	313.88	314.2	312.01	315.72	315.37	311.05	313.78	312	312.95	311.55	315.93	310.68	313.05
306.66	307.64	307.37	304.26	306.49	307.58	301.61	305.3	303.74	308.74	307.45	303.1	307.59	304.99	304.39	311.45	304.97	301.82	303.73	304.28	308.12	307.73	307.97	307.5	303.02	305.34	304.5	301.66	304.07	304.69	303.65	305.47	303.9	306.53	300.66	307.67	306.85	304.1	303.22	303.7	305.47	307.98	304.17	304.4	304.28	306.63	304.5	307.91	307.54	306.94
319.17	317.22	316.66	319.41	319.51	319.95	316.87	317.87	317.82	316.87	317.33	319	320.89	315.39	317.86	318.1	317.75	319.15	320.25	320.03	318.77	317.18	315.75	313.11	320.81	317.02	315.98	317.54	317.84	321.8	317.14	320.12	317.12	316.37	323.15	318.85	321.04	319.78	316.73	320.02	320.35	319.51	319.77	323.12	319.56	318.22	317.99	316.24	318.3	312.55
305.13	297.16	304.41	301.69	299.42	300.05	302.03	303.2	301.2	299.13	300.04	299.54	303.13	301.44	298.67	298.74	300.47	299.19	303.85	302.44	299.43	300.18	300.92	301.16	304.49	296.89	301.22	303.54	299.08	301.77	298.94	300.12	305.2	300.45	302.22	303.09	302.19	298.17	302.22	304.12	302.07	302.37	303.73	297.93	300.16	300.14	304.34	301.95	299.4	304.74
314.23	309.84	315.04	316.1	314.46	310.63	313.22	314.45	315.18	314.03	312.74	313.63	313.9	309.71	310.07	312.25	319.08	312.94	312.89	308.74	313.87	310.27	314.57	312.65	313.23	313.2	315.82	315.68	313.52	310.08	311.59	311.5	314.14	318.4	314.67	309.86	314.09	309.53	315.14	314.38	312.93	314.85	309.44	315.15	312.72	311.94	312.83	313.95	316.58	312.34
311.08	309.09	310	311.06	310.16	309.75	312.73	309.46	309.01	311.03	313.52	309.49	310.26	310.59	310.49	312.97	312.84	314.04	309.76	310.6	310.97	310.9	311.84	308.96	310.7	310.92	306.48	314.11	310.36	310.95	308.89	313.44	309.6	309.52	312.27	307.42	309.91	314.57	308.08	309.46	310.4	312.95	308.5	308.44	311.9	312.21	310.1	312.26	312.08	311.52
303.02	302.1	302.84	301.11	304.07	298.75	305.45	301.95	300.83	303.7	300.71	301.97	304.11	301.5	302.63	304.52	300.87	306.05	299.18	302.36	305.82	300.65	299.82	301.77	303.97	300.19	300.12	297.87	304.73	305.7	306.9	305.13	301.16	300.87	301.13	300.69	302.84	300.48	302.53	302.43	301.83	305.42	300.89	302.02	300.37	301.6	303.92	302.58	299.92	301.85
301.3	306.6	304.06	305.24	301.06	304.03	306.45	303.1	300.67	307.03	305.29	305.78	299.29	301.83	302.82	304.65	305.88	303.51	304.27	302.91	301.99	303.81	304.67	299.43	301.25	304.42	308.28	300.86	301.43	305.6	305.31	304.32	302.15	302.99	305.46	303.03	305.66	302.89	304.4	301.42	296.62	308.32	303.42	305.23	304.73	301.28	306.01	303.26	305.3	303.44
310	309.05	313.85	311.77	312.48	309.27	307.58	310.85	313.35	310.01	311.6	310.64	308.44	309.37	311.91	315.52	310.4	309.12	311.91	310.83	314.38	311	307.84	308.05	309.28	311.32	308.41	309.67	310.87	313.44	305.88	309.44	311.92	311.32	309.53	314.73	310.76	312.24	311.06	310.89	310.48	311.53	311.37	312.78	312	308.42	309.46	311.68	310.96	312.84
318.96	317.2	321.22	318.86	317.24	317.55	319.16	321.95	318.08	320.27	320.14	322.33	317.57	319.82	317.74	315.94	316.34	313.5	316.93	316.81	320.04	317.71	319.13	315.08	317.17	318.84	318.07	318.63	317.6	318.35	317.33	319.33	316.88	318.83	315.97	316.8	317.37	319.33	319.74	315.78	319.4	318.33	318.22	318.08	317.08	320.48	317.78	319.75	320.59	317.82
304.94	302.55	305.51	302.86	304.47	303.18	306.73	301.28	305.39	304.83	308.5	303.81	302.09	303.64	303.85	304.34	303.62	305.36	304.49	306.22	303.24	304.06	302.1	303.37	303.75	302.11	307.72	304.79	305.69	306.15	305	300.58	304.71	303.68	305.25	302.56	302.93	302.52	305.35	303.23	304.95	300.39	302.81	304.93	302.69	303.72	304.84	305.83	308.18	304.21
307.49	309.74	305.69	309.65	310.13	310.33	308.64	308.58	306.3	308.39	306.69	310.87	308.45	307.9	309.61	307.66	308.11	307.69	308.14	310.55	305.92	308.05	310.73	309.2	309.29	309.76	310.55	307.64	310.32	307.2	306.31	308.7	309.86	309.16	309.97	309.4	310.91	307.29	308.29	309.08	310.91	309.97	306.04	309.51	308.34	308.14	309.85	309.58	305.99	308.54
304.24	298.55	304.2	302.15	303.53	303.39	303.57	301.39	303.3	302.58	302.53	304.2	304.5	300.07	303.46	304.27	300.71	301.26	302.08	303.43	304.48	303.19	299.68	303.11	301.8	301.61	302.37	303.84	300.41	302.01	303.97	304.35	304.51	305.09	303.91	309.67	300.79	304.4	303.23	300.09	300.6	302.05	304.74	301.16	307.6	305.24	303.48	306.58	305.51	299.68
295.91	297.14	299.45	301.63	297.59	296.03	295.88	297.38	298.76	297.71	296.14	292.99	294.34	295.56	297.86	297.8	296.58	292.24	294.38	294.56	295.71	301.59	299.1	298.79	294.27	296.72	297.14	295.18	299.19	297.33	294.41	295.47	295.41	294.78	293.91	296.48	298.81	295.28	296.63	300.32	295.27	298.51	298.43	299.5	300.18	296.38	295.09	295.35	294.51	296.91
311.87	309.74	314.82	312.21	310.77	312.8	309.8	311.69	311.13	312.23	310.89	316.12	314.11	315.14	309.58	309.33	311.3	307.37	310.64	311.51	309.13	312.21	309.56	306.76	312.32	309.66	312.44	310.96	311.61	312.1	310.73	310.56	311.74	308.59	312.98	309.41	310.01	314.64	309.98	312.89	311.26	309.12	309.57	311.73	311.06	311.64	308.48	309.04	310.55	311.18
299.75	298.8	299.43	297.07	295.79	293.91	295.6	297.72	296.28	296.37	296.01	300.54	295.23	297.55	299.36	301.23	297.66	294.88	298.88	297.56	295.6	297.52	299.35	294.46	299.43	295.67	298.49	296.54	299.38	297.94	297.53	299.68	295.9	297.76	295.24	300.47	297.18	294.15	294.55	292.9	295.61	297.89	295.16	294.72	295.21	298.78	296.73	300.38	297.34	293.73
303.18	305.61	306.44	304.7	302.97	304.11	304.02	301.12	304.49	305.91	304.73	306.58	303.16	303.74	303.25	306.53	302.5	303.72	304.14	301.33	307.27	302.63	307.2	302.2	305.42	305	303.58	301.82	303.71	301.89	307.68	305.73	306.53	305.51	304.86	301.61	307.03	304.77	306.77	300.2	304.15	306.03	305.97	305.05	305.57	307.41	304.86	304.2	305.8	304.66
310.65	312	311.68	311.43	310.13	314.34	315.5	312.57	309.42	314.65	309.27	312.81	311.66	310.24	314.47	310.35	312.66	309.22	310.29	310.92	311.39	311.8	312.83	311.31	311.5	314.83	311.15	312.47	313.66	309.87	313.85	311.97	312.45	312.51	311.52	317.45	311.11	312.62	312.6	312.36	312.17	314.09	313.61	309.13	311.65	314.91	314.56	313.55	315.81	316.59
317.12	314.53	312.14	313.77	317.81	315.25	313.51	316.42	315.16	314.77	315.39	316.66	318.61	316.84	317.87	319.29	313.93	313.76	317.02	313.08	313.94	317.19	318.01	317.63	313.88	318.55	315.72	315.11	317.88	314.75	315.62	315.68	318.01	319.59	315.85	317.8	318.44	317.84	316.05	315.9	315.94	318.16	310.9	317.22	313.24	318.23	317.03	318.26	316.36	315.43
317.02	318.5	318.73	319.25	317.09	320.05	320.39	318.28	318.83	321.39	317.72	318.41	320.23	320.04	318.46	317.31	317.58	319.44	322.23	322.91	321.06	319.93	319.11	317.24	319.04	320.14	319.67	320.49	321.51	318.07	320.85	318.36	322.54	322.56	317.98	320.2	316	318.87	319.47	317.4	315.23	316.99	316.58	320.3	322.54	319.96	320.44	318.98	316.27	317.69
304.88	305.44	300.44	304.43	300.94	301.54	303.1	298.63	302.03	302.95	303.7	301.25	301.58	303.05	305.36	306.41	304.02	301.01	302.08	304.92	304.83	301.9	303.34	302.16	305.33	305.23	303.66	304.68	306.04	304.74	305.69	303.07	302.92	302.87	303.33	303.78	307.75	304.19	301.15	303.17	300.49	301.25	304.73	303.19	298.57	299.31	301.42	301.06	300.89	302.21
318.02	320.39	319.93	319.39	314.42	319.69	323.26	320.67	319.99	318.07	320.38	317.2	319.27	317.73	319.6	320.85	321.61	322.13	314.55	315.44	317.1	322.79	315.72	320.1	321.12	319.75	318.16	320.29	320.34	319.54	320.36	318.27	323.56	321.24	318.55	321.65	320.84	317.5	315.5	316.61	319.17	321.39	318.69	320.28	320.27	316.84	320.04	320.17	320.31	318.75
323.87	327.86	325.37	322.82	325.95	326.25	327.92	324.1	327.92	324.75	326.76	327.92	328.59	322.41	323.22	327.21	327.66	326.08	327.43	327.77	323.4	328.24	324.66	328.66	325.17	325.22	330.02	325.73	326.14	324.22	328.21	325.57	326.45	326.04	326.45	323.5	326.58	322.89	328.8	327.08	327.81	327.06	327.71	327.06	326.33	325.5	329	329.2	329.72	330.18
306.37	303.57	303.82	305.47	307.73	302.58	305.6	303.29	302.57	304.39	305.9	304.35	304.13	302.39	303.84	303.11	298.7	302.77	304.18	304.2	303.47	300.59	301.96	302.18	305.54	301.27	306.9	304.19	299.41	303.88	304.37	300.86	304.71	303.05	303.35	305.95	302	303.54	302.73	301.52	303.31	303.1	303.36	307.3	304.29	302.67	303.6	300.57	301.66	300.6
312.1	312.76	311.78	313.01	311.84	309.66	315.79	310.23	310.47	313.17	310.27	316.89	314.59	314.62	312.21	312.04	315.07	310.99	316.33	315.95	313.27	316	313.49	314.9	311.83	318.26	313.91	318.81	313.65	315.81	316.63	316.97	319.44	312.9	314.99	316.55	313.13	313.56	316.98	312.83	315.65	314.02	312.26	312.33	313.59	314.67	313.03	314.38	312.08	315.08
316.56	318.38	315.39	319.48	318.43	319.3	314.97	317.03	319.01	314.09	313.51	313.73	315.36	316.63	315.32	315.79	317.65	317.51	314.82	316.81	315.7	317.53	320.88	313.89	319.72	318.11	317.69	318.22	317.97	316.98	315.03	317.89	314.8	317.58	319.17	317.42	316.34	313.88	317.23	315.87	314.01	316.97	317.36	320.39	319.72	316.54	316.15	313.17	318.25	318.16
297.29	300.31	300.02	302.3	302.11	303.15	298.48	301.37	298.88	301.05	298.34	300.57	297.84	299.72	297.79	295.19	303.29	301.76	302.85	302.93	299.58	301.01	299.38	298.36	301.39	299.91	301.87	300.72	300.22	300.87	299.94	303.44	300.75	303.14	299.49	302.65	302.85	303.07	298.21	299.02	301.96	301.75	300.94	301.63	300.44	302.56	306.2	298.75	297.58	304.4
304.47	305.55	305.88	310.79	304.22	305.51	305.86	309.49	307.32	304.25	305.79	306.17	306.74	304.24	304.7	305.43	308.01	301.91	302.85	302.04	303.12	307.63	306.62	301.99	308.76	307.42	304.84	307.35	303.84	306.53	306.93	302.04	303.62	303.94	304.89	303.85	305.72	307.56	305.1	307.82	305.54	304.02	307.06	306.95	303.28	306.52	302.47	304.31	305.05	306.62
311.68	318.04	316.21	313.35	316.15	315.09	315.1	314.39	314.28	315.63	315.67	315.53	315.87	315.66	318.19	314.58	317.91	312.76	313.18	316.88	311.41	311.22	314.57	312.8	316.66	314.96	316.81	313.99	315.27	313.97	316.01	319.92	317.46	314.65	315.58	314.37	316.61	315.97	314.26	314.17	313.98	315.57	315.75	313.98	318.1	316.81	314.81	311.56	316.91	313.6
318.02	317.83	316.3	318.01	318.4	317.42	315.78	316.39	319.59	316.46	312.8	317.59	316.39	316.84	315.14	314.71	319.04	317.04	316.2	316.65	315.66	316.74	314.37	315.72	318.07	314.86	314.57	318.09	318.66	315.13	314.57	317.96	316.31	316.25	318.84	317.5	316.59	315.83	314.6	316.87	314.05	314.64	316.17	313.34	315.05	318.77	316.35	319.76	316.6	318.07
304.19	300.9	302.57	306.06	307.34	304.45	309.77	302.13	305.38	303.26	303.69	304.6	302.67	302.89	307.26	305.33	306.72	303.34	306.45	308.13	304.09	308.45	305.3	303.14	305	308.58	305.97	307.76	305.71	307.15	304.95	304.08	304.69	307.4	302.43	302.7	303.36	309.17	306.71	302.83	303.88	304.19	305.17	309.68	302.61	306.6	308.89	302.76	306.19	305.09
298.27	303.22	304.94	302.32	301.97	301.71	303.52	299.52	298.66	304.21	304.69	303.21	301.88	301.34	303.93	304.63	301.85	306.36	301.05	304.16	303.63	304.15	301.93	302.93	304.08	306.67	304.12	301.75	304.56	305.23	304.51	306.11	304.16	304.52	301.27	304.68	303.43	301.31	305.65	306.57	301.01	301.55	301.76	303.47	303.5	303.39	298.41	303.62	298.44	302.67
318.68	319.08	314.99	321.41	319.38	315.74	317.57	316.58	311.43	317.58	318.52	317.38	314.9	315.61	314.72	315.76	316.78	315.87	315.37	319.79	318.7	319.22	319.04	318.52	315.12	317.45	317.48	317.32	318.92	317.75	319.11	319.87	316.34	319.73	318.78	317.49	320.92	314.19	318.46	317.71	316.23	323.29	313.24	316.94	321.16	316.62	318.09	317.82	318.28	316.95
319.25	316.72	316.27	317.95	315.73	312.88	314.04	314.39	314.7	319.21	317.02	314.19	314.68	313.59	313.69	314	318.73	317.09	313.56	315.38	313.67	316.67	316.48	319.73	314.91	319.1	316.35	314.63	315	315.81	314.74	315.53	315.17	312.73	316.54	318.12	318	316.16	314.91	311.74	315.76	319.29	314.26	315.7	313.1	318.59	317.5	318.59	315.5	316.26
320.55	318.34	322.45	316.62	318.92	321.34	319.55	319.24	321.86	318.61	319.87	321.41	321.59	319.51	321.56	316.84	318.61	321.59	318.54	320.7	321.68	320.32	319.78	318.95	322.11	321.47	321.12	318.8	315.8	319.95	318.26	320.26	320.98	321.94	320.4	318.39	318.16	321.38	317.1	319.5	315.49	319.09	319.53	318.06	321.14	319.53	317.54	318.31	324.87	319.4
309.31	307.73	307.82	305.38	311.16	306.14	307.29	307.12	307.9	306.41	307.91	308.29	308.27	305.3	304.57	309.62	307.66	304.41	307.66	307.16	306.96	307.4	304.75	304.34	304.99	303.69	307.6	308.56	306.53	311.8	306.35	308.5	305.51	304.95	307.21	307.76	306.58	307.35	306.75	307.45	307.67	306.41	308.24	307.42	307.75	311.24	308.99	307.47	302.49	302.42
301.88	304.01	305.31	304.37	301.52	304.34	303.23	302.24	304.13	302.52	300.75	300.65	303.18	305.77	301.29	302.1	299.21	304.87	304.65	300.04	300.52	299.24	306.2	302.86	305.08	302.2	303.86	304.23	304.26	302.89	303.4	303.62	304.73	304.42	307.11	300.37	303.08	304.67	303.62	302.35	304.27	302.7	305.12	302.79	301.73	303.05	302.91	305.09	302.54	304.07
317.27	316.33	316.55	313.73	315.75	316.74	317.8	318.22	313.57	314.42	318.75	317.43	318.62	318.36	316.19	318.17	317.25	314.06	318.24	314.49	314.64	321.82	319.57	319.48	318.7	318.85	316.06	319.09	317.23	312.89	314.12	317.67	320.63	317.92	313.81	323.36	316.8	312.89	317.51	314.48	316.31	320.55	316.98	316.84	318.64	316.95	319.22	316.45	318.05	318.15
302.65	307.63	307.66	309.28	307.48	302.79	310.19	305.81	306.7	307.67	304.98	306.44	304.14	303.03	309.04	305.38	303.14	305.17	305.37	309.62	310.26	305.76	308.79	303.24	306.82	306.58	305	306.19	306.82	309.57	303.81	307.1	305.22	306.69	305.61	302.51	302.55	305.14	306.27	306.69	308.55	302.94	305.15	305.51	307.87	302.08	306.24	307.04	306.01	309.74
306.86	306.49	304.01	307.94	304.49	304.44	303.26	303.14	303.26	303.75	304.92	301.85	306.43	306.79	306.79	303.26	303.06	301.78	307.07	303.37	303.87	308.87	304.36	307.27	305.22	304.19	307.27	303.82	303.68	307.99	308.42	303.5	306.41	305.79	304.76	304.66	304.33	305.38	308.07	303.5	303.68	308.04	303.56	307.14	302.84	306.84	305.1	305.69	304.15	305.58
300.49	305.12	300.98	301.18	304.48	300.6	302.06	304.08	301.34	306	306.87	301.09	301.6	306.58	306.86	302.58	299.27	301.2	306.83	306.21	301.57	299.45	304.72	302.35	302.86	301.99	303.38	303.23	301.54	302.41	305.37	305.12	303.29	301	305.5	302.33	303.46	302.48	302.97	304.58	304.98	301.71	304.05	303.38	302.64	307.34	300.55	296.17	302.27	300.24
315.75	318.81	314.46	316.48	315.85	315.99	314.24	316.28	314.09	314.59	319.7	315.44	317.1	315.45	316.25	314.01	319.17	314.66	315.01	317.75	314.5	317.32	315.4	317.54	318.12	316.16	320.3	318.5	318.6	315.8	314.45	316.77	317.7	316.07	314.5	314.43	314.53	315.78	315.24	316.85	317.48	315.14	316.63	314.04	315.83	314.16	315.15	315.11	317.34	318.41
303.59	303.31	300.24	302.53	302.75	304.65	306.7	303.74	302.61	305.27	306.51	301.19	300.36	305.3	302.45	308.66	301.55	304.05	302.82	301.52	303.9	302.87	303.82	306.47	304.73	301.49	304.09	304.64	301.07	306.57	301.07	305.76	302.49	303.28	301.04	303.93	303.61	303.06	303.95	305.41	303.76	303.64	306.53	301.94	301.81	301.91	306.48	303.05	303.4	305.94
319.77	320	314.75	317.05	314.54	319.36	316.69	319.04	323.94	318.71	316.15	315.79	320.14	319.82	316.96	318.17	320.05	319.32	316.19	316.32	316.77	319.87	318.07	316.72	319.71	315.39	318.4	318.67	316.31	318.61	317.05	316.86	318.52	313.07	319.03	317.25	315.6	316.62	317.99	318.4	317.99	315.79	318.01	322.44	319.94	318.71	318.15	320	320.49	317.45
307.22	301.47	299.99	302.55	302.68	308.75	303.4	309.3	304.19	305.95	305.12	305.26	302.59	305.63	302.09	304.72	304.5	303.18	301.33	307.23	305.94	307.1	306.35	306.86	305.55	303.97	306.39	305.04	304.16	300.84	307.2	304.27	298.3	308	305.06	306.06	305.06	305.56	306.21	304.88	303.58	303.66	304.77	303.92	304.45	304.65	302.91	302.56	302.94	302.1
295.98	297.44	297.33	296.13	297.81	297.25	295.83	294.95	294.58	296.65	298.66	295.44	298.79	295.23	299.54	293.46	296.16	298.19	296.44	295.54	296.98	297.48	297.63	296.86	293.86	296.41	298.36	298.73	295.26	296.62	297.06	295.69	294.13	297.17	295.67	297.62	296.95	295.65	297.95	294.24	298.46	298.27	295.12	299.46	294.69	295.69	296.47	297.84	296.76	297.89
325.29	326.3	326.8	324.64	321.82	324.35	325.43	322.94	325.95	325.53	325.66	324.12	328.51	327.93	325.98	323.89	322.47	327.6	326.93	324.52	324.28	324.4	322.58	320.82	324.38	326.21	324.23	324.86	327.47	324.54	323.79	323.04	325.88	324.28	327.46	326.5	326.58	323.73	326.6	322.97	318.88	327.53	323.94	323.17	325.99	326.16	325.35	320.92	324.55	323.05
294.97	291.86	296.11	294.46	293.79	294.85	299.1	296.34	295.08	296.29	296.97	295.23	294.83	295.29	293.51	295.72	295.66	295.83	295.58	295.08	296.4	296.32	293.53	295.91	293.59	294.8	292.4	296.39	294.29	296.71	296.75	294.49	296.7	294.76	297.24	296.2	294.15	293.7	293.01	294.1	295.23	292.36	294.47	294.28	295.61	297.19	296.37	293.38	296.06	296.9
305.2	307.28	305.27	305.97	307.27	307.03	305.18	305.91	306.08	299.11	304.24	303.79	303.27	307.38	303.58	307.32	303.43	306.76	302.86	301.72	304.58	302.43	305.5	301.11	300.59	308	303.25	302.14	303.56	306.46	304.53	303.36	306.94	303.2	309.49	306.39	308.1	301.69	303.48	303.92	305.73	304.29	303.76	305.35	305.5	305.32	304.21	305.85	306.91	306.42
294.15	294.35	289.66	295.6	295.96	291.56	292.21	293.48	291.64	288.78	298.61	292.29	293.34	294.39	294.42	292.29	293.27	292.91	294.87	294.45	292.52	291.24	292.57	291.69	293.49	294.41	291.09	293.64	295.31	297.23	291.73	293.22	294.63	296.46	294.63	294.51	292.83	294.06	292.84	293.37	295	292.89	295.03	296.23	291.31	290.07	291.5	291.15	295.61	295.35
292.83	292.31	293.1	289.89	292.04	291.25	294.98	294.04	292.52	293.86	291.29	296.15	290.92	293.75	293.23	295.14	296.08	294.14	293.14	293.14	293.26	295.11	293.03	292.25	293.55	296.2	296.02	297.62	294.03	291.05	292.26	295.57	297.44	295.19	291.99	294.22	292.24	294.56	294.96	292.44	290.25	295.24	293.87	297.66	289.48	295.81	295.9	292.72	293.7	295.28
310.98	311.21	309.13	313.39	315.83	308.54	310.3	315.91	311.21	311.71	314.62	313.19	310.88	310.37	312.18	311.75	312.68	308.26	313.44	310.77	309.68	309.18	309.64	311.19	310.44	311.59	312.96	310.58	313.29	310.79	314.33	309.42	311.51	308.63	310.31	311.44	310.9	309.94	313.96	312.54	313.36	312.75	313.45	310.7	314.66	312.7	312.23	310.18	312.4	314.36
308.83	313.2	314.24	313.22	311.47	317.29	311.64	313.23	312.2	312.72	315.2	313.97	313.03	313.24	316.6	315.46	315.45	312.76	315.05	312.63	315.04	313.58	314.69	309.19	314.38	311.96	312.44	313.53	318.07	314.85	317.87	312.6	312.52	310.01	313.51	315.85	314.14	315.1	316.37	313.89	310.7	315.31	312.51	311.03	311.73	313.82	314.37	309.66	316.7	312.06
311.65	307.35	311.28	312.07	305.36	309.13	307.51	310.51	310.1	309.77	308.57	310.04	310.1	307.24	306.93	311.62	308.7	308.94	310.69	310.51	307.53	311.39	308.07	309.61	307.52	311.17	310.45	311.54	308.59	308.89	306.52	309.56	306.29	308.01	312.47	311.43	310.18	309.43	308.62	309.8	310.9	312.19	310.38	307.66	308.1	307.59	310.07	310.81	310.58	307.31
311.81	313.04	313.97	312.19	313.86	313.33	316.85	316.09	312.01	314.93	314.49	310.9	314.61	313.28	315.9	313.23	315.83	312.38	314.03	313.91	319.3	311.54	313.94	315.56	318.08	310.83	308.6	316.19	312.41	313.01	317.06	315.22	310.72	312.6	313.47	315.64	313.89	314.54	313.84	309.96	316.74	314.11	313.93	315.07	312.67	311.67	315.82	313.14	316.63	315.53
297.48	297.26	300.89	299.18	300.71	299.71	295.78	300.02	297.87	301.19	297.43	299.98	299.12	300.69	303.55	301.98	301.02	301.48	300.46	299.14	300.36	301.07	298.56	298.43	301.43	297.54	298.62	299.21	302.78	300.21	300.48	300.26	298.21	296.94	297.67	302	302	299.05	301.1	300.96	300.09	300.42	301.22	298.58	301.23	298.1	299.59	303.05	293.21	302.17
302.97	306.93	304.45	304.32	307.32	304.01	305.22	307.47	307.99	304.9	304.42	303.32	304.52	305.24	308.44	309.12	306.09	307.34	305.54	305.37	303	302.9	306.12	304.16	304.94	304.44	305.14	305.06	302.53	302.6	304.4	310.15	307.36	307.37	305	303.58	308.39	302.17	305.64	303.58	303.23	305.31	303.33	303.45	300.33	305.37	307.92	306.85	305.5	306.88
306.86	304.4	302.73	303.97	305.29	304.4	304.14	306.56	305.01	304.44	304.45	304.59	305.62	306.49	306.14	304.99	303.32	306.25	305.45	306.02	306.36	303.89	305.31	304.05	303.77	305.83	304.55	302.46	306	303.41	303.75	304.32	303.09	306.47	309.24	307.12	305.13	305.33	308.94	311.12	305.15	305.56	302.38	306.01	307.46	302.71	305.76	306.19	304.72	307.16
309.88	314.07	312.09	311.42	312.3	313.11	313.4	312.33	312.38	312.6	309.61	311.76	312.68	308.38	313.96	311.58	314.33	311.45	313.45	314.1	313.16	315.24	312.35	311.13	311.47	313.43	314.68	313.24	313.38	313.5	313.55	315.05	311.73	312.01	309.62	316.69	309.46	314.65	309.42	311.76	313.4	313.65	313.6	313.28	314.57	312.7	311.15	313.98	315.6	313.45
304.34	306.56	304.54	309.37	306.62	304.11	306.64	304.12	305.75	309.03	307.05	304.19	304.85	307.92	305.84	306.66	304.28	306.19	304.46	305.72	304.03	307.45	305.6	305.26	305.93	307.25	303.18	307.25	303.63	303.98	304.81	306.46	308.49	309.74	308.4	308.09	304.96	305.01	304.47	308.79	304.91	309.5	308.27	307.86	307.22	305.61	310.13	304.39	309.72	306.26
313.64	312.93	312.14	313.56	310.44	316.12	310.55	315.23	313.31	315.49	315.24	315.74	310.84	315.91	310.9	311.06	311.15	314.78	314.01	314.81	309.21	315.05	309.05	311.69	313.08	309.68	313.18	312.48	310.6	312.26	313.17	308.49	310.53	312.62	312.38	315.72	312.57	308.92	314.2	312.48	313.01	310.86	311.93	310.52	313.17	312.73	310.15	312.84	310.74	309.87
308.7	307.95	307.58	307.04	306.18	306.99	306.54	305.42	305.28	305.76	308.44	307.54	307.29	309.67	309.37	306.43	308.22	305.93	305.79	305.88	304.53	306.99	308.95	305.85	306.88	305.5	306.92	308.28	307.35	305.05	310.23	307.62	308.32	311	307.33	308.98	309.49	307.81	307.33	306.69	306.98	309.74	306.06	307.92	308.78	307.23	308.7	306.77	307.36	304.26
326.77	327.9	325.71	323.64	327.25	324.24	327.45	326.97	326.37	323.89	324.89	325.43	324.87	323.13	327.19	323.18	327.8	324.66	326.63	327.59	323.56	326.65	328.84	326.59	328.06	325.13	322.69	327.51	323.05	325.14	327.58	322.27	326.52	324.63	325.63	323.56	324.62	324.37	324.69	324.93	325.48	325.25	325.11	324.56	324.52	323.17	324.32	324.93	326.29	325.6
301.06	305.27	305.73	308.05	307.71	307.26	302.61	305.7	303.14	306.77	304.26	303.52	304.76	303.61	305.82	302.78	304.97	304.77	303.06	303.39	303.5	307.68	304.1	307.61	301.6	304.23	304.11	303.04	303.6	305.73	305.53	305.46	304.26	305.31	302.31	302.94	303.93	304.05	303.36	300.94	306.71	300.11	302.21	305.61	306.64	305.75	306.25	305.82	306.37	307.19
320.23	315.47	319.23	317.91	318.38	324.37	317.43	319.58	317.63	317.03	319.22	322.29	315.38	321.8	320.06	317.54	317.18	316.26	319.41	322.04	316.45	319.62	321.03	318.18	318.39	320.63	319.87	319.71	313	319.81	317.88	318.81	321.04	320.71	323.28	315.17	320.72	320.43	316.65	316.44	317.29	315	321.57	318.12	317.49	321.11	319.52	318.63	321.03	318.03
305.64	303.79	305.9	305.02	305.67	302.4	304.08	303.32	302.9	303.34	304.54	307.46	306.83	307.35	299.92	304.27	302.45	301	305.14	304.68	303.84	307.74	307.45	306.56	301.09	303.28	302.45	303.05	304.05	305.48	305.5	303.97	304.8	305.12	307.73	306.07	304.52	304.46	302.66	299.73	304.76	302.95	302.32	308.38	300.94	303.2	305.7	305.47	306.22	307.17
301.67	304.26	302.34	299.07	303.25	303.83	303.17	302.33	305.31	302.62	302.24	300.68	303.43	300.66	301.75	300.97	300.42	301.91	301.11	304.02	303.4	302.49	303.74	301.98	301.35	304.23	302.61	304.64	301.08	303.75	303.5	303.67	303.45	299.06	301.56	304.06	303.38	303.68	304.63	305.22	299.19	298.26	301.87	304.1	303.74	303.6	304.91	303.96	304.93	304.07
315.35	310	314.92	311.99	316.08	312.77	318.58	311.23	313.96	312.71	313.72	313.2	318.04	312.56	312.87	311.32	316.34	314.54	315.56	314.39	312.08	317.27	315.07	313.16	314.15	317.24	317.8	314.69	315.44	310.47	315.49	313.71	315.14	314.33	315.32	316.82	314.17	316.94	316.69	314.38	315.71	316.25	317.58	316.07	316.06	312.36	317.72	313.66	315.04	312.87
306.98	309.48	310.2	310.23	308.64	309.25	310.01	312.79	310.45	310.29	309.81	308.4	310.85	308.35	312.41	308.87	309.55	309.89	311.7	309.91	309.27	309.14	308.01	310.62	311.14	312.73	312.86	312.24	312.52	308.34	308.25	313.38	310.88	313.13	305.31	307.38	311.47	309.89	310.54	310.2	308.16	310.34	310.31	311.41	308.67	313.4	307.93	308.7	310.9	309.56
315.36	307.56	313.87	315.33	311.3	314.11	313.79	316.55	313.25	312.88	313.05	313.6	313.58	317.27	311.83	313.25	312.63	315.47	316.11	316.32	314.46	314.88	316.89	311.94	316.4	315.04	311.51	314.62	317.78	313.62	315.55	317.75	313.25	314.57	313.44	313.71	312.84	319.5	318.65	312.13	316.57	315.72	316.2	315.16	311.71	317.95	317.24	312.75	314.85	314.65
330.99	328.72	329.18	323.25	328.85	328.45	324.17	327.33	329.49	327.59	329.65	326.27	325.63	328.73	328	327.43	326.87	325.64	329.68	328.08	328.97	329.93	326.3	324.55	331.85	328.1	329.28	327.97	326.27	326.68	326.02	330.01	328.72	326.46	327.01	321.79	330.91	327.08	328.77	327.04	328.31	329.6	326.83	325.79	330.44	326.71	324.46	326.21	331.7	325.1
303.88	307.38	306.17	305.17	306.15	305.04	303.76	305.88	306.53	305.14	306.61	303.79	303.52	302.86	305.36	303.82	304.42	305.42	303.95	306.89	302.59	301.28	308.75	307.76	307.38	304.92	305.94	305.04	304.6	306.74	302.85	303.46	304.65	304.74	304.78	304.95	306.64	307.1	302.46	304.2	304.19	305.3	307.59	305.38	307.47	304.06	306.22	305.22	304.62	304.31
298.53	298.48	303.33	302.96	299.1	301.86	304.28	301.7	303.73	304.7	303.16	304.9	302.86	301.94	304.5	303.42	302.62	304.25	301.35	302.09	302.43	302.45	304.49	302.88	299.89	304.33	301.46	301.46	303.28	301.94	300.96	304.9	302.18	301.82	302.29	302.56	299.73	305.25	303.28	304.04	302.76	302.71	303	298.24	298.96	301.32	304.2	299.41	300.43	303.44
305.74	302.22	303.15	303.68	301.08	304.66	308.87	305.5	301.09	303.84	304.67	304.65	304.75	304.26	300.48	305.78	302.47	303.95	302.54	306.39	302.76	302.84	305.59	304.11	306.22	302.7	304.47	301.61	300.74	305.75	299.44	300.21	306.69	297.78	302.3	306.15	304.41	302.99	304.68	303.61	304.62	307.66	306.96	303.62	304.38	306.64	304.02	302.6	304.55	303.33
312.66	315.5	313.49	314.3	309.46	314.84	315.23	317.5	311.52	315.41	314.89	312.45	313.96	317.73	314.01	313.09	315.62	316.15	312.27	315.67	314.72	313.06	318.25	315.04	316.14	312.68	318.2	313.93	316.14	314.59	313.42	315.14	317.18	318.34	314.07	318.2	313.76	314.39	316.51	314.8	315.35	317.18	313.11	317.12	316.37	314.7	314.91	313.08	313.46	313.12
320.45	320.23	320.43	319.16	318.38	317.49	319.92	316.61	315.31	318.91	320.02	319.7	317.48	319.46	314.99	317	316.98	319.13	318.92	317.78	312.26	319.45	314.58	318.16	315.61	316.48	317.46	319.88	319.07	320.55	315.37	319.77	317.02	315.73	318.78	318.46	315.41	320.22	317.14	316.83	319.57	316.74	318.11	319.7	315.71	319.01	320.52	319.67	318.75	318.1
333.56	327.57	325.91	330.29	326.64	330.77	327.33	328.67	326.25	326.97	327.78	332.79	330.52	326.43	328.97	327.32	329.6	323.7	331.1	328.03	326.59	327.96	330.26	328.61	323.92	328.44	326.09	327.17	328.55	326.78	328.09	327.88	328.28	324.77	329.41	329.54	325.83	326.15	329.61	329.02	326.55	328.36	325.08	328.01	328.09	328.17	331.8	327.93	324.66	330.04
307.53	305.25	308.99	303.56	307.89	310.06	306.44	308.92	306.68	308.3	308.14	306.58	307.23	305.14	305.07	309.57	309.82	307.5	306.51	302.68	302.94	308.09	305.05	306.64	304.26	306.85	306.16	307.6	305.83	310.34	310.1	305.3	305.02	307.94	307.2	307.12	310.72	309.5	304.12	309.38	308.24	305.33	307.24	309.81	308.03	306.62	309.84	303.73	304.22	305.68
297.87	294	292.99	291.81	291.69	292.49	291.58	294.49	297.78	295.52	292.89	293.86	293.52	296.04	294.21	294.45	297.47	293.07	295.74	289.95	294.26	295.14	292.73	294.96	295.53	292.76	292.64	296	295.57	294.58	295.33	291.43	291.16	294.79	293.57	296.41	295.53	293	294.74	298.04	292.36	292.37	295.23	294.95	294.86	294.22	290.84	292.71	293.36	291.01
305.71	303.77	303.83	303.86	305.16	303.99	306.14	301.67	305.33	308.42	305.18	304.44	301.17	304.71	301.28	304.04	307.28	301.76	306.53	304.94	304.21	309.59	304.34	301.58	305.45	300.95	303.33	307.62	305.6	305.08	305.51	306.48	303.68	302.47	305	306.09	309.5	303.68	302.52	306.92	303.85	301.69	306.67	309.6	300.69	303.51	309.77	305.42	302.68	303.01
314.14	311.06	313.43	316.1	314.98	314.93	314.39	315.07	314.85	315.23	315.12	312.71	316.26	313.17	312.01	315.75	315.17	316.36	313.09	315.08	315.92	312.12	313.97	319.92	314.66	315.85	313.81	310.92	313.49	313.57	312.74	316.53	315.22	313.12	314.45	311.8	315.01	314.99	316.48	310.66	315.24	313.23	312.79	318.16	313.74	314.97	315.57	317.08	317.09	313.73
309.33	310.03	311.8	312.89	312.51	309.55	307.1	311.71	313.16	309.32	309.86	309.86	310.4	309.44	312.27	309.63	310.03	309.03	310.35	308.79	309.92	311.76	311.04	309.87	313.07	307.78	312.32	314.36	311.68	305.16	309.65	310.93	313.35	309.68	310.99	312.26	308.83	307.68	309.75	310.69	313.12	312.49	310.98	313.14	309.54	312.94	308.4	312.42	311.28	311.78
304.03	306.94	304.41	304.54	305.08	304.01	303.63	302.11	306.65	306.37	304.86	305.96	304.44	306.93	305.94	307.75	304.92	305.6	307.38	307.25	302.53	307.3	302.65	306.18	304.69	305.05	306.02	301.51	305.92	304.61	303.09	306.68	305.48	303.99	308.69	309.82	304.18	303.06	304.07	302.61	304.97	308.34	306.73	308.46	301.15	306.17	305.48	303.75	302.12	301.58
305.23	307.33	302.68	300.22	301.71	305.29	302.1	303.88	303.03	305.5	302.89	305.23	306.15	301.14	306.6	301.89	301.34	306.34	305.71	302.12	303.14	303.77	306.2	302.74	302.46	303.2	301.73	304.08	304.11	298.45	302.4	301.79	299.02	307.16	308.25	298.89	304.11	304.92	307.06	302.76	302.2	303.38	302.34	304.9	301.49	305.27	303.17	304.71	301.81	304.7
298.56	298.43	296.05	294.91	295.39	296.54	296	295.81	298.65	298.43	297.66	294.76	295.27	299.68	292.88	298.86	296.25	299.46	300.38	296.45	296.81	295.33	296.69	294.98	295.95	294.7	295.2	296.59	293.79	297.54	295.51	298.42	297.94	296.32	294.17	298.5	297	298.96	293.34	298.03	298.44	297.74	297.33	297.11	296.74	296.72	297.16	298.17	296.82	297.14
304.39	303.9	303.21	308.06	303.24	301.82	305.05	302.35	305.17	303.02	302.04	303.9	298.99	308.48	303.28	302.83	307.33	306.89	306.42	306.45	308.26	304.94	304.66	304.92	304.82	301.92	302.38	307.55	299.94	307.28	302.74	302.78	302.21	299.6	300.97	304.68	306.96	302.21	307.32	304.98	304.13	300.2	307.43	304.74	307.67	306.06	306.49	300.72	302.94	304.54
312.91	317.66	313.37	312.55	313.93	313.39	318.34	312.9	312.03	318.96	313.98	316.92	314.28	314.45	315.19	314.89	315.03	314.4	312.95	311.33	318.13	316.71	315.25	315.6	312.95	314.45	316.97	318.03	313.56	316.05	315.62	316.6	314.05	312.15	316.87	315.31	316.88	314.47	313.56	314.26	316.41	313.43	315.37	312.41	315.4	314.14	314.97	316.07	314.87	314.66
318.13	318.45	318.96	315.18	317.92	317.76	318.8	314.57	316.12	316.82	317.72	320.02	314.73	314.58	314.56	316.45	317.81	312.91	318.55	318.19	316.06	320.07	318.17	319.08	320.92	315.04	315.11	314.22	315.39	313.83	318.09	320.43	316.22	318.73	316.73	316.05	316.98	315.05	319.51	319.85	319.08	317.82	318.61	318.6	318.36	314.2	316.41	316.92	314.87	312.66
298.5	298.7	301.46	301.17	301.36	302.05	300.39	301.54	302.24	298.42	303.89	300	301.14	301.66	303.57	302.14	302.06	298.74	303.54	301.62	302.58	302.8	300.77	300.73	303.47	298.21	302.55	300.33	298.08	301.37	303.48	301.2	298.48	305.24	303.77	301.18	299.59	300.53	302.37	299.52	301.95	300.24	302.24	304.24	302.21	302	301.03	297.51	300.85	302.19
318.65	321.99	321.16	319.08	319.32	317.01	318.66	317.37	321.08	317.27	320.9	318.33	318.22	321.28	320.03	318.53	315.64	322	321.58	320.32	321.94	318.01	316.57	315.56	324.53	316.73	319.32	319.1	319.27	317.19	317.94	318.41	318.26	315.43	314.24	317.99	321.28	318.32	317.44	322.62	319.5	314.82	322.43	312.36	319.22	316.74	316.08	319.01	319.96	317.56
324.04	326.91	322.78	326.07	322.56	324.35	325.09	326.77	326.6	324.31	320.83	324.77	323.36	323.15	320.99	326.86	325.68	326.09	323.08	324.42	325.71	325	325.3	322.02	321.46	321.61	326.09	323.29	324.29	325.99	326.04	324.99	324.91	327.84	321.75	324.64	323.64	322.68	328.84	325.6	322.7	327.83	325.65	323.31	321.95	323.85	326.35	325.92	322.98	325.91
305.05	308.61	308.4	310.67	308.16	307.52	308.56	312.55	309.69	308.63	310.5	306.6	308.99	315.83	309.79	307.66	307.23	309.39	308.17	307.71	310.69	305.34	309.93	309.96	307.34	308.84	306.84	306.03	310.48	309.76	308.62	310.31	306.34	307.15	309.43	308.53	308.54	312.04	305.83	312.18	309.29	309.17	305.13	314.06	306.79	306.75	310.46	308.19	309.01	311.18
312.85	313.77	314.11	317.22	316.19	318.9	314.23	315.82	312.34	313.73	315.25	313.14	312.05	315.65	315.91	311.1	314.47	315.9	313.1	315.26	315.19	315.35	313.79	314.89	315.24	315.89	315.05	316.12	313.12	315.51	316.21	314.44	317.47	314.31	315.54	314.87	315.76	318.04	315.57	316.37	313.27	313.87	310.42	313.52	312.82	316.57	314.89	313.87	314.77	317.83
303.87	305.99	303.22	308.71	304.36	303.84	307.71	305.63	305.8	306.17	302.95	304.25	304.51	305.58	304.52	308.31	305.37	303.48	306.87	305.55	299.93	305.34	303.76	301.1	306.66	306.17	307.6	302.26	305.54	307.88	305.96	306.86	304.99	304.95	304.54	304.19	303.54	307.52	306.38	303.67	307.43	304.66	305.93	303.7	302.67	305.7	304.02	300.81	304.38	306.84
307.2	306.01	308.2	306.28	310.92	306.55	306.55	304.27	307.51	303.16	310.14	305.57	305.46	302.78	306.77	308.15	304.03	306.91	304.09	307.15	308.55	309.66	308.19	307.28	309.51	304.24	305.61	304.08	310.81	308	307.68	307.67	306.51	308.3	306.03	306.73	303.01	307.29	306.19	307.38	307.88	306.24	308.3	306.84	306.69	303.33	311.49	308.89	305.48	310.63
304.87	303.92	302.74	302.51	305.72	305.83	304.55	304.59	304.35	305.02	301.67	306.81	302.48	303.74	304.67	303.38	303.74	305.06	304.1	301.69	300.23	305.77	300.35	302.04	302.37	302.95	303.31	306.43	307.27	303.35	301.57	306.49	301.73	301.96	303.27	302.81	306.03	303.74	302.5	306.06	300.56	304.02	304.15	303.78	304.52	300.96	302.57	306.26	303.41	308.24
316.52	313.86	314.98	316.68	315.1	312.35	315.14	312.47	314.32	314.75	316.4	314.72	314.99	317.73	314.72	307.85	310.8	316.75	316.07	313.11	318.83	315.95	311.52	316.2	315.13	316.59	317.38	316.75	315.06	315.87	315.03	313.9	315.29	314.23	313.62	316.74	314.86	316.16	317.29	312.22	315.83	316	313.52	316.54	313.92	315.58	315.17	315.34	311.68	309.69
327.89	322.74	326.74	328.13	324.72	322.28	330.49	326.74	324.62	326.01	325.08	326.18	326.11	323.23	324.94	326.88	321.97	326.66	324.58	328.98	324.25	325.7	328.24	325.45	322.54	327.05	324.17	322.58	325.34	321.92	325.34	327.7	324.99	323.5	327.8	324.49	324.32	328.19	325.66	329.91	324.75	324.21	324.17	325.29	326.19	323.54	325.52	325.99	323.24	323.14
311.76	310.43	312.88	311.67	311.72	314.68	313.4	313.59	311	312.32	309.47	312.74	313.46	312.64	309.51	312.21	314.02	310.51	310.98	314.07	316.3	314.44	314.53	311.46	312.27	315.48	313.63	313.29	315.64	309.21	310.67	312.33	312.41	312.25	313.21	311.15	311.79	313.17	312	310.58	314.05	312.03	314.32	311.36	318.05	312.78	316.32	311.17	312.02	317.29
327.34	330.03	326.83	326.5	331.51	328.98	323.11	327.83	325.6	327.75	327.94	325.93	330.41	326.49	325.32	325.17	325.73	326.71	325.49	325.92	326.08	327.57	327.33	326.11	329.2	324.62	327.61	328.81	325.97	325.16	327.56	327.1	330.02	323.55	327.01	326.2	326.76	326.69	329.53	328.66	326.08	328.34	326.4	329.59	329.07	324.47	330.82	323.59	326.02	326.27
303.16	305.98	304.48	303.5	307.62	304.44	307.26	301.4	304.7	306.15	305.71	307.91	305.71	308.85	304.58	307.22	306.03	306.92	307.75	306.64	303.76	307.36	306.77	312.71	307.02	302.48	302.31	307.85	309.08	308.35	304.48	307.72	304.98	310.13	309.64	306.87	305.41	307.37	308.25	307.39	306.87	304.9	305.74	303.12	303.66	302.71	307.93	308.47	304.6	304.18
314.64	311.96	314.94	313.27	313.41	316.19	315.66	316.58	312.96	315.02	313.51	312.16	316.18	313.85	313.89	315.12	317.17	314.53	313.26	314.44	310.43	316.77	314.23	315.68	312.9	314.86	315.19	316.09	314.05	314.95	311.74	314.43	314.09	316	313.3	315.45	315.91	310.91	314.85	314.17	317.79	313.09	314.83	314.36	317.95	313.09	315.39	312.14	316.48	313.22
307.81	308.14	306.57	305.47	300.78	300.41	306.1	305.34	304.09	309.4	306.73	305.61	307.44	308.35	306.21	306.61	302.56	305.57	305.87	310.6	306.01	302.11	305.19	305.19	306.24	303.95	308.65	306.99	303.53	309.92	311.54	307.35	306.27	304.22	306.76	306.67	305.37	307.02	307.58	305.19	308.92	305.38	305.81	306.72	305.11	301.81	306.85	303.3	305.81	306.82
301.39	300.67	302.2	302.49	297.62	300.01	301	299.73	306.19	300.7	299.52	299.17	300.81	299.98	303.59	297.31	300.41	294.75	301.3	299.53	298.93	298.11	303.2	296.81	301.96	300.31	299.46	299.54	297.59	299.27	299.34	298.97	300.06	298.89	298.96	300.22	298.78	299.17	297.63	303.61	299.34	299.24	298.27	301.18	299.62	302.71	301.34	297.32	299.55	300.67
311.11	311.54	309.72	308.37	310.85	314.83	314.74	311.56	312.14	310.75	309.5	312.88	314.97	308.42	314.51	309.85	312.51	312.08	313.81	314.02	310.26	312.99	311.74	311.56	311.62	313.23	308.62	315.81	312.39	310.5	309.85	311.25	311.59	309.19	312.46	308.83	312.64	311.47	311.71	312.71	315.95	310.62	316.26	312.31	311.42	309.27	314.46	311.41	310.94	312.02
310.71	307.11	309.46	308.89	310.83	309.13	308.45	311.48	307.98	305.88	310.17	306.95	312.3	313.96	308.8	309.84	311.21	308.31	311.58	308	308.95	310.66	309.56	310.59	310.64	310.4	306.55	312.98	311.35	309.6	311.72	308.36	305.32	308.3	309.73	311.26	307.82	309.71	308.28	310.57	306.36	308.72	310.11	312.03	312.24	308.36	314.48	312.73	308.14	309.08
300.65	299.9	299.02	303.73	298.54	301.62	300.2	300.12	301.5	299.65	298.31	298.61	301.93	299.14	301.7	301.84	304.08	300.71	301.99	298.05	302.81	301.35	304.35	305.27	300.36	297.99	298.89	302	300.23	303.85	301.54	296.67	299.42	300.17	299.02	300.1	301.75	303.39	302.79	304.08	300.72	301.66	299.24	301.28	300.92	297.81	300.58	300.36	301.43	299.73
318.56	317.94	317.67	319.4	317.22	315.36	320.06	320.49	320.48	319.04	314.67	319.87	314.41	315.03	313.88	319.09	318.84	317.16	320.21	318.85	322.79	313.08	316.43	318.11	322.41	319.65	316.29	321.33	319.79	319.73	313.49	317.21	316.11	318.58	318.94	320.33	320.8	317.05	319.95	318.4	317.35	319.7	322.25	320.07	316.22	317.87	316.39	317.17	317.23	316.37
298.44	296.59	296.15	295.39	293.91	297.64	298.67	298.07	296.94	295.86	295.56	298.38	297.34	295.23	293.97	296.76	295.82	297.27	298.33	299.31	298.57	296.65	297.97	296.01	296.66	298.7	295.79	295.79	291.66	294.04	300.03	295.31	296.68	299.83	297.7	295.99	295.58	298.69	301.67	299.11	304.5	295.69	297.8	297.65	298.06	295.38	294.38	295.05	299.91	294.64
293.95	296.28	295.56	293.67	295.16	291.05	293.97	295.92	291.12	294.66	292.55	293.26	294.03	294.4	298.04	292.71	291.6	294.47	294.75	292.86	290.88	292.71	295.55	295.4	293.66	295.43	291.8	293.81	295.61	292.19	293.42	294.36	293.96	298.17	295.47	294.25	297.1	293.76	294.85	292.78	295.27	291.85	289.32	291.76	296.23	294.77	295.6	293.91	294.39	293.8
318.03	311.56	316.87	314.06	314.57	316.81	316.51	317.32	316.2	317.4	316.68	313.15	313.91	314.83	314.43	314.49	315.41	317.25	316.92	317.74	314.83	315.53	314	313.58	315.23	317.2	320.7	315.42	317.5	315.55	315.69	315.16	316.76	316.97	314.73	317.25	313.02	317.6	316.63	315.08	316.57	317.03	316.14	317.5	315.95	317.14	318.13	320.16	316.53	315.7
304.67	302.34	302.54	303.84	303.05	303.36	302.34	301.52	299.3	307.76	303.04	301.03	303.8	304.35	301.78	302.14	302	301.29	300.92	303.27	303.42	302.14	298.27	302.91	300.1	307.49	302.23	300.86	302.68	304.35	302.33	304.03	303.01	305.71	305.11	299.8	306.84	301.47	302.55	304.7	302.06	305.85	303.11	301.75	303.24	299.42	303.48	302.93	303.09	301.89
302.3	299.48	303.65	300.85	300.39	300.48	301.31	303.64	300.49	304.07	300.09	303.33	299.39	301.92	302.41	298.99	300.68	302.29	300.83	300.66	299.22	303.43	300.5	300.92	302.1	296.41	301.23	302.02	302.49	301.74	298.14	300.47	300.47	301.55	304.01	298.87	302.96	297.77	301.86	302.75	301.01	303.38	300.08	302.97	298.8	299.61	303.47	300.15	300.64	304.97
303.38	305.97	308.19	306.03	304.52	304.69	305.55	303.72	307.59	304.5	307.69	302.28	303.92	307.06	304.7	304.46	307.22	310.22	307.06	306.75	303.38	306.54	301.91	306.16	302.92	304.97	305.75	303.96	308.45	305.26	307.35	308.4	308.04	308.01	304.02	306.43	302.83	304.62	301.59	305.89	302.37	300.87	306.36	306.35	304.4	304.45	307.18	307.77	303.77	304.03
304.43	304.71	302.4	306.13	306.79	304.98	302.04	306.66	303.67	302.97	303.61	302.8	308.15	305.88	304.43	302.15	305.71	303.91	300.98	305.48	304.63	303.38	309.15	304.92	302.33	303.27	305.55	305.6	306.2	304.88	305.13	306.67	304.12	306.11	302.31	302.78	302.52	303.71	303.36	305.94	305.83	305.97	306.4	303.15	304.05	301.09	307.83	304.46	302.27	304.07
326.03	325.21	324.73	327.49	326.51	326.18	327.05	326.27	327.77	326.08	326.23	323.95	326.6	327.38	322.56	326.97	326.24	325.58	327.7	326.8	327.19	329.12	326.71	330.05	327.03	326.17	325.83	328.81	328.81	325.76	324.59	326.38	327.9	327.02	325.61	328.1	329.76	323.58	325.62	325.75	326.86	328.83	328.71	326.38	327.24	323.21	326.09	326.98	325.17	328.28
310.28	313.47	311.34	309.63	309.67	310.95	314.29	312.53	309.61	316.16	317.11	312.25	309.73	311.76	309.92	313.11	313.67	314.6	312.41	311.14	312.48	312.94	313.86	313.11	311.86	314.33	310.27	313.74	311.27	311.17	311.48	310.66	313.46	310.64	311.28	311.16	309.97	311.9	312.88	308.63	311	311.97	312.7	314.15	311.52	313.25	314.58	308.88	309.92	317.96
323.14	325.83	326.29	320.44	323.87	327.84	326.2	328.3	323.4	325.99	324.62	324.21	326.73	322.51	325.51	324.45	320.26	322.56	326.38	325.52	321.58	320.84	320.34	324.03	325.63	326.06	325.57	325.85	324.08	325.81	324.13	329.15	323.7	325.74	328.65	323.2	322.02	325.06	326.7	319.65	328.29	323.31	324.29	324.31	326.11	320.28	324.6	325.75	321.86	325.19
305.67	308.13	305.61	307.55	310.08	306.64	304.18	301.57	305.67	310.29	304.4	305.5	307.56	309.89	307.48	303.22	309.86	304.58	306.74	305.55	304.36	306.87	306.38	306.72	306.05	304.05	305.41	303.36	304.9	303.23	304.21	305.94	310.51	306.29	308.86	306.67	305.85	306.58	308.78	307.45	305.77	308.64	309.71	308.07	304.84	305.1	303.88	308.1	308.14	306.38
302.63	307.94	304.48	304.31	306.72	304.2	306.86	305.79	304.94	304.29	304.32	304.54	305.32	302.98	306.16	303.22	302.09	306.99	307.52	305.33	308.27	303.07	304.9	302.69	304.78	308.39	305.73	303.87	306.56	304.92	307.32	306.43	304.59	306.47	304.99	305.71	301.41	306.6	305.2	302.92	308.41	305.8	303.93	303.92	303.63	306.8	305.91	303.67	309.03	305.47
298.35	296.31	295.73	294.8	298.51	296.91	295.62	295.77	296.42	297.82	297.49	295.79	294.03	296.2	295.51	296.64	296.87	293.72	300.15	298.29	295.88	298.47	297.17	296.37	292.86	298.04	297.51	294.16	298.59	297.61	297.05	299.22	299.73	295.53	295.97	297.71	295.19	294.94	295.07	296.3	299.82	297.28	296.39	298.33	298.26	293.48	298.44	296.94	294.44	297.72
314.66	314.15	315.27	313.18	313.24	315.15	315.62	309.75	313.55	315.68	314.23	311.92	314.83	312.37	311.88	311.91	314.22	314.88	315.35	314.8	315.51	315.97	311.79	315.88	313.27	312.19	312.46	315.48	314.86	316.06	313.15	312.5	316.55	310.79	315.96	312.37	311.37	313.49	315.07	312.63	315.78	317.09	313.73	313.07	315.26	314.83	316.65	312.41	311.11	316.15
299.31	306.06	302.72	302.66	301.02	303.76	303.1	305.52	302.43	300.48	305.38	302.97	306.46	304.56	302.37	306.22	302.89	303.49	303.39	299.49	303.64	307.45	303.25	300.5	305.66	304.07	298.76	302.41	300.38	302.54	301.96	299.25	302.03	302.99	301.36	302.34	303.29	301.3	304.26	303.65	307.37	303.17	305.73	301.12	299.83	301.47	299.47	307.59	302.33	297.59
312.41	314.72	312.01	311.27	317.08	313.54	311.76	311.51	312.12	315.11	311.55	313.91	310.28	312.36	311.15	315.49	315.83	311.44	313.97	315.78	314.01	311.45	314.93	314.1	312.91	316.75	313.07	312.48	313.08	313.45	313.63	311.47	312.18	310.82	313.42	311.65	311.84	313.92	310.58	312.99	314.58	314.61	314.83	312.45	316.95	312.64	311.81	312.12	315.06	312.7
298.34	301.58	302.93	299.53	299.92	300.83	300.26	299.76	299.21	298	301.16	299.35	300.16	299.85	297.64	297.81	298.17	299.42	299.92	300.19	295.58	300.39	297.88	299.78	299.19	300.12	299.6	298.87	298.9	304.69	297.28	301.4	295.88	297	303.06	300.33	298.61	300.37	300.51	297.66	298.29	299.15	301.13	299.9	301.72	297.85	296.52	301.1	301.91	300.63
295.44	292.22	295.13	293.59	293.16	294.24	293.33	292.8	294.76	291.3	295.51	291.26	297.41	298.96	296.7	291.23	295.53	292.12	296.23	295.83	298.54	293.23	294.85	294.13	294.76	298.6	297.01	293.98	292.06	294.36	294.47	294.45	292.45	297.1	294.46	292.74	295.02	295.39	293.98	296.55	295.79	294.48	296.73	293.93	293.25	292.72	297.3	294.64	293.07	295.5
312.01	314.02	315.16	316.7	316.55	316.54	312.3	315.22	315.36	312.04	314.33	313.2	315.78	313.62	314.52	313.37	315.6	312.29	314.02	311.88	312.52	313.51	317	315.28	316.03	314.4	318.07	312.55	313.15	314.45	309.66	314.84	308.59	313.48	311.89	316.22	316.33	312.42	311.29	314.05	315.8	314.28	314.19	311.78	314.15	315.86	310.73	313.64	311.64	312.33
310.46	314.18	313.93	310.92	314.12	312.82	314.23	312.25	311.44	313.85	315.3	312.36	312.96	315.63	313.52	317.4	312.02	313.14	314.66	314.94	313.73	314.66	312.89	314.54	312.45	313.9	313.73	313.96	314.36	314.27	315.02	309.05	313.48	313.63	314.16	312.77	314.1	313.83	315.37	314.73	311.03	314.08	311.6	312.25	313.37	315.09	313.78	314.95	312.55	313.97
293.17	293.15	294.93	292.13	296.68	296.09	293.87	294.22	294.46	293.82	291.9	295.93	293.77	292.79	293.44	295.89	292.25	294.05	294.34	292.44	294.91	292.74	295.05	294.28	295.84	292.39	292.5	297.96	297.25	293.98	292.83	292.49	294.47	289.95	295.62	293.33	291.77	294.62	293.35	290.01	293.59	290.69	293.38	292.68	296.29	289.51	292.26	292.7	295.46	292.59
302.77	302.16	302.47	305.33	301.02	302.56	303.66	299.92	301.83	302.77	302.09	303.75	303.55	303.79	304.17	302.46	299.45	300.65	304.44	302.46	303.13	303.54	300.39	302.28	300.87	303.16	302.93	304.78	300.7	302.62	304.96	304.32	302.46	303.06	301.47	303.36	302.14	300.85	300.06	305.47	300.02	304.38	303.01	300.68	302.59	306.97	300.15	303.33	300.52	299.36
304.75	303.24	304.02	304.65	299.45	305.54	299.72	303.31	307.33	301.06	302.92	304.68	308.97	303.28	302.33	301.69	299.6	303.61	303.44	303.29	304.89	302.61	304.19	302.33	305.9	302.43	302.22	301.56	303.98	300.83	304.53	301.13	304.32	303.21	305.87	302.97	304.22	304.22	301.86	299.4	307.14	304.02	297.95	303.54	302.17	302.32	306.62	303.89	301.62	299.34
314.35	314.79	313.38	313.64	316.3	312.24	316.2	314.36	314.63	314.68	310.14	315.25	312.03	314.63	311.22	315.08	310.7	310.05	312.49	313.08	313.79	313.26	314.74	313.56	310.71	311.77	311.88	315.69	312.86	315.01	315.75	311.95	315.48	311.48	319.35	312.22	309.68	313.79	315.48	314.46	312.72	316.17	311.75	310.46	312.29	316.23	313.4	315.11	312.47	311.62
300.48	303.26	300.13	302.71	300.12	301.27	306.8	303.61	303.23	304.7	305.73	303.34	299.06	302.69	303.37	303.32	303.95	305.75	299.62	300.21	301.21	304.11	305	301.18	303.5	303.45	302.15	302.86	298.72	302.55	302.86	303.2	303.92	303.88	303.92	300.97	300.4	302.89	302.38	301.65	302.52	302.39	303.99	305.16	298.4	302.7	298.96	302.61	304.66	299.37
318.78	320	319.25	314.93	322.73	317.27	321.76	319.53	314.03	322.16	318.4	316.89	320.86	320.91	318.86	317.03	319.91	318.12	319.29	318.78	319.23	322.06	321.22	318.59	319.76	319.08	322.12	319.05	318.19	318.71	318.11	320.5	319.67	321.85	317.23	319.14	320.53	316.52	319.02	315.4	317.96	321.13	320.1	320.44	317.24	320.06	319.27	320.77	318.75	313.63
314.56	315.7	314.42	318.42	312.81	316.57	318.17	313.45	311.88	318	317.51	319.83	316.84	314.47	315.85	312.49	316.12	314.38	316.56	313.74	313.01	311.72	313.73	316	312.65	317.03	319.89	314.54	316.5	311.69	312.82	313.72	316.75	314.61	314.93	315.35	315.83	313.73	314.08	313.4	318.65	314.66	308.7	315.28	315.69	316.1	316.87	317.59	316.28	312.72
315.82	321.77	318.18	319.32	319.41	320.98	320.63	319.8	322.92	318.78	321.71	317.16	318.91	317.82	318.97	319.44	320.58	315.09	315.03	318.29	315.34	312.4	318.48	317.1	314.49	317.14	318.71	319.79	319.33	320.61	318.92	319.75	320.88	320.15	315.16	319.45	317.68	313.36	314.1	318.29	315.67	318.22	317.34	319.52	316.25	315.43	313.36	315.17	316.86	314.32
317.83	318.23	320.89	317.75	316.77	316.83	320.95	316.89	317.63	319.41	318.86	318.79	316.08	313.6	318.53	321.28	315.39	314.27	317.06	320.7	317.14	315.99	317.5	315.23	316.23	314.08	317.1	317.38	317.04	317.44	321.62	318.93	318.81	315.99	313.78	315.24	313.06	317.94	318.12	316.68	319.66	316.73	316.9	316.42	315.8	318.09	316.83	316.67	315.38	318.8
305.15	306.93	304.18	305	304.56	300.62	305.62	302.74	303.83	302.23	304.98	303.42	306.55	304.69	304.1	304.54	302.56	305.38	304.78	305.08	304.63	302.61	305.57	303.69	304.14	303.23	302.73	303.32	300.14	306.06	304.82	305.95	305.75	303.12	305.66	304.65	306.72	302.82	303.06	300.09	304.97	304.31	306.45	301.21	307.62	303	305.11	305.53	306.25	301.14
299.96	300.12	299.4	303.14	301.81	299.21	300.01	296.12	299.27	299.46	301.06	299.27	300.4	301.83	299.13	302.1	297.53	301.34	299.77	296.68	300.27	300.62	302.5	301.69	298.64	300.34	301.73	304.68	296.09	303.38	299.13	302.2	298.62	305.03	301.18	299.48	299.91	302.38	300.36	300.63	297.91	299.41	301.24	299.91	302.38	299.03	301.18	299.48	297.53	299.27
323.44	326.92	326.88	328.82	327.18	326.22	322.84	322.45	323.59	323.83	322.67	323.84	325.45	326.94	325.02	326.76	321.77	325.97	325.22	327.85	323.02	329.41	326.22	325.51	326.12	327.2	327.79	325.25	324.06	325.64	325.87	326.87	325.7	327.71	322.26	323.74	324.57	322.15	326.51	324.53	327.84	328.11	323.82	324.05	323.94	324.43	324.11	326.16	326.74	329.3
301.54	301.83	302.73	305.36	303.6	300.23	302.8	302.95	302.01	309.7	304.13	305.08	304.72	304.55	302.49	306.22	301.19	299.13	303.04	302.11	306.55	305.84	301.42	302.89	302.12	304.77	305.53	303.46	304.14	304.46	302.68	305.32	304.09	306.01	305.75	303.35	303.13	307.2	303.49	303.78	302.64	300	304.68	307.66	297.99	302.02	303.67	301.4	305.75	302.75
311.24	315.35	313.17	315.71	314.06	314.68	317.45	315.19	316.24	314.17	315.87	311	311.28	311	311.91	315.04	312.46	312.05	311.47	312.31	311.7	311.35	317.23	314.88	312.32	312.41	313.05	312.68	315.51	313.9	311.88	313.65	311.26	311.5	313.46	311.89	313.64	312.93	312.69	312.42	317.33	313.26	313.34	313.36	311.87	312.29	309.93	315.73	312.79	315.8
325.24	327.72	324.29	320.37	325.86	325.66	322.42	324.09	326.14	326.12	324.14	324.56	322.8	328.76	326.06	323.31	321.49	324.71	321.66	325.24	324.65	322.66	325.21	326.25	323.94	323.9	326.32	323.64	329.22	324.5	324.94	325.97	324.96	323.3	324.01	326.5	325.63	320.48	329.11	321.38	326.67	325.74	323.81	324.15	325.96	326.47	321.86	325.32	322.56	325.21
298.13	299.63	297.01	296.58	295.28	299.08	296.11	295.01	297.16	294.53	292.71	297.26	298.43	296.34	293.1	299.54	299.05	297.08	296.95	298.46	296.91	298.03	302.65	298.87	297.88	293.59	298.47	297.75	295.26	297.03	297.14	295.09	295.97	294.78	298.31	302.01	299.45	294.33	293.58	298.89	295.37	294.99	296.37	297.87	295.18	297.78	298.39	294.39	297.68	298.96
324.56	325.48	323.61	325.98	323.19	325.68	325.04	322.32	326.52	324.26	323.11	323.53	325.04	326.84	321.13	323.07	323.62	325.84	327.73	330.13	331.25	324.9	326.83	326.87	328.42	324.01	325.28	324.69	328.55	322.5	323.21	329.05	325.43	327.02	326.58	324.24	321.91	323.62	327.62	324.82	323.75	323.78	324.04	325.61	326.42	325.4	324.21	325.28	327.31	325.97
316	318.23	316.31	314.42	313.23	315.62	314.78	314.36	312.9	314.72	317.27	312.95	318.53	312.8	312.81	312.92	313.91	310.01	312.91	316.75	315.44	312.6	314.18	314.65	313.21	313.24	317.65	317.36	315.09	314.34	315.08	315.29	316.2	312.71	319.05	316.96	315.8	314.39	314.13	314.78	316.43	315.01	313.91	313.44	311.56	319.66	315.62	313.49	316.57	314.35
306.9	304.09	304.02	304.29	302.31	304.18	304.4	301.93	304.96	305.89	302.29	301.05	303.3	302.93	302.24	306.39	300.59	306.05	303.02	305.55	299.71	300.22	304.14	303.17	304.81	304.04	301.6	303.58	301.89	299.95	303.83	304.76	301.43	303.78	301.38	301.44	305.94	304.06	302.66	303.66	304.26	302.7	304.27	302.16	303.67	302.35	304.51	304.74	302.15	302.68
303.84	303.5	303.55	304.59	304.65	301.53	302.64	300.72	304.75	302.43	301.68	302.93	298.9	305.33	301.36	300.24	306.06	305.47	303.28	303.69	302.03	302.11	304.63	306.16	304.57	304.96	301.34	303.37	304.21	304.34	303.75	301.74	303.09	302.98	306.37	308.61	302.32	302.51	302.75	303	302.84	304.23	301.88	305.73	303.7	301.47	302.92	308.54	303.26	300.44
300.1	299.32	298.64	301.67	302.3	298.53	298.58	299.93	302.62	297.97	300.52	301.79	301.26	300.4	299.29	300.87	302.02	299.31	299.45	299.57	301.87	299.57	301.46	305.03	302.15	297.39	297.28	299.77	301.36	302.21	298.24	304.15	297.5	299.85	302.46	301.04	301.97	299.12	300.04	303.74	301.64	298.23	300.06	303.4	300.26	302.94	300.6	301.38	302.46	302.05
313.96	318.41	319.66	316.46	317.32	315.92	315.68	317.79	313.35	316.01	318.28	316.99	318.34	314.76	317.44	315.39	316.31	315.29	316.27	315.11	316.69	315.62	317.83	316.78	317.99	317.74	321.9	315.95	317.55	319.63	315.79	319.5	321.64	315.14	319.35	320.45	317.47	319.22	319.34	313.32	320.77	316.57	317.01	317.67	319.6	313.69	318.64	317.4	316.63	314.71
309.45	315.16	312.28	312.12	312.2	315.45	314.65	313	312.77	315.32	317.03	312.3	309.13	313.2	309.55	313.27	311.86	312.78	313.53	315.81	314.69	311.85	309.89	312.24	313.61	310.95	312.67	309.2	312.31	317.62	315.2	313.52	312.52	313.34	311.68	316.5	314.43	312.46	310.15	313.5	313.38	312.06	312.87	313.26	312.06	314.24	315.75	312.21	315.44	310.95
297.7	300.22	300.71	301.9	299.69	299.77	301.69	300.17	299.28	302.92	300.19	305.32	303.26	304.59	299.18	297.07	305.1	302.16	299.37	301.75	304.4	297.26	303.01	302.5	303.2	298.98	300.36	298.8	302.93	302.06	297.58	300.72	300.67	303.3	300.45	301.22	298.04	300.86	302.26	299.68	301.88	299.64	300.54	301.73	299.9	295.66	303.1	301.8	302.12	303.22
315.46	314.37	315.16	312.85	316.76	313.92	311.45	313.04	311.87	314.31	310.55	315	314.8	312.34	311.03	318.63	309.7	317.22	310.92	311.9	315.17	317.64	313.3	313.49	313.3	316.33	310.89	311.39	315.49	311.79	313.74	317.34	313.55	313.06	312.86	316.94	315.8	315.89	312.2	312.12	314.72	317.15	314.61	311.66	315.9	311.18	315.56	311.56	317.78	314.1
296.36	299.92	293.95	297.24	298.46	293.67	296.25	296.57	299.53	298.74	296.89	299.57	293.08	295.29	298.53	296.73	299.86	295.98	294.23	296.36	300.92	297.2	298.24	295.33	293.31	296.84	295.11	295.6	295.66	297.77	296.48	295.06	294.45	300.1	295	296.17	300.04	295.71	299.31	296.52	294.24	292.88	294.33	300.85	296.86	298.57	295.2	299.51	294.86	297.1
301.87	302.79	303.65	300.22	301.26	302.2	301.67	305.15	302.79	301.54	303.54	303.62	301.6	302.26	304.68	305.76	304.22	302.63	301.26	302.87	302.15	301.21	304.08	299.27	300.94	303.59	304.83	303.02	301.7	303.46	302.73	306.43	302.3	301.83	302.41	303.67	304.13	301.73	304.04	302.18	301.13	303.4	302.24	305.02	302.23	305.79	303.25	302.96	302.47	304
307.28	308.09	307.22	302.44	305.87	305.94	304.36	307.11	306.66	309.35	311.07	308.2	307.37	306.32	305.31	305.42	304.39	305.55	306.24	305.41	302.58	304.56	306.96	306.69	305.5	303.12	308.39	303.43	309.12	304.02	303.47	302.89	304.53	307.83	308.4	304.15	305.35	307.75	303.16	303.86	305.35	303.53	307.73	307.3	302	306.27	305.48	303.48	307.41	304.29
310.92	310.98	312.15	311.65	310.75	311.69	313.05	310.72	308.63	310.77	306.81	307.78	312.36	311.05	309.06	311.48	313.82	313.36	311.23	312.58	311.33	312.07	308.04	310.4	307.99	309.64	306.33	314.09	308.99	310.7	311.44	314.64	310.76	314.8	310.15	313.21	313.07	310.81	313.23	308.83	310.44	309	309.88	307.97	311.15	309.9	314.95	312.32	312.26	311
307.79	311.85	308.05	307.39	309.08	311.14	312.21	312.72	311.49	309.08	307.11	313.13	311.78	311.13	314.73	310.01	312.68	310.68	311.99	307.21	311.32	311.97	308.42	311.95	311.79	309.77	311.18	312.23	311.35	309.47	311.21	310.37	308.42	312.17	311.68	311.73	311.53	314.75	313.13	311.34	312.12	312.83	308.07	314.31	310.6	310.27	310.37	310.22	310.86	307.83
313.59	319.8	318.05	316.59	317.81	315.13	316.45	312.67	317.86	318.18	316.55	312.34	316.73	314.74	314.87	310.48	315.15	314.22	319.25	314.57	315.95	317.15	313.34	312.69	313.37	314.93	317.62	316.19	314.41	315.58	312.43	314.02	318.26	315.1	317.9	313.44	312.11	316.62	313.72	317.55	317.2	316.23	317.37	310.65	312.94	310.58	314.52	319.15	313.4	314.26
307.37	304.68	302.72	303.41	306.51	302.87	304.61	300.96	304.42	305.17	303.67	303.46	305.86	307.21	302.97	305.55	306.68	306.68	304.33	307.36	307.24	305.17	304.07	304.35	303.78	304.59	305.44	300.78	305.59	305.09	304.62	306.68	306.66	304.01	303.77	302.97	306.07	303.52	304.29	305.48	300.57	304.93	303.84	304.62	302.56	305.71	306.1	304.8	304.18	303.13
294.9	291.74	294.73	295.92	296.18	295.63	293.34	297.09	291.62	296.61	296.05	290.47	291.76	297.13	293.18	290.67	291.41	296.14	295.94	295.32	290.79	294.95	298.55	296.15	294.85	294.22	294.06	293.86	292.47	289.5	294.13	296.08	295.28	295.58	293.03	297.79	294.34	292.61	297.17	294.38	295.56	295.89	297.86	295.82	293.2	294.7	293.87	293.12	297.88	293.75
304.51	304.42	304.45	304.44	300.88	305.11	304.52	305.06	302.53	307.26	301.42	305.55	306.34	305.26	302.56	300.76	301.94	303.9	301.67	304.56	305.01	304.56	304.21	304.68	304.98	303.38	303.64	302.85	302.62	299.96	303.53	303.49	301.02	298.77	299.63	302.97	301.78	305.59	306.03	307.4	301.71	300.62	306.71	304.71	302.07	301.54	301.74	305.87	302.11	300.27
306.85	307.53	301.11	307.49	305.23	303.57	310.33	306.39	306.86	304.19	305.18	302.67	305.69	305.27	305.18	305.53	304.85	310.74	308.59	306.36	303.57	306.06	301.68	308.15	302	307.17	303.45	309.37	302.62	305.63	302.34	309.89	308.07	306.83	307.62	306.78	307.62	305.8	303.95	303.46	303.63	302.57	302.15	303.02	308.81	304.07	304.42	308.08	304.59	302.61
327.14	324.92	328.86	327.19	327.16	329.82	325.79	327.77	328.67	327.89	330.12	328.96	327.76	324.85	328.56	331.37	327.91	327.96	327.77	330.68	329.83	328.13	328.24	332.98	323.5	327.58	327.44	329.6	327.15	326.36	327.83	327.4	326.57	328.55	326.24	327.37	326.98	326.5	328.36	328.75	329.53	326.66	329.89	327.59	328.6	327.9	329.73	331.79	326.62	330.6
300.13	299.82	297.7	298.2	296.05	298.63	294.51	296.28	295.6	299.17	297.73	296.42	299.32	300.05	294.95	298.43	299.29	298.04	293.85	297.59	293.47	297.65	296.65	299.59	295.27	299.52	296.67	297.48	298.95	296.17	296.16	298.57	294.32	298.17	293.64	295.26	298.48	293.81	296.9	297.77	293.48	295.49	298.69	294.91	297.3	299.42	298.21	297.61	300.91	295.68
302.7	300.13	302.34	298.36	304	297.32	301.8	297.33	297.41	303.68	302.54	301.68	303.9	304.7	300.94	298.7	298.21	300.51	301.1	303.11	299.81	299.36	303.32	303.1	298.71	300.74	301.47	297.86	299.3	302.35	300.75	301.48	302.72	299.12	297.68	303.04	301.2	302.23	300.62	300.69	302.84	299.9	300.23	305.73	302.74	301.13	303.42	302.81	299.26	298.61
313.48	314.4	311.12	310.25	311.52	311	310.66	314.25	311.97	314.39	314.25	314.38	313.19	315.02	314.93	312.31	315.1	312.55	312.32	312.54	313.54	311.68	312.19	314.25	313.83	313.77	314.23	312.28	313.85	314.86	313.52	313.52	313.31	314.14	310.85	313.72	310.22	313.65	309.5	311.65	312.44	310.91	311.72	308.92	314.67	309.79	312.59	309.67	312.58	312.87
309.58	310.84	310.26	312.15	312.59	312.71	313.1	311.04	313.09	313.92	308.56	310.18	310.25	312.39	309.68	309.67	311.34	311.74	316.29	308.43	311.97	312.48	312.43	311.53	306.86	313.53	310.55	310.44	315.57	311.81	317.35	310.23	315.69	306.62	312.96	309.63	314.42	309.87	313.84	309.6	313.73	308.16	312.3	310.08	311.56	308.93	308.97	313.83	310.66	312.47
312.47	311.51	313.11	309.83	310.83	309.12	310.39	312.22	309.96	309.03	311.59	311.63	307.81	308.56	308.89	309.99	308.42	308.65	309.66	310.21	308.22	308.01	315.93	313.53	314.8	313.64	307.05	312.61	311.87	307.3	308.15	314.97	309.76	311.13	308.45	308.54	311.25	314.17	311.04	313.13	311.96	310.74	308.25	311.79	316.03	309.65	312.77	310.85	312.35	312.04
315.12	313.09	315.01	315.38	314.55	315.46	315.25	312.06	314.28	316.95	316.61	314.51	315.41	315.73	315.02	315.36	315.78	312.89	315.63	316.69	314.43	318.63	312.75	313.92	313.79	314.21	313.17	314.77	315.72	315.64	312.82	315.23	314.56	316.73	318.93	311.55	314.93	313.75	317.07	314.67	312.84	316.22	317.33	316.01	314.68	317.7	316.09	314.14	316.98	314.46
314.12	309.08	308.47	310.96	311.59	311.28	313.84	310.56	310.44	310.35	311.24	309.16	312.4	314.12	309.97	310.85	311.3	310.61	307.35	312.68	312.82	312	310.35	307.46	311.65	311.98	312.32	310.62	310.23	312	307.24	310.7	307.91	309.87	309.22	311.98	309.84	310.33	309.93	308.63	310.43	305.19	311.81	308.95	314.87	313.37	308.35	310.52	314.76	310.8
315.93	320.27	315.48	317.01	314.84	317.2	312.64	318.75	314.72	315.09	315.36	313.09	316.02	311.23	314.38	314.99	316.85	311.58	313.36	316.68	319.05	313.77	316.43	313.61	318.93	314.17	315.49	317.52	314.69	317.95	317.84	315.06	318.07	317.76	314.97	311.96	317.39	315.58	315.46	316.95	313.49	318.38	313.94	317.48	312.51	316.57	314.83	311.24	314.63	315.1
307.64	311.78	311.43	312.33	311.89	314.12	307.28	310.02	309.73	309.87	309.97	314.79	311.31	311.49	315.21	311.35	309.35	312.18	314.87	309.27	311.85	310.04	308.66	311.47	310.88	308.77	312.49	312.11	309.16	310.5	312.68	309.51	308.41	310.26	312.64	313.69	312.6	310.11	314.04	314.08	314.2	305.92	310.4	311.06	310.65	310.9	310.1	312.22	310.33	313.7
311.85	315.53	312.09	309.87	317.59	314.32	315.42	316.21	307.98	313.77	309.72	311.66	311.73	306.95	309.69	315.55	313.82	314.15	313.16	313.49	310.64	314.66	312.92	315.01	311.07	316.33	313.95	310.81	312.56	312.28	312.51	309.09	312.21	311.79	314.7	313.77	311.31	311.76	314.09	312.41	314.75	312.97	312.41	312.39	313.18	314	311.38	313.56	313.73	315.02
306.43	305.64	306.68	307.31	306.17	306.5	303.67	309.02	306.71	308.26	308.98	304.47	304.79	306.78	306.74	307.14	308.61	304.51	305.93	309.43	304.81	306.16	306.08	308.12	307.5	304.69	306.48	305.12	305.63	306.42	306.34	311.2	309.29	309.81	303.87	309.28	305.42	309.11	302.82	306.91	308.2	306.15	301.7	306.62	310.18	304.92	305.37	305.75	307.94	308.69
312.03	315.55	311.28	313.25	311.73	316.47	314.61	310.75	314.61	312.54	315.93	315.51	314.36	311.56	314.01	316.69	311.47	316.82	309.55	315.4	310.95	315.28	316.25	309.05	318.13	313.87	312.1	314.29	314.93	313.41	313.76	313.65	313.87	310.84	311.86	314.61	311.19	312.73	314.04	314.5	310.01	311.4	314.63	317.15	313.37	312.43	312.23	312.02	311.2	315.46
313.87	319.46	316.24	319.74	323.02	316.61	314.19	317.49	315.84	316.74	315.3	317.57	318.99	317.39	316.81	313.6	314.83	319.28	318.19	317.69	318.18	315.85	320.04	315.95	316.06	318.6	315.39	317.45	317.12	315.93	317.84	318.03	317.52	316.48	315.83	318.08	314.63	318.63	321.61	318.33	316	319.48	319.47	316.19	318.98	319.26	314.53	318.55	316.74	316.22
308.01	310.72	313.98	308.72	314.47	306.26	310.13	311.23	312.32	308.41	313.41	309.64	310.1	309.42	311.48	310.99	311.88	309.92	313.28	310.32	314.85	310.94	308.43	307.76	311.8	310.76	310.77	306.56	314.84	311.55	312.11	311.03	310.47	312.55	309.1	310.96	307.48	312.6	309.29	310.66	312.72	312.67	311.05	310.98	314.12	307.76	311.09	312.65	314.48	312.63
302.03	301.39	304.01	303.1	303.32	303.05	305.82	302.95	304.09	303.76	301.77	302.2	301.64	302.3	303.97	301.99	299	303.65	303.65	304.76	307.65	304.57	301.44	302.12	303.18	300.75	304.91	305.21	302.12	302.74	305.02	302.87	300.71	304.3	303.18	297.8	300.53	304.24	300.4	303.14	303.4	304.18	305.45	301.33	297.99	300.04	304.9	304.73	300.13	304.66
312.86	312.09	313.67	316.49	317.04	314.73	311.33	313.64	313.25	314.03	317.19	314.6	315.94	314.1	316.31	317.54	310.87	310.77	311.38	314.66	312.98	312.88	313.84	312.6	312.82	312.57	313.65	312.78	314.3	315.35	315.6	313.78	314.53	312.23	315.14	311.36	312.54	313.53	314.81	315.94	312.22	313.71	314.57	316.3	310.82	316.19	312.11	313.73	311.47	314.4
297.81	295.29	299.07	300.11	296.75	295.88	295.99	300.33	296.17	296.93	294.57	296.59	296.08	298.23	297.35	293.85	294.89	296.29	293.28	298.27	297.91	299	293.92	294.02	296.5	296.04	297.66	291.8	297.95	299.03	297.89	300.05	297.96	296.62	297.68	295.93	295.65	296.08	297.78	297.38	298.26	295.9	297.15	295.86	299.34	296.73	299.23	296.27	297.82	293.65
302.36	306.2	303.17	302.91	302.4	307.04	304.16	305.36	303.69	301.8	306.02	302.22	304.02	304.82	303.72	302.03	303.48	306.31	309.41	300.09	304.01	303.32	301.62	304.03	304.88	302.77	302.63	302.15	299.97	304.93	305.56	303.64	302.55	303.7	302.74	301.6	303.19	306.65	303.61	302.17	304.26	303.4	305.19	303.53	304.98	302.68	303.51	302.99	302.97	301.52
308.64	310.88	311.7	305.2	312.89	313.66	307.94	308.66	308	307.37	311.29	312.78	308.77	307.85	313.16	310.88	309.52	313.31	312.29	310.06	311.89	310.73	308.64	309.46	308.8	312.25	310.91	309.1	311.68	313.31	308.77	311.95	309.65	311.12	309.51	310.87	311.55	307.84	312.45	308.19	307.95	311.22	313.31	312.25	315.35	311.93	309.49	306.42	309.71	308.83
310.05	306.72	308.29	312.99	309.76	307.49	310.1	310.51	307.69	309.49	310.04	310.89	307.46	309.66	307.24	306.68	308.97	302.91	308.28	311.87	306.97	305.98	305.86	309.08	305.05	311.63	309.78	312.39	307.19	308.74	308.54	314.25	307.48	308.9	303.89	312.06	306.58	312.48	310.48	311.92	311.23	305.78	308.98	310.08	308.13	311.06	311.1	307.1	307.85	311.47
318.96	318.21	318.08	317.62	317.04	317.1	321.87	318.57	318.63	317.33	318.41	318.39	317.94	320.01	317.45	315.24	315.92	319.09	315.15	320.36	319.22	318.63	318.61	321.68	318.8	318.27	316.53	319.56	319.28	320.24	314.25	319.54	315.36	320.98	320.08	317.29	317.21	320.93	318.4	316.84	317.25	319.03	319.09	317.18	319.73	316.34	319.26	319.3	318.87	321.89
299.15	303.35	303.44	303.82	303.36	302.19	306.24	303.07	300.61	300.7	303.7	303.45	301.33	302.12	304.2	300.28	299.45	301.88	304.18	300.67	303.87	298.52	303.79	302.33	302.48	301.17	305.96	299.53	307.45	300.38	300.69	300.59	301.63	305.63	304.38	298.17	301.29	302.51	301.48	301.06	304.61	300	306.27	299.75	305.61	302.81	301.44	303.33	300.11	302.04
299.93	298.39	299.07	302.45	299.33	298.46	301.07	297.66	297.28	298.7	297.06	299.24	302.66	300.59	301.37	299.78	301.74	300.46	296.87	300.66	303.79	300.6	299.29	299.89	304.14	300.79	301.58	299.9	302.26	300.6	298.8	301.82	303.57	301.41	295.93	300.4	299.89	301.33	298.42	299.01	302.45	299.18	301.06	300.64	300.01	299.86	301.27	304.18	299.1	301.52
305.87	305.18	302.9	306.52	305.37	304	304.11	302.89	302.45	304.66	308.07	302.68	302.6	299.78	304.82	304.48	301.66	305.98	300.94	305.25	300.13	303.94	306.17	303.04	304.9	305.75	305.02	303.98	303.06	306.18	301.75	300.6	304.14	301.08	305.24	304.89	305.78	304.38	305.16	300.38	306.69	302.81	299.45	304.55	305.02	303.67	303.2	305.98	302.83	303.25
327.45	324.5	328.34	327.75	326.51	324.5	324.06	326.52	327.49	323.8	323.61	321.63	326.39	324.81	324.93	323.87	326.67	324.57	327.57	329.94	324.08	323.44	326.47	325.19	325.13	325.01	327.49	325.18	323.29	323.53	325.66	324.16	321.02	325.9	325.79	328.42	322.57	323.92	325.04	326.25	324.15	322.47	326.69	327.96	325.09	321.73	324.34	325.58	322.98	322.61
326.62	325.32	329.49	331.14	331.18	325.93	328.34	326.14	326.7	328.73	328.34	325.34	325.55	326.36	331.93	328.65	329.57	329.5	328.07	327.63	327.55	329.74	325.68	326.35	329.01	331.1	330.13	330.96	328.8	328.56	328.58	326.29	328.94	329.34	327.42	328.12	326.9	329.81	324.81	325.88	327.64	323.55	329.22	329.55	325.14	326.94	330.23	327.7	330.16	325.23
305.16	303.94	300.92	301.77	301.14	307.11	303.46	304.73	308.12	306.05	303	305.96	303.03	303.23	304.35	304.29	301.77	304.52	303.07	301.16	304.69	306.14	302.95	305.46	306.84	304.76	304.48	304.44	304.98	305.14	304.32	306.77	305.65	305.96	302.98	304.93	300.42	304.62	307.69	307.41	299.5	304.59	306.46	303.66	303.33	307.69	306.8	304.09	302.16	303.6
317.14	317.09	318.91	318.74	315.58	320.71	318.58	319.31	320.09	318.17	318.66	318.27	325.35	314.36	321.8	318.6	317.12	320.17	319.57	318.88	320.08	319	315.42	319.57	321.84	318.83	320.01	318.57	322.26	319.68	319.98	322.29	322	315.24	319.26	319.63	317.72	315.97	316.84	320.62	318.01	320.04	321.99	323.94	318.4	320.8	321.83	320.89	319.78	320.82
304.07	307.27	305.48	302.5	307.24	305.35	306.28	308.88	305.99	305.53	305.87	305.76	307.1	305.61	306.39	304.29	308.02	306.06	307.69	305.53	306.71	307.94	306.64	306.54	306.6	304.22	308.91	310.5	308.36	304.93	304.62	306.63	305.05	303.08	307.47	304.01	306.64	299.71	303.46	306.59	309.12	308.26	307.53	306.39	307.05	308.68	306.73	305.69	306.13	307.29
309.33	309.84	307.74	308.58	309.32	308.63	308.76	308.07	311.37	308.89	308.54	311.52	310.66	311.43	305	310.2	310.73	310.02	309.81	309.95	311.11	306.91	310.15	310.85	309.79	307.59	308.83	309.7	305.35	310.58	308.23	309.41	312.01	308.97	310.01	307.38	308.53	312.7	310.66	309.24	311.47	308.73	309.9	310.66	311.44	303.67	307.56	311.25	308.55	309.29
304.28	303.49	302.71	305.64	304.27	307.83	307.75	303.04	304.36	307.67	303.33	303.81	303.97	304.2	305.59	301.51	304.32	300.81	307.27	300.94	305.12	309.63	303.75	309.08	303.52	307.74	306.49	306.48	310.11	303.52	299.86	306.57	303.48	304.34	304.28	306.57	301.82	301.63	302.32	304.59	305.96	304.83	306.45	302.89	306.59	303.43	301.26	307.18	304.98	305.99
296.41	296.72	292.4	294.74	294.13	293.83	292.24	294.9	291.13	295.18	294.91	293.17	292.42	296.42	295.2	294.52	291.98	293.53	291.83	295.85	293.82	295.95	295.35	298.3	293.47	293.77	300.08	293.42	294.06	297.06	296.14	289.53	295.32	289.75	295.54	297.24	293.11	295.35	293.43	295.42	297.21	293.13	294.15	295.41	292.83	294.01	294.75	291.46	294.06	290.98
317.6	319.46	316.21	319.33	318	322.16	319.65	314.92	320.11	316.46	318.52	317.33	317.96	320.71	318.01	317.05	317.07	315.54	318.98	322.26	318.73	315.84	321.37	317.34	314.94	321.11	318.48	318.68	318.34	321.58	322.61	319.22	321.09	322.81	318.62	317.55	318.14	316.57	319.9	316.99	319.9	320.69	318.53	319.71	320.62	319.69	317.22	319.01	321.48	320.48
291.67	298.7	293.51	293	289.32	295.92	295.81	293.73	294.08	292.18	294.6	296.18	295.31	294.07	296.23	295.73	294.67	292.21	292.08	299.18	297.91	291.68	296.82	291.81	294.71	294.61	296.59	294.89	301.3	297.17	294.86	294.42	292.63	295.1	295.79	293.05	293.07	295.37	295.06	297.07	294.79	294.62	297.72	297.63	295.3	296.69	292.95	289.65	292.62	290.76
317.53	320.65	318.07	317.3	319.95	321.71	318.39	319.11	318.35	324.2	320.29	319.08	321.81	315.91	322.85	318.9	318.94	321.54	318.43	321.73	318	319.78	321.42	319.04	323.37	318.37	317.25	318.72	320.69	318.37	325.03	319.62	320.86	317.88	319.81	319.75	321.45	323.73	320.42	317.86	321.94	320.38	320.99	322.83	319.57	315.96	319.25	317.65	319.31	317.38
306.69	303.73	305.79	309.78	309.74	308	307.4	305.67	304.33	307.42	308.24	306.61	305.27	305.45	305.33	310.41	306.68	303.6	308.79	307.77	307.61	304.44	307.25	307.29	307.33	311.33	308.81	307.68	306.34	301.7	305.43	307.83	311.67	309.19	310.73	305.84	309.68	304.2	308.95	306.83	306.49	307.79	311.24	309.54	307.3	306.84	304.54	309.3	312.36	304.43
313.61	313.94	309.57	311.01	313.45	315.21	311.03	316.67	315.58	314.84	313.34	314.76	314.48	314.44	316.76	311.33	313.43	310.27	314.56	311.58	316.58	311.56	311.77	314.31	313.41	310.48	311.57	310.91	308.74	310.05	310.93	314.65	309.74	311.99	314.28	312.05	316.73	312.07	314.53	312.88	311.43	311.74	311.28	312.93	314.38	313.53	318.03	315.87	315.43	314.53
291.98	292.87	295.97	292.27	296.96	295.63	294.7	295.4	292.42	295.68	294.81	292.85	294.28	294.4	296.43	293.44	295.43	291.02	295.19	295.52	295.2	294.86	294.42	294.25	294.77	297.39	296.89	294.2	293.63	293.27	291	296.23	293.83	295.89	294.11	291.39	290.34	292.73	292.09	295.72	293.63	292.51	292.45	292.03	296.8	291.54	293.09	290.2	291.84	293.65
301.01	300.08	298.86	299.83	303.82	301.41	298.89	306.08	298.95	306.36	301.43	300.97	300.4	301.4	302.86	302.37	303.1	301.48	300.01	303.37	297.81	301.28	302.5	297.07	303.1	301.9	304.56	300	303.04	301.06	302.53	299.64	298.85	299.45	298.34	300.32	302.03	298.97	301.19	298.72	302.97	299.55	299.78	300.07	298.21	302.17	300.6	304.98	300.93	298.68
304.16	297.49	299.9	302.68	303.84	304.3	299.95	303.49	301.45	302.53	300.51	301.15	302.92	302.88	301.69	305.66	301.71	302.14	300.84	298.23	304.33	303.39	301.28	302.25	303.76	303.03	299.98	303.28	302.32	303.1	301.87	303.98	300.66	302.98	301.06	302.16	303.18	302.02	301.85	305.63	300.36	300.75	300.12	302.72	302.82	300.19	302.91	306.2	303.16	302.38
308.32	309.36	306.25	305.97	304.12	305.94	310.12	304.61	311.51	306.43	307.18	303.91	303.65	306.51	306.68	306.61	307.36	304.95	306.01	305.89	303.89	308.14	308.63	306.18	306.19	306.23	306.05	307.9	303.4	307.8	304.23	306.91	300.46	305.38	307.96	306.79	303.18	307.96	305.18	306.5	306.25	304.93	303.95	309.3	310.08	305.3	303.17	309.85	308.96	307.64
293.8	295.37	294.84	295.31	295.62	296.24	297.47	291.63	295.82	295.19	291.41	296.4	292.98	294.56	294	296.61	295.15	293.64	296.36	295.24	295.46	295.23	296.61	294.69	292.44	296.54	295.32	296.03	296.73	293.99	295.51	296.61	290.83	295.97	292.29	297.22	292.39	294.38	297.11	294.09	295.4	296.32	296.74	294.83	293.5	294.11	297.41	295.38	293.66	293.2
303.99	303.9	303.48	301.78	303.02	305.13	304.43	304.03	302.09	304.92	303.15	303.19	304.99	304.25	302.15	300.69	303.84	301.84	298.21	304.02	300.08	302.59	303.43	300.16	300.14	303.04	302.58	304.43	303	303.4	303.73	300.47	303.34	302.47	300.89	303.1	304.2	303.62	303.78	302.68	302.57	303.43	299.38	302.59	303.84	301.33	301.89	302.19	303.37	301.47
311.14	309.66	310.37	305.55	305.95	308.13	305.35	309.64	309.52	310.67	303.21	309.82	307.83	310.5	308.09	308.12	310.28	308.57	308.22	308.16	305.04	312.96	309.47	309.16	313.03	309.21	309.46	311.52	311.04	309.32	306.3	309.74	308.01	306.98	307.82	313.93	310.2	309.78	313.79	307.93	313.14	311.18	306.89	308.68	309.16	310.05	308.79	309.86	311.06	311.45
327.32	325.77	332.78	328.05	327.83	324.86	329.43	330.44	327.46	328.48	327.79	324.65	326.05	328.24	330.9	324.7	324.56	331.05	329.41	328.4	329.06	322.06	324.19	328.52	327.56	325.87	329.29	327.05	328.48	327.89	324.26	328.68	327.87	330.01	326.22	332.41	326.39	329.24	325.56	331.34	330.2	331.15	324.28	327.03	327.04	326.8	331.57	328.05	326.46	329.09
301.81	300.65	304.54	303.04	303.55	299.32	298.5	303.89	305.87	302.56	300.66	302.68	304.25	303.03	303.55	306.71	308.17	303.95	301.13	301.87	304.22	300.59	306.76	303.94	305.1	304.89	302.58	302.36	301.19	299.3	297.36	304.35	307.74	302.25	302.57	303.37	301.06	303.88	301.89	302.1	303	300.15	305.97	301.02	305.18	308.38	303.15	304.28	304.09	303.94
305.03	305.69	305.58	302.8	301.01	302.59	298.68	305.65	302.33	302.49	305.62	304.4	302.13	303.86	303.68	303.3	302.84	298.45	303.32	305.57	304.63	303.26	303.25	299.92	302.87	303.73	302.34	299.67	300.21	306.02	305.7	303.61	296.98	304.55	302.09	301.31	303.25	300.55	303.43	306.96	304.91	302.24	302.61	303.15	302.3	305.54	301.84	302.79	301.36	300.36
297.28	297.26	302.63	299.24	300.38	299.3	299.11	302.83	300.01	298.88	297.61	302.07	302.51	301.67	300.45	303.46	304.88	300.77	301.03	302.52	300.11	297.25	300.19	300.5	297.62	300.61	300.03	295.69	298.32	300.69	302.34	299.75	302.64	296.94	301.64	301.08	299.06	300.47	302.02	299.27	302.46	297.13	300.31	302	299.55	302.23	297.19	300.04	299.31	299.96
317.04	314.86	316.95	316.17	317.7	316.7	317.77	316.44	317.71	318.73	317.92	318.99	320.11	317.71	317.54	315.89	314.84	319.36	314.56	319.7	313.75	316.74	318.12	317.09	320.08	318.47	318.08	313.9	319.96	322.77	317.94	320.52	313.48	313.79	316.4	316.85	315.43	315.61	316.56	317.9	319.5	316.56	320.53	315.55	320.03	315.55	316.33	318.64	318.97	315.57
311.63	311.65	308.34	310.13	309.78	309.64	312.32	312.26	310.99	308.22	308.48	306.48	313.73	312.56	307.73	310.3	309.88	313.21	312.21	307.43	310.2	312.34	313.85	310.3	311.23	308.56	310.91	306.83	309.77	311.31	308.56	306.9	312.58	309.3	311.54	313.04	310.54	313.46	312.33	311.58	311.01	309.79	312.64	307.99	309.58	310.62	310.11	310.07	310.66	312.33
308.14	307.6	304.61	309.5	305.63	303.66	308.65	305.42	307.24	306.62	305.57	305.32	306.63	310.34	306.64	310.02	306.45	305.33	308.09	307.44	307.36	307.83	307.23	305.76	306.33	305.93	302.07	303.3	303.37	303.24	306.37	304.43	303.44	304.77	303.1	304.03	305.22	302.68	307.79	304.66	306.64	306.68	304.58	303.65	305.89	304.57	306.72	308.26	306.29	304.56
308.45	311.97	311.52	312.17	311.65	310.89	312.72	313.69	310.67	310.4	313.2	308.33	313.41	313.28	311.29	310.32	312.91	310.16	312.58	309.85	310.61	313.14	311.91	308.84	311.74	309.21	309.17	312.79	310.93	310.51	311.89	313.88	310.3	309	313	317.8	310.37	310.67	311.17	311.1	309.43	312.26	314.18	314.83	310.52	308.1	311.65	313.84	313.93	310.27
303.18	306.08	304.29	302.96	301.59	305.37	301.8	299.39	306.81	305.19	300.35	304.82	305.2	303.99	308.64	301.99	305.14	305.07	305.91	305.18	305.04	304.58	305.25	305.69	303.63	303.58	304	307.13	306.2	306.64	305.75	306.01	304.43	305.58	300.37	305.74	302.8	304.49	301.88	305.6	304.39	304.24	304.85	303.59	306.43	304.65	304.64	304.91	304.14	306.74
302.76	299.84	302.86	300.22	299.86	300.85	299.73	301.92	303.43	303.68	302.19	301.15	305.05	300.57	303.76	303.98	301.86	300.04	301.19	303.33	302.02	306.18	305.88	301.19	303.39	301.16	303.42	301.5	300.95	305.98	305.71	301.63	302.72	304.01	303.82	303.42	302.13	300.85	300.76	301.83	302.39	301.68	300.11	304.96	303.99	301.89	303.38	300.14	302.47	300.76
328.85	329.3	327.9	328.87	330.58	324.01	328.78	329.4	327.41	332.18	329.48	329.58	331.48	330.42	331.52	328.19	331.53	331.22	329.82	332.72	328.14	328.69	329.32	329.16	325.29	329.89	328.5	330.72	328.99	326.02	331.13	324.62	327.77	329.73	333.17	329.3	328.39	327.16	324.84	324.88	327.91	327.42	325.08	330.15	330.06	328.19	328.53	325.92	326.91	329.4
293.97	294.34	294.17	296.32	295.7	293.53	296.23	299.78	295.06	297.53	294.2	297.04	294.64	294.12	297.42	297.98	297.85	294.12	296.73	294.59	296.77	295.65	294.35	292.77	297.07	291.98	296.45	294.11	297.33	296.06	291.3	293.89	295.99	295.08	292.72	296.86	293.16	295.97	296.22	293.51	295.38	294.89	292.19	294.19	294.14	296.6	295.51	295.04	295.29	298.15
294.06	295.16	292.49	294.95	293.16	296.95	299.21	290.41	296.46	294.48	293.36	289.12	291.34	291.07	293.17	296.6	293.11	297.15	290.92	294.2	293.53	294.09	291.27	292.4	291.15	294.86	295.86	294.88	292.91	290.75	290.91	294.36	295.18	292.14	289.87	293.7	294.15	294.63	294.09	291.98	293.54	294.88	294.71	292.45	295.83	290.74	291.71	296.01	295.1	295.12
317.6	316.87	319.47	319.64	319.35	318.34	316.19	321	315.41	321.66	318.6	317.76	314.91	319.33	317.42	323.11	316.49	316.23	318.21	317.63	319.35	319.62	314.88	320.8	318.37	323.24	319.21	315.08	321.04	320.69	317.35	318.04	319.77	317.55	317.23	318.93	319.01	315.77	318.46	317.97	317.29	319.18	321.71	318.06	321.09	319.99	317.66	319	317.79	322.69
305.03	304.96	302.12	309.65	307.34	302.49	305.62	306.29	304.77	303.6	306.81	305.69	301.14	303.73	304.95	305.5	303.9	303.44	307.9	308.39	306.16	304.94	309.18	306.56	307.26	303.18	307.66	307.47	304.62	306.39	304.68	305.58	302.65	302.54	301.15	304.9	305.2	307.3	305.11	306.4	307.74	308.89	303.3	300.1	305.87	307.73	308.46	306.45	304.56	303.68
314.86	313.07	315.97	315.9	315.85	317.61	312.14	314.53	320.32	316.3	312.47	315.92	316.66	311.86	317.39	316.76	317.24	317.25	312.87	317.16	318.13	317.9	317.56	312.53	317.43	314.13	314.26	315.71	317.99	317.24	317.39	312.74	315.9	316.73	314.24	314.89	316.62	318.07	313.12	316.42	315.47	314.8	315.76	313.97	315.15	318.95	315.23	316.45	317.61	316.13
304.36	302.89	301.92	305.13	304.73	302.27	301.94	302.21	302.91	307.13	304.64	303.63	307.65	304.09	303.35	304.8	304.99	307.13	303.01	302.04	305.86	301.92	303.23	303.83	303.75	301.64	303.17	306.42	301.79	306.86	303.78	299.91	307.61	303.94	304.42	302.47	302.24	298.73	305	304.79	301.92	305.77	303.87	304.21	308.08	305.74	304.99	303.73	304.41	302.97
305.59	308.74	308.18	306.34	305.36	309.84	306.21	304.67	307.43	303.9	307.44	305.16	306.27	307.43	304.66	305.47	307.51	304.78	304.75	305.98	307.61	302.62	305.37	305.41	305.64	308.21	304.82	308.28	302.5	307.53	302.53	306.16	300.51	310.82	306.12	303.67	307.62	307.24	308.18	310.26	303.68	303.48	304.12	303.58	311.6	305.15	307.63	308.41	304.64	304.39
319.42	317.38	321.9	321	319.24	315.25	320.08	321.45	321.07	317.49	322.55	317.64	320.05	320.35	322.64	320.44	316.85	316.01	319.62	322.02	315.59	319.96	323.14	317.96	317.37	321.37	318.39	317.87	320.47	321.94	319.61	320.18	320.53	319.6	316.78	314.18	314.8	318.91	319.5	316.04	316.44	319.06	317.03	321.79	319.63	318.12	322.95	317.19	320.84	318.96
296.43	292.13	295.01	291.97	293.78	292.03	295.47	293.67	296.64	292.37	291.82	294.76	295.79	296.86	295.1	292.3	294.43	292.73	292.26	297.44	297.56	293.3	296.46	296.04	292.7	292.81	293.03	294.06	291.46	293.9	295.81	294.8	293.7	292.57	291.06	294.91	294.91	295.99	291.68	290.71	293.76	298.38	292.06	295.1	291.98	292.8	292.74	297.68	293.7	295.21
302.03	306.96	304.28	299.39	302.97	306.43	302.82	306.66	302.21	303.71	306.28	303.1	303.63	304.91	300.14	302.84	301.32	300.09	302.23	304.64	302.55	303.37	300.48	304.34	300.31	302.54	303.61	300.2	302.17	305.17	305.7	305.26	304.22	305.43	301.61	305.43	300.88	302.84	304.29	300.34	300.17	299.41	302.02	301.19	302.76	302.7	306.46	304.24	300.68	298.8
306.9	303.41	305.62	303.18	304.84	308.66	305.58	305.73	306.45	304.94	306.44	302.68	303.26	305.35	306.14	307.76	302.27	305.14	305.22	301.72	301.9	307.2	306.44	304.45	305.69	303.7	307.88	305.86	301.88	305.21	302.69	306	303.2	305.21	305.02	300.99	302.28	305.73	304.38	302.83	305.19	306.93	305.75	309.77	302.61	304.24	305.04	310.13	303.1	306.32
308.56	302.98	305.11	303.09	304.28	305.72	305.03	305.3	304.71	307	305.39	304.1	305.19	304.64	301.94	309.97	306.72	303.36	301.98	300.9	303.24	303.87	302.23	305.7	305.39	304.63	305.4	306.51	307.71	306.24	304.29	303.18	303.57	304.61	305.26	303.05	305.64	305.17	305.36	305.48	307.57	305.99	304.89	306.89	307.25	303.07	303.38	303.05	302.59	306.21
311.92	311.66	311.09	315.94	313.95	314.52	310.95	313.47	314.21	313.91	311	309.18	312.16	312.11	309.85	312.01	309.61	310.13	311.4	309.61	313.13	312.85	312.09	313.51	312.12	313.47	307.49	315.6	314.94	312.8	308.89	312.13	311.62	314.97	313.34	313.86	310.93	315.61	310.57	310.48	316.16	312.16	309.41	310.96	311.31	313.51	312.89	313.02	312	314.15
316.06	314.83	315.04	315.69	312.96	314.56	317.87	315.37	313.89	314.99	315.89	319.21	318.38	316.22	318.07	316.78	316.43	319.32	316.45	315.26	314.35	315.97	314.73	313.27	317.16	314.13	316.38	317.5	317.55	315.13	316.8	314.36	315.04	319.23	318.22	316.64	315.22	313.81	317.97	316.84	314.99	317.98	314.1	315.57	313.71	316.57	317.19	313.47	314.61	314.99
311.85	308.84	313.06	314.02	316.64	314.87	314.07	313.8	313.99	313.61	315.33	315.03	310.76	312.83	309.77	314.28	314.56	318.02	312.31	315.81	314.52	313.79	311.14	312.91	310.99	317.31	315.54	313.4	310.45	309.89	315.5	309.95	312.29	313.73	311.85	313.78	309.75	313.02	313.88	312.26	312.63	314.65	313.77	312.71	313.92	313.62	310.67	314.3	313.84	312.36
306.29	303.4	305.96	304.52	303.66	305.73	305.17	308.14	306.49	304.52	306.97	298.96	309.06	302.71	305.62	305.25	306.83	304.1	299.32	303.78	304.53	303.03	303.43	305.1	302.7	299.62	303.44	303.31	305.67	302.53	305.28	303.83	304.13	306.03	305.47	304.75	302.63	304.81	304.06	307.53	306.77	305.88	300.4	308.34	306.42	304.49	306.73	303.61	305.98	301.98
302.2	300.33	303.15	304.66	302.98	304.94	302.76	305.06	304.56	300.21	305	305.04	301.06	302.46	306.56	301.34	306.2	299.04	304.16	304.41	303.72	303.25	304.51	303.1	304.5	305.17	301.89	304	303.8	305.8	300.19	300.4	304.84	305.14	305.12	304.8	303.99	303.38	305.99	303.41	302.97	301.66	303.64	305.95	303.03	305.01	301.77	297.57	304.7	304.69
304.15	306.55	302.16	308.79	307.42	306.08	308.58	304.87	308.12	308.62	306.08	303.67	308.36	307.47	302.91	307.69	308.16	308.59	305.81	310.06	306.12	309.72	310.26	307.68	302.88	304.54	306.11	303.29	304.97	305.33	307.3	303.44	304.46	309.09	303.45	306.1	308.58	306.36	306.51	305.72	305.96	308.47	305.57	306.46	306.26	307.27	306.36	311.35	306.28	307.12
314.86	313.16	315.47	313.97	315.32	312.63	314.2	316.4	315.24	314.91	314.04	314.77	311.18	314.96	315.3	317.14	317.41	317.99	314.21	317	312.97	315.09	316.48	316.47	316.6	317.74	316.66	318.54	310.36	317.35	313.58	318.05	316.74	316.5	314.09	311.05	312.75	317.74	314.16	316.42	312.69	316.73	316.01	313.35	313.72	316.25	312.91	312.54	313.27	315.17
304.35	306.99	304.63	307.06	307.25	308.88	306.24	304.18	306.19	306.71	304.92	308.16	309.58	303.66	307.64	306.49	304.62	306.03	308.22	307.29	309.5	311.63	307.93	307.66	305.2	310.46	308.51	307.79	307.06	308.79	307.34	309.14	309.69	312.32	306.89	308.61	306.8	308.74	308.54	303.65	302.94	306.19	304.68	307.89	310.12	309.04	305.17	310.34	307.7	308.24
302.18	301.94	301.24	299.91	304.34	300.81	303.54	300.36	301.16	297.66	302.31	304.07	301.03	304.92	305.11	301.41	303.42	299.03	300.74	299.74	302.8	300.4	300.41	303.33	301.27	304.02	299.39	301.85	301.89	300.67	304.16	302.64	302.28	302.15	301.24	302.87	297.87	300.47	303.69	304.81	301.58	299.73	301.83	300.32	302.23	300.53	305.53	302.3	302.16	303.47
308.8	308.57	303.8	307.74	306.18	310.53	307.65	306.45	306.13	308.74	306.56	310.13	310.43	308.68	308.39	307.46	306.51	307.01	309.21	306.94	308.17	304.87	307.98	307.56	308.13	309.28	308.62	306.91	306.4	305.85	307.06	304.33	308.41	309.02	307.63	305.6	306.69	307.22	308.92	307.56	311.08	306.6	309.63	305.42	306.67	310.31	304.35	310.5	307.31	307.85
304.56	301.9	306.42	305.49	304.35	302.61	303.04	306.85	304.34	304.77	303.53	301.3	306.76	301.93	303.33	304.92	304.48	302.61	306.32	306.4	306.95	304.28	304.2	303.2	305.98	305.49	306.01	305.95	305.75	307.26	305.64	306.13	305.9	301.61	302.97	302.64	305.64	307.08	305.2	304.19	300.5	302.93	304.36	307.27	309.61	309.63	301.32	305.18	302.47	307.06
315.29	320.15	321.44	317.43	317.84	316.01	323.96	320.67	316.75	316.71	319.74	317.74	318.18	321.31	315.38	315.81	318.52	319.26	320.36	320.12	321.33	319.83	320.62	318.53	317.58	318.21	321.49	319.37	317.28	318.3	318.33	317.16	319.38	315.72	319.02	321.72	317.39	318.42	316.94	321.6	319.4	322.27	320.44	320.01	319.94	315.16	316.83	319.17	316.38	317.9
300.88	302.98	300.49	298.83	299.76	297.99	298.55	296.96	300.12	299.08	305.05	303.01	304.13	303.16	300.66	300.65	300.46	302.06	298.09	299.6	299.85	298.67	300.85	304.97	303.01	304.1	302.19	301.68	303.42	299.26	298.08	301.28	303.65	300.65	302.83	301.19	301.62	302.53	295.73	301.73	301.32	302.64	302.03	298.82	296.93	299.31	301.1	301.85	302.22	303.48
295.7	290.73	292.99	292	296.35	292.31	296.85	295.99	293.69	292.7	294.46	295.46	297.44	291.47	292.4	291.79	293.47	294.84	294.17	292.57	296.28	293.17	294.93	294.54	294.15	295.35	294.84	296.17	293.35	294.78	293.12	292.37	292.4	291.9	298.82	291.82	295.36	297.54	291.11	295.85	295.74	294.68	293.64	292.54	291.83	294.63	291.58	291.39	293.71	296.39
301.98	303.95	302.32	302.64	303.92	303.94	306.81	302.39	308.39	306.86	302.22	302.86	304.31	303.18	304.45	301.53	308.6	302.74	303.11	303.88	308.9	304.2	305.02	300.56	303.34	306.1	304.25	307.72	304.88	302.02	309.73	303.59	305.15	304.98	302.02	305.84	303.66	304.59	303.21	308.57	305.75	302.79	305.43	303.2	302.52	300.57	304.05	307.27	302.44	303.3
304.88	304.93	301.39	302.89	301.33	303.74	304.89	305.07	299.56	300.26	301.24	299.88	303.32	302.15	304.41	302.38	302.59	302.22	295.38	301.54	302.02	308.02	299.36	303.4	305.05	301.89	301.26	303.57	302.9	304.59	306.47	299.94	304.12	304.05	300.66	301.67	301.41	298.03	301.38	304.89	303.13	303.34	302.11	305.08	303.39	302.6	299.59	301.64	300.38	307.88
305.91	302.82	299.95	299.76	299.79	305.49	299.77	300.65	302.41	302.58	302.83	303.28	304.19	303.44	301.23	301.6	304.34	303.4	298.75	303.23	299.88	302.59	298.94	301.42	300.79	299.07	301.96	302.43	304.55	307.25	303.05	300.36	302.21	307.32	304.49	302.6	303.5	306.56	301.37	303.92	301.57	300.12	300.07	302.09	301.27	302.43	299.1	302.75	300.4	304.01
303.79	301.16	301.62	303.18	305.52	302.23	307.18	302.59	303.51	303.14	303.93	302.72	301.61	304.17	305.38	302.33	299.72	303.63	299.91	301.98	303.58	306.2	308.04	303.33	306.24	305.2	304.49	302.59	303.88	301.02	307.32	301.34	304.46	302.57	301.85	305.22	304.31	303.43	301.68	301.52	303.68	305.2	304.65	301.29	302.96	302.35	299.79	300.36	303.55	300.83
303.91	307.56	305.19	306.36	304.94	307.84	306.83	306.16	309.56	306.98	307.97	306.26	308.75	304.99	306.64	303.17	305.42	306	305.24	306.85	308.37	305.35	307.38	303.64	305.86	307.78	307.96	308.68	306.55	306.36	301.02	310.88	304.71	307.35	304.01	307.24	307.32	306.51	305.91	304.8	308.09	305.83	306.55	310.61	306.14	306.16	306.13	306.78	303.67	307.33
296.35	299.22	302.68	303.92	302.67	297.53	298.31	302.75	298.24	296.97	298.32	298.39	299.37	302.73	296.22	302.19	301.35	300.69	299.9	299.26	301.58	299.6	299.29	298.78	299.79	303.74	296.74	299.6	300.44	297.11	298.3	300.88	298.56	296.45	300.09	300.59	300.14	301.58	300.9	301.93	297.2	299.6	298.9	298.33	300.69	300.92	298.33	299.55	298.91	299.35
318.25	320.02	316.56	321.12	321.28	315.27	316.49	315.18	317.5	319.54	315.4	314.47	318.43	316.3	317.4	316.52	318.32	318.11	316.01	317.4	318.31	317.47	319.4	317.89	319.05	315.15	317.29	320.77	319.21	319.45	319.31	315.63	321.99	318.7	316.72	316.82	318.98	316.87	314.46	319.09	318.09	314.58	314.35	317.6	319.82	317.62	319.35	316.64	320.15	314.16
320.26	316.22	318.92	318.85	318.13	318.64	318.64	317.18	321.33	318.18	314.11	318.17	316.36	316.63	319.74	319.13	319.71	317.94	319.69	320.32	316.55	316.03	319.24	318.07	317.24	319.01	319.12	315.86	318.55	319.74	316.48	319.69	320.4	319.29	318.69	318.69	316.56	318.22	322.76	318.46	314.89	318.66	317.72	319.5	318.6	316.89	321.94	316.62	319.27	318.92
309.65	310.79	316.05	311.02	311.11	310.87	309.9	313.9	311.19	308.96	309.49	311.15	313.06	308.23	311.54	311.65	308.3	309.86	311.25	316.81	314.27	307.74	313.09	310.68	315.37	308.99	310.88	308.86	313.86	309.88	310.53	310.88	314.38	312.17	311.4	311.2	308.79	310.83	311.09	313.27	313.07	309.54	308.49	311.95	314.58	306.66	314.81	309.62	311.51	314.32
299.8	303.44	301.67	301.23	300.46	299.89	298.37	302.75	300.58	299.01	298.9	298.6	297.1	301.2	300.64	301.38	301.02	301.9	300.23	301.73	298.61	300.68	298.73	301.16	301.12	304.66	299.1	303.61	299.61	299.46	301.33	300.25	299.44	297.2	298.99	300.84	299.83	303.08	301.38	299.91	298.31	300.34	301.17	297.33	301.28	301.23	301.15	297.75	299.33	299.15
317.09	313.18	319.27	315.24	316.06	315.09	312.69	313.42	316.3	317.43	312.51	316.52	313.82	318.27	315.97	312.9	317.39	316.28	311.9	314.91	312.45	312.79	315.93	315.56	312.76	317.83	315.7	312.7	318.58	315.35	314.86	317.82	317.3	313.07	314.94	315.77	315.74	315.9	314.1	316.91	315.78	312.25	310.84	310.9	314.57	314.91	316.59	313.76	312.55	313.49
314.22	312.58	313.46	314.71	311.34	316.55	314.14	312.28	313.66	313.37	313.51	312.18	312.6	315.2	312.21	312.79	312.95	317.24	310.5	316.88	312.66	312.58	314.74	313.01	314.03	316.1	313.51	312.08	313.54	314.46	313.11	316.9	309.4	314.69	313.58	311.39	314.7	314.83	314.55	313.59	313.65	313.92	312.02	313.87	313.9	314.08	316.14	314.49	314.26	313.66
294.47	298.43	296.83	296.19	297.99	292.23	297.6	293.81	292.37	297.7	292.1	296.66	292.47	293.32	297.62	297.49	292.69	294.1	297.05	296.52	294.54	293.54	295.08	293.93	296.46	297.83	296.71	294.68	294.53	291.31	294.18	294.54	291.03	294.6	295.55	295	293.34	293.82	294.31	294.82	295.02	293.32	295.29	294.94	296.84	296.7	295.62	294.34	297.51	291.87
296.09	297.18	299.99	294.45	301.64	299.31	296.82	296.94	297.89	299.38	297.65	293.83	297.92	293.92	296.82	297.86	298.75	296.64	296.08	298.06	299.81	298.23	299.34	300.58	297.21	296.44	299.19	296.56	297.28	300.44	298.87	297.38	298.81	298.31	295.42	299.85	295.72	296.95	298.5	295.62	298.55	296.61	301.75	298.36	300.42	295.64	299.33	296.81	298.81	298.16
310.8	307.57	309.98	311.67	311.25	308.77	309.42	308.85	309	310.68	309.68	312.16	312.32	311.89	309.94	309.36	309.73	308.07	308	306.17	310.15	308.66	310.04	308.58	311.12	313.56	310.23	313.41	309.85	312.29	313.39	309.53	309.23	309.22	307.58	313.99	312.79	311.64	312.3	309.69	313.27	310.55	311.23	311.15	308.16	310.44	311.57	309.29	311.5	306.24
309.37	311.23	311.67	308.21	309.41	307.65	308.68	308.92	308.38	310.45	308.89	309.69	307.99	310.09	308.05	309.39	311.99	305.92	308.92	307.62	306.68	308.33	310.54	306.5	309.4	310.22	308.38	309.43	307.28	312.32	306.95	310.28	311.82	305.43	309.83	308.06	310.75	309.08	311.45	308.46	308.29	308.67	305.88	306.45	307.26	305.41	310.85	307.09	312.98	310.79
298.75	304.1	299.62	297.11	299.11	301.5	301.48	302.01	299.31	299.66	302.25	300.29	298.62	300.83	303.83	301.8	298.39	299.32	299.38	296.7	300.02	297.44	296.74	298	298.77	295.78	295.73	299.11	299.7	297.27	295.48	298.35	299.9	303.66	300.02	299.91	298.84	299.32	298.54	301.51	299.07	300.48	299.14	299.18	301.15	301.77	300.7	297.96	300.55	296.56
305.08	304.87	305.69	302.81	305.42	304.11	301.55	305.75	306.06	306.91	301.71	305.8	305.64	304.5	305.6	302.43	306.1	304.23	304.99	304.04	306.96	305.1	303.95	305.14	303.79	305.62	303.92	305.55	305.08	303.68	303.32	301.15	306.26	305.63	308.03	303.67	306.31	307.32	304.03	306.44	305.58	306.26	306.48	304.38	306.5	302.16	300.42	307.52	305.57	305.09
315.12	316.41	313.4	316.38	315.35	316	315.31	320.39	316.51	316.75	320.12	318.19	318.42	319.07	318.67	314.25	319.59	314.24	318.97	316.79	316.48	319.7	316.15	316.88	316.21	314.81	318.7	316.77	317.07	319.02	319.25	316.69	315.47	320.27	317.11	319.69	319.54	320.06	317.03	316.22	315.33	314.76	320.76	317.68	315.05	319.53	312.98	317.3	317.71	319.25
314.97	312.93	319.38	315.44	313.01	315.02	314.64	317.81	318.53	311.69	316.74	319.85	319.2	316.24	318.34	317.64	315.51	316.53	318.69	311.99	313.15	318.26	315.55	315.26	313.87	314.89	311.4	316.5	315.21	313.83	316.83	315.94	320.38	314.37	314.39	317.39	316.1	315.9	314	316.29	315.87	315.04	314.69	316.53	318.21	316.55	319.14	314.49	314.31	317.8
303.86	304.93	305.83	306.54	302.2	305.68	304.31	302.84	306.54	302.93	304	309.38	307.9	301.8	309.67	307.18	306.25	308.28	305.36	306.22	304.81	301.12	304.6	304.9	304.56	305.29	303.48	304.37	306.07	306.62	301.89	303.85	306.44	306.99	305.46	305.06	301.36	305.84	301.08	306.13	302.97	307.54	304.78	304.13	308.04	302.53	302.82	304.66	306.16	304.69
302.08	306.53	304.5	305.94	304.24	306.69	304.76	307.19	304.7	305.01	307.31	305.24	306.19	300.72	304.44	303.1	303.07	304.42	307.15	300.75	306.22	303.75	307.3	302.85	304.03	304.43	302.45	306.54	306.57	305.63	303.96	304.31	304.07	300.77	305.83	303.64	303.6	307.59	303.85	304.24	303.19	303.41	304.11	305	304.97	304.92	304.37	303.41	303.56	307.36
302.13	302.35	303.4	304.47	303.16	305.98	303.81	300.92	301.28	302.81	307.18	303.57	303.71	301.55	302.96	302.33	302.21	305.39	303.02	303.25	305.3	303.06	303.41	303	304.68	303.17	302.34	303.65	301.63	303.68	306.23	304.58	306.44	308.62	302.22	306.79	300.92	302.13	304.44	305.66	305.53	302.25	304.37	303.02	303.68	303.8	304.08	302.88	305.83	301.2
302.4	306.36	301.13	300.23	303.15	303.58	302.34	305.72	301.49	305.56	306.87	308.33	303.93	303.07	301.5	303.09	302.94	304.76	301.01	304.26	304.41	302.01	306.68	305.44	301.45	301.05	306.97	302.41	303.21	299.43	305.83	305.21	299.45	304.92	304.31	302.63	304.22	305.85	305.25	306.59	302.57	303.04	303.8	306.04	305.81	298.45	304.27	301.16	306.04	303.13
308.34	309.21	308.39	313.89	310.77	308.38	309.87	309.74	307.39	306.31	306.41	309.04	312.67	309.57	305.71	306.98	309.25	308.34	304.64	306.42	310.39	309.68	304.05	308.06	306.58	308.29	308.92	306.28	310.68	308.17	305.6	307.33	311.69	306.52	311.29	309.04	310.64	306.83	309.46	310.45	309.23	306.84	310.72	309.35	310.78	308.61	308.43	307.8	310.73	311.32
328.34	330	329.89	326.03	324.23	330.19	326.56	329.89	328.83	326.31	327.28	326.92	326.27	326.81	324.71	324.79	326.67	327.61	328.45	327.53	323.71	330.68	326.57	330.73	322.89	326.76	328.98	328.78	325.99	325.66	326.49	328.61	326.69	325.54	326.61	327.99	327.25	327.48	329.37	328.52	325.33	328.91	323.17	326.2	328.54	329.06	326.3	326.08	328.27	326.55
302.01	304.98	305.72	308.32	302.29	303.3	304.64	302.59	306.59	305.62	304.92	307.66	301.04	300.83	303.6	308.83	300.35	305.22	304.9	304.13	306.78	304.79	302.87	305.3	301.42	306.2	303.91	303.29	303.62	303.25	305.1	303.3	310.01	305.43	303.44	305.43	303.89	303.94	303.42	301.74	307.81	308.78	299	303.75	307.09	307.62	301.79	307.1	301.34	306.75
313.09	317.02	317.97	315.15	313.43	313.51	317.83	314.54	314.14	316.88	314.42	315.61	316.6	313.65	314.31	317.98	313.45	315.51	317.96	315.51	314.31	312.6	315.5	316.22	315.83	312.31	315.85	316.19	314.87	314.62	318	312.1	318.26	315.47	312.09	315.48	313.43	316.66	316.52	312.34	316.33	315.03	312.94	317.11	316.16	312.92	316.57	314.28	315.02	316.58
314.99	311.4	313.42	316.09	312.98	312.59	312.13	312.18	310.37	313.36	316.45	314.06	312.15	314.61	311.81	314.39	314.87	314.75	319.19	312.85	315.47	316.46	310.17	314.31	311.88	315.3	316.56	313.83	314.13	315.36	315.31	310.82	314.62	313.57	313.43	313.04	313.93	316.25	311.79	316.95	315.9	311.34	314.05	315.19	312.05	311.71	314.91	313.53	312.95	312.15
292.75	292.89	293.19	293.05	294.35	290.04	290.9	294.14	296.37	294.17	293.51	295.4	296.92	297.65	294.78	292.13	295.49	293.18	289.14	296.9	294.5	290.51	295.98	293.06	293.63	297.3	295.69	297	293.11	293.22	296.66	296.62	294.22	296.21	297.74	298.68	294.08	290.43	293.17	293.42	293.35	293.67	295.97	299.21	292.52	294.86	294.56	293.67	292.59	292.99
293.8	295.04	294.97	296.9	290.52	290.97	296.38	292.91	291.02	294.87	293.36	295.83	292.42	296.11	293.35	294.35	290.42	294.39	295.66	294.23	291.61	295.32	294.56	295.19	293.94	291.4	294.61	292.5	293.91	295.1	294.78	296.27	296.29	294.46	289.63	296.15	295.19	297.34	290.33	293.66	294.73	294.83	295.21	296.98	295.31	295.07	294.12	293.96	293.66	295.28
297.03	294.54	296.14	294.43	294.17	296.52	291.22	295.09	294.7	294.95	293.98	295.95	296.01	294.52	296.51	296.57	292.81	293.41	292.89	295.83	291.09	296.29	297.37	291.72	292.92	292.5	294.77	297.67	297.6	293.79	294.34	293.4	294.22	294.98	296.99	295.43	294.73	298.98	296.32	291.1	293.06	293.25	292.08	297.04	296.56	292.96	296.77	297.56	291.1	293.43
308.45	306.3	302.02	306.54	301.8	306.12	305.25	304.9	304.72	305.47	304.43	302.9	306.72	304.28	304.89	305.09	304.67	305.14	305.45	305.87	304.57	306.69	300.23	308.44	309.98	306.65	306.25	305.1	303.49	301.88	307.05	307.17	305.02	305.91	304.18	304.07	305.63	305.46	304.27	303.35	304.04	308.48	304.57	304.16	302.1	304.49	303.08	303.5	303.51	309.76
315.17	316.61	311.47	313.59	312.72	311.76	311.58	311.22	309.59	314.85	314.02	310.98	310.18	311.69	315.99	311.59	306.91	316.25	315.88	309.88	313.08	316.35	314.88	316.6	311.82	314.45	311.42	310.93	311.65	315.49	309.73	313.02	311.37	316.41	311.01	311.04	311.28	313.7	312.37	311.47	312.82	314.58	313.75	314.02	312.85	312.6	310.9	314.97	314.63	313.75
300.66	302.29	300.38	301.01	306.15	307.05	303.32	303.95	299.1	301.96	306.25	304.1	304.11	306.44	301.26	306.82	304.02	299.23	303.6	303.98	303.79	301.42	302.33	302.74	303.81	304.24	303.93	302.84	301.78	302.98	302.3	302.11	301.67	301.07	303.69	299.49	303.77	301.89	304.33	303.53	306.26	301.81	302.62	303.52	308.49	305.87	299.19	302.66	303.65	303.33
313.99	311.29	313.75	311.56	312.17	315.82	314.87	313.7	313.39	313.34	318.83	312.22	312.14	313.77	311.51	315.17	311.69	313.2	316.07	313.85	316.91	317.01	315.59	314.55	313.58	317.71	313.22	316.9	311.49	312.11	315.04	311.62	316.18	315.94	313.58	316.11	312.96	314.69	311.38	313.56	310.76	310.56	313.9	311.2	314.68	312.43	312.53	310.52	311.61	316.35
327.35	328.28	328.13	327.59	327.88	326.67	330.32	327.46	328.66	330.25	326	328.59	328.06	327.74	332.74	325.8	333.6	328.75	326.1	326.38	327.88	328.4	328.75	324.18	331.96	328.6	327.88	327.62	325.01	327.39	325.27	331.63	328.57	330.9	330.71	328.46	327.77	330.02	328.3	330.99	328.54	327.32	328.63	326.79	329.03	329.93	329.6	327.63	327.99	331.36
316.12	313.45	314.69	313.67	312.63	317.34	313.08	313.72	313.32	314.98	316.39	315.78	312.49	312.27	314.75	313.01	316.22	315.77	318.63	314.88	316.96	313.83	315.15	314.1	309.89	311.9	313.14	316.15	314.39	315.83	311.7	315.86	317.26	313.51	315.96	315.61	315.47	315.32	314.45	312.89	316.61	313.65	313.08	315.06	313.71	312.29	316.73	318.84	310.94	318.12
304.2	301.13	301.84	301.56	299.64	299.55	298.25	304.89	302.81	301.07	303.6	306.05	302.35	303.08	302.01	301.83	303.83	304.85	301.4	300.33	301.04	306.74	302.57	301.55	303.07	300.96	301.65	303.35	300.7	305.1	301.68	301.44	299.11	303.46	301.81	302.6	304.61	304.47	303.21	304.04	300.08	303.18	302.64	304.25	302.7	301.29	302.93	305.78	302.8	301.59
303.96	302.37	303.07	305.07	300.65	299.52	303.61	303.11	301.01	304.1	303.44	302.86	304.6	300.54	307	303.3	301	304.27	302.2	303.26	304.95	304.94	303.19	305.35	303.81	304.81	303.85	304.3	304.55	299.78	302.62	301.3	303.16	303.52	304.28	306.01	307.11	301.29	305.23	302.49	307.74	306.63	302.15	303.03	306.06	304.74	305.29	302.52	300.73	303.79
309.14	308.21	304.54	307.63	307.62	308.43	307.44	307.55	305.09	307.85	307.63	308.41	307.97	306.1	311.31	308.81	310.32	311.11	309.47	307.74	310.67	313.43	311.08	308.49	308.34	307.2	309.69	313.82	310.04	313.1	309.2	310.17	310.63	306.16	311.81	306.67	310.9	310.67	308.94	310.92	306.71	312.15	308.43	312.48	308.51	310.09	307.27	311.95	309.01	312.92
322.44	317.31	322.44	313.55	314.28	314.6	316.51	316.57	314.47	319.66	316.61	317.87	318.03	316.72	315.57	316.45	317.76	318.18	316.76	318.76	317.19	317.01	321.66	316.32	317.91	313.51	319.45	313.95	312.53	322.27	319.76	321.21	317.02	315.97	317.77	314.7	315.39	318.28	317.01	318.53	317.59	316.22	316.17	318.25	315.15	318.94	317.01	318.97	319.14	315.33
314.18	313.13	312.19	313.72	314.99	312.39	318.75	314.53	314.66	315.5	313.72	312.12	313.38	315.55	316	314.57	315.12	313.97	311.65	315.87	314.55	316.41	316.49	317.78	315.84	315.23	314.32	316.75	317.22	316.94	314.12	314.11	316.03	318.02	314.2	318.37	320.45	310.94	312.72	314.7	314.84	310.51	319.59	314.82	320.87	314.5	313.73	317.37	311.81	317.29
313.1	312.64	315.53	312.7	316.07	317.2	315.83	314.7	314.19	314.2	313.87	310.14	314.4	316.1	315.02	314.74	315.85	314.9	315.17	315.75	314.93	316.12	311.95	312.8	316.37	312.65	315.1	315.99	315.44	313.29	316.04	313.21	312.77	315.98	314.45	312.54	313.97	315.72	312.5	316.59	316.13	312.76	312.8	312.22	313.76	317.81	312.55	313.5	310.69	318.62
313.59	313.76	311.43	312.92	312.57	315.83	312.12	312.38	314.22	312.03	313.88	314.71	311.78	314.78	311.39	313.45	313.31	314.27	313.67	308.72	310.15	316.37	310.73	310.17	312.87	314.18	313.48	313.56	311.23	314.46	313.72	313.41	311.79	311.7	315.08	312	314.12	314.4	312.87	309.92	315.83	312.87	312.89	314.99	309.4	310.63	315.78	313.43	317.26	314.67
327.1	329.44	329.29	328.31	326.2	325.28	325.95	327.34	327.3	330.03	326.24	323.56	329.94	326.5	325.76	323.61	328.99	328.98	326.79	329.49	327.37	328.06	328.74	329.87	325.97	332.08	329.48	327.99	326.98	328.02	330.27	326.23	325.61	328.34	328.11	328.8	327.73	326.11	329.84	324.35	330.65	326.57	327.91	327.3	327.53	327.93	329.16	325.72	323.86	328.42
292.68	293.41	295.64	293.66	291.18	296.56	295.93	296.64	296.78	294.12	297.27	296.77	295.23	293.39	296.92	291.12	294.35	297.3	295.84	299.98	293.18	295.41	293.49	293.44	293.44	297.31	295.12	294.49	291.87	293.65	293.61	293.7	290.29	294.57	295.19	294.82	294.8	294.83	291.87	296.3	294.99	292.84	297.33	291	298.93	293.41	292.21	293.64	294.36	293.73
308.92	312.44	312.26	311.28	309.02	316	309.82	311.75	312.33	313.02	317.18	310.92	310.58	313.14	312.25	314.59	313.22	312.9	314.5	314.45	311.43	314.56	315.15	309.92	311.83	313.34	308.37	313.78	308.9	310.83	314.62	311.6	310.19	311.73	313.37	308.8	313.03	315.99	311.45	316.77	313.4	310.73	311.31	315.78	311.39	311.97	309.21	315.09	310.76	313.96
309.99	310.83	311.71	310.45	313.17	304.16	313.42	310.71	310.39	310.45	310.78	310	309.52	310.91	312.38	309.8	304.86	308.03	311.22	309.49	307.54	311.24	309.7	311.59	312.13	310.78	310.61	313.33	311.28	311.02	309.8	309.68	314.76	313.77	310.7	311.66	312.31	310.37	308.61	312.65	310.74	309.69	307.96	308.27	311.84	310.38	309.4	312.82	306.99	308.84
304.14	303.57	298.4	297.5	304.23	303	301.27	303.8	302.97	303.63	301.74	302.98	303.27	301	301.46	299.15	303.16	302.19	302.68	302.24	301.26	304.8	305.18	301.49	301.93	302.69	301.99	300.62	303.05	299.82	302.86	302.19	298.42	304.09	305.4	301.67	302.56	303.03	305.53	301.2	301.31	301.55	299.42	303.49	299.08	303.93	304.23	300.52	299.58	303.41
326.77	327.15	328.25	326.4	323.3	327.68	325.4	326.88	326.06	331.37	326.37	331.22	322.45	325.85	326.77	328.7	322.81	323.6	325.52	323.99	325.43	330.88	327.71	326.4	330.08	326.6	325.25	321.58	326.85	325.64	326.1	329.24	327.43	327.32	326.18	326.13	326.07	330.24	326.74	326.57	326.93	325.8	330.29	326.86	326.29	324.68	326.2	326.95	323.68	327.2
315.9	311.88	311.59	314.1	308.17	312.2	315.33	311.26	315.79	314.4	314.89	311.88	313.81	316.01	312.26	312.16	315.23	314.15	312.87	314.95	311.38	312.13	314.95	317.39	315.02	311.08	317.26	317.43	311.96	314.04	312.16	310.17	313.18	313.9	314.12	315.3	311.65	311.51	314.52	314.33	316.68	316.58	316.11	315.16	312.4	311.96	315.94	311.35	310.73	314.46
313.59	310.14	315.48	312.72	314.11	314.96	311.94	313.57	316.22	312.66	316.01	313.45	312.84	313.91	314.97	310.3	310.45	314.19	314.13	309.5	318.24	311.96	312.54	315.24	310.51	313.01	311.77	312.71	314.74	314.78	314.44	318.1	313.09	312.56	309.85	313.06	309.14	314.31	310.07	315.02	313.02	315.12	312.67	318.98	313.32	314.33	313.61	313.24	311.48	311.31
317.64	317.54	317.29	319.77	321.39	318.55	322.72	318.74	316.85	318.06	315.26	320.63	320.3	315.4	318.66	321.82	316.14	319.24	317.71	316.49	315.29	317.09	319.1	316.05	319.63	320.81	317.13	317.17	317.47	320.9	318.07	316.29	320.24	315.34	320	317.74	318.36	318.69	319.34	319.8	319.3	319.13	316.04	317.82	319.44	316.33	320.41	320.25	319.27	315.07
308.12	312.75	312.77	308.97	310.75	310.47	308.11	308.27	309.1	313.19	310.99	310.14	312.67	310.1	311.92	311.22	310.26	313.96	313.37	309.99	308.89	310.21	309.65	312.18	308.32	313.04	312.81	308.35	314.91	313.09	311.2	307.97	311.55	310.97	310.5	310.56	310.16	310.04	311.78	309.75	307.58	309.52	309.79	308.18	309.15	308.84	311.7	310.85	311.99	310.09
301.52	303.57	301.91	303.56	304.39	301.99	301.72	304.61	304.91	306.23	302.15	305.01	303.37	304.08	303.9	299.82	302.28	300.6	299.95	305.14	301.21	302.99	306.19	304.22	302.91	304.51	299.92	303.07	303.6	302.86	306.08	302.33	302.57	302.04	305.92	304.58	302.09	307.03	304.82	305.09	304.43	303.95	303.57	304.19	303.2	304.6	298.08	303.44	306.63	301.79
318.44	316.53	314.31	313.46	317.8	315.74	315.91	317.19	312.06	317.89	312.41	317.93	314.73	316.57	313.97	311.52	315.87	316.89	312.09	313.31	312.03	316.82	317.71	317.95	315.74	315.49	317.78	313.63	318.19	315.71	314.04	316.2	316.06	316.62	314.58	313.9	312.47	315.48	314.35	315.02	316.27	314.22	317.57	315.98	312.9	315.17	316.38	312.85	315.35	313.98
312.11	314.59	314.85	318.6	317.08	316.24	311.66	315.49	312.7	314.17	318.11	317.06	315.63	315.99	317.01	318.25	315.42	316.61	317.41	318.25	316.11	313.29	313.64	314.65	316.08	316.62	314.27	319.95	315.34	318.74	315.58	318.14	314.03	315.21	315.89	316.53	314.64	318.18	316.51	314.17	316.99	317.08	315.54	316.46	318.07	314.22	319.48	320.3	315.13	315.13
316.6	314.18	318.08	316.27	319.1	321.03	316.11	319.85	315.77	320.5	319.61	316.4	316.35	317.13	315.5	316.89	319.55	319.97	317.37	317.14	316.79	317.13	315.93	319.56	316.53	317.5	319.78	318.71	317.25	316.66	317.43	321.34	318.24	318.45	317.14	317.92	319.71	319.39	315.37	319.4	315.96	316.27	318.27	318.35	317.84	319.83	316.27	318.39	316.31	318.57
299.95	296.87	296.13	295.87	292.44	297.76	295.99	297.14	296.9	296.43	297.53	294.25	293.49	292.68	293.38	296.11	299.3	295.53	296.07	296.04	296.33	297.23	296.81	297.71	297.16	300.83	296.53	297.06	297.98	295.5	294.23	300.09	299.92	300.8	299	297.16	295.94	297.99	297.58	295.63	296.43	300.21	299.87	296.43	297.87	297.66	297.75	299.52	295.63	296.8
304.59	298.08	298.87	301.35	299.67	299.42	299.03	300.89	301.9	298.94	299.42	300.52	302.38	302	300.45	301.93	300.13	301.64	299.31	299.41	298.39	298.95	297.21	300.19	298.41	298.75	302.47	300.11	300.42	300.92	297.18	300.61	298.63	301.3	295.69	301.72	302.02	296.31	300.1	299.35	298.72	299.3	300.91	301.34	305.81	303.85	298.74	301.87	296.73	298.95
302.29	306.15	299.58	303.88	299.73	297.98	302.23	299.8	299.98	302.4	301.72	302.57	301.96	305.05	300.77	303.45	303.47	301.96	302.64	301.28	304.29	302.74	300.81	301.95	302.13	301.93	302.71	303.76	304.6	300.22	302.03	304.87	302.07	301.99	301.54	304.34	303.21	306.49	299.43	300.53	302.16	301.22	301.35	302.76	302.84	301.37	301.87	299.57	303.13	304.59
309.01	310.15	313.24	310.13	311.38	311.11	308.16	312.96	309.96	307.88	308.76	309.58	308.68	306.3	311.7	310.91	313.79	309.13	309.08	310.17	311.1	310.25	309.08	313.69	310.73	305.78	309.49	305.52	308.84	310.75	313.24	311.14	310.39	305.7	310.44	309.41	310.3	309.33	309.22	308.37	308.42	310.55	309.93	308.39	310.47	309.43	309.61	312.35	307.42	307.34
300.96	300.56	298.56	299.89	298.84	298.36	297.58	300.56	300.21	299.32	297.83	300.67	301.7	300.16	298.65	296.67	299.22	301.28	299.44	297	298.23	297.53	298.12	298.36	301.37	301.39	300.1	295.78	300.73	296.49	299.28	298.06	297.47	301.79	297.45	298.78	302.2	302.49	299.64	302.02	301.9	298.45	297.75	299	300.75	297.27	304.16	299.91	299.7	302.08
305.17	303.67	305.1	305.27	303.46	305.25	303.83	302.16	306.84	303.89	306.4	303.57	303.95	305.05	303.47	305.24	301.08	305.34	304.06	304.28	304.8	304.73	306.8	304.37	305.62	303.32	306.01	304.41	306.08	302.12	308.96	303.85	304.15	301.89	305.11	302.78	300.28	302.78	301.21	302.96	304.94	304.75	305.19	303.89	302.33	304.27	303.85	304.37	303.86	305.88
302.65	306.47	305.02	302.58	299.66	300.07	299.55	303.05	305.36	302.52	301.99	299.47	300.9	301.9	301.12	302.07	302.91	302.95	304.09	302.57	302.64	302.46	302.82	302.24	306.15	301.34	301.86	304.87	299.85	303.01	301.08	303.05	304.84	300.67	305.06	304.62	302.91	305.73	302.33	301.11	302.06	302.71	300.25	299.32	304.78	307.92	300.35	300.67	302.38	303.38
316.18	312.28	315.17	314.13	312.1	311.07	315.79	314	314.13	313.54	315.17	312.53	313.06	311.5	315.62	314.31	312.56	312.56	314.3	314.56	314.98	311.56	308.89	316.14	313.35	315.93	313.32	310.74	313.61	315.58	310.35	314.12	314.61	308.94	313.19	312.37	313.45	313.84	313.97	309.98	310.11	314.3	314.05	312.08	313.77	314.21	314.14	311.65	314.16	312.62
315.13	309.99	312.28	312.34	312.53	313.39	316	314.57	314.13	312.88	314.39	315.17	312.87	315.76	312.73	313.61	310.72	316.02	313.92	311.02	312.03	312.21	314.42	313.97	312.12	314.98	310.13	311.85	314.74	315.18	309.74	313.19	315.12	313.21	311.97	313.48	310.06	311.37	314.92	312.46	314.65	315.78	315.39	312.19	311.86	315.33	311.28	311.67	312.58	314.19
311.7	315	313.92	312.53	315.61	312.3	314.73	311.2	316.26	314.23	315.27	313.44	316.94	313.22	314.14	312.69	310.52	310.67	311.31	315.91	314.62	314.67	315.76	315.38	313.68	312.26	314.95	313.72	315.33	316.12	314.21	314.58	315.27	314.93	310.58	313.72	316.78	313.93	311.61	309.99	314.87	315.95	316.36	314.8	315.05	313.29	311.11	314.74	315.18	312.13
304.35	305.75	306.6	306.66	307.59	305.98	308.13	307.95	305.81	306.39	306.81	306.09	308.89	305.92	306.48	305.46	306.65	307.99	304.77	306.29	307.99	308.08	306.86	309.1	306.24	308.48	308.85	304.98	304.36	307.82	305.16	306.6	307.52	307.7	302.79	308.17	306.95	304.38	306.79	306.99	304.79	306.2	305.03	307.18	305.71	308.5	308.43	305.54	311.02	306.39
320.67	317.77	319.97	317.35	319.26	317.79	319.26	320.42	319.94	316.54	317.07	320.36	318.4	317.3	320.15	317.97	320.15	319.45	317.28	317.43	315.12	318.12	316.39	319	318.17	316.52	314.57	318.54	316.09	320.07	319.13	320.01	319.11	321.66	320.97	318.08	317.98	322.28	319.26	318.09	316.73	319.79	317.02	319.73	321.36	318.51	314.81	318.94	319.73	315.05
296.16	293.85	290.6	295.11	293.64	295.07	295.45	296.8	292.59	294.88	290.84	295.59	295.79	296.16	296.74	294.87	295.13	292.5	293.33	291.12	295.43	293.22	292.7	294.52	296.28	296.08	297.36	294.84	291.71	293.03	291.95	292.18	296.76	297.46	293	293.13	296.06	296.31	294.28	295.38	293.99	290.14	294.62	295.13	295.19	292.64	292.88	292.74	296.43	297.63
305.44	307.19	306.25	307.81	306.76	305.29	306.54	304.27	304.23	307.17	307.95	303.51	306.2	309.38	308.16	307.01	305.83	298.9	304.47	306.87	306.75	305.19	304.94	309.41	304.44	304.61	307.16	305.98	307.37	308.62	306.68	310.65	304.19	305.09	307.28	305.81	307.35	304.98	308.45	306.68	303.59	306.78	303.49	303.19	307.58	304.57	308.49	306.86	302.94	307.27
294.46	293.6	297	296.03	295.93	294.6	296.72	297.64	295.66	296.7	295.12	293.37	297.75	293.32	294.33	295.89	297.36	297.59	293.93	295.04	292.07	296.16	296.36	292.75	297.97	294.92	295.35	297.99	296.37	294.91	295.29	295.92	295.5	295.51	296.51	298.1	296.77	297.79	293.45	295.88	296.89	293.63	294.12	297.76	292.29	295.11	294.27	296.3	296.75	295.13
332.82	326.86	327.25	329.69	329.45	332.39	331.99	325.7	328.96	329.66	327.43	327.01	327.45	328.4	331.56	329.06	328.02	328.48	329.12	329.93	328.08	331.43	327.3	330.87	330.88	329.71	331.33	328.51	332.12	326.94	329.18	326.18	327.51	326.49	329.36	328.36	329.46	328.61	329.03	327.38	323.81	330.39	327.18	326.6	324.47	328.77	327.13	327.21	326.46	328.25
309.79	305.82	309.2	308.52	310.75	313.54	307.4	310.43	309.37	308.19	313.69	311.17	305.4	307.16	313.02	307.91	309.11	307.53	308.99	310.36	309.99	312.28	307.81	314.84	309.63	311.29	311.78	309.71	308.92	312.25	310.16	309.79	306.39	307.83	310.89	311.95	310.57	313.89	310.23	309.32	312.64	310.06	312.23	306.98	311.16	308.17	308.9	314.64	312.55	309.59
317.32	312.56	316.34	314.2	315.16	311.61	313.58	316.12	315.34	315.37	311.79	311.49	313.88	311.63	315.1	317.76	312.65	313.75	311.19	316.13	312.59	313.66	313.98	313.91	314.55	314.57	314.86	316.57	315.44	310.95	311.96	310.01	312.12	311.26	312.47	315.24	311.71	316.38	315.43	314.77	314.86	313.9	314.77	312.93	316.66	316.28	314.9	314.49	312.81	312.8
291.74	294.07	297.52	290.01	292.12	291.4	296.67	294.24	294.8	295.83	294.45	296.88	292.69	293.25	297.41	293.96	291.9	293.78	292.84	292.28	294.24	296.14	295.46	295.32	291.73	290.95	293.18	298.94	291.92	292.59	295.7	295.45	296.35	293.09	294.04	295.58	292.01	296.9	292.05	291.28	297.89	294.63	297.31	294.61	296.26	293.15	294.37	290.89	290.33	297.5
317.98	312.29	308.58	314.6	311.62	310.28	308.99	311.97	314.49	310.46	316.47	313.31	314.86	314.18	311.44	312.59	313.25	316.82	313.41	313.72	314.03	315.97	313.8	315.7	313.3	311.63	314.17	313.96	314.07	309.35	313.73	315.58	311.4	315.3	313.72	312.92	313.74	314.91	314.31	310.71	314.45	313.37	312.69	312.75	312.03	316.23	312.99	316.11	311.91	314.56
303.47	304.82	304.7	302.19	304.41	302.53	302.05	305.73	306.24	303.71	305.62	303.72	305.38	302.91	303.85	306.45	301.91	304.82	306.95	301.58	300.77	301.85	303.58	305.86	304.38	303.06	303.55	300.91	305.06	305.38	303.79	307.74	302.51	307.97	300.45	303.56	304.75	307.81	305.11	304.18	304.7	305.67	306.45	306.66	301.81	304.76	301.88	310.23	304.27	306.69
317.06	314.97	315.45	317.48	316.62	314.1	315.07	313.05	317.2	313.02	312.88	316.36	315.69	315.37	319.24	315.24	317.5	317.97	310.37	315.35	314.51	312.96	314.38	316.19	313.09	316.97	310.05	317.83	317.64	312.45	312.25	313.78	310.79	316.72	313.59	314.93	314.36	316.1	314.43	313.58	314.65	313.96	312.37	316.69	313.66	315.64	314.31	316.75	314.92	314.37
303.27	301.07	301.16	305.11	301.76	303.07	304.57	302.18	301.79	303.66	299.27	302.33	303.69	299.76	297.68	302.18	303.8	302.1	305.02	300.67	305	302.82	300.33	303.64	303.82	303.4	303.92	301.64	302.35	302.53	301.42	303.94	301.27	302.07	302.85	303.77	304.19	300.25	305.49	304.12	300.24	301.04	304.42	301.67	302.48	301.63	302.81	301.23	301.73	299.46
307.58	305.8	308.5	307.49	309.7	306.88	308.62	305.62	307.57	303.5	308.96	303.43	307.43	304.77	308.82	308.18	306.14	305.52	306.47	306.72	309.62	305.35	309	310.69	307.49	307.98	308.61	306.53	307.34	305.92	307.06	309.44	309.15	306.17	307.17	306.67	306.75	305.57	305.38	303.31	307.23	305.38	306.88	307.69	311.83	303.08	307.5	305.44	310.11	302.89
326.05	324.43	326.33	322.81	326.25	322.01	322.74	326.67	322.99	329.33	325.32	323.59	325.98	325.69	322.17	324.94	323	325.96	323	320.78	326.97	328.66	325.96	326.68	324.51	327.64	324.63	323.32	327.06	326.82	326.68	325.18	321.82	323.74	323.45	327.09	328.28	323.46	326.43	322.66	325.08	323.31	326.01	324.77	325.95	324.62	325.13	326.85	323.53	322.8
310.19	312.7	308.44	307.14	313.87	306.62	311.17	307.49	311.66	309.75	308.56	310.45	311.15	311.47	311.21	309.84	308.6	309.29	310.93	310.21	310.64	310.3	310.48	309.04	307.91	307.06	313.47	309.35	310.93	309.39	310.14	312.86	312.48	309.3	311.18	311.95	315.49	309.73	309.31	309.08	313.88	312.68	309.99	309.16	311.06	311.01	311.64	309.24	312.31	305.37
314.55	315.99	315.97	317.42	315.68	315.24	313.22	312.34	312.92	310.99	313.84	311.19	317.63	310.54	311.41	313.45	312.42	319.23	313.85	316.56	313.61	313.78	315.73	315.65	314.15	312.13	313.86	311.58	314.78	317.83	313.01	315.66	315.43	319.07	314	317.8	318.61	315.77	313.91	313.5	312.31	314.47	315.53	314.26	310.13	316.39	314.55	315.94	314	314.75
304.19	299.71	300.1	297.94	298.36	304.33	296.37	298.14	299.83	299.16	296.37	300.59	302.22	301.1	300.5	301.42	299.1	299.85	303.7	302.97	296.16	298.81	299.5	298.07	299.86	298.83	296.88	295.97	299.65	301.1	305.16	296.92	300.96	301.06	298.68	298.03	300.35	300.71	300.33	300.46	303.84	301.55	299.52	298.25	300.57	299.97	299.34	297.75	300.48	302.72
301.49	304.22	301.08	301.07	307.44	301.8	302.47	306.22	299.51	302.49	304.37	304.77	303.43	303.44	300.77	303.22	305.31	303.61	304.57	301.25	305.58	304	301.54	303.05	300.63	300.16	301.88	300.95	303.56	304.77	302.9	304.35	302.83	304.91	305.83	304.87	302.81	301.58	302.22	305.18	304.31	303.86	303.54	304.17	304.04	302.65	300.44	302.53	304.08	301.16
308.71	305.81	308.23	310.58	308.68	307.97	309.56	312.62	307.38	310.57	311.3	306.46	309.04	308.92	310.41	309.32	308.48	308.53	311.4	311.15	310.3	308.05	306.63	310	305.53	308.58	306.5	309.99	307.61	309.8	307.08	310.15	306.87	307.3	309.53	310.2	308.1	310.97	309.78	310.16	309.78	307.76	310.76	308.56	308.28	313.51	308.75	311.16	310.47	309.78
321.21	317.61	322.02	319.02	317.82	318.51	314.3	321.46	320.26	317.74	316.55	318.29	320.68	320.63	315.35	317.2	318.58	319.77	320.81	318.11	318.55	316.3	320.64	319.81	316.86	321.75	317.66	318.22	317.78	316.53	317.67	319.91	319.16	318.71	315.34	318.3	320.32	318.51	319.37	317.91	318.42	316.44	319.85	320.52	320.49	320.17	320.79	318.22	319.11	322.69
319.56	317.4	318.67	318.68	320.1	315.26	318.56	318.58	320.45	319.26	317.79	320.39	316.74	319.24	317.25	317.85	318.05	321.87	317.61	320.51	316.66	319.34	319.94	317.05	320.31	319.18	318.67	320.4	318.82	318.94	320.35	317.82	322.59	317.24	320.16	320.32	322.19	320.98	315.28	321.59	319.25	319.16	321.81	318.43	317.79	319.78	318.58	321.93	318.02	316.31
300.84	301.84	302.08	304.73	304.34	303.64	302.87	300.64	306.82	305.16	304.39	303.12	305.31	303.19	304.4	306.78	308.03	304.28	302	307.32	303.93	306.42	303.19	303.71	306.2	306.75	300.84	303.01	305.11	302.59	303.67	300.76	303.66	307.12	303.95	302.35	304.03	302.88	304.74	303.46	301.73	303.64	306.79	305.24	303.07	303.66	306.92	309.4	303.72	304.64
304.17	306.51	307.48	307.72	301.59	305.23	306.62	305.64	304.9	305.53	306.24	304.92	303.96	301.02	307.66	306.57	304.47	309.73	304.26	306.99	306.17	306.71	306.99	305.43	307.52	304.07	305.15	307.37	305.38	306.7	306.18	308.8	304.52	302.75	304.22	307.38	308.08	308.18	306.36	305.68	308.44	308.04	300.92	306.5	306.15	303.37	306.33	305.86	308.5	302.53
297.19	292.13	293.48	293.06	295.38	298.03	293.75	290.98	294.71	294.46	289.2	292.03	293.7	297.48	291.65	293.21	294.5	298.83	292.95	299.33	293.55	294.15	293.86	296.44	294.62	297.3	294.46	295.1	294.47	295.71	293.57	294.24	293.93	294.71	293.59	295.18	296.82	296.17	295.33	295.06	294.03	294.97	293.03	293.76	293.52	297.61	299.48	292.93	296.65	291.45
305.75	305.33	301.41	302.9	303.39	304.26	304.56	303.23	303.14	302.86	305.11	303.07	302.09	301.47	308.93	304.7	300.45	298.96	301.87	300.2	303.09	303.67	302.45	301.88	305.09	300.42	304.95	300.65	302.99	305.09	305.95	303.74	301.44	299.42	303.25	301.09	299.79	304.12	302.41	304.52	306.38	305.41	304.26	304.96	303.33	301.21	303.07	302.63	306.18	302.37
311.38	311.63	310.1	310.45	311.1	308.54	310.04	310.34	312.84	308.51	310.16	311.42	311.27	306.14	306.91	311.37	312.04	311.06	311.95	301.96	308.75	308.1	313.02	308.39	308	311.12	309.11	309.61	310.78	306.67	310.99	305.88	310.18	308.28	307.83	309.35	308.6	309.11	309.89	312.15	307.16	308.65	305.29	307.63	312.03	310.41	309.48	311.2	309.82	309.33
315.67	313.65	317.42	319.82	313.92	315.93	315.21	317.93	313.67	317.23	313.13	316.68	317.85	317.42	316.02	312.71	320.67	317.47	317.26	316.42	317.89	313.75	316.38	314.86	313.42	314.16	316.42	316.34	317.82	313.38	315.52	315.42	313.25	313.29	316.75	312.33	314.24	315.89	313.88	317.23	312.79	319.9	315.04	315.42	315.54	315.34	313.56	312.73	313.09	318.33
293.91	294.75	294.58	294.08	293.68	293.55	296.41	292.02	292.08	297.42	294.94	292.82	296.75	296.21	292.51	298.88	291.24	294.25	293.45	292.22	300.14	293.71	294.54	294.23	293.28	291.14	292.76	294.64	297.98	293.24	294.11	293.9	292.68	293.76	294.77	296.64	293.24	294.56	294.69	292.54	293.85	297.88	292.02	294.27	292	294.99	294.16	290.85	295.98	294.1
309.1	305.93	305.82	303.6	307.46	305.76	309.57	305.32	303.31	306.34	308.95	301.75	309.22	307.82	308.13	307.28	305.14	308.13	306.88	306.5	305.39	306.72	304.99	303.27	306.86	307.55	307.86	305.65	302.72	308.03	308.26	306.5	305.8	305.78	305.97	309.27	308.19	304.57	308.15	308.38	309.34	306.99	303.62	305.79	306.49	306.38	307.07	308.69	302.1	306.31
316.34	317.76	314.06	309.33	314.5	313.81	317.72	315.66	314.51	317.39	313.63	317.53	315.05	315.4	315.1	313.48	313.3	313.73	314.94	313.19	317.2	316.85	315.12	314.35	316.33	312.36	312.88	312.24	316.24	317.44	314.43	317.56	311.84	313.68	313.89	313.06	317.13	315.2	314.12	314.3	316.16	315.3	316.28	311.88	310.26	314.11	314.06	310.95	309.81	317.76
304.55	301.53	302.31	303.75	304.84	303.13	306.07	303.08	303.7	300.99	305.66	307.37	301.22	304.24	302.18	303.74	299.55	305.08	304.52	298.76	301.93	302.55	302.89	305.34	305.71	301.21	297.59	306.14	302.01	305.21	298.45	305.1	302.42	302.5	299.15	301.49	301.46	302.84	303.75	305.02	304.67	303.26	303.34	298.56	303.98	304.24	306.42	302.91	304.05	307.41
326.28	329.68	324.89	328.1	327.97	323.56	327.6	326.57	323.83	324.01	323.36	326.86	323.83	326.64	325.64	324.82	324.5	326.03	327.09	326.35	324.3	329.8	324.2	326.56	326.04	327.85	324.64	322.94	326.71	325.08	321.8	324.76	324.42	325.45	327.66	324.34	324.62	325.38	330.17	327.67	326.63	327.53	326.81	326.79	324.9	326.11	323.14	325.65	324.63	325.49
314.87	311.84	312.75	311.91	312.92	313.51	313.61	314.24	313.94	310.61	312.98	313.42	310.34	313.57	315.07	308.67	314.54	314.59	312.59	318.42	313.35	315.9	313.31	315.28	310.81	310.34	312.85	315.34	311.4	314.96	310.82	313.84	308	313.95	316.42	309.84	309.49	315.65	312.75	312.59	313.03	311.38	310.71	308.26	315.56	313.72	314.06	312.9	317.25	315.61
306.4	305.26	308.39	306.17	300.72	302.92	306.69	306.97	303.55	303.95	305.24	303.29	307.07	303.59	302.81	304.73	300.15	305.75	305.29	304.73	306.06	306.49	302.53	302.49	304.5	305.58	303.1	306.36	305.81	310.93	305.6	306.2	304.74	305.26	305.23	307.3	302.66	303.69	300.95	305.04	304.95	305.3	305.08	307.04	303.43	304.9	306.84	300.49	308.66	305.8
306.99	308.54	308.97	306.04	304.43	303.65	306.05	308.6	307.05	306.29	305.33	302.83	304.29	304.02	306.93	304.9	305.22	305.9	303.79	305.13	305.9	304.01	303.89	305.38	305.3	304.81	304.3	306.98	307.23	305.43	302.47	304.42	304.62	300.91	308.71	305.74	303.73	302.91	306.93	308.14	305.39	303.94	301.6	303.52	305.72	305.99	304.94	301.35	306.75	306.82
305.89	302.51	302.82	301.18	296.14	300.97	299.33	302.78	303.14	298.99	304.62	301.59	299.58	304.72	299.83	306.54	302.54	305.28	307.04	304.5	303.37	304.5	301.83	300.83	303.96	301.63	305.44	300.93	300.39	305.81	302.61	303.15	302.84	300.87	301.56	300.98	303.43	303.33	302.48	301.14	302.99	304.61	304.1	305.21	302.42	299.79	301.91	302.1	301.04	298.92
310.47	314.32	315.41	310.26	311.8	314.01	314.82	316.09	312.18	312.99	312.31	311.49	312.98	312.82	315.05	312.42	313.56	309.78	311.07	314.03	312.64	312.56	311.81	316.71	313.04	311.63	313.22	308.3	310.34	314.14	307.96	314.89	314.43	308.17	310.47	312.16	311.73	311.71	312.79	310.85	312.3	315.04	313.95	314.9	310.59	310.49	313.55	311.67	311.39	315.22
318.44	319.7	318.54	319.12	319.24	320.93	318.94	319.81	318.15	316.03	317.8	319.43	320.97	323.29	320.4	318.84	320.27	319.27	317.04	316.29	321	318.05	319.81	320.2	317.25	319.7	318.44	318.42	319.73	315.57	317.73	320.59	316.77	317.47	319.81	317.9	321.49	319.64	318.44	320.89	316.57	317.1	320.59	318.23	319.54	318.08	321.07	316.51	317.65	318.8
302.6	298.58	298.79	301	299.24	303.54	303.03	298.93	299.2	299.01	301.12	304.4	301.95	296.96	301.26	299.3	303.79	303.47	303.27	301.35	299.63	299.4	299.16	298.72	301.12	296.44	301.25	301.88	302.57	299.86	300.59	303.37	298.85	297.62	304.21	302.51	301.62	299.7	297.95	299.97	301.42	300.98	301.79	301.3	303.06	302.72	300.14	301.83	301.59	305.78
306.21	305.05	301.8	306.65	303.15	302.91	305.01	302.82	309.3	305.9	303.98	306.29	304.16	303.92	299.16	304.05	301.25	305.03	301.88	306.14	304.15	302.29	306.08	304.94	303.68	305.37	305.85	305.73	301.56	302.16	302.45	306.46	302.36	306.55	303.29	301.55	305.18	304	304.04	304.97	303.58	306.39	305.63	302.77	303.83	304.65	303.53	302.04	304.25	305.8
294.72	294.15	292.38	293.43	295.48	292.93	292.68	297.38	294.26	294.39	296.98	297.4	294.87	296.49	298	298.83	297.95	292.58	296.89	295.59	292.16	293.36	299.45	291.95	296.27	294.03	299.08	295.65	298.22	294.42	294.39	295.25	293.69	294.62	292.17	293.22	296.44	294.76	291.81	293.46	294.92	294.97	296.97	300.99	292.94	294.07	294.63	293.94	296.03	295.8
306.51	303.43	304	303.27	302.07	303.37	306.77	302.17	302.27	305.6	304.8	303.06	304.18	300.78	302.91	302.63	303.97	302.27	303.25	302.61	300.51	302	303.74	302.58	301.29	304.34	300.15	306.25	303.23	305.38	302.5	301.14	304.77	301.85	303.78	304.84	302.72	303.28	300.84	307.49	299.89	301.82	302.68	304	303.86	304.74	301.27	304.71	307.37	300.74
314.54	316.9	317.22	314.94	320.42	316.99	318.69	313.68	312.57	313.18	314.92	316.42	315.44	314.47	319.11	319.46	314.9	315.83	315.8	317.13	315.14	317.06	316.8	315.58	315.31	317.85	317.8	316.95	317.19	318.05	314.89	316.51	316.88	318.04	313.94	316.54	317.6	315.72	320.11	322.08	315.25	316.8	315.53	313.98	318.5	319.09	317.57	316.8	311.94	315.36
315.12	310.24	313.2	313.57	315.48	314.14	313.6	312.31	313.21	312.61	314.59	317.63	314.2	312.42	314.85	315.84	313.85	314.08	313.98	311.37	311.19	312.26	311.08	312.84	315.12	315.85	309.21	313.21	314.03	312	314.41	313.1	314.78	312.51	310.33	310.99	316.35	309.33	313.67	314.42	313.66	307.32	312.44	316.59	312.86	312.25	313.74	312.26	312.26	311.79
314.02	312.4	311.5	310.96	310.92	310.43	310.38	310.18	312.65	308.34	307.81	313.24	312.92	308.38	309.63	306.41	309.35	311.18	311.63	310.89	315.86	309.31	312.62	308.82	314.92	311.52	310.21	307.84	310.4	306.64	314.82	313.43	312.66	308.76	311.27	312.17	308.54	307.73	309.28	310.37	309.91	312.3	310.89	313.26	315.64	307.85	310.65	312.32	311.24	315.3
299.01	298.19	301.49	297.19	301.63	300.38	299.28	302.87	298.66	299.87	299.46	302.01	299.6	299.39	303.26	297.45	301.65	300.5	298.83	300.54	301.52	299.71	299.22	297.82	298.65	300.85	297.98	301.61	300	297.23	300.04	300.31	305.02	301.79	297.36	297.32	301.53	296.59	299.61	299.01	300.9	303.59	302.7	298.85	300.69	301.1	298.34	296.59	299.76	301.35
312.37	316.7	309.47	313.21	312.82	311.45	311.52	313.94	316.36	313.82	312.77	316.06	314.81	316.24	316.52	311.57	311.94	309.87	312.63	317.84	313.79	312.86	313.41	316.09	314.07	313.33	315.71	316.42	310.45	315.1	313.15	313.76	314	313.75	314.04	311.06	311.44	312.46	312.89	314.05	312.83	313.4	315.46	315.43	314.17	314.56	313.74	315.18	315.85	312.63
326.06	324.73	327.28	329.02	325.89	325.46	329.64	328.56	325.64	329.19	329.39	322.72	326.32	326.79	328.3	326.88	327.13	327.46	328.97	323.67	324.17	326.82	327.58	325.8	326.24	326.25	326.31	324.82	324.36	329.37	327.74	332	324.61	326.18	329.52	329.25	329.01	325	323.94	329.31	326.14	326.53	327.05	329.73	327.96	327.39	330.06	325.56	329.67	325.62
304.58	304.06	303.46	306.67	302.95	303.59	306.13	299.1	306.91	304.08	302.56	302.2	304.04	304.99	303.77	303.15	305.23	305.02	306.83	300.5	300.59	302.61	300.63	307.08	306.67	305.78	302.73	303.15	302.03	301.54	303.06	306.05	303.62	305.22	304.57	303.81	303.47	304.35	303.73	303.42	300.57	301.72	304.25	303.88	307.02	303.37	306.02	302.85	303.12	303.22
300.71	300.36	302.34	302.94	302.99	301.87	299.59	299.62	298.32	302.47	303.53	303.03	300.56	299.19	298.87	302.75	299.59	305.65	297.02	301.96	300.79	301.05	304.44	300.55	301.02	301.81	300.51	299	302.12	300.49	300.73	301.69	299.46	300.01	299.31	299.83	299.97	304.74	300.65	301.5	302.01	301.76	301.22	302.68	301.28	302.69	305.93	301.43	300.82	300.31
317.61	320.07	321.45	318.6	318.13	318.19	320.66	318.66	317.54	317.53	321.96	315.95	318.35	317.55	320.61	318.28	318.1	318.68	316.53	319.67	319.7	320.28	321.71	319.73	319.39	320.92	318.97	320.98	314.81	317.17	321.05	318.14	316.69	317.53	320.5	319.61	318.97	316.42	318.17	317.53	320.59	318.69	317.11	319.76	316.57	319.67	319.58	317.29	316.6	320.52
327.48	325.16	327.25	328.85	325.13	333.86	325.57	325.05	327.46	322.94	330	326.42	331.74	327	326.37	326.56	328.81	322.02	323.8	323.68	332.85	326.38	326.32	324.56	327.25	331.78	325.34	324.93	328.28	325.37	326.24	326.09	329.47	329.24	327.68	326.77	328.23	327.98	324.75	328.17	325.19	328.02	326.89	326.65	332.24	326.9	326.29	325.7	329.03	324.98
301.68	301.07	302.97	301.6	302.22	299.37	299.25	298.22	300.03	299.6	301.37	301.68	302.38	300.76	300.42	302.92	302.49	298.83	299.34	300.8	303.84	303.13	299.87	297.35	304.02	297.92	305.33	301.39	299.22	300.23	300.97	301.74	300.42	300.88	302.56	301.7	300.85	300.72	300.2	300.46	301.57	304.4	301.7	295.1	305.87	298.81	298.32	298.55	302.6	304.16
314.19	313.45	314.85	316.81	312.58	312.92	318.91	316.05	315.73	314.58	313.33	313.44	315.2	315.56	314.38	312.19	313.62	313.3	311.39	317.53	313.23	314.83	311.55	315.21	312.59	313.94	314.88	311.05	314.68	318.05	315.64	314.41	312.98	311.84	314.89	314.66	309.56	318.53	315.11	316.65	314.89	315.04	317.42	314.38	314.28	315.19	312.75	313.8	314.69	313.06
313.62	310.4	311.72	309.12	313.46	314.13	317.31	312.41	315.3	311.96	310.6	312.31	314.49	314.69	310.91	316.18	311.98	315.16	314.62	309.61	312.39	312.34	312.98	309.43	315.99	312.37	311.06	316.18	312.35	311.33	311.99	310.12	310.87	314.26	312.2	312.88	310.68	311.57	312.57	315.03	313.34	310.48	310.73	310.88	312.64	312.46	311.78	310.96	310.17	310.07
293.62	299.04	293.59	294.09	293.68	296.1	296.18	294.21	295.72	293.06	299.11	298.23	296.66	292.24	295.62	297.86	297.99	298.12	296.53	296.78	293.99	294.11	294.14	292.71	292.82	293.79	294.74	294.04	293.36	298.07	296.48	295.12	293.94	294.86	296.41	297.8	297.26	297.07	292.69	294.69	296.42	297.5	291.87	296.65	298.92	295.13	294.07	294.77	293.85	295.75
315.84	316.85	314.39	310.3	316.01	313.48	317.83	316.88	315.48	314.79	313.14	316.38	317.71	314.5	316.71	313	314.13	316.8	313.87	316.03	312.9	313.68	312.93	315.43	316.26	314.88	315.2	315.22	316.74	315.73	314.4	315.8	316.46	314.61	315.93	316.06	312.85	312.15	315.24	313.85	315.45	314.18	313.45	317.35	317.48	313.25	317.51	315.42	319.66	314.51
319.27	317.46	319.27	319.07	321.27	317.42	316.44	320.48	319.4	316.47	316.42	316.65	316.51	314.86	319.63	319.5	317.44	314.51	316.91	316.38	316.66	319.05	317.72	318.52	318.33	313.75	317.73	317.12	319.19	317.05	317.7	316.58	316.73	315.52	321.42	317.93	318.03	315.02	314.66	319.91	315.65	318.97	317.75	314.92	316.5	316.25	315.72	315.21	319.38	316.58
315.42	315.92	317.95	317.85	314.96	317.52	314.76	314.94	319.32	319.29	321.43	318.94	313.15	319.16	315.31	319.84	316.3	317.3	321.46	319.83	313.6	315.86	317.42	317.87	315.19	316.16	314.49	317.69	317.83	316.53	316.18	319.05	315.26	319.31	317.66	320.07	316.42	319.94	319.44	316.17	317.54	317.26	318.82	317.94	313.55	315.92	319.52	320.16	316.97	316.45
299.81	296.34	296.06	294.85	297.68	297.27	300.34	295.95	296.74	299.65	298.98	298.71	297.33	298.57	295.4	296.35	300.08	295.77	295.94	299.74	296.77	294.38	297.56	296.49	293.8	295.79	296.7	294.46	297.24	298.34	294.7	298.27	297.27	293.87	295.74	296.41	300.41	297.76	297.34	297.54	297.37	295.48	297.3	297.73	293.42	299.87	297.56	296.26	299.49	294.63
328.86	326.38	329.19	326.96	328.53	332.64	325.61	326.09	330.2	326.31	325.91	329.76	325.29	332.3	330.52	329.52	328.51	331.63	325.19	328.39	328.56	330.87	328.21	327.59	329.14	327.42	327.35	326.5	327.15	327.15	329.16	325.66	327.91	329.75	328.53	322.76	330.67	329.86	327.01	331.92	330.7	327.38	328.75	328.67	325.36	328.03	328.38	326.92	328.08	327.04
292.96	294.34	295.67	292.98	293.01	293.72	295.76	297.29	294.46	297.42	292.58	293.7	296.86	292.31	295.86	293.04	295.04	294.7	291.97	293.8	294.35	294.92	296.51	296.29	293.39	293.96	294.73	295.75	292.82	294.12	295.63	294.98	295.78	294.1	296.57	290.91	291.2	292.42	290.9	294.5	291.67	295.35	290.4	295.94	294.71	296.68	296.7	295.04	296.41	293.66
303.98	302.31	304.92	303.32	306.16	303.11	302.58	299.97	301.81	306.46	302.76	305.54	300.1	304.4	304.65	305.41	303.42	302.18	302.59	303.47	303.32	302.6	302.72	304.92	303.55	302.9	306.11	299.98	304.12	302.59	303.73	304.21	303.99	303.46	301.35	304.5	304.02	306.15	305.17	303.73	299.53	300.45	301.68	302.66	302.97	304.12	301.89	303.98	301.9	304.26
308.19	307.44	308.53	310.99	308.21	305.47	313.6	309.64	309.93	305.33	308.69	310.17	308.37	308.49	306.61	306.39	309.76	307.45	307.99	311.39	308.73	308.99	310.25	309.95	309.38	308.97	305.77	310.28	307.4	310.43	306.01	307.79	310.5	305.34	308.05	310.44	308.19	306.86	310.36	307.6	305.4	310.42	308.68	309.43	306.75	308.36	310.16	307.25	309.77	310.09
309.52	312.51	312.42	314.25	314.18	314.31	311.19	312.11	312	311.79	312	311.53	312.02	312.64	312.35	311.31	312.78	314.84	312.83	314.91	313.66	309.58	314.42	312.07	312.8	313.77	315.32	313.27	315.88	311	315.08	312.45	313.78	311.09	313.36	313.35	312.21	313.38	312.62	314.6	313.17	310.13	313.8	317.64	311.52	311.39	312.49	316.35	311.42	313.88
306.89	309.53	307.98	308.81	306.17	306.26	306.55	308.67	309.98	309.01	306.57	308.65	306.92	306.48	306.04	311.48	307.71	308.16	310.55	307.93	307.84	305.1	307.4	306.87	310.1	305.32	307.94	312.79	308.51	306.39	306.4	308.22	304.56	307.57	305.97	308.33	306.2	303.58	306.39	308.68	308.57	304.54	305.88	306.38	304.94	306.99	308.72	306.22	305.3	303.69
307.67	305.35	307.34	308.99	306.43	308.25	307.47	308.4	306.38	306.18	305.22	307.69	302.34	305.67	305.48	305.7	304.47	308.85	308.5	302.28	306.85	307.73	306	304.08	306.08	307.53	306.34	307.6	307.42	302.23	300.71	305.18	304.86	307.23	305.62	303.71	306.46	308.73	302.31	306.42	304.21	305.15	307.4	303.51	308.2	305.04	308.35	308.46	307.11	305.72
303.12	306.32	306.39	307.42	303.54	302.6	302.59	304.65	304.11	302.61	302.83	303.11	302.22	303.51	302.64	302.21	304.9	305.4	300.91	306.13	304.02	299.8	304.24	302.92	304.68	301	306.7	303.59	304.91	299.04	301.76	303.1	304.79	300.61	305.65	304.85	305.1	305.35	306.01	304.57	302.7	301.47	301.99	306.67	304.28	302.6	306.16	305.7	306.7	303.51
302.81	301.42	301.46	301.02	302.43	304.93	301.93	305.25	302.66	303.49	305.28	298.93	302.99	298.16	298.36	301.85	302.18	302.12	303.56	299.69	299.62	302.46	303.58	302.44	302.96	301.2	301.94	303.49	305.17	304.8	302.37	300.61	304.13	303.19	301.92	303.89	306.7	300.32	301.27	306.63	303.86	304.9	302.27	304.51	302.53	300.74	298.84	300.44	302.67	300.38
311.22	307.99	310.21	307.98	313.36	309.13	314.32	311.18	313.41	312.89	312.31	313.01	311.41	312.38	312.22	310.1	313.21	314.22	313.49	311.85	311.82	311.91	310.63	310.17	311.66	312.62	313.84	313.24	310.71	313.44	313.34	313.13	312.11	309.11	314.54	311.97	312.23	306.95	313.16	313.71	309.63	312.16	313.97	310.89	315.12	310.91	310.91	310.45	314.84	314.11
305.02	313.05	306.6	308.67	304.38	313.5	309.05	311.53	311.5	307.14	309.43	308.58	305.82	307.39	310.94	309.6	307.66	310.36	311.05	306.94	309.82	308.85	310.22	311.11	307.55	311.67	307.5	307.54	309.67	307.96	307.96	311.23	308.25	307.23	313.61	308.1	308.97	306.15	307.59	311.1	311.28	311.72	309.95	309.09	308.15	310.51	309.62	313.46	309.38	309.02
304.92	301.94	303.8	303.57	300.7	300.54	303.68	303.91	304.2	303.77	305.56	303.64	299.34	305.97	303.93	304.81	302.72	309.25	300.97	305.14	304.38	303.74	304.08	303.24	299.53	296.84	303.91	303.58	300.57	304.75	303.32	302.7	303.08	300.37	302.51	301.85	300.17	303.07	304.7	304.15	303	302.72	304.47	306.18	304.36	303.17	301.31	300.38	304.19	303.3
314.41	315.2	314.46	311.62	314.42	314.7	318.28	314.99	314.37	310.84	313.79	316.02	315.43	315.28	315.14	314.26	315.75	315.32	310.52	316.92	313.66	311.04	313.45	314.49	312.92	313.47	315.69	317.24	314.29	311.21	311.73	318.05	317.66	316.9	316.75	312.37	310.39	316.42	315.54	311.82	313.43	313.95	312.37	313.08	314.33	313.13	318.91	311.71	317.41	313.39
314.41	312.18	314	313.57	312.52	317.05	316.97	311.36	310.25	313.76	313.28	311.58	312.63	313.64	311.1	311.98	311.34	312.28	317.25	313.07	312.24	312.3	315.85	313.52	313.24	312.88	312.72	314.88	314.37	312.8	315.71	311.57	312.02	313.92	313.98	312.73	314.63	313.02	318.42	314.05	313.32	312.93	313.55	311.18	313.37	311.61	311.37	311.77	313.75	313.59
301.01	305.97	304.71	299.14	304.2	305.92	306.77	302.06	302.39	301.38	305.86	305.08	306.44	303.3	309.14	304.34	305.07	298.09	305.73	304.25	304.33	303.99	306.54	306.66	304.21	303.5	303.15	300.8	305.89	301.63	302.74	307.19	302.52	306.89	305.69	301.59	301.31	303.78	304.02	305.6	303.39	304.11	305.64	303.72	302.7	303.76	303.48	305.09	303.34	301.36
317.65	314.32	316.46	316.48	317.74	317.71	317.02	319.22	315.11	318.47	318.3	321.11	315.49	317.15	314.96	315.23	318.95	314.96	322.63	320.65	316.6	316.7	314.27	316.94	319.3	313.4	316.82	317.78	316.17	316.97	315.85	316.48	317.78	318.79	317.58	315.1	316.19	317.69	313.77	318.44	318.58	320	318.84	316.99	318.93	322.47	317.53	317.87	317.37	316.94
313.52	311.71	316.48	315.54	312.86	313.65	311.15	310.63	317.02	311.76	317.28	316.01	313.31	309.55	315.14	315.08	313.25	318.27	316.08	315.56	313.9	316.08	314.09	317.38	314.12	314.92	312.1	315.51	314	310.62	314.41	315.44	313.35	312.36	310.6	316.39	309.93	312.84	314.42	313.34	315.33	313.87	312.34	313.62	317.5	314.03	313.54	310.24	311.95	312.09
326.07	326.9	324.47	329.84	327.31	328.38	325.93	329.44	328.93	327.22	324.78	330.87	327.07	327.36	331.41	327.74	327.32	329.52	324.64	327.95	327.14	326.84	325.26	329.92	325.85	327.16	326.89	328.5	326.3	327.12	325	328.81	330.25	328.09	326.56	328.12	325.21	329.7	330.18	330.72	328.59	327.76	328.81	326.99	331.15	326.97	325.71	326.67	325.84	328.48
307.43	303.76	309.46	304.78	306.96	306.62	305.67	311.4	306.31	306.37	307	306.33	306.5	307	304.05	306.1	306.29	305.22	307.37	307.71	306.17	305.49	309.14	306.01	307.52	302.84	305.02	305.5	312.26	310.6	307.01	304.54	305.96	307.78	305.71	306.06	307.43	303.99	303.13	309.58	302.87	305.15	308.85	306.64	308.32	306.43	307.6	306.75	305.69	305.98
302.12	304.58	300.69	303.05	302.8	303.71	306.17	301.31	304.13	304.59	305.12	302.67	299.26	302.98	301.56	300.55	303.06	300.54	302.23	302.49	303.67	303.54	300.42	302.61	303.51	300.38	300.01	304.54	302.38	302.87	302.12	305.05	302.22	301.97	301.98	304.08	299.97	302.86	305.94	297.73	300.87	299.63	300.77	305.43	306.52	302.56	303.65	304.55	304.02	300.5
309.09	304.2	307.28	304.25	302.09	305.45	305.02	305.03	307.38	306.05	303.92	304.92	306.66	303.44	304.14	303.34	306.82	303.74	300.73	303.27	305.82	307.39	306.48	305.13	307.22	307.35	306.15	305.28	307.16	304.39	308.16	303.76	303.49	303.55	308.16	307.99	304.73	306.38	301.86	306	303.99	302.3	304.79	307.24	305.16	307.78	303.01	303.86	305.16	307.25
304.88	302.12	304.97	305.99	304.82	305.79	302.81	307.75	302.06	304.41	301.34	307.25	298.93	305.63	304.17	308.19	305.18	307.1	303.76	302.66	303.14	303.92	303.11	306.02	302.7	307.24	304.72	305.07	303.94	305.47	305.26	300.07	304.65	305.12	305.8	306.18	302.88	301.49	302.32	305.65	304.97	305.81	307.64	303.31	304.14	306.63	307.44	301.75	306.93	302.24
310.22	308.55	310	308.16	308.46	306.22	303.42	307.91	310.63	308.07	308.1	309.87	305.46	310.41	306.54	307.48	307.38	311.14	308.64	310.57	309.39	310.68	304.8	311.06	310.91	309.04	310.88	307.4	313.87	307.11	308.77	307.72	311.58	310.73	307.42	310.19	308.84	307.75	310.27	306.17	307.12	309.39	309.73	308.33	307.34	305.23	311	309.62	304.28	308.02
308.04	305.82	306.48	304.97	306.72	305.32	303.63	305.64	305.54	304.27	307.82	306.01	302.02	301.79	306.4	303.75	305.5	305.26	310.36	306.66	305.33	307.58	305.86	302.69	305.99	301.41	301	306.27	307.02	303.88	304.09	303.88	303.34	306.92	305.35	303.11	304.69	307.52	305.69	308.32	307.38	303.71	304.14	303.07	302.88	305.25	306.51	305.4	305.48	302.8
303.1	302.86	301.51	304.79	306.88	306.48	303.37	301.16	308.6	301.85	303.49	305.42	300.5	308.06	303.68	305.73	302.42	300.55	307.55	308.23	303.57	301.08	303.84	304.62	307.84	305.54	307.15	307.83	305.48	303.29	303.09	305.04	304.82	301.1	302.08	304.55	303.47	302.71	304.27	303.18	304.07	300.65	306.97	303.75	304.84	305.51	309.15	303.99	302.11	306.03
306.25	303.97	299.93	303.53	297.6	304.54	302.94	301.98	301.83	306.17	304.23	303.05	300.33	303.85	302.7	302.5	301.37	302.5	300.43	304.02	306.46	304.85	299.5	304.23	303.03	306.32	301.09	306.86	303.94	303.66	301.95	304.68	301.89	302.21	303.44	302.45	301.73	302.96	302.96	303.25	300.67	302.99	303.41	301.35	302.79	304.9	303.55	301.36	301.01	303.59
316.41	317.85	318.52	318.1	317.58	316.36	315.57	317.69	314.07	317.21	317	320.07	317.88	321.02	316.31	319.31	316.55	317.78	318.42	320.25	315.03	318.02	317.55	319.41	320.23	318.22	317.11	320.09	315.52	314.95	319.62	317.97	314.91	317.13	317.7	320.49	319.42	318.85	315.77	319.35	321.82	318.58	318.76	316.15	318.97	316.99	311.72	317.13	317.27	316.47
307.44	304.59	301.47	305.84	304.68	305	301.46	307.3	305.27	307.1	304.24	303.22	302.54	301.71	302.49	300.77	303.89	303.32	305.07	304.73	302.96	305.16	304.85	303.45	306.23	305.28	300.82	303.65	304.17	301.16	301.63	303.82	304.08	301.68	305.46	304.99	303.83	304.16	305.77	303.98	304.8	303.18	302.78	304.28	302.27	302.98	303.94	306.13	307.14	301.51
304.3	303.28	301.61	303.72	302.08	305.59	302.65	305.08	306.03	303.24	303.33	304.28	303.39	304.59	306.88	304.01	304.34	306.48	306.3	303.16	303.08	306.75	305.23	303.42	304.37	301.97	303.43	306.61	305.18	303.02	299.61	301.43	305.87	303.72	301.5	306.23	304.75	303.65	305.87	300.4	303.97	303.86	302.58	303.6	304.64	301.79	304.13	307.29	301.19	300.68
327.74	323.41	324.6	323.79	329.09	323.89	328.23	326.67	328.91	327.06	329.01	329.94	324.85	330.25	334.38	325.42	330.39	326	329.04	330.64	326.26	328.81	327.38	324.52	330.66	326.37	330.01	330.5	325.72	328.77	328.53	326.34	325.34	330.7	329.27	328.74	330.97	328.66	329.94	328.17	329.97	327.08	325.2	329.01	326.76	331.34	326.88	328.46	329.06	328.84
302.91	306.62	307.47	307.33	301.71	305.13	304.88	303.33	304.8	303.34	304.82	305.21	303.99	304.23	301.88	307.19	304.41	305.01	302.84	306.97	304.65	301.1	303.15	303.18	305	304.06	303.65	304.07	307.11	302.46	298.9	307.1	301.93	301.97	304.26	303.25	305.47	305.07	305.66	300.9	304.33	306.39	304.82	304.7	300.41	304.72	305.57	299.63	300.89	303.19
310.56	308.81	306.93	310.22	311.84	309.61	310.03	316.09	314.14	314.13	309.99	312.69	310.43	309.44	310.38	313.9	310.85	311.11	310.28	310.11	313.17	311.14	312.18	314.19	317.24	315.48	314.25	313.98	310.33	309.14	306.39	309.91	314.19	312.08	310.98	313.54	313.83	308.94	313.93	313.85	312.89	314.95	308.94	310.24	312.28	312.01	314.19	315.9	310.41	310.05
308.07	310.84	311.38	310.92	308.75	306.95	309.64	309.34	306.7	311.8	313.73	308.62	310.19	308.52	306.62	308.35	308.72	308.65	312.34	306	312.44	307.31	306.52	311.28	308.65	306.32	312.27	307.17	310.08	305.63	307.97	309.96	307.89	307.42	307.19	305.1	307.28	307.38	309.04	307.62	312.29	310.34	303.71	304.33	308.25	310.24	308.02	308.51	309.63	310.94
317.3	317.28	314.14	313.78	314.45	314.7	314.87	317.23	321.08	313.75	318.93	316.77	313.24	316.01	315.41	311.44	317.66	317.36	318.69	319.38	316.87	315.69	316.97	315.81	318.6	315.04	321.77	318.37	318.88	320.65	315.61	316.88	312.76	321.74	317.06	318.04	317.59	320.94	317.27	316.58	315.29	315.17	320.45	314.99	319.42	315.71	316.21	316.63	318.4	316.5
320.02	315.92	315.29	319.79	315.95	318.27	314.67	318.55	316.27	317.63	314.38	317.47	313.74	315.76	318.44	317.25	314.8	316.05	319.48	317.23	317.89	314.96	319.09	318.93	315.57	316.89	317.32	318.95	316.35	319.43	318.96	315.35	317.93	312.68	315.72	314.29	318.39	317.6	317.41	317.04	317.71	316.55	317.18	315.13	315.21	315.6	318.6	315.59	321.17	319.46
317.43	318.76	316.82	314.61	314.47	319.94	316.54	319.28	318.6	318.26	318.27	315.93	315.66	314.21	318.05	315.21	317.06	312.64	317.46	315.84	314.57	315.5	316.1	314.23	319.31	319.99	319.13	316.03	316.7	318.53	318.55	317.37	315.64	316.79	315.23	316.86	319.14	315.08	315.37	313.71	314.95	316.19	318.13	319.35	316.41	312.87	316.59	319.14	314.13	317.51
311.06	311.7	312.09	307.22	308.73	311.94	310.3	311.75	310.1	306.66	306.46	313.16	314.5	308.92	311.7	309.86	311.74	312.15	310.63	312.12	306.86	313.47	308.59	311.2	312.31	311.52	309.42	312.46	309.18	311	311.2	306.11	315.25	309.13	309.98	307.98	311.94	307.85	308.99	308.17	311.76	309.4	312.82	313.48	309.83	315.06	311.9	309.34	308.81	311.52
315.08	312.74	312.72	316.35	311.45	310.95	314.64	308.82	313.79	310.09	309.44	314.04	312.98	311.27	311.8	314.33	314.63	312.82	309.54	312.5	314.25	309.62	316.91	314.63	315.13	313.62	312.78	312.89	316.29	311.51	315.01	312.47	317.51	312.25	312.02	315	314.3	311.67	310.29	315.15	314.17	310.49	310.96	317.15	314.91	312.18	309.78	313.29	313.24	310.32
308.55	308.18	308.3	309.94	310.22	306.82	308.2	308.45	306.06	306.9	304.33	311.87	304.16	306.83	307.23	308.92	307.26	309.23	310.64	308.47	307.96	308.02	307.63	308.64	307.37	306.1	310.6	306.33	310.81	309.22	306.5	309.79	306.32	306.97	307.91	307.82	307.16	305.41	307.68	308.31	309.36	307.5	310.81	307.61	306.94	305.83	305.54	310.45	310.45	306.05
304.76	304.67	306.9	307.62	302.73	305.64	305.51	307.04	307.27	305.06	307.47	301.79	300.68	306.61	304.87	305.56	304.88	305.9	304.97	304.8	309.84	303.31	307.05	305.49	305.25	304.1	305.62	310.28	303.73	307.19	302.88	306.87	303.99	305.73	302.98	303.59	306.02	308.55	304.86	304.68	304.37	306.92	304.68	307.86	304.22	303.64	301.74	308.15	309.05	301.6
310.69	312.75	315.42	312.83	312.16	311.6	311.59	312.63	311.48	314.56	312.77	312.16	310.87	319.7	313.46	313.95	313.84	314.86	312.46	310.69	314.94	315.47	313.38	317.06	314.08	308.71	313.31	314.74	314.17	314.72	315.33	315.58	310.89	312.21	314.26	313.9	311.97	311.63	314.78	310.5	315.98	314.13	313.92	310.12	313.57	313.61	313.69	315.24	313.6	311.58
293.44	298.09	295.96	293.93	293.95	296.09	293.83	291.16	292.26	291.59	294.6	297.14	290.68	294.64	293.74	295.97	295.82	290.96	294.2	292.37	296.75	296.86	296.73	293.89	298.45	294.83	296.33	294.6	293.59	292.21	292.58	292.51	297.91	293.97	292.14	295.3	295.67	291.92	296.76	289.7	292.89	296.62	295.02	294.43	297.61	294.89	293.31	292.45	294.12	291.66
294.03	296.54	293.18	296.38	300.43	292.72	298.2	293.16	295.71	297.87	294.91	295.91	300.78	296.6	297.04	296.39	294.84	295.24	295.1	297	298.36	296.28	297.04	295.24	296.5	298.86	300.5	297.51	299.78	292.72	298.57	299.59	296.5	295.72	297.17	297.53	294.78	296.01	294.74	298.38	300.01	299.51	295.41	296.91	296.89	295.61	301.95	296.57	297.88	296.78
323.61	325.25	327.68	328.56	327.31	327.16	324.99	324.78	325.03	328.01	328.87	324.28	325.1	323.26	329.32	325.67	327.64	327.65	326.27	326.01	327.65	328.91	322.74	327.63	329.01	328.11	326.08	327.26	326.84	326.97	326.68	328.87	326.6	330.24	322.53	328.49	326.54	326.85	328.38	327.19	328.59	326.65	328.24	325.77	326.88	328.76	326.69	329.22	325.65	327.44
295.6	294.55	295.63	293.88	299.07	295.77	299.27	298.14	299.26	295.84	300.5	299.84	297.08	295.9	299.43	294	295.1	295.27	299.33	297.88	297.52	296.2	300.79	298.53	296.91	297.27	297.31	299.7	296.03	297.45	295.84	296.55	297.58	296.4	296.48	299.02	297.55	295.9	297.12	294.82	298.22	294.6	296.33	295.01	297.26	295.85	297.81	297.21	299.93	297.26
305.49	300.7	304.76	302.61	304.92	300.73	305.44	304.43	305.09	301.72	302.35	301.89	302.18	304.07	305.16	299.22	303.76	302.86	301.72	308	304.53	308.59	304.13	306.98	306.89	303.06	302.87	304.17	304.53	304.22	302.42	304.01	302.92	303.28	304.38	302.81	302.88	307.59	302.94	301.77	303.47	303.65	306.53	301.91	302.82	304.49	303.77	302.05	304.71	302.68
303.66	302.6	307.45	301.05	304.95	306.78	304.81	302.96	303.89	308.67	303.51	305.7	305.5	304.9	304.76	306.01	307.66	306.98	306.09	305	302.51	307.65	304.56	302.57	302.73	304.47	308.2	310.72	304.19	307.84	306.11	305.15	304.58	303.9	309.04	308.99	308.18	303.53	305.75	306.92	305.68	305.88	308.29	307.33	303.45	302.92	301.97	303.91	307.04	305.15
318.3	317.04	316.71	316.3	321.18	318.48	316.87	313.69	314.37	315.13	317.75	316.66	316.86	316.86	314.42	315.72	315.19	316.52	313.99	317.52	319.73	314.07	314.72	319.44	315.1	315.19	315.62	316.85	315.42	315.76	313.46	315.77	313.92	315.44	317.14	318.76	317.13	316.02	317.43	316.69	318.78	316.57	315.12	315.09	314.77	314.9	318.08	314.7	314.35	318.81
315.75	314.55	314.09	311.6	315.51	313.7	313.43	312.9	313	319.4	312.98	310.2	312.84	314.05	314.85	311.15	314.23	315.59	313.83	315	307.6	315.91	312.47	314	315.29	312.46	312.79	311.71	310.15	315.35	315.24	310.26	312.66	311.37	314.16	312.66	313.26	313.78	316.07	310.22	316.98	311.15	315.66	311.94	312.77	313.88	314.19	312.53	317.85	315.58
309.36	309.6	309.96	310.4	308.33	309.34	306.69	313.14	309.04	311.74	308.14	309.48	307.07	307.31	308	308.84	307.74	308.01	308.51	305.86	308.65	309.14	308.61	311.56	306.52	309.59	310.43	303.06	308.05	305.59	306.06	306.86	311.45	306.54	307.85	310.28	306.01	309.08	309.28	312.45	304.67	307.1	311.08	308.68	310.95	313.89	311.57	312.38	309.72	308.45
300.23	301.79	302.29	302.97	303.4	304	305.83	302.35	301.73	302.33	305.09	303.69	300.34	298.32	302.93	299.47	305.16	302.53	301.92	305.15	304.47	301.61	304.08	301.95	301.06	300.27	301.38	305.88	304.73	304.77	303.64	303.32	302.34	300.78	305.77	305.42	304.88	303.31	303.12	304.14	304.33	302.75	301.12	304.45	304.27	305.2	303.04	304.35	302.06	302.12
293.97	293.32	293.8	295.28	290.33	290.01	297.23	294.09	293.57	295.12	293.35	293.36	296.12	293.65	295.75	299.91	292.58	292.8	295.86	291.7	293.99	295.07	294.59	292.79	292.93	291.85	294.9	293.63	298.87	293.09	295.16	297.07	295.12	291.93	292.5	294.84	293.09	294.44	299.03	292.87	293.6	291.98	294.3	295.23	292.31	293.87	293.2	295.12	294.83	295.13
315.99	309.88	310.51	313.13	313.18	309.82	311.68	311.08	308.07	312.27	313.18	309.39	315.76	312.14	315.63	311.19	309.15	307.77	312.45	311.31	316.12	312.47	311.4	313.23	310.94	312.35	311.36	309.36	312.91	314.43	313.62	313.65	312.74	312.24	314.92	312.92	313.78	310.54	312.36	314	313.91	315.96	311.63	314.08	313.14	315.06	311.98	311.56	313.87	312.2
310.86	310.91	311.27	316.24	313.07	312.21	312.46	312.91	316.28	314.36	313.5	312.4	312.89	315.18	312.39	314.47	316.29	310.28	315.25	312.81	315.4	311.51	316.96	314.1	316.65	316.58	314.38	316	311.35	319.03	316.75	316.16	314.19	310.91	315.35	308	316.49	317.97	314.55	316.6	310.79	312.32	314.13	314.52	316.1	311.51	311.7	317.73	311.96	313.25
302.9	304.93	306.21	304.54	304.13	305.81	305.11	306.21	309.1	304.53	302.88	306.2	304.78	304.64	304.55	305.04	306.94	304.17	305.07	303.24	302.3	304.96	304.79	301.46	305.64	307.49	304.84	304.44	305.68	302.88	306.9	302.77	307.49	306.56	302.87	303.6	305.44	303.77	305.77	303.44	303.1	304	305.87	304.33	304.71	304.92	303.28	300.54	303.69	299.74
310.23	309.79	310.15	311.61	309.28	311.28	311.54	313.03	311.42	312.67	309.62	312.7	314.28	308.73	310.23	311.08	311.94	313.1	313.82	312.03	306.21	313.15	310.15	310.67	309.72	312.02	315.16	313.92	310.6	312.02	309.65	315.84	311.11	310.58	310.56	309.88	314.06	310.01	311.17	311.7	311.11	311.78	310.94	307.76	310.08	309.79	313.45	314.89	308.66	308.88
305.57	304.86	299.58	299.87	303.46	301.99	304.54	302.14	300.12	302.74	302.79	299.46	304.83	304.89	301.45	300.12	300.98	302.37	300.23	300.82	299.43	301.31	304.14	306.28	305.22	303.05	301.13	304.62	303.04	303.95	301.14	301.7	304.71	302.44	303.58	304.55	305.23	304.83	300.39	302.75	301.66	303.47	304.06	301.92	303.2	304.85	305.91	301.63	300.51	302.74
313.63	312.28	317.74	310.35	313.32	311.63	315.87	317.2	315.04	311.55	315.53	316.5	315.3	312.59	315.89	314.01	316.34	314.3	311.54	311.77	312.37	314.94	314.04	311.7	315.53	314.71	311.81	314.95	316.29	316.33	312.7	311.02	314.53	316.29	317.22	317.67	313.93	312.33	316.61	315.64	315.55	313.12	317.95	316.52	312.66	311.58	313.23	312.02	315.44	314.45
324.56	323.5	324.67	325.9	324.12	322.62	324.93	325.83	323.82	323.03	327.44	324.59	323.51	327.17	328.57	324.18	325.04	323.41	322.9	323.24	325.1	325.48	321.07	322.77	326.65	323.31	324.57	323.65	324.16	326.53	327.76	324.91	324.99	325.84	324.5	322.92	324.41	324.21	323.15	323.71	326.23	323.71	324.95	324.51	325.88	322	326.48	319.16	323.44	323.82
311.08	310.69	313.87	313.83	315.69	313.21	313.25	313.51	310.76	314.98	313.31	311.73	313.71	313.16	311.93	313.46	313.25	314.92	312.7	314.4	310.89	314.86	315.08	311.31	316.83	310.58	311.31	314.51	312.55	313.93	316.13	313.47	313.57	315.85	309.12	312.95	311.4	312.83	311.65	314.42	314.04	310.91	313.53	311.1	314.16	314.63	315.39	311.94	311.37	309.33
319.67	316.4	319.36	319.39	320.92	318.92	318.38	319.21	318.4	318.36	314.82	318.05	317.93	317.11	317.25	319.71	314.07	317.97	317.19	318.63	316.48	316.75	320.16	316.95	317.19	320.69	318.89	317.84	319.31	316.64	318.63	319.13	319.5	317.81	318.52	314.27	320.08	315.65	320.62	313.59	319.71	317.32	318.1	317.12	317.81	319.69	318.69	317	316.07	319.91
295.1	300.77	296.41	295.34	297.02	298.69	296.79	299.03	296.59	298.93	295.56	293.47	300.31	295.47	297.36	301.54	301.78	296.67	299.62	297.72	299.08	296.01	299.18	295.04	290.83	297.52	299.52	297.24	292.71	299.27	298.52	296.3	300.54	294.9	297.79	299.39	297.79	298.52	298.58	296.06	295.39	293.9	298.91	299.7	293.16	298.14	299.48	297.59	294.67	296.63
314.25	311.57	311.5	312.1	313.34	313.15	312.5	313.53	311.79	313.66	313.44	312.89	308.51	311.39	312.31	312.8	316.31	313.22	316.77	312.83	317.35	311.96	312.75	312.07	308.69	311.94	313.5	317.82	315.24	313.92	311.78	316.6	313.14	312	312.22	312.55	309.42	311.42	311.93	314.7	315.51	314.28	311.79	311.69	313.04	316.32	316.09	314.32	312.08	313.45
301.29	302.91	304.57	301.29	301.42	303.5	302.71	304.77	303.39	306.45	302.9	305.36	302.32	301.28	299.84	299.67	304.86	298.29	299.47	302.72	304.35	300.69	303.72	301.87	304.38	300.02	305.35	302.23	300.67	304.01	300.3	301.65	303.69	302.49	300.51	303.73	300.84	302.66	300.29	299.75	302.6	305.76	302.55	303	305.49	302.29	299.06	301.27	303.38	302.55
296.61	292.37	292.12	290.44	291.96	291.7	293.38	291.7	295.56	294.07	289.74	296.76	291.03	296.59	294.58	292.54	293.64	294.64	294.29	292.99	297.92	292.01	298.95	293.44	296.6	298.21	290.13	292.25	296.29	291.99	295.8	292.36	296.04	295.42	294.19	294.67	299.18	296.59	295.49	294.58	293.36	289.82	292.65	291.86	294.42	297.08	295.11	293.9	293.46	293.56
307.75	305.4	306.55	305.69	306.69	307.94	305.64	307.43	306.12	305.03	306.79	308.78	302.9	302.48	306	306.79	308.02	305.67	305.64	306.15	304.7	303.7	306.06	304.26	304.56	307.45	304.21	305.09	309.02	302.12	307.54	306.81	303.93	305.89	303.79	304.64	307.23	301.98	300.79	305.83	308.24	304.62	304.43	306.6	310.06	303.75	302.38	305.16	305.11	305.97
314.98	313.18	314.57	315.82	315.05	313.84	313.49	312.14	311.84	311.43	310.96	311.97	316.92	313.91	312.56	315.29	314.51	313.64	314.88	313.08	313.47	314.85	312.61	314.54	313.03	314.09	313.55	315.99	312.1	316.69	315.75	313.88	315.76	314.4	316.73	312.67	315.65	315.32	317.26	312.63	312.77	314.95	313.15	318.37	315.29	315.84	312.39	315.97	313.1	312.74
314.01	318.4	315.07	316.49	314.07	316.2	312.29	314.65	317.01	310.14	313.04	311.53	313.14	315.26	317.51	313.59	313.77	316.8	314.17	317.64	312.94	319.2	316.41	316.24	315.16	311.54	311.65	314.92	315.97	314.56	311.02	317.44	316.2	316.13	313.04	315.62	315.46	315.67	313.95	316.76	315.91	316.7	312.51	318.35	313.08	313.53	314.18	314.22	314.81	314.38
308.1	308.58	308.03	308.69	311.16	313.01	310.61	309.38	310.27	308.48	309.58	312.42	308.57	307.73	311.93	309.74	310.69	310.79	310.44	315.25	306.32	307.64	311.04	310.33	309.23	317.44	310.38	306.32	310.36	314.89	314.23	308.85	313.17	313.13	310.29	311.5	311.27	305.91	311.36	307.73	311.05	311.75	309.27	310.77	308.81	309.91	309.51	309.76	311.27	312.19
305.08	300.32	299.91	301.06	300.42	306.8	306.45	302.99	305.05	305.82	304.3	305.13	299.79	307.69	302.26	302.94	302.16	302.23	305.53	306.02	301.94	302.71	302.97	304.4	298.11	303.01	304.69	305.36	304.77	301.17	305.18	303.42	302.19	306.18	306.47	302.4	302.43	303.56	303.51	300.71	303.48	305.16	303.2	303.75	303.54	300.27	303.29	303.85	301.87	304.17
321.57	319.59	317.73	322.69	318.5	318.43	320.21	315.22	319.19	319.42	320.48	318.52	316.26	320.86	317.96	319.03	318.08	318.12	318.07	319.66	318.23	318.69	321.53	321.94	319.48	317.8	323.65	320.6	320.07	319.96	320.15	316.76	320.19	318.97	316.5	319.31	314.43	319.91	316.46	317.28	321.74	318.69	316.49	321.37	318.81	318.44	317.21	319.34	317.41	321.91
328.55	329.86	328.29	327.56	326.3	328.22	325.88	330.74	327.19	328.66	328.85	326.05	330.17	327.6	328.76	330.93	324.66	328.76	327.15	327.11	326.13	328.24	325.46	323.98	324.59	333.84	325.7	330.26	331.69	330.75	329.95	327.2	326.75	323.93	327.98	328.68	327.73	331.3	327.27	327.26	328.25	328.93	329.44	326.55	328.14	327.93	330.15	327.19	329.21	328.11
319.16	313.45	317.19	316.96	317.09	318.16	315.63	320.99	316.46	320.92	318.84	317.44	318.5	321.43	321.56	317.35	317.67	313.96	317.24	322.79	319.65	315.8	318.53	318.8	320.46	318	318.07	317.86	317.31	323.86	316.79	320.61	318.24	316.48	315.94	316.65	320.3	322	321.49	318.88	319.92	317.53	319.69	319.04	319.45	316.68	318.99	319.56	319.07	319.18
317.2	314.97	314.82	312.57	313.32	314.63	313.99	314.61	313.95	312.68	313.47	315.8	311.56	312.5	310.4	314.88	314.85	311.66	318.02	312.06	311.77	312.55	314.43	310.28	312.67	311.11	314.34	316.64	312.18	313.48	313.14	313.89	312.91	312.87	310.91	311.89	312.21	313.34	313.44	312.94	312.08	313.6	309.66	316.24	314.79	314.3	313.43	313.74	313.45	314.48
301.68	306.22	307.42	304.78	303.94	307.34	308.43	306.45	306.14	305.82	302.37	305.34	305.03	304.79	305.44	301.67	305.92	305.34	304.86	305.51	303.05	307.12	305.92	304.07	304.98	305.66	306	302.38	302.8	307.11	305.88	301.69	308.47	305.31	302.12	302.57	302.5	305.93	304.77	308.06	306.21	306.06	304.99	302.27	305.08	308.54	305.22	305.81	304.29	305.49
311.64	315.51	315.39	314.18	316.41	317.45	310.13	313.52	312.6	312.82	312.89	309.05	317.62	312.28	312.67	312.86	314.21	313.35	316.63	313.05	311.76	313.35	313.75	313.4	313.1	313	314.94	314.75	311.47	313.48	312.65	316.21	313.96	312.14	310.7	312.29	313.46	313.65	314.17	314.26	316.36	312.36	313.85	315.15	311.09	311.52	308.69	314.76	311.72	312.61
292.83	296.88	295.48	293.23	295.61	300.42	298.22	293.1	295.24	294.27	297.09	294.36	291.65	292.05	289.35	293.05	294.08	294.14	297.75	290.61	296.09	298.43	295.32	296.25	293.8	295.17	297.09	297.37	296.42	297.6	297.31	293.28	292.34	299.91	296.08	292.98	294.87	293.6	294.33	293.33	297.89	290.93	292.78	294.81	298.45	292.75	299.39	298.02	294.97	292.19
294.24	289.47	296.89	299.34	293.88	295.73	295.84	295.54	293.33	293.66	293.82	293.01	295.47	292.37	293.93	295.79	289.98	295.64	297.96	298.14	294.56	296.44	298.68	295.57	295.74	295.94	292.15	295.68	293.81	292.69	293.52	293.64	296.38	292.7	293.1	295.67	296.95	295.75	297.08	297.46	294.43	295.59	297.77	290.17	297.07	295.07	292.85	297.69	294.93	298.17
301.22	302.26	298.93	302.33	301.54	302	303.66	305.02	302.57	302.35	302.44	301.87	305.3	302.46	303.57	301.67	305.14	303.49	304.49	303.19	303.17	306.08	300.71	300.57	303.24	302.63	305.03	304.1	303.17	304.5	298.55	303.5	301.7	304.83	303.54	303.14	302.66	301.73	305.87	304.06	301.38	304.95	303.43	304.84	303.06	298.88	300.68	303.15	301.58	303.81
313.07	313.75	311.37	314.49	315.72	316.23	315.2	317.27	316.57	312.77	316.64	315.23	314.07	315.45	316.22	311.97	316.97	312.4	314.49	311.89	315.88	316.82	311.6	314.8	316.62	313.22	313.6	316.76	317.34	314.27	314.34	312.24	313.18	316.07	313.04	314.47	312.42	314.73	320.44	313.66	312.98	319.04	316.08	318.54	320.12	315.57	315.42	314.39	319.13	314.33
315.05	315.87	315.17	312.37	315.77	311.33	312.65	313.1	313.85	310.94	315.47	318.68	317.9	314.32	315.19	315.5	313.77	317.92	312.99	318.5	316.41	316.24	317.53	315.91	318.3	316.69	313.83	315.43	316.7	315.63	316.21	318.62	313.53	316.58	314.83	319.33	315.74	318.93	312.21	318.42	316.21	315.36	317.03	316.97	317.99	316.57	316.28	318.62	317.22	318.31
301.25	304.94	299.58	300.57	305.77	306.07	302.6	304.11	302.81	304.2	302.73	305.77	301.31	303.07	302.39	303.99	300.6	304.88	301.19	304.75	299.6	303.69	304.13	299.55	301.57	303.47	303.96	306.27	303.84	299.98	305.43	301.88	305.15	304.9	300.8	300.24	302.32	304.27	300.84	303.82	299.08	303.77	302.65	301.61	302.42	302.59	305.98	301.29	304.5	301.46
308.79	306.99	305.08	306.81	305.96	308.26	307.45	303.91	307.17	306.68	306.08	305.74	306.62	305.83	306.51	306.92	307.98	308.41	305.98	305.5	306.23	307.39	305.32	309.02	307.78	306.24	303.22	305.39	310.8	305.09	304.97	305.54	309.19	309.46	308.43	306.4	307.05	308.71	305.91	306.6	309.2	308.22	305.99	306.62	307.36	308.31	307	306.99	308.99	305.7
315.49	315.54	313.75	314.47	316.23	314.98	315.9	316.89	315.02	315.65	316.57	313.65	317.86	313.55	314.58	312.93	312.41	316.68	316.03	312.04	316.31	314.87	313.53	316.68	318.24	312	315.63	313.25	313.79	314.52	312.78	316.15	314.28	312.48	314.82	312.32	313.23	316.65	314.54	312.91	318.42	312.09	317.21	312.94	314.68	313.43	314.78	313.15	315.88	315.52
314.84	311.96	313.45	309.81	314.26	310.9	315.84	313.57	310.72	309.44	313.49	312.03	313.35	315.53	313.7	314.37	311.78	311.46	314.83	313.23	314.4	312.7	310.28	314.62	314.93	316.41	313.41	308.29	313.07	313.95	312.33	316.81	312.99	314.87	311.51	313.41	312.99	311.22	309.67	314.06	311.03	311.99	312.72	313.95	313.33	312.41	311.82	314.83	316.75	313.04
305.34	306.51	307.11	307.52	310.53	304.64	304.95	304.96	307.85	304.58	304.9	309.29	306.21	304.68	305.11	306.56	307.43	305.51	307.52	305.03	304.97	307.06	306.59	303.42	307.16	307.2	304.4	307.6	306.56	307.37	303.41	307.89	303.28	307.61	307.08	305.6	307.18	307.18	305.59	304.38	303.89	307.37	303.87	306.22	306.08	305.73	304.74	306.09	308.32	305.06
305.35	302.36	307.5	306.97	304.69	300.81	305.57	303.4	301.38	306.94	307.63	303.32	302.95	304.67	305.17	304.4	303.94	302.55	302.04	304.04	306.39	304.03	303.02	306.01	302.5	302.92	304.34	301.43	305.01	303.92	305.84	301.74	299.77	303.4	301.87	301.13	306.27	300.32	301.3	303.37	306.16	308.42	306.07	303.81	305.4	304.06	310.1	304.49	303.04	307.76
309.34	308.02	311.22	308.18	313.31	305.96	310.18	312.59	313.06	310.08	308.99	309.31	310.41	313.03	311.18	311.52	307.8	313.73	308.79	309.23	309.46	311.08	308.56	309.01	311.86	311.62	308.72	310.52	309.72	309.1	309.52	309.01	308.18	310.33	309.13	313.23	316.05	307.08	307.51	312.12	311.34	310.67	311.21	314.03	311.12	313.73	309.12	311.15	311.07	308.61
311.67	307.26	309.58	313.36	312.42	312.17	313.04	310.22	308.61	306.93	316.32	312.79	308.64	309.52	312.37	313.05	312.48	313.61	311.6	310.22	309.76	311.53	317.32	310.71	310.05	311.76	312.63	312.04	311.2	312.8	312.32	309.12	313.15	310.67	310.68	312.23	309.29	313.98	312.45	310.41	314.11	312.61	309.6	314.26	313.42	312.67	314.15	313.03	311.75	309.48
304.76	306.52	306.08	305.94	305.99	308.19	306.38	305.75	307.8	304.01	303.59	309.16	305.51	304.52	305.4	305.26	306.12	304.55	304.04	303.38	305.74	307.45	304.82	301.04	306.79	307.73	302.45	304.9	305.55	305.04	305.89	303.09	306.59	305.35	308.02	304.09	306.52	305.9	304.09	301.89	303.86	305.58	302.52	306.59	307.79	309.64	301.32	306.76	301.79	304.83
315.23	319.4	314.17	315.12	315.78	310.26	313.31	314.68	314.93	315.42	312.65	313.94	318.66	312.14	317.62	317.41	316.47	313.8	316.05	314.95	314.01	314.6	312	316.96	316.27	312.22	316.87	316.85	313.44	313.3	313.76	315.31	319.17	313.15	310.85	313.18	315.36	312.93	313.23	315	318.5	314.79	314.42	313.03	314.28	318.46	314.72	316.77	313.57	311.97
319.72	315.1	316.68	312.45	316.12	315.93	315.39	313.41	312.49	313.34	318.14	315.36	315.98	314.33	316.1	315.22	314.68	318.39	316.75	315.68	314.78	317.71	319.05	313.15	313.84	314.4	317.43	314.12	315.77	313.83	313.64	317.92	312.47	313.42	314.99	315.17	314.67	315.01	315.33	315.11	313.3	314.55	311.76	315.23	315.9	315.41	313.35	316.06	316.96	314.85
309.11	310.9	313.76	309.94	309.74	310.16	311.98	309.04	313.69	313	310.66	308.85	309.67	310.74	309.06	310.18	313.07	312.85	309.5	306.96	308.9	309.32	312.2	312.51	312.71	309.59	312.73	309.55	311.9	312.09	312.5	310.22	309.84	309.16	311.56	312.12	315.71	310.27	309.62	309.29	314.19	310.35	312.56	312.82	311.93	311	312.15	313.24	310.5	309.02
313.92	315.66	316.03	314	314.3	314.35	315.98	312.18	310.71	316.64	316.09	316.15	313.36	313.59	314.69	313.45	310.22	314.43	312	315.92	313	316.23	313.02	313.98	314.24	313.38	313.33	317.1	311.46	314.77	313.5	314.34	312.52	314.34	314.67	313.74	312.98	314.94	315.56	313.29	311.17	313.71	314.27	312.01	313.07	316.35	311.97	312.75	312.84	316.27
316.61	319.49	316.62	319.92	318.6	319.32	320.28	317.96	317.49	317.9	323.83	320.85	316.65	319.48	322.1	319.03	316.5	319.39	318.81	318.19	317.85	320.06	321.57	322.22	320.66	320.35	317.44	321.59	319.63	321.94	318.86	319.33	318.49	318.94	320.18	320.85	321.25	319.82	315.14	318.9	321.2	318.04	321.54	317.53	320.39	317.52	319.87	319.96	317.43	323.84
317.07	313.8	314.08	317.08	317.43	315.23	316.29	314.29	318.63	317.16	319.42	317.32	316.18	314.39	319.21	317.45	313.46	312.21	318.04	316.49	315.68	315.02	314.19	316.04	316.88	315.74	317.01	312.59	317.14	313.79	314.64	315.34	316.29	314.34	315.47	316.35	314.26	319.23	315.75	316.83	315.76	317.4	314.78	316.38	312.04	319.01	314.45	320.28	317.91	315.11
328.43	322.12	323.32	323.31	325.38	325.06	322.87	328.39	325.44	324.24	327.48	326.06	324.8	328.87	330.16	323.61	323.42	328.03	330.44	323.38	323.15	324	328.08	322.89	327.09	324.37	326.37	322.99	327.09	325.88	323.29	326.31	324.49	323.2	324.17	323.77	324.5	324.75	321.93	323.46	325.85	328.93	325.45	324.8	323.71	323.75	327.21	329.74	323.67	325.72
304.4	305.06	308.15	307.53	305.78	306.27	303.76	309.06	304.93	303.78	307.09	307.03	307.08	309.12	307.79	304.06	308.23	306.28	308.04	307.69	306.4	305.28	306.02	306.3	305.14	305.69	305.69	306.13	308.85	305.41	304.84	305.17	303.36	307.9	302.62	304.55	304.1	303.41	305.23	306.71	308.1	302.76	305.34	306.47	307.63	307.56	307.1	303.49	306.44	307.77
296.31	302.69	302.05	302.8	299.57	299.61	300	300.37	297.84	297.94	301.46	297.79	299.89	300.41	298.75	297.46	301.45	300.17	297.4	300.8	297.63	301.18	299.39	298.49	302.48	298.7	299.19	297.67	301.21	297.44	300.19	300.21	300.89	298.6	302.1	302.32	297.65	301.53	300.73	299.81	298.64	300.41	300.51	301.15	300.07	302.2	304.38	300.32	297.83	298.39
324.22	324.21	325.75	322.34	324.22	323.51	324.46	327.75	323.94	325.67	328.18	328.73	325.37	326.89	324.32	325.7	326.01	325.18	327.07	324.66	329.82	324.38	328.98	323.45	323.55	324.19	326.43	324.4	324.18	326.27	322.3	324.94	325.02	325.42	328.22	324.08	326.61	324.14	326.62	324.24	324.78	323.97	325.1	324.07	323.66	326.97	325.85	324.26	324.27	328.91
299.61	302.72	299.75	299.75	299.81	298.62	303.59	298.07	303.53	301.13	301.69	302.63	299.65	303.58	300.04	300.62	299.44	297.32	297.97	299.41	295.11	304.38	299.74	301.12	303.91	299.28	296.86	301.2	301.29	299.82	303.11	300.59	302.96	303.36	299.18	298.97	300.06	300.42	297.63	300.99	297.07	303.71	300.75	298.23	301.23	298.41	300.65	300.26	297.38	299.3
313.98	313.08	310.83	310.2	311.76	310.67	313.85	312.43	313.42	316.06	311.61	314.49	313.63	313.09	312.79	313.5	319.5	312.05	311.24	314.15	312.08	314.66	311.31	317.14	313.17	310.48	311.77	310.83	314.78	312.96	310.02	317.53	310.7	309.91	311.11	313.07	315.46	316.28	311.99	313.26	311.61	312.72	314.18	311.49	309	315.27	315.2	311.63	316.46	315.66
327.65	328.31	329.3	327.35	327.59	325.71	327.13	328.6	326.52	330.21	327.58	323.3	327.62	331.75	326.25	325.13	327.47	328.33	325.4	331.6	328.83	328.76	326.74	329.12	328.07	327.14	329.78	326.11	331.22	326.81	329.32	329.05	327.92	330.14	328.16	325.04	327.48	333.08	329.2	331.65	326.83	329.51	329.52	327.01	327.63	325.65	324.65	328.79	331.44	328.53
304.32	304.47	303.52	301.92	302.43	306.41	306.26	302.96	307.01	305.49	302.27	305.68	304.94	303.68	303.18	306.42	303.61	301.11	303.57	303.68	303.89	302.99	301.69	302.99	301.35	306.86	305.82	305.06	303.68	304.44	305.02	303.62	304.44	304.06	304.86	302.16	306.93	304.83	301.47	301.73	305.25	304.49	304.25	303.62	300.95	305.31	303.16	303.7	305.78	302.67
314.67	319.6	321.78	317.71	318.88	317.67	322.75	318.34	317.59	317.91	317.26	317.49	318.78	314.78	318.49	320.15	319.49	321.82	319.15	320.28	315.85	319.57	323.06	320.14	317.97	316.07	315.59	320.35	314.82	318.19	316.59	318.34	316.98	320.33	318.13	322.02	321.62	316.98	319.64	319.46	315.43	318.08	318.86	317.93	316.72	320.86	316.71	316.57	320.44	317.31
328.21	331.65	328.7	327.37	329.86	332.16	328.11	328.34	330.59	328.82	329.56	327.95	325.71	326.64	328.75	327.65	328.78	328.54	327.52	327.14	328.04	329.06	329.08	327.01	329.99	331.44	329.54	328.16	327.89	329.63	328.54	328.81	329.54	329.1	327.51	330.84	327.65	328.28	329.31	328.36	332.13	324.03	328.9	324.09	328.75	328.17	330.25	326.08	328.31	326.99
305.32	304.21	308.62	302.13	305.41	303.45	304.47	303.11	305.48	303.33	304.51	304.01	303.14	306.6	304	305.09	303.81	306.84	302.88	303.16	306.64	303.44	304.66	305.93	304.44	305.96	303.35	304.8	305.45	301.42	302.22	308.79	304.5	300	302.33	305.93	302.44	305.34	305.32	299.84	306.29	305.54	303.69	304.83	302.39	302.71	305.47	302.82	304.95	301.87
322.9	324.93	324.17	325.2	324.33	321.56	324.79	324.74	326.14	326.71	325.95	324.86	325.02	328.19	325.58	326.83	322.27	323.2	326.25	329.32	326.59	325.98	325.76	321.96	326.1	327.18	327.84	327.48	324.7	327.17	327.37	322.52	327.75	324.88	325.83	326.26	328.05	324.29	325.06	323.72	322.06	326.43	325.79	325.81	327.52	323.44	328.12	321.99	324.87	321.64
301.58	300.7	300.86	304.18	302.29	304.75	304.59	303.1	302.38	304.8	301.76	301.06	303.88	303.8	306.38	302.91	303.11	303.28	302.75	306.95	302.22	305.03	303.68	301.34	304.84	304.5	306.26	303.24	306.11	305.62	304.96	306.67	305.28	302.53	305.8	305.09	302.61	302.94	304.87	304.72	303.07	305.38	306.13	303.82	304.12	301.31	303.17	304.46	304.49	304.61
315.67	315.2	310.93	310.53	313.02	311.33	311.71	312.69	316.76	314.35	315.32	312.45	309.61	309.13	312.34	319.98	312.58	311.19	311.53	316.73	314.76	312.77	318.14	313.61	316	311.06	312.51	313.83	316.57	311.99	313.51	312.44	313.91	311.92	317.86	317.33	313.8	311.41	312.1	311.51	309.39	313.18	311.89	312	311.6	312.86	313.46	315.23	312.44	315.27
304.85	307.8	301.78	304.52	303.28	302.73	301.39	302.48	302.09	300.86	304.68	303.8	306.98	305.57	303.99	301.15	305.05	302.82	300.84	303.38	302.74	300.78	306.2	303.75	302.25	303.59	302.26	303.69	300.61	302.65	299.5	304.06	305.09	303.98	302.16	305.56	306.33	304.2	301.45	304.96	305.7	301.83	303.86	305.29	305.04	298.63	301.59	303.78	303.09	302.89
316.32	320.47	314.3	317.66	317.7	320.95	315.97	316.92	314.68	320.65	320.23	317.79	320.1	319.57	321.52	316.12	316.68	317.43	317.13	320.56	320.86	315.69	315.89	317.78	317.35	315.45	320.08	317.67	318.67	320.83	318.97	317.68	317.57	318.35	317.68	316.31	318.17	318.36	318.89	317.89	319.15	317.67	318.19	316.87	320.29	316.2	316.73	316.82	317.51	316.54
300.87	304.1	301.82	304.49	302.85	302.12	302.43	303.18	304.62	301.61	302.39	300.14	299.95	304.31	306.55	305.09	305.91	304.28	303.84	302.99	301.16	304.7	302.9	300.95	302.26	304.56	302.88	306.09	304.31	302.96	302.09	300.12	302.73	304.36	302.36	305.55	299.8	302.52	300.39	302.11	301.74	303.91	299.9	301.57	302.93	304.67	304.84	300.6	303.53	305.12
300.28	302.02	299.06	296.93	298.92	299.53	301.89	301.07	300.09	302.75	303.62	297.53	296.06	298.35	301.11	296.19	299.62	298.55	295.33	299.52	296.3	302.37	300.47	299.71	296.75	299.97	305.47	298.24	305.15	296.79	298.8	299.11	298.57	300.97	297.91	303.75	297.96	305.25	296.83	300.34	300.05	303.3	297.72	298.28	299.87	301.68	301.93	299.05	300.2	299.97
315.6	312.81	314.4	314.51	318.58	311.6	313.75	319.53	315.02	314.65	315.12	313.98	319.8	312.42	314.85	314.96	314.7	316.69	315.87	315.21	313.92	309.43	314.37	315.05	315.67	318.27	314.07	313.11	315.53	313.76	312.25	317.72	315.54	313.15	314.17	313.74	317.17	313.46	314.11	315.36	311.96	316.88	315.17	312.38	314.33	312.97	310.19	318.74	317.91	316.79
316.5	316.64	317.39	316.58	322.98	315.87	320.13	320.81	318.55	319.17	321.44	316.98	321.74	317.29	321.89	320.61	319.3	316.87	320.29	318.19	318.24	323.42	316.44	318.96	316.86	320.64	320.25	318.62	321.71	317.91	319.51	319.52	319.23	317.62	318.18	319.83	318.52	320.93	321.48	321.65	323.06	317.1	320.23	318.53	319.98	318.65	318.89	320.18	315.57	318.97
331.27	325.24	329.33	329.49	326.26	326.66	326.35	324.24	327.46	330.27	327.72	333.32	331.59	330.35	329.53	327.33	325.68	329.48	329.85	328.31	324.84	329.93	327.98	333.63	328.61	330.16	324.6	329.08	329.29	328.06	328.63	331.08	328.13	327.8	329.05	327.73	327.14	330.84	329.39	329.39	327.15	330.16	327.64	326.8	328.21	329.84	326.82	326.54	325.72	329.67
301.1	303.26	299.71	302.12	302.72	301.82	297.44	299.85	301.75	302.73	302.88	301.44	298.55	300.11	299	298.94	301.36	299.21	300.6	299.55	299.84	298.86	299.4	300.67	298.92	301.07	300.79	299.68	300.03	301.12	300.97	300.11	298.54	298.82	301.62	302.98	299.82	303.74	303.17	303.41	301.74	301.99	301.55	300.88	305.23	298.31	303.46	300.51	301.93	297.62
316.48	317.66	316.63	314.26	312.29	314.78	315.84	315.88	316.94	312.03	314.76	315.59	315.49	315.22	313.59	315.71	319.5	318.26	310.58	313.95	313.36	315.59	314.09	317.03	317.29	318.72	312.3	314.67	314.43	315.56	311.34	316.43	315.22	312.51	315.2	319.87	313.41	318.32	314.17	311.41	314.16	311.08	316.57	314.3	315.74	313.66	314.44	318.38	313.91	311.75
295.62	296.99	295.13	289.18	297.14	298.35	296.18	296.18	294.18	298.34	293.67	294.59	294.13	293.99	295.32	291.21	293.56	296.09	293.06	298.28	299.52	293.37	293.63	299.17	293.77	291.15	296.91	293.07	295	294.29	293.6	295.92	294.25	296.38	293.68	296.35	293.49	297.06	293.16	295.79	297.49	295.65	295.33	299.95	293.82	294.76	293.9	294.41	296.68	292.31
316.87	312.19	315.4	314.89	311.81	314.63	313.77	313.76	313.44	314.26	313.9	317.07	315.32	313.83	310.98	310.97	317.48	314.12	315.24	311.56	313.88	309.88	313.41	310.61	314.42	316.22	313.19	313.66	318.96	315.42	313.54	312.5	317.3	317.47	313.06	317.23	313.84	314.14	315.71	312.85	313.15	314.51	311.7	313.26	315.29	312.57	315.68	314.33	310.99	316.91
315.25	315.43	318.5	319.79	317.3	320.24	317.81	315.34	313.41	318.72	317.6	318.34	318.95	314.43	314.75	318.11	315.82	315.64	317.27	317.39	314.99	313.81	316.64	318.68	318.13	314.2	316.63	313.62	315.53	317.71	316.77	319.21	315.36	315.97	315.37	316.41	316.98	313.48	314.26	316.88	320.93	313.24	314.18	317.16	315.84	318.41	316.73	319.96	315.89	313.03
305.64	304.24	305.48	301.9	303.1	301.62	304.5	304.13	306.64	302.55	304.4	301.97	302.87	303.42	303.18	303.44	304.85	305.88	304.37	304.06	300.2	304.36	303.56	304.42	304.13	305.58	306.08	304.56	307.5	306.56	302.12	303.89	303.05	302.01	305.07	304.5	303.28	305.68	300.59	306.91	303.8	298.35	304.83	307.59	302.7	304.89	307.1	300.1	306.35	306.62
313.89	317.02	315.64	318.71	316.86	313.9	319.69	315.31	317.21	314.89	318.36	314.07	315.73	319.07	315.75	315.04	314.37	313.91	317.78	321.02	318.41	316.52	318.79	316.85	317.07	312.9	317.27	317.72	314.92	313.96	317.6	320.61	315.01	316.13	315.48	316.64	319.66	315.7	315.67	312.65	314.65	315.49	315.22	317.11	315.93	313.73	313.02	317.79	314.27	318.43
309.92	305.71	310.37	311.9	314.22	306.14	303.26	310.09	310.4	311.45	309.85	305.19	308.09	304.31	307.07	309.35	307.24	309.45	310.23	310.05	308.51	309.9	306.11	306.63	303.27	307	308.71	308.11	304	307.86	305.85	307.55	306.81	306.24	308.91	306.27	306.06	308.19	308.02	308.56	307.96	310.05	308.94	308.54	309.15	310.76	307.9	310.63	305.54	307.53
307.94	305.32	306.09	306.52	308.03	308.75	305.27	307.86	304.33	306.94	307.23	308.22	303.72	305.09	304.76	302.19	306.47	302.8	306.6	307.57	304.04	306.87	307.9	304.96	307	304.75	309.01	304.97	303.26	306.85	304.53	309.93	307.4	307.41	306.81	309.11	307.06	305.49	303.61	305.5	305.19	307.07	310.25	305.54	306.04	309.35	306.66	307.3	306.26	308.21
309.29	308.86	312.37	309.61	309.34	307.32	308.63	311.09	307.69	309.7	308.32	308.86	310.92	310.4	309.96	309.34	306.1	313.19	310.86	310.14	308.85	311.98	309.4	306.32	307.85	310.59	308.16	309.36	309.02	313.1	308.04	307.09	310.73	309.91	311.83	310.7	314.46	308.58	308.85	306.91	309.65	311.83	310.55	305.6	311.59	311.48	309.2	308.64	310.35	311.41
298.69	299.43	301.31	298.26	302.88	298.03	299.02	300	297.34	300.77	297.7	300.71	295.61	300.23	299.51	299.49	296.69	300.36	303.04	297.9	298.23	296.57	301.62	301.1	302.63	301.83	299.65	304.02	302.17	299.23	297.36	297.95	299.88	300.56	300.2	294.87	303.1	301.96	298.57	298.45	300.51	297.02	298.22	299.94	301.58	295.97	301.16	296.4	299.77	301.89
306.87	301.46	304.7	301.95	302.31	300.69	304.21	304.19	300.53	301.12	304.43	304.34	304.33	301.36	303.73	303.62	305.43	300.6	301.55	305.01	302.32	305.09	303.27	305.05	306.12	302.15	300.25	302.92	305.05	303.7	302.76	305.58	305.31	303.12	306.16	305.18	303.99	307.55	304.64	303.58	302.26	302.42	303.09	302.45	301.29	302.56	303.67	307.64	304.77	301.86
309.11	312.44	310.98	309.49	308.2	307.48	307.77	307.41	308.92	310.38	306.56	309.95	309.39	310.94	309.58	312.57	309.41	306.65	310.33	311.8	310.36	312.48	310.12	310.45	307.05	309.33	306.08	307.62	308.47	310.43	308.37	309.89	309.14	308.81	308.73	313.38	306.18	309.36	311.06	305.14	308.77	309.01	314.08	310.97	311.38	310.62	310.77	307.04	308.46	310.6
314.17	317.2	321.11	313.48	316.09	316.77	316.7	315.16	317.99	314.21	314.29	315.94	315.88	315.51	317.25	312.97	315.64	319.63	313.2	314.74	315.45	314.22	320.22	315.14	318.39	318.36	316.95	317.89	316.45	318.52	311.95	316.83	318.04	317.42	315.99	318.65	314.05	312.3	320.22	314.39	315.74	314.93	312.81	312.26	316.14	317.78	317.33	314.37	316.43	320.25
312.49	314.32	311.8	313.97	313.85	312.75	311.26	311.07	312.92	311.13	313.02	314.87	313.53	313.12	315.63	313.52	310.71	314.26	312.92	314.33	314.83	314.16	314.71	312.9	313.8	311.36	310.45	311.84	313.74	315.24	314.07	314.57	315.34	312.1	313.13	315.06	315.99	313.54	313.04	314.4	319.02	314.65	315.11	312.52	310.96	313.49	313.98	311.21	311.77	310.93
309.25	313.27	313.57	313.5	313.64	312.48	313.45	311.89	314.26	314.12	313.61	312.49	311.66	313.96	314.23	308.29	317.9	312.74	317.28	314.59	315.16	312.9	313.05	314.36	314.19	312.46	311.75	313.81	309.99	314.95	314.64	313.08	311.35	312.86	316.28	313.99	314.94	314.24	316.17	314.53	316.23	311.36	316.42	313.87	312.31	315.33	317.35	311.63	318.38	315.2
314.12	316.1	318.01	314.39	317.08	317.53	317.2	315.44	315.71	316.32	314.45	312.63	314.13	312.79	313.79	317.48	316.36	310.67	317.04	319.41	316.69	314.42	315.94	317.83	317.72	316.99	314.95	316.08	313.27	312.94	314.86	316.99	312.89	315.54	316.87	315.06	313.57	315.65	316.35	313.16	317.65	312.44	315.36	318.31	317.1	319.83	315.55	313.45	314.76	314.99
317.75	317.98	317.55	318.51	319.38	316.1	315.48	318.39	318.9	315.48	319.2	316.49	316.91	320.17	316.07	318.34	314.97	320.73	317.18	319.29	321.86	320.29	321.53	316.57	322.23	318.45	315.47	315.33	316.96	319.91	319.55	319.3	319.99	320.92	318.06	316.62	319.12	318.96	320.89	319.98	316.92	320	317.37	317.7	318.69	317.51	315.26	319.44	318.69	317.85
307.12	304.83	309.95	309.81	307.68	310.79	305.66	307.95	307.61	312.49	310.41	306.87	305.69	307.57	309.44	308.27	308.39	308.11	305.3	308.13	307.44	307.14	307.94	308.91	310.39	310.72	307.23	310.15	303.82	308.97	306.49	309.11	305.34	308.59	307.7	308.93	307.33	309.99	308.21	309.46	306.56	307.29	306.77	306.7	309.42	307.82	307.99	308.89	309.3	309.89
304.17	305.6	309.15	301.49	307.45	306.98	306.86	305.97	306.11	305.55	306.51	305.14	306.58	306.33	309.26	308.1	306.57	307.01	307.57	306.94	303.83	308.15	308.38	307.88	304.76	307.61	307.38	304.1	310.77	303.53	305.61	303.58	306.42	309.17	304.43	306.02	307.25	310.08	307.55	305.22	309.2	302.62	306.36	306.36	304.78	306.87	308.99	307.32	303.09	306.62
312.99	318.12	313.94	315.25	318.45	315.33	315.27	313.12	313.81	316.17	315.67	314.99	313.13	315.88	314.89	313.77	316.71	315.17	317.41	314.22	314.69	312.85	318.37	318.12	313.03	315.81	315.49	315.63	314.15	314.51	316.63	314.41	310.74	314.65	314.75	316.31	314.18	313.45	315.95	312.66	314.22	314.24	313.38	313.16	314.99	313.26	311.78	312.42	312.5	314.01
303.58	300.55	300.46	299.45	303.63	306.45	305.97	303.33	301.33	300.48	304.33	304.79	303.39	303.47	298.92	302.1	301.98	306.48	305.22	304.55	303.98	301.27	303.52	305.81	301.46	301.42	303.41	304.57	300.28	304.25	304.19	304.64	306.52	303.86	302.09	302.86	301.95	304.18	302.98	302.46	302.21	302.82	302.45	303.85	303.97	303.36	302.43	301.47	301.9	303.3
301.87	303.3	302.69	303.02	302.45	301.65	301.37	299.8	301.12	300.86	301.57	302.79	301.71	303.44	300.81	303.57	302.77	304.47	304.87	304.94	303	300.75	303.01	301.33	299.34	301.72	298.15	302.67	301.49	304.69	302.33	303.01	302.04	302.09	302.92	306.25	302.45	301.78	303.2	304.65	304.52	304.16	305.34	303.33	301.09	305.4	301.9	302.47	305.76	305.75
299.41	295.25	301.19	303.51	301.54	301.46	301.21	300.16	302.17	300.45	299.47	303.12	298.48	300.5	299.29	301.36	298.91	300.53	298.03	298.7	298.66	295.4	304.87	303.59	304.4	302.13	302.74	301.62	302.95	297.47	302.39	301.86	301.82	299.98	302.49	301.61	304.62	302.74	300.15	302.95	297.81	300.16	306.07	301.62	300.82	300.37	302.43	302.3	299.41	300.62
306.98	303.19	300.54	306.08	300.56	306.45	305.24	306.69	303.83	306.96	305.06	304.86	301.06	304.22	302.84	304.66	310.54	307.35	307.35	301.35	304.2	305.2	304.24	304.55	305.43	308.88	303.93	304.3	303.09	309.27	302.72	304.79	306.5	306.24	308.25	303.37	303.45	306.69	304.05	306.01	304.93	306.55	305.2	305.9	304.76	306.31	303.81	306.38	303.88	304.14
311.26	313.72	314.16	312.64	316.4	311.74	313.27	313.07	313.61	315.38	308.15	316.51	312.95	311.23	309.84	313.33	314.48	314.65	311.8	315.48	310.3	311.94	315.26	314.92	314.29	311.33	314.21	315.42	313	314.95	313.66	312.67	312.02	313.48	308.53	312.6	316.62	314.04	310.46	314.21	313.05	311.56	310.96	317.06	312.04	315.66	311.27	308.86	311.22	314.78
317.45	318.4	320.31	317.32	318.27	315.89	317.74	323.28	318.17	319.44	315.69	317.29	318.24	315.72	315.14	317.15	315.85	314.4	318.94	320.86	319.8	316.52	316.79	317.11	318.57	316.44	318.46	319	316.61	317.3	317.26	315.68	317.16	321.7	319.94	317.6	319.68	318.62	321.25	315.16	317.6	320.14	321.2	317.45	318.25	318.39	319.23	321.46	318.92	320.3
309.92	307.75	309	309.8	307.1	309.92	307.79	309.48	309.78	309.2	310.32	310.37	308.74	304.86	311.46	309.55	307.92	309.13	305.28	308.16	308.7	307.6	312.7	314.76	306.1	309.83	308.69	308.79	307.05	308.67	311.79	309.74	306.04	307.09	306.05	308.54	305.27	311.08	307.86	307.79	310.84	308.08	310.97	307.64	303.25	310.54	310.51	307.45	308.52	305.82
303.8	304.12	304.47	306.09	305.05	302.72	303.58	304.65	304.47	303.19	305.5	303.37	303.92	304.01	304.59	301.56	303.5	305.19	302.13	301.09	302.92	300.6	302.34	300.9	307.26	304.19	302.42	304.65	305.23	306	303.57	304.74	303.51	306.78	304.24	304.94	303.77	302.59	305.86	303.08	305.74	304.18	305.16	307.65	301.15	307.49	303.44	304.02	303.27	304.41
306.57	305.06	304.96	304.06	306.16	303.27	305.45	300.67	301.48	302.67	302.64	302.28	304.75	301.41	303.65	298.95	304.35	299.88	301.39	305.28	303.36	304.3	301.46	307.68	304.54	302.25	304.28	306.15	302.5	303.91	304.07	302.26	300.11	306.86	306.47	304.53	304.03	303.18	306.75	303.02	304.93	303.13	306.15	304.96	303.84	302.19	304.7	301.39	301.73	306.73
302.08	302.9	304.39	302.3	298.9	301.78	300.49	306.26	302.88	299.75	301.49	303.17	299.64	304.24	305.93	300.2	303.15	303.33	299.44	300.97	301.51	303.61	300.72	301.42	299.09	305.04	299.41	303.42	301.63	304.22	304.01	299.08	304.86	304.9	303.5	299.08	303.16	303.39	307.05	299.15	306.51	302.13	303.25	307.3	307.54	302.38	304.02	304.64	302.37	300.71
320.94	318.84	317.6	321.25	319.29	317.8	316.66	318.44	319.15	320.72	317.63	319.99	320.18	321.83	320.03	321.5	317	318.04	318.33	321.74	318.4	315.81	317.1	316.95	319.02	317.87	319.86	316.93	319.4	320.54	320.63	321.14	319.34	319.19	318.25	319.35	322.42	317.04	319.25	319.22	319.43	318.16	317.37	316.45	316.5	319.58	318.91	317.43	320.92	320.47
317.32	314.17	317.7	316.99	316.26	314.27	315.64	316.04	315.03	312.34	317.52	316.6	318.81	319.14	317.32	317.17	315.56	315.57	316.3	319.41	315.33	314.32	319.45	315.22	318.67	313.79	317.67	315.21	317.19	315.45	319.57	315.28	318.99	315.19	318.02	317.28	314.9	318.63	314.74	313	313.58	317.9	318.93	316.87	317.5	314.19	317.49	315.09	315	313.94
319.26	317.13	318.25	320.02	317.68	315.7	315.57	319.97	315.99	318.31	319.14	316.86	318.62	318.94	318.24	318.69	316.32	312.26	316.12	320.6	319.32	319.21	320.9	317.64	319.26	315.73	318.32	320.89	318.14	320.95	322.42	317.39	317.86	318.2	317.05	318.24	318.76	318.86	319.54	318.1	320.09	319.22	317.47	318.45	317.13	317.98	320.13	316	318.49	321.22
308.35	304.75	304.6	307.88	310.09	309	306.64	305.42	307.47	306.6	310.63	304	311.28	311.56	307.76	307.95	304.68	306.34	309.97	309.39	306.5	308.84	305.28	307.17	310.07	307.51	305.87	305.09	307.47	306.53	306.71	312.06	307.69	304.1	309.12	307.27	305.72	307.09	310.45	307.21	305.96	306.87	304.85	307.9	305.26	309.42	306.06	308.4	305.06	310.04
304.83	303.37	305.12	305.64	306.39	306.06	306.5	307.48	304.2	307.42	304.93	306.97	305.49	305.86	306.82	304.13	306.26	301.31	305.36	305.13	306.79	305.17	306.52	305	306.96	305.21	302.18	308.05	305.28	307.35	304.1	305.39	307.77	305.65	306.28	310.16	307.29	306.7	307.64	307.91	309.86	307.1	305.83	304.69	305.02	307.22	303.63	307.49	301.4	309.1
314.07	310.57	314.6	313.74	309.61	314.12	312.3	315.63	315.94	310.31	314.42	316.44	313.93	311.02	316.93	313.78	316.28	316.21	315.97	315.48	313.9	311.67	312.21	311.28	313.79	316.44	315.25	314.58	313.85	312.86	310.84	311.75	314.78	312.77	310.51	313.13	311.97	316.05	314.6	313.44	309.83	316.25	316.71	317.28	310.72	315.8	314.06	317.49	313.71	313.22
315.33	311.59	311.28	312.58	315.11	311.56	314.63	310.21	310.58	310.96	313.75	312.53	310.11	314.61	310.1	313.42	312.25	310.59	313.87	309.57	315.41	311.24	312.44	310.31	314.13	312.41	312.78	312.19	313.7	311.99	309.39	312.65	311.73	309.93	312.72	316.57	314.75	315.31	313.64	313.03	310.45	314.9	314.37	313.47	311.58	310.03	310.13	314.19	313.29	313.86
297.73	296.14	294.69	294.04	295.76	297.46	296.25	298.59	297.66	295.88	296.28	297.21	297.39	295.29	295.28	295.92	298.29	295.99	298.09	294.1	298.31	295.55	299.17	295.71	297.11	296.57	297.64	296.7	294.07	297.79	299.53	299.02	297.14	294.72	298	296.39	300.66	296.03	297.47	299.14	298.35	299.07	292.97	297.09	294.98	298.53	296.8	297.2	295.43	294.4
301.78	303.51	300.65	302.52	305.45	304.49	303.05	305.72	304.46	304.31	304.11	301.3	304.46	302.46	301.78	303.98	301.92	299.65	301.75	303.59	301.49	299.38	306.23	304.55	305.68	305.44	300.16	301.28	303.95	303.19	306.13	305.36	302.46	303.96	303.79	306.32	300.12	302.75	300.11	303.81	302.78	300.64	306.89	300.88	303.79	303.2	301.18	301.31	301.93	296.1
309.83	307.2	303.88	304.52	305.73	301.25	306.81	303.72	308	308.86	304.86	307.86	305.83	302.79	304.27	307.03	304.05	303.65	302.87	304.92	305.45	301.3	306.41	307.19	303.7	305.46	303.42	300.48	304.47	305.36	305.15	305.01	300.73	307.17	303.44	301.61	302.59	307.46	304.44	301.74	301.85	305.54	303.49	305.65	302.77	303.25	303.49	304.46	301.7	301.86
314.55	314.52	312.81	319.83	317.66	313.37	315.07	317.71	319.06	316.6	319.15	316.78	316.8	319.91	315.27	318.62	316.21	312.48	319.33	317.23	319.86	313.86	317.06	316.02	317.69	314.03	316.37	317.29	314.85	318.87	315.72	320.13	317.82	318.42	319.73	315.75	313.52	318.82	319.06	314.87	318.98	315.94	315.7	315.95	320.68	318.17	317.95	318.61	317.4	316.57
317.43	311.77	317.61	317.76	317.16	314.82	315.19	316.36	312.78	315.91	318.25	316.33	314.41	317.28	314.71	315.07	315.27	317.47	316.59	317.69	315.8	315.72	313.94	312.78	315.08	315.22	315.15	316.14	318.65	315.47	315.81	315.45	315.15	316.08	314.45	317.9	315.02	312.5	314.86	314.22	313.13	314.87	312.8	313.45	312.16	318.53	318.57	316.71	312.17	315.01
307.8	304.9	304.33	304	305.31	306.62	304.78	304.15	305.28	303.85	307.61	305.55	304.44	308.85	303.11	306.29	301.99	302.83	302.67	300.33	307.4	305.19	304.08	306.06	306.16	304.66	307.87	307.54	307.26	306.71	305.02	305.96	301.13	306.77	305.29	306.3	306.2	302.62	305.23	306.29	305.42	303.44	305.3	304.1	302.89	302.59	305.18	305.15	305.95	305.52
314.89	317.09	317.94	319.92	316.47	320.14	316.51	319.29	317.56	317.8	318.74	317.28	317.03	320.23	316.86	314.47	315.2	315.33	318.07	323.14	318.1	320.44	315.32	318.16	321.49	318.75	315.33	316.21	315.85	316.52	315.27	318.57	315.37	313.53	317.48	317.92	319.21	317.77	317.81	313.63	317.33	315.39	319.37	315.52	317.09	315.92	317.3	314.95	316.97	311.6
303.67	306.6	301.59	303.65	302.19	300.39	306.18	304.02	301.53	305.02	306.86	301.95	303.77	303.2	301.95	301.99	304.15	301.58	301.6	305.15	302.85	305.62	301.04	305.44	307.34	302.23	300.63	304.05	304.12	304.75	299.41	300.99	303.87	301.27	303.14	306.53	302.35	303.17	299.53	305.57	305.87	302.3	305.7	302.54	304.76	304.95	302.63	302.64	298.58	303.87
301.45	301.8	298.82	299.49	299.12	296.89	301.57	302.67	299.79	300.41	301.89	301.59	297.88	299.61	304.54	302.01	297.6	298.37	299.75	296.01	301.22	301.68	296.43	304.09	300.55	297.63	301.71	300.49	295.9	299.31	298.6	298.22	297.94	300.23	301.75	303.82	298.03	296.08	297.6	299.03	299.03	299.04	299.21	298.11	301.78	301.13	295.59	299.25	298.41	299.68
300.58	298.18	300.36	298.61	303.15	301.63	300.49	303.99	301.82	299.26	303.77	300.16	299.92	304.52	297.48	301.2	302.13	302.95	299.67	302.25	299.59	302.22	304.75	299.73	299.43	300.4	298.32	303.29	298.98	300.1	297.41	302.4	301.97	305.15	299.95	297.56	301.66	298.3	295.78	305.34	298.89	301.47	300.9	300.23	304.49	302.1	300	295.67	301.51	301.36
297.49	301.27	299.47	301.68	298.73	302.7	299.76	298.9	299.3	296.98	307.1	299.27	301.29	297.94	298.22	302.53	299.33	299.35	301.4	296.48	301.63	306.73	299.09	300.85	297.61	303.69	301.11	297.52	299.45	301.15	299.99	295.13	299.9	301.03	296.49	302.53	302.51	300.84	297.56	299.5	300.76	297.13	299.17	299.13	303.52	297.87	303.51	296.33	300.23	300.37
311.68	315.67	311.96	314.26	316.03	311.74	315.26	314.24	312.97	311.95	312.75	312.5	312.47	315.86	314.93	313.46	313.82	314.54	312	313.47	312.98	309.37	312.29	311.74	310.93	308.46	314.53	313.69	311.81	314.78	316.38	311.35	311.28	312.58	311.24	313.51	314.65	311.99	313.37	312.14	309.55	316.87	308.33	309.84	314.63	314.52	312.05	312.99	310.89	310.61
291.83	295.48	296.39	296.89	295.8	296.32	296.88	295.57	296.16	296.48	296	294.58	301.92	293.13	296.62	297.94	293.51	291.08	295.88	295.83	294.3	293.59	294.22	299.46	295.13	294.96	297.07	296.47	292.67	290.82	292.06	296.86	295.43	299.32	294.46	293.44	295.03	293.7	294.66	292.21	293.97	295.02	292.39	294.2	293.26	291.15	297.14	295.71	292.28	296.03
317.93	314.59	311.74	309.3	313.92	314.83	313.59	313.45	312.59	314.06	312.64	313.71	312.21	316.47	316.31	312.51	316.98	311.68	312.18	314.45	314.15	317.83	310.87	315.41	317.06	313.05	312.22	319.23	314.08	314.29	309.76	313.99	311.74	312.44	312.25	315.86	309.06	310.46	313.83	312.09	313.34	313.62	316.6	313.72	315.61	311.09	311.1	314.08	311.14	315.87
319.11	319.78	318.48	319.63	320.1	317.66	316.53	322.46	318.74	320.68	320.65	317.66	318.28	318.88	319.61	321.33	322.67	319.57	318.57	319.27	321.25	320.12	319.49	320.54	321.38	320.02	320.33	316.11	319.36	318.96	319.66	318.7	320.93	319.21	320.37	320.24	320.71	319.8	322.3	318.79	318.1	321.47	317.3	319.94	321.01	319.84	320.59	316.61	318.47	322.06
306.54	301.24	305.16	306.54	302.16	304.2	302.19	300.26	305.27	303.52	304.3	305.35	306.04	302.58	305.45	301.14	306.95	304.56	303.15	306.93	305.74	304.52	304.19	304.78	303.91	301.53	305.89	306.79	305.73	303.46	305.48	306.15	300.74	308.24	308.42	303.15	303.92	303.07	304.48	306.66	306.9	301.95	302.92	306.19	302.11	301.22	304.69	306.89	302.5	302.14
312.63	314.37	312.18	317.33	317.83	315.13	316.1	313.59	317.18	314.97	315.3	316.96	314.49	314.25	318.63	312.46	314.38	315.55	315.84	316.37	314.4	315.2	315.35	317.85	313.54	316.47	315.33	315.97	310.59	312.8	316.76	311.8	313.82	314.66	314.03	313.26	316.52	314.81	313.84	318.2	315.23	318.01	315.12	313.62	312.89	319.78	311.96	318.69	313.79	317.03
310.67	315.93	311.1	310.27	310.57	311.49	310.63	314.71	312.47	312.4	314.16	310.98	311.03	307.74	309.21	309.46	311.6	311.99	310.92	309.3	308.22	312.08	313.67	310.31	311.53	310.08	311.39	312.65	308.83	311.69	309.73	314.94	311.84	312.08	313.43	311.27	309.32	312.98	310.46	311.57	310.28	311.19	309.32	312.51	309.18	312.93	309.96	315.27	312.77	308.95
307.74	307.15	309.96	305.91	304.31	306.52	307.32	308.34	305.36	308.45	305.23	309.92	311.39	306.88	307.62	307.42	312.71	304.42	309.15	309.72	307.07	310.97	306.26	304.31	303.81	309.63	310.16	307.37	307.63	307.13	307.59	305.41	307.53	305.72	306.49	309.86	306.38	306.24	306.75	303.48	306.81	305.26	310.18	310.5	311.02	309.11	304.27	310.94	306.62	304.88
296.64	293.95	293.69	296.61	292.17	293.71	296.32	292.98	293.7	295.17	297.39	294.65	294.41	289.18	295.44	294.49	293.18	294.96	293.78	293.01	290.76	296.87	293.92	290.53	295.28	293.59	298.88	293.53	294.33	294.92	292.38	297.48	293.75	293.15	293.03	295.97	290.65	295.27	293.61	297.24	291.9	293.17	300.47	294.96	290.68	293.62	295.02	293.03	292.71	293.9
314.47	311.83	311.44	310.59	315.34	311.83	316.38	313.24	312.91	310.5	314.28	315.05	311.37	313.68	314.76	313.62	314.7	312.2	314.51	315.09	310.03	315.83	316.12	313.46	311.01	310.21	311.16	312.52	312.55	315.83	314.3	314.41	312.2	316.55	310.82	313.56	313.81	313.04	312.19	313.68	311.2	308.79	315.73	314.78	311.31	313.42	314.34	311.82	313.37	313.44
303.77	303.04	301.49	304.29	301.58	304.51	303.43	306	299.74	304.08	301.36	303.04	303.71	303.18	302.12	303.88	304.22	300.89	302.48	304.06	303.29	304.38	299.69	303.49	303.64	303.56	301.21	304.45	304.09	301.32	301.86	304.1	302.26	302.62	303.58	304.1	304.55	303.58	304.05	304.9	303.83	305.25	305.85	304.58	304.36	303.82	303.62	300.73	304.87	301.03
300.63	301.95	299.89	301.38	300.11	304.17	298.13	303.37	301.38	299.81	303.37	302.7	302.34	299.28	301.29	301.67	303.44	302.07	300.88	298.81	305.33	302.77	301.86	305.77	300.92	303.84	301.06	297.79	301.28	301.99	304.04	301.88	300.72	303.07	296.93	303.96	304.42	301.2	303.47	302.49	301.66	301.3	301.65	301.92	303.79	298.13	301.87	300.07	300.5	302.52
296.12	293.66	296.19	299.87	295.6	295.29	295.87	297.13	297.22	294.46	292.52	293.73	293.02	300.26	297.87	299.17	298.46	294.7	299.3	296.4	296.19	294.09	297.13	296.64	298.65	298.9	294.3	301.77	301.17	299.25	294.47	296.57	294.96	298.82	295.5	295.54	299.06	297.46	294.58	300.89	296.55	296.35	296.67	296.01	295.03	295	294.54	294.03	293.45	296.9
303.63	306.48	304.59	305.61	300.71	307.38	306.67	300.1	305.43	300.31	304.51	299.68	308.42	300.68	304.62	304	303.87	303.01	304.56	304.21	301.12	307.52	302.89	303.47	303.9	303.79	303.7	303.21	304.4	300.99	301.11	302.31	302.68	302.96	303.74	304.19	303.92	302.22	306.35	301.11	304.33	306.76	301.87	301.79	306.2	306.01	301.42	304.51	301.38	305.62
297.95	295.55	294.34	298.28	296.84	297.23	296.82	297.72	297.87	298.45	296.7	296.56	297.76	296.34	298.09	298.25	294.76	294.85	297.47	297.79	292.95	296	293.77	298.71	295.26	295.71	296.69	297.27	298.92	299.14	297.47	295.07	293.98	297.79	297.46	292.88	300.38	296.6	295.44	296.49	295.43	296.96	295.98	296.58	297.23	295.31	294.63	295.34	296.17	297.55
305.73	306.83	300.75	300.23	302.83	308.06	304.21	304.56	305.45	299.13	302.5	307.4	298.88	301.91	303.56	300.35	301.99	305.26	303.81	300.69	301.98	305.55	301.79	304.41	301.35	300.58	302.92	300.11	300.51	302.58	299.93	305.13	301.21	305.84	304.07	303.89	304.59	303.65	304.64	306.1	301.85	304.54	298.2	300.37	303.99	301.29	303.02	304.52	305.62	302.49
303.98	302.52	301.59	306.84	307.74	306.99	306.26	305.62	305.38	303.65	307.2	306.75	308.03	306.06	307.06	304.03	307.55	308.02	304.66	305.24	309.88	303.82	305.02	305.09	307.54	307.65	307.27	307.19	305.5	307.91	309.14	308.89	307.43	306.27	303.62	305.68	302.93	305.93	304.7	302.89	304.79	303.51	304.61	306.61	309.91	304.68	306.52	306.49	304.23	305.87
296.84	298.41	295.2	296.23	291.01	295.92	297.22	292.92	294.06	296.23	295.32	296	292.21	293.52	295.65	294.39	295.21	293.09	293.53	293.96	294.31	294.98	296.08	293.38	291.94	294.35	295.31	294.43	298.03	294.38	291.27	296.48	293.62	296.07	294.16	291.85	296.02	291.82	292.51	294.6	290.05	296.22	293.24	294.37	293.18	292.14	298.25	294.82	293.43	294.55
313.59	312.33	318.36	313.43	315.32	310.98	315.79	312.01	311.04	312.52	310.9	313.57	311.23	311.88	311.54	313.73	309.39	314.25	312.99	309.99	311.61	314.5	313.74	312.25	312.88	311.67	317.26	311.47	314.43	315.02	313.35	313.02	318.97	313.38	310.42	310.99	312.88	312.67	313.97	313.41	317.7	315.09	314.52	314.33	317.3	314.83	314.56	312.96	312.36	311.01
311.36	314.22	311.51	312.24	307.76	308.83	310.23	312.91	306.77	309.75	313.71	311.73	309.46	308.7	310.09	310.16	312.62	312.16	312.82	310.86	311.83	310.44	310.29	313.1	306.67	312.86	308.22	311.12	314.53	311.89	310.18	311.69	311.98	311.28	310.96	310.13	313.91	314.98	312.86	313.02	310.76	311.75	309.83	311.32	307.6	310.83	310.51	311.97	312.02	315.52
316.86	317.97	321.67	316.81	316.87	318.89	318.65	317.6	320.78	318.65	317.81	317.69	320.81	315.49	318.7	317.24	317.62	314.95	321.51	318.05	322.21	319.12	319.78	314.31	320.59	319.3	314.93	315.81	320.81	314.22	321.42	321.65	318.11	320.76	315.21	318.74	317.71	316.76	314.69	319.42	322.45	316.39	321.28	320.03	319.59	319.12	314.17	319.47	317.16	320.29
319.31	318.81	319.03	318.43	316.98	318.11	317.64	319.39	316.48	320	319.09	318.84	316.89	316.75	316.38	314.22	317.95	318.6	319.06	320.17	318.37	318.77	315.72	317.39	317.74	315.58	318.9	321.39	317.86	318.49	320.28	317.78	315.91	316.51	316.14	316.42	321.45	319.55	317.12	318.64	315.62	316	315.1	315.62	318.67	316.82	315.24	316.58	320.61	316.84
301.92	301.54	300.06	299.5	302.15	302.87	309.42	299.99	303.44	300.38	300.29	307.39	303.59	302.58	307.29	306.03	303.7	302.98	304.26	299.53	304.61	304.12	302.34	305.71	300.23	303.78	301.76	301.33	302.81	305.37	304.92	303.3	303.61	300.26	298.6	307.36	308.9	305.6	302.72	301.72	304.21	300.92	302.16	304.6	303.49	304.31	302.53	302.52	304.57	303.96
299.72	297.27	298.6	302.48	301.85	301.51	298.24	299.78	300.09	302.1	297.18	301.5	297	296.55	299.99	303.44	300.48	299.97	302.59	300.73	297.9	298.62	297.43	299.58	302.11	302.64	299.55	303.78	298.15	298.31	299.85	302.91	299.84	298.06	300.7	298.91	299.56	300.25	298.27	293.97	295.4	300.2	300.04	299.58	301.91	299.58	299.39	302.5	302.16	300.73
320.68	319.49	320.01	316.02	319.41	315.24	318.82	315.07	318.81	317.27	316.56	314.36	315.92	318.68	321.62	313.01	318.03	316.81	316.13	319.77	319.05	317.75	319.26	318.8	317.09	315.94	318.22	318.6	319.84	318.65	318.13	316.12	319.68	320.3	319.46	316.09	318.99	320.36	316.86	316.32	315.89	319.49	317.98	319.29	314.91	317.49	317.63	315.14	317.58	318.01
296.44	296.49	292.72	295.13	295.23	294.17	295.62	293.91	294.31	294.85	294.72	293.48	292.57	295.65	296.88	291.56	295.6	292.99	295.02	295.06	295.93	293.07	295.59	295.29	294.59	292.09	291.01	295.78	295.94	300.21	295.6	292.27	289.34	295.36	293.76	295.08	295.51	293.59	295.17	293.15	296.58	294.7	293.54	298.37	289.34	293.34	294.67	292.03	290.72	295.42
306.67	310.93	311.22	307.02	308.76	308.22	306.28	310.36	306.49	308.94	308.02	308.65	309.87	309.74	307.79	307.5	309.82	307.86	304.92	309.98	307.88	308.72	307.84	309.38	307.57	311.3	309.86	306.83	307.6	311.15	311.08	305.6	311.06	311.96	309.88	305.66	310.29	309.98	309.49	312.41	310.2	308.58	307.06	309.3	308.75	310.78	308.61	307.83	307.49	312.93
298.51	293.8	292.2	294.39	295.56	290.28	291.73	294.7	294.73	292.52	292	290.87	295.38	296.02	295.27	293.28	292.17	294.69	294.16	294.69	295.09	291.52	294.3	293.14	294.3	296.18	294.08	296.02	297.15	295.45	296.44	297.06	297.46	294.94	295.1	296.74	293.45	290.88	293.91	294.63	291.6	295.53	293.59	292.58	293.87	291.77	295.36	296.98	292.03	294.33
315.48	314.17	313.77	313.74	316.57	313.93	317	313.4	315.59	315.35	313.26	315.5	313.15	315.98	315.18	315.34	315.86	314.3	315.78	316.38	313.26	314.07	312.59	314.36	312.34	312.62	315.92	316.31	316.84	313.07	314	316.55	315.44	315.35	316.9	313.39	314.42	312.28	312.58	313.33	315.74	312.92	318.67	312.98	316.56	314.33	314.44	314.48	312.63	314.79
305.09	305.79	303.93	303.61	306.15	307.89	306.31	305.23	308.27	303.12	302.24	301.69	301.91	301.12	308.52	303.65	298.78	309.48	304.17	301.85	302.6	307.07	303.85	303.57	303.62	304.35	307.19	301.59	304.17	308.14	305.53	302.19	305.66	302.83	304.05	305.92	305.22	303.32	300.7	303.89	303.14	308.58	301.72	307.25	301.57	305.86	307.38	306.94	303.48	306.95
317.38	316.23	320.8	316.06	315.6	315.6	316.73	317.24	317.56	316.24	317.04	320.53	319.57	318.61	317.3	320.75	316.95	315.91	321.29	317.2	319.44	314.48	320.47	315.76	316.89	318.44	318.14	316.52	317.53	315.74	318.09	317.43	318.68	321.21	321.33	322.27	319	315.25	316.12	316.74	319.4	319.61	319.67	318.33	317.86	315.96	315.49	317.91	316.97	317.02
300.46	303.09	301.81	302.44	305.41	297.03	304.92	297.65	299.55	305.53	300.39	301.21	299.71	298.27	301.35	298.63	299.07	298.82	299.04	300.23	297.19	298.46	301.98	298.46	298.05	297.75	303.26	297.65	298.87	303.33	299.36	300.88	297.98	300.98	301.39	299.68	299.62	301.34	297.38	299.46	295.56	299.79	300.27	297.15	299.04	299.78	300.43	300.41	296.35	296.33
296.95	294.03	294.61	294.59	300.76	293.26	294.11	297.33	297.72	294.99	296.12	297.2	293.94	297.26	296.9	294.86	291.82	294.63	293.05	296.68	295.11	291.66	292.7	295.26	295.3	296.47	296.8	296.24	299.05	296.63	296.24	296.12	293.31	292.23	297.17	294.82	296.77	293.23	295.36	294.84	295.87	293.5	298.82	293.02	295.3	292.8	291.77	297.71	298.54	298.38
303.68	303.83	300.92	303.24	303.43	301.44	301.22	306.99	304.82	303.01	302.87	304.15	303.36	303.92	307.75	304.67	302.63	303.94	307.78	303.14	307.47	302.68	304.29	303.58	303.05	306.1	301.5	306.35	303.26	304.06	305.61	303.97	303.97	301.3	302.68	302.49	306.37	300.72	304.07	303.17	303.43	305.71	302.33	305.85	305.69	305.51	303.34	300.87	304.86	299.62
325.23	325.7	322.96	324.24	324.55	328.74	323.14	325.77	325.44	325.72	322.87	325.37	329.09	324.25	321.2	326.76	323.7	325.12	326.41	325.81	323.12	323.62	330.15	322.8	323.49	326.51	329.14	322.19	326.61	323.63	325.34	327.27	326.31	330.2	324.8	325.24	323.69	325.33	322.78	327.34	322.98	321.88	330.22	328.77	328.28	325.57	325.81	330.36	323.45	326.63
306.85	304.7	303.26	307.72	301.31	303.26	301.03	303.39	304.63	302.38	303.88	304.95	305.43	305.67	302.49	305.62	303.22	302.44	305.42	301.23	303.09	305.75	308.26	304.56	304.49	304.45	299.63	304.82	304.01	302.97	304.71	301.78	303.44	303.46	305.09	304.58	303.3	304.92	301.56	302.17	304.49	306.99	303.27	303.65	303.6	302.57	301.59	305.73	302.34	303.54
312.33	312.11	312.74	308.44	311.87	313.43	312.16	311.66	307.83	312.36	311.29	313.24	309.51	311.08	311.56	306.11	309.38	310.76	311.98	308.35	315.62	312.46	307.7	309.36	308.45	312.84	314.4	311.82	310.96	311.54	310.42	308.99	309.53	311.94	312.58	311.56	309.87	314.6	309.46	311.66	313.16	314.97	310.48	310.45	309.69	311.25	312.85	305.38	310.32	308.86
312.97	315.82	318.5	316.25	318.15	316.54	316.72	316.28	312.21	316.97	315.84	320.12	315.07	315.81	317.41	319.48	317.78	315.67	318.99	314.82	314.65	314.81	317.34	317.43	314.38	315.81	314.51	314.89	318.86	316.87	317.71	313.86	313.74	313.89	316.85	312.4	314.36	318.89	321.02	314.33	318.09	316.9	314.99	316.66	313.55	313.63	316.81	320.34	315.85	316.83
308.28	303.09	308.73	307.73	307.51	303.97	306.62	306.32	307.4	303.36	308.8	306.18	305.18	304.27	306.62	303.9	308.37	307.98	307.2	303.46	306.03	307.79	303.8	310.24	305.35	305.03	304.18	307.57	300.52	304.45	310.84	304.86	305.89	311.6	309.34	304.06	306.37	306.82	309.24	307.69	305.35	303.6	308.06	307.55	306.89	307.08	302.87	306.24	307.22	304.91
303.45	302.27	299.61	303.18	306.66	302.9	302.06	299.84	298.64	301.79	303.29	305.87	306.2	299.8	301.78	297.3	301.71	299.04	301.9	302.35	303.27	303.1	301.75	303.51	301.89	301.76	302.86	299.87	300.69	303.36	302	300.27	302.04	305.6	304.09	302.64	302.99	301.58	303.58	302.38	303.5	302.76	300.45	303.75	302.64	303.02	306.8	301.72	301.41	301.07
301.31	299.77	298.78	300.59	298.19	299.41	299.13	297.75	303.58	297.57	297.97	298.86	297.55	298	301.81	298.29	301.78	298.71	298.93	299.65	298.71	298.81	301.81	300.48	299.54	297.62	301.45	302.55	300.03	301	304.44	299.51	301.78	299.54	299	302.3	302.49	301	298.41	299.62	301.67	301.25	300.4	299.22	300.47	301.01	298.28	300.28	302.26	299.62
304.64	299.19	302.08	304.84	306.49	306.16	303.59	302.82	302.98	304.87	302.58	302.55	302.11	303.97	305.47	300.86	305.28	304.33	304.77	303.71	305.07	301.57	304.82	305.02	303.62	302.29	304.6	301.22	301.21	301.26	302.47	303.94	301.29	304.43	302.09	301.42	303.73	307.12	302.01	302.33	304.83	304.66	304.89	304.91	302.15	300.85	301.81	302.31	305.14	301.82
292.61	294.29	293.51	293.65	292.49	294.77	293.34	296.93	293.86	294.55	289.82	297.81	293.7	293.63	293.09	295.34	293.94	295.32	295.53	296.16	297.48	297.57	296.85	292.56	294.11	297.52	296.25	293.48	289.97	293.22	294.73	294.53	294.26	293.39	296.18	291.69	295.52	293.2	292.35	294.64	294.04	295.69	295.68	296.08	296.8	293.63	295.01	290.61	296.71	289.07
319.07	320.04	321.65	317.94	317.14	317.45	323.05	323.01	318.86	317.7	321.84	320.81	318.4	317.82	320.04	321.07	317.25	317.19	320.57	319.79	317.82	313.2	317.13	317.66	319.84	322.96	315.89	319.42	320.95	320.18	316.57	316.46	322.56	319.14	320.53	319.36	321.24	317.54	321.43	316.28	318.03	319.3	313.9	319.24	319.16	319.89	320.56	317.81	314.86	318
312.61	310.9	312.98	314.11	312.84	314.59	313.51	313.85	310.16	314.86	310.83	313.09	311.79	313.78	313.4	313.03	312.72	314.93	312.61	314.68	314.59	311.46	312.77	314.59	316.03	310.22	314.91	314.96	310.62	314.46	310.67	315.81	314.17	313.71	311.17	316.08	312.75	311.96	313	312.92	317.66	315.82	314.3	315.85	313.64	312.6	310.7	312.16	314.22	315.06
313.8	312.96	311.45	309.85	310	309.29	315.87	311.1	311.84	311.96	306.73	310.45	310.71	311.13	312.76	311.92	310.93	309.41	313.29	314.29	308.83	313.91	312.98	309.46	314.75	310.73	309.35	313.98	313.03	312.77	312.77	309.09	309.99	309.1	311.3	308.28	306.12	312.68	311.36	309.91	310.5	311.33	312.24	309.9	313.43	313.6	310.82	310.71	309.6	310.98
315.3	312.47	317.59	315.46	317.3	316.9	315.28	315.52	315.29	316.49	318.52	314.27	313.84	312.8	315.96	313.43	313.15	313.45	318.38	317.76	310.96	312.1	313.58	312.79	311.36	315.92	317.8	312.37	314.75	317.18	316.39	312.73	313.6	316.63	313.98	316.95	316.52	315.61	313.13	315.4	311.23	316.11	315.29	314.67	313.86	313.17	312.59	317.77	314.38	315.04
308.25	302.47	303.53	301.86	301.84	303.23	303.33	307.75	302.57	306.27	305.07	303.64	302.59	302.73	301.3	306.67	304.03	305.26	303.16	303.1	303.16	302.76	302.07	304.42	303.22	302.9	304.14	304.91	301.28	303.24	298.51	309.87	304.47	306.13	306.58	302.39	305.3	305.48	306.37	304.81	304.05	304.34	300.63	303.1	302.52	303.98	304.92	302.22	305.44	304.04
306.71	307.54	304.99	304.07	306.65	308.72	306.27	303.87	304.57	302.97	305.8	302.58	304.28	305.51	305.66	304.19	307.06	300.06	304.54	306.18	303.48	309.09	302.13	306.47	303.38	303.27	302.95	307.31	303.61	306.38	307.16	308.98	304.35	303.2	302.2	300.76	308.28	300.98	303.84	304.78	303.78	303.03	302.55	307.38	308.96	305.08	304.53	304.97	309.45	302.05
304.56	302.33	299.51	299.22	299.99	305.77	301.75	299.05	299.74	301.49	301.4	304.68	303.11	301.57	298.66	301.91	299.22	301.39	302	299.88	303.52	302.53	301.34	300.66	300.77	300.06	302.95	299.54	300.46	298.75	300.88	302.72	300.93	301.65	300.8	300.64	302	300.83	300.99	300.07	302.15	300.23	301.29	299.67	298.13	302.27	297.85	299.45	300.67	299.98
315.31	316.84	321.08	317.79	319.18	318.98	319.39	320.7	316.25	320.84	317.44	317.62	318.48	319.47	317.07	319.32	319.14	319.89	317.04	315.4	318.46	318	317.05	320.07	317.65	316.54	320.68	317.11	323.42	319.07	320.71	319.91	314.81	315.38	323.9	317.49	316.39	315.88	317.76	319.33	317.6	319.36	317.87	320.41	320.43	318.88	315.49	316.9	318.72	320.9
311.09	306.5	311.63	308.5	310.19	310.33	306.15	303.83	310.44	308.52	304.58	309.9	309.34	309.35	307.6	309.78	310.07	309.64	308.89	307.54	310.97	305.9	307.9	304.58	313.19	308.67	307.7	307.27	308.36	306.17	308.64	312.19	308.44	310.54	308.58	305.61	312.12	305.62	307.69	305.84	308.68	313.08	310.25	313.51	306.84	307.46	309.74	307.73	303.97	308.79
304.12	305.29	302.88	308.82	306.42	310.24	304.54	307.96	307.46	306.02	299.42	304.84	307.16	306.66	304.98	303.41	307.27	307.19	307.17	309.17	305.55	309.3	305.73	307	303.39	309.75	303.51	303.18	309.93	305.81	305.22	308.49	306.08	307.11	308.04	305.76	307.08	302.54	308.32	306	304.14	306.42	306.18	304.72	302.76	306.57	309.04	308.02	306.51	306.71
304.96	301.07	299.75	303.89	303.98	304.51	305.99	302.77	304.69	303.99	305.79	305.35	302.52	303.66	306.18	302.33	302.37	305.78	307.15	305.59	304.35	302.28	306.24	305.46	302.8	305.93	304.96	306.24	304.59	304.72	302.1	305.75	305.25	306.59	302.84	304.53	304.99	301.64	306.85	304.01	307.48	308.66	307.61	304.57	305.89	303.93	305.99	305.79	305.46	305.54
313.25	316.08	314.47	316.66	317.99	315.43	313.05	310.3	315.59	314.89	314.07	315.98	316.03	318.61	314.71	315.39	315.87	311.7	318.7	314.2	315.24	316.57	314.82	313.68	316.59	314.19	317.94	313.66	315.62	316.92	316.85	313.87	317.43	315.01	318.56	314.62	317.23	319.41	316.03	315.33	314.88	316.95	318.07	316.32	311.19	313.47	313.39	316.52	316.47	313.77
309.69	311.63	306.17	311.47	310.38	309.85	316.93	307.79	311.86	311.75	310.17	307.85	308.83	307.97	307.74	312.37	307.48	307.4	306.45	307.81	311.72	308.65	313.97	310.31	308.02	310.26	309.64	309.9	309.95	307.85	309.44	309.16	309.19	311.08	310.42	307.67	309.04	310.82	307.67	311.35	308.79	310.66	310.41	309.36	311.41	307.68	311.83	313.14	305.98	312.12
317.87	320.35	317.43	318.27	321.78	314.96	315.68	317.68	319.21	316.02	317.41	315.22	316.07	318.34	317.54	317.22	318.07	318.62	315.93	318.3	321.46	317.08	313.22	317.6	318.78	318.46	319.99	320.9	321.46	314.68	322.36	316.81	319.64	316.37	316.65	317.42	315.66	315.95	316.77	318.81	319.85	319.01	316.38	314.3	319.97	318.58	317.96	317.33	322.65	319.25
314.93	315.92	313.79	318.67	316.62	314.73	313.21	314.01	314.65	316.53	317.05	315.2	314.02	316.4	317.14	316.06	313.35	311.95	318.43	315.09	313.29	312.74	312.09	310.92	312.63	317.14	311.84	313.71	317.4	314.34	311.23	317.2	315.32	313.24	314.43	311.98	316.63	314.47	315.19	314.22	315.76	313.92	314.1	311.78	316.11	314.17	313.92	312.43	313.32	316.49
315.34	311.39	314.7	313.98	311.99	314.58	314.11	314.83	312.73	314.9	318.85	311.31	310.29	308.82	312.82	314.34	313.76	310.68	315.99	314.37	315.24	313.14	312.38	312.94	313.24	312.57	315.32	315.83	314.69	314.27	311.67	309.37	315.66	314.18	313.37	315	312.49	311.39	314.28	311.76	312.26	313.09	313.86	311.68	313.83	312.29	314.17	315.02	312.48	313.57
304.11	305.58	304.35	305.79	307.9	305.94	305.74	306.72	308.14	302.5	302.9	304.38	302.99	309.15	302.84	307.28	304.42	306.2	306.14	308.3	304.47	307.14	304.67	303.64	309.06	305.15	304.06	305.41	307.02	305.66	307.22	308.61	303.58	303.63	306.12	306.5	302.58	302.13	303.12	303.55	304.31	307.35	304.38	304.91	301.88	306.26	307.06	308.41	305.01	302.64
305.02	305.9	305.97	306.6	305.25	302.22	306.03	305.8	305.24	306.78	309.68	304.64	302.8	305.73	305.13	306.49	308.46	308.24	303.91	307.86	305.21	305.54	306.97	307.35	306.58	304.19	302.7	305.48	306.24	305.56	306.85	305.25	305.69	306.46	303.58	301.99	303.02	308.1	304.79	307.58	307.33	306.62	307.87	305	305.17	305.43	304.51	309.91	312.84	304.4
313.97	316.31	318.26	313.61	316.66	319.22	316.41	316.55	319.24	318.32	312.69	317.7	316.17	316.38	314.45	317.58	321.46	320.57	316.45	319.59	313.14	318.74	314.67	314.71	318.03	316.03	317.88	319.55	315.74	317.91	315.94	315.86	315.01	315.74	313.68	316.62	316.62	312.37	318.17	314.74	316.97	311.66	316.01	316.8	312.66	321.24	316.39	316.8	315.95	316.54
315.68	315.59	315.19	313.91	310.23	315.92	314.11	314.06	312.47	313.22	313.07	310.47	314.63	313.47	311.35	314.49	310.76	313.2	320.81	311.66	313	313.3	313.02	313.04	310.8	315.01	312.56	312.69	312.84	314.61	311.42	313.71	314.91	313.62	308.78	315.27	311.59	313.31	314.28	313.1	311.89	313.66	311.15	310.74	315.05	313.34	310.25	314.89	313.39	311.15
316.77	317.68	318.25	316.93	313.17	316.26	319.74	317.37	318.87	318.15	319.56	315.86	316.33	317.63	317.35	315.06	314.94	317.54	315.49	313.07	314.21	318.57	315.96	318.05	317.55	317.57	316.15	317.93	314.33	314.7	314.65	318.18	315.94	318.45	317.9	310.67	317.96	314.9	314.58	316.45	315.06	320.69	313.2	317.99	315.73	314.25	317.37	321.59	314.85	316.29
311.19	314.04	311.81	308.73	311.71	314.47	310.17	315.59	312.91	312.96	312.79	315.74	307.72	309.35	314.04	314.38	315.06	312.96	312.19	309.72	313.62	315.59	313.56	313.27	309.96	311.21	313.57	311.62	311.71	311.72	314.45	314.9	313.17	311.36	313.55	315.24	311.25	309.47	311.91	311.46	308.88	312.27	311.53	313.29	314.57	314.15	313.52	314.73	312.79	313.69
304.49	308.69	306.21	306.34	304.86	302.14	304.71	303.19	306.02	304.48	303.38	305.35	307.24	305.41	306.57	306.06	304.05	306.01	308.54	305.54	305.54	305.03	303.66	306.5	302.86	302.83	306.15	303.81	303.04	305.82	302.32	307.61	307.95	303.73	305.48	303.77	307.15	307.01	302.23	305.06	304.11	304.22	304.41	303.36	305.42	306.27	306.8	305.92	303.06	308.37
313.8	314.08	313.42	309.27	311.81	313.36	311.41	311.23	312.62	311.23	312.97	312.18	313.13	312.59	312.12	313.21	307.13	312.88	313.2	312.69	311.66	313.15	312.45	313.19	312.58	311.87	314.77	313.86	310.49	312.82	313.27	310.69	315.19	309.29	313.88	310.87	313.08	315.64	310.07	312.12	314.39	311.19	308.98	311.04	314.26	315.19	314.2	315.89	310.46	312.82
307.76	306.11	309.56	306.34	306.24	307.77	304.02	307.32	308.27	304.41	302.79	306.43	304.19	307.59	305.36	301.75	307.75	301.83	306.33	307.8	304.48	306.65	307.79	307.87	304.92	309.45	302.79	306.3	306.66	306.23	306.99	306.35	309.45	303.23	305.79	305.99	306.71	305.94	307.86	304.46	308.51	308.02	310.32	303.36	306.73	307.11	304.4	306.99	303.51	309.92
305.18	302.19	305.02	304.73	303.44	303.25	300.73	304.05	305.41	302.11	304.49	301.56	300.02	302.08	302.64	301.95	304.27	301.69	306.2	303.26	301.11	300.33	301.78	301.3	305.57	301.05	303.08	301.25	304.63	303.44	302.24	302.08	301.23	302.4	300.11	302.25	303.28	301.1	303.58	303.03	303.83	303.41	304.27	303.95	304.68	303.95	301.37	306.2	306.49	304.86
294.85	292.91	296.79	296.45	297.48	293.89	299.29	296.76	297.07	295.98	295.93	297	296.7	296.19	297.13	292.76	298.18	295.95	296.85	295.4	300.08	296.31	297.6	297	297.73	296.14	297.99	298.75	295.01	297.43	297.34	295.2	293.51	297.88	297	298.99	298.72	296.23	298.65	297.26	294.98	298.2	295.07	298.32	298.03	296.97	294.77	294.8	298.27	295.01
305.12	310.46	307.95	312.61	312.54	308.83	309.09	306.55	307.6	305.64	308.95	310.37	306.92	311.54	313.9	310.31	307.65	308.04	307.15	314.84	310.26	312.06	310.5	307.9	311.68	307.28	307.54	312.96	309.66	304.83	313.91	313.23	312.43	309.5	311.93	313.54	312.86	315.21	313.05	312.9	310.69	310.06	313.28	313.4	310.43	310.5	306.52	312.61	307.33	311.64
[truncated: 150 more columns]
