# Supplementary material for: Genetic dissection of main and epistatic effects of QTL based on augmented triple test cross design
Source: PLoS One. 2017 Dec 14;12(12):e0189054. doi: 10.1371/journal.pone.0189054 (PMC5730204; doi:10.1371/journal.pone.0189054)
Supplement: S9 Supporting Information — (ZIP) [file pone.0189054.s009.zip › z5_650_0.8_10.csv]

300.84	301.21	301.27	300.3	301.19	300.7	301.41	301.41	300.36	302.12	300.87	300.22	299.82	300.84	300.59	301.68	301.26	300.06	301.37	300.69	301.26	301.16	300.99	302.9	300.09	300.96	300.76	301.24	301.35	301.37	302.73	300.28	300.81	300.82	301.53	300.6	301.85	300.39	301.71	301.12	301.59	301.11	300.42	301.23	301.68	301.43	300.52	301.49	301.09	302.6
301.5	300.66	301.57	302.13	300.94	300.9	300.48	301.79	300.35	300.21	300.6	300.64	299.83	301.58	301.5	300.72	300.91	299.82	299.9	300.73	301.51	300.87	301.74	301.47	300.2	300.59	301.71	300.84	300.99	301.07	302.21	301.7	300.17	300.84	300.69	301.29	301.09	302.29	301.38	300.2	300.33	301.12	300.51	301.54	302.15	301.39	301.32	301.72	301.21	300.29
312.63	313.72	312.78	311.25	313.46	311.83	313.2	311.74	313.32	313.54	313.62	312.26	312.6	313.57	311.16	314.25	312.69	313.66	313.05	312.75	311.81	311.98	313.35	312.92	313.09	311.66	311.76	313.14	311.73	312.95	312.34	313.83	312.25	312.69	313.35	312.6	312.09	313.03	313.15	312.72	312.79	312.44	313.73	312.04	312.88	311.73	312.43	311.98	313.05	313.99
294.98	293.81	294.18	294.56	294.24	292.45	293.87	293.95	293.34	295.08	294.14	294.19	293.56	293.54	294.69	293.96	294.88	294.82	294.26	293.49	295.59	295.22	294.05	294.31	293.92	293.04	293.51	293.74	294.24	294.88	293.92	293.81	294.58	294.27	294.77	293.83	293.62	292.72	293.91	293.63	292.91	294.48	294.68	294.69	293.55	292.93	295.41	294.62	294.19	293.03
309.65	308.86	309.88	310.22	310.56	310.65	309.58	310.67	310.65	310.38	310.96	310.92	309.77	310.73	311.38	310.41	311.36	309.61	310.46	310.04	311.59	310.26	310.59	310.9	310.17	310.9	311.02	310.23	309.79	311.14	310.2	309.53	309.8	310.11	310.28	309.81	311	310.87	309.42	311.05	310	310.21	310.37	308.96	310.63	311.38	310.41	310.75	309.7	310.96
309.34	310.23	309.7	310.55	308.89	309.08	308.49	310.02	309.58	310.21	310.38	309.24	309.01	308.74	309.64	310.3	309.77	309.92	309.45	310.31	308.83	309.34	309.24	310.18	309.61	309.19	310.47	310.5	309.81	310.4	310.04	309.74	309.29	310.54	309.77	308.4	309.8	309.04	311.2	310.64	309.35	310.11	310.06	308.21	309.1	308.98	309.09	309.87	309.09	308.87
301.28	301.54	301.61	299.91	300.49	300.04	300.55	301.49	301.76	300.86	301.19	300.27	299.61	301.17	301.94	301.93	300.97	300.71	300.02	300.23	299.79	300.6	300.23	300.98	300.46	301.77	300.78	301.05	300.77	300.34	300.47	301.1	301.17	300.07	301.01	300.68	300.73	300.32	300.29	300.79	301.72	301.44	301.35	300.6	299.61	301.69	301.02	301.27	301.87	299.56
317.8	318.48	318.1	319.02	317.63	317.94	318.34	318.24	318.25	317.87	317.8	317.65	318.2	317.86	317.35	318.03	317.01	319.42	317.65	317.36	318.56	319.19	318.04	318.6	319.05	317.82	317.99	317.77	317.6	318.64	317.91	317.58	318.86	317.36	317.83	318	317.87	319.31	319.39	317.83	318.57	317.54	317.52	318.4	318.32	317.6	318.7	318.5	319.15	317.87
306.44	304.9	306.15	304.86	304.48	306.48	303.27	306.06	304.22	305.07	304.83	305.45	305.49	305.67	305.09	306.2	304.25	305.33	303.84	304.48	305.36	305.87	304.68	304.65	304.76	305.27	304.97	305.8	305.88	304.62	304.74	305.17	305.19	304.1	305.3	305.29	304.73	303.8	304.79	305.19	304.58	305.61	305.21	304.33	305.11	305.26	306.05	305.32	305.69	306.13
318.51	316.68	316.41	317.3	316.94	318.6	318.47	317.79	317.43	318.05	317.13	316.38	317.35	318.06	317.13	317.04	316.08	316.76	316.43	316.63	315.9	316.58	317.1	317.13	317.5	315.98	316.81	316.98	317.26	316.88	316.11	317.7	317.75	318.69	315.91	317.35	317.63	316.9	316.48	317.1	317.81	317.15	316.65	318.61	318.34	318.48	316.86	316.71	316.9	316.48
317.93	317.37	318.25	317.93	318.53	317.09	318.23	319.15	318.44	318.69	318.64	319.5	318.48	317.92	318.51	316.63	317.41	318.26	318.52	316.8	317.3	318.03	317.44	317.66	318.43	317.81	317.91	317.32	317.58	319	317.43	318.17	317.91	317.63	318.08	317.16	318.14	318.42	317.56	317.95	317.55	318.52	317.4	319.32	317.51	318.55	319.17	317.77	316.65	318.29
314.76	315.05	314.89	314.27	315.13	316.24	314.75	316.14	314.27	314.21	316.59	315	314.78	314.86	314.51	314.36	314.99	315.71	315.1	314.57	314.71	314.94	315.03	314.7	314.94	314.59	315.31	315.2	315.82	315.48	315.47	313.82	313.99	314.91	315.49	315.39	315.48	315.84	314.13	314.81	313.61	314.15	315.38	315.38	314.47	315.62	314.97	314.71	314.67	314.99
308.19	309.56	309.22	309.39	310.28	308.67	307.43	308.21	308.13	308.88	308.21	308.18	308.45	308.64	308.26	308.64	309.74	308.02	309.34	309.75	308.55	308.49	308.44	310.08	308.39	308.53	309.25	309.5	308.64	308.49	309.09	309.04	309.09	309.03	306.96	309.47	308.77	308.62	309.18	310.14	308.96	308.16	309.43	308.81	308.25	310.44	309.55	307.93	307.73	309.75
295.74	295.33	295.18	294.35	294.39	294.73	294.93	294.61	294.69	295.14	294.42	295.09	294.76	295.18	296.49	294.98	295.68	295.28	294.68	294.35	295.88	295.55	293.97	295.16	295.69	295.28	294.13	295	295.58	295.59	295.61	295.69	295.3	293.12	295.46	295.29	294.03	294.5	294.66	295.56	295.99	294.5	296.01	296.04	295.4	295.34	295.87	295.75	294.13	294.49
313.83	313.99	313.67	313.53	312.46	312.8	312.52	311.75	312.22	312.95	313.81	313.46	313.75	312.67	313.58	312.81	313.57	313.31	313.36	312.98	313.18	312.9	311.97	313.13	314.27	312.4	313.96	313.84	313.76	312.83	313.55	312.68	313.13	312.2	313.38	314.09	314.48	313.16	313.34	313.48	312.51	314.66	314.54	313.32	313.99	313.16	312.28	312.87	312.42	313.09
306.66	307.24	307.07	307.19	306.33	307.29	308.11	308.75	307.87	306.53	306.62	307.67	307.8	307.04	305.7	306.37	307.77	308.86	306.44	306.26	307.43	307.3	307.48	307.67	307.33	307.89	306.94	307.61	307.83	307.69	307.55	308.11	308.04	306.97	306.89	306.84	307.19	307.39	306.02	308.08	307.97	307.6	308.02	307.39	306.63	307.71	307.59	307.51	308.05	307.14
312.37	311.64	312.08	311.47	312.47	312.35	311.54	312.27	310.97	312.84	313.35	311.96	311.46	312.61	311.97	312.77	311.95	312.07	312.43	313	312.18	312.88	313.12	311.93	311.63	312.18	312.93	313.79	312.38	312.4	311.31	312.26	311.31	312.9	312.43	311.7	311.88	312.34	312	312.53	312.82	311.87	310.74	312.59	312.84	311.58	313.54	313.29	312.57	312.12
314.7	315.2	313.52	313.88	315.39	315.24	314.69	315.28	313.7	315.46	315.52	314.67	313.93	314.68	314.97	315.5	315.07	315.76	316.01	316.52	314.27	315.26	314.86	315.82	314.61	315.09	314.91	314.73	314.18	315.93	315.64	315.36	314.67	315.87	314.19	314.99	315.86	314.79	315.21	314.18	315.1	313.25	314.72	315.18	315.81	315.31	314.3	314.21	315.57	314.97
327	327.72	326.02	326.67	327.25	326.89	327.14	327.76	327.42	326.79	326.62	326.45	328.16	326.73	326.3	326.29	326.86	326.24	326.57	326.9	326.77	327.2	327.21	326.68	327.24	326.47	326.34	327.56	326.88	327.04	326.78	327.03	328.02	326.42	327.04	326.72	326.35	327.02	326.34	326.93	326.83	326.61	327.91	327.07	327.17	327.07	327.88	326.62	326.66	328.18
302.37	301.03	301.95	301.88	301.76	302.25	301.83	302.87	302.79	303.26	302.39	301.89	302.82	301.86	304.18	302.77	302.01	302.38	302.58	302.1	302.56	303.12	302.15	302.45	302.61	301.49	302.53	301.72	302	302.5	303.24	301.13	303.15	302.57	303.13	301.66	302.92	301.63	301.82	301.96	302.41	301.13	302.94	302.61	302.32	303.06	302.29	301.66	302.81	301.66
311.65	310.99	312.06	311.34	310.92	311.09	310.9	312.13	311.25	312.21	311.46	311.59	311.69	311.12	310.99	312.24	312.03	311.43	312.19	311.13	311.02	311.33	311.23	311.23	311.65	310.95	311.91	310.99	311.51	311.07	311.05	311.76	310.99	311.75	311.34	311.8	310.78	312.96	310.35	311.57	311.63	310.63	311.6	311.98	312.31	312.02	312.43	312.15	311.23	311.08
312.38	313.18	313.2	312.57	313.14	313.85	313.89	313.24	313.03	312.52	313.4	312.99	313.93	312.59	313.03	312.1	312.87	313.32	312.51	313.25	312.64	312.67	312.92	312.91	312.31	313.99	314.69	314.2	311.84	314.32	313.34	313.29	312.8	313.22	313.71	312.78	311.56	313.28	313.82	313.09	313.13	312.9	313.59	312.99	312.47	312.52	313.57	313.32	313.3	313.74
317.97	319.3	318.15	318.72	319.03	318.67	318.43	316.65	318.8	317.46	316.94	318.07	318.49	317.51	317.63	319.13	317.01	317.49	318.22	318.79	318.19	317.75	318.5	318.39	318.75	317.59	318.71	318.43	317.08	317.24	318.46	318.2	317.76	318.57	317.33	316.97	317.96	318.43	318.33	318.82	318.18	317.49	317.47	318.12	319.06	318.64	317.23	318.84	317.59	316.88
304.39	303.97	303.92	304.55	304.02	304.11	304.45	304.13	304.24	305.18	303.86	303.67	303.82	303.61	304.46	305.59	304.45	304.36	303.88	303.78	304.96	304.19	304.71	304.2	304.24	304.82	305.16	304.68	303.71	303.71	304.95	303.44	304.15	303.97	305.49	303.62	304.34	303.95	304.1	305.11	304.44	303.86	303.71	304.46	304.24	305.7	303.88	303.5	303.32	303.87
308.53	309.57	308.66	308.63	309.48	310.38	308.98	308.67	308.7	308.89	309.65	308.86	309.33	308.3	309.26	309.36	308.84	308.17	308.28	308.67	309.89	308.45	307.54	308.65	308.44	308.8	308.42	308.7	308.18	308.1	309.08	309.23	308.77	308.41	308.39	309.53	308.88	308.47	308.83	309.99	307.2	310.8	310.23	308.18	307.18	308.47	308.93	308.77	308.76	308.35
315.2	315.27	315.09	315.74	313.78	315.01	315.36	314.54	315.81	314.45	315.63	315.76	315.48	314.85	315.61	314.7	314.4	314.48	314.61	314.58	314.29	314.97	316.21	315.28	314.71	315.15	315.6	314.57	314.53	315.07	315.22	315.54	315.11	315.65	315.24	315.01	315.57	314.76	315.07	314.33	315.39	316.45	315.3	315.29	313.85	314.45	316.66	314.51	314.58	314.79
309.48	309.87	311.01	310.29	309.08	310.37	310.96	310.34	310.03	309.51	310.39	311.13	310.53	310.41	309.84	310.43	310.75	311.41	309.36	311.11	310.49	311.32	311.23	310.32	310.44	310.76	310.25	310.65	309.88	310.4	310	310.1	311.08	309.6	309.3	309.9	309.29	308.95	309.72	310.06	309.65	310.66	310.05	310.9	309.56	311.19	309.81	311.61	311.09	309.78
305.88	306.24	306.79	307.69	305.25	307.53	306.74	305.84	307.09	306.67	304.44	307.67	307.15	306.44	305.24	306.6	306.93	307.43	306.03	306.75	307.3	306.13	306.05	306.28	306.97	306.72	307.14	305.08	306.12	305.68	306.86	305.7	306.67	305.7	306.59	306.35	307.23	306.73	306.09	306.32	306.37	306.19	306.19	306.16	306.83	306.82	306.71	307.21	306.06	307.02
313.8	312.61	313.46	313.31	313.22	313.87	312.19	313.25	313.81	313.24	313.97	313.57	313.38	312.14	312.93	313.68	313.18	312.87	313.17	313.48	313.28	313.41	312.16	312.94	313.34	313.15	312.76	313.74	313.74	312.18	313.99	311.82	312.19	312.52	314.32	312.55	314.2	314.1	311.69	312.83	313.34	313.98	311.85	313.91	312.93	314.62	313.99	313.25	312.48	312.54
295.41	295.74	294.89	295.13	295.97	296.25	294.2	295.68	294.96	295.44	294.91	295.35	294.63	294.69	293.95	294.96	295.27	295.09	294.48	296.56	294.15	293.78	294.63	295.43	293.42	295.51	294.04	295.12	294.95	294.98	295.64	294.79	294.52	295.68	294.78	294.49	295.02	294.13	295.03	295.26	295.68	295.46	295.17	296.27	294.47	295.32	295.05	295.11	294.83	295.94
310.59	312.07	309.6	309.85	310.85	310.41	311.21	311.65	309.88	310.86	311.43	309.98	311.4	311.8	311.83	310.21	310.65	309.6	310.49	311.84	310.48	311.29	311.31	310.93	310.27	310.11	311.15	310.53	310.32	310.2	310.34	310.67	311.1	311.22	310.72	310.88	309.07	308.89	312.42	310.6	311.15	310.82	311.43	310.98	310.54	311.57	312.15	311.53	311.4	312.24
317.29	318.54	317.52	318.96	318.15	318.09	318.48	317.71	317.66	317.46	318.74	319.31	318.5	318.49	317.51	317.93	318.43	317.28	316.75	318.94	319.61	319.3	318.2	317.52	318.67	317.23	319.23	317.8	318.12	318.11	318.74	319.26	319.22	317.87	317.77	318.49	316.97	317.24	318.02	318.21	318.61	317.78	318.16	318.88	319.32	318.41	317.86	316.78	317.15	316.4
308.74	310.35	309.58	308.3	307.9	309.15	309.12	309.12	308.61	309.77	310.28	308.62	309.62	307.85	308.3	308.63	307.98	309.89	308.57	309.49	307.79	309.44	308.67	308.23	309.49	309.09	308.13	309.15	310.36	308.97	307.58	308.91	308.19	308.54	309.52	308.81	309.14	309.3	309.48	308.15	308.92	309.37	308.57	307.9	309.28	308.89	309.03	309.01	307.26	308.98
299.85	301.57	300.44	301.32	301.86	301.94	300.27	300.6	300.23	300.51	299.71	301.48	300.78	299.74	300.65	302.22	300.79	300.63	301.43	301.45	302.14	300.32	301.03	301.56	301.27	300.07	300.89	301.13	300.28	301.68	300.25	301.15	302.16	300.97	301.3	300.7	300.84	300.31	301.14	301.37	300.87	299.73	301.54	301.07	301.26	300.04	300.83	300	301.33	300.64
315.1	314.4	315.41	315.2	316.06	315.19	314.82	314.43	314.77	314.91	315.62	315.69	315.29	315.05	313.55	315.61	314	314.63	314.29	315.48	315.42	315.33	314.58	314.88	315.02	313.49	314.75	315.29	313.33	315.02	314.78	314.59	315.05	315.29	314.18	314.67	314.66	316.34	314.29	315.54	313.69	316.22	314.6	314.61	314.08	315.29	315.48	314.47	314.07	314.35
313.71	313.38	313.87	314.22	313.79	314.33	314.37	314.05	313.17	313.62	314.49	312.97	314.08	314.04	313.95	313.56	313.64	314.22	314.49	313.69	314.48	314.49	315.11	312.75	313.75	314.69	314.1	315.17	314.31	314.2	315.03	313.78	312.86	314.56	314.61	312.78	313.51	314.61	313.55	314.4	313.6	314.03	313.76	313.9	314.55	314.47	313.24	313.16	312.29	314.89
318.57	317.94	317.25	318.44	317.86	317.85	317.66	317.89	319.18	318.36	317.61	318.86	318.47	319.02	318.98	318.24	319.15	317.6	318.14	318.08	316.74	319.46	318.83	318.38	317.56	318.94	318.15	317.01	317.94	317.53	318.11	317.33	317.67	317.9	318.96	319.51	318.03	318.76	318	318.46	318.86	318.38	317.19	318.03	319.13	317.73	318.42	318.61	317.93	317.6
318.53	317.83	316.72	318.32	318.98	318.16	318.98	319.09	317.59	317.5	318.14	317.96	318.14	318.19	318.64	318.97	318.57	318.22	319.19	318.79	316.95	318	317.74	318.4	317.21	317.58	317.96	317.99	318.44	318.14	317.69	318.93	317.72	318.24	317.75	317.41	318.44	317.64	318.75	318.2	317.36	317.73	317.28	318.58	318.42	318.71	319.2	318.3	318.65	317.67
305.14	305.5	305.73	304.59	305.79	305.46	304.61	305.74	305.47	305.18	305.62	304.99	305.69	304.97	304.32	305.23	304.36	306.14	305.13	305.86	305	304.15	306.04	304.87	304.01	305.51	305.14	305.65	304.68	305.28	303.56	304.55	304.75	306.48	305.47	305.08	305.79	304.56	305.13	306.4	304.64	305.07	305.47	304.62	304.87	303.62	305.66	305.49	304.48	303.8
307.24	307.4	305.48	306.43	306.8	307.1	306.84	305.48	305.93	306.85	306.51	306.46	306.33	306.52	306.31	306.14	307	305.54	306.08	306.22	306.78	307.02	304.99	307.79	306.24	307.02	307.24	306.79	306.39	307.18	305.88	306.35	307.57	306.14	306.72	306.35	306.24	307.75	307.11	306.02	306.14	305.67	306.63	306.47	306.57	306.72	306.68	305.93	307.5	305.18
314.33	315.13	315.88	315.11	314.67	315.39	315.13	314.32	315.27	315.94	315.39	315.03	314.95	314.37	315.28	314.63	314.95	315.86	315.42	316.32	315.12	316.27	314.41	314.25	315.24	315.27	315.01	315.61	315.55	315.46	314.4	314.96	314.93	313.2	316.35	315.02	314.22	314.88	314.02	315.65	314.37	315.22	316.23	315.75	314.77	315.38	314.09	314.12	315.24	315.56
306.15	305.51	304.68	305.02	305.69	306.14	305.4	306.56	305.72	305.18	303.63	306.57	305.89	304.33	305.56	305.4	304.79	304.62	305.21	305.57	305.01	305.19	304.5	304.76	304.53	304.5	305.44	304.45	305.09	306.58	305.5	304.5	305.52	304.88	303.88	304.42	304.17	305.45	304.67	305.6	306.2	305.83	304.17	305.68	305.41	304.65	305.94	304.01	305.49	305.8
305.76	306.95	306.88	305.63	306.56	307.04	306.57	307.79	307.02	306.8	306.13	306.84	306.71	306.42	305.59	305.73	306.53	305.96	307.35	306.97	305.39	306.17	304.92	306.13	306.28	306.47	307.61	305.67	305.98	306.78	307.02	306.13	307.06	305.7	306.47	307.14	307.9	306.59	307.51	306.83	305.69	306.44	306.43	307.09	306.79	306.51	307.08	307.33	307.18	305.89
300.21	299.79	300.16	298.94	299.3	300.49	300.5	300.39	299.93	299.14	299.58	300.27	299.92	300.27	300.51	300.1	300.96	299.82	300.34	299.98	299.72	300.12	300.36	299.98	299.23	299.74	300.34	299.83	300.34	299.45	300.87	298.31	300.12	300.19	300.25	299.84	300.92	299.23	300.2	300.7	299.71	299.11	299.52	299.72	299.52	300.19	299.51	299.02	298.93	300.68
305.57	304.64	305.12	305.27	305.27	305.67	306.38	305.32	304.7	304.15	304.56	305.35	304.85	304.77	305.05	303.84	306.24	304.81	304.24	306.45	305.05	305.92	304.07	305.49	304.44	305.48	305.63	305.45	305.98	304.78	306.37	306.07	304.74	305.63	304.86	305.6	304.68	306.29	304.3	305.12	305.97	305.07	305.72	305.27	305.9	305.7	305.42	304.71	305.43	306.45
304.57	305.25	305.09	304.57	304.19	304.02	304.83	303.94	304.4	304.29	304.05	303.65	304.21	303.45	303.76	304.75	303.37	304.86	303.9	304.91	304.65	305.47	303.51	304	303.99	303.29	304.72	304.77	303.78	303.88	303.98	304.37	303.36	303.03	305.19	304.13	304.87	304.55	305.24	305.86	304.19	303.89	304.94	305.16	305.14	304.21	304.93	304.26	305.37	304.24
310.85	313.39	312.49	311.59	312.85	312.27	312.09	312.05	311.31	312.49	311.97	312.22	313.2	312.2	311.62	312.53	311.63	313.11	313.02	313.6	313.4	312.49	313.18	313.1	313.44	312.58	312.87	312.58	312.99	312.99	312.94	311.59	312.63	312.67	311.82	313.53	311.03	312.13	312.9	312.97	312.98	311.89	312.62	313.19	312.05	312.51	313.54	312.02	313.37	311.61
302.83	304.95	304.38	304	304.31	305.31	303.72	302.86	304	303.15	305.03	303.48	303.49	305.12	303.7	304.5	303.7	303.32	304.43	305.28	304.89	304.02	304.51	305.58	304.09	304.41	304.06	303.26	303.6	303.37	304.21	303.91	304.02	303.97	304.97	304.51	304.85	305.58	304.61	304.87	304.6	303.99	305.08	303.11	304.5	303.78	304.01	305.05	303.39	304.34
304.33	304.05	304.18	304.34	303.22	304.94	303.92	303.78	305.07	304.19	305.63	303.85	303.52	305.84	304.77	303.59	304.38	304.81	304.1	304.4	304.7	305.36	304.17	304.2	303.45	305.82	304.03	304.65	304.99	304.08	305.26	304.74	305.68	304.38	304.64	305.09	303.92	303.46	304.67	304.19	305.02	304.52	306.01	305.53	303.95	304.55	304.08	304.81	304.71	304.43
311.1	313.01	310.77	311.96	311.82	311.71	310.56	310.17	311.44	310.24	311.97	311.37	312.6	310.29	310.9	311.14	310.32	311.3	311.79	311.59	312.18	310.75	311.34	312.18	311.83	310.52	312.2	311.84	311.56	311.25	311.45	311.87	311.24	312.16	311.82	310.24	311.66	310.9	310.85	311.72	310.59	309.61	311.48	310.93	310.79	312.17	311.74	311.26	313.03	312.03
306.31	307.04	306.35	304.28	306.23	305.94	305.6	306.6	306.56	306.11	307.1	305.91	306.73	305.4	306.98	305.8	306.09	305.46	306.54	306.95	305.24	306.93	307.25	307.05	306.36	306.04	307.66	306.66	306.25	306.46	306.42	305.23	306.15	306.34	307.29	306.97	307.66	306.17	306.41	305.68	305.22	306.16	304.98	306.23	306.48	305.24	305.41	307.43	306.33	306.27
313.43	312.87	314.07	313.07	312.87	312.94	312.48	313.92	313.75	313	311.11	313.24	313.44	312.46	313.96	313.57	314.13	313.05	313.56	313.27	311.99	312.73	312.66	312.95	312.48	314.43	314.27	313.95	312.47	312.53	312.62	313.72	312.24	313.73	312.8	313.27	313.54	313.89	313.51	312.49	312.88	313.54	312.77	312.88	312.02	312.56	313.88	312.67	312.31	312.42
305.48	303.99	304.73	304.99	305.24	304.44	304.41	304.75	304.33	305.39	304.89	304.62	305.64	304.61	305.24	304.8	304.98	304.08	305.22	304.18	304.21	303.31	304.01	303.59	303.86	305	302.55	304.85	305.45	304.81	304.8	304.35	303.85	304.48	304.36	304.34	304.52	304.64	304.13	303.73	303.65	303.84	303.26	304.42	302.97	304.63	305.67	304.19	304.81	304.4
314.11	312.84	311.93	313.15	312.67	312.44	312.82	311.49	313.46	313.46	313.17	312.94	312.89	313.92	313.49	313.32	311.91	311.55	312.62	311.88	312.65	312.68	313.59	312.49	312.07	313.08	314.03	311.84	313.11	313.2	313.54	313.75	314.45	313.42	313.9	312.74	313.03	312.63	313.98	312.46	312.59	313.41	313.32	313.61	313.69	313.33	312.07	313.55	312.55	312.67
316.68	316.43	316.29	316.73	317.1	316.62	316.15	317.06	316.94	317.76	317.37	316.81	317.19	316.77	317	317.83	317	317.32	317.8	318.08	318.33	316.19	318.47	317.96	317.13	317.32	316.63	317.39	317.32	318.68	316.93	317.27	318.06	316.51	317.07	317.89	317.03	317.43	317.77	317.17	316.94	316.26	317.46	317.2	319.03	317.62	316.16	315.61	316.09	316.01
303.3	302.75	303.29	301.95	302.21	302.44	302.08	302.67	301.57	303.22	302.95	303.03	302.34	303.23	303.24	302.47	303.4	302.28	302.49	304.7	302.69	303.15	303.68	303.38	302.87	303.76	303.64	303.41	302.26	303.31	303.57	303.1	302.98	301.39	302.54	303.64	302.96	303.06	303.46	302.9	303.63	304.46	303.25	302.24	304.19	302.53	303.8	303.35	302.23	303.41
319.05	319.07	319.43	319.54	317.78	320.33	321.03	319.17	318.7	319.02	318.38	318.93	318.97	319.48	320.51	319.51	318.96	320.19	319.66	319.74	319.22	318.69	319.79	320.32	319.3	320.02	319.46	318.89	319.02	319.66	319.8	319.52	320.18	320.38	319.04	321.07	320.21	319.63	318.93	320.43	318.89	318.82	319	319.19	319.04	316.9	319	319.43	319.24	320.08
313.93	314.8	313.47	313.69	314.29	315.86	315.19	313.74	315.87	314.53	315.11	313.13	313.95	314.77	315	313.64	315.25	314.06	315.59	316.17	314.66	314.89	314.8	314.74	315.96	315.73	314.73	315.23	315.16	314.44	315.91	315.45	314.42	314.14	314.9	314.07	315.09	314.15	315.34	315	315.38	314.67	314.79	314.46	314.49	313.29	315.11	314.48	314.3	314.58
303.93	301.97	303.23	303.37	302.62	302.89	303.56	303.44	302.41	302.71	302.82	302.07	304.08	302.78	302.43	302.34	303.7	303.64	303.75	303.15	302.26	300.55	302.8	302.25	302.58	301.75	303.02	302.26	302.66	301.81	302.59	303.57	302.8	303.35	302.27	302.7	302.25	304.68	303.38	303.85	302.78	303.24	302.85	301.52	303.37	302.5	302.04	303.08	302.19	302.49
304.97	306.66	304.81	305.46	304.24	305.75	305.73	305.22	306.59	305.36	306.48	303.99	305	303.27	305.24	305.19	305.5	305.18	305.73	305.19	305.23	305.25	307.06	304.51	306.64	304.49	305.22	304.44	306.3	305.71	305.25	306.89	304.74	307.11	306.41	305	306.33	306.38	304.22	305.44	304.38	304.59	304.48	304.37	304.67	304.78	305.24	304.93	306.3	306.36
303.21	302.69	303.59	302.58	303.51	303.01	303.87	302.41	304.17	302.88	303.61	304.35	302.1	302.38	302.37	302.7	302.87	303.18	303.02	303.03	304.11	304.47	303.54	302.78	302.54	304.12	303.19	303.64	303.36	304	302.89	302.91	303.67	304.38	303.65	303.14	303.6	303.03	303.58	302.28	303.17	303.44	304.22	302.42	302.7	303.03	303.34	302.69	302.76	303
325.56	326.32	324.86	326.95	325.89	326.03	324.36	326.04	325.47	324.52	324.75	325.18	325.36	326.14	323.9	324.76	325.26	323.9	324.46	326.25	324.88	325.6	325.59	325.53	326.48	325.28	325.43	324.88	323.87	323.98	324.59	326.28	325.48	326.44	326.33	325.59	325.84	325.83	325	325.08	326.41	325.26	324.38	324.54	325.25	326.42	326.82	325.31	325.27	327.26
315.43	314.25	314.49	314.01	314.41	314.39	314.19	313.98	314.37	312.31	314.61	313.49	314.16	314.63	313.34	314.56	315.06	313.78	314.77	313.28	313.98	315.58	314.49	313.87	313.87	314.15	313.67	315.83	314.56	313.99	314.27	314.12	313.65	314.19	314.04	315.72	314.79	314	314.07	314.8	314.53	315.05	313.96	312.93	314.74	313.6	314.65	314.98	314.12	314.75
312.33	312.86	313.04	312.62	313.11	313.68	312.02	311.09	312.68	312.89	313.55	312.83	311.69	314.29	312.95	314.17	313.58	312.22	312.27	313.19	312.25	312.77	312.97	313.1	313.19	313.15	312.43	314.72	312.62	313.13	312.82	313.02	312.49	312.24	312.2	312.69	312.59	312.47	312.49	312.62	312.07	313.38	312.63	313	312.06	312.01	312.86	312.58	312.47	314.55
304.6	305.64	303.26	303.83	305.16	305.61	303.86	303.81	304.32	304.41	304.33	304.91	303.68	304.32	304.98	304.01	304.24	303.03	304.46	304.4	304.51	304.13	305.43	305.65	305.5	304.86	303.58	304.93	305.18	304.15	304.42	304.87	304.64	305.02	305.04	304.89	303.86	304.2	305.89	303.67	304.45	304.74	304.76	303.66	305.07	305.41	304.59	305.25	303.29	305.09
303.46	303.28	303.45	304.93	304.38	304.9	303.89	303.15	303.34	303.49	303.66	304.54	303.55	303.65	304.46	303.49	302.93	303.17	303.51	303.52	304.1	303.95	304.71	303.21	304.32	303.97	302.66	304.13	303.45	305.28	304.87	304.98	303.86	304.85	302.95	304.93	303.61	303.62	305.09	302.79	303.86	303.38	302.93	303.1	303.21	303.44	303.5	302.76	302.54	303.5
317.98	317.34	318.85	318.85	317.12	319.14	317.42	317.17	317.23	317.59	318.3	318.69	318.22	317.73	318.6	318.59	319.28	319.78	317.44	317.9	317.96	318.77	318.55	317.85	318.74	318.7	318.41	318.45	318.3	319.07	318.52	318.48	318.62	318.48	318.15	319.06	317.92	318.69	318.55	318.81	318.8	318.25	319.13	318.41	319.52	317.44	318.06	320.04	318.59	319.09
309.97	308.62	309.43	309.08	309.12	308.43	308.48	308.59	308.78	308.82	309.97	309.17	308.76	309.87	308.79	308.69	309.61	309.97	309.44	309.32	308.38	309.37	307.97	310.83	309.76	310.13	307.24	308.66	309.23	308.06	308.9	308.99	308.25	308.44	310.27	309.62	307.79	309.29	308.26	309.91	310.26	309.52	308.59	308.78	308.53	308.78	308.98	308.99	307.23	307.85
318.46	318.18	317.84	318.39	319.15	318.32	317.17	317.54	317.12	317.52	318.91	318.33	317.71	318.42	318.27	317.63	318.85	317.97	318.14	319.07	318.82	317.01	318.29	317.66	318.73	317.84	316.65	317.2	317.74	316.89	319.31	319.02	318.54	319.31	318.43	319.03	318.13	318.16	317.81	317.28	318.3	317.37	318.32	318.8	317.46	317.92	318.72	317.94	317.93	318.78
308.24	309.49	307.76	310.72	309.26	309.4	309.44	309.46	308.45	308.24	308.24	309.19	309.3	308.34	307.95	308.84	309.97	309.74	308.97	309.01	308.64	308.71	308.53	308.98	308.26	308.33	308.23	309.91	309.57	309.07	309.16	308.98	308.82	309.82	309.05	309	309.41	308.58	309.41	309.62	307.62	309.67	309.35	309.17	309.3	309.44	309.32	308.29	307.85	309.14
293.31	294.02	294.08	293.94	294.15	293.02	295.98	293.97	293.52	294.58	293.51	293.47	293.78	294	294.37	294.21	293.95	293.57	294.28	293.09	293.48	294.09	294.37	294.26	293.58	293.72	293.37	293.65	294.06	293.7	294.54	294.42	293.45	293.72	293.99	294.34	293.95	293.2	294.66	293.62	294.79	294.89	293.74	292.83	294.35	294.05	293.4	293.5	294.52	294
324.19	326.09	323.89	324.91	326.27	325.23	324.7	324.19	323.32	324.14	325.79	323.18	324.45	324.09	324.87	325.39	324.04	323.54	325.71	324.58	324.92	325.67	324.29	324.47	324.78	324.62	323.76	325.29	323.45	323.63	324.43	324.56	323.89	324.29	323.39	324.65	324.53	324.87	325.57	324.48	324.35	324.61	324.8	324.4	324.61	322.89	323.76	325.83	324.68	324.53
315.28	314.63	313.6	314.13	314.99	314.6	314.53	314.64	315.43	314.74	313.45	314.56	314.23	315.65	313.43	315.11	313.56	315.55	314.27	314.52	315.54	315.91	315.35	313.64	315.82	314.46	314.61	314.79	314.5	315.34	314.58	314.82	313.64	315.47	315	315.22	314.81	314.9	314.43	314.21	314.29	315.58	313.33	314.93	313.93	315.21	314.96	314.63	315.25	314.2
312.85	310.88	311.62	313.31	313.83	311.41	311.2	312.89	312.76	312.85	313.22	312.48	311.34	311.93	311.67	312.83	312.25	312.9	313.19	311.9	312.78	313.02	312.53	312.78	312.69	313.54	312.54	312.29	311.97	311.19	312.01	311.91	313.72	312.78	313.81	311.61	313.19	312.39	312.58	313.2	311.19	312.22	312.21	314.09	312.99	312.4	312.59	312.56	312.27	312.29
318.72	318.93	318.49	318.66	317.54	318.33	318	318.44	318.37	317.61	317.61	317.74	318.48	318.6	320	317.81	319.65	319.13	317.83	317.94	318.13	317.52	317.66	317.49	318.83	317.53	318.98	318.55	316.88	318.02	318.09	317.01	319.04	317.91	319.07	318.12	317.96	318.26	317.36	318.12	318.96	316.52	318.75	318.11	317.1	318.85	318.18	318.03	318.41	318.51
304.94	305.02	306.8	305.82	305.09	305.1	304.71	304.99	305.67	307.13	305.51	304.68	306	304.98	304.36	305.46	305.36	304.83	306.24	304.73	305.39	304.7	305.69	305.68	305.68	304.67	305.42	304.46	305.33	305.59	306.11	305.72	305.92	304.78	305.91	306.4	304.71	306.16	306.69	305.36	305.99	306.63	305.34	306.05	306.16	305.91	304.61	305.64	307.21	306.29
306.84	306.33	306.53	306.6	305.39	306.83	306.44	306.28	306.27	307.07	305.5	306.36	306.02	305.56	305.5	307.18	305.76	306.55	306.87	307.64	306.54	305.73	305.9	307.04	306.41	307.07	305.95	306.38	306.66	306.63	305.77	306.16	306.58	306.35	307.33	306.26	306.92	306.29	305.47	306.88	305.66	306.56	307.23	306.4	305.73	307.12	305.48	305.78	307.86	304.87
304.84	306.16	304.91	306.73	304.68	305.51	305.76	305.29	305.24	305.76	304.98	305.59	304.29	305.05	305.85	306.09	306.98	305.1	306.01	305.68	306.1	305.09	304.66	305.55	305.59	305.95	305.65	305.19	305.41	305.86	305.6	303.54	306.24	304.57	305.62	306.22	304.55	305.97	303.72	305.73	305.13	307.11	304.2	306.02	305.45	306.61	304.96	305.71	305.6	305.75
314.6	315.25	313.67	314.45	314.44	316.29	315.19	315.73	314.21	314.36	314.83	314.04	315.16	315.5	316	315.49	314.45	314.24	314.6	315.42	315.03	314.96	314.99	314.33	315.54	315.25	314.96	313.17	315.17	315.21	315.96	314.99	314.44	313.73	314.37	314.82	315.38	314.52	314.61	314.26	313.15	314.78	314.94	315.04	313.97	314.35	315.17	313.63	314.99	315.01
310.2	309.34	309.77	308.92	308.87	309.42	308.88	309.14	309.86	308.72	309.11	309.05	309.15	307.67	308.86	308.84	308.21	308.25	309.07	307.75	309.23	308.86	307.46	308.51	308.63	307.74	308.77	309.76	308.38	310.27	308.39	309.17	308.99	310.09	309.93	307.95	308.72	307.7	306.98	307.74	309.01	309.5	308	309.36	308.81	307.93	308.4	307.88	308.96	308.32
299.38	299.96	300.14	300.46	299.62	301.2	299.85	299.59	298.95	299.97	301.86	299.63	299.75	299.31	298.86	299.3	300.51	299.56	300.24	299.69	300.1	299.84	299.02	299.3	300.08	299.85	299.14	300.62	299.77	299.4	300.21	299.94	299.3	300.18	298.74	299.41	300.54	300.69	300.47	299.37	300.47	301.39	299.98	299.46	300.81	300.09	299.86	299.31	300.73	300.87
328.56	327.66	328.19	327.04	328.09	327.29	328.35	327.7	329.02	327.54	327.63	327.75	327.58	326.57	327.58	327.82	327.83	327.69	329	328.4	328.03	328.68	327.91	328.6	328.67	326.74	327.5	328.02	327.74	327.17	328.26	328.02	327.26	328.02	327.95	326.45	327.97	327.54	328.05	326.78	328.74	327.02	327.51	328.39	327.72	327.33	328.44	328.09	327.83	329.03
301.03	300.8	300.91	300.09	300.77	302.38	300.83	300.79	300.01	300.96	301.7	301.88	300.39	300.93	301.96	301.05	300.92	300.63	300.88	301.13	300.47	300.86	301.17	301.82	301	300.32	300.96	301.18	300.88	300.82	300.86	301.49	300.96	300	301.54	301.69	300.73	301.52	300.24	300.29	299.82	301.93	301.12	301.55	299.81	301.04	302.07	299.78	301	301.05
327.78	327.66	326.37	328.58	327.66	327.03	326.16	328.47	327.68	327.6	327.6	327.39	326.28	326.72	328.04	327.96	328.61	326.59	327.38	327.21	327.96	327.54	326.76	327.83	327.12	328.54	327.02	327.79	327.88	326.84	327.1	327.35	327.51	328.07	327.65	327.66	327.97	326.85	327.29	328.03	326.75	328.07	327.38	326.84	327.41	327.27	328.7	327.56	328	327.61
313.26	313.13	313.1	313	313.51	312.99	312.24	314.08	313.11	314.06	312.71	312.9	313.95	313.13	313.87	313.73	312.33	313.88	312.84	313.12	312.66	314.53	313.4	314.12	313.32	312.8	313.38	313.13	312.91	313.7	314.33	313.48	314.3	313.61	313.62	313.09	314.07	312.54	312.5	313.19	313.36	313.55	313.82	313.29	313.22	313.34	312.39	314.37	312.38	312.77
304.4	302.81	301.2	302.65	303.83	303.65	302.7	303.06	302.36	302.21	302.87	303.33	302.93	302.66	303.18	303.09	303.29	302.85	303.45	301.92	302.55	302.74	302.42	302.62	303.41	302.6	303.56	302.53	301.56	301.42	302.48	302.11	301.68	304.13	302.61	302.58	301.44	303.5	303.68	302.09	302.81	303.4	303.93	302.86	305.09	303.16	302.98	302.61	302.37	302.35
313.46	314.09	314.02	314.61	314.05	314.38	313.82	314.97	314	313.73	315.24	313.91	314.36	315.06	312.77	314.35	315.76	314.47	313.55	314.56	313.5	313.4	314.94	313.28	314.46	314.63	314.34	313.19	314.8	313.69	314.59	313.55	313.98	313.33	312.72	313.83	314.09	314.33	313.54	315.55	313.83	314.49	314.67	314.18	314.7	314.01	314.25	314.53	312.69	314.39
307.84	307.2	307.46	307.42	306.91	306.58	307.75	307.14	307.52	306.49	307.36	309.1	305.66	307.93	307.17	307.63	306.07	307.08	308.47	307.59	306.76	307.46	306.08	307.16	307.43	306.72	307.1	306.95	307.35	308.04	306.48	307.54	307.31	307.06	306.95	308.14	307.76	307.05	307.47	307.92	307.23	307.28	307.71	308.65	306.92	308.4	306.45	307.1	307.66	308.48
327.29	327.13	326.42	327.19	329.33	328.03	325.79	328.37	328.59	328.32	327.47	328.22	328	327.42	328.92	325.86	327.75	328.14	328.59	327.8	326.62	328.24	328.06	328.01	328.29	328.2	328.59	327.5	328.24	328.07	328.62	328.49	327.66	328.59	328.57	328.08	327.52	327.46	328.67	328.43	329.19	328.45	326.69	327.39	327.31	327.82	328.5	327.39	327.68	327.36
304.07	304.49	303.13	302.08	303.98	303	303.62	302.37	303.36	302.97	303.82	304.24	303.65	302.88	303.51	303.73	303.25	303.16	303.47	303.39	303.44	302.89	302.35	303.72	302.3	301.3	303.62	303.88	303.12	303.73	303.29	301.46	303.66	302.62	303.3	304.08	302.91	303.78	303.68	302.58	304.68	303.32	304.09	303.38	304.47	304.21	303.44	303.44	304.15	303.31
300.15	300.28	300.37	299.97	299.21	300.13	300.7	299.22	301.18	300.23	300.62	300.62	300.48	298.29	301.09	301.16	299.31	300.49	298.45	300.15	300.61	301.21	299.74	300.22	300.33	300.67	300.59	300.5	301.02	299.52	299.08	299.92	299.58	301.03	300.67	299.77	299.45	299.61	300.54	300.45	300.2	298.63	299.99	299.86	300.09	299.47	299.74	300.65	298.27	300.37
317.02	319.17	319.22	319.61	317.33	317.7	318.89	318.98	319.23	318.99	318.24	318.23	317.76	318.13	319.45	318.23	319.2	318.78	318.44	318.22	318.98	318.92	318.69	318.22	318.95	319.14	318.4	318.66	319.03	318.74	319.53	318.64	318.34	319.46	319.71	318.58	318.41	318.89	318.83	317.76	318.41	318.59	319.06	318.43	318.58	319.86	318.48	319.69	318.44	318.26
304.98	306.39	304.61	303.48	304.85	304.44	304.1	305.39	302.74	304.37	305.75	302.87	303.34	303.95	302.25	304.85	303.83	304.58	305.13	304.07	305.07	304.38	303.94	305.06	303.58	304.66	303.69	304.7	303.17	305.49	303.88	303.55	305.72	303.23	304.68	305.18	304.7	304.24	304.42	304.4	304.59	304.47	304.71	303.76	304.4	304.03	304.29	304.42	304.21	303.56
301.79	300.02	302.09	301.23	300.75	301.08	301.15	301.78	299.74	299.55	301.59	300.59	301.42	300.66	302.16	302.68	301.74	300.76	300.76	301.5	300.78	301.75	300.71	300.58	300.86	301.08	302.04	301.38	301.35	301.42	300.8	300.91	300.31	302.19	300.35	301.58	301.59	300.6	301.21	301.74	301.86	301.94	301.59	302	300.1	300.2	301.87	301.58	301.01	300.72
318.99	317.26	317.83	316.87	316.18	316.52	317.92	317.26	316.89	317.63	317.06	317.9	317.37	316.74	315.73	317.58	317.28	317.58	316.79	316.23	317.64	317.87	317.39	317.43	318.19	317.74	316.95	318.03	318.39	317.25	316.84	316.22	317.11	318.86	317.14	317.49	316.94	317.34	317.32	316.55	317.61	317.19	316.03	317.38	316.69	315.66	317.19	316.99	318.25	316.21
315.07	316.66	315.17	315.94	316.28	316.49	316.27	315.46	316.4	316.81	315.52	315.43	315.58	315.92	315.9	316.26	316.29	316.25	314.1	316.12	315.67	315.3	316.43	315.88	315.17	314.95	315.78	314.87	315.35	315.99	316.54	315.75	315.32	315.11	316.25	316.07	316.29	315.94	314.89	314.88	317.96	317.23	316.06	315.44	315.42	315.14	316.12	316.41	316.09	315.52
314.23	311.71	313.61	313.79	314.36	314.48	314.44	313.78	313	314.01	312.73	313.74	316.28	312.48	312.88	313.69	316.01	312.67	312.99	313.83	314.52	313.08	312.53	313.5	313.68	313.65	314.16	313.87	314.69	314.16	315.01	314.13	314.18	313.7	313.9	313.61	314.55	313.92	312.74	315.25	314.26	312.43	314.59	314.24	313.11	314	313.74	313.67	313.87	314.39
312.57	312.61	312.92	313.82	312.88	313.08	312.92	313.03	313.63	313.5	313.12	313.82	313.68	313.67	311.95	313.32	312.58	313.08	312.52	313.3	312.54	313.79	313.37	313.41	313.59	313.4	314.64	313.63	313.12	312.84	313	312.13	312.62	312.24	312.41	312.58	312.74	313.12	313.73	313.64	313.35	313.29	312.57	312.74	311.8	311.59	312.84	313.15	312.91	313.69
317.6	316.32	316.25	316.18	317.52	315.31	314.73	315.72	317.07	318.36	317.57	317.46	317.72	317.21	317.46	317.08	315.88	316.77	316.38	316.71	316.4	318.26	317.91	317.22	316.46	317.02	316.36	316.59	315.92	316.46	317.01	315.67	316.73	316.69	317.26	315.93	316.51	317.92	315.96	315.57	316.89	317.09	315.83	315.4	316.54	315.8	314.84	317.13	316.2	315.96
302.84	303.55	304.24	303.89	303.44	303.49	303.66	304.08	302.9	303.69	304.27	304.48	303.72	303.14	304.56	302.85	304.32	304.07	304.12	304.55	303.33	303.75	304.45	304.11	304.64	303.5	303.01	304.37	303.17	303.76	303.58	303.07	303.52	304.18	303.78	303.25	304.32	303.34	303.56	303.37	303.34	304.13	303.52	304.42	302.9	303.68	303.59	303.06	303.43	303.78
327.1	327.79	327.68	326.43	327.89	327.9	327.86	327.43	328.16	327.03	328.51	327.54	327.96	328.57	327.14	327.93	327.52	326.1	328.44	327.23	327.43	326.68	328.04	327.24	328.29	327.14	328.46	328.09	327.9	328.68	327.53	327.23	329.17	328.35	327.48	327.05	328.09	328.49	327.78	327.39	328.67	327.83	328.63	327.17	327.89	328.66	328.23	327.57	328.05	328.9
299.95	301.12	300.84	299.05	300.69	300.49	301.72	300.35	299.96	300.21	299.24	300.54	299.5	301.04	299.97	301.28	301.22	301.14	300.19	300.97	300.96	299.55	300.2	300.23	299.05	299.16	301.11	299.87	300.04	299.83	300.7	299.91	299.76	299.48	301.74	299.75	300.87	300.45	299.81	300.09	300.74	301.34	299.56	299.16	300.88	299.8	300.06	301.29	299.69	299.91
326.47	325.96	326.02	327.48	328.5	326.88	326.58	326.97	327.84	327.21	326.2	326.89	326.57	327.04	327.75	326.79	326.34	326.5	327.98	326.82	327.24	326.52	327.17	326.97	325.72	327.37	327.36	327.35	327.63	327.19	328	327.29	327	327.19	326.96	327.87	327.3	326.54	327.25	327.05	325.99	327.07	326.6	326.33	326.75	326.93	326.56	326.89	326.91	326.82
306.58	304.95	305.92	306.11	307.42	306.86	305.68	306.84	305.41	306.59	305.73	305.37	306.45	304.84	305.49	306.46	305.3	306.12	305.64	305.58	305.42	306.62	305.81	306.53	306.21	306.26	306.37	305.34	304.65	305.26	305.48	306.3	305.88	306.06	305.85	305.49	305.15	305.65	306.23	306.41	306.09	306.15	306.56	306.12	305.82	306.7	306.14	307.53	306.5	305.38
302.49	302.94	302.99	304	303.55	302.17	301.8	303.27	303.33	302.56	302.37	303.41	303.46	302.77	302.04	303.2	302.81	303.01	301.98	301.83	304.55	303.33	303.34	303.84	303.1	301.96	303.07	302.65	302.91	303.31	303.27	302.56	302.92	302.08	302.36	301.64	302.3	302.15	303.45	302.45	303.09	302.24	303.44	303.27	302.58	302.61	303.6	303.03	302.32	302.82
324.89	323.33	324.37	324.98	325.09	324.42	324.79	323.67	324.47	325.35	324.61	324.35	325.68	323.37	323.87	323.97	324.07	324.67	324.58	324.63	324.8	323.36	323.56	323.57	324.59	324.78	323.61	325.25	324.57	325.1	326.01	323.99	324.99	326.15	325.41	323.43	324.59	324.18	324.52	324.59	323.08	325.01	323.82	323.95	325.57	324.4	324.28	324.19	324.02	323.87
315.29	316.96	315.75	316.63	316.44	314.97	316.04	315.82	315.9	315.33	315.26	315.72	315.6	316.8	315.98	315.7	316	316.27	315.71	315.67	315.46	315.9	315.86	316.61	314.82	315.97	315.2	316.17	315.49	315.52	316.65	317.64	315.62	315.68	315.89	316.98	315.6	315.11	315.29	315.2	316.28	316.03	316.8	314.93	314.13	315.96	315.76	315.37	314.69	314.07
306.15	305	305.37	305.43	306.81	305.93	305.1	305.39	305.37	304.84	305.48	305.11	305.19	305.3	304.64	305.59	306	305	306.35	305.36	305.31	305.6	305.44	305.31	305.97	306.66	303.48	305.45	306.07	306.09	305.66	304.75	305.33	304.76	305.26	305.59	305.96	306.75	305.02	305.33	306.1	304.34	305.37	305.84	306.36	305.4	305.2	305.19	304.54	305.79
307.02	306.67	305.81	306.29	306.05	306.41	307.13	305.9	306.56	308.06	306.87	306.15	306.19	307.15	306.23	306.63	307.41	307.46	307.49	306.14	306.61	307.04	306.25	307.04	306.54	306.26	306.11	306.96	305.72	305.72	305.8	306.99	306.36	306.08	306.46	306.94	305.12	305.11	306.31	306.69	306.96	307.11	306.01	305.89	306.61	306.84	306.32	307.29	307.11	306.34
311.26	311.67	311.37	312.47	311.82	311.85	310.71	310.81	312.28	310.83	311.92	311.86	311.02	311.1	310.7	311.18	311.86	312.78	311.76	312.34	311.66	313.33	311.08	310.56	311.89	311.28	310.94	312.62	311.5	312.06	311.84	311.07	311.87	311.52	311.76	312.12	310.96	310.64	311.67	311.24	312.2	311.68	311.76	312.53	312.18	311.64	311.44	312.4	312.2	311.58
316.3	314.13	314.94	315.25	315.05	313.82	315.02	314.34	314.23	315.42	315.14	315.04	315.43	313.4	314.93	315.85	315.61	314.69	313.82	314.9	314.66	314.56	314.92	313.89	315.63	313.98	314.55	315.3	314.45	315.05	315.48	314.56	315.74	314.82	315.76	315.31	315.7	314.44	314.51	314.66	314.76	316.08	314.89	314.53	314.73	315.56	315.07	314.77	314.3	314.65
312.84	312.98	312.68	311.93	312.53	311.79	313.43	313.49	313.13	313.34	312.93	311.83	312.46	312.73	312.5	311.76	313.15	312.39	312.75	313.43	312.02	312.24	312.19	314.03	313.04	312.91	311.89	313.03	313.4	313.87	314.04	312.3	311.81	311.43	311.56	312.2	311.66	312.76	311.76	313.78	313.5	312.9	313.74	311.95	312.58	313.25	313.01	312.98	311.69	311.82
309.56	309.95	309.96	310.47	310.15	309.37	311.82	309.08	310.64	310.07	310.03	310.11	310.17	309.68	309.57	309.26	310.89	309.15	310.11	310.9	310.25	309.26	309.89	309.05	310.53	310.43	310.22	310.14	310.06	308.09	310.38	309.78	309.5	309	310.75	310.34	309.12	309.3	309.36	309.82	309.8	308.9	309.02	309.85	311.04	309.3	310.42	310.18	309.99	310.13
296.4	295.05	295.2	296.34	294.87	295.5	295.53	295.15	296.51	295.08	294.67	293.74	293.36	294.9	295.27	295.33	294.29	295.7	295	296.16	294.4	293.97	295.5	294.28	295.78	295.2	295.7	295.78	295.58	295.07	295.3	296.11	294.72	295.01	294.29	295.18	295.39	295.05	294.62	294.83	295.58	294.97	294.83	295.11	295.1	295.24	295.67	295.42	294.76	295.34
314.44	314.34	314.49	314.8	314.23	313.56	314.16	314.22	315.13	313.98	315.73	314.64	313.52	314.54	313.49	314.94	314.22	314.13	314.82	313.95	314.72	314	313.5	314.27	314.42	314.07	314.88	313.5	314.62	314.77	313.52	314.42	314.18	314.52	314.28	313.12	313.91	315.68	313.66	313.88	314.51	313.78	313.66	313.6	315.24	314.2	314.08	314.42	315.27	314.41
293.38	294.84	292.47	292.99	293.72	293.62	294.46	292.93	293.77	292.61	294.34	294.09	294.98	292.91	294.74	293.58	294.38	294.2	293.56	294.26	293.04	292.74	294.77	294.87	294.24	293.71	293.57	294.29	295.19	294.22	293.34	293.85	293.96	293.51	294.02	294.56	294.05	294.04	294.21	293.9	294.78	295.2	295.09	294.5	294.11	293.33	293.8	292.69	294.68	294.21
315.44	315.93	314.72	315.39	316.01	315.55	315.97	316.13	316.79	315.71	314.54	316.33	316.04	314.12	314.7	315.15	316.59	316.58	315.88	316.27	314.33	314.77	317.22	315.61	315.69	315.91	314.91	315.2	315.53	317.27	317.53	316.35	314.89	314.76	314.92	315.53	315.52	314.87	315.47	315.39	315.19	315.88	315.54	315.64	315.4	314.53	315.36	315.42	315.58	314.74
305.5	304.45	304.56	302.18	303.62	303.89	303.65	303.37	303.9	303.86	303.48	303.06	303.15	303.34	303.9	303.91	303.85	304.09	304.7	304.67	304.68	302.4	303.49	303.7	303.56	303.01	304.13	304.12	304.01	304.22	303.79	304.48	302.94	303.57	302.91	304.19	303.22	304.2	302.39	304.38	303.52	304.24	303.97	303.18	303.77	304.28	303.62	303.65	304.29	302.86
318.33	319.48	318.26	318.85	318.48	319.26	320.62	318.47	318.46	319.03	318.75	319.03	317.77	319.13	317.82	318.85	318.74	319.11	317.69	319.91	318.06	318.58	318.55	317.77	318.41	319.51	319.21	318.74	319.65	318.18	318.2	318.94	318.24	318.57	318.19	319.35	319.23	318.15	318.64	317.97	318.41	317.53	318.53	319.14	318.09	318.8	317.89	318.55	318.01	320.3
315.44	314.96	314.72	314.66	315.16	314.91	314.79	315.37	313.31	313.99	315.64	314.6	316.17	315.15	313.38	314.76	314.88	314.88	315.1	315.14	315.9	316.55	314.84	315.24	315.66	316.57	314.94	316.56	315.12	313.52	315.08	315.63	314.65	314.51	315.31	313.66	315.02	313.84	314.43	314.65	314.72	314.62	315.14	314	315.25	314.99	315.02	315.22	315.09	314.91
318.48	320.72	318.68	319.94	318.49	318.31	319.12	319.26	317.16	318.25	318.48	318.47	317.98	319.03	318.12	318.91	318.16	318.81	317.8	317.46	319.13	318.13	317.97	318.64	319.98	319.11	317.73	319.37	317.76	319.22	317.04	318.43	318.76	319.25	318.55	318.14	319.31	319.17	318.65	319.04	318.42	319.58	317.94	317.91	318.19	318.16	318.08	319.3	318.72	319.76
310.99	310.29	310.54	311.81	310.51	312.06	310.37	312.71	311.45	311.69	310.83	311.58	312.48	311.7	313.2	311.99	311.49	311.16	309.85	312.73	311.81	311.81	310.37	312.39	311.07	311.04	311.52	312.03	310.73	310.88	311.14	311.77	313.56	311.43	310.72	311.81	311.67	311.58	311.5	311.19	311.36	311.4	312.14	311.38	312.35	311.49	310.96	312.89	311.5	311.9
319.17	319.84	319.24	319.65	318.83	318.41	319.54	319.27	319.17	318.8	319.48	318.94	318.08	319.46	319.63	319.32	318.39	319.53	319.61	320.3	319.46	321.37	320.15	319.49	320.17	319.93	319.89	317.94	320.16	319.32	319.29	318.99	320.13	319.28	320.69	319.26	320.21	318.48	320.3	318.48	320.56	319.83	318.75	320.31	318.47	319.52	320.3	320.2	320.01	318.52
316.14	315.73	317.3	315.7	316.02	316.38	317.11	316.27	316.85	316.73	317.63	315.09	316.2	317.81	316.5	317.42	316.99	316.75	315.8	316.73	317.79	316.54	315.69	316.26	315.44	316.44	315.9	316.1	316.57	315.77	314.75	316.31	315.75	316	316.46	316.18	317.21	317.1	317.28	316.54	317.09	314.74	316.01	315.66	315.61	317.3	315.01	316.11	317.46	315.23
296.92	297.31	297.34	296.38	297.19	297.3	296.15	297.33	297.7	296.41	296.59	296.99	297.45	298.04	296.9	297.45	297.43	295.1	297.25	297.25	296.16	298.08	296.47	297.84	297.08	297.25	297.62	297.05	296.87	296.89	297.67	295.77	297.11	297.23	297.76	296.59	296.08	296.3	296.57	296.47	297.96	297.85	296.46	297.51	296.46	297.01	295.76	296.98	297.43	296.67
314.12	314.57	314.4	313.6	314.67	314.12	313.33	313.56	315.14	314.63	314.36	313.79	313.8	314.67	313.16	314.64	314.98	313.79	315.43	313.55	313.84	313.6	314.03	314.43	314.54	314.69	314.4	315.43	314.84	313.47	313.24	314.67	313.31	312.86	313.74	313.63	313.97	314.06	313.84	314.49	314.01	314.3	315.05	314.04	314.14	314.35	313.83	312.86	314.44	313.53
313.5	313.9	312.6	312.55	311.99	313.26	312.73	312.27	312.61	312.84	312.55	311.61	313.72	312.56	312.09	312	311.06	312.22	312.74	312.99	312.73	312.1	312.89	312.14	312.96	311.96	313.41	311.91	312.66	312.98	312.57	313.47	312.71	312.79	313	313.01	312.83	313.65	313.26	313.05	312.64	313.31	313.21	312.88	312.46	312.26	312.41	312.97	312.12	312.36
305.23	306.24	306.27	305.4	305.54	304.91	305.28	304.96	304.84	305.08	306.4	305.23	306.07	304.85	303.94	306.6	305.32	304.96	304.96	304.35	304.67	305.92	305.53	305.76	304.26	306.86	305.91	305.93	305.25	305.98	306	305.26	306.74	306.79	306.4	305.65	305.75	304.98	306.66	306.3	305.71	306.02	305.56	305.37	305.84	305.31	304.73	303.72	304.42	305.98
314.42	313	314.27	313.47	315.41	312.72	314.84	312.78	312.57	314.17	313.2	313.72	312.9	312.38	312.7	313.73	313.94	312.77	313.43	312.84	313.46	312.89	313.56	313.24	313.68	313.2	313.69	314.18	313.76	313.6	312.42	313.91	313.85	313.86	313.79	312.48	313.63	313.23	313.47	312.56	313.29	311.7	313.32	314.56	313.54	313.48	313.28	313.65	313.47	312.87
314.03	312.59	313.29	314.29	313.57	314.59	315.59	314.45	314.24	313.32	313.89	313.7	313.45	315.71	314.5	314.27	314.21	314.51	313.13	313.88	314.65	313.87	313.04	314.41	313.95	313.31	313.14	314.09	313.52	313.37	313.45	313.67	313.5	314.99	312.95	314.44	313.3	313.06	314.26	312.6	313.66	314.2	313.12	313.57	314.51	314.47	313.73	314.42	313.71	314.88
309.9	310.48	310.08	309.68	309.71	309.58	309.71	310.21	310.6	309.35	309.62	309.8	310.19	309.28	309.19	309.78	308.45	310.96	309.8	309.56	309.93	310.07	308.64	309.23	310.36	310.56	310.04	310.31	309.28	309.77	310.51	310.25	309.09	311.36	310.22	308.86	308.94	311.9	309.47	309.87	310.6	309.86	310.28	310.6	309.09	309.73	310.42	308.88	310.21	310.91
313.5	313.55	313.78	314.43	315.46	313.81	314.08	313.02	313.31	313.02	312.35	313.17	313.63	315.3	314.08	313.54	313.47	313.81	315.4	314.58	314.62	313.43	313.14	312.42	314.11	313.89	314.06	313.22	314.38	312.34	313.71	314.27	313.64	314.35	313.21	314.82	313.63	314.62	314.37	314.67	313.93	313.79	313.34	313.59	313.53	314.55	314.31	313.39	313.15	314.43
312.78	311.79	312.26	313.38	313.07	313.43	313.77	312.13	311.94	312.52	313.27	312.54	311.71	312.31	312.51	312.04	311.25	311.27	312.79	313.02	311.56	312.96	312.24	312.4	312.65	312.78	312.81	313.06	312.37	312.48	311.87	311.51	313.89	311.97	313	311.67	311.83	312.84	313.11	314.01	312.83	312.76	312.84	312.69	313.21	311.76	313.29	312.34	312.31	312.93
313.14	315.28	313.39	313.05	314.13	314.21	313.62	313.7	313.4	313.29	314.91	313.78	314.13	314.85	314.84	314.13	314.65	313.78	314.27	314.78	314.18	314.13	314.74	315.03	314.26	314.05	314.57	315.2	313.67	313.41	314.59	313.83	315.48	312.56	313.54	313.93	314.51	314.51	313.85	313.65	313.82	314.01	314.62	314.46	313.27	313.7	314.11	313.37	314.58	313.61
307.25	306.86	308.16	307.18	308.49	307.62	306.78	307.55	307.38	308.12	307.13	307.35	308.16	307.15	307.89	306.89	307.31	306.1	307.2	307.47	305.98	306.93	307.79	306.3	308.42	307.25	307.67	307.28	307.32	307.37	307.8	307.15	308.05	306.74	307.65	308.15	307.06	307.64	306.86	306	308.12	307.59	308.41	307.59	306.94	308.22	307.67	307.9	306.79	307.49
316.16	315.19	314.51	313.99	314.98	314.57	315.84	314.82	315.91	315.76	314.54	315.03	315.03	314.33	314.75	315.15	315.32	314.17	315.06	315.18	316.73	314.4	314.66	315.13	314.99	314.91	314.17	314.44	313.54	313.57	315.21	314.44	314.27	316.04	316.09	314.8	314.72	314.87	314.63	314.1	317.08	314.57	315.9	316.82	315.44	315.15	315.3	314.02	315.87	313.27
314.93	315.76	314.17	315.18	315.6	315.58	315.16	315.3	315.83	315.64	314.62	314.54	315.05	314.76	314.8	314.74	315.2	315.34	315.13	313.79	314.88	314.58	315.35	315.29	313.45	316.18	314.43	315.16	314.73	314.76	314.86	314.99	315.02	314.61	314.89	315.25	314.93	315.19	314.77	315.1	314.09	314.95	315.05	315.4	315.18	314.25	316.04	314.92	314.73	315.15
318.75	316.6	317.46	316.33	318.62	316.78	317.07	317.35	317.35	317.04	316.72	317.76	316.49	315.98	316.78	316.95	316.48	317.92	317.1	316.17	317.27	317.78	317.79	316.82	316.9	316.33	317.66	316.4	317.11	317.77	317.25	317.77	318.49	317.03	317.61	317.23	316.17	316.98	317.4	317.54	318.44	318.24	317.87	317.77	316.23	317.11	317.17	316.24	317.67	315.96
314.76	316.35	314.8	315.98	314.42	315.63	315.34	316.17	313.65	314.79	314.15	314.26	314.58	313.45	316.06	315.64	315.42	314.08	316.25	314.99	315.21	314.81	315.96	315.79	314.79	314.58	315.42	314.97	314.1	314.99	313.96	314.19	314.59	315.66	314.02	314.04	314.78	315.13	315.49	314.92	315.3	315.43	314.5	316.09	314.19	314.16	314.08	314.63	315.57	314.81
298.41	298.67	297.64	296.95	297.14	296	297.08	297.29	297.04	296.96	296.39	297.75	296.48	297.23	296.81	297.29	296.12	296.32	297.64	297.26	295.87	297.19	296.6	295.88	297.97	296.22	297.13	296.48	297.98	296.92	296.61	296.94	295.99	296.76	297.18	297.46	297.26	296.36	296.64	296.78	294.88	297.34	297.17	297.48	296.98	297.16	295.41	296.89	296.66	297.13
313.65	313.12	314.17	312.14	312.34	312.14	313.8	312.19	311.81	313.17	312.42	311.92	311.83	311.69	313.01	312.41	313.19	311.99	312.75	312.62	312.51	314.32	313.22	312.9	312.74	312.67	312.24	311.89	312.2	313.58	312.23	314.11	314.14	313.88	313.16	311.54	312.73	312.72	312.82	312.2	314.09	312.71	312.8	313.65	312.45	313.12	312.04	311.77	312.98	312.09
304.91	305.86	306	304.08	305.19	305.33	304.6	304.81	306.24	304.78	305.33	305.33	305.56	304.55	305.2	305.16	304.78	305.07	305.2	306.53	304.72	306.6	303.23	304.03	305.27	304.61	305.27	306.03	305.03	305.67	305.5	305.16	304.54	305.33	304.93	304.46	304.69	305.93	304.68	306.05	305.13	304.73	305.05	304.35	305	305.8	305.36	304.48	304.32	304.09
308.48	309.54	308.9	307.75	308.89	309.41	310.27	309.73	309.88	308.78	308.54	309.47	309.68	309.23	309.79	309.49	308.44	308.51	308.11	308.08	309.01	308.97	309.39	308.26	308.06	309.04	308.22	308.51	307.47	309.12	309.33	307.83	309.44	309.1	308.76	308.47	308.64	309.78	309.22	308.34	309.56	308.58	309.58	308.06	308.38	308.72	309.04	309.48	309.58	310.1
314.46	315.57	314.59	314.84	314.18	314.84	314.19	315	316.3	314.48	316.24	314.59	315.09	314.85	314.62	314.81	314.09	314.87	316.34	315.24	315.23	316.11	316.61	314.77	314.99	315.82	313.34	315.03	314.69	315.97	314.34	314.69	314.34	314.72	312.93	315.26	315.03	314.39	314.25	315.65	314.25	314.52	314.96	315.98	313.86	314.27	314.82	314.06	315.19	314.74
306.22	306.48	305.11	305.65	305.74	305.97	306.2	306.93	305.59	306.13	307.23	305.69	306.41	306.26	307.31	306.96	306.56	307.09	306.44	307.47	306.99	306.99	307.35	306.83	306.85	307.06	306.45	306.15	306.43	306.29	306.67	306.61	308.26	306.07	307.03	306.21	306.83	307.13	306.63	306.34	307.1	304.73	307.77	305.95	306.78	307.3	306.11	306.37	307.14	306.95
293.4	293.46	294.66	294.98	293.77	293.95	294.27	293.63	292.93	294.2	294.2	293.68	293.77	293.35	293.98	294.24	293.92	293.17	294.53	294.07	294.59	294.02	293.68	295.05	292.98	294.83	295.34	293.46	294.16	293.63	294.64	294.24	294.36	293.1	293.65	294.97	293.58	292.88	293.78	294.25	293.97	295.23	294.9	292.95	293.78	293.73	293.27	293.5	295.12	294.35
300.81	300.8	300.08	299.91	300.12	299.86	300.04	300.71	299.94	300.29	300.36	300.24	300.23	300.02	301.28	300.9	300.62	301.51	298.3	300.43	299.43	300	299.6	299.91	300.72	300.41	301.04	299.78	300.67	299.34	300.04	300.78	300.05	300.05	299.09	300.55	300.65	298.82	299.73	300.82	299.6	298.97	300.29	299.96	300.24	299.62	300.48	297.93	299.99	299.5
313.45	313.59	313.81	313.4	313.76	313.16	311.47	313.15	312.94	312.91	312.81	313.72	312.63	313.46	313.36	312.48	313.93	313.26	313.02	313.68	312.15	311.69	312.32	313.61	312.31	312.27	312.79	312.59	313.1	313.71	313.37	312.84	313.26	313.08	313.5	314.15	313.98	314.09	313.75	313.28	313.54	313.23	312.98	313.04	311.7	312.31	313.21	312.74	312.33	312.27
313.6	314.51	314.58	314.31	314.25	314.07	314.2	313.14	313.94	313.76	314.34	313.77	313.02	314.01	314.88	314.22	313.79	313.72	313.61	315.49	314.78	314.34	312.97	315.13	313.98	314.63	314.67	313.59	314.03	313.98	313.64	313.31	314.19	313.73	313.56	313.16	314.84	315.26	314.01	314.76	314.46	313.98	314.17	313.55	315.1	314.02	312.69	313.5	313.97	314.75
303.75	304.46	304.82	304.24	304.15	302.76	304.41	304.97	304.2	305.08	305.28	304.44	304.25	304.08	303.09	305.03	305.37	304.75	304.42	304.43	304.8	303.94	303.19	304.72	303.61	305.01	303.68	304.2	304.41	304.14	305.71	305.61	303.42	303.4	305.03	304.87	304.2	304.6	304.11	303.72	305.22	303.85	304.15	304.38	304.75	305.03	304.83	303.83	304.78	303
302.6	302.4	301.81	303.23	301.78	303.16	303.08	303.6	302.2	302.14	303.56	302.34	302.23	303.23	303.17	301.34	302.43	301.59	302.6	301.09	302.77	303.79	301.43	300.85	302.9	302.45	302.43	302.61	302.72	301.78	302.48	302.26	301.93	303.3	303.01	302.34	303.26	303.21	301.61	302.23	302.36	301.3	300.98	302.39	302.53	302.13	302.88	302.39	303.69	302.38
293.5	294.29	291.84	293.14	293.94	293.75	295.05	294.19	294.54	293.78	294.49	294.67	294.42	293.85	294.25	293.75	293.44	292.65	294.42	294.42	294.23	294.76	293.71	294.05	294.21	295.17	293.59	294.44	294.38	292.26	293.31	293.99	294.84	294.48	294.32	294.91	294.03	294.29	293.66	294.26	293.89	293.45	293.03	293.25	293.98	293.62	295.14	294.69	294.25	294.76
326.99	328.07	327.82	327.87	329.75	328.63	328.99	329.5	327.75	328.92	328.31	328.14	328.31	329.37	329.8	329.04	327.48	328.53	328.62	329.37	328.54	328.49	328.73	328.88	328.42	327.43	328.68	328.95	328.86	327.54	328.61	329.37	328.13	328.9	327.73	328.29	327.56	328.35	328.32	327.33	328.35	327.96	328.16	329.28	328.19	327.81	327.52	328.25	327.49	330.42
303.65	304.66	305.91	304.31	304.42	305.4	302.94	305.01	304.17	304.42	304.74	304.68	304.91	304.44	304.82	305.19	304.69	303.71	304.66	303.54	304.64	305.01	304.05	303.05	302.96	303.91	304.29	306.37	305.69	304.27	304.86	303.46	303.42	306.37	305.28	304.38	304.86	304.26	305.01	306.24	306.24	305.12	304.91	304.85	304.69	303.56	304.33	304.74	303.82	304.25
319.37	317.51	317.88	316.82	318.73	316.7	317.33	318.52	318.48	319.04	317.43	318.98	318.09	318.83	317.89	318.33	318.47	318.57	318.65	319.06	319.35	317.59	317.34	318.58	318.59	318.26	318.37	319.12	317.65	318.6	317.6	319.46	318.34	317.2	318.22	317.61	318.25	317.91	317.07	317.76	317.08	318.34	318.15	318.41	319.08	318.1	318.14	318.18	317.86	318.42
313.6	313.07	313.8	313.73	312.49	313.3	312.37	312.01	312.48	313.52	313.48	314.14	312.14	313.63	312.14	313.46	313.43	312.88	312.94	312.71	313.63	314.18	313.46	312.14	312.55	313.67	313.58	312.69	313.72	311.91	313.45	313.27	312.94	313.27	313.04	313.55	312.93	312.68	313.38	313.69	312.95	312.57	313.7	314.42	313.87	311.87	313.8	313.32	313.97	313.21
304.13	304.75	304.89	304.83	304.02	303.92	303.97	303.82	303.49	303.58	303.76	305.12	304.09	303.28	304.72	304.11	303.37	303.15	303.87	304.48	304.81	304.79	303.65	303.95	303.73	303.88	304.84	303.9	304.66	304.36	303.37	303.99	304.15	303.85	303.69	303.94	303.84	304.98	302.89	304.42	303.84	304.92	304.92	303.2	304.57	305.01	304.2	305.16	304.43	305.13
302.14	301.86	303.06	302.64	301.7	302.62	303.58	302.9	301.36	302.85	302.18	301.83	302.7	302.37	302.68	304.53	303.26	300.93	302.5	303.26	303.45	302.65	303.5	302.8	302.53	303.59	302.19	303.37	302.98	302.72	302.94	302.12	303.31	303.11	302.51	303.72	301.8	304.26	301.93	303.27	302.65	303.54	302.16	302.11	302.44	303.62	302.69	303.62	302.02	302.77
302.83	304.36	304.25	303.99	304.1	303.35	302.68	304.51	302.29	302.95	302.56	303.36	302.54	303.52	302.63	302.95	303.71	303.27	303.71	302.34	303.27	303.87	304.15	302.31	303.21	303.2	303.12	303.35	303.03	303.38	303.61	302.98	303.02	304.92	304.65	302.78	303.94	304.41	302.52	303.1	303.76	303.64	303.5	304.07	302.66	303.59	302.57	303.16	303.33	303.59
304.51	303.7	303.73	304.96	304.08	303.61	304.75	304.25	303.8	304.62	304.45	303.1	304.02	304.46	304.22	303.52	303.05	303.52	303.33	303.49	304.4	305.03	303.26	302.55	303.71	304.71	303.85	304.89	304.67	305.22	304.18	305.24	304.4	304.99	305.47	304.53	304.83	303.48	304.16	305.38	305.45	304.25	303.5	304.84	304.74	304.07	303.94	305.6	304.47	304.86
293.79	293.64	293.72	294.92	293.42	294.48	293.82	293.92	294.32	293.24	293.76	293.14	295.38	294.58	294.69	295.14	293.24	294.3	294.27	293.62	293.01	294.11	294.87	295.01	294.81	293.56	292.74	294.08	294.46	293.9	294.32	294.27	293.74	294.31	293.75	294.34	294.38	293.78	293.5	293.64	292.83	293.55	293.77	293.7	293.21	293.87	294.99	294.6	294.34	294.17
295.22	296.04	295.46	294.65	293.99	294.96	294.75	295	294.54	295.28	296.64	295.12	295.7	295.13	296.22	294.11	294.83	295.18	294.49	295.43	294.59	294.59	293.98	296.08	294.82	294.55	295.69	295.44	294.51	295.57	295.39	295.68	293.72	295.29	295.65	293.81	295.77	295.18	295.76	294.83	295.35	294.85	294.67	294.94	294.59	295.7	295.01	294.96	295.6	295.57
305.58	307.45	306.58	306.87	306.31	305.76	306.75	306.39	306.78	306.45	306.18	306.8	307.03	304.47	306.44	307.35	307.25	305.91	307.06	306.37	306.62	306.82	305.85	306.25	306.69	305.8	307.39	306.86	305.71	306.7	307.03	305.77	306.16	307.09	307.25	306.19	306.66	307.48	307.64	306.56	306.27	306.28	307.59	307.53	305.6	306.56	305.97	305.75	306.74	307.45
300.88	299.94	300.43	301.33	299.44	300.27	299.12	299.87	301.27	299.74	299.53	299.3	300.27	300.54	299.07	298.7	300.15	300.59	300.42	299.7	301.64	300.39	299.81	299.02	299.87	301.08	300.41	298.55	301.19	300.66	300.94	298.59	299.05	299.94	299.46	299.89	300.22	298.98	299.63	300.77	299.73	299.62	300.22	300.24	299.31	298.91	300.7	298.04	300.71	301.76
315.33	315.62	315.38	316.04	316.93	313.64	315.95	316.1	315.76	316.73	315.88	315.94	316.5	316.8	315.75	315.29	315.51	316.54	315.51	316.12	315.68	314.53	314.15	316.27	315.79	314.79	316.09	316.26	317.85	315.24	316.18	315.26	315.64	315.85	315.25	315.8	315.3	315.19	316.3	315.54	316.66	315.53	316.22	315.28	315.27	316.22	315.14	316.39	316.57	316.01
313.44	313.57	313.45	313.95	314.01	314.32	314.93	314.1	314.1	315.16	314.9	314.15	315.34	313.07	314.38	315.38	313.25	314.57	314.72	313.1	315.2	314.1	313.23	313.48	313.86	314.94	313.49	313.95	314.24	314.74	313.61	314.43	315.13	313.95	314.43	313.63	314.17	313.19	314.41	313.85	313.43	313.28	314.56	312.67	313.95	314	313.95	314.33	314.09	314.72
313.85	313.74	315.08	313.63	314.01	314.53	314.37	314.34	313.51	312.87	313.33	314.06	313.23	314.27	314.31	314.14	315.15	313.32	312.78	312.79	313.49	312.39	313.63	313.87	313.02	314.54	313.69	314.18	314.42	312.64	314.16	313.48	313.65	315.02	312.3	313.46	314.26	313.82	314.32	313.95	313.74	314.68	314.31	313.79	313.71	314.44	314.03	314.37	313.8	314.76
319.67	319.53	320.12	319.56	319.7	317.8	319.85	319.74	319.54	318.77	319.65	319.45	319.1	319.04	317.7	318.9	319.07	318.79	318.78	320.22	317.98	318.93	319.88	318.93	319.26	318.69	319.3	319.94	319.57	319.19	319.86	319.47	317.75	319.55	319.53	319.22	319.12	320.63	319.41	319.69	318.29	319.7	320.14	320.09	318.37	318.68	318.95	320.19	319.34	319.48
315	316.09	315.74	314.73	315.65	315.52	315.36	315.43	316.17	315.74	313.86	316.27	314.36	314.74	314.75	314.74	314.38	314.2	314.7	315.94	314.98	315.17	314.85	314.58	313.55	314.57	315.78	315.44	315.92	316.54	315.06	314.74	314.4	314.4	314.68	315.99	314.17	315.17	315.11	315.28	314.67	313.86	313.74	316.55	315.02	315.27	315.74	314.38	316.28	314.7
314.23	315.4	315.53	314.85	315.13	315.6	314.33	314.22	313.4	314.08	314.51	315.56	314.97	314.26	314.99	315.42	314.68	314.5	314.53	315.54	314.99	315.14	315.17	314.84	313.36	313.83	315.39	314.62	313.61	314.75	315.62	313.73	315.15	315.22	315.35	314.39	314.97	314.26	314.69	315.32	315.51	314.79	315.11	315.38	314.6	315.86	314.39	315.24	314.82	313.34
314.79	315.03	314.64	315.72	313.61	315.83	314.5	314.82	315.32	314.09	314.85	316.55	314.67	314.9	314.55	315.51	314.98	315.49	315.39	314.45	314.99	314.29	314.5	314.3	315.21	315.06	313.78	314.14	315.85	314.94	315.32	314.57	316.1	316.34	315.66	315.66	317.05	314.28	314.55	314.9	315.51	315.36	314.66	315.21	314.21	315.55	314.92	315.69	313.73	313.69
317.21	317.51	317.4	315.92	316.71	317.01	316.26	316.71	317.67	316.38	317.44	317.33	317.77	317.68	317.86	316.36	316.25	317.63	316.99	317.21	315.7	317.67	317.26	317.93	316.74	317	317.4	317.24	317.65	317.36	316.29	318.2	316.58	317.32	317.65	317.54	316.96	318.48	317.26	317.28	316.25	317.06	317.24	317.31	317.09	317.05	318.06	317.1	317.83	318.03
315.54	314.99	315.59	314.55	315.37	315.83	316.52	315.82	315.51	316.63	315.89	315.7	315.69	316.27	316.1	315.49	315.17	316.98	316.57	316.78	315.51	316.32	315.94	316.99	316.59	315.05	315.49	315.74	315.36	315.72	315.41	315.16	316.24	316.35	316.14	314.55	316.11	315.24	316.14	315.03	316.38	315.28	315.06	315.06	315.43	315.49	315.63	314.74	316.18	316.24
301.75	302.13	303.23	303.31	303.15	303.08	302.64	302.34	302.35	303.49	302.87	303.34	303.88	302.66	302.96	301.66	301.81	302.48	304.1	303.27	303.21	301.93	303.41	302.19	303.52	302.78	303.03	302.59	303.8	302.42	301.9	302.26	302.04	302.14	303.51	301.83	302.48	302.55	303.15	305.26	302.52	304.23	303.05	304.66	303.36	304.08	302.9	303.64	303.29	304.11
302.81	301.93	302.16	302.07	301.25	302.28	302.12	301.45	301.45	304	302.66	302.65	303.12	301.82	302.79	302.33	303.26	302.62	302.22	301.79	303.47	302.56	303.21	302.43	302.81	301.88	304.33	302.17	301.65	302.38	302.59	301.17	301.97	303.77	303.28	301.35	301.93	301.73	302.61	303.32	302.31	302.02	302.42	301.71	303.24	302.03	302.83	302.77	301.63	302.47
310.99	312.8	312.98	310.71	310.82	311.89	312.04	311.32	311.62	313.07	312.83	312.73	311.37	312.31	312.16	311.27	312.74	312.39	311.23	313	311.13	311.18	311.66	312.06	311.95	310.79	311.31	312.55	312	311.58	312.57	311.65	312.78	312.5	313.09	311.76	313.12	311.49	311.23	311.72	312.21	312.86	311.09	312.68	312.37	311.97	312.42	311.82	311.55	312.15
317.06	316.98	316.51	315.93	316.43	315.54	318.33	316.81	316.83	318	317.42	317.12	317.62	316.9	318.6	316.99	316.46	316.61	317.37	315.78	318.01	317.12	316.42	316.22	316.39	318.58	317.33	316.09	316.7	318.48	316.92	317.82	317.36	317.25	316.76	317.42	316.81	315.76	317.51	317.51	318.36	317.16	317.07	315.78	316.67	317.42	316.7	318.07	316.66	317.93
296.68	295.07	294.45	294.89	294.87	294.31	294.52	294.8	294.4	294.47	295.52	294.61	294.87	295.63	294.83	294.77	294.46	294.58	295.1	295.25	295.3	294.9	294.82	294.46	295.4	294.36	295.99	294.76	293.59	294.65	295.63	294.98	295.27	294.4	295.88	294.93	296.15	295.46	294.83	294.87	294.99	296.23	294.16	295.24	294.47	295.3	296.12	294.2	294.2	294.94
308.02	309.54	308.42	309.5	308.65	309.38	308.31	309.75	309.43	309.28	310.17	309.23	308.7	308.63	309.12	308.76	309.53	308.1	307.8	308.57	308.58	307.78	309.25	308.43	308.74	308.74	308.65	308.99	308.36	308.42	309.32	309.28	309.09	309.7	309.13	309.4	308.02	308.31	309.68	309.31	308.9	307.48	308.82	309.47	309.58	309.85	308.34	308.72	309.93	308.77
297.25	297.18	296.93	297.42	297.76	295.97	297.18	295.98	297.6	297.89	296.97	297.7	298.18	297.02	296.31	296.78	297.9	296.99	297.41	296.61	297.23	296.5	296.71	295.95	296.27	296.81	296.45	297.96	296.77	297.77	296.37	296.84	297.17	298.81	297.75	297.16	296.52	296.34	297.46	296.59	296.5	296.96	296.91	297.3	297.51	296.98	297.47	296.81	296.72	297.08
307.87	308.39	309.44	309.06	308.04	309.68	307.54	311.03	309.98	308.19	307.94	308.02	307.67	309.34	307.51	309.1	309.57	308.03	308.09	308.02	309.86	308.7	309.38	308.89	308.88	308.63	308.41	308.61	308.74	308.62	309.48	308.84	307.68	309.31	308.69	308.51	309.36	307.77	309.65	308.89	307.82	309.23	309.15	308.62	309.94	309.59	307.98	308.66	308.51	309.36
317.98	319.01	317.58	319.46	318	318	318.55	317.75	317.43	318.68	318.18	319.95	319.25	318.06	318.51	319.73	316.87	317.99	319.39	317.21	318.71	318.55	318.22	318.62	318.18	318.38	319.16	319.25	319.38	319.25	317.93	318.93	319.73	318.97	318.9	320.26	318.8	317.67	319.78	318.32	318.5	320.37	318.55	318.76	318.68	318.93	318.75	320.42	319.18	317.04
301.38	302.7	302.95	302.73	301.6	302.77	302.52	302.93	303.53	302.81	302.54	302.58	302.93	303.12	302.09	303.34	302.71	302.46	302.21	302.89	303.72	302.56	302.35	301.76	304.42	302.04	302.18	303.01	303.77	302.55	302.79	302.53	302.79	302.82	303.38	301.8	302.68	302.64	303.2	301.94	302.42	302.64	303.35	304.25	302.95	302.81	303.49	303.25	302.75	301.61
302.32	301.83	303.59	301.77	302.37	302.48	303.3	302.66	303.19	302.52	302.67	301.58	303.31	301.9	303.48	301.35	303.09	302.24	301.89	302.74	303.4	303.45	303.34	302.63	301.15	301.54	302.97	302.04	303.59	304.45	302.63	302.28	301.69	302.16	302.52	302.41	301.58	301.82	302.24	302.54	303.19	303.05	301.92	300.94	303.48	301.57	302.61	302.09	303.04	303.07
299.92	299.77	300.58	299.28	299.24	298.79	299.67	299.52	298.95	299.68	300.55	300.56	300.68	301.45	300.74	299.94	300.45	299.09	300.94	299.8	299.34	300.65	300.69	300.39	299.47	300.7	300.94	299.79	299.23	299.3	299.95	300.69	301.58	300.25	301.19	300.19	300.62	300.79	299.88	300.75	300.78	298.88	300.45	299.16	300.13	299.81	299.77	299.86	299.07	300.17
293.24	294.34	293.87	293.31	295.39	293.05	294.05	293.74	294.87	293.99	294.72	294.36	294.69	293.63	292.94	294.5	294	293.89	293.51	294.49	292.63	293.59	294.33	294.2	293.09	294.24	294.26	294.06	294.72	292.76	293.97	292.92	294.63	294.78	292.95	293.93	293.29	294.71	294.88	293.81	294.48	293.6	293.48	293.97	294.89	294.55	293.93	294.95	292.94	293.97
296.42	296.96	295.7	297.95	297.13	297.59	296.76	297.03	297.16	296.89	296.86	295.95	297.04	296.9	296.52	296.92	297.51	295.52	296.63	296.5	297.42	295.9	295.96	296.03	297.09	296.51	295.43	296.05	297.6	296.7	296.46	296.71	297.92	297.78	295.73	297.24	296.57	296.89	298.79	296.73	295.67	295.84	296.64	297.56	296.79	296	297.28	295.2	296.73	296.72
308.8	308.61	309.98	308.58	308.68	308.32	309.5	307.8	308.57	308.73	308.72	308.57	308.14	308.04	308.57	308.49	309.01	308.11	309.06	309.38	309.71	310.5	307.59	309.48	308.85	308.76	308.15	309.51	309.03	308.57	308.59	308.78	309.13	307.87	308.69	308.28	309.13	309.85	308.64	308.04	308.1	309.68	308.5	309.1	308.22	310.17	308.79	308.79	309.65	308.75
309.83	308.97	309.07	308.92	309.86	308.47	308.2	309.28	310.53	308.72	309.24	308.73	308.56	308.65	309.33	308.31	308.89	308.92	308.76	308.14	309.11	309.08	308.13	308.91	308.13	308.66	308.13	307.73	309.2	307.9	310.22	309.54	308.35	310.4	307.65	308.91	308.71	308.32	308.59	309.75	308.17	308.06	309.52	308.62	308.78	309.71	308.39	310.75	308.94	308.42
293.67	294.8	293.9	293.88	294.51	294.07	294.8	294.96	293.15	293.26	294.86	294.62	293.38	294.55	295.8	294.61	294.17	293.61	294.39	294.03	294.11	294.8	293.17	294.71	293.63	293.86	294.54	293.54	292.77	293.15	293.53	294.65	294.81	293.68	295.71	294.21	294.17	294.09	294.13	293.68	295.08	294.45	294.37	295.14	294.78	294.8	294.02	294.14	294.11	295.09
318.09	319.25	317.61	317.76	319.53	320.01	318.49	318.8	318.92	318.08	318.98	318.04	319.75	319.97	318.77	318.35	317.61	320.6	319.31	316.97	319.43	319.63	317.98	317.69	317.51	317.99	318.9	318.91	318.54	318.65	318.68	318.44	318.17	319.21	319.37	317.26	318.3	319.34	316.7	317.37	318.29	318.25	317.8	319.07	318.06	318.17	317.95	318.03	318.71	318.56
328.72	327.87	326	327.1	326.96	327.45	326.64	328.92	327	327.18	326.52	328.16	328.01	328.65	327.57	328.25	327.52	328.04	327.76	328.83	327.95	327.63	328.13	328.35	327.7	328.81	326.44	326.96	327.11	327.99	329	327.94	327.36	328.57	327.7	327.94	327.88	327.71	327.23	328	327.8	328.41	328.48	327.64	327.49	327.72	327.01	327.65	327.12	327.31
303.72	303.52	303.75	303.28	304.07	303.8	303	302.5	303.4	304	303	304.17	302.8	303.01	303.68	303.15	303.92	303	303.16	304.49	303.74	302.26	303.93	303.43	303.94	304.27	303.87	303.28	304.49	302.78	303.6	304.7	303.88	304.36	303.9	303.23	302.82	303.56	302.42	303.89	304.19	303.09	303.04	302.27	303.65	304.14	304.78	302.2	302.83	302.26
303.8	302.6	302.85	303.56	303.34	302.77	302.63	302.08	302.62	302.08	303.01	302.26	301.97	303.7	303.07	303.41	302.7	302.17	303.21	302.2	302.56	302.83	300.82	302.06	302.4	303.44	304.22	302.21	301.12	302.13	302.47	302.8	301.74	301.96	301.47	302.51	302.26	302.93	302.3	302.76	302.5	302.05	302.1	302.28	302.87	302.27	301.16	302.38	302.12	302.11
302.95	303.57	303.05	303.62	304.25	302.73	303.46	303.4	303.76	303.32	304.01	304.09	303.63	302.12	303.51	302.71	303.63	303.46	303.88	304.32	304.66	303.74	303.38	304.42	304.68	304.46	304.46	302.28	302.5	304.04	302.81	303.87	303.32	302.77	302.71	304.19	303.22	302.7	304.07	304.01	303.81	303.72	304.43	305.14	303.48	304.43	303.3	303.41	303.63	303.61
294.37	292.94	294.09	293	293.26	294.44	293.62	293.46	294.13	293.63	293.54	293.19	294.81	294.37	294	295.18	294.54	294.23	295.01	294.17	293.28	293.92	293.67	292.92	293.01	294.91	294.09	293.27	294.13	293.63	294.92	294.22	293.64	293.76	295.32	293.03	292.88	294.67	294.27	294.15	294.35	293.03	293.78	295.04	295.32	294.22	294.42	293.53	294.05	294.33
302.48	301.77	302.61	303.06	303.51	301.76	302.27	302.28	302.38	301.52	302.39	302.09	301.11	301.77	301.6	302.43	302.02	302.85	303.05	302.47	303.46	302.98	301.46	301.74	302.21	301.71	303.44	300.73	302.64	303.64	301.42	303.63	303.51	301.38	302.54	302.01	302.66	302.54	304.17	301.61	302.64	302.76	302.41	302.23	302.12	302.37	301.8	302.21	301.11	301.04
305.65	307.14	304.76	304.73	306.32	306.38	306.64	305.47	306.84	305.45	306.47	304.86	306.58	305.29	305.49	304.42	305.59	304.8	304.69	306.15	304.87	306.4	304.08	305.7	304.45	305.81	306.49	305.08	305.97	305.36	305.27	306.2	304.62	305.38	305.08	306.01	306.23	305.19	304.02	306.58	305.15	305	304.46	305.22	305.9	306.47	305.75	305.03	304.55	305.61
316.39	317.64	318.62	318.03	317.66	316.67	317.2	317.19	317.22	316.85	317.36	318.19	317.81	318.12	316.64	317.3	318.2	317.17	317.57	316.1	316.77	318.42	317.45	316.42	317.34	317.13	316.34	318.14	316.39	316.73	316.67	317.16	316.56	317.29	316.84	316.11	318.1	317.39	317.3	318.29	316.35	318.34	317.74	316.19	317.61	316.96	316.67	317.23	317.86	317.37
295.14	294.94	294.29	295.75	294.9	294.85	294.66	295.36	295.31	294.98	295.23	294.75	294.22	294.64	294.81	296.3	294.53	295.14	295.36	295.35	294.33	292.83	294.97	294.97	294.56	294.37	295.5	293.94	294.76	295.69	294.88	295.98	294.75	295.14	295.62	295.15	296.06	294.12	296.37	296.98	295.67	295.66	296.1	295.65	294.6	295.09	294.12	295.25	295.55	295.16
303.69	304.05	305.2	304.17	304.1	303.82	304.47	303.71	304.5	303.45	304.13	302.14	304.48	302.59	302.64	303.09	303.91	304.93	303.02	303.42	304.59	302.45	303.51	304.75	303.17	304.43	303.01	303.31	304.83	302.6	304.88	304.47	304	305.13	302.62	304.68	303.05	305.02	304.77	304.07	303.49	302.76	303.35	303.41	303.63	304.47	304.37	304.33	304.2	303.45
313.54	312.62	311.83	312.43	313.22	313.31	313.73	312.2	313.11	312.71	312.28	312.24	314.53	313.25	313.62	314.1	311.71	312.46	313.31	312.57	311.84	313.23	314.3	313.57	313.44	312.67	313.73	312.06	312.16	313.16	313.06	313.27	313.76	312.39	312.02	311.92	312.94	312.33	313	312.75	312.5	312.38	312.88	313.13	312.17	312.62	312.59	312.5	312.26	312.95
325.42	325.74	324.69	326.38	324.36	323.4	325.9	324.82	324.73	324.26	325	325.44	324.95	324.4	326.55	324.81	326.1	324.72	325.41	325.43	325.25	326.24	326.81	325.75	324.19	325.08	325.05	325.11	326.58	325.63	325.73	324.96	325.48	325.51	325.97	324.79	325.09	324.52	324.52	324.55	326.15	325.32	326.37	324.32	324.12	325.59	325.03	325.89	325.9	325
294.97	295.11	295.28	295.87	295.68	295.4	296.27	294.67	296.11	294.91	295	295.42	295.66	296.29	294.8	295.1	295.36	294.27	295.85	295.26	295.43	296.34	295.72	295.47	294.15	295.53	295.35	293.49	294.78	295.88	294.54	295.05	296.17	294.95	296.21	295.09	295.1	295.15	295.49	296.49	295.22	295.29	295.75	295.12	295.24	294.59	294.92	294.65	294.37	294.98
304.71	305.66	304.74	304.39	303.95	303.45	303.82	305.33	304.18	304.64	304.13	304.03	304.58	304.36	304.37	303.62	305.1	304.18	304.52	305.4	304.02	303.21	304.45	304.61	303.36	304.72	304.79	304.69	303.57	304.54	304.31	303.68	303.43	304.01	305.01	305.05	303.78	304.46	304.52	304.55	304.63	304.41	305.23	304.61	304.01	303.81	303.55	303.8	303.85	304.61
310.66	311.08	309.69	310.6	310.61	310.49	310.81	311.65	310.13	310.67	311.35	310.51	310.96	311.41	311.5	310.5	309.78	309.48	310.65	311.04	312.07	311.24	310.44	310.44	310.48	310.66	311.45	310.97	311.16	311.08	310.57	309.91	311.89	310.67	311.36	309.28	309.12	311.33	311.15	311.17	311.46	310.95	310.31	311.71	311.41	311.74	311.65	310.44	310.67	310.63
295.59	293.8	294.48	294.83	293.32	294.09	294.03	296.45	293.97	295.54	294.41	293.39	295.1	294.49	293.86	293.28	293.64	293.99	295.44	293.85	293.39	293.54	293.52	294.65	293.86	294.75	292.47	293.3	293.51	294.31	294.08	293.17	293.99	295.07	295.2	294.65	292.03	294.26	293.95	294.33	294.37	294.54	293.8	294.32	295.4	294.89	293.38	293.84	293.78	293.5
325.3	326.18	325.75	325.24	325.58	324.67	325.53	324.98	325.95	325.06	325.49	324.36	325.11	324.54	324.91	323.17	326.06	324.96	326.29	324.87	325.36	326.39	325.79	326.12	326.1	324.2	325.07	324.96	325.49	326.17	324.21	323.93	325.52	324.48	325.56	324.79	326.57	325.82	325.46	325.81	324.24	325.57	324.51	325.36	325.44	323.88	325.65	324.65	325.82	325.86
303.29	303.73	302.88	303.92	304.66	303.01	302.07	303.04	302.78	304.13	304.5	303.58	305.18	303.96	303.01	303.17	304.02	303.67	303.68	303.73	303.64	303.85	303.94	301.96	303.21	303.99	302.99	304.58	305.31	303.45	303.52	303.74	302.54	303.76	303.68	303.63	303.07	303.03	303.16	304.36	303.32	302.55	302.02	302.42	303.23	303.29	304.44	303.37	304.32	303.33
313.29	314.5	313.81	314.07	313.28	312.55	313.59	312.78	312.08	312.04	312.93	313.24	312.79	313.16	313.03	312.78	312.86	313.79	312.76	313.12	313.09	313.74	311.98	313.37	311.98	313.29	313.46	313.42	314.14	313.49	313.38	313.43	312.95	313.91	312.72	313.39	313.68	314.44	312.33	312.59	312.86	313.36	313.11	314.55	312.37	312.94	313.05	312.97	314.72	313.12
315.23	315.52	315.4	314.6	313.49	314.79	315.19	315.13	314.03	314.44	314.33	314.9	315.1	315.96	315.79	314.65	314.96	314.48	314.63	316.04	315.13	314.41	314.58	314.37	314.66	314.06	315.02	313.84	314.34	314.09	315.39	314.89	314.68	314.59	314.06	314.49	314.99	315.49	316.64	314.63	314.12	314.06	314.38	314.76	314.91	315.84	314.07	314.56	315.68	316.09
314.64	313.82	313.84	313.9	314.44	315.23	313.96	313.42	312.79	313.52	313.77	314.41	313.89	314.81	314.21	312.34	314.72	312.56	314.72	314.63	314.22	313.88	313.72	313.06	314.73	313.61	314.22	314.07	314.11	314.09	314.58	313.39	314.09	315.45	313.58	313.86	313.95	313.9	312.49	314.44	314.38	313.22	314.48	313.56	312.98	313.24	313.74	313.81	312.67	313.02
296.2	295.72	295.78	294.52	294.37	294.42	294.24	294.51	295.49	294.31	295.09	295.19	294.75	294.98	294.95	296.29	295.87	294.67	295.56	296.22	295.65	294.7	295.33	294.76	294.48	295.23	294.38	294.72	294.66	296.36	294.93	296.06	295.45	294.23	295.66	295.57	294.27	295.11	295.16	296.15	294.36	294.87	295.04	295.28	295.56	294.02	295.46	295.48	296.05	296.09
303.67	302.08	303.79	304.3	303.97	302.64	302.74	303.92	303.65	303.55	302.83	303.3	305.11	302.03	303.16	303.67	303.19	302.64	303.46	303.51	302.69	301.97	303.97	304.27	303.59	304.09	303.28	304.19	303.94	303.58	305.58	304.47	303.66	303.28	304.27	302.46	303.17	304.63	302.65	302.85	303.77	302.54	302.99	303.8	303.72	303.54	303.61	302.2	303.24	302.53
310.01	309.5	309.94	311.5	311.07	309.37	309.56	310.57	311.45	310.48	311.81	309.38	310.46	310.91	309.86	310.73	310.17	311.99	311.68	308.84	310.02	309.92	310.12	309.96	311.25	310.03	310.02	310.13	311.55	309.93	310.56	310.98	310.64	310.83	311.26	309.7	310.39	311.5	309.67	309.78	311.17	310.38	310.33	309.71	310.74	310.75	310.47	310.88	310.87	311.17
318.9	318.39	317.41	318.77	317.68	318.82	317.25	317.48	318.07	318.68	317.85	317.65	317.7	318.65	317.64	318.75	318.45	317.75	318.72	318.19	318.36	317.95	318.02	318.19	318.51	319.9	318.29	319.58	318.2	317.21	317.89	317.6	318.31	318.07	317.41	318.12	317.37	318.97	317.36	318.59	318.69	318.77	318.09	319.12	318.44	318.51	317.04	318.14	318.51	319.01
301.47	300.99	300.39	301.8	302.18	301.34	301.87	300.86	299.77	301.42	301.28	300.81	301.28	301.31	301.28	300.96	302.49	300.61	299.93	300.68	302.22	301.43	300.71	301.08	301.12	301.37	300.98	301.22	301.57	300.81	302.34	301.68	301.73	301.78	300.63	300.86	301.18	301.49	301.58	300.83	300.61	300.12	301.62	301.51	301.74	301.18	301.07	299.97	300.09	300.85
303.6	301.44	302.17	304.19	302.42	303.06	302.56	301.74	302.16	302.24	302.02	301.82	302.51	302.53	301.5	302.32	302.36	302.95	300.75	302.7	302.84	303.11	302.77	301.79	302.8	302.6	303.12	301.66	302.28	301.16	301.45	302.48	302.68	302.45	301.9	302.2	301.54	301.63	303.19	302.37	303.61	301.86	301.75	304.08	302.9	300.49	302.68	301.59	302.58	302.92
305.55	305.27	305.45	306.83	306.31	305.64	305.39	306.1	306.65	305.48	307.23	306.79	306.2	306.47	306.64	306.64	305.56	305.28	306.48	305.79	306.34	305.97	306.81	307.13	305.98	306.42	306.07	306.4	307.57	306.95	305.72	306.63	306.26	305.99	306.82	306.38	305.7	306.02	306.49	304.8	305.79	306	305.57	306.43	305.63	306.01	305.74	305.64	306.46	305.4
304.33	305.12	304.81	305.41	303.06	304.12	305.94	304.59	304.58	304.44	304.63	305.58	305.9	303.54	303.98	304.69	303.91	304.48	304.39	303.6	303.41	302.85	303.19	304.8	303.17	305.41	304.41	304.16	304.19	303.26	303.17	303.16	304	303.96	304.96	303.86	304.42	305.12	305.33	304.41	303.89	304.18	303.15	305.79	305.68	304.64	303.66	304.47	305.21	303.54
303.59	300.97	301.79	303.37	303.65	303.37	303.7	302.51	302.42	302.08	302.94	303.27	303.2	301.9	303.15	303.13	303.06	302.32	303.91	303.27	303.44	303.55	302.92	302.33	302.11	304.12	302.73	302.1	303.32	302.66	303.09	302.73	301.69	303.3	302.67	302.67	303.11	302.39	302.75	301.48	303.19	302.63	302.18	301.94	302.78	302.98	302.68	303.96	303.76	302.71
313.39	312.84	312	312.55	312.93	311.89	312.87	311.73	311.99	312.54	313.48	313.34	312.89	314.2	313.66	314.32	312.19	312.93	313.48	311.59	312.65	313.86	312.5	313.14	313.32	313.2	311.64	311.75	313.37	311.05	313.97	312.16	311.95	312.48	312.02	312.47	312.82	314.04	312.39	313.12	312.02	312.02	312.96	314.37	312.97	313.56	312.77	312.17	310.91	312.63
303.76	304.68	304.12	305.64	304.21	303.44	304	304.62	303.74	303.82	304.77	303.85	304.91	304.83	304.85	304	304.01	304.71	304.34	303.09	303.3	305.55	303.82	304.16	303.96	304.24	304.89	304.46	303.63	304.6	305.34	303.02	304.25	304.79	305.72	304.1	304.93	304.83	303.98	304.38	303.85	303.49	303.99	304.04	304.11	302.14	304.95	304.01	304.78	305.46
304.93	305.3	305.41	305.8	305.04	304.56	305	305.17	305.63	304.95	306.27	304.65	305.51	305.55	304.58	305.14	305.54	304.97	305.24	304.35	303.53	305.44	304.61	304.38	304.5	305.24	305.34	304.24	304.75	305.96	305.63	306	305.33	307.02	304.63	306.06	304.47	304.55	304.75	305.53	305.38	304.58	305.4	305.36	305.93	305.12	305.82	304.99	305.29	304.2
314.59	314.91	315.23	313.61	313.4	315.01	314.21	314.23	313.62	314.97	315.1	314.91	314.92	314.31	314.82	315.25	315.15	314.67	315.84	315.12	313.53	314.46	316.25	314.85	313.65	315.98	314.08	314.68	315.5	314.88	314.73	315.32	314.17	315.4	314.42	314.41	314.03	315.22	314.72	314.93	314.79	315.01	313.58	314.75	313.92	313.8	315.6	315.14	314.35	315.71
306.89	306.22	308.79	308.74	307.1	307.28	306.4	307.35	308.35	308.16	306.79	307.78	307.89	308.18	307.29	307.04	307.12	307.1	306.61	308.15	307.49	306.99	306.75	306.91	307.91	307.25	307.14	306.97	307.35	307.98	308.27	307.17	307.61	306.89	307.53	306.18	306.54	307.87	307.78	306.41	307.24	307.97	308.08	307.37	306.45	306.67	308.63	306.94	306.52	307.19
306.74	305.36	307.02	305.58	306.3	306.57	306.76	306.06	306.88	306.99	306.57	306.25	306.77	307.5	305.3	305.93	306.09	306.48	306.34	305.32	305.88	306.18	306.8	305.93	306.3	306.41	306.61	305.87	307.34	306.06	306.31	307.36	306.46	306.13	307.36	307.96	306.49	306.37	306.57	305.98	306.38	307.11	306.38	306.39	307.37	306.47	306.33	307.78	305.97	306.88
327.26	328.79	329.5	329.05	327.53	327.98	328.74	327.85	328.09	328.7	328.7	328.35	328.01	328.96	328.42	329.33	328.45	328.48	327.93	328.9	327.49	327.98	329.35	329.25	328.79	329.53	328.92	328.08	328.74	330.1	328.58	327.54	329.88	329.58	328.32	328.35	329.38	328.27	327.12	329.34	329.49	329.35	328.77	328.45	328.85	328.39	328.99	329.51	328.26	328.17
315.37	315.54	315.82	314.79	315.71	315.92	315.02	315.33	316.86	315.63	315.66	314.6	316.05	316.92	316.1	315.06	316.38	316.14	316.1	314.96	317	315.42	316	315.93	314.05	315.33	317.47	316.31	315.55	315.38	316.98	315.52	316.33	315.65	317.13	316.21	315.85	316.44	315.81	314.69	317.46	315.43	315.99	315.59	315.63	315.82	316.54	316.15	315.43	315.59
309.05	309.2	310.14	310.63	309.68	309.41	310.27	308.82	309.61	311.19	310.17	308.94	310.22	309.72	308.81	309.67	309.77	309.69	309.89	309.08	310.48	310.88	309.93	310.09	311.31	310.2	308.73	309.73	309.49	310.03	311.2	309.08	309.71	309.08	308.65	310.16	308.95	309.92	308.1	310.78	308.36	309.3	309.85	309.62	308.99	310.55	310.19	309.8	309.74	310.01
312.88	312.34	311.95	312.48	313.39	312.42	311.91	311.09	313.29	312.35	312.96	312.57	312.02	312.42	313.14	311.48	312.49	311.4	312.24	313.12	313.09	312.46	312.95	313.22	311.31	313.73	312.82	312.27	312.85	313.25	313.06	312.25	311.75	312.42	313.14	311.36	311.75	312.96	312.05	312.56	313.64	312.84	312.75	312.25	311.57	312.65	312.43	313.16	313.11	311.73
304.24	304.73	303.58	305.68	305.82	305.83	304.17	304.82	304.6	303.76	304.4	304.1	304.06	304.96	304.13	304.55	304.06	305.13	304.76	303.92	304.01	305.55	304.33	302.7	305.39	304.68	304.75	305.09	304.54	304.4	304.93	304.17	303.91	304.18	305.21	303.77	304.69	303.92	304	304.59	304.52	303.39	303.81	306.03	304.01	303.69	303.45	304.22	303.42	306.01
305.3	306.85	306.78	306.24	305.34	305.94	306.48	306.01	306.89	307.25	306.75	307.3	305.92	306.4	306.87	307.86	306.67	306.08	306.08	307.26	305.79	307.3	306.02	306.85	305.84	305.51	304.68	306.52	306.72	306.9	305.51	306.77	305.68	304.8	306.78	306.67	305.52	306.4	306.12	306.2	306.31	305.79	306.04	307.65	304.68	307.31	305.49	306.54	306.54	305.96
311.13	311.18	311.49	311.35	311.73	312.17	312.04	310.67	312.25	311.67	313.02	311.73	311.95	311.44	311.07	312.41	311.87	311.52	311.37	311.64	311.21	312.18	312.17	312.05	311.5	311.24	311.62	312.93	311.35	310.41	312.36	311.54	311.97	310.75	310.75	311.24	311.31	310.45	311.55	310.85	310.69	311.29	312.41	311.89	311.73	310.69	311.78	312.08	312.08	311.65
315.34	314.76	315.13	314.59	315.61	315.55	314.88	315.85	314.89	315.56	314.68	314.77	314.89	315.17	315.77	315.37	314.29	315.91	314.3	313.77	314.81	314.87	314.23	315.78	314.97	315.71	314.37	314.63	314.01	314.69	315.67	315.24	315.34	313.25	315.24	314.21	314.93	316.14	314.01	316.63	315.17	315.94	313.75	314.55	314.25	314.88	315.64	313.6	314.08	314.01
303.11	303.58	304.14	304.37	303.57	304.02	304.31	302.93	303.34	302.71	302.86	304.69	302.86	303.39	304.22	303.15	304.09	303.55	304.17	303.68	303.42	303.97	303.77	302.42	303.53	303.98	303.7	303.27	302.89	303.04	304	304.06	303.69	303.56	303.78	303.43	303.99	303.55	303.52	304.29	303.27	303.7	302.77	303.46	304.16	302.37	303.35	302.72	303.19	303.56
305.94	304.82	305.46	305.61	306.05	304.56	306.54	306.26	305.4	306.03	304.86	305.57	306.39	306.23	304.88	305.14	305.52	306.19	305.66	305.54	305.28	304.65	305.83	304.8	305.12	305.11	304.86	303.78	305.95	305.4	305.86	305.29	304.91	305.66	304	305.61	304.86	304.44	305.13	305.66	305.06	303.87	305.54	304.36	305.97	304.64	304.42	305.85	305.17	305.97
310.9	312.41	311.25	312.13	311.46	312.07	313.38	311.99	310.91	311.64	312.85	313.19	312.45	312.31	311.97	312.24	312.77	312.47	312.3	311.13	310.63	311.87	312.18	312.64	312.89	312.54	311.62	313.44	311.69	313.78	311.74	311.47	313.92	312.43	312.39	311.01	311.8	312.21	311.27	311.56	313.93	312.25	311.25	311.92	311.37	312.2	312.75	313.53	312.5	314.14
314.12	314.18	313.85	314.7	315.48	313.62	313.62	314.24	314.3	312.93	313.14	314.77	314.61	312.71	314.06	313.75	314.55	313.52	314.57	313.88	315.54	314.04	314.06	313.45	314.75	314.76	314.54	313.76	311.71	314.48	313.62	313.99	313.97	314.98	314.63	314.96	314.06	313.89	313.36	314.93	313.93	313.36	314.4	315.32	312.31	314.56	314.22	313.75	313.8	314.81
295.18	294.75	294.63	296.61	294.99	294.28	294.79	295.84	295.91	295.53	295.15	296.48	294.44	294.74	294.03	294.72	295.96	294.92	294.32	293.86	294.73	294.61	296.17	294.58	295.39	295.64	295.06	296.66	294.44	295.7	294.95	294.55	294.49	295.93	294.71	294.21	294.46	294.8	293.95	295.75	293.53	294.13	294.09	294.87	293.68	295.3	294.41	294	296.6	293.95
305.15	303.68	304.48	305.38	304.04	303.82	305.1	305.38	304.28	305.15	304.99	304.15	304.38	304.38	304.85	304.81	304.76	304.34	305.49	304.35	302.99	304.46	304.86	305.46	304.87	304.04	304.95	305.52	304.89	304.14	303.45	305.1	305.68	304.42	304.3	304.9	303.99	304.27	305.78	304.11	304.72	304.61	305.71	306.87	306.29	304.78	304.2	306.18	305	304.31
314.39	314.93	315.08	315.4	314.75	314.1	316.23	315.17	314.11	314.65	314.28	315.61	316.02	315.54	315.83	314.55	314.51	314.85	315.47	314.08	314.89	314.6	314.1	315.16	314.5	314.48	315.82	315.1	314.88	315.52	314.48	312.56	315.15	315.7	314.69	315.22	314.99	315.21	315.69	314.88	314.76	314.86	315.27	314.4	315.17	314.77	315.07	314.89	315.29	314.16
328.51	326.64	328.08	328.24	327.18	326.69	327.31	327.26	328.27	328.15	327.25	328.94	328.36	327.45	326.98	327.58	328.69	328.26	326.41	328.44	327.53	328.56	328.9	327.73	327.33	328.8	327.26	327.76	326.75	328.11	329.3	327.91	329.43	329.1	328.39	327.66	327.34	327.22	328.34	327.89	328.28	327.64	328.78	327.7	328.46	329.08	328.01	327.05	327.18	329.65
315.28	314.73	314.26	314.65	314.79	314.63	316	314.12	315.21	314.53	314.89	315.24	314.52	314.92	314.7	314.75	314.35	315.19	315.17	314.05	313.8	315.24	314.21	315.02	314.05	315.17	314.27	313.9	316.32	314.96	314.43	314.93	314.46	313.38	315.05	314.2	314.7	313.53	315.17	315.44	314.34	314.94	315.41	315.33	313.74	314.88	313.27	313.43	315.05	313.65
304.9	305.17	306.1	304.85	304.08	305.63	304.91	304.29	304.74	305.89	304.48	304.32	305.43	305.64	303.28	304.43	305.5	304.79	305.76	305.04	303.42	305.1	303.98	304.41	305.03	305.46	305.01	304.78	304.83	305.75	305.54	304.77	305.09	306.51	305.59	305.57	304.06	303.2	305.92	304.9	304.46	304.82	304.49	305.7	303.6	304.27	305.18	304.42	305.07	304.71
306.38	305.96	306.88	307.22	308.05	307.75	306.35	307.44	307.02	307.48	306.67	307.05	308.31	306.89	307.34	306.83	307.19	307.1	306.19	306.13	307.64	307.04	307.87	307.31	307.46	306.74	307.03	306.95	307.13	308.17	308.11	307.58	307.42	307.83	307.78	306.2	307.56	307.46	306.68	307.26	308.48	308.07	307.16	307.29	307.92	307.87	307.66	308.19	306.41	307.55
311.63	312.29	312.4	311.09	311.22	311.41	311.29	311.22	311.37	310.8	311.81	312.8	310.89	311.87	311.52	309.01	312.58	311.2	309.97	312.34	312.56	311.09	312.2	310.7	312.16	312.45	311.86	310.58	311.85	312.56	311.24	311.18	311.38	311.42	312.13	312.36	312.77	312.03	311.77	311.77	310.92	311.01	311.24	312.41	311.94	311.43	311.75	311.31	311.1	312.24
305.39	306.01	304.95	306.85	304.68	305.45	304.8	305.82	305.02	305.57	306.26	305.38	306.1	306.24	304.72	305.14	306.24	304.99	305.79	304.86	305.72	304.51	305.49	305.96	305.6	306.3	305.89	304.69	304.86	304.7	305.38	305.38	305.79	305.88	306.41	304.01	305.46	306.27	305.57	305.64	305.7	305.15	304.91	305.41	305.56	306.11	305.35	305.83	305.56	304.58
304.03	304.03	303.48	304.01	303.97	304.06	304.58	303.47	302.7	304.46	303.76	305.07	303.94	302.46	303.85	304.9	304.52	304.58	303.44	302.72	303.63	302.62	303.56	304.66	304.37	304.02	302.97	303.82	303.94	303.74	303.5	302.87	304.24	303.2	303.89	303.83	304.79	304.23	303.04	302.8	302.81	303.85	304.48	303.06	303.62	304.4	303.14	303.61	303.44	302.93
296.87	297.46	297.19	297.69	295.92	297.52	297.39	296.79	296.58	296.16	296.31	297.88	296.9	297.76	297.29	296.24	297.86	297.46	296.75	296.5	296.6	296.31	296.63	296.15	296.19	297.34	297.47	296.76	296.79	296.74	297.89	297.16	296.87	297.08	296.55	295.96	297.25	297.07	295.76	296.48	295.43	295.85	298.05	297.74	297.01	297.26	296.99	297.58	297.44	295.87
315.91	315.11	315.37	315.8	314.46	315.28	316.89	316.33	316.28	315.82	315.68	316.34	315.76	315.18	315.83	316.53	314.81	316.32	315.39	316.02	315.66	316.59	316.14	316.32	316.33	316.49	315.27	315.37	315.64	316.46	315.53	317.12	315.29	316.22	315.43	317.38	315.53	316.99	316.78	316.1	315.21	314.97	314.72	314.85	314.99	314.39	315.46	315.72	314.01	314.33
308.18	309.1	307.88	309.28	309.75	307.72	309.44	309.08	308.99	308.67	308.28	309.83	309.69	309.17	308.48	309.52	309.38	308.48	308.94	309.25	309.37	308.22	310.54	309.19	308.52	308.26	307.75	309.43	309.41	308.26	308.43	308.5	309.01	308.38	309.34	309.89	309.28	307.4	308.85	309.66	309.2	309.52	308.42	308.65	308.42	308.82	309.52	308.78	308.35	308.01
316.98	315.55	316.61	315.86	317.64	316.87	316.54	316.46	315.95	315.67	316.77	316.57	316.07	316.63	317.07	316.32	315.71	316.61	318.19	315.97	318.01	317.78	316.83	317.78	317.09	315.81	315.54	318.18	315.94	315.72	316.82	316.52	316.46	316.26	317.22	316.53	317.34	317.13	317.08	315.9	316.43	316.52	316.86	316.8	316.54	316.26	316.69	316.8	316.88	316.01
306.08	306.19	305.26	305.19	305.37	305.91	306.55	305.21	304.87	305.74	305.26	305.34	305.73	304.43	303.94	305.79	304.38	306.3	305.01	304.91	304.14	305.26	305.64	304.88	305.03	304.42	304.53	306.42	305.13	303.96	305.94	306.11	304.78	304.86	304.97	305.12	305.86	305.86	305.05	304.86	304.57	305.56	305.67	304.73	305.06	305.5	305.33	305.49	305.05	305.82
310.17	309.2	309.68	310.62	310.13	309.34	309.49	309.56	309.04	309.54	309.93	310.16	308.98	309.99	308.88	310.65	309.61	310.51	310.47	310.49	309.9	309.42	310.5	308.9	310.37	309.72	308.75	309.72	309.67	309.71	309.45	310.47	310.52	311.02	311.41	309.44	308.94	309.39	309.12	308.98	310.33	309.93	309.13	309.9	309.32	309.52	310.06	308.65	310.44	310.38
315.67	317.61	314.67	315.72	314.3	315.97	316.03	315.95	315.97	315.88	315.45	316.34	315.94	314.93	316.7	315.16	316.67	316.17	315.73	315.59	316.22	315.84	315.62	316.44	316.32	315.56	315.83	314.98	314.75	316.45	315.56	315.44	317.15	314.8	315.95	314.72	315.03	317.16	315.03	316.1	316.67	316.42	315.07	315.11	315.76	316.11	316.59	316.01	314.95	315.55
318.16	320.04	319.3	318.6	319.43	319.78	317.66	319.25	318.15	320.37	318.38	319.47	319.92	319.62	319.87	318.62	320	318.34	319.1	318.93	318.41	319.21	318.75	319.02	320.33	319.11	319.12	319.06	318.69	319.89	320.53	319.27	319.38	319.3	318.48	318.86	319.18	319.33	318.62	319.61	318.15	319.9	319.44	319.5	319.4	319.28	319.56	319.51	318.27	318.88
318.78	318.68	317.9	319.33	319.13	318.86	319.34	318.26	318.69	319.86	318.29	320.83	319.01	319.3	318.68	317.56	317.93	319.18	316.96	317.63	318.96	319.02	319.78	319.33	318.35	318.89	318.26	319.12	318.45	318.19	318.01	319.62	318.92	318.11	317.78	318.64	318.73	318.43	318.32	317.89	319.41	317.26	318.39	319.52	318.12	317.7	320.54	318.89	318.4	318
326.44	324.74	324.27	325.52	325.72	325.97	323.71	324.92	326.39	326.29	325.29	325.32	325.5	324.38	325.73	325.66	325.75	324.97	325.75	326.21	325.53	325.49	325.03	325.54	325.21	324.91	325.03	325.03	324.73	325.42	323.72	324.73	324.94	325.76	325.13	324.98	325.71	325.87	324.88	325.96	324.53	324.98	326.16	326.39	326.36	325.54	326.46	324.74	324.79	324.94
304.81	306.14	305.46	306.83	305.66	305.13	306.06	304.86	304.21	304.95	305.45	307.13	305.24	304.98	304.65	305.47	304.81	303.88	306.08	304.26	305.22	305.03	304.63	306.07	307.61	305.51	305.73	305.13	305.42	305.23	306.07	304.81	305.7	304.97	305.59	304.93	304.43	305.23	305.75	306.09	303.95	305.42	304.64	304.33	305.23	303.59	303.71	305.4	306.44	305.45
309.46	309.62	309.56	310.83	309.49	309.5	309.37	309.49	308.47	309.39	309.56	309.92	308.55	310.38	310.04	309.17	309.31	310.53	310.18	308.31	310.12	310.14	309.36	309.86	309.28	310.12	311.34	310.76	310.43	311.04	309.03	310.3	309.45	309.45	311	309.76	310.24	308.92	309.38	310.23	308.97	311.42	309.59	310.41	310.63	309.01	310.08	310.83	310.88	309.07
296.47	296.72	297.15	296.58	296.79	295.95	296.62	297.12	297.42	295.12	295.81	297.32	296.86	297.17	296.92	296.89	296.29	297.68	297.17	296.28	296.03	296.3	295.97	296.36	296.65	297.14	296.46	296.97	298.13	297.14	297.71	296.49	296.04	298.51	296.97	297.1	297.05	297.02	296.12	296.22	296.37	296.15	298.15	296.08	297.18	296.41	296.25	296.93	295.97	295.95
328.65	329.1	329.66	329.41	327.67	327.46	328.48	328.29	327.16	328.76	329.1	329.09	328.9	328.88	328.45	328.09	327.25	327.84	329.06	328.68	328.93	328.14	328.44	328.54	329.04	327.93	327.99	327.91	329	329.79	328.4	329.14	329.97	327.55	328.19	326.97	328.76	328.69	327.77	328.4	329.51	329.05	328.1	328.82	329.09	329.41	328.86	327.81	327.79	328.5
310	311.06	310.93	310.92	310.62	310.22	310.69	311.14	309.79	310.22	310.5	310.45	311.2	309.77	309.7	311.5	310.35	310.54	310.91	311.87	310.47	310.42	310.46	311.45	311.57	310.16	310.03	311.38	310.27	309.79	310.25	309.35	311	309.93	311.05	311.03	311.03	310.45	309.83	310.86	310.81	310.17	311.17	310.83	310.65	310.4	309.32	310.07	310.29	309.98
293.87	293.61	295.46	292.97	294.75	294.98	295.01	295.02	293.74	293.29	293.79	294.23	293.69	293.61	294.45	293.91	294.74	293.69	293.2	294.19	293.42	294.59	293.82	293.46	294.16	295.84	294.32	293.51	293.71	293.96	294.28	294.57	294.99	293.1	294.81	293.41	292.88	294.59	293.78	294.41	294.49	293.84	293.21	294.11	295.13	293.81	294.22	294.39	294.86	295.6
312.97	311.86	312.65	312.77	313.67	313.17	313.15	313.05	312.65	314.27	312.66	311.68	312.65	313.09	313.38	313.53	313.24	313.95	313.02	313.53	312.83	312.3	312.87	311.75	312.6	313.45	312.39	312.11	313.58	311.91	314.33	312.57	313.05	313.35	313.59	312.9	312.45	312.6	313.48	313.53	313.2	312.22	312.78	312.29	312.89	312.55	313.93	312.69	312.94	312.84
305.57	304.38	304.49	303.75	304.47	303.34	304.42	304.09	303.69	305.09	303.48	304.45	303.47	304.63	304.33	303.66	303.42	304.14	304.16	305.3	305.17	304.2	304.12	304.23	304.94	304.97	304.71	304.7	303.65	304.28	304.39	304.92	304.45	304.06	303.8	302.01	304.06	303.13	304.62	305.31	303.29	304.39	304.93	304.51	304.48	303.84	303.98	304.38	304.8	305.8
313.8	313.63	313.52	315.25	313.5	313.27	313.6	313.79	313.26	313.59	314.21	314.22	313.56	313.06	314.5	313.13	313.72	313.92	312.87	312.39	313.2	313.12	314.03	313.78	314.86	314.78	313.4	313.39	313.47	313.56	313.97	314.82	313.89	314.24	314.71	313.11	314.16	314.62	313.48	313.64	314.48	313.36	313.98	314.52	313.23	313.08	314.07	313.51	314.5	314.96
314.9	315.72	314.79	315.7	313.81	314.25	313.83	315.56	315.44	315	314.95	314.78	314.15	315.91	315.19	315.29	315.91	314.81	314.41	315.74	315.36	315.26	315.92	314.28	315.82	314.59	314.92	315.18	314.41	315.02	314.58	315.47	314.55	315.06	314.96	315	314.85	314.27	313.35	315.22	315.62	314.25	314.7	314.96	313.61	315.48	314.64	314.51	314.85	314.2
312.73	311.96	312.82	312.86	313.75	311.6	312.21	311.88	313.49	312.11	312.49	311.49	312.02	312.46	312.2	311.62	312.56	311.97	311.15	311.62	311.46	311.75	312.68	312.21	311.66	312.92	312.08	312.57	311.93	312.15	313.53	311.57	311.84	312.5	311.81	311.89	313.16	312.11	311.83	311.52	312.01	311.64	311.08	311.76	312.87	313.06	311.75	312.24	312.55	312.72
303.12	302.58	302.41	303.25	303.13	302.53	303.09	302.49	302.63	302.74	302.82	303.04	302.64	302.86	301.03	303.25	303.15	303.76	303.54	302.71	302.28	302.66	302.97	302.82	302.27	303.95	303.5	303.79	302.92	302.47	303.43	303.9	302.8	304.1	302.62	302.87	302.44	302.23	303.07	303.14	302.6	303.47	302.5	301.36	301.18	303.52	302.7	302.86	302.33	303.88
305.13	306.77	305.24	305.8	304.78	305.08	305.68	305.8	306.98	305.92	304.48	305.54	305.98	305.68	305.42	304.37	305.81	305.69	305.66	306.01	305.52	304.75	305.01	304.79	304.74	306.08	305.97	305.6	304.68	305.28	305.86	304.57	306.12	307.34	305.78	305.28	306.23	305.65	307.35	305.62	304.48	305.03	305.63	305.59	304.93	305.37	305.52	305.77	305.82	305.97
315.27	314.89	314.87	315.21	314.73	315.66	316.35	313.57	315.33	315.35	314.72	313.91	315.91	315.17	314.92	314.35	315.93	315.16	315.44	315.17	313.7	314.5	316.62	315.79	314.73	313.9	315.76	315.61	314.91	315.46	314.88	314.98	314.54	313.65	314.43	316.18	314.61	314.33	313.26	315.35	314.02	316.31	315.5	314.67	314.79	314.47	314.23	315.36	314.97	314.28
312.36	311.92	312.73	311.94	312.6	312.17	313.88	312.08	312.78	312.36	312.65	312.59	312.13	312.69	312.94	310.89	311.93	312.85	313.01	313.89	313.78	311.11	312.09	311.63	312.57	312.24	312.53	313.03	312.35	312.44	312.7	312.11	312.65	312.6	313.4	311.57	311.32	312.8	312.82	313.2	311.69	313	312.26	312.79	311.61	311.65	313.82	311.86	311.75	312.97
305.36	306.68	305.77	306.39	307.54	305.83	306.9	306.29	307.1	306.35	307.39	305.9	307.29	306.81	306.14	305.46	306.96	307.17	306.87	305.95	307.87	306.53	306	306.71	306.24	307.09	306.37	307.13	305.99	306.85	305.59	304.45	306.97	306.78	306.18	307.11	305.44	305.67	305.86	306.8	306.97	307.08	307.53	305.87	305.95	306.88	306.94	306.51	305.91	306.99
313.48	313.51	312.68	312.92	312.28	312.63	314.45	313.08	314.57	313.32	312.28	311.12	313.37	314.24	312.32	313.47	313.14	313.08	314.02	313.99	314.54	313.8	313.01	314.6	312.39	314.38	312.93	312.58	313.17	313.92	312.92	312.43	313.36	311.03	311.95	312.39	313.54	313.26	313.56	312.54	312.78	311.93	313.64	313.26	314.09	313.02	313.39	314.22	313.12	313.03
325.68	325.2	324.48	325.71	325.04	325.51	324.22	325.02	324.81	325.08	325.84	326.12	325.23	324.35	325.3	325.1	325.49	324.42	326.32	324.32	324.75	324.23	326.08	325.87	324.96	325.14	325.72	325.54	325.28	325.58	326.4	323.36	326.93	325.3	326.1	324.09	325.17	325.19	324.48	323.8	325.08	326.66	327.2	325.71	325.18	325.46	325.58	326.04	324.68	326.36
303.34	303.25	302.5	302.85	302.36	302.19	302.72	301.91	302.56	301.52	302.39	301.98	301.62	302.67	302.12	302.12	303.82	302.6	302.77	302.13	302.45	301.61	304.05	303.2	303.36	301.89	303.4	302.49	303.74	301.82	300.99	301.01	300.43	302.2	302.72	302.36	301.16	302.1	301.92	302.78	302.65	303.43	301.85	302.44	301.67	302.28	301.47	302.87	302.29	301.69
307.07	306.85	307.71	309.06	307.4	307.08	308.42	306.88	307.04	307.36	308.24	308.16	305.92	306.79	306.68	305.94	307.18	308.38	305.71	307.36	307.16	307.09	306.62	306.79	306.75	307.5	307.66	307.98	307.53	307.36	307.14	306.39	307.95	307.38	306.42	307.65	308.69	307.24	306.93	306.71	309.54	307.47	307.72	307.55	306.1	306.34	307.11	306.8	308.02	307.63
303.21	303.65	303.07	302.97	302.02	304.16	303.51	302.51	303.21	302.76	302.99	303	302.92	302.61	302.98	304.06	302.97	301.1	304.61	303.66	303.82	303.79	303.37	302.02	303.11	302.73	303	303.01	301.64	302.25	302.65	301.67	301.36	302.39	301.43	302.4	303.9	302.77	302.51	303.67	303.02	302.88	303.99	303.7	302.81	303.87	303.5	303.32	302.91	302.61
316.08	315.44	315.61	317.26	316.01	315.24	315.83	314.99	315.85	317.64	315.02	315.49	316.11	315.49	316.44	316.01	315.13	316.2	316.25	316.34	316.12	315.25	315.37	315.58	314.72	315.84	315.98	316.64	315.77	315.42	315.7	316.24	315.19	317.52	316.81	316.71	315.38	316.85	316.37	316.61	315.79	315.62	315.74	316.24	315.21	314.89	315.89	315.11	315.26	314.52
302.98	304.4	303.01	303.24	303.48	303.22	303.24	303.85	302.95	303.63	303.5	302.75	302.59	304.26	303.48	303.77	304.18	302.97	303.66	303.16	303.44	303.03	303.01	303.77	303.18	302.38	302.09	304.09	303.03	302.61	303.52	302.12	303.21	303.25	302.41	303.2	303.89	303.79	304.17	304.38	303.34	302.81	302.06	303.93	303.92	303.62	303.91	303.36	303.18	304.06
313.7	312.61	312.81	313.94	314.71	313.19	312.83	313.15	313.36	312.76	314.29	312.09	314.2	313.24	313.3	313.25	314.13	313.24	312.45	313.37	314.01	312.82	312.53	312.71	312.48	311.72	312.14	313.47	313.64	313.85	314.11	312.89	313.61	313.69	313.17	313.37	313.77	313.79	313.3	313.26	313.55	314.4	313.64	313.81	313.1	313.21	313.63	313.47	312.64	313
316.37	316.33	316.4	314.82	316.03	316.34	316.69	316.42	316.19	315.8	315.11	314.98	315.36	316.06	317.41	316.05	314.31	315.74	315.63	315.64	315.29	316.34	316.48	315.24	314.73	316.18	316.31	316.45	316.49	315.54	316.11	315.26	315.5	316.39	315.04	316.09	316.41	316.24	315.29	315.65	315.86	314.45	316	315.25	316.33	315.89	315.7	315.84	315.29	315.27
308.9	307.97	308.84	309.51	309.39	308.46	309.31	308.41	307.2	308.24	308.79	310.52	309.29	308.2	308.62	308.63	309.15	308.51	309.22	308.61	310.25	309.28	310.22	308.82	308.42	310.21	309.16	308.65	307.93	309.01	308.75	308.49	308.77	308.17	308.63	309.19	309.73	309.28	309.02	308.23	308.29	309.69	308.7	309.27	308.63	308.33	308.72	309.46	309.29	308.89
303.36	303	303.06	302.2	303.82	304.24	303.53	301.85	303.79	302.94	304.29	302.11	303.93	303.68	303.44	302.51	302.39	302.25	303.16	303.17	302.87	303.71	304.17	304.13	303.47	304.21	304.53	302.59	303.15	304.84	301.8	303.59	304.75	303.9	302.64	304.09	303.67	303.05	303.24	302.68	303.16	303.22	303.85	303.79	303.31	303.2	303.09	303.13	304.4	302.97
328.66	326.75	326.65	325.84	327.62	328.08	329.19	327.65	328.42	328.84	327.56	328.19	327.41	327.29	327.57	327.87	326.6	326.2	326.5	327.61	328.75	328.12	329.59	328.41	329.49	328.4	328.16	328.52	328.43	327.06	327.36	328.2	326.95	328.83	326.76	327.12	328.33	326.92	327.81	328.49	327.74	327.8	327.11	327.88	328.15	326.62	327.72	326.24	327.74	327.37
302.22	303.31	303.02	303.78	303.01	302.9	304.24	302.2	303.93	303.88	304.49	302.25	304.5	303.46	303.58	303.71	302.93	301.59	303.22	301.63	302.99	303.03	303.85	302.75	302.37	301.83	302.83	302.17	302.89	303.02	301.49	301.99	303.22	301.48	303.73	302.18	302.28	302.72	304.29	302.38	302.12	302.73	302.87	302.3	302.85	303.91	302.83	303.53	302.78	302.75
300.34	299.81	300.95	300.54	299.65	300.34	299.82	300.9	300.68	300.22	301.84	300.01	300.29	300.11	300.59	299.95	301.7	300.61	300.26	299.76	299.46	299.96	301.62	299.8	300.34	300.31	299.5	299.5	300.7	300.83	300.07	299.53	299.4	299.63	300.6	300.13	300.08	299.94	300.45	299.76	299.72	300.07	299.31	300.15	299.5	299.17	300.12	300.28	299.41	300.34
313.81	314.05	313.66	313.67	314.71	314.25	314.52	314.23	314.76	314.67	315.13	314.09	315.4	314.03	314.89	314.72	314.46	314.36	313.91	314.7	312.92	313.27	314.05	313.4	314.16	314.01	315.42	313.99	313.54	314.23	313.82	313.04	314.5	313.41	314.25	314.57	312.37	314.26	312.65	314.7	314.93	313.78	314.6	313.05	314.22	313.78	313.56	314.7	313.97	314.29
312.47	312.7	312.29	312.12	311.69	311.78	312.82	312.3	312.6	313.77	311.94	312.23	313.34	311.72	312.63	312.91	313.44	313.3	313.81	311.3	313.64	311.89	313.13	312.63	313.02	312.18	313.35	312.52	312.57	311.69	311.53	312.9	312.28	312.25	312.9	313.61	312.96	312.72	312.21	312.38	311.54	313.59	312.82	312.45	312.6	313.24	312.68	313.55	311.95	312.84
304.17	304.8	304.19	304.49	303.81	304.23	304.39	302.37	303.07	304.01	303.16	302.95	303.41	306	305.02	304.3	303.6	304.48	302.47	302.24	303.19	303.79	304.16	304.28	302.54	304.16	302.61	303.44	304.84	304.36	303.42	303.05	303.86	303.21	304.1	302.9	303.86	303.46	303.71	303.18	302.92	303.32	304.07	304.36	303.08	303.64	305.05	303.8	304.62	304.11
320.08	319.11	318.13	318.69	321.4	320.3	319.46	319.05	319.05	320.21	320.19	319.1	318.94	319.42	318.7	318.29	319.7	319.77	318.85	318.67	318.17	319.03	319.15	320.08	320.03	320.39	319.76	319.19	319.05	318.9	319.7	319.41	320.72	319.94	320	320.24	318.92	319.91	319.7	319.28	319.84	319.15	318.8	318.72	318.67	318.04	319.23	319.61	318.39	319.52
303.8	304.56	303.76	304.85	305.42	304.69	306.06	306.08	304.65	304.93	305.74	303.76	305.5	305.1	304.09	304.45	304.95	305.44	304.33	304.08	304.84	304.38	304.71	303	305.14	305.06	305.47	305.33	305.37	304.86	304.28	305.06	304.47	304.12	305.44	305.38	304.9	305.37	304.4	305.64	305.67	305.01	305.17	305.52	306.27	305.25	306.36	305.48	305.1	304.82
304.21	305.02	304.31	306.09	304.19	304.51	305.44	304.11	303.61	304.14	305.24	303.61	304.36	304.36	305.41	303.53	304.75	305	304.01	303.58	303.77	304.18	304.09	304.23	304.73	305.2	304.23	305.24	305.26	304.16	304.59	304.31	305.01	305.23	304.15	305.3	305.08	304.07	303.17	304.78	304.87	304.81	303.52	305.64	304.8	304.72	304.59	302.7	304.57	304.96
329.97	327.98	328.41	328.62	328.53	328.26	328.16	327.83	328.47	328.96	328.87	327.75	328.16	328.77	330.18	329.05	329.19	328.29	329.27	328.75	327.68	328.79	329.43	327.95	329.1	329.86	328.46	328.16	328.35	328.73	329.35	328.82	329.28	328.39	327.56	328.55	328.33	328.08	328.65	328.44	328.64	329.74	327.9	328.46	328.11	328.24	328.43	328.79	329.78	328.69
314.39	314.41	315.48	314.69	314.9	316	314.74	314.59	314.32	314.72	315.18	315.41	315.27	315.5	314.5	314.56	313.79	314.76	314.74	314.96	314.25	315.08	314.28	315.17	313.71	315.3	315.09	314.81	314.74	314.56	314.05	314.43	314	314.6	315.49	314.89	316.11	314.79	315.16	315.32	314.84	314.76	314.91	313.14	315.39	313.95	315.07	315.31	315.39	314.31
324.81	324.97	324.71	324.71	324.3	325.18	324.7	324.11	324.47	325.28	323.82	324.44	323.35	324.95	323.31	325.61	324.81	323.59	324.41	325.06	323.89	324.53	325.06	324.59	323.98	325.92	324.02	324.92	325.86	323.89	325.39	324.74	325.35	323.86	324.48	325.01	324.01	324.47	324.56	325.75	325.34	324.1	325.21	324.43	324.94	325.46	323.49	324.74	324.34	325.03
316.5	317.67	317.06	318.25	316.46	317.52	317.01	317.85	316.98	316.8	316.54	316.46	317.24	316.56	317.33	316.91	317.98	316.62	317.72	316.75	316.67	316.74	317.95	317.24	318.15	315.9	318.55	317	317.08	316.74	318.08	317.33	317.51	317.51	318.38	315.62	316.17	317.77	317.59	317.08	316.98	318.28	316.34	317.37	317.46	318.25	316.89	317.84	316.81	316.3
305.01	303.83	305.08	304.39	306.02	303.73	304.77	303.61	303.84	304	303.71	303.81	304.14	304.55	304.12	303.92	304.83	304.34	304.99	304.27	304.57	304.07	304.15	304.24	304.8	304.26	304.99	304.08	304.6	305.27	305.27	305.3	303.1	303.89	304.32	305.45	304.58	304.12	305.91	304.71	303.5	304.35	304.53	303.05	303.88	304	305.19	304.23	304.44	305.76
319.37	319.78	320.16	318.6	318.41	319.61	319.38	321.14	318.96	317.92	319.26	318.89	318.94	319.03	319.46	319.33	318.83	319.96	318.22	319.93	319.48	318.35	318.08	318.85	318.91	319.29	319.87	318.57	318.94	319.47	319.94	319.26	319.43	319.04	318.73	319.39	317.69	319.57	318.97	319.97	319.75	320.47	319.2	319.64	318.37	319.38	319.09	320.1	318.65	319.18
313.78	311.79	311.63	312.45	312.37	312.51	313.8	313.28	312.72	311.59	312.65	311.74	312.86	312.96	312.85	312.51	313.19	312.05	312.36	312.15	312.21	313.31	313.77	311.17	313.19	312.51	312.4	312.53	312.57	314.24	312.31	311.96	312.33	311.28	311.66	312.21	312.23	313.91	313.08	312.77	311.63	312.24	312.17	311.63	312.74	313.28	312.68	313.4	312.64	313.56
301.18	301.45	303.48	300.91	303.19	302.77	301.89	302.77	302.05	302.83	302.73	302.98	303.77	302.42	303.72	302.61	301.04	301.92	302.38	302.09	301.66	301.6	302.52	302.64	302.92	301.59	302.3	301.98	301.01	301.18	301.76	302.52	302.14	302.56	302.7	302.57	302.32	302	301.62	302.04	301.54	302.52	301.63	302.38	301.7	301.54	301.54	301.73	301.3	301.6
319.66	319.4	320.58	319.56	319.82	319.38	319.11	318.67	319.12	319.73	318.98	319.16	319.76	319.12	319.05	319.33	318.92	318.69	318.95	319.68	319.49	319.14	319.75	318.59	319.32	319.4	319.42	319.53	320.06	317.93	319.59	319.4	320.34	319.08	319.72	318.37	318.37	318.8	320.14	318.61	319.99	319.29	319.65	319.11	319.14	319.52	319.42	318.96	319.88	319.83
313.32	314.74	313.92	314.53	313.85	312.18	313.34	313.23	313.02	312.88	313.96	313.13	312.83	312.15	312.5	312.08	313.44	314.27	312.77	312.95	311.94	313.06	313.3	313.19	314.07	314.13	313.19	315.38	314.89	314.25	313.83	312.76	314.11	313.28	313.63	312.94	313.69	312.54	312.04	313.73	314.06	313.29	313.66	312.72	314.13	312.76	313.39	313.2	312.74	313.25
295.74	296.1	294.74	294.81	294.12	294.97	294.62	296.31	294.42	295.75	295	294.33	293.97	294.17	294.8	294.93	295.16	295.15	293.48	295.2	294.84	294.72	294.84	296.21	295.23	294.68	294.87	296.09	295.1	294.76	294.4	295.46	296.18	293.56	295.25	294.44	294.15	295.95	294.72	294.54	294.99	295.36	296.06	295.13	294.36	294.66	294.33	294.85	295.25	295.16
294.79	292.89	295.37	295.09	293.6	292.93	294.55	294.28	294.44	294.47	294.34	293.83	293.55	293.87	292.71	294.44	293.84	294.74	294.09	295.71	294.33	294.68	293.59	293.04	294.65	294.33	295.34	294.03	293.23	293.95	294.38	294.47	293.57	293.9	295.18	294.29	293.62	293.8	295.24	293.73	293.63	293.57	294.45	295.13	294.76	293.75	293.43	294.52	292.72	293.45
306.23	305.14	305.68	306.13	306.96	304.61	305.84	306.07	306.8	305.6	304.26	306.59	306.73	305.55	305.48	307.01	307.03	306.36	305.32	304.99	306.12	306.38	306.67	306.29	306.21	306.15	305.81	304.61	306.2	306.02	305.51	307.7	306.45	305.46	305.19	306.58	306.19	307.28	305.95	305.43	306.47	304.76	305.9	306.85	306.56	305.79	306.16	304.95	306.27	306.66
304.54	303.09	302.83	302.72	303.72	304.09	303.14	303.93	303.23	303.76	303.4	302.26	304.73	303.38	303.91	304.45	303.32	303.8	304.07	303.25	302.53	303.82	304.94	303.49	303.45	303.71	303.83	304.13	302.92	303.88	303.52	302.83	303.11	302.13	301.62	302.44	303.23	303.56	303.47	301.62	302.51	304.67	303.09	303.8	302.55	303.49	302.48	304.54	303.81	303.85
311.84	312.94	312.88	312.29	312.74	312.42	313.06	312.55	313.34	312.63	312.3	312.11	312.65	312.82	312.81	314.04	312.14	312.67	312.98	312.64	312.92	313.11	314.05	312.26	313.39	312.19	312.48	313.87	314.01	313.37	313.46	312.45	312.6	313.2	311.8	312.48	313.99	313.28	312.88	312.77	312.58	312.54	313.78	313.09	312.89	312.5	313.38	312.7	314.03	313.22
310.35	310.7	310.3	310.37	309.59	311.36	310.94	311.22	310.03	310.76	310.15	310.53	310.42	310.74	310.19	310.88	310.51	309.87	310.01	310.42	310.2	309.31	309.87	309.84	310.92	309.86	310.32	310.96	310.24	311.47	311.46	310.32	309.85	310.37	309.1	310.72	310.45	311.44	311.05	311.02	310.41	310.93	311.35	311.41	311.66	310.5	310.42	309.48	311.21	310.27
326.18	327.41	326.18	326.71	326.92	327.04	326.46	326.69	326.91	327.25	328.65	327.26	327.52	326.13	327.05	326.86	326.57	327.27	327.38	327	326.73	326.87	326.56	327.55	327.81	326.78	326.59	328.3	327.43	327.58	325.94	327.09	327.1	325.97	326.59	326.11	326.37	326.83	326.91	327.52	327.27	327.36	327.26	327.11	326.94	328.37	326.88	327.16	327.27	326.89
316.84	316.6	315.55	315.97	315.48	316.96	317.05	316.33	316.46	317.25	316.77	316.17	315.27	316.4	317.03	317.79	317.46	316.2	316.41	316.54	316.82	318.25	315.67	317.24	316.41	315.7	316.74	317.8	316.85	317.25	316.25	315.31	316.35	317.95	316.1	316.84	316.49	315.59	316.61	317.71	316.75	316.9	316.63	317.58	316.72	316.51	316.81	317.19	317.03	317.42
302.46	303.89	303.27	303.51	303.61	303.1	302.87	303.42	302.58	303.22	303.2	302.31	302.62	303.25	303.28	303.28	303.34	303.1	303.08	301.79	301.59	303.58	303.07	303.01	302.96	302.22	303.93	301.99	302.38	302.94	303.01	303.16	303.2	303.54	301.9	303.68	303.3	302.55	302.76	302.22	304.51	303.78	302.95	303.74	302.77	301.88	302.79	302.42	303.4	302.03
295.84	296.86	296.64	296.79	296.61	297.22	296.63	297.2	296.76	296.95	297.38	298.91	297.65	297.78	297.08	296.42	297.71	297.13	297.2	297.28	295.69	295.45	295.99	297.01	297.05	296.84	296.74	297.29	297.15	297.4	296.63	296.9	295.72	295.71	298.42	296.78	297.32	297.09	295.94	297.49	295.8	296.73	296.5	295.81	295.12	295.53	296.53	297.16	298.42	297.44
315.44	317.33	317.11	316.51	318.31	318.09	316.84	318.47	318	317.03	316.69	316.91	317.07	316.62	317.36	318.11	317.07	318.1	317.91	317.21	318.36	316.88	317.93	317.93	317.47	316.52	317.41	316.88	317.09	318.31	315.24	316.99	316.64	316.21	317.25	317.25	317.26	316.67	318.31	317.58	317.44	318.23	318.97	318.1	316.75	317.66	318.7	317.8	317.06	315.92
301.67	301.04	301.5	299.25	300.34	300.56	301.53	300.51	300.7	299.6	301.54	301.16	300.82	301.62	300.79	299.52	300.17	301.01	302.38	299.52	299.47	300.78	301.6	300.91	300.81	301.32	299.74	301.93	301.6	300.26	300.73	301.25	301.87	300.68	301.92	300.51	300.54	301.23	300.97	301.58	300.21	302.77	300.51	302	300.72	300.74	302	302.29	300.93	301.08
314.93	316.01	317.31	317.38	316.29	316.77	317.94	318.24	315.96	316.8	317.85	317.12	315.85	317.84	316.32	317.71	317.06	318.4	316.9	317.55	317.98	316.98	317.5	317.11	318.91	316.96	316.52	317.85	317.12	316.7	316.77	315.31	317.59	317.83	316	316.51	316.63	317.75	317.15	316.88	317.43	318.12	317.04	316.66	317.57	317.91	316.03	316.06	316.96	317.39
310.27	309.24	310.16	309.23	310.54	308.67	310.1	309.5	309.16	309.91	309.82	309.24	309.42	310.09	309.76	308.89	308.49	311.69	308.62	310.02	309.42	309.95	309.15	308.37	310.41	310.16	310.08	310.32	310.5	310.88	309.49	310.05	310.85	311.75	309.21	309.67	310.58	309.59	310.36	308.75	309.24	310.38	309.2	309.85	310.34	310.58	309.3	309.52	309.75	309.59
308.99	309.68	308.62	309.28	308.43	310.02	309.1	308.88	309.44	308.61	308.46	308.66	309.12	308.45	308.98	308.89	306.77	308.72	310.24	308.5	309.6	309.09	308.78	309	307.37	309.01	309.59	308.71	309.12	309.34	308.52	310.01	308.8	307.34	310	309.5	308.3	307.94	309.38	309.64	309.19	308.14	308.96	309.52	308.88	309.51	308.41	310.59	308.86	309.08
294.22	294.14	294.49	295.46	295.71	295.7	294.51	295.97	294.31	295.8	293.32	295.21	296.26	294.65	294.95	293.84	295.83	295.17	294.46	294.33	295.4	294.17	295.24	293.69	295.39	294.43	294.81	294.72	295.12	295.95	294.45	295.41	295.15	295.39	295.12	294.79	295.17	295.74	294.6	294.56	295.66	294.48	294.53	295.76	294.41	294.76	296.07	295.03	295.64	295
326.28	326.04	326.55	326.29	328.32	326.95	327.17	326.9	326.66	327.51	326.79	327.39	326.79	327.48	326.27	327.47	326.65	326.01	327.02	327.47	327.26	328.43	327.73	326.87	327.68	326.65	326.39	326.18	326.9	326.64	326.9	326.92	326.7	327.55	327.82	326.49	326.13	326.75	328.13	326.27	327.12	328.36	327.09	326.07	327.25	325.8	326.65	326.98	328.67	326.86
303.32	303.91	304.61	303.58	304	302.46	302.92	303.46	301.63	303.51	303.85	302.67	303.76	304.05	304.62	303.67	302.67	304.7	303.7	303.39	303.03	301.64	303.57	303.44	303.85	304.76	303.05	304.82	303.64	303.09	303.79	302.25	303.19	303.56	304.19	302.88	302.57	302.51	302.88	303.82	304.76	302.96	304.66	303.22	303.98	303.67	304.63	303.11	302.66	304.82
328.4	328.32	327.7	326.84	327.47	327.86	327.6	327.15	328.45	327.78	326.5	327.08	328.09	328.67	327.28	326.74	328.43	327.58	327.47	327.49	327.46	327.98	327.47	327.35	326.44	327.57	326.96	327.05	327.51	327.96	327.8	329.12	328.74	327.08	328.09	327.82	326.6	327.42	326.75	327.23	327.85	327.74	329.01	327.48	328.43	328.57	326.82	327.35	328.27	327.99
313.67	313.98	313.95	312.03	313.44	312.98	312.97	312.85	313.5	313.63	314.13	314.22	313.26	312.55	311.91	313.06	313.24	314.51	312.88	312.5	312.87	312.62	312.45	312.88	312.78	312.31	314.18	313.2	314.36	313.49	313.05	312.95	314.17	313.93	313.93	312.67	313.41	312.76	312.75	313.81	312.5	313.38	313.45	312.05	313.38	313.37	313.09	312.95	313.91	312.77
305.42	305.35	305.04	306.33	306.21	306.25	305.44	304.79	304.89	304.91	305.67	305.72	306.09	305.13	305.54	306.22	306.28	305.62	305.63	306.01	305.79	305.17	306.26	306.22	305.14	306.11	305.46	305.51	305.2	303.44	306.31	306.39	304.91	306.15	306.03	304.67	306.04	304.96	304.82	305.16	304.89	305.35	306.54	303.88	305.29	305.34	305.34	306.39	306.28	305.41
305.23	305.68	306.11	305.52	304.58	304.62	305.68	305.83	305.92	306.16	305.81	305.29	306.08	306.49	306.2	306.39	305.59	304.13	306.8	305.47	305.47	306.73	304.67	305.39	304.5	306.19	307.26	305.62	304.95	305.34	305.37	305.76	305.83	305.06	305.14	306.14	305.84	306.47	303.89	304.79	305.04	305.19	304.49	304.76	304.56	304.82	306.21	305.56	305.44	305.91
324.22	325.17	324.54	324.38	324.66	324	325.22	324.04	324.98	324.59	325.14	323.94	325.56	324.4	324.2	325.03	324.14	325.46	325.1	323.35	324.29	325.95	324.41	325.02	324.23	325.76	324.75	324.02	326.07	325.1	323.83	324.53	324.33	323.98	325	324.73	324.19	323.9	325.53	325.13	325.05	325.11	324	325.41	325.73	324.68	325.36	325.25	324.75	324.88
315.96	316.24	316.96	315.66	316.96	316.62	316.52	317.19	316.91	315.6	315.51	316.33	316.25	315.49	317.38	316.39	315.23	316.59	316.62	317.04	317.29	316.82	318.16	317.37	316.44	317.16	316.13	316.51	316.35	316.63	316.86	317.05	317.34	316.41	316.65	315.6	316.88	316.21	316.99	316.84	316.51	316.28	316.31	317.16	316.24	316.5	316.7	316.8	316.43	315.59
302.11	303.74	301.87	302.84	301.89	302.78	302.64	302.13	303.1	301.73	303.73	302.43	302.75	302.22	304.06	302.93	303.06	301.76	303.13	301.96	302.32	302.16	303.05	303.02	303.73	302.36	302.02	303.05	302.84	301.76	302.37	301.51	302.75	301.33	302.2	302.36	303.1	302.82	303.15	302.23	302.61	302.85	302.09	302.67	302.84	303.19	303.87	301.85	302.81	302.34
308.97	309.31	308.92	308.62	309.53	309.57	308.51	308.12	310.39	307.58	308.42	309.43	309.04	308.6	309.5	308.8	309.21	309.14	309.22	308.79	308.16	308.35	309.56	309.26	309.04	309.59	309.33	308.8	307.02	308.41	308.73	308.55	309.65	308.47	308.61	308.73	308.85	309.48	308.55	308.51	308.57	308.62	309.94	310.41	309.13	307.77	308.62	308.4	309.62	308.12
304.38	305.58	304.02	304.64	303.48	304.51	304.58	303.37	304.31	302.64	304.21	303.66	303.96	304.42	304.53	303.48	303.71	304.86	303.41	305.07	303.84	305.16	304	304.73	304.2	304.32	303.47	304.1	304.79	305.27	305.48	305.59	304.25	304.67	304.58	304.27	303.75	303.9	304.23	304.6	304.13	304.6	304.32	303.57	304.71	303.65	302.84	305.26	304.64	304.26
295.89	294.23	295.49	296.13	293.93	295.93	294.95	295.19	294.28	295.56	294.57	295.77	294.85	294.67	294.47	294.93	295.66	295.13	294.2	295.27	295.17	295.05	294.85	296.01	294.98	294.98	294.86	294.8	293.97	294.42	294.93	294.68	295.84	295.06	295.26	295.54	295.57	294.75	295.35	296.03	294.29	294.88	293.86	296	294.52	295.45	294.8	294.49	294.09	295.6
303.28	302	302.96	302.91	302.2	302.74	301.95	303.33	302.72	303.17	301.21	303.29	302.62	302.18	302.61	303.16	302.58	302.58	303.41	302.44	302.7	302.85	304.06	303.25	301.68	301.4	303.84	303.04	303.66	303.3	301.68	301.2	301.98	301.62	302.45	302.72	301.65	303.96	302.54	302.31	303.68	302.48	303.52	302.59	303	302.25	302.42	302.4	301.91	302.79
301.86	302.11	302.38	301.85	302.34	301.93	301.37	302.49	301.52	302.46	301.79	302.18	301.69	301.83	302.57	303.15	303.02	301.67	303.3	303.12	302.1	303.18	301.52	301.55	301.28	301.53	301.72	302.19	302.31	303.25	303.94	302.51	302.01	302.75	302.7	302.99	303.25	303.08	302.4	302.38	302.46	302.34	302.31	301.39	302.28	302.66	302.57	303.56	302.72	302.29
327.82	328.01	328.78	327.45	326.56	327.22	327.42	327.08	327.11	327.8	327.72	328.16	328.9	329.02	327.61	327.15	328.12	327.79	328.95	327.4	328.06	327.25	328.99	327.21	328.16	328.22	327.84	328.68	329.23	327.83	327.44	327.45	329.21	328.96	327.76	328.51	329.16	329.45	328.95	328.79	328.24	328.34	327.17	328.52	327.7	328.93	327.47	327.17	329.09	328
294.51	294.08	295.11	293.78	294.67	293.57	293.8	293.85	293.59	293.79	293.93	294.81	293.78	293.24	294.41	292.97	294.56	294.08	294.37	293.47	293.55	294.94	293.54	293.44	293.79	293.83	293.25	294.34	295.57	294.38	292.82	295.25	294.76	294.43	294.69	293.84	293.52	293.4	294.19	294.21	293.38	294.67	293.34	295.8	293.76	293.34	294.32	293.82	293.16	294.75
306.23	307.61	306.33	305.68	307.4	306.4	305.7	306.47	306.18	306.57	306.9	305.93	307.65	305.82	305.58	306.83	306.6	306.44	306.96	306.65	307.16	306.36	306.24	306.83	306.84	307.12	305.77	305.39	306.82	306.51	306.56	306.35	306.74	307.1	305.58	305.68	307.24	308.2	306.03	306.2	306.63	306.68	305.7	306.93	307.71	307.31	307.52	306.12	306.44	306.32
324.79	324.84	325.1	324.59	325.03	325.13	326.12	325.58	324.86	326.1	326.33	324.55	323.84	325.97	324.86	326.17	326.65	324.82	325.58	325.03	324.26	323.84	326.99	325.26	324.94	326.02	325.8	324.78	325.67	324.5	324	324.78	324.56	325.03	325.13	325.55	325.42	323.55	326.12	326.68	324.71	325.26	327.04	325.76	324.8	323.26	324.53	325.74	324.98	324.63
302.14	301.02	303.15	303.12	302.11	303.03	301.55	301.16	302.85	301.84	302.81	301.34	302.91	302.33	301.79	302.38	302.43	302.75	302.64	302.63	301.91	301.48	303.13	302.21	303.59	302.61	302.36	303.32	302.76	302.32	300.87	301.76	301.91	301.37	301.52	304.22	303.31	302.7	302.94	302.77	301.81	303.57	303.84	301.97	303.21	302.54	300.67	301.58	301.95	301.73
312.92	313.63	311.92	313.31	314.24	313.68	311.48	312.74	313.94	312.28	312.06	312.09	313.76	312.54	313.01	313.33	313.17	312.78	312.43	311.88	312.16	312.9	313.82	312.52	312.92	313.6	312.31	312.95	312.6	312.78	313.48	312.09	313.88	312.93	312.85	312.67	313.45	313.41	312.75	314.17	313.43	312.39	312.8	314.22	312.61	313.37	312.26	313.41	313.51	313.38
315.49	314.99	314.48	314.12	314.52	314.44	315.06	314.72	315.16	314.82	314.88	315.4	315.27	315.5	315.48	315.09	315.76	314.93	315.57	314.78	315.45	313.95	315.59	315.37	314.05	315.14	314.19	314.63	315.68	315.61	314.71	314.28	314.99	314.62	314.89	315.6	314.88	314.65	314.75	315.76	315.9	314.16	314.19	315.87	316.46	314.54	315.06	315.08	315.77	315.4
304.11	306.3	305.09	306.3	305	305.2	306.42	305.95	306.21	305.08	304.3	305.08	306.5	305.76	305.25	306.64	303.7	305.68	305.07	305.79	306.43	306.45	307.36	305.59	305.94	306.35	305.99	305.53	305.51	305.43	305.71	304.1	305.67	305.04	306.68	304.85	305.93	306.1	306.07	307.13	306.29	305.09	305.49	305.5	306.01	305.77	304.79	305.22	305.37	307.77
305.75	306.07	307.11	307.88	305.48	306.38	307.61	307.07	306.62	306.51	307.08	306.4	307.86	307.05	306.83	306.74	306.92	306.48	307.96	306.83	306.13	307.12	308.03	306.28	307.1	307.3	306.77	307.1	306.66	307	305.86	308.12	307.34	306.51	306.75	306.85	306.99	307.65	307.85	306.55	306.34	306.02	307.52	305.8	307.16	306.07	305.99	306.08	307.1	306.53
305.24	305.97	305.58	305.4	306.61	305.28	305.34	304.51	304.78	305.68	304.88	305.7	306.05	306.2	304.3	305.13	305.19	304.83	306.14	304.59	307.18	304.83	305.07	304.48	307.12	305.3	306.15	306.08	305.82	305.48	305.47	304.07	306.04	305.62	305.23	304.96	304.67	305.33	305.45	306.02	305.07	307.08	304.48	305.45	306.96	305.25	305.29	304.36	305.87	304.23
305.55	303.23	304.54	304.56	306.11	304.45	304.59	304.66	304.39	305.94	305.02	304.98	305.28	306.8	304.12	305.06	305.83	305.38	304.63	305.54	306	304.66	304.84	304.68	304.22	305.23	304.61	304.92	306.64	304.86	304.47	304.77	304.96	306.29	304.5	304.6	305.55	304.65	305.21	304.67	304.58	305.29	305.3	305.77	304.46	305.52	303.9	305.38	305.16	304.51
307.65	307.53	307.49	307.21	307.03	306.27	307.05	307.69	307.78	307.59	307.29	307.11	306.88	307.31	307.6	307.45	307.78	306.95	307.65	307.64	306.66	307.09	306.62	306.89	307.7	307.32	307.59	307.91	307.43	306.69	307.5	305.83	305.88	308.28	306.73	305.93	307.56	307.05	307.26	308.36	307.26	307.4	306.98	306.53	307.64	308.38	307.79	306.7	307.87	309.29
327.26	327.28	327.5	327.15	327.31	327.17	328.07	328.54	327.12	327.27	327.72	327.92	328.37	326.26	327.5	327.23	326.9	327.26	327.81	328.52	328.7	327.93	328.68	328.63	327.73	327	327.96	328.24	328.34	326.98	328.59	327.95	327.66	327.4	327.62	326.96	327.25	327.49	326.74	327.93	327.37	326.84	327.57	327.69	327.19	327.75	328.55	327.7	326.86	327.97
303.52	303.84	302.69	304.11	304.79	303.93	302.9	302.61	303.23	303.84	303.97	304.18	303.26	302.59	303.38	303.55	303.93	303.27	303.1	303.22	302.44	303.56	303.01	302.33	303.74	303.44	301.95	304.36	304.58	303.51	303.92	302.85	304.38	302.11	303.37	303.22	302.02	303.32	304.28	303.02	304	304.06	304.33	303.3	302.77	303.22	302.84	302.02	303.82	303.6
304.76	305.52	304.8	305.25	305.36	303.8	303.69	305.42	304.59	304.56	304.66	304.15	304.34	303.79	304.69	304.09	305.83	303.82	304.29	304.89	304.7	304.57	304.26	304.2	303.78	304.73	304.79	304.99	304.1	304.71	304.93	304.93	304.94	304.96	305.54	304.65	304.06	305.37	304.26	304.8	303.23	304.18	303.73	303.39	303.29	305.18	303.24	306	304.49	304.71
315.61	314.91	315.74	314.15	314.98	315.05	315.05	314.8	315.51	313.39	314.27	315.08	315.17	314.13	315.85	315.64	314.7	314.59	314.61	315.78	314.39	314.2	314.37	313.88	315.18	314.31	315.94	314.35	313.8	315.48	315.13	313.63	314.32	314.73	314.43	315.24	314.61	314.34	314.37	313.9	314.66	315.77	314.69	315.2	313.89	315.64	314.15	314.78	315.24	314.73
312.85	312.48	313.58	313.16	313.68	313.74	313.63	313.42	312.37	312.97	313.44	313.34	312.28	313.1	313.6	315.07	313.1	313.08	313.4	313.73	312.98	313.91	312.29	314	313.92	313.46	312.76	312.98	312.79	312.74	313.56	312.96	312	313.01	312.71	311.9	312.89	312.69	313.57	313.36	314.11	313.37	312.22	312.9	313.08	313	312.8	313.28	313.2	314.24
314.63	315.35	316.9	315.13	314.77	315.71	317.23	315.45	316.53	315.48	316.46	315.93	316.31	315.99	316.43	316.31	314.88	315.38	315.65	317.37	315.53	314.67	316.09	316.33	315.42	315.21	315.94	316.56	315.49	315.41	316.6	315.82	315.45	314.68	315.07	316.76	316.27	315.65	315.6	315.97	317.16	316.54	316.9	314.79	314.8	316.8	317.11	315.14	316.67	317.27
317.7	317.86	317.84	319.24	318.64	317.1	317.8	318.21	318.1	318.56	317.49	318.61	318.57	317.49	317.97	318.03	319.33	319.81	317.96	318.5	319.23	317.26	317.77	317.56	318.27	317.16	317.59	318.53	317.85	318.34	319.46	315.87	317.86	318.61	318.75	317.34	318.42	317.52	318.08	317.51	318.3	318.06	318.85	319.19	317.76	318.04	316.78	317.81	318.68	317.71
319.54	318.97	319.01	318.81	319.96	318.81	318.91	320.03	318.81	320.4	320.4	320.17	318.86	318.28	319.45	320.73	319.07	318.63	318.91	319.71	318.68	318.71	319.39	319	320.77	319.29	319.69	318.96	319.33	318.71	320.44	320.76	319.05	318.26	318.45	319.93	319.38	319.97	319.79	318.88	319.14	319.72	318.65	319.05	319.69	320.19	318.22	319.01	320.33	318.89
316.44	316.21	315.74	316.02	315.85	315.03	315.29	317.01	315.46	316.04	316.09	315.7	316.46	315.82	316.91	316.91	316.69	314.05	314.86	315.65	315.91	315.57	314.69	315.98	316.01	315.56	315.89	316.23	317.27	314.81	315.98	316.25	315.48	315.07	315.15	316.17	315.35	315.73	315.2	316.15	316.29	314.84	316.01	315.51	315.88	316.31	317.23	316.6	316.9	314.63
312.69	311.62	311.9	311.54	312.84	312.58	311.97	313.11	311.11	312.57	312.58	313.37	313.13	312.85	312.51	313.87	312.62	314.46	312.58	312.68	312.62	311.59	312.15	311.82	313.31	312.15	311.85	311.89	312.19	312.24	313.37	312.49	312.39	312.43	311.65	311.61	312.07	312.1	312.1	313.1	312.47	312.23	313.63	312.68	313.74	311.33	313.29	312.98	312.7	311.52
311.66	310.95	312.17	312.15	311.37	311.73	311.26	312.38	311.06	310.39	311.27	311.27	312.14	311.96	311.67	311.97	312.1	312.33	311.36	311.52	311.61	311.29	312.22	312.19	312.31	311.23	311.25	311.62	311.42	311.1	311.13	311.24	311.12	310.9	310.69	311.56	310.58	311.96	311.6	310.52	312.05	311.1	310.68	311.56	311.17	310.9	311.97	310.93	311.66	311.82
296.82	296.82	296.8	296.98	298.4	296.06	296.19	296.58	297.35	296.46	296.65	299.22	297.09	297.1	295.08	297.4	297.49	297.35	298.62	295.88	297.26	297.17	296.83	297.25	296.77	296.99	297.01	297.63	296.5	296.47	296.43	296.72	296.69	295.55	296.88	296.04	296.5	297.87	296.7	296.79	298.26	296.78	296.26	297.76	297.7	298.52	295.94	298.35	298.06	297.85
303.11	302.48	302.37	301.82	302.04	302.96	302.56	303.14	302.09	303.23	301.72	302.83	302.86	302.74	303.21	302.94	302.66	302.04	301.12	302.01	302.63	302.06	302.06	302.84	303.93	304.3	302.4	302.38	304.25	301.28	302.22	302.18	302.89	302.84	302.57	301.04	302.81	302.79	302.18	302.37	301.42	302.9	302.77	302.19	302.15	303.92	302.62	302.17	301.66	302.99
301.12	300.8	301.87	301.8	301.1	301.97	301.53	301.78	302.5	301.46	301.08	300.93	301.6	301.11	300.22	301.37	300.49	301.88	300.07	300.96	302.17	301.07	300.71	301.48	301.18	302.34	299.71	299.59	300.7	301.95	301.79	301.45	300.92	300.71	301.18	301.54	299.8	300.82	300.84	301.53	300.33	300.98	299.97	300.9	301.79	301.24	301.9	299.97	301.47	301.29
304.19	303.89	305.34	304.87	305.27	304.97	304.89	304	305.06	303.72	303.6	305.37	304.96	304.12	303.75	304.92	305.69	305	305.62	303.39	304.52	304.65	304.28	304.28	305.16	303.8	305.99	304.54	304.34	304.48	304.54	304.83	303.38	303.29	304.3	305.31	305.35	303.5	303.83	303.99	304.8	303.98	304.3	304.01	304.25	304.61	304	305.16	303.98	304.18
313.89	314.68	313.58	313.3	313.84	312.66	313.35	313.23	313.4	312.84	314.11	313.07	312.01	314.01	312.35	313.04	313.88	314	314.06	313.4	314	313.06	313.62	313.79	312.97	313.54	314.82	313.83	313.22	312.74	312.75	312.55	313.3	313.57	312.85	313.9	313.24	313.71	312.96	313.97	312.66	313.47	313.16	312.51	313.64	311.98	313.07	312.88	313.29	312.81
313.62	312.31	313.66	312.84	313.36	313.41	312.89	312.46	314.26	312.67	312.95	312.8	313.26	313.28	312.68	314.22	312.08	313.21	312.1	313.57	312.92	313.04	312.98	312.64	313.72	314.6	313.86	313.34	312.63	312.66	312.52	313.27	312.85	312.58	312.27	314.58	311.3	313.98	313.71	314.21	313.03	313.45	312.85	312.12	312.7	312.45	312.99	312.93	312.98	313.68
305.29	305.62	305.34	306.3	305.52	307.27	306.02	305.21	306.15	306.6	307.46	306.75	304.64	305.1	306.1	305.24	306.69	305.32	304.92	305.3	306.81	306.39	305.51	305.91	306.09	306.03	306.24	305.22	306.56	306.05	307.06	307.61	308.05	305.53	306.16	306	307.46	307.1	306.1	306.24	305.62	305.11	306.35	304.6	305.82	306.04	306.35	304.78	306.05	306.28
316.46	315.68	315.18	315.32	315.27	315.7	315.92	315.46	317.36	315.67	315.53	316.04	315.57	315.83	316.48	317.16	315.96	315.94	315.83	314.86	314.79	315.22	316.04	316.18	316.13	315.3	316.44	316.26	316.94	315.45	316.22	314.93	315.17	314.27	316.07	316.15	315.75	314.81	314.62	315.82	316.79	315.51	314.71	315.51	316.36	315.33	315.03	316.59	315.63	316.1
310.98	312.29	312.14	312.6	311.9	311.96	312.15	311.7	312.89	313.61	311.99	311.57	311.63	313.67	312.05	312.79	312.74	311.97	312.42	311.94	312.65	313.54	311.72	312.27	311.82	312.25	311.2	312.57	311.94	312.95	312.23	311.37	311.77	311.61	312.86	311.44	313.03	311.54	311.22	311.41	313.51	311.78	312.52	312.67	310.82	312.29	312.5	311.19	311.96	313.49
317.92	318.08	317.76	318.44	319.31	318.37	318.43	318.67	318.39	318.71	317.72	317.46	318.46	317.21	318.52	317.23	319.14	318.16	317.85	319.38	319.03	318.05	318.2	318.53	318.15	318.41	318.76	318.23	320.12	318.97	317.82	318.88	319.29	319.12	318.24	318.57	319.06	317.48	319.37	318.69	319.46	317.9	317.66	317.66	319.52	319.04	317.96	318.81	318.51	318.21
305.89	305.26	305.46	305.99	304.32	304.1	304.14	305.8	304.37	305.96	305.72	305.06	305.4	306.31	305.89	305.06	305.17	305.36	305.68	304.63	305.64	304.83	305.84	304.61	305.68	304.61	305.32	304.65	305.5	305.92	304.45	305.54	305.77	304.61	306.44	305.87	305.37	304.69	306.28	304.02	304.16	305.8	305.26	304.05	305.63	305.05	304.18	305.25	305.64	305.72
301.77	300.11	300.69	299.98	300.77	300.3	301.41	301.24	301.16	302.07	300.94	300.88	301.91	302.55	301.8	301.05	300.81	301.4	302.16	301.7	301.32	301.02	300.69	299.42	300.25	299.4	301.35	301.02	300.32	301.65	301.16	301.75	300.31	300	301.11	300.68	299.67	300.87	300.9	299.59	301.72	301.27	300.79	301.75	301.27	300.33	301.31	300.8	301.28	301.66
311.11	310.5	309.83	310.51	310.47	309.32	311.86	310.78	310.49	309.99	309.96	311.02	310.41	310.29	310.39	311.75	310.44	311.27	310.3	310.09	310.73	310.93	309.88	310.88	311.13	310.6	309.85	311.41	310.2	309.65	311.37	311.19	310.72	311.21	310.19	309.75	310.15	311.31	310.24	308.91	310.82	310.36	309.65	311.19	309.84	309.73	311.42	311.11	310.67	309.42
313.1	314.51	312.15	315.95	313.56	314.71	312.13	313.09	314.28	314.25	314.27	313.99	313.27	313.68	313.71	313.84	314.34	314.83	314.07	313.77	314.58	312.93	314.37	313.12	314.02	313.16	313.1	313.94	313.7	313.86	313.67	313.83	313.61	313.82	312.97	312.41	313.38	313.15	314.06	313.64	313.63	313.05	313.73	313.37	313.69	313.99	313.35	313.37	314.05	313.82
304.69	304.82	304.96	304.49	303.46	304.13	305.5	304.07	303.94	304.8	304.65	304.07	303.86	303.93	304.16	303.28	304.8	304.73	305.26	304.99	305.08	304.45	304.24	304.1	305.3	302.76	303.72	305.06	304.08	305.32	304.27	305.32	304.15	303.53	304.29	304.26	305.12	304.53	304.48	302.55	303.65	304.8	304.98	303.07	304.61	304.82	305.02	303.89	305.33	305.18
317.96	319.12	319.29	319.49	318.67	318.31	319.28	320.3	318.91	319.88	319.77	318.8	319.17	318.05	318.74	320.97	318.84	320.96	318.99	319.88	319.51	319.39	319.65	318.78	318.98	319.78	320.17	318.68	319.06	319.9	319.1	319.31	318.34	319.27	318.68	318.63	318.09	319.1	319	318.34	320.41	319.46	319.21	319.67	319.59	317.67	320.62	319.19	318.65	320.02
319.49	318.98	317.91	318.78	318.51	318.96	317.14	318.1	318.54	318.91	316.88	319.25	319.01	317.46	318.8	317.8	318.44	317.82	320.25	318.48	319.51	319.52	319.41	319.46	318.56	318.94	317.12	317.79	318.62	317.2	319.4	319.34	319.6	318.05	317.5	318.9	318.89	317.91	317.72	318.76	318.83	318.42	319.12	318.32	318.57	319.3	317.15	319	318.35	318.62
294.35	297.15	295.64	295.17	295.19	295.02	295.67	295	294.11	295.83	294.57	295.27	294.89	295.08	294.09	294.86	295.45	294.58	295.37	296.99	294.91	296.42	294.28	295.88	295.44	293.64	295.32	295.41	295.15	295.46	296.02	295.19	295.92	295.25	296.7	295.54	295.42	295.52	294.74	296.29	295.86	294.61	295.84	294.74	294.45	294.5	295.09	294.8	295.87	296.22
305.04	305.92	305.77	304.68	304.69	304.63	304.51	303.78	306.01	305.15	303.49	304.48	304.87	304.7	304.45	304.97	305.19	306.42	304.9	305.15	305.41	304.03	303.8	304.38	304.59	304.74	303.11	304.09	304.21	305.54	304.43	305.75	305.04	304.5	305.84	304.66	305.08	305.11	304.83	304.19	305.56	304.92	305.46	304.52	305.43	303.68	305.08	303.94	304.76	305.38
300.11	300.57	301.55	300.76	301.18	301.05	300.48	301.14	300.17	301.97	301.27	301.32	301.6	301.47	301.33	300.02	301.5	300	300.4	300.85	301.3	301.03	300.44	301.44	300.59	301.02	302.56	302.69	301.12	300.91	301.43	300.33	300.68	301.01	299.5	300.52	300.74	300.83	301.18	301.77	301.45	301.29	301.72	300.78	300.98	300.44	302.65	301.57	300.87	300.66
302.29	303.46	303.08	301.01	303.15	302.24	301.67	302.9	302.25	304.24	302.57	302.21	301.23	302.94	302.8	303.35	304.07	302.79	302.88	303.2	302.28	301.59	302.72	304.34	301.95	303.74	303.08	303.01	302.42	302.22	302.76	303.31	302.52	302.49	303.56	302.18	303.12	302.12	302.16	302.71	302.59	301.94	302.85	302.27	302.5	302.72	303.11	303.08	303.83	301.98
316.72	316.46	316.16	314.84	315.93	315.24	315.86	316.15	315.26	316.55	316.15	315.23	314.37	315.85	315.72	315.9	314.75	315.41	316.95	315.2	315.21	316.3	315.48	315.03	316.77	315.74	315.86	315.26	315.65	315.29	314.86	316.22	314.1	315.1	314.95	316.09	315.23	315.6	314.93	315.78	316.38	314.6	315.01	315.74	315.45	316.16	316.03	316.19	315.44	314.89
306.19	305.15	306.49	306.18	305.45	306.51	306.06	306.41	304.2	305.52	305.98	305.34	307.23	306.55	305.75	305.31	306.27	306.38	305.76	305.65	306.56	306.26	305.46	306.42	305.49	306.04	305.3	307.32	307.32	307.1	307.94	306.08	305.04	306.57	307.01	306.2	306.96	305.28	305.45	306.05	306.13	306.63	306.16	306.76	305.8	306.39	306.21	305.97	306.64	305.97
316.84	316.27	316.68	315.8	315.85	316.32	316.55	316.21	316.59	316.84	315.85	316.93	316.68	316.73	316.16	316.05	316.08	315.85	316.23	317.61	316.68	315.79	316.5	317.78	316.69	315.72	316.31	316.3	316.42	316.97	317.15	316.39	317.46	315.34	316.35	316.77	317.23	317.2	316.76	315.45	315.98	316.45	317.15	315.71	315.02	315.81	315.55	317.14	316.51	316.78
313.04	313.7	311.44	312.84	312.54	313.06	313.31	312.39	312.39	312.71	312.89	313.57	312.67	313.3	312.63	312.7	312.66	312.25	311.75	312.96	313.19	313.31	311.99	312.44	312.16	312.12	312.38	312.46	313.6	312.9	312.72	312.83	313.29	312.89	313.27	313.54	312.73	312.49	313.68	313.96	312.77	313.99	312.28	312.9	311.72	313.1	312.53	311.3	312.53	312.42
296.42	296.91	297.54	296.61	297.5	296.62	297.17	296.89	297.18	297.45	296.39	297.02	297.72	297.6	297.08	296.13	296.71	295.09	296.88	296.83	297.87	297.15	297.07	297.59	296.84	296.54	296.81	296.08	296.52	296.78	297.53	296.53	295.56	295.82	296.91	297.66	295.45	297.95	297.09	296.63	296.78	295.85	296.93	297.48	296.36	295.81	297.39	295.87	296.83	296.48
313.37	312.57	313.06	312.99	313.62	312.56	311.94	312.26	313.1	313.43	313.23	313.21	312.76	313.07	312.68	312.34	313.42	313.22	313.43	312.87	312.76	312.19	311.99	313.91	313.34	313.51	313.54	313.44	311.98	312.94	312.66	312.68	314.37	313.12	312.63	313.13	313.86	312.76	311.93	313.84	312.96	313.11	311.95	312.2	312.73	312.93	313.22	314.54	313.53	312.14
318.37	318.43	318.04	320.52	319.68	320.24	320.2	319.12	318.7	319.53	319.59	318.83	319.86	320.22	318.68	320.87	320.32	319.64	318.8	319.81	320.39	319.66	319.68	319.71	318.63	320.24	320.27	319.06	319.58	320.04	319.21	318.95	320.02	319.43	320.05	319.14	319.8	317.93	320.33	319.04	320.35	319.58	320.19	318.56	319.33	318.32	320.51	319.17	318.58	318.28
305	306.27	305.7	306.94	305.83	306.09	306.55	306.75	306.58	306.65	306.4	307.23	305.95	305.25	306.72	306.35	305.81	306.48	304.83	305.82	305.95	305.48	305.67	306.55	305.71	306.44	305.39	306.98	306.31	306.35	306.74	305.73	305.77	306.93	306.23	305.35	306.45	306.79	305.94	304.99	307.06	304.79	307.07	306.39	306.74	305.29	304.65	304.17	306.78	305.68
316.31	315.69	315.48	316.19	315.23	316.07	315.48	315.99	315.89	316.14	316.53	315.75	315.12	316.53	314.87	316.74	315.11	316.17	317.45	315.62	315.72	316.48	316.1	316.25	316.29	316.06	313.87	314.37	316.88	316.41	315.67	316.07	316.61	316.82	315.26	315.47	314.82	314.69	316.94	315.98	316.35	314.51	315.93	317.2	317.97	315.92	315.58	315.3	315.81	314.9
301.74	303.11	302.87	302.21	302.69	302.95	303.08	302.16	302.72	303.34	303.19	303.54	302.43	302.86	301.74	303.99	303.09	301.74	303.56	302.82	302.45	303.95	303.9	302.87	302.71	303.07	302.35	302.97	303.2	301.58	303.23	303.25	302.85	303.23	302.26	301.4	303.55	301.52	302.96	302.62	302.72	301.83	302.79	303.26	303.94	303.25	303.17	302.23	302.13	304.07
304.34	303.52	303.48	305.13	304.48	304.47	305.05	304.42	305.08	304.68	304.75	305.23	304	305.78	304.63	304.68	304.81	305.24	304.83	303.16	304.73	303.47	304.5	304.79	305.29	303.14	304.82	304	304.2	304.85	304.91	304.18	303.87	304.79	304.13	303.72	304.9	304.62	303.72	303.7	304.55	304.38	305.41	305.48	304.17	304.63	303.63	304.02	304	304.46
300.99	301.26	300.37	299.45	300.63	302.01	300.5	301.37	301.61	301.52	300.75	301.6	301.33	300.8	301.32	301.16	300.94	300.81	301.07	300.94	302.14	300.38	301.32	301.87	301.71	300.42	302.24	302.22	302.6	300.82	300.66	300.96	300.79	302.06	301.38	301.39	301.47	301.49	300.78	300.44	302.61	300.39	300.83	300.83	301.61	302.19	300.43	301.13	300.53	302.32
304.68	305.56	304.23	303.8	305.2	303.73	304.68	304.2	305.9	304.47	304.77	305.19	305.86	305.46	303.87	304.15	305.38	303.87	305.19	305.21	304.5	304.5	304.05	304.76	304.62	305.24	304.37	304.89	304.96	305.11	304.23	304.58	304.39	305.73	304.82	304.51	305.76	305.17	305.41	305.19	304.63	305.09	304.52	305.14	304.28	305.79	304.83	305.2	303.43	304.02
316.26	313.75	314.9	315.92	315.87	314.59	314.83	315.59	314.89	315.64	316.54	316.04	314.87	315.58	314.28	316.2	315.7	315.45	316.68	316.21	316.83	314.4	315.38	316.7	314.76	314.8	315.38	315.42	315.46	316.05	315.67	315.41	316.94	315.19	317.08	314.96	315.74	315.37	316.77	314.96	315.36	316.11	315.34	316.11	315.95	315.09	315.63	315.26	316.02	315.8
315.95	315.62	316	315.22	315.11	315.53	316.06	316.27	316.52	315.93	316.07	317.05	316.11	316.58	315.64	315.56	317.3	315.51	315.44	314.95	315.72	317.06	316.05	316.42	315.69	317.37	317.22	316.49	315.27	316.97	317.07	315.62	315.36	315.66	316.69	315.69	316.1	316.49	314.78	314.85	315.85	315.69	314.06	315.64	315.42	316.16	316.28	316.26	315.38	316.26
312.74	313.1	311.9	311.97	312.89	312.76	312.74	311.43	311.53	314.27	312.66	312.98	312.41	312.9	312.19	312.46	312.55	312.94	312.81	309.9	310.87	312.96	312	312.3	313.78	313.38	313.31	311.72	313.83	313.14	313.22	311.03	312.95	313.18	311.6	312.15	313.21	313.32	312.68	312.52	312.36	311.91	314.15	312.62	312.99	312.45	312.2	314.14	312.28	313.65
307.2	306.46	307.66	305.82	305.7	306.56	307.49	308.04	305.99	307.53	307.84	307.38	306.43	305.07	306.04	307.18	307.45	305.42	307.58	306.12	306.46	308.05	307.01	307.86	305.81	307.14	306.82	307.96	306.71	306.35	306.13	304.78	306.46	306.76	307.15	304.29	306.26	307.64	306.73	306.02	307.66	306.84	307.37	306.28	306.31	307.32	305.73	305.19	305.48	306.41
304.98	305.62	306.28	305.69	305.23	305.48	305.17	305.77	304.79	305.83	305.17	304.97	305.72	304.97	304.58	304.84	305.37	306.16	303.76	305.79	306.46	304.25	305.18	306.31	304.92	304.92	305.75	304.8	303.75	304.67	305.73	305.31	305.83	305.46	305.02	303.92	305.67	305.47	306.27	305.52	305.21	304.69	305.32	305.37	304.48	305.36	306.13	304.5	305.53	305.4
307.11	306.93	306.85	307.02	306.43	308.26	308.09	307.54	306.5	306.23	306.59	306.31	307.16	306.04	307.69	307.08	307.07	306.37	307.15	307.34	305.79	308.07	307.69	306.62	307.79	307.99	308.99	308.3	306.26	306.9	307.49	308.34	307.36	307.46	307.34	306.96	307.08	306.45	306.14	308.77	307.74	307.29	308.34	307.58	308.24	307.06	306.68	308.16	306.75	306.82
328.94	328.88	327.08	327.21	327.76	329.15	328.9	329.1	328.6	329.52	328.61	328.21	328.59	327.6	327.95	326.83	328.76	328.79	327.83	329.59	328.26	328.93	328.64	328.95	328.67	327.92	326.94	328.41	327.89	329.2	329.03	330.04	328.57	329.84	329.34	328.09	328.39	328.71	327.5	328.21	327.48	328.84	328.67	328.22	328.67	328.85	329.47	328.44	327.57	326.9
306.59	306.59	307.5	306.52	307.1	307.02	306.52	306.95	307.53	305.91	307.01	307.92	306.03	307.04	307.68	307.3	304.95	306.05	305.79	306.38	306.21	307.65	307.88	306.06	306.64	308.01	306.97	305.93	307.56	306.38	306.93	306.76	307.85	306.48	307.27	307.33	306.46	306.17	306.05	305.89	306.8	305.94	307.13	306.1	307.24	305.6	307.79	306.61	306.61	305.86
325.69	324.28	323.7	324.3	324.88	324.98	324.79	325.82	325.42	324.5	325.12	325.06	326.31	325.91	324.73	324.29	324.79	325	324.96	325.36	324.72	324.67	324.97	325.18	324.5	326.02	325.65	324.48	325	325.66	325.21	326.3	325.02	326.42	326.06	325.24	324.65	325.56	326.49	325.29	325.83	325.43	324.61	326.5	325.47	325.37	325.09	323.68	326.26	325.44
303.45	303.32	303.63	302.05	302.35	302.74	302.02	301.37	302.36	303.66	301.9	301.68	301.87	302.3	303.12	303.07	302.02	302.45	303.46	303.14	302.72	302.71	302.01	302.06	303.18	302.61	302.08	301.96	301.4	303.54	302.5	302.5	301.1	301.71	303.51	302.02	302.05	302.33	302.32	301.82	302.12	302.49	303.47	303.06	303.45	302.38	301.99	302.05	302.44	302.11
304.53	304.3	304.41	304.54	304.22	303.95	303.67	303.82	304.93	303.83	303.45	303.77	304.01	304.36	303.85	303.36	304.2	305.53	304.5	304.23	303.37	304.13	303.77	304.67	304.36	305.17	303.93	305.3	303.81	304.59	304.92	303.63	304.08	305.15	303.68	304.95	304.13	304.59	304.27	303.66	304.45	304.77	304.63	304.74	304.99	304.39	304.44	303.15	303.72	304.2
299.97	299.66	299.75	299.55	299.54	299.84	300.43	300.17	300.49	299.31	300.61	299.79	300.4	299.88	299.79	299.63	300.16	300.32	299.03	300.23	298.95	300.98	299.53	299.99	300.96	300.15	298.93	299.7	300.1	300.21	299.58	299.13	300.7	298.99	299.62	299.81	299.46	299.62	299.97	299.55	299.34	299.65	299.62	298.72	299.34	300.43	299.42	298.96	299.71	298.29
313.78	313.72	315.23	314.04	313.92	314.35	313.58	315	313.53	314.58	313.98	314.87	314.37	314.01	314.45	313.94	313.42	315	314.3	314.98	314.16	315.24	313.76	314.07	313.34	313.73	314.01	313.56	314.14	313.36	313.94	314.48	315.29	315.61	314.99	314.65	313.65	314.84	313.78	314.14	314.07	314.52	313.56	314.21	315.11	314.06	314.04	313.82	314.41	314.23
303.76	303.81	302.62	302.64	303.31	303.68	304.38	303.95	303.07	304.14	303.85	303.24	304.09	304.69	302.66	303.64	302.67	303.55	301.99	302.67	303.66	303.72	303.69	301.93	304.02	304.31	303.51	303.48	304.82	304.73	303.58	304.47	303.68	304.05	303.7	303.76	303.84	303.49	303.24	303.34	304	302.99	303.19	302.81	303.3	303.77	304.02	303.03	305	304.44
305.81	304.66	306.27	306.07	305.43	306.99	307.5	304.84	306.31	306.11	306.67	306.13	306.42	306.76	305.58	306.47	306.89	306.73	305.96	305.58	306.22	306.83	305.31	306.29	305.61	306.13	306.58	306.42	306.18	305.78	305.71	307.09	306.06	305.82	305.34	305.15	305.9	307.97	306.29	306.21	304.96	305.88	306.01	305.13	305.91	306.95	305.27	305.79	306.68	305.66
306.12	304.06	306.17	304.96	305.46	305.66	305.72	306	306.12	305.51	303.87	305.49	304.69	306.02	305.02	306.64	305.82	305.1	305.62	304.73	305.58	305.45	304.41	303.68	305.1	305.53	305.79	304.81	305.28	305.02	304.27	304.71	304.85	305.59	304.9	305.93	305.12	306.32	305.67	305.61	305.26	305.05	304.09	305.15	305.45	305.57	305.05	305.26	303.69	305.2
306.49	306.24	307.8	305.69	305.47	305.93	306.04	305.67	305.79	306.56	304.58	306.53	305.94	307.29	306.85	306.74	306.48	306.3	306.65	305.64	305.21	307.39	306.97	305.87	305.6	306.24	306.5	305.96	305.82	306.72	306.04	306.69	307.41	307.21	305.89	306.39	307.18	306.05	305.84	306.03	305.58	306.96	306.32	305.66	305.81	306.49	305.21	306.36	306.93	306.08
314	315.01	314.27	314.06	314.71	314.12	314.91	314.26	314.89	313.38	313.84	312.68	313.25	314.23	313.06	314.53	314.5	313.49	314.93	312.76	313.54	313.48	314.06	313.97	313.98	314.55	314.05	313.15	314.26	314.28	314.52	313.58	314.04	311.74	315.26	314.8	314.78	314.34	314.5	314.33	314.54	313.32	314.71	313.93	313.71	314.06	314.31	314.45	314.08	313.96
305.24	305.94	306.54	307.6	305.65	306.17	307.09	305.7	306.18	307.03	306.31	306.66	306.07	305.71	305.74	306.61	305.5	306.35	306.43	306.11	306.88	305.76	307.24	306.08	304.86	306.36	306.32	305.73	306.25	306.42	305.08	307.28	307.4	307.04	305.68	306.24	308.29	306.53	306.44	305.04	306.02	306.29	305.67	305.41	305.77	306.83	305.2	305.06	307.98	306.2
304.79	304.98	304.58	305.5	304.13	305.67	305.47	304.72	304.63	304	304.22	303.24	303.57	304.05	304.67	303.56	304.33	304.9	303.49	304.54	302.97	305.11	304.37	304.19	304.27	304.38	304.75	304.67	305.29	303.38	302.96	304.16	304.37	304.25	305.23	303.42	302.81	305.5	305.86	305.66	304.27	303.65	303.26	303.53	304.16	304.27	303.77	304.17	304.62	303.9
317.03	317.07	317.01	317.67	317.32	318.16	316.83	317.93	317.69	316.08	316.21	317.95	316.04	316.48	316.37	317.94	317.59	317.94	317.5	317.87	317.77	316.43	317.11	315.83	317.09	316.58	316.8	316.12	317.35	317.95	316.91	317.65	317.05	316.88	317.94	316.47	317.29	316.77	318.12	316.67	316.81	317.85	316.58	317.61	316.91	318.6	317.13	315.74	317.39	317.96
305.01	303.93	304.53	305.6	304.31	304.6	304.86	304.62	305.01	304.19	304.94	304.03	304.27	303.41	304.38	305.68	305.18	303.92	304.53	304.96	304.91	304.97	303.78	306.05	303.66	303.5	305.07	303.13	305.99	305.02	304.16	304.84	305.02	303.97	304.21	305.31	305.53	305.95	304.57	304.58	304.51	303.26	303.58	304.72	304.73	303.55	303.67	303.83	304.6	305.04
317.91	319.2	319.08	317.76	318.66	318.8	317.74	318.85	317.94	318.72	319.17	318.4	318.8	317.18	318.6	317.27	318.67	318.06	318.5	318.37	317.55	317.9	318.19	317.92	318.35	319.71	318.88	318.51	318.09	319.09	317.72	318.43	318.64	318.83	317.38	319.1	317.84	319.62	318.43	318.89	318.51	317.07	320.34	318.7	318.5	319.27	318.25	319.23	318.86	318.36
314.92	314.32	313.76	314.32	313.99	314.08	314.34	314.93	314.7	313.96	314.22	313.8	312.89	314.14	315.09	314.12	313.94	314.68	315.49	314.07	314.48	314.28	312.66	314.37	314.34	315.09	314.66	312.83	314.86	313.07	314.26	315.09	313.22	312.98	313.66	314.91	313.98	314.94	314.34	313.64	313.42	313.71	314.38	313.87	313.16	314.49	314.79	313.29	313.27	313.65
303.48	303.75	302.98	303.19	304.82	303.91	303.85	301.94	303.19	303.34	303.67	303.79	303.56	302.63	303.22	302.46	303.71	302.81	302.75	302.6	304.26	303.78	302.02	303.25	303.69	303.09	304.19	303.96	304.24	303.69	303.7	303.37	302.21	304.67	302.13	302.26	304.47	303.32	303.48	303.68	304.62	303.29	302.67	304.44	304.48	302.86	302.9	302.63	303.9	303.98
302.47	304.89	304.74	302.57	303.85	301.76	303.39	304.66	303.67	302.91	303.06	304.63	304.36	303.51	303.35	303.53	302.76	303.6	303.7	302.15	302.93	303.52	303.22	303.69	303.27	303.96	301.6	304.5	303.08	305.21	303	304.32	301.28	303.01	303.69	303.72	303.32	302.97	304.11	301.86	304.22	302.76	303.12	302.75	303.94	303.46	304.31	303.29	303.45	303.8
306.09	304.66	305.09	304.64	304.32	304.73	304.52	304.93	304.52	305.78	304.36	303.64	305.28	304.4	305.82	305	305.36	303.9	305.34	304.35	306.1	305.13	305.14	304.54	304.42	304.76	303.88	304.66	304.18	305.13	304.43	304.7	305.35	304.66	305.09	304.38	305.49	304.04	303.99	305.65	304.64	304.45	305.87	304.21	304.83	303.9	304.46	305.12	305.2	303.87
327.73	328.76	328.3	328.57	328.11	329.67	327.29	328.35	328.45	329.17	328.5	329.39	328.37	327.72	327.65	327.36	328.94	328.57	328.83	327.71	327.55	328.17	329.52	327.77	329.57	328.09	327.93	328.21	328.65	329.51	328.87	327.41	329.13	329.75	326.82	327.86	328.77	328.14	329.34	328.3	328.63	328.06	329.24	328.58	328.63	329.3	328.68	327.94	329.01	328.31
306.56	305.83	306.55	306.39	306.69	307.46	306.54	306.19	306.4	307.04	305.45	306.1	307.35	306.74	307.18	306.25	306.59	305.87	305.19	306.27	305.56	305.42	307.11	306.3	306.61	306.83	306.01	307.07	305.79	306.84	307.76	307.66	305.09	305.95	306.96	307.54	307	308.39	306.41	306.37	306.75	305.79	306.22	306.9	307.59	307.18	306.95	306.59	306.69	306.63
328.81	328.71	328.15	329.11	329.94	329.39	327.66	328.28	328	327.36	329.75	328.77	329.18	329.05	329.36	328.62	328.33	328.77	327.64	329.88	327.23	327.1	328.95	329.13	328.9	329.37	327.99	328.41	329.21	328.03	329.09	327.85	326.39	328.45	328.64	328.84	328.51	329.35	329.03	328.14	329.37	329.79	328.55	328.68	326.96	328.7	330.01	328.56	328.42	328.84
318.95	318.33	317.62	318.04	318.43	318.55	317.68	317.61	319.23	317.53	317.41	317.91	317.94	318.16	318.94	318.12	318.51	317.47	317.55	318.74	319.01	318.64	317.65	318.98	318	317.84	318.13	318.32	317.26	318.46	318.07	317.01	318.61	317.92	318.48	316.33	317.68	317.15	318.06	317.05	317.89	319.34	319.15	317.4	318.09	317.12	318.19	317.38	317.81	316.77
309.98	310.26	310.26	311.98	310.91	308.9	310.59	311.06	309.46	309.8	310.24	309.9	310.81	309.64	310.63	310.78	310.63	310.08	311.11	310.31	310.07	311.89	310.76	310.76	311.12	310.64	310.22	311.05	311.07	311.02	309.17	310.14	310.31	310.84	310.16	311.24	311.02	309.31	309.88	309.42	310.13	309.6	310.02	310.23	309.69	311.54	311.16	310.24	311.12	311.45
293.47	293	294.31	295.25	293.96	294.23	294.55	294.44	293.32	292.75	292.68	295.14	294.16	294.61	293.18	294.96	293.71	293.77	294.98	293.81	294.73	295.48	292.6	295.72	294.66	293.72	293.85	296.3	295.57	294.8	294.91	293.74	294.93	294.15	292.19	294.54	292.8	295.14	295.71	293.64	294.1	292.71	294.63	293.15	293.96	294.91	293.35	293.8	293.58	292.84
319.12	317.9	317.69	317.89	318.61	318.43	318.44	319.71	316.77	317.38	317.06	317.42	319.08	317.23	317.3	318.32	318.27	317.94	318.95	318.7	318.81	318.36	319.14	317.82	318.14	318.99	318.56	318.34	318.41	317.2	318.56	318.23	318.62	317.58	317.58	318.36	317.47	319.12	318.74	317.73	318.58	317.64	318.94	317.79	317.79	317.9	317.61	317.49	317.16	318.71
316.05	314.61	314.08	314.26	312.9	314.92	314.13	313.9	313.72	314.84	313.92	313.47	314.47	313.45	314.31	314.77	314.06	314.85	314.63	313.41	313.84	314.63	314.14	314.51	314.08	314.58	314.85	313.61	313.96	315.29	314.4	315.51	314.34	313.47	314.75	313.41	313.42	313.87	314.39	313.18	314.03	314.51	314.22	315.42	314.33	314.37	314.15	314.95	314.38	315.2
311.05	311.01	310.82	309.72	309.58	310.74	310.63	310.13	310.09	310.23	310.45	311.68	311.01	310.52	310.14	310.14	310.96	309.97	310.95	309.49	309.86	310.15	311.26	311.02	310.15	311.03	310.48	311.47	310.18	310.62	310.87	310.43	311.27	311.46	309.45	310.15	310.05	310.49	309.92	310.09	310.68	310.53	310.37	309.59	310.8	310.64	311.83	310.51	309.06	309.53
312.85	312.93	313.14	312.41	312.64	311.71	311.61	312.64	313.73	313.03	313.39	312.85	313.93	312.47	313.51	312.28	312.87	313.73	313.07	312.3	313.43	313.43	312.27	312.55	313.24	312.55	313.93	311.79	313.62	313.7	312.3	311.33	313.2	313.34	312.87	312.92	312.4	312.46	313.41	311.89	312.66	313.26	312.34	313.11	312.62	312.8	312.86	313.27	312.86	312.62
303.06	303.65	302.08	304.2	304.25	303.29	302.76	302.72	303.3	303.61	304.37	303.7	303.87	303.88	303.69	303.96	303.85	303.83	302.24	304.77	303.07	302.38	304.25	304.46	304.05	303.49	303.36	303.6	304.34	302.25	303.19	302.92	302.69	303.11	303.67	303.43	303.11	303.82	303.32	304.11	304.16	303.44	303.9	303.86	304.63	303.31	303.84	303.88	303.95	303.79
314.05	314.27	313.8	313.75	312.98	314.19	312.57	313.6	314.41	313.9	313.61	315.09	314.72	314.39	312.81	315.3	311.96	313.67	313.81	313.95	314.66	313.03	315.35	313.95	315.46	313.2	314.83	313.94	314.74	313.71	314.25	313.75	313.45	315.1	313.77	313.9	314.29	314.31	313.82	313.53	313.64	313.7	312.73	312.72	313.71	315.23	313.91	313.89	313.99	313.29
318.79	318.33	317.26	319.06	317.89	318.52	318.44	317.3	318.19	317.33	318.22	316.98	318.63	318.22	317.47	318.86	318.12	317.41	318.14	318.44	318.9	319.72	318.03	317.7	317.87	319.63	318.01	319.5	317.21	317.82	319.04	318.49	317.11	318.29	319.58	318.08	318.07	318.11	316.6	318.41	318.9	317.56	317.09	318.7	318.51	317.74	318.08	317.51	317.85	317.62
303.22	303.4	303.29	302.66	302.74	303.47	302.95	304.04	304.42	303.79	301.99	302.81	303.21	302.95	302.47	304.29	303.07	302.78	303.34	302.65	301.86	302.15	303.54	303.9	301.78	302.29	302.99	303.27	304.62	302.14	303.43	303.24	303.36	304.21	303.48	302.03	302.52	302.4	303.51	302.78	303.55	302.85	303.5	303.67	303.62	303.47	304.82	303.03	303.03	302.53
317.4	319.18	318.37	317.94	318.32	319.16	319.3	319.04	316.48	318.13	318.47	318.9	318.61	317.38	317.3	318.22	318.61	316.98	318.73	317.61	318.59	320.03	317.94	317.85	319.43	318.97	319.15	317.4	318.69	317.89	318.48	317.91	318.14	318.39	317.45	317.81	317.19	317.05	317.1	318.63	319.09	316.93	317.79	319.6	317.66	318.83	318.05	317.94	319.02	317.95
306.18	305	305.88	305.67	305.3	305.15	304.84	304.98	304.3	306.11	305.38	305.85	304	305.68	304.73	305.48	305.54	305.53	303.79	304.65	304.26	304.54	304.84	305.01	305	305.06	304.99	306.11	304.69	305.69	304.3	305.03	304.86	304.84	304.81	304.68	305.93	304.98	304.84	305.36	306.54	304.68	304.5	305.41	304.78	306.15	305.71	304.41	305.81	304.02
327.97	326.44	329.15	329.21	327.17	327.74	327.92	326.48	327.96	327.38	327.19	328.52	327.41	327.82	327.65	327.03	327.71	327.92	327.6	327.74	327.33	327.78	327.42	327.71	327.03	328.63	327.63	328	327.15	328.39	328.47	327.91	327.17	328.02	328.13	327.59	328.27	328.56	328.08	328.24	328.21	329.31	327.09	328.09	327.63	328.22	328.6	328.43	327.98	327.75
318.68	319.4	318.48	319.68	320.07	320.63	318.2	319.92	319.35	318.6	319.81	320.27	318.91	320.6	319.63	319.59	319.71	319.48	320.14	318.67	318.78	318.92	319.84	318.96	318.62	318.32	319.24	319.99	317.83	320.16	319.28	320.24	320.05	319.03	319.54	319.6	320.1	320.4	318.53	320.21	318.3	319.77	320.06	319.23	319.46	320.06	319.61	318.67	319.47	319.46
309.54	308.59	308.98	308.23	308.05	309.25	308.93	309.07	309.84	308.95	309.84	308.47	309.34	308.84	306.48	309.17	309.2	307.67	308.19	308.09	308.71	309.04	307.4	309.13	308.23	308.39	309.34	309.1	307.66	308.53	309.53	307.59	309.06	308.58	307.6	308.41	309.35	308.72	308.2	308.79	309.07	307.69	309.2	309.25	309.12	309.25	308.6	308.14	310.1	309.08
317.74	318.78	319.85	319.87	318.2	318.3	318.59	318.33	319.03	319.04	318.12	316.28	319.37	318.44	317.66	317.93	319	317.8	317.71	318.15	318.26	317.54	318.08	318.89	317.45	317.46	318.26	318.25	317.62	317.2	318.17	317.44	318.4	319.49	317.42	318.71	319	317.94	318.08	317.88	316.43	319.19	318.09	317.23	317.73	318.44	317.11	317.58	317.29	316.86
299.1	300.46	300.52	299.05	299.41	299.64	300	299.28	300.29	299.62	300.87	300.17	300.29	299.59	299.72	299.64	299.8	299.74	299.67	300.11	300.47	300.58	299.7	299.05	301.02	300.11	298.84	299.48	299.28	299.65	299.7	299.9	300.13	299.72	300.75	300.02	300.19	299.88	300.11	300.52	299.26	299.47	299.05	299.94	300.82	299.51	299.51	299.68	300.27	300.25
306.82	306.14	306.38	306	306.19	306.66	305.6	306.45	306.23	307.15	306.46	306.54	305.98	305.93	306.06	304.79	307.34	305.98	306.68	305.41	306.43	305.7	306.43	306.48	305.68	305.89	307.13	306.63	306.09	306.61	306.13	306.66	306.05	306.52	304.86	306.22	306.09	305.94	305.87	306.1	305.66	307.16	306.14	306.2	305.75	306.83	305.82	305.63	305.9	304.86
312.7	313.12	312.59	312.32	314.34	314.26	312.54	313.02	313.74	313.92	312.4	313.07	313.63	312.06	312.14	312.69	313.23	312.7	313.11	313.16	312.93	314.41	312.99	313.73	313.09	314.51	313.62	312.46	313.59	314.3	312.52	312.54	312.32	313.02	313.55	313.26	312.74	314.11	311.67	313.22	312.8	312.72	312.56	314.23	312.86	313.87	313.33	313.44	312.77	312.57
317.27	317.03	318.12	316.5	317.14	316.74	316.37	317.43	317.1	316.28	317.64	316.67	317.51	317.2	317.7	317.53	317.32	317.53	318.06	314.91	317.09	316.53	317.12	317.77	316.1	317.44	316.89	318.09	317.54	315.26	316.14	317.63	318.02	316.75	315.67	317.68	317.86	317.64	317.61	316.85	316.88	316.2	317.29	317.82	317.37	317.78	316.24	317.64	316.98	317.67
295.49	294.8	295.08	295.04	295.53	294.85	294.14	296.23	295.55	294.73	295.63	296.11	296.88	295.08	297.02	295.53	295.25	295.29	295.27	295.22	295.53	296.28	295.54	295.59	295.01	296.26	295.76	296.09	295.9	295.23	295.84	295.65	295.58	295.1	294.19	294.32	295.13	295.24	294.93	293.83	295.5	294.84	294.58	295.9	294.98	296.71	295.16	295.51	295.87	294.6
302.08	302.43	301.81	302.92	303.54	303	303.32	301.77	302.94	302.69	302.79	302.47	303.13	303.25	302.88	301.29	301.69	300.91	302.29	303	302.37	301.38	302.69	302.82	301.91	301.55	301.94	303.19	303.09	301.48	302.1	303.4	302.9	302.48	302.71	302.81	302.67	302.53	302.67	302.84	302.49	302.13	302.7	303.25	301.01	302.72	301.23	303.75	303.07	302.54
311.62	312.71	312.47	312.27	314.48	313.07	313.24	313.5	313.7	312.78	310.73	312.04	313.17	313.38	312.3	313.96	311.79	312.83	312.58	313.26	312.83	312.31	313.6	312.12	313.33	313.12	313.61	313.26	314.03	311.43	312.48	313.72	314.03	313.15	313.21	313.35	313.65	312.25	313.12	314.11	312.88	312.79	313.18	313.31	312.78	311.86	312.09	312.3	313.22	313.66
328.47	327.31	329.01	328.63	328.54	328.5	329.24	328.72	328.46	329.05	328.89	329.49	328.67	327.98	327.68	329.27	328.05	328.8	329.2	327.63	328.85	329.06	329.46	329.43	328.38	328.95	328.25	328.68	328.39	329.24	328.3	329.44	328.32	326.99	327.23	329.13	327.82	328.95	329.49	330.72	329.67	328.36	329.45	329.5	327.72	329.85	328.28	327.99	329.58	327.59
294.9	294.63	295	293.94	294.24	294.09	294.68	295.1	294.51	294.16	294.11	294.32	295.72	295.27	296.04	294.88	294.71	294.2	294.9	296.13	295.78	294.63	295.1	294.83	294.88	294.43	295.98	294.74	295.2	295.64	295.49	293.87	295.93	294.28	295.35	294.21	295.67	294.77	294.33	295.01	295.97	294.42	295.81	294.82	294.97	294.65	296.35	294.96	295.7	293.9
297.5	296.38	296.8	297.02	297.67	297.15	297	297.23	296.86	296.99	297.45	295.91	296.18	296.19	296.35	296.54	297.12	296.5	296.76	296.8	296.9	296.6	296.79	296.14	296.22	296.07	297.75	297.2	296.8	297.35	297.89	296.21	297.86	295.58	297.34	296.7	298.69	297.79	296.92	296.9	296.35	296.85	296.41	296.51	296.8	297.52	296.71	296.91	296.46	297.45
302.77	303.4	303.31	303.06	303.47	302.06	302.55	302.83	301.91	302.61	302.59	301.94	302.42	302.39	303.74	303.87	302.78	303.45	302.66	301.56	303.03	302.18	302.56	303.06	303.06	303.18	301.94	302.21	302.84	303.14	302.06	302.53	303.52	303.42	304.73	301.98	302.25	302.86	303	302.47	302.83	302.26	302.68	302.2	303.62	302.32	302.26	302.03	303.04	303.95
319.15	319.01	317.43	318.97	317.16	318.63	318.69	318.17	317.7	316.91	318.48	318.4	319.02	318.45	318.81	317.84	318.45	317.18	317.94	319.22	317.68	319.29	319.33	318.58	317.61	318.55	318.12	318.65	318.86	317.68	318.74	318.72	318.52	318.08	318.08	318.46	318.42	316.8	317.78	317.61	319.12	317.63	317.33	319.29	316.05	317.76	316.55	318.23	318.2	317.83
302.92	303.41	302.18	303.71	303.03	302.96	302.36	300.82	302.75	302.87	301.79	303.1	301.48	303.04	301.53	302.55	301.95	300.63	302.5	302.13	302.36	302.74	303.09	302.31	302.17	302.11	301.72	302.79	302.69	302.7	302.9	302.49	303.59	301.06	303.1	303.66	302.59	301.37	301.54	302.84	302.92	301.36	302.03	300.76	302.37	302	302.6	301.7	302.67	303.39
305.26	304.38	306.21	304.57	304.96	304.53	304.69	304.26	305.49	304.78	305.52	305.17	305.5	305.77	305.42	306.09	304.03	304.9	305.57	303.44	305.63	306.16	304.77	305.95	304.51	304.87	305.83	304.25	303.98	304.82	304.85	306.74	304.76	305.16	305.6	306.07	305.63	304.94	305.45	305.26	304.79	304.25	305.57	304.95	304.97	305.3	306	305.32	304.55	305.39
314.32	314.49	315.83	315.31	314.77	315.47	314.59	314.68	314.67	314.47	314.8	314.44	316.17	313.69	314.42	315.57	314.1	313.81	314.62	314.32	314.76	314.45	316.52	313.99	314.59	314.32	314.66	315.2	314.92	315.58	315.48	314.81	314.52	315.11	314.69	313.78	314.21	315.73	314.82	315.18	316.49	314.59	315.7	314.85	314.99	315.02	314.84	314.71	314.27	315.42
300	300.54	300.39	300.23	300.23	301.15	299.92	300.12	300.85	299.41	299.6	300.23	300.52	299.53	301.51	298.43	299.66	298.75	300.86	300.26	301.1	300.18	299.38	300.64	298.93	298.84	299.85	300.16	299.51	300.66	300.85	300.7	299.96	299.23	300.13	299.45	300.11	299.11	300.39	300.05	299.14	298.75	299.43	299.65	300.57	300.42	299.66	299.45	299.67	300.68
327.81	328.4	328.3	327.17	328.36	329.55	327.88	327.32	328.94	327.17	326.88	327.94	327.65	329.57	327.3	327.5	326.3	327.01	329.17	327.59	328.94	327.19	328.19	329.01	329.69	327.82	329.73	328.24	328.62	327.81	326.66	327.87	327.5	327.03	327.97	327.11	327.99	328.15	328.03	328.42	327.7	328.51	326.91	327.12	328.52	328.33	328.2	326.62	326.89	326.69
311.7	313.04	314.06	313.23	312.98	313.03	313.85	312.84	313.32	313.2	312.87	313.84	313.84	312.65	312.3	313.01	312.94	312.5	312.32	313.19	312.54	312.33	313.44	313.58	312.92	313.52	312.24	312.39	312.56	313	313.39	313.92	313.24	312.24	314.16	312.55	313.92	312.42	311.43	313.91	312.18	312.99	313.78	313.16	313.13	312.91	312.36	312.98	313.81	312.81
313.46	312.39	313.08	312.29	313.27	313.53	313.17	313.14	312.69	312.77	314.19	312.29	311.64	313.59	312.4	312.89	312.84	313.44	313	312.18	312.98	313.97	311.94	314.04	313.53	311.86	312.34	313.5	312.8	313.58	312.82	313.27	313.76	312.64	312.96	313.56	314.2	313.51	312.95	314.16	311.93	311.2	312.9	311.94	312.85	313.41	313.33	312.64	313.21	313.09
304.81	303.64	306.35	304.59	305.61	304.07	304.64	304.62	303.85	304.08	304.31	304.51	305.01	305.01	304.97	304.03	304.3	304.98	304.06	304.24	304.63	304.82	304.34	304.48	303.6	304.59	303.83	304.4	303.77	304.64	303.97	302.65	304.26	303.2	303.58	304.61	304.38	303.64	302.57	303.85	305.28	304.53	303.67	305.61	304.66	304.53	304.51	305.27	303.73	304.36
326.97	325.71	327.18	326.87	327.62	327.42	326.89	326.91	326.86	325.79	327.37	327.93	327.93	326.59	325.88	326.93	326.85	326.47	326.25	327.03	327.76	326.39	326.91	326.76	327.04	327.48	327.56	327.85	328.11	326.79	327	327.57	327.51	326.96	325.82	325.93	326.41	326.42	327.08	328.04	327.77	328.48	326.17	326.83	327.28	325.59	327.27	326.96	326.99	326.56
303.52	303.23	304.49	303.06	304.43	303.43	303.33	303.68	302.85	303.47	302.28	303.36	302.71	304.2	303.24	303.04	303.7	303.64	302.78	303.28	304.06	303.56	302.23	303.11	304.31	303.45	302.96	303.54	302.46	303.7	304.06	302.92	302.78	303.93	305.59	302.09	303.49	301.4	303.94	303.77	303.05	304.62	303.07	304.28	303.06	301.98	303.18	304.05	302.41	303.86
315.33	315.9	314.91	314.77	315	314.07	314.8	314.46	315.4	315.56	314.84	315.93	315.55	314.9	314.94	315.59	315.44	314.69	316.01	315.48	315.31	314.95	314.44	314.85	314.76	314.3	314.66	315.9	314.63	316.14	314.51	314.87	314.21	315.24	314.53	315.24	314.52	314.18	315.49	315.08	314.65	315.24	314.95	314.79	314.67	314.03	314.42	314.44	315.39	315.48
301.21	299.54	299.88	299.17	301.68	301.01	300.07	300.45	299.16	300.32	298.4	300.05	300.02	299.68	299.6	299.62	299.82	299.79	300.24	298.82	300.09	300.78	300.01	300.12	299.16	300.49	299.74	300.62	299.86	300.74	300.05	299.5	299.11	299.83	300.72	300.72	300.08	301.2	300	300.31	299.93	300.07	300.27	300.27	300.54	300.06	299.07	300.29	300.21	300.3
307.43	308.51	306.94	308.12	307.68	306.23	306.7	308.58	308.18	306.49	306.34	306.88	306.18	308.57	307.92	307.71	306.24	306.93	306.74	307.11	308.56	306.73	307.05	307.77	307.11	306.61	306.95	307.68	307.89	306.71	307.44	307.14	307.44	306.96	306.96	308.43	306.97	307.07	307.16	306.84	307.59	305.94	306.65	306.18	306.01	309.2	306.31	306.84	307.01	307.37
301.91	302.94	301.81	301.83	303.21	302	303.14	301.88	301.64	302.7	302.25	301.56	303.1	302.07	302.4	303.47	301.59	302.6	302.32	302.43	303.18	302.98	301.05	303	302.97	302.57	302.37	302.04	302.47	302.08	300.57	300.35	303.16	301.17	301.62	303.88	303.49	302.85	301.87	302.78	301.82	301.11	302.63	303.44	302.49	302.35	302.71	301.53	302.77	302.77
294.49	295.95	295.91	294.81	295.66	294.73	295.19	295.22	295.77	295.49	294.32	294.44	294.57	294.04	294.87	295.86	293.4	294.93	295	296.71	294.87	294.12	295.78	294.55	295.23	295.15	294.37	296.11	295.61	293.81	296.04	294.96	293.69	295.85	295.8	293.59	293.9	295.04	295.8	295.67	294.46	294.65	295.21	294.69	295.52	295.51	295.71	295.56	293.97	296.44
304.22	303.67	305.08	303.7	303.08	304.89	303.44	304.17	304.17	303.5	304.74	303.72	303.59	303.65	303.79	303.61	303.91	302.32	303.21	304.12	303.7	303.7	304	303.64	303.13	301.68	303.35	304.48	303.12	303.58	303.01	303.4	302.89	302.94	302.52	304.96	303.15	302.91	302.33	305.7	303.02	304.74	302.39	304.8	304.06	302.53	303.1	302.98	302.02	304.69
296.81	297.09	295.84	296.01	296.43	297.13	297.39	296.64	297.62	296.68	296.45	296.63	297.58	295.95	297.4	297.31	296.07	296.43	296.9	296.78	297.01	297.84	297.69	297.48	296.68	297.33	297.6	296.17	295.49	297.03	296.63	298.02	296.96	297.25	297.98	296.7	297.12	296.84	296.73	297.64	297.15	297.87	296.76	296.28	297.3	296.5	296.32	297.88	296.49	296.98
305.04	305.1	305.58	306.09	305.36	305.44	306.46	305.34	304.84	305.34	305.26	306.3	306.44	306.21	305.72	305.78	306.79	306.49	305.47	304.62	305.36	305.42	304.87	305.16	305.55	304.86	306.85	304.35	305.71	304.47	305.28	306.68	304.79	304.81	304.78	305.54	304.6	305.59	304.43	304.68	305.02	306.13	306.23	304.54	304.81	304.92	305.31	305.43	305.86	304.46
313.69	313.63	312.53	312.52	312.57	312.77	312.94	313.03	313.8	312.59	313.65	313.11	313.54	313.2	313.29	314.02	313.01	312.2	312.4	312.48	312.52	314.38	313.55	311.76	312.76	314.15	312.48	312.85	312.01	313.24	312.12	312.85	313	313.1	311.45	313.12	314.1	313.81	312.91	313.52	313.67	313.27	313.3	313.51	311.67	313.01	312.94	311.85	313.51	312.56
294.9	294.63	295.77	294.9	295.52	296.06	295.79	295.53	296.02	295.77	296.2	294.85	295.37	296.11	295.38	294.79	295.28	294.09	296.77	295.77	295.48	295.76	295.83	293.87	294.87	293.95	296.5	294.7	295.03	294.29	293.98	295.86	295.15	294.94	295.69	295.53	295.4	293.77	295.27	294.89	296.48	293.76	294.67	294.73	294.67	294.98	294.79	295.15	295.22	295.24
312.16	311.66	312.68	311.66	313.64	313.9	312.42	314.36	313.33	313.82	312.74	313.17	313.56	313.07	312.73	313.32	313.29	311.9	313.45	313.03	313.57	313.17	312.85	313.1	314.5	314.34	313.44	312.54	313.7	312.56	312.82	312.38	312.03	312.85	312.05	313.1	312.74	313.24	314.18	311.5	312.98	313.8	313.73	313.45	313.43	312.95	313.69	313.53	311.61	313.29
326.64	325.38	326.61	324.25	325.3	326.35	326.17	324.29	325.16	324.38	325.58	326.3	324.8	324.98	325	324.66	324.89	325.49	325.62	325.36	325.57	324.26	324.63	324.66	325.69	325.66	326.17	323.93	325.23	324.82	324.27	325.43	324.84	325	323.93	324.93	326.63	325.64	325.49	325.11	326.09	324.34	325.5	325.24	324.82	325.79	325.97	325.84	323.97	325.43
304.49	304.74	304.67	303.69	303.36	304.04	304.31	303.71	304.91	305.71	304.85	304.12	305.01	305.61	305.01	305.5	303.68	304.18	304.2	304.85	304.45	305.43	303.62	305.17	304.77	304.73	304.75	302.77	305.02	303.64	305.58	304.74	303.58	304.1	305.04	305.47	304.84	305.22	305.36	305.27	302.87	303.52	304.02	304.72	303.48	305.16	304.73	304.72	304.56	305.84
301.63	303.06	303.05	302.24	304.07	302.97	303.71	301.9	301.87	302.91	302.87	302.72	302.19	302.96	302.39	302.21	302.39	304.19	302.27	303.19	303.28	302.6	303.51	302.53	303.26	302.32	302.41	302.29	303.23	303.33	302.05	303.44	302.42	303.38	302.61	303.65	301.74	302.4	301.53	303.04	301.93	302.64	302.95	301.6	301.92	302.31	302.48	302.1	304.3	302.74
312.81	313.06	312.87	313.33	312.99	312.49	312.98	312.52	313.32	313.25	313.51	312.93	313.17	312.57	312.88	313.85	313.62	312.59	313.47	312.92	313.62	313.7	313.36	312.8	314.93	313.16	312.64	313.04	313.55	313.86	313.21	313.12	312.84	312.74	313.72	313.34	313.41	311.59	313.71	313.94	313.89	312.42	314.34	313.43	312.29	313.4	314.66	312.82	312.97	313.56
317.51	318.47	316.84	317.78	318.5	318.41	319.18	319.14	317.22	318.92	316.59	317.83	317.52	318.02	318	317.44	318.89	317.8	318.21	317.25	318.23	317.38	317.78	317.99	317.87	318.31	318.1	317.85	318.3	317.34	317.65	318.19	318.69	319.75	318.41	317.26	317.22	318.03	317.63	317.53	319.5	317.75	318.19	317.54	317.22	318.27	318.63	317.9	318.55	318.64
316.28	316.63	317.34	317.11	315.82	316.33	318.32	316.99	317.79	317.15	316.57	316.8	317.12	316.67	317.35	317.47	316.78	317.43	317.03	316.98	317.12	317.64	317.49	318.31	316.63	317.19	317.49	316.9	316.53	318.82	317.54	318.37	316.14	316.66	318.56	318.88	316.89	317.28	318.08	316.76	317.82	316.65	317.47	317.09	316.73	316.74	317.09	317.74	317.39	316.57
324.63	325.16	325.37	326.41	326.4	324.16	325.29	324.82	324.83	325.5	325.03	326.66	325.16	325.27	325.49	324.65	325.05	325.8	325.31	325.46	326.22	325.14	324.63	326.14	325.88	324.43	325.76	325.81	325.22	325.04	326.23	324.41	325.5	325.09	325.66	324.69	325.36	325.42	325.38	325.37	326.11	326.05	324.85	325.72	325.53	324.46	325.3	325.17	325.14	325.43
304.44	304.38	305.02	303.25	304.1	303.36	304.34	304.03	303.81	305.2	305.08	304.49	304.18	305.21	304.16	305.06	305.98	304.86	304.72	304.32	304.45	305.29	305.34	303.99	303.69	306.09	304.72	303.73	304.17	305.26	305.02	304.04	304.39	304.17	306.21	306.01	304.56	303.64	304.5	303.55	303.17	304.04	305.15	305.74	305.03	304.24	305.36	303.75	304.35	305.73
318.66	318.04	318.98	318.13	318.16	317.61	318.08	318.02	317.35	317.36	318.1	318.02	317.24	317.47	319.65	318.04	317.95	319.47	318.8	319.74	317.62	318.38	317.84	318.14	318.03	318.93	318.03	317.31	319	318.21	318.23	318.69	317.34	317.15	318.1	317.58	317.22	319.38	317.21	318.47	318.13	319.26	317.84	319.64	317.75	317.71	317.46	317.62	318.02	317.72
314.3	312.72	313.37	314.31	314.59	314.1	314.3	313.14	314.03	312.71	314.28	313.78	313.83	314.69	314.95	313.91	316.21	313.56	315.2	316.03	314.57	314.42	313.07	313.97	313.14	313.49	313.24	313.41	313.57	313.3	313.34	315.35	314.7	314.14	313.41	314.24	314.41	314.1	313.73	314.02	312.95	315.17	314.79	315.55	313.91	314.82	313.81	314.48	314.31	313.5
307.1	307.93	307.86	306.92	306.05	307.58	305.43	307.29	305.73	306.74	305.69	307.12	306.46	306.95	306.26	305.47	306.63	307.42	307	306.81	307.05	306.36	306.76	307.21	306.72	306.49	307.01	306.92	306.79	306.87	306.11	307.12	307.25	307.87	306.95	306.6	308.14	306.66	305.66	305.93	307.12	307.2	305.58	305.98	306.63	306.28	306.37	306.8	306.61	305.81
315.38	316.7	315.83	316.18	316.12	315.5	316.38	315.64	317	316.91	316.5	316.01	315.93	316.25	315.74	315.8	315.44	315.16	315.86	315.1	314.63	316.39	316.02	316.38	316.03	314.54	316.11	316.42	316.63	316.62	315.15	315.85	315.88	316.27	316.08	315.77	315.89	315.93	315.42	315.81	315.41	315.71	316.36	316.97	314.47	316.33	316.12	316.51	315.65	315.64
304.91	302.99	302.21	303.06	302.15	302.65	303.44	302.27	302.89	302.32	303.19	303.64	302.55	302.84	302.86	302.64	302.08	302.45	302.4	303.7	302.79	303.82	302.38	303.37	303.72	302.85	303.28	302.02	303.89	303.95	302.77	302.49	302.6	303.65	303.61	301.78	303.53	303.81	303.2	303.76	302.75	302.75	304.37	303.22	303.21	302.84	303.03	302.82	304.12	302.84
311.19	311.23	311.79	311.04	311.73	311.38	310.85	310.82	311.54	311.9	311.59	311.62	310.76	311.82	311.54	310.8	310.75	310.9	311.37	310.69	312.34	312.34	311.13	310.39	312.23	311.78	311.76	312.46	311.48	312.25	311.01	310.79	311.2	312.32	310.09	312.16	312.15	311.83	311.85	311.85	311.58	311.83	311.67	312.49	310.33	311.22	311.74	311.6	311.14	312.18
313.26	312.32	312.51	312.33	313.28	313.48	315.02	312.97	313.62	313.85	314.29	313.76	312.94	312.56	312.41	313.87	313.45	313.6	312.56	312.92	313.56	312.68	312.74	312.93	314.17	311.99	311.8	314.39	313.39	313.37	313.01	313.47	313.64	312.9	313.31	313.82	312.55	315.22	312.34	312.8	313.28	314.7	313.7	312.21	313.5	312.98	312.96	312.76	313.54	312.03
305.23	304.06	303.13	304.17	304.19	304.37	303.83	302.78	304.16	303.36	303.86	304.11	303.44	304.22	304.56	304.82	304.91	304.21	304.17	304.87	303.26	304.2	304.91	305.94	303.27	304.43	304	305.47	304.08	304.05	305.08	303.82	305.25	304.98	303.97	304.43	306.05	304.84	304.58	304.98	304.64	304.42	305.39	304.68	303.84	304.43	304.33	304.56	303.75	304.23
315.04	315.1	315.57	316.85	314.7	313.22	315.15	314.48	315.46	314.33	314.4	314.79	314.12	315.09	314.18	313.88	315.2	314.72	315.22	314.01	314.85	315	315.77	314.8	314.68	314.83	315.42	314.6	315.59	315.16	314.77	313.74	313.27	315.15	314.23	314.51	314.6	313.84	314.56	314.54	314.3	315.55	314.49	315.23	313.43	314.87	314.54	315.8	314.91	315.57
305.23	304.58	306.04	305.92	305.53	304.74	305.11	305.47	305.14	305.84	305.18	305.87	306.28	305.89	305.56	305.32	305.8	306.36	304.58	304.57	305.51	305.49	305.41	306.11	305.31	306.52	305.49	304.82	305.33	304.91	305.44	305.74	305.85	304.67	305.71	303.36	304.63	305.94	305.09	305.48	303.87	304.33	305.01	304.15	305.02	305.15	305.85	305.06	304.14	306.35
308.25	306.13	307.56	307.88	308.64	308.06	308.19	306.4	307.82	305.89	306.05	307.54	308.83	308.24	307.45	305.02	306.73	307.69	307.04	306.87	308.47	306.75	306.41	307.39	307.12	307.84	306.22	307.42	307.06	307.11	308.02	306.83	306.58	307.73	307.94	307.37	307.75	307.14	308.36	306.29	307.19	308.33	305.98	306.41	306.28	307.58	307.84	306.69	306.34	306.89
300.72	300.34	301.42	299.97	299.6	299.83	300.3	300.74	300.06	300.61	300.11	299.85	300.37	299.84	299.22	300.16	300.68	299.79	299.94	299.85	300.55	299.23	300.07	300.56	299.95	300.32	300.91	299.74	300.67	300.1	301.01	301.14	300.9	300.18	300.41	299.53	299.02	299.86	300.73	300.09	300.48	299.37	301.46	300.02	299.4	299.25	301.93	301.21	299.51	301.88
314.48	314.87	315.54	315.87	316.18	314.68	315.67	314.3	314.05	313.46	315.46	315.49	314.54	314.31	316.38	316.5	315.43	314.19	314.56	314.02	314.73	314.84	314.02	315.42	313.56	315.23	315.11	315.18	314.56	315.07	313.87	314.84	314.41	314.69	314.57	314.4	315.17	313.76	315.93	313.4	313.11	315.64	315	314.98	314.69	315.25	315.29	315.3	313.83	315
294.52	294.01	294.99	295.38	295.69	295.2	295.33	295.45	295.44	293.36	295.38	293.82	295.09	294.88	295.2	295.26	294.46	293.92	295.43	294.91	294.95	293.98	296.76	295.01	295.03	294.61	295.55	294.29	294.8	294.75	295.28	296.12	295.55	295.55	295.8	294.86	295.9	295.34	296.08	294.87	295.08	294.91	294.12	293.89	296.15	295.02	294.06	294.97	294.57	295.47
300.43	300.2	299.95	298.94	299.76	300.78	299.58	300.05	299.8	301.14	300.37	298.71	300.21	300.06	299.6	299.18	299.42	301.12	300.63	300.51	299.91	298.46	299.53	300.68	299.4	299.66	299.88	299.89	299.48	300.44	300.28	300.81	300.94	299.86	299.91	301	300.05	300.68	300.97	299.82	298.99	298.66	298.96	300.26	299.61	300.87	300.93	300.12	299.69	299.55
303.06	303.37	303.73	301.91	302.24	302.12	303.31	303.93	304.75	301.9	302.22	303.13	302.13	303.43	303.86	302.26	303.66	302.11	303.13	302.33	302.18	303.15	303.17	302.62	303.85	303.28	303.09	303.31	303.82	303.26	303.2	301.97	302.84	303.33	301.38	301.43	302.49	302.63	301.68	302.72	301.94	302.45	303.5	302.94	303.45	302.92	303.77	303.77	302.15	302.24
306.17	306.96	307.07	307.11	306.3	306.2	305.83	306.15	305.93	305.72	306.57	305.86	307.07	304.86	305.95	307.01	305.73	306.89	306.01	306.84	306.34	306.54	305.29	306.71	306.61	307.09	306.92	306.27	305.75	305.7	306.8	306.61	305.62	306.26	305.43	306.37	306.21	305.89	307.09	306.26	306.76	305.4	306.27	306.08	306.38	307.95	305.01	305.38	306.14	305.57
294.34	295.22	294.07	294.06	293.74	296	294.01	293.13	295.29	294.82	292.78	294.69	294.27	293.68	295.09	293.57	295.21	293.58	294.16	293.98	294.92	295.05	293.01	292.19	293.64	295.76	293.83	293.78	295.09	293.8	294.59	293.92	294.43	293.94	293.46	293.42	293.95	293.86	293.97	294.77	292.98	293.83	293.3	292.93	293.69	293.42	293.69	294.16	293.53	294.05
304.56	304.34	305.75	305	304.27	305.1	305.51	304.46	305.2	305.79	304.85	305.26	305.79	305.08	306.36	304.77	304.67	304.45	304.26	304.79	304.32	305.01	305.65	305.28	304.92	305.7	305.29	304.84	305.25	305.74	304.75	304.09	305.12	305.18	305	304.47	304.43	304.73	306.04	306.55	304.29	305.07	303.59	304.42	305.22	304.51	305.19	305.15	304.8	305.48
301.08	300.57	300.55	299.83	299.27	300.07	299.93	300.91	299.85	300.26	301.27	298.9	299.44	300.26	299.3	299.9	299.77	300.52	300.29	299.68	299.96	300.1	300.45	298.92	299.69	299.7	298.8	299.82	299.27	299.23	300.24	300.53	300.58	299.62	299.15	300.8	301.06	299.2	299.97	299.94	300.6	300.05	299.51	301.34	300.26	299.98	300.1	300.84	300.7	300.71
310.05	309.52	308.83	308.48	309.3	307.48	308.47	307.01	308.66	308.74	308.5	309.92	308.11	309.33	309.62	308.15	306.96	310.09	309.17	309.1	308.58	308.06	308.76	309.64	309.28	308.69	308.96	309.54	309.16	309.12	309.55	308.89	308.26	308.64	309.28	309.13	309.98	308.73	309.17	308.67	308.69	309.14	308.74	308.48	309.02	309.37	308.93	309.39	309.88	308.34
325.1	326.01	325.85	326.2	325.36	325.39	325.55	325.11	325.33	325.46	324.34	325.61	323.63	326.33	325.91	325.56	324.46	325.15	326.6	325.1	325.79	325.09	325.66	324.84	324.31	324.8	325.94	325.57	324.55	326.28	326.05	325.36	325.58	325.7	324.03	325.78	325.89	325.61	324.64	323.85	325.64	324.6	326.02	324.66	325.55	324.7	325.23	323.9	324	324.65
297.14	298.45	296.67	297.44	298.14	296.39	297.15	297.98	296.98	296.88	295.27	297.24	298.57	297.11	297.38	298.52	297.41	297.66	298.5	297.63	296.83	295.86	297.25	297.29	296.7	297.65	297.15	296.3	297.33	296.24	296	297.25	297.54	297.21	298.24	296.71	296.88	296.8	297.08	296.68	296.58	297.1	296.83	297.28	296.25	297.22	297.13	297.02	296.78	297.33
316.02	314.62	316.1	314.81	315.42	314.7	314.19	315.26	313.7	315.73	315.62	315.54	314.79	314.71	315.88	314.54	315.13	314.67	313.97	314.9	315.44	316.16	314.88	313.8	314.85	314.58	314.86	315.67	314.75	313.73	315.32	315.42	315.1	315.34	314.38	315	314.95	314.69	315.24	314.35	315.94	314.54	314.13	315.25	315.78	313.32	312.57	315.56	314.25	313.58
303.95	303.52	302.92	302.44	304.11	303.18	304.19	303.84	303.6	302.91	303.79	302.78	303.22	304.31	303.99	303.2	304.29	302.66	303.7	303.81	303.57	302.57	303.96	303.83	303.6	303.46	303.57	303.52	303.44	303.19	303.14	303.1	303.47	304.66	304	303.57	303.5	303.98	303.52	304.33	302.45	303.48	303.02	303.75	302.43	303.3	305.15	303.95	304.18	303.14
316.42	316.66	315.66	315.85	316.43	317.16	317.23	316.49	316.25	316.72	317	317.08	316.36	315.47	315.88	316.28	316.92	315.19	316.35	316.77	317.22	316.19	318.22	317.55	317.21	318.14	317.24	315.87	317.48	316.98	317.34	315.85	316.57	315.8	316.43	317.37	317.37	317.37	316.23	315.79	315.87	315.25	318.29	316.19	315.57	317.22	317.48	316.66	316.88	316.77
294.87	295.87	295.08	293.56	295.08	294.25	295.91	295.33	293.83	295.47	296.41	293.87	294.8	294.94	294.8	295.99	295.72	295.56	294.28	296.26	294.93	296.46	295.97	294.77	293.91	294.07	294.95	294.69	294.78	294.61	295.04	295.42	294.04	294.82	295.69	294.29	294.07	296.29	294.95	294.91	294.61	296.09	294.22	294.25	295.14	295.05	294.33	295.71	294.91	294.56
316.53	315.4	314.93	315.18	313.95	314.57	315.66	314.4	316.14	315.54	316.14	314.99	315.14	316.33	316.5	315.98	314.94	314.79	315.68	316.72	315.97	314.63	314.95	315.11	315.67	314.38	315.59	314.3	314.8	314.87	315.42	315.38	316.35	314.69	317.03	315.56	315.12	315.05	314.25	315.43	315.95	314.59	314.35	316.08	314.71	315.43	314.6	316.15	314.68	315.59
299.21	301.74	301.18	299.74	302.39	301.39	302.23	300.98	302.39	301.04	302.59	300.92	300.01	300.82	301.2	301.16	301.39	300.1	301.82	301.64	300.55	301.93	301.13	301.04	301.36	301.52	299.9	300.84	299.88	300.47	299.19	302.24	300.62	299.79	300.77	300.61	299.82	300.56	300.14	301.84	300.62	301.83	301.19	301.03	299.92	300.22	300.92	300.21	301.16	301.96
303.4	304.81	304.34	303.21	304.54	304.07	304.84	304.42	305.35	304.83	303.8	304.66	304.52	302.88	304.5	303.61	302.75	302.96	304.22	303.48	304.19	303.44	303.53	304.46	304.96	303.75	303.14	303.12	302.96	304.43	303.34	304.5	303.15	303.89	302.96	303.23	303.18	303.66	304.69	302.29	304.45	303.84	304.15	303.77	303.72	303.73	303.2	303.9	305	304.05
303.5	303.47	304.49	303.94	301.66	303.88	304.12	303.58	304.45	303.48	304.1	304.93	303.62	304.71	303.03	303.79	304.79	304.51	303.79	304.49	304.4	304.3	303.48	302.62	303.67	303.89	304.41	303.12	304.73	304.09	304.58	304.33	303.36	303.81	304.57	303.93	303.81	303.43	303.31	303.87	302.91	304.18	303.53	303.3	305.85	302.76	304.68	305.14	302.14	303.79
302.17	301.91	303.91	302.95	302.17	302.33	302.57	301.53	302.51	303.08	301.49	303.39	301.89	302.7	301.86	303.28	302.19	302.95	301.97	301.59	302.23	303.62	301.67	302.21	302.11	303.55	302.82	301.62	302.17	301.4	302.26	301.53	302.96	302.09	302.61	303.2	301.67	302.29	301.81	303.21	301.81	302.64	302.17	301.78	301.86	302.33	301.58	301.48	302.02	302.28
313.2	312.55	313.28	313.76	312.2	313.23	312.74	312.25	313.53	313.76	312.56	313.74	313.25	313.15	313.73	313.65	311.76	312.98	313.44	313.18	313.72	312.53	312.38	314.03	312.79	314.02	313.15	312.67	313.47	312.39	313.18	312.96	314.26	312.46	313.98	313.99	312.9	313.62	312.58	313.78	314.03	313.84	314.48	312.9	312.36	313.41	312.15	314.38	312.71	313.82
317.73	318.54	318.56	319.04	319.33	318.17	319.16	318.14	319.29	318.41	318.99	318.39	318.45	319.15	318.66	318.79	317.22	320.49	318.08	318.27	318.2	318.23	318.45	318.12	318.39	318.47	318.97	317.36	318.18	317.44	317.6	318.95	318.09	318.8	318.19	319.22	317.94	318.07	318.92	318.1	317.52	318.15	318.6	319.4	318.29	318.22	319.39	318.58	318.48	318.68
327.6	328.07	328.09	327.81	327.71	327.99	326.9	327.59	327.86	327.23	328.15	327.18	327.84	328.17	328.17	327.5	328.06	327.42	327.84	328.68	327.95	327.51	329.1	326.67	327.13	328.46	327.92	327.7	326.72	327.64	327.01	326.59	327.58	328.11	328.15	327.84	327.62	327.56	327.61	326.94	328.3	328.24	328.26	327.7	327.68	327.11	327.68	327.01	327.64	327.68
313.31	313.4	312.45	313.64	312.84	313.51	314.61	312.86	313	313.21	313.84	313.61	313.93	313.06	312.1	312.92	313.42	313.06	312.32	314.02	313.38	313.19	313.25	313.42	313.16	312.11	314.28	312.81	314.08	313.99	311.84	312.29	313.15	314.02	313.18	312.6	314.29	313.58	313.01	313.62	311.71	314.62	312.66	313.25	313.83	312.66	313.59	313.38	312.86	312.22
318.53	317.08	316.79	316.06	317.9	317.26	317.08	315.81	315.54	317.31	316.51	316.63	317	315.8	317.21	318.23	316.48	317.02	316.32	317.39	316.31	316.21	316.67	316.46	317.47	314.82	316.47	318.44	316.21	315.59	315.7	315.91	316.59	316.68	317.23	316.23	317.06	315.16	317.68	317.4	317.11	315.97	316.08	317.72	316.22	315.81	316.47	316.92	318.91	317.24
311.06	309.73	310.55	310.9	309.99	310.09	310.59	309.64	310.12	309.41	310.19	309.66	309.37	311.73	309.84	308.97	310.27	310.95	310.04	310.42	309.22	309.8	308.73	309.65	310.26	310.09	311.21	309.56	309.62	310.18	309.89	309.38	309.92	310.45	310.49	309.67	309.81	310.59	311.18	309.4	309.94	310.35	309.46	311.23	309.34	310.11	309.86	309.83	309.06	309.95
312.96	314.22	313.76	313.87	314.33	313.78	313.25	312.89	313.49	313.68	314.57	312.19	314.02	313.15	313.06	313.16	313.99	313.95	313.21	311.4	312.81	313.99	312.74	313.43	312.35	313.5	314.06	311.98	312.22	313.11	312.84	313.52	314.28	314.1	313.89	314.31	313.81	312.51	313.98	311.98	313	313.19	314.69	313.38	313.02	314.46	313.32	313.36	313.62	312.17
294.54	293.88	293.56	294.12	295.64	293.57	293.92	293.99	294.11	293.63	294.08	293.39	293.87	294.47	294.09	294.33	293.58	294.59	294.03	294.1	293.79	293.6	293.17	295.97	294.67	293.86	294.08	294.66	293.34	293.91	293.94	293.61	294.28	293.32	293.52	294.15	293.47	292.57	293.49	294.47	294.13	293.9	293.99	293.26	294.47	294.76	293.31	292.12	292.76	294.48
324.75	325.39	324.82	325.84	325.2	324.48	325.33	324.17	325.76	324.8	325.69	324.85	325.19	325.31	325.35	326.58	324.39	324.13	325.29	325.83	326.25	326.06	325.45	325.17	325.17	324.95	324.31	325.31	326.11	326.41	324.93	325.7	325.62	326.01	325.34	324.85	325.33	325.7	325.05	324.77	324.79	325.96	324.94	325.37	324.95	325.19	324.76	326	325.47	326.03
296.22	298.53	297.01	296.54	296.73	296.85	295.68	296.9	297	296.24	297.57	297.64	297.23	296.32	296.54	296.35	296.72	296.77	296.7	296.24	296.83	297.34	297.89	296.88	296.22	296.19	297.06	297.4	296.33	296.65	295.44	297.05	297.09	296.93	295.86	295.88	296.33	295.41	295.71	296.43	297.52	295.84	294.68	296.19	295.5	296.01	296.34	297.11	297.05	296.3
305.11	306.68	306.63	304.92	305.33	305.86	306.37	306.14	305.31	305.96	305.66	305.32	305.19	304.87	305.32	304.58	305.34	305.38	306.23	306.68	305.45	307.03	305.35	305.79	305.14	305.82	306.77	304.47	306.44	306.49	305.58	305.38	305	304.26	305.65	306.21	305.19	305.24	306.71	305.89	305.54	306.42	306.53	306.07	305.54	305.97	305	304.68	304.98	306.02
314.37	313.15	313.47	314.42	313.14	314.37	313.54	313.39	312.93	312.73	312.95	314.08	314.13	313.7	313.92	313.56	313.29	314.77	313.03	314.09	313.04	313.64	314.1	313.56	313.34	314.49	312.91	313.03	313.79	314.79	314.25	313.94	313.56	313.46	314.01	313.91	313.85	313.92	313.86	314.66	314.25	314.41	313.46	313.56	313.97	315.32	313.81	313.6	313.2	313.53
306.27	305.75	305.01	306.13	307.11	307.34	305.75	304.32	307.08	305.4	306.87	305.92	305.45	307.18	307.63	304.69	306.07	306.75	306.03	305.26	306.89	305.73	305.68	307.3	306.32	306.51	306.64	304.94	306.46	306.66	306.1	304.05	305.79	306.37	305.31	307.68	306.77	306.93	305.42	305.95	306.26	306.3	306.83	306.33	305.98	305.74	306.12	305.09	305.67	306.18
301.1	301.43	300.53	300.9	300.84	302.56	301.75	299.72	300.52	301.72	301.42	300.55	301.93	300.57	299.46	300.95	301.25	301.45	302.5	300.85	300.8	301.72	301.48	301.62	300.38	301.48	299.92	301.63	299.35	301.37	301.07	301.3	301.67	301.36	299.76	300.67	301.6	301.36	300.19	300.74	301.03	301.64	301.32	301.94	300.03	300.71	300.94	300.85	302.54	300.86
314.82	315.67	315.53	316.05	316.84	316.02	317.25	315.29	317.32	315.54	314.92	316.11	315.51	316.32	314.95	315.12	316.05	316.12	317.61	315.73	314.09	316.29	315.54	315.2	315.38	315.31	315.23	315.34	316.5	315.48	314.94	315.22	316.42	315.71	316.25	315.59	316.42	314.3	316.2	316.09	315.38	315.09	315.67	315.65	314.71	316.58	316.15	316.4	314.85	315.94
301.87	302.72	302.82	302.7	302.52	302.07	303	303.69	302.99	301.68	303.34	303.4	301.7	303.26	303.3	301.24	303.18	302.61	303.55	304.45	302.64	303.53	302.56	303.2	304.41	303.59	303.35	302.04	302.49	302.21	302.8	301.97	301.93	303.42	304.19	301.88	303.54	302.98	302.59	303.55	302.03	303.22	302.71	303.55	302.17	302.89	302.71	302.53	303.18	302.13
324.41	326.72	326	324.58	326.48	325.43	326.35	325.65	325.64	325.95	326.2	325.31	325.64	325.45	325.84	325.24	324.28	325.47	325.62	326.4	324.43	325.01	326.45	324.68	325.19	325.31	324.98	324.81	325.7	324.86	326.24	324.98	325.83	325.54	325.47	324.23	325.08	324.98	325.23	325.28	324.92	325.32	324.43	325.74	325.31	324.65	325.49	325.86	326.72	324.55
304.59	303.17	305.13	304.13	304.39	304.06	303.87	304.75	302.99	303.94	303.46	304.84	304.84	304.19	304.63	304.34	305.19	304.84	304.91	304.07	304.77	303.47	303.8	303.79	304.07	305.11	303.45	304.1	304.3	305.15	304.9	303.87	305.58	303.42	304.17	304.51	303.47	304.65	303.32	304.37	303.91	305.36	304.32	303.76	304.2	305.43	303.98	305.26	304.89	304.06
299.58	299.4	299.68	300.34	300.32	299.58	298.44	299.01	299.28	299.5	300.46	298.73	299.51	300.49	300.03	299.31	298.7	298.8	300.32	301	299.64	300.29	300.27	299.08	300.02	297.65	300.38	300.81	300.73	300.28	299.71	300.23	299.68	301.23	300.53	300.05	300.42	299.7	299.86	297.45	300.24	298.94	299.54	300.39	299.95	300.53	299.52	300.67	301.18	299.56
309.66	308.29	307.56	308.6	308.76	309.11	308.52	307.8	309.05	308.86	309.44	308.53	308.3	309.6	309.19	309.04	308.41	308.47	308.25	308.45	308.67	309.16	308.76	308.59	308.71	308.55	310.04	308.29	309.3	309.72	307.83	310.24	309.03	307.63	308.03	308.22	308.51	308.67	309.2	308.72	308.55	308.57	310.01	308.67	308.75	309.58	309.33	309.69	309.01	308.41
314.93	314.97	316.17	314.82	316.31	315.15	314.46	316.88	315.57	315.3	315.69	316.86	316.83	315.4	315.29	316.31	316.51	315.16	316.76	315.58	316.5	316.26	315.76	314.84	315.75	315.19	315.54	315.57	315.21	314.6	316.05	316.01	316.45	315.44	316.23	315.95	316.21	315.29	316.9	315.59	316	315.03	316.2	317.77	315.07	316.06	315.12	317.79	315.11	316.24
317.08	317.4	316.85	318.09	317.23	317.31	316.89	317.05	317.06	317.35	318.02	317.25	317.77	317.24	318.51	317.72	317.29	317.32	316.13	316.07	317.75	316.79	316.76	316.75	316.95	316.68	317.79	316.71	317.38	316.04	317.51	316.56	315.95	317.16	315.89	316.18	318.32	315.37	317.4	316.72	316.86	316.39	317.37	315.92	317.61	317.06	316.2	318.12	317.66	317.2
312.57	312.51	311.52	312.17	311.5	312.36	313.36	312.7	312.69	311.78	312.32	313.3	313.2	311.66	312.42	311.95	312.04	311.19	313.22	312.85	311.71	312.95	311.83	312.89	312.03	312.88	312.41	312.75	313.12	313.31	313.05	313.41	312.07	312.69	313.01	312.22	312.58	311.61	311.57	311.89	312.28	311.98	312.18	312.05	312.54	312.28	312.42	313.38	312.88	313.06
307.22	306.07	307.27	306.98	307.85	307.6	305.73	307.45	306.42	306.48	307.13	306.34	307.77	308.09	307.31	307.08	307.33	307.19	305.8	306.55	306.18	306.72	306.3	306.47	307.25	307.24	305.51	306.46	307.14	305.54	307.82	306.93	305.53	307.98	305.33	306.68	305.64	306.53	306.15	305.82	306.49	306.76	307.58	307.48	306.36	305.85	305.39	306.29	306.7	307.32
303.12	304.19	303.41	303.79	302.87	302.95	303.54	303.96	304.05	303.4	304.21	303.94	303.09	303.91	305.39	304.72	302.44	303.92	302.08	302.83	303.73	303.22	303.25	304.29	303.33	303.77	303.91	303.96	303.74	304.01	304.82	304.35	303.03	303.94	303.05	305.45	305.32	303.47	303.37	302.97	302.29	303.84	302.85	304.09	303.64	302.65	303.37	304.3	303.74	303.31
315.25	314.93	315.36	314.3	316.14	314.69	315.04	314.98	314.8	315.61	314.63	314.26	315.24	314.95	315.36	314.89	314.01	313.48	314.96	314.94	315.76	315.41	315.16	315.03	314.87	314.91	314.08	315.94	314.82	315.83	315.04	315.11	314.6	314.49	314.96	314.75	314.73	314.61	314.66	316.15	314.62	315.93	316.89	314.61	314.12	314.84	315.42	315.11	314.06	314.77
314	315.04	313.66	314.58	313.71	313.56	314.38	313.87	313.21	314.93	313.35	313.87	314.95	313.26	312.9	313.9	314.28	313	314.56	313.67	314.48	314.17	313.5	314.79	313.8	313.22	314.51	313.27	313.06	314.24	314.62	313.87	313.72	314.51	313.89	313.56	313.53	313.78	313.41	314.12	313.15	314.16	314.04	313.83	314.01	313.75	314.09	313.51	313.86	313.5
305.53	304.91	306.48	305.22	305.53	304.6	305.01	305.27	305.52	305.32	304.85	305.11	304.67	305.27	305.34	305.02	305.52	305.81	305.06	305.01	305.37	305.12	304.68	305.24	306.12	305.47	305.85	305.9	304.54	305.1	305.58	304.95	305.38	305.54	304.89	305.44	305.37	305.46	305.58	306.53	304.77	304.83	304.98	305.31	304.7	305.7	305.44	304.73	305.13	305.1
314.39	313.17	313.62	314.6	313.32	313.55	312.64	313.08	312.92	313.31	312.96	313.53	312.71	313.12	312.11	313.94	314.35	313.53	313.62	312.66	312.61	312.51	310.63	313.3	312.64	313.56	312.96	313.56	313.47	312.63	313.63	314.17	313.77	312.86	311.54	313.45	312.85	312.28	313.7	312.16	313.6	312.39	313.44	312.15	312.43	314.47	313.96	312.6	313.93	313.29
318.88	318.89	319.47	320.28	319.32	319.53	319.95	320.11	319.64	320.28	320.46	320.57	318.5	319.3	319.46	318.93	320.21	320.3	318.87	318.42	319.97	320.07	318.54	319.57	318.64	320.31	318.47	320.22	319.28	319.82	318.51	318.87	319.42	317.85	317.86	319.66	319.26	318.63	318.08	318.93	320.29	318.54	319.83	320.12	318.79	319.18	319.67	317.89	319.82	318.86
303.54	304.04	302.77	304.19	304.73	302.62	304.6	303.18	303.41	303.38	303.28	303.54	303.57	302.66	303.41	304.7	304.5	303.39	303.77	304.29	303.9	304.15	302.82	303.31	301.87	303.13	304.09	303.15	303.53	304.34	302.41	303.25	303.61	304.02	303.14	302.91	303.88	303.3	302.54	303.64	305.34	304.32	305.79	302.98	304.13	304.16	304.98	302.68	304.09	304.22
323.27	325.57	323.82	325.41	323.98	322.99	325.84	324.12	323.59	323.24	324.88	325.7	324.59	324.59	324.2	323.82	324.62	322.92	324.49	323.5	325.48	324.31	325.61	324.68	325.46	324.49	324.25	325.32	324.7	324.69	324.9	326.54	324.34	324.57	324.99	324.45	322.57	325.77	324	324.01	323.99	325.64	324.65	325	323.79	324.11	323.73	323.27	325.48	325.16
304.08	303.66	304.03	303.53	302.2	302.16	303.73	303.45	303.27	303.88	303.25	303.64	305.4	304.28	302.84	302.9	303.96	303.77	303.12	303.79	304.21	302.57	303.59	303.39	302.27	302.89	303.01	303.81	303.41	304.37	303.94	303.15	303.36	303.68	303.24	302.87	302.78	303.29	302.47	303.31	303.32	302.83	303.37	303.19	302.89	303.33	304.33	303.58	303.87	304.74
311.48	313.48	313.52	313.03	312.57	313.03	313.03	312.69	313.33	313.37	313.57	312.51	312.97	311.71	314.07	312.98	312.3	312.82	312.89	311.78	313.12	312.69	313.49	311.33	313.28	313.01	312.65	313.19	313.78	312.5	313.39	311.44	312.83	312.2	312.67	313.72	312.58	313.44	312.28	313.42	312.85	313.52	313.26	311.56	312.26	312.65	311.64	312.22	312.62	312.19
299.85	299.99	301.04	300.94	299.18	299.33	299.66	299.57	298.74	300.57	299.06	299.06	298.61	300.15	299.95	299.35	299.92	300.63	299.9	301.08	300.43	299.45	299.43	297.86	298.7	300.73	299.99	299.98	299.59	299.6	299.25	300.36	299.22	300.9	300.9	299.32	299.91	299.58	299.3	300.48	299.04	300.76	300.37	299.99	299.61	299.91	300.37	301.34	300.19	301.72
296.81	298.22	297.56	296.42	296.96	296.86	295.53	295.85	296.48	296.67	298.09	296.71	296.92	296.5	296.84	297.97	297.66	297.38	296.99	297.26	296.04	296.78	298	297.05	296.82	296.29	296.27	295.92	297.2	297.58	295.48	297.07	297.52	296.94	297.22	296.97	297.27	296.73	296.72	296.43	297	297.25	296.14	296.94	297.06	297.58	297.9	297.18	296.33	296.41
295.4	295.28	295.72	294.35	294.88	294.29	294.17	294.14	295.86	296.61	295.21	294.17	295.24	294.67	295.44	294.6	295.51	295.05	294.69	294.7	294.9	294.65	295.28	294.02	294.63	294.16	296.55	293.67	294.79	293.51	295.86	294.86	295.07	294.19	295.53	295.84	295.75	294.77	294.57	296.62	294.63	295.18	294.56	294.48	292.93	294.14	296.03	293.45	294.39	295.22
295.3	295.38	294.91	294.65	296.44	295.3	295.57	294.14	293.91	294.08	294.35	295.29	295.08	296.25	293.73	294.42	295.97	296.19	295.67	294.45	295.66	294.02	295.9	295.62	295.5	294.54	294.14	294.07	295.44	295.85	294.68	294.41	294.92	295.58	295.74	295.07	294.95	294.79	293.67	295.68	295.58	295.55	295.85	295.44	295.56	296.55	295.41	294.42	295.23	294.48
293.98	294.22	292.97	294.1	293.43	295.59	293.86	294.03	294.12	293.89	294.99	294.37	294.78	294.74	293.56	292.59	294.66	294.66	293.94	294.21	294.13	294.3	294.35	294.35	294.85	294.37	293.49	294.44	294.58	294.44	293.29	295.03	294.92	294.3	294.27	294.48	293.96	293.67	294.63	294.24	293.65	293.06	294.54	293.33	294.1	293.73	295.11	293.7	293.83	294.9
303.1	303.17	302.84	302.95	302.06	301.79	301.7	302.94	302.19	302.86	303.29	303.39	302.09	302.6	302.27	303	302.39	302.06	302.83	301.52	302.38	302.22	302.23	303.1	301.88	302.33	302.41	302.77	302.35	302.5	302.17	302.9	302.55	302.97	302.01	301.26	301.58	302.38	303.33	303.27	302.71	302.49	302.54	302.29	301.13	302.84	303.85	300.66	302.25	302.61
310.18	309.4	311.37	310.44	310.61	312.08	310.63	311.69	310.4	309.89	310.03	310.12	311.02	310.37	309.06	311.99	310.9	311.04	309.61	311.4	308.95	311.2	311.39	310.9	310.19	310.96	310.53	311.51	310.77	311.42	310.52	311.41	311.67	310.45	311.35	310.78	310.5	310.27	310.31	310.37	310.94	310.6	310.5	311.07	310.69	312.19	310.66	309.45	310.79	310.96
315.05	315.88	315.28	314.35	315.83	316.2	314.53	315.05	315.16	316.2	317.45	314.6	316.07	314.8	316.16	314.13	314.61	315.52	317.02	315.07	315.79	316.67	314.19	315.17	316.07	316.44	317.18	315.85	315.66	317	315.89	315.52	316.05	315.4	315.96	315.78	316.3	315.83	315.58	315.69	316.88	315.94	315.46	315.17	316.58	317.07	315.62	316.27	316.79	315.37
315.15	315.04	315.87	315.73	315.67	313.8	315.15	315.23	315.09	314.5	315.05	315.36	314.94	316.45	315.65	313.66	315.28	314.31	316.57	315.92	314.29	313.83	314.88	316.18	314.93	316.24	315.14	313.83	315.48	313.89	314.97	315.85	314.69	315.25	315.3	315.43	315.3	314.63	316.23	315.36	314.14	314.54	315.04	315.2	315.01	315.22	314.8	315.38	314.79	316.39
300.83	300.96	299.27	301.77	298.78	301.01	300.11	300.33	299.99	300.45	299.28	299.11	300.37	298.42	300.15	299.28	299.96	299.2	299.58	300.02	299.86	300.25	300.96	299.46	301.02	300.79	300.25	299.46	300.64	299.84	300.47	298.93	300.55	299.73	299.55	299.2	298.02	300.88	300.57	300.89	300.06	301.4	299.12	299.76	300.73	299.98	300.42	299.7	300.89	301.67
302.95	302.78	304.49	303.09	303.92	302.17	303.2	303.37	302.88	304.17	304.38	303.84	302.53	302.92	302.98	303.99	303.59	302.17	303.81	302.77	303.95	304.01	303.58	303.16	302.15	303.19	303.66	304.04	301.54	302.66	304.12	302.46	303.35	301.86	303.9	301.93	303.45	302.6	302.92	303.53	303.16	302.98	304.08	303.38	304.35	303.32	303.99	303.03	302.88	303.93
305.65	306.21	306.35	305.58	305.87	305.94	305.63	305.73	305.17	307.88	305.8	307.05	305.03	305.97	306.71	306.4	305.81	305.64	306.01	306.36	305.2	306.24	305.86	306.34	305.86	306.56	306.87	306.56	306.01	305.78	306.48	306.85	305.15	306.95	306.69	305.75	306.75	306.71	306.42	305.98	307.33	306.12	305.95	306.53	305.68	307.54	306.82	304.94	306.6	307
302.89	302.07	302.1	302.89	302.04	301.53	302.06	302.86	302.29	302.64	302.39	302.99	302.59	302.73	301.94	301.76	301.41	303.66	302.23	303.73	301.9	302.03	302.5	302.46	303.46	302.87	303.08	303.16	302.35	302.05	303.65	302.24	302.68	303.51	302.53	301.88	302.61	302.04	301.84	302.66	302.51	301.72	301.48	302.47	301.19	303.5	302.75	302.67	303.1	301.49
325.54	324.14	324.51	324.23	324.61	324.48	324.75	324.72	325.11	323.88	325.11	324.04	325.33	324.07	323.3	324.91	325.11	326.15	325.19	324.03	325.69	324.35	322.95	325.26	324.73	323.41	323.84	324.23	325.21	324.08	324.72	324.17	325.1	324.3	324.74	323.97	324.41	324.94	323.52	325.96	324.16	325.14	325.09	324.57	323.79	324.46	324.8	324.63	324.56	324.02
311.59	311.49	310.72	311.54	312.4	312.52	311.96	311.83	312.88	313.19	310.81	310.74	310.82	310.78	311.34	311.5	311.23	312.15	310.9	311.55	310.79	311.48	312.21	311.35	311.86	311.39	310.66	312.06	311.09	310.99	312.03	310.93	311.24	311.36	310.91	311.97	309.45	310.73	310.37	311.42	309.99	311.5	311.51	312.18	309.62	311.91	312.92	312.16	311.98	311.75
299.79	301.21	300.15	300.93	300.34	299.68	299.59	299.47	300.56	300.2	299.63	299.33	300.5	301.03	299.19	299.49	302.26	301.87	300.65	300.04	300.9	300.33	300.68	300.47	300.03	299.57	300.18	299.53	299.96	301.72	301.35	298.71	299.66	300.34	299	300.38	299.77	300.83	300.8	299.47	300.27	300.11	300.3	299.48	299.25	300.42	300.28	301.11	299.72	299.83
310.25	309.89	310.78	309.77	310.09	311.23	309.92	311.17	310.59	310.01	310.2	310.73	311.56	310.66	311.21	310.43	310.26	309.71	309.72	311.85	310.52	310.18	310.06	311.9	311.18	310.94	309.96	309.92	310.26	309.83	310.78	310.22	311.11	309.94	309.49	311.44	310.51	309.94	311.28	309.87	309.11	311.05	309.16	310.82	311.56	310.88	309.78	310.84	311.49	311.33
305.45	304.71	304.85	305.68	305.52	305.15	304.1	305.17	304.76	305.71	305.17	305.65	304.85	305.02	304.45	305.76	304.96	305.3	303.61	304.85	304.16	304.6	305.3	303.72	304.56	305.45	304.52	305	304.5	304.21	303.92	305.65	305.63	304.34	304.29	305.26	304.48	306.31	305.81	304.3	303.15	303.84	305.26	304.06	304.76	303.9	304.7	305.75	305.07	303.8
306.32	305.69	305.87	305.22	305.79	304.93	306.05	305.66	305.49	305.35	305.23	306.06	304.33	305.46	305.31	305.89	306.07	305.74	306.02	304.03	305.93	306.31	305.93	304.79	305.66	303.58	304.82	306.01	305.81	305.87	304.57	306.64	305.74	305.05	306.74	304.59	305.84	306.15	306.49	305.61	304.99	305.03	305.52	304.52	305.97	305.93	306.1	305.47	306.39	305.81
303.19	302.18	302.77	303.36	303.04	303.03	301.1	302.69	302.56	303.17	303.65	303.53	302.8	302.74	302.14	304.08	303.07	303.16	303.61	303.24	304.23	303.25	302.75	302.47	301.89	303.21	301.57	303.28	301.62	302.58	303.01	301.8	301.93	302.75	303.35	303.69	302.47	302.93	304.57	302.43	302.12	303.8	303.13	302.09	302.76	302.45	302.75	303.25	303.29	303.64
305.92	305.91	306.11	304.09	304.94	304.93	305.68	305.11	304.76	305.28	305.4	307.32	305.45	306.37	306.14	306.11	304.06	305.27	305.66	305.23	306.15	304.58	305.69	304.92	307.94	306.53	305.36	304.18	307.23	305.11	306.04	304.3	305.88	304.66	304.92	305.47	304.64	306.17	306.79	305.03	305.57	305.08	305.21	304.62	304.98	305.62	304.84	306.29	306.27	305.93
309.45	308.93	308.14	308.6	308.64	308.37	307.77	308.17	309.44	308.66	309.1	308.44	308.15	308.93	308.18	308.85	309.26	308.1	308	308.5	308.69	308.51	309.42	309.25	308.55	309	309.79	309.68	308.93	309.69	310.4	307.92	309.19	308.38	308.75	309.69	309.02	309.49	309.11	309.31	309.06	309.09	308.88	308.49	308.66	308.53	309.06	307.14	308.78	309.62
293.96	293.61	293.67	294.19	292.63	293.42	293.74	294.25	294.78	295.04	294.33	294.5	294.53	295.05	293.63	295.18	294.52	295.17	294.3	294.67	294.27	293.8	294.98	294.77	294.87	293.99	294.04	294.44	295.13	294.22	294.82	293.67	293.59	293.85	294.71	293.74	295.81	295.18	293.56	294.17	293.32	295.01	294.31	295.22	294.31	294.22	293.67	294.44	293.51	294.11
314.16	315.59	314.69	313.85	314.14	314.57	315.33	315.67	315.06	315.08	316.13	315.03	315.76	314.78	315.08	315.94	316.29	315.29	313.93	314.69	314.15	316.02	315.08	315.05	314.66	313.6	314.14	314.37	314.09	316.06	314.02	315.64	314.3	314.37	313.77	314.9	315.01	315.23	315.38	315.57	315.34	314.5	315.29	315.2	314.76	315.13	315.39	315.4	314.73	315.62
314.71	315.34	314.41	315.42	314.91	314.54	314.61	315.07	315.73	315.54	314.68	313.42	314.58	315.33	314.2	315.45	315.61	314.19	314.55	313.84	316.6	314.31	314.94	314.89	314.98	314.16	315.82	316.86	315.41	316.02	316.31	315.19	315.72	314.19	314.84	314.61	314.94	315.83	314.4	316.09	315.34	315.19	314.93	314.97	314.52	314.13	314.11	315.15	314.22	314.19
309.62	309.7	308.17	309.8	311.12	308.33	307.96	309.87	310.29	309.16	309.09	309.43	310.12	311	309.64	309.77	308.18	310.17	311.2	310.49	309.13	309.09	311.04	310.21	310.8	310.37	309.91	310.47	309.77	309.75	308.48	308.94	309.68	309.95	309.99	309.68	310.34	309.41	309.05	310.96	308.23	309.66	309.09	310.68	310.03	310.07	309.46	309.77	309.26	310.36
304.42	303.41	304.13	302.72	304.02	302.26	303	303.94	303.7	303.95	303.51	302.42	302.79	304.43	302.87	302.94	303.16	304.47	302.26	303.26	303.36	303.81	303.68	302.9	304.48	304.24	302.68	303.05	303.82	303.78	303.61	303.42	304.36	302.04	302.49	303.74	302.78	303.27	302.92	303.12	303.07	303.4	305.01	303.06	303.28	303.26	303.53	302.65	303.02	303.59
305.29	306.33	305.28	306.29	306.07	306.97	306.56	305.67	306.26	306.07	307.1	305.44	308.13	304.96	305.91	306.67	305.16	305.92	305.52	306.05	306.38	306.53	306.11	305.28	306.35	305.19	304.93	305.46	305.72	306.18	308.07	305.81	306.98	305.63	305.91	306.73	306.2	306.82	307.44	306.08	305.6	305.67	306.15	306.31	306.09	305.4	306.53	305.86	307.41	306.64
309.02	309.36	308.34	310.12	308.34	308.31	307.87	308.58	308.93	308.08	308.29	307.03	308.44	307.86	307.41	309.55	308.26	308.98	307.17	309.01	308.96	308.6	309.62	308.13	308.28	308.63	307.69	309.25	308.36	307.66	309.19	310.41	309.07	308.34	309.7	309.27	308.36	308.46	309.04	308.39	308.59	308.95	309.73	309.78	308.46	309.07	309.14	310.23	310.03	308.62
308.92	307.65	308.08	309.29	309.17	307.85	307.42	307.9	309.64	309.45	309.4	309.67	309.52	307.91	307.71	308.39	310.01	309.02	310.24	310.13	308.73	307.99	308.05	308.49	308.63	309.35	308.19	308.88	308.9	309.73	309.86	308.45	309.32	307.99	309	309.36	308.47	310.38	308.91	309.07	309.57	308.73	309.75	308.85	309.76	309.21	308.16	307.81	309.29	310.05
303.86	304.21	306.42	305.09	303.68	305.37	303.52	305	304.36	304.23	305.47	304.04	304.21	305.23	304.36	304.12	304.03	303.7	303.73	304.38	305.34	304.99	304.27	304.86	305.79	304.18	303.66	304.42	304.6	304.47	304.96	304.36	305.31	305.03	304.35	304.26	305.56	304.86	304.83	304.8	305.13	304.83	304.68	304.42	303.89	302.82	305.5	304.95	304.32	304.32
313.11	314.07	314.66	312.96	313.7	312.99	313.46	313.01	312.63	312.92	313.7	313.6	313.35	312.95	314.69	314.01	313.12	312.04	312.68	313.03	312.75	311.99	313.42	312.28	312.46	313.18	312.44	313.33	314.46	314.66	313.13	313.41	313.75	313.66	313.72	313.32	312.4	312.97	314.02	313.87	312.98	312.25	312.97	313.48	312.96	312.9	312.25	312.22	312.94	313.87
298.86	299.21	300.05	299.98	301.7	299.26	299.4	299.27	299.24	299.91	299.92	299.14	300.05	300	300.1	299.65	299.35	299.14	300.42	299.85	300.41	300.5	300.44	300.57	300.08	301.45	299.58	298.5	299.71	299.9	299.35	299.1	298.76	299.51	299.97	300.77	299.95	299.17	299.94	300.66	301.09	299.31	300.23	299.82	299.54	300.46	300.3	300.12	300.4	299.71
301.55	302.27	300.38	302.08	300.6	301.17	300.26	301.42	298.71	300.89	302.04	300.3	300.15	301.11	300.49	299.93	301.65	300.72	301.59	300.57	301.22	300.19	301.32	300.3	300.25	301.95	300.03	300.62	300.36	301.08	300.95	301.1	301.62	300.92	301.3	300.26	301.33	301.29	300.84	301.4	301.33	300.33	300.95	301.12	300.26	301.06	301.85	300.84	300.73	300.5
326.48	328.16	326.8	328.45	327.88	328.31	326.84	327.19	327.59	327.93	326.91	328.82	327.13	328.26	327.66	327.04	327.5	326.55	328.43	327.57	328.73	328.48	327.49	327.13	327.43	327.27	327.15	327.25	327.91	327.65	327.35	327.37	327.22	329.41	327.64	326.85	328.29	327.04	327.78	327.52	328.38	326.95	327.3	327.17	327.63	328.02	327.53	328	326.05	327.43
302.5	302.81	301.96	302	302.47	302.54	302.93	303.17	302.05	302.39	303.77	302.38	303.28	301.82	304.18	302.17	302.81	302.6	302.36	303.14	303.01	302.65	302.2	302.61	302.25	302.04	302.84	303.71	303.52	302.48	300.92	303.88	302.8	302.94	302.75	301.6	302.01	302.67	302	302.41	300.26	302.89	302.81	302.75	302.6	302.17	303.22	304.39	302.55	302.17
302.41	303.59	302.69	303.61	304.6	303.06	303.61	304.06	302.43	303.6	303.86	302.83	302.61	303.4	303.77	304.29	302.69	302.85	303.27	303.81	303.39	303.61	302.78	303.67	302.67	303.48	303.66	302.72	303.82	302.87	303.87	304.62	302.69	302.61	303.34	303.36	303.63	303.19	303.92	302.27	302.94	303.63	303.83	303.13	302.49	302.88	304.45	303.74	303.27	302.03
314.33	315.18	315.92	313.72	315.43	315.46	315.95	314.24	315.5	316.47	315.46	314.34	314.7	315.12	314.9	316.01	315.83	314.94	314.17	314.63	314.89	315.68	315.02	314.69	314.83	315.75	314.92	314.27	315.08	314.47	313.6	316.05	314.83	314.75	313.95	315.91	314.06	314.98	315.23	314.26	315.18	314.52	315.29	314.9	315.59	314.53	315.46	315.26	314.75	313.82
303.07	302.92	303.88	303.64	304.49	302.26	305.03	302.96	304.52	304.61	302.92	303.38	303.46	303.42	302.78	303.87	303.88	303.1	304.04	303.69	304.36	302.93	303.74	305.1	303.76	304.54	303.71	304.52	304.14	303.26	304.06	304.34	304.19	303.84	303.12	303.68	303.95	304.82	303.97	303.46	303.49	304.31	304.44	303.21	303.89	304.73	303.79	304.17	303.72	305.12
300.42	300.5	300.41	301.71	299.81	300.87	303.32	300.49	301.72	300.32	301.65	301.65	300.01	300.68	301.31	301.67	301.16	302.14	301.21	301.16	301.11	300.66	300.42	300.64	299.9	300.5	301.35	300.69	300.3	299.59	300.59	301.24	300.28	300.57	300.88	301.35	299.54	300.85	300.97	300.45	299.99	301.37	302.6	299.84	299.95	300.8	300.33	301.29	300.02	301.11
305.21	304.78	303.7	304.76	303.72	305.27	304.07	304.48	304.95	304.94	304.7	304.54	304.25	304.27	304.48	304.89	303.47	303.07	303.2	303.16	304.01	304.82	304.76	306.23	304.17	304.4	304.17	304.26	304.73	304.52	304.55	304.55	304.19	305.33	303.66	304.78	302.62	304.59	304.45	303.94	303.49	304.05	303.33	303.74	305.43	304.4	304.13	305.07	305.01	305.06
314.38	313.89	314.7	313.1	313.36	314.1	312.16	315.51	313.76	313.41	313.55	312.98	313.43	314.72	314.19	312.72	311.84	313.13	313.92	313.96	312.74	313.56	313.8	313.73	314.23	314.2	313.04	312.06	313.55	313.18	313.51	313.77	313.38	313.38	314.47	312.2	314.31	313.48	314.14	313.57	313.85	313.38	313.71	314.55	314.36	314.17	313.28	313.99	314.39	315.47
324.25	324.95	323.91	324.14	325.57	324.85	324.22	325.84	324.82	325.02	324.72	323.6	325.8	325.29	325.79	324.91	324.5	324.49	325.57	324.77	324.29	324.51	323.32	325.64	324.61	324.68	324.64	323.76	324.74	324.42	324.78	324.09	324.87	321.96	324.23	324.75	325.9	324.37	325.49	324.63	325.47	324.85	324.93	324.55	324.72	323.83	324.6	323.37	325.27	325.35
316.58	317.63	317.12	316.6	316.87	317	316.06	317.71	316.98	316.16	317.74	316.37	317.84	317.62	316.19	317.1	317.75	317.8	317.3	315.78	316.38	318.6	317.15	316.85	317.56	317.05	316.49	316.65	317.15	317.69	317.42	318.08	317.89	316.58	317.77	316.3	317.62	316.07	316.76	317.36	317.46	318.39	317.64	317.12	316.83	317.95	316.98	318	317.29	316.26
314.82	313.43	313.91	316.03	314.38	313.91	314.46	313.4	313.92	312.13	315.22	313.69	313.62	313.61	314.6	312.92	314.06	314.22	313.31	314.87	314.5	312.69	314.04	313.8	313.73	313.31	313.63	314.06	312.01	313.79	313.61	312.58	315.07	313.93	315.01	314.27	313.32	314.26	315.52	314.16	314.09	314.2	313.95	314.94	315.26	315.37	312.89	313.71	313.76	315.66
304.64	303.71	304.58	303.71	305.42	304.23	303.59	305.01	303.76	304.9	304.32	304.25	304.81	306.56	304.62	303.69	304.35	304.07	304.49	304	304.49	303.68	303.25	305.14	305.31	305.05	304.3	304.59	303.45	304.4	305.04	303.73	304.24	304.16	304.81	305.34	304.39	303.9	305.01	304.3	304.32	305.9	304.33	303.95	304.13	304.23	304.54	304.04	304.65	303.89
316.83	316.21	315.73	316.24	316.05	316.1	316.18	316.45	316.76	316.74	316.8	316.09	316.5	316.46	316.47	317.43	317.41	316.07	318.22	316.48	315.83	317.24	316.54	317.11	315.93	315.59	316.82	316.35	316.19	318.48	317.02	315.22	316.8	316.43	317.84	317.9	316.64	316.87	316.66	317.18	316.67	316.22	317.71	315.38	315.76	316.37	316.36	316.52	315.62	316.9
324.58	323.84	323.92	324.69	324.3	324.94	323.33	325.04	323.72	325.61	323.93	324.54	324.09	325.02	325.46	323.62	324.88	325.13	324.4	325.07	324.51	324.08	325.4	324.96	325.27	324.61	324.87	325.66	324.54	324.34	325.83	325.33	325.59	324.82	325.13	324.07	324.82	324.46	325.18	325.51	324.82	323.43	324.99	324.41	325.14	323.91	325.07	324.08	324.84	324.3
304.76	304.21	304.43	304.84	305.51	304.41	304.61	305.11	305.8	305.01	304.43	304.02	305.55	303.27	305.25	303.84	304.83	305.19	304.12	304.94	305.66	304.44	302.8	304	305.69	305.73	304.27	304.68	304.49	303.91	304.37	304.95	304.07	304.76	304.02	304.73	304.47	303.93	304.88	304.68	303.6	304.75	304.43	303.91	303.89	303.57	304.56	304.8	304.47	304.42
304.89	305.67	306.98	307.2	305.82	306.81	306.14	306.95	304.89	306.24	306.69	305.82	306.12	306.11	305.13	306.32	305.41	306.56	307.36	305.62	305.78	305.95	305.92	306.3	305.99	306.4	305.71	306.05	307.35	307.17	306.28	305.83	305.59	305.81	306.5	306.7	305.51	307.76	305.96	306.86	305.92	306.14	306.44	304.57	305.76	306.47	306.36	305.97	306.53	306.35
301.75	302.71	303.04	302.29	302.88	302.93	303.57	303.25	303.99	303.53	302.81	303.62	302.81	302.37	300.94	303.08	303.63	303.36	302.2	301.79	302.7	303.41	302.28	302.27	301.42	302.85	303.12	302.77	303.7	302.51	304.68	302.86	303.48	302.32	304.24	302.56	302.65	302.39	303.21	302.56	303.17	303.77	303.97	303.36	302.98	304.47	302.42	302.48	302.83	303.22
317.68	315.59	315.67	314.34	315.01	314.94	315.68	315.3	315.87	314.81	314.43	314.37	314.74	314.48	314.63	314.74	315.41	316.02	316.38	315.32	316.41	315.17	314.32	314.39	314.45	315.52	315.43	314.96	315.13	313.93	315.05	315.24	314.52	316.31	315.14	315.52	314.72	314.98	313.52	316.46	315.23	314.26	312.81	313.67	314.46	315.55	313.54	314.46	315.59	315.11
297.29	296.43	297.24	297.86	296.72	297.31	297.63	298.71	295.73	296.97	295.67	296.69	295.71	296.38	298.88	297.16	297.36	296.86	296.67	296.65	297.7	296.09	294.94	296.7	297.18	297.81	296.28	297.07	297.32	296.77	297.52	297.42	296.94	296.04	296.77	296.83	296.64	296.11	297.57	296.28	297.91	296.26	296.36	297.35	296.59	297.4	296.02	296.25	298.01	296.5
305.03	305.15	304.4	303.86	304.33	304.67	305.4	305.14	303.89	304.68	305.4	305.9	305.63	304.75	303.63	302.81	304.79	304.3	306.06	304.92	304.53	305.75	304.09	304.02	304.9	304.88	305.83	305.67	304.67	305.87	305.14	305.37	303.89	305.05	305.99	303.22	305.27	305.33	304.71	304.16	304.88	305.04	304.88	304.87	304.03	304.09	304.99	304.77	305.47	304.57
303.02	304.1	302.84	303.28	303.12	303.85	303.38	302.72	302.64	302.5	303.52	302.7	302.48	304.22	302.29	301.98	302.71	303.62	301.37	303.53	302.52	303.35	304.73	304.54	302.07	302.82	302.84	304.87	302.5	303.67	303.03	303.26	304.04	303.12	303.97	303.56	302.69	303.74	303.67	303.96	303.9	301.01	303.64	303.99	303.39	303.3	303.42	302.58	303.47	303.34
305.34	305.22	304.98	305.41	304.69	305.02	304.38	306.11	304.34	305.02	304.81	304.59	304.63	305.35	305.26	305.09	304.48	305.25	305.22	306.51	306.51	304.57	304.74	305.48	306.02	305.52	306.26	304.34	304.3	305.51	303.62	305.33	305.51	304.41	305.13	305.81	304.47	303.89	304.97	305.98	304.95	305.76	305.77	304.57	304.98	305.16	306.81	305.81	305.06	304.06
312.17	311.32	312.17	313.03	312.32	312.96	312.02	313.2	312.68	310.38	312.13	311.16	312.47	311.77	313.18	310.87	312.3	312.56	312.24	312.75	311.72	312.26	313.82	312.07	312.42	313.05	313.41	312.76	311.65	310.97	311.92	312.68	313.22	313.42	311.66	311.88	312.75	312.68	312.09	311.73	312.48	311.78	312.79	311.99	312.17	311.78	310.95	312.24	311.36	313.53
302.71	304.37	302.93	303.24	303.66	303.97	302.68	302.6	303.99	303.82	303.4	303.67	302.11	303.46	303.54	303.94	303.31	303.25	302.51	303.4	304.63	302.29	304.41	303.52	303.11	304.56	303.58	302.18	304.06	303.33	302.73	304.13	304.23	303.94	303.25	302.68	303.47	302.82	302.92	303.04	303.65	303.45	304.1	302.96	304.51	302.7	302.51	302.18	304.47	304.79
305.76	305.72	305.95	304.9	305.3	305.46	306.31	305.09	304.23	304.63	304.72	303.75	306.01	306.29	304.07	305.43	304.47	305.23	305.33	304.3	304.93	304.96	305.66	305.39	305.74	306.06	305.47	305.72	305.36	306.09	306.05	307.33	304.67	305.36	305.73	305	304.01	306.38	305.2	305.32	305.53	305.44	306.39	306.47	304.3	303.91	305.33	303.54	304.64	304.56
306.26	306.72	305.59	305.35	306.91	305.69	305.15	306.74	306.07	307.14	306.1	306.15	306.5	306.25	308.15	306.64	306.01	306.1	305.4	306.79	306.32	304.55	306.75	306.1	305.45	306.86	305.42	305.82	307.61	306.94	306.63	306.93	306.46	307.34	306.04	306.28	306.12	305.08	306.04	306.36	305.8	306.75	305.43	306.4	305.93	307.09	306.2	305.82	304.58	306.24
309.4	307.28	308.82	308.47	307.79	309.48	307.32	307.66	309.68	309.27	308.52	307.96	308.62	309.92	308.22	309.18	308.95	309.59	308.71	309.49	308.88	309.43	308.45	307.93	308.27	309.93	309.39	309.12	309.21	308.79	309.24	309.48	308.57	309.5	310	308.95	309.71	309.93	308.26	309.22	308.69	308.04	308.74	308.56	309.56	308.94	308.39	308.09	308.41	308.61
302.95	302.36	303.15	305.24	301.95	303.53	303	304.16	304.28	304.25	304.33	303.91	304.42	304.42	303.53	302.91	303.19	303.45	304.15	303.74	302.62	303.02	304.03	303.55	303.04	303.59	302.42	303.5	302.39	302.71	302.89	304.69	302.68	302.3	303.41	302.42	303.58	304.07	303.19	303.82	303.32	303.73	304.74	303.85	303.03	302.84	302.7	302.99	302.4	303.92
301.91	300.87	299.88	301.59	302	302.01	301.24	300.12	300.69	301.6	301.41	300.77	300.27	300.11	300.62	301.58	299.88	301.15	301.53	301.37	300.1	299.92	302.7	300.83	300.62	300.43	300.87	300.77	301.46	301.75	302.37	301.56	300.19	301.26	301.58	299.83	300.29	300.06	301.2	300.35	301.69	300.79	300.13	301.32	301.72	301.41	301.29	299.52	299.94	300.82
302.66	303.05	302.97	303.25	303.04	303.16	302.69	302.58	302.68	303.79	303.13	302.58	303.41	302.84	304.64	301.9	303.02	303.35	303.7	301.6	303.63	303.14	301.45	302.28	303.79	302.93	302.75	302.8	302.3	302.47	303.82	301.98	302.94	302.72	302.96	302.86	302.49	301.26	302.93	303.12	301.99	301.66	303.07	302.41	302.43	302.38	302.68	303.04	302.59	302.16
308.85	306.98	308.32	308.35	309.48	306.87	308.59	308.06	310.2	309.43	308.93	308.56	308.29	309.49	307.71	308.16	310.2	308.51	308.66	309.02	310.19	308.12	309.84	309.38	309.25	310.07	308.68	309.11	309.78	308.95	308.77	308.3	308.93	308.94	310.53	309.61	308.13	308.31	308.81	309.21	309.24	308.98	308.74	308.58	308.77	309.16	309.74	308.55	307.88	310.18
302.71	302.44	302.09	302.45	302.6	302.91	301.88	303.02	301.8	302.25	301.19	302.61	303.14	303.59	301.7	302.62	303.55	302.47	304.41	303.1	303.88	302.63	304.73	303.52	301.97	303.17	301.43	302.56	303.36	303.17	302.46	302.19	300.54	302.77	303.58	302.01	304.23	303.05	303.96	302.83	303.67	302.03	301.95	301.85	302.3	303.07	302.71	303.25	302.84	304.5
312.84	312.42	312.12	311.23	310.12	311.3	310.61	311.27	312.09	311.87	312.16	310.58	310.97	311.96	311.37	310.38	311.89	311.49	313.42	312.35	312.17	311.42	311.07	311.22	312.05	312.69	310.58	311.42	311.84	310.99	311.24	311.88	311.72	312.08	311.55	310.87	311.08	310.68	311.61	310.25	311.19	312.05	312.38	311.04	312.22	311.64	312.33	311.22	311.03	312.04
304.18	302.84	303.37	303.28	303.25	302.62	303.24	304.4	304.44	302.78	303.07	303.89	303.65	303.29	304.26	303.02	303.47	304.05	303.68	302.77	302.02	303.23	302.83	303.61	303.99	302.05	303.96	304.37	304.58	303.46	302.93	303.08	303.54	302.88	303.64	303.09	302.66	302.93	304.34	303.48	303.21	303.16	304.09	302.93	303.66	302.9	302.64	304.57	303.59	304.04
303.67	301.68	302.87	302.54	302.78	302.41	303.23	303.19	302.31	302.83	302.06	302.97	302.41	302.58	301.83	302.82	302.76	301.31	302.13	301.5	302.33	302.79	301.19	302.53	302.94	301.48	303.22	302.76	301.5	302.88	303.03	302.46	304.05	301.9	302.63	302.77	302.48	303.12	302.23	301.83	301.24	303.46	301.42	303.69	303.09	303.95	302.66	303.18	302.15	301.53
296.12	294.89	295.31	296.62	294.97	294.61	294.99	295.66	294.79	296.08	295.17	295.15	295.23	295.75	295.83	295.18	295.55	294.73	294.74	295.5	295.71	294.84	295.83	295.7	295.55	295.53	293.95	294.69	293.66	295.03	294.42	295.42	295.97	294.98	295.59	294.48	296.42	295.66	294.93	294.65	294.74	294.55	294.37	294.74	295.22	294.48	295.18	295.29	296.77	294.88
314.45	314.03	314.31	315.58	314.71	315.09	315.14	314.32	314.76	315.47	314.84	314.36	315.06	314.81	316.28	314.86	313.65	314.04	315.34	314.19	315.37	315.88	314.01	314.48	314.99	314.01	314.51	315.37	313.68	314.38	315.04	315.27	315.52	314.45	315.01	314.74	313.95	314.09	314.24	315.98	315.12	313.29	314.6	314.96	315.67	314.79	315.26	315	314.37	314.22
313.01	312.64	313.31	314.68	313.96	312.7	313.22	312.62	313.18	313.25	312.59	313.84	313.29	312.14	312.36	313.47	312.54	314.09	312.92	312.5	312.37	313.64	313.17	314.25	314.49	313.98	313.84	312.91	313.44	313.17	312.45	313.61	313.3	313.91	313.4	312.66	312.47	313.14	312.72	313.78	313.32	313.72	313.6	313.87	313.29	313.2	312.63	314.31	314.19	312.88
312.87	313.52	314.36	314.5	314.21	314.31	314.29	314.75	313.18	313.67	312.77	313.05	314.25	311.87	314.48	312.97	314.77	314.9	314.67	313.31	314.61	314.21	313.87	313.33	313.84	313.48	313.89	314.01	314.08	313.37	313.61	314.99	314.22	313.12	313.13	312.94	314.65	314.29	314.13	314.64	314.47	313.06	314.19	314.8	314.64	313.52	314.13	313.35	314.14	313.81
305.55	305.63	305.73	305.19	306.74	305.58	304.64	305.93	306.01	305.38	305.85	305.2	305.55	304.55	305.4	305.36	305.35	304.42	305.44	305.19	306.28	305.08	305.59	305.83	305.62	304.65	304.54	305.41	305.93	306.45	305.42	305.47	306.43	306.67	306.48	304.55	305.83	306.31	305.5	304.4	305.21	305.63	305.4	305.72	304.76	305.55	306.29	305.99	305.3	304.72
311.54	311.98	313.01	312.43	312.92	312.72	312.19	311.63	312.43	313.01	312.8	313.33	312.72	311.62	312.68	312.68	312.5	312.01	313.06	311.55	312.13	312.34	313.65	313.19	312.82	312.64	310.97	311.98	312.57	311.95	313.5	310.93	312.52	313.27	312.26	311.7	313.41	313.91	314.14	311.79	312.41	311.98	312.32	312.16	312.97	313.74	311.88	312.71	311.58	313.59
305.88	306.27	306.16	306.63	306.67	305.89	305.7	306.38	305.45	305.25	305.35	306.09	306.84	305.51	305.84	305.26	307.02	307.34	306.15	306.1	305.63	306.22	306.12	304.86	306.41	305.97	306.89	306.68	306.68	306.56	305.78	305.69	305.58	306.45	305.38	307.17	305.89	307.45	306.38	306.31	305.89	307.01	305.69	306.43	305.98	305.2	306.32	306.96	305.36	307.28
293.64	295.5	293.99	293.72	294.71	294.72	294.38	293.66	294.39	294.01	294.2	293.5	292.99	294.56	295.34	293.55	294.22	293.22	294.9	293.29	294	294.1	293.5	295.09	293.54	293.34	293.79	292.89	293.27	294.39	294.45	294.03	293.43	293.62	293.24	294.66	294.47	294.67	294.51	294.65	293.57	293.18	293.35	293.69	295.18	294	293.82	294.44	293.71	294.54
300.81	300.39	299.78	300.66	299.76	300.56	299.81	299.98	300.04	300.44	300.23	298.92	299.51	299.77	301.17	299.68	299.46	298.87	298.98	300.67	300.72	301.31	300.08	299.53	300.83	301.44	299.27	299.59	299.25	299.62	300.57	300.67	299.34	300.58	300.68	299.33	298.73	299.81	300.67	301.08	299.57	299.91	299.08	299.73	300.41	300.81	300.48	298.78	299.77	298.68
295.78	293.28	294.96	293.45	294.63	293.19	293.69	294.81	294.24	294.08	293.49	295.24	294.53	294.32	293.8	294.51	293.57	294.14	294.33	294.09	296.02	294.62	293.25	293.83	293.8	293.84	293.81	295.5	294.2	294.02	294.39	294.1	293.76	293.53	295.11	293.86	294	294.49	294.11	294.28	293.99	294.62	294.41	294.62	292.41	294.29	293.89	293.68	294.48	293.99
295.46	295.43	296.46	296.62	296.47	297.22	295.85	296.64	296.57	297.2	295.9	298.02	297.34	297.17	297.15	297.34	296.98	298.18	297.49	296.48	297.87	297.04	296.52	297.48	295.61	296.36	297.89	296.88	296.94	296.67	296.99	296.67	296.08	296.94	299.05	297.89	296.89	295.94	298.3	296.69	298.31	297.4	297.21	297.1	296.6	298.56	297.37	296.98	296.33	297.12
328.85	327.85	326.14	327.07	327.57	328.74	326.86	326.43	328.27	326.45	327.95	327.97	328	327.12	327.81	326.48	328.62	328.02	327.54	328.46	327.38	327.86	327.72	328.48	327.51	327.14	327.02	328.25	328.53	328.98	327.57	327.52	327.49	328.5	328.53	327.71	327.89	328.35	326.93	327.64	328.22	327.67	328.55	328.88	328.14	327.25	327.16	327.63	326.31	328.68
313.71	313.59	313.61	312.76	312.54	313.45	313.73	312.65	314.15	312.34	312.96	313.22	313.82	314.08	313.1	312.8	313.8	312.98	314.24	313.56	313.95	313.75	314.05	313.23	313.43	313.68	311.73	314.34	313.49	312.48	312.88	312.49	314.22	312.98	314.91	313.05	313.46	313.11	314.23	313.61	313.79	314.08	314.28	312.46	312.87	313.14	313.18	312.68	313.21	312.91
310.09	310.11	310.24	309.31	310.07	310.49	309.08	309.92	309.22	311.37	309.76	309.26	309.95	310.61	309.73	309.55	310.74	309.27	308.47	311.7	309.33	309.34	309.82	310.36	311.71	310.12	310.19	309.53	309.24	309.26	309.47	309.86	310.39	310.03	310.2	310.14	310.47	310.13	310.21	311.35	310.28	310.42	309.92	309.93	310.21	310.06	310.08	310.15	308.72	310.6
300.02	300.86	300.99	301.24	299.45	299.82	299.22	299.24	300.23	299.57	299.27	300.19	299.98	299.76	301.1	299.73	299.12	299.91	300.08	299.06	299.98	300.64	300.67	300.79	298.99	300.22	300.18	300.22	299.5	299.82	299.93	300.74	300.11	301.92	299.44	300.58	300.32	300.51	299.48	301.84	298.71	300.77	300.05	299.8	300.23	300.13	299.66	300.75	299.33	300.85
307.65	307.27	307.89	308.01	307.26	307.24	306.88	307.7	305.79	308.22	307.9	307.06	307.05	307.37	307.61	306.65	307.23	307.02	306.27	307.87	306.79	307.77	307.44	307.75	307.75	307.27	307.46	307.56	307.67	307.4	308.16	307.82	305.84	306.94	306.55	308.64	308.31	309.23	307.28	308.09	307.4	306.57	308.3	308.45	308.08	307.96	307.48	306.7	308	308.45
326.08	323.95	325.79	324.63	326.23	325.09	325.15	325.92	326.44	325.44	324.73	325.7	325.98	324.18	324.55	326.3	325.35	325.81	325.83	326.19	325.82	325.43	325.45	325.75	325.79	324.95	326.67	324.82	326.76	326.03	325.32	325.27	325.19	325.58	325.21	325	325.12	325.27	324.79	325.46	325.39	325.18	325.26	325.8	325.52	325.84	325.84	324.52	325.7	325.18
312.15	314.65	312.79	314.24	312.53	314.65	312.73	312.82	313.01	313.52	314.13	312.18	312.59	312.07	313.19	313.04	312.1	312.86	313.43	311.73	313.15	312.46	313.7	312.32	310.7	314.3	312.44	313.08	313.07	313.34	312.2	313.74	313.58	313.27	312.79	313.59	312.2	313.67	313.05	313.32	313.03	315.28	312.59	314.23	313.14	312.97	313.98	313.9	313.9	313.78
307.22	307.86	306.71	307.44	306.25	308.22	306.24	307.72	306.63	307.58	306.43	307.13	308.71	307.4	307.06	305.68	308.72	306.97	307.76	308.24	308.11	307.85	307.98	306.92	307.84	307.39	307.14	308.2	306.68	309.21	307.53	307.13	307.4	307.32	306.61	305.84	307.09	308.13	306.76	306.35	306.38	307.99	307.56	308.6	308.32	307.85	307.82	304.95	306.44	307.21
294.72	293.46	295.63	295.21	294.24	294.63	294.99	295.13	295.74	294.06	295.62	295.19	294.69	294.68	295.21	295.44	295.43	294.89	295.25	295.77	295.8	295	294.64	293.94	294.61	295.75	295.44	294.48	295.94	296.27	294.72	296.49	295.16	294.8	295.25	295.27	294.24	295.01	295.12	294.6	295.13	295.73	295.86	295	294.65	294.79	296.2	294.96	295.31	294.67
314.97	313.68	314.49	314.81	313.5	314.19	313.76	315.01	314.69	314.5	313.56	314.46	313.57	314.68	313.91	314.06	314.59	314.22	312.97	315.11	313.72	314.68	312.91	313.39	313.68	312.97	313.36	313.52	314.54	314.27	314.45	313.27	315.44	313.1	314.36	314.53	313.53	314.82	314.49	315.22	314.36	314.2	314.51	312.73	314.06	313.8	313.54	313.76	314.14	314.52
312.53	313.11	313.17	312.45	313.01	312.61	313.23	312.74	313.68	313.26	312.9	312.42	313.27	313.08	313.52	312.89	312.63	313.54	313.58	313.03	313.47	313.99	313.34	312.42	313.09	313.05	312.88	313.44	313.47	311.87	313.21	313.57	312.6	314.25	312.14	313.5	313.71	312.59	312.17	313	312.37	314.19	313.33	312.38	312.02	313.65	313.91	313.18	312.45	313.36
305.12	305.53	305.11	305.51	303.95	305.81	304.81	304.54	304.22	305.3	305.23	304.87	305.87	304.29	305.13	305.68	304.92	305.4	305.66	305.64	304.2	306.58	304.43	304.97	304.99	306.03	304.77	305.71	306.15	305.07	304.18	305.35	304.39	306.82	304.56	305.09	305.21	305.34	305.13	306.33	303.95	304.84	305	306.07	305.77	304.74	305.69	305.19	305.51	305.82
314.4	313.84	313.64	314.29	313.63	314.06	313.69	314.44	314.85	312.59	313.43	314.13	314.73	313.74	315.26	314.19	312.85	314.45	315.04	313.84	313.53	313.71	314.13	313.52	314.08	313.35	314.22	315.05	313.9	315.2	313.86	313.85	314.69	313.64	313.61	314.78	314.52	313.39	312.98	313.47	314.87	314.39	312.34	314.41	313.32	314.19	313.52	314.71	314.69	314.62
294.77	293.66	295.38	293.9	294.04	294.61	292.98	294.33	294.26	294.12	294.44	295.34	293.36	294.16	296.08	293.06	294.95	291.91	294.24	294.51	294.93	293.36	295.48	292.82	294.33	295.22	294.32	295.6	294.33	294.67	295.11	294.24	292.52	293.3	294.61	294.42	295.06	293.43	293.84	292.95	293.38	294.35	293.74	294.34	293.87	293.53	295.02	293.44	294.17	294.41
314.58	314.37	315.01	314	315	315.15	314.93	314.8	314.96	315.13	315.93	314.66	315.53	314.89	314.44	315.24	314.5	314.3	315.94	314.74	314.51	314.74	315.87	314.48	314.71	314.7	315.9	313.25	314.41	315.24	316.36	312.74	315.42	314.59	315.78	313.55	315.68	314.77	314.9	315.22	315.02	315.09	315.14	314.92	315.54	315.75	315.33	314.47	314.78	314.78
305.5	305.38	305.3	304.92	305.93	306.02	305.35	304.79	305	305.89	304.29	305.17	305.17	304.67	305.28	307.27	306.25	305.86	306.45	305.68	305.37	305.49	305.98	305.9	305.4	306.23	304.8	305.27	305.65	304.9	305.66	303.67	305.37	305.5	306.07	305.14	306.73	305.46	305.02	305.27	304.73	305.31	306.07	305.03	305.12	304.28	305.79	306.1	306.35	305.28
302.96	302.22	303.45	304.1	302.71	304.03	302.89	302.89	303.47	302.5	304.25	303.84	303.12	304.09	302.63	303.15	302.4	304.54	304.26	304.48	303.04	302.92	304.21	302.96	302.6	303.87	303.44	303.49	304.86	301.79	302.61	303.91	302.71	303.96	303.99	303.74	304.85	303.25	303.75	304.32	303.49	303.64	303.08	303.05	303.69	303.85	303.17	305.16	303.43	302.96
309.73	308.04	309.73	309.61	309.93	309.14	308.72	307.28	309.13	309.49	308.38	308.85	310.19	309.52	308.32	310.6	309.59	309.53	308.79	309.78	308.82	309.18	308.74	308.05	308.3	309.58	308.24	309.52	309.28	308.59	309.49	306.6	310.2	309.35	309.54	309.1	308.12	309.09	307.93	309.25	308.58	309.27	309.64	308.94	308.44	308.34	309.41	309.71	308.12	306.76
328.05	327.72	326.57	326.97	327.18	328.32	327.2	328.55	327.16	328.52	327.3	326.83	326.27	328.07	326.96	329.57	327.45	328.08	327.19	327.27	328.12	327.59	327.19	326.51	326.88	327.22	327.62	327.52	325.8	327.83	327.23	328.38	328.01	328.16	328.08	327.5	328.1	327.51	328.09	328.43	328.58	328.09	327.75	328.25	328.38	328.43	327.93	327.86	328.11	328.21
310.16	311.57	311.55	311.1	311.34	311.04	309.45	311.6	309.51	309.98	312.12	311.62	309.98	310.12	310.68	310.46	310.7	310.16	310.04	310.73	309.36	310.21	309.48	311.16	311.54	310.89	310.95	310.85	312.28	312.28	310.37	311.03	312.37	310.91	309.92	311.07	311.23	311.63	311.71	310.7	311.31	311.57	311.08	310.98	311.34	310.2	311.09	310.08	310.56	311.72
327.63	327.06	326.99	327.75	327.86	326.99	328.19	327.48	327.79	327.08	327.39	327.38	327.77	327.73	327.51	328.12	327.33	328.29	328.93	327.56	327.7	328.65	327.14	327.84	326.52	328.51	328.9	328.48	327.12	327.79	328.88	327.85	329.65	328.2	328.28	328.29	327.8	326.9	327.42	329.21	326.36	327.28	328.25	326.84	327.16	327.55	327.66	326.13	327.47	327.88
305.71	306.29	305.19	305.41	307.07	305.97	305.85	305.21	306.08	308.1	306.78	306.87	304.45	305.94	305.89	304.94	305.44	306.33	306.86	306.94	306.58	305.2	305.94	305.85	306.36	307.91	305.45	305.87	306.13	306.03	305.29	307.1	306.1	305.57	306.06	306.07	306.24	306.46	306	306.13	307.09	305.91	306.66	306.56	305.72	305.15	305.95	306.46	306.27	305.83
312.15	312.75	313.64	312.73	313.63	313.9	313.11	312.56	313.7	312.45	313.12	314.6	312.71	312.91	311.91	312.6	314.33	313.3	312.63	313.15	313.47	314.21	313.24	313.2	313.75	312.97	313.98	313.69	314.1	313.74	312.55	312.31	314.01	314.39	312.97	312.62	312.09	313.03	314.03	312.89	313.95	312.73	312.32	313.49	313.55	313.38	313.32	313.11	314.29	313.5
328.76	327.54	328.42	327.87	328.39	328.77	327.96	329.73	328.83	328.09	329.83	328.8	328.48	327.49	328.05	327.98	328.58	328.16	329.23	328.72	328.2	329.42	328	327.95	328.68	328.33	327.94	327.83	329.24	329.49	327.67	328.1	328.99	328.54	329.87	329.24	329.71	328.38	328.64	329.2	327.41	329.23	328.33	330.21	328.82	328.89	328.52	330.04	328.32	327.79
[truncated: 150 more columns]
