# Supplementary material for: Genetic dissection of main and epistatic effects of QTL based on augmented triple test cross design
Source: PLoS One. 2017 Dec 14;12(12):e0189054. doi: 10.1371/journal.pone.0189054 (PMC5730204; doi:10.1371/journal.pone.0189054)
Supplement: S9 Supporting Information — (ZIP) [file pone.0189054.s009.zip › z5_650_0.8_5.csv]

303.83	305.01	305.6	303.64	306.57	306.21	305.25	303.43	305.36	303.41	305.32	305.06	304.61	302.92	304.78	305.71	305.17	304.36	305.84	303.81	304.12	304.33	304.28	303.48	303.56	304	303.36	305.42	304.91	305.52	303.41	306.12	305.15	303.1	304.3	304.21	304.26	305.22	304.38	304.3	305.55	304.18	304.21	303.66	304.97	304.5	304.33	303.51	304.57	304.76
294.79	294.16	293.78	294.27	294.03	292.53	294.72	294.25	294.71	293.16	293.21	295.53	293.19	293.67	292.93	294.24	294.73	293.61	293.29	293.18	293.92	293.99	293.41	294.2	293.02	294.25	292.47	294.08	294.38	295.87	295.37	294.24	295.47	294.05	294.39	294.16	292.58	294.04	295.75	293.19	294.69	294.46	294.74	294.33	293.98	296.14	292.52	294.96	293.94	295.2
314.15	314.16	312.53	314.19	313.11	312.89	314.95	311.15	312.87	314.47	313.9	312.62	312.59	314.17	313.48	313.42	313.28	311.94	313.2	313.76	314.09	313.18	313.43	314.05	313.41	313.92	311.54	311.94	312.57	313.71	312.59	313.64	313.57	311.93	313.93	312.61	313.58	313.45	313.44	311.85	312.55	313.89	312.89	312.55	314.33	312.03	314.25	313.25	311.78	313.04
313.22	315.93	314.46	313.53	317.36	314.42	314.17	313.93	315.01	314.71	314.51	313.17	314.47	315.18	314.39	313.75	314.44	317.42	315.26	315.26	315.13	314.16	316.08	315.11	313.48	313.62	314.9	316.42	316.56	314.47	313.78	313.76	313.73	315.87	316.36	313.23	314.18	313.98	314.88	316.37	314.21	314.46	315	313.98	315.02	314.9	313.82	314.56	315.4	314.4
329.45	326.93	327.92	328.62	328.22	330.4	329.72	329.29	328.87	327.57	329.88	329.2	329.91	329.46	328.49	327.99	327.74	327.76	327.83	327.71	328.71	327.04	331.19	330.06	328.71	328.69	328.69	329.04	327.83	328.33	328.14	327.93	329.51	328.5	328.68	329.17	327.34	328.44	328.13	328.14	327.72	327.36	328.73	329.41	327.41	328.45	327.77	329.01	328.51	328.69
296.41	297.93	296.43	295.48	297.22	297.2	296.24	297.38	296.02	295.25	297.12	295.92	297.06	297.74	297.87	297.23	298	296.3	297.27	298.13	297.22	297.2	297.87	294.63	296.14	296.12	297.75	296.92	296.48	298.18	298.01	296.13	298.38	297.57	296.69	295.94	296.78	297.09	296.07	296.42	297.95	296.17	296.61	295.76	296.63	297.12	296.78	296.65	297.33	297.76
327.48	329.97	328.08	327.79	328.28	326.69	326.86	328.24	328.42	327.78	326.09	328.58	328.49	327.79	328.64	327.54	327.33	328.02	329.41	328.41	328.55	328.28	325.82	328.86	328.39	327.78	327.64	328.12	328.71	329.01	328.25	327.24	328.26	327.28	328.2	329.37	329.33	327.46	328.45	326.93	327	327.42	328.66	327.35	326.04	327.67	329.79	326.95	326.94	327.27
305.98	308.61	306.75	306.81	306.85	307.77	308.35	306.26	306.57	308.79	307.89	306.04	309.93	307.21	307.62	308.85	308.54	307.89	306.19	306.65	306.61	307.94	306.15	307.55	308.99	307.91	308.15	308.31	307.13	308.2	308.64	306.99	306.51	305.91	306.1	308	305.95	307.59	308.65	308.41	306.41	307.2	307.7	307.43	306.64	309.01	307.07	307.18	306.84	307.65
308.74	311.56	309	310.92	310.74	310.87	311.91	310.55	309.89	310.98	312.74	310.15	310.86	309.03	311.56	310.2	311.65	308.49	311.67	312.15	311.13	310.73	310.49	310.82	310.42	310.41	310.57	309.95	309.57	311.5	309.86	310.83	311.68	311.8	311.47	311.75	310.54	310.54	309.45	309.69	309.13	310.32	311.36	312.31	310.15	310.02	310.81	310.88	311.65	309.96
319.04	317.63	318.91	317.67	318.31	316.57	316.37	316.96	316.96	320.21	317.47	317.47	317.75	318.95	318.79	316.99	317.79	318.13	317.1	316.7	318.3	317.06	318.19	318.9	319.15	316.49	318.33	319.53	317.46	317.62	317.91	318.8	317.75	317.45	319.31	319.51	318.41	316.59	318.72	318.99	318.2	317.24	317.88	317.68	318.23	316.99	319.04	318.93	317.87	316.75
324.93	326.33	326.47	327.68	326.86	327.9	326.91	328.14	328.22	326.59	326.71	327.22	327.91	326.25	326.09	326.01	325.82	327.22	327.74	326.18	327.36	326.87	327.44	326.92	326.72	327.1	327	326.59	327.17	325.63	326.55	327.43	327.89	326.56	326.89	327.29	326.99	326.01	325.92	327.4	327.43	325.76	328.65	327.55	329.32	326.59	324.55	325.77	326.76	327.36
315.71	314.34	315.21	313.8	313.65	316.41	315.53	314.35	314.35	313.91	315.93	315.21	315.47	315.41	316.88	315.18	314.96	314.45	314.68	314.45	315.22	315.34	315.92	315.04	315.05	314.34	313.85	316.72	317.15	314.3	314.48	314.75	314.13	315.2	315.17	316.17	314.6	315.32	314.09	314.8	315.69	316.29	316.85	316.41	314.19	314.64	314.06	314.51	314.25	315.85
306.19	304.21	304.79	304.9	304.31	305.23	305.53	304.48	304.03	304.24	304.75	306.55	305.42	304.46	304.71	303.98	305.36	304	303.56	307.06	305.16	305.39	306.45	305.18	303.37	303.88	302.73	303.71	305.12	304.3	305.05	304.05	304.08	307.4	306.06	304.49	303.37	303.87	305.1	304.17	305.28	305.5	305.57	303.65	305.01	305.42	305.39	304.55	305.55	304.65
306.25	306.44	306.53	307.78	306.23	306.94	304.42	306.98	306.83	306.95	305.94	306.45	306.94	306.66	305.24	307.06	307.6	306.05	306.24	305.34	306.32	308.05	307.75	307.66	306.92	306.03	307.52	307.56	305.98	307.47	305.98	307.46	308.13	306.26	306.85	306.47	306.72	306.32	308.03	307.05	307.22	305.45	307.21	306.95	306.35	306.07	307.45	307.14	306.05	306.23
309.74	311.28	308.58	309.72	309.9	309.63	312.03	309.85	310.04	308.79	310.14	309.83	311.18	311.86	311.36	312.31	309.04	311.81	311.17	309.6	310.7	308.16	311.82	310.49	308.71	309	309.04	310.78	310.3	309.99	308.69	308.88	308.99	310.99	308.6	311.37	310.29	308.68	309.24	310.11	309.52	310.28	308.94	308.52	308.89	310.55	310.47	310.47	308.9	309.06
315.73	315.45	316.97	316.51	315.84	317.44	315.89	317.16	317.6	317.31	317.42	315.18	315.33	315.66	316.38	315.71	314.98	317.37	316.41	315.98	314.63	316.52	317.22	316.01	315.43	317.08	314.75	315.4	317.21	316.8	313.99	315.31	316.82	315.9	317.43	316.4	315.78	314.9	315.02	314.46	315.48	314.74	315.73	315.76	315.52	316.38	315.65	314.96	315.19	316.98
319.16	318.07	319.41	318.6	319.85	318.33	318.91	317.12	317.47	318.84	317.84	318.11	318.74	318	318.92	317.56	317.29	318.36	319.86	318.13	318.63	318.54	318.77	318.06	317.95	318.55	318.78	319.05	318.37	318.16	316.88	318.43	317.76	319.95	320.1	316.33	320.11	320.22	318.4	317.82	319.02	318.81	317.88	317.49	317.56	319.88	319.73	319.4	318.64	318.53
301.98	303.09	302.41	302.57	303.16	302.78	302.49	301.81	302.24	302.94	302.72	303.43	303.07	300.25	302.14	303.95	301.84	302.78	302.07	301.18	302.7	299.74	298.98	302.1	302.17	301.36	303	301.96	301.14	302.11	303.76	302.88	302.07	301.76	301.99	300.82	302.89	302.24	302.44	302.54	300.87	302.99	301.83	301.48	303.49	302	303.07	302.67	302.6	302.51
325.31	325.15	323.47	325.2	324.79	325.47	323.55	324.57	323.67	323.57	324.35	323.61	323.65	324.46	324.5	323.89	323.31	324.62	323.73	322.38	325.31	325.45	324.01	324.8	324.25	325.11	325.95	324.44	326.02	324.66	324.54	324.19	324.77	324.88	324.45	324.66	324.31	324.86	325.28	324.77	322.58	325.54	324.98	324.4	324.31	324.58	323.61	325.14	325.77	325.89
314.65	317.12	317.01	317.99	316.03	316.66	315.14	315.52	315.76	315.91	316.09	317.5	315.74	316.26	318.14	316.28	316.64	314.53	317.12	315.34	317.03	315.63	315.63	315.31	316.47	315.6	317.33	315.2	317.12	314.7	317.72	317.78	316.05	316.95	317.77	316.03	315.58	314.12	315.36	315.82	316.12	315.44	316.12	316.9	316.15	316.42	314.14	315.41	316.07	316.87
315.24	315.14	314.09	313.52	314.43	314.38	314.75	314.77	314.58	314.24	313.52	313.94	312.87	312.21	315.1	314.68	312.88	314.07	314.42	313.63	314.44	314.73	315.75	313.81	315.07	314.9	313.65	313.79	313.26	312.14	313.77	314.45	313.06	315.57	315.32	314.13	312.59	315.11	313.78	313.97	314.96	313.21	314.67	314.53	315.25	314.9	313.38	314.45	314.64	314.76
317.17	317.92	317.38	316.04	315.62	317.74	318.6	317.47	316.49	317.93	315.92	315.66	318.76	316.99	317.45	316.71	315.99	317.76	316.85	318.43	318.59	317.92	318.01	316.15	316.87	317.26	317.19	317.13	317.6	317.56	317.52	317.23	316.8	318.1	316.8	318.5	316.95	317.22	318.55	319.34	317.62	315.02	317.22	318.92	317.03	316.66	316.19	316.14	317.38	317.71
314.73	313.54	313.1	313.85	313.33	314.27	313.46	314.29	315.01	314.87	313.28	310.37	314.85	312.62	312.39	313.83	312.3	312.66	312.01	312.36	315.51	314.74	313.4	311.58	311.74	312.36	313.7	314.1	314.51	313.56	312.98	312.87	313.36	311.78	313.31	314.06	313.53	312.88	312.85	314	314.7	312.96	311.75	313.37	311.53	313.49	312.5	313.81	313.12	315.34
303.16	303.76	304.58	303.39	304.33	303.81	303.52	303.26	302.11	301.78	304.69	304.17	303.76	303.64	300.85	303.4	302.1	304.87	303.23	302.9	303.33	304.08	302.81	303.94	302.52	303.81	304.81	304.06	304.07	303.06	303.06	302.09	302.51	304.18	303.04	303.66	303.91	302.3	303.42	302.78	302.1	304.27	303.64	302.36	302.36	303.99	303.62	304.98	303.7	303.04
319	317.19	319.1	317.71	316.75	318.54	317.87	319.19	318.47	317.79	317.83	318.62	317.32	318.62	319.21	317.07	317.53	320.07	317.43	319.43	317.49	317.62	319.15	317.13	318.11	319.52	317.86	318.94	319.48	318.1	318.75	317.83	317	316.53	317.72	316.64	318.44	318.81	318.59	318.88	318.72	318.14	317.68	318.99	316.53	318.9	318.2	319.09	318.07	318.19
305.5	304.95	303.64	306.38	304.97	306.21	304.03	304.14	306.82	304.96	304.24	305.04	305.34	306.02	305.91	305.3	304.44	304.45	307.17	305.06	306	303.78	304.07	303.01	305.65	305.4	304.91	306.03	306.31	305.28	306.16	304.28	307.92	304.73	305.97	303.83	305.43	305.7	304.15	305.51	305.46	306.21	305.17	303.71	304.28	306.3	304.07	305.86	305.88	304.82
302.56	303.77	305.06	304.39	306.11	304.19	303.84	303.95	303.5	303.85	303.94	303.56	304.45	303.65	305.63	304.09	303.75	305.24	304.21	302.73	304.07	303.26	303.95	303.95	304.44	304.2	304.93	304.07	305.01	303.81	303.85	304.03	304.84	305.1	303.79	303.76	304.24	304.17	304.41	306.32	304.87	301.89	303.25	303.54	302.51	303.48	303.39	304.53	304.64	303.24
318.63	319.13	318.55	317.93	320.26	318.23	317.9	317.51	317.21	317.12	319.13	318	319.26	320.09	318.44	318.77	319.91	317.84	320.02	317.36	317.99	319.15	317.62	317.57	317.29	317.34	318.94	317.32	317.44	316.84	317.32	319.54	317.95	318.81	319.73	316.45	319.21	317.9	316.73	319.77	318.23	317.4	317.23	317.95	319.48	317.05	318.18	318.77	319.31	318.41
326.69	328.31	325.88	326.99	328.01	326.39	326.79	327.43	326.57	326.62	326.71	328.32	326.24	327.39	327.34	326.84	325.54	327.52	328.38	326.31	325.82	326.81	328.03	326.77	326.71	326.64	326.55	325.18	326.94	325.98	326.83	327.18	327.71	327.08	324.98	325.83	327.7	326.61	327.04	327.8	326.78	327.96	327.65	328.29	327.04	327.12	326.6	326.12	327.08	326.29
313.66	312.91	313.26	313.41	313.4	312.97	313.59	312.95	313.62	314.3	310.77	312.86	312.21	314.55	313.36	314.2	313.08	314.37	311.75	312.38	312.77	313.9	311.87	313.13	313.22	311.87	313.59	313.5	309.93	312.91	313.84	313.02	313.24	313.98	312.32	315.04	312.4	312.49	312.18	312.91	314.33	312.96	311.3	312.32	311.82	313.63	313.47	312.38	311.84	311.54
298.19	295.08	296.99	296.92	297.17	296.33	293.88	297.47	296.34	297.1	296.89	298.25	298.7	296.08	295.5	297.5	296.12	296.39	297.44	297.2	297.21	296.85	296.28	296.22	298.89	297.97	296.02	297.66	295.65	297.7	297.68	295.74	298.24	295.08	296.54	295.52	297.49	297.83	296.76	296.64	296.22	296.92	296.02	295.8	296.84	296.64	298.51	298.05	298.65	299.41
313.58	314.14	314.98	312.42	313.82	315.21	313.87	312.9	314.13	313.96	314.6	314.29	313.89	314.2	315.12	313.83	314.22	314	314.78	315.12	313.94	312.01	316.32	313.42	314.74	314.43	312.92	314.98	312.31	315.41	312.58	312.36	313.4	312.34	314.07	314.76	314.62	314.34	313.2	311.78	316.27	313.96	314.64	314.08	314.35	313.23	312.23	313.44	315.52	313.99
304.37	304.32	304.99	305.25	302.8	303.76	304.84	303.4	303.19	303.31	305.07	305.03	303.43	303	303.32	302.98	303.67	304.23	304.21	304.52	304.05	303.27	304.37	303.64	301.31	303.45	304.67	303.85	303.85	303.73	304.45	304.8	303.91	305.66	304.58	304.61	304.6	304.44	303.75	304.98	302.83	303.65	304.52	302.3	304.99	304.64	306.22	304.53	305.44	303.99
317.25	317.38	316.73	318.33	317.04	316.94	318.37	315.41	317.8	317.04	317.54	317.29	316.94	316.17	317.56	317.9	316.3	316.47	317.85	315.74	318.4	317.24	316.35	319.23	317.64	318.36	316.8	315.95	318.79	319.1	315.77	318.2	316.33	316.2	315.77	317.08	318.45	316.08	318.17	317.3	317.43	316.14	317.15	315.46	315.22	317.15	318.33	318.79	316.74	318.2
320.32	318.62	318.72	319.4	317.03	317.88	317.88	317.31	318.43	319.16	319.06	317.94	318.19	317	318	318.8	318.18	317.82	319.34	316.37	318.06	317.28	319.22	318.23	317.82	319.39	318.04	317.22	318.06	318.31	318.68	320.44	316.93	318.74	317.95	318.61	318.05	318.55	317.09	317.83	318.34	318.03	318.65	318.17	317.43	317.18	318.68	317.03	317.32	318.96
299.75	299.51	300.1	300.28	300.86	299.05	303.74	299.08	300.45	300.08	299.36	299.48	299.69	301.36	299.4	300.99	299.54	300.95	300.73	299.2	300.44	298.77	299.48	298.86	299.07	300.12	299.13	298.17	301.38	299.64	300.32	300.76	299.48	300.31	298.89	298.29	301.1	300.11	300.7	300.36	299.92	298.53	300.56	300.63	301.45	299.86	299.03	300.43	301.25	300.95
312.14	312.21	311.24	312.49	313.23	313.84	311.83	313.07	311.32	312.53	313.55	313.86	312.1	313.67	312.78	313.82	314.17	310.78	313.22	313.43	311.98	312.18	313.3	310.46	312.73	313.04	313.78	313.05	313.61	313.31	311.68	312.92	312.8	313.12	313.3	312.81	312.06	312.71	310.61	313.49	311.38	313.21	312.33	312.35	312.15	311.54	310.79	312.27	312.44	312.47
319.15	318.04	317.04	316.97	317.62	315.92	317.6	317.98	316.74	318.46	316.87	316.23	319.12	317.07	318.23	318.3	316.61	315.13	318.4	315.94	317.89	316.12	317.53	317.84	317.39	316.64	316.64	316.72	316.58	316.98	316.47	317.71	318.09	317.61	315.93	317.7	316.56	317.41	316.45	318.36	317.36	316.88	315.4	317.57	319.6	318.08	317.8	316.96	316.89	317.12
316.88	317.1	318.68	319.24	315.63	318.43	316.51	317.03	318.5	317.75	316.38	317.4	317.23	317.42	316.06	316.95	316.38	317.24	317.14	317.19	318.4	316.81	316.46	317.54	316.51	315.31	317.18	316.8	316.14	318.93	317.61	318.45	316.1	319.5	317.7	316.72	318.42	316.85	316.26	319.25	315.95	317.38	316.67	316.93	317.08	317.25	317.11	317.31	318.05	317.79
303.46	303.21	301.78	302.12	304.86	301.14	302.79	303.35	302.33	302.7	303.04	302.9	304.12	302.29	304.6	303.86	303.05	302	302.62	301.84	303.91	303.45	303.43	302.47	301.57	302.31	302.04	300.93	302.79	301.99	304.05	302.07	301.81	301.93	304.24	301.58	302.5	303.21	302.36	304.74	301.43	303.01	302.42	303.22	303.68	304.19	300.74	302.33	304.59	302.75
315.08	317.27	315.91	314.88	314.85	315.78	315.53	314.28	314.8	315	316.57	316.24	315.84	314.17	313.38	315.81	315.91	314.01	314.07	316.05	313.91	316.32	315.46	313.1	313.18	315.45	315.06	315.01	314.81	314.75	315.72	315.4	313.83	315.52	315.27	313.68	315.1	313.07	316.63	315.03	314.04	314.51	314.33	314.43	315.98	313.88	315.7	315.39	314.08	313.75
310.11	310.02	310.57	308.53	311.67	310.82	311.53	311.56	309.54	310.11	311.04	310.72	310.36	311.4	311.59	311.42	311.65	309.75	310.38	312.34	308.73	311.45	310.44	311.39	311.25	311.22	310.54	308.81	312.02	309.28	309.75	312.62	310.23	312.3	309.83	310.4	310.59	309.54	312.39	311.48	311.93	312	308.8	312.19	310.57	311.36	311.39	311.99	312.6	311.88
316.43	318.15	316.29	318.39	316.69	316.64	318.85	317	316.34	317.85	317.62	316.23	316.17	315.38	316.01	316.13	316.81	316.53	317.18	315.41	317.3	317.29	316.98	318.02	316.08	315.37	317.85	318.77	315.95	316.54	315.76	316.9	315.63	316.63	317	316.07	318.79	318.44	317.24	317.82	317.04	315.39	315.89	315.73	318.47	315.54	317.28	316.49	317.47	316.58
295.77	294.4	296.3	294.76	295.45	293.44	293.01	295.27	292.73	294.88	296.68	295.68	293.98	295.41	293.57	296.02	294.73	294.15	296.63	294.14	294.58	295.97	295.44	294.66	296.23	294.03	293.96	295.97	294.36	294.73	295.82	293.71	295.92	293.52	292.38	296.44	294.55	295.51	294.08	293.5	295.46	294.74	295.46	295.37	296.5	295.78	294.62	294.45	295.45	295.92
315.38	317.32	314.95	313.96	315.43	313.92	314.22	316.92	314.72	313.94	314.65	313.43	314.31	314.29	314.52	314.83	313.33	314.09	314.71	314.38	315.39	314.73	316.73	314.54	314.99	315.59	314.14	314.77	314.41	314.65	314.11	314.21	314.73	315.73	316.28	316.87	314.76	315.42	316.38	315.11	314.82	314.98	314.75	313.74	315.96	315.93	314.78	316.05	315.5	315.22
309.18	310.64	309.27	309.42	309.46	310.44	309.81	309.69	308.27	309.27	309.55	310.31	310.17	310.22	311.47	310.94	312.01	310.02	308.28	309.91	310.08	309.68	310	309.63	313.24	309.97	309.03	309.48	309.38	309.85	309.59	310.41	309.17	310.93	309.46	308.78	310.43	308.58	309.51	309.41	309.33	311.23	310.14	309.91	310.81	311.37	309.75	309.62	311.45	309.88
304.87	304.03	304.62	303.05	306.16	305.54	305.48	302.6	304.59	304.37	305.41	304.81	303.66	303.71	304.3	302.99	303.78	304.8	305.35	303.07	302.72	303.29	305.03	304.51	304.78	304.95	305.28	303.14	303.9	304.08	304.52	304.25	303.09	304.8	304.96	303.71	304.92	303.67	304.25	304.09	302.9	303.31	305.62	306.21	305.51	305.62	303.61	305.56	303.17	305.8
317.8	316.27	316.8	317.47	316.08	317.02	316.41	317.79	316.95	315.72	316.22	316.08	318.05	315.61	314.51	319.08	313.98	316.07	317.24	317.41	316.06	314.51	315.24	316.03	317.87	317.17	315.88	314.13	316.23	316.99	316.12	315.85	316.89	316.36	314.58	316.85	316.57	315.53	315.5	315.64	316.77	316.12	315	316.79	314.99	318.08	316.17	316.84	316.67	318.54
317.43	315.62	317.29	317.2	317.52	319.87	317.24	318.16	318.48	316.29	318.24	319.94	316.65	316.99	318.12	318.68	318.14	317.79	318.7	317.36	319.49	318.02	318.71	318.83	319.14	316.43	318.09	320.29	317.59	316.02	317.76	317.53	316.82	319	317.25	317.12	316.65	316.84	316.93	317.36	317.41	318.42	317.35	317.04	317.61	318.54	318.32	318.19	317.78	318.54
316.06	314.87	316.78	314.89	315.13	316.69	316.6	313.93	316.76	314.77	316.56	314.83	315.99	317.47	316.79	315.33	316.23	318.35	315.46	316.68	315.16	315.29	314.92	315.56	316.49	315.64	317.36	316.33	314.98	316.17	315.85	316.5	315.37	315.85	315.17	314.87	316.06	316.63	317.31	315.44	318.14	316.25	315.41	315.41	317.39	316.94	315.56	317.59	316.5	315.37
314.69	315.45	317.88	317.27	317.52	316.85	318	317.54	315.87	317.7	317.8	317.05	315.77	318.89	316.22	317.57	315.74	316.5	318.18	317.43	316.63	318.79	318.15	316.21	316.98	318.26	316.37	316.33	316.31	318.16	317.21	316.79	317.77	319.28	316.85	316.85	315.49	317.82	317.15	315.88	317.03	318.01	316.71	317.12	318.75	317.65	319.13	317.97	317.66	316.28
311.11	311.2	310.92	310.38	311.08	312.98	312.36	313.55	311.93	312.52	310.83	310.61	312.2	310.35	312.11	309.73	313.16	313.2	311.77	312.21	311.79	313.95	313.57	310.79	310.3	310.94	310.67	310.86	311	311.08	310.58	311.5	312.34	313.95	310.86	311.23	310.46	311.19	311.37	312.95	310.92	310.71	311.53	311.76	312.29	311.3	310.67	313.11	311.4	312.1
309.69	313.27	310.78	312.4	310.78	312.35	312.13	311.79	312.99	310.21	311.72	310.85	311.91	312.33	310.62	310.63	310.16	309.95	312.05	308.87	310.9	311.25	312.14	311.94	311.15	310.43	311.08	313.29	310.8	311.21	311.23	310.38	313.23	311.17	310.89	311.77	310.33	311.89	309.79	310.77	312.64	311.88	312.34	312.6	310.49	312.56	310.96	310.13	312.34	311.48
311.38	312.17	311.37	311.83	310.93	310.65	311.25	311.08	311.1	311.19	309.2	311.23	311.26	310.59	311.43	311.48	311.1	308.67	312.76	310.39	311.53	309.11	310.19	311.71	310.01	311.82	309.92	310.11	310.11	309.91	310.68	310.24	311.71	311.71	312.12	311.33	310.35	310.76	311.1	310.51	310.32	310.85	310.49	311.47	311.15	309.08	310.61	309.04	310.54	310.3
302.11	303.34	304.37	302.83	303.73	301.43	305.87	304.32	303.24	305.89	303.5	301.99	304.92	302.52	304.74	304.51	304.04	303.03	303.89	304.47	303.7	303.72	303.3	305	305.21	303.7	303.52	303.68	302.91	303.63	304.13	305.15	303.75	303.95	303.5	303.8	302.1	304.06	304.98	303.37	303.88	303.46	304.25	302.51	304.64	303.16	302.91	303.79	302.58	306.76
311.18	313.18	313.76	312.63	312.28	314.01	312.77	314.65	313.14	315.19	313.08	314.67	312.13	315.27	311.86	313.98	312.96	315.66	313.04	313.85	313.51	312.56	313.5	314.45	313.55	315.84	313.3	312.39	314.03	313.94	312.66	313.83	312.63	313.3	313.94	312.26	314.64	313.51	313.52	312.64	313.15	314.8	314.89	315.16	313.51	313.92	314.15	313.71	315	313.93
305.14	305.67	305.41	304.8	304.73	304.56	304.08	303.34	306.36	304.32	304.84	305.22	304.57	304.42	302.78	304.92	305.07	304.75	306.09	306.3	304.85	306.61	303.11	303.35	304.4	303.18	307.13	304	303.3	305.95	305.05	305.55	304.6	305.33	303.85	303.94	304.75	304.31	305.86	305.12	304.34	306.11	305.29	304.99	304.48	304.83	304.1	303.84	304.14	303
327.54	328.02	327.53	327.62	327.31	328.22	326.63	328.93	329.41	328.35	329.07	327.81	328.76	328.03	327.84	326.45	326.85	329.01	326.98	327.17	328.72	328.38	328.16	328.23	327.37	328.35	326.83	328.71	328.39	328.01	327.09	328.24	327.25	327.47	328.3	328.38	327.46	328.93	326.61	326.67	327.67	328.17	327.3	328.94	326.76	329.43	326.58	327.22	327.94	327.49
309.84	310.13	312.32	310.6	310.9	313.65	311.71	311.78	311.9	311.76	311.17	311.3	310.36	309.33	312.29	311.86	312.3	310.97	310.15	311.75	313.05	311.74	312.9	311	311.97	312.19	310.28	311.51	311.88	310.59	311.63	311.71	311.42	312.44	311.79	309.96	311.3	309.99	311.35	310.27	311.98	312.53	310.86	310.57	311.68	311.77	312.35	312.57	311	310.39
313.98	314.88	316.69	313.13	313.93	315.03	312.57	313.92	314.72	314.15	312.12	314.06	314.73	315.32	313.78	312.23	314.22	315.65	312.18	316.33	314.51	312.13	314.06	314.63	314.34	314.19	314.06	312.59	313.52	314.13	312.83	313.68	315.27	313.69	314.2	312.92	313.12	314.07	314.25	315.1	312.96	313.95	313.57	313.09	312.62	314.54	314.97	314.83	312.78	313.91
301.76	302.54	303.1	300.85	300.82	301.64	301.44	300.46	301.78	301.56	302.11	301.91	300.08	299.72	301.48	300.96	300.77	302.99	302.37	299.45	300.28	300.65	301.44	301.21	300.38	300.16	300.71	300.64	299.68	300.88	301.03	301.22	302.64	302.74	301.63	303.68	301.11	301.87	300.75	300.98	300.74	300.49	301.61	301.33	302.09	300.41	302.21	301.25	299.99	301.91
313.35	313.21	314.64	315.92	315.16	314.27	315.08	313.24	315.64	315.12	312.82	313.07	314.67	315.89	314.14	314.61	314.21	315.21	316.54	312.93	314.62	315.1	315.87	314.23	314.63	314.32	313.71	315.54	314.11	315.65	314.82	315.28	315.29	315.8	314.19	316.6	314.64	315.43	314.66	312.8	314.21	315.77	314.91	316.15	315.61	314.48	314.68	317.03	314.48	316.04
305.38	308.13	305.11	302.6	304.47	305.41	305.58	303.99	305.66	306.64	304.53	306.09	305.08	304.57	303.91	305.78	305.45	303.62	305.02	304.05	304.34	304.22	305.11	304.58	305.79	304.35	304.66	304.71	305.1	305.74	304.73	305.2	305.94	305.03	308.37	304.27	303.5	304.4	307.06	304.81	305.63	307.25	304.38	306.27	304.69	304.55	306.59	305.7	304.73	305.06
311.81	311.89	313.41	313.17	314.48	313.26	312.86	314.46	313.34	313.33	313.5	313.98	312.14	313.36	312.97	314.06	312.9	312.54	314.1	313.68	313.11	313.9	314.78	314.34	313.75	312.71	314.16	312.47	314.33	312.11	312.21	312.36	312.48	312.32	312.91	314.48	313.18	313.56	312.79	312.58	314.23	313.31	314.09	313.16	312.83	312.84	314.31	312.52	312.94	312.97
303.38	304.94	305.62	303	304.61	304.35	306.13	305.93	303.27	305.12	303.43	305.45	305.25	303.39	305.53	303.15	301.88	305.89	304.49	305.88	303.98	307.03	304.71	304.64	304.57	304.3	304.58	303.06	303.09	303.32	306.06	304.61	303.62	305.01	304.72	302.11	303.32	304.92	302.19	304.83	305.11	303.98	304.4	306.48	304.41	305.93	305.15	303.25	307.6	305.02
305.23	304.47	303.7	305.61	305.03	304.78	305.92	305.16	304.12	304.96	304.97	303.56	305.14	303.57	305.66	302.88	306.12	304.33	305.39	305.71	305.93	303.67	305.83	305.84	305.15	306.32	304.9	304.6	304.92	303.94	305.84	304.19	304.91	305.61	306.82	305.15	303.29	304.66	304.71	305.41	304.92	304.14	305.29	304.78	306.78	305.22	305.29	306.86	306.05	304.37
304.34	301.65	301.82	302.08	305.34	302.28	302.86	299.99	303.52	302.6	303.42	303.22	303.61	303.36	304.49	303.08	304.55	302.66	301.92	302.6	302.08	303.07	304.02	302.31	304	300.66	301.91	302.54	302.43	302.53	305.23	303.91	303.03	303.51	302.37	304.6	301.07	302.45	302.38	302.58	301.16	301.81	302.55	303.3	303.69	302.34	302.03	302.92	302.62	301.15
314.4	314.7	314.75	314.87	314.71	314.95	314.62	315.22	315.82	314.57	312.99	315.89	312.33	313.45	314.6	315.86	315.67	313.93	315.18	314.11	314.83	313.49	314.03	314.02	314.84	315.01	314.62	315.4	316.94	314.9	316.4	313.69	312.54	314.42	313.99	315.61	314.05	314.53	315.06	315.68	313.29	315.6	314.19	315.3	315.11	312.46	316.19	315.17	315.24	315.9
324.59	325.89	326.57	324.91	325.57	326.1	324.96	324.24	325.95	325.42	326.49	325.36	325.51	324.57	324.81	324.44	326.07	326.76	327.13	326.23	326.46	324.31	324.92	324.47	325.1	324.31	323.91	323.7	323.58	324	324.15	325.81	324.48	325.31	326.87	326.02	325.17	326.5	326.05	326.42	323.77	324.71	325.07	323.57	323.68	326.12	325.4	325.37	325.6	323.74
307.86	308.92	308.29	307.7	307.17	307.84	307.82	308.4	306.81	309.63	306.36	308.69	308.5	306.19	306.16	306.43	309.1	307.41	307.67	306.84	306.64	306.27	307.39	306.69	307.28	307.45	307.78	305.21	304.2	306.81	307.78	308.21	306.36	306.07	308.53	307.29	307.26	307.55	307.44	307.41	306.85	308.42	307.33	307.19	306.57	308.16	307.78	306.7	306.91	307.56
309.95	312.17	311.89	310.64	312.41	312.68	311.96	311.22	311.69	310.85	311.35	312.5	313.07	312.48	311.74	310.87	310.18	311.38	312.14	312.68	311.86	311.45	313.22	311.56	311.74	312.13	311.39	310.69	312.68	311.37	311.07	310.43	312.28	312.43	311.17	310.85	313.69	312.66	312.63	312.34	312.98	312.05	312.49	310.6	310.18	310.4	311.01	311.13	311.25	311.1
303.72	304.8	305.51	304.24	306.48	303.11	304.57	303.79	305.89	302.36	305.27	305.25	303.72	304.16	305.41	303.06	304.4	305.52	305.34	305.58	304.31	304.1	305.85	304.22	304.02	303.32	306.74	303.83	303.31	305.31	304.73	305.87	305.26	301.94	305.15	305.79	304.02	304.57	304.56	305.74	304.39	303.91	304.57	305.19	305.13	307.15	304.45	303.19	303.64	305.5
314.35	314.92	315.43	315.54	314.35	316.11	314.44	315.02	315.75	315.41	315.28	315.09	314.23	315.93	315	315.04	314.73	315.73	314.8	316.34	314.96	313.27	316.3	314.27	317.58	314.82	316.87	316.23	314.44	317.65	314.8	314.41	315.75	315.43	316.32	312.51	315.6	316.13	315.53	315.04	316.43	317.13	314.73	315.14	315.15	314.44	314.81	313.54	316.37	315.9
309.25	306.88	306.68	307.26	307.28	306.82	305.66	308.24	306.48	306.29	306.71	307.05	307.97	309.01	305.96	305.91	307	308.26	307.34	308.44	306.41	308.83	306.1	307.28	308.28	305.01	308.13	307.19	309.1	304.7	306.41	307.81	304.84	306.61	306.98	306.38	306.18	306.15	306.54	305.32	307.22	308.48	307.9	305.58	308.12	308.46	307.38	306.23	307.2	307.18
316.82	316.53	317.34	315.78	316	316.55	315.78	315.71	317.31	314.85	314.35	314.9	314.6	315.02	316.19	317	316.19	314.32	317.37	315.4	318.35	316.78	317.36	313.6	315.67	315.68	315.31	315.12	315.99	316.13	315.52	316.62	316.04	316.96	317.19	315.5	315.95	315.77	316.69	314.71	315.46	315.97	313.87	314.89	315.04	316.55	316.39	317.33	316.86	314.44
305.36	305.84	304.84	305.98	303.98	305.8	304.96	302.54	305.23	306.77	304.92	305.51	305.44	304.59	305.06	305.83	305.25	304.64	302.95	305.12	306.1	303.44	302.2	305.07	305.83	305.05	302.11	304.65	303.68	305.2	304.07	303.26	305.45	304.73	303.78	304.79	303.84	303.49	304.39	306.64	303.81	303.86	304.33	305.01	302.58	303.81	304.65	301.23	304.02	305.2
295.62	293.52	292.89	294.62	295.85	296.19	296.07	294.12	295.37	295.03	293.9	295.09	294.74	295.53	294.87	295.18	295.98	293.72	295.26	293.8	296.47	297.46	295.57	294.94	292.85	294.8	295.16	296.51	294.85	296.17	294.06	295.09	296.64	294.99	296.67	297.04	293.63	295.82	294.54	294.31	295.45	296.9	296.73	297.29	294.26	295.88	296.94	294.9	295.12	295.36
294.28	294.11	294.48	294.92	292.77	294.36	293.87	293.58	295.86	292.74	295.2	294.89	294.28	294.1	294.3	294.38	295.28	294.2	295.02	293.55	294.48	293.85	295.05	295.59	295.33	295.66	295.07	294.5	293.7	292.26	293.39	292.93	292.93	293.41	293.06	295.68	293.62	295.4	295.47	294.09	294.07	294.07	292.81	293.74	294.33	295.11	294.93	295.47	293.05	293.44
301.52	301.02	300.87	300.67	299.52	299.15	301.91	300.58	301.67	300.69	300.31	301.08	301.18	301.2	300.1	301.32	301.5	301.71	300.96	301.14	301.96	301.1	301.32	300.98	301.92	300.59	300.32	303.19	300.83	300.55	300.41	301.4	301.22	300.39	301.6	300.68	300.67	299.62	302.67	300.65	302.17	300.33	301.87	301.42	301.5	300.58	302.07	303.12	303.17	300.51
319.26	320.56	318.28	320.65	320.32	317.4	319.5	318.95	319.13	319.66	318.99	317.86	320.6	318.95	318.3	320.23	319.76	319.66	317.94	320.06	319.82	317.44	320.48	320.4	318.73	318.93	319.8	318.91	319.86	318.27	320.71	319.84	321.43	318.63	318.97	317.66	318.99	319.51	318.74	319.05	317.56	319.02	318.74	318.52	319.49	318.51	318.17	319.2	319.41	318.42
319.78	320.26	320.05	319.92	318.38	319.85	319.87	317.36	316.92	319.8	319.72	320.55	319.85	319.7	318.64	319.1	320.21	318.93	320.48	319.87	318.49	318.73	322.55	318.55	320.99	318.57	320.54	319.86	319.63	318.23	320.53	318.5	319.21	318.73	318.3	318.37	319.38	319.84	319.39	317.99	319.01	318.37	317.92	318.82	318.27	321.03	317.18	317.32	319.44	320.9
301.41	302.38	302.88	303.22	303.22	303.54	303.85	302.95	301.79	302.51	303.89	302.84	302.98	303.49	303.57	303.5	301.45	303.58	303.43	302.58	303.91	303.7	302.4	304.39	303.47	302.73	302.85	303.05	303.22	303.85	305.01	303.87	303.19	303.18	302.98	303.57	303.89	303.18	303.44	304.26	302.28	303.96	301.99	304.19	303.74	301.66	303.06	302.88	302.21	304.38
308.27	308.05	307.12	307.57	305.64	308.33	308.28	305.94	306.07	308.5	308.14	306.88	308.96	307.02	306.38	306.47	307.54	306.71	305.77	307.57	306.98	306.92	306.68	307.44	308.3	307.25	305.98	306.54	305.31	307.57	308.41	307.57	307.25	308.56	305.83	307.69	308.68	308.09	306.48	310	308.06	305.6	305.92	308.53	308.27	306.35	307.76	305.03	308.3	307.2
314.38	314.12	312.78	312.1	314.32	312.27	313.7	312.92	312.37	314.92	314.08	314.2	312.84	313.38	314.02	313.54	311.23	314.57	312.75	311.67	313.38	313.12	313.99	313.89	312.4	312.92	316.32	314.41	312.53	312.2	312.17	313.83	315	312.42	312.6	312.77	313.86	313.16	312.63	312.98	314.85	311.91	312.19	313.38	314.49	314.75	312.28	314.73	314.59	313.89
319.46	318.12	316.34	317.92	318.86	319.07	316.81	318.52	317.62	316.59	318.77	318.55	319.78	318.06	318.3	318.87	317.82	318.19	318.47	318.34	317.41	317.24	318.91	316.33	318.54	317.93	318.74	319.15	319.86	319.43	319.14	316.59	318.43	317.35	318.33	317.51	317.05	317.75	318.94	318	318.36	316.42	317.52	319.86	320.25	316.81	318.36	318.97	316.88	319.4
314.12	315.73	316.45	314.92	315.76	315.67	315.37	315.98	316.23	316.57	313.87	314.9	315.43	317.64	316.53	317.05	315.53	316.69	314.68	315.17	315.87	316.46	316.35	316.15	314.41	314.77	314.53	315.72	315.46	314.39	315.98	315.12	313.64	315.86	316.64	314.74	314.79	314.98	315.94	314.34	314.96	316.53	315.62	315.36	315.31	317.06	315.67	315.14	317.28	315.88
300	299.83	299.6	301.01	300.59	299.96	301.49	299.29	301.12	299.61	299.8	299.54	298.63	299.51	299.45	297.94	299.51	297.6	298.63	299.79	299.67	299.23	300.51	300.92	300.06	299.12	299.86	299.43	301.33	298.96	299.07	300.08	300.54	298.15	299.24	300.78	299.89	299.81	298.86	299.14	302.41	300.25	301.26	299.73	300.16	300.74	300.25	300.13	298.57	299.77
302.67	303.89	303.5	302.23	303.09	302.45	301.95	303.3	302.7	302.44	302.21	300.89	303.71	303.89	303.09	301.86	303.12	302.37	302.69	301.48	302.77	302.01	303.33	303.44	301.72	303.93	302	301.6	303.08	302.4	303.58	302.79	302.76	303.55	303.7	303.67	302.64	300.98	303.92	302.28	302.09	303.55	302.22	304.32	302.47	301.57	302.45	303.62	304.51	301.51
315.64	318.07	316.58	316.84	316.01	316.74	315.39	316.68	315.88	316.7	315.93	316.71	316.23	316.28	316.8	317	315.56	316.11	317.46	316.99	317.21	317.01	317.14	317.36	317.38	316.24	316.34	317.41	317.02	317.52	315.79	317.72	316.8	316.38	317.83	316.72	318.54	315.45	316	317.5	316.58	317.04	316.46	317.21	315.25	316.91	317.73	316.37	317.69	318.07
309.26	309.31	310.48	308.24	309.9	310.52	308.67	307.09	309.99	308.28	308.57	307.82	308.17	309.09	309.02	309.77	311.38	307.55	308.19	307.36	309.07	308.04	307.9	308.3	309.01	308.71	308.93	307.77	309.16	308.65	308.22	309.54	308.33	308.85	308.88	309.21	307.78	309.06	310.22	307.5	308.31	308.23	307.5	308.62	309.26	308.35	309.29	308.08	309.49	307.59
303	303.4	302.21	302.37	304.48	302.93	302.36	301.14	303.78	302.93	303.31	301.8	303.44	304.77	302.89	302.87	302.76	303.48	302.97	302.61	302.73	302.31	302.8	302.66	302.78	303.44	303.54	305	305.93	303.26	303.44	303.73	303.54	303.89	302.78	304.32	300.74	301.37	303.51	303.13	303.64	304.08	304.97	304.42	302.06	302.65	302.21	303.57	302.65	302.8
303.33	305.11	304.67	304.36	303.66	304.24	305.37	305.03	305.65	305.39	304.61	302.45	305.4	304.59	305.08	305.07	303.06	304.5	303.21	304.51	304.64	305.36	304.54	304.09	304.5	304.83	305.46	305.15	304.65	303.64	304.11	305.8	304.65	305.83	305.5	304.13	306.78	303.72	304.71	304.99	305.1	303.99	305.84	303.22	304.64	304.66	305.49	304.51	302.95	304.33
314.34	314.72	313.05	313.92	312.97	312.99	313.51	313.53	314.59	313.93	315.68	315	313.47	313.74	312.56	314.36	311.42	313.01	312.37	314.81	311.84	312.54	313.24	313.9	313.2	311.54	314.76	313.11	312.44	313.28	312.89	313.66	313.24	314.24	314.63	313.35	312.71	312.57	313.91	315.42	313.69	313.57	314.74	312.63	312.12	313.83	313.29	314.36	313.31	312.5
309.59	311.36	311.19	311.44	309.59	309.26	309.98	310.04	309.57	310.21	311.71	309.63	312.31	312.94	309.56	311.17	310.51	311.23	311.09	310.84	311.91	308.96	311.97	309.59	311.89	312.14	311.77	309.06	311.54	310.11	310.57	309.96	312.14	311.86	312.02	311.15	311.41	311.95	311.65	309.23	309.84	310.66	310.89	312.87	311.33	310.29	311.77	309.85	310.74	309.3
294.05	293.41	294.26	294.89	294.25	295.52	294.32	295.25	295.11	295.63	295.59	294.86	295.8	294.92	294.68	295.43	294.61	294.55	295.59	295.48	294.46	296.34	294.23	295.35	295.4	295.7	294.32	296.19	294.39	294.87	296.6	294.97	295.3	295.31	293.76	294.92	294.91	295.33	294.86	296.24	294.73	296.44	294.02	297	293.45	297.41	294.57	296.39	294.22	295.25
305.08	305.01	304.4	305.1	304.95	304.68	304.53	305.41	307.12	305.82	305.59	304.47	305.47	307.08	304.09	304.99	305.31	306.08	305.77	306.65	305.54	304.15	305.43	305.27	304.99	305.41	302.88	305.49	304.77	304.7	304.92	306.12	305.16	304.12	307.9	307.01	304.46	303.44	306.36	305.34	305.5	306.37	304.09	304.99	305.12	306.14	304.58	304.77	306.44	305.32
307.02	308.91	308.22	308.76	309.08	308.43	308.05	309	308.29	307.49	308.3	308.12	309.69	310.66	309.04	308.15	307.29	308.68	308.9	309.09	310.29	307.72	307.36	309.8	309.7	308.66	307.89	308.52	309.16	307.18	308.49	308.74	309.46	308.35	307.13	308.87	308.83	308.37	307.59	309.01	310.7	308.69	308.22	308.07	308.57	309.33	308.95	309.24	310.15	309.01
315.17	315.21	315.22	316.54	316.46	313.21	315.35	314.39	314.32	315.03	313.87	315.18	314.52	314.01	314.32	314.79	315.67	315.42	314.46	313.73	315.26	313.81	316.08	315.56	314.97	313.34	315.35	316.2	315.49	317.21	315.5	316.3	314.6	314.49	314.54	313.51	315.63	315.47	315.07	315.56	314.54	314.19	315.23	314.51	316.65	315.95	314.79	315.62	315.48	314.8
317.91	321.05	318.81	318.39	318.02	318.77	317.97	318.82	316.45	319.74	318.9	318.35	318.33	319.09	317.42	318.71	317.79	319.21	320.5	319.84	318.34	318.7	318.83	319.19	319.12	318.5	317.58	319.12	317.13	318.98	318.86	318.65	318.22	317.7	318	318.97	319.3	319.4	317.99	319.21	317.63	317.63	318.74	319.02	318.72	318.16	318.74	319.45	318.29	318.13
304.29	305.25	304.89	304.04	305.49	305.13	303.63	305.87	305.82	305.1	304.81	304.15	304.62	304.93	306.19	304.63	304.49	304.93	307.1	305.4	305.32	306.47	304.96	303.32	302.48	305.32	305.48	307.01	305.62	305.64	304.85	305.41	304.88	305.97	304.93	306.38	304.76	304.48	306.22	306.88	305.83	304.24	304.51	305.42	306.07	305.27	305.49	304.51	304.45	304.37
317.37	314.97	316.13	317.1	316.47	316.86	316.32	314.44	316.7	314.56	315.21	315.11	315.22	314.47	315.46	316.12	316.57	316.64	314.28	315.1	317.48	317.19	316.41	315.75	315.51	316.5	316.34	315.7	314.98	314.25	315.34	315.53	315.5	316.31	315.72	316.19	316.54	317.37	315.88	316.53	316.05	315.46	315.53	317	316.63	314.35	316.62	316.42	314.63	315.33
303.17	302.92	301.81	302.13	301.58	301.26	303.89	301.58	304.07	300.82	304.29	301.39	301.52	303.24	301.93	303.55	302.22	303.34	302.85	303.1	301.06	303.28	300.42	301.38	301.97	302.42	302.92	301.72	302.06	304.08	302.91	303.85	301.19	301.85	302.49	301.71	301.62	301.42	302.75	301.53	302.9	302.29	302.79	302.9	302.13	304.31	302.61	302.89	301.77	301.36
297.33	295.73	296.59	296.65	298.93	297.31	296.18	296.37	298.29	295.46	296.4	297.65	295.08	296.45	297.33	295.78	295.83	295.43	295.94	296.14	297.27	295.24	297.71	297.29	297.23	297.24	296.31	296.12	298.65	295.89	299.48	296.2	297.97	297.66	297.27	297.36	297.34	296.78	296.83	297.09	296.39	295.58	293.25	298.22	296.48	298.39	297.78	297.72	297.92	298.18
310.79	309.47	310.53	308.55	310.19	308.84	308.55	308.38	310.66	310.69	308.58	310.21	306.91	309.26	308.93	310.01	308.36	306.96	308.26	308.47	308.57	308.22	307.56	309.98	309.32	309.79	308.54	309.76	309.34	308.59	308.28	307.26	310.3	308.31	308.28	309.19	308.72	308.06	310.69	309.39	310.24	308.81	309.5	308.77	308.82	308.31	309.47	311.08	309.26	310.33
311.59	310.98	310.88	312.2	310.87	310.12	311.55	311.16	311.97	311.67	312.24	312.26	311.68	312.3	311.34	311.46	312.12	312.91	309.74	310.47	312.32	310.75	311.65	311.09	310.89	311	311.96	309.87	311.28	311.27	310.53	309.77	312	311.17	311.91	310.46	313.02	312.61	311.11	310.96	312.21	311.07	311.28	312.57	309.52	311.05	312.49	312.27	310.35	311.82
306.64	308.94	306.7	307.11	306.45	307.47	307.92	307.87	305.22	309.17	306.93	308.4	306.24	309.57	308.79	306.77	308.55	308.92	306.14	308.09	307.93	308.67	307.57	307.98	306.97	307.59	307.58	307.3	305.64	307.63	307.36	307.75	307.97	307.9	307.29	307.75	307.02	307.35	306.97	306.98	307.21	308.79	306.85	307.69	307.8	309.54	307.17	306.31	306.95	307.24
312.9	312.12	312.01	311.76	312.09	311.69	312.52	310.64	311.97	311.1	310.77	310.95	310.66	310.34	311.38	311.25	311.37	311.59	309.31	311.91	311.84	311.4	310.79	312.69	312.43	309.92	311.26	313.1	310.23	311.52	311.68	312.71	311.25	310.02	313.29	312.94	311.47	311.25	313.12	311.58	309.48	310.35	312.36	311.96	311.17	311.53	311.64	311.75	311.71	311.32
305.15	304.03	302.19	302.18	303	304.32	303.12	303.46	303.23	305.56	304.46	304.16	304.31	301.71	304.88	304.22	303.83	303.37	302.63	302.93	304.87	305	302.17	304.39	302.68	302.63	302.53	302.96	303.9	303.19	303.86	303.1	303.74	302.55	303.64	304.12	301.78	302.87	302.64	303.45	302.67	304.62	304.15	305.33	304.33	303.05	304.01	304.29	303.49	303.13
314.38	313.88	315.81	316.8	315.93	316.14	315.6	314.22	315.15	315.84	314	315.73	314.97	315.21	316.86	315.89	316.6	316.03	314.92	316.18	315.12	315.63	315.14	316.46	317.53	316.63	316.08	315.92	316.32	315.41	314.65	317.33	316.06	316.43	315.72	315.91	315.86	314.77	315.31	315.71	315.73	314.16	313.15	314.87	315.53	315.14	316.17	316.77	316.43	316.46
313.83	311.47	312.63	313.48	312.51	312.77	313.45	314.24	312.24	312.52	313.71	312.62	313.07	313.93	313.22	312.4	313.23	313.16	313.1	312.97	311.31	312.06	313.26	313.33	313.39	313.83	312.94	314.58	314.08	313	313.73	314.09	312.22	313.17	313.6	313.01	315.06	314.48	312.99	313.16	313.64	312.93	309.89	312.44	312.51	311.9	313.94	312.76	312.87	312.53
318.09	319.29	319.01	317.9	318.44	318.62	319.07	318.13	319.48	317.24	318.43	317.46	318.31	317.19	317.03	318.97	317.05	318.89	317.37	318.08	318.2	318.48	318.53	318.14	316.71	318.57	318.54	315.95	319.63	317.95	318.77	319.03	317.76	317.39	318.41	318.26	318.38	319.06	317.46	319.2	318.51	317.92	320.71	318.24	317.71	316.98	318.12	316.27	318.3	318.46
328.07	327.93	328.05	328.12	328.46	329.55	327.3	328.11	326.88	327.38	328.31	325.98	328.77	328.71	327.18	328	326.48	326.88	327.77	328.79	326.75	327.43	327.49	329.14	328.98	326.52	328.19	328.54	326.59	327.57	328.12	327.56	328.04	329.41	327.57	328.78	328.05	329.42	327.32	328.98	328.07	328.3	326.51	327.99	326.8	327.14	329.41	326.54	327.14	328.36
314.2	315.91	315.63	312.7	314.12	314.65	312.54	313.18	312.52	313.89	315.15	312.8	311.3	315.15	311.8	312	313.35	314.36	313.64	312.42	311.76	314.48	314.74	314.54	313.55	313.53	313.32	313.93	314.03	316.57	313.37	314.99	313.17	312.79	314.02	314.85	314.58	313.08	313.33	313.61	314.38	314.18	315.42	312.92	314.06	311.67	313.11	312.84	313.74	312.95
299.7	300.01	301.22	301.77	300.69	300.16	298.74	301.31	301.01	300.63	301.37	300.43	299.91	300.24	299.75	301.77	300.36	301.28	299.57	298.76	299.42	300.23	300.9	299.51	300.67	300.15	300.23	299.24	300.49	299.8	299.64	300.56	301.67	300.99	300.52	298.59	299.95	301.38	300.28	300.46	299.67	300.91	297.92	299.62	301.1	300.05	299.29	300.14	299.47	301.92
318.45	319.7	318.52	318.17	320.27	319.72	318.84	319.75	319.27	316.6	318.72	318.05	317.27	318.12	317.21	319.22	317.82	318.34	319.87	316.91	318.3	318.99	317.78	319.62	318.32	317.95	318.41	318.64	319.96	319.32	318.22	317.69	318.13	318.5	318.27	319.47	318.49	318.1	317.07	318.88	319.33	318.02	318.28	318.97	318.73	318.54	318.37	319.62	318.29	318.99
316.42	313.64	316.53	315.46	316.17	315.02	314.47	314.58	315.85	317.27	317.28	314.32	316.56	315.64	315.57	316.17	315.27	315.96	313.12	316.86	315.92	315.41	317.14	315.21	314.55	316.33	316.66	314.47	315.1	314.48	316.09	317.09	315.59	316.46	312.84	314.79	318.47	315.95	316	315.33	313.97	316.52	315.15	315.75	315.57	315.9	314.63	315.22	315.02	315.86
302.03	302.24	302.7	301.48	301.88	301.84	303.34	304.19	302.84	302.43	304.28	301.57	302.57	302.74	303.86	302.07	304.13	302.46	302.2	302.27	303.2	302.07	301.16	300.84	301.62	300.77	302	302.54	301.56	304.83	301.98	303.99	301.3	302.16	302.21	303.61	302.02	303.52	301.54	303.35	300.91	301.45	301.05	303.7	302.48	302.43	301.19	302.7	304.04	303.42
294.57	295.12	292.85	295.81	295	295.42	294.24	295.23	295.4	294.27	294.18	295.46	293.99	295.81	295.02	295.17	293.96	294.05	295.66	295.07	295.32	295.67	296.33	294.57	295.83	294.12	294.62	295.86	294.35	294.6	295.4	294.2	297.5	293.14	296.14	296.13	296.87	295.94	295.58	294.24	294.42	295.66	293.68	297.41	294.78	293.94	295.63	295.7	296.8	295.37
302.31	302.56	304.23	304.06	303.64	303.49	302.99	304.43	302.66	301.84	303.27	303.58	303.4	303.82	302.95	304.62	303.46	303.06	305.51	304.13	302.71	303.91	301.08	303.07	303.08	302.81	303.12	302.54	304.54	302.92	302.86	303.83	303.64	302.55	304.85	302.63	304.93	303.91	304.02	305.96	304.26	303.3	302.72	304.3	302.51	302.73	301.79	303.78	303.14	303.44
313.36	314.32	313.56	314.86	315.6	313.75	315.35	314.67	314.18	315.03	314.61	316.21	314.6	314.91	314.24	315.45	314.82	313.78	314.28	314.65	315.13	314.18	313.71	315.74	315.37	315.36	315.56	317.18	315.2	314.62	315.01	315.36	313.75	315.76	315.51	314.95	314.43	316.92	314.43	314.61	315.37	317.13	315.5	313.33	316	315.43	315	314.4	315.47	313.83
300.42	300.41	300.58	301.29	300.48	300.01	299.36	299.9	297.96	300.21	299.6	300.87	301.19	299.12	300.99	299.46	301.53	300.44	299.6	300.03	298.28	299.6	297.72	299.86	300.82	297.98	298.82	299.5	300.42	299.16	300.57	301.8	298.71	300.5	299.21	300.87	300.27	300.96	299.62	301.7	299.69	299.94	301.82	300.56	300.34	301.33	300.85	301.35	301.05	299.66
307	308.18	306.97	307.73	306.5	306.55	308.36	307.59	306.09	307.9	307.72	308.21	308.3	306.73	308.95	307.68	306.67	305.85	307.58	309.89	307.48	308.46	308.74	306	306.05	307.03	307.07	306.37	308.22	308.45	308.26	308.11	307.8	308.2	306.08	308.31	308.51	307.67	307.26	307.8	307.68	306.86	306.12	305.75	308.22	307.62	308.36	307.6	306.64	307.1
293.46	293.52	295.93	294.85	294.88	294.56	295.02	294.78	293.65	294.98	293.79	295.51	294.05	294.28	293.16	294.87	293.61	296.48	293.36	291.76	295.13	294.63	294.28	294.31	293.13	294.05	292.92	295.42	293.29	294.73	292.96	295.23	295.06	293.16	292.64	295	293.58	294.04	293.92	294.25	292.3	293.96	293.11	295.26	293.45	291.47	294.46	292.58	294.62	293.27
306.72	307.39	307.43	307.51	306.96	307.23	307.71	307.37	308.05	305.53	305.4	308.16	306.67	307.35	309.03	307.73	306.67	307.04	308	307.37	307.67	306.56	308.77	308.22	308.5	305.73	307.68	306.86	305.33	307.03	309.96	307.06	306.67	308.33	307.45	307.38	306.5	307.38	306.24	307.06	306.98	305.25	307.24	307.71	307.82	308.21	307.09	306.71	307.15	306.92
300.84	301.5	302.01	300.87	301.97	300.68	301.33	301.23	301.53	302.6	300.12	299.89	301.42	301.43	300.85	301.81	299.55	302.83	302.37	301.2	300.55	300.58	300.35	300.01	301.5	301.41	300.92	302.58	301.01	299.73	301.45	301.34	300.67	303.26	301.22	299.72	300.24	302.26	301.44	301.83	301.48	301.35	300.93	302.56	301.95	299.9	301.95	300.66	301.73	300.45
306.36	306.73	309.07	309.68	306.17	308.13	308.39	308	308.4	305.82	307.02	305.95	305.85	306.65	308.5	307.74	306.98	308.52	307.37	306.78	305.85	306.73	307.62	306.74	307.48	309.52	307.58	307.95	308.8	305.26	306.86	309.25	307.06	306.34	307.32	308.7	306.44	307.35	307.23	306.19	307.35	306.92	307.69	307.44	308.2	307.5	307.42	310.01	307.83	307.38
320.44	319.08	319.61	317.59	320.04	317.93	318.67	319.69	319.42	319	318.77	319.65	318.15	318.23	319.92	318.81	317.64	319.72	318.05	319.65	319.77	316.97	319.24	319.18	317.31	317.8	318.13	321.15	317.82	318.5	317.35	320.03	319.17	318.15	317.94	318.52	318.55	318.96	317.39	317.45	318.51	319.43	319.81	321.05	318.4	316.11	320.98	318.02	317.35	318.85
315.05	315.51	315.36	317.39	316.01	314.78	315.51	316.71	316.76	316.63	316.31	314.89	316.12	315.94	316.32	313.88	315.98	315.3	316.11	315.22	317.47	316.73	317.85	315.41	316.14	316.39	316.64	316.99	317.09	315.59	316.46	316.01	316.78	316.81	316.27	316.93	315.03	317.7	316.04	315.94	317.5	318.02	316.18	316.28	317.57	315.47	314.96	316.94	315.97	315.82
305.87	307.15	304.61	304.43	305.16	304.4	304.13	304.65	304.57	305.35	304.09	303.91	305.35	304.69	303.23	303.63	304.47	304.85	304.21	303.76	305.31	304.51	303.86	306.01	305.34	304.32	304.96	304.83	303.4	306.71	304.16	305.52	304.49	304.72	305.92	303.74	306.16	303.99	303.48	306.93	305.9	303.72	305.39	304.9	304.37	305.04	305.07	306.27	303.97	304.78
301.75	303.15	301.57	302.08	302.9	302.68	301.77	303.49	302.48	303.29	301.85	302.9	302.57	302.18	303.59	303.06	302.52	302.85	303.11	302.78	300.44	302.69	301.67	303.67	302.82	301.21	303.18	300.57	302.22	303.21	302.34	303.9	303.35	301.87	302.82	301.31	303.22	301.46	301.63	301.85	303.45	302.72	301.84	303.03	303.2	302.58	301.49	302.71	304.4	302.47
319.95	320.74	317.44	319.25	319.82	319.65	319.04	317.07	319.39	319.89	320.92	318.63	318.64	319.09	320.64	319.95	319.9	318.32	317.64	319.34	320.61	318.76	319.83	319.03	319.81	320.48	320.56	319.05	320.39	320.25	320.35	319.4	319.13	317.72	319.73	319.59	319.34	319.21	321.12	318.71	318.38	318.25	317.71	317.74	318.56	320.37	318.3	319.17	320.7	319.51
309.16	310.13	308.26	309.45	309.22	310.57	310.58	308.75	308.93	311.11	309.87	310.03	310.31	308.99	308.38	310.33	310.38	309	310.36	310.37	312	307.82	310.08	308.44	309.98	310.33	310.26	310.76	310.72	310.07	310.77	309.36	310.07	309.92	308.61	311.23	310.27	310.03	310.63	310.11	308.43	310.7	311.07	308.65	309.52	309.81	310.36	309.12	309.51	309.03
324.62	326.07	325.34	324.9	325.63	324.89	325.35	325.46	324.6	325.71	324.6	326.57	327.02	325.11	326.46	323.6	326.53	325.41	326.35	325.55	324.19	325.94	325.48	326.35	326.29	324	323.76	326.23	324.41	324.4	325.14	324.74	326.32	325.61	325.18	326.56	324.99	325.73	325.15	325.4	324.94	325.52	325.7	325.18	325.76	325.39	326.37	325.19	326.39	325.7
315.67	315.15	314.71	315.77	314.98	315.6	315.46	314.68	317.02	316.82	315.7	316.96	315.76	315.66	316.83	315.22	317.05	315.32	314.41	315.99	316.26	315.87	315.18	315.44	315.16	316.09	315.37	314.45	316.08	313.63	317.28	315.44	313.66	316.75	316.36	315.63	315.15	316.65	314.54	316.68	315.28	317.54	316.83	317.41	314.49	314.75	317.37	316.6	315.24	316.8
309.9	310.94	312.92	312.88	313.08	310.84	311.83	313.53	310.5	309.99	313.1	313.19	313.14	312.28	311.47	311.84	312.45	312.24	312.34	312.48	313.41	313.73	310.84	311.34	313.74	310.54	312.81	313.52	311.04	311.42	311.56	313.13	310.93	310.96	312.35	312.77	310.06	312.45	311.69	311.33	313.2	313.18	310.4	311.36	312.35	310.21	312.8	311.82	311.58	310.59
302.87	302.77	304.69	303.14	302.79	304.27	303.72	301.36	302.2	303.54	303.59	304.25	302.75	303.26	303.43	301.64	301.24	303.2	303.92	304.01	302.91	303.15	304.08	304.97	301.15	303.72	303.79	301.19	304.19	303.6	302.62	300.31	304.21	303.52	303.11	302.24	302.19	302.07	302.64	301.22	302.99	302.66	303.06	302.66	301.16	303.07	303.53	303.07	302.63	302.83
303.82	302.82	302.07	303.13	303.27	302.52	302.71	302.35	303.36	303.24	304.03	303.51	302.56	303.18	304.36	303.9	302.33	305.05	303.9	302.76	303.57	304.2	304.08	302.84	303.04	303.3	303.1	304.17	302.35	304.27	303.31	303.61	303.53	303.45	304.79	303.77	303.9	302.65	304.36	303.99	304.71	303.33	303.37	305.48	301.82	304.12	303.01	304.37	302.54	303.81
312.56	313.56	315	313.05	312.09	313.77	313.08	313.71	314.48	312.81	313.05	313.48	312.72	313.29	311.31	311.35	312.05	313.54	314.06	313.04	313.15	311.64	311.8	313.49	313.17	314.21	313.78	312.89	312.97	312.6	312.72	312.03	314.27	313.11	313.96	313.75	312.11	312.03	313.57	313.32	313.06	311.14	313.66	311.85	312.06	313.05	312.77	313.24	313.48	313.89
301.93	305.62	304.23	305.07	305.4	305.16	304.2	303.67	302.98	302.56	304.82	303.15	303.04	302.24	303.19	304.27	304.44	304.39	304.03	302.3	301.07	303.86	303.56	305.13	302.95	302.98	303.94	303.93	304.8	302.29	303.51	302.79	303	303.6	304.9	304.85	304.47	304.91	305.07	303.71	303.76	303.2	303.93	302.65	304.17	304.25	305.16	301.73	305.81	303.18
319.64	319.5	319.21	321.03	318.81	318.55	321.81	318.27	320.31	317.59	319.43	320.01	319.64	320.22	319.47	319.19	320.35	318.5	318.83	317.9	320.89	318.72	319.46	320.48	317.49	318.41	318.72	319.11	319.51	319.56	321.27	319.87	318.86	320.28	320.56	318.01	319.33	317.66	319	320.41	318.28	318.7	318.59	321.43	319.12	319.76	319.46	319.26	321.49	321.22
329.03	328.25	330.06	329.29	329.58	327.7	327.15	328.01	326.41	327.48	330.67	328.14	327.51	328.57	330.07	329.13	327.47	328.81	327.79	330.48	326.67	328.75	329.05	328.75	328.79	328.37	328.59	328.75	329.34	330.07	328.72	327.91	329.85	327.93	328.4	328.36	327.81	329.4	327.59	327.89	327.69	329.13	327.37	329.07	327.33	328.33	328.72	329.07	328.82	329.19
327.69	328.78	328.58	326.84	325.83	327.77	327.09	325.83	327.98	328.96	327.97	327.73	327.69	325.72	328.57	326.64	326.64	328.12	328.21	327.21	325.49	327.32	328.09	326.55	328.94	327.88	327.04	327.6	327.76	326.56	328.68	328.15	327.63	325.14	328.52	327.81	326.51	328.08	326.57	329.22	328.51	326.62	326.92	327.79	327.9	327.57	327.5	327.08	327.34	327.44
311.71	309.71	311.17	311.4	312.05	312.46	311.22	313.02	312.44	312.64	312.14	311.69	311.93	312.62	311.7	312.24	313.11	311.11	310.88	312.33	310.49	312.58	310.86	311.15	313.77	311.26	312.31	309.68	311.8	311.97	312	312.24	311.51	313.37	311.34	311.54	312.62	311.47	310.81	310.97	311.62	310.32	311.78	311.06	313.68	312.38	311.91	310.34	311	312.84
318.67	317.3	319.97	317.9	317.24	315.97	319.34	318.17	317.97	318.28	318.85	317.93	317.28	315.88	318.51	317.86	317.95	317.77	318.13	315.85	318.09	318.13	318.89	318.3	318.83	318.06	317.04	317.83	318.07	315.49	319.15	317.78	317.58	318.92	318.19	318.86	318.13	316.15	316.87	317.4	317.54	316.98	319.85	318.42	317.2	317.74	318.15	319.73	319.58	317.35
319.23	316.93	317.54	318.69	318.53	319.73	317.83	318.02	318.83	317.47	317.08	318.56	318.12	317.25	319.48	319.29	318.02	318.17	318.68	320.69	318.84	317.54	318.18	317.29	316.41	318.67	317.68	317.09	318.03	318.58	319.31	316.14	318.3	319.2	317.91	319.93	316.99	318.25	318.74	317.18	319.17	318.03	319.13	317.98	317.69	316.9	318.46	317.73	316.06	318.44
328.03	329.63	327.66	329.62	326.94	328.15	327.97	326.01	329.58	327.79	326.31	328.85	329.27	328.62	328.05	327.76	327.79	327.92	328.06	327.33	326.93	328.56	327.75	328.19	328.58	326.93	330.18	328.95	326.72	328.79	327.83	326.53	330.03	330.16	330.27	328.38	327.77	327.09	329.7	326.87	328.67	328.09	328.55	329.25	329.13	327.4	326.95	328.86	326.54	327.57
302.29	304.14	304.16	302.25	303.39	303.92	303.52	302.46	304.83	302.19	305.87	303.49	304.09	300.44	304.54	303.15	303.09	302.24	302.68	303.45	303.19	301.98	304.83	301.89	302.7	303.32	301.77	303.49	301.5	302.72	304.96	302.1	304.16	302.4	303.16	304.19	303.99	302.66	304.26	304.52	304.93	303.53	303.05	303.51	302.7	304.24	301.59	304.12	304.38	304.85
304.64	305.4	305.5	302.86	305.91	303.09	303.34	304.57	304.64	305.47	306.3	303.82	303.42	304.8	303.55	304.4	303.79	303.73	305.13	305.17	304.19	304.2	304.13	305.08	303.88	304	304.69	302.87	304.6	304.99	303.45	304.73	304.61	305.4	305.21	304.29	304.36	304.8	305.43	303.58	304.79	304.1	305.79	302.7	304.29	304.63	304.58	303.86	302.8	304.66
292.96	295.98	293.43	295.66	295.47	294.16	293.25	294.34	294.54	294.23	293.6	295.92	294.94	294.61	294.43	294.41	295.68	294.24	293.71	294.1	294.94	295.37	294.58	294.72	293.54	294.43	292.77	292.89	294.4	293.52	293.93	293.58	294.97	295.2	295.27	293.71	295.17	293.63	293.46	293.16	294.01	293.47	293.67	293.84	294.98	294.04	293.13	294.12	293.69	294.68
324.86	325.5	325.44	324.63	324.09	324.91	324.73	325.42	325.13	325.36	324.44	323.98	325.4	326.17	326.12	326.14	327.67	326.89	325.95	326.52	324.85	326.11	326.1	324.94	327.44	325.44	324.93	323.91	324.97	326.72	325.44	324.38	325.78	323.02	324.1	324.02	325.25	325.44	325.05	324.88	324.2	325.23	325.21	324.05	324.55	325.3	325.02	325.66	325.49	324.83
295.46	296.34	294.85	296.64	295.07	295.98	293.84	294.52	296.13	294.7	294.18	294.47	296.49	294.38	293.88	293.32	296.16	295.2	294.45	295.84	294.68	294.3	294.68	295.65	294.2	296.37	294.1	294.91	295.26	295.94	294.63	295.93	293.51	294.42	296	295.62	294.83	292.88	294.94	292.53	295	293.81	295.66	295.65	295.64	295.94	295.71	294.17	295.75	297.39
293.53	293.93	292.77	294.68	294.99	293.79	294.78	293.99	292.81	294.71	293.98	292.73	294.74	293.47	293.24	292.07	293.88	293.81	294.39	294.03	292.2	296.3	295.02	294.76	293.82	294.72	295.17	292.32	294.53	294.02	293.84	293.72	293.89	292.6	293.7	295.04	294.19	294.39	294.83	294.18	292.41	294.46	294.25	293.38	295.04	292.99	294.04	293.39	294.3	294.74
301.95	302.08	303.09	302.55	302.02	303.18	302.81	302.65	301.57	302.42	302.45	302.3	302.86	303.03	302.02	299.81	301.93	301.57	302.54	303.15	301.61	301.93	302.71	302.81	303.38	301.92	300.53	302.82	304.07	302.81	301.58	303.63	304.36	302.87	303.35	301.83	301.7	302.88	303.03	302.8	301.28	300.35	303.02	303.88	304.84	304.36	303.03	303.25	300.94	301.94
317.08	319.08	318.01	317.74	317.06	318.81	317.58	315.88	317.69	320.18	317.15	316.76	316.62	319.35	318.03	317.99	315.58	318.07	318.29	317.61	317.91	317.16	318.5	317.58	317.53	317.4	318.41	318.71	317.66	318	318.88	319.42	318.4	317.9	318.14	318.85	316.91	317.53	318.29	317.8	317.95	318.39	318.39	318.21	318.43	317.86	318.77	318.49	316.67	317.55
315.34	315.46	313.07	312.72	314.08	313.1	314.27	314.19	315.67	313.64	313.68	314.34	316.14	313.66	315.12	312.96	315.45	313.19	314.77	312.44	315.02	313.09	314.76	315.11	311.9	313.39	312.96	314.56	313.8	313.54	312.17	314.02	314.68	314.82	313.8	314.45	313.45	313.55	312.95	312.53	313.45	314.52	314.72	312.8	315.69	313.03	314.57	314.53	313.14	312.64
304.17	302.34	301.67	300.46	301.97	303.05	300.59	303.93	303.28	302.46	304.45	303.02	301.79	302.24	301.76	302.53	301.91	301.87	301.93	302.32	302.65	302.47	301.61	303.63	303.94	303.26	303.01	301.99	303.89	302.81	302.36	302.58	302.1	300.85	302.92	303.36	302.07	304.04	302.99	303.5	301.77	303.28	302.81	304.34	303.7	300.91	303.1	302.66	302.84	302.43
301.85	301.52	302.11	300.64	302.23	300.65	299.81	302.28	299.32	301.04	300.66	301.6	300.85	301.79	300.53	301.19	300.91	301.32	301.66	300.97	301.2	301.48	302.22	302.34	300.57	302.91	299.24	302.19	302.1	301.43	300.12	301.44	301.5	300.32	300.94	301.26	299	300.39	302.09	302.46	300.94	301.1	302.04	300.81	299.48	301.27	301.74	300.68	302.16	302.41
309.03	308.58	308.96	308.48	310.61	310.48	308.94	309.07	308.68	309.32	308.35	308.32	308.42	309.39	309.08	309.87	307.03	308.45	306.84	308.21	308.23	307.82	308.87	309.44	308.07	307.21	309.07	309.68	310.49	309.35	307.72	307.85	308.6	308.87	308.81	307.62	309.86	309.21	309.63	309.28	309.16	308.13	307.47	307.7	308.01	309.1	309.96	308.92	308.84	308.43
315.02	314.1	315.03	313.92	314.83	314.46	315.74	315.28	315.15	314.9	315.24	314.93	313.82	314.64	314.7	315.41	314.82	315.42	314.18	314.57	314.95	315.59	314.4	315.48	312.96	316.75	315.17	315.82	316.99	315.83	315.56	315.06	315.4	315.14	316.06	315.09	315.94	314.25	315.28	312.4	315.05	314.42	314.76	314.99	316.09	315.55	314.92	315.42	314.68	315.56
304.14	303.24	302.37	303.06	302.58	302.53	304.21	303.32	303.07	303.95	302.38	303.41	304.64	302.51	303.86	303.54	305.07	303.4	302.5	303.22	302.47	304.04	302.47	302.05	303.88	302.11	302.56	301.61	303.21	303.08	303.77	302.47	303.41	302.09	302.93	302.49	304.52	304.68	303.43	305.72	302.96	302.43	302.59	304.51	302.45	303.2	303.76	304	305.49	302.7
314.87	317.14	317.33	314.68	315.51	315.72	313.84	315.6	314.85	317.27	314.68	316.2	317.18	313.8	314.8	313.59	314.46	314.96	314.81	314.48	315.07	314.02	316.89	312.4	314.11	314.27	314.84	315.02	313.96	314.88	314.67	314.35	314.5	315.75	315.54	315.39	314.87	314.48	314.36	315.33	314.59	313.88	316.98	314.61	316.41	314.49	314.85	314.92	315.9	315.14
307.49	305.75	308.21	306.95	305.83	306.03	307.38	306.64	307.82	306.43	305.43	307.09	307.94	306.65	306.6	306.59	306.28	307.08	308.44	307.23	306.65	306.09	307.53	306.56	305.52	305.03	306.43	304.64	305.83	305.86	308.55	306.45	305.99	306.91	305.82	305.77	305.66	305.51	306.62	305.58	305.75	306.05	306.01	309.09	307.59	304.68	306.74	304.59	306.95	306.8
329.37	329.6	327.13	326.52	327.85	327.37	327.01	326.84	327.07	328.04	329.12	328.23	329.04	328.44	327.65	328.53	327.17	328.16	328.03	326.21	328.85	326.93	326.94	326.96	328.05	328.01	327.47	328.26	327.28	326.91	327.28	327.38	328.78	326.12	326.92	326.38	327.14	326.45	327.43	329.47	326.82	328.08	327.39	326.09	327.6	327.47	328	327.74	328.43	328.18
303.83	303.47	304.47	305.57	303.37	302.25	303.53	305.65	304.12	304.55	303.9	304.85	302.13	304.62	304.21	303.99	302.31	303.31	303.49	304.44	303.05	302.59	302.38	304.52	303.8	302.47	303.6	303.43	304.63	302.3	304.62	303.6	303.44	302.1	302.24	303.97	302.71	303.14	302.3	304.43	305.23	302.92	306.3	304.73	303.19	304.13	303.67	304.28	301.8	303.23
312.78	313.22	313.54	313.94	313.57	314.29	314.07	312.38	313.41	312.38	312.36	311.25	312.55	314.09	313.36	312.97	313.49	313.95	312.88	311.89	313.12	314.18	312.32	313.08	313.21	312.39	311.58	313.6	312.23	312.91	313.69	311.53	313.77	313.14	314.07	313.44	314.88	314.36	314.08	313.93	314.62	313.56	314.57	313.61	313.04	312.51	313.46	312.9	313.17	314.07
297	296.18	297.11	295.69	296.49	296.16	296.7	297.75	297.77	296.44	297.21	298.04	295.81	297.95	296.56	297.47	298.54	296.62	296.04	296.79	296.06	296.05	297.14	298.3	296.24	294.73	297.81	296.37	297.58	297.78	296.05	296.96	296.51	296.99	296.07	298.3	295.68	298.22	296.43	297.59	296.47	296.46	296.93	296.76	297.46	296.39	297.01	296.44	297.82	296.4
303.17	302.37	305.13	304.96	304.47	304.24	303.33	304.2	302.99	304.17	305.67	304.97	303.82	303.54	304.82	305.12	303.61	303.67	303.2	304.11	303.17	305.35	305.23	304.4	303.31	304.01	304.25	305.76	304.97	304.32	304.45	306.32	303.58	303.32	303.31	304.63	305.47	303.85	302.44	304.41	304.04	306.63	303.54	305.19	304.1	304.62	305.04	304.78	301.94	303.68
311.19	311.33	309.41	310.77	310.71	309.88	311.71	311.23	310.58	312.09	310.4	310.48	307.94	311.53	312.02	310.21	311.11	310.97	311.08	311.85	311.52	310.93	308.73	309.9	309.69	309.95	308.79	310.97	313.31	311.12	310.93	309.55	309.1	310.84	309.88	310.04	311.6	311.32	310.9	310.73	309.54	310.9	312.18	310.3	309.03	309.44	311.18	309.68	310.34	312.38
318.39	317.2	317.26	318.81	317.03	320.08	317.01	319.43	319.49	318.64	318.83	319.63	318.5	319.08	319.38	317.84	315.91	317.7	316.94	317.2	318.04	317.22	319.67	317.97	317.21	317.36	317.67	318.59	321.17	317.92	318.48	319.76	317.15	319	317.38	319.4	317.95	319.09	318.34	318.09	316.05	318.7	317.63	317.34	318.59	319	319.13	318.03	317.39	315.96
329.35	327.96	328.56	329.22	327.9	327.5	329.29	327.59	328.14	328.17	329.13	329.79	329.4	327.98	327.88	328.51	329.82	329.2	329.2	328.07	328.33	329.81	326.72	327.88	330.76	327.29	327.57	329.6	328.15	328.57	328.84	329.05	328.62	331.72	329.77	329.25	329.3	328.61	330.24	328.94	328.68	328.14	328.88	327.31	328.15	327.2	327.23	326.83	328.06	327.08
301.67	303.07	304.6	304.46	304.8	303.53	304.19	303.64	302.3	304.03	303.03	303.22	303.25	303.99	302.48	303.62	304.35	304.33	304	304.12	302.37	303.45	304.6	301.4	301.46	303.92	303.52	301.85	300.99	303.17	302	303.73	302.72	301.98	302.96	305.77	302.23	303.48	303.16	304.21	301.7	301.46	303.28	303.8	301.91	301.84	304.19	302.39	303.04	303.9
308.14	308.31	310.73	310.01	310.38	306.55	310.79	307.88	309.14	308.64	308.63	309.64	308.45	308.13	307.3	308.38	309.56	308.68	308.36	309.93	308.03	309.63	309.56	310.9	310.43	308.5	307.59	309.73	309.31	308.45	310.63	308.67	308.48	309.55	309.96	309.28	310.58	306.78	308.45	307.27	308.67	310.62	307.1	307.92	309.51	307.55	308.75	310.84	308.14	309.15
314.48	316.12	317.58	314.76	316.22	314.79	316.98	315.63	314.75	316.26	316.35	316.71	316.29	317.37	314.84	315.32	316.37	316.67	316.08	316.56	314.75	316.45	315.05	315.99	316.12	317.04	315.82	316.58	316.15	314.59	314.52	314.66	315.55	316.08	315.52	317.6	317.78	314.33	317.85	316.78	316.44	316.12	318.29	315.56	314.4	315.48	315.09	315.52	316.37	315.41
301.59	303.59	303.43	302.25	303.66	303.28	303.94	303.78	303.7	302.88	301.16	303.4	302.85	304.73	302.52	303.67	302.68	302.07	302.84	303.41	302.1	302.67	302.01	303.35	303.21	303.56	303.09	301.95	302.84	302.17	301.37	303.42	302.5	304.36	304.05	303	302.85	302.65	304.4	303.57	303.45	303.31	302.11	304.13	303.1	302.86	303.52	302.69	301.87	304
312.57	312.55	311	310.74	311.48	312.66	311.7	310.33	311.94	309.99	311.4	311.05	312.19	312.43	311.77	312.16	312.01	310.11	312.67	312.3	311.98	310.21	312.45	310.65	309.13	312.09	310.16	310.41	311.74	311.45	311.38	311.99	310.71	310.69	311.37	309.56	310.96	310.32	311.28	312.25	310.65	310.78	311.15	310.39	311.09	311.91	311.2	310.26	310.78	312
312.52	314.55	314.3	312.19	314.24	312.41	313.54	313.4	314.12	313.18	313.55	313.94	314.19	312.85	311.15	313.29	314.2	314.04	313.5	312.55	313.78	314.78	316.1	313.93	314.03	314.06	314.12	314.06	313.21	312.5	313	312.12	311.1	314.08	312.39	312.97	313.18	312.48	311.31	312.18	311.35	311.45	312.54	316.18	313.92	314.05	313.31	315.68	313.64	312.92
306.06	306.77	305.7	307.01	303.89	308.16	305.38	305.78	306.02	306.12	305.68	306.33	308.5	308.18	307.81	307.92	305.97	306.6	306.66	307.91	307.36	306.17	306.53	307.1	306.2	304.41	307.56	307.26	308.82	307.37	307.14	305.81	305.17	305.78	306.43	305.06	305.5	305.57	305.93	306.9	307.64	304.1	306.47	306.49	306.27	305.96	307.56	305.32	305.75	307.22
327.11	326.32	329.06	329.07	326.65	326.92	328.07	328.33	328.63	326.12	324.99	326.74	327.02	330.07	326.88	328.07	326.77	327.25	328.09	328.83	327.29	328.8	328.63	326.43	326.93	328.02	325.81	327.45	328.21	329.58	326.97	325.77	326.06	328.51	326.93	328.61	327.06	328.65	327.32	329.2	325.75	327.66	328.01	328.03	326.52	328.59	327.11	327.6	329.14	325.99
317.48	317.44	319.33	319.25	318.73	316.65	318.17	316.97	318.18	318.28	319.3	316.37	317.22	317.96	316.63	317.12	319.16	316.96	318.29	318.85	318	320.37	316.75	319.62	320.21	316.73	318.84	316.77	318.74	318.14	318.13	318.28	319.11	318.01	319.78	318.06	319.1	317.57	319.75	316.67	319.58	318.78	319.66	318.68	317.86	318.34	316.17	319.35	317.27	316.89
304.56	303.53	301.43	302.82	303.25	303	304.47	301.62	301.98	303.65	303.12	301.2	303.47	302.27	302.76	303.39	304.44	302.23	302.71	303.16	303.13	302.23	302.72	302.86	303.39	301.15	304.49	303.49	302.5	303.56	302.76	302.69	303.05	303.93	303.36	302.56	301.04	302.53	303.08	302.15	303.07	304.17	302.75	303.18	302.49	301.97	304.34	301.54	303.13	302.05
300.15	300.78	301.58	300.86	301.24	304.53	302.07	300.8	299.55	301.61	301.49	298.48	299.31	301.63	300.48	299.88	301.34	302.55	300.66	301.97	301.79	302.21	301.61	300.02	300.39	301.54	299.8	301.51	301.5	301.2	302.11	299.21	302.79	300.75	300.98	301.92	301.36	301.37	300.69	302.15	301.51	301.76	300.31	299.55	303.11	300.19	301.32	302.01	300.11	300.72
303.72	301.93	302.91	303.46	303.14	303.82	303.17	301.86	302.13	301.71	300.86	302.4	301.51	302.91	303.59	303.41	299.95	302.06	301.46	301.14	302.14	303.2	303.87	302.51	302.92	302.53	303.16	302.18	303.52	300.8	301.19	302.31	302.52	302.54	302.8	303.67	303.63	301.37	301.91	303.76	303.5	303.11	303.48	304.27	304.23	301.6	302.5	302.78	305.15	302.11
303.63	302.75	303.54	303.23	302.51	302.8	303.11	302.31	302.59	303.41	302.8	302.62	305.45	304.97	303.4	301.76	302.77	304.63	302.96	303.59	303.22	302.37	301.31	302.32	304.91	302.32	302.52	303.97	302.67	301.94	302.71	303.38	303.65	305.74	302.92	302.21	303.02	304.47	302.11	305.05	304.67	302.36	303.43	303.79	303.28	303.73	303.17	303.03	303.24	303.97
297.24	300.58	301.05	298.55	301.13	301.77	299.07	300.01	301.55	298.26	299.89	299.69	298.93	300.24	298.65	299.15	300.51	299.81	300.66	300.93	300.05	300.84	298.85	300.96	300.86	298.57	301.73	300.19	300.82	297.29	299.66	300.16	298.63	300.79	300	300.81	299.52	299.89	297.79	300.27	300.49	298.32	299.69	300.49	298.24	300.29	300.13	299.4	300.19	299.98
328.85	328.18	325.82	328.65	327.33	327.22	328.35	328.06	327.25	327.38	327.32	327.65	326.44	328.18	327.23	329.73	327.77	329.67	327.25	327.7	328.7	328.55	326.3	328.63	327.84	327.74	327.87	327.31	328.13	328.98	327.17	329	327.99	326.15	328.21	326.78	328.07	327.73	328.24	327.05	327.99	327.96	327.14	326.79	328.06	329.05	327.16	329.15	327.23	329.13
309.04	311.36	312.05	310.44	309.12	311.84	310.8	310.31	308.53	309.52	311.4	311.2	310.25	311	310.68	310.83	310.5	312.28	309.76	312.49	310.09	309.81	310.65	311.85	310.04	310.74	310.01	309.57	309.52	310.24	311.02	309.46	309.25	310.57	310.19	308.96	310.17	311.34	311.53	309.34	310.09	309.45	310.02	308.94	310.79	309.75	309.55	311.72	311.7	309.31
305.06	307.91	303.19	305.65	306.89	306.95	307.12	306.79	307.79	306.74	305.94	307.52	307	305.69	306.32	306.72	307.3	307.21	306.55	307.27	304.49	305.13	304.21	307.28	306.77	307.74	306.12	306.25	308.46	307.61	307	306.41	305.83	306.84	307.01	306.71	307.99	306.68	305.68	306.22	307.57	306.01	305.65	308.94	307.1	306.94	308.29	305.85	307.15	308.06
328.83	327.22	327.15	329.44	328.69	328.74	328.13	328.39	328.17	329.2	328.81	328.32	329.33	328.12	330.05	328.55	329.21	327.38	327.99	329.05	328.51	328.78	328.72	329.29	328.88	327.82	329.79	327.67	328.89	329.79	329.59	327.87	328.23	328.53	327.78	328.39	326.97	326.95	328.21	328.19	328.63	328.59	327.62	330.67	329.23	329.88	327.5	329.03	328.68	329.27
303.88	302.85	301.76	304.78	303.9	302.72	303.09	302.46	304.28	304.78	303.12	303.91	302.58	304.24	303.26	305.09	304.75	303.51	302.48	303.53	302.36	303.36	304.16	303.18	303.89	303.47	303.43	303.25	302.6	304.04	303.05	304.02	303.74	303.37	304.15	305.22	303	302.89	302.65	304.14	302.57	303.28	302.46	304.33	303.35	303	303.01	304.54	302.93	303.35
325.24	323.89	324.15	326.78	325.61	325.07	326.42	323.6	326.34	323.3	324.17	323.85	324.1	323.23	325.11	326.72	323.17	325.41	325.99	324.27	324.26	323.59	324.79	325.25	324.3	325.76	324.6	324.48	324.17	323.42	323.83	325.95	324.4	325.84	324.69	324.66	325.46	323.13	325.95	325.14	324.53	323.68	325.54	323.59	326.12	326.01	324.41	324.36	325.16	324.24
327.17	329.85	330.64	327	327.44	329.2	327.27	329.6	329.56	328.67	328.53	327.77	329.29	329.92	328.98	328.94	328.83	329.71	328.2	328.47	329.06	329.03	328.84	329.22	330.28	328.25	327.12	330.33	329.28	328.07	328.11	329.6	328.49	329.69	329.79	329.55	328.4	328.22	329.28	327.46	327.1	328.3	329.39	328.81	328.51	329.17	328.79	329.58	328.93	329.32
303.39	302.65	304.61	303.24	303.82	300.2	302.84	304.38	303.09	304.85	304.34	302.73	304.63	303.22	301.89	304.42	301.86	303.26	303.58	302.72	302.59	304.19	304.02	305.38	303	303.6	303.75	303.38	303.23	303.54	301.67	303.58	302.78	303.1	303.14	303.72	303.71	301.31	302.16	303.95	303.62	303.74	303.2	303.06	302.64	302.9	303.5	302.91	302.76	303.18
315.09	312.64	313.65	315.21	313.05	314.87	313.46	313.39	315.06	313.99	313.98	314.45	313.6	314.84	314.21	315.01	312.7	313.39	315.65	313.3	312.86	312.42	313.05	313.96	313.58	314.37	315.37	314.56	314.81	314.88	314.23	314.16	314.24	314.32	314.53	313.2	315.22	313.41	313.44	313.79	313.29	313.43	312.44	313.79	313.85	315.46	313.9	312.5	313.4	314.13
328.04	326.78	326.63	327.59	326.92	325.23	327.8	327.18	328	326.59	328.17	327.86	328.86	326.97	326.83	328.05	325.26	327.58	328.58	327.57	328.78	327.56	327.54	328.68	327.05	326.52	327.18	327.98	326.53	329.48	327.65	328.82	327.9	327.05	328.38	328.83	327.48	328.57	328.64	328.23	327.66	328.2	328.57	328.44	328.66	329.22	327.29	328.28	328.13	327.78
318.21	318.41	317.79	317.23	317.33	318.44	319.39	317.11	318.16	317.62	318.1	316.38	318	318.32	317.02	318.93	318.15	318.75	317.36	318.63	318.31	318.72	319.25	316.81	318.81	318.53	316.97	317.11	317.98	317.46	319.19	317.3	317.54	318.89	317.39	318.16	318.95	319.64	319.15	317.98	318.67	318.55	318.36	318.18	319.14	318.14	317.83	318.99	318.24	317.91
325.1	325.16	325.03	325.48	325.12	325.46	325.3	325.84	324.87	324.41	326.31	326.36	326.08	324.83	324.41	324.9	324.85	325.96	325.48	325.15	325.68	324.32	324.88	325.33	324.49	324.63	325.9	324.15	325.46	325.68	325.78	325.8	326.39	326.23	324.57	324.98	325.41	325.75	326.39	326.16	325.17	325.34	326.19	325.16	325.87	325.37	324.61	324.6	325.98	325.86
293.92	295.03	294.09	296.21	295.05	296.98	297.41	294.39	295.77	294.86	294.47	294.41	294.35	294.66	294.92	296.2	293.66	296.28	295.86	294.17	294.68	294.37	295.25	294.1	295.37	296.11	294.3	293.33	295.04	295.46	294.75	296.96	295.46	293.84	294.65	295.06	295.82	294.68	293.22	295.08	294.28	294.16	296.54	293.62	292.33	295.35	293.58	293.06	295.1	296.14
306.62	303.99	304.5	304.41	305.76	304.53	304.31	302.92	303.95	305.98	303.53	305.2	303.95	304.44	301.81	303.62	303.51	304.54	304.15	303.7	305.59	304.46	303.86	304.66	304.78	304.78	306.76	305.14	304.56	304.39	305.51	304.88	304.51	303.69	305.54	304.55	304.61	304.02	304.04	303.55	305.54	305.31	304.47	303.66	305.77	304.24	305.52	302.47	305.5	302.93
315.29	317.47	314.99	313.55	314.94	315.88	314.85	316.14	314.06	315.25	316.03	313.86	314.51	315.05	315.58	315.27	316.1	315.73	316.08	316.45	314.67	316.6	314.86	314.85	315.79	314.64	315.83	313.98	315.91	314.55	317.16	315.81	315.47	315.91	315.42	313.52	316.23	316.07	315.5	314.44	312.43	314.45	315.52	315.47	314.46	314.63	316.04	314.71	315.93	316.2
315.76	316	315.41	316.86	317.23	317.55	317.66	317.06	317.07	316.4	316.75	318.31	317.77	318.61	317.28	316.52	318.04	315.52	317.32	316.14	316.39	317.26	317.38	317.12	316.76	317.16	317.95	317.77	317.22	317.18	317.85	317.4	317.78	316.38	317.84	317.43	316.67	316.69	316.79	317.37	316.96	315.74	316.19	317.32	315.79	316.62	319.12	315.99	318.69	318.45
297.54	298.06	296.18	297.14	297.85	296.89	296.75	294.18	296.91	297.06	295.39	297.13	297.56	295.4	298.84	296.28	296.38	296.03	295.73	297.37	297.11	298.06	296.47	297.48	297.04	297.66	296.64	296.74	296.31	298.78	298.06	294.97	295	295.88	296.45	295.85	298.98	296.68	297.54	296.8	296.27	295.95	297.5	296.48	296.71	298.25	296.93	296.74	295.43	296.82
313.83	314.53	312.86	312.6	313.41	313.71	312.2	313.15	312.11	313.8	312.7	314.24	312.18	313.18	311.61	313.17	312.49	314.24	313.73	313.8	313.08	314.25	311.86	311.95	312.03	313.09	313.71	311.95	313.28	313.92	314.71	312.2	312.75	311.79	312.99	312.49	312.77	312.42	314.69	314.3	314.55	315.22	313.16	312.77	314.81	312.69	311.97	315.18	312.28	314.36
309.16	311.35	309.75	309.14	308.31	309.34	310.09	310.46	309.31	310.06	309.01	308.98	309.57	308.1	308.55	309.57	309.51	308.94	308.83	309.79	311.3	308.56	308.08	311.08	309.27	310.69	310.75	310.38	310.32	309.84	312.2	308.74	309.48	313.51	310.43	310.95	308.59	309.25	310.23	308.5	310.28	310.27	310.45	309.11	310.2	309.96	308.17	308.77	308.87	311.02
313.13	312.77	312.91	313.39	311.67	312.88	313.39	312.24	312.29	312.24	313.28	314.2	314.88	311.58	312.03	313.13	311.56	312.81	311.19	311.58	314.98	314.58	314.25	313.58	313.67	310.31	313.81	313	312.87	312.82	313.02	313.21	312.29	313.25	312.32	314	312.79	311.85	313.08	312.18	312.76	312.27	311.58	312.6	312.22	311.04	310.82	312.86	313.73	312.73
325.58	323.94	322.88	324.71	326.87	323.61	323.6	325.44	325.38	325.17	325.96	324.31	325.46	322.63	322.79	324.94	324.42	324.1	323.34	323.05	323.62	325.68	324.96	325.71	324.06	325.65	324.17	324.85	323.92	322.43	325.81	325.39	325.74	323.58	324.87	324.99	324.29	325.12	325.01	324.94	324.35	325.59	324.48	323.94	323.02	323.6	324.35	324.87	324.41	324.21
316.9	316.57	317.2	317.72	320.36	318.39	316.28	317.57	317.82	316.82	317.83	319.03	318.61	318.94	319.08	317.79	320.95	317.84	317.54	319.15	317.94	318.91	316.78	319.81	317.74	316.65	317.74	318.48	317.55	318.57	317.15	317.09	317.56	318.86	319.42	317.72	319.28	319.02	318.92	316.4	318.42	319.1	317.75	320.03	317.36	316.68	319.34	319.11	317.95	317.33
314.97	314.98	314.48	314.57	313.84	314.59	313.53	315.72	314.13	315.58	316.72	316.71	315.39	313.27	315.88	315.1	313.33	314.79	316.02	313.54	314.65	314.5	315.08	313.95	314.8	315.77	315.66	315.18	314.71	315.68	314.84	313.82	315.22	313.37	314.78	314.71	315.61	313.94	315.3	315.29	313.97	315.67	314.88	315.61	315.42	315.26	313.39	314.65	316.38	315.96
316.02	317.43	316.47	315.02	316.61	317	317.95	317.63	316.26	315.82	316.9	315.8	316.97	315.74	315.24	316.78	317.27	316.98	316.52	319.15	317	317.07	316.54	316.3	317.65	317.36	317.75	316.23	315.4	315.6	317.23	316.15	317.94	316.28	317.77	317.37	314.8	316.43	318.04	315.2	315.87	316.88	316.65	317.35	315.99	317.39	316.26	317.19	317.24	318.05
304.62	303.43	305.48	304.39	303.81	305.86	304.08	305.05	304.96	303.31	304	304.35	304.22	304.95	304.51	302.06	303.41	303.26	303.65	304.39	303.92	305.11	303.79	304.65	304.56	304.72	304.91	306.76	303.58	303.92	303.31	304.78	303.6	304.17	304.99	304.01	303.79	304.35	304.87	305.64	304.14	304.42	304.85	306	302.9	305.17	304.51	303.77	305.66	304.33
294.19	295.13	295.71	294.87	296.99	294.36	294.28	295.38	294.9	294.95	294.82	294.42	295.11	295.89	295.61	294.09	295.34	296.04	295.33	296.75	294.03	296.17	296.15	294.71	295.29	294.59	296.2	295.41	293.96	294.91	295.44	295.2	294.29	294.98	294.71	295.2	295	294.95	294.06	294.69	295.48	294.53	295.94	294.44	294.73	294.39	295.76	294	296.47	296.21
305.72	307.93	304.56	306.14	306.27	307.66	305.46	306.88	305.24	304.32	305.21	307.91	305.36	306	307.93	308.46	307.78	306.3	306.15	306.61	307.35	305.18	306.39	305.18	306.46	304.81	305.11	306.19	305.84	306.98	304.73	307.05	306.04	305.54	306.51	307.27	305.84	305.09	307.26	305.39	306.16	306.66	304.6	307.18	307.22	306.31	307.81	305.85	305	305.38
298.6	297.62	297.26	296.89	295.85	296.62	297.48	297.06	296.13	295.14	297.55	297.16	296.58	297.22	297.1	296.43	297.4	297.61	297.56	296.43	296.66	298.05	297.56	296.2	297.87	296.9	295.69	298.08	296.33	297.72	297.71	295.38	296.52	299.2	296.17	297.11	296.65	296.02	296.23	296.57	296.55	296.81	296.9	297.22	298.73	298.78	299.97	297.29	296.84	296.11
312.81	312.58	313.93	312.63	312.68	311.94	312.56	314.54	311.64	313.2	311.52	313.3	314.77	314.39	315.55	311.12	313.2	313.36	315.67	314.28	313.39	313.21	312.78	312.54	313.23	315.07	314.79	312.45	312.63	313.81	312.47	313.8	313.47	312.14	313.49	313.22	313.56	311.8	312.41	311.1	312.71	313.2	313.6	313.97	312.75	312.3	314.16	312.49	314.43	314.11
319.01	318.99	318.75	318.92	318.41	319.85	318.99	318.29	316.74	318.86	319.28	318.65	316.5	315.73	318.94	318.82	317.68	316.86	318.37	317.81	319.3	319.14	318.2	320.39	317.15	319.06	318.78	316.91	318.62	316.36	318.17	318.17	317.68	317.45	318.14	317.19	316.87	319.08	318.79	317.86	317.99	319.62	319.55	318.07	319.45	319.13	318.76	317.33	316.97	317.8
309.45	308.97	310.74	308.56	310.59	307.93	305.72	309.2	306.96	307.45	308.32	309.86	308.73	308.46	308.02	308.21	307.45	307.81	308.13	307.79	309.11	309.39	309.53	309.07	307.63	309.78	309.06	308.08	310.28	308.52	308.43	309.16	307.87	309	310.81	308.75	308.3	309.32	309.12	307.65	308.09	308.11	307.36	308.84	308.23	309.75	309.6	308.81	308.16	308.55
315.74	314.93	316.04	314.98	316.17	314.77	316.11	316.07	315.78	316.41	315.12	315.8	315.68	315.27	316.04	316.82	314.31	315.61	314.55	316.73	314.03	316.08	316.16	314.39	315.62	315.33	314.86	314.82	315.84	318.51	316.24	316.06	315.6	314.81	315.92	315.65	316.7	316.48	317.06	314.7	315.69	315.52	314.26	314.43	315.58	315.39	314.9	315.31	316.51	313.72
301.66	300.37	300.61	300.61	298.68	301.28	300.11	300.12	299.13	301.87	299.2	299.6	299.46	300.38	299.14	300.23	299.63	299.56	298.75	302.06	296.69	299.98	300.86	299.01	300.3	300.23	300.38	297.68	298.62	299.56	300.9	300.89	301.04	301.22	299.4	302.02	299.33	302.46	300.68	299.69	300.68	301	300.61	299.68	300.56	296.57	302.24	298.98	300.15	299.93
303.74	303.06	305.3	303.95	305.83	305.19	303.7	304.62	305.51	304.75	305.29	303.25	305.44	305.84	303.96	304.23	306.05	304.36	305.09	305.91	304.71	305.51	305.05	304.87	305.41	303.29	303.69	305.37	304.1	305.23	305.21	304.93	305.88	305.53	303.95	303.75	305.33	306.59	305.42	307.59	304.09	303.28	303.86	304.7	303.24	305.12	304.11	305.16	304.06	302.69
317.22	316.68	316.41	317.05	316.33	316.14	314.88	316.28	315.72	316.89	315.47	317.37	317.41	316.62	316.46	315.71	317.98	316.6	315.66	317.65	317.25	316.56	317.49	316.83	316.9	316.05	315.27	317.09	315.61	314.97	316.88	316.7	316.52	316.81	318.05	316.59	315.85	316.59	315.24	315.97	317.61	316.53	315.58	317	317.56	316.42	317.43	317.17	316.56	315.6
304.98	306.2	304.97	305.73	306.85	306.59	306.08	306.84	304.02	305.35	304.84	305.22	306.4	306.03	305.57	307.05	306.98	306.87	306.97	303.21	305.03	306.46	305.98	305.2	306.67	304.69	305.83	306.54	307.71	305.01	305.8	308.06	306.23	304.06	305.54	305.81	307.59	305.53	304.58	305.47	305.99	306.37	306.18	307.97	304.02	307.87	305.51	306.69	306.89	306.03
305.29	303.56	303.77	304.61	302.99	306.5	306.04	305.14	305.32	303.87	306.68	305.54	304.45	303.99	305.42	304.3	305.46	303.73	306.19	304.82	305.64	307.02	306.03	305.62	304.1	306.81	304.89	307.07	305.35	306.19	304.97	306.77	305.46	305.63	304.03	306.78	306.46	305.09	305.38	303.72	304.95	304.1	304.71	307.62	304.78	307.18	304.21	305.67	305.61	305.14
326.91	324.73	324.28	326.39	325.85	323.48	323.91	323.58	324.81	324.54	324.44	326.48	325.19	324.62	322.74	325.34	323.94	324.32	325.32	324.45	324.13	325.13	325.94	323.12	324.23	325.65	323.14	324.58	324.48	325.11	323.13	325.42	322.72	322.99	325.01	325.42	325.05	322.79	326.06	323.94	323.2	325.44	326.54	323.11	325.13	324.03	323.46	324.74	325.88	323.91
314.83	316.04	315.42	315.4	317.13	316.61	317.93	315.97	315.13	314.25	315.73	315.9	316.49	314.54	316.24	315.1	314.57	315.79	315.17	315.04	314.77	315.95	315.21	316.83	315.61	316.51	316.98	315.55	315.05	314.6	315.98	316.26	315.98	316.33	317.91	315.93	314.91	313.94	315.47	316.49	317.07	316.25	317.76	316.94	315.75	316.55	315.01	318.24	316.41	316.75
314.15	315.99	315.28	316.26	315.6	316.15	314.31	313.41	315.34	315.29	314.05	316.56	315.36	316.15	316.21	315.53	314.54	315.23	315.79	315.34	317.1	316.3	316.87	316.71	315.13	315.45	315.59	316.56	316.01	315.46	315.54	315.06	316.08	314.87	315.89	314.87	315.03	317.06	317.47	315.81	316.11	315.03	316.52	312.98	315.88	317.91	314.75	316.36	315.67	316.09
304.51	304.23	304.82	305.22	302.76	305.05	304.99	305.46	304.82	304.58	304.5	304.08	304.34	304.84	305.16	304.99	304.99	304.35	305.01	303.87	304.51	304.49	304.08	304.02	303.64	306.81	307.51	302.52	304.27	302.57	304.97	306.02	304.67	304.87	303.95	305.11	303.76	305.13	303.79	305.59	304.22	305.14	306.49	304.89	303.19	305.29	305.57	304.96	304.07	304.39
305.48	308.21	307.99	306.81	305.48	306.37	305.3	306.64	305.8	307.01	305.24	307.73	306.45	306.12	306.67	306.36	306.01	306.45	304.53	306.67	305.5	307.83	305.02	306.26	305.9	306.17	305.85	303.97	305.41	307.39	304.8	305.49	305.22	306.67	307.06	308.31	306.29	305.86	307.46	305.78	305.94	304.84	304.79	305.04	306.78	306.55	305.4	307.24	307.18	306.42
293.89	294.12	295	294.36	291.64	294.89	291.79	294.3	293.33	294	293.89	296.79	294.01	294.57	293.84	294.5	294.15	294.39	293.07	294.34	294.48	293.88	292.16	295.86	293.27	294.16	294.75	294.92	292.81	294.5	293.93	293.16	294.54	293.49	292.96	293.84	293.3	294.59	294.39	294.14	293.97	294	292.77	294.24	293.75	294.7	294.04	293.38	294.18	292.63
313.08	312.51	311.94	312.83	312.37	312.49	313.56	313.16	313.03	311.71	312.82	313.5	313.9	313.35	311.59	313.34	313.51	312.27	312.84	312.84	312.18	311.08	311.68	312.45	311.49	311.92	312.37	312.93	312.45	313.26	313.01	312.77	311.52	311.7	314.45	312.56	311.57	313.66	312.14	313.35	311.8	314.18	314.17	313.52	312.03	312.54	312.34	313.61	313.99	312.33
303.49	303.92	303.13	306.17	304.08	305.67	305.74	302.78	304.91	305.41	303.6	306.49	305.24	303.16	304.33	305.02	305.13	303.18	305.09	304.21	305.13	304.35	304.46	305.44	304.5	303.82	304.11	304.27	302.2	304.53	306.09	302.38	304.37	305.65	304.06	305.79	304.63	306.25	304.48	304.24	303.57	305.28	304.09	304.51	303.89	304.19	306.34	304.06	304.58	305.79
294.33	294.43	296.34	296.86	293.74	294.04	295.09	295.5	293.93	294.54	292.93	296.03	297	294.84	295.16	294.56	295.32	294.72	293.58	294.36	297.57	295.34	295.1	295.75	294.76	294.43	295.2	294.92	294.8	295.34	295.04	296.18	294.97	294.22	294.68	293.82	295.2	294.2	294.64	294.78	296.19	295.78	294.99	294.96	294.19	294.69	294.1	295.8	295.26	295.78
301.82	302.61	303.4	302.8	303.05	301.71	301.96	302.41	300.47	302.08	302.17	302.56	303.6	303.18	301.52	300.72	302.93	301.01	300.28	302.04	302.41	302.19	301.95	302.5	302.13	302.19	302.11	301.98	302.56	301.86	301.8	301.81	301.01	303.34	302.04	301.91	304.42	300.7	302.45	302.2	304.81	303.84	302.85	302.85	303.17	301.25	302.58	303	301.73	304.34
314.24	316.19	315.93	315.86	316.2	314.46	314.63	314.38	315.85	315.14	314.79	314.41	316.51	314.68	317.19	315.14	316.05	315.96	314.71	317.21	316.33	314.79	315.86	315.94	313.47	315.81	314.95	316.12	316.42	315.3	314.66	314.55	315.87	315.91	315.67	315.51	315.98	316.45	316.7	315.22	315.06	314.72	316.14	316.69	317.39	315.54	314.65	315.28	316.92	315.1
307.5	304.24	304.66	305.76	304.62	304.94	305.69	305.81	307.01	305.94	305.05	305.93	306.98	305.12	304.31	307.44	304.57	304.64	305.89	306.88	305.75	305.65	305.02	307.23	306.04	304	304.22	303.84	305.97	305	304.77	306.48	305.81	303.9	305.67	304.01	304.15	305.39	306.57	305.12	305.46	305.15	306.62	306.14	305.26	305.01	305.29	306.36	307.13	306.52
328.76	329.19	328.13	329.87	327.95	329.02	328.89	329.16	327.11	329.09	328.38	327.8	328.43	329.77	328.27	330.02	329.87	329.83	328.95	329.19	327.07	327.99	326.71	329.98	329.45	327.46	327.66	327.93	327.97	327.87	329.16	329.64	329.06	327.08	328.64	330.06	328.65	329.27	329.31	328.21	329.09	327.94	326.84	327.72	329.09	326.86	329.54	329.48	329.69	327.95
313.01	314.82	313.21	316.62	313.99	314.9	313.96	314.17	314.7	314.42	312.56	314.3	312.95	314.36	314.06	314.12	314.5	315.13	313.34	314.33	315.29	313.43	314.5	312.85	313.97	312.07	313.42	314	313.5	313.63	315.19	312.73	313.3	312.47	314.28	314.45	313.67	312.58	313.71	313.91	312.94	314.4	314.09	314.49	312.99	313.61	315.3	312.1	313.58	313
303.77	305.09	305.88	304.39	305.54	304.52	305.24	305.01	304.84	304.51	305.32	304.81	304.44	305.72	304.97	304.32	303.89	304.3	305.12	305.9	303.97	304.78	304.22	305.63	304.57	305.02	303.61	305.52	304.95	304.7	306.19	305.81	305.73	304.74	305.08	305.16	304.77	306.59	303.83	305.29	305.48	305.32	306.73	305.25	305.9	306.59	305.41	304.95	306.6	305.91
293.11	293.51	292.77	294.62	293.61	294.04	293.78	295.73	294.82	293.13	295.22	294.59	296.33	293.8	295.49	292.68	294.51	295.38	292.84	293.76	293.93	293.65	294.82	294.07	293.95	295.12	295.22	293.5	292.42	293.42	294.11	294.51	293.03	292.95	294.4	292.95	294.36	293.35	294.78	295.48	296.18	294.19	296.12	292.58	293.59	294.67	294.2	293.82	294.79	294.84
302.44	304.39	302.75	304.77	302.01	303.36	304.84	303.79	302.31	303.16	302.86	302.03	302.08	303.08	302.58	303.43	301.9	300.52	302.69	303.54	301.96	303.55	302.94	300.99	303.69	301.08	300.62	302.22	301.84	303.1	301.65	300.96	302.83	303.18	303.52	302.78	303.66	302.64	304.12	301.17	300.54	304.09	302.93	301.81	303.82	302	302.52	302.46	301.2	302.29
296.34	296.6	295.91	295.73	297.55	296.18	296.43	294.31	296.8	296.94	297.8	295.89	297.38	296.87	296.68	297.29	295.08	296.3	298.84	297.63	296.82	298.3	296.87	297.12	296.8	296.05	297.09	297.18	297.75	297.65	296.74	296.68	296.68	297.18	296.66	297.45	297.31	295.75	297.16	297.17	297.16	295.8	298.13	296.47	296.14	296.04	295.98	296.32	295.89	296.5
310.05	310.21	311.37	310.3	309.3	309.22	310.44	310.73	311.47	310.17	310.87	309.88	310.75	311.59	309.47	311.17	310.06	311.65	309.6	310.72	309.91	310.1	311.72	310.53	312.02	310.44	311.12	309.02	309.65	310.91	309.73	311.57	311.65	310.48	310.78	310.4	309.97	309.14	310.42	309.44	310.65	310.2	312.46	310.58	310.61	312.09	310.57	307.67	310.26	314.26
308.82	308.27	308.6	309.98	308.99	307.47	310.67	310.33	308.49	310.32	308.94	307.28	307.72	308.73	309.98	309.67	308.93	309.09	308.91	307.63	307.92	308.95	309.48	309.15	309.64	310.64	308.27	307.92	309.23	309.59	311.18	307.71	307.44	309.14	309.19	310.01	309.38	308.15	308.14	307.57	308.73	308.64	308	310.71	310.04	308.85	309.64	311.25	310.06	307.86
294.41	293.1	294.69	294.84	293.59	293.13	293.81	291.98	296.08	293.71	293.83	293.08	294.22	293.56	296.21	294.69	294.35	293.27	294.28	293.22	294.43	295.92	295.55	292.21	295.03	293.51	293.62	294.62	294.71	295.36	294.47	294.41	294.59	294.43	293.17	294.11	293.28	292.58	293.36	296.69	293.37	295.76	294.79	293.12	293.94	295.58	292.6	295.63	293.51	296.32
303.02	302.34	303.21	302.94	303.42	301.45	304.11	303.48	304.59	303.04	304.22	303.62	302.23	304.99	305.01	304.12	304.02	304.75	302.24	302.97	304.77	303.56	303.79	302.12	302.59	303.38	301.42	304.14	301.76	304.37	303.63	302.85	302.11	305.25	304.87	303.26	302.61	302.29	302.75	302.95	304.36	302.61	303.48	303.79	302.72	302.24	303.3	303.6	304.09	303.97
293.13	294.67	294.27	295.15	294.5	295.56	294.64	293.84	293.93	294.17	295.44	294.96	294.19	293.49	294.01	294.85	293.24	295.4	294.81	294.38	295.4	296.45	294.44	295.16	293.65	295.96	294.84	293.49	293.77	296.39	294.17	293.69	294.04	294.06	295.84	294.39	295.39	293.97	292.87	294.86	295.75	292.95	293.68	294.74	295.25	296.68	295.58	295.9	295.75	295.84
303.44	305.82	306.54	306.32	304.83	304.84	304.92	304.76	304.82	305.96	305.75	306.93	306.36	304.24	305.66	305.51	305.2	306.19	305.65	306.13	304.18	304.62	304.45	305.85	305.71	305.12	306.62	304.93	305	305.25	306.46	306.87	304.51	305.89	303.88	305.2	303.86	305.04	306.78	305.69	304.56	304.44	306.28	305.66	304.1	305.69	305.23	306.2	304.7	305.46
316.68	315.13	317.6	317.73	316.94	316.54	316.47	315.99	315.47	317.13	317.83	317.25	316.84	316.31	317.32	315.79	315.52	317.96	317.28	317.55	316.97	317	315.56	316.68	316.31	315.66	316.7	316.04	316.08	317.31	316.85	315.36	316.65	316.49	315.79	316.08	315.37	316.31	315.83	318.27	315.62	316.12	316.49	316.64	315.76	315.88	315.04	317.29	316.48	315.49
318.75	317.58	317.98	317.85	318.92	320.18	318.46	318.87	318.99	319.17	318.91	317.68	319.5	318.03	318.77	320.13	317.49	316.83	318.69	317.41	317.16	318.66	319.04	319.44	321.32	319.02	318.51	317.29	319.27	318.81	318.82	319.32	317.57	319.06	319.57	318.4	316.66	317.82	316.89	319.36	317.22	318.69	318.71	316.9	318.54	319.02	318.97	318.24	318.32	318.05
312.89	314.65	313.87	314.15	312.98	314.08	312.88	313.94	313.55	313.29	313.5	312.13	312.31	315.45	314.35	314.98	312.43	314.62	313.95	313.99	313.13	316.01	313.53	312.91	314.06	312.78	314.59	313.96	312.9	315.09	313.42	313.94	313.83	314.62	313.07	314.76	313.78	315.37	313.71	313.13	313.12	314.52	314.99	314.81	313.38	313.01	314.66	313.51	314.12	313.39
305.23	305.68	306.69	305.74	304.45	308.75	305.61	304.68	306.46	306.1	305.74	308.11	305.22	306.4	303.74	305.93	304.02	305.77	306.04	306.15	305.58	306.88	305.06	305.73	307.15	308.46	305.31	305.79	305.31	305.53	306.03	306.91	306.03	306.84	305.79	305.33	307.63	305.39	306.27	303.72	305.92	305.66	307.68	308.13	305.6	306.46	304.86	305.17	306.19	305.62
309.58	308.8	308.61	309.84	308.67	309.78	309.37	309.65	307.13	307.56	309.83	308.29	308.34	308.76	306.81	308.75	307.82	310.24	307.75	308.18	308.45	308.29	311.2	309.55	308.68	309.25	308.68	309.19	307.95	310.67	309.3	307.85	308.89	308.98	308.01	308.41	308.75	308.49	309.09	310.47	308.94	309.91	307.79	308.85	308.64	309.57	309.61	307.55	308.09	309.69
309.27	310.35	310.57	309.2	310.12	308.46	308.45	309.7	309.74	310.48	308.76	310.97	311.19	310.76	308.96	310.11	309.42	308.16	308.23	308.45	308.25	309.37	309.14	308.83	309.08	309.72	309.37	310.3	310.91	309.23	307.82	307.98	309.89	309.28	308.29	308.85	310.39	309.82	309.54	310.73	308.23	309.88	309.51	309.59	310.95	310.11	309.31	309.78	310.09	308.71
326.83	327.58	327.94	327.64	328.55	328.73	326.75	330.3	328.89	328.17	327.22	326.78	326.85	328.05	329.17	326.99	328.45	326.73	327.24	327.7	326.24	325.97	329.6	328.03	326.34	328.96	328.47	325.84	326.38	325.88	328.11	327.16	329.06	327.56	327.28	327.6	327.21	326.96	328.9	328.07	326.8	326.83	328.78	327.07	326.89	327.82	326.95	327.59	330.22	326.61
300.43	300.72	299.78	302.06	300.76	301.69	300.05	301.32	301.62	300.34	299.79	301.35	301.1	300.72	300.55	301.93	302.58	302.24	302.74	301.39	302.18	301.05	300.23	303.22	300.39	301.4	300.01	300.95	301.05	301.83	302.18	301.67	302	299.72	299.05	300.01	300.62	302.55	300.21	299.68	300.41	301.78	302.05	301.55	301.38	299.83	301.88	300.01	301.27	301.83
315.27	314.63	313.82	314.57	314.27	315.27	315.68	314.48	314.49	315.06	314.88	315.45	314.07	315.17	315.99	314.86	316.29	314.33	314.12	315.82	313.49	315.84	315.27	314.46	315.55	315.2	314.94	312.58	315.49	313.85	315.35	313.6	313.68	314.07	316.02	314.74	315.69	315.17	312.37	314.29	314.23	316.11	314.54	313.98	315.2	313.62	313.99	315.09	314.21	312.46
312.96	314.78	313.28	313.41	312.83	315.74	315.89	314.56	316.64	313.9	315.18	313.31	315	314.49	313.41	313.71	313.74	313.01	314.63	315.74	313.4	312.25	314.17	315.43	313.59	313.56	314.37	314.92	312.65	314.77	313.09	315.92	314.74	312.19	313.85	313.68	312.37	313.74	314.05	314.65	314.03	315.13	313.61	314.26	315.11	315.09	310.85	314.29	313.4	313.84
327.34	328.87	328.72	330.03	328.19	328.83	329	328.86	330.02	328.54	328.77	329.24	330.21	329.05	330	327.52	328.54	331.22	326.94	328.3	328.56	329.04	328.38	329.68	329.58	328.27	328.11	329.5	327.83	327.46	329.8	328.28	329.16	328.29	327.24	329.19	330.22	328.26	328.42	327.53	328.25	328.68	329.05	329.27	328.01	327.68	327.83	328.95	327.72	329.28
313.44	312.41	311.85	313.08	311.82	313.07	313.56	312.52	311.07	311.41	312.85	312.4	314.58	312.98	311.29	310.73	311.96	311.69	313.69	312.34	310.79	312.59	312.81	312.52	312.46	312.7	313.19	311.23	312.34	310.5	312.42	312.7	312.38	311.73	312.51	312.31	312.72	313.08	313.11	312.06	312.24	311.33	310.31	313.21	313.24	312.22	311.51	312.89	312.27	311.19
308.7	309.77	306.7	306.95	309.22	308.07	308.94	309.19	308.31	309.08	308.49	309.03	309.09	309.83	309.91	309.85	309.56	309.4	310.15	309.82	310.28	306.62	309.91	308.62	309.24	309.35	308.75	310	308.96	307.31	308.38	308.99	307.99	308.28	308.45	308.62	310.76	308.35	309.63	307.09	308.3	308.37	308.71	310.19	307.87	308.55	308.1	308.14	308.07	309.71
299.23	302.28	300.67	300.48	300.9	299.26	302.77	299.04	300.3	299.98	299.28	299.73	300.12	301.29	300.07	299.8	301	298.54	300.52	301.98	300.57	299.39	300.26	299.5	298.96	300.15	299.76	301.75	300.89	298.64	300.89	298.47	298.53	300.28	302.73	299.89	299.62	302.26	300.32	300.84	299.74	299.48	300	300.81	299.69	302.18	298.48	300.44	299.79	298.86
317.25	313.78	314.51	315.23	314.61	313.79	314.85	314.84	316.49	314.62	314.48	316.58	315.48	316.61	316.02	315.63	313.52	313.99	315	314.82	313.67	313.68	313.66	316.61	314.85	315.8	315.21	316.7	316.98	315.13	315.12	314.12	314.36	315.87	315.01	315.7	316.05	316.66	314.91	314.11	315.17	313.64	315.34	316.62	315.65	315.72	317.54	315.02	313.43	314.5
304.72	302.13	303.77	303.52	304.42	304.66	302.69	302.4	303.63	302.1	302.82	303.89	303.07	302.22	305.01	305.84	303.08	302.22	303.7	305.92	305.42	306.12	303.58	305.41	302.47	304.81	304.28	302.85	302.07	302.88	304.61	303.82	302.36	304.13	303	304.67	302.71	305.11	303.79	304.13	304.74	302.95	304.06	302.41	303.38	304.66	304.09	302.73	303.85	304.67
294.6	293.5	293.27	294.19	293.58	293.62	294.27	295.38	293.33	293.95	292.49	293.81	293.24	293.63	293.72	293.15	293.27	295.07	293.84	293.9	292.27	293.98	295.95	295.39	295.24	293.29	295.41	292.94	295.25	293.91	292.91	295.3	292.99	293.6	294.58	294.6	293.18	292.86	294.33	294.38	293.17	294.15	292.88	294.49	293.59	293.39	295.07	294.2	293.82	295.36
313.19	313.21	312.98	312.35	311.72	313.6	313.84	316.58	312.96	314.86	311.96	312.85	312.42	312.18	315.59	312.46	314.09	313.03	313.03	313.01	311.31	313.79	312.19	313.07	313.66	313.01	315.31	314.31	312.34	314.03	315.76	314.75	314.45	313.67	313.49	312.41	313.52	314.43	311.21	313.68	314.07	312.53	313.64	312.62	313.11	311.88	314.23	313.11	313	311.24
327.02	329.76	328.24	328.33	329.79	327.55	328.46	328.98	327.83	327.42	329.13	329.9	328.74	328.24	327.58	329.1	329.96	327.99	329.77	328.71	327.4	330.44	329.62	329.63	327.64	329.11	328.92	329.88	328.25	328.22	329.32	328.69	329.29	328.41	328.96	330.74	329.53	329.37	328.29	328.31	328.17	329.31	331.02	329.24	327.84	331.05	330.99	326.51	327.43	327.73
303.38	303.76	302.32	303.18	303.37	303.18	302.71	303.91	304.31	304.38	301.56	303.72	302.6	302.75	302.12	302.81	305	303.6	302.45	302.72	303.71	304.41	302.42	304.32	303.75	305.46	304.16	304.66	303.97	301.86	303.47	302.11	300.88	303.65	301.64	303.69	305.94	303.59	302.07	302.02	304.52	301.56	304.4	303.47	304.91	304.89	305.22	303.25	306.37	302.32
301.79	300.58	299.28	299.82	300.54	299.98	299.49	300.07	300.02	300.17	301.52	299.9	300.91	301.78	300.33	301.33	301.15	298.86	300.83	300.91	301.23	301.16	301.49	302.18	300.18	300.06	302.98	301.36	297.75	300.6	301.51	301.01	299.91	301.7	299.68	299.22	300.82	302.62	301.26	300.34	300.8	300	300.03	301.23	303.46	301.98	301.14	300.92	301.69	302.32
318.9	319.16	317.38	318.28	317.3	316.99	318.77	317.9	318.04	317.28	318.15	318.54	316.59	318.55	316.92	319.63	317.11	317.72	315.73	318.7	318.87	316.39	317.91	317.36	318.51	317.41	317.35	318.13	317.41	316.92	316.95	317.44	317.75	317.34	317.48	318.02	318.59	317.13	319.16	317.3	319.13	317.82	319.47	318.42	319.58	315.83	318.17	317.89	316.52	316.98
306.52	306.87	305.83	307.56	305.32	307.06	306.08	308.22	306.02	305.83	307.97	306.15	308.33	306.67	308.85	305.04	306.08	307.51	306.83	307.36	307.41	305.65	308.03	305.77	306.31	304.95	306.75	306.68	305.26	306.5	307.87	305.46	305.52	307.43	306.37	306.08	306.09	306.61	304.51	305.77	306.89	306.54	306.76	307.27	306.91	306.12	307.43	305.58	307.87	306.04
303.41	304.12	301.66	302.95	303.69	302.53	302.45	302.06	305.01	300.68	301.99	303.41	301.79	301.43	300.91	301.31	300.46	302.34	301.61	303.13	302.24	302.63	302.1	300.71	302.6	303.15	302.09	303.71	302.71	303.2	302.27	302.73	302.94	304.24	303.11	303.53	302.41	304.95	302.85	303.13	302.57	302.75	301.76	303.49	302.36	303.26	301.92	301.22	301.91	302.47
313.71	313.47	314.05	314.05	313.31	313.71	312.9	314.09	312.93	313.63	314.15	313.31	313.56	313.86	313.22	313.68	312.32	313.17	313.57	313.88	312.78	315.55	315.13	312.51	313.64	314.27	312.89	313.66	311.84	314.18	314.94	313.85	314.06	313.32	311.91	311.71	313.33	315.15	311.76	312.78	313	313.13	312.69	312.94	314.86	312.65	313.8	314.81	312.13	311.08
317.38	317.2	316.99	316.73	318.46	316.75	317.42	316.71	317.75	317.61	317.23	317.84	316.78	318.5	316.8	318.61	317.68	315.72	314.82	315.42	318.1	316.88	318.98	316.19	315.79	320.51	317.09	315.68	316.94	318.01	317.61	317.02	316.06	317.22	316.49	317.26	317.99	315.71	317.75	317.59	317.26	316.72	318.57	316.46	316.47	317.76	318.44	316.59	318.35	318.35
295.51	294.61	294.7	295.22	293.35	293.13	295.28	294.24	294.97	295.11	294	293.59	295.94	294.64	294.36	295.7	295.11	291.59	294.52	293.65	294.89	294.04	294.57	294.76	293.61	293.35	293.67	292.19	295.13	293.08	294.08	294.45	294.08	296.4	294.12	292.61	295.05	294.38	294.23	295.51	293.08	296.07	293.19	294.17	293.38	294.64	295.16	295.63	293.32	295.27
316.02	314.44	313.57	314.6	315.02	314.72	313.31	315.69	314.17	314.66	314.38	315.2	315.61	314.38	314.74	314.82	315.1	313.55	315.62	314.98	314.11	314.64	316.25	315.63	315.43	314.51	315.12	314.27	314.71	316.64	315.78	315.12	313.21	314.8	315.63	315.27	313.02	316.52	315.81	316.89	314.66	315.37	314.39	314.26	314.95	315.4	314.83	314.91	313.92	314.1
302.12	300.29	300.75	300.1	300.31	300.06	298.95	300.47	299.52	298.73	300.14	299.76	299.56	301.57	300.69	299.25	298.16	299.63	299.39	300.57	300.26	301.75	303.1	299.08	301.09	300.96	300.13	299.8	300.61	300.73	300.14	300.25	300.5	301.17	301.95	299.32	301.04	301.82	300.68	299.78	298.34	300.33	300.75	298.99	301.46	299.16	300.39	300	300.16	301.13
326.15	328.92	328.5	328.98	326.97	327.63	326.62	328.38	329.18	325.86	330.2	328.84	327.63	326.03	329.11	326.59	326.35	327.39	327.9	327.82	329.44	328.01	328.41	327.55	328.03	328.03	329.39	326.39	329.16	327.46	329.13	329.29	326.28	327.24	329.16	328.33	327.68	326.3	326.98	327.66	327.76	327.62	329.04	327.23	326.86	328.5	327.71	327.45	326.93	328.18
312.53	312.73	311.56	312.5	312.54	311.94	310.5	312.5	313.77	313.34	310.8	313.05	314.61	313.25	312.71	313.45	312.26	313.86	312.77	312.1	312.72	312.25	312.28	315.32	312.12	313.02	312.48	312.96	312.25	313.28	312.03	312.64	313.2	312.32	311.39	311.93	312.44	312.43	312.01	312.3	313.25	311.92	311.59	311.53	312.17	311.78	311.09	313.65	312.27	310.63
306.63	305.85	304.15	306.16	304.35	305.41	304.97	306.04	304.9	303.89	302.6	305.11	304.14	306.01	304.98	304.82	304.42	305.14	305.46	306.91	306.59	304.94	307.51	305.04	305.19	305.25	303.53	305.66	304.81	303.98	302.64	304.78	306	305.74	304.66	306.19	304.01	304.85	305.18	304.82	303.22	305.37	304.98	304.28	305.77	303.95	306.79	306.88	304.86	305.23
314.79	314.39	314.87	314.83	315.41	316.21	312.24	315.16	313.63	313.03	314.39	313.41	316.3	314.31	315.68	312.53	315.18	316.48	316.14	313.35	313.71	314.73	312.85	313.18	314.34	314.18	316.71	315.52	315.12	314.01	315.96	314.44	314.22	313.46	316.15	312.81	314.48	314.7	313.5	315.33	314.56	314.99	315.42	315.61	315.86	315.07	316.27	314.65	314.04	316.17
297.11	296.71	295.86	297.47	295.95	298.41	297.56	297.02	296.42	298.34	296.62	297.57	298.03	296.36	297.42	296.09	297.46	296.43	297.49	295.61	295.8	297.65	297.36	295.26	296.92	296.08	297.31	295.38	297.43	295.29	296.04	297.74	294.34	296.79	297.51	295.61	297.2	297.9	296.92	296.64	298.15	297.26	298.28	297.23	297.76	297.28	295.45	296.4	297.68	296.88
313.67	313.57	313.74	314.79	314.81	314.22	313.17	315.19	315.55	315.05	315.12	313.84	316.35	315.92	315.89	315.49	315.61	315.27	313.45	314.91	314.72	315.15	314.07	315.36	313.67	314.08	313.1	312.71	315.98	314.86	314.86	313.82	315.33	314.81	313.72	315.22	313.96	314.31	315.44	314.34	314.52	313.22	313.93	315.86	314.46	314.93	315.41	315.12	313.76	314.56
310.61	313.01	312.24	312.53	313.98	313.9	312.96	311.35	314.15	312.61	314.34	311.62	312.12	313.82	313.34	313.09	311.74	311.7	312.51	313.25	312.41	312.68	312.54	313	313.77	311.48	311.89	312.76	313.29	314.12	311.37	312.4	313.11	312.97	312.52	310.87	312.63	310.61	312.33	312.93	312.49	313.36	313.23	313.6	312.05	310.46	310.81	312.6	314.44	312.99
301.63	301.43	299.84	302.08	300.48	302.28	300.96	301.22	300.94	301.34	299.82	299.93	299.82	303.45	300.81	301.21	300.89	300.94	301.81	302.18	300.8	300.91	301.63	300.8	300.98	300.97	300.7	302.76	300.22	301.93	299.69	301.94	300.16	302.89	300.52	299.98	300.09	300.23	300.69	302.49	300.71	302.51	301.17	302.31	302.2	299.49	300.23	302.26	301.37	301.29
300.71	301.62	301.24	301.65	302.64	301.3	301.12	301.39	300.64	301.15	299.63	301.52	302.56	301.12	301.22	302.14	300.1	301.58	299.98	300.33	300.36	301.46	301.11	299.6	301.98	300.05	301.98	301	300.49	300.09	301.91	302.68	301.68	300.41	301.72	301.79	301.11	300.8	300.38	300.61	300.1	302.62	302.25	302.38	299.25	300.65	303.9	301.95	302.52	300.26
303.51	304.78	303.79	304.6	304.73	305.14	304.82	305.78	304.65	305.9	304.44	305.13	305.12	305.33	305.73	302.41	304.14	304.81	304.49	305.41	304.61	304.43	303.1	304.42	303.79	304.93	303.09	303.26	304.56	302.74	304.27	304.35	304.08	303.55	304.29	304.06	304.1	302.54	305.81	304.19	304.46	305.06	304.63	301.77	303.77	305.17	306.63	304.34	304.6	304.96
304.54	305.53	305.72	304.99	305.97	303.95	305.11	305.78	306.49	305.53	305.06	305.64	305.23	304.03	303.97	304.76	305.54	304.26	305.21	303.98	306.07	305.14	305.13	308.02	306.25	305.32	303.92	307.79	305.21	304.31	306.49	306.73	304.2	305.98	305.68	305.19	306.1	307.53	304.63	303.57	304.61	305.58	304.48	305.66	304.94	306.47	307.29	306.92	304.92	305.81
319.06	317.95	318.63	320.02	319.34	318.71	318.63	318.78	319.99	318.11	317.59	317.39	317.66	319.29	317.48	317.6	318.13	316.49	317.77	317.73	318.62	318.35	318.65	318.52	319.47	318.03	318.21	318.18	319.58	318.67	317.16	317.93	318.98	317.3	319.06	319.63	319	319.21	318.5	315.41	319.89	318.54	319.83	320.37	320.08	318.22	318.41	318.54	318.15	320.09
310.8	311.06	310.14	311.87	308.72	310.77	311.22	309.75	308.63	309.95	311.14	311.48	311.53	309.42	310.54	311.2	310.11	311.61	309.88	309.81	310.02	310.68	309.53	310.25	311.21	312.36	311.93	310.05	311.97	307.77	311.61	309.27	311.94	307.75	310.77	309.7	307.32	308.73	309.87	311.77	310.76	311.29	312.31	310.44	311.7	310.85	310.22	309.76	312.64	309.12
316.89	317.93	319.09	315.76	316.45	315.56	317.59	317.08	315.88	319.06	317.43	317.23	318.51	316.82	317.55	317.9	317.66	316.97	319.05	317.21	316.42	317.34	316.72	315.11	319.7	316.61	316.08	317.31	318.32	316.96	317.04	315.65	318.47	316.52	318.79	316.29	317.16	316.9	318.46	317.27	318.08	317.69	317.26	317.44	316.51	316.59	318.58	319.08	318.29	316.42
305.39	305.36	304.58	304.6	304.82	304.83	304.18	303.95	305.17	302.71	304.72	305.26	303.6	304.02	303.92	301.58	304.85	303.65	305.19	304.22	303.64	305.11	304	303.39	304.02	303.15	304.51	304.87	304.86	304.83	303.91	303.4	303.04	304.78	303.61	305	302.7	304.78	304.89	305.25	304.75	304.32	303.74	304.81	302.33	304.38	304.71	305.05	304.88	303.96
313.08	313.04	313.53	314.52	313.78	315.04	314.79	313.35	314.13	314.81	314.23	314.17	314.49	313.9	314.07	314.46	315.14	313.44	313.88	313.72	315.05	313.4	313.75	314.2	316.73	313.62	313.17	313.64	313.31	314.04	315.89	313.41	313.91	312.86	314.93	312.46	312.7	313.41	312.48	312.74	311.93	311.91	314.51	313.26	315.31	314.84	315.17	313.43	312.5	314.21
313.89	314.27	315.3	315.66	316.65	315.44	315.69	316.43	315.22	314.14	316.19	315.58	313.72	317.42	313.66	315.7	316.59	315.68	316.01	315.31	314.61	315.84	314.69	315.98	316.07	313.54	315.37	314.79	315.9	313.84	315.49	314.64	315.41	315.37	315.64	314.52	314.11	314.92	314.09	315.49	314.13	314.37	316.22	314.93	316.11	314.66	313.83	316.22	315.31	315.1
312.07	310.16	310.26	311.51	311.09	311.56	309.93	310.97	312.27	312.22	310.76	312.36	311.76	310.98	313.95	310.17	313.19	311.08	312.5	310.9	312.72	311.7	312	313.81	312.36	310.04	309.77	310.44	313.33	310.93	313.42	310.27	312.06	309.95	311.12	311.54	310.93	311.1	311.1	313.1	309.19	311.08	311.63	311.61	310.57	311.87	311.88	311.84	312.61	310.76
304.24	302.54	301.99	303.05	303.18	301.97	304.31	303.3	303.93	303.33	302.55	304.59	303.65	302.53	302.4	304.06	302.18	303.08	302.73	305	302.93	303.36	303.32	303.66	302.76	303.28	302.88	304.19	302.03	302.81	303.06	302.44	303.07	304.51	301.89	302.68	304.19	303.89	303.29	302.41	302.39	305.03	304.91	302.86	303.33	302.37	301.67	303.21	303.02	303.66
296.08	295.82	294.89	297.37	296.93	295.77	298.67	295.56	295.34	297.48	296.41	297.57	295.85	297.11	297.2	296.67	296.93	296.27	297.7	296.97	297.78	296.49	295.67	297.35	296.91	295.04	296.63	298.26	294.88	297.66	295.81	296.18	296.03	297.03	296.5	296.1	296.74	298.61	295.3	297.38	296.88	296.83	297.83	296.64	296.98	296.26	297.75	295.1	298.75	296.86
301.85	303.36	303.98	303.06	302.87	301.81	301.94	302.21	302.36	302.48	303	301.23	301.51	304.03	302.55	304.41	301.38	302.45	303.41	303.73	300.78	302.5	300.95	304.12	301.85	303.27	302.53	303.51	303.91	302.49	303.13	301.38	300.89	301.64	301.43	302.26	301.38	303.21	301.82	303.31	300.94	301.98	302.86	301.06	303.45	302.43	304.97	301.53	302.53	302.65
319.49	319.44	320.22	321.02	320.59	317.51	319.36	320.7	318.31	317.9	319.82	318.23	318.77	319.78	319.38	319.4	318.67	319.76	319.96	320.1	320.41	320.96	320.09	318.27	319.23	318.83	320.25	319.89	320.34	319.08	319.13	319.11	317.82	319.11	320.44	319.91	316.61	318.17	319.39	320.59	318.04	318.55	320.24	320.16	320.13	318.62	320.08	319.34	319.75	320.11
306.1	305.35	304.88	305.71	305.72	305.04	304.53	306.21	304.79	305.6	304.8	305.54	305.36	305.46	306.02	305.5	304.48	305.21	306.58	304.67	304.71	305.15	306.18	305.39	306.18	305.52	303.55	305.65	305.02	307.12	307.39	308.05	306.81	305.84	304.01	304.51	307.48	304.76	305.37	305.14	306.49	305.19	306.04	305.5	306.24	305.65	305.29	305.87	304.47	304.62
313.16	313.24	313.39	312.1	312.04	312.94	313.63	313.18	312.56	313.42	313.07	315.69	310.8	313.05	312.73	313.72	311.69	314.66	314.14	313.25	311.49	313.28	312.17	313.73	312.93	314.03	311.97	313.24	312.44	313.64	313.53	313.77	314.18	312.96	312.39	314.44	313.37	314.96	312.84	312.7	313.21	312.46	313.09	311.81	313.38	313.15	313.98	313.22	312.8	312.94
313.91	313.45	312.75	311.81	314.59	314.04	313.23	312.61	313.68	313.1	313.19	313.76	313.75	313.63	313.7	313.56	312.56	312.06	312.78	313.75	311.24	311.52	312.66	313.22	313.31	315.42	313.02	313.84	312.93	314.09	315.83	312.76	311.94	312.23	314.16	313.79	312.14	311.6	314.75	313.53	314.27	313.46	313.15	313.58	313.65	313.43	313.91	310.09	313.77	313.11
314.98	316	316.43	315.51	316.14	315.26	314.94	317.42	315.3	316.13	316.84	317.25	316.61	316.66	314.19	316.96	315.42	315.21	317.21	314.95	316.73	317.44	316.58	316.4	313.97	315.92	315.88	314.38	316.18	315.84	317.62	314.24	315.45	315.9	317.07	316.22	315.23	314.99	315.8	319.2	315.3	314.9	317.45	316.24	316.18	316.44	317.29	315.68	315.08	315.66
307.18	308.76	306.33	305.75	307.8	307.07	307.42	307.89	308.87	308.24	305.95	307	308.29	306.42	307.02	306.02	307.86	308.31	306.59	308.29	306.9	307.47	306.25	305.43	309.04	306.53	308.17	306.89	305.85	307.56	308.65	308.44	308.35	307.28	306.55	306.72	307.14	308.6	307.44	306.78	308.78	307.79	306.28	306.96	305.62	308.31	306.85	306.93	306.99	307.02
312.94	311.26	313.76	314.44	314.95	313.07	312.83	313.51	313.84	313.54	313.69	314.24	313.27	311.37	313.19	312.78	313.72	314.91	312.79	315.4	311.9	315.06	315.17	314.6	313.02	315.13	314.58	312.85	315.1	313.25	313.27	314.29	314.05	316.1	312.88	313.63	312.05	315.23	312.25	312.79	312.22	314.91	313.16	313.83	312.48	313.6	312.21	312.92	314.06	312.97
294.66	296.79	294.33	293.97	294.54	295.77	296.11	293.8	292.43	294.25	294.91	297.11	295.68	294.85	295.38	293.63	295.17	296.79	294.87	294.03	294.83	294.75	294.66	295.98	294.56	296.55	295.26	293.65	296.88	294.99	294.24	294.89	295.39	295.35	295.43	297.34	295.6	295.53	296.9	294.36	296.33	295.97	294.79	293.88	294.9	294.66	295.04	295.21	296.49	294.29
305.13	306.47	304.34	306.4	306.5	304.64	306.11	305.58	305.8	305.43	305.43	304.42	304.45	303.7	304.07	303.14	304.65	304.28	305.04	304.49	302.54	304.99	304.5	303.54	306.21	305.53	304.74	305.56	304.42	304.54	303.45	305.1	305.74	304.91	305.53	304.06	306.89	304.63	304.14	303.82	304.67	304.31	304.27	304.96	305.31	304.66	303.56	305.02	306.31	305.25
296.11	296.68	294.67	295.39	294.71	295.86	295.88	297.2	294.79	295.68	293.89	295.74	295.55	294.43	295.07	296.96	295.43	295.29	295.78	293.63	295.44	294.94	294.83	295.09	293.95	293.49	293.55	295.56	293.71	294.22	295.52	294.62	295.89	294.79	294.47	293.22	295.1	294.74	293.87	296.56	294.72	296.94	295.97	295.91	294.66	294.55	296.37	295.61	294.83	294.93
319.17	319.35	319	320.08	319.86	318.91	320.04	320.13	320.35	316.76	318.47	320.3	319.72	319.92	319.57	320.51	318.74	318.6	318.93	319.19	320.39	319.24	319.41	318.56	317.41	318.55	320.47	319.81	319.76	318.35	318.43	319.21	317.44	319.23	319.81	318.43	320.48	318.97	320.5	320.1	318.63	319.68	318.19	319.26	317.88	317.8	319.31	318.18	318.62	320.05
312.54	314.59	312.16	313.03	313.04	311.74	313.23	313.08	313.2	313.82	312.8	313.1	313.44	312.83	314.46	313.98	314.17	313.63	312.74	313.16	314.9	312.68	315.41	313.18	314.2	314.1	314.4	311.87	313.16	312.06	312.86	313.79	315.27	313.55	312.37	313.13	312.91	312.24	313.78	313.17	313.64	313.9	312.79	313.87	312.83	313.13	312.76	312.48	313.16	313.27
312.28	315.1	312.98	314.58	313.95	311.79	313.84	315.13	314.32	312.25	313.47	314.9	311.95	312.37	314.54	310.94	311.48	312.74	311.15	314.07	312.52	313.76	314.57	312.08	314.45	313.39	312.49	311.65	311.8	313.17	313.29	312.98	313.03	311.33	312.08	311.93	312.41	311.58	314.32	315.23	312.07	314.33	311.83	312.68	313.44	314.34	313.81	311.98	313.06	311.77
294.93	294.26	293.77	292.12	294.81	296.09	293.64	295.02	293.97	293.47	294.83	293.24	291.74	294.76	293.24	295.53	294.29	292.92	293.41	295	294.32	296.13	294.4	292.66	294.03	293.71	294.07	294.7	293.64	293.21	293.92	295.01	295.81	291.95	294.41	293.12	293.79	294	292.36	294.39	293.88	295.08	293.62	293.43	294.89	295.71	294.55	294.11	292.45	294.55
306.15	306	305.91	306.84	304.54	303.55	305.07	307.21	304.52	305.32	305.95	305.66	308.28	304.49	305.13	303.94	308.14	305	306.84	306.49	304.39	306.38	304.65	305.87	305.06	305.83	305.39	305.23	305.6	304.9	306.91	305.9	305.65	306.48	304.97	304.48	305.11	305.06	305.14	306.47	305.7	305.16	305.9	304.48	304.93	304.97	304.94	304.71	305.03	304.69
314.87	313.08	316.73	316.84	315.1	314.23	313.79	314.87	314.48	313.54	313.96	314.64	316.85	312.94	315.08	316.5	315.61	313.3	313.93	314.34	313.49	314.04	314.53	315.23	314.85	315.38	314.81	316.78	314.33	315.08	313.79	315.69	312.72	315.45	314.1	313.51	315.61	314.23	315.96	315.22	315.27	314.64	315.71	314.13	315.22	313.7	314.77	314.7	315.7	315.44
313.95	315.24	314.86	314.67	314.3	314.85	314.98	315.45	314.62	314.78	316.84	314.83	314.93	312.93	314.95	314.53	314.87	314.39	314.55	314.8	315.29	316.33	314.14	314.06	313.06	314.42	313.43	313.9	314.65	315.13	315.03	314.43	315.29	312.98	314.94	313.95	315.87	315.25	315.63	313.99	315.66	314.28	314.4	315.45	316.37	315.39	315.57	313.5	315.51	313.86
293.51	294.75	295.88	294.73	295.07	295.78	295.95	296.47	295.01	294.32	296.62	294.95	294.81	295.15	293.54	296.5	294.79	294.67	295.96	295.29	296.09	294.41	295.55	296.72	294.26	294.91	296.73	295.71	296.19	294.66	294.68	293.33	295.09	294.98	294.12	294.77	295.8	295.71	295.33	294.51	293.51	295.55	295.2	294.96	294.11	295.24	294.29	296.67	294.44	294.93
311.26	310.78	311.55	309.61	309.2	310.63	312.3	311.64	309.31	311.31	309.39	309.5	311.29	310.14	310.23	310.64	311.1	309.63	310.6	309.98	312.08	307.47	309.55	309.11	309.17	311.47	309.28	310.32	310.78	311.62	309.94	311.51	310.71	310.87	310.01	311.67	309.73	311.25	308.78	311.8	310.53	312.36	309.54	311.35	310.71	311.24	309.84	311.25	310.16	310.41
312.14	311.73	312.21	312.44	312.24	312.94	310.48	311.22	311.22	311.34	312.85	311.81	312.65	310.24	313.81	312.05	312.55	312.98	311.99	310.76	311.43	313.63	312.69	312.75	312.89	312.06	310.8	311.63	311.88	312.17	313.31	312.08	310.7	310.54	312.91	312.56	313.24	311.36	312.18	313.1	313.37	312.68	311.11	311.53	311.95	310.91	312.03	313.36	311.42	313.16
299.44	300.75	300.58	301.41	300.42	299.09	300.93	300.61	301.74	301.5	301.61	302.59	301.36	300.57	300.6	301.88	300.27	299.58	302.13	300.35	301.98	301.6	300.1	301.3	301.5	302.9	301.22	301.88	298.76	299.49	300.75	299.98	301.79	301.03	302.06	300.92	301.73	301.06	299.73	300.86	303.15	301.05	299.73	301.1	300.8	299.97	300.2	300.49	301.37	302.55
309.94	309.98	309.84	310.04	310.15	309.81	310.61	310.3	308	309.77	309.93	310.08	309.48	308.54	310.59	308.68	309.75	308.96	311.28	308.49	312.53	310.42	309.54	311.04	307.99	309.1	310.66	310.7	309.99	308.01	308.88	310.23	311.53	309.99	311	310.47	310.34	309.02	311.37	309.64	310.01	310.44	308.75	309	309.88	308.91	310.78	310.54	308.96	309.56
328.47	327.51	328.03	328.75	327.82	327.18	326.55	327.37	327.56	327.81	325.25	327.33	327.72	327.29	326.56	327.15	327.95	326.24	327.25	326.36	327.88	328.27	327.95	327.24	327.32	328.27	327.68	328.86	328.39	328.57	326.97	326.6	327.56	327.78	327.4	326.61	329.43	328.73	327.74	327.31	327.9	327.42	327.86	328.91	327.6	329.87	327.32	329.12	326.93	327.21
312.3	314.73	313.06	312.16	312.52	312.87	312.88	313.19	312.91	312.68	311.87	312.09	312.32	312.3	312.53	313.09	311.63	312.26	312.23	314.22	312.84	312.81	312.73	312.99	312.89	313.37	314.39	313.7	313.89	311.67	312.57	313.24	314.18	311.56	311.98	311.25	313.37	311.53	312.64	311.53	312.4	312.5	311.08	313.74	313.6	312.06	313.23	312.99	312.22	309.65
305.87	305.88	305.91	306.98	306.13	304.26	307.26	306.54	306.49	305.48	307.16	305.51	306.48	306.68	305.95	304.85	306.38	306.03	307.8	305.83	306.52	307.02	306.72	305.35	306.97	305.75	307.3	306.56	307.71	306.03	304.08	306.49	307.67	306.13	305.82	308.02	305.65	307.02	306.52	306.06	305.48	307.08	307.19	304.39	306.24	306.18	306.94	304.94	306.55	305.9
317.67	318.69	316.6	317.6	317.22	316.55	317.15	318.23	320.01	317.46	317.32	318.65	319.57	316.98	317.43	317.86	318.37	319.16	316.65	317.32	318.85	318.15	317.63	318.04	318.13	318.83	318.71	317.83	317.38	318.39	319.07	318.11	318.23	318.57	318.65	317.77	317.05	315.44	318.93	317.63	317.9	317.32	317.57	317.67	316.58	318.25	317.29	316.82	318.61	318.4
327.1	330.15	329.39	326.58	328.32	327.61	327.47	326.19	326.56	328.31	328.89	326.38	327.91	329.54	328.88	328.03	327.64	327.4	326.9	328.05	328.46	327.35	328.56	327.34	327.27	328.2	328.28	327.48	327.8	329.85	326.55	327.76	328.19	327.22	326.61	326.57	328.11	328.34	326.87	327.45	328.12	329.27	327.76	325.78	328.27	329.26	329.14	328.59	327.77	328.02
311.34	310.86	310.12	311.01	312.58	310.54	310.95	310.64	309.28	309.81	310.69	311.69	310.79	310.59	311.3	310.45	309.24	309.52	311.74	310.72	310.33	310.52	310.75	310.07	311.13	311.58	309.27	310.61	310.44	309.57	310.27	309.38	310.31	310.86	310.5	310.53	310.47	310.68	310.96	310.61	310.21	310.39	309.53	310.26	310.15	310.92	310.53	309.97	310.58	310.85
308.7	308.05	311.44	311.24	309.98	309.98	309.24	309.83	310.9	310.14	309.98	309.03	307.91	309.59	309.49	308.59	310.82	310.2	308.82	311.11	310.8	310.38	311.15	310.49	308.33	312.07	310.11	307.76	309.65	309.54	309.4	309.66	310.23	309.56	310.04	310.41	310.63	310.06	309.53	310.09	310.7	309.78	310.13	309.96	309.03	309.75	309.45	309.32	310.43	309.35
305.19	307.27	305.17	305.39	305.9	304.65	303.83	306.08	306.05	303.84	305.05	302.58	304.36	304.51	307.26	303.45	304.54	306.03	306.38	305.21	304.34	304.21	303.56	305.58	307.25	306.32	304.75	304.79	304.93	304.85	305.25	305.31	304.48	305.34	304.18	303.57	304.93	305.03	307.1	305.04	306.14	304.87	305.52	307.01	306.61	305.1	306.98	305.46	304.07	306.28
303	303.08	303.52	305.22	301.1	304.85	303	304.05	303.12	303.77	302.95	302.9	303.57	305.07	302.75	303.25	302.88	303.77	304.12	302.58	303.54	302.39	304.36	303.31	301.52	302.94	303.05	302.26	303.99	303.35	303.32	303.37	304.35	303.13	303.94	303.72	303.91	304.1	302.6	303.85	304.61	304.04	303.14	304.59	304.02	302.64	302.96	304.35	302.64	303.13
316.75	317.85	316.6	319	318.82	320.3	318.24	318.11	317.72	320.32	320.27	319.85	317.3	319.56	319.02	318.98	318.91	318.68	319.72	318	318.85	318.87	318.53	317.81	319.86	318.11	319.64	318.6	318.25	317.37	316.91	319.35	319.05	318.24	318.45	319.37	317.5	318.82	317.73	317.09	318.73	318.98	317.36	318.63	318.93	318.27	318.81	317.43	317.08	318.97
326.05	329.68	328.49	327.28	328.06	327.13	327.78	327.57	328.44	328.13	327.98	326.56	327.51	328.36	326.91	328.56	326	327.26	327.06	326.35	327.97	328.65	327.36	327.35	328.09	326.62	328.95	326.92	327.82	327.7	327.16	327.07	329.57	327.17	327.18	327.1	328.74	326.99	328.22	327.75	328.01	329.01	327.36	328.83	328.42	329.12	327.95	327.14	328.29	328.46
320.95	320.24	318.91	320.81	319.77	317.94	318.74	320.1	318.35	319.92	318.37	321.8	319.22	318.65	319.72	319.16	317.92	320.23	318.32	319.77	318.33	318.13	319.62	318.89	320.58	319.86	320.79	319.93	318.96	318.97	318.77	318.01	320.47	321.01	318.75	319.07	318.95	319.17	318.76	319.74	317.83	320.45	319.82	319.24	320.01	319.79	318.62	319.07	317.74	319.1
294.63	292.19	293.62	292.45	294.65	293.44	292.75	293.82	293.97	292.74	290.92	295.57	293.27	293.99	293.57	294.36	292.6	293.84	294.48	294.3	293.44	294.61	293.4	294.85	295.39	296.11	295.04	295.12	294.2	294.22	294.47	294.43	292.93	294.82	293.3	294.08	294.41	295.38	293.74	294.07	294.17	295.32	292.9	293.61	294.29	293.87	293.76	293.21	292.57	293.14
296.22	295.4	296.79	297.41	298.6	296.81	296.43	298.38	297.75	297.41	296.55	297.26	295.5	296.52	296.22	296.45	299.44	298.6	297.86	294.76	295.05	297.49	297.78	298.41	297.25	297.77	295.59	297.48	297.21	297.16	297.94	295.67	296	294.63	295.7	295.83	295.91	295.99	297.58	297.64	296.55	297.71	297.74	296.99	296.59	296.53	297.62	296.2	297.14	297.57
295.91	298.43	297.04	296.85	297.57	297.12	294.88	298.2	296.93	296.71	296.99	297.19	296.08	295.76	297.49	297.43	298.83	296.96	295.74	297.75	297.21	296.85	298.55	297.7	295.97	296.79	296.95	297.78	297.05	297.36	298.35	296	297.21	298.67	296.39	296.77	297.49	296.5	296.08	297.28	297.87	296.46	295.05	296.14	296.82	295.02	297.72	296.24	298.2	295.04
301.15	300.5	299.33	299.45	299.96	301.55	299.46	298.7	299.26	299.3	300.07	300.37	299.57	300.35	300.83	298.66	300.23	299.85	300.59	298.91	300.91	300.3	302.56	299.08	300.42	300.53	301.43	300.97	301.74	300.41	300.05	299.77	299.45	299.71	296.56	301.72	300.9	301.65	300.87	300.22	300.01	300.57	299.73	299.4	300.29	299.66	299.86	298.18	300.99	300.91
317.75	318.36	321.75	318.63	317.43	317.75	320.38	318.33	319.43	318.9	319.14	318.76	318.64	317.65	319.41	318.62	317.53	318.88	319.28	319.08	319.25	318.73	318.12	318.96	316.65	318.68	319.93	318.63	318.59	317.29	320.14	319.18	319.16	317.35	317.15	318.79	319.7	318.15	318.49	317.25	319.38	319.05	318.39	318.25	319.23	317.9	317.78	318.73	318.77	316.55
294.88	295.66	294.28	295.55	294.1	294.76	293.99	293.98	296.17	294.52	294.22	294.44	292.46	295.91	296.4	294.41	296.65	294.49	294.77	294.86	296.35	295.8	294.01	293.78	295.15	295.4	296.27	294.18	293.98	294.22	294.59	295.25	294.78	295.13	295.43	294.2	294.24	296.53	294.59	294.2	296.37	296.13	294.13	296.36	294	294.55	294.02	296.13	294.46	295.02
304.67	304.59	304.79	303.52	307.55	307.2	305.76	304.95	304.12	304.48	305.42	303.2	305.52	306.72	305.57	305.71	305.45	304.31	306.66	307	305.28	305.22	306.49	304.32	306.63	304.99	304.87	303.96	306.07	306.33	305.11	303.33	304.66	306.14	305.31	304.9	305.73	304.24	305.88	305.15	304.84	303.99	308.05	305.02	305.69	304.07	306.48	305.88	306.68	304.62
327.78	328.66	327.5	328.33	327.89	328.87	328.36	328.89	326.77	325.68	328.95	327.44	328.48	328.83	327.45	328.99	327.35	328.51	328.02	330.33	327.71	328.25	328.71	329.05	327.29	326.4	326.54	328.07	326.9	328.43	328.52	328.91	328.74	328.42	328.36	326.77	328.01	328.92	329.84	327.69	329.33	327.34	326.12	328.5	327.82	328.95	327.42	328.28	325.79	327.18
304.51	306.08	305.3	304.62	306.35	305.67	305.24	305.9	304.09	306.33	305.41	304.65	303.54	303.7	305.83	305.89	306.25	304.34	304.12	306.52	304.93	304.52	305.51	303.6	304.93	304.01	306.16	304.87	304.99	304.8	306.65	304.17	304.3	304.7	304.74	304.51	305.33	306.04	305.73	304.7	304.61	303.37	305.25	305.22	304.96	304.29	307.24	306.03	304.64	306.23
325.97	324.07	325.72	324.91	325.61	323.36	326.25	324.85	323.59	325.55	325.96	326.25	324.84	322.59	324.65	325.86	325.91	325.3	324.78	324.84	324.33	325.59	324.83	322.63	323.84	323.65	322.57	325.46	324.75	325.85	323.65	324.4	323.42	325.79	324.22	326.16	323.86	324.07	324.67	325.75	323.89	325.29	324.77	324.53	325.57	323.14	325.26	324.58	326.54	325.09
306.03	308.21	307.79	306.09	307.17	308.01	306.78	307.2	307.31	306.67	306.26	306.77	307.26	307.14	306.81	307.02	308.02	309.07	307.67	307.76	306.81	307.43	307.97	308.6	306.7	307.12	307.79	306.12	309.63	307.93	306.56	306.56	306.86	306.06	307.71	307.67	307.19	308.1	305.21	307.16	308.81	307.4	307.32	308.56	306.86	306.21	307.55	308.16	307.73	307.52
317.54	317.93	317.2	316.23	318.42	317.38	317.18	316.55	316.87	318.28	316.62	317.03	317.31	315.23	316.39	317.21	317.52	317.28	319.08	317.91	318.39	316.33	316.24	319.46	316.06	317.72	315.58	316.78	318.62	317.14	317.93	318.31	317.09	317.81	318.43	317.43	315.59	317.43	317.44	316.24	316.88	318	317.85	317.14	317.41	319.22	315.64	317.01	315.52	318.13
304.6	306.38	304.23	307.49	305.6	304.75	306.03	304.73	305.66	304.29	301.97	304.97	304.22	307.12	305.19	305.51	304.37	305.06	304.55	305.03	304.36	303.66	305.81	305.07	305.92	305.27	304.52	304.65	303.03	304.53	304.39	305.02	305.69	304.48	305.28	305.9	304.64	305.99	305.95	305.98	305.31	305.38	306.67	305.79	305.54	304.57	304.37	305.9	304.76	306.23
325.91	328.78	327.42	328.63	328	328.15	327.1	328.47	327.91	328.14	327.45	327.6	326.41	329.04	328.55	326.8	329.1	329.12	328.92	329.05	327.41	327.87	327.85	327.91	327.02	327.39	326.91	327.68	326.13	328.89	328.54	328.09	328.15	327.55	327.43	327.46	327.98	328.6	328.2	327.26	328.72	327.66	327.91	328.42	325.21	329.2	329.06	326.48	327.4	327.86
326.07	324.76	325.75	323.95	325.05	323.73	324.57	325.79	323.89	323.81	323.26	323.23	323.81	323.91	325.44	324.02	325.44	325.17	323.07	325.32	326.58	324.06	323.51	324.7	323.87	325.4	324.27	325.85	324.2	326.15	326.92	325.05	323.1	325.83	324.61	324.67	325.52	324.94	324.75	322.49	324.2	324.36	323.23	326.1	325.79	325.25	324.74	324.42	326.16	325.54
320.1	320.17	319.61	319.32	318.76	318.91	318.03	318.78	318.64	319.38	319.16	318.05	319.14	317.41	321.13	319.44	319.8	319.11	320.76	319.5	320.24	319.22	320.23	320.02	319.19	319.07	320.97	320.41	320.11	318.47	316.92	318.48	319.5	319.45	320.44	318.29	318.94	318.56	320.14	321.12	319.47	318.63	318.89	320.25	319.22	319.24	319.02	318.28	318.41	319.1
302.49	303.96	303.18	302.3	303.55	303.35	303.91	303.34	301.59	303.66	303.9	302.37	303.81	302.47	304.64	303.27	300.84	302.44	302.03	300.91	304.41	303.03	302.28	301.42	304.2	304.41	304.01	301.28	303.1	301.69	303.57	304.48	303.86	301.58	301.65	303.41	305.12	303.3	302.68	303.73	306.06	304	302.73	302.41	304.63	303.1	302.55	302.83	302.95	303.41
306.67	308.36	308.34	306.54	306.25	306.14	304.93	305.61	306.69	305.77	305	306.36	306.21	308.14	305.4	306.87	306.72	304.87	306.05	306.23	307.89	304.91	307.69	307.15	306.61	307.45	305.26	306.93	307.68	306.26	305.89	307.04	305.15	305.33	307.04	307.25	306.55	305.76	304.84	304.17	304.72	307.2	305.64	304.19	305.88	306.85	304.43	305.67	306.08	305.5
300.28	299.84	299.6	302.07	300.23	300.9	300.83	301.72	302.49	302.86	301.18	300.92	300.36	300.88	302.16	300.74	300.87	301.71	301.25	299.64	298.54	301.5	300.67	301.36	300.68	299.83	302.59	300.57	299.59	302.36	300.39	303.7	300.37	301.35	303.14	300.73	300.55	301.12	300.75	301.66	300.26	300.86	301.93	300.99	301.86	301.79	300.48	300.11	301.19	301.7
310.01	310.12	311.48	309.07	309.35	310.9	309.63	311.12	309.86	309.59	311.57	310.27	309.21	309.14	312.08	310.9	310.36	311.2	310.61	310.81	310.57	309.78	309.92	310.42	312.27	310.5	310.53	311.93	310.07	309.62	311.49	309.41	309.42	309.31	310.69	310.2	310.94	309.66	311.07	310.12	311.4	312.41	311.39	309.83	310.17	309.26	309.44	309.43	310.1	309.65
303.82	304.5	304.3	304.16	304.47	304.01	303.42	304.16	304.44	304.79	303.37	304.83	303.44	303.29	305.58	306.04	304.61	304.48	304.65	305.63	304.97	304.5	304.3	303.04	303.61	303.76	304.87	304.59	304.42	303.82	305.21	305.12	304.1	304.08	305.45	304.18	305.41	305.55	305.42	304.37	303.43	305.29	303.55	303.49	303.94	304.96	304.26	305.21	306.55	305.96
315.51	315.14	312.85	312.76	314	314.52	313.89	315.41	314.4	313.21	313.19	315.9	314.68	313.86	314	313.15	313.7	314.29	314.63	314.67	312.8	313.9	313.45	314.14	314.38	313.43	313.13	313.14	313.7	313.03	314.57	313.32	315.22	312.64	313.58	312.08	313.51	312.41	313.43	314.46	314.72	314.36	313.92	314.74	314.3	311.5	313.98	314.74	314.11	314.78
327.68	325.45	326.97	327.43	326.94	329.76	329.36	327.8	328.76	327.5	327.49	328.43	325.93	326.8	326.25	327.08	326.99	328.67	328.37	325.58	327.67	326.36	326.27	327.86	325.97	326.2	327.03	326.15	326.5	325.24	327.62	325.55	326.46	328.91	326.02	326.36	324.82	328.13	328.38	327.9	326.4	327.51	327.35	326.45	328.77	327.26	326.06	325.75	327.87	326.41
312.68	312.18	311.46	312.86	312.38	313.94	313.14	314.39	311.85	311.85	314.83	313.19	310.42	313.82	311.27	314.17	312.58	314.24	312.48	312.88	313.51	313.07	313.64	314.88	314.79	311.99	313.37	312.89	313.34	312.69	312.61	313.74	311.99	314.1	311.76	311.48	312.78	315.07	311.47	313.87	313.54	313.71	313.61	314.06	313.63	313.36	314.19	313.54	311.89	313.36
309.39	309.41	307.81	307.9	309.07	307.68	309.99	307.86	310.53	309.9	307.73	310.19	309.7	309.49	309.18	309.56	307.29	307.56	307.72	308.36	307.43	309.39	310.63	311.11	309.87	308.72	309.84	307.89	308.81	308.62	309.72	308.53	307.9	306.84	309.06	310.09	310.37	308.69	308.38	310.27	308.24	309.92	310.55	309.47	309.04	307.8	308.35	308.7	307.9	307.28
314.21	315.19	314.35	314.25	316.67	314.85	317.39	315.07	315.02	315.19	315.27	315.41	315.26	314.1	316.48	315.63	315.41	315.7	315.98	317.61	314.85	316.48	316.15	316.67	313.91	314.53	315.2	315.77	313.04	316.36	316.99	316.91	315.7	316.22	315.63	315.1	315.97	315.09	316.35	316.4	316.37	313.84	317.05	314.54	317.16	317.68	314.5	316.15	316.95	315.48
304.16	302.59	300.89	301.42	300.46	303.28	302.63	301.69	301.38	302.5	302.14	301.6	301.62	302.25	303.06	303.81	300.92	301.87	302.47	301.5	299.75	302.76	300.26	304.15	301.28	302.12	303.15	302.87	303.03	302.86	301.88	303.56	302.12	302.04	301.84	303.12	302.18	301.22	301.56	303.55	304.16	301.17	299.87	302.56	302.76	302.78	301.97	301.17	302.42	301.88
316.62	317.11	316.36	318.91	319.47	316.88	318.34	318.13	317.32	317.01	317.15	317.72	315.6	317.44	316.44	318.83	316.36	317.84	318.09	316.25	320.06	316.7	318.35	317.41	318.21	318.02	317.23	317	317.97	318.37	316.68	317.69	317.2	317.09	316.85	317.98	316.58	317.24	317.13	317.12	317.38	318.21	318.62	316.44	318.18	316.74	316.16	318.17	317.64	316.62
313.07	311.38	312.48	313.9	312.8	311.98	313.32	312.44	311.79	313.51	313.06	312.66	313.68	313.72	314.25	313.68	311.99	312.53	311.16	314.52	312.69	313.97	313.85	313.78	311.81	312.65	313.87	313.57	313.76	313.27	312.33	312.85	313.26	313.85	310.83	312.86	313.9	313.2	312.03	312.42	314.38	312.99	312.89	313.04	313.75	314.33	312.66	310.44	312.46	314.52
316.84	317.43	314.97	314.44	315.61	315.12	316.62	315.7	315.09	316.22	315.84	314.34	314.14	314.26	315.3	313.64	315.57	316.94	316.75	316.3	314.18	316.6	317.09	315.96	315.88	316.6	317.53	316.35	316.26	314.63	317.71	316.99	314.54	316.7	315.85	317.22	315.48	314.63	316.42	315.65	315.11	314.89	315.1	315.22	313.54	316.51	314.08	316	315.54	316.32
314.89	313.8	316.11	316.08	314.96	315.93	315.83	317.6	316.74	316.73	316.88	315.57	316.42	315.3	316.39	317.01	317.27	315.11	314.69	315.94	315.13	316.75	315.76	317.15	315.01	315.59	316.66	317.27	316.34	316.83	314.49	316.97	316.35	316.51	315.68	316.92	317.31	316.91	315.99	315.69	316.52	316.87	316.43	315.56	316.93	315.42	315.77	314.71	316.48	317.42
302.18	301.35	303.3	302.39	301.75	305.33	302.59	303.15	303.94	301.18	303.16	303.56	304.1	301.42	301.88	303.36	302.81	302.96	302.41	303.06	302.12	301.9	302.29	303.75	301.97	302.51	303.22	303.23	302.09	300.82	303.1	302.91	300.55	301.72	302.51	302.88	300.06	302.78	305.31	303.1	301.4	303.34	300.85	303.11	302.64	303.07	304	302.69	301.5	305.26
304.48	301.98	303.73	301.84	302.53	302.93	302.18	303.35	303.41	304.11	304.75	304.23	302.02	303.31	303.19	302.28	303.16	302.56	303.83	304.23	302.36	303.54	303.05	302.63	305.29	301.56	303.7	303.95	304.99	303.26	304.93	303.42	302.98	302.22	303.38	304.35	303.82	305.09	304.36	303.57	303.87	302.76	305.3	303.52	301.85	303.5	303.47	302.92	304.39	302.2
314.03	316.29	314.9	315.58	316.47	316.06	315.2	315.82	316.14	316.72	315.54	315.72	315.22	315.55	314.83	314.39	314.3	316.55	315.3	316.84	317.55	314.87	316.04	316.04	315.53	315.77	315.43	317.05	314.69	315.09	316.26	315.83	314.91	317.33	317.67	315.29	316.47	313.73	318.56	317.66	316.85	315.69	317.32	316.17	315.9	315.61	315.62	316.56	317.27	315.13
310.74	311.69	310.87	309.65	310.46	311.04	309.07	310.08	310.69	310.93	310.07	311.01	309.23	311.65	309.38	311.32	310.33	309.62	310.97	309.17	310.73	309.76	310.36	309.11	310.92	310.02	312.87	310.28	309.74	309.28	311.58	311.63	310.16	311.4	308.21	311.87	311.23	310.2	310.62	309.55	309.51	312.4	308.32	310.78	310.86	311.24	310.82	308.88	310.6	310.86
327.81	328.37	325.49	327.07	327.7	328.53	327.69	326.72	328.78	329.11	327.39	328.83	329.29	327.76	327.99	328.24	328.28	326.76	328.47	326.31	327.28	327.4	326.64	327.51	328.34	329.08	329.36	328.28	327.16	326.88	328.22	328.13	327.47	326.42	329.11	327.46	328.73	329.1	328.49	327.29	327.94	328.96	327.54	327.36	329.13	328.57	328.42	328.77	328.4	328.69
318.07	318.24	318.95	319	318.14	318.67	317.69	319.54	317.96	320.63	319.01	317.45	318.47	316.38	320.84	317.1	320.07	318.19	319.41	317.19	320.44	320.12	317.59	317.69	318.53	317.78	318.6	318.15	316.78	320.93	317.35	317.32	319.25	317.73	320.47	319.04	319.91	319.17	319.6	318.79	318.93	317.61	320	318.37	318.36	317.92	316.78	318.89	321.04	318.7
301.66	299.16	299.59	302.39	300.66	302.57	302.44	301.34	301.58	301.85	301.75	301.75	299.2	300.08	299.87	300.38	300.21	300.98	299.54	301.31	301.82	301.56	300.47	301.66	300.49	301.1	299.7	300.81	299.58	299.55	302.92	300.89	302.32	302.16	300.1	299.93	302.04	300.97	301.08	301.15	302.52	301.38	301.27	301.26	301.5	300.61	302	301.6	302.24	300.36
295.97	296.37	297.47	297.81	297.34	296.46	297.59	296.92	295.98	298.02	298.7	297.22	295.26	298.84	296.11	298.41	296.74	298.29	297.59	295.25	293.94	296.58	295.13	298.26	295.58	297.16	298.92	297.13	296.66	296.7	296.19	297.41	295.8	297.69	296.69	294.92	295.89	296.05	296.92	296.54	296.93	296.92	297.63	296.08	297.59	296.42	295.08	297.12	296.41	298.5
293.92	294.62	294.53	294.74	294.5	294.14	292.72	293.02	292.41	293.84	294.88	295.2	295.9	293.85	292.64	294.21	295.1	294.33	294.72	295.02	293.23	294	295.25	294.39	294.89	292.66	294.07	293.77	293.58	294.85	295.08	293.96	293.06	296.12	294.28	293.39	294.62	294.66	293.88	295.1	292.45	293.73	294.4	295.53	294.55	293.38	293.13	295.49	294.32	294.45
313.04	312.38	313.74	314.67	313.81	313.14	315.12	313.3	313.64	314.05	311.41	313.49	315.8	313.34	313.45	313.74	313.98	313.96	311.99	312.96	313.31	313.82	315.54	313.73	313.85	312.75	313.92	312.99	314.13	313.45	313.48	315.03	314.3	314.19	312.13	314.42	314.99	314.02	313.97	314.5	315.48	312.79	314.2	313.26	313.15	312.25	313.48	313.17	314.36	312.98
320.34	320.18	317.48	319.95	317.55	318.23	318.43	319.06	317.69	317	319.07	320.05	318.4	318.17	318.07	316.83	318.43	316.7	318.59	317.37	316.36	319.33	318.32	320.97	318.85	317.83	317.58	318.41	318.28	318.87	317.73	319.05	319.25	318.68	319.79	319.26	319.48	317.94	317.92	319.57	317.99	319.94	319.05	319.56	318.71	317.37	318.61	319.91	318.09	317.39
310.08	309.55	308.6	307.69	309.68	310.01	308.89	310.2	310.06	310.56	311.17	310.83	310.29	310.53	309.26	309.74	310.28	309.53	310.92	309.87	309.92	308.76	308.86	310.24	309.92	309.47	309.49	307.58	308.52	308.65	309.04	308.48	309.47	310.29	309.37	309.48	309.76	311.26	310.7	310.8	309.27	308.26	309	309.38	306.8	308.56	309.69	308.65	309.5	307.65
299.58	300.9	300.98	299.48	300.33	300.09	299.24	300.25	299.95	300.61	300.68	299.03	300.28	299.33	300.39	300.07	298.3	300.24	301.76	300.05	300.24	298.65	299.36	299.98	300.36	299.01	299.42	298.95	299.99	298.39	299.4	298.89	298.14	299.96	300.16	299.61	299.16	301.23	300.56	300.76	301.9	300.15	298.71	300.28	299.43	301.79	300.45	300.48	298.88	301.1
305.44	303.83	306.11	304.23	305.7	303.69	306.09	303.69	305.21	305.76	304.43	303.91	304.73	304.29	304.84	306.63	304.94	306.43	303.97	304.71	304.02	304.8	303.12	305.7	305.58	303.46	304.36	305.35	305	306.9	304.84	304.82	304.29	304.58	305	304.32	306.62	304.48	304.71	306.4	305.07	304.5	304.62	304.89	302.7	306.26	303.31	304.4	304.43	305.85
306.62	307.16	307.16	307.2	306.46	306.57	306.93	308.14	307.22	308.16	306.93	308.57	307.31	308.19	305.99	306.74	305.8	308.59	305.21	306.84	306.32	307.96	307.2	307.19	306.71	307.98	304.18	306.88	307.93	305.89	305.5	305.91	307.9	306.55	306.49	306.81	307.84	306.92	306.27	307.34	307.57	307.22	307.15	306.43	306.93	307.58	307.82	306.85	308.09	307.01
302.51	303.24	302.45	304.17	304.74	303.22	305.43	305.33	301.78	302.39	303.57	303.23	303.92	304.95	304	305.02	302.81	302.77	304.07	304.35	304	305.58	301.71	304.37	302.56	302.9	303.29	304.44	303.74	303.76	303.25	304.82	305.99	302.76	302.2	303.05	304.69	302.98	304.38	303.61	302.8	302.57	303.7	305.47	303.38	303.46	305.14	304	302.37	305.3
298.61	298.58	296.75	297.85	298.92	296.52	298.21	296.37	297.45	295.42	295.78	298.81	295.85	296.7	297.28	296.89	297.04	297.25	297.7	296.9	297.5	295.99	297.64	296.16	295.46	296.77	296.2	296.58	295.54	297.17	298.01	296.39	296.08	297.81	296.88	296.81	295.53	296.22	298.86	296.24	295.85	298.31	297.28	298.01	296	296.35	297.56	296.52	298.56	295.77
324.74	324.64	324.96	323.56	323.16	325.16	324.3	324.8	324.81	325.77	326.07	324.52	324.59	325.28	326.76	323.2	325.93	326.05	323.84	322.16	322.68	324.04	325.85	324.02	322.44	322.89	325.73	323.8	323.11	325.4	324.14	322.71	322.52	324.74	324.72	324.94	323.67	324.14	324.49	325.12	325.11	324.01	324.85	322.75	324.62	324.64	324.6	324.08	326.26	325.49
301.21	303.89	303.56	303.57	303.15	303.22	302.26	304.18	304.93	303.15	299.48	303.29	303.73	303.05	302.28	303.42	302.36	302.19	303.02	304.36	303.8	303.34	302.35	302.43	303.99	304.99	301.33	302.66	300.46	302.58	302.72	302.91	302.04	301.91	303.39	302.79	302.41	304.27	302.86	305.95	301.5	302.66	303.98	302.15	301.83	302.01	302.19	301.7	301.96	303.17
314.3	311.39	313.98	313.89	314.61	314.8	315.2	312.99	312.91	314.28	313.06	313.06	314.31	313.83	315.2	313.49	312.96	315.1	314.85	314.32	313.22	313.39	313.38	314.4	313.67	314.59	313.27	316	313.82	312.98	316.23	313.41	314.37	313.48	312.82	315.06	313.27	312.01	313.87	315.42	314.55	313.89	312.85	312.93	313.94	314.17	311.89	312.48	312.98	313.38
314.58	312.9	312.93	313.53	312.31	312.81	312.92	312.08	312.8	311.37	312.16	313.91	312.75	312.07	313.85	312.99	313.16	313.33	314.29	313.54	311.35	313.72	311.51	312.96	313.97	314.8	312.53	312.77	311.75	313.26	312.38	312.01	312.08	312.27	312.74	311.14	314.47	313.21	312.31	313.64	313.11	309.7	311.84	312.11	313.01	312.71	313.51	312.6	313.9	311.42
313.85	316.05	315.61	315.95	314.46	315.1	314.96	314.95	315.06	314.42	315.27	314.33	315.71	314.85	315.31	315.71	314.94	315.3	316.65	314.03	315.17	316.25	315.65	313.74	316.72	315	314.11	315.19	314.11	314.64	312.54	314.72	314.3	315.61	316.14	315.1	316.02	314.97	315.98	313.31	314.43	314.24	313.56	314.75	316	315.5	315.17	314.62	314.97	314.77
294.29	296.23	294.76	296.82	294.51	294.22	295.82	295.65	294.31	294.37	295.41	294.48	293.97	297.76	295.67	295.18	295.97	295.06	295.05	297.32	295.84	297.27	295.5	294.07	296.78	295.27	295.77	294.71	296.33	296.53	294.15	295.8	293.44	293.68	294.43	295.71	295.25	295.74	294.99	294.96	295.43	295.26	296.45	295.04	295.97	294.47	295.71	295.24	295.54	295.47
304.82	305.53	305.65	301.92	303.75	302.93	305.19	302.23	303.58	303.29	305.24	304.88	305.29	302.79	302.77	304.11	306.48	305.25	303.35	304.14	303.6	302.87	303.93	303.07	303.59	304.31	304.74	304.04	304.25	303.22	303.66	304.82	304.84	304	302.77	303.26	302.92	303.86	304.13	303.93	303.36	302.56	302.39	304.42	305.58	304.09	305.58	304.89	306.57	304.45
311.68	308.83	309.62	309.07	310.13	309.96	312.23	309.24	309.38	309.72	310.05	308.34	308.81	308.53	310.35	310.48	309.94	310.58	310.21	309.84	310.13	311.12	309.84	310.04	310.61	310.08	309.88	310.3	310.09	309.8	310.3	309.89	311.63	309.28	309.53	310.04	308.12	309.6	308.41	311.88	309.03	311.41	311.31	308.88	310.33	309.98	309.39	309.33	308.76	310.21
300.95	300.39	301.45	299.5	301.02	301.71	301.61	300.68	302.08	299.92	299.77	300.7	299.68	300.62	301.77	302.43	301.04	299.59	301.8	301.7	300.81	299.71	301.35	300.74	300.69	301.18	299.61	300.42	301.26	301.49	300.55	300.55	300.81	300.72	300.58	301.35	298.47	301.75	300.97	300.98	301.77	300.96	301.33	302	301.23	301.49	301.56	300.72	301.28	300.23
327.59	327.88	328.85	328.6	327.9	329.1	329.36	327.68	327.88	329.09	328.56	327.98	329.49	327.29	330.08	329.43	329.29	326.52	328.82	328.89	328.48	329.04	329	328.41	330.54	329.03	326.95	330.12	328.8	329.34	329.76	327.98	328.53	328.56	328.44	327.63	328.48	328.05	325.63	328.89	327.43	329.58	329.8	328.48	329.55	327.28	328.26	329.66	327.42	328.59
303.13	301.17	301.92	304.03	303.1	300.47	302.03	303.23	301.61	302.85	302.95	305.22	301.18	302.13	303.58	303.03	304.71	300.9	301.09	302.89	302.29	301.02	302.42	302.76	302.52	303.03	303.6	302.68	302.35	303.27	302.99	302.2	303.16	302.22	303.72	302.04	303.36	301.98	302.88	304.61	305.25	303.02	302.25	303.8	303.92	302.32	301.53	301.81	303.35	301.41
310.69	312.77	310.08	311.8	309.53	310.43	313.31	311.87	311.32	311.69	312.49	311.31	312.27	313.23	312.55	310.84	311.31	311.37	311.34	311.25	310.53	311.18	312.36	311.23	311.66	312.89	310.94	309.34	311.21	311.59	311.63	312.21	310.79	311.09	313.23	311.3	311.25	310.68	310.01	311.63	312.22	312.41	310.27	313.3	310.32	309.5	310.97	310.37	312.57	310.29
314.73	314.34	313.68	313.29	311.45	313.92	312.82	313.87	312.4	314.35	314.46	313.72	314.52	314.55	312.19	313.92	314.23	313.74	311.89	313.73	315.45	313.53	313.94	314.75	314.71	314.2	313.74	315.06	313.05	313.1	313.37	313.14	314.27	315.52	314.21	311.65	312.77	314.29	314.85	314.34	314.19	312.82	312.53	313.09	314.38	313.79	314.46	314.68	313.98	313.98
314.74	316.8	317.9	315.27	316.39	316.88	316.1	317.6	316.26	317.03	316.76	316.2	317.83	315.49	317.67	315.95	317.63	314.8	317.43	316.17	316.32	314.66	316.81	317.24	316.49	316.1	316.12	317.39	317.02	315.83	318.02	316.75	317.63	316.41	317.16	317.81	317.16	317.76	318.4	315.8	316.65	316.1	316.59	316.54	318.02	315.01	316.31	314.98	316	314.32
302.8	302.67	304.27	302.82	303.13	303.74	303.55	302.19	303.83	302.93	304.09	304.8	303.71	302.71	303.56	303.36	301.42	304.53	302.79	303.07	304.25	302.63	303.55	302.66	302.95	302.97	302.98	303.6	302.96	301.65	303.56	303.43	303.63	303.91	303.45	304.12	302.78	304.71	303.17	304.69	303.76	303.39	304	303.59	303.34	305.24	302.63	303.21	301.88	303.19
317.18	318.24	317.25	318.81	318.17	318.08	316.72	318.7	318.69	319.38	316.24	317.64	318.66	318.92	318.81	318.77	318.97	317.91	316.21	318.67	318.54	316.85	317.69	318.52	317.77	316.91	317.57	319.71	316.82	320.08	319.77	317.16	317.64	317.26	318.12	319.16	317.9	318.82	318.83	318.33	319.67	319.51	318.94	316.08	318.06	316.74	316.98	317.36	317.79	319.26
293.99	296.15	296.26	295.25	292.84	296.51	294.14	294.86	293.37	296.1	294.07	296.46	295.65	296.98	295.31	295.72	295.84	294.71	294	294.65	293.53	296.53	295.76	294.73	296.04	294.6	296.36	295.36	294.41	295.37	293.91	293.57	293.14	293.21	293.14	294.12	293.64	295.18	293.47	295.16	293.79	293.26	294.34	294.95	294.43	296.18	296.27	294.39	295.42	296.9
309.6	309.26	310.02	308.09	309.6	308.39	308.11	308.38	308.88	306.1	309.24	309.14	307.67	307.66	309.35	309.5	308.8	309.66	308.14	307.29	309.76	307.96	308.92	308.18	309.85	309.51	309.2	307.33	310.65	307.44	309.34	308.79	308.37	308.02	308.29	308.84	308.46	310.34	309.26	308.41	308.34	309.85	308.37	308.65	308.44	307.81	308.23	307.86	309.83	308.95
312.04	311.31	312	311.86	311.64	311.3	310.8	311.36	310.88	310.96	312.41	310.77	311.73	310.36	310.97	310.95	312.25	311.98	309.93	309.9	311.58	311.24	309.58	310.41	311.33	312.67	311.56	311.76	310.88	311.52	310.35	310.42	310.48	310.51	311.57	310.66	312.9	312.11	310.99	311.49	312.01	310.99	311.21	310.43	312.22	311.85	312.73	311.56	313.84	311.11
314.03	314.96	314.94	314.51	316.16	313.33	313.5	314.71	313.01	312.78	313.93	313.38	315.05	314.6	313.9	314.31	314.32	314.65	312.5	313.85	313.68	314.44	314.14	314.38	311.44	314.36	312.01	312.86	313.99	314.5	313.55	313.32	314.04	311.75	313.09	314.63	313.66	313.59	311.99	315.25	316.12	312.82	313.21	314.75	314.55	315.01	314.07	315.68	314.3	312.88
319.07	320.69	316.61	316.42	316.69	319.85	320.48	316.99	318.55	318.24	317.08	319.14	317.96	320.57	317.63	318.35	318.72	317.59	320.18	318.55	318.25	319.58	318.57	318.95	317.64	319.54	319.81	317.98	316.62	318.89	319.2	319.9	320.05	316.94	322	317.76	318.39	316.23	320.32	318.47	318.67	318.73	316.43	319.11	318.26	317.76	319.3	317.49	319.88	318.25
316.72	318.16	318.27	318.04	318.75	316.1	317.66	317.79	317.11	316.67	316.57	320.25	317.68	317.17	318.46	318.68	317.74	319.31	319.53	318.13	317.73	316.95	318.49	318.7	316.86	317.77	319.33	316.67	316.35	319.1	317.53	318.65	317.78	318.71	319.66	318.56	318.4	317.25	318.81	318.31	316.22	317.01	316.78	317.8	320.95	316.24	316.01	319.48	317.58	316.98
314.64	316.08	315.29	315.54	315.58	315.21	314.89	315.4	316.12	317.2	315.72	313.65	317.3	315.7	314.68	315.73	316.39	315.66	316.15	315.4	316.18	316.18	316.43	317.3	316.35	314.36	316.29	315.57	315.54	315.79	315.76	313.75	315.26	314.54	315.96	316.08	317.08	315.28	314.09	316.41	315.11	314.43	316.36	316.38	317.35	315.25	316.69	315.62	317.86	317.31
309.91	310.64	311.2	311.25	310.42	312.34	310.74	310.93	311.99	311.89	310.45	311.46	310.33	311.55	311.23	311.04	312.49	312.06	313.19	311.04	312.32	313.12	312.06	312.53	312.34	311.39	312.91	311.59	313.06	312.14	312.24	310.23	311.98	312.63	310.62	313.19	310.29	311.67	313.4	312.59	310.8	311.67	310.91	309.63	311.19	311.43	311.1	309.87	311.91	312.13
302.98	304.2	303.43	304.51	302.85	304.14	304.51	305.63	304.98	305.99	304.2	303.12	303.79	304.23	304.43	303.25	305.01	304.48	304.8	303.21	305.11	303.12	305.13	303.55	303.31	303.73	304.37	302.53	304.4	304.4	303.38	305.48	304.31	304.38	304.05	304.07	303.29	305.3	303.5	305.16	305.71	303.83	305.45	303.99	303.33	303.95	304.59	303.89	304.74	304.56
323.37	323.04	322.96	322.8	325.7	324.96	324.54	324.72	325.95	324.42	325.65	325.34	325.14	324.61	323.65	325.27	324.69	327.04	325.19	324.68	324.28	324.73	324	323.95	324.33	326.18	325.27	325.11	324.37	324.11	324.26	323.35	325.05	324.61	323.28	324.07	324.32	324.69	322.02	324.93	323.9	324.4	326.35	324.28	323.5	323.49	324.54	322.84	324.45	324.64
317.15	316.04	316.77	315.67	315.53	317.03	316.58	314.72	316.31	315.93	315.71	313.96	315.7	315.89	318.46	314.75	315.32	317.55	314.65	314.59	316.37	316.5	315.83	315.25	315.22	314.93	315.02	314.08	313.42	315.94	315.41	316.7	316.1	316.23	316.72	315.89	317.55	316.03	315.52	313.69	314.97	315.55	314.32	316.72	315.14	315.41	315.55	314	317.52	315.89
324.29	325.69	325.51	324.54	324.13	323.94	324.59	324.7	323.31	325.44	323.75	324.53	324.1	325.78	324.9	325.12	325.78	324.64	324.29	325.69	325.36	324.32	323.04	325.36	323.76	324.74	323.9	323.35	324.46	324.35	324.01	325	323.31	324.85	325.32	324.89	323.95	323.8	323.14	324.59	326.28	323.61	325.2	325.55	324.47	324.98	323.65	322.77	323.55	323.71
312.89	311.02	313.19	312.26	314.14	313.71	311.27	312.87	314.12	313.36	312.05	311.87	312.89	313.53	312.8	313.41	313.47	312.14	312.89	314.13	313.67	312.7	313.58	312.57	311.09	313.49	311.01	311.15	314.07	312.84	311.49	312.86	313.21	314.74	312.18	313.57	311.85	312.73	313.3	313.71	312.5	313.44	311.74	311.86	313.11	314.32	312.63	311.52	311.69	312.3
303.34	303.17	303.18	303.83	304.03	303.76	304.73	304.88	302.04	302.74	304.38	303.12	304.06	303.56	304.33	302.85	304.38	302.43	302.02	303.18	303.31	302.23	302.48	304.92	302.17	302.78	304.21	304.57	305.45	303.61	302.06	304.32	303.6	302.02	302.6	305.41	304.01	302.96	301.69	303.56	304.17	302.72	303.84	303.93	302.15	302.01	303.4	304.04	301.04	302.97
313.57	313.77	314.96	315.11	315.56	315.09	312.87	311.73	315.73	314.27	315.48	314.79	315.82	313.94	315.01	312.66	313.41	312.25	313.41	312.79	314.06	314.78	315.37	313.57	314.17	313.11	314.91	315.37	315.47	313.17	312.9	313.23	317.14	313.49	315.52	314.51	315.98	314.62	313.39	311.5	313.94	313.53	315.21	314.2	313.3	314.23	314.14	314.82	313.94	315.94
311.08	309.74	308.82	306.02	309.38	309.55	311.53	309.59	309.2	309.37	311.47	310.07	310.8	308.7	310.61	309.88	309.58	310.38	310.8	309.52	310.81	310.68	309.83	311.73	309.88	310.32	308.73	309.31	309.37	310.76	308.57	309	310.09	308.38	309.87	309.51	309.64	310.59	308.64	310.28	311.12	310	309.49	308.91	309.76	309.55	310.4	309.37	309.18	309.11
314.82	313.55	315.88	314.48	312.22	312.45	315.19	313.3	312.93	313.92	314.58	312.53	313.18	315.47	313.68	313.44	310.52	314.6	314.55	314.54	314.4	311.17	313.75	314.32	313.53	314.33	312.87	312.52	315.54	314.5	313.3	313.35	313.74	313.71	312.21	313.4	313.47	313.83	313.42	313.66	314.1	312.96	313.05	316.16	315.32	314.26	314.04	314.03	313.62	312.37
307.14	306.96	306.27	307.49	307.55	307.94	308.68	307.74	306.98	306.84	306.83	308.11	307.84	306.61	307.33	307.5	305.82	306.98	306.81	307.64	305.29	307.61	308.66	308.19	305.85	308.09	307.49	306.78	306.19	308.18	307.57	307.49	307.51	306.88	306.42	307.29	307.14	308.09	307.72	307.12	308.57	308.58	306.64	307.62	308.35	309.15	306.78	307.12	306.35	308.34
303.46	303.72	301.25	301.81	303.32	302.34	305.21	304.01	304.47	305.37	304.09	303.16	304.39	301.35	302.16	303.5	303.25	302.1	304.94	304.49	303.16	302.11	304.07	304.82	302.83	303.65	304.12	303.72	303.67	303.32	303.12	303.99	301.02	302.89	304.47	302.49	303.43	303.47	305.14	304.1	303.4	303.45	302.88	303.76	303.55	304.6	303.42	303.32	303.68	302.59
305.86	308.51	307.38	306.02	306.58	307.96	306.63	306.35	307.13	307.7	307.15	304.75	305.61	306.76	306.37	305.74	306.44	308.63	306.12	308.32	307.37	306.27	306.04	306.59	306.5	307.64	307.17	305.77	304.99	306.73	306.57	307.54	305.11	307.22	306.76	306.19	307.54	306.66	305.97	306.32	307.36	307.49	306.99	308.05	304.86	307.28	305.99	307.05	306.93	307.84
313.45	311.52	314.67	313.04	313.17	312.4	311.84	312.33	314.55	311.29	313.72	312.58	312.6	313.64	315.27	310.83	312.18	313.37	312.53	313.11	311.95	312.48	313.4	315.25	313.83	312.01	311.39	313.69	315.89	316.62	312.64	311.89	313.4	312.78	311.86	311.86	312.42	313.35	313.68	313.19	313.22	312.77	312.44	315.23	311.42	314.37	312.74	311.4	313.34	314.93
305.01	302.27	303.7	304.41	303.55	303.3	303.72	302.46	303.06	303.14	303.31	305.78	303.12	304.42	301.72	303.92	303.25	303.19	303.93	302.78	303.69	304.22	301.92	302.61	302.76	303.28	302.69	304.9	302.53	304.32	304.02	304.08	304.05	304.93	303.92	303.85	303.7	303.18	303.68	304.13	304.55	303.71	302.64	301.99	303.88	301.7	303.58	303.34	303.47	304.16
327.69	328.57	328.17	327.38	329.01	327.14	330.01	327.2	327.24	327.93	329.19	327.77	328.06	326.33	328.17	328.23	329.26	326.33	326.77	327.01	328.45	327.73	328.05	327.56	330.12	328.07	327.88	329.82	326.6	329.13	327.85	328.43	327.95	327.91	327.28	327.63	327.95	327.51	327.99	326.76	325.45	328.06	328.32	327.58	329.79	326.99	328.26	328.15	329.22	329.02
325.01	327.14	325.18	325.78	323.32	325.58	324.96	323.42	323.88	325.26	325.69	323.72	325.28	325.96	323.24	325.68	323.91	325.43	324.08	324.28	324.15	326.53	326.12	326.48	325.09	326.38	324.81	325.36	326.12	323.77	324.64	324.51	323.97	324.46	323.67	328.29	325.22	324.53	325.93	323.75	325.82	325.61	325.45	324.06	326.24	325.25	325.89	327.83	325.21	325.4
294.03	293.35	292.5	293.6	293.86	293.43	293.32	295.66	293.26	292.98	294.12	294.88	293.31	294.55	293.5	293.27	295.06	294.52	295.12	294.31	292.86	294.29	293.9	294.44	293.38	294.84	293.59	295.39	294.74	294.15	295.57	294.06	293.1	295.48	293.35	295.78	293.34	294.23	294.87	293.72	294.36	293.12	292.62	294.47	293.03	294.34	295.03	294.41	293.81	294.79
302.49	303.07	302.67	302.01	303.84	303.92	303.27	304.46	302.92	304.47	304.71	303.13	303.28	302.62	303.71	301.04	304.42	304.81	302.31	303.88	302.12	303.84	304.65	305.15	306.13	301.5	303.89	303.85	302.28	303.29	303.13	304.96	303.84	302.76	303.47	302.66	301.27	303.51	305.38	304.43	303.89	303.16	303.59	304.35	303.2	302.23	302.91	303.02	300.74	301.49
317.71	317.22	316.82	316.66	317.57	318.65	316.98	318.52	317.66	315.62	317.64	316.17	317.82	316.89	318.8	317.81	317.14	317.78	316.96	317.96	315.84	317.48	317.95	318.26	317.17	314.76	316.53	317.84	317.15	319.71	318.27	317.13	315.31	316.28	318.33	318.15	317.01	316.88	318.06	317.21	318.58	317.78	318.29	318.07	317.72	318.5	318.94	317.46	317.59	317.49
320.17	318.47	319.68	319.72	319.58	317.99	319.01	317.06	319.25	318.16	318.33	318.34	317.7	317.71	319.76	318.55	318.89	318.08	317.59	318.98	318.88	318.86	319.57	316.93	318.38	317.69	319.86	317.3	319.52	318.61	316.58	316.96	320.04	319.46	319.02	319.6	317.83	318.49	317.62	319.4	316.92	316.52	317.59	318.92	316.39	319.21	317.41	319.53	319.96	318.78
302.58	301.51	304.07	300.86	303.04	302.89	304.35	301.56	302.19	303.05	302	301.71	302.6	304.24	303.64	303.08	303.98	302.62	302.16	301.51	303.16	302.65	302.1	302.36	302.01	302.8	303.77	301.79	302.47	302.86	302.63	301.71	301.46	303.01	301.62	303.17	301.07	303.89	303.06	302.49	303.38	301.69	302.35	302.56	302.96	303.04	300.73	302.37	302.08	300.97
301.75	301.44	299.06	302.84	299.27	302.1	301.08	299.36	300.11	298.65	299.94	299.96	301.61	301.97	299.9	300.52	300.34	299.23	299.49	299.59	300.46	301.34	297.9	299.51	299.07	298.87	299.69	299.82	299.97	298.79	299.63	301.19	298.91	298.73	300.36	302.45	299.15	298.1	300.75	300.41	301.66	299.22	300.04	299	298.83	300.72	301.68	300.1	297.9	300.07
310.99	312.28	312.18	311.43	311.03	311.5	312.01	310.72	311.74	311.17	310.53	312.94	312.61	311.89	309.75	310.64	312.72	310.97	313.04	311.97	312.07	312.7	311.96	311.91	310.83	308.6	312.55	311.35	311.05	313.17	312.06	309.8	309.4	311.38	312.73	313.33	310.64	311.32	312.06	310.23	310.77	311.85	311.05	311.34	311.06	309.97	310.83	311.65	310.94	311.74
312.64	313.01	312.3	311.97	312.36	312.96	312.45	312.9	313.31	312.58	311.2	313.04	315.21	312.16	312.18	311.19	312.52	313.78	312.75	311.63	311.69	312.22	310.98	313.41	312.34	313.11	311.09	312.63	314.35	312.05	313.85	312.99	315.09	312.69	313.84	312.23	313.28	313.67	312.93	314.05	313.46	311.88	313	313.61	313	313.55	311.09	313.28	313.85	313.26
304.42	304.23	304.35	306.27	306.34	306.51	304.91	306.29	306.27	305.33	306.65	305.11	305.7	303.13	307.3	303.66	304.03	305.52	303.78	304.62	303.54	306.08	305.05	305.55	305.71	305.39	307.26	305.84	305.43	305.95	305.27	302.62	305.41	304.26	305.02	306.91	307.1	303.83	305.76	304.03	304.16	303.03	305.82	304.59	304.26	305.98	303.99	305.72	305.32	304.78
326.47	324.86	325.38	325.85	327.35	325.58	325.39	323.29	324.17	324.68	326.21	326.55	324.62	326.61	325.45	325.12	324.71	325.21	324.19	324.53	324.13	324.24	324.63	325.74	325.78	325.37	325.05	324.22	325.95	326.04	324.73	325.75	326.66	326.69	327.07	324.6	326.49	325.72	325.1	327.09	325.25	325.01	324.83	325.69	327.17	325.21	324.3	326.33	326.22	325.81
305.55	304.9	305.59	303.65	305.48	302.9	304.48	304.59	305.23	305.15	306.71	305.3	305.16	305.17	305.6	304.29	303.56	304.6	304.4	305.79	303.46	305.02	305.69	304.92	305.72	304.22	305.14	304.55	305.06	304.87	305.66	305.7	305.43	304.81	305.67	303.74	306.58	303.61	303.59	303.08	306.51	304.63	302.67	303.64	305.35	304.04	305.1	304.72	305.59	304.58
318.26	317.05	319.2	317.87	318.3	316.93	318.86	319.34	316.61	318.54	317.23	318.17	318.65	318.34	317.77	318.79	318.27	318.4	316.03	317.18	319.11	319.72	319.01	318.22	317.49	318.03	317.89	319.85	316.88	318.59	318.24	319.36	316.96	316.85	319.08	318.46	317.89	319.23	317.61	317.04	318.71	317.96	319.07	318.5	319.95	317.72	319.83	317.55	316.62	319.7
312.74	311.25	313.12	312.61	311.4	312.83	311.59	311.9	311.85	313.26	311.85	313.63	312.56	312.41	311.43	313.79	313.79	313.12	313.44	313.63	312.89	313.03	311.65	312.36	311.15	311.32	314.47	312	312.69	311.49	313.05	311.4	313.64	312.83	312.37	314.71	310.74	312.86	313.34	313.05	314.68	313.24	312.33	314	312.7	312.77	313.24	311.82	313.89	312.18
313.53	315.11	316.23	315.32	313.08	316.36	313.65	312.22	312.37	312.84	313.17	313.82	312.87	313.41	313.56	312.5	313.9	314.65	313.15	314.42	314.13	314	314.39	314.31	315.48	314.22	313.4	314.01	313.52	314.07	314.61	314.48	313.03	313.26	313.65	313.72	315.16	314.53	315.43	314.39	314.25	313.77	315.3	313.16	313.4	315.63	313.47	313.21	313.26	313.24
312.54	314.99	312.92	314.24	313.34	313.57	313.01	314.44	313.55	314.17	314.38	314.12	315.45	314.13	315.08	314.07	313.55	314.23	315.44	314.21	314.15	313.76	313.12	313.08	313.02	313.32	315.51	311.7	314.96	315.23	312.4	312.99	314.19	314.16	313.82	314.51	315.04	312.83	314.19	312.67	314.21	313.24	314.89	314.88	313.4	313.7	313.35	313.16	313.98	313.67
315.21	314.45	314.81	315.09	314.53	316.29	316.09	316.2	316.48	316.43	315.64	319.07	315.78	314.68	315.45	315.68	314.94	315.62	316.12	316.97	317.48	315.27	316.43	314.56	317.47	315.58	315.04	315.68	314.97	313.43	316.69	315.88	315.96	315.22	316.98	316.12	316.61	314.63	314.29	314.15	314.68	316.03	316.51	314.91	314.99	316.09	315.88	314.92	318.22	316.01
310.57	308.99	309.56	310.08	311.2	309.53	310.51	308.75	309.63	309.29	309.85	308.9	310.51	310.17	310.31	310.79	310.15	309.36	309.64	309.95	310.68	308.74	308.79	310.08	310.48	310.49	309.89	310.07	310.49	308.18	310.12	308.67	309.37	309.22	309.76	308.93	309.08	311.51	310.02	309.05	309.18	311.53	309.53	309.72	311.55	309.43	309.93	309.87	311.49	307.74
308.34	308.78	308.85	307.88	307.87	307.46	309.29	309	308.49	308.16	308.35	306.66	310.95	310.53	308.62	308.72	307.86	309.8	308.58	307.59	307.51	307.93	309.15	309.28	309.23	309.27	310.43	308.62	307.27	309.65	307.4	311.32	308.69	309.4	308.5	307.53	310.01	307.66	307.85	310.76	309.79	307.49	311.44	310.11	309.1	308.07	309.33	308.68	310.03	308.79
300.7	300.85	301.41	301.09	300.95	301.89	300.84	301.01	300.43	302.76	300.69	301.44	301.36	300.63	301.13	303.05	300.85	302.48	301.91	300.56	301.29	301.16	300.79	301.82	301.33	302.65	301.66	301.07	300.84	302.97	301.85	302.22	300.41	301.03	301.11	301.68	300.12	302.12	300.24	300.99	301.5	301.52	300.86	303.4	299.39	299.75	300.08	300.32	300.77	301.66
305.06	303.69	305.52	302.83	304.08	303.44	303.97	303	305.11	303.59	304.02	304.31	303.65	303.37	302.86	303.77	303.6	304.76	302.73	303.55	303.73	303.76	303.98	302.61	302.2	302.74	303.5	303.97	303.37	303.27	303.03	302.56	304.43	305.72	303.74	303.02	303.82	301.97	303.29	303.21	301.92	302.26	302.77	302.67	302.3	304.29	304.47	301.08	302.82	302.76
311.52	311.55	312.83	309.84	310.49	312.31	311.59	313.75	313.13	314.04	312.36	312.55	313.87	312.95	311.52	311.87	313.22	312.27	313.5	310.68	312.03	313.17	312.3	313.12	312.61	311.02	311.2	313.08	312.92	313.37	312.47	313.4	314.41	312.34	310.97	312.23	312.22	314.38	310.73	311.36	312.5	311	310.94	313.76	311.69	312.55	311.99	311.15	311.27	311.88
313.74	314.66	315.11	313.25	316.65	314.53	313.44	315.43	314.53	314.79	313.41	314.76	314.57	313.83	312.84	314.68	313.62	315.4	314.53	314.83	314.12	314.21	314.94	314.98	313.52	315.57	316.66	314.84	316.4	315.84	314.77	313.08	313.65	315.67	312.91	314.43	313.53	315.16	315.25	314.23	315.04	315.61	313.77	313.16	315.67	317.74	315.03	315.91	314.62	315.98
317.78	316.89	319.23	318.33	317.91	318.96	321.34	319.26	320.55	320.57	318.09	318.37	318.36	320.78	320.46	319.81	318.37	321.06	319.09	319.44	318.73	319.14	319.38	318.79	318.05	320.97	319.22	320.85	318.42	321.17	319.68	320.3	319.32	320.39	320.69	319.71	317.2	319.34	318.11	319.26	319.89	320.24	317.61	319.63	318.66	320.43	317.79	319.31	320.33	318.97
328.21	329.36	328.98	329	328.52	327.66	328.85	330.4	327.95	326.79	328.44	329.48	329.63	328.32	328.64	328.49	329.16	329.5	328.53	327.93	327.42	328.54	329.19	329.8	329.82	328.93	328.89	330.07	328.38	326.71	328.31	329.4	328.83	329.89	330.02	331.01	328.14	328.87	328.83	327.44	329.15	328.02	328.27	330.2	329.41	329.77	327.86	328.39	329.63	326.48
313.65	311.72	312.61	313.07	314.08	313.53	313.34	314.56	313.07	312.81	313.03	313.65	314.12	314.38	312.65	311.55	312.45	312.78	313.1	313.91	313.26	312.81	312.73	313.51	313.89	314.78	313.47	314.13	312.35	313.27	311.2	312	314.02	311.79	313.16	313.92	313.9	314.26	314.63	313.84	312.37	313.34	313.17	314.06	314	311.55	312.07	313.07	313.1	312.75
306.35	305.34	308.39	308.33	305.68	305.3	306.11	306.97	306.83	308.09	306.82	307.83	306.8	305.8	307.04	307.27	307.53	309.01	307.72	306.56	308.59	308.54	307	307.73	307.71	306.36	308.05	308.15	306.02	307.63	307.86	308.13	306.82	306.91	307.68	307.39	306.09	307.99	306.99	306.3	307.14	305.84	307.85	309	307.65	308.4	309.4	308.39	306.8	307.77
316.48	315.27	316.8	317.65	315.66	315.02	314.69	314.11	314	315.28	316.69	315.78	315	315.13	315.76	315.23	316.32	317.22	314.62	314.71	317.61	318.41	316.57	315.58	314.73	314.7	316.28	314.48	317.2	317.2	318.44	315.85	314.84	314.45	315.24	316.26	316.21	315.62	316.06	315.55	315.09	316.71	315.75	316.36	314.32	315.16	317.07	316.86	317.01	316.17
313.81	315.27	314.36	314.06	313.12	316.21	313.71	314.5	315.03	316.07	313.42	313.52	313.36	312.75	316.06	315.12	315.9	313.74	315.64	315.05	312.72	316.05	315.38	313.6	316.42	314.72	315.36	314.57	315.6	315.99	314.31	315.2	313.79	313.2	314.41	313.94	315.6	314.06	315.36	314.98	314.56	315.16	315.54	314.11	313.62	314.99	315.28	314.18	316.28	314.94
295.76	295.4	295.36	293.96	294.57	293.7	293.55	293.84	293.65	292.9	293.35	293.07	293.6	295.68	292.35	295.03	293.82	294.38	294.6	292.94	296.6	294.8	295.59	293.38	293.52	293.48	294.41	294.3	293.32	293.67	295.17	294.27	295.4	294.28	293.95	292.92	295.82	294.07	294.68	294.92	293.31	293.03	293.52	295.91	294.8	295.22	293.47	295.08	291.69	293.22
323.45	325.55	324.15	325.27	324.33	324.87	328.21	324.57	327.01	326.57	325.31	325.04	326.39	326.01	325.97	324.13	326.87	327.6	324.83	326.1	324.5	325.86	324.37	324.62	325.61	323.99	325.23	324.93	326.24	325.57	325.29	325.58	327.05	326.93	326.14	326.15	325.69	324.58	324.37	324.69	326.81	325.53	323.75	324.85	325.2	323.56	322.48	325.33	324.82	325.06
305.06	303.87	304.73	304.26	304.04	305.9	304.22	302.7	303.5	304.24	304.93	304.71	303.38	305.24	305.35	302.69	302.82	303.45	304.33	305.83	305.34	305.16	305.03	304.31	305.71	304.28	304.64	305.05	306.59	303.42	304.49	303.15	304.65	304.06	303.41	303.43	306.17	303.79	304.17	302.41	305.7	304.77	305.89	304.06	303.32	304.6	305.45	304.52	305.83	305.62
311.62	311.26	309.96	311.43	310.54	312.49	309.26	310.27	309.67	308.74	311.15	310.25	310.61	311.4	311.08	313.45	310.91	310.11	311.42	308.73	311.36	311.08	311.22	311.45	311.76	311.75	310.18	312.35	312.46	308.88	311.4	311.46	310.07	311.16	310.61	310.01	308.88	309.47	311.58	312.38	310.49	310.9	311.82	310.69	311.29	308.15	309.87	311.01	310.64	310.89
301.52	300.24	300.37	300.51	300.87	299.2	298.3	301.72	300.34	298.89	299.9	298.98	299.66	300.35	299.89	300.37	301.66	299.32	301.12	300.98	297.7	301.13	299.91	298.47	301.57	299.44	300.47	300.39	297.59	298.4	298.55	301.15	298.75	299.35	300.28	298.47	300.91	301.33	299.74	299.49	299.97	300.76	301.46	300.13	300.57	298.9	300.29	299.47	298.45	299.63
305.91	305.24	304.51	303.84	306.7	304.15	303.27	306.02	306.56	303.87	305.99	304.08	304.94	307.55	305.5	303.78	306.46	305.91	304.96	304.94	305.28	303.29	305.72	302.8	305.71	304.39	304.4	303.91	303.6	305.69	304.56	305	304.94	305.07	305.73	305.2	305.67	305.27	305.36	304.83	305.81	305.37	306.05	305.67	305.55	305.02	306.65	305.54	305.11	304.81
297.94	299.29	299.74	299.95	300.01	300.67	300.41	300.82	299.67	302.11	300.2	300.75	299.93	301.22	299.88	299.59	299.77	300.36	300.32	301.84	300.21	299.66	302.41	298.53	300.77	300.19	300.57	299.36	299.69	300.89	300.66	300.73	299.98	299.94	299.32	300.83	298.87	300.55	300.31	299.23	299.13	298.51	300.77	300.41	301.05	300.85	300.41	300.11	302.49	299.93
305.08	301.87	301.31	303.2	303.19	302.27	302.73	303.94	303.17	303.87	303.79	303.42	302.49	301.72	303.3	302.24	302.69	301.7	302.4	300.77	304.99	302.87	303.14	302.47	303.93	303.12	301.32	303.42	303.22	301.42	302.88	303.4	302.94	302.29	302.69	302.14	302.89	302.41	305.16	303.24	302.99	303.21	302.95	301.04	302.23	303.17	303.97	301.41	303.04	301.3
324.38	326.68	325.22	325.53	326.63	324.24	325.38	325.6	325.17	326.58	325.15	324.7	324.54	325.75	325.75	325.16	324.17	324.9	323.36	327.06	323.35	325.79	324.79	327.09	324.62	326.33	325.83	324.5	326.04	324.75	325.86	323.74	325.66	325.62	326.08	325.33	325.62	325.02	324.42	324.79	325.29	327.08	325.54	324.24	326.41	325.55	324.52	326	324.88	325.36
307.54	310.45	309.48	308.52	307.9	308.26	309.88	308.25	307.78	308.16	307.2	309.13	306.84	310.41	310.56	308.63	309.55	308.72	308.11	308.66	308.39	309.16	309.35	308.47	308.5	307.82	307.83	308.9	309.17	308.01	308.69	307.41	310.56	310.47	308.95	306.99	309.13	308.85	309.01	308.67	310.26	308.32	309.27	309.68	308.66	308.13	309.84	308.47	308.71	308.04
306.56	305.54	305.93	306.45	305.99	306.36	306.27	307.3	307.86	307.07	307.48	306.58	305.59	306.62	304.2	307.36	307.01	307.22	308.11	305.73	306.19	306.49	306.47	306.72	306.98	304.2	306.82	307.99	306.66	308.22	306.74	307.79	307.55	306.15	307.82	306.76	306.44	306.19	307.02	305.26	306.79	305.09	307.68	307.33	305.28	307.92	307.25	305.93	307.24	306.35
307.13	306.94	306.22	305.58	305.83	306.08	305.01	306.73	306.64	306.58	306.58	306.14	305.95	306.17	306.11	305.65	306.37	307	307.01	308.19	308.12	305.05	307.04	306.04	307.19	305.39	305.84	306.01	304.8	305.3	305.35	305.68	307.19	304.5	304.92	306.15	305.96	305.79	305.02	307.24	306.93	306.43	307.05	305.46	305.66	305.16	308.49	307.4	306.35	306.96
312.73	314	314.58	313.88	313.62	314.88	313.94	313.38	315.25	314.81	313.17	314.34	313.42	312.89	313.56	312.04	314.95	313.79	315.25	313.73	313.2	315.14	314.11	312.51	313.24	313.42	313.87	314.32	315.86	315.11	313.36	313.72	313.6	314.22	314.45	315.28	314.72	313.43	312.84	314.33	313.48	314.22	314.92	314.16	313.62	315.28	313.04	312.92	313.89	313.44
323.59	324.06	324.74	325.78	323.84	327.2	321.58	324.39	325.18	325.35	325.84	324.03	325.29	323.33	326.24	324.31	324.54	324.73	324.05	325.63	324.73	325.13	324.82	324.62	325.1	324.49	326.09	326.18	323.41	324.86	324.84	323.74	323.14	324.95	324.68	325.5	323.11	325.48	324.08	323.75	325.46	324.66	324.73	323.95	323.36	324.76	324.08	324.44	323.01	325.59
294.45	293.96	293.81	294.78	293.72	294.14	294.34	294.96	294.64	294.9	291.89	295.03	293.9	295.77	293.57	292.68	292.89	294.77	293.57	294.51	293.86	294.67	295.51	293.6	294.36	294.37	293.36	294.57	294.29	294.67	295.17	292.34	294.89	293.92	295.35	293.59	295.18	293.37	292.51	293.63	294.73	292.75	293.68	294	293.87	293.54	294.68	293.27	294.73	294.27
311.78	311.67	311.02	310.12	311.02	311.33	311.63	310.83	310.82	310.04	309.77	311.51	312.67	311.18	311.77	310.7	311.12	310.81	311.29	310.8	312.88	311.59	312.61	311.32	311.81	312.07	310.67	311.38	312.26	312.07	311.23	313.6	311.92	310.41	310.73	310.71	311.92	310.55	310.9	311.56	311.1	311.51	313.73	310.66	312.62	311.26	312.32	310.6	311.64	311.57
314.8	315.22	315.25	315.49	314.5	312.85	314	314.89	315.13	314.45	314.28	314.2	314.97	315.08	313.6	314.87	313.22	313.94	314.29	313.01	314.96	314.53	315.25	315.61	314.01	314.94	314.78	315.15	315.14	315.66	316.74	313.76	315.8	314.46	314.32	314.78	314.76	315.69	315.04	315.29	315.3	316.51	314.33	313.94	313.6	315.33	315.87	314.17	315.57	313.99
301.63	302.98	300.38	303.18	302.06	303.08	301.51	303.09	303.98	302.69	301.22	301.26	302.77	301.2	302.29	302.86	301.52	302.77	303.96	301.67	304.4	302.36	301.74	304.25	304.09	302.68	303.49	302.32	303.82	303.84	301.26	301.8	301.02	302.41	304.05	301.85	301.83	302.01	302.13	301.35	302.2	303.04	302.58	302.42	302.13	301.89	302.22	302.57	303.53	301.21
307.68	304.74	305.86	305.85	305.56	305.93	305.31	303.83	305.77	306.04	305.18	305.29	306.6	304.13	305.62	303.66	305.3	304.91	306.68	304.47	303.87	305	305.04	305.58	306	303.73	304.35	304.55	306.69	305.54	306.4	305.98	305.5	305.83	306.75	305.98	306.73	306.29	304.19	304.46	304.01	304.4	305.69	304.67	306.47	303.65	305.19	303.22	305.09	304.82
315.74	318.2	316.66	318.05	315.82	316.32	315.41	316.87	316.54	317.97	316.34	316.93	316.46	316.73	317.17	318.15	318.69	317.16	316.34	317.04	316.19	317.03	317.92	316.74	316.9	318.3	317.53	317.67	316.58	320.33	318.66	316.41	318.52	317.17	317.39	317.06	318.61	317.46	316.77	316.83	317.42	318.81	315.78	317.38	319.35	317.78	317.76	317.06	316.7	317.22
325.85	325.47	325.87	324.65	325.5	326.67	326.29	324.2	325.31	324.65	325.45	326.2	324.6	326.55	326.52	325.15	326.42	324.04	324.97	325.56	324.83	324.29	325.26	326.31	325.71	327.25	325.2	326.3	325.23	325.88	324.18	326.53	323.41	326.33	324.73	324.46	324.23	325.17	325.13	324.68	324.91	326.52	325.83	326.75	327.93	325.55	326.25	326.64	324.15	325.94
305.34	308.47	309.13	307.3	307.45	305.48	306.68	306.62	306.48	308.7	307.7	306.89	306.89	307.47	306.48	307.64	307.46	306.54	306.86	308.45	307.02	307.45	307.2	307.76	305.73	306.35	308.04	307.28	306.93	308.06	305.89	308.32	308.38	306.39	306.83	307.14	306.98	307.94	306.92	308.52	307.84	306.67	308.05	306.75	306.73	308.08	307.34	307.19	309.37	306.44
316.92	315.1	315.48	315.24	315.43	315.69	315.83	315.5	315.54	314.61	315.34	316.51	316.02	314.08	316.4	314.51	316.53	314.54	314.59	316.16	317.86	314.94	315.04	314.99	315.1	315.37	313.53	315.38	314.13	315.29	313.71	314.96	314.02	316.25	316.27	315.08	314.36	315.62	315.98	314.44	314.54	315.65	315.3	315.18	313.94	315.13	315.81	316.4	315.54	317.05
317.74	320.23	318.92	318.17	317.45	318.75	319.39	316.09	317.2	317.13	319.61	318.13	316.88	318.86	319.69	317.2	318.44	319.27	318.35	317.87	317.35	316.49	319.61	317.94	320.34	317.75	317.93	318.99	320.89	316.76	316.83	318.49	318.91	319.25	319.18	318.02	316.45	319.1	319.04	319.12	318.29	317.75	318.55	317.66	319.11	315.8	320.18	316	321.01	317.17
328.23	329.91	329.45	329.98	328.57	326.9	327.41	328.72	328.6	327.09	328.24	328.75	327.37	329.19	328.7	328.87	329.32	329.94	327.39	329.25	329.07	330.41	327.83	328.98	327.17	328.1	328.36	328.95	328.61	329.02	328.43	328.31	329.96	328.97	327.03	329.63	328.53	328.06	328.58	328.49	328.69	327.96	327.32	328.8	329.89	327.65	329.75	328.39	330.12	329.52
316.31	317.87	315.31	317.63	316.74	317.6	317.9	317.54	317.28	317.5	316.66	316.41	316.89	316.55	316.39	315.8	317.91	315.27	316.26	315.32	316.58	316.75	317	316.17	316.7	315.58	316.58	316.8	317.03	315.79	315.01	316.48	316.87	317.37	318.89	316.83	316.51	316.28	315.75	317.57	315.47	315.25	316.02	316.15	317.76	314.94	317.31	315.66	315.33	316.27
328.65	327.38	327.45	329.18	328.6	327.76	326.29	328.92	328.33	327.95	325.73	327.37	327.11	327.79	327.92	328.46	327.2	326.29	329.18	327.45	326.85	329.34	326.27	327.73	327.75	328.02	327.5	327.99	328.07	326.31	326.41	328.08	327.47	327.02	327.66	326.79	326.86	327.27	326.13	327.66	328.11	328.27	327.46	328.05	328.24	328.67	326.88	328.27	326.69	328.24
293.54	293.15	294.59	296.01	295.67	294.79	294.5	295.54	294.92	294.37	292.93	294.5	295.11	294.97	295.8	294.98	294.53	294.08	296.1	295.18	293.85	295.22	294.16	295.69	294.51	294.61	295.56	294.03	294.16	296.42	297.19	295.34	297.98	295.21	293.58	294.88	294.56	294.82	295.3	294.53	294.92	294.73	296.11	295.94	294.66	293.22	294.76	294.06	295.31	294.25
304.82	304.34	303.56	304.53	306.43	305.03	304.13	305.15	305.28	305.29	304.9	303.57	305.35	304.98	304.87	302.69	304.66	306.36	303.61	305	306.24	304.84	305.11	305.6	304.42	304.83	306.14	305	303.75	305.63	305.05	305.5	303.62	304.88	303.62	305.87	305.74	304.18	304.2	303.62	304.36	303.77	305.21	306.29	303.28	304.74	303.9	303.53	305.08	303.69
303.93	302.76	305.58	303.53	304.08	302.67	302.7	303.61	304.47	304.76	304.08	304.92	303.23	303.41	303.84	303.17	304.13	304.43	302.43	304.6	303.87	305.36	303.91	303.63	303.86	303.94	304.58	303.73	302.65	304.3	305.18	304.93	304.63	303.39	303.71	303	303.64	302.61	303.94	303.3	303.34	303.43	303.74	304.78	303.3	305.03	304.68	302.13	304.42	304.69
317.78	318.55	318.14	316.9	319.92	317.69	318.51	317.8	317.53	320.38	317.37	317.17	318.21	317.46	317.09	322.46	317.39	317.3	317.54	318.27	318.32	318.09	318.04	317.43	318.19	318.23	317.22	318.25	316.98	317.58	318.38	318.74	318.99	318.13	317.5	316.02	317.38	318.07	317.83	318.3	318.67	317.7	317.63	320.66	318.03	318.17	317.25	316.44	316.65	317.93
312.14	311.49	311.35	311.96	309.76	309.82	308.52	311.55	310.1	311.06	310.35	309.56	311.53	310.8	310.94	312.11	311.82	311	311.72	311.65	311.96	310.79	310.59	310.48	311.64	310.75	309.84	310.74	311.99	312.35	309.82	310.5	311.64	312.37	312.02	310.58	310.38	310.7	310.9	310.21	310.02	312.63	312.28	310.32	308.91	309.35	311.02	312.39	310.01	311.32
300.2	301.59	300.98	299.33	300.48	301.51	300.34	300.75	299.09	300.81	300.32	298.64	298.83	301.52	298.17	298.73	298.82	298.45	301.15	300.05	300.91	301.09	300.4	300.67	301	299.14	299.89	299.96	299.75	300.72	301.69	299.81	299.36	300.79	298.17	300.27	299.92	299.51	300.14	298.27	300.84	300.77	301.64	300.21	300.86	298.62	299.7	300.6	302.24	300.23
303.37	303.53	302.37	303.25	303.86	305.26	302.96	304.05	302.09	304.19	303.94	301.57	304.16	302.24	303.13	302.16	302.86	303.16	302.24	302.48	304.18	303.52	303.48	303.46	303.39	302.71	303.72	304.16	302.34	303.55	303.66	301.95	304.05	303.15	303.48	302.95	304.24	303.96	301.82	302.75	305.05	304.23	303.27	303.22	302.87	302.7	303.73	301.67	305.08	301.96
310.98	312.68	314.51	311.95	314.16	313.23	313.51	312.98	312.04	311.91	313.52	311.42	311.53	313.02	312.52	312.97	312.11	313.73	313.86	312.8	312.08	312.95	313.19	311.53	312.5	313.66	312.64	313.57	312.36	310.97	313.74	312.71	312.59	311.64	312.94	311.64	313.66	314.35	311.7	312.33	313.94	311.73	313.37	312.6	312.43	312.97	312.25	312.17	312.3	314.48
311.31	310.65	311.52	310.28	310.57	310.03	313.95	311.57	309.43	310.24	310.54	312.02	311.25	311.04	311.86	310.75	309.81	311.64	309.94	311.42	311.82	311.83	311.07	311.88	310.73	311.34	311.43	311.22	311.59	311.07	310.45	309.87	310.42	312.11	310.13	311.25	311.32	310.49	311.96	312.08	311.14	311.75	311.1	311.74	312.31	311.67	312.98	310.59	312.16	312.3
315.14	312.31	313.39	311.2	313.21	311.12	312.04	312.61	314	312.3	312.36	313.44	312.4	313.14	313.68	313.51	313.03	312.57	310.59	314.31	312.48	312.33	313.3	313.87	313.39	311.97	313.86	313.2	312.56	312.09	313.11	311.22	314.29	313.03	312.64	313.45	312.29	313.84	314.24	312.05	312.66	313.3	314.25	312.84	314.36	312.37	312.28	312.81	311.95	312.14
308.12	308.47	307.8	307.24	306.93	307.04	305.86	306.19	306.41	307.39	306.86	305.81	306.22	307.82	307.21	308.27	307.65	306.16	308.54	307.41	308.58	306.47	306.58	306.39	306.66	307.42	307.49	307.64	308.33	306.67	306.98	306.45	307.37	307.13	308.04	306.79	306.75	308.38	305.66	306.79	305.58	307.18	307.54	307.22	307.75	307.86	306.46	307.5	306.53	306.38
303.34	302.42	302.76	304.12	302.75	304.05	303.2	303.82	302.63	304.13	304.1	302.68	303.1	303.07	302.15	303.98	301.93	303	301.86	302.85	302.25	302.87	303.84	302.87	302.63	302.05	304.54	302.92	303.79	302.95	303.87	304.25	302.78	304.18	303.7	301.32	302.53	302.83	302.88	304.06	303.71	301.61	304.92	304.09	302.4	303.57	302.15	304.56	302.19	303.01
304.63	304.38	304.18	305.69	304.95	305.79	304.46	305.04	306.13	304.88	304.06	306.09	305.19	305.04	303.59	306.14	304.17	304.92	305.9	305.09	304.9	304.06	305.5	303.61	303.87	303.56	303.26	303.41	305.7	306.08	305.12	306.49	304.21	305.41	304.99	304.34	304.57	304.75	305.79	305.71	303.91	303.65	303.28	303.06	304.63	303.21	305.02	304.45	305.35	306.79
315.61	314.67	313.66	314.53	314.68	314.33	316.65	314.37	315.78	315.44	314.72	314.6	316.74	316.41	314	313.51	314.9	314.72	313.66	314.07	314.37	314.81	314.49	315.68	315.67	315.18	313.95	314.31	313.96	314.42	313.5	313.27	316.07	315.37	316.52	314.92	314.37	314.65	315.78	313.92	314.59	314.84	314.16	315.1	315.32	313.92	314.45	313.96	314.22	314.73
301.82	303.3	302.14	303.91	303.97	301.82	303.27	302.22	304.47	306.02	302.9	302.37	304.25	303.11	303.25	301.78	306.08	304.65	304.72	305.69	304.16	305	303.31	304.42	303.59	302.95	303.47	304.51	303.08	304.83	305.47	302.73	303.09	304.31	304.51	302.7	301.62	302	303.57	304.06	302.46	303.97	303.85	305.35	305.05	304.3	302.07	303.14	304.6	303.85
328.87	326	327.71	325.05	326.15	325.25	327.25	326.73	325.75	326.67	325.75	327.29	329.47	327.69	325.89	326.46	327.07	326.59	326.81	327.29	328.17	326.96	326.21	327.32	327.09	327.48	328.06	325.48	327.35	326.62	327.29	327.21	325.44	326.32	326.78	325.92	327.49	326.47	327.48	326.41	326.53	327.72	327.56	326.59	327.79	325.55	327.33	327.07	326.85	326.92
314.28	313.4	313.03	311.6	314.09	311.88	311.95	312.55	313.82	314.47	315.27	314.04	314.95	311.81	312.86	312.16	313.32	311.34	311.16	313.26	314.71	313.47	312.96	313.23	314.14	312.39	311.26	311.8	313.24	313.63	313.84	314.73	313.55	312.63	312.95	314.58	314	313.31	312.23	313.67	313.54	313.38	312.44	312.12	310.93	313.1	312.84	312.04	314.44	313.77
294.24	294.09	293.56	294.52	295.51	297.19	295.51	295.47	296.34	292.27	295.89	294.36	294.91	296.16	296.17	296.47	294.85	295.25	294.29	296.52	294.15	297.62	294.47	296.31	296.75	295.42	295.44	295.13	295.03	295.22	293.13	295.36	296.15	293.08	293.94	294.87	294.16	294.83	294.81	295.87	296.06	294.53	293.95	292.55	294.88	293.34	292.49	295.23	294.42	294.97
303.69	304.54	305.25	306.01	304.85	304.83	305.62	304.87	306.04	305.96	305.93	306.15	304.39	303.96	303.24	303.27	303.81	306.87	305.61	305.07	305	303.49	303.96	304.06	305.16	304.54	304.67	305.11	306	303.3	305.76	305.67	303.71	304.45	305.17	305.45	305.04	305.94	304.99	306.02	304.2	305.13	305.54	304.01	305.53	304.12	306.2	304.06	305.86	303.9
295.77	295.03	294.66	296.25	296.73	294.94	294.49	293.72	295.88	296.38	294.75	294.05	292.99	293.72	295.19	295.85	293.51	295.54	296.01	295.65	294.81	297.34	296.21	295.98	294.02	293.2	294.87	295.12	295.51	295.43	295.22	295.97	294.13	296.86	293.87	295.04	294.93	294.46	297.44	296.12	293.85	294.36	295.78	296.85	295.66	295	294.76	294.69	296.51	294.88
312.29	312.93	314.2	312.17	314.77	311.52	312.79	312.52	312.28	311.1	311.86	312.06	315.09	314.17	312.3	313.2	313.88	312.25	313.52	313.05	314.03	313	313.51	312.88	312.08	314.42	314	312.45	313.03	314.13	312.39	311.3	311.92	311.25	313.79	313.73	312.13	312.42	314.06	313.96	315.15	312.03	311.67	313.33	312.64	314.84	313.07	312.22	313.33	313.73
304.64	306.14	306.3	303.41	306.22	306.15	305.12	304.1	305.49	303.57	304.31	304.7	302.82	303.46	304.85	303.88	302.61	305.6	302.64	304.94	304.95	304.25	303.73	304.46	304.49	303.45	304	304.14	305.04	305.43	304.37	304.13	304.12	305.15	304.64	304.75	304.14	303.03	305.35	305.03	304.6	302.68	303.78	303.86	304.72	304.55	302.07	303.48	302.62	302.09
313.18	315.71	315.81	315.33	315.03	316.43	314.9	314.03	315.28	315.11	314.9	316.52	315.89	314.7	314.02	315.3	313.17	315.02	314.04	315.24	313.65	313.97	314.88	315.47	313.63	314.67	313.95	315.68	314.75	315.76	313.96	314.98	315.03	313.57	315.36	314.59	313.11	314.76	314.9	317.16	313.25	314.48	316.16	315.32	314.2	313.91	314.57	315.62	315.83	315.17
327.03	327.56	327.16	326.97	328.33	327.05	327.45	326.31	327.6	326.81	327.19	326.39	328.26	326.81	326.59	327.13	326.66	327.24	326.36	327.99	327.65	325.87	326.45	325.69	326.12	327.92	327.92	328.55	327.09	328.94	328.03	325.87	326.28	327.46	325.58	327.67	326.47	326.33	327.06	328.98	326.15	326.06	326.6	325.82	327.27	326.02	328.52	326.28	327.99	324.31
315.71	315.89	316.5	317.4	317.52	317.38	315.6	316.36	317.52	316.82	317.22	316.2	317.42	314.87	315.44	317.9	317.97	318.28	317.16	317.08	314.01	315.57	316.92	316.02	315.42	316.98	316.27	315.63	316.49	316.61	316.6	315.65	315.45	314.23	316.82	317.3	315.84	315.54	316.17	317.44	316.36	316.34	315.22	316.79	316.18	315.85	317.14	318.35	316.53	317.12
317.23	319.97	317.25	318.51	319.96	317.56	318.12	318.33	316.65	318.19	315.47	319.05	318.44	317.43	316.98	318.08	319.95	319.66	317.35	319	319.04	317.8	319.83	319.01	317.68	318.4	316.9	319.18	317.93	318.98	317.46	318.27	317.23	318.89	318.47	317.73	318.57	317.15	317.01	318.67	319.57	318.42	318.98	319.73	316.17	316.84	317.15	318.86	317.7	317.36
293.48	292.51	293.71	294.41	295.51	295.97	294.04	293.22	295.73	294.6	293.78	294.08	293.56	295.78	294.37	293.35	292.3	292.59	294.61	293.68	293.18	294.45	292.99	294.32	295.38	294.59	294.77	292.68	294.36	293.13	294.84	293.2	292.66	292.28	294.68	293.91	295.75	294.06	294.47	294.04	294.1	296.46	294.7	293.32	293.43	293.3	294.15	295.27	294.98	295.24
314.56	313.55	317.2	315.39	312.89	315.26	315.25	314.75	315.59	315.5	313.9	314.81	316.04	315.36	315.03	314.05	315.1	315.17	315.44	313.54	315.42	313.8	314.48	318.15	315.87	315.68	314.99	314.46	316.08	314.79	315.89	315.34	313.77	316.5	314.65	312.44	314.91	313.5	313.9	314.84	314.45	314.66	314.18	316.94	314.98	314.39	315.93	313.66	314.59	317.31
315.07	314.09	315	315.46	314.18	315.46	316.44	314.33	314.91	314.52	314.92	313.91	313.44	315.14	316.72	316	311.84	315.62	316.17	315.91	316.62	314.04	315.29	316.29	314.41	315.21	312.72	314.59	316.11	315.08	315.68	315.11	314.07	314.84	314.51	315.63	315.19	316.39	316.89	313.83	314.94	313.88	314	314.85	313.63	314.18	315.07	314.84	313.54	314.66
318.66	319.07	319.54	317.82	318.1	318.48	316.35	316.98	318.02	319.58	318.51	318.76	320.31	319.92	317.76	318.73	317.63	318.88	317.91	320.14	319.86	319.58	319.37	317.85	317.67	317.88	319.71	318.55	318.71	318.68	318.05	318.97	317.7	319.44	318.34	318.16	319.1	318.69	318.58	317.47	317.96	318.37	318.75	320.05	318.66	317.27	318.09	318.46	317.66	318.41
302.8	305.17	303.46	302.96	303.44	302.54	302.35	303.99	301.75	304.36	305	303.3	304.05	304.43	303.8	303.94	303.56	304.45	303.23	303.21	301.47	304	303.26	304.19	303.53	303.53	302.28	304.82	302.59	304.28	303.7	302.57	303.23	302.26	303.13	303.77	302.72	302.97	304.48	305.06	304.77	303.02	302.85	302.95	303.57	304	303.9	302.75	303.76	303.53
306.65	305.29	305.44	305.7	306.88	307.28	307.87	305.9	307.39	306.39	307.84	306.31	306.77	305.28	305.97	308.39	305.76	307.37	306.75	306.34	307.16	306.03	305.74	307.19	304.99	305.81	304.9	304.46	307.46	305.22	305.34	304.34	307.09	306.57	305.08	306.55	309.4	305.96	305.87	306.21	306.94	307.02	304.49	306.81	307.07	304.53	306.32	304.29	306.37	306.47
314.64	312.5	313.33	311.36	312.64	312.49	311.21	310.89	311.44	311.69	312.12	311.57	312.29	314.32	312.25	311.02	312.13	310.89	311.65	312.16	313.31	313.17	314.05	310.55	312.83	311.29	313.49	310.86	310.71	313.14	311.74	314.24	312.26	313.61	313.07	310.62	312.72	312.93	313.4	310.97	312.56	311.64	309.73	311.2	313.39	310.82	313.48	310.47	312.17	311.96
297.7	297.79	297.73	297.15	298.6	297.12	296.71	297.03	294.67	295.45	297.68	297.56	296.05	296.48	297.87	296	297.62	296.24	297.92	296.77	297.07	296.94	295.91	297.23	298.35	296.85	295.86	296.34	297.04	297.41	296.94	295.61	299.02	295	297.54	296.5	296.22	297.17	297.81	297.18	297.53	296.81	296.81	297.9	296.51	296.65	296.63	297.17	297.58	297.47
300.83	300.76	302.64	301.72	301.88	303.13	304.67	303.63	301.91	302.66	302.34	303.21	303.49	302.15	302.76	302.99	302.11	301.76	302.3	301.85	302.6	303.51	303.53	303.37	302.67	301.91	301.93	303.6	302.76	301.84	303.51	303.82	302.13	301.06	301.33	302.58	303.16	303.6	302.66	301.76	301.47	301.44	303.69	303.32	303.67	303.14	300.38	303.73	303.99	301.52
304.47	302.89	302.32	303.05	305.24	302.3	304.12	301.15	304.64	301.35	303.54	304.58	301.57	304.49	302.26	303.89	302.92	304.16	302.17	305.36	302.52	302.96	302.17	302.3	304.29	302.93	302.82	302.43	302.79	303.63	304.22	302.88	303	302.85	303.84	304.38	303.01	303.84	304.43	302.2	303.68	302.49	302.79	303.92	303.93	304.11	303.73	302.1	302.54	301.71
295.51	295.29	296.05	295.51	294.54	295.22	294.09	296.5	293.48	295.39	295.29	294.6	294.26	295.77	295.98	295.85	292.9	295.28	294.3	294.53	295	295.25	295.81	294.87	294.75	295.62	294.44	295.86	293.69	295.03	295.41	294.62	294.18	293.71	295.59	294.61	294.19	296.42	293.3	295.02	293.86	293.79	295.18	296.2	296.93	297.17	296.49	295.64	294.63	293.76
312.22	312.66	312.79	313.25	312.31	312.44	313.58	314.47	312.26	311.63	312.8	314.09	313.61	314.18	312.9	313.29	313.06	314	314.18	315.19	314.37	313.41	312.76	314.53	314.1	311.44	313.9	310.42	314.61	314.25	313.79	312.32	313.7	313.46	313.34	312.6	312.56	313.29	315.12	313.82	312.32	313.5	315.2	314.04	313.44	313.1	315.19	313.58	314.44	312.8
313.43	316.07	316.18	312.94	316.3	315.62	314.76	314.21	314.98	316.59	314.9	314.17	314.37	313.99	315.58	315.11	314.69	314.72	315.41	315.19	315.06	316.1	314.7	316.85	315.53	314.54	315.14	313.6	314.74	315.56	314.59	313.84	315.6	313.78	315.75	315.04	315.05	315.46	316.54	314.75	313.53	314.72	316.14	315.15	314.42	314.75	312.83	313.1	316.36	313.86
310.87	310.49	309.15	309.26	310.08	310.56	309.52	310.11	309.31	310.32	308.17	309.17	311.02	310.84	312.04	310.52	311.43	310.46	312.05	310.46	309.4	310.21	308.19	308.65	308.4	310.87	309.15	310.72	307.39	310.78	309.51	309.22	310.53	309.47	310.26	308.02	309.48	310.78	310.24	310.1	311.11	309.48	311.27	309.74	309.61	310.27	312.24	308.51	308.93	310.4
304.86	304.21	303.61	306.84	303.97	302.84	304.84	305.41	304.32	304.32	303.25	304.96	303.09	304.53	303.54	304.17	305.52	304.48	302.42	306.13	304.83	304.42	304.87	306.12	303.74	303.9	304.99	303.18	302.77	303.93	304.62	303.79	304.48	304.05	303.25	304.96	305.74	305.41	304.34	303.03	303.02	304.34	303.91	302.59	303.57	304.17	305.18	304.46	305.14	303.35
299.69	301.15	300.34	300.52	300.65	300.38	300.35	299.01	301.75	299.17	301.01	299.25	300.02	299.85	298.5	300.11	299.47	302.32	297.42	299.24	300.33	299.55	300.81	298.8	301.81	300.08	299.23	299.4	298	299.67	298.74	299.69	299.95	299.43	299.46	298.23	300.03	300.41	300.54	299.74	299.49	300.75	299.96	299.44	300.63	300.16	299.9	299.17	299.62	300.39
306.43	307.55	307.8	307.93	306.64	306.87	308.23	305.93	308.45	308.56	308.01	307.41	307.85	307.05	306.92	306.68	308.29	308.49	307.69	306.84	308.65	309.06	305.73	306.31	307.19	304.79	308.11	307.78	306.43	307.95	308.4	306.13	307.14	307.82	307.53	306.54	306.76	308.27	307.15	307.48	308.22	309.26	305.27	307.5	307.07	305.22	308.96	307.28	309.51	307.86
305.32	305.62	306.46	305.77	302.75	307.48	304.44	304.72	306.06	305.33	307.76	303	304.84	306.31	304.08	306.15	305.9	304.2	305.22	304.58	303.81	304.79	303.71	305.59	304.84	305.07	305.04	303.94	304.1	304.05	305.33	305.01	304.99	305.93	306.04	305.45	304.91	304.71	305.22	304.32	303.38	302.33	305.24	306.21	305.51	304.96	306.05	305.13	304.79	306.09
317.2	319.05	317.87	317.95	318.81	318.48	318.28	318.26	317.77	318.13	317.29	318.14	318.69	318.03	316.18	318.49	317.87	318.67	317.28	319.62	317.95	317.86	316.92	317.56	317.99	317.18	317.56	316.08	319.04	318.7	316.65	316.97	317.56	317.32	317.51	317.08	319.18	319.67	318.34	317.2	318.76	316.99	317.6	316.73	317.64	316.09	316.92	318.27	317.89	318.73
313.08	312.61	312.33	313.43	313.49	313.73	312.24	312.34	314.36	313.17	310.99	311.34	312.7	312.39	314.37	311.5	312.56	315.17	313.3	313.34	314	313.53	313.43	314.32	312.96	313.19	313.28	313.96	312.42	311.33	313.15	314.13	312.66	313.24	313.1	313.96	313.4	312.96	311.83	311.61	315.09	312.35	311.81	312.34	313.22	313.9	311.83	313.18	312.75	312.02
314.91	315.29	316.69	316.14	314.74	316.97	317.27	314.85	314.89	317.21	315.11	317.14	315.31	318.1	317.6	316.58	314.93	316.19	314.95	315.88	316.35	317.49	315.88	314.39	315.71	315.19	315.48	316.48	318.03	314.55	316.87	314.51	314.62	315.59	314.88	315.53	315.28	316.27	316.35	315.58	316.55	316.17	317.93	315.48	317.24	316.27	315.16	316.33	316.34	317.12
301.53	303.08	301.68	302.72	303.98	302.69	303.5	302.1	301.8	302.35	304.56	300.45	303.99	303.1	302	302.57	302.34	304.68	301.42	302.82	301.76	303.52	303.02	302.07	303.12	303.59	303.98	302.91	302.72	304.58	302.99	302.97	303.96	302.21	302.85	302.73	301.44	301.96	304.3	302.83	302.84	301.81	304.84	303.42	304.01	303.47	303.08	302.81	301.82	303.7
317.8	316.12	315.37	317.47	316.6	318.9	319.37	318.81	317.64	318.14	317.21	316.01	316.61	316.33	317.09	317.45	316.58	317	317.38	318.58	316.73	317.44	318.14	318	317.57	318.05	317.32	317.43	316.72	316.11	317.23	316.71	318.89	317.38	317.65	316.98	318.31	317.46	317.33	316.27	318.92	316.56	316.63	314.03	316.03	317.3	316.06	314.41	317.61	317.61
304.94	304.25	304.17	305.06	306.19	306.81	305.54	305.51	305.43	303.95	305.13	305.52	304.37	304.82	305.55	304.93	305.38	306.47	305.85	306.25	304.89	304.63	306.1	306.95	304.68	303.14	305.89	305.96	304.86	307.2	305.41	306.16	307.22	307.72	305.67	305.95	305.79	306.18	304.3	304.72	305.63	306.54	306.45	305.11	304.76	307.11	304.72	305.04	305.46	307.14
303.5	304.82	306.01	305.16	303.39	303.34	304.65	304.38	303.43	304.49	303.17	303.03	302.4	304.21	304.35	304.74	304.46	304.28	303.85	302.98	304.27	302.26	303.19	304.19	302.66	306.31	302.59	305.41	303.34	303.9	303.4	304.48	304.25	303.03	303.31	305	303.84	302.93	302.81	305.53	303.02	303.04	303.33	303.28	305.15	304.07	302.65	304.48	303.91	303.75
303.63	302.57	304.26	304.58	303.19	305.56	301.9	305.44	304.66	302.53	302.14	303.16	305.34	304.13	303.85	302.59	304.84	303.87	303.48	303.58	303.29	304.11	303.07	303.45	302.57	304.92	303.88	306.43	303.63	304.54	304.28	302.94	304.79	303.42	302.71	303.27	302.93	304.17	302.71	304.73	304.55	304.43	303.51	302.32	303.07	303.76	303.86	303.19	301.46	304.09
294.94	295.86	295.62	294.61	293.94	295.72	295.62	295.05	295.19	295	293.99	295.54	295.43	296.45	296.39	295.36	295.55	294.43	295.52	295.27	294.47	296.03	295.35	296.27	294.39	297.5	295.19	294.85	294.08	294.44	294.94	296.36	293.11	292.71	297.28	295.62	292.71	296.32	295.09	295.77	295.04	295.27	293.83	295.58	295.17	294.12	294.96	295.18	296.62	296.08
313.26	315.69	314.58	312.94	312.66	314.31	313.85	313.81	314.31	312.83	313.36	313.85	313.51	314.38	313.39	315.07	314.41	314.62	313.82	313.56	312.85	313.47	313.38	313.65	315.55	313.06	314.56	313.39	313.29	315.1	314.56	312.91	314.18	314.06	312.59	312.1	314	315.69	313.85	314.12	312.9	313.8	314.23	313.29	316.57	313.82	312.02	313.98	313.68	314.92
316.71	318.15	317.6	317.5	317.01	318.19	318.62	317.7	318.43	317.34	317.24	319.16	318.29	318.96	316.67	318.72	318.77	319.43	319.2	318.05	318.07	316.84	317.55	318.57	318.81	317.5	318.85	316.55	318.06	318.43	318.48	319.73	318.95	318.46	319.3	320.49	316.73	319.83	317.51	316.86	316.77	317.91	317.75	319.06	321.02	318.39	318.01	318.52	317.26	318.16
319.33	317.06	318.94	317.16	318.1	318.07	318.63	316.32	317.03	318.63	319.36	319.22	316.88	318.45	318.32	317.32	317.71	320.36	315.1	318.83	317.26	318.62	317.51	318.02	317.98	319.15	317.83	317.67	319.54	318.17	318.47	318.45	318.48	316.99	318.76	319.24	319.04	319.32	316.34	318.36	317.35	316.11	319.66	318.92	318.57	317.8	319.58	318.83	317.56	319.21
311.52	311.36	311.89	312.56	313.38	312.05	312.97	311.18	310.36	311.9	312.11	312.07	315.16	311.4	310.27	312.98	312.39	311.44	310.46	312.13	312.67	312.89	312.48	312.11	311.55	315	311.89	311.43	312.95	312.09	312.97	312.09	311.84	311.6	310.73	314.14	312.93	312.65	313.81	313	311.83	311.85	311.94	312.44	313.29	311.6	313.36	310.51	312.62	312.41
302.44	303.28	304.18	301.09	300.59	303.15	301.49	300.7	301.96	304.41	301.64	302.22	302.75	302.51	303.47	302.73	301.92	301.53	302.85	302.63	301.81	300.76	302.51	304.02	303.64	303.87	303.34	304.57	301.54	302.99	301.97	302.39	301.79	303.1	303.02	304.84	302.06	301.97	303.53	302	301.34	303.4	302.33	301.57	303.76	300.82	302.52	302.6	302.62	301.86
295.23	295.32	296.19	294.08	294.72	294.76	294.73	296.01	297.52	293.65	296.22	294.18	294.37	295.11	294.9	295.4	295.49	294.25	294.1	295.81	295.64	294.43	294.67	294.91	294.41	294.75	293.58	296.58	295.63	294.41	295.15	295.79	294.92	293.67	294.64	295.58	296.1	296.17	294.1	295.5	294.95	295.19	296.91	294.64	295.02	295.36	294.46	293.8	295.74	293.94
311.44	311.85	312.38	311.94	309.86	310.09	312.71	310.61	311.75	311.95	313.29	311.88	310.54	311.16	311.59	310.63	312.22	311.86	311.15	312.28	311.46	311.9	312.29	311.41	310.5	312.94	311	312.09	312.3	312.47	313.66	312.58	310.97	311.68	312.74	312.34	312.85	312.37	311.43	311.55	313.1	312.28	312.76	312.43	312.46	309.82	311.18	311.28	311.61	312.77
316.1	316.35	315.31	315.12	317.35	316.04	315.8	316.94	315.47	313.92	316.22	315.52	316.89	314.84	316.36	313.32	315.67	314.87	316.16	316.7	315.88	316.51	314.95	315.76	314.98	316.29	315.44	314.34	317.34	314.78	315.73	316.99	316.58	314.34	317.31	316.7	315.31	316.76	316.49	315.51	316.8	315.71	315.16	315.79	317.72	316.93	316.07	315.43	313.39	316
312.99	311.73	312.45	311.09	310.55	311.29	311.53	311.64	311.48	311.2	312.19	313.12	311.16	313.61	309.68	312.22	312.21	311.54	312.78	309.65	311.51	311.73	312.63	311.34	312.11	312.19	312.23	312.77	311.84	311.39	311.37	310.94	311.34	309.98	312.68	311.58	311.36	310.22	311.53	312.19	310.8	310.28	310.64	311.82	309.86	311.19	311.12	311.12	311.93	311.45
305.72	305.52	303.97	306.4	305.02	306.15	305.86	304.92	305.05	305.23	305.01	305.42	305.37	304.62	305.87	306.83	305.49	304.07	304.84	305.61	306.56	305.38	305.09	305.36	305.97	304.5	306.69	304.89	305.16	306.36	306.03	305.52	304.68	306.33	305.92	305.01	304.46	307.65	305.1	305.39	305.1	306.66	305.55	305.66	305.06	304.67	304.79	305.25	307.26	305.89
300.87	302.19	303.24	301.85	302.06	301.97	302.74	302.48	302.93	302.46	303.7	301.32	303.12	300.89	303.28	301.68	302.14	303.78	301.79	302.17	302.3	302.14	302.49	303.01	303.55	301.81	302.42	303.4	303.35	301.36	303.27	302.57	302.45	303.51	303.1	301.65	302.14	302.53	303.29	302.38	301.59	303.69	301.56	303.76	302.77	303.46	300.95	300.93	303.46	301.94
322.88	324.56	324.77	325.12	325.39	325.84	323.64	325.04	326.13	325.22	326.03	324.93	323.9	325.04	325.06	324.74	324.7	324	325.07	326.23	326.52	324.29	325.31	324.45	325.67	324.44	324.94	326.61	325.4	323.31	325.59	324.24	326.33	324.59	324.11	324.2	324.21	323.72	326.14	325.78	326.26	325.01	325.55	324.01	326.08	326.09	326.37	324.82	323.99	325.48
306.27	306.26	306.72	309.36	304.96	306.31	306.81	308.83	306.86	308.12	306.99	305.92	306.18	305.09	306.45	307.79	306.33	306.67	306.13	306.31	304.84	307.11	306.79	305.69	308.27	305.5	307.15	304.85	305.59	305.25	307.26	306.82	306.54	308.74	307.88	307.39	307.01	304.62	306.08	307.82	306.89	307.34	307.29	306.2	306.85	304.72	305.71	305.14	306.66	306.94
307.05	305.74	306.88	308.05	307.33	305.95	306.75	307.41	303.25	307.21	306.09	306.75	305.61	307.5	306.87	306.61	306.42	306.71	306.82	307	305.48	305.37	306.83	305.66	306.68	306.92	306.51	306.97	305.87	307.66	308.59	306.12	306.95	306.97	306.81	306.9	305.63	306.84	306.02	306.01	307.17	306.97	307.2	307.45	306.24	305.86	306.78	305.94	307.2	307.81
302.85	302.98	302.23	302.33	301.58	301.91	303.28	300.55	302	301.52	301.62	302.98	302.48	301.76	303.46	300.77	302.05	301.2	301.08	303.16	303.54	302.5	303.71	301.22	303.63	300.79	302.13	301.98	302.84	302.88	302.25	302.85	301.55	301.45	303.24	301.85	302.31	302.58	301.77	303.34	303.35	302.02	301.92	303.02	302.36	301.62	302.2	303.24	305.63	302.24
326.59	327.85	328.57	327.2	327.39	325.62	326.9	327.33	326.8	327.37	328.18	329	326.85	328.94	327.18	325.88	326.67	326.72	325.85	327.43	325.66	326.48	326.44	326.93	327.31	326.11	329.99	327.29	325.95	326.97	326.52	326.29	325.21	327.04	326.73	325.66	326.8	327.24	327.17	327.36	325.8	326.58	327.19	328.47	326.09	326.59	327.77	326.73	328.26	326.04
317.91	314.82	316.35	318.5	315.31	316.46	316.03	315.71	317.42	317.12	318.08	316.14	317.42	316.28	315.72	315.16	316.78	316.92	315.02	317.52	316.43	318.21	315.93	316.45	316.54	314.72	316.09	317.41	316.37	316.26	318.12	316.59	315.67	315.61	318.58	316.86	314.95	315.02	314.8	315.87	316.08	315.95	315.8	315.09	316.76	315.95	316.75	316.1	315.57	316.43
305.29	305.41	304.56	303.83	306.03	304.32	302.69	304.28	305.78	304.15	305.39	306.11	304.52	304.24	302.71	304.83	302.69	303.78	304.25	305.03	304.04	304.99	303.63	302.45	304.97	303.9	305.32	304.32	304.17	304.2	303.97	305.45	304.07	304.19	303.52	303.03	305.07	304.01	302.85	303.6	304.87	303.7	306.21	303.35	304.47	304.98	302.33	304.3	304.23	304.29
315.67	316.75	314.99	315.93	315.64	313.85	316.58	315.58	314.7	317.34	317.86	317.08	315.26	316.19	316.11	316.47	315.11	314.7	317.1	317.14	316.43	317.2	317.37	317.47	316.1	314.76	314.87	316.18	315.67	315.8	315.4	316.4	315.61	315.46	314.14	314.32	315.89	317.62	313.92	316.64	314.97	316.02	315.32	315.66	315.05	316.95	316.7	314.2	316.25	315.28
296.64	296.21	294.98	294.36	294.53	295.08	295.2	293.2	292.6	295.66	295.58	295.27	296.43	294.03	294.35	293.94	297.1	294.44	294.66	294.9	293.79	297.12	293.1	294.65	293.32	296.41	295.56	294.91	295.1	296.18	296.43	294.29	296.52	295.36	297.07	294.93	296.72	296.07	295.82	297.75	294.31	295.84	294.24	296.91	294.59	296.51	294.87	295.43	295.62	294.71
316.74	315.68	316.24	314.1	313.8	314.36	314.24	315.08	314.64	315.33	314.29	314.83	315.06	314.69	315.31	315.36	314.85	315.51	315.08	316.39	314.69	316.53	314.35	315.65	315.22	314.08	314.97	315.02	313.93	314.42	315.45	316.24	313.99	315.84	313.95	313.26	314.83	316.07	314.78	315.58	315.36	314.43	313.81	314.46	315.33	314.84	314.99	312.76	314.16	315.79
313.4	310.74	311.4	310.84	310.85	311.03	311.3	311.88	311.69	311.45	312.97	313.17	313.1	313.49	310.07	312.67	312.45	311.77	311.41	310.51	311.81	310.77	311.08	312.83	311.37	310.92	310.56	311.39	310.92	312.7	310.91	311.71	310.62	309.59	311.44	313.92	312.39	312.89	311.72	312.19	312.05	312.29	312.29	311.82	312.01	311.66	312.05	310.15	310.88	311.61
306.26	304.87	304.58	305.05	305.31	306.09	305.79	305.55	304.02	306.43	305.3	305.7	303.63	303.27	306.14	308.4	305.27	304.34	306.4	306.37	306.54	304.58	306.83	306.12	305.45	305.66	306.3	305.26	304.83	305.97	305.52	305.46	307.72	305.38	305.36	307.18	305.78	304.63	304.33	306.82	305.73	305.73	307.33	303.94	306.11	304.59	305.66	304.41	305.37	305.9
292.64	293.4	292.81	294.71	293.05	295.09	294.54	291.84	293.77	294.68	295.26	293.49	292.39	295.83	294.27	296.22	293.85	295.07	293.31	292.3	294.28	293.19	293.82	291.83	292.83	293.95	294.75	295.69	292.48	294.58	293.12	296.61	293.63	294.42	293.39	294.97	295.86	293.57	292.83	294	294.73	294.32	296.05	294.73	292.97	293.18	293.64	293.13	293.21	293.97
317.24	316.9	317.82	317.07	316.64	317.17	316.19	316.19	319.02	316.01	316.54	318.25	318.3	316.14	317.1	318.07	315.7	317.74	316.2	314.87	316.69	316.34	317.43	318.09	318.2	316.1	316.57	316.4	318.44	316.9	318.13	316.04	318.65	317.48	318.08	317.35	316.15	316.76	315.42	316.98	317.2	316.78	318.1	315.85	319.08	316.12	317.2	316.23	316.81	319.09
305.86	303.13	302.35	302.49	303.4	303.65	303.68	302.81	303.51	303.16	304.56	303.28	303.17	304.71	302.42	305.24	302.85	302.81	304.97	302.77	304.08	304.08	304.57	303.82	302.14	302.74	305.11	303.1	305.55	303.41	303.72	303.46	303.97	303.83	305.19	302.98	303.77	303.44	303.33	302.6	303.79	303.89	303.72	303.2	303.76	304.65	302.04	302.57	304.86	303.11
328.56	328.31	327.72	326.93	329.52	327.65	328.91	328.93	329.17	328.11	327.87	326.44	327.45	328.77	328.33	327.74	328.35	329.54	329.4	329.24	329.24	330.76	328.5	327.32	328.07	326.99	329.01	327.1	330.04	327.91	326.89	327.77	327.21	327.54	327.79	327.73	326.54	328.52	327.28	326.87	328.81	327.32	326.57	326.27	328.41	328.3	329.03	328.09	327.4	327.29
317.42	316.7	317.26	318	317.39	316.81	316.91	318.03	317.56	317.63	315.14	317.16	317.18	316.25	317.13	318.45	317.75	317	316.44	317.71	317.78	316.4	318.21	316.59	319.04	316.85	318.47	316.88	317.02	316.8	316.54	317.96	316.86	317.88	315.73	316.63	318.2	317.74	318.24	317.89	317.48	316.02	316.53	316.24	317.85	317.45	318.27	317.05	316.85	318.89
313.78	313.13	313.84	313.22	312.61	313.66	312.31	313.32	313.37	314.65	311.42	313.59	314.63	314.39	316.7	311.93	312.96	312.48	314.5	314.36	312.9	314.87	312.49	313.57	314.08	315.45	313.55	313.17	312.6	313.17	313.11	313.19	313.2	313.26	312.09	311.92	312.79	312.98	313.79	314.54	312.84	314.07	312.41	313.01	314.43	313.1	312.16	313.13	313.35	313.2
307.17	307.73	307.07	307.04	305.44	304.62	305.34	305.86	306.96	306.83	307.12	306.4	304.67	306.85	306.77	306.67	305.32	306.76	306.27	306.29	308.26	304.09	306.62	306.08	304.72	305.41	306.62	305.58	305.83	306.61	305.31	305.97	305.24	305.44	307.05	304.67	306.74	305.09	304.54	306.31	305.89	306.22	306	305.46	305.48	306.04	307.55	306.84	305.43	307.18
324.15	324.08	326.24	324.5	326.87	324.77	325.47	323.91	324.02	324.84	324.94	324.65	324.42	327.03	324.54	326.05	324.01	327.32	324.84	324.57	324.54	326.66	323.54	324.67	324.51	325.54	326.59	325.07	326.95	324.9	326.01	324.67	326.33	327.35	325.36	324.74	325.98	325.29	324.29	327.43	324.75	323.66	323.61	325.87	326.22	323.16	325.98	324.97	325.13	326.25
324.39	326.16	326.12	324.21	323.98	325.53	324.91	325.74	325.84	325.91	325.03	323.33	324.73	325.98	326.73	324.73	325.77	326.57	325.93	323.94	326.66	326.09	322.59	324.78	325.1	324.05	325.96	325.79	325.15	325.64	323.89	324.36	326.14	325.54	323.26	325.54	325.81	325.13	324.38	324	325.14	326.85	326.59	326.34	325.95	325.8	325.52	324.07	325.76	324.77
297.36	295.29	296.35	298.03	296.78	296.78	297.98	297.15	298.03	296.65	297.14	297.56	297.23	296.08	297.5	297.19	297.93	297.77	297.73	296.76	297.5	297.28	296.39	295.93	296.18	296.74	296.09	296.01	299.09	297.88	295.98	297.75	298.96	296.32	296.5	297.58	298.45	297.39	295.12	295.85	296.13	295.77	297.3	296.78	297.57	296.71	297.24	295.59	295.73	297.48
316.33	315.2	315.71	315.84	314.73	314.04	316.06	316.33	316.48	313.76	315.12	318.52	317.05	315.22	316.71	317.05	315.41	315.09	315.3	316.42	315.48	315.53	317.37	317.03	314.79	316.44	314.32	314.56	316.66	315.34	314.86	315.85	315.01	317.23	315.36	316.12	314.21	317.24	315.13	314.99	315.49	315.67	313	315.19	315.09	315.58	317.35	315.52	317.13	314.96
313.82	314.46	313.99	312.42	314.68	311.89	315.51	314.15	314.82	313.95	313.77	314.32	311.57	315.06	313.17	313.41	313.75	313.04	315.31	313.65	313.17	314.1	312.84	313.6	313.8	315.53	313.62	313.7	313.54	313.7	315.53	312.31	313.33	312.82	313.78	313.73	312.96	313.23	314.93	311.87	312.36	315.7	314.26	314.08	313.28	313.37	313.3	313.97	313.14	312.34
315.4	314.86	314.48	313.12	316.31	314.96	314.34	314.87	314.1	315.4	314.7	314.07	315.92	313.81	314.47	314.89	314.07	314.31	315.6	313.22	312.43	314.45	315.11	315.37	315.94	314.05	314.1	314.82	313.99	314.83	314.45	313.41	313.88	313.68	315.31	316.39	313.39	314.34	313.92	313.76	314.05	315.22	314.81	313.84	316.13	315.58	313.88	315.48	314.84	313.4
311.45	314.05	310.64	312.61	314.96	311.67	313.57	313.55	311.85	313.33	311.24	314.33	313.88	314.01	313.97	312.88	313.16	312.28	311.69	313.67	313.87	311.89	310.7	311.02	312.71	313.06	312.91	312.66	311.78	312.85	313.55	311.76	313.41	311.82	312.82	312.99	314.45	312.07	312.13	313.4	313.04	312.61	312.41	311.65	310.32	311.63	314.42	313.32	311.14	313.84
304.79	304.59	304.45	305.34	303.89	306.02	305.5	303.77	305.38	305.73	305.79	305.07	306.76	306.42	306.85	307.47	306.44	304.15	305.45	304.59	304.39	307.08	304.72	305.3	303.82	305.07	305.38	305.38	304	305.43	305.35	306.11	304.58	305.52	304	306.2	306.37	304.98	305.31	305.87	305.7	305.25	305.47	304.24	304.94	305.23	305.36	304.96	306.67	305.48
302.85	301.7	301.59	301.53	301.29	301.92	302.53	300.92	302.62	303.03	303.55	302.27	301.5	302.08	301.01	303.81	302.78	303.48	303.17	303.05	301.16	302.39	302.26	302.34	303.52	302.71	302.95	302.66	302.62	301.12	302.17	301.68	301.38	301.77	304.76	301.94	301.76	301.71	301.46	304.07	302.74	302.68	302.84	303.26	303.38	303.91	303.21	300.77	302.32	302.83
323.45	323.86	323.01	323.19	324.18	324.66	324.24	324.15	323.5	324.37	325.16	323.78	324.65	325.03	323.49	325.6	325.48	325.15	324.51	325.1	323.93	323.82	323.23	324.78	324.37	322.61	325.17	324.59	323.94	323.67	324.21	323.67	324.77	324.52	323.81	324.62	324.77	323.39	323.78	323.05	325.39	325.7	323.81	324.68	325.61	323.52	323.52	323.44	324.94	325
316.17	315.07	314.78	316.16	315.23	314.37	317.08	317.56	314.63	316.67	315.81	312.72	316.82	315.1	314.89	316.98	315.44	314.01	316.61	316.71	314.4	317.07	314.9	314.49	315.54	316.14	315.15	316.11	318.86	313.01	316.44	315.54	315.48	316.04	316.39	316.91	314.7	316.1	316.18	317.82	316.38	313.39	315.64	316.3	315.2	317.1	316.74	315.31	316.4	315.56
314.35	312.52	313.43	313.7	313.77	314.88	313.45	313.47	315.71	312.32	314.8	313.79	313.02	314.58	314.72	314.04	313.66	314.96	313.95	313.19	314.89	312.11	314.74	314.4	314.68	314.34	314.71	313.66	314.09	314.67	313.77	314.3	314.15	313.47	314.73	313.11	314.33	314.67	312.37	313.28	314.19	314.02	314.66	313.37	312.31	311.51	314.12	313.18	315.3	314.31
317.09	316.41	316.66	317.73	315.86	314.11	315.02	316.17	316.43	316.39	314.59	317.66	316.11	314.81	314.92	316.25	316.53	316.81	315.48	314.03	315.27	315.45	314.33	317.13	313.59	315.62	316.08	316.99	316.49	316.69	315.52	315.18	315.87	315.97	316.9	316.56	316.1	316.85	315.51	315.54	316.54	316.23	317.27	316.09	314.95	316.2	315.04	315.56	317.28	316.18
311.85	312.06	312.44	312.52	313.09	311.93	312.3	313.3	311.96	311.37	312.06	314.34	312.62	313.26	313.73	314.44	311.99	314	312.28	313.55	313.08	312.75	311.13	314.07	312.59	313.22	312.52	312.92	311.69	313.38	311.27	313.14	310.72	312.36	314.03	311.46	312.97	312.96	314.31	312.46	312.63	313.29	313.21	312.4	313.26	312.56	312.9	313.56	312.35	312.29
301.12	301.5	301.65	301.4	299.48	301.12	301.36	301.88	300.06	300.49	300.28	302.16	302.99	301.35	300.01	303.25	300.78	302.16	300.16	300.57	301.42	301.24	301.52	301.11	302.73	300.59	301.13	301.87	301.62	301.4	299.52	302.4	300.84	301.22	301.38	300.29	298.87	301.07	300.45	301.13	301.85	300.11	300.04	299.11	301.03	300.86	300.16	302.71	302.53	302.35
295.82	297.49	297.97	297.01	296.96	299.06	296.07	298.36	297.16	298.11	297.65	297.17	298.39	296.8	296.81	296.51	298	297.77	297.92	298.49	297.17	296.56	297.16	297.08	297.96	295.53	299.08	295.57	297.64	297.59	296.42	295.56	296.81	297.12	298.23	297.5	297.15	297.92	295.98	297.2	298.51	296.35	295.43	297.15	297.66	298.6	295.77	298.14	297.91	294.48
304.21	303.48	301.84	301.54	301.19	303.2	303.07	303.81	304.16	303.81	304.74	302.58	303.32	303.66	304	302.06	302.67	302.99	304.49	304.87	301.16	302.97	302.53	301.59	303.13	303.3	303.36	302.89	302.78	302.61	302.86	302.48	303.35	302.08	302.1	303.66	301.66	304.5	302.89	302.94	302.58	302.56	303.01	302.75	303.6	303.6	301.76	303.75	303.6	303.83
302.09	306.07	304.39	304.57	302.53	301.29	302.67	303.01	303.47	302.9	303.5	303.5	304.44	302.89	304.31	304.21	303.65	304.96	304.84	302.2	304.49	303.04	303	303.94	304.11	302.81	303.07	303.56	302.91	302.96	303.63	302.23	303.93	303.42	302.74	303.37	303.78	302.92	303.02	303.95	303.12	304.56	303.21	303.26	302.66	302.31	303.94	303.02	303.23	303.66
300.1	300.85	302.22	300.13	301.54	297.82	300.91	299.58	299.57	299.21	299.97	300.48	299.43	300.04	300.18	300.18	300.97	300.07	298.72	299.23	298.46	299.58	299.52	300.24	301.76	301.48	297.79	299.4	298.4	299.47	298.92	299.33	300.43	300.88	299.22	299.72	298.88	301.19	299.84	301.68	297.77	300.98	299.96	300.16	298.85	300.72	300.37	300.77	301.19	300.25
309.67	311.56	309.85	311.32	311.06	312.49	312.24	311.42	311.72	311.31	310.24	310.64	309.82	309.78	311.52	311.85	311.14	310.73	312.93	312.32	312.54	311.26	312.52	311.16	310.15	311.34	312.2	313.15	312.32	312.12	312.1	310.99	311.74	312.76	312.07	310.36	311.24	310.07	312.02	312.06	313.42	311.15	311.44	310.56	312.3	309.84	311.69	311.37	311.75	311.91
303.48	301.68	303.16	301.87	302.6	301.73	303.36	303.59	305.92	302.29	303.97	300.44	301.4	304.64	305.46	304.04	302.25	302.55	303.18	303.79	302.43	303.77	303.39	302.78	301.82	302.64	303.64	302.5	301.78	303.47	302.45	304.51	302.62	301.34	302.25	303.15	302.86	302.61	303.23	302.71	301.78	301.69	301.23	303.54	303.12	303.68	302.86	302.5	303.27	301.9
304.2	303.1	303.33	303.59	302.16	301.86	302.3	302.42	303.3	302.39	302.73	303.36	302.31	302.75	302.6	302.56	302.67	303.18	302.06	302.18	302.28	304.81	303.3	301.33	301.34	303.15	302.93	303.98	302.31	301.72	302.4	301.63	302.6	301.91	302.44	302.75	303.74	303.82	302.95	302.16	302.84	303.99	303.93	304.03	303.3	303.61	302.48	301.4	303.31	302.98
302.19	302.39	302.99	300.67	302.68	301.26	302.75	302.62	302.4	303.28	303.13	302.43	301.89	300.74	302.98	301.68	303.73	303.14	303.12	303.31	302.31	303.31	303.48	301.95	301.88	301.63	300.95	303.41	300.53	304.52	301.86	300.47	302.95	302.29	301.8	303.04	304.15	302.62	301.81	303.49	302.69	302.47	302.54	303	301.55	302.3	301.94	302.34	303.98	302.45
301.02	302.23	302	300.62	299.07	297.96	299.78	299.87	300.11	300.55	299.08	299.2	300.91	299.9	299.49	301.26	299.46	300.02	299.81	301.16	300.23	298.51	300.23	299.74	301.05	300.74	300.9	298.63	299.4	300.23	299.82	300.32	298.07	301.72	300.3	300.96	301.52	298.86	301.53	300.09	299.52	300.4	300.65	299.61	299.62	300.39	298.67	300.14	299.31	300.65
296.93	298.68	298.06	295.74	297.82	297.22	296.47	297.06	297.78	296.03	296.79	296.86	296.58	297.53	296.59	296.4	296.48	297.06	296.13	297.22	296.42	295.99	297.05	296.52	295.77	297.2	295.5	293.97	297.12	295.7	295.66	296.27	298.1	296.06	298.12	296.38	298.31	298.15	296.64	297.18	296.34	299.33	296.54	297.44	296.13	295.27	297.31	297.53	296.54	296.7
310.91	309.51	310.08	310.79	310.62	310.03	310.94	311.53	309.86	311.74	310.61	309.42	308.44	310.16	311.11	309.59	311.35	310.13	310.88	310.29	310.89	310.25	309.64	310.8	311.33	309.36	311.41	308.23	311.01	311.89	309.94	308.9	311.49	309.86	309.56	309.03	311.91	310.58	312.4	310.15	311.76	311.11	310.36	309.46	310.72	309.88	308.73	310.26	308.88	310.52
304.58	305.31	302.85	303.26	305.29	302.32	303.86	303.2	304.48	304.7	303.59	303.85	304.83	304.23	303.8	304.69	303.93	304.47	304.06	301.91	304.79	303	302.63	303.05	303.83	303.44	304.56	302.03	303.15	304.3	303.24	302.73	303.6	305.65	302.67	303.46	304.29	304.68	303.56	303.9	303.15	304.65	303.13	303.03	302.38	305.39	301.99	304.29	303.81	305.02
305.02	306.12	306.8	306.05	306.29	306.46	306.1	307.56	305.99	305.36	306.91	305.98	306.38	307.21	306.3	306.95	305.98	305.87	307.09	305.65	306.25	306.85	308.57	306.76	305.93	307.02	306.59	308.04	306.1	305.93	306.52	305.73	307.48	307.46	305.83	306.05	304.74	305.96	306.85	305.67	307.28	306.81	307.44	305.23	305.68	305.65	305.55	306.09	305.99	306.21
305.09	304.92	304.57	303.11	305.06	302.89	305.68	305.01	304.38	306.04	305.03	305.6	304.74	305.95	304.54	306.25	304.68	306.66	304.51	305.99	305.51	305.27	303.9	306.95	305.98	303.78	303.68	304.99	305.21	304.75	305.98	305.06	306.71	304.78	304.59	303.79	306.37	304.98	304.66	307.73	304.76	305.26	306.75	305.07	304.96	305.28	305.91	307.51	306.02	304.64
301.16	302.56	304.08	303.9	304.36	303.52	303.46	303.49	302.8	303.32	305.55	303.99	304.44	304.74	303.77	301.89	302.87	303.09	303.12	303.08	302.52	304.93	303.27	303.55	304.02	304.69	302.18	303.93	304.12	304.13	303.79	305.49	301.96	302.89	304.69	303.29	304.71	302.88	303.1	305.1	304.76	304.05	303.46	303.88	303.95	302.16	303.19	302.4	303.8	303.18
308.2	308.06	310.06	308.82	309.07	309.24	307.69	308.41	310.36	308.41	307.6	309.06	307.68	308.4	309.7	308.96	307.6	309.16	308.59	309.63	307.94	308.02	309.49	308.72	309.79	308.95	308.66	309.91	307.78	307.59	306.75	307.83	308.4	307.68	310.63	307.96	307.84	309.99	309.29	310.55	308.33	309.18	308.18	309.41	310.11	309.24	308.55	308.48	308.95	310.04
313.01	311.38	310.88	311.51	310.55	310.85	308.42	309.31	310.07	310.46	311.88	310.29	311.53	309.75	309.66	311.92	310.74	310.95	309.69	310.64	311.56	310.38	311.24	311.18	310.07	311.99	312.03	310.28	310.17	310.5	310.69	311.55	310.03	311.66	310.01	310.89	309.88	310.6	309.81	311.12	309.92	308.58	310.02	311.9	309.64	310.09	311.71	311.1	309.52	310.27
316.73	318.86	318.75	317.97	317.56	317.87	318.96	316.37	317.8	317.15	315.98	316.22	318.11	318.23	316.91	316.93	316.48	317.17	318.44	318.08	317.78	317.61	316.81	314.23	317.89	317.56	318.29	317.63	317.49	318.25	317.63	319.12	317.25	319.14	317.19	317.16	318.13	317.11	317.13	316.88	317.8	317.42	318.26	318.34	316.93	318.26	318.13	317.47	318.28	316.76
294.92	296.33	296.65	296.42	295.7	298.46	296.38	296.13	297.29	296.2	296.08	297.12	295.88	297.58	294.87	296	296.18	296.13	296.72	296.57	295.4	295.91	296.98	296.91	297.09	295.78	297.2	297.54	296.65	297.12	295.02	296.55	296.43	295.39	294.99	296.86	296.36	297.46	297.59	297.53	296.51	296.9	297.8	296.21	299.33	296.73	295.91	296.23	296.87	297.81
303.21	304.47	301.69	302.37	304.4	302.79	302.81	302.29	302.42	303.54	304.36	301.81	304.89	304.75	301.26	302.44	303.11	304.29	303.59	301.85	302.11	303.47	304.24	302.98	303.05	303.67	303.31	304.09	301.05	303.23	302.09	302.5	303.66	304.61	302.74	301.76	303.05	302.64	302.13	303.29	303.15	302.77	303.35	303.51	305.08	302.79	303.08	304.03	304.34	302.87
313.72	313.83	313.71	312.97	315.11	314.11	314.2	314.18	315.1	314.42	313.59	314.12	313.08	313.52	313.08	312.6	312.75	313.85	313.44	315.13	313.43	314.99	313.61	312.63	313.31	314.23	313.27	315.13	312.53	314.32	313.08	314.1	314.57	311.96	314	312.85	314.87	315.04	313.92	315.13	312.53	312.92	313.01	313.4	315.34	312.37	315.21	313.63	312.82	310.98
311.05	308.6	308.86	308.62	308.78	307.82	309.37	309.18	307.1	310.57	310.23	308.19	308.12	308.05	309.19	308.81	308.21	308.86	309.52	310.73	307.32	308.46	307.65	307.72	309.36	309.53	309.98	308.92	308	308.45	309.37	307.59	308.76	311.04	308.17	310.27	310.61	309.57	308.39	308.59	308.76	309.21	306.3	308.1	309.86	309.56	308.28	307.3	309.64	308.78
303.76	301.43	302.22	304.47	303.57	301.76	301.2	301.55	302.77	302.21	302.79	302.88	303.98	302.88	303.83	303.38	303.47	303.44	303.42	303.14	302.35	301.71	301.88	304.85	302.6	303.07	304.41	302.55	303.74	303.92	302.62	303.32	301.97	301.94	301.71	302.99	302.87	302.26	302.77	302	304.22	304.48	302.69	302.29	303.25	302.41	302.14	301.7	303.8	302.57
312.9	313.11	313.28	314.21	314.27	313.38	313.53	314.43	314.66	312.42	312.78	313.54	313.74	314.6	312.96	314.81	312.55	312.66	312.64	311.77	312.21	312	312.63	314.37	312.92	313.58	312.67	312.97	312.14	314.22	312.03	313.73	312.49	315.39	314.05	311.52	313.66	314.94	312.65	312.85	313.06	313.24	313.03	314.25	314.48	313.64	311.94	311.64	313.96	312.49
325.5	324.58	324.87	324.08	325.89	326.14	325.36	324.46	324.37	325.53	323.78	326.13	322.97	325.41	325.8	324.27	322.85	325.87	324.67	323.06	324.18	324	323.54	325.43	324.27	324.12	324.9	325.42	323.45	323.12	323.76	324.31	325.3	325.09	324.72	324.85	322.88	323.95	324.31	325.55	322.75	325.38	325.43	324.67	322.6	324.89	322.18	323.43	324.96	322.78
303.24	302.9	302.14	302.65	300.85	302.29	302.01	302.56	302.87	301.84	302.3	303.21	302.49	303.12	301.32	302.32	303.11	302.37	304	300.52	301.31	302.96	300.91	302.29	303.91	302.01	301.5	303.15	302.39	301.69	301.72	303.37	303.09	303.84	303.17	302.96	301.27	303.27	302.46	301.6	303.36	302.49	301.6	301.57	302.68	301.53	301.02	301.95	301.22	303.58
300.33	298.52	298.47	301.69	299.36	297.64	301.45	300.61	300.18	299.39	300.62	301.18	300.54	299.78	300.53	298.59	299.24	299.69	300.89	299.33	300.16	300.75	298.52	300.78	300.16	297.01	299.78	301.89	299.38	299.62	301.08	298.43	300.96	299.3	299.06	300.9	299.92	300.37	300.37	298.84	298.57	300.39	301.31	299.86	299.79	300.38	300.74	300.44	300.21	301.3
312.37	314.96	312.54	312.99	313.26	312.87	314.19	312.87	314.08	312.61	312.6	313.45	314.19	313.61	313.08	313.37	312.91	314.97	312.94	311.08	314.32	313.32	313.37	313.32	312.84	314.85	315.84	314.06	313.41	312.53	313.72	314.38	312.12	312.82	315.19	314.9	314.66	312.58	312.13	313.7	313.21	312.86	314.04	314.84	313.18	311.07	313.48	312.8	313.09	311.49
311.09	313.47	312.48	311.47	312.29	312.27	311.95	311.35	311.42	312.59	312.85	310.61	312.58	310.85	312	310.15	311.04	311.39	311.37	311.3	311.78	310.41	310.54	309.43	311.34	309.68	309.86	312.71	311	311.79	311.32	311.13	311.31	311	308.97	312.25	311.49	311.36	311.81	312.36	310.68	310.9	312.52	311.15	311.28	312.47	311.07	311.17	313.5	311.79
304.86	305.77	306.56	307.74	306.29	306.1	306.67	305.9	305.91	306.81	305.61	308.05	307.03	305.85	307.07	306.87	305.58	304.6	307.45	306.46	306.47	307.44	306.81	305.31	307.06	308.1	308.94	305.66	308.2	307.18	306.03	306.8	306.65	305.38	307.61	306.2	304.91	308.3	305.15	306.08	305.7	304.47	305.94	307.16	306.06	306.17	305.47	305.25	305.73	303.62
324.76	325.7	324.02	325.12	324.8	325.24	324.66	324.82	324.19	327.14	324.66	324.37	326.03	325.18	325.01	325.64	326.17	324.82	325.16	326.49	326.97	324.8	324.17	325.22	324.29	322.89	324.73	324.45	324.16	324.77	325.96	324.57	326.02	326.15	323.48	324.2	324.69	325.01	325.22	325.37	324.42	325.58	325.4	325.79	325.31	322.87	325.5	326.37	325.35	325.34
312.92	314.43	314.49	313.71	314.98	313.38	314.31	313.6	315.9	315.68	312.81	314.32	314.37	316.4	313.71	313.53	315.26	311.83	315.37	313.54	312.83	313.68	313.79	313.46	314.06	313.16	313.28	312.47	315.54	313.34	313.88	315.61	314.57	311.17	312.43	313.36	314.52	313.05	313.35	311.89	313.18	314.42	314.75	314.89	312.81	313.73	314.55	313.91	313.13	314.25
304.81	305.58	305.74	306.2	305.81	304.44	305.63	306.89	305.12	305.39	306.15	304.52	307.55	305.16	305.1	305.9	307.02	306.98	305.25	306.51	305.61	304.7	305.83	306.3	308.17	307.24	307.03	307.67	305.74	306.6	305.35	307.77	305.12	304.78	305.78	305.71	308.7	307.15	306.11	306.76	306.56	305.81	304.73	306.17	306.83	305.64	306.31	304.84	304.98	305.48
317.81	318.02	318.55	317.74	319.56	317.22	316.54	318.51	318.03	319	317.81	316.77	318.27	317.74	319.16	319.56	317.98	317.47	318.35	315.34	317.95	317.46	317.88	317.13	318.53	317.53	319.01	317.81	318.06	320.46	317.13	318.96	317.31	317.52	318.36	319.18	318.36	318.29	318.89	317.33	317.98	318.04	318.3	317.05	317.82	316.95	317.83	317.55	317.8	315.62
306.93	304.81	307.95	306.4	306.54	307.32	307.94	307.23	305.82	305.97	308.37	305.98	306.93	306.06	308.73	304.96	307.08	306.54	303.96	305.2	306.18	306.22	307.34	306.25	305.97	305.67	305.49	305.29	305.74	306.25	305.96	306.46	304.95	305.37	305.38	307.57	305.08	306.65	305.95	306.72	305.24	305.41	307.5	306.68	305.24	307.57	306.1	308.71	305.41	307.33
302.77	303.75	303.09	301.59	304.43	302.17	303	304.04	303.67	303.76	303.93	304.42	302.11	303.87	303.81	304.45	302.77	304.02	303.26	304.5	304.81	302.93	302.62	304.29	303.48	304.63	305.39	303.97	301.84	302.04	302.52	303.98	302.71	302.04	303.22	303.39	302.55	304.98	301.89	303.83	303.99	302.6	302.76	303.7	302.47	302.32	304.5	302.83	303.44	305.38
303.58	304.64	305.88	306.24	304.82	304.36	305.78	302.05	303.81	304.94	303.66	304.02	303.76	303.75	304.32	305.01	305.13	304.3	305.09	302.18	304.79	304.34	304.7	304.11	304.53	303.6	304.53	304.89	303.61	304.94	305.18	304.09	303.32	304.86	304.84	303.96	306.15	305.22	303.57	303.32	303.6	302.97	304.02	304.9	306.25	305.79	305.7	304.24	303.63	304.73
311.5	308.74	309.36	310.77	309.78	308.97	312.58	310.9	310.53	307.89	311.36	311.01	310.77	310.79	308.41	308.51	311.15	308.62	311.06	310.47	309.22	310.43	309.96	311.02	307.95	308.86	311.15	309.72	307.93	310.82	309.82	307.98	308.6	309.53	308.74	310.79	308.78	309.1	309.27	307.71	310.55	308.58	310.91	310.96	308.95	309.75	310.14	308.79	308.06	309.2
313.58	316.13	316.97	316.56	316.11	315.62	317.09	317.65	316.6	315.22	315.97	316.03	316.42	315.43	315.08	316.79	315.27	317.07	315.2	314.92	313.95	314.6	317.26	316.35	317.09	315.93	315.54	316.43	314.9	316.13	315.9	316.53	313.81	315.38	315.25	317.78	317.11	317.14	314.04	316.01	315.9	315.56	317.15	316.2	315.16	315.7	315.9	315.2	315.17	316.2
302.2	303.33	305.74	303.73	303.21	302.91	303.42	304.64	303.55	301.99	302.87	303.46	303.55	303.88	302.01	303.71	304.92	301.66	302.92	301.27	301.97	304.53	303.84	304.31	303.2	302.29	304.47	304.05	302.96	303.52	302.99	303.63	304.24	302.48	303.05	304.06	304.13	302.51	301.94	302.87	302.09	303.31	304.06	304.38	304.74	302.3	303.35	303.38	304.34	305.3
306.04	306.87	306.85	307.74	307.63	306.22	308.85	307.01	306.15	306.63	306.83	306.63	306.29	307.25	307.83	308.69	307.18	306.23	306.94	307.26	307.07	307.73	309.37	307.09	307.49	306.11	305.81	306.26	306.1	306.66	306.94	307.26	306.12	307.52	307.81	305.79	307.51	308.06	307.89	307.7	306.96	307.56	307.49	307.5	307.5	307.8	305.27	304.76	308.13	307.18
317.95	320.5	318.57	318.01	317.98	315.94	317.57	317.1	315.81	318.38	317.41	316.93	318.53	317.36	316.82	315.84	316.84	316.9	319.13	319.08	317.52	316.03	316.41	318.4	316.68	318.35	317.14	316.36	318.11	316.99	318.62	317.31	317.21	316.37	317.82	316.31	316.61	318.26	317.22	318.43	317.11	316.76	316.42	314.29	318.23	317.29	317.64	318.98	317.27	317.79
303.42	303.44	303.12	303.94	305.06	303.39	304.15	303.71	304.38	301.79	303.92	303.52	304.24	303.8	302.68	302.15	304.38	304.43	303.14	304.49	303.23	303.11	301.43	303.44	304.15	302.05	302.76	303.98	302.23	302.49	303.68	304.6	305.29	303.04	304.57	301.9	304.34	302.12	304.06	303.11	302.78	301.43	304.59	303.51	303.84	301.41	303.44	302.38	304.65	301.57
311.11	310.15	310.06	310.29	311.64	310.65	313.02	311.43	312.03	310.21	311.45	311.66	313.4	310.57	311.55	310.8	313.76	311.26	312.74	311.99	311.69	312.37	311.37	310.73	310.4	312.95	313.11	310.51	310.87	311.46	310.39	310.47	311.6	310.74	309.74	312	312.23	311.85	312.02	310.44	310.42	313.58	311.24	310.99	311.53	311.74	313.21	310.41	312.7	309.87
303.21	300.66	299.69	302.26	300.1	301.71	302.4	301.14	301.53	298.06	301.34	301.09	301.79	300.81	300.8	301	300.19	301.11	300.08	301.04	302.11	303.15	300.17	300.59	302.03	300.42	301.49	301.43	300.4	300.51	301.59	299.83	302.37	301.01	301.03	300.47	303.05	300.09	301.06	301.79	300.22	300.11	302.15	303.04	301.11	301.55	302.2	301.01	300.6	301.39
303.3	302.52	303.05	302.37	304.72	302.05	301.41	302.55	301.4	302.99	303.02	301.56	302.74	303.02	300.68	301.89	303.8	303.2	302.32	301.95	303.19	303.58	302.41	302.47	301.53	304.08	304.1	302.27	303.98	305.01	303.24	302.18	303.06	301.64	302.29	302.73	303.49	302.03	302.08	302.93	301.68	304.05	302.92	302.4	303.75	301.65	303.04	301.07	304.16	302.92
319.46	318.65	317.98	319.74	318.27	320.08	319.68	319.18	320.46	319.43	318.84	317.97	319.33	320.32	319.2	319.62	318.33	319.45	319.72	319.85	320.98	319.39	320.86	317.22	320.16	318.91	317.97	320.02	319.88	319.73	319.2	319.81	318.73	317.27	319.47	318.87	319.7	320.65	318.54	319.57	319	318.71	321.08	322.39	319.33	318.27	319.41	317.91	320.11	320.08
303.93	302.79	303.38	304.54	303.09	303.14	302.58	304.75	304.49	305	304.21	302.05	304.03	302.39	305.13	303.98	304.26	302.57	303.73	301.96	301.69	301.95	303.67	303.07	303.32	303.99	302.19	302.13	304.95	304.09	302.8	305.37	304.65	303.73	301.65	301.9	303.61	303.47	303.18	303.63	304.17	303.09	302.99	302.72	302.29	303.9	303.48	304.1	303.9	303.37
300.48	301.89	301.52	300.62	300.79	300.16	301.07	300.49	301.59	300.39	300.98	300.32	300.94	300.32	300.51	300.78	301.84	302.33	300.18	301.68	301.04	300.65	301.4	301.69	299.83	301.78	302.75	300.32	300.18	302.91	301.08	301.59	299.52	302.17	302.84	299.1	299.54	300.78	300.18	301.38	300.22	301.33	301.34	300.04	302.66	301.41	300.49	301.56	300.85	302.87
313.74	315.03	313.89	315.26	314.74	316.17	314.45	315.35	314.55	314.6	315.84	313.24	313.32	312.89	315.37	314.77	315.77	314.46	315.39	315.67	314.23	316.55	315.19	314.55	313.18	315.69	315.35	314.62	317.14	316.13	316.17	314.64	312.94	314.38	315.74	315.82	314.61	315.46	314.82	314.77	314.88	315.68	314.17	314.92	314.32	314.71	314.21	315.48	315.42	315.33
317.19	318.42	317.07	317.8	319.06	318.34	318.65	318.52	317.85	319.94	320.06	318.44	317.48	317.6	318.53	316.7	318.81	320.49	317.31	319.14	316.63	318.77	317.59	319.72	318.43	318.77	318.94	318.84	317.87	315.46	318.11	316.74	318.39	317.88	318.5	319.4	315.49	318.42	317.35	318.88	318.38	319.44	318.45	317.92	317.56	318.06	317.2	318.5	318.11	317.94
327.39	327.02	328.69	326.99	328.03	327.96	326.12	328.38	326.93	327.18	327.27	327.07	326.5	326.41	326.01	327.41	329.07	328.67	327.35	328.04	327.88	326.94	328.91	327.94	328.18	326.16	327.69	328.49	327.46	327.07	328.86	325.69	326.79	327.01	328.07	327	327.62	327.5	328.61	327.73	326.86	328.77	325.7	326.93	325.65	329.09	326.51	327.87	328.55	326.91
317.77	317.6	316.74	319.48	317.83	316.3	317.78	315.83	317.05	317.07	319.07	317.8	318.69	320.17	317.76	317.65	317.22	317.52	317.23	317.18	317.16	317.32	317.09	318.75	317.33	318.64	315.18	316.87	318.1	318.98	318.08	318.84	318.09	318.03	317.93	318.45	316.87	316.5	316.65	317.12	316.4	316.66	317.03	316.19	319.05	317.41	315.6	315.75	316.22	317.94
317.67	316.3	315.98	314.19	316.41	313.71	313.52	315.21	318.01	315.61	314.45	315.1	314.11	315.57	312.56	314.09	313.73	315.73	315.57	314.72	314.33	313.28	315.33	313.68	317.12	314.53	316.81	314.89	314.48	314.88	314.44	315.05	315.36	315.46	315.3	314.72	313.79	313.13	313.02	313.97	313.07	313.88	316.03	314.8	314.9	314.04	312.65	313.56	314.87	315.23
312.61	311.06	311.18	309.53	311.66	311.93	309.55	309.87	309.99	311.37	310.19	311.32	311.01	310.77	308.19	310.76	310.06	309.97	309.39	311.14	310.93	310.48	310.16	309.38	311.2	310.3	310.09	311.21	311.17	311.19	311.48	309.61	310.7	310.44	309.59	312.24	311.25	310.28	311.47	309.94	312.12	309.03	311	310.56	307.61	310.78	312.05	311.66	309.88	311.27
305.52	304.96	305.23	303.78	302.31	306.63	305.06	305.55	303.83	304.92	304.45	305.58	302.85	306.39	303.79	302.81	303.97	303.88	304.87	304.13	304.81	304.59	304.25	303.61	304.85	304.43	302.92	304.75	304.65	304.21	303.89	304.48	305.75	304.12	304.56	303.92	305	303.83	303.22	303.35	303.43	305.08	304.36	303.32	304.74	302.31	302.92	304	305.89	305.12
303.89	306.17	305.2	305.28	305.83	303.62	305.17	305.74	304.69	303.53	305.25	305.35	306.16	306	306.57	304.02	305.64	304.66	302.76	305.74	304.65	303.44	305.74	304.54	305.45	303.42	306.5	303.28	305.72	304.61	304.19	304.82	303.79	305.64	305.18	303.86	305.4	303.93	304.19	305.46	304.56	303.68	304.26	303.87	302.8	304.25	304.06	303.57	306.39	307.43
303.99	306.5	304.61	305.94	305.77	303.52	303.84	304.28	304.53	304.86	305.42	304.16	303.74	303.21	304.84	306.57	303.53	304.48	305.06	302.16	304.34	305.67	304.59	306	304.81	304.54	304.79	305.21	303.61	305.05	306.95	305.01	304.43	305.27	305.75	302.66	306.06	305.01	304.38	304.9	306.14	303.79	304.09	304.99	304.84	304.96	303.53	306.27	306.6	306.89
314.88	316.4	316.58	316.68	316.57	315.49	316.3	314.65	315.36	315.72	318.32	316.22	316.84	315.35	315.45	313.48	318.44	313.32	314.74	316.51	315.42	315.54	315.21	315.56	316.91	316.08	314.48	315.6	316.67	314.77	315.36	316.62	315.18	316.26	316.27	316.03	314.84	314.79	315.8	315.2	314.71	316.4	317.46	315.6	317.4	316.7	315.74	313.68	316.14	316.69
299.53	297.87	299.92	301.87	298.86	300.19	300.5	299.23	301.36	301.12	299.26	302.57	301.74	299.72	300.36	301.34	299.75	299.21	300.47	300.2	297.61	301.99	300.43	300.47	298.27	300	300.59	301.41	299.67	299.83	301.25	299.89	300.68	300.23	300.16	300.69	299.81	300.5	300.63	300.72	299.36	299.83	299.97	301.01	300.41	300.52	299.07	299.38	300.18	300.61
302.53	302.72	303.9	302.76	303.49	302.99	301.57	302.19	303.53	301.86	302.64	302.66	302.1	301.11	303.63	303.57	301.01	302.69	302.06	303.62	302.92	304.57	304.07	302.84	303.25	303.03	304.08	302.59	303.8	303.42	302.68	304.17	305.1	303.93	305.8	303.9	304.42	304.24	304.33	303.91	302.54	302.78	303.44	302.8	303.1	303.04	301.92	304.67	303.8	304
298.7	300.68	299.64	298.87	297.77	301.17	299.36	300.07	300.15	299.91	298.51	300.14	298.84	300.16	302.55	301.11	300.4	299.2	300.31	299.18	299.74	300.43	301.87	298.95	299.69	299.61	298.98	300.39	300.06	300.7	301.25	300.96	300.11	300.71	300.45	301.36	300.26	299.79	297.8	299.98	298.97	299.48	300.37	300.49	299.74	298.96	300.31	300.52	300.78	302.35
309.38	306.45	306.4	306.32	305.24	306.18	309.46	306.55	307.17	306.12	306.85	308.19	306.06	305.91	306.89	304.59	305.76	306.05	305.91	306.13	306.82	306.22	306	305.41	307.2	306.45	308.67	307.83	306.95	306.39	307.75	307.6	308.61	306.71	307.89	305.79	307.38	306.23	305.71	306.93	306.12	305.94	307.55	306.42	307.22	307.28	306.12	306.48	306.24	306.94
302.42	306.61	304.28	303.82	305.04	304.32	304.59	306.84	304.98	304.49	306.32	305.33	302.82	303.57	302.9	305.77	304.55	303.6	305.19	304.19	304.55	304.63	303.66	304.4	305.39	304.51	303.11	305.11	305.16	303.88	306.35	303.12	304	302.86	303.81	304.17	304.8	304.69	305.36	304.74	304.29	305.14	304.37	304.62	304.39	307.12	304.16	303.41	303.24	304.48
303.57	303.04	303.76	302.66	304.62	303.01	304.91	304.62	303.23	302.96	303.15	302.63	303.2	303.75	303.81	302.81	305.58	304.73	303.81	304.72	304.17	304.03	304.09	306.24	304.05	304.65	304.32	304.69	302.68	302.76	304.34	305.77	303.49	305.72	303.43	303.67	302.37	305.17	303.16	305.64	302.31	305.7	303.01	303.06	303.77	304.83	302.64	304.73	304.64	304.76
303.78	302.55	302.66	301.31	303.27	303.8	303.6	302.24	302.08	303.47	301.46	304.32	302.94	302.22	302.94	300.77	304.89	301.55	302.64	302.83	303.25	301.77	301.44	301.71	301.45	301.37	303.06	301.51	300.28	303.27	302.24	301.36	302.43	302.21	302.62	302.95	304.24	304	301.78	302.34	302.61	303.22	303.12	301.51	302.21	301.55	301.63	301.81	302.46	301.92
317.74	317.41	318.63	319.76	316.96	317.84	318.51	318.95	318.14	318.78	316.26	317.77	318.14	317.28	318.75	318.4	319.2	318.77	318.02	318.11	318.48	318.08	316.24	318.43	316.89	319.56	318.65	317.36	317.4	320.03	318.92	316.84	315.78	318.57	317.08	318.79	317.04	316.52	318.26	317.85	317.24	317.98	316.48	316.93	316.49	317.61	318.82	318.87	317.17	316.94
297.27	296.41	295.84	296.95	297.43	295.69	298.16	294.47	297.64	296.67	298.34	296.29	296	296.94	296.62	297.38	296.58	297.09	296.52	298.47	296.83	297.45	296.27	296.84	296.78	297.73	297.35	295.99	295.96	297.43	296.92	297.16	296.34	295.72	298.95	296.08	297.5	296.77	295.63	296.79	295.71	296.91	299.02	297.8	296.16	296.54	297.01	295.95	299.07	298.91
311.71	314.95	315.55	313.46	314.57	313.55	313.59	314.45	312.42	313.85	312.81	316.24	314.57	313.41	312.2	313.4	315.02	313.76	314.45	313.43	314.96	315.58	314.25	314.92	313.25	314.73	313.46	312.78	316.55	312.42	314.29	315.98	312.89	313.64	315.3	312.29	311.93	313.59	314.39	312.98	312.67	312.65	313.94	313.48	314.07	313.42	312.57	312.18	313.54	313.44
301.36	302.25	303.66	302.61	302.87	303	301.87	302.33	301.67	302.28	299.99	302.83	303.33	302.48	304.04	302.93	303.58	301.16	300.53	302.3	302.97	301.34	302.21	302.52	303.82	303.15	303.53	301.21	302.19	301.83	303.69	300.76	303.2	302.7	302.76	303.41	303.35	303.55	302.63	301.88	301.98	302.05	301.68	300.99	299.56	303.49	303.4	300.26	302.71	301.44
309.81	311.37	309.87	310.92	310.32	311.41	310.13	310.76	310.58	310.67	308.09	311.36	309.82	309.02	310.01	309.44	309.87	308.88	310.2	310.12	309	310.97	310.48	312.05	311.3	308.75	310.01	309.2	308.35	309.41	310.25	309.22	309.9	308.92	310.22	309.79	310.01	309.37	309.27	310.4	309.28	308.35	309.58	309.09	309.59	309.88	310.13	309.12	309.92	310.24
303.75	304.43	302.26	302.8	304.44	303.4	303.99	302.84	303.47	302.86	302.62	302.55	304.3	303.06	302.08	304.05	303.66	303.21	302.65	303.57	302.71	303.44	303.82	304.19	303.88	304	304.46	302.43	304.36	303.89	302.84	303.24	303.21	302.96	301.72	302.99	303.72	302.73	303.36	302.39	301.93	303.31	304.48	302.49	302.7	304.04	303.73	302.47	302.06	305.15
312.44	313.12	315.32	314.01	313.47	314.86	314.41	313.41	313.41	313.35	314.33	314.49	316.16	314.17	313.05	313.93	314.25	314.88	315.31	313.32	316.01	313	313.73	315.36	316.05	312.85	313.96	314.64	315.12	314.58	313.97	315.64	315.4	313.89	316.58	314.95	315.65	314.48	314.76	313.36	314.54	314.16	313.88	314.82	314.18	314.53	313.59	315.09	315.36	313.52
319.44	319.09	316.68	318.64	320.02	319.16	319.23	318.47	319.33	320.73	318.48	320.97	319.24	318.71	318.74	318.27	318.5	319.06	321.43	319.04	318.92	318.66	320.1	319.37	318.43	321.2	318.81	319.35	319.68	318.71	317.86	320.28	320.13	319.53	318.12	320.04	318.29	318.92	319.24	320.97	318.07	319.24	319.76	320.96	319.07	321.12	320.37	319.83	319.55	319.34
303.32	303.59	304.07	305.06	304.25	303.86	305.08	303.04	305.08	302.27	303.21	304.37	304.65	303.24	305.74	304.8	304.83	305.21	304.41	304.62	303.28	305.66	304.24	305.26	305.43	303.42	304.2	305.89	304.4	304.44	303.75	303.46	303.62	305.03	304.53	303.75	304.68	303.62	305.36	306.14	303.77	305.03	305.43	302.88	303.51	306.59	305.71	303.71	304.69	305.58
318.22	317.86	317.72	317.83	318.79	318.17	317.82	319.51	318.91	319.5	316.35	318.4	318.41	319.22	317.07	318.64	317.76	318.73	318.87	317.52	318.58	318.9	317.94	319.16	317.91	318.35	318.02	318.85	317.04	319.87	319.27	318.58	319.16	319.18	318.51	319.2	319.23	317.88	317.6	317.93	318.91	318.53	316.7	317.8	316.61	317.93	319.71	318.03	317.73	316.79
309.67	311.8	311.15	311.9	310.81	310.58	311.75	311.43	309.65	310.38	311.18	309.27	310.25	309.82	308.96	311.96	310.49	311.3	311.27	309.51	310.44	309.65	310.77	310.16	309.34	310.04	309.91	308.63	310.83	310.39	310.13	308.65	308.57	309.63	310.41	313.34	310.62	310.12	311.45	310.83	309.58	310.53	310.2	311.84	311.46	312.67	310.31	309.89	311.24	309.15
302.19	302.76	302.44	302.68	302.48	302.83	303.23	303.72	301.54	300.89	301.42	301.81	303.16	302.08	301.66	304.67	302.04	304.19	301.78	301.85	300.77	302.84	302.26	303.62	302.05	302.81	302.67	301.79	301	302.34	303.33	302.56	301.91	303.56	302.09	301.63	301.45	301.82	304.09	302.21	301.64	301.54	302.04	301.01	304.3	304.06	303.69	303.29	301.17	304.24
318.44	320.12	320.44	319.3	320.48	319.18	318.07	319.67	318.81	319.05	319.55	319.94	320.52	319.95	317.09	319.48	318.69	318.11	320.14	320.21	320.33	320.39	322.33	317.9	319.96	318.69	318.39	318.06	317.79	318.33	319.09	319.3	318.18	319.26	319.71	318.54	318.8	319.9	318.83	318.45	320.51	320.14	318.7	319.45	320.24	320.11	319.38	319.63	320.09	320.59
296.88	298.04	298.55	296.14	296.35	295.27	295.77	296.53	296.62	296.79	295.36	295.48	299.08	296.76	297.23	297.35	296.06	297.24	296.49	295.5	295.28	298.68	296.52	297.73	296.72	297.6	298.15	297.41	296.09	296.05	297.17	297.65	294.42	296.78	296.25	295.46	294.81	297.64	295.08	296.38	297.8	295.95	297.43	298.04	297.94	297.06	296.99	298.29	297.3	296.19
[truncated: 150 more columns]
