# Supplementary material for: Genetic dissection of main and epistatic effects of QTL based on augmented triple test cross design
Source: PLoS One. 2017 Dec 14;12(12):e0189054. doi: 10.1371/journal.pone.0189054 (PMC5730204; doi:10.1371/journal.pone.0189054)
Supplement: S9 Supporting Information — (ZIP) [file pone.0189054.s009.zip › z5_700_0.2_10.csv]

311.46	313.84	316.18	314.64	315.73	314.88	317.41	312.85	317.13	312.36	310.18	319.16	309.55	309.37	310.87	310.23	310.74	309.45	310.3	312.75	314.96	313.1	313.56	314.96	314.08	316.01	313.39	308.61	312.5	312.84	311.87	311.13	311.65	313.95	310.67	320	314.11	317.01	311.24	313.71	316.6	311.78	309.47	312.96	313.21	310.49	315.21	311.91	311.25	313.38
323.32	323.84	328.79	324.66	323.46	328.07	324.32	325.26	329.58	322.91	328.67	321.68	330.21	330.03	326.72	325.92	325.74	325.84	329.09	325.22	326.01	324.86	331.54	324	323.94	325.65	327.27	328.95	329.46	322.13	322.53	329.21	328.7	325.84	324.81	324.74	329.41	323.46	328.14	325.67	325.28	328.97	324.9	325.29	325.71	330.24	327.17	321.86	325.88	320.86
310.53	310.32	310.65	308.36	304.35	311.28	308.37	309.51	309.68	307.6	310.95	310.68	310.8	311.45	307.37	311.68	310.79	305.9	311.16	306.31	306.42	310.97	309.21	309.45	310.79	312.72	307.08	310.55	312.57	309.29	309.13	311.31	305.3	311.92	309.91	308.16	307.55	305.22	303.76	314.72	312.24	312.22	311.31	305.67	309.1	312.91	306.86	307.23	312.29	318.92
313.05	309.95	307.32	309.77	306.3	307.48	313.31	307.67	313.71	307.94	312.5	315.65	310.97	307.97	314.55	314.96	308.71	312.63	306.11	312.45	311.87	309.13	312.19	313.78	311.95	312.8	309.18	314.47	311.63	311.27	308.29	310.14	307.36	315.49	315.88	311.77	312.44	310.92	312.92	312.39	309.9	309.34	308.51	310.11	314.71	306.77	316.73	317.05	309.85	307.81
305.56	300.41	303.83	297.73	302.64	301.48	299.37	304.3	302.81	305.8	302.61	302.48	301.99	300.95	301.28	305.3	301.27	306.82	298.54	301.2	306.87	302.08	300.89	308.52	302.56	308.57	304.08	297.79	303.38	299.75	302.52	306.79	305.12	300.07	304.47	304.12	301.12	299.43	309.56	302.47	304.14	304.28	306.27	300.94	301.95	302.07	304.16	304.35	302.66	303.73
314.99	317.12	312.37	314.53	312.74	313.98	318.29	317.64	310.99	312.16	317.14	318.41	316.54	316	317.61	315.55	316.68	313.34	317.83	316.82	317.93	316.21	316.77	318.33	318.75	316.44	312.03	314.82	315.1	317.96	313.85	315.25	318.86	314.02	318.04	314.82	317.72	312.87	312.11	315.79	319.24	314.77	315.95	318.43	317.57	315.99	310.26	318.45	313.35	315.17
307.71	308.87	303.33	308.98	309.31	305.75	307.03	304.88	309.59	305.37	306.96	301.82	306.1	305.38	303.73	304.13	307.02	304.31	304.47	304.67	300.94	305.63	310.31	306.86	305.15	305.94	307.24	306.92	303.01	307.18	309.06	305.55	307.18	306.03	307.24	305.38	301.22	310.46	306.74	308.59	304.9	307.89	311.13	305.72	305.45	303.97	303.05	305.42	303.21	306.13
308.57	312	310.98	313.68	316.52	311.54	314.26	306.56	312.38	310.38	313.31	312.89	313.36	316.55	314.77	309.74	312.94	310.46	309.05	305.22	311.24	309.33	307.96	305.76	316	309.17	313.72	313.13	312.06	309.04	314.66	307.39	315.55	310.27	307.18	308.33	311.85	308.71	315.55	314	308.38	312.46	311.58	309.34	305.36	312.4	316.3	318.33	313	309.77
309.88	310.1	310.31	310.72	309.95	311.84	313.02	309.39	310.81	309	315.38	309.91	314.97	318.62	313.2	313.79	312.37	306.59	308.96	306.6	309.28	312.62	314.26	306.51	306.32	315.14	312.37	314.89	317.68	308.11	310.68	312.21	309.73	308.8	314.23	310.96	312.61	311.12	310.96	312.17	306.77	305.29	307.04	310.14	309.38	307.44	307.63	310.28	313.42	311.52
308.58	303.97	300.84	304.92	299.57	304.03	306.4	299.35	306.34	303.58	307.1	306.45	313.28	304.88	304.66	304.49	304.52	303.84	306.69	301.89	301.63	301.53	300.66	298.62	303.99	302.03	302.03	304.66	304.42	307.78	305.26	306.96	302.84	306.45	303.59	304.42	302.86	300.76	306.6	303.64	299.17	306.03	304.5	305	305.01	305.58	305.22	305.97	304.31	306.23
313.11	312.68	316.46	314.76	312.9	318.17	318.14	314.9	313.89	311.22	316.34	313.8	311.32	315.47	311.1	310.06	316.23	316.41	319.7	309.86	312.96	315.16	314.26	313.46	315.64	315.8	312.43	315.02	309.75	310.83	318.41	321	311.95	311.87	317.53	310.43	309.78	319.03	314.67	315.69	312.18	317.79	313.1	310.14	311.74	312.9	318.2	314.49	314.19	311.88
319.18	321.28	314.41	320.58	318.5	316.07	317.84	315.73	322.2	316.49	323.04	318.13	314.99	320.47	320.35	315.6	317.66	315.57	319.17	321.23	318.24	318.29	319.08	317.86	312.02	321.27	318.4	319.19	319.4	321.37	314.57	319.45	317.76	316.86	317.66	316.78	323.78	316.7	317.91	320.78	325.04	320.64	321.8	316.8	317.64	316.74	315.05	314.5	316.51	318.94
310.46	315.6	312.24	315.81	317.07	314.87	316.04	317	310.5	309.43	311.74	315.83	312.23	310.61	313.28	312.03	311.6	316.49	316.53	311.09	311.7	306.36	315.13	312.47	319.05	315.57	315.81	310.15	319.47	315.83	311.19	308.66	314.88	309.85	319.3	314.09	312.32	311.73	317.72	314.95	318.55	317.1	311.76	312.91	312	314.84	312.78	313.9	311.96	314.75
299.29	298.96	297.59	297.32	296	294.66	297.63	298.02	298.43	302.84	300.57	297.06	296.17	300.38	291.58	294.63	296.91	297.41	294.92	300.01	293.11	300.34	301.32	295.6	293.18	298.34	297.24	298.51	292.53	301.12	296.81	294.35	294.49	293.99	290.24	301.34	295.67	297.84	295.18	297.59	297.73	295.89	297.37	296.04	294.01	296.52	300.2	300.4	297.9	303.96
314.35	313.71	315.5	318.59	317.09	316.13	316.25	320.05	317.41	317.55	317.39	314.05	315.45	315.3	316.98	319.72	318.02	312.66	312.29	315.64	321.25	315.56	310.34	318.69	310.38	318.33	319.65	319.76	310.09	320.51	314.99	315.33	312.62	310.53	316.96	312.01	317.68	317.27	315.64	312.88	316.36	316.53	312.23	315.43	315.65	316.77	314.98	317.33	314.97	321.33
295.73	293.69	293.53	292.4	292.43	294.25	295.46	293.82	297.25	295.28	294.97	293.62	300.85	291.35	295.76	294.72	299.37	294.5	293.72	298.16	294.26	298.85	293.21	294.01	293.27	296.63	295.11	295.6	291.98	296.7	295.36	296.89	296	290.4	298.22	297.8	292.43	293.68	294.39	295.53	297.19	296.44	295.59	296.52	297.32	300.17	291.99	294.52	296.57	294.93
325.8	329.52	329.5	323.82	324.29	327.34	325.34	326.36	323.93	320.94	317.83	328.73	327.1	322.96	324.36	324.84	327.19	325.92	326.85	327.72	328.12	320.5	327.6	324.65	324.89	325.42	321.78	323.47	325.1	324.55	326.63	329.16	325.03	329.01	326.52	325.53	325.41	327.66	327.3	327.98	326.35	329.93	323.37	324.58	322.91	325.25	323.79	331.5	322.97	324.84
306.85	300.57	306.61	305.89	305.9	303.58	306.34	304.06	303.47	300.46	305.41	301.85	303.2	307.75	297.31	304.65	305.06	301.41	306.21	300.81	300.8	302.37	303.33	303.3	304.78	307.94	305.84	305.57	305.73	301.89	311.22	303.76	302.01	302.96	305.31	303.86	301.63	305.19	304.95	301.96	302.37	304.37	301.69	301.22	300.81	307.01	299.9	306.31	304.29	301.17
301.45	305.99	310.88	305.12	310.21	306.94	307.75	309.41	303.54	304.93	304.59	307.36	306.56	310.99	308.9	309.63	303.92	302.16	309.9	307.5	306.28	305.74	305.91	311.3	303.64	302.28	306.93	303.5	307.87	305	311.75	308.02	302.15	305.26	304.05	305.08	304.52	308.58	303.36	305.29	299	304.42	302.45	306.84	304.08	309.7	309.78	308.64	297.5	302.04
307.65	309.71	314.33	309.49	309.07	309.03	308.74	311.7	309.85	310.61	311.34	309.51	306.83	308.99	308.66	307.12	308.51	308.56	308.16	312.14	309.22	306.37	309.17	311.31	311.55	306.42	315.79	306.49	309.64	308.94	306.28	306.85	310.78	303.62	306.33	306.99	306.4	308.26	313.55	309.03	303.04	304.83	309.88	304.41	307.3	313.11	311.79	310.27	307.96	308.52
302.58	302.93	304.45	294.87	301.71	302.85	301.87	301.56	302.79	302.47	301.39	301.3	301.75	302.49	302.35	310.45	301.57	305.16	301.18	301.62	300.96	311.8	299.44	304.46	300.95	306	303.5	299.1	300.44	304.59	301.89	299.33	304.98	303.71	303.14	300.61	304.23	304.4	300.83	300.65	302.1	305.4	304.95	305.86	301.02	303.07	304.82	299.58	304	303.98
304.43	313.9	315.55	311.04	311.2	313.46	315.1	314.98	307.31	318.27	317.85	313.28	315.36	310.86	314.09	315.46	313.71	313.33	312.93	317.84	313.44	311.97	316.13	310.19	312.13	312.33	310.86	313.84	312.23	314.17	313.07	313.61	308.95	315.24	308.88	313.11	313.32	313.16	309.66	314.13	314.71	312.52	315.66	307.84	308.26	310.04	307.35	316.28	310.42	313.83
314.68	319.69	319.51	319.77	321.29	316.27	320.76	317.71	319.97	324.06	315.79	318.4	319.55	316.17	319.34	320.12	319.04	324.47	316.9	319.34	321.2	325.56	317.8	322.26	317.52	318.28	317.02	319.59	319.89	316.19	317.61	315.37	321.95	317.57	321.62	315.79	319.14	320.53	317.45	323.09	316.14	322.48	317.19	317.23	318.15	319.41	318.86	318.11	319.23	318.29
302.81	303.46	308	298.57	308.95	299.04	300.69	305.34	304.59	302.35	305.17	302.2	303.55	305.07	300.68	300.4	300.26	303.24	306.89	305.1	302.43	303.86	302.1	301.33	303.59	305.87	298.7	303.05	303.64	302.46	302.85	305.46	298.1	304.93	306.69	302.9	306.92	303.61	302.05	304.62	303.28	302.67	302.74	301.13	303.59	304.52	304.88	306.47	303.82	304.89
306.29	308	309.82	310.84	316.21	314.72	312.5	311.21	314.65	307.67	309.83	305.3	314.43	313.48	310.5	307.44	314.28	307.68	305.06	313.89	305	311.79	307.21	303.31	310.2	309.2	312.89	308.13	318.84	310.41	308.14	313.23	307.23	307.68	308.38	316.04	310.91	311.47	313.8	308.71	310.86	306.6	311.84	307.75	311.94	307.84	304.23	309.54	310.87	307.97
317.79	312.63	310.15	318.09	314.76	314.42	317.19	314.79	317.21	316.06	314.93	315.53	318.33	319.08	315.93	314.95	316.54	318.07	321.64	320.56	316.11	318.06	311.12	318.05	312.31	312.2	315.9	317.18	318.32	312.23	316.1	318.19	315.12	312.33	317.61	313.29	312.24	314.62	318.4	313.69	314.97	316.53	311.95	313.18	317.2	316.3	317.94	316.69	316.81	313.57
306.45	302.88	300.26	303.85	307.93	302.63	304.54	304.31	297.68	301.24	302.45	302.21	305.61	302.36	303.86	305.45	300.57	305.7	303.87	302.97	298.65	301.73	302.39	300.41	302.06	298.85	303.55	302.83	299.81	307.1	303.4	301.63	303.88	304.51	306.28	302.28	302.21	305.07	303.44	298.54	304.48	301.41	302.92	305.12	302.1	305.81	297.46	296.01	298.07	299.13
324.83	327.27	321	324.25	326.38	321.91	325.71	318.1	326.43	331.53	320.25	326.19	327.56	326.57	328.69	330.04	321.5	331.09	329.62	321.36	327.67	320.73	326.95	327.05	326.82	328.63	322.84	324.72	322.7	328.29	329.59	326.08	326.28	323.55	328.66	324.61	328.54	326.53	322.81	324.68	324.52	323.19	323.65	326.49	325.86	326.54	325.54	326.06	328.67	325.96
302.6	300.35	297.92	304.4	306.54	298.51	303.95	305.55	297.38	303.96	300.93	300.56	300.3	297.92	301.46	303	302.04	300.3	300.67	302.04	302.05	300.06	302.22	302.6	301.58	305.23	300.31	301.59	300.92	298.64	305.31	299.21	300.2	303.31	301.18	300.32	303.39	301.47	300.11	301.76	300.13	302.09	301.48	303.31	297.35	303.54	303.6	300.38	300.72	303.73
292.17	296.41	298.24	292.27	289.93	290.51	292.11	287.87	297.69	294.15	293.84	297.87	296.06	292.69	294.78	293.84	292.72	295.77	296.96	293.73	294.44	297.04	295.46	292.89	295.85	289.21	293.84	294.01	292.14	296.94	291.1	299.47	296.21	291.66	294.75	287.63	293.92	296.67	295.28	297.11	295.5	297.95	292.09	292.2	296.41	294.05	298.49	291.94	294.71	291.95
306.81	305.58	305.37	304.34	300.82	304.35	305.43	304.59	305.86	304.21	302.85	301.44	308.99	303.25	303.03	302.58	306.06	301.51	306.59	310.72	303.25	306.39	299.41	307.71	300.91	305.04	304.23	305.41	304.6	305.45	304.36	303.4	307.5	302.72	303.01	300.76	303.84	302.56	299.95	302.55	303.05	308.3	302.5	301.07	304.3	309.44	302.21	304.44	304.87	303.61
307.77	315.03	312.35	314.74	311.67	309.9	318.59	310.48	312.75	310.81	314.77	314.05	314.8	311.22	311.79	313.42	313.94	308.52	313.75	309.01	314	312.54	314.12	311.9	310.83	314.95	314.38	309.18	315.21	318.17	316.7	312.05	316.19	312.32	310.3	309.67	319.27	313.42	313.49	313.67	309.33	318.22	313.11	309.96	315.38	313.89	318.76	317.81	313.66	314.04
315.82	313.6	307.92	309.57	310.06	311.19	308.83	311.62	307.69	309.09	313.55	303	313.56	308.88	308.32	312.05	308.76	307.91	305.51	302.44	308.36	309.18	303.05	308.04	313.55	306.48	309.1	307.37	308.1	312.85	310.37	305.99	308.5	309.54	312.94	306.66	305.35	315.75	306.65	307.05	309.68	308.79	306.68	307.4	305.36	306.79	315.72	311.57	305.79	308.56
311.45	311.41	313.51	314.55	312.62	316.79	317.12	311.36	318.01	318.76	312.53	315.77	316.54	314.11	317.07	314.81	313.2	315.55	317.31	314.85	312.57	310.44	311.51	314.21	316.22	310.35	312.19	320.74	314.62	311.51	312.44	314.12	313.94	316.56	315.9	313.3	314.4	315.53	314.05	313.91	315.33	317.48	311.21	315.14	312.96	315.85	315.94	314.63	315.78	316
299.43	297.65	298.4	298.75	299.79	301.04	300.22	299.88	297.6	301.15	297.88	299.79	299.38	302.65	299.3	300.36	297.78	300.1	299.03	300.11	303.61	295.23	302.43	299.29	306.37	300.43	300.07	303.14	303.61	300.83	297.84	300.93	294.21	295.53	301.13	302.54	301.72	303.07	303.82	297.25	302.56	299.16	301.54	301.46	299.95	299.04	298.96	296.21	304.08	298.74
300.53	303.09	299.96	302.35	297.33	294.78	305.48	300.18	299.64	306.45	295.78	304.47	298.15	302.84	298.31	303.62	300.72	299.02	298.71	298.24	300.82	299.97	302.7	299.38	299.88	300.12	302.43	298.48	299.77	297.36	295.61	300.64	299.68	299.21	299.6	295.24	300.66	304.19	301.15	294.08	299.45	294.25	304	296.14	299.01	298.91	301.57	302.46	304.38	294.92
306.04	303.16	301.04	301.44	304.55	299.38	300.77	305.68	300.25	301.4	307.28	300.81	300.68	303.86	308.01	303.93	300.98	306.28	299.93	299.88	303.62	300.03	304.63	304.58	306.94	301.41	305.73	303.12	301.98	302.89	303.99	307.4	302.17	303.2	304.01	305.37	303.01	302.34	302.52	300.27	300.17	306.41	300.82	301.49	304.48	304.89	300.66	304.31	298.1	303.35
316.91	320.91	316.63	322.46	321.23	320.44	314.63	314.38	316.58	313.86	320.98	322.22	320.45	317.04	319.45	311.22	316.11	318.45	321.4	317.54	317.06	322.36	316.52	312.03	319.46	320.67	320.87	311.72	315.17	318.75	316.59	316.28	319.47	317.25	319.82	316.47	315.54	318.72	314.75	314.92	319.68	316.47	319.6	313.75	315.64	316.73	318.16	313.27	314.56	319.09
301.49	303.61	304.01	302.92	307.82	305.57	306.3	302.99	309.35	308.69	302.6	303.83	305.35	304.47	306.58	302.46	304.64	305.02	307.18	300.84	310.47	299.95	306.27	305.2	307.17	303.26	304.76	307.5	304.55	310.16	305.77	309.5	306.32	307.03	301.39	303.79	308.21	305.38	307.28	298.29	302	306.76	303.89	301.1	303.47	304.02	303.92	305.46	301.77	304.92
301.92	306.06	307.09	304.1	305.14	306	308.48	303.05	302.7	303.46	305.47	299.91	304.64	303.06	304.77	300.16	306.62	305.1	300.75	300.9	309.77	301.27	303.28	304.74	297.73	297.7	305.89	301.87	302.6	303.28	304.29	305.15	305.6	303.18	301.47	303.96	304.17	301.45	306.52	296	305.1	303.35	304.96	307.55	305.1	307.25	305.11	304.15	303.47	302.19
298.2	302.65	301.64	297.77	297.76	299.09	301.34	300.27	301.5	301.9	298.09	305.04	301.47	294.78	297.72	303.61	297.54	301.67	305.01	299.86	299.67	306.58	297.18	296.51	302.67	292.96	294.52	299.81	297.6	298.99	302.3	300.19	298.29	298.61	299.42	297.01	299.83	300.72	298.93	298.85	297.11	298.58	296	293.72	299.71	295.72	299.15	298.26	301.15	300.83
308.03	313.92	311.14	312.31	315.13	313.53	306.6	310.37	310.61	309.71	310.57	310.48	314.14	302.96	302	309.38	311.22	309.67	309.5	311.51	311.32	316.39	311.08	313.1	313.67	308.47	310.7	311.62	309.59	310.8	314.97	315.26	311.05	313.05	314.99	313.17	307.71	311.83	308.39	307.92	309.22	310.16	310.06	313.91	306.32	309.49	312.96	311.52	314.23	312.98
331.84	328.38	331.87	327.82	324.75	328.78	325.32	326.79	327.57	328.4	329.16	329.59	327.63	327.79	332.15	326.16	322.9	328.64	326.94	328.78	326.67	327.46	325.54	332.26	328.01	329.54	324.57	322.06	327.87	324.19	326.33	323.49	326.79	330.85	327.2	326.35	325.31	327.18	328.96	328.05	324.59	325.08	322.59	331.07	326.67	327.1	328.44	332.83	324.22	325.05
312.09	307.43	309.39	309.04	308.53	307.61	308.07	304.96	313.88	305.69	311.21	305.86	314.35	310.57	307.77	304.51	304.71	306.17	306.41	311.76	306.26	307.11	310.39	309.76	303.61	309.63	312.14	308.11	305.52	310.66	311.49	314.15	311.32	306.24	307.98	308.24	305.86	307.49	304.27	310.47	310.35	306.56	308.49	308.45	305.88	312.16	309.66	311.37	311.19	306.52
307.6	310.76	309.8	313.47	310.4	316.19	313.69	308.4	313.01	311.06	306.58	311.14	311.05	313.54	306.26	312.59	314.32	311.02	311.25	310.17	312.74	311.15	316.92	311.42	310.21	311.89	312.45	309.59	309.38	308.94	310.51	314.59	311.18	317.05	315.22	313.46	309.57	307.72	309.22	310.24	312.65	307.02	315.27	305.84	311.71	317.54	307.6	310.98	307.96	305.67
317.25	318.34	313.88	314.6	316.48	309.71	313.01	315.6	317.08	313.96	318.93	317.37	314.75	314.35	315.61	317.88	311.83	317.87	316.67	315.09	312.02	313.97	311.1	311.6	316.86	314.13	312.67	314.03	310.48	310.44	314.33	317.72	316.38	320.61	312.25	322.06	312.63	316.17	316.5	315.82	316.78	318.95	311.98	311.45	315.66	323.07	314.89	316.29	316.69	314.35
305.21	301.1	298.76	294.82	303.28	298.95	296.23	297.72	301.25	301.51	302.44	296.64	294.46	304.13	301.39	297.54	299.16	300.1	299.54	300.75	296.97	300.12	300.98	301.95	302.08	298.74	296.42	299.49	300.51	298.61	299.41	300.46	300.53	300.73	298.77	301.67	297.45	297.75	304.09	304.18	302.43	297.69	300.86	294.72	297.39	303.35	297.32	297.89	296.75	300.93
300.37	299.4	302.7	302.16	301.17	304.05	301.84	303.01	303.21	302.62	305.72	297.15	300.66	303.96	304.46	306.03	303.56	302.26	311.61	299.53	304.45	307.38	300.58	300.91	298.67	301.62	305.82	303.73	306.21	300.55	303.13	304.74	304.65	304.76	300.34	303.22	301.75	302.26	302.62	300.98	301.77	299.45	302.77	306.14	304.4	300	301.37	303.46	300.96	303.9
309.21	306.2	306.85	307.08	309.95	307.89	309.52	306.13	302.78	306.93	301.79	303.01	305.94	303.24	308.8	307.4	303.74	306.15	305.56	304.85	306.46	309.14	304.48	306.42	301.68	304.07	307.25	302.03	305.59	306.6	306.51	304.54	309.09	307.17	304.47	310.53	303.79	302.37	305.97	302.01	303.27	309.37	303.99	304.61	306.64	309.23	306.26	307.88	307.46	308.85
312.34	316.59	313.17	314.48	312.26	313.93	315.1	312.06	315.14	317.63	318.88	316.7	311.68	318.48	312.6	320.45	315.07	317.26	311.39	322.54	315.44	316.04	315.67	314.69	317.49	315.68	316.15	312.69	316.34	314.47	316.83	315.55	318.25	318.34	318.21	318.09	316.21	319.31	314.05	311.78	315.78	317.4	315.57	315.36	314.32	314.06	315.98	313.83	314.54	309.28
304.77	305.07	304.81	309.54	304.69	303.11	307.79	299.75	306.25	300.68	302.37	306.83	306.6	304.7	308.15	303.17	303.21	306.77	305.03	304.21	304.85	304.89	304.43	304.77	306.98	305.29	309.55	300.34	305.37	303.31	309.24	305.1	303.02	301.29	304.53	303.98	305.64	306	304.04	310.91	311.66	307.23	305.25	308.05	301.66	305.14	304.86	304.94	305.69	301.8
318.5	316.57	316.8	316.18	319.8	320.8	316.61	317.04	319.6	315.62	315.87	321.37	314.68	322.72	314.36	313.79	313.92	318.1	319.82	313.59	317.34	318.06	321.93	319.71	313.76	323.14	320.26	322.96	321.47	316.02	324.1	318.38	322.12	320.25	320.48	320.79	314.49	316.69	317.48	315.11	318.36	316.65	321.18	315.94	315.16	314.88	315.9	319.96	317.92	318.31
302.36	298.37	294.84	295.16	302.92	297.22	297.49	299.62	298.54	298.58	301.39	299.06	295.5	289.79	294.29	299.28	294.17	298.36	297.14	292.62	290.7	297.09	295.25	296.13	297.88	294.12	296.96	290.97	292.59	295	294.67	300.95	297.33	299.16	296.95	299.92	299.6	297.02	296.92	294.8	297.04	295.01	292.89	296.2	292.72	301.04	293.25	298.49	300.76	294.25
313.36	312.16	313.14	314.51	318.38	311.37	311.84	312.24	312.54	314.98	304.43	314.77	311.07	311.37	311.82	307.93	314.28	309.79	314.52	310	311.88	311.75	312.26	314	311.47	312.63	310.53	308.15	314.92	310.74	314.9	306.36	312.58	311.86	317.05	311.27	310.08	314.01	313.87	308.71	307.95	310.62	314.24	307.93	313.52	310.53	316.55	311.4	315.62	310.7
297.01	290.45	291.86	293.95	296.28	291.83	299.76	294.7	299.27	296.81	295.06	297.96	297.4	294.21	294.04	291.58	294.11	294.54	296.89	289.16	295.31	293.71	291.78	291.32	293.68	292.03	293.3	291.48	291.25	294.6	293.83	300.72	292.97	291.28	296.25	299.39	289.01	294.25	297.09	294.38	291.57	294.59	297.4	293.55	292.77	300.17	292.96	297.22	295.04	291.98
301.92	301.14	298.56	302.71	301.1	301.04	300.19	303.44	303.06	305.67	300.28	298.2	299.69	298.78	299.19	300.63	300.01	303.79	301.51	302.08	295.5	300.43	301.54	301.18	298.38	301.27	301.85	302.38	297.59	298.7	298.9	305.4	300.28	302.88	302.62	302.54	301.67	299.21	298.4	299.66	297.11	304.44	295.73	301.59	299.79	301.83	298.42	302.89	302.13	304.54
315.65	312.9	316.87	316.49	315.14	316.15	317.38	317.1	314.91	311.86	314.96	315.22	312.88	313.45	315.09	320.74	313.02	313.73	311.26	312.17	312.01	312.68	311.48	315.11	313.89	314.78	317.25	310.64	314.72	313.27	309.68	318.26	310.96	321.86	310.66	314.9	311.97	309.46	311.99	317.42	311	314.12	308.02	310.78	315.66	313.81	306.45	310.61	308.9	316.1
317.54	319.58	316.89	311.61	321.66	315.43	316.1	311.93	324.54	312.35	317.28	317.54	313.68	312.84	320.47	319.15	319.23	316.52	317.23	316.74	311.72	317.93	313.01	323.66	319.11	313.17	319.2	312.79	319.51	316.08	314.79	315.17	317.24	316.87	319.55	315.35	318.15	316.12	315.63	312.54	310.35	314.61	314.78	315.85	319.33	317.06	308.45	310.9	316.35	312.93
316.74	313.99	308.52	308.49	312.33	308.28	316.52	314.09	313.08	313.59	315.37	314.95	314.09	317.6	312.15	317.95	314.78	309.44	311.6	312.04	311.23	313.02	310.08	315.37	308.04	310.32	310.17	317.51	315.87	314.42	312.16	311.07	311.4	312.51	311.25	311.66	314.92	312.38	316.19	315.05	313.95	314.57	309.78	313.27	318.64	313.95	318.64	312.24	311.58	317.62
322.35	316.28	317.92	320.61	318.3	316	319.23	318.12	320.61	315.85	319.92	319.53	317	321.44	323.72	318.54	319.67	320.51	311.81	318.54	318.76	317.7	317.17	318.21	318.35	319.62	320.79	318.42	318.76	319.79	322.29	315.49	315.73	318.17	319.64	324.26	318.87	315.02	318.1	319.66	323.45	316.5	317.91	319.29	315.93	316.5	314.23	320.65	318.59	320.38
301.95	301.74	302.83	305.35	301.66	303.18	305.19	301.72	295.82	303.89	307.18	305.83	306.77	310.7	304.61	305.73	301.51	301.89	305.2	307.38	305.67	307.16	303.54	302.08	303.52	296.4	300.46	302.29	306.19	300.34	305.94	305.5	298.9	306.93	307.44	304.25	303.47	299.22	303.16	298.15	300.15	304.05	302.61	300.11	300.86	305.11	301.99	308.82	303.89	303.74
304.47	308.94	305.03	308.39	309.45	306.38	303.64	306.91	308.06	302.13	314.15	306.31	313.82	307.25	310.2	306.67	307.64	307.88	306.4	309.13	305.67	308.46	303.34	310.35	306.04	310.69	305.67	307.81	305.96	308.96	305.76	307.68	302.8	308.6	310.88	306.96	311.26	303.26	304.3	307.34	305.54	310.17	304.06	309.14	303.69	310.02	306.11	309.86	311.3	310.65
301.78	305.12	305.74	307.04	305.03	301.55	306.42	307.93	307.71	304.79	302.35	311.38	304.4	302.81	308.36	305	300.48	304.83	306.91	300.1	305.9	307.78	303.18	304.06	307.04	306.61	306.58	303.15	302.77	308.02	303.26	303.21	305.51	305.75	311.01	305.99	309.89	306.72	304.12	314.28	303.67	307.34	304.87	307.82	307.81	304.09	304.42	304.56	307.57	301.39
304.13	303.22	303.34	311.09	310.25	300.52	307.21	304.1	305.18	300.04	304.32	301.59	306.03	309.42	308.12	303.6	302.96	305.32	303.66	304.59	308.07	303.71	304	304.09	306.85	310.8	305.13	304.43	305.84	301.85	303.33	306.25	303.09	304.47	304.07	303.7	307.07	309.79	300.3	301.63	310.1	310.12	302.55	302.82	309.75	303.91	307.56	307.32	302.31	304.43
312.14	303.11	308.37	305.34	304.4	305.12	304.32	305.81	304.07	307.29	302.59	300.43	308.39	304.36	307.05	303.43	299.47	305.71	308.73	306.95	307.77	305.05	309.56	312.28	302.54	307.86	307.73	306.63	304.08	304.41	306.03	307	304.32	308.37	308.69	307.43	307.89	306.84	304.8	300	309.37	304.93	304.04	301.84	305.03	303.58	306.51	308.06	306.81	306.19
310.58	309.84	311.43	310.48	313.87	312.64	309.95	308.36	308.91	311.24	312.75	311.42	312.67	312.01	309.82	309.81	317.87	316.55	311.84	310.32	315.65	315.57	307.95	308.62	310.08	310.3	312	312.99	316.4	317.08	311.42	311.85	312.51	304.46	312.51	308.91	309.88	312.2	312.19	309.36	312.84	315.43	316.35	310.08	313.2	314.33	313.69	310.21	316.14	311.67
319.64	316.32	318.71	314.21	320.87	321.63	318.45	314.4	318.65	314.76	316.45	312.58	315.28	314.07	312.66	321.02	318.1	318.41	319.54	313.58	320.81	318.34	313.14	319	318.79	318.33	322.08	318.57	319.97	316.74	314.75	320.58	319.62	314.64	320	313.73	314.87	321.31	316.06	318.5	321.71	317.77	320.49	316.58	320.37	316.78	314.08	316.08	318.98	318.84
329.21	331.71	325.23	325.83	326.83	323.07	328.83	321.87	326.02	330.56	332.98	324.54	329.36	327.26	327.27	323.84	326.29	331.27	330.84	330.43	326.57	326.55	329.85	322.31	327.99	328.7	330.34	327.85	331.33	326.45	324.93	327.45	327.78	334.19	323.98	326.48	329.51	328.06	328.03	326.01	331.72	326.65	327.11	331.7	324.87	330.52	327.2	326.22	328.56	329.02
315.25	314.44	313.74	312.01	308.93	312.49	314.65	313.2	314.42	314.27	315.8	316.5	317.51	317.38	314.16	316.47	319.2	316.52	316.52	314.18	317.02	319.18	313.74	312.87	313.13	315.87	313.14	316.86	314.38	316.35	320.82	310.44	316.42	312.19	314.49	314.88	315.35	317.11	313.99	317.71	310.85	313.94	315.87	316.15	310.97	310.52	314.5	313.76	315.98	315.84
328.85	324.6	334.6	323.44	325.25	330.33	329.27	328.21	330.11	330.45	332.32	328.25	326.71	324.93	326.94	329.96	329.21	331	329.03	329.46	325.3	327.08	331.73	325.43	331.58	330.73	332.1	322.76	321.16	325.73	325.37	331.46	324.1	325.83	326.7	329.12	327.73	330.67	332.46	330.35	323.84	325.81	330.87	326.57	325.43	327.54	324.15	330.32	332.67	326.93
298.3	296.08	297.49	293.88	287.24	291.87	295.47	295.55	293.84	294.73	291.6	289.33	294.4	297.79	294.14	300.52	294.89	301.59	294.91	298.7	294.73	293.62	296.75	294.6	297.41	292.11	298.71	292.99	294.24	297.65	297.64	294.58	295.12	294.78	291.83	293.01	293.97	289.77	296.37	301.15	290.95	294.11	292.87	294.63	293.74	294.1	292.31	297.79	296.81	292.83
313.99	317.12	311.8	313.55	313.11	321.4	319.14	318.5	317.51	318.34	318.16	316.23	315.56	321.17	312.2	314.98	318.76	310.82	311.7	309.44	313.5	310.22	315.37	314.97	314.52	312.87	313.27	311.47	317.24	312.95	316.15	315.71	315.5	313.85	314.12	315.91	314.62	313.6	315.56	314.72	318.29	313.13	308.36	314.06	315.94	317.81	314.01	316.52	315.69	319.6
289.98	290.6	292.15	297.1	289.61	297.22	299.51	299.54	292.61	292.28	298.27	294.84	291.77	288.45	295.64	296.71	294.88	293.11	297.71	290.9	292.71	291.45	290.2	292.8	298.61	293.61	294.75	292.74	296.01	293.13	295.42	294.32	291.64	293.28	290.96	295.38	292.22	295.41	298	297.27	295.14	295.58	293.2	293.54	293.28	292.14	292.93	296.9	291.29	292.2
308.2	304.19	312.37	310.67	307.18	312.04	308.15	309.66	309.22	308.86	304.51	312.65	306.88	309.88	310.12	314.08	308.73	307.96	310.3	306.07	307.25	312.16	312.46	304.54	310.84	305.73	306.39	307.98	307.16	311.67	312.6	307.58	306.27	304.35	308.45	306.76	308.22	307.25	307.79	310.01	308.93	310.16	306.08	311.02	310.23	305.75	309.35	315.12	305.1	313.54
313.37	314.87	319.21	319.31	319.68	318.64	316.67	314.01	317.97	319.43	317.76	319.68	321.29	317.97	313.59	323.3	317.07	317.64	324.46	318.67	318.5	321.58	319.12	321.57	317.3	316.64	317.37	317.61	315.69	316.78	318.41	317.62	315.69	317.27	318.72	315.01	320.99	320.17	320	316.62	319.81	317.79	314.16	317.38	320.67	319.35	316.74	319.14	315.39	316.7
305.88	311.12	303.43	305.88	305.67	305.6	302.04	307.8	306.27	307.66	310.82	305.63	305.87	301.44	309.05	304.27	304.2	301.17	308.46	303.42	301.72	306.17	303.83	305.53	310.33	300.76	305.69	304.8	303.49	309.48	304.03	301.06	304.01	302.72	309.27	302.6	307.89	304.95	302.03	311.48	302.48	302.27	297.66	304.83	304.69	303.39	307.97	303.45	302.44	301.55
304.98	306.38	300.62	306.93	300.7	304.26	304.06	304.3	302.36	300.54	303.29	301.62	300.33	304.99	307.19	306.47	305.32	303.36	301.74	304.51	305.63	304.37	310.3	305.6	305.32	301.72	306.3	309.73	303.11	302.69	308.23	304.14	307.59	307.27	307.4	300.58	307.59	302.45	309.54	300.4	310.18	302.7	301.62	310.04	302.58	304.59	303.29	302.91	304.83	302.28
307.64	306.26	305.09	302.98	303.73	301.94	309.07	302.44	305.9	304.27	303.05	305.95	302.35	298.6	304.82	306.19	297.95	302.89	303.48	304.03	308.09	304.64	306.82	305.21	308.84	306.19	302.52	306.74	300.12	303.86	304	304.29	308.74	307.27	302.19	306.3	302.97	303.93	308.65	303.29	307.62	300.17	305.23	302.49	299.9	306.53	306.36	301.8	298.5	303.54
318.95	317.26	313.96	311.18	315.13	315.87	313.21	318.83	316.96	315.66	308.9	314.42	312.57	318.51	320	315.24	310.81	319.02	317.67	313.85	314.95	314.27	316.47	318.81	315.35	317.52	313.71	315.68	316.13	311.09	316.99	313.28	315.09	314.7	310.68	314.14	319.01	319.81	315.14	316.44	314.87	315.95	314.37	319.73	320.43	318.91	319.05	316.59	317.54	319.08
307.77	309.59	307.67	304.47	302.5	302.83	304.44	304.7	297.77	302.7	308.44	305.45	303.8	301.73	305.34	305.03	301.05	309.63	300.71	305.46	306.33	304	301.32	303.04	302.07	303.33	307.45	303.67	305.47	302.9	305.61	302.83	298.51	304.2	302.43	302.52	303.6	304.48	305.79	303.6	308.64	296.12	305.43	302.74	305.86	306.46	305.09	301.26	307.28	302.76
305.07	305	302.6	304.4	301.27	300.93	304.8	300.75	297.87	302.16	303.16	301.62	303.66	299.51	297.83	299.73	305.45	299.84	303.91	301.92	305.12	297.62	306.35	299.17	298.58	296.99	303.79	302.51	301.94	302.76	302.13	302.69	301.94	296.84	304.13	304.41	298.95	296.71	307.02	299.49	302.05	294.58	302.67	301.01	304.68	301.57	303.56	298.48	301.81	298.39
302.66	302.15	303.27	306.45	303.11	297.37	310.2	304.01	301.83	302.74	304.12	301.42	305.72	303.11	303.07	297.88	304.53	303.75	308.31	302.98	306.21	304.76	301	302.91	303.52	305.18	302.75	305.97	301.26	304.96	302.77	303.39	299.61	303.22	303.14	298.49	304.78	304.84	300.45	305.18	304.64	299.81	299.73	303.32	304.69	303.98	301.47	304.94	306.02	300.48
322.67	317.76	319.21	319.34	320.25	316.71	317.21	316.6	318.56	315.62	317.33	316.31	322.38	316.86	313.51	316.62	315.53	318.31	321.49	318.3	318.24	320.3	312.43	317.21	321.17	318.97	316.21	321.97	317.04	321.83	318.95	319.47	314.38	313.81	317.72	315.66	322.63	320.31	324.06	319.93	320.44	315.31	314.96	314.26	315.99	317.83	318.01	319.66	317.32	317.55
308.91	312.82	313.54	316.58	313.62	315.61	312.56	313.46	314.83	312.25	316.3	313.51	313.93	313.09	316.12	311.47	316.2	319.07	310.46	312.54	312.36	316.98	314.7	314.83	310.27	309.13	318.74	313.23	314.66	313.62	311.61	315.42	314.18	316.63	318.79	306.74	309.93	316.22	314.07	315.06	311.26	315.11	317.64	311.11	312.63	314.69	315.86	311.59	310.31	316.99
312.85	311.97	315.95	317.35	314.64	310.44	313.31	315.18	318.42	313.31	316.85	317.24	313.86	312.21	318.16	313.01	316.11	316.8	318.18	313.15	318.83	315.5	314.9	315	318.21	318.58	311.36	320.3	315.76	315.45	316.33	315.86	312.41	308.5	313.3	315.84	312.6	315.89	320.17	313.88	315.73	314.9	318.22	317.31	319.01	317.07	316.55	318.96	316.6	313.76
312.67	314.77	315.11	311.43	314.75	312.88	309.89	315.19	309.63	309.79	309.63	320.41	314.47	311.49	310.54	312.75	311.56	317.16	314	315.54	315.04	312.22	317	315.5	312	314.82	315.26	313.38	312.04	310.84	313.77	314.62	312.68	313.37	315.33	314.31	309.77	315.28	312.52	315.58	312.66	314.41	309.84	314.52	316.13	309.52	312.71	311.51	312.76	313.46
320.28	319.94	318.55	313.82	317.58	315.02	316.69	318.02	319.45	318.62	321.06	317.21	318.13	317.13	317.24	314.09	315.18	314.63	316.42	318.49	313.6	316.45	316.39	316.84	316.57	313.88	319.15	311.89	318.38	315.67	316.62	317.56	318.75	320.24	316.05	318.68	321.06	321.41	317.33	320.08	311.57	318.34	321.56	321.92	318.73	311.96	315.29	308.84	321.36	309.56
311.15	311.43	309.75	314.82	309.48	314.45	311.24	316.65	312.12	318.61	315.28	314.98	320.76	313.75	313.98	313.23	309.85	315.06	317.03	312.37	312.8	318.51	313.58	314.73	314.33	317.21	316.11	315.57	316.68	311.68	312.75	317.56	310.04	312.22	318.37	316.05	312.55	314.04	317.2	319.3	318.85	315.07	312.04	313.46	320.03	319.21	315.28	310.54	321.22	312.72
320.01	317.28	317.28	313.86	314.36	317.76	321.37	311.82	321.43	317.05	316.43	319.4	322.76	317.34	318.94	318.32	319.83	318.04	314.91	313.58	320.88	319.78	317.91	318.89	315.35	315.09	319.76	315.94	318.28	317.65	315.12	316.85	316.11	318.37	313.32	318.06	322.33	315.69	317.83	315.3	318.83	310.46	314.63	316.11	314.29	313.46	311.78	319.19	317.56	317.09
303.42	307.55	310.37	309.69	309.86	310.89	311.69	309.54	308.85	308.58	308.53	308.19	309.39	313.45	307.99	310	308.98	311.17	308.71	310	309.26	308.26	310.04	308.23	307.67	309.93	309.41	309.98	309.1	312.22	307.28	306.09	307.5	304.19	311.71	309.55	310.57	308.81	309.1	313.29	312.13	308.63	308.04	306.09	309.3	309.95	308.4	313.5	312.17	307.04
304.25	306.12	301.68	303.91	312.27	299.97	304.38	300.88	306.26	308.13	299.86	303.3	302.4	307.68	305.07	302.66	301.43	305.41	306.75	309.03	307.01	305.71	301.67	303.41	301.4	302.55	301.11	303.41	302.89	305.84	305.02	302.39	301.51	298.35	302.15	303.58	304.18	307.25	302.69	306.29	305.89	303.43	308.76	306.71	303.9	300.09	304.36	307.1	297.64	302.94
313.41	313.32	308.24	308.62	318.07	315.96	310.96	309.01	316.18	309.95	311.46	313.6	313.15	308.6	307.36	314.03	310.64	308.75	317.45	315.69	314.43	318.33	314.31	311.66	317.44	315.3	313.52	315.17	313.66	309.73	311.21	316.22	311.9	308.69	307.28	315.03	309.53	314.94	308.43	311.48	315.79	314.04	308.88	313.74	309.94	309.64	311.81	312	316.58	312.29
323.62	325.15	324.63	322.21	325.72	324.72	328.59	324.64	326.7	323.64	322.11	324.09	330.94	330.16	327.72	320.81	324.16	326.14	324.55	322.27	324.17	325.15	322.94	326.71	324.38	326.75	323.14	327.61	324.04	325.75	326.21	327.87	321.89	327.07	324.57	328.98	325.7	326.07	328.36	324.66	325.07	328.04	324.57	324.91	327.41	325.01	324.98	328.13	322.11	328.08
301.34	299.65	299.46	301.24	303.15	300.44	304.19	304.05	299.79	302	301.47	303.54	306.94	301.8	298.26	299.25	300.86	300.83	304.28	300.51	303.08	301.85	303.07	303.57	301.37	310.26	305.66	298.75	298.34	304.6	300.2	301.83	301.37	303.93	299.89	304.61	303.4	298.91	301.66	306.98	306.02	300.16	301.62	296.33	304.06	301.83	304.19	304.51	303.16	302.81
317.08	318.09	318.63	312.79	312.44	316.64	314.53	313.82	312.52	315.11	316.64	316.19	313.09	310.89	314.85	320.81	312.38	313.37	318.2	316.42	316.26	321.47	315.87	314.06	312.77	315.16	319.63	316.51	317.36	318.63	315.2	313.52	317.67	315.07	311.85	315.48	311.19	315.72	311.9	311.83	312.24	309.56	320.21	314.74	316.18	311.14	316.62	317.36	315.31	319.93
316.36	317.28	313.18	313.64	315.6	315.25	312.96	308.88	309.82	316.09	312.3	311.2	312.51	312.22	316.52	315.3	314.47	310.55	313.05	311.03	312.91	310.79	314.16	313.36	310.07	312.42	314.78	310.43	314.29	312.55	313.26	310.46	312.05	309.19	308.4	315.78	312.08	309.58	318.44	314.87	313.74	308.99	311.63	310.34	309.97	311.59	312.47	317.5	307.46	316.3
304.33	303.22	303.91	303.95	306.75	298.1	296.36	301.99	299.64	298.75	306.69	302.95	302.51	305.91	301.79	304.02	305.35	304.67	295.96	302.11	301.65	299.45	305.91	305.08	298.7	302.25	299.41	304.38	303.27	302.52	299.1	296.8	309.19	303.02	306.33	306.19	304.19	305.39	302.82	303.89	306.63	306.68	308.36	305.39	302.63	301.89	305.7	302.55	306.51	303.07
315.12	303.25	310.21	311.25	310.34	308.67	310.05	305.04	312	311.82	305.18	307.79	304.25	307.52	307.65	308.84	302.29	307.86	306.6	311.64	305.87	309.66	308.55	308.14	312.66	308.85	308.87	312.79	303.98	306.4	309.01	313.23	310.4	310.59	309.12	313.76	312.35	306.1	305.17	307.42	305.9	305.3	306.92	306.87	308.26	307.35	311.86	310.28	308.21	306.32
328.65	329.41	327.97	328.03	324.68	330.09	328.88	329.75	327.38	330.16	330.53	328.31	334.29	333.25	330.33	327.16	335.3	326.71	328.99	329.71	331.42	331.81	330.45	326.91	324.98	330.52	331.07	324.29	325.58	331.28	328.65	325.97	326.84	329.85	331.65	328.08	327.66	327.9	326.21	326.56	328.63	327.81	325.73	325.06	329.33	330.91	326.27	334.02	323.63	326.49
308.9	315.02	316.55	315.12	316.23	315.91	313.57	311.89	317	313.12	309.18	313.89	312.4	310.26	308.71	314.54	312.8	315.56	314.51	311.28	305.23	310.89	310.05	316.31	315.65	311.59	314.7	311.95	308.61	307.54	307.42	313.94	316.74	314	311.85	315.72	308.71	306.53	307.27	318.46	308.74	316.08	315	316.64	315.97	313.78	312.57	313.2	311.48	311.34
319.94	320.45	312.86	312.63	318.29	307.24	318.51	314.08	312.94	313.64	314.04	317.62	317.82	312.56	312.69	316.71	312.36	316.14	317.86	311.65	319.22	315.39	316.2	315.76	316.11	318.39	318.28	315.2	317.86	313.57	317.06	312.93	315.69	319.44	311.5	318.5	318.82	314.19	317.26	314.84	316.32	310.24	311.17	312.85	314.81	312.12	307.99	315.96	316.59	310.21
316.16	315.98	311.28	314.81	315.74	315.64	309.73	313.09	311.03	316.19	315.4	310.84	313.42	316.79	317.18	310.69	316.39	317.5	320.48	316.43	314.31	312.3	318.49	315.19	314.22	318.26	317.69	316.77	315.34	314.92	320.99	323.11	314.12	318.48	314.96	315.06	311.29	313.18	311.47	315.98	313.71	310.24	316.56	320.62	315.33	316.79	315.94	313.91	310.54	312.47
315.33	313.87	313.44	317.2	314.61	314.95	315.09	314.08	311.93	316.1	313.69	316.11	317.01	311.15	314.26	311.46	316.69	316.21	314.88	315.94	317.04	314.08	315.02	314.47	315.92	316.95	314.77	315.38	311.39	319.71	315.44	311.62	313.49	313.58	318.04	319.98	313.17	317.04	317.87	315.83	315.68	308.82	318.44	311.93	316.48	315.65	309.99	311.77	311.33	312.59
314.11	313.61	313.22	313.53	313.84	313.87	311.63	313	313.12	311.95	309.48	312.11	318.35	315.78	310.74	308.01	311.21	315.42	313.16	314.02	315.33	314.61	314.02	317.44	308.81	314.03	314.85	310.81	312.98	319	315.83	314.37	313.54	312.34	315.98	314.05	308.52	310.17	313.3	308.43	314.06	318.11	314.69	314.89	320	317.59	315.17	314.72	310.98	312.75
317.56	321.99	319.2	317.51	310.57	316.37	314.89	316.96	313.81	314.71	312.61	312.38	314.17	314.2	315.25	314.12	318.53	313.22	316.92	311.78	316.04	313.21	315.48	319.45	316.01	313.9	311.86	312.79	314.89	314.91	315.02	317.07	318.71	315.29	318.4	314.03	317.18	318.5	317.58	319.84	313.05	314.75	316.45	315.48	313.12	315.39	312.76	318.32	316.23	315.72
297.35	304.06	309.63	302.78	297.69	297.38	298.73	300.51	300.22	300.79	300.15	298.56	301.34	297.97	302.2	297.65	298	302.1	299.89	298.09	303.23	301.2	305.85	302	297.37	300.99	303.69	303.06	302.85	305.55	301.56	307.36	299.2	294.83	300.14	301.7	302.04	301.49	298.74	304.96	301.19	304.58	304	302.14	292.11	302.91	301.18	300.69	304.55	301.68
305.55	304.03	307.21	304.48	310.97	309.67	310.72	298.4	307.44	305.31	310.49	310.6	309.48	307.61	306.49	301.72	303.02	307.82	301.76	306.41	308.4	303.53	310.33	310.03	312.5	306.94	308.22	306.4	308.96	309.3	305.09	304.1	306.64	302.7	306.14	302.61	306.15	309.68	304.03	307.12	310.31	304.87	307.21	308.15	304.4	308.43	305.47	304.99	311.66	304.85
325.67	328.71	327.12	323.21	321.69	325.41	327.45	324	326.79	326.72	324.91	324.62	330.32	325.59	326.62	323.87	317.93	322.93	327.52	330.61	328.32	322.56	324.45	324.93	323.46	327.02	326.91	328	326.27	321.87	324.95	324.75	324.61	323	328.05	322.39	319.91	324.05	326.83	324.33	327.36	326.02	320.93	321.95	327.78	324.6	324.46	325.68	321.39	326.75
302.2	301.43	304.39	307.68	304.71	303.8	303.94	309.55	304.78	307.09	304.53	309.69	308.65	304.36	303.47	306.46	303.99	306.51	308.24	303.77	304.4	304.05	302.79	302.44	307.41	306.1	303.42	304.6	306.9	308.54	304.49	307.73	308.6	299.65	301.93	301.7	307.41	308.83	303.93	312.08	307.95	300.38	303	303.11	307.08	300.42	303.89	303.01	302.8	304.47
296.73	294.35	294.62	297.34	293.24	287.58	299.1	295.87	296.1	295.84	294.06	293.9	294.76	296.48	295.4	296.03	294.24	293.95	299.52	294.19	296.17	296	299.32	293	292.29	296.75	296.18	293.8	292.38	293.73	298.63	295.68	296.26	292.95	297.61	291.58	294.14	295.53	290.81	293.38	292.78	296.27	292.43	294.96	297.69	291.37	297.92	295.05	295.77	298.61
313.28	306.5	312.95	314.23	312.44	304.93	313.98	311.45	307.83	311.04	311.1	308.12	306.82	307.79	309.03	311.27	309.48	312.13	314.74	310.53	312.13	314.96	305.82	315.33	314.32	316.83	314.05	313.26	315.48	313.74	311.58	308.36	306.85	315.21	307.72	310.44	309.38	312.42	311.27	312.45	307.74	305.56	307.27	308.66	310.88	311.8	311.27	317.27	311.41	308.14
300.31	304.32	298.49	301.29	298.03	305.47	302.77	301.67	304.47	306.59	303.94	302.86	305.75	305.16	307.15	308.54	304.04	296.2	302.16	298.85	305.26	303.8	309.82	304.02	302.14	305.86	303.03	304.18	307.82	308.53	299.95	303.91	305.92	302.85	298.85	301.84	303.47	299.15	302.08	302.25	297.74	307.12	306.83	303.57	303.6	305.13	302.51	303.11	302.68	304.04
298.88	306.09	305.85	306.95	303.61	299.95	300.74	301.36	304.44	299.08	296.14	301.09	306	307	304.67	304.38	297.97	303.71	301.54	304.06	305.4	302.75	302.43	304.53	302.98	300.74	300.67	300.72	303.56	305.18	303.38	300.32	305.09	298.99	300.47	298.65	301.97	304.33	302.12	298.56	308.13	301.96	304.35	303.02	303.41	303.79	298.73	304.9	304.88	295.82
296.67	311.01	309.19	306.62	309.37	307.32	305.26	303.21	306.86	301.29	307.93	307.78	304.79	305.59	303.24	305.69	304.11	308.92	308.57	308.12	303.59	300.27	306.68	309	310.11	306.26	307.46	305.78	304.77	306.47	304.89	298.49	309.83	307.25	307.86	303.3	305.89	311.29	306.76	304.03	308.69	302.49	307.77	305.46	306.57	309.44	308.92	303.28	307.71	305.73
302.53	305.2	304.89	303.74	302.51	303.42	300.93	300.99	308.11	298.49	301.69	304.49	307.13	302.6	305.07	308.59	305	293.88	306.16	305.68	304.56	303.5	307.98	306.56	299.89	306.82	302.85	300.22	303.58	304.09	303.91	302.51	303.83	303.03	302.31	306.25	299.07	301.49	299.61	300.8	303.02	303.36	310.16	301.14	302.53	305.21	302.46	299.57	304.73	308.96
314.16	315.48	312.06	315.63	311.72	310.79	319.83	319.18	311.42	313.34	314.12	318.43	312.71	315.12	315.41	310.23	308.05	317.28	309.5	315.61	310.74	313.54	315.08	311.17	313.85	312.98	311.96	313.97	310.35	314.5	315.8	314.19	319.09	311.54	311.61	309.62	312.99	315.03	311.92	311.03	316.76	313.12	312.28	313.58	313.36	309.79	317.39	307.74	309.52	310.85
310.25	313.87	314.48	312.04	315.86	313.38	312.26	306.91	312.86	314.83	311.85	311.02	312.06	315.4	307.56	312.93	309.92	314.5	310.37	312.56	313.62	314.33	311.86	310.45	314.81	312.72	310.25	313.33	311.24	315.93	310.46	311.66	311.04	311.34	309.97	313.24	310.42	308.43	316.78	310.6	312.32	310.26	305.6	307.91	314.62	307.65	314.04	312.17	313.58	314.45
309.05	308.38	312.41	315.18	310.27	313.42	309.96	312.06	310.99	311.54	314.37	306.04	315.35	310.35	309.31	314.34	312.08	312.18	316.12	310.84	310.63	314.72	312	313.07	315.39	305.96	310.87	313.98	311.47	318.05	314.03	314.75	314.87	318.72	313.8	312.22	318.37	311.85	317.22	311.8	313.62	309.43	313.79	318.44	310.89	307.2	315.16	309.97	312.87	309.67
309.27	313.17	313.38	308.04	318.65	313.92	303.72	311.39	308.1	314.22	309.54	309.82	310.92	308.33	307.34	309.36	310.98	307.78	312.95	310.21	311.69	309.31	310.19	315.74	311.91	313.16	313.24	316.81	310.57	309.29	310.6	311.78	309.7	311.97	312.84	311.89	309.1	315.08	309.17	315.68	312.36	308.82	306.13	310.99	312.96	307.62	309.15	308.21	311.74	308.02
317.48	307.07	312.39	315.98	320.01	314.54	307.73	317.39	311.08	313.08	316.68	316.28	314.18	316.75	322.3	310.74	310.65	315.67	317.91	313.39	313.97	314.53	315.06	310.93	317.18	314.82	314.86	315.51	314.88	315.82	315.47	316.26	312.63	312.87	318.74	316.69	311.46	317.81	316.04	308.47	312.12	314.6	309.79	315.7	314.05	311.95	315.29	319.63	318.72	318.15
293.09	289.3	294.73	291.01	295.29	297.32	293.16	293.01	295.9	294.95	295.82	296.11	290.2	293.34	294.65	290.29	292.64	294.55	292.44	289.76	296.4	288.73	294.68	295.23	296.38	295.32	297.48	293.3	298.19	296.31	293.91	291.24	300.03	295.91	290.03	299.75	298.54	291.91	296.53	293.26	296.49	296.38	290.43	295.32	299.3	292.29	293.64	296.91	297.72	290.65
307.52	305.17	309.27	304.68	306.53	302.02	308.38	304.76	313.12	302.04	310.66	304.91	305.3	305.28	309.8	309.32	305.59	304.19	307.82	307.99	301.09	308.8	303.97	306.93	305.89	308.37	306.51	304.04	311.05	309.29	303.32	307.62	305.71	308.41	308.59	311.36	310.12	305	305.28	305.43	306.77	305.35	306.23	303.35	312.28	311.22	307.15	306.2	304.77	306.93
301.86	299.33	302.74	303.87	305.23	303.21	305.76	300.74	304.93	301.31	303.39	300.63	301.55	307.25	297.85	303.96	304.29	308.63	299.96	306.22	298.39	305.37	302.25	301.06	295.23	300.02	303.21	302.26	303.58	305	307.82	306.85	302.46	301.06	310.76	303.96	300.65	300.76	304.05	304.13	299.41	305.56	301.49	302.95	306.01	308.97	304.07	307.37	301.46	302.83
315.47	311.94	316.69	315.48	318.32	311.98	315.91	314.5	313.77	309.33	312.6	316.79	313.94	316.28	312.66	317.11	316.13	315.84	320.68	314	313.73	318.76	316.21	315.18	315.51	313.29	317.79	316.18	313.75	318.26	312.76	310.54	314.48	319.49	311.22	312.7	316.36	314.17	316.62	316.28	318.96	313.24	315.25	319.11	312.78	319.09	317.46	315.29	315.52	314.22
310.74	314.01	310.9	309.78	312.45	314.83	315.85	314.18	309.56	314.72	311	312.91	313.56	316.93	316.26	316.73	310.23	313.56	310.81	312.48	312.96	317.01	316.12	309.54	316.71	313.82	309.48	311.13	311.07	313.81	309.73	315.87	312.29	309.26	309.24	313.28	317.07	318.66	311.73	313.5	317.93	310.64	314.8	314.61	310.75	314.79	311.04	314.6	315.21	317.74
321.34	321.44	321.7	318.74	318.67	317.2	323.69	318.92	322.25	320.36	319.51	320.94	316.59	323.33	318.38	318.4	317.87	322.28	324.74	320.75	316.22	319.9	320.5	322	321.1	316.63	319.27	318.06	324.55	324.3	317.38	323.98	319.3	325.06	319.02	319.67	321.41	318.48	324.08	322.91	316.5	321.4	321.06	318.81	323.49	323.2	318.34	322.3	316.82	315.62
317.21	312.75	318.35	316.96	314.09	318.34	309.98	314.96	313.64	315.14	312.61	317.03	318.59	313.59	311.72	313.76	316.92	314.36	313.36	317.72	311.43	308.98	311.18	312.38	314.38	312.01	316.52	313.83	313.76	311.24	310.88	315.77	312.15	318.05	315.81	319.75	317.55	314.34	313.15	313.59	316.84	315.72	318.32	323.61	314.66	318.36	315.14	309.21	312.74	317.2
313.24	316.85	313.77	312.44	314.13	308.78	311.19	313.28	319.67	318.56	314.97	314.98	316.27	312.97	312.94	317.15	311.33	315.65	313.05	312.78	316.77	315.62	316.26	317.97	313.78	317.45	315.44	312.78	313.63	318.69	315.17	310.9	311.77	314.69	315.48	313.43	316.25	313.86	319.12	315.07	315.62	313.36	314.95	311.64	316.71	315.89	312.24	316.29	316.78	313.46
310.55	315.65	308.14	316.14	311.23	316.4	311.53	316.07	308.91	316.99	311.64	313.99	308.1	317.15	312.46	313.62	320.07	310.69	311.7	312.67	319.48	315.95	306.15	312.46	313.67	313.1	314.81	313.63	311.33	314.28	311.98	312.06	315.97	311.77	311.69	310.93	316.18	313.7	310.2	314.99	313.32	308.95	309.96	314.68	311.67	311.82	313.01	314.83	309.09	317.93
291.52	296.03	296.71	298.06	299.77	293.7	295.55	291.23	296.7	291.45	290.27	299.75	293.84	295.06	294.82	290.05	296.73	297.25	290.45	296.62	298.25	293.96	295	294.7	296.42	293.25	295.38	295.18	295.36	294.15	297.07	295.53	293.64	292.25	299.58	292.14	298.83	294.48	300.87	296.27	296.29	291.76	296.07	298.05	298.26	292.83	294.39	294.82	299.58	296.11
318.25	314.87	316.7	310.12	314	315.99	318.38	310.98	319.91	315.38	313.52	317.83	308.25	322.09	319.39	314.8	311.41	313.99	314.11	314.5	317.34	311.57	315.98	314.32	315.06	318.61	314.83	311.13	306.31	317.71	318.6	312.56	316.57	318.35	317.53	314.53	316.28	315.42	316.5	314.91	314.97	316.06	317.39	318.13	314.5	316.54	312.9	313	317.43	315.25
289.65	293.99	298.4	298.37	292	295.11	298	292.56	298.45	295.96	291.5	294.16	295.47	291.14	295.88	294.29	293.78	294.92	292.26	292.6	298.87	292.85	297.64	296.66	298.18	296.28	295.41	297.65	298.29	298.25	293.19	297.02	294.64	297.89	291.37	293.32	290.36	293.91	293.16	289.87	295.3	294.22	296.27	292.1	292.05	295.93	296.05	301.66	293.59	296.52
300.11	298.43	301.91	303.59	300.62	302.02	301.05	305.25	304.25	304.87	306.98	301.5	298.9	304.09	304.59	302.21	300.32	299.07	306.07	304.11	302.38	300.29	302.28	303.35	303.83	306.45	298.8	301.29	303.72	304.01	306.77	305.87	304.4	302.71	304.83	307.72	303.66	302.32	303.23	302.49	301.33	302.79	302.44	302.56	304.47	302.5	307.25	302.36	304.46	299.31
314.77	314.57	311.35	312.23	316.31	312.36	311.16	310.09	319.68	314.64	315.57	313.04	313.29	311.8	310.39	311.91	317.15	316.92	319.85	315.11	313.7	309.15	311.91	317.63	317.62	312.84	313.47	312.11	313.71	313.87	315.76	316.7	310.55	314.88	319.22	316.65	315.48	321.47	311.19	316.79	312.03	320.94	320.13	315.04	313.65	315.2	316.63	313.54	317.53	316.64
301.26	305.66	301.96	302.42	305.59	305.13	302.76	302.08	310.16	301.78	300.83	304.64	306.52	306.79	305.31	306.47	308.15	307.46	303.38	303.44	305.92	303.46	307.59	306.97	304	309.67	304.34	305.87	303.74	310.6	306.46	309.31	306.18	303.63	302.14	300.06	304.52	304.48	306.95	304.12	303.68	304.96	301.89	309.77	303.49	308.42	303.34	305.91	307.66	304.31
299.37	306.7	301.95	305.07	304.82	303.92	303.07	309.02	309.44	305.8	305.44	308.02	303.15	309.01	302.39	303.46	312.29	302.9	304.46	308.41	308.39	309.1	303.27	312.34	304.97	306	305.15	304.88	305.03	305.02	304.88	303.85	304.61	307.69	306.85	302.25	305.58	303.33	304.22	308.71	306.55	304	304.01	304.19	304.39	301.26	306.87	300.65	308.43	306.31
295.79	295.42	301.42	296.95	301.17	305.7	298.99	300.73	305.01	305.24	303.11	301.61	300.27	304.21	303.59	302.76	302.81	306.22	303.06	303.21	301.44	304.01	298.95	301.36	299.63	301.9	299.07	303.35	304.67	304.27	300.66	298.52	300.19	303.23	302.7	302.3	305.97	296.38	305.26	295.5	302.44	299.98	305.16	297.72	299.31	300.92	300.98	305.5	301.11	302.6
303.09	309.25	309.36	304.68	307.8	303.68	302.55	305.94	298.99	300.26	307.7	306.09	306.1	302.13	301.74	307.1	307.48	300.64	306.17	305.5	300.24	305.64	307.85	301.85	303.39	304.21	308.74	306.86	306.32	302.06	302.15	304.19	306.8	303.95	302.46	304.61	305.13	309.44	308.32	301.33	303.16	303.5	305.28	305.42	304.21	308.37	306.25	302.9	306.51	304.99
303.77	296.92	306.95	303.88	300.18	305.21	304.09	300.66	305.8	305.87	298.66	300.45	298.7	302.19	302.7	302.64	299.68	297.25	298.4	298.62	299.38	301.52	300.65	296.78	306.07	302.08	297.85	304.69	298.59	300.9	304.51	297.52	300.8	303.5	301.82	305.09	298.83	299.09	299.54	298.68	301.58	299.89	303.77	301.27	302.61	300.85	302.49	299.74	303.12	295.6
298.85	304.3	298.97	302.54	299.33	300.09	302.23	300.96	303.74	304.06	299.24	300.08	302.19	301.11	302.56	301.61	295.76	298.69	295.25	300.14	300.32	300.92	304.06	302.25	297.84	305.83	297.94	302.54	296.74	305.23	302.1	298.88	297.79	301.19	296.55	302.95	299.24	303.01	300.79	297.35	300.06	298.58	300.6	302.96	300.13	305.47	301.97	301.08	302.63	303.52
310.66	311.96	311.8	309.99	303.42	307.52	311.03	312.23	311.88	316.37	314.5	307.53	308.58	308.8	309.9	310.8	308.62	303.8	311.68	311.65	306.07	305.39	308.4	308.54	305.65	314.65	313.71	314.78	308.47	313.53	308.58	310.48	316.13	311.58	309.94	310.46	311.88	311.89	312.4	317.03	308.15	310.01	313.06	308.96	313.16	309.37	312.04	312.25	308.64	313.49
302.13	305.09	305.53	304.58	304.99	308.16	308.34	303.18	306.18	305.34	298.53	304.57	306.78	308.74	304.02	306.55	304.04	303.9	304.76	311.43	304.65	308.52	305.01	307.08	305.7	307.44	306.91	304.08	300.26	309.02	306.6	305.95	295.17	301.53	301.51	303	306.61	301.87	306.35	304.92	307.72	307.82	303.94	302.3	302.92	305.95	303.63	305.47	305.19	305.93
314.34	308.11	314	314.97	315.68	316.32	313.32	314.04	312.03	317.65	312.26	316.73	311.16	319.24	313.93	316.22	318.98	310.85	313.68	314.72	317.07	316.13	313.77	310.92	314.78	311.28	317.6	313.47	314.12	309.39	320.01	318.33	315.49	314.86	316.38	320.67	311.79	316.56	315.11	311.08	315.81	317.57	314.54	315.86	313.87	314.86	311.51	313.82	314.37	316.23
305.75	304.47	300.2	301.64	304.2	302.59	307.71	305.34	304.05	305.71	305.76	304.07	308.01	305.68	302.99	302.15	306.68	301.06	306.62	301.65	306.45	301.91	306.23	296.33	301.07	300.61	301.64	308.03	304.47	305.54	306.99	306.38	304.32	306.41	305.73	303	302.26	302.79	300.5	302.87	299.66	304.39	299.4	303.36	298.96	300.06	305.37	300.01	306.66	305.98
301.24	302.3	303.44	299.25	302.16	302.34	304.55	303.7	307.11	298.37	303.07	307.18	304.18	301.75	300.14	300.89	303.94	301.49	300.49	301.23	304.68	305.61	301.54	304.22	297.7	303.77	299.49	306.07	303.26	302.15	305.57	300.73	300.23	305.14	300.86	305.67	299.47	307.63	301.09	307.04	303.47	302.56	305.01	299.77	301.06	302.8	301.53	300.04	306.29	303.01
311.84	316.18	313.56	312.04	320.69	315.29	319.31	312.91	315.6	316.55	314.52	315.97	319.1	316.67	318.95	317.63	317.35	314.56	314.34	310.56	314.14	318.83	308.61	320.74	318.63	319.18	313.74	315.1	318.51	320.2	320.76	311.59	321.35	317.99	316.94	312.36	311.83	317.15	312.83	315.93	317	310.78	319.02	319.72	319.52	319.1	320.6	313.23	312.65	312.99
318.67	316.99	311.83	315.56	314.48	308.97	312.21	315.54	308.29	314.28	314.01	314.45	306.83	319.25	318.15	309.94	316.4	314.11	311.86	313.04	314.5	314.22	314.9	315.54	313.54	309.24	311.19	316.57	315.07	310.01	311.09	309.08	314.6	312.83	315.67	314.02	313.53	308.27	311.84	315.37	315.33	315.77	314.04	317.77	314.7	313.62	315.91	316.18	309.35	315.74
292.57	295.72	291.99	290.85	290.43	295.14	295.3	295.01	300.21	296.55	293.9	292.83	291.32	292.71	293.46	286.03	291.58	297.95	293.19	293.41	295.59	289.94	292.09	296.02	294.39	296.86	293.17	299.24	295.03	293.62	297.94	294.18	297.96	294.9	291.93	294.76	294.15	296.32	296.22	291.79	290.76	291.05	292.4	291.63	296.58	294.75	294.08	289.92	288.63	293.31
309.29	306.83	308.96	304.38	309.52	305.22	308.11	308.16	302.05	302.35	304.84	308.54	304.36	302.22	306.98	305.29	312.24	304.38	309.09	306.41	307.68	307.4	305.96	308.59	303.62	307.52	306.18	308.11	303.59	310.99	309.96	306.41	305.1	306.05	309.9	307.18	307.53	302.72	303.69	308.26	302.44	301.56	305.17	309.56	303.68	305.45	303.25	310.4	300.16	303.38
311.69	319.91	314.16	310.99	313.52	311.4	316.9	317.72	319.24	309.26	313.9	317.43	315.26	319.68	317.28	313.59	315.85	316.42	317.18	314.25	315.83	313.99	314.97	315.69	317.68	320.95	317.19	321.15	319.43	315.98	314.48	315.65	316.81	313.2	318.5	313.72	318.01	312.48	317.41	311.19	317.2	316.52	312.85	314.12	318.59	316.66	314.71	316.13	315.68	315.08
316.5	313.69	310.03	313.67	315.1	313.27	316.44	317.15	313.89	315.09	314.86	316.75	316.27	318.77	312.03	312.37	316.87	315.2	314.06	311.8	315.74	315.43	315.74	307.25	312.59	313.56	315.61	313.23	315.25	312.14	311.05	313.36	320.04	314.94	315.46	318.31	319	314.23	316.15	310.76	316.7	317.53	316.98	314.76	311.56	316.83	315.02	311.23	314.58	313.29
302.46	306.91	304.68	303.68	308.87	311.75	309.97	305.14	308.68	308.4	307.5	308.87	309.71	308.7	311.27	308.76	304.18	303.44	310.02	311.95	303.72	303.52	310.85	303.96	308.92	308.94	306.29	302.53	304.39	308.68	306.09	306.95	309.23	306.55	308.88	309.89	311.52	305.09	309.98	305.86	310.04	307.23	306.82	310.99	306.48	301.36	307.5	309.6	306.82	305.78
313.2	316.63	310.5	310.39	316.06	314.34	317.39	311.92	311.94	314.47	312.38	315.25	310.15	314.13	309.46	312.12	310.42	316.21	313.98	310.24	314.67	312.9	311.33	312.67	313.85	316.9	308.3	318.57	311.86	316.78	309.85	317.54	313.35	314.48	314.39	316.79	310.68	306.29	313.15	310.27	311.51	313.77	308.07	313.43	315.5	313.52	317.11	315.98	315.82	316.19
308.53	307.03	302.9	306.09	306.13	309.26	308.95	304.33	307.24	302.27	309.58	303.76	309.29	305.52	303.06	302.87	308.2	303.9	312.14	305.29	307.65	308.02	309.29	304.98	302.45	309.56	309.01	306.24	311.54	304.28	310.59	307.01	303.02	308.01	304.94	307.51	301.65	307.2	306.61	307.27	306.71	304.91	306.99	302.46	306.27	306.36	310.63	303.16	308.01	306.81
332.79	326.28	325.27	327.77	329.88	328.07	327.58	323.66	327.38	332.26	327.35	329.06	324.35	328.74	327.49	327.2	323.64	326.79	318.61	328.59	332.98	327.12	325.09	328.34	326.96	332.47	326.61	328.08	330.62	329.74	329.71	324.98	330.25	322.62	328.91	327.67	329.55	331.25	327.34	332.27	327.49	329.05	328.75	328.15	333.29	326.26	326.55	330.18	325.86	332.95
312.88	309.6	315.07	317.96	316.46	314.8	310.54	309.09	313.77	314.43	314.76	306.25	312.35	314.27	313.65	316.4	314.24	308.48	308.06	311.65	313.13	310.41	315.67	311.51	308.71	314.33	314.71	312.1	314.61	317.33	315.25	312.38	312.33	311.69	309.57	308.92	314.88	310.54	315.02	315.05	316.15	315.34	316.2	314.7	309.02	313.68	315.62	313.06	310.18	316.53
309.44	310.34	307.25	305.59	313.18	307.39	301.56	306.47	308.53	312.08	304.69	305.28	305.78	305.99	316.35	308.72	308.97	308.73	312.9	311.56	309.28	311.32	310	308.6	310.21	315.73	311.59	307.7	309.87	312.64	305.45	312.81	314.11	310.3	308.4	313.46	311.16	312.64	310.53	312.2	307.31	307.86	305.78	312.67	308.34	306	313.89	312.13	310.74	309.06
311.5	311.65	314.51	309.88	314.97	313.63	312.08	309.51	313.58	313.26	313.76	311.44	313.53	314.87	314.84	312.6	312.87	308.04	313.69	312.35	311.45	313.14	314.81	308.53	310.83	312.35	313.75	311.99	313.09	316.12	315.89	311.13	314.27	310.6	312.09	316.17	314.83	316.09	306.92	306.93	312.17	311.88	318.27	312.43	312.45	310.5	316.37	316.37	313.84	310.58
317.03	322.52	323.61	322.8	323.13	321.89	316.85	316.9	319.77	320.44	315.43	322.71	319.92	315.1	316.76	321.63	318.89	319.53	315.96	320.9	318.33	317.09	316.01	321.57	320.41	322.8	316	319.28	325.3	319.6	317.29	319.8	314.74	316.66	323.22	320.77	318.79	317.82	321.75	315.19	318.57	316.36	318.38	318.93	318.66	317.44	315.32	320.18	319.42	318.21
294.73	289.75	291.45	292.85	293.77	296.49	297.16	294.86	291.2	292.83	291.75	296.31	294.6	292.78	293.06	287.59	295.33	289.8	293	297.77	288.24	292.86	297.15	290.89	294.62	294.14	296.44	295.49	297.82	291.51	296.51	296.45	293.11	295.85	285.26	288.7	295.04	292.42	293.79	292.89	289.46	293.32	294.53	293.53	291.8	297.97	291.26	295.77	297.16	295.29
299.78	302.74	293.83	299.34	300.9	293.7	295.56	300.09	297.69	305.05	300.73	293.25	297.29	293.86	297.23	299.05	294.26	296.04	298.7	301.61	297.04	289.73	298.34	294.48	296.65	294.15	298.83	298.61	296.94	297.13	295.94	294.73	292.9	294.32	300.41	298.12	299.2	298.12	303.2	290.86	293.69	300.66	297.45	295.61	300.47	300.33	299.56	294.05	297.29	297.68
310.88	311.49	311.4	310.05	312.86	314.09	308.83	313.24	309.16	305.27	313.62	306.59	312.52	311.31	308.88	311.76	316.64	310.49	309.07	309.93	311.89	306.83	308.81	309.89	317.05	313.48	309.93	314.73	310.26	311.05	310.57	317.88	306.38	309.97	316.43	313.8	309.11	311.55	312.43	313.56	312.8	307.32	309.41	314.79	314.35	314.56	308.56	312.39	313.08	308.45
300.5	297.24	302.41	302.62	296	299.89	301.77	305.14	305.98	302.79	297.1	296.71	305.98	300.5	298.18	299.79	302.31	300.77	301.16	301.65	301.63	300.32	298.07	300.81	297.35	294.95	302.8	305.33	302.84	300.59	302.82	301.66	305.06	299.27	298.87	297.48	300.1	301.9	301.17	303.63	300.64	300.45	299.46	301.25	298.51	302.8	301.48	301.42	294.03	300.66
300.78	302.34	303.33	301.23	298.69	304.57	305.88	304.45	301.1	299.51	302.9	300.77	302.39	301.4	303.03	301.5	302.44	301.66	308.27	300.78	301.37	307.88	297.89	295.1	302.94	302.39	300.96	306.15	300.37	305.16	300.55	302.66	304.14	303.34	301.64	303.87	302.41	299.31	302.3	305.68	306.77	310.76	303.28	304.85	301.36	302.31	294.95	305.55	301.12	305.31
324.21	325.83	329.67	325.71	323.91	327.15	327.31	324.67	324.69	325.5	325.11	323.26	322.68	327.18	321.26	323.66	324.65	322.14	320.2	321.91	327.47	324.18	321.82	322.63	325.91	323.98	325.81	325.61	325.29	322.14	326.77	322.04	318.11	324.58	324.09	322.7	324.18	328.44	331.51	322.99	326.23	325.23	327.43	322.28	327.24	321.8	327.75	324.69	327.1	321.25
303.04	300.99	302.49	295.61	300.9	297.44	301.08	303.59	298.94	301.19	300.13	302.1	299.36	302.64	305.32	301.11	302.79	307.25	302.49	302.24	300.77	301.24	301.66	301.85	301.37	301.01	304.71	303.95	299.1	303.02	305.47	304.77	303.66	307.02	303.55	299.53	304.81	298.58	301.02	297.68	300.35	301.39	304.73	311.73	300.35	302.04	302.09	303.86	294.01	307.11
295.32	295.18	293.25	293.56	296.58	296.58	293.11	296.48	297.41	299.19	301.46	296.19	296.07	294.08	300.44	299.74	299.4	295.17	291.66	295.74	293.02	295.63	295.45	297.85	299.54	299.43	302.58	302.9	301.47	297.55	296.94	297.02	292.23	297.78	298.53	293.27	298.6	301.1	298.59	299.07	297.96	297.82	299.22	297.95	297.69	296.39	297.5	296.03	296.4	297.33
298.67	302.19	306.54	296.73	305.75	303.36	297.62	299.23	302.3	302.91	302.81	300.17	306.07	297.97	302.11	302.14	301.98	301.64	297.3	297.87	298.42	298.79	300.06	307.02	300.23	295.93	302.36	300.18	297.68	301.19	297.16	298.5	302.64	299.43	304.88	302.37	301.19	302.51	304.03	302.53	295.99	305.34	302.54	295.67	302.5	299.61	301.6	300.52	301.89	302
311.77	310.7	310.52	315.45	312.22	310.28	313.72	311.54	311.11	314	310.7	310.09	312.19	311.84	312.19	313.21	314.09	310.06	312.7	313.16	311.15	306.05	314.12	310.37	309.25	313.74	313.76	313.28	318.2	313.78	311.07	313.47	313.17	313.07	309.86	316.56	315.87	313	314.3	310.41	313.3	314.05	312.11	311.77	315.32	309.98	310.88	315.01	316.11	313.61
320.66	317.33	314.54	319.97	322.32	318.72	315.89	318.99	318.46	315.79	323.56	314.27	314.48	325.12	321.1	319.8	321.15	312.59	320.08	313.92	322.05	316.6	322.68	318.68	323.01	316.58	320.57	318.73	315.34	313.01	319.08	315.1	318.8	315.67	322.55	318.81	320.27	321.37	316.54	319.45	315.95	319.23	317.65	320.59	321.81	322.53	320.6	324.4	318.41	314.2
309.29	312.55	312.93	313.14	312.56	310.9	309.88	307.35	312.43	313.16	314.85	312.02	310.77	311	313.05	312.87	312.02	313.63	307.06	306.38	315.93	314.2	310.46	305.41	312.9	317.12	311.57	307.61	314.55	311.13	312.74	316.88	313.55	314.16	311.93	313.09	313.53	311.85	306.96	314.25	310.49	316.39	313.11	313.69	320.68	320.08	312.99	314.36	311.9	310.15
314.34	313.77	311.57	312.16	314.91	311.42	314.35	313.65	314.8	317.57	312.09	312.25	313.16	311.72	313.33	315.53	310.62	314.99	311.69	308.27	314.39	313.3	309.55	314.2	308	312.56	313.79	313.22	313.7	311.73	310.82	313.69	316.12	315.1	316.91	312.09	315.95	316.66	314.25	312.08	308.83	316.29	314.25	313.19	314.75	313.92	315.56	313.99	313.03	308.46
296.25	300.92	300.35	300.43	299.35	296.06	301.98	297.96	296.87	298.93	298.89	300.96	300.23	303.19	295.46	303.09	301.32	306.04	297.32	305.64	299.65	296.81	301.99	301.77	303.1	300.48	296.12	303.1	299.22	300.01	297.07	299.87	297.32	301.54	298.36	299.71	297.95	303.5	300.34	296.04	298.83	303.58	296.72	298.55	302.18	300.01	301.74	298.38	300.51	299.41
301.95	303.99	302.54	304.46	305.59	299.79	302.96	301.67	306.19	302.59	300.72	301.17	303.49	301.53	299.83	305.49	306.23	299.8	301.54	298.34	298.32	299.91	305.1	303.41	302.53	299.58	300.13	298.06	306.84	304.94	305.28	306.59	306.65	305.72	304.31	302.62	302.22	301.25	306.68	302.35	303.91	307.24	306.34	302.67	301.9	306.25	302.78	305.05	302.29	300.3
323.97	328.31	332.67	328.84	328.3	322.15	323.41	324.79	329.26	323.7	327.1	325.91	327.06	324.35	325.33	327.76	325.65	321.23	326.9	323.43	326.01	332.15	324.84	322.79	323.89	324.3	322.64	323.3	320.15	324.91	323.48	326.07	319.31	323.15	326.55	323.23	326.83	326.03	326.8	324.53	326.28	321.5	326.18	324.28	325.36	328.48	323.07	322.6	325.55	325.8
319.62	318.95	316.25	315.76	315.04	313.27	310.02	315.78	310.01	314.67	312.86	313.33	311.51	313.78	308.39	319.33	314.17	313.92	309.4	313.57	312.38	312.49	318.6	311.38	315.7	313.8	313.89	315.26	314.14	313.24	310.11	314.6	313.45	316.27	307.66	312.82	315.4	313.56	312.38	309.13	312.95	311.62	313.15	312.92	310.39	307.52	315.65	316.87	312.88	309.75
314.7	313.2	314.25	311.23	310.69	310.75	313.63	316.32	309.85	316.97	313.2	307.65	311.76	316.48	314.06	314.24	312.79	307.71	318.02	311.94	312.52	313.93	313.55	310.71	320.01	315.46	312.72	312.55	312.89	312.28	313.37	314.41	316.13	317.3	313.19	311.15	307.89	313.47	310.87	306.99	317.3	311.28	313.68	312.04	310.61	307.78	316.82	314.03	314.48	314.88
324.42	332.81	324.22	330.92	328.82	330.08	331.33	325.9	330.53	329.35	322.06	325.66	324.05	323.75	326.39	328.83	326.83	329.92	328.18	326.13	328.91	325.08	329.8	326.41	328.62	329.87	324.96	328.64	325.45	326.48	325.97	327.5	330.31	325.99	329.92	327.43	327.99	332.3	333.62	325.09	329.16	328.79	328.79	326.61	326.23	327.32	330.16	328.99	326.29	323.96
317.62	316.87	315.47	313.04	312.72	316.16	310.24	312.78	306.79	311.11	316.52	314.68	309.35	313.83	318.45	316.14	320.11	314.18	315.41	313.89	312.18	313.34	313.23	312.42	311.35	313.6	317.07	313.89	315.18	318.02	315.11	312.68	312.28	315.58	311.84	314.48	314.65	315.08	316.86	313.77	306.52	310.54	313.46	315.98	316.11	316.74	323	310.89	310.28	314.25
307.8	308.92	311.09	310.4	313.75	307.11	315.44	314.35	310.84	314.25	307.4	311.22	310.63	310.13	312.25	306.91	311.12	309.85	314.71	309.44	310.63	310.34	309.94	310.2	311.52	306.74	316.2	308.76	314.84	309.08	305.88	307.09	304.4	310.35	310.91	316.38	315.37	316.54	312.21	314.9	309.66	312.66	311.61	317.4	305.44	309.06	316.16	311.02	309.69	312.36
326.94	327.06	332.49	330.01	330.89	329.7	328.97	325.69	328.12	333.33	331.16	324.2	330.89	327.26	324.45	328.29	324.61	329.97	324.69	327.35	328.55	329.1	324.43	321.5	327.14	325.58	330.11	328.4	329.5	326.85	326.03	328.47	323.63	324.01	323.95	324.33	324.26	331.31	326.67	333.69	327.93	325.18	325.68	325.32	324.56	330.29	327.82	323.8	327.36	324.37
301.22	305.33	301.08	309.31	301.4	303.07	303.74	305.62	298.7	304.23	305.18	304.01	301.77	304.51	305.51	307.32	297.9	302.45	303.35	302.49	301.69	305.64	302.21	302.85	306.85	305.82	299.28	302.85	306.95	302.98	302.07	305.89	303.76	309.61	301.21	293.72	310.55	302.74	305.31	300.55	300.02	298.03	303.99	300.83	302.58	301.57	310.22	304.91	296.98	301.78
314.09	316.44	311.96	311.77	310.92	314.33	313.68	307.85	316.76	313.95	311.55	311.65	310.85	314.93	308.04	309.41	313.96	317.6	311.82	312.69	306.31	312.67	314.22	309.91	309.67	310.3	308.52	308.95	310.85	313.08	310.9	316.4	313.54	311.82	312.38	306.44	309.97	316.34	314.66	310.9	312.1	311.03	314.45	311.44	310.03	310.7	309.32	311.73	305.5	315.54
305.73	296.46	303.88	298.23	306.57	299.73	305	301.49	303.65	301.44	306.33	303.01	305.85	298.38	304.51	304.8	304.71	301.09	301.67	304.74	303.35	303.16	304.12	307.44	303.52	298.59	307.38	305.73	303.81	303	300.75	305.45	299.34	306.13	304.69	300.16	308.53	302.54	299.9	301.56	301.17	307.68	304.43	302.01	301.96	303.04	297.14	307.12	305.97	304.12
322.11	313.14	319.84	321.88	319.05	310.86	314.58	319.14	321.42	320.16	323.42	311.67	314.55	317.13	320.81	319.42	321.3	315.64	316.25	319.35	322.24	320.02	314.96	319.9	320.55	321.58	322.84	323.39	318.35	324.51	314.38	322.89	319.63	320.33	321.35	320.73	319.78	316.67	318.49	317.58	312.81	318.85	314.91	317.4	319.59	323.62	316.39	317.75	319.59	317.84
307.35	308.98	307.48	304.45	305.75	304.67	311.68	302.93	303.33	304.61	302.54	300.48	304.72	306.67	310.85	306.24	307.72	306.21	305.82	305.92	305.9	307	311.35	309.55	307.61	306.02	306.07	308.59	307.33	307.43	303.49	312.05	302.19	308.48	300.94	304.97	306.37	313.5	306.24	304.67	306.22	305.97	307.37	308	304.48	309.79	306.35	306.42	307.92	305.31
294.14	295.5	299.54	300.56	290.68	296.1	294.6	296.36	296.57	298.28	301.48	297.14	294.65	293.83	296.85	299.6	296.84	302.17	299.75	291.06	297.04	303.41	303.11	295.33	302.97	297.03	294.64	292.21	301.36	300.97	290.87	293.3	294.49	297.18	297.2	297.12	295.75	299.79	296.75	302.05	292.96	294.79	291.69	296.82	300.43	297.39	294.66	297.74	300.69	298.47
309.43	309.56	311.34	316.61	312.05	315.35	313.29	310.08	311.37	313.55	314.77	312.98	315.49	311.46	309.72	308.95	315.3	308.48	311.21	309.43	314.12	309.43	312.83	315.16	314.24	312.21	309.35	312.54	311.83	311.1	307.81	311.7	316.94	313.36	311.2	310.34	310.49	315.07	312.03	314.64	313.83	311.76	312.31	317.5	318	310.3	311.53	310	309.12	311.43
302.38	303.43	305.2	310.04	303.9	307.97	304.27	307.44	304.7	302.74	306.76	305	303.27	304.8	302.5	304.57	302.05	304.61	306.26	309.1	303.98	302.57	305.78	303.76	304.62	304.53	305.31	302.46	308.17	307.86	308.7	307.39	305.21	302.42	305.46	306.37	302.61	303.82	301.05	304.11	306.17	309.49	303.08	311.1	301.42	307.07	312.68	300.2	304.33	307.97
321.68	310.72	317.85	313.01	319.66	315.4	323.4	317.19	315.28	318.08	314.32	316.44	313.82	315.28	321.67	313.85	317.78	321.63	310.12	319.55	317.03	320.8	319.8	316.56	315.96	317.16	317.23	313.95	317.64	320.21	318.48	317.27	314.46	322.22	314.95	315.51	314.61	318.11	316.28	319.57	316.73	320.23	315.47	316.28	316.07	319.13	312.08	320.89	317.43	316.76
304.71	306.38	302.92	310.18	306.58	308.81	312.95	305.63	306.83	305.91	309.96	306.88	310.92	307.2	304.24	307.25	305.44	309.48	310.26	307.71	309.29	308.26	310.37	304.83	304.98	304.28	303.57	306.35	303.93	306.38	308.5	310.71	303.6	304.05	305.3	306.59	313.85	309.68	305.86	308.74	306.4	307.67	308.67	306.99	312.57	311.19	307.91	309.68	315.91	307.27
304.04	303.88	306.75	301.79	295.98	305.05	302.43	306.97	304.08	304.73	308.08	308.58	299.96	303.92	299.92	298.03	307.43	307.29	298.85	301.36	302.83	308.37	303.06	306.74	305.42	299.87	302.32	309.89	300.93	306.12	307.86	306.75	302.9	307.42	301.19	300.02	303.19	303.98	306.9	297.44	308.08	300.16	305.23	308.07	296.6	304.14	303.21	303.87	301.97	308.29
295.9	294.84	294.79	298.66	298.08	296.24	293.25	295.36	298.18	294.37	303.56	296.55	294.33	299.77	295.72	295.13	295.37	300.71	299.5	296.41	296.13	300.33	297.93	294.93	291.6	299.69	296.43	302.01	300.48	299.08	297.14	296.56	294.42	293.31	301.44	297.58	291.55	297.11	297.71	294.34	299.31	296.65	296.71	294.69	296.89	300.65	296.38	299.68	293.73	298.36
326.21	329.25	329.1	327.32	331.01	326.6	327.1	326.52	328.76	324.9	327.79	323.45	325.83	327.04	323.44	324.85	326.18	328.61	332.38	327.55	327.93	328.98	328.51	329.9	326.76	328.17	329.22	330.82	327.81	327.89	328.2	326.6	328.84	330.97	330.57	323.9	334.64	328.98	328.51	329.89	332.71	323.87	329.75	329.57	331.59	329.66	328.69	333.2	327.54	329.9
308.22	300.1	298.65	305.39	309.06	304.33	307.7	307.52	308.99	303.88	307.81	309.33	310.85	308.2	303.58	303.15	306.39	305.31	308.39	306.94	299.83	303.93	308.95	309.71	305.68	310.55	304.76	300.38	306.94	302.13	305.84	308.19	308.14	311.74	302.74	305.33	311.64	305.15	303.55	308.42	307.39	305.91	310.69	309.73	307.09	306.16	307.71	309.08	300.13	301.95
308.01	307.98	312.13	310.39	311.09	314.16	310.26	313.68	309.42	308.45	311.99	317.22	310.5	307.43	310.49	312.02	311.97	307.28	312.15	306.04	309.39	313.56	313.55	313.78	312.69	307.7	310.75	311.02	310.39	312.65	311.68	311.45	308.92	311.5	310.78	313.89	311.03	317.99	317.56	309.93	307.52	312.16	312.35	311.74	313.31	312.28	310.05	312.99	316.51	313.38
318.49	315.6	315.87	316.97	313.34	313.81	322.31	316.89	316.02	318.42	318.78	322.13	321.23	317.02	313.48	316.19	311.48	315.42	313.11	313.81	319.84	315.96	317.77	316.57	315.37	319.84	316.08	318.42	317.17	317.13	316.42	317.48	315.97	315.66	316.51	321.07	316.72	316.84	316.2	314.02	317.69	317.91	319.03	319.3	317.36	317.24	318.71	318.95	313.21	318.89
323.43	327.16	326.66	320.68	327.62	321.92	321.4	328.05	325.11	324.06	323.88	321.12	325.09	325.19	331.04	323.04	326.04	328.01	324.75	325.94	324.48	327.55	324.26	325.12	329.99	323.98	326.61	325.05	324.07	325.21	326.29	325.18	327.19	321	320.31	329.79	333.65	324.72	322.54	326.17	325.66	324.19	326.6	324.82	324.08	327.21	324.05	328.01	323.15	319.85
309.06	307.87	309.82	309.64	304.44	307.45	310.54	308.06	306.6	310.2	303.98	306.78	305.36	308.91	306.43	309.72	307	310.23	308.38	308.86	314.42	309.4	306.1	310.03	309.59	308.14	313.13	312.93	313.42	308.83	305.39	306.42	308.79	311.85	311.55	306.49	309.96	310.56	306.71	311.63	309.89	312.01	309.92	307.81	310.28	305.5	308.2	310.29	310.32	306.77
307.05	300.15	305.91	303.4	306.03	306.5	308.2	306.22	304.1	302.29	301.41	303.72	303.63	303.11	300.1	304.44	303.97	300.94	302.04	307.26	306.62	307.68	302.85	302.84	309.99	302.41	300.41	304.37	305.34	296.77	303.6	302.79	299.89	304.94	301.63	305.9	302.09	301.58	299.38	306.66	299.18	302.18	299.55	303.8	302.84	304.64	305.34	304.93	306.89	299.38
301.17	300.03	298.49	302.47	299.11	300.42	301.65	301.16	301.78	298.59	298.97	300.69	305.5	301.9	301.69	305.86	297.42	308.04	304.34	303.88	303.86	307.51	307.18	303.47	303.58	300.98	299.3	299.72	302.09	303.43	300.31	301.22	306.43	302.09	305.34	298.45	302.37	301.95	304.81	299.61	302.88	304.58	306.82	304.43	304.47	301.65	304.09	304.07	297.91	304.5
312.76	323.19	317.56	313.42	318.07	313.22	317.03	318.78	317.62	320.86	319.24	317.57	323.91	316.4	316.1	319.29	312.93	315.95	315.99	316.34	323.61	319.38	320.85	318.66	319.66	318.23	316.83	319.63	322.03	320.71	321.4	319.04	313.78	317.8	319.04	320.57	320.02	316.66	315.67	314.75	315.98	315.28	315.28	318.2	319.81	320.55	314.04	316.88	317.03	319.13
304.25	309.49	309.23	307.14	307.42	304.65	301.44	309.04	305.46	307.27	309.55	309.88	306.07	311	303.59	306.66	306.22	305.96	308.82	309.32	299.61	303.79	304.02	306.11	305.29	308.92	303.8	305.55	304.94	302.81	305.92	304.93	307.76	309.42	312.09	307.69	308.25	302.45	301.02	306.32	311.19	310.76	305.5	311.18	307.38	306.49	305.99	307.94	304.53	307.24
326.4	330.9	330.3	326.67	325.63	328.18	325.31	323.02	327.75	326.48	328.22	327.31	330.5	335.99	326.8	329.25	326.04	329.22	326.51	324.53	325.92	328.97	328.28	333.17	329.13	328.13	332.26	327.53	325.67	332.08	330.4	328.41	327.55	327.82	327.97	325.92	327.41	328.35	328.53	333.4	331.53	333.33	329.49	326.16	323.85	328.9	330.78	324.22	326.81	330.63
306.62	302.98	308.13	305.15	305.31	308.32	308.7	309.54	307.98	308.15	304.55	306.77	305.57	305.41	306.22	307.32	306.54	303.64	305.42	305.56	306.67	306.3	303.94	307.34	303.03	308.55	310.2	310.83	306.36	309.77	312.36	304.3	301.71	307.87	308.23	307.06	303.91	306.86	311.5	302.55	312.14	308.93	307.33	308.39	308.27	311.46	300.14	306.88	301.55	301.44
312.54	317.28	313.54	312.8	303.11	314.41	311.41	313.07	313.22	310.61	310.88	312.86	310.57	311.97	311.65	312.96	309.15	308.23	309.59	311.93	315.03	312.34	313.05	314.07	311.86	315.52	313.54	312.78	309.78	316.58	311.24	310.39	314.18	312.98	308.4	312.68	313.18	312.54	311.67	310.46	310.08	307.49	310.82	312.95	312.89	314	308.25	315.8	310.49	309.59
313.24	309.13	319.7	314.17	319.29	310.96	312.52	312.15	312.12	315.06	316.44	311.76	314.75	311.04	312.51	308.59	315.4	315.35	316.21	311.01	309.49	311.17	310.54	314.65	313.05	318.82	310.21	313.14	314.22	315.49	309.41	314.99	312.48	314.56	317.71	313.76	310.98	312.63	312.27	312.12	315.32	313.15	321.55	313.7	315.96	314.04	313.75	311.38	307.29	319.74
322.64	323.94	320.99	325.76	325.99	325.01	325.13	323.72	328.7	327.91	323.23	320.7	321.61	322.41	325.16	323.62	324.45	327.55	324.9	327.06	321.72	327.94	325.67	325.73	324.81	321.21	324.85	325.86	327.69	325.39	330.37	319.32	321.43	327.97	327.75	324.32	324.98	324.43	325.74	323.85	321.51	325.52	325.52	320.31	321.88	326.26	325.6	321.26	324.26	324.28
308.49	303.83	310.06	300.64	304.32	306.65	309.64	308.27	304.46	304.35	308.89	301.48	303.93	307.51	306.66	306.74	307.58	298.59	308.94	305.55	307.57	304.57	305.97	309.16	299.93	305.74	304.15	308.12	307.43	305.48	304.17	304.96	309.8	307.63	301.03	309.67	307.56	303.51	307.71	303.5	304.62	308.16	303.97	301.9	306.65	303.74	304.79	310.07	306.41	311.55
302.34	304.17	302.38	305.43	305.53	302.57	304.96	308.9	301.8	308.48	307.54	305.43	306.43	306.9	301.77	307.31	308.39	299.78	308.96	306.62	303.55	304.82	305.4	305.51	303.3	306.23	306.79	308.37	305.27	308.98	308.03	308.09	306.62	308.03	306.82	304.52	305.99	312.01	305.64	305.39	304.9	308.53	306.26	307.82	302.24	301.56	305	306.87	306.92	306.4
307.49	317.09	309.81	316.56	315.14	311.67	315.41	311.75	313.06	313.94	318.75	314.43	314.21	313.46	315.89	308.51	313.96	315.14	311.01	318.83	314.76	314.39	319.78	312.8	311.36	311.42	313.37	316.72	316.08	317.72	310.43	314.03	316.88	311.96	311.59	315.45	317.99	314.82	315.17	316.96	312.19	310.08	312.92	315.64	315	312.77	316.96	309.72	314.81	313
292.3	298.34	287.38	296.25	292.96	299.44	297.53	298.31	291.59	297.39	297.67	296.16	297.91	296.18	294.79	294.81	294.22	296.65	292.44	290.48	297.16	297.33	296.31	297.93	299.73	294.71	301.18	292.87	294.23	295.75	295.98	300.04	293.67	299.72	299.56	294.5	299.68	301.36	296.67	297.73	296.96	297.61	298.33	298.92	296	291.73	296.03	295.79	295.39	294.68
307.47	306.27	304.91	311.78	304.21	306.19	302.67	309.14	311.63	309	306.34	307.99	307.83	313.76	304.19	308.88	300.98	307.25	307.37	309.1	307.03	306.64	306.86	308.36	304.09	307.9	303.65	309.82	302.76	305.92	308.59	304.83	305.01	310.17	303.36	309.97	308.79	302.84	307.31	302.45	305.97	305.28	304.28	307.95	302.58	311.79	306.95	303.48	305.45	309.19
302.54	308.12	304.82	300.77	303.96	311.1	304.65	308.77	307.35	303.49	303.87	306.47	302.9	303.73	300.44	302.17	307.52	304.85	307.48	304.13	303.51	296.8	303.27	301.21	297.32	303.17	300.97	305.47	297.5	304.41	305.75	298.86	302.79	300.85	303.68	306.75	299.58	305.01	304.06	301.12	306.01	303.84	307.84	302.58	303.41	306.56	305.15	305.66	299.6	306.76
302.15	305.96	302.14	309.55	304	306.49	305.73	307.41	304.57	311.3	307.09	306.45	307.02	303.21	308.12	302.94	301.15	304.16	305.95	310.01	307.22	308.87	305.83	305.66	310.27	304.35	304.69	307.67	307.43	303.81	310.58	305.73	306.46	303.95	304.16	303.79	304.06	311.08	309.51	304.56	311.36	311.27	303.45	309.02	304.47	303.87	315.9	307.58	304.27	309.38
317.21	312.3	316.38	313.65	310.88	317.05	314.3	319.2	316.28	315.75	315.69	319.72	316.56	318.44	311.03	318.83	318.78	313.96	313.07	317.09	317.66	313.46	318.34	318.18	317.55	320.23	311.07	314.04	317.92	315.31	321.69	314.18	320.15	316.58	318.14	313.28	319.8	317.11	319.35	316	315.56	313.05	319.75	313.3	316.98	319.46	315.25	324.46	317.01	316.36
317.44	317.01	319.49	323.08	317.83	312.79	316.14	315	318.01	317.38	318.26	315.87	317.78	321.38	319.69	315.11	310.35	313.01	316.07	317.83	316.28	319.12	319.05	320.5	321.26	317.97	313.92	316.35	317.69	322.07	313.57	314.04	314.85	318.62	314.83	313.39	319.37	317.93	323.91	321.69	314.41	318.21	319.86	319.83	320.62	319.54	319.54	317.68	319.28	321.96
320.05	317.56	316.04	318.32	315.66	311.59	319	323.98	309.16	325.48	316.61	316.49	316.36	320.88	321.28	317.32	316.92	319.96	317.85	318.19	319.87	321.75	314.69	315.31	313.73	319.6	321.73	318.23	315.16	316.02	316.46	315.23	317.05	321.77	315.17	316.98	317.37	314.15	317.62	314.43	319.09	316.47	321.36	322.57	322.73	316.71	314.87	321.47	313.11	314.95
310.83	318.8	310.97	311.4	312.48	315.95	316.32	313.46	309.48	307.28	315.63	314.55	315.6	314.1	314.05	316.64	316.41	316.39	311.21	315.69	307.85	313.11	315.92	316.04	309.94	313.55	310.55	305.83	310.23	310.56	312.92	314.39	310.18	308.16	316.68	314.96	320.64	310.63	310.95	310.29	312.33	314.7	313.15	313.8	310.18	314.77	313.63	311.88	317.75	310.4
290.78	293.49	295.22	295.87	293.63	296.25	291.86	295.94	291.94	293.58	293.8	291.43	289.75	296.25	293.62	291.07	295.29	294.71	294.57	292.41	296.06	297.41	296.96	295.25	296.53	293.84	290.08	291.68	295.58	290.44	294.15	294.66	290.64	293.08	296.08	291.38	294.14	292.78	297.68	296.43	295.66	295.08	294.19	294.74	294.43	294.56	292.17	293.75	294.66	293.93
294.08	296.68	293.33	302.52	297.37	300.52	293.26	295.98	299	297.65	298.02	297.17	300.74	291.45	293.44	294.8	300.05	294.71	302.13	298.5	295.42	291.45	296.3	296.18	296.68	295.75	297.71	296.3	299.77	293.85	299.89	301.75	296.11	293.65	295.55	292.51	299.42	294.21	298.53	299.06	291.77	296.07	291.21	296.6	304.06	298.73	299.1	296.59	302.56	294.65
328.86	331.66	333.31	330.37	333.46	331.08	330.58	329.67	326.44	327.87	332.73	324.99	328.49	328.03	333.27	325.5	329.82	329.86	326.85	326.11	328.11	326.44	328.16	329.84	327.68	329.24	332.29	324.87	335.13	331.24	330.12	332.62	325.02	325.97	325.85	328.97	331.52	327.96	331.6	334.68	325.62	336.02	326.38	326.81	331.9	324.65	325.69	328.4	329.83	333.02
310.65	302.33	305.65	305.55	308.76	307.43	301.98	306.08	301.68	308	306.29	304.47	305.05	302.55	303.29	308.33	303.01	310.7	300.13	301.77	303.96	306.06	302.75	300.14	302.23	305.15	305.01	308.35	301.04	304.41	304.34	308.39	306.25	297.73	302.96	304.84	303.84	306.06	300.93	305.37	306.11	303.41	304.48	304.87	302.62	302.44	304.08	308.8	304.11	308.82
304.49	303.96	303.21	303.13	307.91	303.17	305.39	305.32	302.84	302.54	302.34	301.85	303.1	298.15	301.26	301.35	308.23	306.59	303.91	297.64	306.83	302.56	297.26	304.56	306.87	303.94	304.13	307.44	302.99	309.44	305.54	304.82	306.69	302.85	303.83	303.16	304.06	302.26	303.12	306.95	303.01	300.15	302.66	301.95	307.29	301.9	303.98	297.91	302.03	307.63
318.41	319	315.04	321.75	315.7	313.75	314.49	315.91	313.9	318.54	320.44	319.74	318.92	318.73	324.17	317.6	318.65	318.72	320.63	318.25	316.35	323.65	315.49	321.11	314.61	318.99	314.6	317.78	313.73	314.69	314.57	317.13	315.2	321.28	317.79	319.49	317.95	325.58	319.2	316.73	322.9	317.76	315.82	322.72	322.54	320.6	316.65	316.57	320.27	316.51
310.43	317.43	311.68	319.5	318.09	312.67	311.48	314.17	315.29	309.35	315.42	311.31	316.22	310.18	313.8	313.29	308.82	311.21	311.13	313.24	316.48	311.95	308.12	309.25	312.8	313.86	311.35	311.54	316.06	313.26	315.78	311.5	316.84	316.41	314.72	311.81	313.95	307.82	312.91	312.25	311.09	308.08	318.82	312.47	306.72	310.31	319.23	313.14	311.22	314.43
311.06	315.76	313.27	314.43	313.41	312.95	310.54	310.25	303.73	310.89	314.2	310.17	315.87	308.12	312.49	306.51	309.23	313.95	311.43	309.83	317.09	312.87	308.07	309.38	308.01	311.41	309.74	312.67	312.32	310.73	309.45	307.49	312.34	309.79	308.92	310.86	314.17	313.24	310.62	308.44	308.63	308.96	311.97	313.54	305.87	311.74	303.39	311.89	308.03	309.27
329.36	325.35	322.79	321.52	324.87	330.02	323.89	327.81	324.07	324.13	318.26	322.48	326.07	323.43	323.29	324.02	322.34	327.93	327.98	323.65	325.98	328.51	323.09	326.75	328.97	326.97	323.21	320.05	324.27	322.69	326.78	326.6	323.15	331.16	325	325.06	325.03	325.17	327.22	327.47	329.42	325.72	324.79	328.03	322.38	319.37	326.92	326.78	323.34	325.59
314.54	315.1	309.49	311.25	317.65	312.15	318.88	308.35	314.83	312.4	314.32	311.41	318.38	309.86	315.68	314.13	310.6	313.39	317.09	311.39	317.57	313.58	309.62	314.35	309.1	311.73	310.82	312.31	312.41	311.86	313.86	310.18	316.1	311	313.06	316.93	314.72	315.36	311.53	311.51	312.08	311.82	315.86	315.57	319.75	317.01	316.26	315.17	312.59	317.17
310.69	316.96	311.75	311.45	310.96	308.69	309.13	312.44	315.89	309.61	313.3	306.49	311.8	312.97	312.72	311.93	308.06	305.27	313.04	312.91	311.89	312.05	307.84	310.73	307.18	311.21	308.49	311.03	308.39	310.96	310.82	306.51	309.91	312.18	311.53	310.55	309.33	315.58	316.6	310.9	308.66	309.3	305.03	310.05	311.92	312.83	312.29	311.71	310.58	310.13
309.63	314.62	317.03	314.49	311.55	315.27	318.02	317.46	313.06	314.43	317.43	306.69	312.49	312.55	312.19	316.26	313.93	315.01	312.67	311.82	316.24	314.23	313.49	317.66	314.45	308.1	314.5	309.98	313.06	312.35	311.08	309.34	313.38	316.12	311.1	313.01	313.21	314.07	305.89	308.08	311.59	311.07	318.61	307.9	312.81	311.68	310.78	312.48	312.39	311.13
295.78	290.49	296.89	298.96	294.32	293.85	297.52	298.08	297.14	299.12	294.97	293.47	293.25	295.31	297.57	297.59	295.24	300.71	288.46	294.79	298.06	294.55	292.94	295.43	298.01	295.9	293	294.84	292.39	291.55	292.54	294.65	295.52	298.51	298.77	289.63	289.16	295.6	292.69	292.15	293.39	293.4	292.57	292.97	295.13	298.23	300.42	290.47	296.86	297.93
313.56	306.49	313.88	311.8	314.25	311.69	312.75	315.52	308.78	314.85	311	315.51	314.36	308.41	315.58	317.77	315.47	313.04	313.7	308.91	311.25	312.01	314.2	312.96	312.66	308.7	307.94	314.42	311.67	317.63	315.26	313.74	309.27	316.2	314.3	313.24	317.15	309.11	309.94	312.76	309.63	312.88	312.73	313.87	311.8	314.25	307.93	311.23	313.68	307.56
294.44	292.89	292.66	298.02	294.46	295.16	293.19	294.85	297.14	295.45	295.9	290.4	295.4	291.95	290.47	291.59	293.34	296.64	297.13	296.93	295.13	295.39	295.14	299.53	288.61	287.44	295.84	292.65	297.07	288.91	296.26	295.24	298.68	296.6	294.9	288.13	288.98	294.38	294.56	291.87	294.61	294.12	291.08	293.89	296.05	295.44	295.52	296.57	295.33	290.1
298.76	296.32	299.55	294.16	298.66	294.15	299.05	296.32	296.13	297.41	297.32	295.65	295.07	297.11	303.66	299.24	299.01	295.4	298.77	299.69	296.99	300.29	290.35	299.19	297.49	298.71	297.8	292.94	293.95	295.44	300.99	296.46	290.77	300.17	296.21	293.73	291.38	292.72	291.98	300.02	298.83	296.49	292.23	294.9	296.32	298.7	296.71	296.08	297.89	300.35
306.28	299.57	300.65	306.56	305.88	300.01	307.74	304.45	307.18	302.39	302.96	305.63	303.75	303.83	304.74	298.72	302.11	298.75	304.91	305.59	305.91	304.33	303.79	303.47	302.23	301.96	303.72	307.26	300.04	304.29	306	306.13	301.77	303.88	303.43	301.9	305.92	304.28	306.43	304.71	301.94	308.45	308.52	299.58	307.08	305.24	303.41	300.27	303.41	300.66
305.85	301.32	302.18	305.58	303.52	302.17	302.39	304.59	302.16	299.92	302.25	305.3	296.84	300.82	302.17	302.53	301.72	304.41	303.07	306.48	301.4	297.62	307.36	300.45	303.18	307.11	303.79	298.41	299.24	299.45	297.34	300.58	304.77	300.96	303.12	302.52	299.82	305.93	301.37	298.09	298.65	303.46	302.25	300.55	304.15	304.39	298.82	299.25	305.67	301.99
312.56	309.35	311.22	307.34	312.7	311.29	311.72	312.2	312.74	312.87	310.24	317.04	310.26	309.7	305.54	313.93	312.02	309.8	306.79	311.41	313.41	316.32	309.05	313.12	313.15	309.94	311.61	310.6	314.04	312.8	314.96	307.61	306.75	307.73	313.42	311.29	310.19	307.18	313.82	310.05	315.13	310.66	311.73	310.72	311.13	315.76	310.05	308.06	313.93	312.4
305.97	302.43	306.08	305.9	303.09	306.55	303.7	307.39	307.44	309.41	306.46	301.42	300.91	304.94	303.58	304.26	299.28	298.85	300.79	305.64	305.87	304.62	303.65	300.63	302.78	307.36	306.67	307.35	305.67	301.72	301.74	300.44	302.6	304.01	304.1	303.45	303.24	301.3	307.57	303.32	305.61	305.09	308.3	302.58	304.58	300.63	301.72	304.06	306.82	302.34
302.01	303.72	308.04	298.54	298.26	304.47	305.15	306.97	306.55	303.82	301.14	300.8	301.65	299.99	307.9	302.69	305.72	300.35	305.56	304.38	299.98	302.54	303.24	300.97	297.93	303.53	304.34	299.74	306.52	306.09	306.29	305.81	301.84	302.14	300.31	304.07	304.41	298.99	300.76	303.1	308.65	299	299.12	303.8	299.58	307.55	305.57	302.43	299.12	301.28
303.1	303.7	303.92	300.61	301.26	301.33	299.86	305.06	301.01	301.99	295.58	302.19	300.15	297.17	301.38	300.53	302.36	297.76	301.52	301.12	294.95	306.3	301.72	297.12	305.97	305.64	303.44	302.68	303.04	299.64	300.6	298.96	298.79	300.79	307.13	298.97	298.97	301.2	303.42	302.12	302.19	299.3	298.64	298.59	301.57	294.67	300.65	299.38	300.79	305.55
308.4	298.43	307.26	304.63	304.69	306.56	310.87	308.54	309.71	306.22	303.88	302.55	309.54	310.37	309.62	311.76	302.69	307.75	303.71	310.4	306.45	308	310.49	307.88	306.51	302.29	310.41	305.52	311.32	306.7	304.99	307.73	304.86	301.83	302.83	303.72	305.7	309.81	302.99	304.71	306.38	306.57	300.4	306.4	306.88	302.3	302.81	307.01	303.25	306
312.99	311.92	314.88	311.19	318.59	315.37	314.8	314.35	309.22	314.48	320.55	314.83	317.87	316.84	316.63	314.92	312.91	315.1	319.01	314.27	316.69	316.65	308.33	312.88	313.79	317.25	314.24	316.28	314.79	307.63	313.84	321.39	310.53	316.56	314.25	311.5	309.45	311.99	319.5	309.88	314.75	310.47	317.84	309.47	313.95	314.54	316.25	311.99	315.36	315.43
298.05	300.01	306.59	298.87	299.91	304.74	302.22	300.5	301.89	302.47	298.12	297.86	298.33	303.27	303.43	297.12	303.89	295.16	301.7	305.29	299.14	302.27	303.03	303.39	301.45	293.48	304.33	302.13	300.08	301.96	302.75	303.03	309.68	300.59	299.13	298.66	300.75	296.78	308.08	299.85	299.1	299.35	301.28	302.33	296.42	301.13	304.04	303.62	299.89	300.44
300.09	297.79	300.79	299.45	302.22	304.04	299.13	300.53	296.07	299.72	300.79	303.31	300.29	298.15	300.92	306.54	302.6	299.92	298.17	301.81	292.87	298.28	300.54	299.79	298.89	292.39	300.57	300.16	297.96	304.78	295.21	298.18	297.88	304.75	302.35	301.89	303.94	296.36	299.06	302.02	306.55	301.94	298.25	299.75	305.75	295.27	305.38	299.54	302.59	300.18
302.94	306.46	304.76	304.11	305.1	302.56	302.58	299.17	304.57	300.89	301.93	302.27	303.02	299.79	303.43	300.82	299.33	301.78	301.62	304.09	300.03	304.77	305.49	302.98	302.2	299.09	297.2	301.61	299.09	307.35	300.76	299.41	304.74	304.21	301.91	299.66	305.71	302.3	299.94	300.24	302.64	302.97	302.43	302.78	298.4	302.92	300.15	302.32	304.47	302.71
308.22	307.91	309.03	308.65	305.55	313.26	305.78	310.09	308.27	308.41	306.38	305.42	305.83	306.96	309.14	304.6	310.51	306.89	305.76	300.16	309.86	309.01	309.15	308.89	302.38	309.54	306.66	309.95	303.1	307.41	304.81	308.86	305.08	305.62	308.61	304.19	308.65	305.04	312.15	304.27	309.64	304.68	306.54	315.02	309.68	303.13	305.32	313.04	308.64	305.73
316.29	311.33	315.39	318.63	312.12	309.45	310.81	314.33	319.65	316.38	313.78	312.1	312.16	314.58	314.85	312.92	313.22	313.15	316.46	312.45	318.61	311.59	310.6	317.6	315.17	312.7	311.23	320.25	316.63	313.48	314.3	313.27	313.24	314.73	316.44	319.14	306.09	314.88	320.29	315.08	321.82	316.27	310.34	315.61	316.49	317.28	311.43	317.77	311.23	312.24
301.74	300.67	305.36	303.55	300.74	302.25	304.16	304.26	300.7	307.42	302.3	298.84	306.95	302.86	303.25	304.82	300.12	303.07	300.11	300.37	303.25	303.32	300.07	304.98	300.66	296.6	304.04	300.21	308.03	303.78	302.97	303.92	301.98	308.68	308.38	298.59	299.24	302.81	298.22	302.48	304.76	302.87	304.17	300.9	301.32	299.05	303.94	298.73	309.72	300.27
309.48	303.11	310.52	306.52	308.12	306.43	310.35	306.12	309.52	309.31	308.42	308	305.11	312.17	306.16	308.74	306.16	305.87	307.75	310.45	306.32	311.33	311.63	307.73	308.61	308.7	303.99	303.24	305.9	309.35	310.88	309.01	308.32	306.25	309.97	310.26	311.22	309.69	308.29	309.94	308.3	310.6	313.11	312.57	309.01	306.91	304.97	307.15	309.05	308.35
310.12	313.85	312.34	315.92	307.69	308.94	317.66	312.19	312.74	313.93	313	313.92	313.45	314.79	313.51	312.33	315.26	317.68	320.55	310.79	317.87	310.84	309.54	312.42	314.68	310.22	308.88	308.49	316.16	315.37	314.34	311.98	309.02	313.8	310.64	311.26	312.67	314.21	311.38	315.72	309.42	309.55	312.51	313.73	311.18	314.6	311.39	315.14	311.31	313.96
312.78	311.02	312.52	312.82	315.13	312.36	314.96	315.31	315.28	309.75	305.48	312.97	312.2	316.72	314.39	312.3	314.59	311.29	309.18	313.16	311.71	315.44	316.36	314.93	313.61	308.85	315.63	311.95	315.01	312.11	309.9	311.37	316.64	309.69	309.92	314.38	314.93	313.96	310.65	313.04	317.15	310.1	314.04	309.74	314.34	308.59	312.49	314.49	315.03	314.57
298.51	301.38	299.91	294.72	297.9	300.66	294.65	297.75	299.66	291.71	293.15	299.99	298.59	296.42	295.16	294.54	298.61	294.53	295.1	294.02	297.67	296.33	299.17	298.76	301.63	297.68	300.47	294.13	295.74	299.03	295.67	294.6	296.34	299.84	296.25	298.76	293.41	295.22	301.11	296.33	296.24	299.13	300.67	295.84	295.39	299.51	296.34	298.32	297.01	296.01
314.45	316.91	315.66	312.37	312.86	308.3	310.64	309.41	316.01	314.59	316.46	308.26	311.01	309.93	316.64	317.69	308.47	309.94	314.32	317.27	313.47	311.39	317.34	313.35	307.56	314.03	316.55	312.12	316.12	313.79	309.86	313.71	310.3	310.19	312.74	312.5	311.52	311.4	315.45	309.17	317.04	313.8	311.87	307.39	313.02	310.93	314.59	308.6	316.16	311.5
311.35	311.92	308.85	310.07	313.33	311.36	309.87	314.07	315.05	310.12	315.74	313.99	313.62	318.78	311.41	309.4	311.95	314.8	311.65	311.1	313.45	316.67	315.09	312.74	310.44	311.69	311.93	312.88	312.11	313.18	310.46	314.61	314.58	313.61	318.23	312.75	314.63	312.17	310.74	314.04	313.75	317.65	308.05	306.41	309.97	312.7	309.93	310.53	308.74	313.42
316.79	309.2	309.92	310.42	310.13	313.32	315.69	312.63	314.76	307.91	317.08	316.44	312.8	311.82	312.04	313.08	306.04	311.98	307.34	316.3	310.34	314.6	311.81	319.39	310.37	308.96	309.84	315.42	310.67	308.85	311.03	313.18	313.45	314.99	314.1	314.39	314.49	312.44	312.55	311.13	314.2	309.57	313.74	312.32	313.22	312.98	311.33	312.4	317.73	312.17
316.34	311.25	316.98	315.12	315.91	309.95	315.05	312.08	310.57	314.96	315.41	312.18	316.27	317.13	310.05	317.53	315.07	315.49	312.52	314.67	312.23	317.75	315.32	314.37	312.79	316.15	314.19	314.22	310.32	309.4	318.61	309.79	315.48	318.65	310.68	319.26	314.16	314.1	314.71	315.77	315.85	313.73	311.49	310.01	312.24	312.67	318.77	310.98	315.77	312.67
315.15	316.61	318.87	314.63	312.34	315.69	313.36	309.11	310.37	318.53	315.11	312.61	313.98	315.44	317.87	319.86	320.01	311.26	318.62	315.42	316.78	313.06	311.78	308.88	316.69	310.95	312.49	312.34	312.83	315.3	318.58	317.43	312.57	312.77	314.57	315.99	316.27	315.83	316.55	315.37	310.05	317.54	313.27	315.99	310.27	313.99	317.27	314.98	314.12	315.38
307.32	298.1	305.76	301.29	300.58	301.91	305.08	302.36	302.61	304.87	301.46	301.08	302.38	302.18	305.03	304.33	306.19	301.34	303.06	307.27	309.08	304.25	306.63	301.82	298.5	305.55	304.87	301.51	304.07	302.56	304.35	300.29	301.25	304.02	303.82	301.99	299.44	302	302.67	299.92	298.73	302.6	304.81	302.45	302.05	299.01	305.59	303.57	305.61	299
300.97	295.94	301.82	301.44	296.3	304.18	302.7	297.25	302.77	294.27	301.62	297.94	299.94	303.96	304.46	302	296.93	298.6	300.87	301.68	299.32	304.08	298.64	302.06	297.32	299.13	294.29	297.81	303.52	298.48	304.58	303.83	298.29	299.83	302.97	299.29	303.69	301.66	297.9	296.58	301.04	304.11	299.23	304.48	302.26	304.68	301.39	294.33	301.91	298.48
305	305.66	307.19	301.47	311.62	306.79	308.56	307.93	307.4	311.6	306.96	302.96	306.02	302.05	310.1	312.88	307.1	305.35	305.1	309.74	307.86	311.18	309.09	306.01	308.27	306.47	305.31	308.51	305.16	311.23	304.15	307.74	305.98	303.17	304.26	306.41	303.43	306.47	306.7	304.51	307.07	304.75	310.65	306.86	312.72	307.94	307.99	302.27	307.07	306.35
315.03	306.74	311.82	309.84	315.73	310.29	310.53	318.37	307.5	304.96	312.54	310.18	310.14	318.43	312.71	315.96	309.97	309.43	313.11	315.76	309.46	314.33	311.8	308.59	318.21	313.49	310.33	311.78	307.55	313.9	316.36	316.61	311.92	311.32	310.26	316.7	314.76	311.47	314.34	321.75	309.25	311.01	316.61	307.86	318.08	314.18	319.66	312.56	309.43	314.94
299.44	304.7	302.58	303.35	299.88	298.91	304.33	300.73	303.08	303.09	307.67	302.27	303.77	296.7	301.9	302.03	300.85	301.69	304.97	306.1	307.83	299.29	303.23	298.78	302.64	306.33	300.17	302.11	304.46	304.44	305.06	300.76	304.57	296.04	303.36	305.61	304.68	303.66	302.04	299.33	301.26	300.97	297.85	306.59	308.22	296.19	303.26	302.08	303.72	304.47
308.22	309.63	306.39	309.75	307.09	311.23	305.4	306.55	309.69	313.38	310.15	309.41	308.18	313.53	304.88	311.02	305.87	311.1	308.19	306.28	305.9	308.44	310.08	307.15	308.79	303.48	310.02	310.96	305.26	304.73	313.93	305.48	309.28	305.76	308.96	307.89	306.54	307.63	308.81	305.77	311.8	305.46	305.94	309.84	308.18	308.8	313.44	312.52	304.49	304.8
323.99	327.92	332.59	331.18	327.39	325.81	325.57	321.37	326.77	326.08	317.91	322.53	320.64	327.76	327	321	327.3	323.91	326.07	322.26	323.41	322.33	321.76	321.22	324.4	324.61	332.12	323.47	327.32	326.95	324.22	324.75	325.28	323.19	328.05	324.09	325.25	319.97	319.18	332.36	324.21	323.36	329.76	326.83	325.87	327.91	320.56	320.64	324.7	324.34
324.25	324.72	324.75	326.75	329.64	326.99	329.52	323.51	326.74	329.6	328.7	332.12	326.1	326.23	325.11	324.79	325.61	321.93	327.16	327.17	322.97	328.7	327.37	331.86	323.19	328.69	322.01	324.7	322.91	329.72	322.99	324.42	324.78	325.57	321.48	327.07	329.61	322.08	327.23	322.02	327.24	324.52	326.32	320.82	322.71	322.04	323.48	325.67	320.34	325.78
310.83	309.7	310.75	313.08	311.07	313.29	311.69	310.29	310.18	314.82	307.99	312.89	311.32	312.3	310.66	314.4	309.96	315.26	315.41	316.24	314.61	316.89	312.22	310.48	315.15	309.6	312.69	314.28	306.89	310.06	310.77	312.21	306.39	306.96	309.62	310.57	310.26	309.22	312.05	309.17	310.26	311.17	309.69	312.25	309.91	307.69	309.61	310.93	309.94	315.2
329.6	326.73	329.27	322.96	324.85	326.12	316.84	326.19	323.18	323.9	329.38	328.85	326.35	328.01	322.59	324.41	323.06	324.77	324.94	320.87	326.37	320.86	325.71	325.16	323.44	323.53	321.99	326.08	323.08	323.39	325.16	330.53	322.03	326.53	328.45	324.63	327.58	327.06	322.05	326.85	327.13	323.32	327.74	326.71	322.74	327.08	322.18	322.84	327.17	330.72
299.32	295.16	292.9	298.8	298.36	292.84	294.7	292.59	297.3	296.63	295.1	293.75	296.4	295.01	290.17	294.98	292.81	290.86	301.04	295.89	294.57	297.16	292.19	293.86	295.26	300.66	292.12	298.13	293.33	293.93	299.33	294.64	294.83	288.73	297.84	293.26	292.36	297.21	298.26	290.37	290.93	289.49	295.23	293.88	299.12	299.48	296.21	295.18	288.28	300.68
312.63	310.29	306.81	315.11	310.42	311.68	308.96	309.77	305.17	308.47	305.42	314.15	310.51	304.79	309.77	310.74	306.23	309.46	307.35	310.88	310.64	310.92	307.48	302.42	310.52	306.28	305.67	305.22	307.44	310.46	308.33	310.77	310.16	308.8	307.18	311.63	306.29	314.26	303.87	308.1	309.13	306.54	309.03	309.4	313.75	312.91	308.73	307.86	303.79	311.49
310.31	311.16	314.03	317.45	320.99	310.04	316.22	316.31	314.36	317.04	308.76	319.44	311.79	316.32	311.92	316.6	310.22	316.58	317.02	318.13	310.54	312.14	309.34	310.79	316.37	314.97	318.57	310.56	312.34	315.36	314.82	312.77	314.71	308.15	311.43	314.17	310.93	317.73	312.74	315.67	318.9	307.04	310.28	310.41	314.6	314.8	318.92	306.75	314.71	315.95
318.41	313.48	314.88	315.04	319.12	314.51	316.01	312.35	318.55	314.74	312.53	311.57	315.3	316.51	316.7	312.58	316.64	316.85	312.92	312.76	315.14	321.98	312.87	316.67	313.95	317.06	314.62	314.27	314.33	314.44	314.23	319.06	314.28	319.59	310.87	313.43	315.65	318.1	310.16	312.75	319.44	315.53	316.76	314.19	320.52	313.4	322.33	312.88	314.87	318.32
305.79	300.92	300.95	298.73	300.27	297.72	302.22	301.73	302.46	303.93	301.01	306.7	302.49	299.54	304.97	300.28	299.23	301.49	300.27	300.16	301.81	300.17	298.15	303.04	300.82	298.86	300.01	302.73	301.29	297.15	300.8	295.64	299.78	300.63	304.87	297.22	300.61	303.11	300.65	306.29	301	298.76	306.22	298.93	298.73	296.03	304.18	301.42	299.16	299.16
318.68	321.75	320.87	318.78	322.81	315.56	318.47	319.49	319.27	317.7	319.64	318.54	313.46	319.37	321.92	323.59	316.54	318.93	318.86	316.02	318.68	317.59	320.45	316.73	319.78	315.88	320.44	314.17	323.24	323.47	319.23	320.01	313.35	315.02	324.78	317.99	322.3	318.59	321.66	320.62	316.92	319.31	314.7	316.36	321.66	314.16	322.77	319.71	320.66	319.15
306.62	307.26	303.82	304.75	303.67	303.22	306.8	313.12	304.04	304.12	302.69	301.09	310.24	303.69	304.91	305.18	298.6	305.21	308.26	302.97	309.21	302.47	304.93	301.26	304.3	308.46	308.43	306.74	306.06	300.61	310.02	306.82	304.01	306.98	304.6	303.47	305.13	312.2	304.36	305.72	308.82	303.97	304.64	307.36	307.7	307.89	303.11	304.01	305.84	303.37
305.72	300.78	305.05	302.21	305.58	299.91	301.32	302.41	301.35	306.39	304.01	302.77	304.05	298.56	302.25	303.18	301.49	301.33	301.17	306.52	307.79	304.55	307.09	297.87	302.51	304.11	300.2	297.44	307.08	305.66	304.36	304.22	304.08	303.46	303.21	299.14	304.14	302.94	298.36	305.37	300.47	302.03	300.74	300.53	299.73	301.34	302.25	298.76	303.17	297.74
310.69	310.07	313.35	311.34	313.3	313.63	309.28	311.41	309.67	316.86	314.01	313.48	313.14	310.93	311.98	312.21	309.29	311.82	313.61	314.7	311.06	310.64	310.68	313.72	315.4	309.06	314.73	312.73	311.83	313.28	308.72	318.14	311.08	318.28	310.92	313.94	312.9	309.04	316.28	310.26	316.52	311.2	314.43	314.62	315.02	314.34	314.24	314.14	312.83	308.15
322.19	324.45	328.44	324.66	327.15	322.5	329.32	325.57	326.39	326.87	328.92	327.52	325.94	325.8	324.98	325.96	319.28	324.04	323.58	326.09	328.42	327.64	326.89	326.48	323.89	327.12	324.94	325.09	330.67	326.86	322.26	322.99	324.89	320.42	322.97	330.62	323.31	327.42	329.54	323.46	320.63	324.91	322.26	321.32	326.34	326.03	323.25	329.98	326.28	329.29
295.32	296.13	296.63	293.05	290.6	296.04	293.01	292.23	290.85	293.55	295.04	294.12	292.33	294.06	294.8	294.15	293.81	292.64	300.5	296.54	295.53	294.91	293.12	294.69	295.48	295.76	293.26	296.52	297.24	296.42	291.7	299.02	295.67	294.46	290.49	297.08	294.9	299.8	293.53	293.19	297.07	295	294.54	293.81	295.23	294.7	294.68	298.55	294.1	293.04
315.79	315.33	317.56	313.12	314.84	312.53	313.17	317.28	320.81	313.4	316.27	318.52	315.4	318.37	308.22	317.01	312.15	315.16	313.42	315.39	312.05	319.83	317	313.9	314.78	318.34	315.35	309.86	312.25	312.89	316.33	314.34	310.93	315.86	318.73	316.1	314.95	318.82	309.44	315.75	314.17	311.43	317.09	310	312.39	320.07	316.07	315.08	313.97	314.45
310.86	309.28	313.05	310.77	318.32	317.25	313.76	314.43	316.27	316.12	318.45	310.41	313.25	320.59	314.88	312.54	312.92	310.47	316.24	321.8	315.37	311.49	313.25	314.39	314.06	314.95	314.7	308.91	315.43	310.53	312.33	315.59	312.24	314.33	318.59	308.98	311.92	314.67	316.06	316.85	314.77	315.28	317.59	310.62	315.27	314.92	314.65	314.07	313.98	315.46
321.15	316.94	317.53	315.36	316.78	314.21	319.58	319.31	319.68	318.5	321.95	316.57	317.76	321.44	319.31	320.49	317.13	325.74	320.05	320.58	317.89	317.63	313.27	319.98	318.17	318.88	321.73	317.12	318.18	315.94	316.96	317.3	318.46	323.2	317.84	320.21	320.02	318.69	317.58	317.2	321.74	318.46	316.46	324.08	315.51	316.36	318.1	318.95	317.86	320.08
305.29	306.38	303.25	305.86	307.88	300.23	306.09	304.62	298.21	300.12	304.83	302.54	303.96	305.05	304.64	302.12	306.96	304.26	307.38	301.96	302.35	307.17	306.44	301.24	307.92	306.27	301.67	302.5	302.31	301.93	303.07	302.02	300.14	307.68	299.46	303.63	297.5	304.46	304.3	304.12	306.55	303.8	306	304.22	304.63	307.34	305.78	304.28	301.54	309.27
328.58	327.27	325.16	328.59	327.28	328.35	327.04	329.2	330.25	331.9	330.12	329.46	329.51	324.97	328.91	330.95	326.85	327.56	328.3	327.92	332.3	329.28	325.28	327.62	328.28	331.06	322	330.16	322.19	323.89	330.57	329.6	335.39	327.96	329.77	331.46	329.28	331.91	328.72	324.19	326.38	329.03	327.51	330.91	333.46	328	327.84	324.05	325.66	326.08
315.28	316.02	317.47	323.37	315.44	318.09	314.51	312.16	315.14	313.19	314.13	317.82	312.54	316.49	313.92	315.15	314.46	311.18	316.9	311.08	317.24	317.9	313.81	316.19	318.66	318.94	311.42	314.54	315.39	310.65	316.41	316.68	310.65	319.39	319.44	311.34	310.77	318.21	319.93	316.91	317.91	317.29	318.37	314.33	320.52	311.95	314.92	314.99	313.46	313.89
302.06	301.92	308.61	304.17	301.93	305.91	303.84	308.93	309.21	304.38	308.06	301.36	303.37	308.3	306.96	306.22	304.9	307.62	309.73	306.49	305.11	304.31	304.35	302.56	306.3	305.55	304.22	306.68	308.41	304.94	302.18	304.84	306.43	306.93	307.35	304.79	309.9	298.96	306.24	300.97	304.28	307.23	304.28	308.8	305.07	307.4	304.62	303.25	308.85	309.15
302.27	301.52	304.95	305.46	306.12	308.29	303.63	302.12	303.67	302.96	303.17	306.88	306.63	303.1	302.39	304.42	300.15	302.83	300.5	299.95	300.09	303.14	300.2	298.95	300.79	302.41	306.59	307.29	303.66	301.14	300.58	300.51	299.33	298.37	296.51	303.96	300.57	304.58	302.8	303.75	303.98	304.11	306.65	304.52	300.29	302.39	300.02	302.5	298.49	302.35
315.56	317.77	320.92	318.93	316.3	319.94	319.26	317.45	318.35	314.04	311.35	317.53	318.47	318.66	322.73	322.66	320.72	318.62	317.97	316.95	320.19	321.73	319.91	312.93	315.91	323.33	318.89	315.78	320.29	317.38	317.6	315.59	319.95	312.4	323.7	315.98	318.56	318.83	314.43	318.67	319.4	316.77	320.4	315.77	320.4	316.62	320.32	319.6	317.4	316.89
297.52	291.63	302.61	294.33	293.61	294.29	294.65	294.45	294.84	292.65	297.47	297.74	292.87	289.73	293.96	293.21	294.33	293.44	290.46	292.66	293.75	294.37	303.45	298.28	290.04	294.34	297.29	290.5	293.5	295.45	297.37	294.95	294.25	294.66	291.82	293.29	294.43	298.22	294.63	297.44	297.05	295.17	295.5	291.8	293.88	292.31	294.48	294.25	292.41	295.66
308.69	308.41	312.65	312.33	309.32	305.9	304.71	309.73	308.41	304.75	307.46	307.08	303.33	304.75	309.28	308.01	301.22	304.2	304.46	303.05	301.46	306.92	301.34	308.44	303.56	310.13	310.89	304.54	309.69	305.5	306.47	310.07	301.62	306.29	311.06	304.67	309.86	307.09	307.26	306.2	309.77	305.05	306.07	309.13	309.66	305.9	312.01	307.89	309.99	309.38
306.75	300.76	306.06	298.64	303.01	303.12	301.29	299.79	302.87	301.21	303.67	303.86	299.79	303.28	300.38	304.76	305.91	303.34	297.75	301.13	301.28	301.04	302.36	299.14	302.39	302.12	302.34	307.13	305.41	302.71	306.35	301.46	302.07	297.54	303.34	309.07	301.75	300.08	305.7	302.31	297.81	300.38	308.35	302.77	306.77	303.38	304.33	302.78	304.13	302.54
298.83	299.48	295.59	296.55	297.52	298.96	295.06	299.45	295.1	297.75	295.9	299.63	297.07	295.62	298.61	295.05	298.54	297.5	293.89	296.5	299.96	294.48	293.65	301.58	298.12	298.75	299.3	294.05	298.07	301.94	293.95	288.53	298.88	297.71	294.33	295.62	292.31	297.36	294.49	297.14	301.22	300.13	298.69	292.98	298.79	300.55	295.82	300.97	300.86	293.67
317.93	312.4	315.97	318.87	316.05	317.41	316.75	313.85	313	317.09	318.08	322.16	313.97	317.17	314.97	311.55	315.3	314.07	314.78	311.56	311.18	312.92	319.16	309.96	312.24	320.72	312.61	320.11	312.87	311.57	316.29	320.33	319.37	312.19	313.33	316.4	313.06	315.41	312.03	314.33	313.75	317.11	310.1	308.57	314.12	311.11	314.69	317.69	312.56	312.94
310.7	308.34	312.98	308.04	313.24	309.73	307.79	304.95	309.56	310.67	311.37	310.43	313.18	308.36	311.35	306.88	315.02	309.74	308.29	311.56	309.81	309.29	307.01	308.92	310.19	311.84	311.09	310.91	309.77	313.4	308.52	305.15	310.14	307.08	309.73	312.87	311.28	312.5	313.04	310.29	308.72	307.5	309.38	313.46	308.5	315.08	308.93	307.93	314.17	307.29
319.79	313.97	317.42	312.7	316.14	316.45	317.86	310.23	316	312.8	315.43	313.55	315.35	313.75	315.85	313.48	317.92	316.56	313.61	316.84	312.63	318.35	316.41	311.41	315.59	313.35	315.96	313.46	309.37	316.49	316.4	314.21	314.78	317.81	316.72	318.21	317.88	315.49	316.18	313.99	316.94	315.91	319.45	314.73	315.57	319.09	316.41	313.92	312.54	317.39
318.57	324.14	319.77	321.08	318.52	314.9	315.23	316.88	316.67	320.23	318.16	314.85	321.11	318.92	316.24	319.42	319.98	319.63	321.85	313.28	319.63	321.75	316.11	317.86	321.12	321.47	322.83	312.55	321.37	318.52	317.91	318.55	317.84	316.2	320.88	317.73	321.09	311.75	317.79	323.51	317.39	319.05	313.46	318.66	320.63	318.78	317.36	318.65	316.91	314.35
315.94	316.65	316.43	312.85	315.46	318.53	316.18	316.91	313.33	313.25	309.47	312.71	317.79	317.18	307.66	315.45	312.93	318.07	315.55	316.39	317.08	309.39	309.01	317.48	318	316.98	315.64	316.24	313.62	312.94	317.64	315.01	316.64	313.83	316.04	313.18	314.33	317.22	315.11	309.9	314.37	313.15	313.45	311.25	320.34	314.56	319.88	312.76	317.21	312.83
302.24	303.2	308.34	306.04	309.7	301.39	307	305.65	308	303.52	309.52	306.6	303.73	305.12	303.4	305.14	308.24	304.47	302.25	307.57	310.31	303.48	307.56	305.74	304.31	304.51	306.25	304.12	301.19	311.04	302.75	300.7	306.3	308.47	303.95	302.53	300.75	308.05	311.46	308.47	303.96	300.72	309.14	302.91	304.37	305.27	308.33	308.73	304.82	305.15
319.98	321.95	318.87	316.65	314.16	320.73	318.92	317.38	320.28	314.46	321.84	313.69	319.52	314.93	323.07	313.03	319.45	317.92	316.86	314.91	315.65	316.21	317.54	317.05	312.3	315.77	319.67	314.77	321.85	316.6	314.82	315.39	313.34	314.29	311.47	316.39	317.78	318.17	317.64	317.33	315.58	321.44	316.42	316.38	314.62	314.99	321.47	314.75	315.97	321.68
312.06	311.55	309.46	311.15	314.43	311.87	312.75	313.07	316.74	310.46	309.57	310.95	313.88	316.97	314.15	311.18	312.82	317.99	313.48	314.04	316.62	311.53	314.62	310.64	310.47	311.63	313.43	313.75	314.37	310.86	317.99	316.06	313.5	311.97	313.44	313.61	310.86	310.58	312.25	318.5	312.77	313.5	315.61	315.18	309.39	314	312.35	316.33	312.24	314.64
301.37	301.98	300.08	301.8	300.4	305.06	302.65	304.8	303.57	303.31	305.62	302.11	307.1	300.53	298.63	308.06	303.72	306.42	303.8	304.1	304.69	302.25	296.11	308.92	303.83	304.14	303.11	306.45	301.88	301.3	302.64	298.8	304.29	306.98	305.06	304.76	306.15	304.72	303.92	302.16	303.44	300.67	302.22	303.15	300.52	305.27	305.07	301.79	298.72	304.51
302.99	299.62	308.78	302.34	299.15	301.93	303.99	300.48	306.79	300.98	304.77	306.77	304.89	301.5	304.5	300.91	304.76	302.36	306.48	305.23	303.13	303.32	303.57	307.2	299.21	304.39	302.72	303.81	305.7	305.77	301.87	303.6	306.06	301.26	301.35	305	302.28	302.35	301.01	307.51	303.2	299.93	300.95	303.34	312.84	306.51	303.06	306.44	302.45	306.73
292.81	299.15	296.56	295.33	298.23	294.26	301.17	290.43	296.91	298.23	293.5	290.73	291.61	296.65	298.13	298.59	293.27	297.13	298.06	295.88	296.11	295.79	295.26	297.35	295.41	294.38	292.07	293.23	291.41	294.41	301.75	294.9	294.04	296.61	297.72	297.96	299.36	297.66	293.21	297.57	295.03	292.55	292.29	294.55	299.19	295	301.88	300.33	297.93	293.01
319.26	321.78	321.72	315.89	314.7	324.84	322.73	323.85	318.02	317.37	316.45	313.35	319.4	320.05	321.12	320.2	324.92	322.53	319.43	320.57	318.06	319.17	321.31	315.94	317.82	317.82	319.9	319.81	320.29	318	316.92	321.54	318.94	315.89	320.1	320.47	315.23	318.83	322.39	316.19	320.85	323.64	314.94	313.13	317.04	317.69	318.43	318.2	321.94	315.61
297.58	303.82	300.65	299	299.14	299.29	299.9	300.09	302.88	303.18	301.7	300.75	302.88	301.57	297.1	298.63	300.11	297.52	297.59	305.66	298.62	303.47	297.64	302.4	306.3	302.23	299.62	300.38	298.36	300.21	301.94	301.23	300.22	300.76	301.65	301.99	304.57	304.16	302.39	302.7	298.6	303.51	300.14	303.34	296.29	296.56	304.34	294.66	296.39	300.98
292.13	293.99	299.64	297.37	297.71	297.16	300.3	297.07	296.55	295.19	294.07	291.83	297.18	295.49	293.74	301.63	300.27	294.29	302.81	299.04	300.05	296.33	297.89	293.17	296.51	294.32	300.25	298.37	297.78	297.37	294.2	295.87	297.33	295.85	295.8	301.33	294.77	294.8	296.85	297.43	296.19	298.83	295.52	300.96	293.13	299.54	295.82	294.39	293.67	299.92
319.93	317.08	318.74	318.84	323.38	318.91	315.76	318.62	317.96	314.98	318.29	317.01	311.44	312.48	313.57	317.36	318.57	314.2	312.64	316.44	316.8	314.68	312.38	316.43	319.91	318.17	313.47	312.59	321.48	316.76	318.12	316.53	313.73	316.01	314.42	315.98	317.2	312.81	314.98	315.77	313.67	318.5	315.65	315.43	316.43	318.38	315.82	316.88	315.06	314.13
312.91	310.73	310.66	307.85	305.54	316.93	305.17	309.77	310.22	313.95	310.29	311.64	307.55	309.44	306.47	311.87	307.91	311.71	307.18	304.64	313.55	306.8	308.52	312.15	303.83	309.85	307.68	312.88	309.61	310.02	302.51	311.53	312.73	308.68	303.94	311.92	303.05	305.7	311.6	307.42	312.2	316.1	312.49	313.91	308.81	312.46	306.71	305.72	308.52	309.06
297.43	297.65	294.09	294.69	295.67	298.98	294.96	294.92	295.66	291.77	295.65	295.94	291.52	296.68	294.61	295.55	298.02	298.7	291.19	297.29	293.61	295.96	291.23	293.14	292.07	299.98	295.59	294.24	293.8	295.21	290.99	294.42	293.08	297.03	297.9	296.77	297.96	291.8	298.03	294.85	295.28	294.26	295.47	295.46	293.47	296.26	291.12	297.46	290.98	295.9
316.05	314.76	315.72	320.91	319.26	318.7	312.14	314.39	315.38	317.77	311.01	314.37	311.99	317.4	313.46	317.58	313.64	315.42	312.01	312.92	316.21	314.93	311.64	318.53	316.15	310.97	313.62	312.62	316.07	313.07	320.11	319.41	313.02	316.27	317.01	313.09	317.01	315.77	317.59	313.01	315.01	312.88	319.53	316.59	319.58	311.3	310.22	312.7	316.14	317.8
303.9	297.65	301.91	296.84	296.23	298.6	298.68	295.61	299.54	294.21	296.61	291.84	292.52	300.02	294.38	300.5	297.3	298.2	290.61	298.76	293.93	297.61	293.69	297.3	297	292.84	297.1	294.35	292.87	297.93	296.32	301.17	299.08	291.58	295.16	296.04	292.02	295.48	295.91	297.61	296.73	295.15	301.08	293.47	301.61	295.19	297.26	295.56	295.71	294.14
307.03	304.23	306.07	310.12	306.01	307.69	305.49	302.34	305.22	307.75	302.24	305.14	305.35	305.35	311.44	306.1	304.73	305.49	306.12	306.74	307.12	306.87	304.57	302.92	306.54	307.21	307.68	307.16	308.51	306.15	299.67	304.2	301.92	309.14	301.68	311.57	304.86	306.93	303.31	308.38	305.51	308.62	303.93	304.72	303.9	309.41	303.59	310.88	309.36	307.06
317.95	308.82	313.65	314.44	311.61	312.9	312.62	306.55	311.98	316.73	309.48	307.14	319.31	312.66	310.93	309.48	310.47	314.09	310.75	311.76	311.78	309.51	316.26	309.41	306.08	311.69	308.1	313.26	311.8	309.72	312.46	314.01	315.58	312.72	308.26	310.95	314.86	311.19	310.43	313.09	310.19	311.55	309.2	313.58	306.31	316.5	309.8	311.15	311.96	310.69
300.63	299.15	303.28	299.37	299.3	296.85	304.36	297.81	302.21	301.76	304.02	300.46	300.37	301.38	300.47	305.65	301.07	300.45	298.11	298.13	297.38	303.61	302.15	301.72	298.84	300.42	302.93	302.01	297.29	304.44	298.5	296.27	297.81	298.11	302.61	299.46	300.85	299.07	296.57	305.78	300.35	298.09	295.89	299.95	298.01	297.58	300.79	298.45	301.34	302.61
310.12	314.01	311.31	316.92	310.27	310.57	313.14	308.54	313.7	313.6	310.3	314.62	312.39	314.97	311.33	314.98	311.18	313.27	305.47	315.18	318.16	310.85	314.46	305.25	309.06	315.17	313.06	313.11	308.01	316.74	309	308.7	310.84	313.76	315.09	311.46	311.5	312.1	314.99	312.36	309.97	307.43	311.85	312.83	315.94	310.31	313.22	313.37	312.48	313.13
299.54	300.92	298.44	297.03	300.7	302.37	302.32	299.59	300.24	301.11	301.35	296.93	300.57	301.35	304.62	296.93	299.27	298.03	307.3	300.73	300.98	301.71	301.14	298.92	296.03	300.31	297.42	305.25	300.32	300.62	305.78	302.27	298.21	302.04	303.96	302.25	305.29	297.77	297.17	304.18	299.98	297.58	300.93	300.05	296.25	297.02	306.79	299.5	298.68	301.81
296.12	297.23	300.41	295.66	294.56	291.16	294.25	292.84	295.05	294.31	295.35	295.27	294.35	297.91	291.73	291.93	293.59	299.09	290.87	294.5	291.62	296.67	294.7	290.98	295.44	291.88	294.88	295.07	294.8	294	299.16	294.9	294.47	294.11	297.32	301.54	291.27	300.31	297.35	294.24	292.46	295.15	298.16	297.61	291.7	295.35	296.28	296.93	291.56	293.48
312.77	318.98	312.19	312.78	319.32	319.8	312.88	315.88	312.24	318.39	318.45	316.21	317.03	314.44	315.59	319.24	320.33	307.02	318.6	317.27	314.91	315.22	315.13	316.05	317.42	312.09	321.77	315.31	313.35	313.52	317.29	314.04	314.95	314.46	315.15	316.88	311.66	316.44	323.2	315.25	321.8	317.58	316.9	317.14	315.27	313.41	319.2	316.24	311.79	312.73
326.35	322.17	324.2	330.45	323.34	327.32	327.29	324.8	325.67	322.23	324.52	325.36	329.75	324.73	328.15	323.01	325.74	325.27	320.42	322.3	320.74	326.94	324.07	322.63	323.43	325.94	321.43	321.72	331.32	325.96	326.37	323.16	323.31	324.11	327.46	323.3	321.28	324.35	321.22	325.53	326.28	323.14	321.26	329.07	325.02	320.58	321.87	323.28	325.24	325.69
329.54	323.88	329.94	328.99	325.97	329.04	328.18	329.11	329.86	331.26	324.09	324.65	326.48	329.26	325.55	328.11	330.3	324.65	329.68	325.35	329.11	325.38	320.72	327.92	328.2	328.78	328.89	326.83	325.51	326.66	324.94	328.58	330.56	326.14	326.13	326.69	323.49	323.95	322.09	324.57	330.55	326.45	327.76	327.02	330.76	329.33	322.7	332.39	327.19	326.65
316.72	319.46	315.22	318.89	322.87	313.85	315.74	310.73	316.01	315.69	317.03	315.96	320.04	317.4	319.74	315.22	315.28	321.31	321.53	317.66	317.53	317.45	316.32	320.99	315.22	313.5	318.31	315.55	313.87	311.56	318.4	316.06	317.09	311.53	313.27	315.3	314.03	315.9	314.94	317.77	313.25	316.43	318.83	313.97	314.87	315.52	310.98	316.1	319.79	312.33
317.44	318.26	310.22	312.15	314.87	318.7	316.94	311.53	311.95	317.61	315.55	313.41	313.06	309.83	314.44	309.5	309.95	308.39	315.15	315.83	313.73	314.27	315.52	311.36	313.56	309.15	312.81	309.43	308.09	313.54	315.17	308.73	306.77	310.62	313.6	316.38	312.4	313.44	312.24	311.78	310.47	308.11	312.18	310.23	309.96	307.85	308.35	312.51	313.87	307.81
318.38	318.42	318.05	318.57	319.5	317.06	320.66	320.16	317.24	319.51	320.94	321.19	318.2	318.21	319.86	318.47	314.7	318.93	321.68	319.49	316.48	321.04	319.73	317.14	315.44	322.85	318.34	316.75	317.57	321.41	315.95	322.8	319.88	316.7	322.04	320.19	314.35	319.08	319.92	324.09	326.34	319.09	322.95	316.68	319.94	319.16	316.48	321.07	321.02	320.56
312.93	310.4	312.82	313.76	310.26	314.33	312.28	314.49	306.82	314.79	316.13	312.84	312.15	314.53	314.12	311.35	314.31	315.6	309.49	314.9	310.86	315.44	312.32	310.98	310.58	311.44	315.66	311.79	311.68	316.07	308.51	313.04	315.53	313.88	312.97	313.56	316.24	309.88	311.67	311.9	311.62	312.01	313.83	316.88	312.63	313.39	314.37	307.59	313.34	313.51
317.04	320.42	315.11	317.6	319.23	316.67	316.86	317.04	314.55	316.01	319.58	318.07	321.48	312.72	315.67	315.62	317.63	316.48	313.98	318.01	317.01	318.38	312.83	322.27	319.92	315.2	314.53	313.81	315.86	316.86	312.16	316.79	315.33	317.61	317.41	317.51	314.58	312.85	316.57	316	316.93	318.72	312.62	312.21	321.81	316.53	319.81	317.19	315.78	319.59
304.98	310.77	312.14	309.76	310.55	310.63	309.69	310.06	307	309.9	308.41	303.7	311.17	311.16	309.46	310.44	306.59	309.5	313.26	310.07	302.89	308.86	310.66	306.43	305.24	311.07	306.84	309.08	307.85	304.43	309.83	306.64	313.55	310.74	308.17	310.66	314.29	314.75	308.39	307.46	311.51	311.84	308.94	309.79	309.74	306.31	306.77	303.22	310.62	305.85
304.25	305.68	301.61	312.28	302.49	305.34	306.01	306.76	305.41	309.54	306.06	303.25	300.26	299.78	308.34	301.76	306.06	302.59	305.51	308.01	307.97	304	302.26	307.06	304.63	302.43	299.92	307.92	306.63	309.87	302.32	303.71	306.22	303.38	307.24	306.39	306.96	305.5	305.24	304.55	307.59	303.09	300.98	303.91	302.46	308.92	307.28	304	301.08	301.5
311.46	302.83	307.8	307.14	308.64	303.56	302.63	307.8	306.9	303.08	303.14	311.46	303.04	302.64	305.89	307.59	308.71	300.08	315.59	308.11	309.79	310.15	303.84	305.24	303.15	312.07	308.56	306.6	303.61	300.63	309.3	304.58	310.23	310.14	309.24	307.9	308.91	305.11	304.21	307.94	308.43	308.14	303.11	308.6	304.05	313.14	308.91	306.11	302.77	300.48
299.76	302.1	301.16	310.38	303.15	304.12	305.11	304.03	305.1	298.57	305.71	304.61	299.06	303.39	306.13	304.02	302.88	303.83	304.08	304.98	301.55	303.56	299.78	302.86	305.53	296.27	302.01	303.77	309.28	309.48	301.35	311.71	298.33	304.66	310.06	302.24	302.4	298.46	302.57	303.76	302.06	300.6	308.36	304.65	304.39	302.62	303.19	303.25	300.07	301.56
307.07	302.4	306.73	305.17	303.12	304.46	308.63	302.1	307.05	308.67	301.71	304.55	304.69	302.87	304.06	303.55	300.38	305.34	301.45	304.12	307.76	297.85	298.89	298.59	299.24	300.9	303.59	303.86	302.12	301.86	298.8	312.49	300.1	306.7	306.39	306.57	304.89	304.86	307.86	298.58	305.32	298.3	305.52	300.84	303.95	304.88	302.33	301.35	305.48	303.03
300.09	306.1	299.9	305.23	294.08	298.63	303.19	302.82	296.34	299.62	300.87	305.46	304.63	302.73	299.68	299.56	302.81	300.43	299.11	297.93	297.26	299.17	301.19	297.89	300.11	299.35	301.85	298.33	303.39	299.3	296.9	297.34	297.17	299.45	299.69	303.63	297.97	298.52	299.53	300.39	303.23	297.37	300.91	296.51	301.79	305.11	299.38	300.77	302.65	302.77
312.24	314.03	315.2	311.34	315.1	315.1	313.32	312.43	314.21	310.33	316.61	316.56	318.14	319.61	317.23	317.43	314.31	319.27	318.15	314.22	319.08	312.63	315.03	310.04	312.87	314	319.42	311.25	316.29	315.89	313.46	314.08	321.93	314.64	315.42	309.97	317.38	320.1	318.2	313.9	314.97	311.97	311.87	312.64	317.63	313.6	314.23	314.49	312.83	310.19
304.2	303.01	299.44	302.68	306.97	303.97	304.74	304.36	302.77	302.68	303.46	302.67	301.48	304.61	305.39	306.55	306.26	304.57	303.63	303.75	305.88	299.83	306.26	303.46	301.52	298.44	306.5	303.88	308.9	307.04	306.15	303.92	300.65	306.25	303.88	304.78	301.18	307.14	306.58	304.02	303.67	304.97	300.69	305.56	305.92	299.03	305.39	305.9	308.18	299.24
298.83	301.79	305.38	300.24	301.2	302.55	299.03	310.47	299.8	300.32	305.37	303.86	300.24	299.53	305.3	301.03	301.66	303.96	304.32	299.42	304.19	303.4	297.17	303.13	298.6	305.53	299.12	303.69	303.62	305.68	305.27	306.69	303.55	303.88	307.68	302.71	304.55	301.24	305.7	306.13	301.8	306.13	305.12	304.44	300.9	297.97	307.95	304.2	305.69	300.13
314.28	315.89	319.88	316.15	311.11	317.11	318	313.36	315.87	314.19	317.62	317.56	316.96	314.22	317.42	318.28	315.59	313.3	317.34	321.44	316.22	313.26	321.39	318.75	313.56	314.88	311.72	315.55	316.26	315.01	318.69	322.96	311.03	317.77	323.74	314.15	311.59	312.13	317.98	315.83	320.64	316.53	315.7	318.94	319.02	318.47	316.42	313.63	317.02	314.38
326.94	327.7	329.44	328.54	328.38	321.96	326.35	327.87	328.25	327.51	327.7	330.45	328.84	326.01	327.93	329.05	329.01	331.71	326.04	325.27	327.9	325.76	329.78	331.34	332.38	329.03	326.57	322.42	330.44	331.45	331.02	325.09	326.84	333.72	330.74	330.24	330.37	332.13	329.84	330.76	332.76	332.44	329.65	334.11	324.88	329.25	326.53	329.16	332.55	326.21
297.63	298.73	297.18	300.36	292.72	305.33	298.51	304.37	302.36	306.81	300.52	302.88	299.29	295.69	299.96	306.87	301.48	297.62	297.48	300.66	296.78	300.38	300.3	300.01	302.33	297.96	304.72	298.23	298.09	296.16	306.16	303.46	295.87	302.42	306.62	304.33	297.39	304.29	307.28	301.09	300.67	303.87	303.63	301.75	301.81	298.64	307.88	304.12	299.79	305.97
311.09	314.01	313.55	307.53	314.77	311.96	310.26	311.32	317.82	316.21	312.39	312.07	310.88	312.86	313.01	311.97	310.36	314.27	308	313.43	312.84	308.38	314.29	315.29	315.62	305.12	315.08	315.32	313.25	312.39	314.21	313.49	313.26	313.1	316.21	313.75	315.38	313.73	314.99	317.53	311.46	312.94	316.53	311.29	310.45	310.11	305.55	313	315.47	310.41
317.53	316.83	315.37	313.92	313.16	312.54	312.32	315.33	307.31	320.04	317.78	312.05	311.18	311.37	320.53	313.44	314.67	314.52	317.14	313.64	313.93	317.71	313.12	314.94	309.54	313.75	315.45	315.4	312.32	317.49	319.03	317.95	313.32	314	316.99	319.18	315.77	316.66	311.42	315.09	315	315.84	311.87	318.21	313.24	312.99	314.93	317.48	311.66	314.91
303.31	301.56	305.51	303.46	308.55	306.37	306.08	303.94	303.63	306.16	305.07	303.25	305.33	307.77	305.64	302.35	302.35	303.41	308.69	305.56	304.54	303.3	308.59	299.29	301.78	300.28	300.08	304.76	306.8	303.63	302.59	306.22	301.5	304.99	307.42	304.44	303.59	309.36	302.05	302.24	308.41	303.55	307.58	307.33	298.3	301.2	298.7	300.63	302.7	310.1
305.16	301.53	306.08	304.58	301.87	303.36	304.51	303.54	298.77	303.34	300.36	301.32	304.81	302.06	302.42	301.69	308.65	302.81	299.98	297.72	296.53	308.97	303.66	303.39	305.58	298.25	306.57	303.88	299.61	302.66	308.43	301.47	304.71	307.59	304.42	300.25	304.84	304.92	296.91	305	305.77	301.5	301.09	303.95	306.91	304.96	301.03	305.03	299.2	305.85
321.23	312.34	316.14	317.87	316.54	316.97	316.43	320.94	314.55	319.95	316.53	319.54	316.3	313.38	315.01	322.74	315.18	317.59	322.07	315.23	320.09	318.45	317.45	321.31	320.46	316.4	316.44	318.43	321.64	318.75	319.43	320.59	315.85	312.04	325.39	315.44	316.71	320.26	317.63	323.37	313.77	322.11	318.4	322.02	320.9	314.97	317.27	315.26	320.93	317.49
303.56	301.54	299.35	298.02	299.66	300.26	306.78	302.37	298.55	300.75	299.82	306.87	303.78	301.14	299.07	302.49	306.66	303.44	302.03	299.54	300.77	305.93	303.16	298.38	301.3	297.86	298.79	300.56	300.41	293.9	300.88	300.81	300.88	302.57	302.56	296.48	305.2	300.69	304.68	305.58	302.94	301.9	301.83	302.71	303.66	298.58	300.18	307.19	299.27	303.75
318.63	317.26	312.92	313.04	320.81	314.07	313.43	321.37	315.39	312.99	316.97	315.88	314.24	316.11	313.82	316.52	315.8	310.78	310.57	314.87	317.31	318.66	315.03	318.59	316.8	315.29	314.75	319	310.22	316.8	316.77	318.5	312.93	312.31	314.56	317.84	314.91	317.39	318.23	319.05	315.22	323.96	312.35	312.69	318.8	314.81	318.02	314.55	316.53	316.49
306.72	311.05	311.77	307.63	312.58	307.77	309.79	308.37	311.11	311.38	312.9	308.65	315.46	311.9	311.32	310.39	314.24	311.89	314.68	315.59	311.59	309.58	311.27	310.18	312.61	309.5	311.13	314.1	313.75	313.18	310.65	308.4	310.78	314.93	310.14	311.12	311.02	310.67	315.31	312.74	306.24	309.12	311.56	310.9	306.8	315.16	311.64	312.2	308.46	304.94
303.25	294.97	296.99	299.68	301.42	299.76	300.02	300.05	302.62	301.81	298.79	299.16	302.18	298.12	298.67	298.79	299.19	305.49	299.76	301.35	302.05	301.35	297.67	304.75	301.14	301.77	299.55	302.1	307.58	300.52	298.8	299.97	300.35	302.2	296.97	295.95	301.49	297.47	306.9	304.68	306.3	300.97	304.25	301.11	303.74	297.79	301.72	299.26	304.06	304.22
306.67	302.12	299.02	307.53	304.62	308.57	304.52	303.27	304.68	305.41	303.16	299.48	302.12	308.57	302.09	303.2	307.4	305.84	309.12	306.17	299.98	307.77	306.78	308.84	301.91	306.65	307.4	303.03	305.8	301.55	305.45	302.41	304.93	307.52	306.05	306.4	309.05	305.67	307.36	306.63	303.46	301.59	303.97	304.17	304.53	309.31	304.94	302.44	303.93	305.89
299.9	297.58	301.2	302.3	300.58	295.6	303.19	299.66	300.98	299.32	298.58	299.99	298.62	298.8	301.72	297.89	301.13	300.15	300.64	298.5	299.86	302.17	296.51	295.76	295.68	301.33	301.55	300.78	298.76	300.86	300.1	298.83	303.84	302.43	299.78	304.84	299.75	299.22	301.37	294.85	302.35	300.09	298.26	301.41	302.69	300.18	303.35	302.56	300.79	303.52
312.21	314.36	318.45	316.99	315.91	314.75	312.68	317.55	314.02	312.79	316.53	313.6	317.53	313.94	320.41	313.79	313.91	310.05	317.04	313.4	315.44	317	316.8	309.08	312.64	310.46	315.18	317.36	309.39	312.87	313.3	314.68	317.35	311.3	310.71	316.49	310.17	316.84	314.63	315.71	318.66	315.75	320.41	313.25	313.36	311.73	316.72	314.02	313.85	315.41
326.91	329.9	323.9	326.55	333.34	331.94	325.85	328.41	327.92	327.08	327.67	323.31	325.87	331.1	326.31	329.14	324.43	328.3	329.16	324.27	326	326.51	327.11	327.28	326.26	327.3	321.54	326.41	327.58	328.21	319.53	323.03	335.89	324.54	319.62	327.04	328.05	328.25	324.37	326.63	329.68	331.73	329.74	328.26	329.93	325.06	330.93	330.7	328.77	325.31
304.65	309.22	309.63	306.09	305.52	303.15	298.83	305.62	306.35	302.9	302.18	310.08	304.7	307.85	307.15	309.4	307.92	310.81	307.26	301.43	304.33	308.12	305.35	309.38	305.38	302.59	306.72	302.59	305.52	309.36	303.48	305.66	304.17	309.37	298.92	302.37	307.11	302.23	305.03	311.36	302.16	304.96	308.17	306.76	304.64	302.44	306.43	306.64	308.49	304.61
316.27	314.83	313.5	315.17	314.22	313.24	312.3	312.15	312.21	309.85	320.71	315.51	309.8	314.47	309.76	311.28	313.15	308.21	317.15	312.8	312.33	309.81	310.7	314.02	313.72	312.12	313.64	314.07	316.55	310.12	311.98	313.9	314.75	316.37	309.38	310.98	311.15	312.07	311.43	314.65	315.75	310.55	316.7	308.27	314.11	311.46	315.99	315.62	310.04	315.14
299.55	305.37	298.55	304.92	298.58	301.42	299.71	303.84	296.38	301.9	306.16	302.12	303.26	304.93	302.3	304.3	299.85	302.14	304.97	298.16	299.77	296.98	304.97	296.77	297.16	296.39	298.68	303.37	301.58	301.71	303.55	303.94	303.13	301.42	298.65	299.79	299.59	302.71	301.96	299.24	300.31	298.5	298.06	302.62	298.67	302.61	303	300.45	297.19	305.3
291.44	295	296.6	295.63	296.34	291.82	293.6	294.97	292.65	296.24	294.62	290.73	294.29	298.79	294.1	296.3	296.3	290.61	291.99	294.26	295.32	293.57	288.21	297.49	295.76	294.73	296.71	290.1	293.92	290.72	292.15	292.23	292.84	295.49	295.69	290.27	296.63	292.66	292.58	291.88	291.54	290.51	298.51	291.51	295.18	291.72	289.52	301.46	295.64	289.86
309.88	312.35	313.79	308.71	308.35	308.35	311.78	307.77	310.49	306.77	313.27	309.12	310.26	307.89	308.13	311.15	311.32	306.46	312.57	309.07	307.41	310.6	308.41	305.61	307.24	307.13	310.12	309.25	303.84	305.88	306.08	309.31	309.2	312.04	311.68	309.27	304.82	302.96	307.94	310.71	302.43	311.02	307.13	314.6	309.09	307.69	307.83	307.17	308.56	308.57
303.54	302.4	304.81	305.79	306.18	303.73	308.69	305.83	305.86	303.92	303.57	302.77	302.06	302.5	301.01	302.11	307.84	300.35	304.34	305.09	301.76	303.06	299.56	303.15	304.86	301.51	304.88	299.33	302.09	305.7	303.42	306.74	305.26	303.68	306.83	308.55	301.87	305.2	301.08	300.37	302.21	305.1	299.61	303.32	305.16	304.21	305.24	306.68	304.35	305.32
314.91	312.43	313.48	310.51	315.56	315.99	318.49	311.08	311.24	314.99	317.73	315.33	314.88	316.53	312.53	320.81	309.36	311.77	315.62	321.43	315.16	316.26	314.88	314.5	316.92	315.59	314.03	315.81	310.74	312.17	317.08	319.03	311.87	315.59	313.97	316.69	314.19	314.9	318.78	314.19	315.9	313.47	313.57	310.04	315.37	313.41	310.57	314.61	310.65	312.83
313.04	315.95	315.85	314.09	314.09	313.58	319.63	318.4	315.47	312.03	312.12	315.16	317.67	317.08	314.89	318.48	320.61	311.56	314.89	316.43	313.5	312.7	314.31	313.68	314.3	320.02	314.37	314.88	313.35	316.36	313.92	318.22	312.56	311.67	315.09	313.92	311.13	315.3	314.01	311.97	313.44	314.54	315.78	313.59	312.84	313.97	316.34	313.9	308.47	318.31
311.44	317.49	313.26	314.07	318.02	316.2	316.26	315.26	314.59	311.4	311.58	314.59	314.94	315.04	316.88	313.77	312.75	314.32	313.76	310.4	314.87	311.48	317.2	319.04	316.24	318.12	311.33	310.41	311.35	315.57	312.62	313.57	312.73	315.2	310.04	314.94	315.22	318.77	315.55	310.86	311.1	311.38	313.84	310.37	317.39	317.88	312.72	310.92	314.15	312.22
299.63	307.58	301.52	306.03	304.31	305.39	304.75	303.93	305.09	303.45	300.25	308.61	307.67	301.5	307.48	301.61	301.07	304.78	304.94	308.25	306.03	309.69	304.62	303.13	304.83	298.8	305.42	305.2	306.16	301.85	307.1	305.75	304.48	301.84	308.43	304.62	310.28	303.81	304.41	310.8	303.39	307.26	300.91	304.8	299.5	308.44	306.02	306.56	304.73	302.56
294.09	294.37	288.03	297.25	294.55	295.96	297.97	294.86	294.08	296.88	290.07	289.49	291.24	293.65	291.41	292.32	297.74	289.81	294.1	297.22	293.2	295.04	291.46	294.92	291.85	293.64	292.91	291.55	296.39	300.23	293.89	292.38	294.04	293.31	301.72	300.47	298.69	290.6	295.68	288.6	289.61	293.47	293.58	292.28	294.28	293.2	293.19	298.32	290.47	293.7
306.44	314.66	310.78	308.68	309.61	307.02	306.38	309.48	309.66	306.62	311.42	307.66	311.07	307.73	305.03	309.03	310.36	309.28	308.85	308.79	304.52	307.8	311.8	305.88	307.44	306.82	301.08	305.08	302.66	315.74	310.5	303.64	310.03	306.97	306.74	304.38	310.99	308.41	306.94	307.61	305.46	307.99	309.25	309.06	307.48	309.13	305.14	309.47	304.48	315.33
299.66	289.85	294.46	290.07	292.18	291.12	293.32	295.66	291.6	297.01	292.43	291.73	295.11	297.31	295.57	292	294.23	297.21	294.88	292.82	295.08	296.6	292.98	292.75	294.17	291.13	298.7	292.84	298.09	291.33	289.85	295.85	294.52	291.87	289.84	296.95	293.35	292.77	293.04	292.04	292.31	289.25	290.91	294.43	292.76	292.59	292.12	296.69	297.67	291.56
315.68	312.48	305.68	308.57	311.06	308.09	316.29	306.28	314.06	313.4	310.28	312.68	306.52	312.75	309.38	309.39	312.64	310.34	310.55	311.57	312.8	309.51	308.47	312.22	306.94	312.38	309.23	309.29	313.53	310.13	310.78	313.16	307.13	307.44	309.34	316.34	311.43	305.28	309.43	310.31	308.61	312.03	316.44	314.69	311.99	307.83	308.9	311.72	311.23	314.26
308.35	314.3	317.29	312.85	313.57	312.74	314.81	309.67	316.76	314.71	317.12	316.73	315.18	317.71	313.42	316.09	317.12	314.53	310	310.43	313.88	312.27	318.45	315.21	315.89	306.23	312	314.61	317.79	312.33	317.3	317.17	310.75	317.57	310.76	313.43	312.4	317.39	311.13	311.23	312.75	317.06	311.89	315.29	310.35	314.52	309.22	309.72	313.79	313.42
304.14	307.41	306.11	303.49	298.55	306.97	298.14	307.11	306.43	303.17	299.37	306.04	303.66	300.08	302.6	305.89	297.99	299.65	306.83	302.15	301.18	303.63	305.42	300.66	301.74	300.52	301.92	303.73	308.34	298.87	301.01	299.81	305.28	305.9	303.87	305.45	299.46	305.4	307.01	299.09	299.49	305.8	304.68	301.42	302.7	299.01	300.16	302.53	302.75	303.31
317.32	315.01	315.16	315.33	317.18	315	315.28	317.71	310.88	312.87	319.63	315.39	317.1	319.4	318.63	314.8	314.96	316.63	315	312.09	314.82	316.39	313.95	324.6	319.49	315.4	312.88	318.7	309.61	320.98	311.68	314.9	314.83	312.73	316.87	313.2	321.65	316.96	312.75	316.86	313.75	315.17	313.49	319.19	313.68	315.59	308.34	310.44	309.7	316.03
292.21	294.35	292.06	296.73	294.05	296.97	294.35	295.37	292.31	293.59	295.16	296.72	301	296.12	293.17	295.6	294.79	295.77	294.08	297.36	296.67	301.38	290.77	295.19	296.99	292.58	295.52	289.3	291.49	298.8	295.35	298.5	292.93	293.02	292.62	292.51	292.86	295.27	300.51	294.85	296.56	297.45	292.71	290.74	297.89	296.88	294.68	293.63	295.39	294.74
311.94	314.3	309.07	309.54	310.19	313.76	315.84	312.79	312.57	318.7	315.12	309.77	314.57	318.52	317.19	310.69	310.99	309.16	314.31	319.14	315.58	313.35	317.19	311.09	314.52	314.35	310.68	313.41	311.36	315.13	319.14	310.75	319.2	312.15	314.9	314.99	315.61	308.23	314.62	310.28	314.56	310.11	315.06	315.44	311.02	312	312.99	314.72	315.47	309.22
304.87	304.16	303.22	297.48	303.5	303.95	304.2	301.88	296.78	309.12	308.34	308.9	307.76	305.23	308.79	303.9	302.74	306.1	303.93	305.28	307.33	307.77	304.84	308.2	302.7	312.56	300.8	301.51	304.91	303.48	304.92	309.05	307.39	300.39	303.99	307.91	303.28	305.75	303.34	306.39	303.98	299.77	297.47	304.54	306.57	303.81	305.25	305.38	304.55	299.72
315.38	314.9	313.98	314.7	315.87	315.25	318	311.63	310.3	320.78	311.98	310.64	317.32	316.73	312.28	319.22	312.54	316.07	312.09	317.32	314.5	316	315.17	318.01	312.79	313.88	317.08	309.83	314.7	315.6	314.92	316.7	319.64	312.39	309.95	315.57	311.68	312.92	312.48	311.52	312.98	314.5	311.44	312.87	316.35	313.99	315.57	310.1	314.6	320.06
307.95	308.14	302.35	301.38	303.62	301.51	308.47	304.08	302.5	305.25	298.32	302.4	301.71	302.99	304.54	298.97	305.85	302.19	306.09	304.48	305.34	303.65	300.7	307.24	306.3	304.13	303.78	300.46	306.31	307.69	305.22	307.98	301.53	304.67	305.09	303.04	301.95	304.31	299.58	297.55	306.24	302.28	304.57	299.94	306.22	306.04	304.9	301.6	302.33	302.19
308.15	309.56	313.69	311.66	312.22	313.48	313.12	314.02	312.14	312.82	315.2	308.85	312.57	314.17	314.47	316.03	308.68	313.56	312.01	311.54	313.08	310.12	314.27	321.69	313.95	313.94	314.11	318.52	317.1	309.48	314.04	310.77	312.2	311.77	316.82	311.19	315.56	314.48	312.02	315.38	316.01	314.07	317.66	312.25	313.02	312.25	316.03	318.33	315.43	312.21
304.1	304.75	303.98	301.36	303.74	300.28	305.55	301.06	304.69	301.92	302.72	302.8	300.23	300.73	297.26	304.68	303.38	299.7	299.81	297.37	305.27	297.05	302.61	304.48	300.94	304.47	305.05	298.08	303.56	302.13	298.06	296.95	303.78	303.91	298.75	299.56	304.56	302.26	301.86	303.95	306.31	301.17	300	302.87	302.14	307.72	302.65	300.34	302.89	301.61
295.1	294.19	296.68	296.16	296.02	292.25	295.65	292.82	292.34	292.62	294.52	296.23	296.49	289.91	287.2	294.1	295.98	293.62	293.47	296.98	296.22	294.21	289.43	295.21	296.39	298.97	291.86	293.36	293.78	296.34	289.74	294.58	294.39	289.1	291.08	296.1	296.59	292.05	296.8	294.68	290.8	295.84	295.39	294.5	292.6	298.54	292.03	295.14	297.92	293.19
300.27	300.5	305.96	302.25	301.19	303.74	308.54	300.88	302.16	303.48	300.04	300.3	300.47	303.82	296.93	299.61	302.67	300.87	297.23	300.54	300.27	302.62	300.28	300.63	301.57	295.64	299.33	297	304.18	299.26	299.77	305.66	303.64	303.35	300.75	298.47	295.92	307.44	301.41	303.44	301.04	301.1	303.33	299.79	300.91	305.27	299.29	301.61	301.59	301.53
300.91	301.29	300.21	300.83	300.5	300.04	299.29	299.73	302.34	299.5	302.82	301.85	300.07	299.3	303.81	299.58	295.54	293	299.23	301.43	302.5	305.66	302.94	301.83	299.88	300.01	299.79	299.45	305.85	303.09	298.18	299.78	300.38	299.17	300.49	305.06	302.13	295.66	304.7	297.05	299.52	302.31	300.91	301.56	299.88	299.58	297.59	296.75	303.11	306.32
295.77	296.75	296.42	293.11	292.2	294.26	293.68	292.83	293.93	297.01	296.06	294.12	300.53	295.82	292.38	297.18	296.85	296.01	292.95	293.3	295.36	298.18	296.16	298.75	298.65	294.18	298.19	294.7	293.3	300.53	291.97	295.09	290.92	295.73	295.33	294.99	295.08	293.16	297.88	293.24	298.58	295.55	299.7	296	289.01	296.35	293.28	292.54	292.53	289.24
312.9	313.91	316.24	313.49	314.41	319.67	317.17	314.23	312.83	314.77	317.28	312.11	316.53	315.27	312.15	307.14	320.15	318.25	318.82	309.86	318.58	309.6	311.04	310.5	316.66	318.48	314.69	317.84	320.85	312.92	310.87	310.26	314.84	317.33	319.99	315.84	312.47	312.81	309.91	315.74	308.95	316.62	314.55	312.98	316.96	312	316.35	313.71	313.09	309.63
299.95	300.71	306.19	299.96	306.26	303.27	298.67	303.37	306.47	303.08	304.75	307.29	303.7	301.88	304.45	302.12	303.39	303.1	306.99	307.11	303.08	303.06	305.84	307.62	307.14	309.14	299.09	305.11	305.99	301.2	308.16	304.6	309.01	301.88	306.02	308.27	305.21	302.01	303.36	305.17	308.15	304.39	310.71	309.15	303.6	302.64	307.99	303.2	307.34	304.59
304.77	311.56	307.62	308.06	311.38	310.26	307.15	312.68	310.64	307.99	308.44	308.97	308.48	309.57	312.4	304.99	308.19	310.89	307.03	311.82	310.57	314.5	315.16	307.62	305.29	311.15	309.13	314.16	309.99	313.38	310.33	307.25	314.65	310.2	307.72	312.95	310.39	310.48	309.09	316.6	307.9	309.74	307.7	308.97	311.52	309.37	311.89	313.38	307.49	305.69
292.61	299.94	294.32	294.02	297.18	291.72	294.28	295.84	297.01	291.7	295.59	294.5	297.88	294	294.19	296.95	294.28	288.5	295.82	295.29	292.18	300.01	291.71	296.7	297.15	287.04	292.41	293.22	293.03	294.39	293.04	301.64	301.73	294.98	297.5	294.19	298.51	295.95	298.11	298.32	297.43	291.92	295.45	294.18	294.29	292.28	290.17	292.2	292.02	293.02
298.77	298.04	297.03	297.05	303.58	299.62	295.21	292.98	299.91	303.18	297.88	296.86	296.32	296.46	299.88	298.7	298.94	289.91	298.52	296.97	296.19	294.48	300.28	297.11	300.59	296.17	296.3	295.31	294.04	300.33	298.89	296.66	297.63	296.92	300.88	299.2	295.59	300.05	302.51	297.11	296.66	295.23	298.75	300.32	299.72	295.93	294.16	292.84	296.53	299.34
327.88	322.54	325.24	329.13	321.84	326.7	325.16	325.21	321.81	326.74	322.18	324.8	326.39	322.28	328.08	321.34	325.01	326.45	326.14	319.55	322.06	323.44	323.55	324.69	328.25	325.32	321.62	326.18	325.26	329.62	323.95	330.45	326.49	328.17	325.97	325.66	321.02	326.06	327.98	331.19	319.63	321.97	322.93	321.72	331.7	323.58	317.79	326.12	325.03	328.71
314.39	314.82	315.04	315.37	318.48	313.79	313.37	317.02	313.99	314.99	318.26	315.51	315.04	321.37	318.68	315.19	319.94	315.46	320.83	319.81	320.77	319.92	315.01	316.41	322.55	315.15	317.11	316.02	315.5	317.07	315.22	314.4	320.14	314.23	314.56	321.85	314.24	314.7	321.75	312.59	316.14	314.25	311.8	317.45	318.21	316.22	315.48	308.8	319.94	320.78
302.8	304.93	308.24	301.55	306.28	298.12	303.86	308.67	305.64	305.74	304.04	305.7	305.93	299.44	303.1	304.45	303.62	304.24	302.18	308.35	307.89	301.19	307.49	301.85	305.32	299.72	304.72	305.19	298.93	304.8	306.1	306.39	303.81	305.34	305.1	307.19	307.23	304.28	308.09	307.85	300.09	301.18	304.3	307.94	308.36	306.65	304.86	300.34	304.14	302.28
317.24	314.87	315.9	318.66	308.57	317.99	316.51	312.25	314.08	318.39	314.78	314.41	318.9	317.57	313.13	315.4	317.1	313.33	316.85	312.35	314.84	314.79	316.81	314.3	319.26	312.23	316.77	318.49	323.02	319.23	310.91	312.94	316.58	318.62	316.83	318.02	312.88	315.77	316.83	320.01	318.01	315.98	319.52	310.27	315.41	316.2	310.43	318.95	313.12	317.04
313.9	308.85	310.49	312.19	309.16	314.04	313.01	312.52	311.16	310.75	314.19	310.48	313.78	313.07	316.89	314.45	306.84	310.08	304.84	315.52	313.49	312.98	309.95	316.58	311.38	310.68	317.36	308.29	310.69	308.63	311.39	307.25	307.93	309.88	306.93	310.74	309.13	311.28	309.44	311.97	308.49	315.11	309.75	311.27	307.76	316.22	316.04	311.61	309.36	312.72
313.54	318.5	309.26	311.25	311.5	312.8	312.9	309.75	316.68	312.35	310.25	313.22	311.4	315.85	312.62	309.62	321	314.65	313.22	318.11	312.43	317.24	315.18	316.39	309.87	311.27	315.4	313.45	314.7	314.91	313.68	314.36	315.81	316.27	309.19	311.75	314.85	313.96	315.66	316.96	313.21	315.03	312.36	315.55	316.97	314.18	307.41	316.8	317.43	307.48
314.56	312.85	314.06	314.67	320.76	316.96	316.24	316.87	313.5	311.75	317.7	316.97	320.64	316.17	312.91	308.47	314.05	321.18	318.48	313.74	318.51	312.2	313.44	315.84	316.36	311.75	316.44	313.26	311.66	315.53	311.48	314.85	312.37	315.5	311.94	318.69	313.39	315.13	314.88	312.07	314.73	315.51	313.8	317.37	312.85	309.95	312.72	317.8	315.14	314.29
299.88	308.75	302.67	306.69	307.83	305.59	295.88	302.97	303.17	299.55	305.17	303.17	308.47	298.7	304.05	305.35	302.62	306.13	305.58	305.3	302.25	298.9	304.18	305.26	304.46	300.51	303.35	303.15	302.41	296.75	299.19	300.72	305.52	298.53	305.57	304.5	302.1	301.04	299.11	305.2	299.22	297.4	301.31	301.24	302.89	300.14	301.26	302.48	299.98	306.08
321.87	314.11	316.86	320.05	316.37	316.88	319.29	313.03	318.73	321.43	315.14	316.43	318.84	314.9	316.17	319.54	314.97	317.54	323.41	318.05	314.05	317.85	315.23	319.68	318.69	320.03	312.72	313.23	318.89	316.04	317.6	314.47	311.99	316.59	318.55	317.21	312.03	314.08	320.84	314.12	313.69	317.9	318.27	315.64	319.08	313.49	318.74	315.78	318.78	316.25
302.19	303.04	306.51	299.43	303.43	300.44	302.24	305.25	303.02	302.59	306.95	304.39	303.93	306.26	303.46	299.58	305.79	302.86	309.54	298.79	300.73	298.15	301.83	303.24	304.34	309.25	301.08	307.68	306.24	307.9	303.79	302.17	300.58	304.33	303.48	305.38	300.2	300.42	303.97	302.87	301.97	298.16	300.98	303.03	300.61	306.57	302.8	304.52	301.88	300.96
330.64	324.5	328.72	326.35	334.26	331.06	333.81	327.86	328.44	328.67	329.58	331.47	334.23	331.09	329.92	325.72	329.05	329.82	331.4	325.27	328.23	329.71	322.9	323.49	325.92	325.23	326.09	327.06	329.92	329.63	325.81	326.9	329.26	332.09	329.28	324.42	329.56	327.04	327.72	328.23	327.22	330.24	329.14	333.88	328.81	331.25	328.57	335.32	324.67	329.03
315.33	315.69	321.2	317.03	317.68	322.54	313.81	316.25	314.35	319.2	321.57	315.13	316.3	317	315.6	317.99	313.15	316.87	318.33	318.55	316.8	317.99	313.15	314.49	317.28	314.5	315.12	318.55	314.56	320.5	310.89	315.62	311.48	313.93	319.32	316.38	317.03	313.61	318.64	319.16	318.45	315.55	317.42	320.88	315.29	321.98	314.66	318.27	322.12	318.08
311.67	310.86	314.32	315.43	310.74	302.54	314.18	316.39	313.02	316.88	313.23	315.25	313.6	310.92	312.78	312.35	313.63	316.16	310.72	310.41	314.23	311.09	309.38	311.97	311.22	314.17	319.54	312.88	308.22	310.8	313.33	311.89	316.75	309.48	312.96	311.86	314.47	313.91	317.25	311.25	314.25	307.78	315.12	314.12	308.83	313.69	314.2	316.56	318.24	312.36
303.74	307.84	301.92	307.19	302.79	297.22	303.09	305.61	307.32	307.48	303.47	305.11	299.78	303.45	302.49	303.89	305.52	303.29	302.5	309.07	303.31	302.6	306.41	304.41	301.69	302.48	303.67	308.24	301.79	305.03	303.4	302.82	294.41	307.69	306.22	308.02	297.74	303.2	305.07	302.17	303.03	304.36	302.98	303.77	303.43	309.25	306.66	304.17	305.27	305.66
308.86	311.42	310.65	313.57	315.4	313.34	311.87	307.76	311.04	310.12	312.85	315.04	317.97	312.01	312.84	310.66	317.72	316.26	311.66	313.5	309.31	312.76	313.05	312.69	313.69	310.29	310.33	311.32	314.72	311.23	311.92	312.13	308.92	307.73	312.78	310.7	312.73	310.85	314.63	308.82	314.39	315.19	311.67	312.96	311.69	310.59	312.73	310.54	312.68	313.23
311.92	316.56	311.83	314.28	310.8	310.08	313.16	309.96	315.98	315.69	311.25	307.36	311.56	314.02	310.92	311.69	310.13	308.31	318.51	312.69	307.14	311.46	308.97	313.27	312.03	313.55	310.35	317.25	312.79	315.25	313.59	316.36	314	314.43	309.91	308.25	312.38	312.26	312.39	309.56	310.94	313.7	314.75	313.89	314.83	314.94	307.91	314.38	310.04	311.34
309.76	309.38	308.75	314.53	315.09	313.71	315.34	316.1	314.42	314.69	319.86	319.93	314.3	313.09	319.33	315.3	316.14	315.33	321.1	313.34	320.64	316.15	317.38	312.62	315.94	318.67	314.59	311.87	313.19	317.31	315.44	313.46	316.84	312.28	313.39	315.29	314.2	316.74	313.51	311.24	317.55	313.31	312.04	315.64	322.22	314.35	319.27	312.88	319.18	311.33
317.72	320.82	320.47	316.77	317.21	317.05	317.74	318.46	318.34	316.9	320.84	317.92	320.7	318.39	325.11	318.42	318.21	324.13	321.98	315.49	320.02	318.7	321.11	323.36	323.01	316.86	318.07	317.92	322.37	319.41	320.86	318.67	322.92	319.42	322.47	319.05	317.93	321.29	317.36	323.2	316.18	317.54	316.39	321.72	319.11	319.92	320.62	321.16	312.62	326.93
314.56	318.94	310.64	316.14	316.04	314.21	316.87	319.06	316.64	317.84	314.75	318.23	319.54	317.14	317.16	314.85	313.5	316.17	311.02	310.36	317.36	315.43	316.45	311.89	318.14	313.67	313.39	316.45	318.48	315.95	318.31	316.92	318.03	311.51	317.9	317.56	317.46	315.2	315.53	313.48	320.66	318.47	313.17	315.39	310.7	315.82	312.37	317.01	313.46	310.44
316.28	317.62	315.35	313.8	318.82	313.35	313.43	322.96	318.19	314.26	322.24	318.04	316.96	315.25	310.57	316.55	319.44	313.88	318.32	320.28	317.52	319.68	309.31	316.56	317.76	319.39	312.16	318.92	312.98	315.3	314.46	318.43	318.26	314.02	311.86	312.85	316.33	314	311.47	314.73	316.05	317.97	314.72	314.54	317.39	317.46	312.49	316.17	318.67	313.54
306.64	300.74	301.82	301.05	300.61	301.1	303.03	306.77	303.12	299.57	303.86	301.96	300.86	301.2	307.66	303.59	303.92	303.04	307.4	299.03	305.98	301.93	304.54	303.92	301.3	307.28	305.46	303.38	302.78	299.41	302.44	303.91	298.31	300.67	306.18	304.96	303.24	304.46	303.14	299.75	302.71	296.77	307.4	300.3	305.51	304.04	303.98	304	303.18	304.28
300.72	298.8	303.2	301.52	300.53	299.68	299.98	303.14	300.69	298.08	303.48	302.45	299.77	304.63	300.26	303.52	300.63	297.64	298.29	298.6	301.93	303.69	296.51	295.46	297.94	298.57	300.75	300.1	296.76	300.53	300.53	300.1	303.23	299.07	304.21	300.88	300.87	296.19	304.98	301.99	299.55	293.11	300.68	300.56	303.33	299.66	299.83	303.12	300.83	305.64
312.84	312.38	313.6	309.01	312.71	312.51	313.68	313.07	310.24	312.64	310.93	312.8	313.38	310.19	314.96	314.91	315.97	313.64	317.71	310.94	310.49	314.7	316.74	315.11	312.44	312.21	315.18	312.54	311.92	310.1	314.55	313.22	317.34	311.35	319.34	311	312.41	311.11	314.52	313.26	317.27	310.15	315.15	312.01	311.14	308.89	313.99	314.7	312.68	315.25
313.39	321.33	320.62	316	316.27	313.16	319.64	312.29	317.47	316.19	314.16	317.42	315.95	316.05	317.35	320.61	316.85	321.63	318.08	318.29	317.93	320.48	323.29	317.44	318.11	316.16	316.38	318.47	321.14	314.05	318.22	315.54	318.43	317.79	315.12	314.5	317.4	315.99	316.27	311.84	314.87	320.68	317.75	320.43	313.27	316.37	319.22	315.26	320.28	319.17
297.86	297.44	290.83	295.94	296.24	295.28	295.39	300.17	293.7	296.62	302.22	297.58	299.08	299.94	298.95	296.06	297.47	295.88	293.25	299.79	290.73	297.04	297.53	299.94	293.06	293.36	298.68	293.1	292.58	289.93	297.62	297.04	297.91	293.29	298.96	297.08	297.67	293.62	296.14	296.79	302.63	299.22	297.88	294.19	295.88	300.11	298.83	297.16	295.32	299.06
302.37	297.47	294.7	304.61	298.53	297.67	299.44	300.85	296.52	296.9	302.29	293.85	299.35	302.51	297.96	302.5	300.59	297.23	301.4	299.34	296.2	303.44	303.07	300.97	293.05	303.76	297.72	297.34	303.88	302.73	301.99	299.52	299.76	298.27	296.84	304.36	294.82	300.52	303.92	294.85	301.74	307.11	301.8	302.26	305.07	299.17	306.55	302.54	298.28	299.37
304.4	308.17	303.42	303.14	299.33	303.2	305.47	302.53	302	305.29	299.33	299.97	305.44	301.62	306.58	301.53	303.67	302.69	304.17	301.05	304.92	298.67	302.85	301.81	303.91	305.23	301.33	300.28	305.38	301.88	302.54	301.23	303.67	301.36	304.01	306.84	301.95	304.05	300.59	301.99	304.27	303.62	301.54	303.64	306.42	297.83	299.82	307.4	305.04	301.04
310.33	313.08	310.29	313.01	316.14	314.35	310.7	314.5	312.24	316.06	313.52	315.3	315.95	309.76	315.15	313.22	314.6	312.11	313.01	315.79	314.64	315.76	312.35	313.34	316.57	312.05	314.71	310.69	313.04	313.75	311.42	312.83	312.8	306.75	312.96	317.81	310.2	312.41	318.37	314.72	313.72	316.1	309.51	312.29	315.5	315.32	313.09	311.48	307.67	318.06
315.02	316.33	313.18	312.67	320.05	315.84	315.63	308.09	314.27	315.03	312.41	319.13	310.74	312.52	318.35	313.03	307.46	310.55	313.18	314.02	312.98	317.46	312.6	317.5	313.62	315.88	312.54	308.59	315.65	313.68	314.58	313.89	310.14	314.68	315.39	315.13	314.82	309.11	310.38	313.66	309.61	311.95	313.81	315.94	317.07	317.7	318.45	309.34	315.87	315.83
293.69	292.59	297.29	296.31	299.07	300.38	291.24	294.51	291.8	300.88	297.91	296.36	296.62	297.87	300.15	299.46	296.84	302.36	293.78	292.86	288.9	301.01	297.23	291.66	289.77	294.3	296.74	295.2	299.38	297.55	301.78	296.66	300.73	300.72	297.14	297.24	301.7	302.57	292.43	296.34	300.02	300.27	297.95	296.67	300.94	298.66	297.51	297.86	296.96	293.13
329.09	334.01	324.14	326.01	328.09	330.15	325.88	325.7	327.15	326.28	329.83	334.84	328.21	327.36	333.02	328.55	330.32	327.76	322.96	327.67	326.24	328.01	328.99	327.68	327.68	324.38	333.23	326.88	328.75	329.31	332.28	326	331.21	322.98	322.49	327.83	333.22	330.16	324.2	324.03	328.48	325.01	329.01	327.55	328.68	329.93	328.24	327.8	325.94	331.35
299.71	301.23	305.61	303.73	300.58	301.34	303.37	304.97	304.99	308.56	306.42	299.18	303.51	298.73	306.45	303.05	300.66	298.87	301.58	303.7	304.57	305.9	305.81	299.49	296.18	306.2	304.83	302.11	302.25	305.52	304.87	304.7	303.09	303.58	305.2	304.35	302.89	301.45	302.52	303.96	307.97	303.51	304	309.42	306.43	306.74	299.91	306.39	306.59	304.77
312.32	315.04	312.93	313.78	318.27	312.77	311.54	312.34	309.18	316.19	314.14	306.57	318.75	315.74	310.09	317.41	309.54	314.05	316.12	311.31	313.55	314.41	311.41	315.53	308.6	312.23	311.67	313.66	310.77	310.18	310.44	315.66	313.29	314.25	316.16	316.06	315.94	312.26	314.39	309.01	315.69	316.34	315.37	314.96	315.08	314.36	316.05	315.01	309.57	317.06
307.26	303.97	302.27	304.61	304.57	304.75	304.03	302.03	300.34	305.01	301.92	306.07	301.1	301.71	304.44	302.52	304.63	307.88	303.14	308.78	301.24	308.45	301.04	305.27	300.22	302.78	306.89	310.01	303.7	305.65	305.28	305.13	302.51	306.12	303.67	306.05	303.81	299.94	310.38	303.97	309.82	305.91	307.1	296.7	304.68	305.9	304.66	303.68	306.15	302.07
308.98	310.35	307.45	309.65	311.31	303.98	308.96	309.99	312.89	308.56	306.61	311.03	304.91	305.01	310.81	311.45	310.56	312.18	310.77	308.8	309.02	311.86	310.47	308.8	309.22	313.61	309.7	311.61	309.29	311.59	306.72	304.85	313.34	306.65	308.94	314.12	305.75	313.04	308.27	310.49	308.95	308.51	306.27	308.51	310.32	312.68	314.06	308.88	306.73	315.62
318.57	319.02	325.92	317.6	319.21	321.96	321.37	319.49	318.26	316.7	320.68	320.18	319.04	322.67	315.8	321.14	315.82	322.01	323.27	318.44	320.55	318.96	316.31	315.51	326.04	320.36	316.17	321.22	316.68	321.68	317.09	321.51	322.07	316.18	321.73	317.31	318.62	317.67	316.02	317.8	320.77	323.61	318.78	319.06	320.61	322.57	318.01	316.33	320.25	320.21
321.84	322.56	327.93	319.31	318.58	324.87	322.06	320.62	322.3	322.49	326.89	324	322.67	324.29	325.49	324.38	328.09	323.1	323.02	324.26	319.6	326.33	324.69	323.32	328.76	324.79	325.59	329.22	325.4	322.25	327.71	319.88	327.35	326.78	325.17	321.31	324.31	322.03	330.11	326.81	325.38	321.85	317.26	320.63	332.19	321.36	323.09	326.23	327.4	321.19
302.3	303.45	303.12	302.98	308.5	302.12	302.27	301.48	306.31	307.93	304.59	306.56	304.3	302.05	305.53	301.03	304.82	304.94	299.31	304.21	295.94	305.98	303.82	300.03	305.86	305.24	303.23	302.52	302.54	301.6	306.36	299.94	305.43	306.17	305.11	305.86	309.19	304.43	307.29	298.58	307.54	303.32	297.61	303.71	302.26	303.33	302.4	301.74	302.46	304.19
301.66	301.89	301.16	298.88	299.14	302.34	300.94	299.11	302.04	300.55	299.95	304.41	296.25	293.07	303.57	297.92	302.07	297.95	302.96	303.34	303.85	303.96	299.8	303.43	299.66	299.29	298.61	295.92	296.76	298.7	302.79	296.09	299.37	299.99	303.2	296.22	307.04	301.65	302.18	305.54	300.64	300.84	305.3	302.68	298.76	301.21	303.75	298.77	302.96	296.85
314.38	308.81	314.78	314.77	315.47	311.25	314.61	317.33	312.86	316.21	312.28	319.46	313.24	314.64	316.71	319.05	312.62	309.03	315.82	313.41	317.75	313.48	312.04	317.46	313.28	312.37	312.91	314.62	310.84	312.19	312.01	315.85	311.28	311.96	315.56	315.87	311.94	313.2	315.26	315.42	315.29	312.45	308.86	310.69	313.09	311.58	314.93	310.49	318.36	314.74
304.75	301.38	297.16	301.39	297.17	300.59	301.82	300.74	301.85	305.24	303.61	301.87	304.96	304.4	306.31	301.7	300.68	303.41	302.85	299.69	300.46	306.31	302.99	301.79	304.22	301.84	303.41	297.5	302.08	301.19	299.71	305.7	300.9	304.86	301.38	304.24	306.1	300.79	301.99	303.26	298.37	302.94	300.19	300.15	301.99	305.68	303.32	300.63	304.54	303.43
302.11	305.77	301.28	302.18	298.23	302.01	304	299.66	302.87	292.7	302.97	303.97	302.35	304.4	304.27	303.16	301.57	301.31	305.02	298.8	303.11	299.86	303.63	301.08	302.94	305.12	299.35	309.04	304.56	297.92	306.04	302.57	306.33	307.82	307.26	301.64	303.18	301.38	299.96	304.48	304.04	301.11	302.79	300.64	299.4	298.31	301.05	304.54	306.14	306.78
298.94	301.97	300.86	304.73	305.02	300.02	303.99	301.74	307.04	305.31	302.92	303.05	300.73	305.73	307.65	299.42	302.07	302.37	304.35	309.41	308.1	300.7	306.28	301.3	303.56	307.38	302.5	300.95	305.57	306.02	298.59	304.26	301.75	297.04	307.05	304.51	300.01	301.49	301.28	307.55	306.94	301.66	307.4	297.29	303.81	296.21	304.91	297.03	304.71	306.1
304.54	306.84	302.63	301.7	304.33	307.69	304.68	305.75	300.31	305.1	297.35	304.13	304.62	305.52	306.6	298.91	305.26	302.97	306.94	305.88	304.41	304.89	302.34	302.68	303.58	303.91	307.46	307.05	308.41	301.73	305.82	304.57	308.11	304.63	306.03	304.66	304.94	297.94	306.43	303.97	301.38	307.53	306.9	302.04	307.09	308.37	302.15	304.57	304.3	305.92
312.78	319.64	318.77	318.98	319.52	325.88	318.14	318.69	316.76	318.12	314.41	319.47	322.04	316.99	322.43	319.21	320.18	323.31	317.07	318.73	319.65	317.63	314.22	318.88	314.67	320.83	319.96	319.44	316.83	316.31	316.35	318.34	321.87	317.13	322.91	319.84	320.18	316.89	316.51	320.42	318.19	319.96	317.46	319.03	309.68	319.18	314.45	314.97	319.17	319.14
311.76	315.81	316.43	310.87	314.42	314.49	315.8	314.33	313.94	313.06	316.94	312.13	315.13	312.43	316.2	313.66	312.61	316.78	317.9	313.54	310.4	317.38	312.11	313.47	313.89	312.03	305.77	314.38	312.32	314.21	312.39	315.16	315.56	314.48	313.32	315.53	316.95	313.12	311.62	314.57	311.29	309.31	314.37	312.15	315.3	313.55	313.19	314.97	314.73	314.61
312.69	313.9	313.19	308.63	315.26	310.22	317.84	312.17	314.47	317.06	307.08	308.89	308.61	314.69	317.88	310.13	316.91	309.17	314.53	308.79	316.37	309.49	315.07	317.27	311.17	315.63	310.48	314.1	309.77	308.56	314.1	311.92	316.44	312.01	315.22	315.04	315	314.56	313.14	312.75	311.38	311.68	311.5	310.14	314.49	315.63	313.32	312.96	312.15	320.45
305.61	304.3	302.01	300.46	307.57	301.03	298.96	300.91	299.21	298.74	300.76	302.57	297.93	303.02	304.09	302.16	302.39	298.85	295.52	306.63	300.73	305.32	301.19	301.18	300.17	302.4	300.89	299.76	298.33	305.95	301.89	299.31	296.37	298.02	296.68	303.5	303.62	298.03	302.18	300.74	298	302.18	300.93	300.52	299.82	299.53	300.06	303.69	300.84	301.68
306.29	309.64	312.38	302.28	311.58	311.89	307.7	306.76	311.64	312.47	305.64	310.42	309.86	312.66	311.19	311.73	309.61	307.07	315.6	308.2	306.29	311.19	306.48	310.42	306.72	311.7	310.27	309.42	309.81	305.9	312.81	308.71	309.61	312.18	311.45	310.28	307.9	308.22	306.57	305.73	307.42	310.03	305.46	307.88	306.11	309.09	304.83	306.65	313.86	303.66
324.89	323.75	324.86	325.48	328.39	324.75	324.87	323.69	324.37	324.01	325.37	323.32	325.1	324.09	323.19	325.3	320.67	324.12	327.38	325.68	322.1	323.68	325.56	326.61	325.6	322.12	325.63	320.5	321.5	323.49	322.85	323.93	330.55	324.32	324.75	325.77	325.04	325.02	323.39	323.67	329.11	325.72	320.74	320.32	323.82	324.76	326.31	324.97	321.85	330.9
294.6	304.28	296.82	294.2	293.27	295.19	295.14	290.52	298.96	294.09	289.62	297.31	299.85	291.27	295.26	294.9	292.15	301.22	291.9	296.84	297.92	294.57	290.36	294.67	299.87	301.03	296.21	296.43	296.19	298.85	299.62	296.21	293.52	292.89	290.57	300.12	296.95	296	297.88	291.72	296.39	295.95	294.96	298.11	296.64	297.87	300.4	296.47	293.89	293.73
299.67	300.75	301.55	303.36	300.49	305.81	298.36	301.03	305.06	305.47	305.4	305.11	305.05	306.25	304.54	293.97	306.26	301.5	302.52	305.52	305.11	303.57	305.68	310.16	308.41	302.84	299.54	300.78	301.28	302.28	303.08	302.08	301.3	307.15	303.78	296.71	300.19	300.25	297.14	303.43	303.92	305.38	302.59	304.23	307.38	304.09	305.93	300.19	300.6	305.37
314.83	320.24	316.35	321.62	321.33	320.67	316.17	319.25	318.5	317.11	318.14	323.75	315.89	317.56	317.98	317.92	316.48	319.9	322.71	315.62	315.98	320.93	317.31	318.74	322.43	316.08	321.54	315.96	313.09	317.74	315.06	322.31	325.21	316.32	318.15	321.2	312.85	321.86	321.76	322.29	321.12	321.88	317.33	318.18	318.46	318.25	324.58	319.05	317.69	318.69
314.91	318.07	320.03	311.59	313.35	309.79	310.91	316.76	315.25	315.48	314.81	313.91	313.18	314.42	309.87	316.01	311.68	315.58	314.1	311.43	308.55	317.13	313.69	313.17	310.5	314.25	312.52	313.18	317.34	312.46	318.03	316.44	318.11	310.16	317.16	313.49	319.25	320.44	313.81	314.07	319.47	318.21	317.72	313.69	313.02	312.72	317.43	313.13	318.56	315.36
317.63	310.65	318.36	313.42	317.5	314.03	318.11	313.57	315.21	312.91	314.11	320.01	308.51	315.6	317.16	309.5	313.39	312.78	321.06	317.14	315.98	316.29	316.73	315.72	316.68	317.94	318.14	314.64	315.4	314.4	310.5	321.58	316.71	318.74	312.3	314.85	314.36	309.86	311.43	313.59	321.86	313.3	314.36	315.89	317.76	310.47	314.18	317.31	314.76	317.89
311.92	312.38	314.03	312.26	314.12	313.52	314.14	314.97	313.26	316.43	314.3	317.79	312.32	313.29	316.81	316.92	318.22	313.27	320.51	313.95	311.4	316.81	316.37	315.35	311.44	316.6	313.83	319.41	312.59	314.36	320.84	314.96	313.46	312.81	315.12	309.93	317.13	313.59	312.74	312.82	318.21	310.82	312.81	312.26	315.78	311.41	309.3	314.57	316.08	315.27
305.1	303.02	306.73	308.66	308.64	308.35	305.01	301.73	306.93	305.13	310.72	300.4	305.96	304.18	302.7	302.75	305.03	305.26	303.96	304.14	305.4	308.16	311.19	308.06	311.21	304.13	308.58	308.52	307.88	304.91	307.27	303.94	303.63	307.74	309.2	302.43	305.07	301.9	307.6	308.61	307.78	310.7	305.48	310.1	304.08	301.68	306.15	308.84	299.76	304.17
311.62	312.54	311.68	316.86	309.69	309.34	314.77	313.04	316.29	314.3	312.72	309.65	316.35	307.93	313.65	311.32	314.07	306.34	315.05	316.3	308.78	317.8	310.03	310.7	313.62	310.3	316.78	314.74	315.13	313.62	308.94	308.25	310.01	312.22	313.48	317.72	311.37	311.44	317.25	321.04	313.11	312.78	315.86	314.05	311.49	308.56	306.64	314.66	314.95	314.19
309.05	309.57	306.95	304.58	304.23	311.68	307.33	307.68	309.67	303.63	304.27	305.72	307.78	306.3	307.6	306.52	306.13	307.05	308.21	306.5	304.54	309.04	310.29	308.65	307.56	306.81	310.56	306.09	304.79	306.81	306.8	304.67	305.63	305.72	305.41	303.99	307.64	303.81	309.16	308.24	307.1	304.45	310.68	308.2	303.39	309.19	307.13	308.59	309	309.99
311.21	310.82	310.47	313.36	305.7	311.09	314.95	307.74	309.11	313.85	312.12	310.88	307.34	308.98	308.9	312.18	308.48	310.49	314.7	307.47	310.54	309.18	311.17	310.2	311.3	315.32	312.42	312.46	309.4	304.55	314.81	312.68	310	310.7	308.71	312.47	310.86	311.08	309.74	310.1	309.14	309.96	307.66	310.77	313.39	307.85	311.62	310.6	308.45	310.63
308.69	309.12	313.32	306.51	308.82	308.26	308.43	312.1	306.08	310.9	309.52	308.34	307.26	311.34	302.93	311.22	312.26	310.12	309.93	308.75	311.29	303.04	307.66	313.71	307.79	310.96	310.48	308.95	310.34	306.86	308.36	310.58	306.55	308.21	310.99	308.83	311.18	310.34	311.95	311.56	300.68	304.51	308.15	310.69	307.69	308.67	307.48	308.53	311.05	310.7
296.47	302.84	300.5	300.82	303.38	304.3	295.81	303.43	301.25	302.07	298.69	303.65	300.16	298.07	299.03	300.63	302.34	299.79	299.73	299.61	303.6	304.2	300.57	301.33	299.24	299.92	302.37	300.87	304.15	299.71	300.32	299.79	302.21	297.52	301.42	295.02	301.23	302.87	299.87	298.95	301.38	301.95	302.04	306.36	301.9	304.32	304.65	300.32	299.11	299.98
315	314.69	314.73	311.45	312.31	316.35	312.66	313.63	314.05	313.36	314.88	308.11	319.62	316.28	316.61	316.8	316.91	317.06	312.49	314.07	315.1	311.35	313.4	309.41	312.33	317.57	313.8	309.7	307.62	313.26	311.57	315.88	314.51	312.75	309.35	314.11	312.03	318.01	306.68	316.68	316.1	311.88	311.24	315.72	313.25	308.63	310.75	315.99	312.01	314.68
302.05	302.63	300.62	302.24	305.08	306.85	302.77	301.94	303.66	302.27	304.63	305.3	300.82	305.24	304.03	302.38	303.04	304.6	307.28	298.6	303.38	300.47	298.02	303.78	301.27	303.31	303.24	301.57	307.91	303.06	299.79	304.49	302.89	303.18	301.58	300.79	305.56	303.54	306.9	299.86	302.3	303.48	301.01	304.27	300.07	300.34	302.05	297.54	300.08	304.97
329.93	328.36	326.63	324.25	328.52	330.71	325.99	325.18	328.54	326.45	327.75	328.28	328.38	328.2	325.17	329.97	326.82	330.4	325.44	327.01	323.18	330.1	324.86	326.46	333.33	332.59	330.74	327.47	325.7	328.91	323.9	324.29	329.93	330.33	332.37	326.55	323.33	323.86	329.1	331.47	326.47	330.1	322.75	326.08	324.95	324.7	325.94	332.91	327.47	326.4
299.77	302.09	300.91	303.55	296	298.72	299.39	296.94	304.52	302.4	303.54	303.24	303.23	301.71	303.85	297.57	300.51	300.8	304.08	305.44	308.02	306.12	299.1	305.44	301.83	305	304.33	309.86	300.94	300.78	304.11	302.38	301.28	299.62	301.85	307.33	306.77	301	305.89	303.47	300.23	297.25	303.43	304.25	307.76	302.77	300.92	303.81	305.19	301.23
326.61	325.77	328.76	328.05	334.93	328.98	327.95	332.85	324.34	325.89	325.27	327.09	327.36	324.12	323.67	321.06	330	328.79	328.6	326.25	327.29	323.93	326.57	331.14	328.43	325.41	329.85	328.81	324.7	333.46	330.68	325.04	326.07	325.84	326.48	328.12	327.71	328.66	326.34	327.66	329.22	326.28	330.62	327.09	324.52	331.28	322.3	329.85	329.55	329.25
302.9	298.4	296.86	305.21	300.59	300.51	297.16	294.14	300.28	302.25	302.81	300.66	297.53	299.15	305.23	300.42	297.31	298.88	299.35	303.07	299.5	295.29	299.78	304.28	299.59	301.66	304.03	301.76	299.72	302.1	296.64	303.57	302.18	296.99	295.24	303.16	298.74	300.94	298.17	301.59	301.9	301.84	302.94	299.12	299.3	294.81	301.93	301.45	303.71	298.97
303.14	293.02	302.96	296.39	295.6	297.06	301	300.33	298.85	297.85	299.26	297.01	302.6	302.13	298.14	304.61	297.7	304.18	300.35	300.16	295.32	301.58	303.12	298.45	304.95	298.65	301.95	299.35	299.16	294.81	300.57	297.65	304.85	301.24	301.74	299.64	296.26	294.94	299.18	299.78	299.22	302.54	295.88	303.54	302.86	300.15	300.97	301.02	296.55	298.43
294.78	294.3	295.78	295.5	299.4	300	299.33	290.99	299.02	295.91	297.7	296.75	296.79	293.92	297.96	299.67	296.55	299.14	295.54	296.35	301.34	294.15	295.01	300.37	294.72	295.21	297.96	298.06	295.83	294.82	294.4	293.54	301.08	296.3	296.85	296.45	294.43	293.44	298	299.88	297.34	295.65	290.73	296.64	293.76	298.55	296.83	289.62	295.5	296.52
302.24	305.2	304.59	303.93	308.48	305.35	301.12	305.91	307.31	309.04	303	305.65	298.37	307.12	305.23	302.14	304.2	303.88	307.32	305.42	305.69	306.38	302.63	305.9	304.48	310.27	304.52	308.72	306.08	310.62	298.12	307.61	304.35	305.83	304.87	302.59	304.14	302.3	312.42	303.35	308.05	303.64	302.54	306.29	302.58	303.15	304.63	302.09	306.28	300.86
316.15	316.67	321.61	320.3	322.05	317.14	320.65	317.97	323.07	322.08	315.72	319.81	312.86	320.65	323.15	314.17	312.76	316.95	319.33	317.18	319.47	317.52	321.14	318.29	321.93	319.33	315.58	317.13	312.26	318.68	319.54	318.96	313.89	320.81	320.89	315.72	316.48	317.46	320.36	316.65	326.34	314.66	316.99	321.29	318.83	317.86	322.15	319.47	317.23	322.22
313.59	312.18	314.3	311.52	309.36	313.96	314.79	308.82	316.33	318.19	315.46	314.74	311.28	317.45	311.1	311.83	313.35	311.05	321.85	316.08	311.61	310.51	310.9	314.58	313.07	309.11	312.92	311.38	309.11	315.1	316.17	316.55	313.38	313.1	313.99	311.3	308.46	310.91	317.23	321.43	315.1	317.08	314.16	311.29	313.84	309.49	314.7	319.72	316	318.38
312.12	310.49	315.71	312.11	319.29	312.75	313.41	307.03	318.98	317.16	315.99	316.25	312.11	310.2	311.66	313.21	311.01	311.75	309.71	309.2	312.92	313.99	317.56	312.81	317.44	316.23	314.77	314.78	313.08	311.54	314.96	312.91	313.01	318.23	311.13	313.97	310.48	315.62	312.11	310.32	318.51	315.54	316.7	308.43	315.17	312.26	316.08	313.4	313.77	310.35
312.3	316.07	310.58	316.5	307.27	311.98	310.42	310.66	314.22	317.08	313.86	311.87	311.46	308.58	310	315.03	315.7	308.31	312.97	310.88	317	313.4	311.87	316.28	313.15	312.74	315.5	315.2	313.4	313.2	312.73	309.76	315.21	310.68	314.37	311.39	310.39	315.01	315.79	314.35	318.34	314.02	313.1	310.86	316.32	311.34	309.07	313.98	315.91	315.56
299.25	305.36	301.27	301.74	305.44	303.54	301.58	302.58	302.42	301.96	305.15	304.06	300.57	303.05	307.97	302.86	303.78	303.42	301.18	301.12	302.17	299.98	302.04	306.22	303.34	299.15	307.31	303.97	299.47	299.85	298.12	305.83	304.06	301.9	302.8	298.74	303.43	300.71	302.66	304.03	302.41	302.48	300.01	307.14	302.12	302.51	301.72	302.23	298.54	297.84
327.57	323.73	327.68	325.89	326.86	329.17	327.69	330.29	328.3	327.85	330.25	327.36	325.7	325.16	326.69	329.29	326.7	329.43	322.49	330.55	327.16	327.36	326.42	327.55	325.12	330.32	333.9	322.46	330.09	325.93	328.12	324.38	326.98	327.57	324.56	330.5	325.52	323.79	325.36	323.72	330.91	329.29	327.74	327.2	332.16	331.28	325.97	330.25	324.57	328.06
300.44	306.06	297.41	302.45	299.35	301	298.02	298.45	304.59	295.59	299.62	298.12	303.52	301.91	301.37	306.37	300.69	302.8	298.29	299.84	300.85	302.74	298.56	302.84	301.07	304.16	301.85	303.6	301.46	294.71	304.71	302.15	297.15	300.62	300.64	297.43	300.88	296.08	297.75	300.34	300.36	300.77	304.12	301.34	303.06	297.96	296.37	300.68	299.64	298.92
303.73	303.42	304.65	301.87	301.99	304.52	304.28	306.79	306.64	310.17	306.3	306.68	303.97	304.71	307.05	303.12	309.8	307.99	301.99	306.52	305.45	307.48	305.35	307.55	303.97	305.36	305.27	304.07	312.65	301.7	302.06	303.2	308.57	307.32	303.81	305.39	306.4	305.7	302.7	306.51	306.66	312.09	308.51	311.26	306.51	305.57	302.42	303.62	311.77	306.32
317.73	315.8	315.32	316.87	321.45	318.48	312.43	321.21	317.49	317.94	310.63	317.05	315.66	312.77	313.16	314.31	317.01	315.62	313.31	312.09	318.26	316.93	312.02	316.44	312.1	313.12	317.18	312.41	318.22	312.91	315.17	313.69	308.85	322.12	309.54	316.38	311.92	312.7	316.52	318.29	312.52	314.76	314.51	318.14	315.27	313.49	317.75	314.86	312.7	315.26
315.79	312.52	313.24	316.62	314.85	319.4	319.18	310.96	311.24	314.98	314.8	316.84	317.1	313.57	310.97	316.93	315.29	309.89	315.26	319.17	319.13	320.24	316.12	317.56	320.25	318.25	316.23	316.85	318.72	314.26	318.42	316.61	314.41	311.63	319.18	316.14	319.41	310.84	317.31	318.3	318.47	314.79	313.93	314.12	314.58	313.93	315.92	313.73	320.61	318.57
306.09	302.46	305.01	306.07	302.46	306.82	301.64	309.1	301.95	307.89	308.76	300.22	303.54	304.31	301.13	303.87	304.15	306.45	300.87	303.72	300.49	303.52	310.44	306.34	303.71	301.78	306.14	302.44	300.28	303.54	304.15	306.39	306.33	298.75	303.42	306.06	308.56	305.35	305.45	305.29	299.88	301.92	307.6	305.83	308.57	306.14	303.05	308.39	300.06	308.21
326.7	325.51	334.08	326.22	326.87	327.61	326.51	327.94	328.63	332.19	328.94	323.67	326.94	323.75	326.14	330.44	327.76	331.04	325.08	332.19	328.32	329.14	331.95	322.38	323.55	325.15	325.01	329.2	323.96	327.14	327.36	329.58	325.08	333.08	329.34	324.35	325.83	328.51	320.74	327.82	327.85	329.65	327.57	326.52	326.59	326.02	326.27	326.19	326.25	325.84
300.59	304.65	304.15	303.7	300.7	307.09	305.08	307.45	302.65	302.51	301.66	305.03	305.64	305.85	303.74	301.69	307.63	309.52	306.34	306.35	306.43	304.06	302.31	310.54	305.42	305.89	306.01	301.94	305.71	302.05	305.93	302.13	305.89	305.52	304.24	305.09	309.25	301.07	304.49	302.94	300.81	301.23	301.15	304.29	307.16	302.53	302.37	307.86	306.87	304.35
311.16	314.35	314.66	312.4	312.03	318.04	317.01	310.53	310.18	317.96	313.82	310.7	314.05	314.38	310.68	314.55	313.39	309.51	316.56	317.71	313.38	311.67	319.85	312.11	309.53	307.82	315.59	315.86	316.15	312.07	312.8	313.18	313.2	315.03	315.25	308.01	313.87	316.94	314.15	314.99	312.67	313.55	313.97	312.96	311.92	313.42	317.39	314.74	316.34	311.27
296.12	293.45	297.23	295.88	293.21	290.85	294.44	293.57	295.74	299.53	299.82	295.3	300.75	301.24	294.92	294.92	291.75	293.75	295.05	294.75	288.78	293.35	294.99	293.84	292.03	294.95	292.35	291.65	299.38	291.83	294.26	297.39	299.15	294.13	294.4	292.15	290.46	290.63	294.91	295.79	295.79	295.64	293.16	294.96	297.03	292.27	291.69	296.11	291.08	297.1
311.05	310.15	307.06	315.8	314.46	314.95	313.79	315.27	315.63	313.42	316.49	316.3	314.64	314.17	318.35	310.96	317.28	313.84	315.46	317.68	313.33	315.77	319.93	318.35	314.67	319.54	316.43	313.23	320.19	311.85	313.43	316.74	311.91	318.37	317.83	315.39	313.08	314.99	320.73	312.42	316.32	316.48	319.29	318.75	312.61	315.46	309.6	311.47	319.33	308.55
307.29	301.43	303.2	302.52	307.71	307.38	308.02	302.44	305.06	304.33	304.96	302.15	298.61	306.13	301.29	297.99	303.5	300.31	304.82	305.5	305.66	299.37	303.66	306.41	299.92	303.99	301.5	306.64	301.75	304.42	310.52	304.78	298.39	305.41	310.79	306.02	297.97	305.01	303.25	306.54	304.49	304.4	299.31	306.36	306.31	298.2	307.72	300.22	307.25	302.63
311.98	312.47	312.52	311.92	311.63	313.81	311.08	307.74	311.82	315.31	312.07	315.13	316.8	313.91	313.24	313.73	313.98	309.46	310.65	311.46	305.81	311.12	309.2	314.38	304.97	311.89	311.74	314.22	312	312.35	311.45	308.78	311.47	313.84	315.82	314.66	308.91	316.82	318.44	317.45	311.64	314.52	311.3	311.13	310.91	312.35	308.73	304.71	308.53	314.88
296.21	290.87	293.61	295.77	292.28	295.66	293.49	292.48	298.99	292.03	297.15	295.27	294.77	293.81	291.48	297.44	297.55	292.42	300.42	299.63	294.88	292.64	295.04	290.78	295.95	290.75	289.98	296.51	288.78	291.89	289.8	295.74	292.06	297.15	297.95	300.27	290.69	290.37	294.55	295.67	292.59	293.22	295.01	292.91	291.25	296.28	292.19	294.12	298.37	293.1
326.05	330.25	328.83	328.69	323.35	328.87	329.94	322.7	327.2	325.76	330.77	330.76	328.85	322.15	327.57	326.28	330.81	328.95	327.01	325.17	326.94	324.67	327.49	327.49	325.24	330.62	327.53	328.69	328.88	327.21	330.59	329.31	323.92	328.63	332.95	326.17	332.07	320.48	322.85	328.55	329.26	324.64	325.12	328.36	328.68	328.63	324.64	326.02	331.46	327.24
302.77	303.36	306.58	305.91	305.23	304.07	302.29	301.19	307.63	303.95	300.05	299.35	300.41	305.61	307.89	303.15	300.83	302.4	300.54	301.59	302.31	301.32	303.69	300.15	304.46	301.78	303.25	306.92	303.44	305.32	300.52	301.27	303.14	303.14	302.89	299.86	303.99	302.32	294.62	301.85	303.75	301.17	302.3	305.38	301.99	303.13	303.29	297.71	301.68	302.15
312	319.5	312.25	318.71	317.77	319.66	317.32	316.57	319.41	319.02	315.5	318.09	318.18	317.64	316.03	317.28	318.49	320.37	316.92	318.86	316.81	319.88	314.95	313.93	320.49	317.19	318.68	315.36	312.79	315.79	314.89	314.8	318.9	318.27	315.06	319.9	320.39	317.56	317.92	320.71	317.39	318.27	320.25	318.17	317.47	317.19	316.14	316.12	316.55	316.75
316.93	311.81	317.59	308.09	312.91	315.85	310.68	313.41	310.09	313.13	315.02	313.39	313.09	312.86	314.79	310.32	311.28	308.07	318.94	317.41	315.5	313.54	316.73	312.8	314.52	312.79	317.19	312.37	313.81	312.74	312.54	310.96	313.68	319.81	310.79	316.51	311.16	311.82	314.22	316.87	317.03	315.46	314.57	308.7	310.36	316.25	308.28	313.89	315.84	315.25
298.03	302.71	299.38	298.59	301.42	301.99	305.14	301.93	307.31	306.96	304.61	301.19	305.17	308.13	301.31	303.07	308.79	304.07	302.39	300.41	300.32	302.74	303.47	303.68	300.93	305.53	301.09	302.05	301.09	303.61	297.52	304.3	298.6	302.74	303.97	303.74	302.18	304.53	301.26	301.56	302.52	305.62	302.11	304.79	304.96	307.1	302.75	301.42	301.49	306.02
314.82	318.98	318.02	317.83	321.18	316.84	316.76	319.71	316.26	315.17	321.42	316.91	310.22	318.84	318.4	316.74	324.37	319.45	318.79	312.83	314.56	315.49	311.28	316.06	321.82	314.77	319.35	319.99	314	315.9	313.63	319.78	317.87	315.97	314.33	317.81	317.14	319.86	319.54	317.23	322.71	315.02	316.27	316.44	320.59	316.01	314.73	317.52	317.24	313.2
312.29	306.52	308.65	303.65	303.18	302.22	302.99	306.82	303.96	307.1	306.83	298.85	301.46	300.93	302.86	305.85	301.52	307.89	299.69	300.5	301.59	304.15	304.74	305.4	310.56	303.24	302.23	296.88	300.69	305.57	303.71	302.96	305.03	304.53	307.38	305.61	301.26	302.06	306.83	297.61	305.21	304.45	305.26	302.37	301.01	301.46	301.94	301.7	304.54	297.24
310.13	302.21	303.55	305.05	305.55	309.08	301.77	306.42	300.22	304.57	306.51	303.23	302.47	302.37	301.23	304.91	303.72	304.37	304.14	302.86	299.98	298.81	298.14	300.42	304.27	302.47	307.93	303.5	309.79	305.99	300.68	303.13	301.18	304.87	307.55	300.07	303.92	302.33	304.05	303.94	303.25	304.96	301.99	305.13	301.57	304.47	299.31	303.97	305.86	305.76
298.76	293.95	293.14	299.1	295.31	292.92	296.01	292.01	294.79	297.39	296.84	297.56	297.81	297.66	294.84	292.2	299.22	292.29	293.7	293.34	296.95	299.85	296.1	295.79	289.71	289.85	294.75	297.37	296.94	295.4	295.87	296.63	291.78	294.57	298.47	300.2	299.73	293.01	298.06	298.96	292.18	290.61	297.3	295.72	294.41	293.63	296.79	293.22	294.65	297.45
313.04	312	309.92	314.99	309.36	311.31	316.04	312.64	311.1	308.03	317.13	314.6	314.17	315.14	313.62	319.44	313.67	316.8	315.09	316	313.19	312.94	312.9	306.72	316.28	314.75	317.58	312.64	307.79	311.02	311.36	313.99	318.91	309.05	312.62	314.25	310.96	314.53	310.46	311.58	314.02	314.24	309.14	313.86	313.41	311.72	317.02	312.28	310.31	308.2
301.81	299.47	305.51	302.17	303.03	301.25	299.85	303.51	304.96	298.39	302.07	304.87	300.66	303	306.34	300.62	305.17	305.55	301.69	304.97	303.97	306.26	300.86	300.68	301.7	299.82	300.4	301.33	303.25	302.98	305.48	301.28	302.64	303.69	302.75	301.72	304.13	302.69	304.43	302.17	300.22	296.09	301.68	302.33	301.94	301.06	302.88	306.44	303.64	301.88
305.41	303.68	301.36	304.23	306.98	301.67	299.81	303.33	307.57	302.91	305.47	305.95	305.01	304.09	306.52	303.51	301.72	304.39	303.07	305.99	300.9	301.93	305.45	303.34	307.32	305.85	302.91	306.82	307	298.04	308.76	301.26	304.71	301.22	299.14	305.23	302.46	301.11	301.98	299.41	296.74	306.67	305.39	305.32	306.53	305.45	299.68	306.47	304.66	306.44
302.94	302.26	300.12	306.54	305.93	295.66	304.05	301.22	306.47	304.95	306.74	305.83	304.21	307.02	309.53	302.83	307.25	304.09	306.66	300.51	303.82	304.52	305.71	302.75	304.26	300.18	301.87	303.14	306.85	298.21	306.24	301.66	305.37	300.78	302.69	296.74	298.12	306.58	308.16	301.2	303.04	307.33	302.78	306.88	302.03	303.4	300.99	307.29	301.08	303.53
318.05	317.75	320.82	317.19	318.57	322.14	322.59	321.26	318.54	316.93	316.31	322.16	317.09	320.68	314.12	316.86	314.92	315.5	319.61	318.44	310.1	317.03	318.92	322.25	318.8	314.2	316.61	312.74	311.56	318.51	318.62	317.66	315.22	316.95	318.48	319.4	315.92	317.87	313.45	318.49	319.5	311.2	315.82	319.5	316.45	318.18	318.08	322.55	319.15	319.36
312.99	312.53	311.54	312.77	309.13	311.05	310.85	315.31	306.7	312.02	312	317.46	317.59	312.5	317.38	315.06	311.96	309.14	308.35	310.52	311.59	315.86	314.67	312.37	316.02	315.73	316.89	316.26	314.28	311.75	314.43	314.9	314.9	315.59	316.65	318.14	315.52	311.21	313.13	316.57	311.04	311.42	310.07	312.83	316.5	310.78	310.57	311.96	317.86	309.9
320.61	322.3	318.82	321.48	316.33	314.08	324.99	309.86	319.21	320.11	318.78	315.89	319.49	322.43	315.19	320.72	320.32	314.79	322.59	321.77	324.11	320.29	317.26	321.37	318.55	317.17	313.25	320.41	315.1	314.48	320.79	320.1	319.65	321.8	320.99	319.21	315.94	319.08	320.23	323.81	320.91	321.22	316.13	317.84	320.31	315.13	315.81	317.8	321.82	317.45
321.17	319.12	323.27	319.41	322.4	323.24	317.06	318.58	316.28	317.81	317.41	319.33	319.7	321.37	318.93	321.61	322.34	321.06	324.61	321.25	324.35	317.33	314.14	319.74	319.27	318.42	316.6	320.11	319.66	318.68	323.89	324.76	313.95	324.86	321	323.16	316.21	319.53	317.79	322.9	317.34	314.01	316.5	317.66	318.54	323.7	321.09	322.09	321.38	317.27
316.31	320.7	315.08	320.1	317.69	318.6	313.69	323.92	316.22	315.71	320.15	317.31	316.45	319.21	322.57	318.52	317.14	314.92	321.15	322.85	327.07	319.22	316.93	322.83	318.02	322.51	318.21	318.71	322.63	318.62	319.41	321.07	314.51	322.39	314.2	314.73	318.33	318.8	321.3	317.65	318.05	318.37	318.57	321.31	319.63	314.7	315.97	320.4	316.04	321.27
305.71	303.58	302.96	301.16	304.44	307.11	301.69	304.37	307.43	301.8	302.69	309.54	301.81	295.46	300.04	299.61	302.8	301.73	305.41	301.98	308.61	302.52	302.63	303.19	302.62	303.22	303.37	299.73	301.81	302.48	303.63	300.38	303.44	303.92	301.29	302.55	305.58	305.05	306.02	303.4	305.19	307.62	298.76	301.68	298.57	302.52	306.69	303.49	301.54	303.35
305.92	306.74	305.13	303.7	301.41	309.76	304.59	304.95	305.4	306.31	305.53	305.11	305.15	305.73	309.72	305.21	304.32	307.99	304.14	304.39	303.71	302.57	311.21	309.23	304.48	304.52	303.62	306.96	308.84	305.41	308	310.07	307.28	307.75	303.15	306.84	305.85	304.13	307.9	306.78	302.72	301.34	305.85	304.83	305.56	301.62	306.65	308.4	304.84	307.81
311.22	322.79	316.2	314.71	317.29	310.07	311.06	316.16	310.58	314.19	315.37	309.77	314.86	316.48	311.97	309.63	314.39	312.16	313.23	312.65	313.93	316.41	314.14	311.4	313.75	312.33	315.34	313.63	315.24	316.98	315.77	312.28	316.25	313.42	312.11	315.26	314.09	313.89	315.53	309.89	312.18	312.87	308.12	310.31	318.7	309.79	317.53	314.81	313.33	310.78
302.55	300.86	304.71	304.95	303.75	305.07	305.13	302.26	305.4	307.64	303.51	302.8	306.89	302.26	304.18	304.57	301.26	308.27	303.71	305.1	304.04	303.27	301.44	305.16	303.73	304.97	306.19	305.33	301.79	301.5	308.45	302.85	303.57	305	305.53	303.04	305.05	307.43	304.08	303.52	300.94	305.66	313.21	304.63	303.56	301.62	301.56	304.39	307.97	307.8
296.34	296.43	298.27	295.97	297.98	301.57	296.92	295.97	292.33	297.82	298.27	293.91	294.73	295.62	300.55	298.69	297.92	294.83	295.81	300.39	295.22	293.45	299.16	295.32	291.76	293.16	299.15	294.33	298.52	296.42	295.14	299.47	298.73	294.58	300.23	301.66	292.62	297.93	296.44	293.49	294.67	297.25	301.17	293.66	298.5	298.75	293.91	297.5	296.15	295.32
315.85	315.6	320.53	320.3	316.97	318.62	317.52	321.71	314.49	312.8	325.54	320.19	324.03	320.03	316.06	321.36	316.89	321.96	317.59	314.83	320.29	316.94	320.46	313.86	317.84	320.52	318.28	320.12	322.56	318.3	320.9	322.67	314.51	320.57	317.22	320.75	317.93	316.96	320.86	319.31	315.53	318.87	322.06	322.72	310.2	316.63	319.93	323.65	316.78	324.97
319.79	317.9	316.48	323.11	323.61	317.18	317.39	321.93	321.09	318.78	320.43	322.69	322.65	321.08	316.76	319.21	315.17	314.93	325.12	317.82	318.9	316.33	319.61	318.11	319.64	317.32	318.29	319.51	319.72	322.61	318.98	323.89	314.98	322.08	311.61	321.12	313.43	319.62	323.7	322.27	321.71	314.87	320.31	318.31	319.4	321.21	314.4	322.96	320.07	320.58
318.93	319.28	318.82	320.56	316.38	322.72	321.9	314.8	317.83	322.92	318.72	314.98	319.1	317.33	319.5	313.72	312.76	312.65	316.44	319.67	314.76	321.4	318.15	318.8	320.24	316.18	317.22	313.02	316.75	318.93	322.02	311.5	317	319.44	316.54	320.41	315.54	316.82	316.91	314.46	313.76	316.91	313.12	321.81	321.67	323.08	319.02	321.65	317.32	318.41
312.66	315.61	312.95	313.94	316.57	315	312.85	315.43	311.06	317.64	310.78	309.52	315.02	307.92	316.63	315.24	318.16	316.99	312	318.39	315.99	316.47	316.68	317.97	313.32	318.01	312.9	317.23	313.93	316.37	311.25	316.73	310.84	311.61	317.68	311.57	316.15	309.85	312.83	316.75	316.16	310.91	311.09	316.35	314.78	314.38	310.98	309.99	313.55	317.67
317.03	321.28	320.32	316.02	317.47	318.25	317.74	319.47	313.74	318.23	313.66	314.96	319.44	318.66	318.67	313.72	314.08	318.46	317.3	317.14	318.01	321.09	317.45	317.63	320.03	316.73	321.25	317.63	314.33	311.82	316.74	316.63	317.27	323.78	316.47	316.15	321.2	320.07	315.08	317.07	315.72	322.67	321.47	313.66	315.96	319.48	319.23	323.51	322.88	323.41
294.54	295.67	300.67	298.69	293.87	299.7	297.91	293.24	300.23	295.73	299.44	294.39	299.97	288.33	300.58	297.98	299.63	294.82	296.99	292.15	295.25	294.37	296.27	299.48	296.59	296.11	293.97	301.21	297.41	299.2	299.2	295.51	298.51	297.08	289.06	299.45	294.02	302.2	299.42	295.83	293.38	300.06	293.29	293.37	298.74	295.83	296.94	292.8	294.6	296.82
296.45	298.1	297.4	291.21	295.22	298.06	300.05	301.16	296.59	291.57	296.94	297.28	296.88	297.74	297.6	295.63	297.88	290.13	298.05	294.86	294.56	297.13	297.88	297.98	292.28	295.42	293.66	297.89	301.61	297.9	292.19	298.25	294.48	299.46	292.21	297.79	298.26	298.14	295.97	299.42	296.73	296.55	296.98	294.57	297.69	298.04	301.14	297.44	296.53	294.27
309.82	309	303.27	310.12	309.27	305.12	311.19	309.25	313.22	313.22	310.66	306.47	309.26	307.6	311.18	308.05	309.95	313.11	313.16	308.99	312.95	307.66	311.52	306.2	309.8	305.28	308.56	304.4	312.08	303.55	305.52	313.74	312.47	305.26	308.35	307.8	307.88	310.17	312.06	310.32	308.19	305.78	306.08	312.04	312.5	306.45	308.05	303.76	311.3	307.77
302.24	304.17	301.11	302.22	300.32	304.19	302.33	306.97	300.62	307.63	308.49	302.07	304.53	300.1	307.76	305.32	303.7	305.73	303.45	304.64	305.62	300.24	306.11	299.83	303.63	297.43	308.73	306.11	305.46	302.98	305.42	305.73	305.19	303.07	303.28	305.51	299.84	301.57	302.57	302.44	305.39	310.41	306.39	307.7	303.5	302.92	302.07	304.44	301.8	300.95
327.21	333.19	325.38	330.17	324.4	333.83	329.52	328.21	327.17	328.45	326.46	329.66	328.29	330.39	328.61	326.12	331.25	331.34	333.04	330.33	325.64	328.28	327.95	326.74	330.25	331.54	326.08	328.68	331.49	328.39	328.82	327.28	333.2	331.64	331.62	330.98	329.52	327.19	321.85	330.11	331.75	329.54	328.48	328.95	326.98	329.81	329.64	331.63	330.68	333.42
298.71	290.54	296.31	292.7	292.59	292.24	292.28	291.4	294.96	295.47	298.06	289.2	293.17	291.36	289.62	296.48	294.03	293.78	295.55	294.08	293.07	296.49	289.29	295.46	298.77	293.87	292.53	295.19	292.96	296.91	291.53	296.15	292.05	293.84	300.37	295.54	293.26	294.56	293.17	290.89	299.74	295.42	297	297.42	296.86	291.41	291.79	298.73	300.17	291.32
310.3	312.71	314.93	313.97	315.32	311.43	313.76	310.12	309.8	311.98	316.72	313.75	312.16	305.41	310.2	314.03	314.51	311.54	315.48	311.49	314.29	313.87	310.74	314.71	313.55	312.48	317.74	312.48	310.14	313.13	313.07	317.23	313.66	318.39	315.21	309.66	313.3	313.48	314.67	312.83	315.26	310.88	318.35	318.38	311.71	313.43	314.03	315.44	310.82	313.38
328.82	327.03	326.41	326.23	326.66	332.27	326.88	328.7	327.84	328.07	323.1	324.58	327.87	330.64	329.68	325.95	328.82	326.52	329.92	327.73	327.39	333.73	324.18	327.53	330.72	329.16	328.29	327.32	326.94	329.16	332.23	325.9	324.59	330.97	322.79	329.86	326.75	330.09	326.09	331.54	322.1	330.93	329.25	325.19	325.08	327.72	326.64	326.58	326.22	330.6
328.37	328.27	328.7	329.09	331.15	325.33	324.45	329.21	331.4	329.12	330.34	331.71	328.4	329.4	329.61	327.7	326.54	331.49	329.38	331.65	330.95	327.31	327.09	327.83	328.02	328.73	331	329.41	329.87	326.18	329.37	331.08	325.09	329.56	323.09	326.59	329.5	323.11	327.82	324.62	322.18	326.55	327.88	328.41	334.62	326.27	324.61	330.32	326.03	329.25
304.68	303.82	308.32	305.27	301.35	304.52	299.73	302.74	301.94	309.03	304.96	305.31	304.66	304.72	298.31	299.42	300.1	302.88	303.82	299.88	300.43	301.08	307.62	302.14	299.38	305.36	302.25	304.84	297.71	300.89	302.25	304.1	303.55	303.1	297.82	304.06	301.87	305.05	302	296.84	304.28	301.03	304.18	302.45	306.51	304.25	303.1	297.87	301.69	297.39
304.61	303.38	299.91	299.8	299.59	304.66	307.37	303.67	299.78	301.16	302.67	299.91	307.66	303.19	299.15	299.3	299.53	299.96	299.85	303.31	302.84	303.09	299.82	308.18	303.8	304.64	302.02	306.22	306.06	300.76	298.98	302.91	301.12	303.74	308.51	297.81	302.36	304.63	303.5	305.36	308.02	304.97	300.1	298.58	301.58	302.21	302.07	306.59	301.54	306.73
297.06	300.85	298.68	300.03	304.73	298.81	302.54	297.82	295.13	299.04	302.54	300.47	301.91	298.46	295.94	298.37	305.37	305.51	301.7	301.61	301.76	299.14	305.94	301.09	294.53	297.44	299.71	298.92	297.79	300.14	295.63	300.83	295.59	303.49	300.86	301.67	299.91	300.17	296.63	298.16	299.23	299.32	299.08	300.24	306.49	298.86	297.48	302.92	305.17	306.75
320.95	318.33	321.5	322.8	319.11	320.1	318.71	318.37	316.21	317.8	322.2	320.21	314.55	314.56	318.52	314.7	313.9	321.18	315.77	313.3	318.85	316.41	321.18	318.73	318.79	316.27	313.58	314.16	323.98	316.81	318.13	315.69	321.32	320.54	320.94	317.05	314.8	318.17	316.88	316.66	324.58	316.35	315.69	321.04	321.54	322.02	314.9	315.07	315.3	318.51
312.3	311.64	312.03	308.76	311.49	309.78	307.7	315.28	308.37	313.23	312.59	319.04	311.5	312.37	309.7	314.31	314.19	317.61	312.42	312.04	313.03	314.41	311.43	314.46	318.76	313.03	312.99	315.16	314.85	314.21	313.71	310.97	310.99	311.77	315.95	313.28	311.73	310.44	309.66	316.11	315.88	309.72	318.41	310.93	314.59	313.43	312.07	317.65	311.35	310.22
294.37	289.01	294.81	289.92	294.21	291.17	290.5	299.59	297.17	290.11	291.39	293.78	294.51	296.06	291.95	297.16	299.26	294.79	294.92	292.76	289.58	291.84	290.6	296.57	292.61	297.63	295.45	296.84	296.08	297.03	288.25	296.14	295.39	295.84	290.52	293.78	294.43	288.04	296.99	289.7	294.53	295.65	296.29	296.13	296.46	302.44	294.29	295.54	292.69	295.5
329.52	329.47	330.32	329.74	322	327.69	323.55	327.36	331.93	326.74	322.67	325.62	325.34	327.79	327.7	328.57	326.98	326.97	322.11	324.58	325.93	326.46	324.03	326.93	325.53	324.6	329.9	326.43	327.68	323.69	331.73	329.78	326.94	323.04	325.22	330.41	330.37	330.81	327.58	327.33	324.15	321.69	329.15	326.68	331.47	324.04	330.17	324.1	324.3	322.21
327.03	324.2	321.98	324.15	327.48	324.75	328.93	318.44	324.03	321.03	324.59	326.97	326.71	328.22	325.37	322.18	330.03	327.35	324.68	326.85	326.86	326.16	327.64	323.58	327.25	323.29	333.33	323.17	328.34	325.47	325.82	323.75	325.25	326.73	327.25	323.87	325.62	325.7	323.97	326.04	329.06	323.94	323.79	327.78	325.13	322.59	326.12	330.73	322.57	321.95
312.23	313.89	311.12	313.69	320.14	315.13	313.12	316.8	312.28	316.04	316.75	317.43	307.42	319.31	317.52	309.53	311.17	315.91	318.89	315.29	314.86	320.24	316.25	312.85	322.54	318.12	312.25	313.82	314.96	316.95	317.83	311.44	312.01	310.22	310.71	310.24	311.18	314.07	315.31	314.02	313.24	314.21	313.33	314.35	317.16	315.81	322.25	316.41	314.51	316.07
314.33	307.08	313.4	315.1	313.91	309.75	314.79	311.21	310.7	314.23	316.18	312.08	314.51	314.85	314.68	307.17	308.12	311.47	313.03	315.22	312.02	314.28	312.25	313.48	318.88	313.29	310.58	310.46	308.8	315.08	308.36	314.48	313.48	317.41	311.89	311.72	311.42	310.96	311.57	305.86	313.16	307.34	315.14	316.9	312.8	313.06	311.86	310.59	311.82	309.13
299.95	304.22	302.06	305.53	307.18	304.71	302.63	295.55	303.27	302.5	300.55	296.93	300.67	299.24	303.61	301.41	300.23	306.17	300.26	301.13	307.31	300.53	304.36	305.96	296.41	300.43	296.91	302.99	302.16	302.48	302.52	302.46	304.16	304.1	303.86	300.67	309.15	313.06	300.01	302.84	302.45	303.71	306.08	302.07	300.38	302.56	300.53	303.65	302.64	304.55
310.74	311.22	311.73	313.11	308.81	312.04	304.94	309.22	310.91	309.06	308.3	305.35	310.26	311.79	314.73	305.67	314.73	308.34	306.65	309.61	311.41	309.8	311.11	310.98	310.75	311.53	307.72	314.2	312.89	311.94	310.54	307.68	307.51	306.26	312.94	312.03	312.59	308.88	309.48	309.15	310.66	309.25	310.96	310.32	312.49	307.27	311.62	310.91	313.41	306.76
294.18	291.34	295.26	290.02	292.77	298.75	296.35	295.05	293.66	295.01	289.84	293.66	296.03	294.22	299.4	293.9	293.6	295.92	296.15	291.67	295.2	298.49	293.31	293.66	293.72	286.85	295.35	295.15	296.17	292.86	295.55	298.02	293.61	293.23	293.13	291.21	297.48	294.33	290.77	295.66	288.24	295.67	297.1	301.16	293.43	293.69	293.61	293.65	290.73	296.74
313.07	311.82	316.54	315.9	316.91	309.42	315.38	312.73	317.88	315.42	319.41	315.3	320.45	312.6	314.28	316.86	315.48	313.46	310.75	314.11	310.67	317.66	318.56	319.94	318.07	314.86	316.13	313.24	319.21	316.72	313.96	310.53	315.56	315.68	317.45	314.79	323.41	313.17	311.9	313.68	313.88	312.04	314.71	318.11	316.88	318.72	313.37	314.34	312.77	315.69
311.2	313.5	313.69	318.86	317.2	311.09	311.84	318.57	315.01	309	315.11	316.46	316.36	313.26	314.1	307.66	308.8	311.84	313.6	314.52	318.22	316.33	314.55	314.37	309.94	314.72	311.86	311.22	314.84	312.03	318	308.97	313.32	314.57	316.5	307.11	309.08	313.31	314.86	312.55	315.18	318.08	318.24	311.4	312.59	314.22	315.15	313.28	314.39	313.46
331.49	330.48	328.46	328.79	326.87	327.68	331.91	327.27	328.34	325.08	326.11	325.22	329.99	329.47	328.83	325.47	332.17	323.82	328.28	326.74	326.18	330.29	328.78	326.14	327.68	331.13	325.92	330.39	330.04	329.67	326.61	328.57	328.15	329.46	328.76	325.42	330.56	330.8	325	326.1	326.77	328.67	329.36	330.16	329.8	328.32	327.3	327.69	331.51	328.31
308.61	310.58	309.91	307.87	303.89	305.7	306.83	306.62	308.52	303.75	310.59	306.61	311.12	306.1	311.55	307.7	308.16	309.82	307.14	310.48	306.71	309.05	301.86	303.84	308.12	309.08	303.97	310.47	310.25	308.99	311.72	311.8	304.6	307.81	308.74	303.14	307.47	306.29	308.75	305.86	309.98	307.85	310.22	307.12	306.86	308.51	308.42	305.16	309.16	304.43
327.45	323.16	325.49	329.26	326.67	317.32	324.48	324.36	324.05	321.65	324.88	324.74	325.53	320.82	326.51	319.5	323.42	321.6	325.43	325.83	322.62	325.15	324.02	322.83	325.71	325.51	324.37	322.38	322.44	324.02	327.96	328.93	325.87	322.51	329.44	325.3	323.51	319.37	324.27	322.32	323.06	323.68	325.11	326.07	328.69	321.39	327.02	323.62	327.08	323.98
328	330.64	330.56	328.06	326.75	329.42	325.73	324.44	324.25	326.61	322.73	326.71	326.51	329.31	329.69	329.85	326.69	325.5	329.6	328.03	327.91	333.06	332	329.46	325.59	326.38	330.65	323.6	331.43	325.18	325.84	329.31	326.89	328.58	328.22	323.45	332.25	329.05	329.76	331.77	330.79	325.54	326.51	325.43	325.69	328.16	334.55	327.27	330.7	325.95
325.68	317.4	319.86	322.73	318.71	329.09	329.85	327.8	321.85	327.46	324.55	326.63	322.61	325.32	321.72	323.48	321.32	325.66	328.38	325.34	331.1	326.19	326.55	324.1	325.73	324.68	321.44	324.58	323.64	327.93	325.71	328.43	324.26	324.74	322.28	324.79	324.92	323.43	321.87	327.51	326.37	317.76	323.53	322.87	322.5	318.42	327.49	325.25	322.35	328.1
309.2	306.03	305.04	302.25	305.93	310.92	307.44	311.57	306.92	302.52	304.56	303.79	305.94	305.96	306	303.18	302.13	309.74	306.1	300.55	304.93	307.23	312.67	305.47	308.67	301.08	304.98	304.48	299.34	299.98	302	303.41	302.49	306.7	298.12	304.13	304.96	309.67	301.73	302.57	308.88	304.78	303.24	305.93	304.96	306.94	307.18	307.59	301.78	300.33
305.71	300.89	307.03	304.13	305.64	301.89	299.66	305.17	306.46	305.25	307.18	304.31	301.02	304.44	304.31	298.75	303.88	304.68	307.22	304.16	302.25	304.27	298.61	305.9	300.4	307.2	305.73	304.53	301.52	304.71	308.52	302.6	305.5	302.87	300.81	294.75	302.21	304.95	302.77	304.89	303.62	303.42	302.34	305.67	303.91	298.07	305.15	301.7	302.85	305.52
303.48	303.48	304.71	304.18	300.22	295.58	296.83	300.21	300.03	296.7	302.83	299.94	296.12	299.16	296.99	301.92	299.23	303.17	300.19	298.8	303.58	299.1	301.46	302.69	296.1	299.54	299.03	305.82	296.42	300.81	299.83	300.31	297.06	299.15	296.9	296.85	301.24	300.77	301.4	299.24	299.74	300.66	297.3	301.87	303.03	300.62	298.63	300.86	298.58	303.52
310.38	308.33	303.25	306.68	304.11	303.02	304.99	305.6	308.83	303.87	302.23	302.31	303.35	305.89	300.81	304.14	304.07	302.15	304.94	301.33	302.04	303.72	304.15	303.95	301.3	300.98	305.12	305.27	305.58	303.74	307.8	304.35	305.18	299.84	302.38	305.01	302.28	304.35	305.43	304.64	302.48	301.97	299.61	306.69	302.64	305.26	307.84	305.38	301.16	301.16
307.32	300.32	305.34	299	301.02	300.88	304.19	308.17	308.01	304.73	301.18	302.15	303.68	304.92	301.86	302.98	303.81	301.79	306.1	303.76	304.82	306.05	302.66	296.08	301.78	303.54	303.84	299.51	303.17	306.15	302.47	301.03	299.21	299.38	307.58	304.62	303.01	306.85	301.46	302.58	302.87	302.31	298.23	300.24	306.62	302.57	302.55	300.67	303.19	300.56
302.98	303.86	308.94	302.99	302.67	300.97	304.13	304.42	303.69	305.25	305.68	298.48	309.2	304.17	298.89	303.07	301.84	300.66	300.06	299.69	301.86	303.51	303.18	301.94	305.47	297.14	303.87	301.23	297.86	301.7	302.79	306.42	304.67	303.29	305.52	300.87	300.1	299.43	301.03	303.87	303.5	304.65	305.53	301.9	300.82	302.36	301.67	302.17	301.85	306.84
324.21	328.35	324.82	321.17	323.35	325.51	326.24	320.24	321.46	328.34	328.13	324.67	324.53	324.4	327.29	319.72	320.82	327.64	327.91	325.45	328.89	320.87	325.93	326.35	327.14	322.25	326.85	319.95	325.78	325.44	325.02	326.77	322.7	325.85	324.43	322.27	326.2	326.85	325.99	318.71	329.58	329.85	327.45	333.36	325.56	331.19	322.26	325.47	324.05	322.67
304.83	301.1	306.5	306.38	312.33	310.67	304.78	307.68	306.22	305.94	307.53	303.85	306.85	304.33	302.46	308.76	305.26	306.57	302.59	304.91	309.29	303.12	300.87	308.82	304.04	308.8	308.08	308.45	305.81	303.64	308.04	308.22	310.07	307.06	313.32	305.31	306.61	303.8	301.68	308.17	309.81	309.84	306.2	310.13	306.39	311.66	310.21	310.79	305.59	309.62
307.52	302.02	302.42	306.71	303.14	307.32	304.28	299.75	304.97	307.3	306.49	303.61	303.83	303.46	304.14	307.78	300.56	298.41	308.21	303.98	308.36	300.31	304.63	304.17	299.58	299.56	302.03	300.03	301.47	302.57	304.73	303.43	302.76	303.99	303	304.65	302.37	302.33	298.77	305.67	304.28	301.92	301.03	303.42	301.38	303.51	301.29	303.59	301.89	301.08
315.19	318.76	310.76	311.95	313.66	318.01	315.92	318.24	314.33	309.97	314.55	317.26	314.14	315.17	314.4	313.35	314.1	313.53	311.37	314.15	315.39	319.18	312.69	315.11	314.42	314.1	317.43	313.38	315.26	312.82	315.69	318.2	316.09	317.79	313.17	312.83	314.03	312.65	314.84	311.02	313.7	314.46	319.4	319.14	315.12	311.48	315.95	319.44	313.43	318.36
302.93	303.35	302.76	304.28	310.19	299.83	296.39	300.82	304.17	304.94	305.64	303.73	297.26	305.15	305.72	305.13	302.36	305.94	302.46	303.27	302.74	306.22	303.2	300.02	304.89	298.42	306.15	301.28	301.2	299.8	301.5	302.21	299.76	301.35	305.28	303.12	306.87	298.61	304.09	301.76	305.15	301.05	304.97	299.95	298.68	299.58	302.39	303.75	308.32	305.12
316.79	307.67	313.21	311.96	312.94	317.49	309.76	312.08	313.28	310.54	309.44	311.11	315.24	316.14	317.2	309.8	312.8	314.77	311.1	317.69	315.59	314.02	312.14	310.38	310.57	314.52	309.76	317.41	313.09	313.48	317.01	314.57	309.63	317.26	315.6	313.98	316.39	312.1	306.71	317.36	317.4	311.88	310.42	313.78	312.91	311.34	312.01	316.29	315.56	313.29
306.48	309.35	303.15	303.3	303.56	304.86	307.96	307.27	313.15	304.09	302.32	302.55	305.82	306.93	302.92	308.31	302.56	305.13	308.92	306.64	305	304.67	304.44	301.11	304.38	305.5	309.92	301.56	304.03	306.48	303.67	310.17	308.56	304.28	303.95	312.66	306.47	303.41	309.16	306.77	302.78	304.96	305	305.26	306.25	307.42	309.29	301	305.44	303.37
316.57	316.44	313.53	312.18	317.01	316.1	315.75	313.13	316.94	314.46	313.44	317.76	316.33	310.63	313.38	310.31	316.41	317.4	318.87	313.59	310.88	315.7	312.57	317.93	313.28	314.44	316.61	316.07	318.58	315.18	310.24	313.22	310.4	310.88	314.26	316.83	313.04	312.94	316.16	319.75	311.76	314.1	312.65	311.3	311.48	315.84	316.92	316.31	313.32	314.55
324.75	326.15	322.2	316.6	332.12	319.5	326.1	322.76	325.02	324.5	323.28	328.92	325.92	325.68	321.79	330.74	322.64	324.72	328.68	324.24	326.09	326.29	326.21	326.74	324.13	324.55	320.45	319.04	332.05	322.87	326.12	327.12	324.56	323.19	322.7	323.62	326.91	321.12	326.71	321.44	318.65	324.46	325.12	321.85	332.06	326.3	324.28	324.26	329.51	320.39
305.8	302.92	306.76	304.4	302.69	306.61	302.56	306.97	305.56	305.9	304.15	306.24	304.6	308.98	303.3	306.15	302.25	302.38	299.72	302.76	301.18	306.83	301.55	300.24	307.82	306.84	302.38	303.79	302.12	302.05	304.13	304.44	303.45	303.42	303.42	304.97	306.14	303.57	308.15	302.75	304.72	301.66	305.1	307.21	301.68	303.13	304.11	305.35	301.91	302.78
302.45	301.05	306.31	301.29	298.97	305.66	298.69	304.92	300.51	299.57	301.56	302.11	305.92	302.18	302.36	305.73	301	309.13	304.59	304.67	304.38	303.64	299.1	304.02	300.14	304.97	302.39	299.07	297.78	303.48	304.52	301.94	303.88	303.26	306.68	304.54	300.76	306.58	305.46	302.75	296.11	303.48	303.29	306.27	299.4	302.72	304.67	302.4	301.87	303.54
314.57	315.01	311.18	318.55	318.69	311.02	313.45	312.16	316.25	313.79	316.28	312.74	318.68	315.85	310.59	312.12	315.11	317.88	315.79	312.53	318.44	312.42	315.8	319	313.96	311.63	314.8	313.79	312.62	315.75	314.83	315.47	309.27	316.18	317.16	317.97	313.17	309.26	317.98	318.05	320.04	312.22	311.03	314.83	313.6	316.85	310.18	315.3	311.41	311.1
308.81	307.47	304.48	302.62	301.36	308.31	305.08	306.64	299.19	307.75	307.35	304.33	304.66	307.71	305.44	304.06	303.44	304.48	303.49	303.83	308.89	306.12	302.55	309.61	303.6	307.05	304.85	309.9	305.86	300.81	308.78	308.64	304.67	305.2	303.66	302.03	306.68	308.02	303.94	306.34	305.42	305.13	307.12	307.69	308.41	313.91	306.54	305.77	307.18	301.95
306.49	301.34	309.81	306.97	309.65	315.08	307.82	312.47	304.21	304.93	309.29	310.4	304.35	309.27	308.04	310.25	311.78	307.75	307.89	312.23	308.99	307.54	312.26	310.57	308.03	313.5	305.16	304.06	303.69	310.12	309.93	311.48	307.37	308.35	313.66	306.08	310.28	308.25	309.99	313.64	305.72	311.82	310.32	306.69	309.78	308.1	309.34	309.29	315.67	310.32
308.58	305.8	311.64	309.93	305.32	310.66	308.12	308.51	304.92	313.67	306.59	304.68	308.13	308.88	310.49	313.48	312.47	308.11	306.71	306.71	309.02	309.16	310.18	309.14	311.23	305.99	308.11	310.89	302.68	305.08	307.17	300.61	306.65	308.82	301.34	308.15	313.98	311.85	307.99	307.94	310.03	306.36	307.72	311.23	302.07	310.77	310.6	310.12	311.01	306.28
310.62	317.43	313.55	310.81	315.22	311.19	318.41	316.26	310.62	316.72	313.57	313.17	310.97	309.5	316.77	314.99	309.11	314.27	312.04	315.86	319.35	314.62	310.94	309.67	314.84	313.18	313.84	312.76	315.05	314.25	311.81	316.67	311.87	309.64	318.61	313.97	313.45	309.91	312.59	315.61	311.83	312.51	316.92	308.85	313.26	310.81	315.75	314.78	313.08	316.53
309.95	314.6	319.31	310.72	317.53	311.7	311.74	314.45	314.33	311.7	313.35	312.13	311.73	314.47	318.46	313.57	314.63	315.2	315.08	314.8	314.23	316.82	315.72	314.33	310.07	315.68	320.29	315.7	317.72	313.92	318.86	310.33	317.57	316.36	317.49	312.33	311.35	316.24	311.48	313.81	314.39	309.13	315.07	311.68	315.68	315.94	309.55	318.45	317.28	312.27
322.08	314.74	317.06	315.57	315.91	320.27	320.47	322.06	322.21	325.44	320.11	321.56	322.13	318.62	318.76	321.63	317.11	313.96	315.85	321.37	316.36	322.1	318.5	319.37	322.33	313.3	320.77	323.41	316.87	314.09	319.95	321.94	322.63	320.46	316.35	320.5	320.53	321.92	320.73	317.93	316.11	317.27	319.66	316.79	326.47	318.12	315.07	324.68	322.68	318.95
305.15	308.02	302.98	306.18	309.22	306.57	308.58	308.65	303.06	304.2	305.21	307.96	306.53	309.96	312.1	305.71	306.88	302.69	308.59	306.25	310.42	305.03	299.21	306.53	303.54	300.76	303.72	305.56	306.93	310.31	307.39	310.57	303.18	305.16	301.83	307.39	303.55	304.27	308.49	301.16	307.45	301.33	304.43	300.55	302.96	303.08	304.73	305.66	305.87	305.97
325.36	322.81	322.89	328.25	328.15	329.07	324.82	327.3	330.03	322.68	326.43	326.05	331.77	326.95	321.63	324.25	317.7	325.7	330.16	329.96	321.55	325.48	331.73	325.95	322.91	325.04	325.94	328.77	327.07	323.71	324.07	329.27	328.09	327.87	325.37	332.68	325.49	323.68	324.54	329.02	323.14	323.9	329.88	323.94	327.3	326.36	323.38	321	326.32	324.95
324.96	333.11	329.24	329.46	334.58	324.08	325.82	327.72	332.52	326.62	331.47	327.63	326.27	326.17	329.47	322.97	328.92	327.52	323.55	328.62	325.49	326.87	331.49	332.44	328.79	329.56	325.85	332.12	332.04	326.07	327.52	324.94	324.29	330.26	324.34	333.68	330.04	328.12	323.84	328.09	324.88	330.31	326.69	326.45	328.9	325.71	330.05	327.33	329.58	327.03
313.67	312.29	308.87	311.79	313.3	310.6	311.36	314.45	308.79	314.93	316.66	308.95	309.64	314.18	312.35	315.37	310.96	311.16	311.77	314.51	312.98	314.94	314.11	307.68	307.2	311.34	313.55	309.25	315.61	314.28	308.68	313.13	313.66	314.45	315.09	310.11	308.51	313.48	316.16	313.43	310.28	315.35	311.24	310.45	310.97	311.1	312.23	308.82	320.42	310.82
300.81	304.65	298.83	299.81	301.09	298.54	299.08	307.66	301.63	303.21	301.07	302.44	306.91	306.24	300.92	310.18	302.24	298.63	298.94	293.83	301.09	301.27	300.28	299.93	301.46	295.73	300.22	298.53	306.32	301.14	297.62	299.48	300.85	300.51	304.22	299.48	295.89	307.05	300.54	312.34	301.08	304.39	299.94	299.8	299.32	299.36	302.4	300.03	299.9	298.23
312.43	308.67	312.73	312.12	314.82	310.71	312.55	317.25	309.94	309.16	309.96	307.73	306.39	312.63	307.95	317.39	311.31	310.93	312.15	310.84	309.12	315.64	313.08	306.1	310.87	311.67	309.71	313.74	310.95	315.98	307.52	311.79	313.54	308.01	307.51	309.88	312	313.81	312.69	310.46	307.8	318.52	315.19	309.08	307.67	308.63	314.34	308.82	318.26	313.92
308.53	307.56	305.22	300.58	302.98	304.34	304.93	305.31	306.53	304.43	305.7	302.32	304.95	303.82	303.62	300.88	302.94	304.69	303.88	304.79	300.4	302.61	308.11	306.81	310.53	304.37	302.87	304.59	306.12	299.75	304.25	308.22	302.51	302.45	306.03	299.74	302.41	302.21	306.58	308.56	306.58	302.18	309.51	304.19	302.67	307.25	309.51	304.21	304.07	309.49
313.93	316.42	317.2	313.2	315.97	317	324.32	315.3	322.17	318.36	320.28	319.8	318.24	319.51	312.95	317.28	317.82	315.9	317.99	318.59	316.03	322.17	318.35	318	316.18	317.55	317.33	313.97	320.98	315.02	318.18	315.74	320.35	315.84	316.44	318.82	317	317.84	316.06	313.06	315.37	315.04	312.44	314.43	317.36	318.61	317.95	317.36	317.89	313.85
306.39	315.15	309.02	309.58	311.88	309.59	312.22	305.61	305.6	311.18	307.89	311.37	309.8	313.17	313.23	309.14	307.58	305.73	308.56	308.67	309.89	307.4	307.33	307.34	307.34	307.5	310.35	307.19	309.05	306.78	311.2	306.22	315.48	314.57	311.52	311.84	312.43	313.13	311.39	310.33	307.25	309.56	316.15	311.87	305.11	305.06	309.1	308.26	308.49	312.42
301.46	300.09	305.59	299.86	302.84	303.67	304.54	307.31	299.06	296.48	304.3	301.64	300.32	301.76	303.35	297.69	305.89	306.83	300.57	305.16	306.47	300.41	302.41	305.18	303.14	299.33	304.75	301.93	305.05	299.28	305.43	304.08	299.73	303.64	305.42	301.72	302.28	306.13	301.6	303.19	302.55	303.18	305.1	304.78	302.93	299	305.85	305.52	307.65	306.85
300.23	302.54	298.25	295.68	301.03	294.04	303.36	301.69	296.41	298.11	297.64	297.04	301.1	298.16	297.2	294.25	305.01	299.21	304.52	300.63	302.1	302.44	301.23	299.33	300.4	301.35	300.57	300.79	298.37	294.91	299.08	299.26	301.37	297.92	302.83	296.87	296.92	297.63	302.53	301.52	303.39	301.6	301.68	301.33	299.03	295.56	300.96	300.37	299.19	305
300.78	293.69	297.22	300.45	301.82	303.38	301.74	299.82	301.29	298.98	305.68	296.12	304.79	295.24	297.62	297.15	300.66	296.76	298.42	301.82	304	299.24	303.79	303.95	300.53	300.6	299.76	296.76	300.79	299.04	301.72	303.91	303.83	300.73	301.71	305.5	296.33	302.52	303.09	300.89	302.72	298.81	303.5	300.7	304.55	302.38	300.38	300.03	304.25	304.81
317.83	318.44	316.2	313.78	317.47	317.97	320.02	316.84	323.1	315.95	315.73	323.36	316.71	315.73	313.92	324.58	315.66	319.29	324.62	318.01	320.74	313.23	319.88	317.21	319.05	321.42	317.03	318.67	321.05	317.1	320.02	317.07	318.41	315.49	319.97	316.19	319.51	321.28	317.1	318.49	312.75	320.34	317.23	316.14	321.13	317.29	318.67	317.03	315.17	316.29
302.98	305.38	305.04	301.62	304.68	309.65	305.91	304.29	300.93	305.91	309.47	310.86	310.94	301.83	302.69	300.68	303.3	299.25	306.81	308.15	307.72	309.68	307.43	307.3	302.61	304.26	308.38	306	304.09	305.73	305.81	305.46	308.51	305.97	305.03	306.3	302.1	303.6	305.6	306.55	310.1	302.07	309.26	302.04	306.06	303.75	316.07	309.56	305.54	306.46
290.18	291.59	296.16	292.89	289.8	295.95	297.56	292.27	289.95	300.34	295.27	297.5	292.97	296.39	297.24	296.16	297.99	290.85	298.46	293.07	292.92	300.71	294.68	297.32	295.43	300.45	295.55	291.59	298.12	294.29	294.74	295.93	295.7	292.73	300.22	295.53	293.02	292.81	295.86	298.72	294.45	292.41	295.23	296.62	293.07	292.61	297.94	295.29	295.63	298.48
293.8	294.4	296.85	293.52	297.24	294.89	293.3	295.63	298.59	300.04	292.53	292.51	293.63	293.39	294.23	297.65	296.64	294.54	295.07	292.78	296.55	294.13	289.83	298.55	300.29	292.48	295.91	288.53	295.25	295.47	298.43	298.13	290.22	293.76	297.16	292.6	295.64	296.77	291.91	290.71	293.61	296.56	295.91	292.04	296.04	287.39	290.16	291.55	295.99	294.65
314.24	316.6	318.72	320.74	318.41	316.05	316.03	313.61	314.32	314.16	317.28	319.64	319.65	317.54	320.21	322.45	319.58	319.36	318.93	320.16	320.27	313.03	320.86	313.66	319.01	314.27	317.2	320.78	320.37	316.91	316.22	317.72	315.46	314.37	315.13	319.16	316.59	312.77	315.24	316.26	318.55	317.46	314.71	323.86	320.61	320.39	317.96	318.35	317.9	315.89
322.19	323.64	330.72	325.24	328.52	318.26	327.74	324.74	324.21	322.2	324.48	325.46	325.96	327.36	321.48	320.29	326.07	327.6	323.93	323.19	322.47	323.12	325.14	323.62	330.06	323.1	324.73	325.79	328.78	322.83	328.28	320.55	320.74	322.42	326.67	322.29	325.79	329.57	328.57	326.17	322.83	323.47	322.36	319.83	325.39	318.84	327.71	322.27	328.46	323.98
317.19	321.4	319.81	318.64	315.71	318.99	320.7	317.38	316.82	317.4	314.57	312.82	319.43	323.49	317.67	317.34	317.58	318.54	317.47	317.15	317.51	316.32	313.34	314.04	323.08	319.04	314.51	318.82	316.69	315.1	313.73	318.22	319.01	319.17	318.71	314.23	322.12	317.94	319.28	321.56	320.38	317.38	321.04	317.86	319.02	322.02	315.44	319.18	316.18	319.4
302.27	299.39	306.22	302.24	305.28	296.26	298.92	301.31	299.5	299.53	301.8	302.51	303.2	296.24	299.18	298.6	299.57	297.81	303.18	303.99	303.77	303.62	304.71	302.52	302.42	298.32	301.77	302.25	301.47	300.85	302.13	299.91	303.68	302.03	302.05	300.23	306.46	302.12	303.86	304.07	297.48	297.65	304.46	306.03	303.47	302.22	302.94	304.93	294.24	299.5
295.1	288.62	294.86	299.14	297.6	294.08	292.93	295.22	294.36	293.11	293.08	295.43	287.92	297.03	297.18	294.64	295.77	294.68	295.32	290.53	292.24	294.72	293.13	297.16	295.14	289.11	295.16	290.58	294.53	292.92	290.01	290.8	297.9	297.99	295.3	296.92	288.52	297.65	292.67	295.84	287.71	296.08	292.89	293.42	293.39	294.08	291.61	293.99	293.91	294.19
296.88	301.59	302.65	301.73	301.2	295.13	304.14	301.41	301.15	302.82	300.34	300.6	301.48	300.28	302.52	300.91	299.37	304.57	299.65	300.73	301.84	303.04	300.88	301.28	299.91	301.2	298.05	303.59	305.05	300.16	302.21	296.84	298.76	304.91	296.07	297.08	301.6	300.39	301.66	300.81	298.24	306.71	296.06	299.22	307.09	304.41	297.1	295.01	297.79	296.82
306.09	305.23	306.24	306.1	308.67	304.84	302.98	301.06	303.01	306.11	303.43	307.35	303.93	303.57	300.4	306.47	304.98	306.11	302.54	308.15	304.94	302.71	303.34	304.96	308.8	305.21	305.24	305.44	309.8	304.63	307.43	308.36	304.51	313.63	308.32	309.25	303.76	307.55	308.97	306.43	307.78	304.3	306.84	313.31	300.33	307.75	304.29	304.52	307.55	305.1
319.42	310.98	311.58	320.58	313.7	318.88	317.49	316.5	318.07	316.68	314.87	317.16	312.3	312.22	310.91	314.38	316.56	316.38	314.83	317	312.94	314.29	318.62	316.39	316.63	315.16	313.05	318.03	316.76	313.31	317.72	316.19	313.85	322.44	317.85	315.44	317.56	317.57	313.43	313.16	314.49	316.63	319.93	312.84	307.43	317.75	313.39	317.32	317.26	310.39
289.47	295.05	296.79	292.74	294.97	294.16	295.93	292.7	293.47	292.87	292.89	294.86	292.25	291.72	295.11	299.36	296.6	296.51	296.31	291.65	296.58	293.69	293.5	294.78	298.23	297.89	295.78	296.12	298.45	293.62	291.08	297.83	300.66	299.08	294.94	297.22	294.51	298.83	292.21	287.43	294.94	289.3	296.13	299.39	296.51	297.69	294.19	296.18	294.69	292.66
304.95	299.6	303.22	299.89	306.87	294.98	301.23	302.25	303.38	303.14	299.21	298.58	298.09	304.99	306.59	301.26	298.56	299.21	299.53	302.68	302.54	301.16	302.18	304.66	301.22	305.01	301.18	300.2	301.53	300.74	298.02	303.36	302.94	301.73	301.53	299.83	299.99	305.02	302.44	300.67	301.14	298.61	301.7	300.14	299.99	301.4	299.14	304.44	301.63	304.37
325.77	324.82	321.87	328.32	320.21	319.59	320.9	318.81	327.05	323.46	332.89	327.1	322.67	327.39	323.48	317.94	327.68	330.41	321.8	323.18	322.73	321.5	317.6	325.39	321.42	324.88	321.62	325.41	326.42	321.22	321.06	327.99	323.04	325.32	319.33	325.44	323.07	329.95	323.45	319.61	322.65	327.25	329.36	322	322.04	327.94	325.02	324.44	321.7	329.06
317.54	315.59	315.9	314.46	323.76	321.33	320.7	320.9	318.39	319.07	317.39	320.43	318.76	320.53	318.54	313.07	317.86	316.6	322.01	318.24	321.34	320.56	320.41	315.52	320.8	318.1	315.63	316.93	318.34	317.06	321.28	318.82	316.57	316.23	313.47	322.67	316.88	317.01	321.29	313.89	317.43	323.03	320.27	322.75	318.97	316.66	322.02	323.79	318.16	319.55
291.52	287.76	295.84	290.69	297.58	289.64	292.32	293.3	296.69	290.74	294.7	294.48	292.7	293.45	293.11	293.72	290.55	296.09	288.56	292.8	286.31	288.24	293.08	292.12	293.57	295.45	295.37	295.36	292.12	292.33	288	294.67	288.06	293.9	296.98	297.33	291.69	292.93	289.63	294.9	300.2	291.1	298.73	293.73	291.25	290.48	292.66	293.4	297.17	296.88
312.36	310.34	316.19	314.13	311.53	310.66	313.72	311.13	307.79	306.51	311.88	313.95	312.43	311.93	314.08	307.33	306.6	310.19	314.37	306.73	312.81	306.8	311.56	313.48	307.57	313.61	308.92	315.74	314.11	314.2	310.04	310.27	311.98	313.77	310.27	317.39	319.61	312.84	308.85	308.81	309.88	309.93	312.96	314.78	312.48	315.42	317.03	311.03	309.83	308.92
311.47	315.28	310.55	307.15	310.73	312.05	312.45	310.55	310.97	307.35	311.5	310.78	309.48	313.26	311.83	312.75	314.81	315.06	309.83	313.75	309.74	309.64	313.63	306.08	305.05	309.55	306.88	312.78	311.93	311.73	311.09	314.93	309.22	315.54	311.85	308.07	307.21	310.14	310.3	310.81	309.43	309.72	311.09	306.6	312.74	313.33	315.56	309.06	313.95	311.43
316.66	320.46	314.48	314.73	315.89	313.99	315.82	315.77	308.16	314.48	316.15	310.12	313.42	310.24	320.6	311.54	313.93	307.86	312.65	315.6	314.24	316.16	316.85	311.28	312.77	317.71	314.42	314.28	311.73	312.75	312.94	318.82	316.03	313.35	309.29	314.27	316.48	312.67	313.85	313.87	314.12	313.24	311.97	312.78	313.24	311.86	313.49	317.02	316.02	311.85
303.89	301.94	304.38	302.46	294.55	298.3	300.71	306.59	299.19	305.76	303.49	308.46	306.17	306.62	308.07	297.69	300.83	301.07	306.85	307.78	299.68	301.27	302.85	297.69	305.63	308.15	302.2	299.82	307.11	303.6	298.18	306.77	307.31	298.75	301.94	303.28	298.92	303.26	303.24	308.02	300.63	300.95	299.37	305.97	302.42	300.97	304.6	301.86	303.9	305.33
312.01	314.4	318.87	312.51	315.39	313.09	318.64	311.29	317.49	315.3	313.62	317.43	321.44	314.71	319.19	320.78	317.3	315.24	310.54	317.15	313.76	317.91	316.12	322.95	313.58	316.8	320.79	316.73	314.17	316	317.29	313.94	320.02	316.38	317.48	315.48	322.6	320.47	320.54	320.53	312.48	319.17	317.33	315.35	318.66	315.61	314.33	321.05	317.84	316.53
301.85	306.19	304.24	308.65	301.65	302.46	304.54	308.15	302.85	309.9	306.93	311.29	297.81	304.07	305.41	306.97	310.29	303.07	306.6	308.35	307	307.15	301.53	307.92	311.1	309.68	308.14	308.09	304.15	304.82	311.43	303.5	304.91	300.97	306.03	303.97	301.47	303.45	309.51	304.37	305.97	307.82	304.31	309.52	308.84	303.75	301.21	300.49	306.72	306.3
327.94	324.23	330.38	328.12	332.55	326.99	329.69	328.2	327.44	324.44	323.8	326.53	330.37	329.45	330.72	326.19	327.94	327.62	329.6	328.78	326.21	326.42	325.99	326.66	325.53	331.48	322.75	331.97	323.55	327.6	325.33	327.13	324.37	324.4	327.37	329.66	325.8	326.18	327.85	323.09	321.85	326.35	325.91	330.49	329.77	329.95	325.11	328.68	329.44	327.6
300.6	303.25	298.17	301.77	301.28	302.67	302.03	304.12	298.93	306.4	301.37	299.58	303.81	305.23	303.94	305.55	306.53	304.99	305.01	304.11	300.92	305.5	302.74	302.56	303.63	302.48	307.94	309.62	303.13	301.98	300.6	303.99	307.65	305.33	307.61	303.9	302.39	300.73	300.07	306.8	301.35	303.94	305.94	301.71	303.58	303.95	308.33	301.6	306.16	302.7
316.97	315.73	316.58	313.25	316.18	314.41	317.41	314.26	323.03	311.48	320.38	319.16	315.14	316	317.46	313.9	316.49	317.5	317.68	319.39	312.7	319.6	313.17	317.14	316.16	313.99	312.88	315.77	314.72	317.8	314.1	318.81	314.46	314.15	314.76	311.56	314.33	316.19	310.05	316.53	315.43	317.69	317.56	310.25	321.11	314.62	317.28	313.9	312.34	318.26
318.41	318.44	325.56	316.79	321.31	320.89	318.59	323.14	319.29	316.07	314.4	316.54	314.75	318.8	321.89	320.97	319.88	315.58	320.66	321.72	321.35	319.61	319.16	313.73	314.42	323.9	319.39	317.38	314.59	320.16	318.27	320.39	319.09	321.34	318.48	315.25	316.67	312.9	320.56	317.2	319.51	319.1	318.22	316.85	317.46	318.56	320.28	318.52	314.01	317.14
320.33	324.31	318.49	319.45	318.96	316.17	321.77	319.56	315.39	316.59	316.75	320.58	319.64	322.58	313.62	317.31	318.42	318.38	316.11	315.71	316.88	314.19	312.86	322.17	320.64	310.04	315.96	314.33	321.44	315.88	323.93	319.02	316.24	323.78	321.62	323.78	319.2	316.73	312.75	318.09	315.79	317.12	318.81	320.92	312.16	316.75	320.28	316.16	316.38	307.61
301.02	294.78	304.78	298.56	304.99	299.91	299.72	301.84	301.68	304.4	300.28	304.1	301.48	303.46	298.96	299.79	305.29	300.7	302.5	301.34	301.59	300.4	303.6	300.41	301.3	299.92	298.67	300.35	302.15	303.91	302.92	298.1	303.45	303.08	299.96	296.16	301.09	302.5	304.51	298.89	299.73	297.71	298.89	298.47	296.82	299.86	305.83	300.57	303.87	303.31
301.56	309.62	305.83	309.89	312.26	306.25	304.56	306.94	303.85	304.77	305.4	307.46	306.25	306.44	311.39	310.07	310.22	303.58	306.31	306.59	306.25	307.07	305.49	306.74	308.94	304.95	305.41	303.56	308.14	304.47	307.22	301.87	304.75	307.15	308.34	304.22	305.36	305.79	304.73	307.9	305.89	306.84	303.25	306.11	306.73	303.78	307.54	302.56	307.36	303.1
329.36	332.18	328.59	326.21	329.29	329.23	328.12	332.24	329.69	331.85	327.51	330.38	328.79	332.37	333.08	332.2	320.32	325.17	327.16	322.75	328.89	327.26	326.57	329.17	330.34	325.39	332.82	329.94	326.72	328.91	329.42	335.33	328.69	328.43	322.03	330.51	326.85	328.13	325.16	331.29	329.01	333.84	334.13	330.71	330.99	327.51	329.49	329.28	326.54	326.79
320.61	309.95	313.97	319.53	313.09	311.15	311.71	307.75	314.74	311.26	315.01	314.03	313.98	307.63	314.39	311	315.95	311.03	312.94	314.23	311.41	312.89	314.67	314.64	312.11	313.46	314.61	315.94	316.96	313.19	309.87	314.6	314.69	308.76	315.03	309.45	317.48	311.81	313.72	311.36	311.33	314.19	310.43	314.91	314.4	316.68	314.58	313.25	315.12	316.89
312.23	310.23	313.68	315.04	317.95	317.16	313.44	308.62	314.8	313.76	317.72	314.14	311.02	319.48	323.39	313.59	317.86	316.54	317.52	316.12	311.33	316.6	316.44	312.51	310.63	311.72	313.43	318.21	316.84	317.84	318.43	315.18	313.49	316.11	318.09	315.71	312.56	312.76	311.63	318.32	308.03	310.82	310.61	314.17	313.74	317.15	313.91	313.93	315.81	315.64
317.33	316.14	319.39	316.36	310.35	313.18	317.17	312.93	316.73	316.02	322.27	317.37	316.31	312.98	318.7	317.46	316	318.46	316.54	318.59	316.92	313.94	316.66	313.02	321.2	318.24	317.2	316.14	315.04	311.15	319.54	315.56	318.79	316.8	314.06	314.82	314.51	311.41	315.43	314.11	315.86	314.94	313.54	312.72	317.14	316.14	318.39	313.22	312.26	314.36
302.28	302.4	302.19	309.28	306.97	304.38	301.85	304.15	308.98	304.04	310.92	302.47	307.8	306.33	303.6	303.07	301.8	299.88	308.83	307.51	302.66	305.05	307.77	303.61	306.83	307.73	297.19	308.32	307.81	303.18	304.75	305.51	302.22	307.54	303.76	308.88	302.27	302.75	303.6	307.01	301.72	302.03	302.55	306.12	302.71	301.1	303.98	301.69	307.2	302.57
298.78	297.31	297.25	298.92	292.88	295.08	304.15	291.11	299.55	298.56	301.6	300.72	295.92	295.88	298	299.71	297.52	296.43	296.46	292.74	297.24	298.31	294.37	302.82	294.46	293.74	301.17	297.3	295.57	296.6	294.73	295.9	300.52	290.33	295.11	296.31	292.07	302.54	295.46	297.33	296.6	295.87	293.13	297.91	294.4	293.55	294.59	293.52	299.25	297.11
308.6	315.55	313.43	314.88	309.27	312.94	317	312.78	312.42	310.53	313.11	316.95	318.25	311.05	311.98	315.59	309.24	314.24	313.32	313.72	312.37	314.08	316.45	313.5	318.15	314.45	313.3	316.32	311.99	315.08	315.81	305.81	305.32	317.25	317.63	313.71	317.07	318.52	319.49	314.46	308.3	314.92	317.7	314.36	316.83	314.13	312.71	318.61	311.11	313.25
303.97	303.81	302.67	305.95	304.81	303.14	306.66	308.75	302.78	304.97	301.74	303.19	305.41	304.09	301.32	302.97	305.18	303.6	298.55	307.79	305.14	299.76	307.04	303.29	306.28	303.37	307.6	301.06	298.24	303.03	307.82	305.65	301.09	301.6	309.92	303.21	302.87	303.36	305.87	304.03	305.15	299.63	301.26	301.41	299.27	304.74	305.48	301.99	298.19	300.86
314.43	310.23	311.77	313.61	309.16	308.69	307.68	308.14	314.86	307.8	313.86	312.82	318.36	313.48	312.97	315.02	310.25	312.37	313.53	311.41	315.44	308.29	311.48	308.75	311.82	315.17	315.04	314.88	310.62	310.59	311.72	311.23	305.36	311.42	312.58	313.83	311.16	315.28	311.62	317.05	309.19	316.09	312.82	308.83	311.62	310.25	312.73	317.71	311.25	308
314.37	310.02	313.07	313.61	309.63	308.67	315.68	309.92	308.63	309.37	308.7	310.24	310.28	312.81	312.08	312.48	312.83	312.9	309	308.5	309.05	309.91	309.54	308.12	312.95	308.69	310.08	309.2	309.12	311.46	309.66	314.38	316.44	305.46	312.09	305.39	309.43	307.03	313.01	316.2	307.47	307.48	308.72	307.99	313.05	311.13	311.19	313.33	308.35	306.21
314.5	315.7	314.12	318.48	313.32	319.4	313.3	312.95	313.25	320.27	314.44	319.59	311.51	316.63	312.82	317.21	311.74	315.52	318.5	313.81	313.39	313.13	317.84	315.41	315.82	314.88	316.74	315.99	320.04	313.81	315.99	316.41	311.14	315.68	313.66	308.81	315.88	313.25	311.75	316	316.07	316.06	319.08	312.35	310.73	318.07	312.47	317.38	313.72	312.92
313.32	306.39	313.61	316.79	311.83	310.99	315.03	313.64	312.98	314.93	315.98	313.09	310.97	314.58	309.37	309.49	312.43	315.26	315.81	312.43	314.33	315.88	312.26	310.59	311.55	318.53	312.03	312.37	310.68	311.57	310.16	313.97	313.72	311.26	312.55	308.94	315.13	311.81	309.13	314.28	312.31	312.61	309.32	317.42	311.08	316.76	313.63	316.12	318.38	312.93
316.34	314.59	312.09	313.87	313.36	311.52	308	316.97	308.72	312.01	316.78	317.08	315.25	309.47	311.22	308.06	311.26	314.9	311.29	312.35	310.43	316.65	311.47	310.88	317.38	312.28	307.92	313.53	311.47	311.59	315.53	314.69	311.6	314.52	310.88	315.63	314.26	309.41	313.54	314.38	312.87	313.01	316.78	313.38	310.96	313.34	311.2	310.17	313.9	312.04
307.04	305.92	306.87	307.63	307.51	306.87	308.95	308.26	301.87	307.95	307.47	304.07	306.12	305.09	307.01	303.19	303.85	307	306.42	310.09	306.08	305.38	306.88	303.76	304.3	301.17	303.54	303.05	305.82	304.16	302.98	305.84	307.38	306.77	306.45	304.74	306.13	302.98	309.33	305.59	303.97	308.59	304.61	305.37	305.25	310.87	310.81	303.37	305.99	307.59
312.42	313.71	312.96	311.99	308.48	311.77	316.89	316.8	317.36	311.92	311.05	315.46	314.68	313.42	312.85	319.99	314.76	311.46	311.65	316.28	311.23	313.46	310.5	314.77	312.16	312.9	308.98	315.51	311.14	313.27	307.64	311.45	309.6	307.53	316.07	309.46	315.97	314.16	313.39	314.15	314.66	314.93	309.79	315.46	315.58	315.55	315.35	313.68	313.33	315.65
303.21	305.62	305.38	300.99	302.54	303.16	300.94	307.43	301.87	302.41	299.03	303.38	300.68	305.77	308.64	300.39	296.54	307.54	307.72	306.16	306.26	300.43	301.46	305.71	306.46	304.79	303.08	300.29	297.96	307.54	300.31	307.93	304.27	304.1	299.52	305.44	305.27	306.3	308.04	300.96	302.23	304.94	297.12	307.27	303.12	303.7	302.81	306.58	304.69	298.96
305.24	305.27	305.17	303.56	308.52	300.69	305.77	304.87	304.9	309.61	306.08	299.14	304.05	303.55	301.53	308.03	303.34	302.63	302.4	305.93	307.16	303.26	305.85	304.45	302.48	302.14	307.37	306.74	295.64	302.47	307.05	310.14	304.1	305.86	310.95	302.55	305.92	300.27	305.01	301.13	304.76	305.66	303.48	311.61	303.39	305.67	303.97	309.39	307.39	306.89
292.06	295.38	295.77	290.04	295.67	293.5	295.65	294.7	295.58	295.98	296.07	291.23	293.67	292.81	293.04	297.18	292.09	294.64	294.9	297.1	296.53	292.88	290.86	293.16	291.56	291.91	293.51	291.28	293.78	294.48	297.87	291.01	298.64	289.28	290.25	295.04	296.13	294.57	294.14	292.12	294.21	294.33	293.89	292.69	290.86	291.29	296.2	296.37	293.46	295.33
304.04	303.84	302.55	301.83	306.86	302.81	304.05	296.29	305.04	302.59	300.61	301.01	301.08	302.64	303.28	297.98	305.8	303.45	304.14	301.11	304.17	304.39	299.74	298.95	300.62	306.14	302.15	307.34	305.32	303.26	305.8	303.39	302.85	302.57	303.63	296.9	304.83	301.52	308.73	303.48	305.99	303.14	301.35	304.06	302.22	300.89	299.84	302.38	308.65	310.3
304.37	303.57	301.55	303.43	306.63	306.58	301.91	304.2	305.54	298.49	304.93	304.24	305.52	302.42	300.6	305.04	305.83	297.86	303.16	299.4	301.2	299.59	303.75	301.29	303.25	303.76	300.28	301.1	305.49	298.59	301.74	301.26	301.42	301.2	302.92	301.39	299.77	301.89	306.18	302.28	307.28	301.77	302.54	295.68	304.87	299.18	297.45	297.95	305.57	301.58
306.69	302.06	301.79	308.08	302.48	307.16	299.97	300.48	300.22	303.67	299.83	302.1	300.92	303.51	304.8	297.88	297.41	297.72	298.77	305.66	297.25	305.26	302.76	304.69	303.02	303.52	306.01	301.94	304.74	302.33	303.52	299.9	307.23	304.73	300.96	299.27	298.85	305.4	304.85	305.47	305.57	303.43	302.68	300.01	301.77	301.73	300.62	301.65	299.78	300.45
309.24	308.39	312.54	308.97	311.43	309.21	303.09	306.85	309.63	310.21	310.91	305.45	312.87	306.03	306.72	309.57	307.64	309.36	309.64	314.6	305.95	311.03	313.75	313.79	307.54	311.71	308.91	314.58	306.34	309.43	307.65	306.47	304.03	308.67	309.11	311.58	310.16	313.58	308.76	309.53	311.84	310.3	313.56	312.5	312.64	310.99	309.42	308.05	310.58	310.57
307.08	310.41	302.83	303.75	302.81	303.97	306.56	307.77	302.63	308.9	309.24	306.4	306.58	303.5	308.33	310.02	307.86	301.28	306.96	306.11	307.09	310.29	307.91	308.33	299.08	304.75	308.95	308.56	310.78	304.99	300.91	298.9	301.94	305.37	302.63	305.5	306.08	303.16	300.55	305.53	306.68	300.67	306.01	301.72	305.02	302.54	306.2	301.99	305.74	301
310.78	310.58	307.92	306.52	304.73	311.35	311.14	306.85	313.38	310.99	305.81	310.26	315.35	313.88	309.57	305.58	308.82	309.49	305.9	304.37	310.71	306.46	308.5	308.49	312.57	308.67	309.97	302.8	308.75	306.29	308.06	304.75	310.64	308.22	306.78	307.25	311.15	306.19	309.42	311.63	311.07	307.18	305.35	310.95	305.28	308.98	307.37	306.61	311.8	309.29
308.78	306.67	306.37	302.56	302.93	299.65	305.35	307.87	304.81	302.98	300.23	303.85	307.13	303.2	306.04	306.68	306.38	306.27	298.62	302.4	306	306.66	307.53	310.08	306.58	306.48	304.7	308.01	303.37	306.48	303.29	302.99	304.82	296.99	302.5	305.55	304.65	306.23	308.64	307.98	305.86	302.48	303.94	300.86	303.65	304.45	307.04	301.52	306.35	307.2
288.22	295	300.2	296.13	291.45	293	296.33	298.99	294.85	295.69	294.93	291.44	297.91	294.19	296.58	295.86	299.52	292.89	294.06	295.54	295.63	297.12	298.73	297.29	297.91	294.21	295.41	292.98	293.8	292.07	293.97	294.9	299.22	297.02	296.96	294.78	296.22	296.7	299.37	287.61	294.32	295.46	298.24	296.09	298.51	296.21	294.18	296.5	293.42	297.67
328.35	329.72	323.21	323.4	320.59	328.35	327.09	328.31	326.97	329.81	327.51	324.65	325.52	329.52	329.39	326.55	329.16	328.88	330.55	330.3	327.59	322.27	329.73	326.77	328.07	323.27	327.4	329.79	325.05	333.66	330.91	326.58	329.9	323.94	329.98	328.49	325.14	332.05	321.27	324.76	325.48	325.53	325.22	323.03	324.02	327.31	324	332.07	322.95	331.5
315.58	312.96	317.16	313.6	313.83	312.21	315.07	312.75	317.34	320.16	313.8	315.08	311.34	316.34	314.71	314.23	315.72	306.17	311.86	315.45	317.45	314.62	318.01	316.18	315.83	317.7	314.33	313.31	315.33	315.8	317.12	311.1	313.58	315.87	312.19	316.53	314.65	317.79	316.84	312.54	309.99	314.68	310.68	313.13	313.37	310.27	313.98	314.29	320.19	315.23
302.6	301.98	300.43	300.59	300.86	303.75	305.98	307.07	301.32	304.76	304.14	305.48	306.75	302.49	298.91	302.89	308.88	305.16	305.43	302.76	304.85	302.96	302.25	302.85	306.48	305.99	303.45	299.1	305.89	298.35	307.39	300.04	304.65	299.58	299.91	305.03	300.03	303.57	302.69	304.87	302.29	298.35	301.61	304	302.69	301.63	297.59	304.55	302.45	299.11
312.28	312.76	317.07	314.21	314.33	313.02	316.51	313.92	314.26	315.48	316.88	310.82	315.41	315.12	314.52	310.72	313.85	315.81	312.93	306.19	309.54	312.97	320.43	312.19	316.24	316.86	317.16	313.57	313.48	315.33	312.76	311.41	313.08	315.73	309.69	315.78	313.67	312.58	314.13	314.91	314.26	318.22	313.08	313.12	314.25	310.17	316.01	309.41	313.24	310.11
311.76	314.64	319.01	314.11	313.73	315.12	313.23	314.84	314.16	317.85	315.87	319.37	319.31	312.38	318.3	318.17	317.82	311.08	311.84	315.63	315.1	312.87	323.66	311.93	316.64	312.13	315.05	312.42	313.91	317.56	316.35	316.64	315.38	316.41	320.25	319.03	315.3	318.87	317.84	317.21	312.55	316.43	314	316.28	312.88	318.76	316.39	315.77	313.41	318.62
312.16	319.65	316.49	315.96	311.77	311.95	316.01	313.07	313.88	315.01	314.12	311.18	321.49	313.23	314.33	316.85	319.1	312.2	313.79	313.21	314.76	318.62	316.54	316.33	320.47	312.56	316.71	309.41	318	313.03	317.32	317.13	311.31	313.38	317.71	308.77	314.95	316.87	317.51	315.78	311.9	311.92	315.17	315.39	317	312.26	309.92	313.22	318.06	312.22
315.2	316.44	317.32	319.9	313.27	319.63	313.57	316.83	316.29	316.79	318.97	313.63	316.65	321.46	319.36	319.29	321.14	322.86	317.73	319.79	319	321.17	316.55	312.86	313.63	310.01	313.94	319.74	314.71	313.42	321.67	321.11	321.79	317.77	314.48	318.71	317.94	317.96	315.09	317.03	316.36	319.35	314.71	322.67	317.4	318.81	316.66	315.51	323.39	317.68
302.75	297.11	301.46	302.41	298.79	301.39	303.05	303.21	296.27	297.8	295.65	301.42	304.01	306.96	298.33	302.5	299.33	305.82	298.62	298.14	303.06	298.33	292.97	302.34	306.42	295.45	299.07	300.17	305.31	301.88	300.59	295.42	297.53	304.34	297.21	301.82	296.1	300.27	301.41	298.24	300.96	297.57	297.19	301.33	303.47	300.61	300.44	302.29	302.52	300.69
309.72	301.48	302.51	309.05	307.99	302.79	302.52	305.57	305.33	300.19	305.1	305.13	306.52	303.69	302.69	303.54	301.19	307.81	300.96	303.07	306.63	302.47	302.48	305.04	303.54	302.58	306.31	310.1	307.29	305.59	307.92	303.42	306.53	298.61	305.95	309.37	306.25	302.6	305.52	301.95	305.63	295.69	306.59	308.26	306.54	306.84	306.72	309.68	305.36	305.89
313.93	315.7	314.88	318.79	318.44	312.03	310.19	314.93	318.22	317.59	315.47	316.79	316.43	311.48	315.81	317.35	317.51	311.73	316.07	314.26	314.41	314.19	316.68	317.88	316.54	307.72	317.48	316.26	317.61	313.34	317.95	312	314.18	317.14	317.09	320.99	308.6	316.86	316.96	316.13	317.08	316.89	319.34	316.1	316.93	316.57	312.13	315.61	311.41	315.09
315.8	309.37	317.16	315.44	312.89	313.6	311.88	311.79	313.9	314.99	315.85	308.69	314.69	314.41	315.4	313.75	311.55	319.74	316.67	314.36	308.63	319.96	317.1	315.62	312.36	307.41	312.66	317.57	316.53	316.49	316.47	318.61	316.98	312.61	310.6	311.39	314.97	312.85	315.28	314.62	311.93	314.61	314.24	309.17	318.52	312.99	306.27	316.37	313.88	315.58
305.43	298.88	304.54	300.42	304.33	300.82	303.42	302.38	303.63	303.65	304.78	304.45	303.14	306.67	300.39	303.64	305.46	302.61	303.26	300.56	307.35	305.88	302.82	298.85	303.07	304.88	304.24	306.75	302	304.24	309	308.11	303.61	302.97	304.05	298.9	304.45	307.39	299	302.33	304.95	305.71	301.26	304.86	304.33	306.37	302.09	306.42	305.27	302.12
306.85	306.6	307.7	307.65	302.21	308.21	309.96	307.51	305.66	306.92	301.35	305.55	306.45	305.4	307.74	303.94	305.82	309.13	305.14	308.97	305.62	305.55	309.17	308.77	308.19	305.27	304	300.58	306.63	310.04	309.3	304.37	308.67	315.63	304.26	302.87	309.99	305.31	305.84	306.98	305.26	301.07	309.66	305.87	307.17	311.24	308.46	313.44	306.79	305.2
313.2	310.94	313.64	309.05	311.44	319.07	310.6	314.2	316.14	311.01	317.22	315.06	316.99	314.88	309.47	312.53	316.57	313.58	313.91	314.08	315.83	311.27	316.04	314.07	313.72	309.61	312.8	317.89	317.35	313.71	315.66	311.57	315.84	313.25	313.49	310.27	310.39	314.82	318.1	318.72	311.92	312.96	311.67	315.94	317.03	320.84	310.69	313.19	314.58	316.73
300.67	296.69	299.04	296.43	305.1	294.87	297.29	301.4	302.09	301.39	302.91	299.94	307.01	303.58	303.87	302.16	301.1	301.62	302.42	295.17	297.9	300.83	299.17	304.57	302.54	306.43	295.63	297.43	298.99	297.36	302.45	301.92	300.6	300.03	296.66	306.39	302.92	295.12	300.5	305.05	302.98	300.95	301.73	298.82	298.95	304.39	303.3	299.47	304.23	301.19
306.82	301.12	300.82	307.19	300.18	305.69	307.22	301.18	304.99	307.63	301.6	304.71	301.23	300.02	303.61	306.17	304.04	303.64	304.22	305.41	305.92	308.31	306.83	299.68	305.58	305.22	300.03	304.43	302.88	300.04	302.31	302.03	305.27	300.02	308.34	304.39	304.85	310.47	299.8	303.71	297.9	300.75	305.6	301.06	304.83	299.83	301.53	299.65	302.79	303.85
306.59	298.63	303.21	302.58	308.13	305.94	308.25	301.4	309.36	304.49	308.37	303.36	300.87	301.25	299.45	305.53	300.91	305.12	302.49	305.12	303.8	308.21	302.26	309.16	307.57	307.32	306.83	301.49	302.15	302.79	305.14	300.58	304.87	303.89	305.1	304.16	302.73	305.08	303.69	303.47	307.54	303.38	304.95	299.5	304.99	306.82	309.99	305.09	305.68	303.25
308.48	300.73	307.94	304.73	308.58	307.59	305.63	304.23	302.25	306.63	301.6	304.55	310.98	305.96	302.5	304.93	303.22	308.25	303.5	304.54	299.77	306.24	303.37	300.84	298.34	302.96	303.05	298.62	306.12	307.48	300.8	304.55	303.97	300.4	304.04	301.97	299.59	307.77	302.89	303.14	303.92	304.15	300.64	304.95	301.09	305.26	304.43	303.99	302.71	304.61
312	311.66	314.27	314.36	315.5	313.09	317.59	310.61	311.43	312.41	314.72	310.09	318.29	315.19	310.79	315.5	308.57	315.07	313.51	311.57	311.68	315.78	314.56	308.05	309.79	311.01	313.68	316.01	312.44	310.36	314.4	314.9	312.52	312.1	311.96	309.88	314.09	311.58	312.85	313.8	313.97	317.05	313.49	313.37	315.24	311.46	309.92	309.31	309.22	312.14
319.72	319.63	314.06	320.61	319.11	321.88	318.83	315.93	314.9	318.94	319.56	314.42	318.61	316.43	316.3	319.05	314.14	318.13	314.34	318.99	321.15	309.89	317.54	318.23	317.07	315.94	316.97	317.27	318.95	318.84	311.7	316.69	313.84	312.3	318.3	315.61	313.7	316.96	317.29	314.04	319.14	323.94	320.17	316.24	315.31	316.2	321.83	319.15	315.28	314.37
311.86	320.26	318.57	312.74	313.59	315.92	315.09	309.44	316.72	316.45	316.34	316.37	313.69	320.61	319.35	318.56	317.43	315.96	314.12	318.27	318.08	311.04	314.73	315.42	319.09	311.81	312.64	315.27	315.35	318.63	311.8	312.82	314.45	314.89	309.38	316.44	311.59	314.55	310.87	312.8	320.72	319.42	315.5	310.65	314.91	321.71	321.33	314.63	316.06	319.04
309.32	310.3	311.71	310.66	316.68	315.15	317.59	311.79	317.88	316.82	310.9	315.21	315.69	318.83	314.59	314.93	316.62	318.26	316.09	309.11	310.07	315.12	308.54	315.53	315.43	311.24	310.12	312.84	309.77	316.02	313.89	312.1	310.27	316.98	308.49	314.87	310.07	311.71	315.33	315.01	316.46	313.97	316.85	314.44	317.32	312.71	310.72	315.52	315.11	313.96
305.32	304.1	306.91	309.19	303.9	305.7	309.83	303.98	302.06	304.1	309.19	307.27	304.68	306.53	301.35	305.37	304.84	309.09	304.24	315.41	303.8	308.87	305.96	304.7	304.77	303.84	304.26	308.46	302.91	308.45	303.78	308.12	311.82	306.06	307.76	307.94	308.85	306.69	307.74	307.58	307.56	302.25	306.98	301.16	307.25	307.31	302.02	308.12	310.65	302.73
319.06	314.44	308.38	317.62	315.98	315.23	312.17	309.93	316.75	315.73	314	311.18	313.15	317.84	315.58	310.36	312.95	311.36	309.95	317.86	309.8	317.63	319.47	310.74	312.12	309.69	310.32	310.01	314.74	311.2	310.17	315.65	311.01	313.15	312.36	312.88	313.08	313.85	315.23	312.1	310.75	313.3	310.06	313.74	315.6	315	313.77	316.04	312.56	314.02
309.52	311.1	310.98	305.29	306.1	308.28	315.78	311.31	308.48	311.8	306.81	310.32	308.04	306.81	312.31	303.12	311.28	305.18	308.34	304.54	311.07	313.56	311.47	311.36	310.01	306.72	311.96	310.82	312.56	305.84	315.12	308.49	310.11	308.03	310	311	305.85	311.44	312.17	307.35	302.03	308.64	306.23	309.15	307.22	308.97	309.81	311.22	308.83	308.21
315.39	316.8	309.96	308.25	318.39	316.44	314.58	317	316.18	316.61	321.76	315.73	314.59	315.45	313.73	317.9	313.63	316.67	316.84	313.79	318.46	312.38	316.39	311.58	317.8	319.83	318.41	315.49	319.68	315.2	311.41	313.99	316.59	313.9	316.02	318.84	315.73	314.97	321.64	314.35	316.34	315.95	319.49	313.59	315.28	318.38	317.39	317.08	314.91	310.05
289.05	297.9	297.29	291.44	291.88	290.44	288.21	292.13	291.23	291.44	293.84	293.8	294.03	296.42	295.19	291.93	289.67	299.81	293.49	295.35	296.04	288.61	291.75	296.66	292.22	301.1	293.5	299.12	291.64	299.44	295.45	295.73	290.55	296.8	295.62	294.19	292.83	294.86	294.13	296.04	296.95	293.98	293.21	289.38	289.72	295.14	299.18	290.57	289.51	293.71
319.59	318.65	316.45	319.76	319.02	324.43	318.67	321.59	320.7	321.36	319.25	318.78	321.42	318.9	320.61	316.11	318.76	320.26	320.17	318.55	314.75	323.43	319.04	318.64	316.34	318.17	325.07	317.57	319.9	320.09	319.3	323.8	312.4	318.85	320.86	317.1	318.33	319.33	317.21	318.62	317.36	318.52	316.85	320.27	320.51	317.72	320.95	318.78	318.92	313.41
302.76	306.86	304.29	305.68	305.44	304.44	309.55	308.72	302.71	308.84	304.49	303.61	304.78	301.92	303.96	308.35	307.19	302.44	300.61	301.6	304.29	301.85	306.47	308.26	299.79	303.08	302.17	300.88	303.21	305.62	301.02	302.23	302.96	302.87	305.08	305.45	303.36	309.66	307.22	309.62	306.91	298.86	309.26	308.43	309.54	306.47	306.66	304.14	308.13	306.36
325.16	328.16	324.98	327.82	326.91	324.88	322.62	329.41	330.56	326.36	326.59	326.05	325.35	322.42	324.03	325.82	328.58	320.52	327.17	325.35	329.06	330.35	330.75	329.16	329.39	321.84	328.12	328.08	328.74	326.32	328.77	325.25	326.01	330.38	328.41	331.4	325.2	329.64	328.31	324.07	328.82	330.5	331.26	325.46	325.94	323.32	328.6	327.93	325.8	330.83
309.51	311.58	311.09	309.47	314.51	307.54	317.41	309.41	311.31	313.38	311.13	316.86	314.25	313.46	308.89	309.3	320.5	319.16	313.52	314.63	310.88	310.61	313.49	315.84	317.5	315.53	309.22	319.2	315.14	308.22	314.12	312.76	309.52	313.94	312.45	311.76	312.56	313.18	314.91	314.5	310.99	320.97	312.76	313.24	312.25	308.83	311.91	310.55	313.6	314.56
305.47	302.96	302.75	304.2	302.76	307.77	305.18	300.88	306.94	306.71	295.88	299.11	304.44	309.26	301.41	299.34	297.83	300.77	303.52	300.69	303	297.93	300.04	302.7	304.27	305.24	304.74	308.64	304.87	300.35	299.67	304.04	307.61	301.56	300.32	300.13	301.53	299.53	297.79	304.67	301.18	304.94	303.05	301.49	308.03	306.09	303.23	303.35	304.43	303.61
327.47	324.6	324.08	325.89	321.91	323.99	327.71	333.15	331.35	326.87	329.67	321.58	328.38	329.32	327.04	324.33	328.26	324.73	324.89	327.06	325.33	331.21	328.81	328.12	328.22	323.87	323.79	326.53	323.56	325.97	331.01	325.98	324.41	323.45	322.57	330.98	326.93	325.97	327.95	324.81	329.85	325.93	321.71	321.72	329.77	328.52	327.32	322.84	326.69	325.48
315.41	317.8	313.06	316.76	313.79	315.5	320.42	317.64	315.23	315.06	314.36	311.31	316.83	316.34	318.43	316.5	317.35	317.69	316.17	313.38	320.76	316.19	315.87	318.84	320.8	313.11	314.55	319.66	310.3	320.29	311.22	314.15	317.24	316.65	320.46	314.48	316.51	315.56	313.47	319.92	314.38	319.22	317.15	308.1	314.68	314.95	316.13	316.93	316.02	317.91
313.63	309.6	310.92	308.43	310.82	310.06	312.84	308.46	313.66	313.44	312.64	315.26	305.51	315.06	308.36	310.21	310.52	308.8	309.72	306.81	308.85	312.94	309.79	314.58	306.54	306.18	315.96	308.34	309.64	310.46	311.39	305.75	314.22	307.92	310.68	305.61	305.61	309.61	311.83	307.83	309.36	308.23	312.76	314.05	309.68	311.88	309.8	304.49	313.13	312.08
306.03	301.71	303.83	304.55	303.84	304.56	304.15	303.09	303.92	308.49	300.39	302.59	304.09	303.34	301.64	299.59	304.38	309.12	303.21	303.95	305.96	299.6	302.11	296.87	300.19	305.46	307.73	303.94	304.42	306.65	306.03	307.6	305.34	300.13	301.94	302.78	304.37	296.15	308.72	301.47	300.7	302.98	302.93	303.67	303.3	299.33	299.81	301.91	309.84	306.28
305.83	300.81	308.71	304.33	304.72	298.23	302.72	301.65	304.45	303.28	302.37	304.62	303.43	301.76	300.45	309.99	303.04	308.25	306.1	301.09	306.27	299.16	299.22	307	298.43	304.84	304.84	304.79	302.03	298.75	299.95	304.14	301.77	298.27	304.59	302.86	301.5	304.96	302.89	303.67	303.13	301.23	306.92	301.21	304.3	297.31	307.54	300.05	297.51	298.45
316.91	313.4	316.08	316.95	318.96	319.02	320.6	318.54	317.08	321.84	314.5	322.03	316.67	323.49	315.94	315.98	313.22	320	317.54	318.52	319.39	315.96	312.96	315.89	315.93	320.49	319.74	317.68	315.09	315.98	320.28	321.18	313.98	321.42	316.91	318.28	318.81	318.61	319.15	320.02	320.25	318.89	318.16	314.49	316.39	318.53	316.76	312.11	322.67	317.26
295.11	291.45	295.62	296.35	296.71	294.96	299.56	293.37	295.6	295.71	298.85	292.47	300.19	299.89	295.44	294.06	293.44	299.49	295.55	294.63	298.5	298.97	298.29	296.07	298.69	295.91	296.41	296	300.03	290.1	295.58	292.09	291.76	292.92	292.33	296.37	292.94	293.3	293.74	295.77	297.12	297.04	298.17	289.84	293.74	296.5	300.75	295	293.89	294.43
309.44	304.62	306.88	300.96	307	308.59	306.09	307.04	305.59	305.27	306.03	307.62	303.05	307.95	300.91	311.1	308.87	305.1	299.7	305.45	307.85	305.38	302.57	310.05	302.54	304.14	305.73	304.7	307.7	303.13	300.2	307.68	301.94	303.33	306.23	304.06	304.7	302.91	306.09	304.79	305.74	302.83	307.62	309.3	307.18	304.43	305.66	306.8	302.68	306.68
330.81	320.46	330.4	330.2	324.58	328	323.34	328.65	325.69	329.19	324.59	323.89	321.9	321.63	326.55	322.8	326.27	324.1	324.1	333.05	325.3	319.57	326.82	324.01	329.98	328.46	325.13	324.36	323.67	322.84	323.92	325.14	322.39	326.67	323.72	323.64	325.2	320.6	326.27	328.26	320.97	324.92	329.13	325.05	325.23	326.03	328	330.73	325.03	325.98
314.63	318.47	313.89	317.66	317.77	319.4	317.49	318.37	318.36	316.38	317.77	318.2	315.82	319.42	316.27	313.87	318.6	315.81	321.45	318.67	317.85	318.61	317.07	318.6	322.19	318.14	319.24	320.31	311.33	322.97	310.17	314.45	317.11	320.69	321.02	316.89	317.91	321.14	316.89	319.19	321.04	319.72	318.81	317.42	320.44	317.82	316.15	316.36	313.51	320.85
295.11	296.23	288.54	294.51	299.86	297.36	292.69	297.66	297.19	294.57	296.25	294.07	293.88	297.87	295.75	293.15	296.4	296.31	295.61	292.93	294.42	297.62	295.69	295.21	289.81	291.42	290.38	297.14	294.29	297.86	300.08	294.48	295.92	292.1	290.08	295.22	291.87	298.19	295.74	292.58	297.67	297.01	300.48	298.16	293.16	296.98	300.12	290.96	296.27	297.82
297.72	292.87	297.41	299.06	299.37	298.53	298.73	296.77	299.84	301.75	298.55	303.73	301.37	297.7	300.91	302.19	299.02	301.91	301.48	304.09	295.23	301.96	296.02	300.55	299.26	301.41	296.7	297.02	303.14	299.22	302.11	301	304.06	302.55	297.67	298.2	300.35	296.02	301.91	297.7	299.19	301.45	304.12	305.07	301.85	304.42	298.65	297.61	300.97	302.57
306.48	309.27	301.38	307.27	306.09	314.48	308.86	309.3	308.38	304.77	309.02	308.92	304.21	311.51	304.26	306.58	307.11	308.24	309.55	305.94	306.27	301.27	310.11	306.57	309.19	307.27	303.32	307.21	309.4	303.97	306.54	311.76	307	310.44	305.78	310.34	304.4	306.86	306.18	307.24	301.57	307.55	310.9	311.28	310.18	303.41	308.68	306.07	306.5	307.96
319.07	313.4	310.36	317.6	314.14	314.43	311.38	314.28	315.66	310.72	312.76	313.83	318.1	317.34	317.64	319.1	313.49	311.67	311.62	313.18	319.43	317.36	315.39	312.46	313.44	310.02	315.41	316.14	318.79	315.84	317.88	308.23	314.18	313	315.23	311.55	315.43	317.56	317.37	316.15	312.06	313.96	312.09	316.8	313.68	320.22	311.92	313.61	312.96	315.63
303.15	302.8	300.8	297.83	304.1	305.98	299.02	309.41	303.34	303.98	305.2	302.1	305.5	305.85	300.76	300.53	304.64	302.07	304.05	306.76	300.99	307.19	301.07	301.23	301.01	305.3	302.69	304.83	304.75	302.67	299.37	302.41	302.07	301.79	306.58	300.77	306.33	302.11	302.66	300.26	306.73	308.54	303.99	300.05	301.67	302.83	301.76	302.06	302.59	296.9
321.69	315.29	314.96	312.59	316.19	318.52	317.77	314.22	318.84	319.59	320.73	319.69	317.73	318.3	312.75	315.61	312.35	314.4	315.8	316.9	311.16	312.33	318.07	320.73	314.93	315.65	315.11	313.59	310.82	315.59	314.01	313.9	315.86	316.29	317.82	318.19	315.05	320.44	316.95	317.17	314.74	313.51	311.69	314.88	316.72	319.31	314.87	321.87	313.12	312.55
309.85	308.19	305.95	305.38	305.13	303.48	305.99	311.61	305.73	306.37	303.1	302.61	306.52	309.14	310.01	306.7	311.87	306.41	302.44	305.87	308.13	304.36	304.83	302.98	308.59	303.17	307.52	304.9	309.93	308.7	304.03	311	308.17	303.76	307.53	303.62	307.01	306.64	305.92	301.81	308.74	304.9	305.53	304.04	309.73	305.94	303.39	304.55	304.37	307.49
324.18	323.14	319.43	330.76	325.87	326.81	326.39	324.89	320.8	323.31	326.84	326.61	330.04	326.72	328.77	326.63	325.23	328.17	328.35	324.25	327.72	330.02	328.96	325.16	323.61	327.01	322.82	327.79	335.72	332.52	322.09	328.38	328	328.74	327.9	328.39	329	327.67	326.73	322.06	325.72	330.63	332.16	326.87	330.88	328.37	328.73	332.7	326.31	325.05
313.19	312.14	316.98	313.66	314.01	311.73	313.73	311.93	317.8	316.17	312.04	315.29	316.21	313.67	312.24	313.3	315.75	313.04	314.26	313.15	315.41	314.09	312.92	311.21	311.83	319.45	314.2	316.92	316.06	315.77	312.36	312.81	315.34	314.09	316.87	311.9	314.85	312.62	313.73	312.99	312.8	318.79	315.08	317.87	315.11	314.25	312.3	313.79	315.84	312.01
315.45	313.81	316.17	319.45	318.5	316.68	312.78	321.24	321.6	314.8	315.1	315.06	317.02	317.39	315.99	311.5	314.16	319.59	314.65	316.7	311.67	316.92	315.92	321.4	321.33	316.73	313.32	321.13	315.53	317.69	321.71	313.23	315.85	316.57	314.61	320.59	320.46	313.53	316.67	317.11	317.57	317.66	313.53	315.44	310.51	316.42	313.81	314.39	317.51	315.03
306.06	304.86	307.55	309.66	310.98	302.98	304.81	303.44	307.38	301.06	300.74	305.08	302.54	302.62	310.71	301.93	305.53	302.8	302.77	310.82	301.26	305.23	309.93	307.07	300.91	300.7	304.9	306.02	308.06	300.87	304.54	303.78	302.62	301.31	302.94	307.13	307.22	305.78	304.71	304.69	309.3	312.09	305.76	304.04	312.13	301.57	304.06	299.59	306.4	301.59
308.79	314.74	311.51	309.92	311.06	312.89	310.87	309.35	308.48	308.26	313.48	309.65	316.76	309.79	312.64	310.22	313.99	313.42	313.52	311.14	309.74	313.32	310.57	308.87	307.1	314.2	311.94	310.68	307.53	309.28	312.87	316.66	309.63	312.92	308.59	312.77	314.17	313.91	314.37	312.38	313.84	308.59	311.85	318.19	316.81	310.16	317	314.45	314.04	316.36
308.77	307.82	306.56	304.43	303.85	305.23	298.95	305.96	296.84	307.94	306.9	299.83	308.52	306.72	310.2	301.57	304.86	303.17	300.76	305.37	301.2	302.18	304.13	304.9	302.73	306.37	304.33	302.98	304.41	303.63	304.36	306	297.56	305.03	307.74	305.78	301.77	303.4	301.82	298.76	304.44	310.23	303.48	299.21	301.86	305.42	304.19	304.26	305.69	304.55
312.1	307.41	307.13	307.42	304	310.55	311.13	312.38	306.16	307.51	310.92	306.24	309.68	314.67	311.88	315.34	307.18	311.21	303.37	308.88	310.09	311.2	307.43	306.3	302.38	309.56	306.99	309.21	305.09	310.72	309.09	309.08	313.12	311.11	310.38	313.23	312.51	313.91	309.88	308.01	306.15	313.08	305.37	309.01	304.34	307.53	309.59	307	307.29	307.94
301.68	307.13	301.29	304.36	305.1	304.27	308.58	300.49	302.18	300.74	303.04	302.81	300.61	305.82	307.84	304.51	302.57	304.38	297.69	298.24	305.08	303.68	303.27	303.46	305.56	307.39	302.1	301.32	304.74	304.55	309.12	303.97	308.72	307.08	304.67	304.05	302.25	306.09	305.85	302.35	299.08	308.73	301.62	301.44	299.4	299.32	301.93	301.02	303.92	302.76
312.48	319.28	316.14	316.52	316.58	320.3	319.43	314.17	308.99	318.92	316.92	312.3	308.23	316.05	315.71	313.27	310.73	311.52	316.69	316.96	309.7	315.35	315.85	312.88	316.87	314.96	315.88	317.61	314.83	313.57	313.17	314.23	315.79	314.35	315.76	320.18	320.12	316.12	310.46	313.64	310.97	317.55	320.11	312.35	316.53	317.49	314.41	312.76	317.14	316.44
305.27	301.21	299.81	299.38	307.32	304.47	297.7	305.38	308.38	306.04	308.45	300.02	309.62	303.84	300.15	298.03	301.76	304.52	304.77	306.72	306.94	300.56	296.99	297.09	305.17	302.43	305.97	306.48	297.56	305.76	305.23	299.27	301.73	304.34	309.03	299.64	302.61	305.71	301.99	307.36	300.6	305.6	304.41	307.3	303.72	298.79	305.1	307.59	304.66	301.81
320.22	312.62	318.71	314.8	318.37	315.05	311.55	310.57	316.77	318.72	313.16	315.51	313.68	308.71	314.53	317.18	318.2	312.75	315.95	312.92	309.29	317.27	313.31	313.21	312	310.86	318.23	317.96	314.51	311.93	316.69	316.78	312.9	320.84	314.11	315.64	313.51	314.16	315.23	311.74	306.64	315.09	312.87	310.51	316.81	313.31	318.47	320.53	315.61	315.15
314.85	308.61	307.82	307.62	310.73	308.1	307.67	308.87	313.13	318.46	308.61	313.33	311.19	307.6	316.98	310.76	312.48	312.97	311.65	316.3	310.09	312.65	311.74	312.6	312.39	311.81	309.97	310.35	308.1	307.92	305.76	309.92	307.61	308.59	313.81	309.93	310.84	309.62	309.26	312.99	310.31	313.29	310.55	313.09	309.2	311.4	307.34	312.84	310.09	305.19
295.76	297.08	292.84	295.82	296.52	294.9	293.2	294.99	292.01	295.78	296.41	297.37	288.96	294.79	291.7	292.73	294.15	293.86	295.02	293.93	297.34	294.73	288.7	297.77	292.54	294.72	296.78	296.71	296.82	294.66	296.14	297.01	295.1	300.81	295.47	294.67	295.99	299.15	294.74	294.1	295.31	294.57	298.36	295.06	300.62	292.92	299.48	295.66	294.01	298
316.7	312.98	314.84	314.73	315.41	317.99	316.05	313.64	318.76	315.95	312.23	313.69	311.98	320.56	316.86	318.42	316.56	318	314.9	314.65	315.95	313.45	313.15	317.35	310.58	314.11	318.8	317.7	314.31	316.62	313.8	317.27	317.4	318.49	313.87	315.67	312.93	317.83	314.83	314.45	312.26	312.4	311.43	314.31	315.8	312.23	314.55	318.38	316.96	315.4
293.88	293.16	287.77	290.95	295.12	299.05	296.28	293.92	291.77	290.1	300.21	292.68	289.27	288.68	296.99	293.23	296.63	298.04	294.71	290.84	295.07	299.78	295.38	294.4	292.99	290.11	291.77	291.04	298.48	299.5	296.13	292.41	297.68	292.84	294.22	298.19	290.02	294.71	292.46	290.73	296.46	287.95	294.13	295.54	301.37	290.67	296.21	296.77	294.78	294.84
300.14	298.6	298.93	296.99	300.86	299.11	300.34	301.39	302.3	302.34	297.94	297.64	299.86	302.29	298.97	298.25	299.04	298.94	300.5	301.71	297.21	297.6	299.94	301.28	300.5	298.97	299.66	295.45	303.12	306.25	298.78	296.16	301.22	299.88	300.24	298.54	297.61	302.46	298.9	296.1	300.61	302.41	299.75	297.14	301.17	295.8	297.61	299.2	299.41	302.5
311.75	317.79	315.01	317.88	312.86	318.73	316.19	319.45	312.11	316.97	316.57	321.29	317.39	317.8	315.64	314.95	319.74	315.83	316.21	314.77	319.87	314.19	320.03	317.17	319.1	312.43	314.62	314.27	321.08	316.03	319.03	318.28	318.94	315.92	316.47	314.48	321.12	323.06	319.96	316.46	318.45	319.92	321.14	315.5	314.45	317.83	317.77	309.62	317.2	314.79
300.33	302	299.96	300.85	295.59	297.73	293.49	305.96	302.46	302.44	302.25	299.93	300.25	299.63	303.59	294.56	302.23	303.32	307.38	300.51	300.08	301.2	299.16	305.1	305.04	299.88	297.18	300.04	295.73	300.76	297.11	297.43	293.66	299.99	302.78	299.1	303.8	301.16	301.45	300.27	300.53	299.87	302.7	296.85	301.19	299.41	299.74	303.08	300.29	298.92
314.94	319.41	317.14	312.65	320.44	318.5	315.03	312.29	316.13	312.24	315.66	319.34	320.93	311.38	316.52	314.12	322.24	318.33	317.53	316.08	310.12	317.39	321.25	320.69	319.26	316.07	316.35	317.24	320.94	313.48	317.43	317.33	317.45	316.95	318.63	311.89	320.64	315.54	317.35	318.08	315.47	318.51	316.7	318.68	321.88	319.88	317.63	319.71	316.78	313.79
303.97	301.99	304.34	308.33	299.99	305.73	304.66	304.57	302.98	310.34	300.97	302.79	301.96	297.67	303.33	300.74	308.6	303.68	303.04	306.68	302.11	304.35	303.37	301.5	302.98	303.66	300.89	305.31	303.74	303.29	307.35	300.17	301.82	301.89	304.68	304.64	304.39	300.28	302.02	304.72	304.05	298.88	301.86	303.5	301.85	304.44	304.78	306.57	304.09	298.22
308.03	310.34	311.04	307.33	309.44	306.58	311.92	315.21	308.84	307.5	306.77	310.71	306.13	308.64	308.93	308.21	306.1	303.3	310.42	309.42	314	308.52	314.16	311.14	305.37	310.91	306.76	305.01	302.83	306.57	310.99	312.33	310.95	305.21	312.05	307.61	310.8	307.25	308.39	307.92	310.27	305.17	304.79	307.56	311.22	301.7	305.52	302.66	308.25	315.69
312.18	310.15	312.8	312.3	312.44	309.94	305.53	312.12	311.03	314.73	308.79	310.9	307.99	308.31	304.28	309.34	305.69	315.98	311.39	305.77	307.41	311.99	310.18	311.54	310.58	311.77	313.73	314	309.19	311.46	313.28	313.04	310.37	309.38	307.59	311.78	309.72	312.09	310.21	313.86	311.42	307.52	308.79	308.14	313.42	311.03	305.99	313.33	307.2	306.95
304.35	311.59	308.51	302.63	306.51	304.17	307.48	303.76	308.38	306.68	305.13	301.95	307.09	306.9	306.12	310.22	310.67	305.07	309.34	309.76	304.69	305.68	304.97	309.95	307.1	310.11	308.98	308.79	302	305.95	309.82	306.22	307.33	304.66	308.52	311.26	303.49	305.34	305.08	308.92	307.95	305.18	310.66	300.95	305.01	304.79	309.14	303.18	309.93	302.77
299.21	301.41	298.24	297.13	293.47	300.1	304.07	303.13	303.03	295.63	301.51	302.91	300.06	300.54	297.36	303.11	299.07	303	299.18	298.98	304.12	305.51	296.22	303.77	297.54	302.31	303.94	296.22	299.54	294.26	298.67	299.15	296.06	298.2	303.71	296.75	300.45	299.37	301.5	299.79	303.23	299.88	297.83	298.28	294.56	304.94	296.36	297.42	296.13	299.37
303.04	298.46	302.12	301.98	302.25	299.49	300.21	302.02	306.43	301.77	303.85	302.22	303.71	300.93	306.1	304.49	302.97	303.22	303.72	304.45	298.81	301.31	298.9	302.62	305.22	304.37	308.77	305.02	303.69	307.15	303.28	306.34	303.61	298.92	297.49	305.52	304.33	300.48	302.84	300.73	304.98	304.47	306.81	303.45	298.45	303.49	302.31	301.96	304.69	303.13
310.95	310.81	316.65	312.46	312.57	314.62	314.42	311.27	313.18	312.15	314.51	310.01	314.05	315.29	310.67	312	317.14	318.66	312.57	313.36	313.97	316.8	310.11	311.84	317.44	313.79	312.63	318.07	316.1	314.99	317.89	313.75	318.1	306.15	317.63	315.81	313.28	316.38	314.99	315.67	313.61	314.85	312.59	311.02	314.99	314.95	315.81	318.14	317.38	316.14
308.68	314.72	311.5	309.31	308.2	308.66	312.51	313.44	306.43	312.12	308.82	312.28	312.17	314.23	311.46	312.06	310.42	307.99	314.48	310.29	314.16	308.95	309.13	309.55	308.59	310.91	316.96	310.2	310.71	309.95	310.01	306.49	307.71	309.58	309.14	308.04	310.96	308.41	309.76	308.8	306.2	317.29	307.44	305.18	311.9	311.36	315.02	310.99	311.68	312.27
313.62	311.75	307.83	312.16	309.7	308.78	317.98	308.75	310.02	312.79	305.04	313.38	310	311.32	309.98	310.48	310.31	312.03	311.13	313.7	310.88	309.92	311.4	318.77	308.39	310.74	310.61	306.71	313.96	305.06	308.12	306.82	311.62	312.17	310.74	314.24	313.27	312.56	313.33	311	314.18	308.38	312.38	313.67	310.89	307.03	305.61	308.31	310.7	307.48
326.86	327.72	324.29	321.58	326.83	320.5	320.17	319.46	322.56	324.16	322.78	326.12	324.66	326.47	319.06	327.28	324.48	326.88	324.23	324.02	325.03	330.71	326.96	328.18	325.29	329.35	327.75	325.06	329.93	324.3	329.95	326.38	326.21	324.76	323.67	329.03	323.27	325.11	325.06	328.33	326.75	321.25	325.27	322.59	324.69	324.3	328.36	320.92	325.1	326.78
[truncated: 150 more columns]
