# Supplementary material for: Genetic dissection of main and epistatic effects of QTL based on augmented triple test cross design
Source: PLoS One. 2017 Dec 14;12(12):e0189054. doi: 10.1371/journal.pone.0189054 (PMC5730204; doi:10.1371/journal.pone.0189054)
Supplement: S9 Supporting Information — (ZIP) [file pone.0189054.s009.zip › z5_700_0.2_5.csv]

314.5	312.31	305.95	307.04	317.24	314	314.91	307.61	312.08	316.83	310.54	306.92	308.26	313.75	319.78	308.1	312.37	314.22	317.18	311.43	314.45	312.46	312.99	312.51	310.67	313.96	312.71	314.66	311.78	314.25	316.25	307.63	310.98	312.75	312.15	309.46	309.33	314.69	316.04	308.11	305.38	313.56	305.47	320	308.44	310.13	315.63	313.61	308.77	312.35
323.59	320.37	318.57	320.51	311.71	313.2	317.55	318.09	312.86	315.06	316.84	316.07	318.98	320.98	318.3	315.28	322.77	319.18	325.99	314.14	314.05	323.4	321.29	320.01	321.84	316.97	316.6	315.36	319.04	322.81	319.88	316.6	313.89	312.79	317.86	323.05	309.82	319.51	316.06	318.41	319.99	316.42	321.66	322.73	314.26	315.67	324.68	316.5	320.97	320.55
301.22	302.29	304.15	306.16	296.92	292.43	304.34	300.13	294.81	293.66	300.11	300.51	301.84	293.87	295.06	300.08	301.34	294.58	296.22	289.62	305.75	299.93	305.66	299.65	300.39	303.21	303.98	296.63	298.05	297.63	298.45	299.4	297	299.56	307.15	301.76	296.92	301.31	302.14	295.66	305.46	301.85	307.9	305.82	301.83	303.39	303.1	299.88	306.73	299.88
295.76	303.62	297.68	298	298.44	299.25	306.46	300.34	309.6	306.13	306.5	304.97	305.8	301.9	300.75	304.35	294.14	297.65	309.57	299.26	297.8	296.35	300.76	294.64	292.35	300.16	302.7	292.14	297.38	302.63	298.15	302	300.31	295.24	297.74	294.24	293.68	305.38	304.46	297.16	305.92	295.99	306.66	297.94	298.29	294.68	297.25	302.53	302.89	304.01
289.08	302.74	307.99	303.57	303.32	295.15	297.7	302.13	304.27	303.05	300.16	300.36	294.98	297.96	298.32	301.07	295.46	299.57	299.72	302.95	299.34	302.77	299.46	299.67	295.98	299.77	302.44	301.36	304.13	310.91	297.55	303.18	303.76	307.97	297.03	303.19	300.63	301.24	301.18	302.25	302.15	296.24	303.03	302.95	295.43	302.71	301.06	299.37	299.13	299.87
300.68	300.3	301.18	305.87	303.38	312.93	296.27	302.44	301.28	299.06	309.58	302.98	304.63	291.47	299.78	307.83	292.68	303.41	299.63	308.96	301.25	300.25	299.53	299.44	305.29	298.87	298.34	310.4	301.23	296.75	305.36	303.32	295.66	304.9	304.07	299.16	300.42	302.1	306.75	302.5	304.43	298.97	299.97	308.58	297.95	299.12	313.91	305.5	303.34	298.48
301.57	298.37	304.88	297.83	296.16	300.4	312.02	303.56	304.98	302.6	304.18	302.52	300.82	304.74	302.95	300.16	300.98	297.13	298.2	306.87	301.69	301.41	306.91	303.47	306.28	308.31	300.37	300.99	297.92	301.32	311.92	305.44	305.31	303.9	299.26	307.67	300.46	305.43	301.25	304.71	303.12	307.95	306.23	299.99	309.36	303.98	302.68	300.36	299.8	300.02
307.01	304.83	302.26	293.97	296.97	302.69	301.26	300.15	305.88	304.01	303.35	310.89	301.67	300.92	300.58	299.88	295.88	298.46	304.45	305.51	304.65	307.8	302.59	302.44	298.95	301.67	299.46	306.84	298.4	303.65	301.37	304.86	305.04	299.56	307.1	299.84	303.16	295.19	311.5	308.43	305.93	303.95	305.7	301.74	304.03	303.42	301.29	302.87	304.86	305.46
309.91	315.34	316.45	307.9	304.41	311.46	313.95	313.44	318.21	310.02	316.27	311.76	311.3	316.06	311.84	318.16	307.06	318.07	306.23	313.35	314.99	311.74	309.95	312.54	311.17	317.97	311.93	313.35	307.72	310.73	311.8	311.83	311.03	312.82	315.56	306.78	303.86	310.1	308.71	313.07	315.8	318.69	315.6	311.53	321.16	307.96	312.71	313.63	308.06	321.52
293.2	286.84	295.25	294.43	296.14	294.24	301.28	289.33	295.33	301.19	297.92	296.34	302.93	293.07	296.22	289.24	298.95	301.15	297.49	302.84	297.07	300.45	299.19	291.45	291.88	300.67	291.66	293.8	303.67	295.6	291.86	296.61	290.22	299.33	291.94	301.8	300.94	299.17	288.13	294.99	295.46	295.47	293.59	299.29	291.74	297.24	296.41	302.66	290.45	298.15
317.6	316.24	310.18	316.51	309.68	308.56	312.3	318.13	310.91	315.71	304.72	313.17	311.91	314.97	318.36	317.42	305.91	304.47	303.35	308.56	313.52	317.19	306.73	306.92	311.98	314.12	312.25	308.7	315.55	317.55	315.72	307.98	306.81	312.03	308.18	305.77	307.94	319.58	311.29	306.51	315.5	311.21	308.69	315.6	311.31	308.45	309.53	305.8	314.83	309.97
307.25	311.29	307.75	314.53	303.97	310.96	304.9	312.28	309.64	313.78	311.83	310.51	308.1	308.82	319.01	311.65	314.64	305.48	316.39	309.92	311.48	313.62	305.45	312.6	310.83	309.47	316.86	310.48	311.58	310.93	313.59	304.84	306.97	306.58	307.94	311.97	307.82	307.58	316.88	313.35	313.31	310.08	309.65	305.46	315.3	303.3	301.8	312.28	311.21	306.49
322.36	332.71	327.58	318.82	327.22	327.28	316.51	320.31	321.67	326.19	332.07	331.82	321.04	324.57	320.89	327.23	334.92	321.67	328.87	323.92	322.14	330.7	321.52	331.89	326.8	328.02	332.45	320.17	315.87	322.87	324.62	326.46	324.93	318.56	322.4	320.98	326.38	326.66	332.78	325.92	323.28	333.1	318.76	325.84	325.04	325.76	323.37	322.79	332.97	328.53
300.36	292.25	298.57	298.74	298.34	290.87	294.97	295.93	291.33	293.55	298.42	294.33	300.63	305.32	302.57	298.54	296.27	294.97	299.45	296.8	293.24	297.17	291.94	290.89	300.79	292.95	299.54	297.6	294.7	297.05	296.49	296.68	295.54	299.78	286.64	300.84	294.03	296.16	294.45	300.64	294.87	304.93	290.72	296.52	297.34	296.88	301.08	297.11	292.85	297.94
297.09	292.65	300.58	296.73	293.26	290.53	286.95	300.44	299.83	293.73	298.31	293.6	296.1	294.28	296.33	296.68	303.83	299.73	302.05	295.93	296.6	302.13	299.64	291.76	292.64	296.52	297.13	289.52	296.63	295	296.39	294.58	298.75	292.35	304.83	296.01	293.19	292.44	291	294.95	295.25	292.34	292.3	296.8	294.46	299.62	285.84	299.04	298.19	299.26
304.33	306.38	306.06	308.96	310.87	307.85	303.56	310.95	307.18	303.61	309.8	304.87	311.63	301.42	306.74	308.83	306.26	308.87	310.87	309.65	301.99	305.31	305.55	304.63	303.26	303.04	307.31	306.98	306.35	298.34	309.95	306.06	309.3	303.53	308.97	310.31	307.94	296.05	309.71	308.41	311.99	300.77	310.9	305.11	307.93	306.93	308.92	310.1	301.16	305.08
303.86	310	311.87	312.99	311.94	313.9	312.73	323.42	315.29	312.75	320.99	313.96	315.65	315	320.55	313.4	309.71	315.14	316.89	313.71	314.81	313.89	314.04	314.43	313.61	309.12	307.15	318.14	316.96	315.32	312.72	312.87	308.24	311.93	310.72	313.57	311.98	313.68	312.65	312.92	317.65	312.6	319.61	318.58	317.28	313.23	313.25	313.35	312.99	315.34
309.1	300.63	303.99	307.28	300.05	299.97	303.82	299.92	304.57	309.33	305.81	302.48	306.67	302.64	304.3	309.34	300.99	302.51	299.45	305.6	303.98	301.75	302.88	301.4	303.58	293.23	299.97	304.46	307.38	303.17	304.54	304.08	306.88	305.5	294.56	303.05	303.23	301.74	301.94	303.35	298.68	306.25	306.29	306.16	306.95	304.46	307.4	303.34	303.41	302.88
331.44	323.03	326.58	324.56	329.64	330.16	329.4	334.13	324.21	333.11	332.78	327.64	330.2	328.55	323.94	328.82	324.25	325.37	326.28	329.82	319.32	325.18	328.62	324.61	323.65	322.04	326.18	330.39	327.56	326.2	328.39	320.37	327.97	325.64	328.6	329.44	326.34	321.34	327.08	331.79	329.77	323.3	322.82	328.67	329.09	325.15	328.73	326.12	320.24	327.59
300.41	304.34	299.4	306.36	307.68	307.91	303.45	302.66	296.84	307.1	309.58	300.53	302.77	298.54	308.2	314.82	306.93	304.33	304.04	303.68	303.89	304.95	307.77	302.48	297.51	302.14	303.26	302.08	299.48	293.48	309.25	302.99	303.38	300.69	309.79	305.1	304.5	312.46	302.65	303.01	308.65	305.16	301.8	304.16	303.07	308.5	306.65	302.11	310.75	303.4
295.09	301.22	293.51	293.68	301.26	298.16	299.29	299.68	301.13	307.14	305.04	305.15	300.97	303.44	299.76	298.16	294.63	296.38	307.59	305.13	292.95	292.4	308.02	294.89	299.84	296.77	301.66	299.79	301.42	305.3	305.13	300.04	303.22	299.84	299.85	300.73	306.75	299.25	301.78	299.97	307.72	302.39	298.9	308.33	300.24	297.86	293.68	301.79	299.94	292.64
313.84	303.26	308.21	315.37	311.57	314.33	316.15	308.63	307.39	312.58	312.2	308.06	306.5	311.7	307.37	307.62	315.09	314.39	317.45	307.98	312.43	318.99	313.26	310.08	310.46	309.97	304.82	314.12	310.21	318.27	307.99	314.42	312.08	313.15	311.06	317.23	313.2	319.22	309.68	313.77	317.83	317.51	309.48	312.43	309.6	313.57	311.73	311.61	308.36	315.06
299.4	305.03	306.64	304.69	306.18	298.51	306.8	303.26	296.46	307.13	310.37	303.82	296.05	304.21	303.51	296.28	305.37	305.69	304.06	311.8	301.12	303.74	300.88	297.76	304.42	307.32	296.44	303.89	305.81	295.79	299.45	300.27	303.92	300.83	308.77	300.36	301.86	295.91	307.9	303.47	301.39	301.74	303.82	302.84	303.27	306.23	298.51	297.41	296.54	294.54
320.44	315.87	312.34	316.04	311.1	325.06	314.9	320.29	318.9	321.06	314.73	319.16	323.2	313.94	320.45	318.12	317.97	318.29	323.89	317.45	308.37	315.98	320.8	317.14	316.84	312.18	315.92	314.93	315.29	311.89	320.25	320.47	317.95	311.17	317.42	321.62	318.9	310.77	317.06	315.32	321.31	315.37	316.54	320.45	329	317.45	322.22	317.95	314.5	318.76
312.03	308.71	301.52	298.62	301.17	296.81	305.46	309.13	306.85	311.05	306.17	304.89	302.01	305.73	306.94	304.7	298.92	302.57	300.89	305.35	303.8	305.77	304.53	304.12	298.89	298.1	302.67	301.15	302.62	307.94	310.58	298.71	301.97	308.77	310.62	305.45	308.57	302.79	305.84	308.18	304.91	301.86	302.02	312.69	309.56	301.89	311.49	306.68	313.43	303.75
305.65	298.69	296.56	307.26	301.09	302.48	300.51	299.36	298.62	302.39	304.2	300.19	304.26	299.24	303.03	299.31	301.65	298.87	298.66	301.5	294.3	298.93	300.06	298.52	304.71	298.03	306.37	302.37	303.33	298.73	299.37	302.26	297.78	304.72	298.84	307.53	313.05	306.29	299.54	300.23	307.18	303.93	305.31	299.97	303.87	301.89	298.9	297.7	306.97	300.06
322.51	319.96	321.28	316.16	320.21	319.39	317.44	323.42	321.05	316.69	316.77	320.01	324.78	314.09	321.84	323.64	321.32	319.19	324.28	317.26	322.09	323.5	311	316	318.67	319.37	320.6	322.94	313.59	320	312.12	315.89	318.15	309.03	319.39	319.41	316.94	314.47	318.49	314.96	314.5	317.36	318.91	321.25	321.41	310.8	326.77	315.85	313.43	315.62
327.19	331.29	327.7	331.07	323.26	326.74	330.52	325.47	329.65	328.14	325.93	330.23	321.3	327.64	336.73	328.18	327.3	323.72	321.49	330.57	321.06	334.38	325.68	327.78	333.31	322.04	328.79	327.9	329.6	323.6	331.25	328.37	326.22	330.36	327.07	330.36	329.37	325.89	328.03	335.63	332.49	330.73	328.86	335.15	333.29	331.25	326.04	325.41	326.14	324.41
315.41	314.5	316.14	314.13	304.1	316.49	314.21	312.21	310.31	302.85	316.31	318.43	315.11	311.21	308.56	308.43	312.76	318.41	316.86	314.58	318.39	310.95	309.49	319.66	316.91	325.17	315.41	315.47	312.16	313.44	315.36	316.9	312.7	316.4	311.71	316.97	316.12	306.44	312.69	311.23	315.19	313.73	313.56	315.62	317.1	308.9	312.22	316.02	315.53	318.51
306.04	303.02	296.73	302.73	303.42	301.73	301.61	298.39	301.24	303.87	304.76	303.1	298.37	312.84	300.21	299.3	308.08	303.64	295.88	304.94	306.24	299.43	302.05	303.74	299.35	312.68	298.94	300.04	302.54	303.36	302.47	307.33	301.64	308.29	299.45	311.38	308.72	300.87	298.59	308.4	309.05	302.34	304.26	303	300.01	294.08	299.19	296.76	302.02	296.91
313.57	313.46	317.77	315.87	308.83	314.81	316.87	313.98	311.1	315.19	314.31	317.51	316.58	315.37	307.43	319.85	311.69	313.3	316.78	313.31	315.19	308.94	312.52	314.98	312.82	312.44	312.87	309.07	313.36	317.59	310.42	320.12	315.65	315.9	308	311.82	320.57	315.3	314.02	315.79	310.28	310.52	311.3	314.07	310.15	312.27	314.45	318.31	308.12	314.63
306.94	296.61	307.12	305.93	302.2	298.73	302.21	300.65	300.76	305.85	300.82	298.99	299.12	304.85	303.88	300.84	304.18	293.36	295.88	302.97	301.39	307.5	296.83	297.83	303.26	301.53	304.69	295.01	299.68	302.05	300.35	304.6	301.16	306.83	295.02	304.02	306.42	307.55	306.85	305.97	301.54	301.15	309.78	302.25	301.33	296.37	305.92	311.47	302.04	304.15
305.56	316.16	314.25	310.19	316.19	312.6	315.74	302.05	306.25	314.41	311.83	315.75	315.46	310.39	308.3	309.1	310.26	304.06	313.96	311.48	310.37	310.37	319.33	315.94	305.39	308.21	311.49	308.8	309.54	312.21	308.64	308.35	319.28	319.87	309.91	308.18	306.2	316.53	312.83	312.69	312.76	318.03	310.71	309.82	310.34	311.8	319.52	313.46	310.84	308.34
294.9	298.59	299.61	290.24	300.52	295.92	297.28	294.83	300.33	294.96	293.84	295.7	294.11	289.79	295.04	294.69	295.82	298.73	297.65	297.95	296.46	294.47	293.88	302.61	292.75	293.59	292.8	300.36	305.25	295.64	294.64	294.88	303.13	293.29	291.88	293.2	292.26	298.77	290.55	300.98	298.58	302.23	294.34	303.61	292.66	293	294.27	293.51	298.18	294.34
320.48	318.18	310.18	313.36	310.61	321.47	313.35	311.29	315.4	302.84	313.52	311.46	318.72	312.34	315.7	317.14	318.15	318.27	318.13	318.97	317.17	318.11	314.11	318.33	314.6	319.89	322.77	316.4	310.64	317.38	307.84	316.32	314.67	310.6	319.28	323.5	306.05	316.48	318.12	306.18	309.35	309.99	319.35	312.71	315.12	316.71	318.52	313.18	314.74	316.4
318.73	306.9	300.93	305.27	305.53	310.4	304.01	313.17	308.03	304.1	303.27	306.59	314.73	306.51	311.24	306.97	301.9	307.16	302.27	310.91	303.46	311.34	309.59	305.24	303.39	297.34	309.22	304.63	306.36	306.16	311.85	298.77	302.44	303.61	309.77	305.44	302.74	303.47	303.52	296.43	300.93	304.91	309.96	305.32	304.67	312.3	302.83	304.23	310.99	306.7
306.15	294.58	294.9	301.86	294.93	293.39	305.77	295.73	301.5	300.29	297.43	303.29	299.73	296.01	307.02	297.38	305.97	294.82	299.67	300.17	301.5	301.97	299.42	294.5	305.94	301.65	296.67	303.03	294.97	297.81	298.97	300.05	297.24	301.63	303.65	296.85	293.29	302.15	302.77	297.02	306.55	295.81	303.6	295.4	301.88	293.48	309.65	299.23	299.83	300.86
296.12	297.67	296.54	301.93	294.85	297.39	297.49	293.5	294.17	291.77	294.77	292.37	295.07	301.37	301.49	287.83	292.16	293.26	300.02	299.99	293.01	295.88	303.32	299.81	294.71	292.56	296.02	293.8	291.79	295.83	292.81	297.96	300	299.3	299.8	298.25	303.68	301.16	303.21	301.6	301.75	293.44	299.81	299.56	295.33	294.33	300.7	297.91	295.91	296.43
332.5	325.26	319.52	332.05	329.18	329.2	328.86	327.54	329.18	328.4	324.14	316.59	328.16	327.16	324.85	330.3	327.46	325.13	320.42	329.75	317.2	330.35	327.88	321.62	331.4	326.31	332.82	322.2	328.16	326.96	329.93	326.76	321.83	337.25	320.37	330.21	321.97	330.31	325.09	325.12	328.06	332.55	323.87	323.33	326.61	328.59	327.02	322.39	330.05	330.53
301.59	304.54	316.22	304.88	313.64	303.6	312.41	305.96	313.12	312.46	311.63	308.39	305.08	315.34	316.34	308.05	309.74	319.09	308.39	308.1	311.17	304.3	307.95	295.8	314.38	309.65	308.13	303.16	306.45	311.16	309.8	305.29	309.86	307.12	299.43	309.13	315.55	314.47	308.29	308.56	310.23	314.39	312.22	305.33	310.56	313.29	302.58	314.87	306.55	314.19
306.88	312.24	304.77	309.71	306.65	312.7	305.02	307.61	300.93	299.14	303.94	310.67	307.67	308.16	307.29	309.56	302.02	307.5	313.14	307.67	306.16	297.48	309.19	311.52	314.73	305.12	308.26	308.55	304.58	310.63	308.56	310.76	298.19	305.55	305.7	304	303.57	306.94	307.19	300.22	306.43	308.75	310.74	308.41	309.94	303.33	306.65	302.52	303.9	308.21
318.89	306.16	321.94	311.89	319.89	314.05	317.61	311.99	312.22	314.17	316.29	317.97	313.16	315.12	315.77	311.24	315.79	313.43	318.03	318.78	310.27	310.75	312.32	317.24	316.62	314.07	317.65	312.91	319.17	310.28	315.61	310.38	322.04	319.55	312.95	316.46	309.78	307.55	320.02	318.69	314.09	314.13	316.34	319.36	316.14	314.66	314.51	310.26	321.54	320.28
302.38	306.52	305.15	302.81	312.25	305.33	308.37	304.07	307.17	311.96	307.16	304.77	310.87	304.19	310.83	303.08	300.95	297.16	301.49	300	304.94	302.88	300.72	301.86	303.78	303.29	306.36	307.38	303.43	304.32	296.69	304.11	307.42	302.31	305.81	303.95	292.8	306.66	304.75	303.58	303.54	301.53	308.46	302.77	307.12	310.14	309.02	307.06	303.1	303.22
311.84	315.26	309.25	312.05	317.71	312.15	310.86	313.52	310.47	313.36	311.73	310.59	309.91	314.61	308.06	311.94	312.04	309	313.25	308.53	320.48	313.84	316.56	311.57	314.48	313.06	314.94	305.6	307.56	310.11	309.75	309.37	309.9	314.63	308.98	313.12	308.79	319.87	309.05	318.14	304.38	306.13	319	309.55	317.24	313.6	312.19	313.76	310.44	312.17
314.87	316.09	312.46	321.25	317.5	320.59	320.13	320.36	320.64	309.79	317.48	322.42	324.17	317.16	309.43	315.95	314	308.38	307.14	314.74	311.37	306.78	321.32	323.91	316.99	320.37	321.7	315.86	319.39	317.26	320.07	317.95	319.34	317.25	318.05	314.07	326.24	320.27	312.56	319.77	317.05	314.87	309.18	320.8	317.23	323.34	311.93	315.46	314.76	310.69
315.26	317.79	318.35	319.51	318.23	317.5	311.62	309.59	312.93	314.07	319.81	319.35	306.38	313.51	321.67	311.24	326.49	319.66	313.81	308.37	316.78	314.36	320.06	315	314.1	312.98	315.96	314.04	312.63	316.08	314.91	327.31	307.31	319.15	323.28	317.31	314.34	321.08	320.29	320.88	318.09	314.86	318.93	313.74	310.36	318.69	314.58	312.38	314.66	320.44
302.97	309.13	302.17	306.81	308.04	309.79	304.47	307.41	307.61	299.75	309.47	300.67	304.28	305.08	309.15	303.66	299.93	301.58	308.07	307.36	303.67	312.08	304.08	305.16	311.76	305.64	309.17	306.46	305.07	306.55	308.02	311.3	307.56	307.64	297.87	303.49	305.77	304.61	304.02	310.82	305.95	308.32	309.42	305	306.24	308.9	304.71	306.09	311.25	307.87
299.65	308.48	301.14	306.88	299.11	295.88	304.02	295.07	301	303.58	297.6	304.78	300.26	303.33	298.73	305.88	300.89	299.6	301.35	297.26	301.23	305.28	306.66	307.27	300.2	300.91	304.1	303.82	292.89	305.3	310.55	292.25	302.12	305.2	294.05	306.93	302.38	295.02	300.65	296.98	300.37	303.11	310.63	306.26	304.71	296.53	301.29	297.72	303.47	299.13
307.42	309.45	301.22	301.95	303.28	306.63	303.3	307.43	302.08	306.2	310.1	297.83	305.28	307.48	302.72	305.51	305.87	308.87	302.43	302.01	302.01	296.14	305.03	305.32	302.1	306.79	301.86	298.37	304.04	300.33	304.44	300.98	298.99	302.98	298.6	299.62	304.3	303.69	301.91	302.85	301.92	308.19	296.96	303.08	304.67	302.13	305.05	306.22	300.18	300.98
300.57	308.75	304.19	300.58	294.6	303.7	306.11	307.72	308.95	305.6	303.62	307.05	303.15	298.49	313.39	298.84	300.25	302.12	303.34	303.88	305.78	294.15	305.79	309.06	301.4	306.34	303.42	302.19	304.54	298.31	305.15	304.3	308.06	295.33	306.58	306.31	309.06	302.36	298.76	295.61	313.74	303.1	303.06	310.36	295.65	309.4	298.67	303.64	298.78	305.46
311.21	304.94	308	305.82	301.93	304.37	304.29	301.4	312.41	300.73	300.51	300.18	299.29	310.03	302.63	308.89	300.96	301.71	308.7	305.21	303.21	303.14	306.22	306.9	301.82	309.63	304.18	295.5	304.5	304.72	300.92	297.98	302.84	302.1	301.28	302.27	297.22	310.72	297.66	310.03	304.57	301.15	302.72	301.01	301.45	294.43	309.58	300.39	306.79	300.57
296.53	295.52	284.06	293.18	291.46	297.28	289.92	293.52	288.49	300.37	297.59	295.06	303.11	299.43	296.39	292.05	292.02	294.2	300.73	296.61	296.59	292.99	291.18	298.02	296.01	293.93	293.35	292.56	289.71	295.79	298.79	296.01	294.4	287.13	297.34	294.66	297.63	300.09	292.7	292.2	301.38	298.17	296.15	290.59	295.69	293.19	295.98	294.11	288.8	298.07
306.21	296.98	305.25	302.78	301.52	296.49	296.09	300.82	298.75	296.43	305.85	301.41	301.01	305.45	294.5	292.8	298.8	292.87	307.25	302.68	300.44	299.33	297.39	302.3	299.74	291.95	302.34	303.23	303.35	301.27	292.25	309.74	303.93	298.55	296.44	299.83	298.73	298.83	303.95	302.48	302.2	303.54	294.86	296.18	292.9	305	297.82	299.15	301.36	301.45
310.31	313.34	300.94	301.2	313.42	315.97	311.47	307.35	304.39	314.61	307.21	313.06	312.92	310.94	309.55	312.57	312.68	312.69	309.12	312.49	308.92	313.04	312.46	315.97	321.73	321.19	311.73	314.57	312.19	305.43	306.64	310.12	316.05	311.4	307.31	309.47	306.27	311.47	308.95	315.17	308.66	304.54	306.77	305.79	309.3	313.79	309.85	308.96	313.28	308.61
310.37	308.65	314.19	308.11	316.12	313.05	309.66	313.39	309.78	310.56	314.26	310.73	314.68	310.82	317.71	311.87	314.54	314.83	315.95	320.49	307.18	318.67	317.9	308.91	313.22	316.44	317.35	317.44	318.96	315.89	308.79	315.79	320.6	306.53	310.35	316.4	307.19	314.15	312.89	317.17	310.69	312.33	313.63	311.31	308.13	311.41	315.54	305.69	307.62	314.32
328.48	316.56	322.94	327.13	325.8	322.79	323.79	330.91	325.8	318.89	329.49	321.8	324.15	326.51	325.13	326.93	327.98	319.67	324.31	324.69	326.13	326.17	329.07	327.52	332.18	317.62	318.28	321.06	320.15	316.6	319.94	317.74	324.19	328.49	324.19	324.72	329.26	316.64	323.06	324.9	322.16	322.81	328.03	329.98	325.98	322.49	326.62	322.42	320.66	323.37
307.16	301.48	301.16	304.5	297.6	302.57	291.96	300.84	291.39	302.17	306.84	301.15	305.14	304.17	304.64	293.4	294.34	301.21	300.33	297.03	292.6	304.23	301.75	297.58	314.48	296.6	297.15	294.37	296.2	297.92	298.65	303.22	306.45	300.77	300.98	297.49	300.32	297.71	300.46	305.08	298.67	303.72	297.65	298.13	295.05	301.13	304.62	296.91	294.65	301.23
305.26	306.23	307.53	312.22	313.56	307.48	312.02	309	310.43	295.95	317.72	301.9	301.11	305.81	310.84	311.19	311.23	307.38	299.72	308.58	303.48	305.8	295.97	312.15	305.72	297.71	312.09	314.06	304.74	307.05	304.95	307.05	300.69	307.22	306.91	310.45	305.16	306.92	307.13	300.59	305	297.87	302.11	298.66	305.33	307.76	304.97	302.64	308.19	301
295.56	307	303.78	303.07	297.9	299.69	303.24	302.47	303.36	304.55	301.58	307.03	300.07	303.11	303.58	301.99	305.74	297.17	303.3	300.88	303.15	305.97	303.37	304.4	309.62	304.16	309.23	303.12	302.15	305.54	301.23	296.49	304.59	302.98	308.91	307.83	300.51	300.45	304.51	306.35	302.38	311.04	294.71	312.15	299.99	303.48	306.64	298.45	310.56	307.84
330.51	327.17	323.19	326.3	316.55	328.91	321.13	315.63	326.67	330.51	324.13	326.59	327.94	327.91	325.83	325.27	325.95	324.16	327.16	324.78	330.68	329.92	325.9	333.59	333.53	326.66	333.73	325.44	328.56	329.68	330.26	329.2	330.63	320.13	326.19	332.48	329.73	320.58	326.99	336.33	326.87	325.81	333.41	327.04	329.37	329.56	332.75	331.53	321.98	317.26
327.21	327.62	326.96	317.85	331.03	329.71	331.17	325.12	327.26	329.96	323.27	316.85	323.94	323.51	323.16	322.3	326.84	326.53	323.64	330.04	322.22	334.5	326.52	324.79	323.49	328.48	325.85	322.22	329.4	318.24	317.4	333.52	323.44	322.42	324.14	329.17	322.19	323.95	325.7	320.35	335.5	325.14	326.16	321.17	328.48	326.04	330.34	322.32	325.74	327.32
302.45	296.73	293.86	295.71	295.63	306.15	303.22	305.7	300.79	301.09	308.64	301.73	294.17	302.27	293.55	302.42	307.19	292.95	301.19	297.48	301.67	303.78	301.08	295.55	300.11	298.19	296.96	297.81	302.19	301	301.54	297.52	305.95	299.62	304.02	300.59	300.87	302.8	298.96	304.81	302.34	304.59	302.1	299.55	296.49	300.09	299.11	294.03	292.17	296.94
314.52	312.23	312.78	313.02	311.29	306.84	310.2	314.07	314.37	324.99	315.62	316.27	317.24	313.45	322.07	309.2	321.93	312.25	315.24	325.26	319.06	321.97	320.15	317	317.88	312.87	314.22	317.18	319.39	311.99	318.03	322.81	313.77	311.31	313.26	321.67	320.57	309.78	315.7	312.61	307.52	308.05	315.62	306.93	314.8	316.82	315.18	314.53	316.68	317.49
306.98	296.45	299.85	303.54	299.89	300.31	301.57	298.78	302.42	302.38	310.1	305.32	304.62	303.38	307.42	310.79	304.81	304.04	305.4	294.77	299.53	301.03	311.99	294.82	300.75	305.52	311.84	297.12	305.31	306.45	311.85	305.77	299.33	307.43	303.24	306.69	302.95	303.62	298.9	297.99	301.52	298.44	303.83	299.85	310.53	299.57	303.87	297.6	304.06	304.84
302.47	308.74	311.32	306.58	311.06	312.36	310.75	312.05	305.7	301.42	305.26	315.84	319.43	309.61	305.52	302.55	310.87	312.37	306.38	310.76	308.33	313.1	304.91	307.04	302.42	303.07	314.55	308.37	312.09	313.68	307.48	312.67	307.12	309.35	310.93	305.77	305.23	309.38	312.74	305.77	304.45	312.68	317.92	308.99	303.14	309.85	308.64	313.7	303.62	302.58
305.22	302.96	304.59	304.3	305.64	297.92	295.67	304.47	303.13	301.09	296.64	306.62	302.05	294.51	302.56	305.66	301.12	298.45	300.53	299.69	303.6	298.39	296	300.69	301.28	303.16	305.82	303.48	300.94	295.45	306.07	307.13	294.26	306.78	293.97	299.45	300.62	285.16	302.1	303.77	305.18	302.07	304.11	303.93	300.48	299.92	298.27	304.33	300.7	295.23
304.2	300.04	294.42	298.9	305.54	294.24	304.59	294.35	297.21	293.47	300.3	293.67	299.89	303.59	302.24	305.91	301.84	298.72	294.77	308.06	306.06	305.57	297.4	308.4	300.12	303.86	304.46	302.88	303.06	301.78	300.75	299.68	303.19	304.14	304.44	309.9	301.82	303.25	297.93	302.09	290.44	303.63	296.12	303.08	293.87	313.09	303.1	304.35	300.35	295.69
321.41	327.77	330.18	327.68	327.28	326.6	322.84	325.38	327.97	331.2	327.6	328.31	327.63	330.66	331.02	322.98	327.35	324.04	331.5	328.8	322.56	327.09	324.15	328.52	327.37	333.44	329.96	325.22	325.22	331.09	330.78	321.63	320.72	322.63	325.51	325.22	324.32	330.51	329.92	322.87	327.41	322.71	327.03	320.95	325.89	331.16	333.49	330.72	327.61	332.25
311.85	313.43	308.94	308.97	303.04	307.32	308.84	318.15	308.61	311	313.27	313.42	310.34	315	312.94	309.96	310.22	313.93	315.9	309.35	318.26	308.21	309.07	319.18	313.58	316.88	315.94	315.57	308.85	310.39	310.26	315.53	311.07	314.37	313.95	316.2	306.95	313.47	316.09	303.41	315.35	318.79	307.84	311.56	314.37	309.51	313.07	313.97	314.38	312.74
303.99	302.01	297.69	303.51	297.08	300.12	301.84	300.15	303.98	299.11	300.46	305.96	299.73	306.78	304.67	299.45	298.66	299.06	295.52	297.08	308.07	300.74	298.32	304.91	306.74	300.24	307.2	300.39	301.58	299.39	299.05	290.66	304.19	306.17	298.19	294.03	297.43	299.19	299.34	303.85	310.3	302.48	301.42	300.29	300.78	298.59	298.63	301.58	298.26	301.63
313.47	318.07	319.36	316.15	314.83	306.03	316.6	311.38	312.24	318.55	315.97	313.11	314.98	314.7	316.24	322.41	313.63	317.66	313.17	314.19	313.38	316.4	312.5	315.53	312.18	308.49	314.54	310.82	305.43	312.43	312.49	318.78	311.58	307.91	310.81	313.46	311.64	308.78	305.1	308.37	315.75	315.17	314.81	315.22	315.34	312.98	308.52	308.35	309.06	309.08
306.2	302.25	306.88	314	300.68	306.04	304.09	307.45	304.94	307.32	307.24	306.65	312	312.7	306.73	303.56	309.17	307.96	307.63	293.08	306.42	305.63	298.92	294.55	309.28	300.46	305.62	313.72	309.38	306.51	305.2	305.14	297.03	308.75	305.04	305.48	306.59	307.46	297.33	307.46	300.89	301.94	308.6	301.28	303.72	307.22	300.48	311.77	306.66	306.78
300.41	300.25	304.02	310.69	302.62	303.3	302.19	305.31	298.1	307.53	301.98	300.32	304.56	307.51	308.39	303.32	303.78	299.51	302.56	301.54	300.87	297.29	294.67	295.93	296.81	307.87	304.41	308.24	304.8	301.6	302.64	302.23	302.73	305.92	299.19	296.95	306.37	306.51	301.06	304.78	301.98	298.45	295.44	302.14	298.55	299.47	303.84	294.25	303.54	302.17
296.6	299.71	304.72	305.07	304.31	299.51	301.25	304.76	298.93	300.59	310.87	310.53	302.7	303.59	297.65	303.42	299.85	306.55	298.77	299.42	300.33	300.86	300.88	301.83	298.03	300.13	302.51	306.41	302.46	303.51	301.75	299.53	301.05	300.27	305.91	306.47	303.05	306.85	309.77	306.63	302.68	299.78	304.12	298.98	295.69	300.81	301.06	303.82	304.49	303.03
307.37	313.55	312.23	310.74	310.37	315.08	309.36	322.43	314.68	313.31	318.7	310.69	315.32	309.51	314.67	318.47	309.35	315.48	319.33	305.67	321.53	318.31	321.05	312.67	318.48	321.51	313.9	305.65	312.12	312.84	311.6	312.06	310.07	320.09	308.9	315.1	313.26	311.36	313.52	325.15	320.7	314.61	308.37	322	313.87	305.25	310.84	310.25	317.29	325.28
303.96	302.91	301.73	303.65	310.67	296.99	304.58	306.57	298.27	302.99	307.11	303.63	305.41	302.45	304.74	299.22	311.24	303.58	306.51	303.34	300.33	305.46	307.05	306.55	311.16	304.42	304.39	308.72	305.81	312.04	307.06	303.76	299.41	302.84	313.21	307.24	305.84	296.64	306.21	295.61	304.35	306.53	302.99	302.61	293.93	303.52	311.27	311.11	309.22	309.7
315.07	303.64	313.66	303.75	310.31	299.09	310.65	300.59	305.26	312.75	311.38	307.5	302.88	306.62	309.5	303.99	306.66	309.57	304.64	305	306.61	312.24	301.31	310.85	306.88	304.66	308.18	308.71	303.76	306.2	304.6	303.43	299.99	304.56	309.55	305.4	307.75	309.79	309.84	306.99	312.81	305.74	305.37	305.78	300.94	306.55	305.45	314.76	309.22	306.91
299.18	311.65	304.98	299.17	308.42	307.51	302.59	309.84	311.02	308.13	305.31	308.52	307.88	304.45	302.44	309.63	304.19	304.91	304.86	311.99	300.98	302.41	301.34	298.62	301.29	301.16	301.41	304.96	304.23	308.51	301.49	312.37	309.17	311.32	293.72	305.43	302.45	304.85	299.22	303.04	298.79	299.18	307.71	305.33	299.88	299.67	296.56	305.41	303.86	302.24
317.25	315.7	323.54	314.2	313.01	327.85	317.83	316.33	313.96	319.65	318.69	323.68	321.66	323.86	316.06	315.53	320.9	313.63	320.76	318.01	321.16	325.32	323.53	315.66	317.09	313.04	328.3	321.62	321.61	318.16	324.43	311.38	322.17	313.17	321.54	321.96	314.87	314.22	323.75	316.78	318.09	318.87	318.13	315.76	322.46	319.37	320.56	322.04	312.15	327.93
304.83	309.19	308.08	311.05	311.82	310.15	309.08	313.97	320.05	311.6	311.81	316.03	315.05	311.12	305.9	312.57	306.05	313.28	311.57	308.5	312.05	308.71	310.16	315.53	304.38	303.69	312.04	309.36	304.63	310.68	314.41	312.51	307.15	316.17	305.32	308.74	304.06	312.49	308.53	304.92	307.43	309.6	315.86	311.82	315.58	301.47	314.21	307.03	310.52	307.95
303.69	309.99	305.61	304.99	301.53	308.4	303.9	301.63	306.71	303.6	302.08	307.35	304.52	303.76	302.54	305.98	306.45	311.1	293.26	306.37	295.52	303.68	299.56	302.45	305.03	309	303.41	301.52	300.79	303.55	312.49	302.44	302.63	299.2	306.09	301.75	302.56	301.72	301.4	309.61	301.76	301.73	303.12	308.25	301.76	298.26	304.35	300.39	308.25	305.11
309.39	309.82	305.96	305.45	307.92	308.14	309.32	308.18	309.34	301.98	306.87	299.37	310.66	313.14	310.3	307.69	309.94	308.89	303.08	308.83	306.81	304.11	305.63	310.02	302.94	304.64	307.05	303.77	303.31	310.74	299.37	305.67	311.61	307.64	311.58	307.52	313.95	308.58	301.86	305.12	304.77	306.8	309.39	308.3	310.75	308.35	307.84	310.71	305.79	305.48
318.28	317.63	311.25	306.59	308.31	304.57	308.31	310.94	307.85	312.62	308.35	311.92	314.62	301.2	313.02	317.26	314.38	307.12	313.55	305.69	305.11	314	311.33	311.94	311.12	313.6	308.37	307.56	309.97	302.85	303.69	314.7	309.7	315.95	311.21	304.97	311.51	310.34	313.21	309.59	307.35	313.79	310.31	320.95	315.34	309.62	312.36	312.72	310.23	304.86
302.32	299.9	301.57	304.4	299.91	296.12	299.65	301.73	290.31	300.48	297.97	301.17	298.36	300.9	301.97	297.56	297.33	293.25	298.16	293.98	295.35	309.71	301.26	307.24	303.6	300.23	302	299.24	303	297.96	299.93	298.79	300.32	308.19	296.78	302.43	302.75	299.54	300.3	299.53	297.32	299.49	304.62	300.21	297.31	299.38	302.82	299.02	302.82	292.86
293.19	297.68	299.87	299.28	307.43	304.08	298.35	295.03	301.29	296.85	302.55	295.69	291.36	296.25	303.02	295.9	308.46	289.38	291.63	294.14	302.07	302.86	300.17	304.45	298.15	299.73	300.64	309.27	305.71	300.58	299.15	301.93	302.56	305.21	305.73	290.89	303.54	299.57	303.21	299.72	299.46	292.53	299.77	305.97	304.83	304.8	296.74	302.28	302.92	295.39
298.39	300.72	300.75	309.97	302.62	303.02	303.68	303.05	304.41	299.15	306.09	296.7	304.79	302.69	304.01	292.44	303.72	304.92	302.18	304.71	309.72	305	297.28	300.36	302.35	296.14	300.14	300.21	306.66	297.22	303.65	304.03	304.8	301.78	301.34	302.42	303.16	297.67	302.79	299.88	300.09	298.91	298.24	306.89	295.43	300.16	300.32	296.5	307.93	303.26
302.96	306.77	303.3	297.01	306.04	305.81	307.51	307.45	307.73	299.67	301.39	302.96	306.63	301.15	307.87	300.71	310.43	307.64	302.55	300.85	299.24	304.83	298.54	302.16	302.73	307.03	304.38	304.89	307.95	304.93	302.28	304.41	311.15	311.39	296.01	302.09	301.69	304.76	303.3	297.78	301.33	304.38	299	304.95	305.72	312.31	309.5	297.76	308.13	305.69
315.15	314.52	318.12	317.49	318.11	320.14	318.02	313.05	315.07	310.74	310.61	312.86	313.91	311.19	320.43	314.35	310.55	310.79	312.55	314.22	311.55	311.36	311.46	316.29	308.77	318.15	325.93	309.98	315.49	313.78	317.54	314.53	311.03	301.86	312.3	317.02	317.06	308.86	310.41	315.09	310.75	313.97	308.56	312.14	320.48	313.32	310.96	314.33	311.29	307.61
318.64	315.84	317.81	316.28	310.83	309.65	318.04	314.15	321.57	305.19	315.39	315.74	311.92	311.4	318.11	310.34	314.87	315.32	309.54	314.42	310.74	310.23	304.88	313.02	316.17	315.13	311.21	311.84	308.26	309.19	319.96	309.34	314.23	311.79	314.35	302.41	313.37	312.25	312.9	311.98	307.25	315.25	318.33	316.35	304.38	305.52	314.94	314.36	309.79	308.29
301.3	298.03	308.73	305.4	301.7	297.09	299.58	299.32	299.93	300.41	301.75	298.03	291.39	298.54	292.54	300.67	298.35	295.96	297	307.98	298.34	298.95	301.01	305.12	297.75	298.47	289.35	305.5	300.32	308.79	296.44	296.1	302.45	302.9	302.96	302.06	302.62	307.62	303.81	296.25	298.24	300.2	297.99	303.7	297.72	304.5	304.52	311.07	296.47	299.25
304.69	302.13	297.35	301.5	314.88	302.76	303.71	308.25	307.96	304.7	307.65	302.85	301.28	299.96	304.61	297.69	302.1	303.64	310.41	309.66	307.11	304.64	305.16	294.8	309.29	304	306.72	306.71	303.92	308.5	295	304.91	298.23	298.61	310.23	307.08	303.5	301.77	304.08	303.44	310.38	302.67	304.08	301.98	298.39	299.13	304.5	305.42	299.25	313.23
305.44	295.62	294.36	299.95	302.02	303.71	303.52	304.46	295.83	295.79	309.63	295.66	298.52	310.92	285.72	303.4	305.62	296.35	295.83	295.5	302.54	299.95	305.34	302.46	309.51	308.08	291.55	301.13	302.1	300.73	298.15	305.18	296.93	301.96	299.26	302.97	295.55	303.86	296.83	301.52	300.83	299.93	304.34	299.17	305.04	300.57	301.17	297.86	304.84	294
300.49	295.83	305.24	302.99	302.85	298.1	303.98	300.68	300.75	291.01	296.51	301.97	302.06	302.69	293.64	296.96	303.74	302.43	298.65	300.29	303.84	299.98	305.44	298	298.5	298.85	308.3	294.71	297	306.2	302.5	302.42	300.15	305.29	294.39	302.88	298.66	299.2	302.64	303.34	299.11	304.93	296.19	305.03	302.15	304.94	299.75	304.18	301.89	305.88
304.05	311.8	305.58	310.95	311.72	307.7	306.91	308.81	314.39	300.49	308.4	305.34	313.38	306.6	306.5	308.02	312.56	308.49	313.35	304.37	307.83	305.69	310.66	316.77	303.1	302.07	306.36	304.35	305.04	311.2	309.67	307.05	309.14	309.77	310.92	309.7	309.85	315.69	315.8	310.16	310.16	315.44	310.87	310.05	300.26	307.47	305.98	306.34	308.55	307.91
315.54	315.04	316.51	316.56	315.72	306.08	317.15	321.38	324.87	319.86	320.62	314.01	322.28	317.17	320.07	308.75	314.43	313.87	314.51	309.66	314.79	314.09	317.69	315.17	319.09	315.25	313.18	317.16	318.65	321.67	321.53	319.23	322.66	310.57	316.71	317.9	315.22	313.26	317.98	321.87	313.69	319.74	314.73	315.98	316.7	314.36	311.19	320.48	317.24	318.29
306.79	303.8	308.82	300.59	310.49	303.97	299.21	302.04	301.49	306.68	300.44	307.31	305.08	300.32	295.47	303.7	308.76	297.83	304.88	301.65	298.98	304.73	307.46	302.5	294.04	302.52	297.24	305.12	302.54	299.99	296.78	308.3	302.82	302.52	306.14	305.73	304.12	304.6	306.97	299.57	307.26	304.94	298.48	301.66	300.7	305.53	307.23	301.83	298.06	301.09
310.63	318.97	304.6	316.01	315.39	323.17	310.69	309.66	310.83	314.86	317.11	318.23	310.64	319.14	309.18	309.47	318.41	316.15	313.44	313.95	314.88	316.5	308.4	313.92	313.2	316.37	315.36	305.45	318.27	321.62	316.71	316.51	316.12	316.36	314.01	310.37	307.94	316.65	311.04	311.03	308.53	314.12	319.53	315.03	310.42	311.66	317.68	310.7	316.44	314.28
334.45	324	329.84	328.56	325.05	323.37	322.33	320.66	331.74	334.48	333.64	318.62	326.89	322.92	323.91	326.91	325.25	326.15	324.91	325.08	329.57	325.33	326.09	330.13	331.17	327.19	332.12	326.19	324.31	330.21	326.98	328.86	321.66	334.56	328.64	329.72	326.3	326.84	336.27	329.32	322.35	321.83	319.93	318.91	330.87	326.46	334.29	330.88	332.05	325.73
315.27	317.76	319.8	321.86	315.14	317.38	318.63	320.57	322.08	319.24	321.66	321.26	313.76	317.9	319.81	312.48	320.75	316.48	312.14	320.81	318.08	311.99	307.69	318.45	316.3	321.67	309.1	320.93	324.3	317.13	316.51	321.94	311.42	317.72	319.91	321.46	309.87	316.28	322.92	319.72	314.37	314.09	314.31	320.21	321.89	316.13	310.79	318.53	315.74	312.51
305.44	310.03	316.37	313.78	308.67	313.27	312.89	312.13	309.98	314	314.36	316.52	315.42	310.35	316.3	313.71	315.3	319.13	315.26	311.1	324.16	314.5	310.61	310.08	311.22	314.56	313.19	315.91	313.09	319.49	321.11	312.36	310.9	315.86	320.97	310.15	315.92	319.06	306.24	318.2	321.97	316.52	315.24	315.35	319.38	312.03	304.81	317.04	312.86	310.62
325.18	322.75	322.45	326.82	326.64	326.41	324.91	325.52	335.47	334.16	333.21	328.9	328.8	325.25	325.03	325.47	334.66	325.28	327.89	331.08	331.74	328.95	331.71	326.11	332.41	330.06	323.16	326.73	326.48	323.34	329.58	321.08	324.17	325.39	331.48	326.56	327.69	328.66	330.83	330.83	328.6	323.69	333.6	327.94	326.53	321.84	325.9	324.28	331.83	327.67
311.95	311.38	314.84	309.73	316.26	313.67	309.58	314.51	315.98	312.41	304.06	307.56	307.29	319.14	313.94	316.16	315.42	309.53	314.55	312.01	315.78	306.63	316.88	315.31	317.08	312.84	317	310.83	307.63	316.19	313.17	314.33	312.88	309.35	307.04	321.32	312.95	315.21	308	320.23	311.57	312.94	320.04	312.27	309.08	315.38	307.69	309.47	313.31	319.1
296.93	303.46	300.96	298.64	307.16	297.38	302.63	302.99	305.16	307.3	307.17	309.61	306.19	302.83	301.35	299.85	303.73	308.33	305.72	297.04	302.97	299.04	297.97	305.69	304.1	296.52	306.15	304	300.07	296.58	301.6	298.81	305.97	295.68	300.8	302.19	292.59	294.58	304.64	307.06	304.26	296.72	299.79	301.35	297.15	300.73	298.84	304.42	301.64	303.77
310.62	311.43	314.19	319.52	312.8	314.48	317.88	319.59	315.33	318.63	311.7	314.81	317.65	309.24	314.09	309.84	307.05	315.38	306.12	319.84	310.15	309.46	311.58	315.21	309.67	314.99	309.48	316.31	310.75	312.34	310.77	311.73	314	311.87	314.76	309.08	316.95	316.58	309.95	317.54	312.81	310.69	318.71	318.92	314.12	320.17	314.81	315.59	317.77	315.67
317.45	312.13	317.85	312.36	310.74	309.09	311.31	316.44	318.63	317.54	316.41	318.72	317.01	317.03	313.22	316.54	319.91	317.44	309.71	313.85	317.79	316.6	325.4	315.44	314.3	313.84	317.59	320.39	316.84	313.63	307.46	312.3	322.78	312.24	314.7	322.47	312.62	311	320.39	310.54	312.69	310.32	314.58	306.29	314.93	315.32	319.91	319.17	314.84	316.09
303.94	300.46	299.6	302.38	302.25	303.7	299.61	305.09	304.25	297.98	303.19	310.34	302.59	308.67	305.99	306.75	305.4	298.98	297.94	297.78	307.89	303.79	300.38	305.22	299.72	296.36	306.17	297.4	302.2	300.05	301.63	306.98	306.43	307.48	302.43	292.85	304.81	301.67	302.74	302.88	307.54	301.93	305.2	303.7	301.53	305.78	299.95	304.16	310.33	309.12
292.4	295.46	298.58	294.52	291.1	296.17	292.99	300.1	299.3	298.43	292.59	298.36	293.98	290.65	294.79	294.01	298.73	289.58	301.63	293.75	296.05	299.21	295.99	297.38	301.19	298.07	297.7	298.91	294.13	302.07	295.74	294.28	294.25	295.98	297.12	295.83	295.08	292.65	302.15	285.64	290.7	295.52	297.63	293.42	291.53	292.69	296.21	292.82	298.28	290.2
325.53	327.83	328.05	324.69	327.69	329.65	333.14	327.69	321.11	325.66	330.89	336.28	331.04	328.52	331.84	331.77	326.54	329.13	333.72	325.71	321.81	334.91	325.06	334.82	323.18	325.17	328.84	329.55	333.78	329.14	332.1	325.53	318.94	330.58	327.49	327.74	336.94	334.33	331.25	334.85	333.49	325.3	326.66	327.49	325.35	335.06	332.65	324.26	323.68	336.71
306.95	307.78	310.17	308.11	302.78	304.43	301.68	313.07	295.07	307.23	308.22	309.87	310.85	306.68	298.97	310.34	304.33	305.64	305.5	304.7	304.98	301.38	303.92	307.32	302.65	302.71	305.86	309.87	308.99	300.25	302.31	303.55	301.29	308.57	300.05	303.64	299.57	308.46	310.18	307.91	305.84	310.1	306.17	303.12	306.84	304.56	307.48	303.49	304.2	304.3
304.94	301.72	308.09	307.65	303.57	301.23	306.41	306.77	306.48	306.21	301.8	305.43	307.13	310.02	308.05	305.23	303.41	302.55	306.39	308.67	312.01	306.24	305.4	303.56	300.42	299.92	300.88	308.01	309.95	298.29	302.37	309.32	309.14	304.42	306.93	300.83	305.93	308.82	311.37	308.13	305.89	309.41	304.51	305.55	303.66	308.74	307.94	301.37	307.45	307.33
319.88	314.83	312.91	310.86	316.87	314.17	317.43	308.16	322.47	319.59	323.53	313.39	319.07	317.68	321.43	308.7	315.93	315.12	314.81	318.83	316.21	316.22	326.45	324.89	319	307.48	313.06	313.52	316.85	317.36	322.62	314.65	317.89	311.23	319.49	323.24	312.15	321.74	315.12	315.77	311.66	311.79	321.2	315.9	310.97	322.77	319.21	316.68	311.58	318.8
300.42	298.74	303.92	302.75	300.74	304.19	300.87	307.02	302.25	306.74	306.17	299.55	305.13	299.14	308.55	296.41	304.48	300.67	305.07	298.62	299.83	301.78	300.6	306.39	303.98	296.34	300.58	303.51	296.54	300.21	309.05	297.43	303.55	303.24	298.53	300.25	292.85	301.08	299.44	295.41	297.69	297.81	303.57	305.37	309.46	295.91	298.53	309.25	307.36	297.94
304.37	301.06	302.14	307.97	305.12	304.3	302.39	301.39	303.72	303.79	306.91	307.2	302.1	308.79	303.65	309.71	307.78	304.51	302.52	303.38	303.39	303.96	307.33	297.65	303.38	303.19	309.76	298.57	308.24	301.39	301.62	306.25	306.07	306.06	301.21	297.16	302.32	301.76	304.66	299.71	305.35	309.41	308.85	302.39	303.09	302.29	299.92	305.48	309.24	313.3
302.67	301.57	302.5	305.08	310.19	307.04	304.46	310.16	302.52	301.21	303.14	310.19	304.4	302.29	306.65	304.33	305.73	298.33	308.27	305.42	299.9	305.64	306.54	308.12	302.45	304.6	299.96	304.83	307.54	303.6	307.61	301.25	302.37	308.04	307.56	306.74	308.09	298.98	305.23	305.82	306.4	310.2	303.25	303.1	310.99	306.65	310.28	308.43	305.27	310.5
303.36	303.36	302.62	304.85	303.25	305.4	302	304.43	302.05	300.45	304.46	302.67	305.03	304.43	300.96	303.94	301.05	299.68	311.22	296.05	307.08	306.72	315.98	311.75	298.95	299.92	304.45	304.46	309.49	305.17	305.08	303.19	305.2	302.74	304.63	303.47	297	308.18	301.79	307.48	303.47	306.83	310.95	307.28	307.1	300.29	303	304.12	305.71	311.58
294.09	295.08	301.15	289.67	290.9	301.51	301.02	287.96	293.61	294.02	293.26	291.16	302.61	295.88	290.01	291.41	293	296.87	296.66	293.97	293.2	291.22	292.38	307.3	286.29	297.43	290.85	299.51	294.53	298.4	295.17	297.94	291.49	286.93	296.08	297.14	297.14	295.98	286.33	296.97	289.46	293.1	299.59	289.29	299.83	293.19	302.28	289.07	300.12	294.42
297.45	301.6	305.03	309.01	299.16	303.49	299.51	308.56	306.7	306.37	304.19	310.98	304.1	317.29	303.95	305.76	303.62	310.27	305.52	315.08	306.88	305.01	291.69	304.35	304.02	306.31	301.13	306.74	303.86	306.26	310.41	301.63	314.64	307	309.54	307.09	306.78	301.8	303.92	305.85	306.37	310.74	299.17	304.47	299.85	304.71	306.01	312.76	312.14	314.8
312.39	314.31	315.97	316.72	315.13	311.32	320.87	307.2	314.13	320.36	310.05	311.65	318.42	311.27	314.48	320.6	316.9	310.61	316.04	306.27	319.34	315.76	311.1	312.44	316.15	308.71	306.92	312.16	317.56	309.6	308.29	313.38	308.86	310.57	307.76	315.42	322.15	313.73	315.95	317.75	317.32	312.97	311.83	315.17	313.16	307.44	319.12	318.66	317.53	311.73
305.18	299.18	301.97	312.9	305.71	304.22	311.55	309.59	300.01	306.96	304.76	311.74	317.53	306.09	308.51	311.91	308.92	318.02	313.54	300.76	307.31	299.9	300.72	308.51	310.99	307.41	310.64	305.38	301.06	307.82	306.71	313.55	300.6	302.78	310.6	309.8	311.11	312.3	308.42	307.83	302.39	312.4	308.61	307.95	305.98	299.72	318.58	305.64	307.45	311.78
302	300.68	301.65	300.85	303.1	297.81	305.08	303.36	301.45	307.89	306.04	303.57	300.28	302.19	296.75	299.9	305.97	301.1	308.03	299.15	306.04	308.71	309.96	308.96	304.46	311.72	308.5	308.6	307.48	311.74	306.54	303.12	306.95	298.67	302.42	307.12	304.14	305.49	312.23	307.59	304.33	305.22	303.59	308.05	305.58	304.77	310.64	312.22	309.39	307.02
319.16	310.37	316.94	311.35	314.69	318.8	307.71	312.56	319.62	313.3	314.12	317.71	316.06	317.32	313.7	313.92	303.43	311.82	307.84	315.97	312.27	303.75	316.48	313.1	315.49	312.83	317.58	309.86	312.43	312.3	321.04	310.05	305.5	310.25	317.79	313.72	314.42	317.37	303.28	320.07	315.84	316.78	310.72	309.36	318.84	315.46	321.08	303.82	316.6	316.29
298.28	293.13	297.78	295.02	291.82	299.78	290.1	294.27	294.35	298.52	290.98	297.07	293.26	288.6	299.63	300.91	299.71	300.06	292.57	293.43	294.27	291.9	290.78	297.26	301.33	291.98	296.79	297.84	292.14	298.61	296.09	292.97	288.04	299.4	290.81	301.05	286.32	297.31	295.12	295.12	290.61	298.27	291.68	289.73	298.35	291.72	295.55	296.41	295.58	304.31
299.85	300.26	300.69	302.88	298.16	303.11	296.19	299.5	301.3	299.05	291.43	297.65	306	296.72	303.66	303.08	298.49	302.99	306.99	303.33	303.57	302.39	296.79	307.5	295.1	295.73	298.03	300.95	300.46	300.62	300.39	299.14	291.29	294.94	294.28	300.77	292.37	304.19	297.1	306.21	300.03	299.07	309.74	301.16	292.51	310.09	298.66	295.63	303.35	296.92
309.18	306.47	313.6	317.13	313.68	314.98	314.11	315.16	305.5	309.62	307.22	313.84	314.67	316.06	317.16	311.41	303.39	314.76	315.36	313.74	316.58	318.13	314.25	315.94	313.34	313.49	316.94	310.85	309.44	314.52	316.94	314.93	307.75	308.61	311.93	311.9	303.87	307.88	315.67	315.27	318.87	310.27	309.58	315.27	308.88	305.01	308.98	309.2	306.16	308.98
315.05	307.64	320.29	313.84	307.8	320.94	316.61	310.96	314.48	310.97	314.1	304.64	320.97	312.72	311.6	310.39	315.5	312.75	318.61	306.9	312.91	303.81	318.61	310.39	313.6	309.67	310.85	308.86	316.35	316.35	316.61	309.92	317.9	315.7	310.1	325.86	311.53	312.38	306.51	311.45	310.54	318.35	306.74	311.35	307.58	314.82	318.94	308.63	306.28	312.7
297.36	301.38	305.96	303.4	304.06	301.19	304.81	299.47	300.52	301.04	302.11	291.43	309.21	299.98	304.73	308.42	307.62	301.73	304.56	301.25	301.36	308.16	299.61	297.73	307.76	304.84	301.59	305.3	303.77	303.78	298.44	311.68	309.32	301.76	304.07	297.64	305.79	296.64	305.99	295.79	305.14	307.59	299.93	295.98	304.54	307.48	302.37	308.77	301.75	302.24
332.44	325.06	325.77	326.23	323.8	327.09	331.34	329.78	331.31	332.23	329.3	327.51	326.73	329.03	324.32	325.66	329.13	327.36	335.35	334.18	324.93	333.8	323.91	332.44	335.71	331.81	315.19	328.25	329.8	332.88	322.45	322.98	327.42	333.08	327.05	319.01	326.92	329.57	329.52	325.21	320.87	331.72	325.03	328.58	332.02	327.03	323.6	320.11	333.79	323.88
299.63	303.04	305.3	299.82	300.62	298.49	304.9	301.89	302.27	297.61	299.55	299.89	294.65	300.48	307.15	297.01	297.17	306.93	289.92	304.32	301.38	296.42	296.55	297.58	299.63	296.85	303.68	297.11	298.13	294.89	300.29	306.81	297.16	298.61	302.63	299.85	299.07	300.14	298.95	307.25	301.66	308.16	298.61	305.72	299.78	309.4	299.08	294.98	296.88	298.89
307.32	308.94	301.87	302.21	309.09	304.97	301.21	301.51	303.85	310.23	309.05	309.44	301.6	308.47	309.69	307.03	309.11	311.81	304.89	306.57	310.31	302.59	306.27	306.42	299.64	313.23	304.48	310.22	314.06	305.3	308	306.06	304.22	307.12	313.2	310.16	308.4	313	306.92	305.48	302.08	307.63	312.54	307.53	314.04	312.5	308.9	307.56	304.15	301.92
302.63	302.59	304.74	302.58	304.06	303.82	305.93	303.45	302.31	308.09	302.97	307.37	304.87	314	308.16	301.57	305.65	302.23	305.39	298.8	298.61	300.35	304.4	306.72	302.65	306.42	303.18	305.02	306.7	303.5	304.88	297.12	307.19	303	308.48	303.13	307.98	303.52	300.91	307.34	309.31	299.87	309.17	308.71	307.57	295.2	304.05	305.99	306.48	307.46
311.87	318.87	308.4	316.23	325.79	316.08	323.06	318.69	312.15	317.78	314.27	319.22	315.68	317.19	323.7	317.66	311.12	318.75	319.96	311	310.86	314.3	313.91	309.34	310.48	312.83	308.94	317.24	315.15	314.57	311.16	316.5	314.03	315.79	313.96	311.41	314.9	313.56	317.06	313.95	315.64	305	310.94	309.88	317.49	314.79	311.53	310.39	316.65	313.86
295.15	299.04	296.51	300.22	294.67	303.39	302.67	305.95	295.19	299.16	299.68	292.58	302.06	302.94	304.65	296.33	302.91	296.23	299.4	294.24	297.97	299.98	300.85	304.55	302.88	294.77	301.57	297.56	295.27	299.12	299.86	297.81	300.61	296.15	290.85	296.48	294.12	297.67	302.34	303.07	307.67	299.04	300.69	302.22	304.04	300.26	293.28	297.83	301.88	298.94
312.45	318.67	311.82	312.68	316.78	305.29	314.63	309.72	317.97	319.33	309.47	315.77	319.03	316.83	313.96	317.9	316.29	314.45	309.63	313.99	315.18	313.35	316.35	310.41	316.04	308.96	307.5	308.75	318.19	320.61	320.38	315.81	311.16	311.05	315.53	308.28	320.4	314.32	315.02	314.89	320.41	320.21	308.59	313.25	307.88	313.84	313.66	313.52	315.16	308.7
305.25	299.87	307.02	309.54	305.38	303.91	305.05	309.07	314.13	302.75	305.09	309.32	304.42	306.18	304.54	310.84	306.64	306.67	306.1	310.05	305.04	306.22	298.84	302.38	302.94	303.65	306.26	310.08	303.08	308.75	310.64	306.65	303.49	306.51	307.63	315.78	299.21	302.36	305.53	305.61	313.09	307.75	296.59	296.85	304.84	310.6	298.81	306.76	303.86	309.72
313.52	313.25	307.51	315.65	303.4	304.51	312.44	305.22	307.11	318.71	311.24	311.76	307.88	312.37	311.96	313.32	311.77	310.05	312.08	310.82	315.65	318.97	305.85	318.05	308.07	312.65	307.51	313.02	303.34	300.14	296.79	309.86	312.71	308.74	311.78	316.61	314.44	304.4	317.61	309.52	310.15	313.73	311.47	315.78	312.96	311.25	307.33	309.17	307.59	313.6
302.83	301.27	305.98	299.18	299.19	303.96	301.92	303.74	300.2	304.33	299.75	304.37	300.82	301.49	294.79	308.5	298.85	305.11	295.28	305.79	301.45	302.94	298.23	302.03	306.06	308.03	303.01	304.35	308.14	304.24	302.36	296.9	305.79	305.5	305.5	300.37	303.43	297.7	303.52	302.25	296.65	305.56	297.94	300.63	305.82	311.82	306.82	306.32	309.13	313.83
315.03	318.37	309.71	313.26	309.7	312.17	315.03	314.03	312.36	322.21	311.68	311.75	319.52	313.88	311.82	317.14	314.13	319.38	317.33	312.74	315.12	314.14	313.79	313.77	317.46	312.72	310.88	317.61	307.55	313.88	307.78	316.03	313.78	305.4	315.01	317.18	313.92	319.12	314.53	316.49	323.17	310.72	313.41	318.41	310.58	313.91	314.06	318.18	322.43	322.27
309.1	308.84	308.78	308.97	304.54	305.55	311.99	311.77	309.32	305.33	309.25	308.11	299.09	310.14	301.54	312.32	314.09	302.3	310.76	309.31	302.36	304.13	310.24	309.05	313.16	307.22	306.55	303.65	309.11	309.73	307.3	304.53	310.09	297.93	311.43	311.82	304.86	305.77	309.61	303.91	313.12	310.39	305.54	305.95	308.7	315.42	309.77	303.03	305.82	306.93
330.77	328.48	330.53	324.13	323.55	329.44	327.12	317.87	327.8	324.56	322.48	319.84	321.87	326.53	321.6	325.82	328.32	327.9	322.38	318.39	320.98	324.73	328.32	320.55	325.46	320.75	323.98	332.51	327.42	320.95	325.42	327.06	328.23	320.72	321.05	322.15	327.16	318.54	319.79	314.2	327.98	325.44	324.73	324.4	319.53	319.78	322.39	317.54	324.51	320.81
314.65	319.99	312.63	312.48	320.02	316.57	319.93	312.25	316.68	318.8	312.46	314.84	312.03	318.11	314.96	315.66	321.61	321.16	318.35	305.83	315.48	315.26	308.93	318.51	308.48	319.33	317.44	312.82	318.73	312.64	315.6	322.55	309.84	308.64	314.6	314.31	319.18	317.64	323.81	317.77	316.26	314.35	315.86	309.97	317.9	302.76	316.81	316.47	319.56	322.54
302.81	303.11	300.03	300.52	307.89	297.69	306.51	296.33	306.14	296.56	306.56	300.12	306.63	301.81	306.78	299.64	297.93	307.69	309.14	306.53	303.12	300.96	303.02	299.07	310.54	306.99	304.68	307.42	309.07	292.23	304.69	304.06	303.75	306.31	303.19	307.99	301.53	305.52	307.16	303.49	305.01	311.51	298.01	297.73	301.39	301.89	303.14	304.48	299.01	300.46
301.05	302.93	306.95	308.57	313.28	302.03	296.19	311.89	299.64	298.16	301.65	307.34	300.47	309.81	302.93	304.8	302.29	306.5	299.32	305.45	302.54	300.24	303.49	296.76	303.38	302.52	306.47	302.32	298.14	305.2	304.82	308.64	302	303.17	303.8	300.58	303.85	310.17	301.03	302.54	308.75	302.92	306.38	298.48	308.26	305.9	305.19	303.27	306.47	299.25
310.31	305.9	308.5	313.79	310.8	316.51	305.42	312.87	314.94	305.87	315.09	301.9	303.34	304.91	306.51	304.97	305.49	296.54	310.86	309.96	312.19	310.11	312.55	312.6	305.6	312.21	314.21	304.72	317.99	313.39	313.58	305.74	312.66	310.02	311.5	304.42	310.52	304.44	308.28	311.03	309.45	309.82	311.43	307.37	311.43	309.36	297.63	309.98	305.62	304.71
295.94	312.93	304.26	301.61	306.45	298.84	302.53	302.47	303.43	301.28	308.79	300.02	305.61	301.74	304.96	297.28	300.22	301.21	301.49	303.3	306.48	308.67	304.02	303.68	306.85	300.65	307.83	305.6	302.7	297.71	302.84	300.91	304.29	301.99	303.97	300.87	307.87	295.51	309.75	308.5	299.12	304.46	296.25	302.4	301.21	298.52	308.35	303	296.4	301.67
318.27	314.7	317.3	312.74	317.66	314.54	308.4	304.47	313.72	317.04	309.73	320.02	316.16	316.9	314.33	315.34	320.26	310.11	311.87	310.56	308.02	313.83	305.2	313.11	317.64	315.34	314.73	315.55	317.07	317.04	304.44	310.54	310.25	314.69	313.36	318.23	309.86	311.53	318.14	316.71	313.35	312	314.2	326.21	312.06	306.3	318.97	311.52	312.52	310.18
292.98	288.19	286.36	293.1	295.33	297.85	292.27	292.23	298.11	303.13	290.45	289.59	291.58	301.24	292.42	295.19	293.59	290.18	296.43	287.56	288.26	298.88	300.85	297.59	295.76	294.51	293.84	290.72	292.62	291.59	295.75	291.85	292.44	292.63	286.5	294.63	291.88	296.14	296	292.71	290.47	293.83	295.77	294.4	291.83	298.28	296.34	289.14	295.63	298.85
297.14	303.29	295.35	305.98	300.39	298.73	305.4	298.37	300.25	297.53	295.57	296.36	304.66	298.03	293.52	304.02	297.3	303.25	298.15	299.26	294.89	292.5	304.43	299.66	297.49	302.47	306.2	302.1	293.84	301.24	297.41	299.01	305.18	304.7	297.64	302.88	303.1	294.76	306.15	304.3	295.24	304.06	299.86	304.89	299.57	301.1	305.9	306.16	297.62	299.61
324.32	330.81	332.49	328.7	329.86	328.89	328.96	330.06	328.3	327.31	327.48	334.81	328.87	331.69	327.17	324.49	329.44	323.81	332.47	329.3	325.63	331.32	326.51	330.79	329.18	324.23	330.3	328.74	325.65	331.65	328.02	331.24	329.64	324.18	330.69	332.88	331.65	336.86	328.24	326.87	324.56	324.09	326.64	327.75	330.07	328.64	327.87	327.63	321.53	327.74
327.32	323.81	326.74	329.79	327.57	330.34	319.05	329.21	333.3	325.16	325.73	326.77	329.08	333.34	327.43	321.32	331.85	328.9	330.16	329.3	328.49	327.63	329.28	335.89	330.4	328.08	328.15	337.22	330.29	322.63	333.72	333.92	326.27	325.26	331.24	326.58	326.51	326.77	329.43	327.68	330.59	328.94	339.95	322	323.1	333.97	326.17	334.48	326.77	325.96
313.4	313.06	310.2	312.48	314.02	307.46	310.38	312.33	308.56	312.82	311.34	316.95	308.62	312.5	310.11	314.52	317.11	309.03	322.31	316.12	325.17	310.31	312.48	317.96	316.39	315.61	310.72	304.32	319.84	317.75	315.18	316.45	309.23	319.79	314.96	312.88	312.2	311.13	315.53	313.13	312.55	317.11	317.53	328.51	312.75	312.02	321.24	319.48	320.67	314.74
291.71	295.92	289.59	299.65	286.59	289.75	289.98	298.69	291.98	296.84	293.62	289.62	290.99	299.38	296.93	294.49	300.16	302.36	298.74	297.38	295.14	294.96	292.95	299.25	293.85	299.42	292.71	293.56	288.52	297.38	295.68	291.99	292.78	292.95	297.07	292.34	296.52	300.08	297.95	297.87	297.96	290.46	297.5	296.6	286.02	296.8	292.1	290.11	292.7	288.63
325.48	327.61	325.62	321.89	333.71	323.36	320.26	327.96	327.59	323.53	329.19	318.58	323.91	326.41	332.42	333.63	323.81	329.61	319.03	325.64	324.39	329.45	318.81	323.72	319.97	316.97	325.38	317.66	319.65	330.05	319.49	323.56	327.24	330.28	326.94	320.71	329.12	323.96	316.64	318.55	319.19	325.24	326.74	318.71	324.43	318.8	319.36	322.66	320.59	327
298.75	301.7	306.07	305.05	308.17	308.23	303.83	303.41	301.4	295.96	305.11	309.78	304.58	303.67	297.62	300.56	302.15	307.31	307.39	314.57	304.65	307.72	306.28	307.46	299.78	301.81	306.29	306.6	305.59	308.68	295.73	305.64	298.3	311.98	300.61	311.24	306.73	306.03	304.97	301.82	305.94	304.46	303.93	300.24	302.58	300.9	304.31	302.88	300.37	308.62
308.12	313.93	315.08	322.42	315.81	316.04	314.58	311.57	320.15	321.16	317.35	311.31	322.5	319.3	322.4	321.6	309.72	317.39	323.82	311.65	317.48	320.54	320.28	320.42	315.67	313.67	316.31	312.21	319.86	326.24	318.51	317.82	323.11	315.79	318.13	315.59	319.08	317.32	316.02	315.04	320.75	319.07	315.37	318.91	322.39	316.29	320.03	317.9	320.3	326.17
307.52	309	309.4	306.69	300.18	306.9	297.35	300.89	304.76	300.63	302.35	300.72	297.46	304.67	307.78	302.89	301.93	309.06	306.44	304.3	307.53	303.03	296.76	299.07	310.66	297.87	307.54	309.96	306.18	304.98	296.88	305.83	306.35	305.62	299.51	299.62	304.57	308.51	296.31	301.99	309.54	306.29	306.14	301.52	301.11	303.29	303.37	304.06	302.97	305.81
317.4	308.61	307.92	317.57	321.81	314.98	309.91	311.6	309.36	311.09	310.13	312.43	315.29	316.93	317.78	310.65	305.23	315.18	307.92	316.85	308.29	319.84	321.08	315.21	313.84	310.2	299.68	314.97	315.52	312.63	314.06	314.94	310.08	310.12	306.88	313.51	311.8	313.75	305.68	317.69	315.79	311	312.45	318.94	314.94	312.79	310.53	318.07	314.14	315.21
316.87	313.41	311.78	314.89	306.46	312.43	329.86	322.06	321.31	318.07	320.13	313.05	317.17	312.26	311.05	321.17	315.93	311.88	312.72	312.29	309.46	316.23	308.31	315.8	315.89	310.69	314.8	317.09	317.41	319.05	316.78	315.11	310.65	312.18	317.62	313.83	318.74	322.95	313.5	318.18	317.4	315.77	321.22	317.11	310.75	307.96	313.03	316.72	315.24	313.6
316.04	313.44	314.85	314.03	311.37	306.36	315.36	309.5	310.22	303.87	318.35	316.1	317.72	309.15	317.29	308.05	313.17	311.53	311.99	316.16	307.88	319.38	313.83	315.4	316.63	315.46	312.47	311.13	306.37	324.69	307.39	318.28	312.69	315.58	312.17	308.71	320.49	309.77	312.13	310.8	310.96	315.07	310.08	312.29	307.38	312.88	319.11	312.47	313.51	308.31
299.12	306.35	308.4	307.95	308.98	311.62	307.91	306.77	303.89	302.22	305.87	300.98	302.23	301.7	310.83	306.32	306.05	300	306.15	304.64	307.39	301.28	307.21	307.07	311.6	305.57	302.08	308.66	303.3	306.67	300.35	309.18	301.53	303.6	310.13	302.71	303.6	305.24	308.61	301.82	296.5	302.44	311.22	317.16	299.92	302.38	307.61	307.39	311.19	307.17
307.23	301.37	298.22	307.77	301.11	291.92	298.93	302.76	299.06	299.11	300.36	304.56	293.87	294.79	302.47	298.58	297.63	302	303.08	300.61	303.83	299.9	302.97	290.64	301.96	301.4	295.98	298.94	299.76	299.93	298.74	301.16	299.16	310.03	302.85	303.81	298.09	302.73	306.98	294.96	293.5	295.92	295.78	305.52	296.09	292.06	301.03	300.28	300.77	298.82
309.74	310	307.41	302.68	304.96	312.48	301.51	302.76	301.49	306.47	307.34	301.94	306.6	307.96	305.95	302.16	304.85	304.24	309.62	307.31	309.62	305.29	304.71	308.59	311.51	303.75	302.13	305.02	300.79	310.96	308.51	310.01	308.38	303.33	306.36	304.34	304.41	305.22	305.59	309.44	306.51	303.73	307.37	306.42	300.81	311.37	311.15	299.85	302.18	307.77
315.44	316.56	320.67	315.19	313	311.94	315.74	312.56	311.09	313.84	318.12	310.74	316.55	319.59	314.1	315.98	309.28	316.6	317.52	314.15	313.91	314.54	320.96	324.04	312.87	322.52	311.91	316.18	318.23	316.32	319.64	319.08	314.65	319.41	312.56	322.1	315.56	313.44	312.37	314.53	316.66	310.45	315.79	319.53	308.45	320.2	318.46	313.3	317.82	318.23
287.24	297.88	298.74	296.17	295.43	295.62	289.18	295.23	292.64	294.65	297.65	290.09	295.14	295.8	293.33	295.92	284.16	301.77	290.38	292.48	297.6	292.31	292.97	292	299.62	289.35	295.46	295.77	298.7	289.1	297.73	296.56	292.05	293.47	295.76	294.16	291.09	287.75	299.48	293.39	291.52	289.95	293.83	284.2	293.01	295.91	297	293.89	295.31	297.53
309.57	312.62	303.62	301.78	303.86	307.08	300.3	304.19	302.81	297.66	300.37	308.67	294.91	294.54	306.14	301.22	301.26	310.34	305.34	309.53	300.43	304.5	302.55	304.03	297.69	306.4	309.26	308.15	301.76	300.69	308.1	299.63	310.51	301.89	304.95	299.05	303.97	303.17	304.94	302	309.43	306.87	303.17	303.08	314.16	300.6	298.46	313.93	301.91	310.26
316.28	317.9	319.52	315.04	317.96	319.07	320.11	320.33	321.01	314.7	316.39	323.04	322.75	316.35	319.35	314.57	319.2	317.53	326.18	323.53	318.17	318.86	313.3	321.53	313.48	314.57	312.55	320.95	319.55	326.2	319.32	320.68	319.82	318.75	317.09	317.69	316.84	312.4	317.11	318.69	320.61	321.21	317.8	312.06	323.22	320.74	327.67	320.55	319.33	316.36
308.18	302.6	300.39	304.8	306.72	300.89	306.48	302.67	294.09	304.5	300.08	301.91	300.61	315.13	297.63	303.1	312.17	306.62	304.66	299.18	308.79	298.57	308.4	306.35	303.41	307.15	301.06	305.16	304.96	308.2	311.48	305.32	304.8	307.41	298.95	302.45	298.6	307.75	302.35	301.63	306.2	307.59	305.43	309.14	299.45	303.19	303.49	301.9	308.01	311.16
305.48	298.13	303.54	301.08	303.24	303.74	306.01	303	304.86	302.67	302.75	310.79	298.92	308.41	299.7	306.77	297.28	300.07	293.02	302.11	301.42	307.49	309.76	303.26	290.83	302.35	308.55	303.2	303.82	305.69	292.53	299.18	305.54	296.04	306.67	309.44	307.63	303.71	305.54	302.57	303.48	302.91	306.08	303.75	305.29	302.32	307.41	305.48	304.25	304.92
308.87	315.71	308.49	307.91	305.3	312.57	307.11	309.17	313.5	307.69	318.05	309.35	305.53	309.69	309.76	311.27	318.64	306.86	309.71	310.85	308.19	317.92	312	309.44	314.47	308.3	307.84	309.53	314.68	305.11	310.66	306.36	311.71	307.06	312.63	301.19	309.79	310.12	305.54	314.16	311.22	312.75	315.88	308.3	314.14	310.25	312.28	316.21	311.92	312.52
320.16	320.47	320.29	315.55	324.5	325.57	324.58	315.55	317.85	322.97	322.4	321.53	313.15	318.85	315.11	329.22	314	312.52	320.92	313.32	323.14	320.61	318.35	314.29	323.12	314.43	316.02	318.02	315.12	317.99	317.02	316.19	314.75	316.99	312.47	315.99	314.79	312.88	313.6	320.87	324.99	316.62	320.48	323.92	310.82	323.71	317.97	321.53	320.96	319.61
317.01	316.48	323.59	318.65	319.94	318.76	323.01	324.83	308.12	323.21	318.26	321.71	315	312.82	312.83	320.68	313.26	309.28	311.73	311.9	316.09	318.55	311.54	310.37	312.11	318.58	313.76	314.27	306.76	317.31	318.75	313.47	311.71	325.4	311.65	312.65	318.55	319.26	319.16	317.16	318.34	324.76	321.9	318.39	319.12	320.31	313.22	313.57	316.45	313.6
308.78	309.44	308.9	309.42	317.02	312.5	307.88	312.02	318.38	315.93	312.39	312.97	303.19	312.52	303.21	314.03	307.89	315.03	312.41	317.41	317.71	312.6	314.88	315.07	307.82	312.98	314.84	317.17	314.08	311.49	315.74	314.37	313.08	312.45	307.76	311.6	317.59	305.95	320.75	309.62	316.15	310.61	309.69	313.9	305.3	308.18	313.02	310.86	315.72	314.87
319.27	316.98	316.22	323.41	316.08	319.83	320.42	314.24	323.12	314.07	324.13	313.25	306.99	321.1	315.49	325.16	320.56	319.13	324.33	318.67	324.39	313.54	323.32	317.93	324.61	320.33	317.63	314.76	315.8	324.68	315.89	317.42	313.2	324.29	320.18	322.05	316.31	324.84	320.85	314.33	313.2	323.8	311.98	313.53	318	321.4	319	318.13	322.52	322.49
309.38	318.13	316.11	306.97	313.05	316.06	309.99	317.79	304.82	305.75	319.4	315.11	304.13	311.44	305.77	312.07	303.67	314.08	316.13	309.78	310.27	312.68	311.56	319.08	314.79	314.27	316.34	306.87	313.37	310.66	308.85	309.93	312.85	308.47	311.86	306.78	309.49	314.74	310	303.3	308.77	308.52	305.71	312.98	311.88	322.96	309.52	315.58	312.54	309.34
307	303.65	300.2	301.99	302.81	304.12	302.11	301.76	301.73	298.5	298.67	307.59	304.56	299.74	295.17	297.8	307.83	302.67	305.73	305.67	307.34	308.02	299.09	300.16	304.56	302.32	298.39	306.39	300.28	303.36	299.53	303.82	296.18	304.87	298.39	299.25	303.83	306.6	301.2	302.35	299.78	295.11	298.86	302.1	305.86	300.15	298.3	307.13	293.7	300.65
323.22	313.83	318.84	319.44	317.19	310.33	325.24	324.47	326.19	326.48	316.91	315.75	327.41	322.5	319.66	325.42	323.03	312.77	322.06	317.48	311.64	322.08	319.44	325.17	312.48	323.73	322.5	318.27	321.7	327.14	313.47	330.72	321.42	321.31	317.84	320.87	317.03	310.96	311.2	324.25	323.5	327.72	317.21	320.21	320.93	316.9	323.92	312.76	313.14	319.11
320.83	324.51	323.48	322.6	328.1	334.84	324.9	320.11	327.55	330.15	331.49	334.3	323.14	320.25	321.28	327.84	325.15	324.64	321.6	324.32	320.65	327.93	321.72	330.06	325.21	324.62	324.46	332.57	328.26	317.59	316.81	324.9	327.75	321.69	317.55	327.91	331.46	319.81	334	319.77	327.76	327.69	329.93	318.59	328.54	322.17	319.56	327.25	320.49	319.86
310.24	297.83	307.25	301.04	299.73	303.33	294.14	309.48	298.91	303.67	296.73	305.08	304.92	307.3	303.69	301.93	301.2	308.37	300.64	307.91	302.2	305.83	306.16	299.56	301.76	305.85	298.46	300.57	302.21	302.5	302.19	301.65	301.41	296.58	307.84	303.37	298.94	303.96	303.65	300.78	301.89	307.26	307.11	302	304.71	303.65	301.12	305.84	302.22	303.43
324.57	318.87	323.21	321.12	329.27	332.33	335.19	333.99	328.76	337.91	319.58	327.63	326.9	326.94	331.99	327.47	327.12	328.68	326.76	326.01	333.28	330.42	328.04	327.35	333.71	328.21	322.26	329.61	326.29	327.04	337.18	327.83	324.51	327.56	330.6	324.23	327.35	321.33	330.57	332.44	325.35	327.71	327.39	324.92	330.6	325.68	328.25	323.66	330.2	330.28
300.89	311.2	312.73	308.61	299.45	302.14	300.96	310.77	308.03	307.31	303.82	307.16	303.12	307.52	301.18	314.18	301.86	304.95	304.33	308.55	304.12	312.01	305.35	302.94	306.41	310.33	310.32	302.12	306.03	308.03	308.13	302.4	314.43	300.18	299.35	306.36	301.39	307.17	304.29	306.89	305.25	307	304.57	302.14	307.61	299.19	303.9	306.74	309.86	303.25
309.48	313.01	317.47	317.36	318.21	315.1	312.37	325.14	303.47	306.16	312.65	310.69	314.7	313.04	312.42	315.52	317.57	320.69	318.25	313.24	312.65	311.13	313.5	304.29	314.45	308.1	320.16	305.88	315.8	323.93	315.07	317.31	313.28	309.49	317.96	314	317.52	315.46	313.17	309.37	322.04	313.77	310.25	317.1	309.14	316.55	310.57	320.59	317.78	318.13
310.54	307.82	312.79	313.53	317.02	313.58	311.36	311.37	312.59	310.44	301.42	313.95	316.65	322.27	320.68	312.43	317.31	314.85	323.35	313.69	312.65	313.66	313.86	312.13	309.74	310.17	310.72	314.33	314.81	314.04	310.17	316.04	306.81	313.57	317.43	314.53	317.39	319.34	310.52	314.98	306.29	308.97	311.68	316.04	317.95	305.46	313.64	313.61	303.95	318.25
300.25	303.47	305.66	299.36	303.22	306.2	303.5	306.43	303.63	301.95	298.89	299.31	304.17	304.08	307.35	299.14	309.94	302.07	308.95	303.25	304.06	312.03	307.41	304.03	302.71	304.84	301.52	300	301.35	305.34	306.2	301.41	301.38	305.5	308.63	304.25	298.62	304.02	312.09	304.5	311.41	301.13	304.44	306.92	308.2	304.75	312.34	306.79	302.96	304.59
311.36	301.79	305.41	315.76	306.42	307.45	304.74	303.87	305.09	311.9	303.65	299.47	304.64	304.11	303.89	299.77	299.86	306.85	306.53	303.85	303.97	303.83	306.26	312.37	303.17	298.7	305.96	306.57	309.07	297.79	295.45	303.54	305.28	296.93	302.54	305.01	308.82	297.31	302.79	306.01	307.73	299.39	302.36	302.92	306.07	307.14	301.26	298.73	306.87	305.1
301.07	312.63	314.12	306.94	309.77	306.69	307.82	311.15	309.82	310.45	313.62	310.74	310.16	313.37	313.79	318.41	314.63	308.73	312.87	308.82	308.04	315.61	311.27	308.73	305.33	313.01	306.95	317.24	304.65	301.95	308.08	309.16	306.94	305.36	310.92	315.63	310.71	314.41	315.18	311.69	307.01	303.21	304.14	306.18	312.49	311.56	304.89	312.33	308.44	304.29
306.21	312.06	309.7	307.86	309.54	315.42	307.49	312.41	311.63	307.96	316.21	317.68	308.03	314.49	304.1	302.45	304.59	310.51	308.97	310.08	305.2	310.63	307.72	306.8	311.46	302.18	307.73	306.76	312.93	302.54	311.44	310.15	304.75	306.71	311.48	309.86	307.19	306.03	308.76	306.94	304.85	305.89	309.48	315.99	310.87	307.62	313.71	308.2	307.08	303.5
312.55	313.6	315.53	309.72	314.88	315.3	317.18	313.29	314.43	314.6	311.41	311.31	317.65	311.66	314.22	311.94	320.14	302.74	312.95	309.94	316.06	313.23	315.31	312.92	314.68	311.62	315.69	311.13	311.45	304.22	317.82	321	316.8	312.73	317.5	319.63	309.87	312	307.97	322.09	313.93	313.98	311.44	312.43	314	313.56	312.13	316.99	314.21	311.29
317.57	320.83	321.28	321.45	316.05	316.71	323.9	320.71	325.21	323.77	325.21	319.19	316.73	315.94	317.53	321.38	320.27	312.63	318.72	324.63	316.09	318.34	314.6	324.57	320.71	317.32	322.37	313.49	320.38	315.1	325.17	313.48	322.51	319.62	325.95	314.93	317.46	317.19	320.18	318.5	323.68	317.29	320.37	315.54	321.77	318.79	319.58	322.9	319.5	324.7
320.51	324.85	320.81	322.55	322.14	328.97	318.62	318.96	330.09	328.71	326.16	327.79	323.37	329.61	330.39	326.37	322.33	327.11	327.46	319.09	323.43	325.89	321.99	325.2	321.38	324.95	321.67	324	323.76	323.29	321.87	320.32	321.55	332.07	327.3	322.3	328.69	326.27	325.69	325.94	313.07	323.51	314.92	325.29	331.07	322.14	320.72	321.82	323.33	327.35
315.36	324.46	315.61	318.43	314.86	310.27	312.31	307.85	312.95	312.49	318.47	314.62	324.25	309.49	325.23	312.57	315.47	316.07	316.56	314.58	318.01	314.7	313.82	320.99	315.51	315.95	315.98	316.67	315.4	308.95	316.13	321.49	310.11	314.28	315.74	310.3	320.22	315.08	313.32	311.69	318.22	310.41	319.66	309.19	314.35	316.05	318.55	313.77	314.11	324.33
305.08	306.84	303.58	308.8	306.95	305.09	303.12	300.43	300.17	305.18	301.76	304.78	303.6	298.37	313.05	305.13	309	304.72	310.92	315.81	303.44	300.87	308.41	308.58	306.95	310.45	305.73	294.97	307.89	307.3	309.12	306.8	306.71	303.48	307.81	304.53	308.22	299.15	307.85	302.62	305.9	301.45	310.51	307.46	309.87	310.45	303.29	306.1	304.18	299.09
292.96	292.84	294.73	295.2	297.98	297.62	295.46	293.97	290.59	291.28	293.69	295.75	300.74	286.55	294.02	296.81	292.35	295.05	295.97	297.69	297.13	290.64	289.64	294.27	293.01	294.88	299.57	293.78	294.46	292.9	296.58	291.09	292.88	287.37	293.37	294.68	285.74	294.8	291.42	295.97	295.35	300.04	292.26	298.77	299.08	293.71	295.33	294.54	294.11	297.77
332.74	329.47	322.32	330.07	313.21	323.23	327.18	319.08	330.18	321.01	321.45	326.18	317.92	321.93	327.57	325.52	326.82	323.6	323.68	318.52	320.7	322.08	322.72	322.74	330.68	329.43	317.64	322.62	323.17	321.88	318.13	329.08	327.59	321.04	319.37	323.16	323.2	326.01	321.75	324.2	324.45	325.55	326.55	326	319.32	333.1	325.02	324.9	317.75	325.51
318.02	312.24	312.65	313.54	313.86	309.79	317.88	317.07	311.83	309.63	307.36	313.43	314.95	317.16	308.91	309.76	316	312.81	313.12	306.8	316.6	312.49	319.16	309.29	314.52	316.28	311.29	313.04	309.87	306.12	311.16	311.64	313.21	313.2	319.13	328.16	309.85	313.13	308.17	318.71	306.96	315.22	321.4	311.98	313.09	310.7	309.43	315.42	312.76	314.26
304.33	304.05	302.07	302.9	303.15	307.1	303.39	303.07	311.19	301.62	304.94	303.57	305.53	305.44	298.33	303.61	300.2	303.04	308.56	308.15	307.68	304.34	304.6	294.44	297.46	300.7	304.61	305.49	306.64	303.49	308.93	303.29	308.55	296.19	306.58	304.57	300.11	305.23	303.6	302.36	302.73	304.35	306.59	306.82	302.07	307.94	307.61	296.75	303.92	307.92
303.64	299.62	294.56	301.14	306.87	302.95	305.36	307.23	297.36	303.46	303.74	299.18	298.99	301.05	304.82	301.98	308.26	310.85	302.8	306.14	308.05	303.96	305.83	298.73	304.2	303.13	301.32	301.26	307.35	306.15	305.59	306.49	302.66	303.59	305.58	305.49	303.88	300.81	307.92	296.95	300.5	300.62	303.45	303.9	302.89	304.29	303.49	303.43	302.3	305.74
308.22	295.87	306.56	301.24	299.53	299.36	306.47	297.78	299.35	308.04	294.03	296.17	296.17	297.59	295.64	305.66	300.82	301.46	297.34	304.15	285.14	297.75	296.36	292.09	302.19	309.74	301.17	299.31	298.76	295.71	303.69	299.19	297.11	303.02	296.67	294.03	300.25	305.19	301.66	305.41	296.55	299.91	297.86	298.46	303.92	297.09	308.19	298.06	296.72	297.72
298.86	296.55	295.8	299.51	301.04	306.44	300.91	303.62	305.17	302.29	309.17	310.64	302.61	295.33	298.11	303.46	308.59	299.55	302.91	301.65	306.31	303.78	303.62	298.86	295.26	298.81	309.49	303.05	296.15	298.67	304.65	302.3	308.57	303.62	302.6	302.8	302.02	302.4	311.14	292.89	307.53	294.87	304.52	303.1	305.94	297.68	297.11	305	303.63	303.16
308.93	309.59	305.1	308.54	313.33	305.39	309.03	311.73	304.38	311.56	306.37	310.51	302.44	309.9	308.8	303.85	319.97	312.13	309.84	307.25	314.18	318.18	310.08	308.24	302.06	308.73	308.54	308.37	315.82	303.91	307.21	312.57	314.71	303.61	304.3	308.45	309.15	310.47	309.82	313.5	312.17	309.77	303.42	314.03	311.17	310.31	308.79	311.87	312.45	311.72
309.04	303.99	313.13	302.45	308.17	304.58	311.22	308.17	306.41	309.86	309.87	309.21	307.17	307.49	306.98	307.09	305.39	310.45	301.14	310.11	312.29	305.62	313.05	309.06	306.28	305.76	300.86	301.86	312.42	304.09	308.35	309.66	303.45	310.01	308.23	310.39	313.87	304.97	302.25	310.84	310.95	303.56	310.91	306.15	309.58	309.84	312.9	311.28	304.52	311.98
301.61	304.85	304.41	301.39	303.31	304.13	302.68	303.37	301.32	297.6	301.85	299.97	298.36	302.83	301.28	299.51	303.17	298.38	298.01	302.34	299.4	295.6	298.77	305.12	302.74	296.82	299.89	302.36	302.19	302	303.41	304.4	300.54	297.16	299.1	300.99	299.05	306.72	311.35	302.41	298.95	294.76	312.5	301.81	298.82	300.05	298.09	305.56	307.02	301.85
317.88	321.05	322.94	319.3	324.24	320.49	328.38	319.88	327.76	321.45	326.35	329.16	329.11	328.2	320.82	326.1	324.44	325.54	325.36	328.21	319.44	328.01	322.33	323.87	320.12	324.57	325.61	324.49	320.52	330.94	325.27	320.83	330.59	319.61	319.64	324.41	321.42	323.73	333.33	316.19	320.15	330.38	324.14	323.51	328.67	324.76	326.47	323.46	322.6	324.35
328.17	330.3	330.37	329.72	325.91	328.9	325.33	324.87	328.9	323.48	322.49	323	326.93	327.28	329.37	332.65	324.54	327.5	327.16	327.62	317.59	330.09	332.53	325.51	326.53	334.16	335.28	323.47	328.66	336.4	333.41	326.75	328.99	332.94	329.44	323.12	333.94	328.99	324.77	334.76	323.37	322.58	325.71	331.57	323.22	326.82	329.22	323.04	327.79	325.92
315.71	311.18	314.48	318.93	309.53	311.11	314.88	316.38	313.75	320.59	315.42	316.09	316.38	326.57	311.07	319.57	318.69	316.71	316.24	310.94	312.73	319.91	313.99	314.05	310.37	314.23	313.37	310.44	317.11	320.82	318.1	312.78	315.2	318.79	316.99	320.41	314.98	308.85	315.03	314.54	317.31	312.53	310.96	317.23	314.27	322.56	316.62	314.07	311.34	314.85
299.54	301.46	301.95	306.65	300.67	299.75	301.18	301.16	300.25	305.89	301.88	305.56	301.96	299.85	297.65	299.76	296.75	312.94	301.45	296.72	302.32	307.57	297.87	297.25	299.16	311.71	306.56	295.55	299.34	303.85	307.02	297.69	294.85	298.68	302.85	301.4	305.49	297.84	298.42	303.98	300.65	298.24	299.47	308.15	303.99	298.26	300.63	297.93	295.93	301.59
297.46	297.39	298.55	293.31	297.01	298.8	305.49	298.07	300.02	294.27	299.46	291.03	290.93	290.71	298.31	291.6	302.15	299.28	296.38	296.28	296.67	296.83	290.01	291.35	299.78	300.96	300.83	302.01	294.52	291.65	296.82	299.36	293.62	293.15	297.7	295.97	294.95	296.14	296.88	292.19	300.24	294.79	303.11	294.05	299.4	298.46	293.34	298.31	301.74	291.34
294.53	306.22	296.98	305.43	296.84	307.7	305	293.46	297.75	303.04	301	297.82	298.34	304.44	302.98	298.83	308.16	298.04	303.74	298.56	301.26	303.4	302.33	299.6	301.49	295.23	301.69	306.58	303.37	302.04	296.49	302.57	298.54	298.68	303.14	300.02	294.04	305.73	300.15	307.88	299.51	303	306.71	297.94	307.46	301.05	299.69	305.85	296.35	302.21
300.52	308.43	300.6	308.21	304.84	306.12	304.56	300.22	307.29	311.96	305.92	300.36	300.39	310.06	307.75	299.03	303.57	305.34	305.55	301.28	307.93	306.95	299.3	304.86	304.18	308.32	304.37	307.14	301.48	308.74	308.06	306.74	299.52	299.34	301.44	301.98	300.31	313.21	304.65	299.13	304.94	306.64	310.25	301.87	305.34	309.82	306.98	300.97	301.3	300.32
303.2	296.45	301.82	292.3	298.18	300.62	304.27	301.93	305.53	301.27	300.01	302.95	301.57	302.33	302.63	301.03	302.5	299.31	303.52	297.92	308.29	304.03	305.72	300.33	297.07	306.32	307.13	298.93	304.76	304.63	305.31	300.27	305.43	299.47	301.57	304.2	297.02	305.09	304.78	305.66	300.31	301.38	310.56	303.26	311.6	302.93	300.6	301.46	299.59	298.31
330.71	331.8	319.38	327.07	324.08	324.66	320.77	333.55	325.57	332.39	325.29	321.1	318.84	333.4	330.36	328.17	328.91	325.08	323.96	330.25	322.34	323.57	326.93	330.28	325.34	332.56	325.87	323.77	326.95	329.44	330.01	329.1	327.49	327.54	332.21	330.29	326.18	321.24	331.36	323.23	325.42	322.54	325.37	328.49	325.88	318.73	332.18	329.68	326.73	320.07
298.39	306.32	301.57	309.01	306.47	297.73	302.97	307.7	309.73	307.73	310.42	307.21	310	304.2	304.49	306.91	308.92	302.96	309.56	308.13	305.31	302.05	306.27	306.52	311.21	310.39	300.89	308.8	303.95	309.53	307.49	305.8	303	310.97	304.84	300.83	306.54	306.34	305.52	298.93	311.97	304.21	304.34	306.84	297.55	305.99	301.28	306.05	307.98	306.07
311.01	316.37	311.32	313.56	311.8	314.25	308.03	309.56	315.39	308.48	318.23	313.34	306.72	314	309.55	309.05	311.92	310.43	309.7	315.68	311.96	312.18	304.48	313.96	310	310.79	304.13	313.08	312.66	310.98	308.95	308.76	312.21	320.27	310.94	312.22	319.76	311.72	315.99	307.49	308.96	305.69	308.51	311.96	313.25	308.03	316.79	309.6	306.83	321.97
299.33	299.43	294.06	288.58	295.9	296.87	300.99	298.53	294.07	285.34	296.51	290.89	296.59	289.69	296.29	291.76	297.69	300.73	295.48	298.3	289.93	297.42	301.17	297.26	293.06	297.38	300.41	292.84	301.01	295.67	301.2	295.14	294.75	300.57	295.08	295.66	287.94	298.64	294.89	283.73	295.75	298.45	294.57	294.21	290.67	288.93	286.99	296.41	299.74	295.72
323.23	310.1	319.68	316.65	314.02	316.59	317.5	316.71	320.68	317.05	311.38	313.95	310.39	311.78	309.15	309.1	317.91	314.7	317.47	311.04	321.36	315.24	311.81	319.45	321.61	314.2	310.17	311.97	310.78	314.22	317.44	315.55	317.7	312.32	310.98	313.18	321.23	321.78	308.15	313.06	311.12	316.8	313.36	314.47	313.49	317.02	314.42	311.35	316.85	324.06
331.68	321.75	328.03	330.19	331.98	330.16	323.43	330.1	328.44	334.18	321.41	324.92	337.96	330.44	327.12	328.97	328.24	325.48	325.82	326.54	331.53	323.12	333.38	336.12	329.91	325.71	329.95	325.92	324.15	321.46	327.09	330.62	326.37	321.78	330.39	325.67	333.14	320.48	322.2	328.44	330.66	329.72	330.38	334.29	329.31	322.41	322.55	332.71	328.99	327.47
311.07	313.33	314.89	309.66	314.74	317.12	315.19	310.01	313.57	318.42	308.31	319.56	316.14	311.66	320.19	316.08	317.55	313.86	321.14	322.48	313.26	317.94	313.49	310.62	315.23	308.29	312.63	324.67	314.12	308.63	307.33	311.52	314.37	320.15	309.92	315.26	320.04	316.34	311.36	312.4	318.68	304.32	314.56	321.41	319.96	311.82	318.13	314.9	320.32	310.45
314.72	316.81	309.63	317.05	318.11	314.22	311.5	318.91	307.3	320.07	310.03	312.24	316.66	310.82	318.74	321.23	315.18	311.57	315.47	310.69	314.72	309.63	310.37	310.01	316.92	316.68	307.99	314.46	301.95	318.04	314.31	308.24	308.62	317.63	310.71	308.47	311.47	312.29	309.67	311.22	310.74	306.8	317.8	313.08	316.67	313.43	312.9	303.22	315.5	312.59
311.99	296.49	313.4	308.01	316.74	309.13	303.18	308.9	311.43	307.33	309.03	305.1	304.06	304.11	304.85	312.82	306.17	306.34	311.93	308.53	305.86	306.8	307.79	308.47	310.35	310.14	304.07	304.14	306.51	310.25	305.76	309.91	317.22	304.87	312.42	304.99	299.94	309.13	308.97	304.33	307.56	303.62	300.51	303.64	294.47	314.47	301.44	309.85	311.4	306.71
305.19	314.02	308.82	317.06	310.04	319.72	312.14	307.66	305.61	314.55	309.2	303.85	305.22	318.78	323.87	312.64	309.12	310.31	308.32	311.18	307.63	311.2	310.46	307.45	313.56	310.44	306.65	305.53	313.36	312.36	307.97	312.07	309.02	316.64	306.22	317.91	315.26	315.43	311.92	319.78	311.6	301.81	307.47	308.57	316.28	314.6	313.5	306.86	306.12	318.68
304.9	316.8	313.61	314.24	312.23	320.62	319.55	313.72	315.49	312.3	315.82	315.63	311.22	305.2	318.36	305.29	311.47	313.75	315.02	312.68	314.88	314	312.68	319.44	312.38	312.35	311.54	322.08	322.8	320.69	313.02	316.34	309.92	307.58	319.11	316.27	317.08	321.18	316.67	320	318.27	315.54	315.25	317.84	317.89	316.93	321.55	311.55	316.94	312.03
304.5	302.52	304.28	308.65	306.8	305.49	304.59	301.25	300.8	306.01	306.7	296.37	296.92	299.48	305.3	307.5	308.57	300.93	307.66	300.98	298.42	300.99	298.15	311.09	301.14	300.56	310.85	301.63	312.26	308.6	308.53	302.15	308.18	303.65	309.18	299.07	301.34	307.58	305.23	310.55	299.74	306.18	307	306.67	311.93	300.47	299.44	302.51	302.42	312.17
310.61	316.73	308.83	315.6	306.56	310.44	306.94	309.44	316.85	317.01	315.38	313.88	310.63	312.29	311.45	305.6	309	309.44	311.62	320.39	308.42	313.21	306.89	311.85	312.58	311.84	312.48	309.37	311.1	316.06	308.27	315.32	314.76	317.38	317.07	309.92	313.36	311.48	318.14	314.67	304.73	311.62	316.42	302.62	311.98	313.34	306.42	301.82	307.93	316.1
320.5	315.09	316.76	311.41	315.01	314.88	315.07	318.21	315	318.95	325.2	311.71	316.24	310.8	318.44	313.34	316.7	325.98	317.98	311.89	321.94	315.22	313.41	312	312.51	313.98	306.64	309.92	316.92	313.37	314.92	318.02	307.79	325.07	306.79	309.17	321.34	322.04	318.36	316.82	318.88	321.99	319.5	313.99	313.16	315.8	317.31	310.31	326.59	313.26
302.8	310.62	307.04	312.7	307.98	311.39	304.61	302.58	307.82	304.73	309.5	311.87	313.91	310.19	313.88	310.15	307.28	307.31	307.18	307.19	308.18	311.86	306.52	305.45	308.04	298.76	312.6	297.58	301.35	306.64	304.35	311.29	297.86	306.28	304.32	302.87	313.64	299.85	309.79	307.85	303.43	304.47	303.23	302	303.37	308.31	302.56	307.6	306.95	305.04
310.19	302.48	305.32	304.69	303.34	315.97	308.45	305.92	304.24	304.17	312.03	303.86	309.22	313.36	312.93	309.98	311.73	305.39	312.4	313.91	307.24	312.65	316.46	308.37	316.7	310.7	307.8	309.28	310.42	296.27	314.69	304.92	315.11	307.88	304.35	311.61	306.41	300.65	312.79	308.31	311.03	310.92	313.63	312.87	304.37	311.01	305.48	312.39	312.45	313.96
326.25	324.03	325.23	327.45	326.43	321.73	328.72	330.52	334.69	322.22	333.19	320.01	330.24	335.59	324.48	326.58	328.59	330.61	330.23	330.16	332.26	328.58	327.13	320.69	324.64	327.08	319.76	324.87	333.63	321.62	325.06	320.32	327.84	328.32	323.68	322.24	326.35	332.54	324.11	331.54	319.03	326.87	326.81	332.16	323.26	320.54	327.08	329.71	324.65	330.03
300.89	306.14	312.39	307.79	300.37	315.47	308.51	309.05	306.17	313.1	305.38	311.31	305.74	308.75	311.46	308.93	298.95	313.93	310.94	296.48	311.56	307.78	305.75	304.8	301.36	302.21	300.27	310.3	306.18	303.89	311.63	309.24	304.88	310.23	304.06	299.84	313.69	308.18	306.95	306.43	302.46	306.45	308.22	305.99	301.39	310.16	309.01	308.64	308.62	314.39
322.88	317.7	314.06	311.92	313.06	314.31	315.57	322.11	317.93	317.59	319.05	318.69	317.71	324.75	314.69	314.41	318.6	318.05	318.73	313.84	314.68	324.93	313.27	310.88	318.46	315.67	321.02	316.38	314.11	317.3	325.25	315.9	316.83	326.73	308.62	330.96	319.28	318.83	317.09	316.08	311.55	318.33	314.83	314.94	316.8	316.87	314.98	313.69	316.24	316.47
310.47	311	314.56	309.06	313.5	305.87	310.29	313.5	307.25	303.04	313.29	311.37	308.47	304.96	315.59	309.82	312.09	307.3	315.73	311.31	308.86	311.03	314.41	318.17	308.81	308.78	311.88	309.97	304.45	314.63	311.42	310.71	311.48	305.56	313.55	309.4	306.12	310.71	305.87	310.88	313.38	299.85	315.34	305.48	310.96	308.87	306.73	311.34	312.64	324.92
315.42	315.54	315	315.18	326.32	327.58	317.61	315.3	321.04	310.23	321.6	320.07	318.64	310.34	315.28	316.26	313.94	320.82	320.94	316.06	318.85	324.35	314.61	324.33	318.89	320.11	319.06	319.73	316.71	312.25	320.85	319.86	322.03	318.33	324.28	312.71	309.81	325.16	326.79	316.16	316.3	321.28	319.04	319.82	316.47	324.23	317.39	317.96	316.02	315.99
315.31	311.4	307.08	324.68	318.12	320.94	319.95	315.46	312.34	320.36	317.72	307.23	312.93	316.64	316.42	310.08	315.05	316.09	311.58	317.54	316.69	316.29	320.78	322.23	317.08	315.13	322.06	314.03	325.45	317.4	317.97	319.82	313.72	315.3	315.07	317.97	315.58	316.58	313.93	320.5	319.56	315.7	317.96	319.41	321.68	305.12	311.46	311.71	313.23	317.61
305.27	308.54	300.56	306.65	303.95	300.23	307.65	300.64	306.85	299.88	301.27	304.63	304.26	302.88	296.39	303.39	296.52	305.59	304.75	301.67	302.06	303.34	312.45	303.22	304.54	300.21	311.46	305.12	306.45	303.88	300.69	304.91	301.13	306.41	306.58	305.32	304.34	306.59	304.81	298.81	304.47	304.36	304.32	305.1	308.5	302.85	300.44	302.02	313.28	296.28
312.67	322.71	309.69	314.53	314.95	316.18	320.57	317.46	311.55	319.06	312.77	307.43	319.86	312.7	318.43	312.29	320.39	326.34	310.13	316.16	316.57	323.03	322.54	312.27	314.49	313.31	304.54	313.81	316.59	316.92	316.38	318.28	317.94	317.56	317.7	326.53	311.68	319.68	316.86	319.78	316.99	310.24	310.38	319.28	317.59	319.76	325.03	313.12	317.44	319.17
322.39	324.95	331.49	337.07	323.37	329.57	331.33	327.94	325.47	334	324.49	327.31	335.29	330.22	325.46	331.04	321.79	331.78	324.53	326.86	322.03	329.45	328.03	325.01	327.1	325.04	333.35	327.33	328.26	322.73	331.93	331.02	327.64	325.21	323.66	324.38	328.51	328.7	328.58	332.84	321.01	324.97	324.52	322.19	327.94	335.52	325.41	333.81	328.01	328.37
310.8	306.69	313.27	309.8	304.04	307.65	311.17	304.03	314.38	305.15	312.01	306.25	310.82	305.08	306.59	302.37	306.42	305.61	312.58	306.47	310.22	309.4	312.12	303.06	313.45	311.84	306.11	305.49	307.6	305.45	316.2	306.2	304.59	301.66	312.18	311.11	302.34	311.06	312.22	298.8	309.78	311.56	309.5	305.36	309.79	310.1	303.33	310.42	307.71	310.82
308.42	308.46	309.61	308.19	307.53	307.56	307.3	305.63	305.89	302.78	305.28	300.03	297.78	310.13	304.79	312.77	308.35	301.19	309.29	304.91	307.8	303.9	301.35	310.12	302.85	307.77	303.42	305.41	308.15	315.17	307.45	309.9	300.72	307.85	299.16	308.89	306.67	303.18	301.99	295.22	303.06	307.66	303.76	303.66	305.5	305.44	298.93	303.96	297.41	308.89
299.2	298.25	298.95	304.22	307.23	304.13	305.59	302.69	308.43	301.77	301.56	301.46	301.9	312.93	307.29	306.41	305.56	302.21	301.41	306.86	298.81	310.4	305.56	305.53	297.12	304.06	297.63	300.91	305.86	310.51	302.48	304.18	301.82	300.97	307.51	301.69	303.57	305.15	296.57	304.3	312.58	306.83	306.07	302.45	312.08	308.82	301.69	305.24	309.17	304.79
299.89	301.75	307.49	300.48	302.99	308.29	310.03	298.47	303.61	293.56	306.5	304.02	298.62	301.98	303.96	307.79	298.81	298.9	305.25	300.56	296.74	304.35	303.36	298.76	298.65	302.88	309.44	305.26	301.17	300.15	302.36	308.16	311.19	305.81	303.15	301.08	312.35	299.52	302.64	302.44	302.5	301.36	298.9	305.3	303	306.64	302.59	304.34	312.36	305.72
304.22	303.2	299.69	300.2	301.13	300.15	300.98	308.65	298.23	305.19	305.69	298.06	306.15	307.83	308.2	308.89	303.75	300.61	294.43	307.24	300.07	307.33	296.89	294.33	292.13	299.61	307.27	307.09	300.78	303.03	304.86	310.72	305.36	305.2	307.62	307.85	296.43	299.49	298.55	303.23	306.45	302.6	305.03	306.15	304.02	303.69	307.41	300.91	303.52	309.84
320.75	312.21	323.16	314.3	324.81	316.39	314.14	310.44	314.71	313.06	318.12	314.4	314.76	318.3	310.21	314.83	321.54	313.52	308.27	317.84	315.94	322.46	316.2	318.96	310.97	318.37	319.24	309.34	313.06	311.88	309.15	314.29	311.91	320.42	318.3	312.63	308.83	313.93	316.17	312.63	314.74	320.48	310.91	318.08	310.74	317.81	323.02	308.68	312.49	321
312.22	307.36	317.38	312.48	317.43	313.38	317.03	316.03	316.77	317.49	310.48	319.1	309.18	318.03	314.73	307.36	310.62	311.91	312.57	319.98	315.61	313.06	313.44	311.78	314.29	314.94	319.45	318.32	317.23	314.82	319.33	309.37	312.17	317.04	311.76	317.79	317.16	306.22	309.47	312.69	314.34	309.47	310.07	316.45	316.85	324.82	322.61	310.89	314.05	315.1
303.3	302.66	301.76	301.2	308.84	306.39	290.46	302.96	291.53	305.33	296.08	290.94	301.22	295.53	298.26	301.85	297.65	300.07	305.31	296.88	303.21	304.78	306.12	300.95	298.5	302.81	303.84	292.28	294.71	301.86	297.32	291.84	300.32	301	302.36	293.83	300.27	300.7	308.32	297.13	301.74	298.62	300.72	298.9	295.71	304.87	300.29	298.26	299.05	292.42
309.35	309.77	320.86	326.03	319.83	322.06	315.26	316.93	324.83	316.14	321.6	326.84	322.95	320.64	321.56	329.57	320.97	317.43	314.44	324.94	321.13	321.39	315.9	310.38	312.28	317.31	323.75	319.62	319.3	316.49	326.47	319.27	317.13	321.96	312.92	319.54	327.81	319.48	309.4	317.54	318.73	320.32	325.27	315.2	318.43	320.82	317.27	316.31	312.23	318.62
329.18	327.21	326.28	322.34	332.08	329.55	332.46	320.49	328.99	323.95	325.37	324.69	323.37	329.1	331.56	326.98	333.56	322.57	330.32	318.43	327.28	324.51	323.74	328.74	324.42	321.97	328.06	319.47	328.28	327.39	328.22	332.15	330.85	322.8	331.86	327.31	333.39	328.65	328.44	326.98	329.81	325.85	322.76	327.52	327.26	329.3	331.26	330.04	331.56	327.31
321.69	319.26	320.3	314.89	311.13	319.2	316.79	317.41	315.35	321.54	314.06	313.31	307.49	314.38	310.83	316	318.94	320.1	316.51	318.4	314.32	317.81	315.95	305.92	316.61	319.86	320.27	318.44	311.56	316.79	316.77	316.26	309.11	319.41	310.4	323.37	307.41	315.08	320.17	314.8	314.33	317	315.92	314.16	316.04	313.5	308.12	313.86	314.96	316.52
313.41	318.12	306.95	305.66	310.04	311.47	317.19	310.66	313.55	313.14	309.58	316.15	307.95	305.35	309.59	313.61	314.38	307.6	312.55	313.18	319.39	309.26	312.79	310.76	308.71	311.86	312.86	313.65	322.13	315.04	316.74	307.98	320.99	312.31	318.91	311.7	311.99	317.47	315.78	311.29	315.62	308.05	316.21	317.09	309.61	314.22	314.39	307.7	310.02	309.17
326.5	322.18	321.31	326.85	319.3	331.64	316.8	320.75	323.24	318.77	320.62	329.13	322.31	321.56	328.33	324.77	324.03	325.5	324.65	324.23	319.93	332.26	319.7	324.19	325.74	327.61	318.3	324.52	324.92	327.34	327.37	325.99	327.46	329.17	329.73	325.46	322.96	325.96	328.07	328.71	326	334.71	321.09	320.4	321.25	325.3	329.4	325.8	327.8	316.94
309.07	304.4	306.6	307.56	307.76	303.8	307.01	308.55	313.61	305.13	307.23	300.03	307.74	310.42	301.89	299.42	305.56	304.57	302.73	300.13	315.64	305.48	307.38	309.45	302.05	298.88	304.81	305.74	304.42	300.06	302.26	306.56	315.54	308.52	304.98	307.24	309.36	298.06	301.03	306.99	298.54	303.99	307.81	305.57	304.06	308.04	302.23	306.07	302.97	307.12
323.12	320.98	333.2	321.48	313.92	308.92	313.48	313.52	316.88	320.67	311.41	318.87	313.16	312.69	319.07	312.95	316.23	314.7	314.79	309.95	318.31	317.19	315.93	320.83	319.17	324.81	319.38	317.99	320.54	317.35	319.69	319.96	315.97	322.85	322.56	312.44	317.22	318.61	313.25	316.89	316.23	319.17	315.59	321	314.77	308.38	313.47	310.22	318	315.69
309.13	325.55	311.89	316.16	316.66	313.51	315.91	312.9	315.19	317.71	309.05	316.08	316.34	315.22	313.08	309.53	321.99	311.41	310.58	315.31	313.91	310.6	316.36	309.9	317.18	319.91	314.71	322.76	313.08	317.73	309.2	319.69	308.61	304.37	311.35	318.27	308.79	313.26	316.13	314.52	307.55	315.08	314.85	315.05	317.52	317.4	315.75	317.55	315.21	312.41
307.18	305.78	304.24	305.69	310.32	303.93	304.47	301.43	305.18	298.86	307.41	295.54	298.65	299.06	303.43	304.61	295.23	296.45	307.38	301.63	299.03	309.49	301.02	308.02	312.25	305.63	306.09	293.7	312.13	306.9	306.47	308.74	297.44	301.44	306.85	297.17	306.97	303.45	307.73	300.24	298.45	305.19	299.57	306.11	308.19	304.24	302.6	303.27	304.25	303.15
297.45	290.99	298.65	291.58	290.85	301.75	291.59	293.4	291.47	294.18	292.64	284.01	290	294.55	295.83	303.56	291.36	288.2	295.13	295.21	291.32	294.59	292.97	301.05	296.03	289.05	289.5	291.38	299.35	294.31	285.82	294.81	296.65	296.97	295.43	296.32	291.99	298.4	301.03	293.91	294.78	298.05	290.04	290.84	295.6	293.8	299.15	295.79	295.57	296.55
303.69	305.28	294.81	299	306.57	302.51	305.46	291.5	288.91	300.63	299.21	307.13	294.05	299.87	299.78	297.1	297.47	298.69	303.85	303.36	296.31	297.92	297.93	295.66	298.59	297	305.16	303.33	301.36	294.53	298.73	297.32	301.63	300.51	293.62	303.12	304.23	303.43	301.2	299.02	297.37	294.19	303.15	306.27	299.39	296.44	305.69	294.72	297.12	302.05
319.35	312.05	315.42	318.14	314.52	318.24	325.82	312.75	321.71	320.46	315.52	314.2	322.68	315.35	318.29	315.34	322.79	314.36	324.97	312.95	313.56	317.66	314.3	307.66	318.72	317.67	316.91	316.95	320.08	312.38	317.5	325.08	317.34	321.33	316.92	316.88	313.96	327.06	317.33	318.83	311.55	310.82	318.35	315.88	321.66	323.32	311.43	322.94	317.69	319.92
298.99	310.99	297.39	300.63	307.23	298.07	310.22	303.44	301.4	303.38	296.41	304.88	297.02	305.7	298.05	302.43	300.83	300.53	303.01	305.49	305.13	303.96	302.54	304.62	307.19	299.72	303.25	304.19	303.31	304.17	306.33	297.85	300.38	307.09	298.94	301.83	306.9	299.79	294.79	307.65	299.14	296.45	304.83	296.23	301.69	300.65	293.53	293.54	298.24	300.26
295.24	298.14	294.95	293.26	305.18	295.54	300.11	296.63	299.02	308.12	292.74	296.12	297.88	292.94	290.45	293.87	295.15	297.1	297.13	294.52	298.44	292.71	295.16	298.41	299.73	295.04	298.87	293.15	298.94	301.8	290.76	296.78	301.84	292.78	289.03	293.72	289.01	295.75	296.66	292.24	299.99	292.03	298.36	297.83	301.45	298.57	300.38	293.68	306.5	294.37
300.49	306.6	311.22	300.34	302.54	300.91	307.99	304.09	301.93	302.99	308.38	303.47	297.42	311.12	298.78	298.87	300.44	305.43	304.83	299.96	303.43	307.27	292.55	302.7	302.2	306.58	301.87	302.81	306.99	302.72	303.3	306.31	297.93	303.23	300.09	298.08	306.9	301.19	305.42	303.35	308.09	304.44	301.96	298.37	302.78	302.53	293.37	303.47	297.85	304.71
297.48	306.42	295.06	309.82	305.31	294.62	300.67	296.92	302.85	306.25	296.79	302.29	300.76	297.6	293.81	302.28	299.11	303.7	299.23	294.74	304.42	302.31	300.3	307.88	302.4	300	298.29	296.3	303.38	306.51	308.21	298.2	298.21	296.13	304.33	306.58	297.99	306.49	307.15	297.85	305.14	301.33	304.22	301.28	308.53	311.43	295.51	296.78	298.96	304.87
296.06	309.56	304.53	299.07	303.55	302.12	302.47	307.51	301.81	305.4	308.88	302.46	297.11	300.79	304.34	304.24	299.52	300.02	305.55	296.08	300.91	303.79	304.65	301.09	308.87	304.52	308.52	308.44	309.31	300	304.39	304.65	305.39	306.72	300.9	306.33	298.18	306.57	297.82	301.23	301.51	307.81	308.21	296.4	303	303.11	302.93	304.83	310.93	300.06
311.64	312.89	316.87	314.03	307.85	317.64	314.55	312.86	324.38	320	318.47	318.49	315	312.12	319.2	314.41	319.28	313.23	319.98	311.97	317.02	315.65	312.38	318.62	309.51	316.75	319.91	314.11	328.91	312.97	307.48	312.39	316.88	313.33	315.51	317.19	317.59	314.11	314.16	310.43	315.77	312.92	315.19	318.98	315.74	312.33	310.35	315.79	316.41	312.07
307.61	305.72	310.47	311.16	306.89	309.51	309.9	307.94	313.17	309	307.97	306.16	306.11	303.34	309.6	310.44	305.49	304.44	307.87	308.34	309.53	307.81	309.59	306.27	310.85	313.69	300.99	309.33	315.81	309.74	307.84	308.77	305.8	304.38	307.41	305.19	306.66	303.3	305.56	308.04	309.08	307.32	304.37	312.48	312.06	311.53	312.66	310.52	311.77	306.19
313.17	315.39	321.17	308.86	322.53	314.52	319.05	315.6	314.42	322.48	311.76	320.11	319.43	319.63	316.06	317.64	323.92	320.59	323.69	322.73	319.38	320.2	315.42	321.84	321.03	318.7	320.04	323.54	322.21	314.38	316.84	319.52	321.78	312.94	322.67	315.5	323.78	314.6	319.74	311.95	319.05	321.29	317.98	319.95	318.66	312.88	314.41	318.3	321.56	313.09
315.89	311.73	315.13	316.02	310.28	316.9	314.96	317.12	313.11	313.78	310.32	313.38	309.08	317.45	325.2	318.66	310.96	313.14	313.85	321.86	316.3	315.13	324.94	311.4	314.69	316.49	310.81	314.92	313.29	312.85	315.4	313.44	313.4	309.53	311.66	316.19	321.14	317.42	317.08	319.71	316.87	309.72	307.15	315.64	318.62	310.85	314.14	319.73	317.87	314.63
307.24	305.34	298.07	302.96	302.12	296.66	309.83	300.16	308.97	302.59	302.78	303.21	300.12	305.27	303.83	298.71	305.79	306.54	299.98	306.79	303.81	305.29	308.85	308.21	308.16	306.56	302.64	311.81	301.05	307.83	304.15	306.4	308.08	291.61	302.45	306.45	306.81	300	302.22	307.76	306.76	302.92	308.35	312.46	308.31	309.62	305.51	307.44	305.53	308.77
307.56	310.04	315.59	311.23	313.78	309.32	307.3	317.25	315.32	313.07	309.4	318.65	312.46	313.94	303.22	309.59	313.7	310.6	313.67	311.91	308.44	314.7	314.31	312.25	310.12	306.22	316.21	317.02	314.42	314.3	313.57	315.3	312.92	314.25	313.14	311.78	311.47	313.93	316.16	314.11	309.33	319.28	311.28	313.85	318.93	310.93	310.08	316.07	306.62	309.31
309.98	310.63	314.18	323.95	321.98	318.05	310.23	312.55	318.33	319.69	312.01	315.89	311.41	319.67	314.73	319.75	316.03	317.08	310.87	310.48	312.44	315.67	314.19	317.98	311.93	317.57	312.32	315.19	311.67	314.91	315.78	310.96	312.31	314.36	316.9	314.75	311.33	317.26	313.57	314.28	312.16	309.27	308.09	315.26	316.07	312.57	314.96	313.16	322.3	313.5
310.08	316.26	312.93	314.5	312.57	315.79	313.55	313.88	307.87	306.32	303.78	312.19	312.33	314.58	315.13	312.36	308.48	308.57	304.64	308.49	321.76	309.21	310.07	312.46	318.56	310.97	312.7	312.48	310.84	315.55	314.8	316.21	317.79	313.52	310.86	319.7	310.82	313.7	314.82	316.01	306.2	320.32	312.8	313.81	309.44	310.84	303.02	310.66	318.96	308.99
314.75	321.36	318.18	314.14	320.84	315.66	309.66	318.61	318.91	314.14	314.78	312.94	320.85	318.73	321.56	324.97	315.08	315.54	314.93	316.08	319.25	312.14	317.73	312.23	311.45	317.97	321.67	313.21	317.51	323.4	311.54	318.95	311.86	320.58	320.47	316.14	313.49	318.15	316.72	317.19	312.46	315.19	314.59	317.01	314.93	310.65	313.95	315.72	317.42	312.34
322.48	328.7	328.83	327.09	319.02	328.08	325.18	335.14	333.57	332.38	326.33	324.81	327.57	336.23	328.86	326.28	326.63	327.99	332.33	331.55	332.69	332.56	326.82	330	328.15	324.57	319.57	332.09	322.36	322.28	335.03	330.29	331.88	329.65	322.82	324.45	330.3	326.24	324.5	331.91	329.12	321.35	329.04	334.56	323.85	324.89	320.89	326.38	328.71	329.14
326.29	317.43	321.21	317.93	319.95	325.58	324.83	315.22	319.6	318.3	317.35	313.81	312.4	321.09	315.56	318.37	315.8	316.96	321.57	313.49	310.59	314.35	321.2	327.87	316.72	324.55	316.97	321.45	319.89	323.59	319.21	312.53	315.1	315.41	315.18	315.41	316.53	322.74	320.47	316.27	319.57	321.33	311.91	319.95	323.33	318.46	313.2	314.9	313.63	325.25
307.28	295.15	306.2	306.62	302.76	302.91	302.4	295.13	307.04	310.04	307.78	308.27	310.2	302.37	304.33	303.72	302.1	306.62	303.98	307.89	301.28	300.55	304.74	307.76	308.39	305.94	310.11	302.6	299.56	311.14	300.52	299.78	306.82	299.28	304.13	305.33	308.53	303.63	307.18	308.9	305.81	304.17	310.48	309.84	305.92	306.89	301.3	301.94	304.75	311.31
335.68	322.53	317.88	327.02	327.71	328.35	322.97	323.16	328.7	330.06	336.32	323.17	331.87	329.21	318.14	325.57	328.49	324.76	317.79	326.66	325.55	327.56	327.23	324.11	318.77	323.15	325.42	330.34	323.17	329.96	325.89	329.54	328.39	325.2	336.93	333.79	328.27	331.1	333.05	320.64	327.26	328.36	328.21	327.93	335.62	329.57	330.5	330.9	325.06	325.91
297.4	305.55	305.77	309.06	303.01	305.7	301.66	298.48	303.83	302.85	295.29	308.22	300.17	308.41	310.42	301.95	295.74	308.26	295.05	311.16	302.8	307.65	303.03	304.08	304.61	306.3	306.64	305.49	303.04	302.25	308.3	304.64	307.93	294.89	311.81	308.72	311.91	301.34	311.99	299.94	310.14	314.14	306.62	302.63	302.19	311.32	305.98	310.87	303.07	312.07
299.08	302.63	305.12	304.97	301.8	306.33	304.1	303.34	297.05	302.16	304.32	303.35	301.93	301.75	304.68	307.83	297.03	302.03	300.12	301.7	303.45	304.26	306.1	307.59	296.87	300.9	303.25	307.59	298.48	300.31	301.21	307.89	300.5	308.69	299.62	306.12	303.33	299.3	297.3	300.89	312.23	295.18	297.99	301.27	305.53	300.57	293.8	295.79	297.56	297.33
298.71	304.92	309.22	307.28	306.65	306.93	311.23	308.13	304.13	308.6	302.07	298.27	301.85	301.86	297.28	297.94	301.36	298.67	294.22	307.99	303.1	304.76	307.09	303.42	302.98	301.68	301.84	297.18	303.66	306.6	298.74	309.7	300.41	303.4	301.65	308.28	303.94	302.95	305.79	292.13	301.6	308.8	307.98	306.93	307.07	299.44	307.34	301.48	303.7	300.27
312.97	308.35	312.46	312.09	311.35	312.09	309.92	311.05	310.81	311.88	313.61	311.3	307.42	316.67	307.92	311.2	309.42	305.54	311.9	311.38	308.65	315.54	304.71	318.13	313.42	309.77	306.84	312.29	313.77	314.78	310.37	313.45	311.35	313.31	313.17	305.95	315.12	310.39	314.72	306.69	307.71	305.69	308	313.5	307.26	312.47	308.89	309.87	303.1	312.28
324.09	321.22	331.42	333.97	334.25	324.09	334.03	327.9	324.3	327.14	330.5	333.06	322.17	332.59	328.62	323.78	321.86	323.76	326.36	322.12	329.76	329.91	327.13	324.83	324.86	321.71	323.93	328.23	327.86	319.11	324.13	330.55	328.45	322.94	323.05	324.54	324.49	330.8	326.94	330.16	333.35	320.85	322.06	320.6	332.49	327.17	325.59	332.09	319	327.02
311.85	310.27	308.96	314.78	310.88	312.79	312.93	302.14	308.13	308.04	308.01	314.06	306.97	303.73	311.92	309.16	298.42	306.77	308.81	303.88	308.6	307.58	313.36	310.31	302.42	309.22	318.42	307.76	303.89	303.11	302.93	311.51	304.63	313.28	308.67	309.38	313.36	308.52	307.5	308.1	303.61	307.94	308.51	310.87	301.81	306.75	307.54	309.01	308.06	309.6
308.81	307.22	306.59	300.62	302.93	307.4	303.86	302.55	303.72	304.1	296.07	305.42	303.47	296.64	308.47	314.82	303.67	304.54	299.5	303.44	302.41	306.5	303.29	306.48	303.68	295.64	304.24	300.72	306.83	301.1	306.69	303.36	303.04	303.14	295.69	301.09	307.16	300.83	296.3	309.63	300.28	298.04	307.79	304.26	304.4	309.57	303.18	304.91	295.14	306.11
301.5	301.17	297.76	310.46	299.85	297.73	299.76	300.64	299.02	298.61	301.73	300.02	302.58	307.77	304.89	297.96	298.15	305.85	305.97	296.38	299.01	297.58	293.18	301.01	302.74	296.85	300.78	297.01	297.39	301.62	307.31	297.87	305.34	297.93	303.71	298.79	302.26	298.3	295.48	298.45	299.55	303.14	303.55	303.68	303.01	304.94	301.03	303.96	300.8	306.82
305.46	303.65	307.29	306.1	309.35	308.32	302.41	305.95	305.38	308.83	310.97	303.97	310.63	306.54	313.01	312.78	294.81	312.76	307.83	306.53	315.35	304.03	307.75	304.51	307.18	306.63	309.69	303.14	306.63	305.72	298.61	304.57	303.23	308.91	304.04	308.51	308.37	307.75	307.54	308.62	313.12	308.17	313.71	303.34	312.7	301.12	309.52	303.55	307.13	307.13
301.8	312.11	317.53	316.04	307.56	311.46	310.43	302.19	307.65	307.23	304.84	304.4	310.7	304.35	310	309.39	312.48	307.59	308.68	304.78	313.87	304.58	304.88	308.51	301.65	311.68	308.58	308.33	311.76	299.46	301.51	313.95	306.89	309.15	301.89	302.1	314.74	307.61	305.18	306.51	302.3	308.12	308.35	308.76	312.37	310.18	313.89	309.54	310.76	307.43
304.56	303.83	297.98	297.81	306.42	313.42	305.14	302.9	295.64	301.46	303.77	302.46	300.3	302.6	307.58	311.22	310.37	306.07	305.81	302.43	302.3	306.47	305.31	301.65	304.59	303.96	303.79	304.75	303.89	300.61	306.59	306.4	311.11	302.29	301.17	305.2	298.67	306.98	306.17	299.64	305.68	303.32	301.46	304.36	309.37	303.99	301.12	308.21	310.58	307.5
304.89	308.7	303	298.23	307.63	301.9	294.97	302.86	305.26	312.39	301.08	305.31	297.79	297.74	306.09	306.56	305.32	303.97	302.67	298.82	304.19	300.93	300.63	308.63	299.07	301.57	300.03	305.13	307.03	306.91	299.2	300.44	301.57	304.41	298.02	298.92	301.28	302.76	303.41	300.79	294.9	297.46	296.79	304.52	311.6	309.54	300.37	296.63	296.84	297.09
309.99	308.46	305.5	307.2	310.65	314.21	299.17	299.32	300.84	300.68	304.12	300.47	302.02	308.02	312.63	308.68	306.9	303.54	307.26	301.19	302.09	300.67	304.09	295.04	308.52	310.19	300.29	307.12	305.45	300.29	298.41	297.72	302.91	300.92	303.01	295.07	309.15	307.01	304.95	303.99	300.03	306.25	308.38	300.38	309.45	302.61	302.38	305.08	304.23	302.35
308.65	303.47	307.3	308.36	308.26	305.34	308.12	310.14	310.15	310.12	313.66	303.87	310.65	318.95	306.2	310.05	313.65	305.21	308.91	311.31	308.51	310.85	307.3	317.89	314.52	311.2	313.28	315.25	314.75	312.72	309.4	314.11	310.64	302.57	305.94	311.49	302.59	305.19	308.88	303.64	303.9	312.8	302.44	309.17	307.62	308.26	313.66	309.1	315.7	314.52
298.42	300.97	305.08	304.27	306.13	304.97	306.32	303.25	300.99	296.71	307.75	300.15	307.78	302.18	308.55	300.71	304.88	304.39	308.76	305.28	305.55	298.72	300.89	303.72	307.61	301.36	294.71	308.56	305.62	309.42	301.18	303.76	303.23	306.4	303.32	302.16	313.75	297.99	305.97	303.12	304.47	309.62	307.99	303.93	307.23	301.79	302.06	304.09	304.7	306.1
303.94	301.15	301.78	303.95	300.83	304.95	304.17	307.31	297.49	301.93	302.44	302.7	302.36	305.54	302.95	302.36	302.58	300.49	305.19	304.34	300.35	300.82	304.8	291.14	306.23	301.28	303.84	306.01	298.98	299.62	299.29	305.46	301.75	301.9	297.88	300.67	296.47	301.66	302.84	298.24	296.57	306.25	300.34	303.09	307.71	303.64	304.67	307.47	296.97	300.85
322.31	322.92	322.66	310.21	314.41	321.89	314.37	321.19	315.26	318.69	312.46	311.1	323.45	318.1	318.05	316.86	325.24	325.91	316.53	319.47	315.63	316.06	319.92	313.77	321.79	320.49	315.35	318.02	324.19	323.56	320.14	319.05	320.37	319.22	322.75	315.03	317.81	318.04	315.67	318.11	324.81	318.31	315.11	316.25	315.19	322.46	316.99	320.53	310.72	314.28
315.47	311.08	314.94	310.77	318.13	309.26	306.76	311.05	314.13	308.89	319.96	314.95	313.91	311.24	313.2	313.67	310.97	316.31	318.46	312.9	308.15	311.55	319.86	315.24	313.8	314.44	311.92	317.08	309.72	317.05	318.28	311.57	319.27	307.42	313.85	321.4	317.17	316.27	319.2	308.4	318.85	311.27	313.13	310.61	315.57	314.83	321.79	316.89	315.97	313.84
305.72	310.77	312.59	313.27	312.37	305.4	305.35	306.74	308.54	317.18	309.08	312.21	319.72	308.07	312.07	311.52	311.3	306.59	312.43	311.57	307.21	306.29	311.04	304.97	316.65	309.31	306.54	314.43	306.85	308.38	315.73	306.06	306.88	314.21	312.66	313.66	308.21	314.6	311.25	310.05	312.07	304.94	314.44	309.4	300.98	308.65	305.67	309.46	304.9	313.73
314.41	298.75	306.43	312.61	307.16	303.97	306.68	314.33	310.31	306.68	310.4	319.48	314.62	312.25	309.42	308.69	306.8	311.61	310.5	312.31	306.86	306.19	305.84	306.61	309.92	313.94	311.75	316.18	315.99	304.53	306.64	312.56	309.75	307.56	306.37	314.32	304.5	306.47	312.34	307.33	311.58	314.84	305.24	306.36	311.63	310.75	308.68	305.02	308.27	308.97
306.14	306.69	302.3	302.44	305.06	303.66	306.65	301.34	304.15	299.34	305.54	307.11	297.77	300.34	301.3	305.71	303.29	302.37	301.49	305.16	303.71	308.31	309.34	304.96	302.17	306.01	301.75	301.18	301.16	307.31	301.33	304.73	305.27	306.05	299.53	291.99	302.08	304.65	303.4	309.12	305.79	306.27	304.88	307.13	303.05	295.96	297.39	301.64	302.79	304.09
305.86	297.36	300.9	306.24	295.47	304.66	299.83	300.76	300.29	304.89	301.11	299.94	307.78	305.81	298.63	301.08	304.94	298.56	300.8	301.05	295.02	299.4	302.17	302.84	293.77	295.76	299.37	294.03	306.12	307.32	298.31	298.44	303.15	302.12	298.7	300.02	303.54	307.22	302.74	293.58	300.15	297.87	297.84	302.7	298.64	294.68	291.08	292.64	306.24	303.48
299.33	296.28	293.11	293.2	294.03	294.88	293.84	292.17	295.95	297.14	298.43	296.53	287.72	293.05	296.43	291.35	297.6	294.25	301.89	291.2	282.51	298.55	292.02	295.78	298.07	298.02	296.1	290.62	290.1	293.33	297.34	299.41	296.9	290.95	292.42	299.06	291.64	289.04	294.46	301.53	295.8	295.54	294.68	299.75	295.06	295.27	298.08	284.99	296.62	295.46
296.18	298.09	296.05	294.77	303.17	297.17	304.04	302.27	297.98	292.53	299.52	299.01	297.56	310.32	299.96	297.31	305.83	302.13	300.36	300.93	294.65	304.64	303.56	297.34	300.2	298.65	302.74	298.13	305.05	300.36	305.73	298.24	298.98	295.53	304.4	300.35	303.83	302.28	300.56	303.9	296.92	304.82	301.72	293.72	297.22	295.91	301.52	301.32	304.74	294.45
327.73	327.42	323.92	325.36	335.77	334.52	324.89	329.4	329.4	322.51	326.66	329.47	325.42	324.27	324.88	326.52	325.98	330.86	331.2	324.85	333.01	333.74	329.43	333.3	328.38	330.75	333.93	324.97	330.58	331.55	328.4	336.26	328.79	330.27	322.37	335.29	323.03	329.15	325.97	329.26	333.5	325.88	320.71	331.07	320.93	324.52	327.18	326.32	329.36	324.49
307.03	295.01	304.03	307.5	312.07	297.22	295.84	294.21	303.66	306.49	301.93	296.85	305.33	297.11	300.07	303.61	304.97	298.47	298.66	302.3	300.02	309.81	302.82	303.61	308.45	306.18	297.41	305.87	302.42	307.96	306.47	300.18	302.52	307.39	300.17	312.96	302.28	303.23	307.62	304.56	298.91	299.21	305.7	306.73	302.33	302.24	304.72	304.36	303.12	303
298.32	307.66	304.87	307.39	303.96	305.44	305.84	309.62	301.85	305.95	304.4	300.63	309.13	301.85	306.28	298.2	298.62	307.89	307.03	307.49	301.37	309.38	302.4	311.07	302.9	306.19	306.89	299.35	308.43	307.89	303.91	311.84	301.8	306.59	299.35	302.69	304.23	301.51	309.54	300.79	301.04	305.9	305.16	300.05	299.52	305.99	297.11	301.74	309.32	312.86
323.25	322.55	316.97	325.69	325.18	322.61	322.74	314.21	319.38	319.34	317.48	318.14	316.36	315.81	313.69	313.83	319.2	320.1	314.4	319.49	314.17	317.83	320.55	317.9	324.64	323	321.1	316.82	318.92	319.18	322.27	319.27	316.48	317.99	326.74	327.75	319.11	319.87	326.41	318.6	319.95	315.83	316.28	311.61	317.74	327.7	326.03	330.09	318.2	322.52
305.04	305.34	307.57	302.84	306.14	305.38	314.9	305.86	309.37	304.42	296.93	299.65	307.51	305.97	310	305.53	301.23	308.13	301.8	303.97	307.09	303.07	308.9	303.96	310.92	304.35	298.7	305.3	303.34	308.88	304.53	307.81	305.11	308.05	304.9	303.75	309.44	299.27	307.07	303.27	304.62	303.86	303.66	302.59	309.47	309.77	305.73	300.66	306.79	301.94
288.07	296.33	295.55	291.73	291.56	293.97	301.55	294.1	297.12	293.17	293.9	292.63	300.3	295.77	291.51	300.11	295.18	291.2	289.79	295.23	291.85	295.98	288.56	284.6	291.72	294.85	293.2	287.62	292.82	295.33	294.03	293.23	289.36	298.55	291.18	295.36	290.95	292.9	296.32	296.99	297.05	295.74	291.22	286.69	295.73	293.52	293.56	290.21	284.84	294.92
315.52	316.81	316.16	305.35	314.42	313.13	309.93	305.02	319.86	307.08	317.44	305.01	311.46	309.56	311.02	311.59	306.32	307.76	309.7	313.46	316.47	314.43	315.41	304.5	313.16	311.16	305.22	311.29	311.92	315.18	301.39	305.36	310.55	307.35	310.35	310.53	313.39	314.01	305.92	315.81	305.52	311.63	310.88	319.16	305.9	309.86	304.9	309.68	307.26	312.59
309.12	305.71	316.23	305.26	312.69	314.14	312.1	314.43	314.57	311.06	311.45	303.62	312.31	309.42	308.81	305.39	306.79	307.05	307.5	311.08	309.74	304.89	315.66	308.32	310.24	315.51	317.94	314.05	311.46	313.55	313.22	310.44	310.71	312.49	301.4	307.37	317.75	304.81	311.32	308.68	310.57	304.16	307.19	309.06	309.7	316.04	310.18	316.07	307.39	313.07
311.87	314.19	315.82	317.03	315.65	312.06	314.52	311.25	305.24	314.05	311.95	310.54	314.56	310.5	310.23	315.08	320.64	319.98	321.1	316.43	318.43	317.63	317.92	314.6	315.54	319.78	312.19	309.82	321.83	318.94	311.33	314.66	312.06	317.4	317.69	307.87	311.18	317.02	321.2	314.06	318.67	312.48	310.99	317.66	321.63	316.46	311.29	315.43	319.45	315.58
304.66	303.25	299.99	303.23	304.2	302.62	296.12	303.18	292.72	301.99	304.02	292.91	303.56	306.15	301.22	308.67	303.67	306.94	297.13	301.66	304.89	300.3	302.64	299.01	304.28	304.3	309.4	300.8	300.65	300.78	302.09	306.88	303.41	300.06	292.3	300.89	305.94	300.85	298.98	300.7	310.56	301.97	305.65	301.71	303.05	304.13	292.61	303.74	301.74	306.71
304.91	303.69	307.29	299.43	302.88	303.54	305.26	309.54	300.07	307.75	305.34	309.5	306.89	311.27	303.7	296.73	309.41	298.24	306.63	298.43	300.68	303.77	304.08	312.53	296.73	304.02	300.23	301.57	307.09	301.57	306.78	303.87	307.7	296.93	304.11	307.51	304.03	312.76	294.81	303.28	306.69	303.59	306.46	307.63	301.98	303.73	302.26	297.19	303.47	305.95
297.68	304.02	308.97	311.13	312.06	309.53	308.21	309.69	308.02	305.14	311.1	312.02	312.5	311.21	314.21	308.93	309.79	305.44	307.77	307.04	316.19	310.27	307.44	307.21	308.39	301.8	307.45	308.18	309.33	317.87	302.15	306.11	304.18	306.19	310.48	309.24	312.55	303.85	310.61	314.69	310.9	313.86	309.55	308.52	305.37	310.78	307.34	308.47	310.8	310.21
317.84	315.53	318.66	321.89	319.55	314.32	319.74	321.7	313.03	315.25	314.83	315.3	323.28	312.7	311.88	320	321.3	319.04	320.93	318.67	315.43	324.61	320.4	318.44	319.87	320.89	321.64	317.39	321.54	315.36	322.55	324.74	320.75	317.26	321.15	316.21	314.44	317.08	322.36	311.35	321.84	317.46	319.39	325.59	318.21	317.38	320.4	320.58	316.56	312.85
310.59	306.59	302.62	310.41	302.51	302.51	305.05	304.5	307.16	305.69	305.23	303.62	303.96	304.44	306.07	302.15	300.77	306.54	306.07	302.84	307.94	300.46	304.13	312.27	303.42	298.96	306.95	300.67	305.83	306.66	300.51	303.46	309.81	299.88	304.73	304.11	299.43	300.36	298.31	302.17	300.7	299.16	302.02	308.13	301.18	306.37	299.21	307.63	298.88	299.23
300.09	304.48	298.2	308.52	297.16	299.67	294.1	303.39	290.91	301.24	301.82	303.17	307	301.95	296.02	291.41	300.6	302.28	300.2	300.76	292.76	297.73	300.22	301.07	296.69	294.88	300.06	306.08	299.24	299.85	300.68	306.3	292.33	299.44	300.15	300.28	298.77	293.61	304.34	300.3	301.78	292.28	296.86	298.17	300.01	306.02	294.86	305.43	301.13	301
319.27	317.21	320.59	314.16	315.61	321.74	317.78	315.18	319.51	317.95	312.72	314.25	318.53	328.39	310.64	317.33	317.59	311.74	309.74	316.71	323.86	313.4	316.1	311.17	317.78	317.32	314.12	314.64	315.33	322.29	313.57	314.89	316.86	325.14	317.21	312.16	313.48	311.74	319.36	317.27	309.39	313.94	315.93	313.61	315.1	322.05	315.17	311.96	320.61	309.1
304.64	306.57	303.52	310.23	313.05	305.53	304.4	306.19	312.42	306.96	305.51	306.24	297.06	300.76	311.37	306.06	300.23	301.07	307.92	310.31	300.81	304.76	307.47	305.54	305.91	307.84	303.42	298.15	303.36	307.29	301.33	303.41	300.92	302.94	300.54	303.84	302.65	304.08	310.63	298.4	305.47	312.21	304.26	302.02	305	305.26	308.97	307.3	304.54	309.01
302.8	302.47	301.57	309.65	304.53	302.36	305.86	300.97	312.96	299.21	300.05	311.16	307.2	304.93	303.04	304.86	305.97	303.29	307.55	310.8	300.71	305.76	306.35	304.02	311.38	301.51	305	313.29	301.84	309.87	295.82	308.06	305.18	303.69	307.37	304.93	306.54	301.23	303.85	303.09	304.78	302.49	302.89	297.86	305.92	304.46	305.32	313.07	299.35	302.74
317.38	316.27	312.7	312.3	318.21	323.43	313.1	321.91	323.22	310.79	314.05	313.74	317.36	320.37	315.54	318.32	320.26	318.84	316.72	318.93	316.8	314.95	322.13	317.31	316.81	315.8	316.81	318.99	314.19	310.01	313.45	319.91	317.3	318.08	316.24	324.96	318.3	322.79	312.53	322.76	325.45	320.04	315.53	317.64	323.95	318.98	317.48	316.39	317.41	323.12
304	305.86	302.5	300.85	305.38	308	306.77	304.81	305.44	301.64	300.3	306.92	298.68	309.48	311.98	304.49	302.46	304.56	303.28	300.39	297.75	304.44	302.62	312.05	300.25	302.36	303.13	301.8	304.17	299.92	307.56	297.49	307.63	307.89	298.21	312.02	301.91	298.45	301.07	311.49	299.6	299.91	303.26	302.53	310.4	302.13	299.21	305.26	301.22	301.14
305.93	305.05	319.5	301.51	314.55	306.12	303.84	301.26	310.96	307.15	306.53	313.66	301.4	297.99	302.72	306.72	308.82	303.24	307.55	304.31	305.29	307.49	308.41	307.44	308.46	309.31	309.73	298.73	303.28	304.35	304.61	299.04	306.65	301.13	303.82	310.61	302.27	307.16	311.42	307.73	299.39	306.37	306.89	313.39	304.34	300.52	312.31	315.73	306.44	308.97
310.52	308.7	309.76	309.56	298.23	306.56	307.06	304.46	303.73	311.63	308.27	314.61	308.94	306.11	304.73	303.42	297.89	310.37	300.76	305.12	301.49	296.75	311.23	311.36	300.82	310.06	308.24	307.75	309.58	307.38	305.63	303.41	294.92	304.77	306.26	301.36	306.27	311.69	305.71	307.62	308.81	305.29	314.06	307.19	304.29	303.4	300.91	309.49	309.03	311.44
310.01	301.47	300.76	309.45	308.71	306.07	302.48	299.56	298.78	306.06	295.52	307.66	305.62	304.55	296.28	306.96	308.6	310.98	307.56	302.97	303.11	315.25	310.6	294.87	311.33	298.62	299.55	307.53	294.81	309.12	298.66	304.68	304.19	297.91	312.25	305.86	299.34	302.87	306.33	302.98	308.91	307.44	300.88	300.24	303.42	305.91	301.85	299.76	304.4	308.57
314.96	307.54	311.07	311.42	315.35	319.22	306.95	321.64	314.48	313.04	315.82	317.4	315.19	313.92	312.69	314.35	316.15	314.78	313.42	310.75	311.99	314.37	309.58	310.23	313.82	303.77	321.81	317.74	311.64	316.76	314.63	319.42	311.57	312.87	319.09	307.48	313.16	314.67	312.99	314.88	309.01	319.85	309.71	312.91	318.84	311.71	316.06	307.13	319.13	315.71
318.28	313.97	311.65	310.25	312.44	320.05	311.92	311.52	311.69	321.27	316.33	309.66	310.82	316.38	307.71	317.3	319.14	313.03	319.94	321.95	310.72	311.91	313.01	307.59	311.73	309.31	315.38	315.12	320.01	310.95	317.31	306.94	313.67	318.06	312.93	307.52	316.73	311.97	309.05	317.2	316.04	310.12	318.19	314.06	317.48	315.31	310.05	303.87	311.73	311.92
310.12	310.8	304.08	301.32	299.91	301.17	303.95	298.78	307.61	310.81	308.87	299.25	300.18	298.71	302.95	302.03	301.34	302.53	303.71	298.38	305.56	299.86	307.26	307.6	299.89	299.08	300.81	306.93	296.67	297.66	296.8	302.7	298.59	300.82	307.37	315.12	303.24	302.74	302.61	302.45	299.86	303.19	302.05	306.88	307	303.13	306.06	299.91	303.49	306.08
322.26	322.79	319.67	319.73	317.01	319.21	318.34	318.39	320.64	327.9	316.26	317.91	319.71	323.96	318.63	314.1	314.94	317.38	321.3	322.06	320.4	310.05	319.78	328.97	316.82	317.42	315.37	322.16	315.2	321.92	318.38	321.86	316.44	322.03	317.87	310.95	325.08	319.13	318.29	326.27	307	328.65	323.34	324.76	325.84	321.45	314.45	321.5	313.15	318.84
315.79	316.11	317.13	309.49	316.16	310.48	320.4	321.23	318.34	318.56	315.19	311.34	311.38	314.06	321.03	314.01	317.76	317.2	311.68	316.67	309.09	313.97	323.31	315.97	315.61	323.31	312.57	314.71	316.32	310.43	318.22	314.55	313.75	319.99	312.11	318.62	308.92	318.28	306.41	316.03	319.42	319.26	312.03	320.85	320.38	310.37	314.81	311.03	309.41	312.98
317.54	314.16	315.15	313.03	314.4	319.44	314.42	323.4	312.42	311.47	313.52	311.29	313.4	303.47	314.84	314.13	314.75	311.89	312.85	312.64	315.2	316.44	322.93	311.43	309.54	315.65	314.78	304.75	308.99	311.32	306.11	308.39	310.82	314.33	314.41	317.24	310.23	310.34	321.61	312.85	307.8	311.61	313.93	310.24	307.75	313.85	303.42	315.12	314.36	309.65
309.61	315.53	313.13	313.53	309.37	314.12	312.17	315.02	317.19	308.19	306.2	313.24	315.38	313.93	318.69	311.43	313.09	311.1	310.15	308.18	314.32	319.67	314.66	306.69	310.57	310.19	314.48	311.25	310.67	311.02	307.91	318.45	309.81	313.77	312.58	318.04	315.3	315.04	312.57	310.18	309.88	314.01	316.84	315.77	312.5	317.6	313.34	317.73	314.63	312.32
298.01	282.1	293.7	291.65	296.04	290.56	302.5	294.55	296.66	293.48	294.21	296.04	293.59	295.06	290.47	292.57	291.39	289.31	295.6	297.1	299.68	300.5	293.3	294.61	292.29	294.26	294.46	294.16	296.86	297.41	296.95	291.6	289.21	288.11	293.2	302.19	287.08	292.79	298.54	294.73	299.11	299.72	291.13	291.43	298.51	291.87	296.21	287.69	304.15	299.67
316.22	312.52	319.49	314.62	311.63	317.27	318.26	311.89	318.97	317.92	318.53	312.78	321.57	311.93	314.3	315.61	325.51	320.08	317.47	312.69	316.69	320.25	321.08	318.75	313.76	318.06	321.95	316.46	322.17	317.13	314.07	308.06	315.97	319.26	316.13	321.23	324.73	306.54	315.99	316.43	318.81	309.65	322.64	311.66	317.83	310.82	319.28	311.67	311.48	320.44
308.18	304.5	301.85	314.35	302.92	310.64	303.17	299.96	307.81	295.56	306.68	312.59	310.65	313.32	310.65	301.99	304.98	307.36	314.39	306.39	306.68	308.6	306.27	310.46	313.15	304.71	312.5	312.26	304.63	306.82	312.15	306.11	303.51	312.68	309.1	310.35	300.5	304.45	296.43	309.49	305.02	308.39	305.32	305.85	309.62	309.57	304.1	308.28	311.24	308.3
308.18	307.37	301.4	303.48	313.95	309.8	310.29	302.58	309.78	301.27	307.84	308.1	304.85	302.33	302.84	309.73	306.3	301.7	299.9	307.03	313.75	312.65	307.29	307.95	298.84	304.96	309.02	307.3	304.07	311.35	310.97	304.39	307.89	307.33	302.99	320.75	307.94	312.25	307.41	300.79	311.06	301.26	314.6	311.1	310.06	311.21	297.18	308.34	301.31	306.59
300.55	296	308.87	307.45	306.53	303.43	304.92	311.74	308.49	301.82	309.14	314.48	308.55	306.62	308.59	309.22	301.51	306.12	304.43	301.12	308.85	308.73	309.5	314.11	301.54	302.35	301.99	301.21	304.03	309.2	310.12	303.38	304.31	305.91	307.4	303.12	310.02	310.6	312.03	305.47	303.8	308.91	305.47	306.18	303.6	308.11	308.49	301.37	302.54	302.42
307.68	302.7	302.31	300.31	305.15	301.74	307.31	298.54	302.7	295.57	304.35	295.4	304.61	293.89	303.64	307.6	306.42	300.85	300.35	302.93	298.42	303.11	298.7	299.94	303.84	298.96	297.7	303.06	314.62	303.75	297.65	299.3	298.06	300.31	302.4	300.37	307.53	305.58	305.97	309	299.57	303.79	303.64	304.47	301.41	307.98	292.72	304.61	295.95	302.65
318.45	306.9	312.63	310.55	317.64	318.43	315.11	311.15	311.11	308.94	315.77	313.81	303.18	312.66	320.07	311.9	319.43	317.54	311.82	312.79	311.73	313.86	321.26	314.31	316.94	308.19	315.71	312.09	313.89	318.34	316.28	315.4	321.37	312.27	319.16	311.62	316.66	316.73	318.29	312.74	308.9	317.27	308.97	314.36	315.06	319.98	309.84	311.81	315.99	312.14
307.54	319.7	310.42	299.4	306.95	307.7	308.97	310.43	312.15	312.79	312.03	307.72	312.4	305.27	314.63	305.5	313.53	308.12	307.5	309.68	309.62	310.54	313.27	306.89	311.87	312.93	302.54	309.78	310.07	307.78	313.56	317	297.78	309.9	310.58	303.05	310.84	311.43	302.89	309.18	311.89	304.32	309.12	313.65	305.63	309.61	304.29	309.31	309.93	306.75
326.63	331.04	323.42	323.69	331.77	327.94	329.46	321.75	332.23	321.53	334.12	325.5	327.8	319.23	319.58	323.39	330.42	325.26	327.31	324.89	330.5	317.63	327.05	328.57	332.08	328.35	319.35	337.06	334.17	327.88	324.01	319.78	329.47	326.93	337.02	329.72	324.87	323.37	324.34	329.67	330.61	324.75	327.72	325.96	331.58	330.38	322.15	328.36	332.37	325.73
299.43	299.57	304.89	307.57	297.91	300.75	301.64	303.94	308.79	303.42	303.15	303.71	302.69	312.42	298.17	305.99	301.22	300.65	309.58	300.43	302.91	304.33	303.05	306.29	301.53	305.47	301.86	302.45	296.73	307.61	302.24	303.24	300.13	300.46	304.34	308.64	301.29	300.96	306.82	307.18	306.26	299.14	298.66	301.65	300.43	299.89	306.63	302.26	296.25	299.88
322.88	309.64	310.71	302.56	308.53	305.2	313.35	311.64	304.47	308.29	304.12	310.08	312.63	310.63	312.16	307.79	306.61	312.23	312.38	304.89	311.95	308.53	308.21	305.43	313.86	311.38	312.51	308.43	312.84	304.51	314.04	303.04	313.41	313.32	306.52	308.25	311.2	310.94	304.55	317.35	309.68	302.83	305.42	310.43	307.59	308.96	313.68	302.73	317.21	312
292.61	295.19	296.61	285.34	295.52	290.75	288.23	289.27	293.97	288.97	296.78	302.06	289.44	296.93	298.26	296.13	296.75	290.77	295.82	291.95	292.89	293.28	293.48	289.23	294.19	300.2	291.95	292.11	292.02	296.75	291.04	297.79	297.83	293.69	298.36	296.55	299.63	295.47	290.47	293.73	287.81	295.11	293.52	295.96	288.29	294.54	293.89	291.76	295.01	301.49
302.62	300.17	306.58	299.32	298.09	308.07	311.15	303.61	297.55	302.05	305.06	301.44	295.46	298.74	303.45	307.57	300.25	296.26	301.78	303.69	299.6	300.15	298.25	288.47	301.34	300.23	301.02	303.4	303.03	297.04	292.03	305.41	301.97	303.02	303.8	296.93	303.3	296.1	306.1	299.53	292.13	292.14	300.33	305.59	303.3	306.38	295.53	301.91	297.56	304.1
327.61	329.58	327.84	325.32	330.99	322.82	325.48	321.42	321.11	330.82	333.99	331.17	326.92	334.14	323.52	333.26	326.95	334.96	327.03	331.21	326.46	325.75	332.84	327.83	322.31	321.52	327.8	329.49	332.85	331.54	326.55	329.25	327.12	322.05	331.84	326.91	326.37	337.81	331.66	326.19	330.85	320.69	324.35	333.94	325.2	329.39	330.7	332.27	329.21	326.06
306.68	301.34	311.64	305.23	306.43	309.54	303.37	307.77	303.12	309.08	305.26	304.99	304.77	301.58	304.49	308.4	306.86	300.8	299.89	305.2	303.23	302.33	302.54	304.49	309	301.85	305.69	295.09	308.01	306.59	310.17	301.94	302.85	307.57	300.69	300.45	303.19	308.41	311.88	298.83	311.65	304.34	301.58	306.03	303.98	297.72	309.79	304.74	307.13	305.14
303.49	307.01	312.19	314.46	311.94	312.25	315.84	310.53	321.86	314.8	310.94	314.08	314.1	319.86	314.68	313.27	313.9	320.64	315.2	316.85	319.28	308.29	312.12	317.7	314.57	317.62	310.81	316.27	324.37	310.95	314.97	313.81	310.96	313.67	320.74	317.02	321.66	310.51	320.3	304.52	321.29	317.69	320.27	316.85	313.89	317.75	318.5	312.06	320.9	310.85
317.21	311.59	312.82	310.49	310.5	319.55	317.18	314.47	320.27	313.17	312.56	315.86	320.44	315.55	316.73	312.55	312.28	304.34	309.8	311.16	316.17	314.15	311.69	316.05	311.86	308.95	309.31	309.94	320.58	310.12	311.95	314.87	312.26	316.53	316.22	317.45	308.67	315.52	307.62	307.03	317.21	309.68	311.12	317.15	310.43	310.65	309.97	313.72	313.04	314.8
303.23	317.44	313.77	317.65	306.98	311.26	314.81	306.96	315.29	314.16	309.29	308.35	312.25	311.97	309.2	309.46	315.09	315.89	309.41	305.34	308.29	313.32	313.36	317.44	310.63	314	310.73	304.9	317.77	306.78	311.12	309.47	310.62	312.14	317.52	311.41	311.32	309.93	314.28	312.46	309.08	313.29	317.64	317.51	310.2	308.9	314.45	309.51	309.45	309.76
313.43	319.68	319.45	314.29	310.69	307.39	319.49	309.62	313.39	317.83	313.25	310.76	315.7	312.37	318.39	311.85	311.77	319.52	324.03	320.82	312.99	306.39	319.78	313.23	317.43	314.79	316.58	312.24	307.3	314.17	316.86	314.92	318	307.78	309.2	311.72	312.36	311.33	316.26	305.47	315.22	316.76	318.67	315.13	315.09	316.65	316.23	313.66	316.86	317.34
318.57	312.18	323.35	322.77	321.24	314.69	317.65	316.43	315.43	317.36	313.64	322.48	318.32	319.02	320.82	313.75	319.54	311.83	315.18	316.82	319.88	321.01	318.57	317.25	324.86	309.8	315.02	314.37	321.37	321.6	315.28	315.42	316.82	315.82	314.46	319.93	317.33	313.92	312.63	317.05	316.63	320.29	322.65	309.76	324.39	322.94	317.49	318.27	314.99	317.94
302.95	297.81	308.02	301.21	303.85	304.06	296.31	298.98	301.97	299.21	297.96	299.9	299.09	301.48	299.96	299.29	301.73	302.15	300.35	299.73	293.84	295.85	295.15	304.75	297.36	302.29	304.14	303.47	296.29	298.41	299.88	295.57	303.44	297.25	302.96	302.2	303.8	298.86	299.35	306.91	306.48	303.38	295.97	298.5	301.27	298.79	302.58	298.12	303.46	295.66
297.97	294.79	295.6	293.45	295.63	295.37	294.05	295.63	295.04	289.03	297.9	290.33	298.8	296.67	300.1	295.9	286.7	292.5	288.68	294.09	294.28	297.74	292.25	292.65	294.14	292.96	290.01	296.9	291.61	295.46	297.76	294.64	297.78	290.57	293.52	292.32	301.47	289.21	297.92	292.89	296.29	293.64	295.98	292.07	292.22	296.48	287.65	288.78	290.7	285.92
311.34	312.11	299.01	316.22	309.43	296.88	307.45	306.71	309.93	313.07	307.42	310.33	304.25	308.76	304.17	299.87	309.69	303.81	306.33	300.72	302.61	299.51	300.53	305.92	305.41	308.91	313.08	302.48	310.37	303.72	303.64	301.05	307.35	302.23	303.01	302.66	308.81	302.13	299.3	303.85	303.42	301.79	299.56	300.21	296.98	305.11	307.92	309.67	303.98	304.92
293.4	301.35	297.33	294	287.2	297.37	293.9	296.49	296.09	292.61	300.7	296.91	295.19	291.9	299.94	292.44	294.83	296.31	292.44	293.95	295.97	291.99	299.15	282.72	294.19	292.57	294.09	290.6	294.94	286.86	294.19	291.18	299.29	288.48	289.01	292.33	291.09	294.22	292.4	296.01	299.14	298.53	293.19	301.66	296.87	288.18	294.24	294.31	295.51	298.18
301.18	304.94	303.49	302.85	302	303.05	300.72	301.19	308.32	301.65	308.18	300.61	291.01	298.08	302.26	300.17	298.01	298.12	300.23	300.01	301.8	303.02	303.44	296.37	299.4	300.74	300.66	309.4	301.42	302.33	301.9	299.22	307	294.64	303.6	306.82	306.27	305.68	297.11	297.48	296.56	294.74	295.45	292.66	304.07	298.93	308.26	295.89	303.67	304.7
297.14	301.13	303.13	296.23	305.72	299.66	300.1	297.01	304.67	300.21	300.81	299.45	305.87	302.67	304.61	303.61	296.84	303.22	288.37	294.44	302.08	306.59	306.73	298.84	302.39	296.96	307.25	301.26	298.96	303.87	305.76	296.28	306.33	293.12	305.13	300.35	298.95	294.74	305.94	302.14	299	308.16	299.14	305.08	300.45	296.39	299.73	306.69	304.64	296
321.3	323.04	315.63	318.78	318.24	320.2	321.4	322.18	318.43	324.74	313.46	320.91	325.64	319.69	319.45	318.28	321.63	315.6	318.55	319.35	321.63	317.96	323.52	311.59	324.69	321.11	324.78	316.04	325.15	325.98	316.79	316.17	317.43	322.12	318.69	323.6	315.2	314.77	322.3	313.18	314.32	321.67	324.27	313.91	314.16	319.77	317.39	319.68	317.43	322.34
299.65	303.11	304.08	292.51	302.41	302.02	300.13	299.89	299.83	303.88	299.23	300.32	307.39	304.74	306.27	301.72	304.18	301.18	298.9	305.06	302.8	299.3	293.32	299.69	303.14	301.98	298.61	302.76	298.91	300.66	302.27	309.27	299.39	307.4	301.68	308.08	305.1	305.03	296.37	295.23	303.82	301.22	301.57	307.77	306.31	301.05	303.2	300.15	303.93	299.83
317.57	309.58	318.5	310.04	313.33	309.54	313.73	318.26	315.59	306.83	309.86	312.46	307.24	311.76	305.42	312.36	313.36	313.82	318.26	312.3	315.85	318.94	312.15	305.42	313.92	309.58	311.65	316.61	313.52	308.35	315.16	312.71	325.89	312.77	314.23	308.1	304.58	319.28	321.4	308.97	314.06	309.97	308.66	306.55	312.49	310.78	316.5	314.85	315.16	309.21
314.97	308.6	320.22	310.5	307.98	310.3	315.57	318.5	313.9	316.3	316.96	319.2	311.21	317.35	323.24	319.06	317.3	316.74	315.48	316.13	316.8	314.67	311.64	311.84	323.72	314.73	314.41	316.55	313.61	308.24	319.57	311.88	314.65	316.58	313.87	315.27	311.79	308.51	314.9	315.59	311.95	313.34	307.42	314.85	309.21	318.68	314.47	316.45	311.47	314.32
304.43	305.29	306.39	303.86	304.86	307.69	300.78	302.99	300.91	308.06	304.92	309.15	304.37	301.12	304.61	308.56	302.25	306.4	304.23	302.43	312.95	299.96	307.17	307.92	302.61	306.31	306.27	304.16	299.99	302.78	307.08	301.52	301.44	304.64	298.59	311.09	311.97	309.02	305.78	302.6	308.74	304.62	303.3	304.52	300.78	303.57	308.02	305.54	304.75	304.81
311.81	318.7	310.93	311.65	308.4	312.06	320.35	317.01	305.93	313.67	317.62	311.76	312.87	312.45	316.69	309.66	312.22	319	310.44	314.93	318.41	314.84	318.44	312.19	316.19	310.32	314.83	319.4	318.77	318.35	323.88	311.87	311.39	314.14	319.06	310.55	314.01	312.65	313.98	311.08	309.92	318.12	314.84	317.23	312.02	311.24	305.71	315.91	319.21	307.13
308.43	315.78	306.72	305.23	303.44	306.94	307.75	299.19	308.55	309.98	299.84	302.41	309.23	305.5	306.23	305.89	307	307.39	301.67	309.19	308.92	304.47	311.36	301.69	303.58	300.25	308.93	309.74	309.4	305.13	308.08	304.73	305.36	316.48	301.27	311.53	302.73	301.57	301.66	306.58	301.02	298.54	311.64	307.72	305.86	305.92	311.91	301.52	307.41	299.78
307.95	302.98	306.91	302.15	296.32	297.91	301.97	302.85	308.95	300	303.48	302.09	307.83	305.92	308.78	303.13	302.06	305.41	302.66	298.75	304.33	303.76	299.45	302.82	300.23	295.89	307.26	298.72	302.08	302.14	307.17	300.37	308.78	306.94	304.64	305.31	298.99	309.81	310.38	300.28	295.31	303.24	298.71	304.38	305.89	305.12	307.71	296.63	305.87	309.48
305.85	300.78	294.72	296.65	292.32	306.97	301.56	300.32	302.98	305.73	296	297.37	300.75	299.04	307.18	297.88	295.65	299.46	292.27	294.89	297.12	297.02	299.63	304.5	296.97	304.14	301.41	297.33	303.16	295.69	296.53	299.41	305.86	297.43	303.31	307.03	302.78	295.21	307.29	297.05	302.78	295.18	298.92	302.36	298.65	298.53	299.97	305.07	294.38	300.24
317.31	313.01	320.07	320.58	311.64	313.17	323.38	322.54	328.32	316.16	327.43	316.98	323.58	318.15	311.06	317.52	318.78	324.54	321.91	316.24	317.78	312.39	321.47	318.52	315.88	325.14	318.47	319.03	319.75	315.71	316.38	330.13	315	320.56	315.53	321.54	317.56	314.33	314.48	328.4	318.64	316.44	317.45	311.65	318.73	318.48	323.57	319.97	313.4	322.64
308.79	308.76	308.75	307.04	310.92	311.95	305.69	305.19	308.82	305.87	311.82	307.29	308.46	308.02	314.68	304.28	312.87	304.06	307.48	309.56	312.95	308.51	306.77	304.99	310.21	306.92	302.43	312.88	308.44	310.59	312.55	305.21	305.66	303.57	312.47	309.85	312.39	318.76	307.99	317.75	307.27	314.91	317.44	300.59	303.76	309.33	310.57	310.78	303.66	310.09
313.52	312.08	315.51	312.18	309.05	311.87	311.44	315.21	305.73	311.83	311.65	307.59	304.74	308.32	315.76	306.21	316.7	308.95	311.61	317.59	308.4	316.81	306.07	316.91	308.29	307.79	307.69	307.6	309.73	310.66	314.71	316.98	309.22	307.03	308.62	309.2	313.72	308.11	317.86	307.79	308.53	309.15	307.57	314.26	317.05	310.01	314.86	318.3	308.84	316.96
309.36	299.89	300.48	308.41	303.68	295.34	306.44	303.8	299.69	300.37	304.61	301.46	307.17	299.93	309.36	305.62	302.04	298.19	299.85	302.71	308.02	302.07	301.97	297.69	299.95	307.15	303.42	299.84	301.14	305.91	301.61	305.81	302.21	293.77	299.21	306.32	303.63	301.24	297.38	308.28	304.68	308.18	307.03	297.77	304.81	296.04	300.81	296.83	306.56	297.76
311.35	315.43	320.22	312.71	313.63	315.34	316.4	310.5	312.78	313.99	324.92	314.05	315.78	305.89	313.52	317.82	310.97	316.79	316.56	311.55	314.86	304.41	308.96	307.5	326.31	317.01	311.99	311.82	312.37	319.9	306.19	311.5	313.73	315.47	317.48	313.55	321.46	306.35	320.21	308.26	316.81	313.45	313.5	321.09	315.76	315.12	315.59	318.9	318.2	311.49
309.48	315.5	318.39	312.25	318.21	319.45	310.59	315.76	321.4	314.14	316.84	313.53	317.23	322.72	309.29	317.23	314.04	315.46	309.93	310.81	310.23	311.76	314.12	315.43	316.01	315.41	311.72	316.43	317.01	319.04	315.47	319.42	323.48	308.99	314.23	309.77	316.67	317.66	311.26	319.73	315.62	315.67	315.99	319.73	314.43	319.72	317.5	318.55	317.74	314.7
302.62	302.83	299.6	301.62	296.19	309.59	301.15	297.85	294.58	297.9	303.38	302.2	304.37	304.01	304.34	308.44	303.65	300.18	301.6	309.75	299.45	293.65	303.61	309.63	301.89	303.79	295.13	301.56	300.33	302.93	305.41	304.88	302.35	308.19	301.39	305.87	303.52	307.19	305.11	300.24	301.86	298.48	301	310.67	303.91	298.27	306.53	302.83	302.92	312.01
322.28	321.25	325.58	326.57	322.16	326.56	326.48	327.41	319.41	318.46	327.65	327.05	324.17	325.61	322.35	323.87	328.57	324.78	323.34	320	322.75	323.9	319.67	319.71	331.01	321.79	324.04	322.14	324.42	320.39	327.82	318.77	321.5	324.09	322.97	326.1	324.1	324.3	324.59	327.43	324.52	326.85	327.85	322.22	319.63	322.4	328.92	322.65	317.33	316.89
324.69	330.48	325.88	337.16	325.01	332.48	327.82	326.09	333.54	327.25	328.12	328.2	328.98	329.88	330.67	331.52	322.82	325.11	318.4	322.84	331.9	328.72	325.84	325.12	338.49	327.63	328.23	335.16	332.4	327.09	320.06	324.09	327.58	321.47	322.5	331.58	325.54	327.78	329.38	325.32	329.8	326.33	327.09	328.68	327.42	329.53	332.02	328.75	324.66	333.34
308.2	306.61	301.8	306.17	303.84	307.06	307.7	303.97	304.21	314.87	307.46	310.29	304.15	310.96	304.51	298.34	315.49	306.34	306.67	310.69	307.2	308.02	306.94	305.72	308.35	306.98	308.06	303.68	301.64	310.08	300.29	308.9	296.55	296.36	301.85	306.21	297.02	306.66	298.89	305.63	309.21	307.77	300.35	311.59	304.52	307.26	314.39	302.21	305.9	305.05
326.63	331.67	331.91	332.89	331.59	327.58	330.9	325.33	331.46	328.25	330.26	330.17	328.09	332.02	324.91	330.57	326.28	337.29	331.4	331.12	329.34	326.96	326.25	326.15	332.29	325.3	332.39	323.79	333.09	323.58	326	331.87	330.56	337.02	325.95	331.59	321.24	338.72	332.83	319.85	324.52	330.52	325.98	322.07	331.75	328.71	332.57	334.4	328.12	319.8
314.97	319.57	315.38	314.04	311.13	306.17	315.36	313.79	313.81	317.53	314.61	321.66	315	304.14	317.21	319.99	311.71	316.31	311.31	311.11	317.38	311.39	314.69	315.72	319.71	312.81	302.51	315.87	317.27	313.58	313.89	312.09	306.6	319.56	313.74	315.76	305.49	312.25	313	313.1	313.39	311.08	313.82	315.26	305.74	316.99	310.16	315.92	312.8	312.74
305.11	304.09	307.03	304.04	310.72	308.29	310.48	308.29	306.99	304.96	311.36	305.85	309.72	307.46	295.14	306.58	304.13	311.33	306.42	303.34	303.91	304.46	311.55	309.17	317.83	301.71	301.55	309.4	307.8	309.05	311.89	308.64	314.45	302.33	312.18	313.01	308.31	302.44	304.38	312.03	302.83	306.44	310.84	303.79	301.21	303.69	304.16	303.64	303.96	306.05
310.16	310.82	309.72	315.93	321.73	315.21	315.72	317.33	313.42	318.34	312.7	316.74	317.4	319	310.34	313.8	311.96	316.59	308.09	308.78	310.97	313.61	318.43	320.81	321.12	310.92	316.9	309.51	320.92	311.81	314.78	317.42	314.64	306.65	316.88	318.75	310.47	313.2	314.32	317.34	310.03	315.03	316.29	315.28	306.05	314.52	316.43	319.36	320.61	324.09
308.57	304.22	308.11	309.11	310.53	305.19	309.56	302.18	308.61	304.62	307.18	312.41	304.69	308.99	307.15	310.08	311.1	305.7	306.1	304.6	314.71	300.61	311.56	308.04	310.43	310.37	298.89	312.03	305.15	303.04	305.67	307.88	305.2	313.49	301.41	315.38	309.14	305.05	307.45	310.39	312.39	307.81	307.66	302.47	315.9	299.55	306.49	302.22	309.08	309.17
313.57	316.65	313.98	317.89	312.81	315.67	306.99	311.09	310.55	317.82	316	313.76	311.82	318.27	311.1	307.07	314.44	313.17	310.33	313.64	319.06	307.96	306.88	317.82	317.7	319.64	315.48	308.52	314.23	317.13	302.79	304.55	315.59	315.03	308.19	315.96	311.35	307.26	313.42	309.14	313.63	311.46	318.38	313.34	311.96	321.9	314.45	315.69	310.17	320.08
306.25	310.86	301.49	300.5	306.09	308.24	301.57	305.03	307.84	303.57	304.11	305.84	305.69	307.18	310.68	302.8	305.29	304.84	306.83	297.24	304.3	307.51	305.6	302.56	308.68	297.71	305.27	310.04	302.98	296.16	306.77	299.13	301.86	300.61	304.64	303.26	304.92	293.05	301.13	300.07	304.91	307.64	300.57	301.67	309.13	301.48	304.89	300.01	308.54	306.06
311.06	316.44	313.58	314.87	312.95	315.92	321.26	314.46	313.11	310.11	307.1	319.78	314.31	306.7	305.42	307.13	314.84	310.07	314.27	305.43	311.11	309.83	301.54	313.39	311.73	322.51	314.2	310.07	311.69	319.24	305.42	313.39	311.36	317.9	318.33	313.57	316.47	316.93	306.28	310.66	308.29	310.26	306.51	315.82	312.39	306.93	308.42	308.51	320	323.13
312.72	312.28	315.27	316.71	316.69	308.97	314.33	307.8	313.99	317.42	309.35	312.41	311.56	312.52	316.87	312.1	310.41	311.75	309.86	309.21	311.53	304.04	306.61	308.29	310.62	310.73	311.34	316.01	315.64	310.67	312.71	311.45	312.68	309.88	308.47	310.14	316.93	310.23	307.96	310.73	310.03	319.71	310.8	309.48	313.1	307.91	316.44	318.64	305.06	315.15
306.81	309.84	312.44	301.55	302.37	299.31	303.77	306.08	300.38	308.1	305.54	306.66	310.21	307.94	303.8	302.28	299.93	313.03	296.9	298.63	311.21	308.89	304	303.19	308.75	302.96	306.31	304.9	302.01	306.42	300.4	302.35	303.49	307.73	307.89	306.14	304.95	306.58	307.09	306.55	302.48	299.42	300.44	302.31	308.84	305.84	295.75	298.03	294.27	309.53
304.08	296.68	297.08	307.53	299.19	297.22	304.97	305.82	302.75	294.71	298.6	296.13	298.33	300.75	302.34	299.77	301.61	299.21	297.4	302.43	303.58	298.75	295.06	293.25	307.09	295.11	297.22	293.46	300.04	301.45	301.04	298.68	307.93	306.22	303.87	299.91	297.34	295.05	301.14	297.86	304.66	300.64	298.86	296.1	301.88	301	306.62	299.87	298.45	301.44
306.15	307.3	311.32	305.64	300.8	297.92	302.55	302.04	307.68	293.86	306.48	298.42	303.75	301.99	304.06	296.99	307.58	302.96	307.54	305.53	302.16	295.65	302.45	304.64	302.83	304.9	311.47	311.91	303.96	303.39	301.01	303.37	304.87	301.76	303.5	305.99	307.41	303.99	305.03	301.18	303.44	298.86	307.2	302.41	302.93	299.67	300.39	296.66	305.44	307.11
307.85	308.05	301.73	308.58	306.47	303.87	301.67	300.45	305.49	301.44	294.57	302.43	298.97	305.03	301.61	303.79	303.51	297.6	307.33	305.34	303.84	303.21	303.65	295.36	307.21	299.28	303.14	304.75	300.72	298.92	300.61	303.72	298.61	302.77	295.2	306	290.98	296.98	303.94	304.63	303.87	301.73	306.13	300.42	305.58	301.61	305.77	311.25	297.88	303.21
312.43	319.98	323.83	322.71	316.3	311.88	314.65	320.27	311.29	310.7	321.62	313.57	323.32	322.56	318.52	314.79	317.49	318.53	319.38	317.91	319.71	310.59	319.77	314.17	316.88	316.71	310.95	317.35	313	313.16	323.23	319.62	314.11	318.71	323.21	323.89	316.24	312.86	315.64	317.57	313.23	314.19	317.04	319.78	319.33	318.3	317.32	318.81	317.93	319.15
326.3	323.81	322.41	325.46	325.19	322.7	321.68	325.12	325.46	328.81	325.78	324.07	316.94	327.94	330.33	328.18	325.43	326.79	313.58	327.73	324.61	324.93	323.66	320.81	326.49	319.34	330.83	321.55	322.86	324.56	330.04	327.24	328.04	319.03	322.8	327.38	324.39	333.64	322.32	317.71	321.64	325.05	321.53	324.22	331.32	323.36	325.69	325.67	329.41	331.39
317.05	315.46	316.92	321.76	315.9	312.83	309.83	316.81	308.27	313.91	315.46	322.97	320.4	319.76	320.93	320.56	315.29	313.72	310.36	317.55	320.39	306.64	309.83	310.07	311.14	317.68	313.68	310.63	313.48	321.23	309.61	323.63	317.56	314.88	312.84	317.69	329.2	320.38	314.67	310.59	313.9	314.89	315.93	323.05	321.43	315.36	308.5	312.98	316.16	316.78
299.83	303.47	298.98	295.72	308.18	298.53	300.86	303.63	304.56	302.34	292.28	304.51	305.56	302.25	306.53	297.4	293.98	302.17	301.47	308.13	300.69	299.46	304.05	312.99	294.68	309.69	302.1	297.68	304.41	298.71	304.5	304.74	302.77	304.76	298.82	303.75	303.52	310.38	306.19	305.34	296.58	302.93	295.61	300.36	301.46	302.77	298.45	306.36	300.92	299.88
306.67	309.48	294.38	296.17	299.41	300.56	309.51	301.65	303.55	306.01	306.67	302.79	299.27	299.32	309.68	298.1	300.15	302.24	295.79	303.22	301.29	306.75	310.01	305.24	306.2	300.55	308.21	303.24	298.25	310.74	304.84	295.67	301.73	296.93	305.47	303.86	308.54	300.04	302.55	306.69	304.41	301.66	300.45	307.83	315.64	303.85	300.48	301.49	297.42	296.98
296.49	300.45	306.89	304.59	303.48	299.31	308.19	300.77	302.62	304.32	307.26	299.49	301.99	302.11	306.41	299.15	312.76	309.1	296.17	310.35	300.4	309.91	301.88	304.34	305.76	301.41	298.99	305.7	302.18	305.01	302.6	302.54	301.73	306.01	304.37	306.51	298.29	301.13	297.38	311.09	302.35	304.92	300.98	306.52	303.58	304.33	303.61	301.07	300.42	311.78
297.02	291.39	287.81	295.06	295.05	291.26	297.71	290.49	288.35	292.74	288.72	292.15	292.37	286.75	293.76	297.39	295.22	298.76	296.79	292.65	294.06	294.58	289.8	302.05	296.22	288.74	292.57	298.67	292.44	289.24	292.87	295.72	294	286.08	300.15	291.31	291.09	290.15	300.3	291.87	294.53	292.73	298.14	293.33	294.59	294.88	296.91	292.61	301.14	286.49
303.16	300.03	301.45	301.84	301.57	307.24	309.55	309.05	304.38	308.95	304.18	304.62	310.24	312.68	311.29	303.83	314.54	304.64	306.43	308.65	306.74	308.29	300.98	312.86	306.86	309.09	303.9	307.96	297.78	303.14	305.91	308.04	311.81	313.34	303.17	296.32	305.52	303.33	309.22	299.51	305.33	304.49	295.86	308.95	308.15	300.36	304.53	300.14	304.16	308.52
315.21	312.45	312.95	303.98	310.79	314.43	313.98	310.61	315.32	320.49	317.12	311.64	308.04	312.52	312.99	316.34	316.68	311.88	315.42	313.72	318.76	315.74	317.63	319.32	308.56	320.24	307.46	316.54	312.48	317.22	310.32	311.7	319.85	318.76	317.27	309.43	309.59	313.41	321.65	310.64	315.07	316.34	320	309.99	311.07	316.58	311.21	315.06	306.4	308.24
314.92	313.54	308.78	315.67	316.78	310.89	312.83	312.98	317.08	312.44	317.3	311.85	315.32	315.31	311.06	313.11	313.17	309.39	310.5	311.62	311.86	309.31	309.19	311.86	309.31	310.66	306.75	318.25	318.24	315.43	313.23	310.04	312.27	309.78	315.57	313.06	317.38	314.51	319.3	317.83	319.52	314.29	309.41	315.47	312.66	310.54	313.83	306.12	311.61	314.37
310.57	306.49	318.11	317.66	308.86	309.82	312.27	310.43	310.11	317.09	312.38	309.08	319.54	308.3	305.45	316.95	308.33	311.5	315.41	316.31	312.66	314.35	310.73	312.46	309.46	312.72	316.85	316.1	310.58	317.36	313.65	321.25	311.64	314.12	312.36	316.67	313.32	320.48	311.62	319.98	313.95	310.92	316.08	320.16	309.13	312	307.75	312.74	316.82	308.93
313.51	298.79	307.17	306.92	300.68	305.11	308.47	308.94	300.84	301.92	305.77	300.79	305.18	306.29	311.8	307.59	306.38	300.74	306.29	299.64	298.96	311.16	307.12	303.78	300.43	304.23	308.12	305.46	306.8	302.21	303.77	300.9	302.77	304.87	304.34	309.91	307.65	305.77	307.11	305.98	299.1	303.39	298.06	303.13	312.91	310.28	303.18	305.16	302.58	310.77
311.41	314.45	311.83	314.99	316.1	316	315.68	313.28	313.32	314.35	310.28	314.66	313.85	318.43	309.02	306.83	314.3	314.21	318.78	314.61	312.18	312.97	316.23	312.55	310.56	312.91	315.44	316.95	311.59	310.45	318.04	321.04	313.1	315.77	317.92	314.07	314.33	309.53	312.38	309.89	313.35	315.12	312.38	314.89	309.43	315.74	310.83	320.6	317.85	309.03
297.55	301.52	299.62	299.1	309.2	306.36	300.69	303.85	299.6	304.86	307.18	300.13	300.08	297.69	303.07	302.26	297.01	295.86	297.76	297.44	304.35	306.62	302.4	304.27	306.95	306.06	307.16	304.06	303.71	299.48	306.72	303.12	303.81	302.26	291.81	304.56	302.02	294.59	303	304.53	298.37	296.06	299.44	300.61	297.97	299.13	303.58	307.92	301.62	301.33
325.05	318.1	320.74	319.93	320.79	319.02	319.04	320.06	320.01	327.4	328.17	320.09	313.33	322.01	324.21	318.8	324.09	313.18	316.19	316.14	319.19	320.75	316.45	314.71	315.24	321.61	317.1	321.17	330.92	318.34	312.06	318.05	311.48	309.05	322.57	322.82	324.17	315.4	318.02	322.79	313.39	320.71	313.99	313.37	316.54	315.46	320.25	318.74	313.24	318.28
292.04	292.68	296.13	287.14	296.61	290.3	298.71	296.27	290.43	297.44	294.39	293.36	298.48	295.86	292.5	301.16	295.04	293.2	288	290.42	302.3	297.38	293.08	295.08	292.52	298.27	284.11	294.73	293.81	291.56	295.56	289.96	292.96	285.86	299.04	291.22	295.05	291.43	293.28	293.76	299.16	294.14	290.98	293.4	298.38	293.54	289.98	295	294.48	298.07
299.85	299.04	297.73	300.71	304.85	307.52	304.76	303.21	303.25	299.94	296.42	301.55	303.44	300.19	295.5	299.54	298.6	298.23	299.05	299.13	300.13	305.86	299.61	298.4	298.9	296.96	304.39	299.24	301.24	299.68	302.21	308.09	299.89	299.84	295.81	300.14	293.44	300.59	306.59	296.99	303.4	295.25	300.38	295.23	300.88	297.92	302.14	297.35	307.71	304.03
319.78	311.77	310.99	309.7	315.19	320.87	312.7	320.46	316.78	320.24	309.07	312.43	321.7	320.29	316.49	318.78	309.71	319.22	319.24	315.93	313.16	313.8	312.51	315.98	319.66	318.65	312.03	316.41	317.42	309.74	317.53	316.93	316.74	314.6	312.44	320.48	318.38	324.16	323.57	317.86	315.99	310.44	319.13	316.69	319.15	313.97	306.91	319.94	323.16	321.25
318.08	318.53	315.82	310.61	313.18	317.57	303.59	313.8	323.81	309.35	313.89	319.7	313.89	313.91	310.84	315.17	310.89	314.75	309.05	315.72	310.67	318.37	320.01	319.58	311.74	317.88	311.86	313.81	313.26	316.34	312.89	312.81	307.04	299.01	315.49	322.18	318.02	321	316.59	312.33	314.35	305.09	327.04	312.66	318.67	305.33	315.15	314.35	316.24	316.57
308.61	311.04	309.38	305.71	311.76	310.68	308.28	311.02	308.4	315.87	313.93	304.59	306.43	301.28	312.62	315.19	302.49	311.86	304.67	306.64	310.04	315.31	308.22	308.47	314.02	313.65	305.24	305.27	309.11	313.65	307.3	317.52	318.69	312.26	312.29	310.64	314.37	313.42	314.66	313.09	304.1	307.86	315.48	307.05	316.33	303.16	309.98	311.59	310.21	309.56
304.7	298.91	306.9	313.13	303.23	305.75	306.03	305.73	299.74	310.02	306.73	314.63	304.23	302.99	299.56	305.42	305.96	299.2	306.02	301.39	306.46	307.34	300.35	299.87	300.54	305.01	304.77	304.83	300.64	298.86	304.25	303.77	306.62	308.07	307.46	302.16	301.33	308.12	298.14	304.38	301.4	309.36	310.79	307.3	305.23	309.66	309.49	301.51	298.23	299.17
306.73	297.45	301.58	298.02	302.71	305.67	300.87	302.44	303.16	299.58	294.45	305.99	304.81	295.85	305.24	309.15	305.71	310.34	293.7	304.06	294.36	304.3	308.41	296.38	298.99	309.58	304.95	291.58	302.3	300.84	293.66	304.22	300.93	301.57	299.43	300.51	293.43	311.02	302.11	308.28	303.42	304.53	292.12	305.28	305.07	300.23	304.51	298	301.04	309.75
293.63	297.95	296.36	295.89	303.24	292.12	294.24	293.75	296.81	293.97	299.24	297.76	286.23	293.12	293.42	297.63	299.2	294.86	291.76	298.13	301.9	290.87	292.66	298.76	297.27	295.32	297.3	293.16	291.14	301.19	299.08	297.03	296.72	295.03	290.87	298.79	292.53	294.26	296.55	295.32	291.74	288.59	291.65	290.21	296.89	294.25	298.77	298.03	297.05	291.5
309.25	298.39	300.04	303.92	312.14	301.81	304.77	311.84	309.16	306.4	298.45	301.04	302.58	310.64	300	300.25	300.54	306.21	303.54	298.06	308.57	302.86	299.85	308.11	302.71	303.87	299.78	306.24	302.9	297.16	302.5	303.47	304.54	307.21	296.29	311.45	307.3	308.1	307.24	304.64	299.02	301.25	303.04	309.65	302.96	304.41	304.37	297.95	308.18	303.67
298.29	304.58	302.4	298.63	296.28	301.1	305.41	304.56	303.12	306.43	306.51	305.97	304.35	296.16	300.76	305.81	305.23	302.15	311.96	302.66	308.31	299.11	303.18	303.86	298.42	310.49	308.19	301.46	301.36	311.94	303.89	309.51	305.61	302.09	304.96	307.17	305.9	307.83	311.29	300.09	303.52	304.51	306.18	299.93	306.09	299.51	308.11	307.08	304.66	302.97
293.22	292.48	293.29	294.82	298.34	298.97	298.15	295.34	292.16	295.62	293.61	294.72	295.32	300.13	296.21	287.6	290.95	295.98	292.99	289.72	303.74	296.47	288.75	296.9	293.6	292.25	291	292.75	292.4	300.98	294.91	286.91	302.01	295.34	292.03	288.81	298.3	297.59	295.98	296.09	288.83	289.12	292.46	292.77	299.15	288.92	293.21	301.46	300.62	299.29
316.28	308.09	318.18	323.1	309.68	316.11	315.74	317.01	320.46	316.13	321.44	312.03	313.93	318.22	315.92	312.56	314.16	321.69	323.38	314.55	316.97	313.86	317.84	308.57	313.37	317.47	321.03	314.61	320.54	327.7	313.69	308.57	322.41	315.8	311.88	313.46	320.71	308.07	313.58	314.16	312.6	315.65	319.4	315.53	310.74	314.77	323.69	314.13	319.03	315.26
297.23	302.48	297.38	295.69	306.38	297.42	301.48	298.1	299.88	308.39	306.01	296.88	299.19	289.97	302.37	294.12	298.92	298.65	303.15	293.59	301.75	306.06	305.93	303.44	299.68	300.4	297.98	300.84	303.59	301.54	294.13	302.42	306.03	309.32	296.7	297.64	306.03	301.19	301.07	294.81	298.82	296.74	298.68	301.58	304.31	298.07	299.36	301.92	304.1	302.22
301.32	306.42	299.41	298.21	295.2	298.01	301.1	302	303.44	297.52	305.85	298.99	299.79	299.1	301.32	294.86	305.24	303.94	297.56	298.18	301.45	308.48	298.22	294.28	305.67	299.66	300.87	295.91	297.6	301.67	303.36	307.87	302.02	305.9	301.68	300.16	298.4	303.48	307.21	312.71	301.49	301.04	307.68	304.93	302.92	307.99	310.53	300.24	298.48	303.52
323.55	314.4	320.52	316.82	317.11	321.58	321.47	323.94	315.41	321.37	320.03	323.53	315.72	318.59	315.76	320.98	320.08	316.1	322.22	322.8	319.15	319.78	320.96	315.76	308.66	323.12	318.13	321.07	315.66	319.96	315.39	322.52	317.12	321.05	316.74	310.8	316.7	309	320.89	316.54	313.66	317.57	324.06	311.51	323.52	317.85	317.37	321.77	316.63	314.52
317.07	311.13	308.55	316.31	315.25	313.59	318.56	306.23	316.85	310.8	314.59	304.33	311.69	313.57	317.98	318.23	313.53	318.44	315.82	316.45	313.55	312.98	314.74	310.98	316.14	315.63	310.47	310.97	319.03	316.17	315.02	316.56	313.01	301.91	315.22	314.06	309.21	318.79	318.49	315.12	309.02	313.44	309.61	315.67	305.22	307.46	314.32	315.33	310.5	315.35
300.59	295.4	305.35	305.56	301.38	305.5	305.29	302.16	310.59	308.29	302.11	294.72	306.72	304.9	308.31	303.01	306.78	299.08	305.09	307.58	300.7	303.8	304.08	300.25	300.06	308.69	301.39	294.37	304.84	305.42	305.4	304.5	304.05	305.6	305.44	301.38	302.03	298.07	304.07	302.59	297.6	305.7	300.87	303.02	301.59	307.49	306.84	303.19	306.34	308.65
302.01	296.56	302.27	300.44	312.84	307.1	305.86	298.03	307.75	299.37	306.3	304	300.93	305.09	308.09	310.98	308.71	295.04	302.41	304.28	307.27	302.58	298.7	301.31	304.13	304.93	305.21	298.59	305.45	300.73	304.27	307.07	299.37	308.27	300.68	308.67	308.74	299.78	303.69	303.09	306.97	306.89	305.76	303.17	302.33	295.05	306.48	312.89	302.16	306.02
307.69	307.84	301.35	303.81	307.2	306.79	301.58	310.88	302.85	309.79	301.73	307.21	301.49	295.82	308.43	309.42	310.47	307.97	306.94	307.43	308.43	307.91	297.16	307.03	307.95	308.68	307.1	304.91	309.33	305.83	302.92	305.95	300	312.74	308.29	298.65	309.09	299	310.06	303.36	303.82	312.98	309.56	302.58	301.85	302.27	301.64	309.64	305.19	307.93
306.9	301.78	309.78	299.86	303.06	308.28	300.05	302.06	308.54	306.83	304.86	310.83	303.25	300.57	304.04	306.31	309.51	303.71	303.95	302.53	300.04	299.28	300.97	310.49	302.46	303.87	308.63	304.28	305.73	293.93	308.17	302.27	310.14	308.1	301.82	305.43	306.42	310.68	307.7	304.54	302.77	301.6	302.75	303.74	307.55	307.64	299.92	303.14	311.41	307.69
311.15	316.13	313.52	314.13	318.42	311.31	320.25	314.39	318.37	318.18	314.79	308.34	313.99	312.52	315.16	314.93	314.46	312.57	314.49	316.32	316.42	317.8	308.58	311.21	315.69	309.96	313.32	316.18	318.95	312.75	308.86	317.41	321.01	317.14	314.8	312.32	317.9	314.96	310.01	321.11	318.24	311.33	307.89	317.49	310.2	318.12	324.61	311.63	309.68	305.94
325.25	324.63	333.66	324.68	319.22	327.49	324	320.77	334.01	328.2	328.26	320.94	330.12	320.62	333.69	328.99	327.93	336.35	329.24	324.94	331.59	323.89	332.24	328.18	332.47	319.7	327.34	325.67	326.39	325.23	326.69	328.22	328.47	326.08	324.93	335.59	329.93	320.29	326.5	331.81	319.64	327.12	334.34	339.51	326.96	332.32	325.68	324.6	332.65	329.93
330.82	327.79	332.53	328.15	335.38	332.69	328.17	334.04	328.91	327.83	326.21	331.6	330.07	325.47	321.36	323.34	329.53	323.19	331.7	329.25	326.02	326.06	330.04	328.48	333.85	325.78	325.51	330.22	330.82	333.85	331.24	327.43	326.37	327.43	325.99	324.99	317.78	325.3	317.42	331.14	320.99	322.68	327.2	328.14	327.82	330.15	330.82	321.67	333.84	326.38
306.88	300.74	311.6	311.03	304.85	310.67	303.07	308.36	309.39	302.4	311.66	304.38	306.12	306.3	312.29	304.68	306.61	302.02	304.23	304.44	307.48	307.45	309.06	309.87	300.69	304.48	311.11	306.14	305.92	307.43	304.35	303.82	304.91	301.92	306.73	307.61	308.34	302.88	306.38	311.74	300.44	308.9	305.45	304.09	306.31	305.69	305.12	302.56	305.67	310.26
313.94	315.39	319.4	317.72	315.95	311.08	310.57	314.62	312.29	315.83	315.69	301.77	316.19	319.55	319.74	315.12	312.62	311.92	316.12	313.32	316.68	314.54	311.93	319.39	309.93	305.86	310.46	312.25	319.23	314.78	310.29	307.62	308.63	315.4	322.05	315.02	318.29	310.52	311.92	315.28	309.22	308.4	308.95	310.43	310.86	311.05	312.82	317.24	307.6	313.81
314.49	315.83	315.31	315.45	317.03	317.97	312.87	326.53	310.03	310.53	312.45	309.6	309.84	314.86	315.98	315.3	307.6	327.71	309.68	313.68	311.11	316.85	312.59	313.43	313.69	314.96	317.01	315.3	317.07	313.49	316.62	322.86	314.21	319.05	311.25	315.03	314.33	316.74	320.22	320.18	320.4	310.5	306.02	312.68	313.06	315.31	313.11	318.12	313.26	314.37
313.24	316.84	316.73	317.58	311.5	312.08	311.7	301.23	312.56	311.06	312.93	311.05	314.65	314.65	307	315.76	315.32	313.38	305.07	312.3	308.82	307.81	306.71	313.12	309.79	309.59	312.26	313.71	315.16	307.72	309.38	312.19	310.83	312.26	310.62	311.08	314.57	322.5	309.25	306.7	307.66	308.31	308.14	308.75	310.44	301.52	307.21	305.41	312.17	318.13
296.43	302.29	300.19	309.9	299.55	304	319.35	306.91	302.33	299.32	293.44	302.1	300.9	307.22	300.36	299.4	296.84	300.05	302.49	305.06	298.4	302.62	304.9	308.63	303.27	298.16	311.87	312.4	303.11	298.81	297.77	301.26	305.85	300.94	305.72	302.93	303.01	298.85	302.55	304.41	300.77	302.95	302.19	304.25	300.24	297.92	295.37	302.2	305.89	301.98
294.57	301.85	289.56	289.49	288.97	293.75	291.5	292.48	301.07	292.65	290.74	297.03	297.96	297.34	295.31	300.22	291.3	299.73	300.35	292.5	290.08	300.88	293.62	301.1	295.35	292.3	300.33	294.44	296.32	288.08	294.3	294.96	298.18	290.16	294.54	298.69	292.94	297.04	291.45	295	295.69	296.58	304.78	302.24	291.82	293.79	288.75	294.67	300.89	302.5
299.23	292.78	301.1	297.02	298.86	296.53	301.32	300.06	297.61	295.43	305.82	295.82	300.44	297.66	299.22	300.9	301.42	302.35	302.8	296.73	302.16	301.3	300.77	300.13	300.08	302.72	294.31	296.39	295.66	305.6	293.5	303.94	295.33	295.76	295.73	292.18	293.44	305.52	297.74	299.92	296.31	298.17	307.6	300.63	293.46	297.79	300.34	298.47	297.13	304.64
307.95	302.4	307.8	301.11	302.7	304.57	305.07	307.12	305.79	304.63	301.9	307.65	303.61	304.16	302.83	302.97	304.88	301.81	311.75	306.98	298.44	297.66	305.2	309.78	303.3	306.76	304.66	308.33	305.43	302.86	304.96	307.24	311.65	306.15	307.65	312.72	304.79	307.64	309.07	305.69	303.58	299.01	305.78	308.24	309.16	299.61	307.53	306.55	304.03	300.11
331.55	332.29	324.76	318.54	331.13	323.05	327.07	335.88	330.65	324.39	329.73	334.1	332.35	330.8	336.72	328.44	325.12	329.25	327.65	335.91	333.31	325.21	325.34	335.42	333.43	324.81	326.08	328.97	332.95	334.34	325.42	326.24	328.93	322.69	326.2	323.2	323.99	324.95	323.46	340.05	336.19	331.31	326.83	330.73	326.69	334.38	330.71	331.94	328.12	334.41
317.6	316.13	313.53	307.84	315.06	309.1	313.98	316.65	318.87	313.59	316.35	315.3	322.1	319.26	313.14	319.86	324.12	312.71	315.21	309.77	312.77	306.63	314.88	315.07	317.27	314.79	309.25	318.05	313.49	314.25	312.84	316.3	311.89	317.79	305.95	313.17	313.76	320.88	313.36	313.94	316.75	313.97	303.22	313.95	319.9	321.69	307.64	312.41	313.56	311.99
307.6	310.33	316.59	308.02	311.29	305.8	304.42	312.25	310.28	314.58	310.05	304.37	314.66	305.72	316.94	308.92	307.58	310.49	310.68	314.15	316.72	304.7	305.54	311.41	311.47	304.97	311.75	304.15	309.54	312.54	311.08	306.28	308.6	309.97	318.34	312.94	308.92	312.09	313.2	314.56	311.61	309.28	307.92	310.39	312.09	309.59	309.08	306.96	309.45	314.24
311.97	309.8	320.57	314.53	312.95	320.41	318.04	322.29	322.51	317.98	317.01	312.94	318.56	323.07	322.95	318.28	324.21	323.71	330.21	314.49	314.86	313.13	319.63	311.24	316.5	322.53	317.59	316.2	317.66	317.33	323.03	319.79	307.95	322.18	311.42	316.68	314.65	311.11	321.39	313.44	316.25	316.88	313.97	323.14	316.12	316.3	319.8	312.48	316.27	320.95
296.5	300.4	299.58	305.7	298.46	305.85	309.11	312.43	303.37	305.63	293.9	298.71	297.98	300.13	299.34	304.43	302.2	306.33	304.16	301.12	305.85	298.03	304.12	299.15	297.9	299	299.08	301.77	299.16	299.86	303.74	297.73	302.38	304.61	300.92	293.47	302.45	298.6	299.14	298.71	303.49	301.32	304.07	301.58	297.25	300.47	300.19	298.52	305.03	301.95
313.74	315.64	320.26	317.3	313.76	311.26	309.85	311.94	312.23	314.92	315.85	307.76	312.76	310.07	308.08	308.14	314.46	314.38	319.1	316.03	311.83	312.04	310.97	317.94	313.35	314.16	319.59	311.08	310.37	314.56	312.98	307.33	318.36	314.61	312.74	310.65	308.31	316.85	311.08	314.2	321.26	312.21	315.52	316.93	320.9	313.4	307.53	318.3	309.15	311.65
305.41	306.34	313.63	306.05	305.46	296.6	307	305.35	304.42	309.26	306.7	301.87	307.34	307.65	309.85	306.12	305.8	307.72	304.27	307.36	310.02	310.04	305.29	305.72	309.68	300.73	300.88	309.5	304.15	306.03	302.86	310.07	305.14	306.32	301.38	307.69	302.14	315.69	306.7	310.43	303.13	305.87	305.95	304.04	307.94	309.83	303.27	309.02	306.5	310.9
312.46	317.55	315.33	315.34	311.84	316.31	310.37	312.22	320.13	316.44	316.63	311.88	316.09	317.66	315.67	313.03	312.38	318.62	306.88	314.42	321.42	315.91	305.47	311.26	317.01	314.63	310.77	314.44	321.39	318.66	313.84	309.92	320.84	316.92	313.04	315.48	311.68	321.44	311.05	311.29	315.96	311.19	307.75	310.41	316.27	314.24	312.74	318.57	315.62	317.68
326.87	327.11	330.52	325.52	322.51	323.27	328.41	327.73	330.71	333.07	323.1	322.71	321.2	327.36	321.36	335.66	320.9	329.75	323.85	320.59	327.83	317.65	321.05	320.97	321.25	322.39	326.36	326.79	319.81	325.78	320.83	325.35	319.71	326.32	323.9	321.14	324.9	321.11	330.51	320.19	328.42	322.07	327.75	323.85	324.76	325.1	325.04	327.81	324.38	319.52
317.07	317.54	315.1	324.89	315.02	318.3	318.74	317.42	324.01	313.18	318.56	318.13	317.78	317.03	313.42	323.65	325.18	318.93	314.63	316.02	326.95	319.49	321.29	318.58	312.15	316.89	316.29	318.74	311.84	312.92	324.32	312.92	317.01	323.85	321.52	309.63	310.21	320.45	319.8	316.4	320.42	315.81	325.72	320.99	323.05	318.82	322.02	323.74	318.17	323.05
304.28	303.57	310.6	300.99	306.75	310.8	308.89	309.29	311.49	304.41	310.15	304.77	314.89	305.59	307.3	309.98	306.15	306.4	316.2	308.04	311.25	312.13	316.18	307.42	308.69	304.6	310.84	305.98	306.66	311.21	308.9	299.14	309.69	306.79	309.4	311.24	315.81	309.55	313.31	305.24	305.31	307.44	313.69	307.62	306.25	307.62	306.59	307.21	308.08	302.92
293.45	299.04	299.88	299.34	299.39	291.56	295.76	297.83	302.84	303.01	298.69	296.94	294.98	295.31	291.38	294.83	301.85	294.34	297.67	293.23	297.15	297.94	298.45	294.52	295.28	299.67	302.3	300.69	295.92	293.14	294.4	307.29	301.74	295.01	291.61	293.81	290.72	303.02	298.71	299.79	297.37	292.88	294.83	295.21	295.01	298.44	295.21	296.03	292.26	292.88
307.12	302.93	302.74	298.89	302.35	298.73	307.83	305.79	300.03	297.11	308.51	300.19	304.24	302.66	298.83	298.78	301.21	306.86	298.85	300.92	302.39	301.62	305.2	308.04	297.84	302.11	306.44	297.3	305	298.29	297.78	304.77	299.42	303.97	304.85	302.46	301.48	296.04	305.33	298.88	303.54	298.74	300.65	299.6	310.5	300.52	306.93	302.92	303.58	302.41
300.14	304.16	303.52	299.86	305.53	301.57	302.47	299.4	309.38	300.67	303.56	303.55	309.91	304.67	305.73	300.98	298.57	303.87	304.5	302.63	302.3	301.68	299.62	303.16	305.59	303.74	313.39	310.11	307.99	300.02	300.78	305.01	309.87	304.27	312.15	301.59	304.62	305.54	297.69	303.24	305.17	301.21	304.66	303.08	308.22	303.77	297.09	301.02	306.6	300.04
318.45	318	318.55	312.62	315.87	319.2	315.29	312.41	308.3	320.74	319.78	318.74	310.19	314.2	312.67	317.14	313.55	311.73	307.45	312.62	316.03	315.42	314.7	313.05	308.54	311.97	314.64	316.31	313.1	308.22	317.17	320.2	309.1	315.7	313.22	316.66	312.43	308.23	311.01	311.81	306.91	312.37	317.08	313.21	309.96	318.67	306.01	315.11	314.99	309.73
303.22	301.12	307.25	300.11	306.22	303.8	299.16	301.16	304.1	298.96	310.4	296.86	301.64	304.35	302.13	300.83	293.4	300.02	301.96	305.83	308.23	303.48	309.76	297.33	306.84	301.16	303.84	303.34	303.41	301.92	307.82	301.02	308.08	299.83	299.89	302.54	301.52	304.25	302.43	303.14	303.77	304.93	303.99	301.7	302.07	303.59	299.27	309.94	305.1	295.91
316.55	316.15	319.89	318.38	311.97	311.64	318.89	315.58	314.92	322.48	311.89	317.83	311.07	315.57	327.06	315.49	323.78	316.9	310.42	319.19	317.43	317.93	324.03	313.83	310.62	314.19	317.46	309.62	316.37	319.23	314.29	319.97	316.35	324.58	323.51	318.2	320.56	321.71	316.51	313.62	322.03	316.9	316.76	318.02	316.34	307.38	319.55	321.26	319.99	319.12
314.03	317.63	319.24	316.59	317.17	316.09	308.63	323.83	315.52	312.2	307.99	312.26	313.39	318.22	314.09	314.38	319.46	317.69	311.9	320.04	318.78	313.75	309.52	311.23	314.28	313.39	319.23	314.15	312.61	317.36	316.96	310.68	314.24	318.77	316.81	320.08	311.91	311.67	317	312.66	314.76	313.15	315.63	311.24	314.25	314.57	309.07	311.39	315.33	314.19
303.74	304.35	306.14	309.26	302.15	300.9	304.28	307.74	304	299.62	300.51	301.55	299.12	299.13	307.4	299.64	300.41	304.07	301.08	298.96	310.27	300.42	302.73	307.22	299.45	303.32	296.06	307.71	308.75	303.54	302.88	306.17	304.59	301.07	302.21	304.4	297.12	306.42	300.34	309	309.08	310	299.16	304.43	300.31	302.95	298.94	303.02	310.85	303.68
296.5	301.4	301.19	300.7	310.73	303.23	300.36	298.59	303.56	307.49	298.21	305.05	299.98	301.34	299.2	304.14	308.14	300.94	298.86	303.86	299.86	307.61	302.56	300.88	303.54	301.17	298.91	302.37	300.75	300.78	300.65	302.32	299.64	302.17	303.04	308.53	306.11	304.4	304.09	314.47	303.88	300.87	302.2	306.58	300.8	293.43	312.09	299.64	302.81	302.77
295.97	302.6	300.9	290.59	293.94	290.68	301.58	294.29	292.21	292.37	286.01	298.04	297.66	301.65	290.58	291.54	300.15	295.19	289.52	290.15	288.58	299.02	303.78	290.88	293.17	296.73	296.52	293.54	294.48	294.3	285.54	299.24	291.73	291.35	300.2	297.37	292.12	298.26	289.73	293.75	297.53	296.22	290.56	291.99	293.59	296.57	292.71	295.71	296.23	293.83
292.3	294.22	299.24	299.8	297.86	307.61	299.11	295.08	297.05	304.49	294.02	298.43	295.69	288.74	291.49	295.79	300.81	290.92	297.11	296.44	292.71	296.5	302.28	291.32	301.01	300.76	297	292.42	292.16	295.28	294.32	296.28	294.45	303.13	295.3	311.31	296.22	293.32	299.5	290.92	298.2	295.85	301.88	298.17	292.52	295.23	298.3	302.88	294.49	296.1
298.39	307.48	302.74	299.38	295.53	302.92	301.43	305.24	306.34	309.88	308.62	304.71	303.36	306.02	297.38	299.62	304.52	297.77	301.99	295.33	308.14	300.7	300.18	306.83	308.65	300.78	308.49	300.37	306.55	300.04	304.59	300.08	301.95	306.41	304.65	301.64	302.57	305.36	304.12	302.11	305.8	304.09	305.98	302.24	299.72	297.1	306.98	299.77	298.35	304.17
317.5	315.98	320.13	316.47	319.7	321.49	316.37	318.62	317.59	315.63	316.21	319.91	313.54	316.57	316.79	315.17	320	317.02	319.93	316.22	319.32	310.49	324	330.33	314.63	325.71	310.26	326.31	312.39	317.93	307.74	316.15	317.34	318.87	322.25	309.7	317.79	322.14	320.35	321.06	321.87	317.94	326.33	322.03	319.24	318.19	324.14	314.76	322.71	319.87
317.43	314.49	318.52	320.2	319.58	324.94	318.23	317	319.03	316.37	317.16	323.53	320.65	319.75	323.94	320.32	312.68	318.03	308.49	315.76	314.77	321.04	315.62	318.16	317.32	318.62	326.63	321.03	320.09	319.04	322.28	315.27	315.89	324.14	313.92	322.37	320.06	324.84	312.08	324.31	321.14	319.47	315.67	318.24	324.31	320.6	316.93	319.1	321.92	318.95
312.86	300.87	303.29	308.77	313.58	313.24	314.15	310.38	310.09	313.38	307.72	303.93	302.91	302.2	313.14	308.51	314.57	320.14	308.54	306.08	308.51	305.17	305.91	311.14	308.62	309.62	312.73	313.62	317.95	309.24	307.41	314.71	309.21	313.71	307.23	311.61	309.22	309.29	314.5	312.25	314.5	309.47	312.75	321	303.54	303.16	313.62	314.45	310.71	318.23
326.6	328.02	321.63	322.17	330.55	327.2	323.91	329.38	321.29	316.71	319.76	332.56	324.02	325.39	319.73	325.1	322.84	325.36	330.69	315.91	324.58	322.89	328.53	325.47	327.25	324.18	323.21	322.94	322.77	328.58	324.07	327.65	323.17	326.86	322.85	329.34	327.1	324.9	327.43	327.4	324.46	323.81	325.15	327.45	322.66	323.53	325.67	326.96	324.74	317.83
309.23	301	316.71	311.29	310.17	312.28	311.19	311.86	312.14	311.81	310.77	303.38	305.61	310.69	314.43	313.45	307.62	299.76	308.04	301.18	307.06	312.09	314.61	312.69	311.76	312.02	311.08	308.09	310.47	310.78	311.19	310.62	310.81	307.58	312.86	312.1	313.69	315.87	311.96	310.26	315.04	305.5	309.26	308.21	304.59	314.81	310.18	313.82	316.57	310.63
307.3	304.92	312.69	304.62	304.96	305.03	311	307.83	314.97	310.44	310.3	301.92	300.84	312.7	305.4	308.28	309.73	307.75	307.96	307.51	305.86	312.77	310.61	301.86	303.05	316.39	315	304.8	304.69	309.83	302.57	311.04	304.82	313.38	307.92	304.69	313.84	310.02	312.39	303.9	314.34	317.21	308.09	307.8	306.76	312.4	308.58	309.74	304.27	311.37
307.84	320.62	317.76	307.91	315.3	314.91	311.04	311.58	322.45	315.52	313.71	318.33	310.5	306.71	314.13	309.91	308.34	318.8	307.27	308.03	312.75	310.28	322.45	315.01	311.54	313.73	311.08	316.32	316.48	314.27	302.66	317.51	310.81	318.07	315.88	311.88	316.58	312.96	316.28	315.89	305.62	308.34	312.13	311.59	313.85	313.43	309.36	306.64	318.66	313.07
311.11	310.45	315.08	314.06	312.61	312.23	311.82	314.3	316.21	312.66	309.53	316.02	305.85	309.87	313.21	306.32	305.21	304.49	309.8	312.6	311.77	314.39	312.97	309.27	320.25	313.34	311.22	310.98	321.39	319.97	317.58	311.66	318.89	308.92	322.46	309.88	311.65	314.55	317.34	314.71	313.54	315.15	312.38	316.24	314.49	310.84	319.67	315.71	309.45	320.55
290.52	290.81	296.21	295.72	292.2	286.75	292.07	294.95	294.86	295.85	294.58	286.05	292.26	290.67	302.03	290.28	302.1	290.64	300.73	292.17	292.39	293.42	290.88	284.27	294.63	293.93	292.13	303.73	296.13	295.69	293.92	295.46	293.88	285.39	294.5	293.97	293.53	294.04	292.77	287.84	295.9	297.93	292.25	292.27	283.22	292.6	293.9	297.04	300.72	293.15
309.92	308.92	315.65	313.68	306.08	310.39	310.28	315.99	311.28	311.95	301.57	304.82	315.36	313.84	311.12	311.5	308.92	299.17	310.17	317.77	312.13	313.79	319.06	311.74	308.99	309.68	309.48	307.19	311.38	310.73	315.16	307.34	306.23	304.26	305.83	309.47	310.66	308.9	309.57	310.62	308.53	306.44	306.84	314.91	315.57	313.28	311	309.77	313.47	313.87
310.93	314.27	314.82	313.15	316.41	316.64	320.25	319.74	318.6	313.52	320.26	317.23	312.39	316.06	311.18	315.21	317.97	317.46	309.37	315.96	314.15	313.54	311.72	313.49	319.92	322.49	320.01	322.84	313.07	319.65	309.16	318.77	315.96	311.22	316.13	319.55	324.38	322.73	314.56	315.56	320.53	313.65	316.54	317.45	311.25	316.3	318.94	318.25	312.89	309.13
317.5	312.57	311.22	313.13	308.34	306.31	310.94	316.7	311.5	313.6	309.07	316.48	308.45	309.95	319.86	318.75	312.72	307.44	312.16	316.93	313.55	316.82	316.01	313.71	317.22	308.27	311.58	307.12	315.17	315.78	313.45	309.91	309.17	310.96	316.19	311.21	309.87	309.65	308.86	301.62	305.96	316.47	314.53	310.59	316.99	317.22	310.41	317.38	312.63	311.37
321.46	322.71	324.31	317.64	318.97	320.41	321.9	324.61	323.25	316.31	318.75	316.62	316.8	322.62	319.69	324.67	315.91	319.69	314.94	312.47	324.73	324	324.59	316.31	316.09	314.56	317.07	313.93	315.27	315.21	321.29	311.72	327.08	323.52	317.35	322.94	322.25	314.43	324.1	319.45	318.92	323.56	314.2	318.22	318.15	315.53	318.54	316.35	319.37	310.06
305.92	299.89	307.92	307.53	303.39	302.08	302.84	298.98	303.32	302.34	302.18	306.74	307.62	299.09	297.38	304.21	305.4	311.08	307.39	303.75	313.27	304.24	299.32	313.69	312.34	307.06	300.28	305.96	298.21	303.32	301.85	304.95	305.92	309.98	297.35	303.6	311.36	302.76	306.11	302.62	303.96	307.89	304.05	307.34	307.19	308.93	305.46	305.46	311.05	305.08
313.14	313.16	313.2	312.93	310.24	310	311.96	313.34	308.32	319.91	308.36	305.82	308.84	306.19	311.3	307.06	312.15	316.44	316.39	304.88	315.47	312.34	311.16	312	310.53	305.82	314.23	315.08	313.95	312.4	306.71	316.34	301.28	308.9	315.54	311.66	311.7	305.27	317.32	317.74	305.64	318.43	313.23	311.18	316.23	308.06	308.82	314.8	313.38	310.96
325.72	324.85	324.51	326.08	320.26	323.48	324.21	328.07	319.9	321.63	328.56	320.36	325.6	320.16	324	322.57	326.11	323.79	327.34	323.27	328.46	322.65	322.88	328.58	324.4	325.19	326.85	333.23	332.1	329.5	331.96	323.75	317.44	331.74	328.89	326.44	332.08	324.9	320.1	323.12	326.81	325.26	321.79	329.63	326.4	326.57	331.27	319.62	334.74	319.77
309.22	306.14	308.41	302.14	304.99	312.15	303.78	301.91	305.6	303.55	304.48	310.38	304.53	301.55	309.75	307.34	300	310.55	306.33	310.69	310.64	307.82	306.15	310.15	298.98	301.59	304.37	304.54	305.96	308.86	304.15	304.74	302.16	306.46	299.95	309.84	306.15	304.76	300.03	299.94	306.81	302.35	303.33	302.49	307.54	305.44	308.29	304.46	294.91	307.77
312.82	309.81	308.7	306.68	310.57	314.02	311.56	313.97	314.39	305.2	307.22	312.7	308.81	309.89	306.34	306.44	308.92	304.96	308.53	315.11	316.85	303.09	308.65	308.86	307.45	311.54	302.53	305.49	305.38	308.3	307.91	312.35	306.17	310.33	314.07	302.52	292.19	311.33	308.88	311.01	311.11	313.37	312.11	312.76	309.91	309.36	306.7	307.17	307.1	306.48
303.17	296.69	299.79	298.07	301.35	297.05	306.72	297	298.08	298.61	294.5	292.85	296.22	295.32	300.85	294.74	303.86	302.18	300.45	297.47	296.43	299.87	300.51	300.72	310.24	298.53	304.44	301.52	303.37	299.32	293.14	311.72	293.65	293.68	300.78	302.55	298.49	296.57	299.94	300.91	303.93	299.2	300.28	302.41	292.88	300.17	297.56	296.99	293.29	303.27
331.15	325.92	330.42	323.47	334.06	329.17	334.83	327.62	334.75	332.96	325.53	331.74	325.19	324.75	321.8	336.9	330.12	331.79	326.53	324.49	329.46	328.01	322.79	332.08	323.12	331.2	327.31	320.89	323.07	332.08	331.73	334.36	328.15	329.44	329.61	323.14	324.75	330.91	327.6	331.47	331.37	330.44	327.63	326.16	327.43	325.4	325.62	330.82	330.18	334.14
325.04	315.3	317	317.36	321.12	310.73	318.15	318.64	316.49	319.37	313.46	312.17	313.45	307.06	318.67	315	321.92	314.17	316.69	308.84	319.04	314.77	313.85	315.66	316.09	315.67	315.66	321.24	312.77	318.02	317.69	316.81	320.82	317.13	313.38	319.64	320.49	317.68	321.72	318.37	315.49	313.44	318.84	310.83	314.25	308.51	319.6	309.99	319.59	318.75
310.75	318.02	316.87	319.88	307.49	320.03	314.45	315.32	315.03	315.28	318.13	316.49	315.71	317.82	312.35	317.31	310	311.26	315.69	316.58	321.22	312.93	310.01	314.17	312.48	315.58	317.46	315.76	314.94	322.56	314.69	317.17	311.57	314.73	312.14	317.99	314.55	312.91	318.65	317.32	320.57	314.77	312.95	313.21	316.33	312.82	320.75	313.2	320.28	316.46
321.38	319.6	320.67	317.78	315.4	315.91	319.19	319.29	322.17	317.25	311.54	324.85	320.99	319.9	324.48	315.02	316.77	314.11	314.71	325.82	324.52	313.06	317.71	317.07	317.16	312.67	314.02	317.77	319.92	322.27	321	321	318.67	315.95	323.92	322.67	330.26	314.48	322.48	317.02	323.22	319.63	316.75	314.97	319.56	319.25	318.28	327.89	320.73	327.49
289.89	293.68	300.56	291.66	293.58	288.29	288.86	299.54	288.48	294.6	290.88	292.97	293.94	293.71	298.34	294.1	300	291.59	291.2	290.15	284.25	291.29	293.9	292.74	299.66	292.85	288.36	292.14	294.2	298.99	290.22	295.4	294.88	295.83	288.68	296.48	292.28	296.02	297.58	295.03	297.8	297.8	290.48	298.11	297.63	292.87	297.11	287.66	287.61	299.16
314.76	303.3	317.94	313.78	316.19	306.09	315.15	316.81	311.34	311.39	313.6	310.51	307.82	314.27	309.34	314.13	321.06	318.09	317.08	319.09	308.29	316.73	315.03	312.33	309.24	320.64	308.34	311.85	316.36	311.21	319.86	307.79	313.01	308.46	314.78	314.08	311.59	315.21	320.51	316.19	314.46	316.56	312.54	305.35	312.52	316.41	314.03	312.73	320.54	313.66
308.55	300.2	311.42	300.87	304.84	307.48	305.42	294.78	303.64	297.24	305.58	307.46	302.48	306.41	307.15	304.69	300.69	298.07	298.05	307.28	300.86	294.6	306.07	303.94	302.08	304.99	306.18	304.49	308.39	306.48	296.73	297.98	310.61	302.38	305.84	303.97	299.1	307.55	299.73	303.15	303.55	303.54	303.41	304.41	297.22	305.21	302.68	304.74	306.22	305.01
304.26	302.51	304.6	299.4	294.81	297.23	307.21	299.14	300.14	300.52	305.72	299.63	306.48	307.96	301.91	305.22	299.81	301.07	305.92	310.29	304.39	305.18	302.12	304.56	299.05	307.4	305.14	302.49	304.12	300.24	306.31	307.85	298.07	304.3	307.45	301.22	303.62	297.64	306.68	303.24	298.86	303.9	300.32	303.03	301.65	304.01	303.51	306.03	298.14	303
299.83	308.44	309.14	307.41	304.48	306.69	306.19	304.46	304.77	301.86	299.2	310.18	303.26	295.93	296.92	300.9	303.43	300.44	300.19	306.07	306.74	305.06	297.21	305.34	308.93	305.81	305.65	300.98	294.14	305	303.99	298.87	301.22	304.59	298.28	305.39	300.53	299.65	299.54	300.22	303.44	299.26	300.64	310.95	307.98	296.14	304.96	303.05	296.65	310.97
308.59	306.77	309.42	305.52	310.78	309.72	305.53	311.82	306.39	306.16	304.44	308.7	306.8	300.2	304.46	312.15	307.01	308.18	304.51	310.74	307.02	304.65	306.57	316.41	309.05	310.07	309.87	307.78	299.22	308.39	310.38	303.7	305.8	306.64	308.59	308.43	311.81	306.56	314.55	310.81	315.21	315.28	308.01	313.05	303.73	306.05	307.25	311.45	305.24	299.94
310.75	320.08	325.87	313.77	314.56	307.42	311.4	325.45	317.2	316.72	317.21	321.42	318.31	318.69	318.84	313.51	314.72	319.32	316.81	317.01	319.17	322.69	314.01	317.39	321.32	321.21	317	321.81	319.38	323.33	316.26	326	312.25	320.41	322.66	315.11	316.83	322.79	316	315.51	320.44	315.86	319.46	309.87	309.2	315.43	320.94	320.33	318.5	315.89
306.41	303.56	299.81	309.07	304.33	312.62	303.51	307.2	307.58	307.86	307.32	301.55	306.35	303.39	307.49	303.78	306.97	309.12	301.95	304.8	305.04	309.72	300.86	298.97	311.44	312.79	310.55	302.23	308.25	315.12	306.94	309.64	300.42	309.09	306.34	304.55	307.17	295.94	306.11	297.64	305.72	306.58	302.74	303.33	308.92	308.96	304.87	310.03	301.62	307.94
319.59	310.23	319.15	310.2	314.23	320.11	307.23	322	314.7	310.91	318.24	311.35	307.8	314.3	314.21	318.34	317.75	309.8	315.61	315.79	311.96	314.79	321.94	323.98	314.03	312.9	312.05	316.18	309.9	316.28	314.71	311.13	317.77	309.38	314.95	320.64	317.61	322.56	312.79	309.52	308.39	317.4	320.7	312.48	314.26	314.16	323.09	316.93	310.99	316.83
296.79	300.56	297.83	298.59	297.39	297.06	297.17	301.23	303.77	302.36	305.42	300.96	302.48	305.04	296.19	303.21	299.34	305.35	304.17	302.49	304.65	300.96	301.75	303	303.6	301.26	301.18	298.17	301.39	299.12	300.8	303.63	295.75	300.92	300.27	308.12	301.37	303.7	305.12	302.23	302.38	304.54	302.72	296.99	305.24	304.74	298.65	300.87	303.19	300.67
300.72	296.43	295.95	297.49	295.76	297.79	289.39	297.46	289.01	293.34	300.25	297.5	299.05	290.17	292.77	299.45	300.03	296.2	290.93	292.49	303.43	294.31	294.19	293.03	296.61	291.91	296.56	295.73	293.75	292.64	292.03	294.65	295.7	295.33	298.86	286.83	300.76	292.58	292.9	291.27	288.57	292.87	291.46	294.6	295.26	295.43	297.41	297.93	295.31	292.69
316.82	314.85	320.16	319.1	313.73	321.83	319.75	317.43	311.02	315.46	306.57	313.19	313.39	321.26	320.15	318.97	312.52	310.41	318.6	310.86	315.58	314.62	306.23	310.79	315.73	316.41	315.63	313.27	315.64	304.26	318.89	316.54	308.85	316.72	318.61	312.69	317.86	315.94	320.85	316.22	319.23	317.69	308.92	316.99	310.13	316.34	314.97	315.1	308.83	314.43
300.64	294.44	306.57	297.54	304.99	299.14	297.58	302.81	301.4	297.44	306.47	304.3	294.74	303.41	303.88	302.07	304.29	301.48	299.65	299.1	295.98	305.25	297.91	299.32	303.92	293.9	302.96	298.52	302.62	299.4	307.12	299.16	300.41	303.29	301.26	303.95	296.7	304.96	297.08	294.96	298.39	295.04	303.02	295.15	299.83	303.56	302.39	307.18	302.02	303.62
306.17	308.44	311.53	320.16	309.16	307.07	310.27	309.59	307.74	318.85	314.27	313.84	317.4	307.78	318.77	313.84	308.56	315.94	308.86	309.39	312.72	316.51	316.5	311.03	314.71	314.84	314.21	310.97	318.49	314.73	314.46	314.6	317.08	311.55	312.99	316.5	314.47	311.48	318.59	312.75	316.38	313.07	309.34	315.43	306.5	307.41	311.2	324.23	312.96	319.76
316.65	317.67	321.63	317.81	317.64	314.36	310.32	325.42	315.94	316.35	318.5	318.56	317.64	319.05	325.34	314.86	323.29	320.57	314.15	315.52	320.49	316.69	315.79	313.96	318.48	314.48	313.31	313.82	314.13	312.51	321.31	319.68	326.62	319.84	320.41	314.48	317.64	325.12	310.82	316.43	313.92	315.92	313.17	318.14	312.44	312.63	325.18	315.26	312.69	320.42
317.13	312.67	317.69	319.73	314.15	312.81	310.44	318.93	318.86	308.98	313.52	319.63	315.3	314.63	316.28	315.53	317.05	326.98	317.77	314.95	318.72	320.28	316.72	317.7	325.48	321.41	322.56	318.77	312.45	312.3	319.33	319.08	316.69	312.46	316.45	310.89	316.77	316.91	314.09	307.71	315.04	311.36	314.03	313.44	320.9	320.38	312.8	314.49	320.64	312.52
304.88	300.89	305.09	301.7	295.22	302.55	300.78	308.02	298.79	302.7	301.95	297.46	299.3	297.92	303.36	301.93	292.6	290.14	296.49	298.42	296.91	302.41	302.77	304.78	298.34	308.61	296.53	301.27	297.24	302.4	305.77	302.85	294.73	304.78	297.12	296.99	295.7	296.73	301.85	304.19	299.05	303.14	298.13	299.08	303.35	298.91	302.55	303.05	303.31	299.24
318.7	313.17	308.15	318.05	309.02	316.63	319.7	315.67	326.62	315.57	311.24	309.29	312.06	309.35	318.75	314.17	312.61	312.86	316.54	311.24	316.03	317.14	303.15	311.33	319.83	304.41	311.75	314.39	309.26	313.3	316.42	311.27	314.42	317.21	318.02	314.02	311.9	306.22	316.23	317.51	320.88	312.01	313.33	319.19	316.28	310.92	313.03	320.63	316.84	314.86
288.01	299.72	299.34	298.79	290.92	293.68	293.67	295.91	300.37	292.58	299.56	297.08	297.7	294.44	300.09	300.3	296.23	295.66	296.07	297.75	295.12	288.67	291.22	297.19	299.52	300.6	288.89	307.21	298.06	302.09	306.8	295.16	301.22	295.05	297.6	288.5	301.15	293.17	298.34	294.24	299.61	297.49	296.15	299.44	295.91	300.51	296.28	291.68	295.95	292.51
301.44	305.34	302.85	299.68	305	303.27	304.19	305.6	297.37	300.02	298.05	302.59	304.92	307.09	297.77	298.73	300.57	308.8	298.3	308.21	305.51	301.94	305.52	300.46	298.53	300.21	298.77	298.37	300.78	304.84	298.37	307.58	301.69	305.08	307.77	300.43	299.95	304.44	299.98	303.31	302.55	306.19	297.31	297.08	310.58	299.14	299.96	297.63	300.84	299.19
306.89	306.76	307.88	306.35	304.62	304.84	302.19	304.15	302.3	307.66	299.74	309.93	304.51	303.62	312.35	310.37	308.08	299.76	304.89	306.4	302.27	300.26	302.6	303.34	308.43	310.68	312.79	303.58	301.16	306.08	305.58	303.78	303.4	303.89	305.42	306.09	307.88	304.32	313.14	306.37	312.1	305	308.67	297.86	307.5	305.76	309.72	297.09	302.46	304.82
302.45	304.89	305.28	299.87	302.57	294.25	300.67	299.64	299.51	304.34	298.21	300.86	299.54	289.53	298.71	301.73	299.91	300.76	299.85	294.46	294.9	302.83	300.45	297.71	303.82	300.94	302.17	308.83	304.69	301.39	305.08	301.67	300.71	304.58	298.33	300.97	300.11	298.34	299.88	300.93	292.75	305.36	301.67	302.28	301.83	293.53	296.12	299.95	297.67	301.23
314.34	310.61	309.42	312.49	317.64	316.95	312.68	316.24	316.05	316.86	315.59	315.7	307.12	314.11	317.85	311.29	305.38	316.3	309.27	303.08	317.64	318.65	314.36	317	313.75	312.84	307.13	312.11	308.23	313.76	310.35	312.9	313.95	307.04	314.36	309.76	314.62	315.05	310.95	311.61	313.34	307.85	310.99	315.88	316.39	314.64	318.58	312.1	308.97	314.82
303.97	305.83	304.23	313.24	309.12	314.17	309.88	308.49	304.37	306.17	305.49	306.29	308.38	309.1	305.91	311.13	309.74	308.16	308.61	313.87	309.77	304.78	306.37	308.2	311.46	304.9	308.15	307.96	306.06	302.64	310.52	305.02	301.77	304.43	304.74	308.98	304.44	303.26	306.35	307.69	307.16	303.94	303.4	308.73	306.62	311.1	304.75	301.07	312.47	303.06
315.64	312.48	325.71	315.24	317.79	320.49	323.36	316.74	316.74	316.25	319.96	321.73	317.37	317.66	310.6	316.91	311.96	318.76	312.32	318.58	319.2	318.51	318.03	323.86	317.34	312.35	318.65	310.7	317.91	317.92	316.76	319.65	316.08	318.96	315.36	319.29	316.41	313.5	316.52	316.05	313.83	312.15	317.82	315.75	321.11	310.83	322.96	314.57	315.41	310.17
302.94	301.17	304.37	308.3	298.41	300.61	301.7	303.72	306.62	305.74	298.95	300.17	304.97	304.94	305.89	303.32	306.56	303.5	308.04	301.44	294.06	309.06	308.35	296.51	302.74	305.81	308.82	306.94	305.8	303.8	297.71	297.38	299.04	312.75	304.28	302.54	300.8	296.32	303.64	308.28	305.69	293.99	294.43	297.21	299.79	300.64	303.05	303.71	308.92	301.19
306	304.41	305.13	306.14	299.14	303.28	303.72	299.81	303.37	309.91	305.26	301.87	301.28	297.38	307.48	302.22	301.72	304.79	297.14	303.97	307.18	308.96	298.28	308.84	314.15	300.73	308.58	305.92	301.74	307.11	308.68	304.16	304.86	296.5	302.85	306.61	303.53	302.7	298.04	304.8	302.78	303.35	304.54	299.24	304.94	310.24	304.62	308.89	309.48	303.8
310.3	308.8	313.79	312.85	312.49	318.03	311.94	318.58	308.98	309.26	305.81	310.49	313.98	305.9	310.08	311.15	313.7	316.66	312.87	313.14	312.19	318.41	311.8	317.34	318.43	313.8	314.92	313.01	312.91	309.74	307.87	317.53	310.62	312.1	304.86	312.04	311.66	310.77	312.23	318.95	313.51	313.94	316.12	309.24	314.73	309.76	314.89	315	305.99	318.67
306.41	304.74	309.48	298.91	295.79	298.73	300.89	312.28	307.07	303.15	296.77	301.92	294.93	296.62	308.11	309.17	307.29	302.7	301.1	301.92	304.68	299.34	308.33	302.54	298.58	297.29	311.63	295.92	300.48	301.51	304.12	296.59	301.29	304.99	311.35	304.42	303.83	303.04	302.38	309.76	305.55	295.98	309.32	306.01	299.18	301.81	297.38	303.81	300.54	306.32
301.91	300.45	304.14	300.48	302.17	297.7	306.85	305.75	300.41	303.69	306.83	303.68	297.71	306.59	304.9	302.73	312.71	304.88	310.82	304.44	303.15	306.81	313.96	306.8	305.28	307.24	306.4	297.75	299.7	307.36	313.2	300.44	311.43	304.39	306.25	309.27	306.68	305.98	311.1	307.26	306.31	304.13	301.67	304.63	302.96	304.54	303.57	310.43	308.2	302.92
302.98	301.15	294.7	304	299.84	305.31	302.44	306.66	302.13	308.11	305.74	297.93	295.12	305.37	295.92	302.98	303.53	298.89	296.79	303.91	301.94	299.72	306.47	298.91	304.21	298.36	298.63	305.32	308.59	303.67	294.06	306.29	303	300.06	303.25	307.28	303.45	304.12	309.64	301.93	303.33	299.5	307.58	302.51	302.1	298.92	304.19	303.88	298.56	299.52
313.35	316.11	316.51	314.3	314.25	321.21	314.09	311	317.9	314.34	313.44	315.7	308.65	315.21	311.84	310.81	316.26	314.37	318.9	314.88	321.39	308.47	313.88	319.76	318.79	320.3	320.95	314.56	310.71	316.51	315.16	312.31	312.97	318.99	318.01	315.64	320.21	316.52	313.16	318.64	321.33	319.19	313.87	314.07	309.63	316.48	310.48	320.15	314.71	317.09
298.44	294.61	299.53	299.54	294.94	301.37	290.63	298.63	298.55	295.48	298.16	300.91	294.29	289.81	299.1	289.37	292.69	289.19	299.89	293.53	287.76	294.94	295.12	294.23	290.51	303.48	293.12	296.84	292.09	292.33	291.26	294.95	298.1	293.8	294.66	289.85	291.06	292.59	296.21	296.11	293.58	294.94	296.38	296.23	299.24	287.9	298.74	294.62	302.57	294.35
301.96	309.38	304.79	307.03	302.48	313.61	305.66	303.29	298.2	298.92	304	302.45	305.39	302.67	306.78	306.14	305.76	299.82	301.86	307.1	308.49	304.83	307.67	308.28	307.74	306.74	309.52	304.29	307.66	311.4	305.61	300.01	306.23	302.92	308.09	310.73	301.41	305.89	308.44	313.37	304.46	303.18	305.6	298.69	299.32	308.96	304.66	304.29	301.32	302.37
297.76	294.79	295.62	295.04	304.23	289.93	290.72	297.54	296.53	295.71	297.58	305.38	296.91	295.31	289.27	299.75	295.37	298.18	290.79	301.4	295.01	294.01	290.03	298.41	299.57	298.2	303.07	301.64	296.71	291.7	295.82	300.21	299.48	291.73	290.85	291.8	299.14	296.36	292.6	291.1	301.11	292.97	299.91	294.42	290.2	296.52	300.73	300.84	298.82	302.45
297.33	295.11	307.17	302.59	298.06	297.87	306.77	306	309.16	300.86	306.91	302.58	305	303.77	307.03	297.15	308.9	305.32	303.43	306.8	303.67	299.47	304.62	298.92	300.08	297.94	304.17	305.99	296.16	304.18	305.25	301.76	298.38	301.89	307.02	303.74	302.96	307.83	304.44	308.8	308.82	299.92	306.06	299.85	305.66	301.03	305.35	304.2	306.78	301.2
299.79	314.22	298.52	301.97	306.8	306.14	310.41	301.75	298.34	301.3	310.16	302.27	306.39	297.37	304.14	305.81	303.68	297.36	304.58	306.03	307.11	297.27	299.3	297.83	305.14	298.19	294.69	308	301.08	306.39	304.82	307.18	307.03	306.85	299.72	304.09	308.45	309.01	297.11	301.48	302.57	308.34	308.68	305.12	307.42	300.97	304.8	302.49	305.26	300.95
312.28	303.55	305.87	306.58	310.68	310.69	314.36	306.78	306.59	301.62	306.92	311.19	309.35	308.44	304.64	308.68	301.31	307.14	306.91	306.14	305.08	302.32	303.33	309.65	307.82	300.72	301.17	303.69	305.11	305.6	299.68	308.38	305.74	306.04	308.21	309.66	305.94	303.94	314.6	303.99	306.71	298.41	305.02	298.23	308.09	300.4	308.49	306.2	307.51	307.07
300.95	305.35	302.9	305.63	309.98	314.2	297.96	302.87	305.21	302.06	302.48	308.3	303.82	307.85	308.15	297.47	305.19	303.76	297.42	300.77	297.37	304.24	302.66	306.73	303.42	309.43	303.2	298.82	299.94	299.38	305.13	311.44	304.99	308.07	302.93	313.47	309.66	302.02	307.13	305.16	313.37	302.8	300.88	303.74	298.64	308.68	305.57	310.83	307.74	300.2
320.45	311.4	309.37	318.09	318.81	318.25	322.86	317.63	317.98	315.37	315.06	319.92	309.58	305.98	319.16	323.1	313.22	321.57	314.81	305.31	321.36	317.04	320.93	316.3	320.77	320.8	316.08	319.79	313.65	315.16	314.83	313.94	323.81	314.49	314.27	318.12	312.12	317.88	314.43	318.22	312.65	321.1	315.9	319.67	314.66	318.7	317.27	321.38	314.15	313.24
321.2	315.95	312.89	314.01	320.21	317.99	310.76	313.77	312.69	313.76	308.24	313.83	309.48	313.01	314.33	316.27	313.19	310.61	317.16	312.96	320.04	307.94	317.01	310.81	312.02	312.13	308.77	311.21	316.45	308.18	307.44	317.06	312.63	313.18	316.55	309.46	316.49	312.04	316.75	312.12	306.82	318.08	314.37	316.16	314.27	313.21	320.29	317.69	314.79	309.12
298.29	292.26	296.8	295.33	297.83	295.63	289.85	294.56	297.07	298.28	299.46	305.43	289.48	295.26	296.89	294.01	297.61	295.45	298.69	305.4	297.62	292.12	298.23	298.52	293.98	301.42	294.03	294.13	295.36	290.65	295.78	295.3	302.24	293.99	294.95	293.32	300.84	299.51	294.96	294.35	293.75	302.12	296.07	298.81	301.46	297.11	289.49	289.66	291.4	296.98
322.87	315.29	315.68	323.74	317.22	318.32	315.1	319.67	310	317.82	321.79	317.18	317.62	317.02	316.77	323.67	322.39	316.71	324.19	325.62	321.77	318.87	317.97	316.17	307.66	311.66	320.83	312.88	319.45	324.82	316.05	321.96	319.12	312.55	319.79	307.12	318.44	316.83	322.41	315.35	322.69	327.01	318.74	317.98	313.06	314.38	319.17	315.03	311.43	317.32
302.95	305.56	295.36	297.16	297.34	299.97	298.61	306.74	303.99	299.41	303.35	296.34	307.37	301.46	305.64	299.49	301.38	295.45	296.95	305.5	302.48	301.02	306.82	303.46	295.98	303.15	300.76	307.83	303.37	301.3	309.35	304.47	298.35	301.04	308.09	296.49	307.78	299.85	299.49	307.79	298.58	298.29	300.89	294.92	302.16	307.05	302.13	300.08	301.22	305
301.94	304.82	301.11	307.27	299.92	306.9	298.79	306.74	304.89	300.07	309.63	308.19	306.25	302.72	300.95	304.4	306.12	305.35	306.83	301.13	297.07	297.24	298.04	306.7	297.01	299.77	300.77	304.66	305.03	301.58	303.58	305.2	307.3	302.98	295.67	303.45	299.04	300.31	307.28	298.95	305.62	305.55	303.38	305.37	298.26	300.75	303.25	301.25	307.34	300.17
313.06	306.74	320.07	314.38	311.77	311.11	309.09	315.44	310.85	308.23	314.44	315.6	311.82	315.53	316.1	310.32	314.62	311.25	315.47	316.76	311.74	317.31	311.54	314.1	308.69	314.74	316.27	320.29	317.85	316.26	312.32	316.81	312.07	316.74	311.29	316.32	315.21	314.36	311.62	312.74	315.11	310.53	316.84	314.62	314.07	309.73	310.23	315.79	325.55	315.1
307.57	306.95	306.29	310.62	306.89	311.32	308.42	298.63	303.95	303.52	305.73	307.64	300.5	306.58	300.94	308.29	304.32	301.52	299.87	305.33	303.76	307.86	304.13	310.49	303.22	307.43	307.76	297.69	306.86	302	303.88	309.19	312.63	291.65	313.29	306.68	299.1	299.75	306.3	304.42	301.25	303.95	305.75	303.59	300.5	304.31	304.98	302.83	313.29	309.73
301.75	309.75	315.17	309.13	315.76	313.85	303.78	304.94	307.37	307.87	310.14	312.21	313.83	304.76	308.64	306.82	309.31	307.97	313.63	307.89	309.49	312.63	311.14	312.15	315.09	311	307.18	309.74	303.78	310.8	313.69	313.93	307.32	313.22	309.19	308.33	313.48	311.15	316.07	311.19	312.71	305.55	298.04	311.96	305.22	316.98	307.43	310.58	314.34	304.17
313.35	306.5	314.32	314.05	309.26	315.76	308.46	310.6	310.54	306.3	313.43	316.98	312.46	312.14	303.98	312.45	301.84	313.68	315.44	311.51	310.13	315.02	311.02	303.8	312.4	316.83	314.08	313.04	315.6	309.99	313.38	311.5	312.61	311.69	309.93	308.7	319.42	308.52	309.8	312.97	314.04	308.4	309.2	317.83	314.93	306.37	313.2	309.76	315.4	315.51
317.1	314.76	317.16	315.43	318.22	310.69	320.54	316.45	311.95	311.71	314.9	318.48	317.71	314.51	308.92	318.39	313.9	307.93	321.28	311.2	313.23	304.72	323	315.2	307.59	315.34	314.57	314.2	312.67	317.97	313.69	321.37	310.83	316.22	320.28	320.62	316.63	319.39	317.89	310.64	305.4	312.44	314.59	315.52	316.3	308.65	311.37	309.79	313.79	313.89
298.47	308.57	313.17	308.08	313.51	307.96	307.59	307.55	306.53	306.85	313.81	308.58	305.07	302.94	301.67	305.94	314.1	307.17	305.39	313.19	306.24	311.7	307.88	311.08	308.28	311.43	311.27	302.92	302.58	314.15	308.58	316.06	313.55	311.01	312.65	308.12	307.22	309.71	304.14	304.87	311.66	305.43	305.89	315.51	310.7	306.89	308.7	311.34	314.96	302.49
323.63	325.07	315.11	320.99	317.44	315.85	317.35	311.48	321.94	317.73	314.46	313.83	326.84	321.06	327.69	319.83	323.4	321.17	320.29	316.38	321.28	319.02	320.24	325.99	317.75	318.62	316.84	319.67	321.4	320.37	325.29	311.15	314.7	321.15	317.45	317.85	322.77	321.98	311.19	317.18	319.98	318.63	321.02	311.72	319.75	320.11	322.98	325.03	324.73	326.06
302.5	298.45	298.87	299.35	310.8	305.91	306.57	306.28	303.42	305.19	299	301.74	306.56	307.56	299.59	301.33	302.73	302.75	296.34	307.59	301.78	300.45	302.27	303.26	302.72	305.55	295.75	302.67	300.08	297.93	294.38	295.63	304.6	295.38	301.25	298.61	303.25	305.05	309.47	301.96	303.45	303.67	304.28	304.09	312.02	303.17	301.44	306.37	301.48	300.32
322.2	317.44	322.43	312.65	313.37	320.98	320.61	316.64	319.76	316.13	313.12	319.37	316.69	310.13	314.91	321.21	314.51	321	316.71	317.33	314.83	308.47	320	308.12	326.33	317.05	317.06	321.08	313.49	310.33	312.23	311.64	312.3	314.07	314.35	316.01	310.92	311.22	321.01	322.78	305.65	317.84	317.78	318.35	308.94	323.77	317.15	318.27	317.77	311.55
306.69	318.66	310	309.54	309.75	308.77	313.37	305.2	310.98	307.9	311.21	308.61	310.77	307.12	309.89	305.24	307.81	304.29	316.61	309.1	317.86	316.38	314.32	307.34	310.7	312.74	309.61	303.83	312.73	303.62	309.59	315.38	303	307.37	304.45	305.74	305.21	310.78	310.11	309.19	304.82	314.03	303.86	303.17	304.81	307.41	309.67	303.06	310.37	311.66
306.15	301.51	302.33	306.97	300.56	301.14	308.41	306.64	299.35	305.46	304.45	304.81	309.05	302.4	306.74	305.42	307.68	305.7	299.42	310.67	302.97	303.95	296.9	308.28	303.83	304.21	300.56	301.56	302.63	307.74	303.59	307.77	309.55	310.8	300.95	298.45	309.08	311.92	304.49	308.74	304.88	306.53	309.01	295.55	301.23	305.47	305.86	306.4	305.44	311.06
313.16	316.59	314.44	316.58	321	321.94	323.74	317.94	314.85	314.5	317.38	313.88	313.37	316.19	319.3	319.38	316.94	315.37	321.25	316.63	311.05	317.52	313.64	315.6	321.28	317.29	320.06	320.67	313.81	311.89	320.68	323.39	326.18	320.87	324.84	317.2	321.42	320.54	318.09	318.49	321.92	321.05	325.6	316.74	315.48	312.78	321.01	321.89	306.33	319.2
319.71	318.14	315.18	318.1	324.79	318.1	315.86	321.94	317.69	319.74	318.64	329.44	325.72	315.91	317.77	312.21	313.29	317.55	320.02	316.47	322.41	329.05	318.45	322.78	318.46	317.57	320.58	315.71	322.28	321.95	317.1	314.2	327.07	317.04	318.39	320.16	327.76	319.22	318.82	312.14	323.63	320.71	316.58	311.51	322.56	318.2	325.89	318	322.14	315.9
313.13	316.12	320.65	315.31	314.65	319.58	320.01	313.25	314.08	317.16	306.48	317.67	318.35	307.32	311.92	313.69	316.19	317.26	314.91	313.87	316	318.16	312.3	318.6	311.8	315.52	311.62	309.58	312.02	320.9	313.8	317.09	326.21	309.95	320.17	318.62	317.17	323.57	309.65	313.6	314.71	316.7	315.63	316.36	312.78	319.17	316.23	312.78	318.49	316.94
287.66	306.42	298.53	306.19	301.86	300.94	304.82	303.09	301.15	305.5	304.35	303.86	304.92	304.29	306.74	298.61	299.42	298.82	297.54	303.6	302.92	303.55	302.45	303.68	297.12	298.41	298.51	303.64	301.02	310.65	303.68	303.4	305.46	307.09	304.31	307.37	302.68	306.6	305.45	297.57	302.56	301.97	300.68	300.38	303.74	300.2	306.72	300.97	308.78	296.37
315	320.26	311.55	317.81	308.45	315.21	304.78	304.64	313.81	318.02	310.33	315.67	309.45	312.17	314.95	308.88	317.45	310.83	307.01	309.35	309.12	313.49	317.45	308.77	316.78	316.14	318.02	323.11	308.58	308.38	312.27	307.74	304.53	307.58	308.59	316.95	320.76	313.53	312	316.57	311.19	315.95	307.19	311.04	317.83	311.83	315.57	311.65	317.54	309.39
297.46	294.39	298.7	293.56	291.39	293.88	296.17	292.69	293.14	296.22	295.75	294.6	305.59	298.01	292.86	296.68	295.92	301	293.08	287.84	299.78	298.74	297.1	291.81	301.07	294.83	292.97	301.01	295.7	294.21	295.53	302.8	301.08	298.97	293.53	283.41	295.89	301.27	290.98	299.74	295.39	299.26	292.83	293.07	297.26	295.53	298.92	301.5	300.14	293.4
315.3	325.68	331.95	327.8	328.77	318.49	322.26	328.45	319.68	317.13	325.68	320.98	326.7	318.1	327.17	318.99	331.61	328.66	333.01	326.46	325.58	327.68	324.73	327.94	319.43	324.95	320.94	329.04	323.02	330.69	323.91	326.52	327.8	328.57	325.05	329.39	322.31	331.07	321.69	324.3	337.42	323.82	318.84	329.1	323.32	323.63	327.55	330.79	329.89	322.47
321.09	310.26	312.29	323.16	310.78	312.73	322.2	306.23	311.65	301.17	317.39	319.74	324.15	312.45	311.28	317.85	305.38	314.78	311.64	308.35	312.31	315.52	311.38	311.03	319.52	323.1	323.18	312.47	310.15	314.38	314.68	315.17	318.62	315.96	317.16	315.53	308.97	311.09	311.29	318.02	313.28	315.91	315.65	310.74	315.9	309.66	316.04	316.98	315.58	313.15
319.83	327.1	333.93	323.73	323.03	328.48	329.09	326.52	327.27	327.74	326.8	325.63	324.96	327.46	326.14	328.14	329.35	320.65	325.54	322.87	325.26	325.36	316.91	326.94	329.3	321.69	316.13	327.67	322.92	322.69	329.58	329.71	327.3	325.05	324.85	330.49	322.37	325.11	328.85	331.36	323.04	322.19	325.91	320.79	330.69	323.58	326.34	325.3	319.85	324.61
315.33	309.26	311.97	310.27	311.32	315.31	311.76	306.24	305.47	307.5	308.28	315.32	308.01	312.35	306.43	303.3	307.64	308.62	307.54	305.44	316.46	311.23	307.12	316.16	309.94	316.8	307.48	315.81	305.32	312.76	313.12	315.91	306.52	314.4	309.27	307.04	309.32	309.58	311.62	315.96	307.7	309.38	311.32	314.57	300.39	309.65	309.58	306.02	312.32	321.1
313.34	314.01	315.24	311.68	313.34	311.96	316.3	312.22	311.93	305.35	312.1	318.4	318.77	310.59	315.3	308.33	315.8	318.14	316.1	308.71	308.85	305.43	311.68	310.88	305.54	318.1	312.88	315.07	316.38	307.83	310.22	311.85	310.41	316.35	312.73	316.71	314.31	313.32	312.92	306	315.86	317.55	315.15	303.51	318.61	317	304.76	315.93	308.75	317.6
308.39	306.51	311.94	301.53	315.45	310.73	313.76	300.8	308.03	308.34	304.35	309	300.5	301.78	305.8	309.53	306.92	311.5	309.06	308.43	306.01	311.05	310.17	306.03	308.21	300.77	312.51	308.81	304.13	309.77	307.18	311.49	303.83	298.06	302.67	301.53	310.34	307.28	304.07	304.68	307.81	310.01	304.5	298.22	310.61	305.68	306.57	309.56	312.54	308.91
313.77	309.78	306.93	312.57	306.59	309.63	318.84	308.91	306.78	307.42	314.71	305.53	307.96	311.08	307.75	314.74	303.93	319.76	310.5	303.37	307.93	312.67	312.54	309.73	316.21	309.9	314.34	307.22	308.81	310.11	309.56	316.68	309.4	312.05	312.99	305.36	308.77	309.68	307.84	314.89	305.6	311.1	306.81	306.4	317.03	312.16	312.41	308.51	313.89	315.03
304.29	299.35	297.19	307.51	305.08	303.76	300.76	302.53	291.73	304.21	300.86	298.73	298.77	300.01	304.99	297.58	306.35	299.4	304.28	301.94	307.73	299.38	309.1	298.03	304.3	296.84	305.28	300.25	297.95	302.74	298.29	305.17	305.6	301.08	307.11	307.7	309.27	306.36	300.55	303.55	306.45	306.86	301.49	305.65	299.17	310.55	302.68	311.98	300.19	307.73
328.92	331.04	334.56	331	328.24	324.93	327.39	329.85	323.13	323.17	317.83	326.9	326.67	324.9	326.27	326.92	321.02	322.79	324.45	329.43	324.42	327.88	329.26	320.27	321.41	318.82	327.34	326.47	328.99	319.8	329.38	320.35	328.08	332.06	322.05	326.82	328.09	322.1	322.33	328.55	320.51	321.18	324.39	325.91	319.88	317.11	326.5	329.97	319.21	329.55
300.98	304.5	303.65	300.75	303.9	305.8	306.07	306.52	298.48	303.98	307.24	303.38	301.47	305.65	312.13	309.45	300.42	304.68	305.36	304.65	310.4	308.55	304.77	305.9	301.69	301.09	306.01	303.95	303.56	308.34	307.75	303.21	295.01	300.73	299.92	313.25	304.27	311.13	300.21	303.05	307.03	303.12	303.51	305.65	310.62	298.92	308.21	304.04	305.21	303.42
299.17	302.01	303.99	296.73	304.97	296.89	304.47	302.37	305.2	303.93	306.26	303.32	301.41	294.86	306.37	306.53	300.64	303.15	306.46	298.38	301	301.8	304.67	301.75	298.53	291.4	295.68	312.8	299.76	306.85	308.64	303.94	299.62	302.19	307.23	300.94	299.15	305.93	302.63	307.4	301.78	301.12	297.16	306.26	300.92	310.75	298.64	305.79	303.7	297.35
314.31	320.89	311.37	318.34	318.16	315.83	310.42	313.71	309.31	312.25	310.37	316.39	309.88	316.79	316.33	315.19	312.61	318.94	306.12	319.59	317.68	313.69	305.55	313.54	315.46	316.22	316.86	317.89	317.28	317.39	308.73	316.94	312.01	310.41	312.95	314.19	312.59	311.24	313.17	315.74	315.95	313.77	306.54	313.76	313.99	313.86	316.08	313.64	313.32	309.93
306.57	299.24	297.42	306.58	303.56	302.6	301.03	311.65	304.3	308.61	307.76	293.52	298.07	298.81	296.3	299.98	300.33	301.46	299.04	298.53	301.38	307.35	307.39	295.73	305.07	305.37	303.12	307.21	300.41	302.84	303.53	312.79	300.44	301.68	306.61	294.6	304.03	306.85	306.6	307.92	311.94	307.02	306.17	300.72	299.63	303.43	300.09	304.32	305.09	301.29
305.3	303.84	301.22	300.27	308.51	301.63	304.44	310.43	308.92	303.59	307	305.52	307.86	310.64	307.31	297.06	306.5	303.06	308.49	312.17	309.25	305.49	313.15	305.46	309.31	307.63	310.56	311.75	305.79	310.7	303.28	313.08	303.97	306.35	307.14	306.59	305.13	303.25	306.42	312.33	308.06	310.13	301.34	303.26	300.62	305.84	309.81	310.69	299.12	311
305.42	304.83	301.5	310.09	297.69	294.86	296.65	298.36	298.56	305.26	305.09	301.28	295.74	300.7	307.88	296.67	305.03	304.92	305.85	308.94	300.59	302.13	299.42	303.42	306.9	311.34	307.94	297.35	300.39	303.27	299.46	312.81	301.43	297.63	305.79	304.06	300.82	301.06	299.36	297.31	302.74	301.96	304.17	300.88	305.42	300.15	294.04	303.95	303.14	309.37
314.35	316.66	325.63	316.23	303.9	319.21	305.67	321.23	320.81	310.66	321.68	313.67	310.74	311.57	308.15	317.58	313.05	305.71	314.04	309.18	319.46	309.24	311.36	312.46	319.15	308.49	313.2	312.46	314.31	321.63	314.23	312.54	314.24	304	313.3	313.2	314.24	315.8	306.5	317.44	318.1	317.25	309.97	307.85	317.51	316.86	307.23	311.64	318.99	311.58
303.64	300.6	302.91	307.21	301.86	301.07	299.48	307.15	296.92	299.84	295.68	305.44	298.1	303.54	307.23	299.51	299.74	294.79	303.77	295.04	309.62	301.67	304.68	301.57	297.79	310.75	300.8	304.6	293.36	304	299.26	297.76	299.08	299.78	297.3	301.91	305.13	298.13	305.85	308.24	305.42	309.98	304.78	301.35	302.11	299.1	300.77	303.25	299.05	297.47
299.97	312.93	313.21	307.25	313.02	304.74	305.58	312.1	314.56	312.36	311.12	309.71	309.37	317.33	311.02	306.79	321.47	300.83	315.57	311.86	308.9	312.21	312.97	319.22	310.61	311.52	309.49	307.61	307.81	309.66	316.59	315.71	303.46	312.62	304.73	316.15	315.68	311.53	315.53	306.21	306.27	313.19	310.8	307.05	313.27	310.21	310.89	313.87	315.2	307.12
300.45	303.25	303.34	304.32	301.2	304.67	301.57	299.48	302.01	306.89	298.19	305.87	304.46	297.21	291.61	305.18	310.47	299.93	306.21	301.8	293.1	295.2	302.89	300.68	297.88	303.12	302.59	303.3	301.34	299.83	296.46	298.25	304.35	293.02	296.41	305.16	307.72	302.54	308.41	303.92	300.56	302.6	302.41	301.79	302.16	301.53	301.19	299.72	305.1	296
301.73	299.18	305.22	310.62	307.88	306.71	308.41	300.88	309.5	296.44	299.92	303.78	301.28	304.02	299.04	303.92	303.11	306.68	300.39	304.3	296.72	300.78	306.17	301.09	303.17	299.61	310.75	302.57	297.64	298.7	306	302.41	297.43	293.54	302.71	304.83	299.8	300.47	299.53	296.77	301.1	297.95	301.4	304.52	302.74	308.2	299.58	304.2	306.44	302.78
326.29	319.09	324.91	322.35	332.8	330.44	328.38	327.43	333.8	331.53	331.11	329.78	330.6	330.18	326.89	326.62	326.51	336.88	332.29	330.13	328.95	326.71	329.77	325.7	323.12	329.3	325.97	332.07	332.37	330.16	322.01	332.3	337.4	326.37	324.51	330.89	327.36	328.8	326.59	328.48	337.1	321.67	326.99	325.38	325.39	329.66	324.76	324.99	331.81	331.75
306.68	312.67	303.64	313.05	313.12	313.68	310.82	314.42	318.38	315.45	307.66	309.76	311.03	309.16	320.41	310.31	315.05	314.21	310.74	310.6	313.09	311.35	311.18	310.09	310.02	312.14	313.23	306.48	306.11	315.88	313.72	319.13	323.75	313.18	310.21	312.51	312.35	312.88	301.56	306.24	311.23	314.84	307.82	313.05	313.09	311.1	310.2	318.04	316.06	313.11
303.52	300.19	296.48	304.74	304.84	306.29	306.22	302.72	301.26	305.87	298.07	299.69	301.55	300.46	305.43	305.53	304.43	299.91	306.65	299.34	300.08	308.87	305.87	300.89	304.21	299.44	303.07	306.47	300.3	307.54	302.09	307.13	300.56	302.98	302.65	299.07	302.24	306.19	302.03	302.85	305.16	307.88	306.43	308.82	306.22	312.39	298.09	300.49	301.6	307.37
309.77	313.66	312.91	308.07	307.51	308.47	309.96	311.96	312.44	313.69	314.08	314.01	308.06	316.52	308.2	301.43	305.43	312.57	307.71	311.99	312.29	307.66	312.74	309.64	305.42	312.19	313.78	308.34	307.06	305.69	310.78	308.28	312.27	313.47	310	312.97	307.82	300.26	307.49	311.01	307.17	316.46	315.99	311.31	304.51	312.85	317.24	298.15	305.35	306.75
302.18	303.59	303.53	301.31	309.93	302.8	303.34	308.25	304.82	297.9	303.07	303.16	306.75	301.97	304.81	295.89	306.98	302.4	302.27	301.92	303.53	297.4	305.86	301.42	299.92	300.89	301.29	297.23	298.87	301.14	298.29	303.97	302.56	300.99	299.79	307.14	293.57	307.54	304.81	306.13	296.35	301.84	298.84	301.9	309.89	300.26	309.16	305.76	303.79	295.22
309.11	304.35	308.74	308.99	301.62	300.83	305.15	309.73	310.18	306.63	308.4	305.86	306.11	303.42	307.02	309.83	314.93	308.3	302.56	312.45	302.89	302.5	307.55	308.16	311.95	305.77	308.98	304.96	309.09	313.61	312.59	309.35	312.91	307.11	303.81	306.48	308.47	305.55	309.16	301.87	306.81	297.9	302.16	310.53	307.37	310.48	304.92	304.67	309.18	299.15
337.01	324.68	334.02	328.13	332.18	323.93	326.95	330.76	326.03	329.88	325.17	330.94	329.18	325.36	322.67	327.13	328.43	328.53	333.99	319.45	333.85	323.77	330.27	328.65	329.12	326.77	322.4	323.15	327.25	327.53	330.35	327.29	325.56	329.17	324.26	323.3	328.48	322.85	328.97	323.61	332.26	331.37	336.32	330.11	331.48	331.25	323.65	322.5	329.61	325.02
307.99	312.31	314.4	312.16	306.57	314.23	307.61	311.7	315.32	308.98	300.86	313.01	314.74	311.13	315.97	308.33	315.01	306.01	310.59	305.07	312.46	307.54	314.11	308.3	313.78	309.71	310.76	311.51	314.46	311.9	315.55	304.33	307.6	316.67	308.08	316.45	316.87	311	315.57	309.98	309.57	310.39	305.87	306.03	303.57	310.93	315.2	308.25	311.24	311.12
298.39	307.3	304.57	304.54	303.33	307.14	307.8	300.57	300	305.7	298.86	310.19	300.59	308.29	305.5	298.19	304.64	311.48	308.2	300.23	301.74	311.04	304.78	301.02	301.48	304.05	303.24	304.29	301.37	312.71	300.53	292.15	303.37	310.6	309.72	306.79	303.07	301.26	295.62	303.81	305.5	303.44	305.69	300.04	310.34	300.01	306.96	307.2	303.07	300.31
305.26	300.29	304.25	295.75	298.37	309.79	302.22	307.1	314.21	299.83	307.01	302.72	299.73	309.64	302.93	306.45	301.11	308.74	305.22	305.79	300.68	310.47	310.47	303.75	314.49	301.37	300.28	291.14	310.26	306.87	305.38	306.65	305.15	308.78	308.49	300	300.72	301.45	304.04	302.86	305.78	312.61	306.78	303.14	309.24	296.18	304.26	300.45	299.93	300.68
305.62	300.34	304.66	303.1	299.54	305.93	303.94	300.78	298.26	305.41	308.4	295.54	311.55	304.2	304.56	306.4	304.44	302.08	296.84	303.14	300.64	299.93	307.51	304.72	302.72	305.19	297.5	301.88	298.09	304.4	306.61	308.28	301.32	298.82	305.87	296.98	299.87	304.02	303.28	297.29	303.2	306.35	311.98	303.71	299.35	303.35	301.31	299.98	301.49	306.18
310.32	301.44	300.89	302.54	309.82	307.26	301.49	306.35	305.95	301.88	299.73	304.83	307.11	301.99	304.32	312.13	309.27	299.66	308.44	305.6	305.71	304.31	310.86	302.25	307.05	308.29	308.69	301.51	301.53	306.55	315.79	306.19	304.47	309.71	303.13	307.07	308.64	301.44	309.24	307.93	301.82	301.76	305.07	305.03	308.94	307.25	309.63	310.31	305.46	302.55
303.69	296.52	298.92	295.91	299.57	292.54	296.53	303.92	305.45	293.23	303.34	298.38	298.52	303.28	294.72	304.19	296.79	301.24	303.9	301.59	300.82	299.54	294.79	297.33	299.18	298.4	306.96	295.5	296.19	299.64	307.16	304.2	297.12	302.65	296.67	303.27	300.05	305.62	303.79	293.78	302.06	300.39	301.6	294.29	304.05	292.45	297.8	295.45	301.76	298.51
302.78	297.03	304.37	298.93	304.49	297.68	312.88	301.77	307.05	300.25	303.1	304.77	301.7	296.75	305.53	303.81	310.65	297.01	297.42	296.8	304.18	300.12	308.18	307.64	308.08	303.39	295.56	299.06	296.7	307.73	308.11	305.79	302.04	303.13	302.93	307.47	303.94	305.28	304.91	305.01	298.29	305.06	303.05	301.22	303.34	298.74	299.83	295.82	306.05	310.25
302.35	302.18	303.49	300.93	305.11	298.02	306.21	301.92	303.02	303.75	301.99	301.3	294.84	304.77	301.8	300.2	299.17	299.62	303.84	300.45	311.9	305.04	297.32	298.89	304.08	297.78	303.96	306.61	311.88	301.35	301.91	301.24	296.52	310.05	306.23	307.04	302.73	301.86	306.09	302.6	311.67	305.25	302.99	308.12	312.79	305.32	303.34	295.97	291.94	305.11
328.3	331.15	325.12	325.54	323.49	327.29	340.28	326.24	329.85	331.52	328.66	322.33	324.35	324.1	332.57	319.93	330.21	329.19	327.2	326.77	329.38	331.87	326.24	331.15	324.06	327.74	324.48	330	323	332.74	327.51	331.78	329.36	324.91	332.39	331.62	330.06	319.46	330.15	332.25	330.3	321.56	332.29	327.02	332.63	324.86	327.24	325.11	325.93	327.61
301.61	300.99	306.06	301.88	302.87	306.65	301.83	296.52	297.11	299.8	298.31	303.5	306.75	299.26	308.46	304.89	302.73	303.42	309.04	307.55	311.01	303.74	304.87	306.16	302.92	301.53	307.11	307.89	308.03	307.64	299.02	304.25	307.73	299.69	301.61	306.78	304.69	306.29	311.62	300.71	306.72	300.18	299.66	301.21	302.25	302.5	305.9	299.38	305.56	298.13
309.31	312.52	304.04	304.38	313.69	306.49	305.94	304.57	304.03	308.83	313.67	310.58	319.23	309.96	306.86	308.29	316.53	310.51	309.62	310.04	308.26	312.46	312.66	310.4	305.52	303.97	311.67	309.85	298.73	311.71	306.55	308.68	306.24	300.97	309.15	309.99	313.98	310.26	311.27	306.42	311.22	315.14	306.66	309.51	309.73	303.61	299.9	303.8	303.86	310.1
304.38	305.46	302.14	297.22	303.28	293.29	297.55	300.86	300.84	302.43	304.69	301.85	299.46	304.59	299.61	303.13	304.13	298.48	298.26	303.96	296.88	310.82	305.43	301.82	305.34	302.4	301.27	291.62	302.07	313.13	307.08	305.8	306.97	300.07	301.44	307.67	299.29	306.94	297.87	298.98	303.57	303.32	296.91	300.13	310.16	304.21	293.91	305.56	307.21	301
309.91	307.21	309.2	313.29	314.82	317.71	311.1	315.6	315.09	312.07	312.53	310.19	313.13	313.53	310.29	307.43	323.31	309.17	318.62	310.46	316.01	313.3	306.67	314.6	312.4	310.98	318.53	318	310.45	312.47	308.31	314.48	312.36	316.44	314.26	319.32	313.08	317.95	309.8	316.07	312.27	313.09	311.27	313.39	319.49	317.38	311.98	311.91	318.57	313.17
302.34	306.12	311.42	305.69	302.78	307.72	302.44	297.24	299.87	296.86	308.2	303.24	302.86	301.81	305.74	309.04	305.84	311.33	312.84	312.16	310.94	305.54	307.88	300.55	309.02	309.21	308.48	310.21	304.07	303.65	309.74	299.77	309.11	306.03	307.53	303.92	302.68	306.81	306.78	308.47	308.4	307.78	301.97	308.2	312.12	304.95	306.84	307.36	306.48	310.48
284.61	290.71	290.79	296.02	293.43	298.37	295.97	296.61	292.44	298.12	289.17	300.74	295.04	290.55	293.73	293.31	298.03	297.17	291.18	296	289.3	288.2	301.99	292.02	295.98	287.75	296.95	291.53	294.38	295.44	294.62	292.7	302.84	294.13	295.22	295.62	300.64	293.39	291.75	290.77	299.26	294.33	291.9	301.61	292.14	298.03	294.78	299.99	292.86	290.71
316.54	315.51	315.47	318.56	317.11	319.01	310.39	314.22	317.03	312.94	314.84	318.14	324.48	326.18	312.35	314.92	320.18	319.69	316.41	312.61	317.38	317.44	322.12	320.31	324.43	309.59	316.33	318.09	312.11	311.26	314.42	314.57	322.54	314.37	315.06	317.02	313.01	316.71	318.02	318.15	317.42	313.75	313.38	313.06	316.9	315.15	319.43	321.52	310.13	317.45
329.65	322.56	328.09	326.09	320.77	333.35	328.84	330.34	324.6	317.09	320.92	328.28	325.61	317.82	326.41	319.21	326.71	323.87	327.48	324.78	320.4	330.19	329.04	323.36	323.51	316.38	325.26	328.05	331.89	329.74	326.27	326.03	324.23	323.93	330.2	327.55	325.26	324.35	328.54	328.57	317.27	328.73	328.34	324.83	325.55	327.96	328.4	318.23	326.71	321.77
313.66	310.25	318.57	312.37	319.13	317.82	312.09	316.65	316.93	315.79	315.55	315.45	322.76	320.39	321.82	321.32	316.77	316.51	312.29	316.02	311.94	317.14	308.23	319.92	321.41	315.67	319.72	313.12	313.13	308.55	317.44	317.01	314.48	323.06	313.9	306.73	321.53	316.38	323.38	310.39	313.7	325.03	319.43	312.09	317.66	315.89	320.65	318.32	315.33	314.77
316.15	313.41	312.89	305.48	305.67	316.05	309.37	312	310.26	302.89	303.82	308.6	310.99	303.93	307.46	313.16	307.78	312.84	311.55	312.55	302.87	307.74	311.38	308.48	310.61	306.04	314.43	312.49	307.8	307.12	302.19	310.87	313.86	311.59	311.65	310.28	311.65	309.78	316.78	305.29	306.67	308.32	310.72	311.11	311.27	309.09	309.9	305.55	317.66	304.26
310.07	316.9	318.26	319.84	318.96	317.35	317.86	322.01	317.31	318.08	320.37	320.12	317.04	314.35	323.93	320.24	318.17	319.53	318.6	317.44	317.19	319.18	311.88	315.4	321.84	320.24	319.62	315.46	310.99	315.76	316.03	309	326.75	318.57	314.24	311.85	314.75	325.05	312.13	322.15	315.05	307.49	309.95	319.47	310.83	312.98	318.72	310.98	317.86	314.59
303.99	303.46	300.89	305.57	298.51	306.51	306.01	308.83	300.77	305.32	300.31	308.82	309.22	306.24	297.14	305.12	304.99	303.39	305.39	300.98	307.39	312.89	298.48	304.03	302.91	297	303.71	303.08	309.04	296.69	302.46	303.25	297.79	305.19	305.05	305.63	301.6	300.65	299.01	301.99	300.06	303.84	299.3	301.61	309.26	304.02	301.88	301.86	303.16	302.56
299.51	302.38	301.65	303.65	305.26	305.72	296.14	309.29	304.85	298.93	292.64	301.5	294.77	295.36	308.96	293.99	297.64	296.79	297.58	297.65	304.16	305.4	304.35	297.94	301.11	299.8	297.46	298.33	294.8	303.65	299.48	308.52	302.21	293.85	297.66	300.66	293.9	299.16	300.73	300.35	301.17	298.65	300.13	303.68	300.31	296.1	300.3	297.98	303.39	302.5
297.65	296.81	291.4	293.59	292.75	296.94	289.49	297.5	290.64	292.93	290.2	297.37	293.24	283.27	297.44	294.74	290.6	297.18	298.34	295.55	297.4	294.32	299.84	295.91	298.22	294.6	299.81	297.67	298.04	290.62	293.48	282.44	297.28	299.87	295.53	293.35	290.77	287.97	295.25	295.01	294.71	293.17	298.33	297.49	299.26	297.29	298.15	291.86	300.2	292.23
301.77	297.55	304.71	298.28	312.41	300.64	303.95	307.91	303.26	299.25	305.57	305.77	304.07	304.8	298.31	307.33	306.59	296.63	306.84	306.91	298.2	303.14	300.8	303.71	315.91	304.62	302.25	298.89	304.29	309.18	298.02	303.28	299.16	305.28	307.52	299.01	307.41	296.75	309.13	303.44	301.54	312.98	299.02	304.85	306.93	308.45	303.56	299.51	299.37	304.27
301.54	301.99	287.03	306.29	301.15	301.59	301.48	299.95	297.13	300.33	295.91	301.55	298.7	299.85	302.14	302.56	306.58	300.77	302.69	299.06	298.23	304.86	304.38	310.43	311.77	308.49	301.92	300.9	303.12	296.18	298.35	298.22	305	306.79	309.36	303.55	305.09	307.45	305.9	308.39	299.73	306.32	302.29	302.8	296.71	296.42	306.95	303.17	299.68	297.49
298.19	301.09	300.03	304.35	297.75	298.77	306.59	308.03	303.16	300.58	301.52	307.87	307.09	305.35	300.94	306.55	301.58	296.13	295.1	303.02	301.35	299.2	306.19	295.82	300.12	297.56	299.39	301.86	303.42	303.02	305.93	307.45	306.24	314.56	299.26	299.25	294.38	304.03	299.61	298.79	305.13	301.59	308.71	297.15	304.17	294.68	299.22	302.82	304.18	305.71
326.53	325.62	326.95	322.33	321.95	324.97	321.97	331.81	323.03	320.58	325.08	323.5	326.94	323.52	327.75	327.63	320.03	334.17	327.42	331.44	318.96	325.25	324.59	325.28	327.14	320.34	323.95	319.63	317.78	321.5	329.7	327.1	328.84	327.76	322.11	329.07	329.96	324.73	322.63	320.79	324.67	322.32	332.77	326.67	322.33	333.56	327.57	330.79	318.17	327.83
313.71	303.65	318.81	309.7	317.12	319.14	315.48	307.76	316.16	319.31	315.4	302.26	312.9	314.85	310.88	315.84	314.41	314.33	314.5	312.73	314.85	311.96	318.06	316.74	305.43	310.11	310.63	309.25	311.16	312.7	309.09	310.75	312.96	313.43	308.86	313.09	318.34	317.26	308.6	311.02	317.16	307.16	318.36	315.75	314.24	311.19	319.19	319.54	308.53	311.74
306.13	303.44	301.92	304.66	300.45	299.65	313.46	307.49	297.52	301.78	298.94	304.07	302.39	304.03	293	311.76	305.28	306.45	308.08	300.83	297.59	302.64	305.75	304	296.47	296.54	308.88	303.32	306.59	309.35	305.5	308.16	309.16	311.33	295.11	300.84	304.97	309.03	305.07	291.61	303.83	302.4	293.85	295.94	304.87	309.62	298.81	297.97	307.86	299.68
298.47	307.19	301.1	298.98	298.13	303.36	304.53	302.08	296.92	305.39	311.58	300.52	303.88	310.4	300.38	303.04	306.03	302.02	298.72	297.11	300.86	301.26	300.64	305.15	300.26	301.14	299.16	304.45	298.52	301.25	309.92	304	304.35	300	299.43	296.96	306.72	305.37	305.7	300.11	301.95	297.14	303.91	301.92	304.95	301.35	297.5	303.77	296.59	304.81
322.13	331.14	327.73	319.08	327.94	327.57	325.55	318.02	327.34	322.01	321.96	320.35	322.63	322.39	325.76	320.75	327.79	326.96	324.45	319.45	327.76	319.36	318.76	336.73	327.24	327.36	324.83	321.53	323.28	321.34	319.75	322.02	323.74	319.91	329.67	322.21	326.92	325.68	331.6	329.19	324.05	325	321.18	329.99	319.26	308.78	323.12	325.87	324.91	324.55
302.07	299.65	299.35	293.02	302.64	301.1	299.15	296.15	307.91	301.36	298.57	296.15	300.52	303.3	304.56	300.48	307.2	302.62	299.31	305.86	297.19	302.25	303.88	297.4	302.34	304.72	303.19	302.61	302.44	299.31	298.97	296.35	295.24	296.04	302.45	304.86	303.5	288.36	306.95	304.52	299.63	300.65	309.17	293.39	307.64	300.02	299.5	303.24	300.59	299.39
297.43	304.72	302.61	298.38	306.87	303.71	299.21	304.84	299.63	298.27	303.99	298.79	302.07	308.69	300.82	305.02	298.59	306.79	303.51	295.08	299.32	302.13	293.98	298.12	301.95	304.83	310.45	295.26	301.04	297.96	300.28	300.51	301.63	300.34	304.04	302.58	306.31	309.81	295.06	300.86	301.65	299.85	305.45	301.5	302.57	300.39	298.21	305.35	304.15	291.65
307.28	299.33	303.95	311.09	305.5	304.61	301.06	305.23	304.73	304.12	308.51	300.35	305.54	298.79	303.11	309.48	306.79	305.56	301.51	310.66	305.65	303.78	306.67	305.94	301.6	297.34	299.84	301.38	303.2	299.8	297	297.14	307.62	296.58	308.16	302.47	302.77	306.72	301.56	302.69	300.73	302.76	300.89	303.38	302.85	308.61	303.14	299.12	311.78	313.55
319.44	321.58	318.14	327.68	319.12	318.9	323.63	318.56	318.7	320.55	319.34	313.13	318.85	320.83	324.16	314.48	318.93	319.7	315.27	319.52	320.16	314.69	313.78	326.64	318.83	317.94	312.51	322.88	317.44	319.27	314.81	316.27	319.51	315.36	314.72	311.89	323	319.33	315.05	312.26	314.59	316.64	317.25	320.89	324.14	318.74	311.87	315.38	318.75	319.49
322.16	318.22	320.83	321.81	321.32	313.19	317.33	319.88	312	312.42	315.73	312.01	322.19	319.58	318.48	322.07	315.84	314.43	307.34	320.26	314.84	316.38	319.51	326.65	319.46	316.9	324.02	315	315.57	319.2	321.95	307.62	315.62	322.89	315.12	315.32	316.94	318.89	319.24	312.89	319.98	316.26	320.09	326.16	314.69	322.78	317.32	315.9	316.53	326.78
316.79	322.92	318.57	307.86	318.05	320.86	315.16	314.9	312.32	314.71	318.08	320.24	317.31	315.38	310.54	313.88	318.25	318.75	321.96	310.56	312.83	312.86	316.5	319.26	310.08	308.55	322.96	317.85	311.89	314.8	306.97	321.69	312.2	312.47	311.93	314.48	315.83	314.86	313.59	315.43	318.22	314.95	311.47	322.51	318.31	322.25	319.95	316.99	309.48	307.98
311.1	308.93	305.87	311.1	312.55	313.23	315.88	309.4	306.56	308.26	308.86	310.03	319.04	314.92	316.56	314.24	309.22	312.25	320.52	311.72	303.94	309.4	312.53	323.16	313.23	318.37	315.5	311.45	308.96	314.6	308.82	306.17	313.78	310.07	306.5	310.68	312.27	311.38	312.49	314.9	313.85	313.1	311.81	312.18	306.48	309.69	303.28	305.93	307.75	312.71
296.81	297.63	299.18	293.05	299.34	299.66	293.38	292.6	289.94	291.15	299.41	295.55	293.97	299.96	304.05	295.83	292.27	292.56	297.35	293.37	289.6	299.37	290.3	295.83	294.29	299.82	289.14	295.75	294.14	295.35	292.67	295.8	297.99	294.32	295.08	297.13	300.68	294.86	298.57	298.42	291.12	298.71	299.58	297.97	294.78	293.74	291.94	292.09	293.96	291.02
317.11	309.06	316.24	308.52	308.27	312.42	311.51	305.84	314.08	311.08	310.39	311.61	313.1	315.22	312.87	312.57	310.6	310.99	308.68	314.02	319.83	309.77	312.95	313.05	315.97	308.02	311.28	318.24	318.02	312.86	313.04	312.51	317.22	311.4	313.34	310.49	312.3	321.99	315.74	316.49	312.43	307.17	313.45	315.6	307.05	319.38	318.36	315.71	312.52	311.26
316.53	315.24	308.43	311.11	314.16	312.46	315.23	317.24	311.96	317.97	313.36	313.13	305.07	312.17	309.19	318.6	310.23	311.96	313.04	308.37	309.97	316.55	320.63	311.6	316.4	315.44	318.8	313.76	318.83	315.67	318.57	320.02	320.36	315.22	312.84	315.68	317.46	315.26	309.98	314.49	311.41	315.14	317.61	321.14	306.91	314.67	316.27	313.46	308.28	303.53
306.69	302.69	309.2	300.83	307.55	302.23	303.05	307.83	299.36	301.28	308.25	302.49	304.42	298	306.66	295.54	310.03	302.96	300.99	302.37	303.56	300.74	304.92	308.24	302.24	306.25	297.07	304.53	299.8	305.49	303.12	300.91	305.84	304.49	304.87	302.85	303.44	303.05	302.55	300.94	307.72	304.71	307.65	300.9	297.34	315.06	303.31	300.37	295.07	303.66
326.36	321.6	322.19	319.83	317.31	316.81	317.58	325.58	312.66	315.13	312.98	318.57	324.18	315.92	318.19	314.68	324.73	318.92	327.17	310.08	324.75	319.62	318.88	320.02	315.46	325.38	314.41	322.05	312.89	312.19	313.63	318.21	318.93	315.96	322.76	314.15	319.71	320.49	317.03	318.66	319.17	314.25	313.11	314.18	316.04	320.88	317.65	324.48	323.55	322.38
315.64	319.98	322.25	313.91	320.49	314.81	316.23	319.1	316.12	316.47	313.81	318.16	313.65	313.53	309.41	320.78	308.74	315.68	316.18	314	314.5	315.92	319.23	320.84	311.91	319.48	314.53	318.5	318.57	319.18	314.32	316.76	313.35	315.27	315.31	316.37	308.34	311.1	316.61	315.72	313.26	319.61	324.67	314.85	317.07	314.96	307.96	318.58	317.22	314.14
295.56	299.59	297.33	313.78	300.19	300.81	295.09	305.14	297.68	301.34	301.85	306.47	304.62	301.68	302.63	300.51	302.39	304.63	301.23	301.42	300.28	301.33	299.21	298.44	312.72	295.57	298.14	301.35	291.17	299.22	307.45	292.37	296.3	301.97	297.08	303.9	299.99	298.62	304.63	297.4	300.87	292.76	294.36	303.48	297.54	303.53	294.82	299.43	297.02	293.69
296.18	305.76	301.56	308.62	298.72	307.36	305.65	305.25	299.72	301.18	305.27	306.21	301.33	304.59	302.59	303.85	308.44	298.22	302.58	303.79	303.84	300.64	306.68	303.3	303.69	306.88	306.15	299.63	308.2	301.63	296.77	303.68	300.47	300.63	295.03	299.3	301.68	302.72	298.65	305.01	304.7	304.99	300.23	304.46	301.96	306.19	294.66	303.95	301.71	304.81
320.8	314.89	314.94	317.35	313.82	314.45	315.95	309.48	305.89	306.68	319.6	319.6	305.94	317.93	322.3	316.39	311.22	314.61	320.46	311.72	312.38	317.41	309.69	315.07	320.73	313.84	321.83	321.13	310.43	317.88	317.37	312.19	315.31	310.86	309.2	310.47	318.27	314.35	317.13	310.87	320.23	313.2	315.05	316.96	320.13	307.56	311.7	316.18	319.35	317.32
302.97	305.86	306.25	309.88	301.57	305.12	302.33	306.91	296.77	304.54	303.93	307.53	313.41	297.71	302.15	310.77	305.46	306.28	297.5	302.49	302	300.97	298.54	302.01	301.1	306.24	299.11	298.73	311.19	302.11	306.28	304.75	308.39	299.51	300.95	297.96	302.88	299.59	302.8	297.58	300.9	305.13	307.8	303.43	298.87	300.04	299.97	301.99	304.31	303.09
296.35	300.74	302.04	300.23	302.78	302.35	304.06	303.31	302	307.64	304.5	310.35	303.58	307.84	302.39	302.23	307.88	302.9	296.63	298.36	296.7	302.85	307.72	305.05	301.42	300.69	309.31	309.24	296.63	304.34	306.96	306.19	301.48	295.63	311.28	297.86	309.97	298.26	305.8	299.09	299.27	303.06	307.7	309.23	304.39	304.94	301.23	298.84	303.84	309.1
297.53	307.15	307.06	303.76	306.2	311.16	301.31	308.02	307.02	306.99	313.29	309.9	300.81	305.93	302.76	306.44	304.43	308.27	307.15	298.93	312.43	308.48	307.39	306.41	307.75	313.33	299.08	306.4	302.78	310.64	301.8	306.02	304.4	310.33	310.81	300.52	303.9	309.15	305.69	303.53	301.32	304.41	304.55	309.19	303.74	314.27	298.49	306.77	300.74	305.24
296.26	291.07	295.75	295.55	290.02	300	297.52	295.15	289.82	295.34	293.94	294.63	297.62	299.36	294.33	301.26	287.24	300.33	292.54	297.99	302.45	290.84	297.37	294.43	293.53	295.8	297.74	299.37	291.6	296.16	291.69	292.89	296.77	288.76	299.87	291.74	289.14	296.2	288.65	297.08	296.35	295.69	297.43	301.02	293.63	288.61	299.2	292.29	288.97	298.09
302.4	313.31	312.21	312.63	309.7	312.9	313.87	316.44	320.64	311.39	313.22	308.69	316.32	310.4	314.46	319.41	311.08	310.71	316.07	313.66	318.25	313.7	308.32	318.83	309.7	319.61	308.14	310.9	314.87	311.12	313.52	315.32	309.33	312.64	318.41	317.78	319.76	311.65	315.97	314.06	312.09	308.17	309.88	310.01	322.13	310.99	313.82	315.43	317.3	317.12
307.97	314.06	316.06	316.47	313.3	311.36	319.27	309.67	315.82	321.78	316.26	316.31	311.88	309.84	309.23	313.32	320.16	321.25	319.41	314.03	305.91	313.68	314.98	314.35	318.36	307.61	317.39	313.37	317.39	312.35	310.94	318.13	321.85	309.69	306.14	312.21	311.59	310.43	314.31	310.19	317.47	317.5	321.61	312.01	315.06	316.2	309.7	311.95	318.66	308.26
302.36	306.24	305.97	297.87	307.3	304.25	312.65	304.81	302.96	304.09	306.16	303.9	313.03	300.56	305.17	307.78	297.55	298.33	306.45	300.21	304.22	306.65	302.01	302.34	305.58	304.36	306.7	297.71	303.29	299.09	304.59	308.89	309.07	309.89	307.6	308.4	297.24	305.45	301.57	300.47	308.4	303.9	296.42	303.58	303.77	309.4	307.92	304.39	302.18	304.72
297.59	309.23	296.39	302.02	301.46	299.43	295.2	303.83	300.91	304.05	306.3	305.63	303.08	306.55	307.13	301.52	304.65	305.57	310.16	302.3	296.39	302.9	296.95	295.12	305.15	302.56	302.71	302	295.1	299.92	306.24	310.36	292.81	303.13	305.65	306.29	307.26	309.01	303.61	299.02	307.25	301.79	299.79	303.26	305.88	300.94	305.85	302.32	303.01	306.17
320.73	319.5	312.16	314.46	313.53	308.49	318.82	319.08	314.82	314.21	327.42	315.26	324.31	315.87	320.93	309.52	325.5	313.51	312.85	317.02	314.14	319.89	316.58	324.44	312.87	316.75	320.49	321.03	315.38	316.53	316.84	320.25	318.35	319.12	315.08	325.32	322.3	310.84	318.71	325.44	317.05	318.64	319.14	319.22	312.64	315.49	315.85	322.56	308.13	316.14
310.65	304.73	310.01	304.24	298.48	307.44	308.73	305.69	304.22	302.85	309.06	312.16	312.5	301.25	309.97	304.97	301.62	308.15	302.59	293.31	308.06	310.08	308.98	303.74	308.86	300.2	311.23	300.67	308.9	312.98	296.57	310.05	301.25	304.81	305.48	304.42	306.51	305.91	299.59	303.43	304.56	301.33	303.07	305.65	303.1	298.83	301.66	301.94	309.86	309.45
314.18	317.38	314.59	317.37	311.07	313.61	316.37	326.67	319.66	315.18	314.63	318.82	320.58	315.73	313.28	316.11	322.4	317.66	318.99	311.72	314.62	311.47	313.89	317	318.15	321.62	322.65	316.98	318.57	316.59	317.03	318.06	315.23	312.24	312.86	319.23	322.62	321.36	312.66	314.92	319.75	318.18	316.62	320.29	322	312.69	314.49	323.9	321.64	324.12
314.7	309.89	303.48	307.71	315.01	309.98	309	303.23	305.97	308.27	315.24	308.84	312.95	314.22	309.23	310.44	310.95	312.73	314.68	311.98	314.85	323.63	310.32	315.94	312.2	295.51	316.1	304.84	315.39	310.4	317.53	318.75	313.28	309.93	314.28	314.08	304.8	314.71	310.3	321.24	312.96	313.9	311.3	313.16	310.04	308.86	306.85	316.48	308.89	316.68
304.08	307.12	315.58	302.48	307.98	301.52	305.35	311.42	306.81	304.31	309.39	298.9	299.84	308.12	311.79	307.17	302.44	295.49	309.95	297.48	303.52	307.72	300.47	303.07	309.05	307.41	305.89	301.1	298.97	301.52	304.78	302.96	298.97	301.73	295.4	299.99	304.73	300.85	306.05	298.31	296.57	298.65	296.54	301.82	309.94	300.83	303.33	304.26	305.66	302.82
305.93	306.07	306.87	307.38	303.35	307.72	312.38	304.67	314.97	312.55	312.17	308.1	311.01	309.17	310.72	309.85	309.57	306.13	308.32	301.32	306.53	308.63	304.15	302.12	304.31	300.7	304.52	298.89	307.89	305.93	306.77	302.72	314.33	310.76	304.89	305.79	307.85	307.14	300.46	309.77	304.73	312.02	299.46	303.25	307.77	308.87	309.18	311.03	307.63	305.23
301.59	298.34	295.76	297.45	299.19	297.53	302.41	296.75	300.96	305.99	303.97	297.9	302.13	299.77	305.98	301.87	307.75	302.25	301.3	301.47	295.38	306.06	297.49	302.06	301.05	301.64	301.62	291.45	294.67	301.75	305.56	301.51	296.21	299.66	298.95	305.36	299.86	295.07	305.68	299.87	298.64	298.33	296.57	301	301.61	296.39	300.9	302.09	302.77	298.05
296.44	293.87	286.6	294.22	292.9	296.17	285.72	295.21	285.42	293.46	288.92	294.47	300.99	297.77	296.61	294.28	292.28	289.74	302.21	297.34	302.86	290.93	290.6	290.58	293.33	299.85	291.01	287.26	303.59	300.22	301.77	290.05	295.53	295.19	292.25	291.88	297.75	296.3	292.71	299.28	291.43	290.98	296.79	289.5	299.88	305.23	295.74	292.84	293.89	296.81
308.29	309.81	311.49	305.95	316.38	314.47	306.32	311.75	316.47	317.72	315.36	317.26	318.51	312.37	313.29	315.17	315.48	310.4	307.14	312.71	314.32	308.05	316.73	307.94	307.12	314.42	304.71	320.07	315.02	312.06	310.77	315.76	308.62	310.97	312.02	308.56	315.27	315.6	317.85	317.43	308.08	313.73	316.37	313.2	314.22	310.84	310.87	314.72	310.65	311.05
319.8	322.73	320.09	317.77	325.01	325.79	319.8	317.65	313.75	316.73	324.25	314.27	324.64	313.4	315.89	319.59	314.85	319.87	320.06	317.69	320.3	317.74	315.66	320.32	319.63	322.95	315.93	322.57	319.72	319.16	315.71	317.73	324.53	315.41	323.92	314.54	322.85	319.18	319.55	318.39	321.71	315.34	310.05	321.53	317.93	319.45	318.18	319.88	314.45	308.49
310.34	304.74	306.38	305.1	311.21	302.76	311.19	306.63	300.29	306.13	309.09	304.95	310.74	299.48	307.02	306.02	305.91	303.77	309.3	310.53	306.77	307.95	308.52	310.69	305.41	318.69	316.03	307.09	307.64	302.35	312.06	303.22	303.69	306.14	308.7	305.46	311.28	304.29	311.12	306.59	305.65	308.19	307.62	301.55	307.6	307.74	307.85	303.24	305.97	308.18
304.36	303.01	305.71	302.24	306.53	307.12	300.37	306.36	308.88	302.07	311.77	309.77	305.02	314.1	304.86	302.35	306.48	310.64	301.05	304.13	302.41	302.96	299.61	310.15	299.65	300.07	306.63	311.91	301.07	288.19	306.49	304.2	306.59	295.11	302.87	306.17	307.26	310.66	304.36	308.62	303.48	299.68	301.27	309.56	302.97	305.08	305.02	300.26	302.17	311.49
313.46	312.26	302.98	309.8	314.61	312.68	311.1	311.12	310.62	313.82	311.06	304.49	314.47	315.25	314.29	323.62	309.69	300.68	312.15	311.87	316.12	307.59	311.08	307.43	305.57	319.83	311.72	315.2	311.79	307.38	316.77	307.08	310.17	316.37	315.15	309.15	311.46	315.02	313.58	316.1	311.95	315.88	309.83	303.35	312.63	313.35	316.46	310.85	315.35	313.97
308.12	302.8	305.73	306.33	307.84	303.17	308.01	303.91	299.92	306.42	300.24	299.53	300.37	300.32	308.43	305.26	311.34	305.27	304.73	303.62	302.22	300.76	304.93	302.94	307.12	306.56	306.29	302.55	300.05	299.87	306.2	302.38	307.9	305.5	308.78	310.02	304.57	306.96	306.49	308.37	308.97	311.48	300.8	307.36	298.99	303.57	309.88	302.57	312.35	305.85
298.77	303.47	308.28	301.13	296.01	302.33	297.38	305.1	304.8	300.24	298.05	300.6	302.69	299.71	304.57	304.63	303.72	301.85	309.52	301.76	301.27	309.03	306.31	303.5	296.34	303.99	301.77	309.07	305.37	299.27	305.64	302.09	303.9	306.47	307.35	305.65	304.63	306.87	297.35	304.4	299.08	295.24	309.52	296.89	302.04	299.84	298.97	303.81	306.09	303.74
303.09	309.75	301.62	300.02	298.14	309.5	296.53	307.92	301.02	299.28	301.53	302.7	301.4	305.1	293.18	304.6	303.51	306.59	301.74	300.13	308.78	296.43	299.49	302.17	306.13	303.36	303.46	307.01	307.48	302.96	300.08	303.84	309.85	305.17	301.77	298.95	301.74	304.1	305.82	307.2	301.58	299.39	307.43	306.57	305.4	300.25	302.29	299.98	303.55	296.47
323.67	317.47	316.25	320.79	320.01	318.7	309.21	315.45	317.11	318.16	317.25	325.39	319.01	320.25	311.38	322.31	306.18	323.44	313.66	327.65	319.14	318.18	316.52	325.58	308.43	320.46	319.79	319.9	322.64	321.91	319.71	324.41	317.21	310.53	313.92	317.69	315.39	321.49	322.06	321.15	320.77	322.87	316.39	315.64	321.73	324.48	318.56	319.04	315.44	313.64
315.65	307.99	317.9	324.7	318.11	316.68	314.45	313.83	314.29	322.26	312.94	311.18	316.79	314.95	315.84	312.28	316.88	312.4	314.31	321.34	311.12	315.93	314.66	319.8	313.52	317.17	319.69	308.87	320.17	322.69	306.96	315.11	316	315.44	318.95	310.16	320.68	311.23	316.93	317.22	317.13	317.15	317.69	318.49	314.08	312.34	319.9	315.04	315.5	310.35
301.96	319.23	306.44	299.78	303.98	305.76	304.89	313.43	304.77	305.51	312.76	301.96	311.22	315.67	311.86	311.03	318.14	309.02	319.7	314.61	307.27	309.66	308.83	299.14	303.73	309.6	311.38	303.35	312.31	311.56	310.81	318.29	305.91	313.87	310.75	314.82	309.9	308.28	310.25	307.59	310.44	305.37	309.03	308.36	306.64	300.33	311	316.59	315.49	310.05
312.66	312.08	316.78	310.37	312.96	309.89	323.9	316.04	313.3	314.18	317.42	311.77	311.01	310.82	312.2	321.67	318	319.04	312.93	305.34	311.92	310.01	307.6	314.15	312.54	316.76	308.93	318.94	316.81	314.14	315.92	318.4	312.04	312.37	313.61	314.57	306.11	306.96	314.84	308.09	310.45	307.26	313.84	314.38	313.1	314.3	316.71	305.37	310.8	311.84
317.03	318.39	313.2	317.6	310.15	313.42	320.26	311.91	313.47	309.27	312.56	314.99	314.44	310.71	310.12	317.93	319.11	316.08	313.48	320.33	319.33	315.31	313.37	314.28	314.88	320.81	315.38	307.85	321.49	310.06	314.79	320.7	320.12	315.84	318.35	315.07	318.72	311.47	321.41	311.51	305.87	315.98	318.83	311.06	318.46	315.74	312.8	319.86	319.56	314.59
313.15	312.37	313.05	309.27	308.67	311.41	310.17	308.91	315.11	306.03	319.71	315.81	312.07	317.27	313	314.65	306.41	314.93	305.56	314.68	311.28	319.33	313.5	312.68	319.67	313.42	321.79	312.89	311.04	317.98	318.02	305.88	315.71	315.33	312.02	314.89	318.45	310.29	309.44	314.3	318.81	314.27	319.62	310.71	317.64	311.05	320.66	312.59	308.27	310.09
304.7	306.79	303.69	308.66	306.67	311.31	311.19	307.94	303.38	314.92	308.1	308.29	309.02	310.53	312.28	307.6	307.07	311.15	310.23	309.39	314.05	301.43	303.88	303.17	303.4	304.77	304.15	298.32	303.63	304.28	301.92	305.25	307.32	304.1	296.61	312.29	315.91	304.83	309.13	308.51	307.77	307.17	311.06	305.69	303.7	309	303.58	307.36	307	302.94
308.32	304.86	307.42	300.04	303.13	303.05	303.31	305.24	306.93	308.96	297.46	300.95	307.34	308.35	310.71	309.05	296.75	311.52	306.02	307.98	302.97	308.58	301.49	300.9	307.83	303.76	297.24	305.26	308.03	304.22	304.64	302.93	304.27	301.25	308.46	301.05	300.77	303.16	303.82	308.04	306.44	304.41	305.18	299.66	307.09	307.68	300.81	308.89	305.28	306.28
302.2	311.67	306.15	301.01	300.83	295.13	300.4	307.71	299.68	298.02	309.02	297.19	311.07	309.96	306.64	300.04	301.63	308.72	300.97	302.96	305.19	305.15	301.09	301.13	303.16	300.11	302.78	298.37	307.05	306.61	306.64	303.26	301.83	307.03	304.28	302.7	300.82	299.67	311.53	309.71	306.51	307.72	304.76	297.88	309.03	302.75	305.79	303.94	300.42	301.87
306.32	309.49	304.2	307.14	298.21	299.33	299.69	300.11	310.29	305.29	305.34	307.56	303.56	304.57	300.98	304.41	302.86	300.54	301.39	309.6	307.9	308.42	305.06	309.5	307.76	308.36	305.93	309.16	303.22	300.86	300.51	306.88	304.72	307.06	305.67	308.54	307.47	306.99	301.1	297.62	306.54	303.96	301.69	303.39	305.47	306.51	305.05	308.14	302.58	310.55
331.91	336.31	332.43	322.91	331.46	327.46	324.21	330.44	323.82	332.87	333.83	333.84	336.76	331.52	327.71	326.92	325.16	328.73	323.14	332.64	323.77	329.83	330.6	324.87	327.54	334.5	323.12	329.3	324.51	333.69	324.94	327.66	323.05	329.18	328.69	328.5	324.75	325.57	329.39	322.43	334.56	329.92	320.19	327.54	332.15	333.51	319.75	321.74	328.03	330.39
300.31	302.51	305.94	300.83	296.77	300.42	302.01	297.86	302.6	302.61	304.94	303.58	299.78	303.14	299.46	308.94	305	298.55	301.66	307.08	302.6	307.89	300.8	307.67	304.3	301.98	305.62	301	302.23	305.44	305.8	301.31	305.95	298.42	306.54	303.67	304.49	304.59	295.43	307.45	299.43	304.55	313.6	305.78	302.79	301.62	306.36	302.05	300.84	304.12
296.01	298.36	307.79	294.74	302.08	296.5	306.65	307.19	303.74	303.34	304.93	304.23	301.36	303.88	300.19	300.1	305.83	292.9	296.44	301.78	295.35	301.66	305.26	303.97	303.79	304.33	302.64	300.74	293.03	299.45	298.6	294.35	299.68	304.92	301.79	302.29	301.9	297.32	301.01	304.37	304.13	296.44	303.11	305.28	301.69	303.07	301.39	306.85	300.86	299.49
294.41	299.96	291.99	290.02	292.99	300.75	292.88	297.33	290.02	286.64	295.13	292.53	289.34	302.16	292.56	293.38	295.68	294.72	290.83	292.73	292.04	292.41	290.8	291.63	298.51	296.56	294.18	295.44	293.08	300.45	289.17	284.07	296.34	293.47	297.67	299.91	295.5	291.69	296.75	294.17	301.02	300.8	293.31	297.68	291.05	291.16	287.95	301.47	295.25	295.92
310.08	310.08	315.45	309.08	303.97	307.34	306.02	313.39	312.98	310.59	306.96	305.01	305.86	301.61	311.8	306.36	304.81	302.2	313.2	311.08	314.41	302.96	310.93	307.29	310.32	312.62	299.64	309.18	301.8	302.05	305.24	312.11	311.53	308.9	302.59	310.54	303.6	307.52	302.84	313.75	313.03	310.62	307.86	305.16	307.24	307.28	301.45	307.79	306.79	308.65
321.12	327.88	327.65	321.91	323.42	318.33	323.04	323.86	333.85	325.31	317.42	326.57	324.95	323	320.77	320.87	326	321.44	322.73	329.5	318.46	324.02	323.67	325.66	319.68	321.9	326.61	331.42	322.53	328.85	323.68	328.31	319.54	327.55	326.68	325.03	323.03	323.3	327.95	331.45	321.7	328.39	321.85	318.62	325.52	324.86	328.97	328.45	325.83	327.29
306.24	305.04	307	313.16	311.52	308.06	306.29	311.53	307.23	309.57	306.39	311.66	309.19	307.48	304.16	316.58	307.71	310.36	310.34	307.8	314.07	310.26	311.26	310.57	310.84	310.24	303.31	306.24	309.17	310.68	306.73	307.6	317.85	302.16	314.24	311.43	312.22	309.02	311.5	305.15	303.14	308.86	306.7	304.31	302.91	307.86	310.32	304.5	310.93	301.75
304.02	298.46	299.8	304.54	304.67	299.1	298.04	304.31	305.29	300.83	295.56	295.49	300.88	306.71	302.3	295.14	290.23	303.84	302.26	307.74	307.45	300.67	297.64	301.13	301.95	300.05	297.18	299.41	300.01	301.79	306.12	306.81	298.93	305.76	292.42	298.05	297.51	291.72	290.82	300.77	304.12	295.8	302.19	297.76	295.66	305.41	313.12	302.83	298.97	301.86
296.36	299.67	298.18	291.61	294.5	297.72	299.44	309.19	296.49	298.45	292.06	307.05	298.91	300.63	294.13	303.94	302.76	302.14	297.57	297.6	303.05	303.82	298.92	300.8	298.2	297.47	294.63	305.65	300.5	301.69	297.05	306.4	298.84	299.29	297.83	299.32	297.36	292.96	302.7	293.62	296.35	302.27	303.11	298.26	299.06	294.56	295.79	295.89	302.84	298.22
308.24	307.06	310.11	304.64	302.21	307.01	306.01	307.41	304.86	301.21	296.53	299.81	303.64	305.3	309.47	302.3	303.98	303.43	315.67	306.25	296.83	297.39	305.64	307.7	297.76	308.16	304.33	301.03	299.07	303.05	301	296.21	298.58	303.58	307.52	300.88	309.15	308.69	307.07	309.45	310.57	304.42	307.15	303.28	302.9	303.76	298.76	300.73	301.25	303.7
332.82	320.36	313.33	309.46	318.08	314.65	319.47	309.59	319.52	315.01	314.42	310.12	313.09	312.74	312.11	321.41	314.82	312.57	312.24	314.42	314.07	313.88	307.07	317.49	312.53	310.46	314.97	324.66	314.09	314.62	316.78	316.17	307.71	315.5	315.79	314.78	308.42	316.15	313.8	315.74	313.44	309.41	313.71	321.86	312.07	317.25	311.39	309.72	321.68	312.72
312.61	311.2	310.66	318.62	318.44	316.93	310.64	310.76	316.65	311.33	317.2	310	310.17	313.11	313.54	312.44	309.6	312.68	310.81	310.99	310.54	305.81	318.35	319.39	309.96	313.98	314.25	313.14	318.58	311.67	319.83	312.74	311.88	313.8	313.3	302.33	308.92	313.47	312.92	313.3	310.58	322.68	307.85	313.82	314.26	310.41	311.79	311.51	312.42	314.27
309.58	315.65	316.96	313.02	315.46	312.44	309.6	317.19	317.38	317.12	322.62	314.7	320.07	313.97	312.17	309.09	311.39	306.59	313.13	313.37	311.71	318.65	322.3	313.76	318.78	319.92	309.14	318.97	313.88	311.89	315.58	314.99	321.53	316.1	308.94	313.31	309.65	308.21	314.56	319.56	312.83	314.23	316.48	316.33	316.11	316.5	316.48	315	315.07	315.3
305.71	304.05	311.44	308.81	307.74	309.16	307.12	306.4	308.78	304.64	310.75	306.41	307.32	300.97	305.22	306.87	307.03	309.27	306.53	303.72	300.05	309.53	314.5	309.01	304.42	303.85	301.03	306.83	304.78	312.84	303.6	303.21	308.5	310.37	301.79	309.46	305.18	300.75	303.16	305.58	303.13	304.66	304.91	300.41	305.14	305.42	300.79	307.42	299.55	308.63
294.57	298.29	298.08	292.9	290.88	301.33	295.71	294.79	298.39	297.48	298.43	291.46	293.07	293.42	299.86	291.31	291.01	299.9	291.92	291.61	291.18	294.73	296.19	294.83	295.05	294.48	292.55	293.41	299.3	297.72	286.54	296.86	299.29	298.08	286.2	288.97	291.75	289.89	291.45	288.93	296.62	293.92	290.49	290.16	290.9	294.9	295.52	296.34	288.44	298.62
315.67	314.43	314.65	319.96	321.26	325.35	322.68	322.46	309.41	318.75	318.93	320.03	318.24	321.07	322.3	324.1	323.93	319.36	317.9	324.53	316.8	320.11	320.86	320.46	326.19	317.29	315.96	312.89	314.99	314.57	315.2	322.69	325.15	319.44	323.73	318.07	319.4	316.46	323.53	317.71	311.18	321.79	314.47	318.26	320.88	311.71	315.53	315.81	322.39	320.65
313.23	313.28	317.86	320.24	313.39	317.45	318.49	313.96	313.3	315.91	311.49	313.54	316.99	315.58	312.34	316.13	307.45	313.69	310.77	317.14	316.63	306.2	311.28	316.67	311.79	317.2	315.33	310.69	317.12	311.97	312.45	317.31	321.26	309.16	312.68	319.05	310.77	313.05	309.31	311.57	314.91	316.18	314.62	312.05	315.37	309.37	314.8	317.31	319.01	308.92
314.41	317.74	315.9	318.05	315.99	307.91	312.42	315.84	319.43	317.14	307.71	319.89	314.34	310.41	320.68	322.64	313.52	318.55	305.43	310.9	311.76	317.45	310.85	314.52	323.4	315.84	316.76	317.56	306.49	314.19	310.63	318.24	322.6	315.69	319.54	309.92	311.64	315.31	318.34	313.43	317.43	309.72	316.76	318.13	314.87	309.67	310.39	318.06	306.79	311.68
296.41	303.84	298.97	298.88	303.36	307	302.47	305.94	300.84	299.07	300.18	299.95	298.19	304.72	305.86	304.01	302.2	300.39	304.78	300.88	298.11	301.63	299.96	303.48	302.55	305.5	301.84	297.65	297.14	303.12	309.48	302.39	302.91	301.44	306.29	302.73	298.74	302.1	303.08	299.81	305	302.34	310.59	301.67	303.83	302.28	308.81	302.53	307.16	308.63
313.9	317.03	312.34	314.34	316.36	322.83	315.59	319.75	319.36	321.69	316.65	317.71	323.21	314.92	311.18	316.5	322.38	316.92	312.67	315.4	321.81	312.04	314.78	320.24	314.44	316.44	316.69	313.9	318.15	316.72	315.71	323.95	314.35	309.73	315.4	315.07	316.62	320.75	313.68	312.44	320.35	320.96	314.65	315.99	320.38	314.47	325.55	307.59	318.13	316.19
285.25	297.18	294.31	295.08	298	296	296.86	295.42	297.93	296.35	297.48	293.26	286.43	295.05	291.65	299.44	284.39	294.98	286.67	301.05	298.55	298.38	296.11	293.67	293.44	297.09	297.05	288.63	294.94	297.02	287.75	296.12	301.71	292.86	299.09	298.05	289.44	294.47	291.15	291.95	299	290.6	288.72	297.75	285.85	297.42	296.26	290.64	288.98	294.94
315.17	314.74	308.83	311.94	310.91	312.99	313.56	306.43	310.6	311.32	311.19	310.13	309.25	314.69	312.72	314.72	302.29	310.08	310.37	311.07	313.34	308.62	313.55	322.42	312.62	311.12	310.34	313.28	310.96	309.45	314.93	307.77	313.24	309.49	313.15	312.5	313.46	308.24	307.25	310.17	306.72	303.49	309.56	309.29	310	313.89	317.77	308.16	316.79	309.58
316.65	315.38	319.73	309.97	315.14	320.15	309.71	310.88	310.38	311.12	313.39	319.24	316.12	311.3	303.61	307.86	319.03	311.43	317.21	315.43	303.95	313.32	316.16	319.31	315.13	309.67	313.04	314.95	324.92	321.7	314.03	315.51	315.62	319.39	311.93	316.98	312.19	311.37	319.22	313.29	315.7	312.58	315.34	314.44	315.65	310.91	315.87	313.03	312.75	310.81
302.48	298.36	302.68	297.86	300.1	306.57	302.43	298.71	298.93	304.82	298.05	300.08	303.5	298.26	301.24	300.49	299.22	303.38	302.48	299.42	302.75	296.4	303.08	305.65	298.38	305.3	289.37	294.5	300.32	300.41	295.04	298.15	299.32	302.06	299.82	300.19	302.26	298.89	299.18	302.32	301.3	302.85	301.94	298.27	304.24	297.56	294.01	299.59	299.55	296.38
314.26	310.57	311.16	311.6	314.66	312.07	317.86	314.94	313.23	310.23	313.2	315.02	317.06	311.91	310.13	310.84	310.66	308.65	313.65	313.21	320.28	307.81	314.1	312.35	313.57	311.81	306.96	319.25	311.68	309.94	314.4	317.45	313	309.76	314.34	314.51	317.04	310.04	319.41	304.34	310.85	310.87	320.68	314.34	307.12	312.54	310.45	307.89	311.9	311.45
306.23	295.9	305.61	303.35	299.54	302.92	300.88	302.84	312.03	300.55	307.19	300.56	308.6	301.05	299.06	306.24	303.98	301.82	300.2	308.2	300.62	303.52	292.98	301.9	307.17	301.72	308.42	301.27	301.32	302.36	304.42	300.2	303.03	300.29	295.51	304.85	303.95	309.79	301.92	296.97	305.88	305	303.3	303.54	299.72	304.97	305.23	303.92	305.21	297.83
309.92	303.99	298.81	298.28	299.18	308.3	299.09	307.97	311.73	296.05	308.13	310.16	305.36	296.56	305.01	304.93	308.65	302.55	302.13	310.49	300.87	292.85	311	296.31	304.37	300.2	296.29	310.31	315.08	305.58	304.57	302.4	305.53	305.49	304.09	303.19	303.89	299.88	303.98	298.2	302.79	299.28	295.9	303.33	302.93	303.41	303.74	298.78	306.53	301.49
307.08	301.61	311.76	302.93	299.42	308.36	309.01	311.26	305.64	302.49	307.71	304.08	307.95	304.74	305.75	306.96	305.95	304.08	309.45	306.91	313.98	303.69	309.16	303.93	307.86	307.71	312.6	298.66	304.22	309.49	306.13	307.84	309.09	311.07	302.55	307.67	301.19	304.99	301.61	307.72	313.57	305.19	307.76	310.9	302.29	304.34	302.57	310.87	305.74	301.45
315.9	320.16	312.45	318.28	315.93	312.61	322.71	316.6	318.26	310.42	319.93	309.55	319.78	311.45	314.43	314.56	313.03	318.47	320.58	320.89	320.94	312.56	306.1	317.53	314.44	316.28	323.78	314.25	314.63	306.79	318.17	313.17	314.7	312.02	316.34	315.62	310.04	315.25	318.08	312.54	315	315.64	316.45	313.65	315.18	318.3	314.28	312.76	314.2	313.44
308.46	306.8	306.21	306.75	304.16	313.11	306.33	311.43	304.67	307.08	310.44	308.92	310.63	311.56	304.1	304.58	306.29	302.85	303.24	311.12	306.5	301.33	313.62	307.07	307.5	308.31	305.25	305.43	291.9	304.05	311.47	305.77	310.4	314.95	312.78	308.5	300.28	310.39	310.61	314.06	314.57	308.87	310.07	307.39	306.05	308.66	312.53	301.38	305.47	312.45
314.95	305.24	296.63	307.26	304.79	296.66	308.46	302.36	297.71	304.5	309.42	306.39	303.42	306.02	311.2	302.18	293.9	308.65	302.7	309.66	304.21	310.87	311.22	304.6	311.39	308.4	307.72	305.21	309.78	305.97	300.09	310.19	307.85	306.49	303.05	304.66	306.3	301.9	300.24	300.37	301.73	312.47	305.24	305.37	302.18	299.73	302.64	308.89	309.62	300.47
308.12	309.25	307.56	307.14	302.59	301.37	312.32	313.78	308.25	309.31	308.85	302.94	304.37	308.53	306.39	298.23	303.82	310.2	306.05	308.42	314.33	309.27	314.07	305.89	305.45	303.79	308.45	308.11	308.17	308.72	314.15	302.33	300.83	303.36	301.75	306.49	302.94	301.63	302.43	308.05	312.94	314.8	303.33	309.06	311.26	306.66	301.89	306.51	305.36	308.04
321.44	311.55	308.44	309.14	313.66	311.31	308.1	305.81	316.68	311.39	314.5	311.07	309.3	307.15	309.08	310.86	308.21	309.52	310.22	313.18	308.98	313.14	311.11	316.04	303.58	308.72	312.66	309.97	313.11	301.48	313.42	311.39	309.88	319.43	309.02	304.61	316.34	312.93	310.73	320.68	314.94	312.42	308.81	311.72	308.09	307.58	308.38	305.88	315.96	313.73
303.95	305.01	303.7	303.04	305.11	303.63	302.69	304.24	296.66	301.45	302.81	299.02	304.23	297.2	307.66	294.62	308.29	297.42	303.41	296.31	302.72	301.91	306.53	304.77	309.04	303.62	301.02	298.7	298.78	296.01	299.99	304.81	306.82	304.67	297.19	294.92	299.87	305.94	302.88	300.89	305.22	306.8	304.21	298.44	301.88	301.23	304.06	308.95	300.28	304.55
297.26	288.01	289.65	289.67	291.75	292.14	300.09	292.56	303.54	297.73	294.52	282.28	298.49	291.46	290.47	294.36	290.66	299.13	291.45	288.77	290.97	300.77	296.02	297.07	290.9	294.41	285.53	286.93	297.79	293.87	296.67	296.49	294.44	290.96	287.9	294.45	293.56	294.86	290.37	301.91	294.07	297.14	292.29	300.74	291.98	290.02	289.14	293.9	293.08	295.27
318.53	312.34	313.35	320.09	312.71	311.69	318.05	310.83	314.29	305.06	315.96	313.23	316.35	315.33	308.69	315.29	314.82	310.23	317.44	318.44	314.51	309.3	315.36	309.03	313.68	313.36	314.3	311.16	318.72	316.53	316.89	311.47	306.49	317.62	311.93	319.51	314.55	308.91	316.08	304.5	311.43	309.61	312.01	313.33	311.56	318.15	311.65	319.21	313.5	313.21
302.97	301.95	309.3	307.22	310.29	297.92	308.71	304.27	308.62	301.04	302.92	300.64	295.03	302.62	306.44	302.88	300.85	307.43	308.79	303.8	310.03	302.74	307.34	303.21	310.6	302.52	309.42	299.35	310.46	298.88	301.75	310.75	306.63	307.18	309.32	303.31	298.99	307.25	303.25	305.46	304.71	314.66	304.02	307.18	305.88	301.22	311.17	303.42	307.8	306.72
312.03	318.86	321.18	311.41	317.12	320.25	319.27	313.6	326.65	315.49	317.37	317.79	317.76	314	316.9	314.57	313.93	313.93	311.32	318.81	317.01	310.68	311.74	313.97	317.65	316.62	317.38	316.12	307.94	310.43	318.36	313.87	314.57	311.03	315.7	317.38	319.1	313.81	312.01	306.79	317.6	318.39	310.46	305.33	312.96	317.53	317.11	312.76	325.19	310.96
331.99	323.52	327.88	327.29	330.2	324.67	331.52	324.67	328.54	325.42	322.43	330.06	332.49	328.24	324.58	330.27	329.94	323.78	329.99	324.75	326.96	329.33	333.19	323.22	328.98	328.68	335.94	331.8	323.8	325.48	330.83	319.24	326.64	325.94	333.61	328.9	326.62	324.58	331.97	326.14	327.95	331.02	331.31	328.22	326.68	327.76	327.45	326.73	330.67	327.79
304.34	303.08	297.46	299.85	306.72	305.92	302.96	303.34	303.74	307.46	302.49	306.56	297.87	301.95	302.98	300.48	304.53	303.59	310.93	299.87	308.14	302.15	301.46	304.58	304.84	294.48	304.52	300.46	304.12	305.03	308.34	300.38	308.1	303.41	309.97	299.79	309.43	302.69	308.16	301.8	308.12	309.51	306.04	303.97	305.54	304.95	308.59	310.17	305.23	305.74
314.75	316.27	314.85	315.33	311.61	317.25	312	309.34	316.29	314.06	321.53	317.03	311.75	318.47	320.81	308.99	319.72	315.85	312.82	317.02	306.05	309.18	312.15	317.68	311.87	313.95	311.87	316.72	306.06	314.77	316.39	310.44	319.5	318.47	302.9	318.65	312.42	315.56	315.89	320.05	314.35	310.53	316.12	316.32	315.98	308.08	318.03	313.35	318.84	312.2
308.87	309.47	312.39	311.26	306.17	307.99	314.1	306.53	315.28	317.53	309.21	320.57	305.71	319.17	319.52	309.33	313.11	311.86	310.79	321.49	314.98	309.91	310.56	318.09	314.27	314.88	313.93	310.81	306.19	313.66	312.44	314.93	319.98	321.39	316.6	313.59	311.92	310.36	312.05	320.64	312.82	305.96	315.41	301.14	324.02	312.57	315.71	310.14	311.81	304.27
309.79	314.81	314.2	315.22	310.7	312.73	306.54	314.13	310.65	314.3	316.33	313.31	314.32	313.16	310.23	314.11	308.32	310.14	315.73	312.03	316.41	311.36	318.83	313.2	314.03	315.65	310.67	312.89	317.17	315.17	313.81	315.88	303.3	310.29	314.75	317.65	311	315.01	314.08	315.71	318.5	313.59	319.34	310.58	314.62	308.99	313.18	318.83	307.87	316.49
325.55	316.36	318.9	314.48	313.09	313.16	313.94	324.93	314.44	318.93	314.1	317	312.23	323.7	318.63	314.73	318.55	318.22	318.58	318.77	321.02	316.45	314.89	310	316.64	312.6	322.86	313.28	315.31	312.15	316.19	318.37	304.52	315.44	313.07	323.16	323.45	320.56	313.15	311.62	315.24	314.74	311.13	312.91	313.87	318.34	318.48	306.3	316.84	311.28
311.09	317.05	312.94	312.45	316.87	320.76	314.34	313.31	312.77	318.86	309.15	306	316.32	313.08	315.63	317.35	317.63	315.24	314.68	311.46	313.07	307.08	316.87	309.9	306.47	311.71	310.26	317.38	308.23	311.3	308.85	309.84	315.79	308.25	318.66	310.53	307.82	317.01	304.88	315.6	315.53	315.58	312.52	314	319.37	316.34	315.5	310.07	303.89	310.98
301.29	305.3	306.56	308.75	300.65	305.57	308.29	306.36	294.27	296.47	310.92	306.4	307.32	302.3	302.29	305.1	297.48	306.31	306.11	310.33	303.7	298.34	304.41	300.75	301.12	295.76	305.36	307.48	305.62	303.92	308.62	303.65	301.55	305.74	305.28	307.68	309.48	299.52	302.53	302.78	298.25	312.07	303.11	302.27	304.45	300.5	298.97	308.45	300.56	308.33
304.46	299.05	291.48	299.73	296.61	291.93	300.85	293.55	296.5	292.42	300.21	298.01	293.47	298.24	299.66	302.23	304	296.41	296.06	296.67	297.71	298.55	293.53	294.38	296.2	296.33	299.37	296.06	295.3	299.71	296.64	297.83	293.23	296.9	296.36	296.76	289.97	297.7	288.72	301.12	291.8	294.51	293.62	299.03	302.23	295.68	298.79	297.61	296.64	287.39
319.39	312.2	314.89	317.47	321.39	315.63	314.71	316.77	322.16	307.08	321.63	322.07	316.79	319.56	320.83	323.52	322.11	321.36	322.47	319.79	318.43	314.84	313.62	316.89	320.03	326.25	322.39	317.5	314.55	318.62	318.67	320.1	318.24	325.84	309.45	314.19	320.62	321.05	318.27	321	315.43	321.47	315.98	319.96	320.93	319.45	319.22	316.24	319.87	316.49
312.98	309.67	306.32	313.9	311.34	313.63	314.89	314.16	315.97	308.61	314.34	310.94	311.55	304.81	312.66	309.31	308.22	312.57	317.27	317.09	319.15	311.11	317.56	314.06	316.15	316.92	308.74	315.36	310.18	309.77	307.75	311.22	310.94	309.7	307.74	303.69	310.94	310.54	306.59	317.99	314.32	314.35	314.73	307.18	308.35	320.09	303.29	305.66	313.53	312.36
303.51	309.19	303.33	304.92	310.28	303.15	311.51	307.37	301.96	308.83	311	307.73	307.26	308.77	312.93	304.05	303.88	307.71	309.38	310.8	310.37	305.74	308.36	308.44	305.17	303.12	300.59	301.85	306.59	307.68	309.8	302.3	306.97	301.3	311.02	303.29	308.02	297.37	304.68	312.69	304.2	309.57	301.52	302.44	304.63	301.07	305.49	306.34	308.17	305.72
311.62	317.75	312.43	313.11	316.29	311.91	301.64	320.4	313.71	311.87	307.92	312.57	316.74	306.21	312.01	316.7	316.06	314.64	311.6	309.79	312	309.53	314.46	315.94	311.25	314.27	312.97	313.02	307.01	311.08	313.6	308.12	306.91	314.29	317.02	312.8	310	306.37	312.35	320.06	307.79	318.99	305.51	316.6	317.44	318.64	310.68	310.43	316.47	311.97
309.1	313.19	313.22	312.83	318.95	313.33	317.98	312.1	308.4	311.88	313.29	305.74	314.22	304.62	312.25	311.89	319.43	314.74	313.07	317.07	312.63	309.89	311.91	310.79	313.51	312.63	310.84	308.77	311.86	311.74	312.1	310.1	307.82	306.47	314.22	316.18	310.72	317.62	305.43	315.52	313.86	314.07	314.47	320.32	315.47	312.01	308.5	307.81	317.34	312.97
305.32	299.91	305.39	309.71	303.86	308.38	299.05	305.16	304.28	301.86	296.47	300.4	296.27	302.81	307.96	300.8	306.5	295.97	308.09	298.67	297.96	304.16	310.96	303.81	302.09	304.24	310.24	300.18	302.97	307.94	301.23	302.42	309.17	300.95	304.12	303.83	298.15	303.07	305.74	300.89	310.46	300.61	311.7	303.44	303.08	305.98	307.24	302.57	309.78	308.18
311.97	315.6	312.7	322.35	309.93	320.89	308.74	313.31	313.52	313.62	307.17	305.63	310.97	313.47	311.72	311.46	316.98	316.43	301.36	313.39	307.7	310.31	312.55	308.76	311.87	301.11	315.04	318.11	314.97	313.02	315.7	310.51	312.67	310.2	300.12	311.04	313.68	309.68	311.54	311.3	314.21	311.09	314.17	307.39	305.53	306.34	312.21	308.24	311.78	307.94
302.5	310.82	313.32	301.1	302.62	304.86	303.46	298.85	304.96	299.21	301.19	299.38	295.65	301.35	297.31	298.83	305.22	303.75	307.77	308.76	304.76	301.75	312	307.12	303.39	300.62	298.67	300.56	302.46	301.87	306.52	302.27	304.67	305.6	302.78	306.06	301.76	302.67	298.73	310.88	308.35	302.99	304.92	303.7	307.98	306.9	306.27	300.21	303.55	308.22
[truncated: 150 more columns]
