# Supplementary material for: Genetic dissection of main and epistatic effects of QTL based on augmented triple test cross design
Source: PLoS One. 2017 Dec 14;12(12):e0189054. doi: 10.1371/journal.pone.0189054 (PMC5730204; doi:10.1371/journal.pone.0189054)
Supplement: S10 Supporting Information — (ZIP) [file pone.0189054.s010.zip]

Archive with 234 entries (234 files):
- z6_1000_0.2_10.csv
- z6_1000_0.2_5.csv
- z6_1000_0.5_10.csv
- z6_1000_0.5_5.csv
- z6_1000_0.8_10.csv
- z6_1000_0.8_5.csv
- z6_100_0.2_10.csv
- z6_100_0.2_5.csv
- z6_100_0.5_10.csv
- z6_100_0.5_5.csv
- z6_100_0.8_10.csv
- z6_100_0.8_5.csv
- z6_1050_0.2_10.csv
- z6_1050_0.2_5.csv
- z6_1050_0.5_10.csv
- z6_1050_0.5_5.csv
- z6_1050_0.8_10.csv
- z6_1050_0.8_5.csv
- z6_1100_0.2_10.csv
- z6_1100_0.2_5.csv
- z6_1100_0.5_10.csv
- z6_1100_0.5_5.csv
- z6_1100_0.8_10.csv
- z6_1100_0.8_5.csv
- z6_1150_0.2_10.csv
- z6_1150_0.2_5.csv
- z6_1150_0.5_10.csv
- z6_1150_0.5_5.csv
- z6_1150_0.8_10.csv
- z6_1150_0.8_5.csv
- z6_1200_0.2_10.csv
- z6_1200_0.2_5.csv
- z6_1200_0.5_10.csv
- z6_1200_0.5_5.csv
- z6_1200_0.8_10.csv
- z6_1200_0.8_5.csv
- z6_1250_0.2_10.csv
- z6_1250_0.2_5.csv
- z6_1250_0.5_10.csv
- z6_1250_0.5_5.csv
- z6_1250_0.8_10.csv
- z6_1250_0.8_5.csv
- z6_1300_0.2_10.csv
- z6_1300_0.2_5.csv
- z6_1300_0.5_10.csv
- z6_1300_0.5_5.csv
- z6_1300_0.8_10.csv
- z6_1300_0.8_5.csv
- z6_1350_0.2_10.csv
- z6_1350_0.2_5.csv
- z6_1350_0.5_10.csv
- z6_1350_0.5_5.csv
- z6_1350_0.8_10.csv
- z6_1350_0.8_5.csv
- z6_1400_0.2_10.csv
- z6_1400_0.2_5.csv
- z6_1400_0.5_10.csv
- z6_1400_0.5_5.csv
- z6_1400_0.8_10.csv
- z6_1400_0.8_5.csv
- z6_1450_0.2_10.csv
- z6_1450_0.2_5.csv
- z6_1450_0.5_10.csv
- z6_1450_0.5_5.csv
- z6_1450_0.8_10.csv
- z6_1450_0.8_5.csv
- z6_1500_0.2_10.csv
- z6_1500_0.2_5.csv
- z6_1500_0.5_10.csv
- z6_1500_0.5_5.csv
- z6_1500_0.8_10.csv
- z6_1500_0.8_5.csv
- z6_150_0.2_10.csv
- z6_150_0.2_5.csv
- z6_150_0.5_10.csv
- z6_150_0.5_5.csv
- z6_150_0.8_10.csv
- z6_150_0.8_5.csv
- z6_1550_0.2_10.csv
- z6_1550_0.2_5.csv
- z6_1550_0.5_10.csv
- z6_1550_0.5_5.csv
- z6_1550_0.8_10.csv
- z6_1550_0.8_5.csv
- z6_1600_0.2_10.csv
- z6_1600_0.2_5.csv
- z6_1600_0.5_10.csv
- z6_1600_0.5_5.csv
- z6_1600_0.8_10.csv
- z6_1600_0.8_5.csv
- z6_1650_0.2_10.csv
- z6_1650_0.2_5.csv
- z6_1650_0.5_10.csv
- z6_1650_0.5_5.csv
- z6_1650_0.8_10.csv
- z6_1650_0.8_5.csv
- z6_1700_0.2_10.csv
- z6_1700_0.2_5.csv
- z6_1700_0.5_10.csv
- z6_1700_0.5_5.csv
- z6_1700_0.8_10.csv
- z6_1700_0.8_5.csv
- z6_1750_0.2_10.csv
- z6_1750_0.2_5.csv
- z6_1750_0.5_10.csv
- z6_1750_0.5_5.csv
- z6_1750_0.8_10.csv
- z6_1750_0.8_5.csv
- z6_1800_0.2_10.csv
- z6_1800_0.2_5.csv
- z6_1800_0.5_10.csv
- z6_1800_0.5_5.csv
- z6_1800_0.8_10.csv
- z6_1800_0.8_5.csv
- z6_1850_0.2_10.csv
- z6_1850_0.2_5.csv
- z6_1850_0.5_10.csv
- z6_1850_0.5_5.csv
- z6_1850_0.8_10.csv
- z6_1850_0.8_5.csv
- z6_1900_0.2_10.csv
- z6_1900_0.2_5.csv
- z6_1900_0.5_10.csv
- z6_1900_0.5_5.csv
- z6_1900_0.8_10.csv
- z6_1900_0.8_5.csv
- z6_1950_0.2_10.csv
- z6_1950_0.2_5.csv
- z6_1950_0.5_10.csv
- z6_1950_0.5_5.csv
- z6_1950_0.8_10.csv
- z6_1950_0.8_5.csv
- z6_2000_0.2_10.csv
- z6_2000_0.2_5.csv
- z6_2000_0.5_10.csv
- z6_2000_0.5_5.csv
- z6_2000_0.8_10.csv
- z6_2000_0.8_5.csv
- z6_200_0.2_10.csv
- z6_200_0.2_5.csv
- z6_200_0.5_10.csv
- z6_200_0.5_5.csv
- z6_200_0.8_10.csv
- z6_200_0.8_5.csv
- z6_250_0.2_10.csv
- z6_250_0.2_5.csv
- z6_250_0.5_10.csv
- z6_250_0.5_5.csv
- z6_250_0.8_10.csv
- z6_250_0.8_5.csv
- z6_300_0.2_10.csv
- z6_300_0.2_5.csv
- z6_300_0.5_10.csv
- z6_300_0.5_5.csv
- z6_300_0.8_10.csv
- z6_300_0.8_5.csv
- z6_350_0.2_10.csv
- z6_350_0.2_5.csv
- z6_350_0.5_10.csv
- z6_350_0.5_5.csv
- z6_350_0.8_10.csv
- z6_350_0.8_5.csv
- z6_400_0.2_10.csv
- z6_400_0.2_5.csv
- z6_400_0.5_10.csv
- z6_400_0.5_5.csv
- z6_400_0.8_10.csv
- z6_400_0.8_5.csv
- z6_450_0.2_10.csv
- z6_450_0.2_5.csv
- z6_450_0.5_10.csv
- z6_450_0.5_5.csv
- z6_450_0.8_10.csv
- z6_450_0.8_5.csv
- z6_500_0.2_10.csv
- z6_500_0.2_5.csv
- z6_500_0.5_10.csv
- z6_500_0.5_5.csv
- z6_500_0.8_10.csv
- z6_500_0.8_5.csv
- z6_550_0.2_10.csv
- z6_550_0.2_5.csv
- z6_550_0.5_10.csv
- z6_550_0.5_5.csv
- z6_550_0.8_10.csv
- z6_550_0.8_5.csv
- z6_600_0.2_10.csv
- z6_600_0.2_5.csv
- z6_600_0.5_10.csv
- z6_600_0.5_5.csv
- z6_600_0.8_10.csv
- z6_600_0.8_5.csv
- z6_650_0.2_10.csv
- z6_650_0.2_5.csv
- z6_650_0.5_10.csv
- z6_650_0.5_5.csv
- z6_650_0.8_10.csv
- z6_650_0.8_5.csv
- z6_700_0.2_10.csv
- z6_700_0.2_5.csv
- z6_700_0.5_10.csv
- z6_700_0.5_5.csv
- z6_700_0.8_10.csv
- z6_700_0.8_5.csv
- z6_750_0.2_10.csv
- z6_750_0.2_5.csv
- z6_750_0.5_10.csv
- z6_750_0.5_5.csv
- z6_750_0.8_10.csv
- z6_750_0.8_5.csv
- z6_800_0.2_10.csv
- z6_800_0.2_5.csv
- z6_800_0.5_10.csv
- z6_800_0.5_5.csv
- z6_800_0.8_10.csv
- z6_800_0.8_5.csv
- z6_850_0.2_10.csv
- z6_850_0.2_5.csv
- z6_850_0.5_10.csv
- z6_850_0.5_5.csv
- z6_850_0.8_10.csv
- z6_850_0.8_5.csv
- z6_900_0.2_10.csv
- z6_900_0.2_5.csv
- z6_900_0.5_10.csv
- z6_900_0.5_5.csv
- z6_900_0.8_10.csv
- z6_900_0.8_5.csv
- z6_950_0.2_10.csv
- z6_950_0.2_5.csv
- z6_950_0.5_10.csv
- z6_950_0.5_5.csv
- z6_950_0.8_10.csv
- z6_950_0.8_5.csv
