# Supplementary material for: Genetic dissection of main and epistatic effects of QTL based on augmented triple test cross design
Source: PLoS One. 2017 Dec 14;12(12):e0189054. doi: 10.1371/journal.pone.0189054 (PMC5730204; doi:10.1371/journal.pone.0189054)
Supplement: S10 Supporting Information — (ZIP) [file pone.0189054.s010.zip › z6_1000_0.2_10.csv]

107.04	110.08	110.42	110.67	115.25	116.42	111.27	105.42	112.69	110.64	105.64	110.21	106.88	108.41	113.38	114.56	110.08	117.97	113.62	108	107.14	111.51	106.85	110.31	109.67	114.07	107.56	106.58	106.87	111.34	111.91	117.08	109.37	114	114.13	106.43	108.68	107.35	115.52	115.15	106.57	103.18	108.79	113.44	110.51	109.43	104.55	105.15	110.86	117.26
103.04	106.9	104.79	105.68	103.92	107.1	109.04	103.07	105.41	106.6	100.47	112.77	102.86	104.49	108.47	105.32	106.64	115.05	108.58	104.01	105.89	110.05	105.67	98.329	100.73	106.54	107.8	106.17	110.89	109.31	106.64	109.47	103.24	103.33	111.62	105.92	107.8	103.1	102.97	105.41	101.73	107.07	104.98	105.25	101.61	108.87	112.45	106	104.06	108.35
105.78	105.5	103.39	110.51	110.54	102.56	106.96	103.29	105.27	102.14	108.71	108.94	106.5	108.05	105.04	106.53	109.79	104.64	107.54	103.94	100.56	104.96	105.55	100.77	106.96	105.64	108.62	102.78	107.24	105.09	110.02	103.48	106.91	104.53	102.51	108.13	107.74	107.86	105.57	107.06	104.61	111.67	107.1	103.94	111.82	105.69	107.35	109.78	109.67	100.53
104.99	100.59	100.98	106.18	99.469	100.42	97.391	106.67	103.43	99.955	104.2	102.39	106	105.56	107.32	102.16	106.52	102.36	108.28	102.51	100.75	102	103.95	105.51	103.86	99.101	101.92	101.41	101.46	109.26	98.844	105.56	99.762	99.531	100.21	101.93	108.07	104.15	103.69	96.272	106.09	98.4	100.75	100.37	106.74	101.24	110.25	102.51	96.705	100.73
110.41	108.59	107.3	107.63	110.8	107.64	115.04	112.24	105.93	112.25	102.05	104.35	115.89	110.46	107.34	107.56	106.39	103.06	112.83	102.78	104.73	101.72	109.65	111.4	103.63	102.39	116.61	102.57	111.22	107.19	109.88	108.79	113.58	107.8	107.2	106.19	110.98	105.37	111.03	106.87	111.01	110.85	103.64	116.39	107.73	102.28	105.16	108.19	107.49	109.07
103.46	102.08	104.58	106.28	105.58	105.37	102.04	104.15	105.18	113.29	107.25	106.34	100.44	113.53	108.78	100.95	109.83	106.17	104.3	104.95	107.15	101.32	106.84	105.62	106.63	102.55	99.22	98.869	107.98	107.71	102.11	98.954	103.87	106.55	105.76	101.09	106.09	103.17	107.27	109.76	109.81	109.34	102.7	107.7	103.63	109.08	104.58	114.17	100.61	102.72
110.61	105.6	105.48	112.46	104.66	106.26	104.82	103.5	101.01	110.11	104.63	105.21	109.89	103.45	106.94	105.67	117.25	114.13	106.1	100.2	106.54	102.31	105.78	108.69	101.29	106.08	103.36	100.92	100.42	111.06	113.8	104.15	104.45	107.5	104.37	105.84	101.68	105.59	105.99	109.42	110.29	103	108.94	105.29	104.36	101.65	103.29	105.12	97.765	107.72
108.34	108.41	113.34	112.39	109.02	110.29	108.87	107.19	111.72	107.27	112.56	102.08	99.281	107.16	109.52	100.17	106.19	108.5	111.04	105.15	105.62	114.84	110.5	108.55	106.38	105.94	105.84	106.12	115.7	99.838	109.19	107.95	110.3	110.51	103.26	106.49	102.91	109.41	109.36	107.42	100.01	111.35	111.28	105.2	105.16	109.71	113.64	99.816	111.74	101.95
97.16	99.726	96.931	97.686	100.99	92.334	94.237	93.417	96.508	98.633	90.054	97.128	101.67	103.01	96.887	97.517	97.588	104.56	98.372	96.542	99.485	100.44	93.41	98.208	99.26	99.898	92.951	93.948	104.49	101.31	96.36	94.785	99.833	101.56	94.433	94.061	97.482	94.835	88.91	95.67	99.525	100.14	97.013	94.304	98.781	93.27	96.172	97.039	95.006	99.868
100.85	107.29	108.88	112.02	105.45	111.71	110.07	105.87	105.79	114.41	106.5	104.37	108.3	104.59	103.85	105.61	110.71	105.89	108.74	109.86	105.29	111.99	106.19	110.38	111.58	104.87	106.91	107.33	105.23	104.32	104.37	107.5	105.69	107.59	108.35	112.42	110.62	111.92	104.81	117.2	107.76	109.5	108.77	109.04	108.32	104.47	105.55	107.84	113.02	105.47
101.86	107.33	112.92	100.13	108.48	107.92	108.32	109.93	110.17	106.01	110.8	108	104.52	107.47	109.58	106.94	110.69	105.27	107.95	113.17	106.04	105.57	106.72	107.2	110.26	108.12	105.83	104.38	110.88	109.09	117.46	109.35	105.51	103.81	111.74	113.71	113.69	108.45	104.9	103.47	103.51	109.26	103.48	106.45	107.69	112.82	109.91	108.83	104.16	108.15
105.39	102.17	101.51	104.74	106.16	103.4	105.72	102.82	109.04	107.43	109.02	111.07	102.82	99.893	99.383	104.73	105.98	102.22	107.01	102.34	108.3	106.79	107.61	102.38	100.67	105.4	112.65	101.7	104.45	104.92	104.1	107.06	105.99	113.94	104.24	111.07	102.68	107.5	105	105.41	105.23	99.14	97.08	109.35	104.68	106.45	103.03	109.99	103.78	103.48
104.1	108.4	107.87	108.16	109	105.44	105.37	110.52	100.97	97.823	110.29	104.24	101.75	104.15	106.53	104.7	106.73	109.28	101.46	106.75	106.57	106.52	109.67	101.54	109.53	106.16	108.78	102.46	106.36	104.68	107.88	109.97	104.65	103.98	105.77	103.71	101.34	110	110.8	113.08	108.29	108.85	112.52	101.57	105.91	102.81	104.07	110.7	103.05	106.51
108.62	110.89	105.05	106.48	114.93	116.89	111.41	111.43	117.61	108.92	114.88	113.75	106.44	108.93	105.87	106.94	108.97	111.47	108.84	109.97	108.19	108.42	109.18	112.56	105.25	113.53	114.65	109.15	109.93	108.94	107.52	110.1	111.92	115.53	110.2	107.9	107.7	103.65	114.18	113.04	113.47	112.94	113.63	109.26	107.04	111.88	107.57	111.25	111.44	113.79
110.67	109.16	111.92	106.56	109.44	109.54	107.07	101.13	104.62	107.29	110.76	109.28	105.02	110.2	106.57	106.51	108.22	108.41	109.74	106.47	109.4	110.12	108.32	108.39	108.64	100.43	108.81	103.65	107.41	108.41	107.4	111.92	108.85	106.58	108.84	110.47	104.7	112.06	111.13	117.57	103.44	111.57	104.05	107.05	106.17	102.04	108.91	109.28	106.9	105.17
115.54	104.61	106.92	108.54	103.95	105.6	103.04	109.12	110.77	106.3	106.27	105.18	100.3	101.96	99.143	110.67	100.12	107.05	105.7	104.74	106.24	104.8	112.14	104.97	102.41	104.67	106.1	105.59	101.05	109.23	101.94	110.32	106.82	106.99	104.77	116.43	107.58	103.6	104.59	107.04	107.02	109.83	103.39	110.88	110.51	105.26	99.636	102.34	106.02	114.63
111.06	99.962	104.48	109.28	99.205	108.23	107.29	104.84	109.99	107.4	103.08	107.2	103.34	102.33	102.31	102.71	99.848	104.01	98.355	105.24	104.5	101.56	107.88	107.97	111.89	103.84	104	105.35	109.09	109.04	101.83	110.26	103.68	107.13	111.29	104.9	113.96	107.54	101.04	104.12	107.43	103	104.98	105.27	104.92	103.74	100.15	105.31	106.18	105.85
98.227	90.803	99.157	93.409	96.655	102.49	96.014	95.056	96.859	103.09	94.415	98.206	101.5	102.01	94.574	106.87	101.08	97.301	98.001	102.94	90.09	96.736	103.68	97.467	97.176	100.15	96.023	101.72	99.521	95.343	104.85	95.755	99.101	97.623	94.757	99.127	100.33	91.787	97.62	99.265	100.69	94.749	100.87	94.477	96.615	101.43	97.48	100.74	93.502	92.972
98.825	101.56	101.2	102.12	100.13	103.24	97.069	96.286	104.45	98.679	102.77	108.18	102.38	102.43	104.63	103.31	99.825	96.241	96.742	103.79	106.26	101.1	100.1	98.85	99.697	100.07	100.11	104.27	106.25	99.135	98.608	101.7	100.65	105.83	106.3	102.79	104.16	95.661	96.697	93.567	99.473	99.107	100.35	97.918	102.4	103.18	105.59	93.105	98.916	100.38
109.01	102.19	111.68	103.41	104.27	102.94	104.72	110.06	107.56	101.07	108.77	106.24	109.74	113.54	101.9	106.21	112.16	97.371	104.98	100.85	102.62	109.5	106.16	102.5	109.48	102.19	106.09	98.782	108.23	102.92	111.81	106.52	110.01	106.77	104.83	105.03	103.81	102.08	99.908	103.13	110.85	104.18	103.85	104.86	103.77	108.19	103.4	109.83	102.02	106.17
109.08	108.12	102.09	108.02	102.9	104.61	106.63	111.07	99.819	108.6	106.32	103.9	106.61	104.62	112.89	106.41	106.58	110.22	108.04	100.79	107.84	101.96	109.38	107.75	100.46	108.57	110.76	103.11	104.35	99.149	108.8	103.84	102.2	106.96	111.04	107.85	108.01	108.07	108.81	107.76	111.08	101.26	100.98	107.39	101.85	106.78	107.12	107.09	108.77	105.45
106.28	113.62	114.83	98.51	109.15	103.43	111.2	107.23	108.35	100.89	111.79	103.95	104.12	104.46	106.15	105.37	105.31	110.67	104.92	106.96	105.45	109.07	103.66	105.37	107.72	105.2	106.89	106.11	105.67	106.67	100.65	107.58	104.26	99.767	107.12	105.58	106.49	109.17	108.24	99.486	110.7	105.79	106.85	102.83	111.49	109.17	105.11	106.57	107.11	107.25
105.65	112.04	108.68	108.72	109.69	108.23	115.37	113.94	107.28	108.69	111.84	108.68	104.91	110.01	108.17	113.98	98.985	111.03	111.95	112.37	101.84	107.91	102.78	107.23	104.82	107.38	110.25	106.39	106.91	108.69	108.24	108.49	104.44	107.63	108.33	101.32	106.25	115.85	109	106.16	108.92	108.47	104.76	103.42	111.04	107.01	109.89	109.51	106.72	104.42
103.75	108.4	107.99	109.43	102.52	105.98	107.33	103.04	106.81	106.28	98.122	104.49	106.47	102.83	103.71	108.56	108.21	109.96	103.23	105.25	109.38	106.74	108.91	108.01	102.55	102.62	109.7	96.844	100.83	108.63	107.39	101.5	105.82	110.88	109.26	103.84	108.51	105.96	102.88	102.46	102.06	107.57	103.45	103.64	108.03	106.23	110.2	100.32	110.73	100.43
101.18	109.04	104.52	108.68	108.58	103.2	107.84	101.6	107.65	106.58	106.19	103.45	104.83	106.22	107.37	101.12	103.57	103.35	105.19	103.72	104.02	104.97	102.69	112.64	104.35	99.819	107.58	108.33	106.5	102.61	108.37	105.84	101.64	109.94	106.43	106.5	103.4	100.84	111.48	107.87	106.8	106.23	102.29	104.49	105.94	108.77	104.68	102.14	102.99	108.92
105.85	106.65	108.52	107.65	106.24	107.45	106.58	110.48	115.65	108.55	110.69	114	106.36	109.46	110.29	103.79	107.09	102.73	108.44	102.08	109.08	117.54	109.55	110.42	108.09	109.03	104.37	108.54	110.23	109.56	101.13	113.65	102.17	104.09	104.25	115.42	105.48	106.69	110.06	105.35	109.34	113.32	107.85	113.77	111.78	106.8	112.89	108.89	106.57	113.49
109.23	108.81	107.09	106.4	103.58	108.06	103.44	103.93	110.59	105.44	106.76	108.05	109.31	114.47	106.64	103.51	102.49	109	111	100.55	104.54	101.39	99.989	110.69	106.71	110.53	107.93	107.42	111.58	113.8	104.59	109.23	107.39	101.32	106.16	105.02	107.99	109.3	107.84	105.99	108.24	116.32	102.5	106.22	103.43	95.743	96.658	104.84	103.41	112.48
110.45	108.02	107.76	109.12	109.42	108.19	111.64	103.8	106.84	110.05	110.86	111.1	105.25	106.95	107.41	105.31	103.87	105.61	110.71	106.76	110.86	112.18	106.67	111.2	108.11	109.43	106.41	100.89	103.32	114.61	103.91	106.73	108.15	108.72	113.64	102.03	105.52	107.09	105.53	107.45	106.25	103.63	105.69	112.47	106.63	109.98	115.64	103.53	104.95	108.56
103.84	103.51	101.05	102.79	106.3	105.42	100.52	104.84	103.22	105.05	108.15	106.15	113.13	101.54	100.97	105.51	108.45	114.91	101.43	111.78	103.93	106.16	106.27	106.12	103.05	112.44	109.52	102.03	107.12	107.49	106.62	106.33	110	103.39	104.56	105.98	110.06	101.84	105.7	103.81	108.62	105.05	104.02	104.7	105.95	106.4	108.69	108.11	108.53	106.89
106.12	105.67	109.06	111.07	107.74	108.29	111.3	102.58	106.43	109.94	103.21	109.61	102.75	105.75	97.129	109.53	106.91	102.66	112.31	108.38	107.49	104.42	111.19	111.28	109.92	106.73	110.53	110.42	106.53	111.6	106.83	114.13	109.95	113.73	116.94	105.7	106.42	108.58	108.74	106.83	113.14	110.69	106.24	111.38	106.05	111.23	103	105.59	111.73	102.89
88.905	102.87	97.358	98.62	100.41	97.328	94.819	95.35	94.782	98.677	90.653	96.056	98.118	94.3	95.596	96.739	93.131	98.342	101.31	93.433	106.08	97.586	96.683	100.55	102.42	101.12	95.054	99.371	91.687	99.106	103.32	102.5	93.755	94.125	97.476	100.88	100.28	100.84	98.868	95.032	97.833	93.72	101.97	100.27	99.088	100.03	97.9	102.07	93.838	98.059
107.27	106.94	110.72	104.59	106.5	111.41	106.35	111.43	105.71	109.1	103.62	107.92	111.86	107.39	108.87	107.47	109.83	111.68	102.46	105.39	110.38	106.87	109.75	107.15	108.28	111.28	110.29	112.09	113.82	103.42	107.88	110.79	111.56	113.37	104.01	104.72	110.66	106.92	110.28	108.55	109.25	108.83	103.79	104.57	109.98	110.82	106.1	110.36	109.52	107.7
107.64	106.44	108.24	107.51	105.79	107.7	103.28	103.73	104.35	113.47	103.86	111.95	111.48	105.67	105.2	105.45	112.3	111.43	98.37	108.09	105.42	104.27	110.81	106.87	107	107.71	108.5	101.95	109.25	105.27	108.99	107.9	103.5	102.77	107.66	101.68	112.31	107.75	106.33	113.05	104.97	105.1	105.23	107.35	104.24	108.52	101.86	107.98	101.91	98.23
104.36	110.62	108.39	109.38	99.613	105.95	109.12	111.19	106.37	116.32	110.79	101.6	104.43	113.65	106.7	115.38	103.95	110.55	111.17	108	114.31	106.53	104.54	106.22	105.53	113.74	113.25	103.77	110.04	108.73	103.73	101.62	110.12	112.88	107.31	102.88	109.28	111.44	105.57	107.69	105.36	107.25	107.94	108.12	110.34	107.2	107.62	112.9	105.04	107.04
99.151	102.72	99.93	98.642	99.379	97.524	94.277	96.238	98.185	92.747	101.94	97.792	93.437	104.05	98.604	98.844	90.696	107.31	97.902	99.35	97.844	100.06	100.14	94.651	97.372	100.55	92.629	94.764	94.585	100.39	101.45	94.932	103.29	97.509	101.73	100.2	101.55	99.224	98.935	99.787	100.14	102.53	98.15	93.641	100.57	102.16	101.55	95.313	101.91	101.23
93.743	102.9	99.021	100.5	94.51	94.323	102.67	100.95	99.551	95.765	99.026	96.338	105.79	96.546	97.286	100.08	104.4	101.61	97.703	96.171	96.554	95.362	100.01	101.46	103.92	98.138	103.8	100.51	102.1	95.875	101.85	102.91	101.13	105.19	98.668	101.59	104.42	106.26	98.807	95.824	95.26	97.833	98.392	99.621	101.03	101.78	96.17	103.25	97.976	104.86
108.89	113.37	111.7	107.78	106.01	106.55	107.33	109.38	111.32	113.22	107.05	112.85	110.18	109.29	114.02	114.12	109.41	114.13	112.8	105.29	112.41	116.49	118.56	104.9	115.05	114.5	116.98	112.71	107.13	106.42	106.18	111.07	110.83	114.67	110.17	108.97	112.79	105.82	105.61	108.86	117.96	108.68	112.48	116.05	111.24	109.81	106.66	114.59	110.76	114.1
101.66	99.377	100.12	97.112	107.76	98.823	97.741	99.255	98.586	99.102	100.91	99.074	102.29	101.99	98.655	100.25	96.18	99.538	92.355	97.631	103.58	98.426	102.87	93.981	91.597	99.555	95.548	97.929	98.746	93.482	95.59	93.944	97.159	95.49	98.216	97.496	91.58	97.296	98.501	100.32	94.842	93.267	95.486	97.011	98.651	94.294	99.778	98.466	99.879	97.331
104.12	87.842	100.56	99.569	100.88	96.844	97.435	99.152	94.17	101.34	101.65	92.075	102.87	98.59	97.733	99.505	100.78	97.076	100.27	105.27	104.41	100.55	91.21	95.208	93.82	97.831	92.195	103.52	97.21	95.155	98.509	92.009	101.53	104.75	95.528	99.688	97.773	95.415	99.708	95.301	104.12	96.926	100.94	94.923	101.59	98.882	102.3	97.173	98.068	98.152
102.25	101.76	104.22	102.24	104.28	102.49	97.882	97.196	100.61	103.91	101.73	101.84	103.14	103.49	104.94	99.25	102.84	103.68	101.48	98.414	104.31	102.46	99.354	99.349	102.97	107.76	107.02	102.5	100.93	106.23	102.34	105.01	99.256	111.52	101.8	106.07	104.21	107.06	95.926	97.713	98.41	98.518	103.43	107.8	104.11	108.46	98.703	103.26	103.1	97.951
110.45	104.88	110.33	108.4	104.72	111.92	107.67	108.58	108.26	105.45	110.85	110.18	112.88	112.06	110.97	110.2	108.83	105.6	107.97	109.5	105.74	103.35	107.37	109.4	109.13	106.42	111.64	110.45	109.29	114.31	108.04	110.23	102.93	108.22	112.74	115.67	108.38	107.99	105.6	104.19	107.04	106.01	106.6	105.22	105.61	108.19	108.47	105.72	113.27	109.84
108.04	110.88	101.25	111.31	103.96	106.02	109.88	117.06	106.32	103.99	103.89	110.31	100.52	109.8	101.93	106.23	104.53	109.57	111.04	109.89	104.29	108.5	107.6	104.22	106.21	103.37	109.03	102.39	106.36	109.31	102.67	113.1	111.59	103.56	107.39	107.78	110.12	104.19	105.34	104.31	106.34	110.96	110.29	110.92	108.27	107.13	110.43	107.17	107.29	109.06
105.74	101.33	102.37	108.72	108.33	106.46	106.57	106.69	105.54	104.74	102.89	101.01	98.785	107.5	101.19	110.5	104.13	109.71	103.51	105.95	101.84	106.72	106.2	102.46	102.8	107.65	110.14	102.13	106.7	107.38	107.65	100.56	105.45	106.02	101.63	108.37	107.67	106.49	109.31	108.81	102.11	107.25	107.17	105.02	109.66	106.84	108.29	104.19	101.6	101.68
100.33	104.84	101.84	108.48	97.701	107.55	104.64	101.96	111.77	94.891	107.33	103.13	108.78	104.69	105.5	102.87	99.17	105.55	100.54	108.19	107.58	101.89	104.22	104.62	104.74	106.55	110.54	111.11	107.37	104.02	107.82	105.62	105.87	109.66	111.24	106.61	107.8	104.11	102.68	105.52	106.67	103.84	108.79	99.162	106.29	106.56	106.35	106.24	105.96	101.18
107.93	107.3	96.601	108.41	106.96	107.22	102.16	104.92	107.56	105.71	104.45	108.79	104.62	107.82	109.68	105.84	105.51	112.62	110.97	104.61	106.35	104.48	107.23	103.28	106.76	111.75	103.38	105.45	107.74	103.26	104.3	110.17	110.83	110	102.46	106.9	108.5	106.24	113.91	102.22	103.38	107.5	105.33	107.32	106.35	106.12	100.64	106.17	107.63	107.15
98.656	103.63	99.474	97.134	91.698	99.018	97.297	97.987	95.198	95.425	96.458	98.157	101.77	99.021	99.502	96.982	93.755	102.71	99.393	92.263	101.72	94.39	102.18	101.16	98.459	107.41	104.19	99.926	101.39	101.74	99.494	92.401	98.056	90.963	95.083	98.89	98.385	94.176	101.32	96.685	100.86	95.054	98.64	94.813	99.131	96.527	101.53	92.351	96.404	94.479
107.73	108.07	104.12	105.47	110.04	100.96	102.68	104.83	104.72	111.46	100.74	101.39	113.41	107.42	103.22	96.819	106.93	100.17	106.29	103.35	105.49	110.74	104.18	100.59	110.2	110.49	107.14	106.5	107.55	109.76	103.85	107.84	107.38	105.14	106.32	104.38	106.71	106.7	105.31	104.3	107.82	104.37	106.08	111.24	102.78	97.228	103.68	102	107.03	104.5
101.89	105.59	98.987	110.29	110.9	108.7	105.5	100.91	103.43	108.17	105.88	105.83	99.565	108.49	105	106.14	104.47	109.67	111.51	110.74	105.08	104.64	109.3	108	107.68	109.59	106.05	101.56	105.99	105.85	103.72	106.51	106.8	108.04	102.42	103.09	100.77	97.274	98.866	96.915	105.14	104.02	111.52	109.64	114.66	112.48	109.84	105.61	111.09	100.83
109.1	103.37	108.88	102.91	101.06	109.09	108.91	109.24	101.99	103.39	101.1	105.74	107.92	105.57	112.64	109.62	105.59	104.52	104.72	106.26	101.59	103.13	104.75	107.09	106.54	108.05	109.63	100.5	110.52	102.56	106.96	105.49	109.29	105.06	105.78	105.96	105.43	104.12	107.15	104.84	104.67	107.31	108.2	103.67	104.33	107.98	110.08	107.52	109.14	109.67
99.441	101.11	101.72	99.876	96.031	97.557	101.97	99.917	92.716	97.284	101.47	95.945	101.68	99.601	99.468	101.29	96.553	101.01	99.232	97.517	99.553	105.83	93.995	100.81	102.69	100.34	97.928	96.726	101.02	103.24	101.75	106.33	101.49	102.52	98.587	103.37	97.095	104.58	101.43	102.11	102.27	103.81	108.16	104.19	101.4	102.26	98.944	99.623	95.464	102.51
100.58	96.704	101.39	99.207	98.1	96.137	99.672	97.823	100.28	98.645	96.758	98.329	100.05	92.458	95.915	95.601	98.152	96.351	92.765	95.16	93.875	102.22	93.585	97.428	97.982	99.922	97.483	97.558	93.809	98.07	106.39	97.956	93.983	95.757	101.64	103.45	98.667	94.681	102.57	98.677	102.41	92.844	96.339	97.191	98.659	98.724	86.843	103.43	99.169	96.285
106.64	113.23	106.36	106.69	108.86	107.79	108.2	113.08	114.29	116.89	113.39	115.69	114.26	108.96	107.87	113.77	106.54	111.66	111.59	112.62	104.83	110.38	110.29	114.04	107.91	108.36	114.41	113.59	112.11	115.92	115.94	116.5	109.47	114.36	115.53	106.95	116.13	112.44	105.69	111.92	104.24	113.02	111.68	108.02	110.95	113.48	104.58	108.52	111	114.88
108.6	102.95	109.69	105.21	103.39	106.6	110.05	103.12	103.59	110.61	103.41	108.84	105.35	107.86	99.339	110.64	107.4	107.01	108.13	103.33	108.44	109	107.54	110.94	108.69	109.63	108.29	106.92	105.86	109.21	107.23	105.88	111.9	99.583	105.46	113.57	102.39	101.03	106.86	107.96	109.85	103.27	102.81	104.28	106.35	105.14	108.2	105.56	107	107.95
95.418	101.68	90.741	100.58	98.292	95.15	95.256	96.935	97.4	104.46	103.15	100.09	97.205	97.86	109.44	91.046	94.185	98.595	93.661	104.05	98.24	101.62	100.01	94.447	99.439	94.26	96.285	99.295	99.759	102.24	99.332	95.862	91.982	92.531	102.44	91.923	98.093	101.44	95.426	106.51	93.316	103.96	97.539	97.628	95.428	95.025	94.585	96.367	102.06	98.667
102.71	107.28	95.153	97.628	102.74	104.07	100.57	102.15	101.12	105.83	98.235	112.49	108.75	106.47	107.06	110.02	111.33	99.43	107.38	108.54	108.58	107.45	104	107.51	110.18	110.69	103.49	102.83	106.7	110.89	106.15	112.19	112.51	114.75	100.56	102.96	108.61	107.93	107.09	107.32	113.42	110.2	103.86	103.38	108.38	110.76	108.56	103.42	102.84	110.24
112.78	102.07	109.75	109.11	112.08	106.74	108.53	109.51	109.19	110.69	109.6	106.69	109.48	104.35	105.47	107.55	105.32	106.17	109.4	109.85	104.37	105.02	108.32	112.97	116.49	109.21	106.56	106.67	111.16	110.23	113.45	113.53	103.81	106.64	105.89	106.72	99.113	103.73	115.28	111.67	104.43	111.13	107.69	114.32	100.5	110.5	109.41	108.46	109.8	107.98
100.36	106.72	105	105.12	107.73	104.52	101.85	109.61	104.8	103.3	106.38	104.42	108.01	105.09	102.27	104.58	106.02	109.99	108.12	99.577	106.23	108.3	109.33	107.93	101.01	108.83	104.74	109.18	101.95	103.76	109.06	104.88	106.29	110	108.59	102.86	99.944	101.31	100.4	107.2	109.08	106.8	106.73	105.73	108.82	106.07	108.64	103.84	108.67	102.04
105.97	105.82	104.13	109.03	104.05	113.49	100.12	105.9	111.52	104.75	103.84	104.6	110.25	107.42	105.41	111.08	106.35	103.95	102.26	105.97	104.75	103.8	110.19	104.47	103.89	108.47	101.84	106.92	103.62	110.1	107.85	105.73	103.82	106.72	109.24	112.07	103.35	108.2	102.25	110.19	106.89	113.56	103.66	105.38	108.07	111.09	102.22	110.84	105.68	110.82
107.31	103.65	106.65	99.535	105.76	112.2	110.49	106.16	104.45	99.273	106.92	105.8	104.32	101.85	107.11	107.33	104.48	105.79	109.66	106.53	109.28	105.56	108.71	103.28	99.83	107.61	100.9	103.42	105.17	108.54	100.48	107.1	105.14	107.27	107.19	100.8	105.35	106.6	106.31	111.53	111.97	105.64	104.17	106.96	104.69	110.68	105.57	106.99	103.01	107.07
111.69	104.84	107.37	107.76	111.16	106.86	102.48	105.68	103.72	104.1	104.37	106.86	106.15	103.71	102.96	112.86	103.55	99.512	100.63	99.859	108.07	101.84	103.64	110.16	104.2	110.08	109.32	101.21	104.23	108.37	103.1	98.381	104.4	105.16	105.13	101.68	104.67	111.36	101.29	104.41	104.65	110.31	102.42	109.23	104.96	104.53	108.87	113.19	105.85	105.5
102.26	98.369	103.2	109.69	106.13	102.15	110.43	108.02	106.42	107.46	105.61	106.59	105.29	112.93	108.84	104.87	105.64	109.35	99.625	104.67	106.43	109.1	105.58	105.38	105.46	106.32	105.98	107.58	98.727	95.328	101.98	103.04	105.12	106.45	105.74	108.03	110.52	100.8	105.97	103.64	107.17	100.15	101.65	105.31	101.54	103.7	108.59	106.92	105.58	111.09
105.4	106.04	106.47	108.9	99.374	105.25	109.2	111.63	108.14	106.39	109.17	106.21	105.64	109.57	103.88	106.24	106.17	109.7	110.46	103.6	104.13	107.44	109.88	107.25	107.64	107.88	111.33	103.57	105.24	111.17	103.99	109.3	106.54	106.28	101.18	107.34	108.29	107.92	110.45	104.33	105.13	107.47	106.37	113.81	109.41	109.34	110.23	107.65	103.93	108.46
101.32	97.852	100.65	97.55	101.15	95.548	99.209	98.13	98.764	100.47	102.15	93.257	102	104.96	103.11	99.267	100.56	95.412	103.98	98.517	106.41	102.13	100.06	98.575	103.81	103.48	104.9	92.931	97.029	100.65	95.938	93.777	97.642	99.995	101.08	94.494	106	94.446	103.92	103.14	96.497	99.007	99.808	97.83	100.77	104.82	103.12	101.29	99.669	102.4
112.46	109.64	109.08	113.93	112.18	113.97	112.31	112.45	108.34	106.59	116.18	112.5	103.81	113.39	111.09	111.69	109.57	115.07	115.09	107.91	112.84	116.92	111.9	109.62	106.61	111.85	111.62	108.61	108.39	104	104.89	114.09	107.36	109.6	108.7	103.44	111.24	106.54	106.8	110.89	113.38	111.39	110.79	115.54	108.13	110.51	108.53	111.63	109.4	116.53
104.25	105.86	106.02	100.87	105.79	104.25	100.97	109.23	104.49	109.72	105.89	107.81	106.47	101.16	102.35	105.04	103.15	107.55	108.11	109.31	102.97	103.02	111.07	103.05	111.65	101.47	105.61	100.92	107.83	109.64	104.29	105.98	104.2	103.53	106.52	106.52	106.25	107.53	108.24	106.27	113.2	112.3	106.7	104.45	105.99	106.27	107.06	110.11	104.46	108.04
108.36	112.72	108.72	106.91	108.53	110.81	104.62	118.12	105.23	111.05	102.67	100.81	116.92	104.46	109.86	105.49	110.48	104.08	111.19	106.15	118.25	106.01	102.31	101.6	104.31	99.931	107.17	109.25	109.87	111.05	106.5	108.58	108.57	104.56	111.34	108.17	102.09	106.8	105.79	114.67	107.95	105.71	112.25	108.89	112.16	110.23	110.48	104.19	107.39	108.32
105.54	105.5	103.1	105.7	112.39	109.69	111.02	103.74	103.96	104.71	101.82	105.99	105.44	105.02	104.37	105.73	110.58	107.91	105.81	110.81	104.83	111.45	108.12	108.51	101.28	104.93	110.88	105.2	110.35	105.6	99.142	102.3	97.406	104.82	107.8	106.45	106.72	105.35	107.2	104.34	107.2	108.33	104.31	104.97	103.54	101.73	109.17	102.83	109.23	104.93
106.02	113.08	109.99	106.55	98.704	106.25	106.91	101.77	106.92	106.89	109.28	105.14	105.82	108.25	105.38	103.78	98.572	109.38	102.45	98.734	101.58	108.02	102.55	109.43	111.82	104.87	103.46	103.98	102.9	106.62	103.79	106.12	101.43	108.69	110.17	109.27	102.56	106.14	103.49	108.17	108.43	106.77	101.43	106.03	103.13	106.43	101.8	102.97	109.84	106.11
102.18	105.34	108.13	102.72	105.52	100.97	106.98	106.35	103	108.12	110.64	105.95	108.8	100.06	109.03	101.94	109.29	103.46	111.42	110.64	107.2	103.28	105.02	101.86	107.63	101.26	106.11	108.15	102.06	103.84	109.5	108.09	105.82	105.77	112.38	109.96	107.62	113.09	103.89	103.26	109.45	109.13	98.309	97.693	103	108.05	110.52	106.99	112.9	104.5
107.33	108.63	107.08	104.38	114.38	111.83	114.89	105.57	109.73	106.72	105.13	109.28	112.28	109.39	103.89	104.12	113.05	108.37	106.78	114.76	106.59	108.36	108.98	110.28	112.43	102.31	106.86	105.05	110.06	109.51	101.75	112.56	108.26	104.13	110.07	104.41	104.3	108.39	107.1	107.76	103.18	118.94	109.04	105.37	104.65	106.45	111.46	108.09	108.38	106.93
109.36	107.48	106.65	108.25	103.63	105.06	109.14	101.05	111.56	103.4	105.02	103.21	110.53	108.31	107.04	108.38	111.17	105.82	104.61	106.06	103.76	108.13	105.33	107.38	110.22	104.22	108.05	102.74	105.16	108.99	103.83	101.92	108.43	108.49	111.06	100.91	104.18	107.79	106.68	105.61	103.33	108.29	113.22	106.52	109.61	108.72	100.22	110.14	100.29	103.58
103.25	111.5	109.02	107.49	106.78	108.72	114.69	110.7	107.24	110.39	110.63	107.47	106.21	108.53	111.14	105.62	110.11	112.53	103.33	100.45	107.7	109.55	104.97	109.39	106.64	105.83	105.75	108.98	107.6	107.93	109.8	111.15	107.7	108.32	103.55	105.54	108.31	103.19	107.31	109.28	115.36	106.86	103.51	106.35	108.33	111.47	105.7	107.18	108.85	111.25
97.718	97.628	104.48	104.02	106.61	98.451	101.02	100.99	100.23	104.27	105.45	103.94	98.837	106.78	104.15	100.47	101.54	103.17	98.995	101.54	100.17	106.32	104.91	100.93	104.35	101.47	103	100.13	107.49	102.74	103.38	98.439	109.74	102.03	97.787	101.98	99.303	109.63	108.1	97.563	104.8	103.61	99.266	101.29	99.422	100.33	104.07	97.505	102.06	99.945
106.17	109.72	106.68	99.804	111.37	105.97	104.52	109.91	105.87	106.95	106.42	104.14	110.44	110.7	108.96	108.35	109.5	106.41	108.26	114.32	106.57	104.96	110.46	103.98	103.21	103.34	106.31	110.24	102.95	108.92	102.63	104.01	103.84	108.92	108.89	102.05	100.04	99.237	105.35	104.78	109.13	109.43	107.15	100.7	102.03	100.32	106.98	99.951	105.93	108.24
100.45	106.14	106.16	110.03	109.99	114.93	109.83	103.81	100.92	106.43	108	106.53	105.35	102.09	103.65	107.66	101.62	109.05	103.84	100.22	108.29	104.6	106.2	106.84	102.02	106.56	109.09	105.02	103.7	112.57	112.1	107.75	98.047	105.5	111.31	103.14	107.12	108.72	108.97	102.33	102.24	101.81	107.79	110.12	97.807	105.33	104.25	98.234	104.54	106.24
108.94	105.74	102.92	115.19	104.43	107.01	111.2	110.92	105.22	106.02	111.57	108.6	115.35	108.71	112.37	109.02	107.09	106.57	114.23	109.89	107.61	112.38	106.98	106.17	113.25	108.1	107.12	102.04	110.78	113.13	110.96	109.4	115.19	106.77	105.67	100.21	102.06	114.14	114.56	109.09	108.99	106.94	109.65	109.2	104.24	114.85	118.47	114.97	106.98	106.55
102.95	97.744	106.78	107.35	103.4	108.71	106.66	108.25	107.7	106.71	98.846	107.58	105.11	113.85	109.12	107.13	112.44	102.16	106.09	106.23	106.83	111.88	103.57	105.56	103.27	108.93	104.6	112.41	103.58	108.09	102.27	104.31	100.49	100.02	108.48	98.408	108.65	104.87	104.52	109.49	103.18	110.27	106.95	105.88	104.34	105.56	109.31	105.55	107.17	103.93
108.99	106.64	100.09	109.82	108.28	102.61	107.16	101.14	102.54	107.06	102.5	103.85	106.37	106.99	105.77	108.64	110.66	103.08	108.17	106.47	99.72	104.48	108.96	105.14	106.13	102.68	105.04	109.55	103.73	99.451	100.43	100.15	106.4	103.5	102.75	101.54	109.39	100.16	106.62	111.1	101.84	102.26	111.56	101.38	107.05	103.83	104.24	104.7	102.37	105.83
102.11	112.2	110.53	99.316	98.02	100.53	99.663	100.12	111.81	109.78	109.23	102.95	105.89	100.92	109.41	106.37	105.57	102.38	104.63	104.69	109.22	98.645	107.93	113.54	108.92	111.07	106.05	108.73	108.62	106.72	102.92	106.86	104.9	102.87	102.58	107.81	102.31	103.84	107.49	104.97	101.63	110.02	105.06	102.66	105.81	108.47	105.03	102.25	104.82	104.26
110.9	108.27	114.9	108.22	116.53	108.22	106.28	106.87	100.57	112.04	113.24	104.61	105.39	102.49	111.96	106.86	112.35	115.06	106.46	111.12	113.1	114.5	112.55	111.71	107.38	107.29	107.33	104.18	106.04	116.63	108.96	110.33	105.41	110.7	113.29	101.27	108.81	113.79	106.91	107.06	107.72	105.47	108.92	112.23	116.52	113.77	111.91	114.92	108.82	105.75
107.34	106.24	104.04	104.97	103.46	104.91	102.42	106.7	98.85	111.36	108.88	107.86	108.48	102.15	103.31	104.28	105.58	114.61	106.37	107.78	104.47	102.19	93.681	106.55	102.71	105.19	101.33	102.92	105.28	110.14	102.38	106.6	109.66	102.26	108.63	108.94	108.47	107.01	101.86	106.87	117.84	98.637	110.52	101.29	106.25	105.79	108.36	106.2	107.63	109.88
101.71	101.78	101.55	101.66	100.49	98.352	94.446	101.74	99.501	102.55	104.38	101.57	95.811	101.23	96.997	104.22	103.28	104.46	100.51	99.261	96.978	97.194	95.684	101.35	96.798	95.799	91.2	101.27	101.93	106.08	98.435	107.39	100.43	98.86	104.2	104.6	98.572	101.11	101.71	99.451	100.64	95.897	94.52	106.46	99.94	102.57	101.95	96.991	104.74	100.23
101.67	98.661	107.32	100.57	102.83	102.31	100.15	98.089	102.96	101.84	101.16	101.82	94.381	92.41	93.106	100.34	105.26	101.58	107.37	96.687	95.466	97.398	98.716	106.03	101.87	98.907	106.9	99.106	107.05	104.01	99.148	99.606	100.28	105.4	102.42	103.24	99.678	101.23	98.697	103.2	99.26	105.39	99.607	99.816	103.26	103.35	100.63	99.59	98.593	93.959
112.83	105.12	109.2	103.37	95.549	104.72	108.09	112.49	99.109	108.58	105.36	103.34	103.08	111.37	104.9	109.25	109.37	102.18	112.71	112.78	116.91	108.46	107.85	105.71	113.34	108	105.12	105.41	105.95	104.29	108.2	103.74	104.26	103.24	109.75	107.32	100.13	111.13	108.75	103.69	107.76	105.16	105.43	106.02	103.25	112.03	111.12	105.92	105	102.96
105.38	99.039	105.66	103.66	106.24	99.751	101.69	98.9	100.63	105.21	108.63	104.78	103.98	105.72	100.26	104.23	101.51	102.26	109.71	104.67	103.91	100.77	102.89	104.86	103.04	101.73	100.17	105.03	103.29	99.18	106.48	103.34	103.21	100.84	104	102.92	106.86	104.41	99.496	102.2	101.63	104.22	106.63	98.858	100.49	96.24	105.69	100.42	100.67	103.3
104.58	112.51	105.47	106.19	107.87	104.87	122.63	111.03	112.08	105.42	104.38	108.91	104.15	113.16	106.56	111.34	104.09	105.5	107.04	110.55	106.97	107.04	103.96	110.71	104.77	109.04	108.49	106.82	104.86	107.74	104.27	107.73	104.04	105.96	104.67	109.37	109.44	109.49	108.05	109.88	112.17	106.24	103.71	107.48	108.09	113.77	109.79	107.43	110.78	107.84
105.55	112.01	107.8	102.12	108.07	111.08	110.83	109.3	111.03	108.06	109.62	107.14	105.62	105.26	110.2	105.35	103.6	109.46	104.72	109.67	106.18	107.21	110.24	108.78	104.3	102.98	112.99	106.74	112.62	99.578	106.9	101.67	107.4	105.45	113.79	108.92	104.35	110.03	109.89	105.97	106.88	114.22	100.45	108.42	103.21	114.7	105.35	100.92	108.81	101.57
100.36	100.27	107.74	100.76	91.996	97.033	94.754	95.42	101.1	98.33	99.642	100.8	103.32	101.97	94.973	99.396	99.357	97.175	109.51	100.93	99.016	99.558	91.606	100.34	97.321	95.536	104.45	96.391	99.773	104.33	107.45	96.252	96.787	97.933	99.072	99.192	93.734	103.01	101.91	98.495	96.935	103.59	100.54	97.615	100.65	108.33	101.59	96.678	92.571	102.11
102.64	107.45	105.09	108.31	103.32	98.455	99.163	102.43	102.94	99.218	104.91	100.1	98.411	99.867	101.84	100.22	96.647	99.159	96.18	104.61	102.35	98.001	101.68	107.26	101.29	98.508	103.44	100.48	104	97.057	97.621	101.63	100.42	98.806	100.44	99.498	104.38	100.09	100.4	107.58	112.5	102.23	100.91	98.67	103.3	96.919	97.987	98.977	99.896	99.025
116.56	104.64	116.05	106.14	105.78	110.15	108.54	107.91	105.64	109.49	111.98	104.8	105.72	110.38	109.06	110.5	107.76	108.76	110.81	105.31	109.39	104.89	105.02	102.93	105.51	112.79	108.96	108.01	107.54	106.69	107.32	110.08	110.11	116.42	107.5	107.96	105.97	112.55	108.54	106.3	113.46	107.39	106.65	111.99	105.45	106.64	105.22	111.27	110.26	109.73
109.77	114.04	111.46	103.43	108.42	102.5	107.27	107.79	108.98	109.91	111.01	108.31	112.32	107	112.6	105.3	107	111.85	106.78	109.61	108.07	105.93	110.09	110.09	108.14	107.56	106.23	108.5	112.38	111.11	107.11	106.49	107.76	106.39	112.39	109.07	112.52	112.61	108.67	106.74	109.27	103.89	105.15	110.31	113.58	109.26	111.78	106.58	108.41	108.87
107.87	107.87	103.68	111.19	106.27	105.78	103.31	107.4	113.28	111.32	107.41	110.94	102.73	103.33	106.4	108.52	108.16	103.71	104.4	112.51	108.43	102.25	106.26	101.62	105.27	106.96	112.34	105.22	108.16	107.93	106.79	106.45	112.16	111.1	104.83	107.35	111.3	107.43	103.14	107.65	106.62	110.41	111.86	99.089	104.65	107.95	113.61	114.13	107.91	107.45
106.72	105.58	110.64	101.21	104.48	109.4	109.57	107.28	110.9	103.45	107.34	101.27	115.05	102.87	108.46	101.8	109.78	107.42	108.45	99.427	113.53	108.08	102.83	109.18	110.27	110.08	109.22	108.17	100.61	105.77	110.2	105.82	110.45	111.66	103.09	106.07	109.2	107.48	106.42	100.61	110.72	103.82	109.08	110.87	105.42	101.04	106.6	106.12	113.74	104.89
96.944	98.034	96.617	100.55	101.29	105.66	97.588	96.529	100.34	95.081	102.23	100.59	104.63	100.03	96.582	98.495	100.47	96.099	93.645	100.89	105.18	102.95	97.302	89.525	98.143	97.422	95.067	104.47	90.456	95.285	94.13	96.542	103	93.649	104.09	98.825	95.527	98.728	97.382	103.32	98.869	101.4	96.648	100.71	97.03	95.867	96.083	101.62	98.678	95.793
105.37	110.37	109.65	101.31	109.8	110.11	106.5	116.61	107.34	101.79	107.02	107.69	108.97	111.62	106.08	112.34	106.79	111.58	113.49	116.07	105.53	103.94	111.67	106.27	112.63	104.94	114.8	110.15	112.01	104.62	108.03	110.23	111.37	113.93	103.72	106.74	103.81	106.69	110.37	107.43	108.37	105.04	112.32	106.04	109.34	105.85	110.55	110.61	106.23	107.76
99.141	98.459	100.98	106.04	102.94	96.211	106.89	105.54	100.3	99.224	103.93	102.82	98.023	105.8	99.188	98.817	98.226	103.38	108.56	99.982	95.43	101.44	104.96	100.09	100.05	95.363	98.876	104.06	101.76	103.33	104.48	110.24	99.363	95.176	100.29	96.413	103.12	98.992	99.346	107.63	96.964	102.59	105.52	103.99	103.3	97.616	107.73	98.595	100.54	100.35
100.31	104.9	105.64	108.35	103.8	108.38	106.9	107.25	102.4	101.37	106.74	109.41	112.8	102.46	108.98	108.68	104.13	110.74	108.2	105.56	103.72	101.74	105.97	111.8	105.46	104.85	111.57	104.57	105.91	102.79	104.55	105.66	105.65	110.34	109.06	109.13	108.89	104.05	98.34	103.9	103.49	104.29	102.08	98.006	106.05	110.46	100.65	111.57	107.59	103.08
92.58	95.735	98.722	99.826	94.338	97.204	95.546	104.84	94.496	100.66	95.121	100.91	101.7	103.34	99.008	99.664	101.64	94.497	100.25	101.01	96.169	99.491	100.36	101.09	100.35	107.03	105.62	97.028	97.73	102.88	100.41	98.178	99.684	95.559	98.84	100.57	96.754	97.034	102.96	106.08	98.736	101.69	98.643	97.051	99.301	100.84	97.467	96.459	93.099	101.05
106.3	112.36	98.021	109.53	105.07	105.08	103.79	102.78	105.62	107.76	103.39	105.98	107.96	107.55	103.12	102.85	109.49	105.48	104.99	109.33	102.83	104.53	105.69	103.77	101.21	106.77	110.13	106.45	106.94	98.15	102.22	101.32	107.1	107.24	107.53	108.02	108.4	97.639	107.95	107.14	109.39	105.2	104.64	107.72	101.46	107.89	102.69	102.16	99.677	107.83
112.51	113.54	108.05	115.36	112.44	105.65	109.75	110.69	114.12	109.65	107.89	102.9	109.52	110.65	115.96	110.66	107.53	112.98	109.83	107.1	112.55	115.38	105.09	111.34	106.36	108.2	109.33	107.49	114.56	106.56	107.94	104.49	113.63	106.3	109.7	107.71	106.39	111.94	109.56	105.61	107.83	103.15	111.73	111.93	107.76	109.88	105.56	102.78	110.92	106.83
108.51	104.67	110.11	104.86	113.57	112.16	109.39	105.81	100.32	114.32	110.31	107.99	112.66	109.81	99.565	107.75	105.82	104.71	110.71	101.17	105.76	102.57	107.9	108.25	109.82	104.44	115.02	101.52	100.08	106.09	101.03	107.32	98.93	108	98.392	102.34	106.24	104.62	105.29	108.1	107.16	109.6	107.49	108.99	106.72	108.66	108.79	103.25	105.65	111.83
95.035	98.76	95.467	99.862	99.073	102.62	98.876	99.347	102.87	97.011	95.793	100.84	98.965	99.103	101.09	96.109	91.069	96.123	102.91	100.14	98.406	98.379	93.341	86.42	106.01	85.791	96.354	95.257	96.461	97.598	102.95	93.139	103.94	99.785	92.978	97.266	99.409	101.72	101.64	95.517	101.27	98.524	99.212	100.41	98.271	98.85	94.838	101.39	92.748	98.603
98.691	101.36	96.582	95.833	100.97	96.5	98.329	94.53	101.59	94.104	95.216	107.99	106.32	93.614	98.87	96.887	97.9	96.617	93.607	94.68	99.953	97.868	98.267	101.63	98.716	95.835	93.518	105.23	97.99	96.142	94.013	94.683	92.073	97.919	101.72	96.835	93.104	100.18	93.963	94.756	102.55	99.043	94.796	95.836	96.537	98.942	99.209	103.16	97.659	98.809
98.457	106.42	99.523	99.786	93.79	102.3	100.3	99.98	99.342	101.46	99.409	97.489	95.945	96.718	93.229	95.376	101.85	101.34	91.493	100.66	98.445	100.71	106.83	97.864	103.24	106.6	98.377	101.12	104.65	98.448	100.3	98.656	98.058	94.537	102.82	97.89	95.48	109.49	104.93	100.81	96.452	102.56	99.629	95.613	102.7	96.87	105.17	100.9	97.865	100.74
106.81	97.953	105.1	109.97	107.62	113.38	103.13	102.62	104.33	108.88	107.68	106.09	105.83	106.31	106.63	99.497	101.66	106.06	104.47	109.51	109.08	111.78	103.35	111.22	105.66	109.92	106.86	106.44	107.57	102.59	108.83	108.42	109.13	109.82	102.68	112.5	102.98	106.91	101.85	109.49	115.24	105.3	106.12	108.54	107.93	111.34	106.99	105.74	103.24	101.77
101.73	105.08	94.583	95.527	97.58	97.688	101.36	104.98	102.58	100.04	105.77	101.52	98.037	101.7	101.43	98.335	98.603	102.09	97.749	100	98.508	99.772	95.919	99.308	102.37	102.03	97.598	94.863	92.222	97.112	99.57	96.057	91.366	97.922	100.82	95.84	99.827	97.569	93.805	95.637	97.45	101.75	100.34	98.347	96.014	99.583	106.11	97.815	96.92	102.51
100.41	103.83	110.75	106.19	109.57	107.15	104.84	101.4	104.84	103.52	104.27	106.06	102.2	106.47	108.28	106.55	100.94	105.38	104.25	105.75	103.27	102	112.26	100.72	110.03	108.75	104.25	108.85	107.29	105.93	106.08	109.04	103.79	101.36	110.02	103.04	110.14	106.94	102.28	100.45	103.81	102.68	104.71	109.51	105.97	106.93	104.84	105.42	103.81	110.62
98.31	93.355	96.958	103.34	98.208	99.814	102.48	97.269	106.55	98.824	100.04	94.437	96.961	100.98	100.05	98.959	100.46	95.611	105.79	101.37	98.891	101.02	98.66	96.904	98.299	101.09	99.353	97.789	102.69	95.72	105.41	101.23	93.058	98.081	105.87	99.741	98.547	97.173	101.62	99.079	97.438	101.37	103.06	96.77	101.23	98.116	89.438	97.617	94.213	99.782
98.847	101.33	103.62	98.151	98.193	95.311	100.93	99.922	96.686	99.33	98.125	96.641	103.63	98.344	99.458	101.48	99.058	100.81	98.007	99.061	100.78	94.501	107.3	99.236	91.654	105.04	94.498	104.47	107.25	101.41	106.8	99.753	99.718	96.933	104.09	96.317	98.491	104.38	95.748	102.28	99.656	102.58	98.413	97.557	105.46	97.903	97.029	103.98	95.138	92.625
105.8	113.09	111	105.8	109.86	110.12	113.82	109.03	104.8	114.1	108.91	106.46	111.34	106.26	107.11	106.13	105.94	105.4	104.37	113.83	103.14	108.69	109.72	108.11	108.95	105.59	106.09	106.76	109.04	107.86	108.29	106.62	113.74	105.07	110.84	110.01	110.18	108.04	103.04	113.79	108.58	111.87	105.65	104.22	104.47	107.04	107.33	110.59	104.63	103.45
103.92	111.7	106.94	111.79	109.58	104.84	101.49	104.7	103.02	100.16	103.13	106.86	102.59	104.8	105.91	104.48	102.49	101.73	103.77	107.9	103.51	109.7	105.5	104.98	106.31	106.13	101.41	112.96	111.28	105	108.39	106.6	104.72	107.27	101.9	104.41	99.045	110.28	103.15	108.39	107.03	108.79	107.56	101.79	98.631	103.73	107.05	106.87	110.64	108.22
103.34	107.26	108.3	103.81	103.43	106.79	107.87	105.32	108.52	104.97	109.51	117.79	101.49	101.81	111.37	100.4	105.37	101.95	106.15	103.81	106.36	107.25	102.5	103.59	105.27	107.91	112.75	107.79	106.03	102.42	103.03	101.27	101.77	107.13	104.28	103.07	106.95	106.18	102.68	102.41	111.69	112.57	105.79	104.03	103.44	108.11	105.51	110.06	99.82	101.08
105.56	106.28	106.7	102.63	108.47	102.32	107.1	105.98	110.45	107.75	111.01	107.59	111.5	111.06	108.01	106.69	113.7	108.61	104.7	108.91	115.34	111.78	110.01	105.57	108.55	108.71	111.01	103.86	112.45	108.89	114.53	109.04	112.44	104.23	112.14	108.53	103.24	106.97	112.19	108.34	106.81	105.5	108.84	102.61	106.42	102.66	107.47	107.87	105.08	111.26
113	106.4	110.07	108.42	111.7	107.65	99.159	103.03	104.88	104.6	110.7	110.57	114.04	112.66	110.95	107.23	112.41	102.89	108.41	115.15	115.21	109.08	108.78	108.36	110.58	110.51	104.55	100.12	104.92	106.98	109.48	105.65	110.81	109.12	106.66	117.65	106.54	107.69	108.34	108.44	104.34	111.46	106.53	109.13	111.96	110.11	106.7	101	105.22	112.06
105.53	97.715	112.29	105.15	102.86	107.35	113.97	103.22	101.69	102.59	108.08	106.88	103.33	101.73	104.06	105.98	105.39	109.98	108.01	98.203	98.509	107.62	104	108.7	105.26	103.15	109.38	106.23	109.78	106.42	105.49	103.84	109.49	108.06	98.905	111.87	99.752	107.63	111.14	105.84	104.32	109.36	110.32	106.59	104.33	108.98	102.88	99.199	108.84	101.4
99.73	97.236	97.78	102.42	107.14	98.451	98.472	96.932	102.78	97.12	95.14	99.311	101.32	104.61	102.13	98.634	104.83	98.524	102.01	92.05	96.605	99.313	98.925	98.473	103.82	105.08	102.86	105.54	106.39	101.91	105.42	99.113	97.073	96.193	98.687	105.75	97.347	104	104.77	100.76	101.07	98.708	97.535	99.471	97.715	102.13	98.599	92.393	105.73	102.07
102.05	97.994	98.563	102.28	97.755	103.46	103.2	105.1	102.15	103.58	105	99.316	108.86	99.649	101.65	97.945	105.98	100.54	100.77	108.42	104.05	104.57	97.983	105.43	101.58	99.821	97.625	97.841	100.48	102.69	101.85	98.35	101.14	93.377	104.05	106.96	99.848	105.38	105.65	101.08	105	105.48	106.24	102.35	103.98	102.84	103.47	101.72	100.96	103.24
105.46	109.32	105.64	104.5	107.79	111.32	110.18	107.04	102.79	110.18	107.16	106.08	100.4	111.95	108.54	99.54	106.08	109.38	106.07	105.03	106.85	115.87	110.73	104.58	102.73	108.86	108.94	112.63	113.47	103.44	110.95	103.44	100.18	101.27	109.92	101.89	110.48	108.56	112.04	104.69	106.34	109.75	100.38	105.19	105.2	109.04	104.47	108.29	104.96	113.47
102.72	102.13	95.931	107.2	100.3	102.76	97.251	98.035	97.794	102.32	103.5	103.33	100.19	96.599	103.21	102.81	109.51	99.978	103.76	97.914	101	103.32	104.52	101.21	104.31	102.83	102.41	95.835	108.81	106.54	99.646	96.262	100.48	99.55	100.13	98.135	104.85	94.873	100.92	97.536	99.156	100.71	96.346	99.216	101.29	93.033	104.11	99.955	105.6	97.123
108.27	106.62	106.45	109.78	107.73	105.22	97.351	106.08	108.13	109.77	106.39	105.43	106.47	104.71	108.95	107.16	110.89	106.07	110.74	105.83	111.49	109.64	102.82	109.66	105.08	103.3	104.59	103.21	99.863	106.01	101.99	108.46	105.85	103.24	107.02	104.28	107.3	105.62	105.98	105.24	105.96	110.5	105.73	109.78	103.04	107.27	107.09	113.19	107.37	108.06
107.45	107.56	104.85	98.322	101.88	105.32	102.35	99.556	103.94	109.49	103.23	99.847	107.8	106.24	110.12	103.78	105.89	105.61	100.78	100.44	97.631	103.04	107.66	99.277	102.82	107.07	104.37	104.78	106.06	107.38	107.95	109.83	111.01	110.28	105.09	107.5	111.23	110.31	106.22	108.23	106.32	97.742	107.1	105.09	105.9	108.84	108.41	110	108.36	111.89
99.731	103.89	104.97	95.829	100.61	104.96	104.68	98.642	98.317	97.737	100.27	101.99	99.098	101.91	98.199	98.124	104.82	97.112	98.872	103.61	104.1	100.09	95.277	102.65	97.715	94.787	98.645	97.331	102.06	94.012	102.58	110.7	102.38	105.89	100.01	105.35	101.46	100.79	99.008	105.1	96.672	100.98	105.25	99.443	104.46	109.32	105.76	99.982	95.772	97.814
105.37	103.34	114.72	107.38	106.56	108.8	108.45	102.15	108.13	107	106.18	105.55	110.8	105.73	100.86	105.91	107.48	106.58	108.11	108.38	109.35	105.51	104.07	101.78	103.34	106.14	112.01	104.61	106.42	106.35	106.64	108.46	102.14	104.34	106.88	101.49	106.87	103.76	103.31	110.16	112.6	106.61	105.25	110.94	104.75	106.94	105.47	112.56	103.93	107.08
109.99	106.16	111.57	111.09	103.52	107.67	112.08	110.88	106.76	103.57	111.3	102.89	109.12	103.5	111.15	112.79	106.25	104.24	106.14	111.09	112.63	109.91	112.42	104.56	108.43	103.94	114	108.27	109.96	107.2	109.08	103.84	102.92	109.98	106.29	104.31	105.38	110	110.37	111.4	103.28	105.09	107.03	108.14	107.5	108.85	112.72	112.82	105.35	107.69
106.4	104.84	110.06	109.86	109.63	104.38	110.98	109.21	105.55	111.57	106.75	109.21	111.83	111.37	104.9	107.97	111.34	105.77	106.1	110.62	110.69	103.51	112.14	108.66	105.49	110.56	109.62	104.49	109.48	118.44	106.38	108.09	103.52	105	105.04	103.47	106.83	106.47	113.28	108.05	108.53	105.71	109.29	106.92	110.44	105.77	102.95	106.4	104.27	107.47
97.969	104.5	105.16	104.64	102.68	102.15	111.57	105.33	111.13	111.66	106.51	101.81	98.079	101.89	103.47	101.95	101.94	98.097	106.5	104.52	103.78	112.27	109.59	110.15	106.95	112.13	108.23	101.25	101.4	105.28	112.18	103.63	110.25	111.42	103.58	103.6	110.97	102.73	101.37	105.19	107.54	106.36	106.41	106.7	104.74	107.89	107.37	101.43	108.58	108.84
111.42	109.03	106.92	105.95	102.63	105.02	107.22	103.93	106.69	106	107.98	105.28	101.86	103.99	98.567	101.08	101.91	105.83	107.84	100.21	107.96	111.4	106.14	99.637	110.47	106.91	104.25	110.36	106.16	112.62	103.22	108.57	111.14	102.05	102.37	103.05	107.51	106.44	103.9	109.1	102.3	104.23	106.01	107.3	108.21	101.42	107.5	103.64	102.29	98.576
110.75	100.8	98.385	113.64	104.3	107.46	102.4	111.88	102.54	107.46	111.87	103.84	110.64	102.31	101.97	103.15	106.47	113.74	105.56	109.12	110.58	99.469	103.95	102.29	110.69	113.42	105.59	101.87	105.04	106.58	101.52	102.52	106.95	106.79	107.4	109.14	110	103.09	101.46	105.01	103.71	105.13	105.73	105.4	103.08	104.48	101.81	101.76	109.27	103.86
108.13	109.02	113.19	109.7	99.012	104.46	104.53	109.89	106.26	99.833	104.89	101.38	105.92	101.05	110.36	112.23	105.26	111.53	110.57	116.35	97.203	103.32	99.338	99.607	103.33	110.72	109.06	109.52	107.32	108.89	109.41	105.53	101.6	104.69	103.41	104.42	106.48	104.44	107.81	107.31	106.51	111.35	105.98	106.72	102.94	106.23	109.86	103.55	109.1	108.01
102.76	106.87	108.15	110.74	113.75	106.34	103.2	103.73	111.36	108.22	109.23	109.75	105.13	102.14	109.78	101.57	102.23	109.12	98.604	100.83	111.64	100.33	108.5	99.342	111.18	109.24	112.84	107.23	105.7	105.39	105.91	105.85	105.96	102.3	111.18	108.89	103.23	107.8	101.97	107.26	99.422	107.51	107.35	102.08	110.52	112.09	105.79	104.07	107.59	106.48
117.45	115.61	105.48	105.03	104.25	107.43	111.91	110.85	107.98	113.22	112.82	108.96	110.82	111.09	111.75	110.8	110.12	113.2	115.31	104.92	115.27	109.36	107.14	112.05	114.13	107.93	112.3	119.65	105.48	117.07	104.09	106.77	108.76	114.04	108.65	115.19	113.1	109.57	109.13	104.38	107.23	105.64	112.01	112.48	104.39	113.4	110.75	114.3	108.75	111.79
110.01	105.07	110.19	99.992	106.02	100.14	105.78	107.28	104.04	116.86	104.03	104.77	106.83	107.82	104.51	105.96	112.53	109.73	105.13	105.17	108.01	104.46	105.81	106.83	106.12	115.27	104.17	105.52	105.95	108.18	104.94	107.43	100.98	106.55	109.55	107.05	106.35	106.13	103.92	105.51	108.75	100.33	103.15	106.87	106.96	100.76	104.3	105.94	113.88	98.983
105.95	105.68	106.86	106.77	101.43	105.03	105.32	107.29	103.49	106.56	99.92	104.27	111.97	107.39	107.61	102.25	106.38	105.46	105.02	105.06	99.57	100.95	106.6	106.42	109.52	102.94	103.26	106.14	106.43	107.72	109.13	107.44	102.69	106	105.1	97.31	106.1	101.48	102.8	110.28	111.66	105.38	102.09	104.98	112.72	105.57	109.3	107	108.69	102.64
103.38	102.12	95.169	104.7	101.77	107.94	100.31	104.89	106.13	106.54	111.65	105.63	104.66	100.98	111.58	103.29	106.27	105.63	102.98	107.11	101.91	102.38	106.98	110.26	104.11	109.24	111.34	105.94	106.38	109.72	110.23	103.28	108.12	109.77	106.54	113.34	107.31	108.6	109.27	108.76	105.06	107.04	105.74	102.48	102.13	103.01	108.91	100.96	106.29	100.48
108.82	107.87	109.16	102.78	106.06	108.86	113.34	108.14	112.62	111.03	109.56	116.24	108.35	109.99	107.47	116.41	105.86	105.29	107.13	108.66	108.34	108.43	107.62	107.02	111.64	109.17	114.19	109.92	102.36	106.04	113.86	105.32	113.17	102.63	111.45	108.01	110.06	116.06	107.81	104.04	112.51	109.14	108.72	108.15	105.08	106.18	101.73	112.86	105.81	107.28
107.57	104.11	101.17	102.55	103.09	109.03	109.42	102.85	100.58	96.464	107.46	106.91	104.77	109.7	110.47	103.57	109.25	105.18	108.34	104.21	105.29	101.17	104.8	107.23	103.94	107.66	101.65	102.28	109.39	100.31	107.35	110.81	102.57	107.34	109.42	108.52	104.61	105.78	107.56	105.51	110.51	102.75	103.13	107.56	109.41	101.2	103.33	109.7	105.36	99.849
107.38	106.44	113.16	104.68	108.58	100.11	105.09	101.75	104.36	103.97	103.51	96.577	98.965	102.91	103.13	103.98	105.66	104.77	102.33	108.33	104.24	105.64	108.37	106.57	104.67	103.98	107.61	104.84	101.96	105.8	101.41	105.65	104.32	104.75	104.01	106	110.26	105.01	106.34	99.046	98.378	100.69	102.69	100.84	109.34	107.28	102.8	104.19	110.93	104.47
106.27	104.84	107.95	103.61	107.35	104.84	102.31	111.04	108.73	109.02	104.47	107.15	111.85	105.06	103.14	108.71	109.47	105.85	108.12	109.17	109.31	107.15	105.45	107.48	112.07	110.68	108.46	114.06	108.43	100.79	112.61	105.73	106.03	106.91	110.1	105.51	111.58	112.08	113.59	106.63	106.53	107.3	106.92	107.92	110.68	106.9	111.2	113.83	108.31	108.75
99.07	104.64	103.37	98.139	98.252	97.828	97.423	96.29	100.18	98.484	96.281	96.709	93.052	94.612	95.115	93.499	98.173	101.34	95.118	94.764	93.991	105.61	98.263	95.868	97.276	100.7	98.802	91.927	97.094	95.834	99.045	95.493	97.637	95.017	96.314	93.153	104.27	101.7	97.769	102.87	94.022	90.667	96.967	99.938	99.997	99.05	97.719	97.698	95.531	98.901
105.83	97.946	97.284	101.91	97.457	102.34	97.123	98.561	97.202	101.35	102.69	105.41	104.66	103.75	106.49	99.405	102.75	104.28	99.445	93.967	103.15	99.06	106.26	95.114	98.52	100.12	99.312	102.37	101.11	100.89	106.4	102.52	99.951	95.92	102.97	98.817	105.67	97.446	101.78	101.63	102.51	108.49	101.31	96.754	106.08	96.901	95.12	103.42	102.34	101.43
101.98	102.37	109.37	102.17	105.79	109.68	105.39	107.99	103.43	105.42	105.51	100.82	104.58	102.18	109.05	106.65	107.09	107.15	113.25	106.64	101.95	106.35	107.11	109.63	106.6	109.68	107.56	108.22	103.51	105.59	104.67	109.31	109.35	109.16	102.62	98.915	102.54	112.43	102.86	111.3	107.78	103.27	104.65	103.95	107.48	106.43	107.7	103.5	102.55	106.76
101.03	102.34	94.786	103.01	97.612	98.26	96.429	101.66	103.3	92.452	102.12	94.894	98.111	95.564	105.59	101.75	100.55	102.61	106.64	100.24	107.35	96.452	103.47	85.865	106.35	99.344	99.525	100.16	102.18	102.5	95.269	102.47	104.8	105.92	98.354	98.878	103.28	104.53	96.934	101.5	103.62	99.832	102.17	97.051	96.605	101.84	101.08	97.733	106.87	103.44
106.15	108.74	106.59	108.57	106.02	106.46	106.59	110.42	106.61	108.7	106.43	101.85	106.29	111.39	108.29	109.82	112.33	108.3	105.66	111.44	101.95	110.64	107.87	108.08	101.3	111.94	106.16	112.85	104.18	110.29	105.52	112.96	111.06	110.06	113.55	105.63	109.09	105.69	105.95	113.05	108.04	111.37	110.94	105.01	102.12	106.25	112.88	107.2	109.17	109.76
102.39	102.63	103.23	105.51	107.15	104.97	105.26	105.66	100.6	104.16	106.47	101.01	104.77	106.96	110.06	104.42	103.16	96.594	102.98	102.48	101.99	111.33	112.89	106.42	102.74	103.79	110.31	106.72	104.42	115.35	111.12	108.1	104.31	104.69	104	106.58	103.41	108.31	115.18	116.68	106.17	106.77	106.31	102.92	107.15	103.92	102.61	105.3	105.19	106.44
104.5	102.06	103.31	107.09	113.11	110.18	109.24	104.77	107.17	114.26	106.67	105.37	109.53	104.23	107.85	105.52	101.97	101.02	103.92	110.19	100.23	108.44	108.44	110.34	103.47	107.81	102	107.99	109.07	109.66	102.07	103.54	109.65	104.21	109.1	108.2	97.5	106.73	101.15	101.78	105.32	108.81	103.98	105.65	104.6	105.68	107.82	104.28	109.89	105.32
110.29	109.47	103.23	104.46	104.82	105.19	106.21	105.67	102.68	103.4	107.38	100.45	109.38	104.78	105.71	105.24	103.85	106.55	101.78	108.77	105.65	106.64	105.75	99.573	104.09	103.87	110.96	105.45	108.16	102.16	107.42	102.59	108.48	106.49	100.11	106.95	105.69	103.37	100.59	106.13	113.21	103.56	104.69	101.35	103.88	109.2	103.53	104.8	105.14	96.66
113.2	103.26	106.58	110.91	107.38	110.84	107.7	108.66	103.56	111.87	111.74	107.3	107.25	105.66	108.93	107.94	104.63	104.84	108.63	112.02	103.35	103.63	111.73	107.49	109.57	114.31	110.51	111.04	110.46	109.7	107.43	112.06	102.04	108.09	109.11	107.98	100.61	112.48	106.88	114.58	111.64	108.57	105.55	111.22	108.1	114.98	113.98	113.16	104.63	110.12
112.85	105.33	104.24	106.22	107.85	106.08	107.61	107.31	107.08	108.91	106.29	102.77	106.53	102.06	107.78	106.54	103.04	110.18	105.5	114.82	106.62	105.42	108.41	104.92	109.44	111.26	106.63	107.25	106.77	111.7	106.73	107.07	104.98	101.98	104.93	107.18	106.94	104.16	104.11	102.02	103.55	105.32	100.92	107.26	105.86	105.72	104.88	107.28	106.05	108.69
97.25	99.363	96.714	100.8	96.528	101.94	98.951	100.45	102.52	108.14	92.827	102.42	101.22	99.88	99.07	98.333	99.331	97.067	101.27	97.967	102.47	101.96	97.397	103.35	99.01	96.495	104.42	109.24	102.04	98.205	101.19	102.39	97.586	108.42	102.48	101.58	95.276	104.53	99.871	102.28	96.594	101.49	100.26	103.32	98.973	102.82	103.75	100.62	93.684	95.666
102.43	103.03	111.42	99.774	108.74	114.04	110.37	104.99	115.72	109.2	105.45	104.44	109.7	106.88	106.02	105.13	109.29	106.65	107.57	107.11	102.65	105.45	107.53	105.93	108.99	109.16	108.31	102.99	116.02	105.49	110.12	109.13	111.33	107.43	104.3	103.45	106.5	106.61	108.93	108.12	110.34	102.61	111.98	106.44	106.01	101.48	109.72	107.49	104.58	110.47
105.57	107.54	113.4	110.54	108.37	104.35	98.909	105.15	107.16	104.98	101.53	110	104.55	99.061	109.86	101.69	106.89	107.13	109.74	103.36	107.96	102.17	106.77	104.83	105.95	106.1	110.19	104.4	111.07	105.48	109.16	104.63	109.48	111.06	96.029	101.49	104.55	101.26	101.26	102.65	106.92	109.12	109.62	106.39	105.57	102.97	108.36	101.68	106.26	105.76
103.36	112.93	107.37	103.71	108.38	101.99	112.54	107.21	109.45	110.92	104.97	110.5	112.5	112.23	115.09	109.04	107.6	108.22	110.08	109.05	107.93	98.817	114	107.72	108.15	111.29	111.41	109.89	111.58	109.93	112.05	108.01	106.44	105.67	112.27	112.46	103.55	104.45	111.13	101.86	107.52	107.27	113.11	105.72	111.03	107.71	111.86	112.8	110.07	107.83
95.368	92.038	100.97	98.489	99.342	100.16	107.71	98.335	95.352	98.418	97.545	102.43	93.489	99.587	102.38	102.6	101.14	103.58	107.38	98.952	106.35	100.23	94.769	98.463	100.72	98.085	101.89	99.438	97.204	104.75	108.06	95.906	98.965	102.49	100.91	97.674	99.595	99.007	99.28	98.848	94.802	103.04	100.33	93.552	100.52	102.45	102.07	96.484	97.49	101.52
103.2	99.301	106.16	107.36	104.89	109.79	109.52	104.3	102.55	107.6	110.57	105.01	106.24	103.78	108.82	109.66	109.95	104	105.17	110.35	113.96	108.11	103.89	104.13	104.15	105.94	106.68	103.12	111.05	106.78	109.62	104.23	105.7	104.52	109.35	108.44	99.115	104.53	102.87	98.092	103.13	107.8	109.07	111.33	105.25	103.62	98.222	105.6	104.92	109.84
108.33	112.87	107.89	107.79	105.83	107.92	101.82	103.97	100.97	101.32	106.56	104.91	107.86	108.78	102.98	102.65	102.75	102.87	100.45	107.64	105.07	103.04	109.27	102.25	102.63	104.47	106	103.76	105.15	104.23	110.53	104.49	103.69	110.22	109.55	106.77	101.21	105.27	104.77	103.12	106.86	100.41	102.51	111.8	107.48	108.46	109.7	105.25	105.36	107.29
100.6	102.41	97.044	104.04	100.43	106.18	91.85	100.62	97.811	101.15	100.2	100.95	105.76	98.36	104.56	102.74	99.607	100.35	100.72	104.72	104.45	102.94	101.28	97.536	97.771	104.4	98.564	100.85	101.74	95.598	105.98	96.283	100.48	106.36	95.895	104.89	98.274	99.184	97.827	93.04	105.4	102.14	105.23	101.36	102.2	104.41	98.985	100.18	98.836	102.01
113.45	106.16	103.48	106.31	103.62	108.79	107.22	104.03	116.2	106.57	109.61	110.98	103.6	98.88	104.81	108.42	108.27	106.67	105.9	106.84	103.91	105.45	104.08	109.86	107.9	108.37	106.67	103.96	111.34	109.18	108.38	99.967	103.74	113.35	106.76	105.28	108.29	110.21	106.9	103.51	106.85	107.65	107.64	105.35	105.52	106.62	106.82	101.92	113.36	107.13
106.39	105.47	107.45	102.77	106.8	104.76	96.114	109.1	105.33	107.66	110.1	103.81	103.69	105.58	107.74	105.95	101.9	109.89	106.97	103.47	102.09	105.02	110.54	113.42	103.55	105.67	107.12	108.2	104.25	109.57	108.86	108.71	105.34	104.09	106.44	107.99	102.11	104.83	106.46	109.2	101.36	101.99	105.38	104.88	98.565	109.62	105.85	106.25	109.17	108.22
93.706	94.167	91.163	96.391	97.858	100.79	100.57	99.142	103.5	96.31	101.48	98.253	94.917	99.553	95.675	101.85	93.436	101.36	102.14	100.15	101.85	98.454	102.41	98.159	99.333	96.321	99.036	96.738	102.88	101.83	93.523	91.539	98.094	92.495	94.55	99.02	103.18	98.318	94.847	97.518	104.71	90.903	94.975	91.328	101.56	96.31	100.02	94.007	102.83	98.311
114.35	101.81	106.79	102.02	101.77	110.61	102.32	101.91	107.92	106.73	104.36	103.92	106.7	109.06	107.34	101.28	105.71	98.747	96.351	112.12	103.75	112.28	106	112.55	106.29	105.18	109.23	105.52	99.472	110.87	109.28	109.31	104.41	103.84	107.09	112.63	111.23	112.03	109.98	103.55	100.01	105.27	98.697	106.16	104.17	111.1	103.41	104.18	101.62	107.52
110.74	107.44	108.64	109.19	106.84	113.86	110.51	113.59	103.49	108.7	111.23	114.03	114.77	112.01	102.46	111.17	109.11	111.46	107.81	112.49	107.47	107.99	112.59	115.52	102.86	112.18	113.91	104.47	106.18	105.14	107.68	104.55	112.25	109.42	115.1	113.75	113.2	112.46	113.09	114.18	109.32	108.61	106.94	117.34	106.73	106.44	111.39	106.92	117.44	108.62
103.47	108.53	104.89	105.57	101.61	109.22	106.67	115.3	107.3	105.35	109.61	108.21	106.58	104.79	102.91	104.59	105.38	106.05	112.95	109.24	102.58	106.34	106.78	108.23	108.16	106.42	111.29	103.39	110.92	104.59	107.36	105.87	108.61	111.59	110.7	105.96	103.63	103.97	107.76	109.66	106.79	107.65	107.35	110.09	107.31	108.48	111.06	104.54	112.73	104.58
106.67	104.13	100.29	107.96	102.48	108.09	113.84	101.53	105.06	96.52	104.46	105.63	106.53	108.23	104.49	101.89	105.78	108.34	106.82	108.36	105.09	105.74	109	105.34	103.19	107.82	107.72	107.05	105.75	108.15	103.35	104.46	104.01	102.51	101.25	108.41	107.75	101.29	99.555	110.16	101.49	105.51	103.65	105.88	108.79	102.43	101.18	110.07	102.97	103.27
109.32	105.85	109.28	105.26	109.19	112.14	101.87	108.18	109.22	110.43	111.22	107.15	106.48	109.62	106.35	109.98	105.68	108.15	111.79	108.88	103.91	105.59	103.72	109.03	110.73	110.24	112.07	110.38	105.83	109.23	116.64	107.83	108.7	110.56	106.59	112.27	112.26	109.63	114.51	101.99	111.28	101.51	112.28	107.89	111.11	110.35	99.735	108.19	106.23	109.67
108.38	104.28	105.09	104.25	108.34	111.48	112.2	110.86	109.73	103.21	108.09	106.02	107.37	107.56	106.17	112.91	104.24	103.8	108.89	106.68	105.27	108.22	102.18	105.1	103.62	105.63	110.26	115.5	108.65	110.79	105.21	114.56	108.91	109.44	107.48	101.83	109.78	113.59	107.39	114.04	106.77	103.75	105.69	109.91	110.5	110.6	104.58	108.07	106.55	111.75
102.87	96.515	100.8	110.06	104.12	105.58	105.07	94.309	100.31	101.55	94.812	104.14	97.564	99.219	97.131	102.9	98.99	101.95	100.65	94.713	92.025	101.29	99.864	101.52	101.59	95.636	97.349	103.51	99.748	100.6	101.02	94.961	100.81	100.17	95.257	97.827	112.28	97.885	97.205	100.04	101.79	101.72	100.34	101.09	106.46	97.173	102.46	97.094	101.12	107.38
108.64	107.28	105.15	106.1	106.12	112.92	100.75	106.22	110.52	107.68	105.88	106.78	104.77	110.09	104.75	108.02	106.67	104.12	105.21	100.21	102.37	104.72	104.45	105.79	103.45	103.82	112.25	110.92	111.03	100.9	105.07	103.34	106.62	106.46	109.26	108.24	109.94	106.87	104.21	108.68	109.74	110.19	104.24	104.93	112.78	103.4	103.07	110.97	99.407	106.72
109.64	100.09	98.062	105.71	104.78	99.915	103.55	102.49	104.06	108.63	111.17	107.52	103.15	108.25	109.86	104.27	112.32	105.86	111.98	108.54	110.54	110.27	109.33	112.1	108.33	108.08	101.8	113.01	113.26	107.68	109.42	105.05	103.02	112.2	110.69	103.86	109.84	100.39	107.46	104.65	106.89	106.29	112.27	107.6	111.56	105.85	105.51	110.94	103.34	107.53
103.22	111.18	105.83	116.14	104.3	109.61	105.97	107.24	104.42	111	108.9	105.73	106.9	108.88	105.03	109.48	107.1	103.41	110.16	112.54	113.2	109.17	108.79	108.49	103.9	115.09	103.26	108.25	105.99	107.44	111.18	109.85	108.52	105.45	109.94	109.1	110.21	108.46	107.05	107.68	105.31	104.62	110.81	107.12	111.03	108.75	108.08	105.6	103.77	104.35
101.43	108.65	103.46	104.21	104.25	109.9	106.19	106.47	108	104.17	110.3	106.68	106.16	107.79	109.04	111.46	110.9	104.05	104.66	101.48	107.31	99.913	107.51	108.6	102.65	104.02	102.58	103.67	101.75	106.08	98.923	110.49	110.64	107.11	105.8	108.87	107.2	110.38	110.64	104.47	109.31	105.73	107.06	106.25	108.27	105.58	109.61	102.38	104.8	104.16
103.41	98.391	95.225	102.04	106.65	100.78	96.319	95.74	101.23	102.39	99.907	101.11	107.03	100.14	99.876	100.36	99.444	97.483	101.05	102.91	92.011	102.19	101.06	103.14	99.955	106.76	98.881	101.44	103.45	96.593	101.88	95.865	103.92	101.07	95.7	104.07	105.13	100.02	100.75	108	104.28	103.07	100.93	102.88	98.689	92.248	106.89	100.01	107.18	97.13
106.77	104.58	104.91	109.5	104.32	101.25	103.44	109.93	101.2	107.5	104.21	110.76	99.491	108.86	108.8	109.76	109.58	105.54	105.7	103.79	103.73	103.81	108.62	108.26	102.38	97.931	107.87	108.15	99.774	110.16	104.5	106.58	105.73	106.03	105.45	107.38	105.6	112.03	107.78	100.42	111.98	100.22	105.41	106.45	104.91	109.41	102.15	103.03	106.9	105.46
105.52	109.4	106.59	108.85	110.49	108.21	110.36	107.58	111.7	108.73	111.74	107.83	103.77	103.84	111.2	97.955	108.28	105.16	108.6	107.21	110.69	103.95	105.88	110.33	109.23	104.45	110.95	109.49	106.58	107.41	104.71	108.17	103.61	105.74	113.21	108.13	104.22	106.13	106.47	109.16	110.13	107.14	112.61	103.03	105.59	109.83	102.49	109.55	102.26	103.9
92.063	97.645	102.6	96.261	92.073	98.237	93.801	103.17	91.728	100.56	101.85	99.861	96.835	98.486	97.868	97.182	100.02	94.268	104.46	96.282	98.964	103.01	101.42	93.789	95.291	101.58	98.772	99.516	98.364	103.74	101.14	97.213	98.262	90.772	92.024	93.456	106.48	94.883	95.514	96.063	97.06	96.615	102.27	96.163	104.06	98.827	98.559	90.909	93.538	88.5
106.39	109.11	110.21	105.09	103.2	98.569	103.43	112.01	105.34	108.93	106.47	106.11	105.66	107.42	107.31	110.25	105.22	105.07	102.55	109.06	105.02	107.96	106.4	104.9	103.05	107.46	104.55	103.44	103.59	105.36	106.25	105.37	105.84	112.49	109.42	103.85	103.26	105.77	103.88	104.56	108.64	102.67	115.93	105.88	106.32	105.78	105.98	104.08	107.34	103.72
104.47	108.22	109.44	105.67	114.08	114.67	110.63	114.87	108.09	113.29	104.12	108.78	106.88	112.72	112.15	120.02	112.12	107.66	103.63	108.47	111.72	116.41	110.97	112.4	112.83	111.89	113.76	109.95	113.93	113.09	110.34	105.55	107.55	114.97	107.16	110.06	112.35	107.77	108.93	111.97	106.68	110.43	112.09	111.58	114.86	107.91	104.47	109.43	108.88	114.4
98.958	101.62	102.51	95.83	97.012	101.25	97.759	102.48	93.772	99.794	95.268	94.487	102.1	104.22	103.75	97.818	103.07	98.874	101.29	101.87	100.3	97.11	98.587	97.935	103.79	98.054	98.085	99.583	96.3	94.76	100.83	96.083	98.925	94.428	98.411	100.21	93.282	94.278	98.225	97.415	101.96	98.561	95.06	100.18	98.982	95.486	95.237	106.64	96.328	97.09
111.63	111.56	110.24	107.24	103.38	105.23	105.43	105.01	109.23	108.39	113	100.25	102.6	112.06	112.81	105.65	106.33	105.67	110.26	112.03	109.46	101.25	106.44	104.81	109.02	105.89	102.93	102.77	104.91	107.03	107.53	110.82	102.27	110.26	110.16	109.46	105.59	106.81	102.13	104.74	102.91	105.18	113.01	100.38	103.92	104.83	106.06	104.6	107.38	111.58
107.63	104.64	105.16	108.17	103.55	102.53	104.13	105.37	109.43	106.28	105.28	101.62	107.48	109.48	102.19	108.04	106.79	107.18	105.87	107.84	108.69	111.58	105.44	108.29	109.24	104.85	102.1	100.66	107.45	108.81	104.49	101.82	103.07	107.64	106.91	104.38	103.31	109.49	111.38	104.4	106.28	107.25	114.22	104.15	103.96	101.12	104.34	105.02	103.62	103.19
104.62	105.64	103.97	107.39	103.26	104.56	106.7	97.423	104.3	108.84	104.37	104.57	109.88	107.29	109.12	101.71	109.59	100.91	112.99	109.67	108.03	101.66	102.1	103.59	107.71	106.22	115.02	108.57	107.73	109.45	106.93	104.82	108.3	104.67	108.24	105.33	104.06	105.49	104.9	101.8	109.72	105.6	105.91	108.37	103.87	98.908	104.69	102.27	103	107.77
104.41	108.17	105.83	108.65	107.72	107.94	112.32	107.23	103.09	109.23	108.71	106.07	109.88	106.98	106.12	108.91	101.93	105.49	103.35	107.66	105.34	108.83	103.78	104.76	107.44	110.88	112.91	110.32	102.98	105.51	105.24	103.49	103.93	110.35	103.12	101.92	108.23	104.12	102.07	109.1	111.83	107.57	108.9	105.07	105.8	107.77	105.88	111.8	110.51	104.87
104.57	104.74	106.09	104.85	105.1	105.78	110.02	103.58	106.17	111.01	101.89	105.27	106.56	102.07	105.56	108.64	111.17	107.08	107.69	100.76	108.21	100.8	101.49	109.42	109	105.11	111.66	102.97	103.73	106.02	93.265	103.97	105.22	107.02	101.47	107.57	110.22	109.64	102.23	106.5	112	103.86	104.24	106.29	99.144	110.5	108.76	103.13	104.07	104.45
101.9	102.79	106.2	101.16	107.6	104.16	105.48	106.87	102.22	105.07	106.45	106.24	106.46	106.18	112.04	102.15	101.2	106.14	98.015	110.15	107.32	109.57	103.11	105.75	104.14	99.718	108.28	106.05	109.12	112.17	103.85	102.02	100.67	109.58	109.5	104.25	105.42	109.43	104.02	106.47	104.37	104.16	106.48	103.91	101.39	104.05	100.02	104.34	103.44	108.63
104.55	99.568	101.26	99.507	100.43	104.54	97.274	102.91	98.814	100.22	97.352	101.44	95.417	99.338	97.425	100.6	98.154	99.594	102.14	100.31	97.946	93.426	98.763	105.13	96.284	106.74	100.5	105.75	96.472	102.05	104.84	101.15	107.46	101.7	99.594	95.088	101.17	104.76	99.832	95.886	95.767	102.04	95.108	96.836	103.02	96.426	97.572	97.591	95.915	105.03
113.48	109.1	100.89	109.74	113.03	109.8	110.29	105.02	100.96	98.869	106.32	100.84	104.09	106.38	110.74	105.94	108.02	106.08	101.12	107.75	100.08	103.76	106.49	103.01	112.84	103.81	102.16	105.53	104.47	101.69	105.29	105.49	102.79	107.13	102.11	101.24	107.19	106.09	107.94	109.65	109.49	106.02	110.36	106.54	100.79	98.31	110.74	109.48	104.23	106.42
112.7	113.01	105.3	107.6	108.23	110.11	111.47	103.51	108.18	105.06	103.89	104.8	105.97	108.05	109.89	111.94	107.17	106.05	112.24	108.11	111.71	107.91	104.99	107.05	105.57	104.58	116.93	98.447	111.81	112.62	108.23	111.23	111.57	106.03	108.38	109.65	106.02	108.86	102.7	108.48	107.59	103.9	103.65	112.05	104.08	109.92	101.66	108.95	108.11	104.48
99.558	98.236	103.87	98.712	100.35	95.88	106.84	99.945	96.229	104.92	103.24	100.59	103.89	104.83	98.995	94.544	100.31	98.42	99.765	97.458	98.868	102.79	109.2	96.401	98.421	102.76	104.92	98.522	106.32	96.143	99.092	97.744	100.06	99.577	93.977	98.128	102.41	104.22	101.63	100.02	103.55	100.9	99.463	103.34	105.3	98.474	94.872	101.21	101.03	99.085
98.04	97.129	90.303	96.947	100.16	98.163	95.721	103.08	96.728	95.182	95.543	96.741	99.571	104.17	102.07	103.32	101.29	98.508	97.052	91.175	92.446	103.82	99.068	98.387	102.86	96.238	101.18	96.4	95.037	103.3	104.15	103.54	97.574	97.61	101.84	96.93	98.544	95.197	98.857	102.61	99.227	97.17	102.47	92.712	92.8	105.42	98.643	96.086	97.243	101.99
101.23	106.58	111.1	110.09	108.66	109.68	106.31	111.05	107.44	106.88	108.08	109.22	112.08	102.1	111	109.22	106.27	104.83	110.03	104.56	108.24	104.19	104.04	109.24	107.25	108.04	104.35	104.24	109.79	108.33	108.8	109	111.24	104.62	110.9	110.57	102.11	105.06	105.03	107.17	111.16	103.82	115.83	110.03	109.86	104.92	109.99	112.71	106.89	102.32
107.87	106.29	111	107.05	108.19	97.866	106.17	107.53	105.37	113.92	103.01	107.84	109.47	108.51	107.34	104.09	109.32	107.88	107.77	110.71	102	108.2	103.87	101.37	108.44	104.91	112.61	103.78	107.85	108.24	108.66	106.36	105.3	107.27	101.7	109.72	106.55	104.58	105.96	112.72	106.65	105.24	104.78	107.43	107.46	104.57	110.44	104.64	104.37	113.75
101.87	109.02	110.9	104.45	105.75	106.21	106.66	108.64	107.06	105.8	108.71	104.44	105	101.67	107.44	111.46	106.66	110.37	108.59	105.1	105.51	112.94	97.543	107.64	107.55	107.21	104.61	103.72	99.354	101.41	105.6	112.29	101	106.03	104.05	102.83	106.55	111.05	106.74	105.69	104.36	104.18	108.07	106.87	106.87	103.24	107.24	102.1	106.85	107.35
104.59	106.51	96.805	101.3	103.67	100.78	105.77	109.9	107.46	101.43	100.2	108.71	104.83	101.71	96.035	103.55	107.17	102.81	103.53	104.93	101.38	106.98	106.28	104.12	103.48	105.53	108.75	112.63	107.75	110.61	101.93	102.74	111.51	112.74	105.73	104.07	109.78	100.42	105.88	110.37	104.48	102.86	107.4	99.972	107.61	104.37	106.2	105.53	105.44	105.18
110.36	106.25	104.99	108.91	103.46	103.04	105.73	102.19	96.859	104.91	112.1	102.24	107.04	110.83	108.75	98.616	104.27	99.986	105.01	106.26	104.04	107.34	106.33	103.14	106.31	111.1	95.027	108.94	102.07	107.05	97.209	107.93	106.56	106.08	101.25	109.04	106.78	109.84	106.74	104.8	108.47	106.76	98.154	102.98	104.55	103.11	107.85	105.78	107.03	107.88
111.22	105.67	110.86	104.65	109.47	102.87	110.75	107.82	111.73	105.08	110.03	106.1	117.55	109.68	107.6	106.62	111.15	106.32	108.89	108.61	108.79	108.73	111.34	110.34	106.75	101.12	111.63	108.79	110.98	111.44	113.45	110.03	100.97	108.13	109.59	109.67	108.9	115.66	105.44	111.97	109.16	105.55	108.17	111.22	109.9	107.27	108.68	110.01	109.33	103.42
106.73	103.51	113.96	104.13	110.22	107.95	106.84	106.22	108.58	114.77	105.44	109.42	111.24	112.45	112.47	108.84	107.61	115.39	107.57	109.15	104.56	106.78	106.77	114.76	111.37	107.17	105.75	104.13	110.57	110.53	114.35	105.11	109.88	113.04	107.03	108.42	106.26	112.46	103.14	117.11	112.18	105.15	105.34	102.66	108.78	105.21	98.569	105.64	114.46	109.64
108.72	107.92	104.87	106.66	106.01	105.06	107.07	111.59	107.75	113.52	100.93	99.688	99.727	101.28	98.635	106.4	106.92	101.31	97.112	101.6	97.311	106.56	112.25	106.31	103.76	107.1	108.28	107.48	104.22	105.61	105.75	109.99	110.08	104.9	109.51	108.02	105.34	102.71	101.8	110.68	106.49	106.08	107.24	104.55	109.87	104.21	110.4	99.572	101.6	105.2
111.64	115.06	107.82	108.48	112.58	101.9	108.98	113.41	108.99	112.85	114.28	106.14	112.3	106.17	112.46	114.82	112.05	114.81	116.13	105.3	115.5	111.91	109.94	111.79	105.4	107.34	109.93	102.5	113.15	108.16	108.82	108.19	111.45	111.32	114.68	110.52	109.21	108.5	108.3	117.61	111.54	113.45	110.84	110.67	102.35	103.93	107.43	112.92	110.29	113.47
111.77	104.48	106.48	107.66	107.11	100.96	108.67	107.84	107.08	103.25	107.01	106.88	102.5	99	105.19	99.896	102.9	107.05	103.31	106.91	117.96	101.69	114.3	102.35	104.94	95.39	101.49	111.38	107.34	104.04	106.41	106.05	104.44	105.56	114.6	104	107.81	97.322	112.67	108.83	105.7	105.08	109.01	98.6	105.08	109.63	104.28	102.91	106.06	105.95
107.25	97.921	105.42	100.46	104.01	101.92	97.937	97.963	106.74	101.74	105.25	102.7	104.4	96.793	101.03	99.582	96.929	102.44	105.26	99.832	103.11	98.307	104.91	97.863	103.24	100.74	98.332	100.12	97.65	101	102.91	99.829	100.53	100.14	106.44	101.61	101.71	102	102.81	100.69	96.616	97.169	97.347	102.23	102.21	93.818	101.73	108.25	102.12	104.87
105.47	107.24	111.38	110.6	104.72	104.42	110.14	106.89	111.01	101.97	109.52	106.14	106.32	112	111.75	109.99	108.05	109.47	110.76	109.4	109.18	111.77	104.58	110.4	108.35	108.01	107.78	109.75	105.02	110.21	105.1	107.52	105.49	105.03	105.41	110.26	106.56	102.07	106.07	104.67	109.73	107.22	107.67	106.35	106.65	106.56	107.19	103.92	111.07	103.41
105.77	101.56	103.71	108.27	107.53	104.66	105.02	105.22	99.589	105.18	109.03	106.11	108.76	108.07	103.04	100.52	103.39	107.36	109.49	106.6	105.57	106.36	109.35	99.191	108.62	106.42	102.25	106.4	109.25	107.82	111.13	103.89	108.18	104.36	106.45	113.34	105.33	106.89	107.65	101.98	102.11	109.27	97.509	102.61	101.13	103.54	101.12	102.68	111.01	106.78
107.22	107.66	101.69	100.09	111.65	102.38	106.92	108	105.94	98.481	106.24	111.3	110.5	103.65	107.16	106.03	111.12	104.95	108.25	103.46	105.63	104.27	107.76	103.6	105.88	104.26	108.75	97.801	103.69	111.39	105.26	101.55	107.73	109.65	101.07	100.04	106.97	105.69	104.98	99.025	104.08	109.87	107.24	98.92	111.45	108.89	114.36	102.38	103.79	108.86
104.26	100.86	99.18	100.21	98.203	104.19	97.044	99.39	100.98	101.88	100.99	99.454	101.6	100.46	100.62	102.02	102.62	100.55	104.07	95	98.24	104.52	103.82	94.728	108.54	102.63	95.937	104.71	100.61	100.1	101.83	107.53	99.533	97.17	97.339	105.15	103.01	102.05	99.054	102.6	95.481	99.994	104.82	103	95.606	103.37	101.61	98.966	101.27	100.07
104.87	102.79	101.44	99.271	100.16	96.549	104.39	99.646	111.79	100.62	98.628	105.94	99.911	104.45	103.88	101.67	103.69	100.97	106.3	108.4	101.43	103.02	106.81	106.01	106.05	102.9	99.231	102.19	100.24	98.318	103.6	102.41	105.55	109.36	106.85	104.58	104.47	98.068	100.41	102.31	94.36	99.891	102.82	104.17	101.72	105.09	107.88	104.54	104.95	102.38
105.36	107.89	106.57	106.64	112.42	110.36	105.79	104.75	102.69	106.29	107.71	105.92	103.35	111.7	104.4	99.018	111.96	106.66	107.4	106.98	109.21	109.72	111.06	110.15	105.81	103.59	108.64	107.36	106.93	106.08	104.05	108.61	107.88	107.99	108.66	102.08	108.8	107.37	104.9	115.94	110.44	100.43	114.48	107.31	110.27	110.18	110.8	108.22	107.45	108.65
106.31	112.65	102.46	104.58	109.02	107.6	107.13	107.75	110.93	110.57	102.57	107.07	110.6	102.46	112.77	108.15	109.17	109.14	112.22	108.37	109.01	106.91	111.89	109.68	103.74	114.35	106.25	105.1	108.54	111.8	105.99	105.37	106.75	109.85	105.91	105.87	112.85	109.48	105.61	111.61	108.47	113.59	108.76	103.03	110.56	103.93	109.08	106.06	113.28	109.36
105.74	109.75	104.89	105.08	107.57	106.45	104.78	105.33	113.79	110.87	105.58	100.14	106.11	109.47	101.3	103.94	106.76	107.79	109.09	107.33	108.93	110.65	111.21	107.58	106.79	109.15	107.84	111.4	111.28	111.16	113.64	103.82	108.14	108.58	106.08	103.15	112	107.03	110.91	114.96	112.36	107.21	107.38	108.19	109.68	113.43	104.52	108.89	106.33	111.15
105.01	105.02	104.99	113.85	105.02	107.76	107.52	111.21	106.69	106.7	116.03	108	109.68	114.68	109.47	105.11	107	110.96	108.07	112.13	108.16	108.21	109.71	106.97	114.3	108.67	106.71	107.28	108.38	109.87	106.62	110.62	103.25	107.82	104.93	103.92	108.45	105.81	111.14	113.36	106.81	108.21	110.88	109.22	109.35	102.98	110.97	102.84	102.99	103.58
110.92	106.12	102.49	106.92	109.14	104.52	112.24	103.56	102.01	102.71	109.16	112.27	107.49	101.64	101.69	104.89	111.54	109.28	104.88	106.27	108.51	105.47	107	105.07	98.071	103.33	107.67	99.563	105.3	105.86	105.42	106.26	103.56	103.23	111.25	104.96	102.45	108.22	106.65	103.24	109.14	99.776	102.95	107.11	109.29	104.76	107.71	107.17	110.15	102.44
112.4	106.4	108.33	105.21	110.6	112.02	104.57	108.08	111.35	103.21	104.61	101.46	106.51	106.31	105.51	106.4	107.59	110.57	110.28	99.956	106.19	106.01	106.17	107.92	107.59	112.68	108.44	109.09	108.34	108.63	111.37	117.96	116.59	106.48	111.93	102.41	113.25	105.52	109.62	113.74	109.28	102.14	102.39	105.58	109.83	111.08	109.99	102.97	110.59	103.78
107.64	103.98	102.54	100.35	109.72	105.58	105.18	103.33	100.91	106.5	107.49	104.79	107.97	102.9	102.97	103.29	101.53	106.7	107.74	105.54	103.8	114.42	103.84	102.9	99.998	99.313	109.1	110.07	104.44	104.3	105.34	105.89	106.88	103.98	101.72	108.52	103.8	105.76	109.41	109.7	106.57	104.07	105.93	101.55	106.48	105.5	99.92	100.66	104.64	103.83
106.1	106.2	106.89	108.9	99.182	98.722	108.57	110.57	104.97	104.64	99.179	109.23	109.17	107.51	107.79	102.86	102.14	106.86	101.71	114.17	105.87	101.06	107.09	101.95	107.93	105.16	105.15	99.836	107.55	101.1	108.15	109.05	108.37	103.28	95.937	104.28	103.46	101.77	107.65	106.88	109.37	98.846	108.22	98.771	111.96	97.954	111.36	113.4	106.58	101.76
105.01	105.41	109.83	97.572	104.55	102.67	103.82	115.72	107.27	104.1	106.03	108.31	108.62	108.72	102.27	103.88	108.02	107.84	104.79	102.97	101.42	110.77	110.27	110.77	110.28	107.59	107.42	104.93	99.675	107	102.8	105.61	108.51	109.66	103.71	100.19	103.74	105.45	108.81	106.31	107.32	107.36	113.34	109.42	105.74	106.74	104.47	104.88	106.17	105.3
108.99	101.01	93.698	109.22	106.73	102.87	105.91	101.29	108.64	102.18	104.3	101.52	108.57	106.34	105.4	104.57	103.27	104.44	107.89	105.84	99.983	105.34	105.8	105.6	105.62	103	109.42	107.84	106.13	101.14	102.64	109.51	106.38	102.17	105.24	102.74	108.69	104.96	107.42	108.01	109.41	102.88	106.62	106.79	103.14	101.53	107.08	107.51	106.18	102.35
96.178	98.363	102.04	94.54	104.65	106.73	102.82	102.84	98.242	100.92	100.37	90.061	95.305	102.89	103.39	102.9	99.361	106	97.584	97.68	99.767	100.66	99.195	102.26	99.234	97.626	97.79	100.18	98.656	99.628	97.826	100.31	99.385	99.292	106.3	105.77	102.01	103.57	101.7	103.48	103.95	100.44	91.14	103.87	91.25	97.131	102.11	96.082	100.73	97.291
100.88	95.135	97.424	99.039	95.597	93.779	100.41	102.49	92.174	100.1	96.034	102.21	97.259	92.707	99.985	92.582	99.614	99.029	93.956	100.49	101.4	94.536	94.474	95.625	96.52	96.423	98.476	100.89	103.69	100.07	102.47	97.125	94.511	94.067	100.07	97.767	96.712	102.37	93.489	102.67	98.195	96.623	102.26	96.894	100.5	103.71	95.671	97.478	97.552	100.87
104.44	108	103.88	102.43	111.23	100.03	108.41	103.16	117.54	113.33	102.35	106.78	102.47	103.81	105.13	114.48	106.8	108.86	110.21	106.39	101.14	114.33	108.68	107.78	107.33	105.1	101.91	105.53	102.87	105.58	107.39	106.64	105.47	106.74	109.4	112.69	105.69	106.5	111.95	106.47	95.45	104.09	103.17	105.35	104.81	112.69	109.49	106.69	104.8	102.32
105.4	108	113.52	102.75	101.18	104.65	103.1	100.79	114.63	105.1	110.02	106.51	106.96	105.3	101.61	109.44	109.37	108.24	105.46	108.88	101.67	103.34	101.26	101.64	104.9	107.79	104.35	106.85	99.423	107.36	103.2	103.54	107.62	109.5	105.15	108.36	111.74	102.64	104.46	108.39	104.53	107.59	110.06	110.25	103.76	105.61	108.72	102.23	106.08	106.32
107.94	104.72	115.17	101.38	103.93	102.72	104.27	109.09	108.19	102.54	103.78	104.33	106.28	101.45	108.85	104.49	104.1	110.66	100.07	104.38	108	104.29	109.65	112.13	104.56	110.81	107.22	109.17	108.8	105.32	103.26	103.06	104.48	104.87	105.92	104.89	103.54	108.72	108.48	106.95	106.93	110.07	108.09	109.81	107.38	109.51	105.36	107.1	103.69	106.18
109.16	106.59	110.75	114.58	112.26	109.56	106.15	111.71	109.71	107.08	104.85	106.04	104.47	105.41	108.85	107.72	105.79	108.45	110.38	106.13	107.44	108.91	105.75	103.02	104.77	111.35	113.78	106.13	106.39	108.76	102.02	108.55	99.832	107.18	110.61	108.24	105.88	100.34	112.16	110.92	109.5	101.63	108.25	108.43	101.39	105.12	107.27	108.49	103.5	104.53
111.24	111.09	114.29	110.78	107.88	114.9	104.57	111.09	116.13	108.34	111.43	103.53	108.85	113.81	109.68	109.98	108.73	107.9	109.82	116.34	113.06	110.12	105.16	110.5	108.76	111.7	106.21	112.76	113.09	112.87	109.95	107.53	113.26	115.89	110.87	115.35	112.76	108.3	117.65	113.04	109.86	105.35	110.93	105.65	108.76	114.05	111.79	108.76	107.87	107.81
109.41	108.34	111.86	108.04	101.23	115.54	110.5	113	101.95	103.57	106.27	111.53	110.64	109.81	105.63	112.24	110.26	102.77	108.32	106.02	112.05	109.5	106.93	104.51	112.18	112.77	99.069	103.98	104.15	104.66	116.57	104.3	105.79	109.07	101.39	107.19	106.64	105.26	108.93	108.74	109.61	100.57	110.27	109.43	112.28	109.26	109.28	113.17	102.48	104.68
103.02	113.3	108.81	107.41	106	108.58	111.67	101.59	112.92	109.85	103.78	108.46	100.75	105.62	115.63	110.46	103.75	113.91	104.95	112.2	114.81	116.35	103.3	110.78	109.49	106.91	106.35	108.91	108.81	113.54	107.44	114.43	107.48	111.97	108.16	108.13	108.3	104.51	109.22	108.86	116.07	105.88	106.21	114.86	108.93	111.81	109.67	111.59	111.75	112
109.6	111.61	107.96	109.7	113.01	102.59	107.97	107.78	105.51	107.4	103.87	105.67	105.58	115.33	107.16	108.19	106.94	110.11	102.35	110.67	109.61	107.13	111.5	103.35	110.27	106.44	104.73	112.52	113.24	106.79	108.73	105.7	109.67	105.43	108.62	108.83	108.72	110	106.59	106.4	108.55	108.81	110.27	106.77	110.49	106.88	113.84	110.79	107.83	104.35
99.386	100.77	101.99	104.87	103.31	103.97	101.46	102.26	104.46	99.297	101.2	99.603	102.22	101.03	101.76	103.32	94.786	94.641	97.054	102.81	96.429	104.06	99.922	99.161	100.52	97.626	90.991	97.095	100.06	98.1	101.25	99.573	104.2	99.829	97.438	101.28	102.5	103.03	91.721	100.92	103.56	102.42	101.82	95.658	104.09	108.26	97.223	101.81	97.933	104.49
103.29	113.07	109.21	106.85	114.42	105.51	111.45	101.83	101.06	103.7	110.88	102.12	103.97	104.98	113.75	105.97	115.37	108.77	107.66	108.91	107.34	109.65	110.4	113.88	110.52	111.8	108.58	106.58	114.93	110.11	108.89	102.96	107.62	106.27	115.99	109.61	106.16	109.18	107.7	106.06	108.14	108.82	109.13	111.35	108.53	109.83	109.32	107.79	102.5	110.68
101.21	110.38	102.76	107.95	108.78	106.89	105.84	111.35	103.5	107.64	106.93	109.27	107.58	112.69	107.52	106.9	105.71	112.6	105.04	107.29	104.4	112.03	110.49	110.39	113.21	109	108.15	109.88	102.81	110.48	109.71	106.33	112.31	110.91	114.45	103.69	104.92	108.15	111.54	100.41	106.73	101.94	114.25	105.31	104.8	104.72	107.79	109.23	113.9	107.03
103.8	106.63	104.27	108.25	106.22	104.63	106.87	109.58	107.3	101.97	105.89	99.751	104.37	107.4	108.08	103.7	110.87	107.74	109.92	106.09	104.55	104.24	107.97	106.92	104.61	109.22	109.07	102.95	111.21	100.47	106.36	108.36	107.14	104.86	113.01	105.43	108.79	105.77	111.82	104.76	104.13	108.63	105.59	107.76	110.19	107.18	103.42	106.58	104.55	107.65
112.11	108.81	113.4	103.25	103.7	108.76	103.26	109.32	104.98	107.84	106.34	106.94	108.5	111.1	109.28	111.9	102.47	110.77	113.9	103.73	103.36	109.07	108.99	109.95	101.72	103.48	104.15	104.93	109.07	115.42	110.19	106.8	108.22	103.68	109.44	102.4	105.06	111.42	103.02	109.38	112.46	107.17	111.08	109.77	105.72	106.86	106.88	104.46	109.4	105.96
116.12	114.09	110.8	112.34	108.53	113.52	111.57	109.25	113.68	108.82	108.85	111.46	109.91	106.57	114.14	115.01	108.75	107.09	110.02	112.05	112.54	111.09	109.9	107.8	117.95	107.24	111.26	109.23	109.49	116.37	111.38	113.42	107.15	113.3	107.74	107.5	107.96	111.73	111.08	106.8	114.99	113.25	108.74	110.13	115.47	109.24	116.62	111.96	104.37	116.19
105.36	108.37	111.79	104.97	102.07	102.48	104.09	104.42	111.08	101.23	106.29	107.5	107.26	103.73	110.24	110.02	102.54	99.776	98.616	102.72	103.59	94.349	107.82	104.95	106.1	109.45	102.45	111.25	105.83	112.68	111.71	110.04	106.55	104.03	108.99	107.88	107.96	107.49	107.53	102.06	106.33	102.89	107.79	107.9	100.53	111.73	104.4	104.28	98.419	106.07
108.38	105.16	110.85	103.85	104.22	106.93	104.46	105.7	101.35	108.26	110.46	103.12	113.4	104.83	100.59	107.08	111.57	105.4	113.33	103.84	103.61	100.51	105.3	105.5	107.72	111.95	103.44	102.8	98.425	102.26	105.59	109.57	103.78	100.81	105.84	104.85	106.95	104.28	103.37	107.17	108.51	103.77	106.6	100.81	102.04	109.49	106.55	107.37	103.49	106.83
99.921	95.831	95.636	90.594	92.807	99.288	100.88	97.15	96.39	88.924	93.903	94.76	96.472	101.38	98.956	94.062	93.936	93.392	102.45	91.758	106.45	100.68	95.959	94.702	92.986	93.084	92.455	98.3	95.142	95.82	96.005	95.985	98.769	97.127	99.344	96.329	93.457	96.574	100.72	104.51	97.309	96.074	93.592	93.15	94.187	101.48	103.25	97.578	97.735	101
102	108.04	109.62	116.5	104.02	107.31	104.67	109.76	104.05	106.94	103.22	111.49	110.21	106.88	109.8	102.8	106.5	105	107.79	106.82	102.57	105.77	111.32	110.15	101.46	109.73	107.74	110.17	114.62	102.94	113.41	104.87	103.29	107.36	113.88	113.99	111.87	103.54	106.2	102.86	107.3	104.57	110.03	104.39	106.42	113.06	105.8	109.79	110.04	111.01
95.666	98.863	96.042	99.271	90.481	97.791	101.28	92.606	95.47	99.495	95.573	95.12	93.517	110.2	100.75	99.644	96.857	107.86	102.71	99.04	97.093	91.879	96.378	99.133	100.09	93.233	95.212	90.937	97.437	92.258	93.399	99.689	93.982	95.935	102.53	94.021	93.343	99.732	96.494	93.041	99.94	100.23	100.87	95.704	98.223	101.37	98.095	100.16	94.876	93.435
108.07	108.38	108.11	100.12	105.92	106.11	105.03	107.85	108.98	100.21	110.71	101.72	107.26	104.41	106.4	103.12	101.67	102.99	107.17	106.71	107.52	106.53	104.18	104.48	109.55	105.56	105.7	106.47	106.26	106.41	108.18	106.69	109.59	105.05	106.75	104.79	99.788	107.34	101.81	99.606	106.54	111.56	107.89	107.71	104.74	105.05	101.56	107.02	106.63	101.61
110.84	115.08	109.29	105.5	103.91	109.64	104.18	113.96	105.87	104.13	106.93	106.54	104.41	102.68	112.47	103.34	106.87	105.94	103.23	109.4	109.9	109.58	110.67	109.03	110.45	119.53	109.82	105.93	110.55	108.41	103.31	104.74	112.69	110.34	105.12	110.88	107.14	111.23	111.41	110.13	109.23	111.63	107.58	108.98	107.78	105.82	103.23	111.24	111.85	102.25
102.87	101.96	108.99	105.05	101.5	105.14	102.21	103.95	105.45	105.58	107.16	109.61	102.77	112.13	104.77	106.67	103.43	108.44	108.61	99.346	108.58	104.59	106.37	103.96	102.34	102.41	105.71	103.07	103.63	105.95	111.46	110.18	109.48	104.04	111.86	98.497	108.17	104.25	103.86	104.34	102.44	105.99	108.67	102.98	105.28	104.95	102.95	107.6	107.93	106.23
107.48	106.35	105.66	107.82	106.23	107.85	103.07	109.4	108.3	104.61	107.76	107.23	101.71	103.44	105.73	107.39	104.78	111.52	103.55	102.35	108.44	108.29	102.5	106.82	110.52	107.88	109.09	104.85	105.24	107.48	108.54	98.673	100.8	105.31	103.13	108.4	106.66	106.37	109.52	109.04	102.76	106.04	102.76	103.99	106.99	103.89	114.82	102.72	112.61	104.3
93.38	96.187	100.88	96.887	103.26	97.048	91.702	98.378	96.298	105.04	97.1	94.753	95.442	98.247	96.911	100.54	94.932	96.133	95.841	102.84	105.22	97.621	94.938	95.597	97.03	96.205	95.625	103.38	98.548	99.265	100.33	98.184	99.231	95.224	101.47	98.271	99.752	100.22	98.748	102.77	100.58	93.455	93.179	93.314	98.56	100.02	95.118	94.444	94.199	100.88
105.18	104.48	104.13	100.62	108.08	102.67	103.98	104.69	103.46	106.49	101.06	106.13	107.36	101.34	110.83	110.08	102.67	103.86	101.52	105.25	104.23	110.55	104.43	98.912	111.21	110.73	108.79	106.37	103.17	106.87	108.03	112.8	104.66	113.52	107.77	106.92	108.55	108.85	106.45	101.07	104.8	104.87	106.39	108.83	111.92	103.42	101.38	105.84	99.187	109.02
106.26	109.81	112.69	111.11	110.08	112.46	110.55	110.93	109.39	108.49	105.02	105.03	103.44	109.75	104.92	107.95	108.56	109.2	106.42	107.26	108.64	110.25	101.92	107.23	109.41	110.83	111.9	108.47	110.81	104.81	109.97	102.51	103.92	109.87	108.68	107.19	107.64	103.13	107.11	103.87	112.02	109.15	98.464	104.83	105.19	111.75	108.98	105.91	112.89	106.18
101.29	106.26	99.847	97.496	101.47	103.09	101.39	96.361	103.26	103.73	96.786	104.83	98.487	97.513	96.876	106.23	103.18	98.508	98.129	101.76	100.73	95.984	101.56	105.64	100.85	94.225	106.46	99.725	94.069	93.814	98.624	99.025	94.888	98.836	101.22	95.333	98.38	100.62	107.5	99.237	94.784	104.71	102.26	110.93	96.992	95.604	105.69	97.497	105.75	96.497
106.08	106.81	107.86	102.66	105.02	99.295	107.09	106.14	105.76	101.97	104.61	97.567	109.13	105.44	104.09	110.19	100.17	103.3	103.55	108.95	104.67	105.38	107.06	101.78	102.15	105.79	105.8	102.51	102.54	101.65	101.53	101.12	105.37	110.94	103.81	107.5	104.12	107.59	106.92	106.31	102.61	105.19	101.05	104.52	107.49	103.8	104.23	103.96	104.52	111.3
99.754	100.31	102.31	97.423	98.968	100.61	103.39	95.084	99.722	107.05	99.128	101.98	94.416	101.02	101.11	106.03	102.12	105.71	91.87	99.195	104.5	97.524	101.29	98.692	97.421	105.26	96.523	100.39	99.9	94.789	99.072	97.332	105.29	100.06	103.24	94.111	99.898	109.4	102.03	103.71	105.79	102.31	97.651	104.56	98.608	96.588	96.178	102.14	101.65	95.41
102.84	107.41	105	107.38	103.24	103.87	108.56	100.94	109.64	109.85	106.77	106.03	109.83	106.49	103.14	107.91	109.53	111.07	101.81	113.19	112.35	107.19	108.19	100.35	108.68	106.09	103.85	106.08	106.18	109	110.37	111.08	104.98	103.85	110.3	103.45	102.74	108.15	110.84	105.58	100.9	111.37	106.64	106.38	106.39	105.13	106.89	107.27	105.79	105.26
105.1	107.04	106.65	105.75	102.52	100.98	107.92	101.1	102.76	111.18	107.06	98.573	111.89	106.99	101.63	107.36	100.77	100.81	107.45	105.01	106.63	102.84	98.964	109.51	103.41	105.51	107.08	103.67	106.77	98.824	110.95	107.17	110.27	105.25	110.47	105.39	108.48	99.871	114.13	106.35	103.16	109.99	106.29	106.45	105.69	106.18	102.87	105.54	110.12	107.43
109.37	109.76	100.26	97.608	105.05	107.15	104.33	101	102.41	110.07	106.83	103.01	101.36	101.17	108.85	102.85	102.44	104.58	101.7	105.76	103.22	106.75	108.01	111.66	101.15	108.25	104.06	102	106.98	103.47	107.34	107.01	104.96	104.33	108.64	105.73	108.69	104.65	103.77	103.63	101.11	102.17	108.14	107.39	107.47	111.05	104.99	103.66	107.36	102.63
108.42	111.52	106.9	107.98	108.98	114.23	111.97	106.25	111.48	112.24	106.26	108.6	108.81	109.69	112.45	108.17	110.59	110.97	109.82	107.2	107.73	104	105.62	110.27	105.55	107.7	107.39	107.92	107.89	110.03	103.88	109.59	107.05	109.17	108.48	114.56	111.73	106.39	111.81	104.62	108.1	107.26	109	104.82	106.72	111.49	107.76	111.67	112.42	114.21
104.17	107.54	100.07	105.01	106.04	104.06	110.35	107.46	100.72	109.54	102.31	107.51	99.479	101.8	106.81	106.5	102.28	107.8	107.31	109.75	106.61	106.13	108.36	104.78	106.34	107.39	105.91	108.81	102.31	102.55	105.3	112.47	107.77	105.93	111.6	111.31	106.41	104.61	106	109.75	110.14	106.56	105.36	108.35	110.56	102.32	105.36	104.64	105.06	106.3
100.63	103.39	110.2	110.36	113.07	106.88	102.07	107.69	106.94	98.513	111.98	108.09	112.9	111.14	104.8	108.09	108.2	107.06	106.83	107.25	107.4	106.43	106.92	104.49	103.55	101.95	104.65	109.98	109.97	104.14	105.59	106.22	106.52	105.17	105.31	112.2	99.186	107.22	105.89	105.37	107.3	98.398	108.49	102.76	108.43	104.24	110.21	109.91	106.59	103.99
103.95	93.335	102	102.14	103.03	106.59	102.05	102.37	101.63	103.14	99.36	103.13	98.454	106.09	105.38	100.77	101.71	105.5	99.184	94.212	102.15	104.37	104.94	103.3	101.15	100.54	103.05	97.977	104.59	100.98	97.137	102.01	96.908	98.663	101.27	101.61	98.777	96.74	101.95	102.61	97.748	98.99	101.77	106.67	106.22	104.82	97.151	98.433	101.16	100.13
111.17	109.44	111.5	112.34	103.47	111.17	105.59	109.38	107.49	112.77	110.16	101.87	111.04	102.24	106.21	115.81	110.27	108.2	113.34	106.5	101.6	107.64	108.17	106.97	101.19	104.36	109.84	105.54	109.44	105.93	109.4	104.57	109.96	109.12	106.62	111.81	109.77	105.44	108.42	109.62	116.63	109.66	108.16	106.3	105.58	109.92	109.27	113.04	105.39	108.06
105.63	106.59	107.78	106.29	109.96	107.46	102.68	103.66	98.505	108.16	112.59	106.56	112.81	107.48	108.64	102.54	104.16	108.54	107.75	108.97	107.61	105.06	106.05	108.13	110.76	108.06	101.2	103.8	103.85	104.04	105.32	103.9	111.73	106.98	109.05	108.6	109.65	116.62	101.92	101.77	105.58	111.69	111.39	112.92	100.68	101.63	104.26	106.55	104.24	110.91
114.7	116.56	111.39	109.2	109.14	109.21	113.92	109.32	106.94	105.99	100.5	106.18	104.98	110.3	106.97	107.29	107.57	108.46	109.85	105.66	109.66	110.86	107.61	112.71	108.68	112.56	109.36	107.42	109.1	110.4	115.4	113.51	112.96	107.94	108.97	110.51	115.21	112.13	116.4	102.38	103.8	109.15	106.56	112.32	110.86	111.23	109.54	103.33	111.33	118.47
94.397	102.47	100.16	91.733	97.855	101.3	96.038	101.34	100.06	102.21	99.603	94.624	100.06	100.89	99.696	104.17	104.91	101.07	95.396	94.748	98.852	102.44	104.16	101.82	97.994	103.94	96.487	92.648	102.23	107.05	97.702	90.865	102.55	99.656	96.934	94.393	97.351	98.872	94.096	98.028	97.869	98.487	96.96	97.248	92.208	101.26	93.444	98.764	99.066	100.06
104.22	105.87	100.29	106.02	113.27	106.41	106.18	105.8	98.366	106.41	107.08	108.28	105.3	106.61	102.72	110.62	109.88	104.79	107.75	106.61	107.27	108	104.44	106.05	103.46	107.82	103.17	106.25	105.46	110.57	105.95	112.57	105.68	99.735	106.55	109.13	112.89	105.01	95.408	112.18	102.11	107.87	104.88	106.74	106.04	103.44	106.4	108.87	111.6	108.87
113.53	111.4	111.99	109.9	101.48	110.85	111.46	106.98	107.18	110.86	111.14	112.44	106.63	113.92	108.45	106.98	104.87	109.04	109.54	110.91	110.5	110.07	112.22	107.95	107.65	105.38	109.58	107.16	105.21	107.98	108.79	108.24	105.53	103.84	105.6	107.46	105.03	101.34	108.88	115.62	103.62	103.32	104.21	103.53	105.72	105.59	106.63	109.19	105.45	104.98
108.21	108.73	106.96	110.4	109	103.4	106.14	103.27	105.57	112.9	98.328	104.02	108.6	107.18	105.13	105.38	100.59	102.47	108.65	104.14	104.09	105.85	111.51	105.64	101.91	106.23	103.14	108.34	106.44	108.11	109.24	109.64	104.23	104.9	106.83	111.42	100.55	102.65	105.4	109.14	107.13	105.67	111.09	107.4	108.92	104.87	109.35	107.52	104.17	105.84
107.57	105.63	105.97	104.36	106.38	106.05	105.99	108.21	105.05	107.36	107.16	110.14	108.21	106.7	101.89	106.2	100.63	104.84	104.39	104.74	103.67	102.52	101.96	108.38	105.84	109.78	116.45	106.06	107.28	101.58	98.25	102.81	106.56	101.29	106.19	106.24	109.82	100.43	104.24	102.59	103.1	105.29	106.72	106.05	108.08	100.97	107.35	104.85	103.01	102.8
102.36	112	113.36	105.54	110.55	104.09	108.28	107.15	99.649	101.81	110.95	107.48	99.372	103.31	103.69	109.42	115.22	105.14	111.56	104.53	105.1	103.01	107.36	108.66	101.25	104.25	99.679	102.96	102.1	106.78	106.09	107.92	106.47	106.53	109.33	101.73	109.32	108.97	107.25	101.25	97.938	106.7	108.98	108.15	109.14	105.29	104.56	106.08	105.13	108.03
111.99	102.14	100.64	111.39	104.9	106.14	106.87	99.175	101.23	102.65	111.41	103.63	101	103.12	110.09	106.81	107.67	107.25	104.17	106.15	104.84	106.54	99.373	103.03	105.99	109.47	107.12	102.17	107.86	106.86	108.11	103.12	107.27	103.24	103.14	107.66	106.71	108.7	106.99	106.36	107.6	110.67	105.31	108.12	110.24	111.06	103.22	106.11	108.63	103.34
110.74	100.85	105.27	109.57	113.97	112.22	105.22	105.18	108.74	109.51	110.21	106.07	101.92	106.05	105.59	106.11	110.51	107.41	115.01	112.42	105.2	111.85	110.47	104.09	99.009	112	105.34	105.33	109.35	108.01	109.19	111.12	109.08	103.77	102.29	105.6	107.4	106.89	108.35	104.45	115.23	107.93	101.46	109.89	103.54	109.34	115.56	112.3	106.11	108.82
111.98	101.89	110.45	100.85	102.62	111.12	103.36	102.15	100.83	108.08	101.7	111.09	105.56	107.78	102.83	107.65	103.94	107.64	101.61	108.26	100.93	109.15	105.88	98.966	106.1	101.94	105.47	108.75	109.07	103.86	107.16	108.94	105.43	105.06	105.85	106.45	105.21	112.35	105.57	106.48	107.98	111.08	112.68	107.31	101.64	103.29	107.02	111.24	103.91	112.9
108.54	103.38	99.768	108.51	107.08	105.32	102.28	106.56	110.46	106.96	108.65	111.04	109.68	106.35	112.56	103.27	97.268	110.52	106.72	102.29	107.31	101.69	106.18	105.32	105.68	102.15	106.76	108.77	105.31	103.65	105.78	103.34	110.15	100.1	107.86	102.85	102.83	107.98	107.87	108.2	102.02	107.16	106.46	103.06	98.866	106.31	103.28	107.61	108.46	107.93
110.97	103.5	104.17	106.28	108.78	103.38	107.06	106.64	104.68	104.88	110.41	111.54	108.06	104.51	102.52	107.19	106.74	110.38	108.87	114.23	106.34	103.63	102.63	111.87	104.34	107.42	106.78	106.73	110.84	105.28	99.258	102.96	105.65	106.22	105.35	109.15	101.5	106.86	104.63	109.33	107.32	100.65	103.67	106.88	100.69	106.25	107.53	105.84	104.9	103.31
110.64	100.7	104.8	110.94	108.18	101.65	111.16	108.92	105.18	108.92	105.8	107.48	112.82	102.95	114.79	102.3	106.1	104.64	108.01	110.3	105.85	104.41	107.73	113.92	103.7	99.305	103.62	104.91	104.04	102.67	102.68	106.48	106.51	103.36	110.17	106.69	104.68	104.51	98.214	102.05	102.41	104.09	110.62	107.88	107.88	111.11	103.97	105.71	103.56	101.49
106.42	104.64	102.78	108.84	104.58	117.71	109.95	96.856	108.13	107.59	108.9	108.65	108.81	107.15	102.84	96.914	100.43	103.96	103.4	110.09	104.37	119.19	102.65	104.89	105.5	108.55	104.15	101.65	102.66	110.64	110.6	106.06	113.53	107.37	108	104.46	108.15	109.24	100.48	109.72	103.2	106.52	99.64	108.09	106.54	109.65	103.52	106.05	107.44	104.19
95.84	102.77	101.63	103.7	101.47	107.35	101.27	91.883	104.97	99.093	104.79	98.509	96.563	99.918	103.19	101.54	93.629	100.28	103.47	101.96	99.67	98.579	103.34	101.61	105.12	105.11	101.46	101.74	98.242	101.53	92.899	97.126	106.78	102.45	99.13	99.287	102.83	102.89	101.97	102.9	100.1	101.37	97.568	98.883	100.08	98.133	105.91	99.832	95.587	95.898
116.69	106.42	111.88	105.81	102.53	102.99	108.66	110.29	99.417	111.8	111.21	108.66	104.58	110.25	111.73	108.42	109.15	106.36	103.51	107.46	110.85	108.65	108.03	114.58	100.02	108.95	109.97	107.77	105.16	111.6	106.02	105.74	110.55	107.65	103.06	105.49	102.91	111.7	107.21	108.43	107.46	107.9	105.39	108.66	117.93	114.21	109.93	108.96	112.22	110.71
94.054	101.52	99.344	93.591	100.52	96.509	100.37	99.633	94.968	103.44	100.92	102.89	98.935	99.207	96.577	109.08	101.77	98.636	103.64	94.407	98.208	97.19	99.9	105.36	101.69	104.18	102.58	100.08	93.69	98.362	103.08	97.408	94.104	98.533	99.576	95.545	95.629	103.93	98.086	100.67	95.537	98.329	94.169	103.19	96.712	106.18	108.24	96.303	96.646	100.75
103.62	108.98	108.63	108.88	108.99	100.42	113.05	99.744	106.03	111.46	107.52	105.17	108.94	101.27	105.18	103.53	111.59	112.37	108.11	106.91	105.25	103.51	106.11	100.54	103.64	108.25	107.02	107.16	103.77	103.99	103.17	103.49	108.05	105.6	110.57	110.63	106.58	102.11	109.75	112.9	111.12	108.41	102.91	105.7	103.47	109.06	107.4	105.95	107.84	107.17
117.26	109.69	110.43	102.75	110.31	106.74	109.79	110.03	102.77	106.04	105.16	101.14	106.97	101.09	108.9	104.92	102.6	103.4	106.23	100.41	106.39	104.01	103.41	105.04	111.65	109.75	101.04	105.52	106.51	102.47	102.2	109.45	108.34	102.33	110.35	102.03	104.63	101.52	107.63	105.23	107.62	109.37	107.57	106.86	115.09	104.74	109.9	98.341	102.38	106.26
103.63	109.77	106.57	106.36	102.33	105.07	103.78	106.36	104.52	106.07	109.22	106.78	104.24	109.16	107.66	100.11	99.323	107.11	105.85	102.21	105.24	104.84	109.83	106.44	105.18	106.56	106.11	107.41	103.63	105.32	105.18	102.03	100.81	105.92	108.28	107.23	106.95	111.55	101.92	111.39	103.59	105.82	105.61	110.08	104.41	106.33	108.07	108.16	104.32	112.23
99.821	108.18	110.09	102.14	109.48	101.94	106.77	105.82	108.15	102.28	108.28	98.001	102	103.57	110.14	99.819	108.69	105.46	105.36	103.47	108.23	106.65	108.78	106.35	110.03	106.67	101.98	99.3	103.77	104.71	111.33	102.79	106.55	109.01	105.45	113	103.75	104.85	108.53	105.44	106.56	107.55	106.45	103.95	104.91	107.97	109.31	104.56	107.2	100.99
99.626	101.23	103.14	99.921	98.4	102.31	98.868	96.89	104.41	93.232	101.03	92.621	93.609	100.16	97.081	96.648	87.316	103.86	95.785	96.276	104.81	98.137	100.04	95.616	94.544	99.216	90.495	101.52	99.358	100.06	97.786	100.24	93.911	99.804	101.36	96.237	98.495	97.473	102.49	94.422	90.86	96.496	98.901	96.517	95.925	93.387	96.189	101.92	100.77	91.811
102.07	113.54	108.89	108.85	106.45	102.59	104.6	106.21	104.27	112.88	103.44	114.45	104.17	103.87	104.86	110.71	107.27	104.03	105.38	106.19	108.29	110.04	113.07	105.89	101.55	110.06	104.92	104.16	104.85	108.43	105.19	112.62	105.05	108.67	107.27	107.13	106.68	104.1	106.87	101.88	108.19	107.47	110.27	104.54	104.33	106.3	107.06	107.84	102.57	110
108.3	105.73	102.41	106.46	102.18	101.75	106.96	102.21	101.71	103.43	105.01	106.07	102.42	109.25	105.66	113.39	109.65	101.63	100.96	105.08	106.96	106.85	100.44	106.28	106.45	103.32	109.23	106.8	100.42	114.68	99.09	107.02	107.46	100.8	104.81	102.73	106.97	102.55	105.83	104.72	113.25	102.18	105.98	109.78	108.08	109.83	102.1	111.87	104.98	96.584
106.52	104.63	98.439	102.42	100.77	107.3	111.74	101.38	108.96	108.97	100.06	106.52	101.82	106.05	108.57	106.08	106.05	99.003	105.66	106.61	109.55	110.46	104.72	101.21	107.39	108.06	101.02	109.3	107.98	103.13	107.32	105.29	102.85	98.854	100.45	111.49	105.67	104.96	112.01	109.82	102.74	108.64	102.6	104.96	104.11	105.47	105.85	111.83	109.51	105.55
110.86	105.83	102.08	109.95	103.45	104.58	107.93	108	103.57	103.5	112.04	102.96	110.57	110.26	104.92	105.38	114.92	107.25	105.44	102.73	107.73	115.33	109.84	110.28	107.85	102.64	105.44	113.86	104.03	108.57	101.92	111.92	104.22	105.83	108.08	109.13	107.94	112.11	112.45	110.78	111.52	111.06	112.6	103.84	111.42	105.63	104.15	108.23	109.73	110.24
111.82	113.73	105.6	105.33	104.72	106.33	102.13	109.3	111.69	108.36	107.69	106.91	112.57	100.77	105.25	104.21	107.51	107.1	104.86	105.65	105.34	102.86	111.76	111.21	107.35	103.23	104.84	105.16	106.75	103.72	105.29	106.54	106.68	106.72	103.53	106.19	109.77	109.32	104.92	106.92	110.99	100.18	105.03	108.29	110.93	108.2	109.42	101.87	114.72	109.95
104.67	104.17	106.3	110.27	111.66	103.73	110.11	104.19	106.3	107.66	106.24	104.33	107.47	101	107.89	108.48	104.49	106.43	109.12	104.89	110.1	106.49	107.92	105.31	108.81	105.84	111.64	107.63	104.84	107.52	105.91	105.38	106.67	110.07	103.06	102.57	102.9	108.49	100.58	110.2	102.8	100.56	99.898	110.95	108.89	107.87	109.89	103.94	102.79	112.95
98.771	101.41	102.9	101.47	100.37	97.231	102.77	100.18	98.371	99.966	100.77	91.835	98.302	99.648	102.51	92.788	99.803	100.19	103.21	99.609	102.49	94.712	97.493	97.974	96.176	91.985	94.635	100.69	99.633	97.516	97.276	95.643	99.519	98.287	100.17	100.05	98.789	97.942	100.08	95.756	99.032	99.232	98.492	98.312	96.968	101.09	94.839	96.709	93.916	95.296
91.539	98.328	91.837	101.16	102.51	98.79	98.409	98.474	97.689	92.637	91.636	95.215	95.69	100	94.789	96.384	97.253	96.051	102.84	97.145	96.825	93.911	98.56	98.004	102.42	97.516	99.077	97.191	97.267	95.775	93.663	97.162	92.57	97.278	97.322	96.643	97.699	100.69	99.983	93.851	98.097	98.657	99.729	96.191	97.525	98.125	95.382	99.153	101.13	103.65
97.762	99.752	99.213	95.148	101.46	99.128	97.725	97.243	100.02	100.42	97.741	98.864	101.71	96.502	98.445	95.575	94.136	102.07	99.056	104.54	97.894	93.616	100.02	97.363	96.329	97.283	103.14	102.71	98.882	99.418	101.27	103.55	97.69	98.779	104.54	93.872	97.474	100.35	96.107	101.83	95.921	100.79	96.637	96.37	102.37	98.92	99.94	102.04	94.647	102.4
108.02	107.38	107.88	112.6	111.32	107.63	97.842	113.74	110.8	110.23	110.19	110.15	107.82	102	114.31	113.6	109.34	107.93	110.83	112.79	106.4	113.21	110.03	103.6	102.87	108.5	100.17	104.09	102.29	108.65	113.72	110.54	112.38	108.35	109.77	106.38	109.89	109.05	103.58	108.94	106.53	106.66	111.35	111.02	111.08	113.97	111.12	111.42	107.64	111.91
98.442	104.44	97.362	97.378	104.44	100.8	95.665	97.945	97.01	96.985	102.92	96.725	100.3	104.37	102.54	98.485	98.991	102.89	100.9	101.49	99.971	102.4	96.372	101.19	91.395	93.697	100.35	104.45	105.62	98.242	106.58	102.49	105.41	103.61	99.929	99.196	99.745	97.101	96.564	100.48	97.223	92.601	96.872	102.84	99.936	101.92	102.6	96.411	95.276	103.13
106.35	110.08	102.74	107.5	101.37	103.7	101.57	113.36	116.45	106.92	101.9	106.57	103.27	112.61	102.88	104.26	106.01	108.88	111.74	96.26	109.04	102.09	103.69	103.8	103.77	108.9	102.04	109.88	105.4	106.99	104.67	101.42	103.49	103.63	107.69	108.36	110.14	108.16	106.91	106.13	108.71	105.84	106.06	105.43	103.52	106.94	107.21	102.26	107.11	99.158
108.2	108.56	104.1	100.56	102.09	106.29	104.67	112.08	106	108.92	108.06	106.61	104.99	97.405	103.85	103.74	109.26	103.19	105.72	110.96	101.6	105.71	101.65	102.18	103.84	110.55	105.72	109.32	107.84	105.36	106.25	99.257	106.81	107.58	102.07	108.3	103.26	111.16	101.73	108.98	106.06	104.46	108.95	107.74	106.93	97.506	111.34	99.178	108.12	102.91
108.16	109.21	105.79	108.32	106.11	107.57	108.33	100.24	105.42	108.77	110.99	107.53	112.33	103.02	103.59	108.94	105.56	108.1	103.12	104.42	108.28	108.13	100.76	104.08	106.5	111.86	100.87	104.44	106.5	107.38	111.78	107.11	111.63	104.18	104.1	102.93	105	111.25	109.11	106.45	111.49	106.58	106.75	107.97	108.32	102.09	104.51	101.45	104.51	104.26
110.63	111.22	103.3	109.12	104.43	104	100.16	105.91	103.61	102.93	104.7	102.72	106.54	107.25	107.35	110.9	103.16	109.19	107.01	105.81	103.85	107.86	106.69	110.99	108.3	103.66	102.32	100.2	108.8	107.08	108.52	102.21	108.37	109.24	104.8	106.4	111.79	103.12	96.673	114.34	102.54	113.43	102.62	103.36	110.52	107.3	103.08	109.21	102.61	107.45
99.983	99.938	100.05	101.82	105.08	104.05	103.88	97.913	101.37	96.18	101.68	97.433	98.912	104.94	98.209	97.798	103.6	100.84	105.75	94.897	97.576	99.068	98.608	99.553	105.93	99.404	102.96	97.375	96.792	101.81	100.79	100.45	106.22	101.69	100.91	98.253	103.35	98.193	94.125	103.88	101.48	103.04	103.79	103.26	101.8	103.55	102.83	97.025	100.77	112.24
100.8	94.975	93.802	91.529	104.73	102.49	96.034	106.66	101.31	93.329	92.299	101.83	98.905	98.925	101.95	92.557	101.41	96.638	97.977	92.935	93.517	103.2	107.77	98.285	100.64	98.165	100.06	98.847	99.935	97.8	97.807	98.645	97.4	93.193	94.961	92.049	94.854	101.72	94.993	102.31	96.743	100.83	100.54	94.504	100.95	94.687	100.67	94.209	97.361	99.411
91.924	95.27	98.655	97.376	99.332	98.644	99.151	98.497	101.6	100.68	101.58	93.459	101.13	97.883	100.09	97.154	105.75	101.08	97.81	100.92	91.213	98.66	96.406	98.972	109.74	95.305	98.763	97.836	98.478	96.262	93.109	92.681	103.17	98.962	99.832	96.442	96.498	100.21	95.879	92.833	100.8	97.914	100.27	96.651	98.636	102.05	93.014	105.36	92.167	101.8
102.46	105.96	106.5	107.12	108.23	104.91	106.09	109.88	105.28	106.52	103.7	107.05	106.52	105.43	101.01	103.14	102.67	106.27	113.61	106.52	109.1	108.54	106.19	109.14	105.58	109	99.684	102.35	107.32	105.33	103.41	101.13	110.71	105.74	101.86	106.03	104.75	105.9	106.17	110.62	111.22	105.78	103.15	105.19	110.63	110.6	104.05	105.16	108.87	107.33
102.19	104.47	112.12	111.27	113.7	106.57	106.37	106.95	106.65	104.98	114.44	106.59	105.46	109.23	110.4	105.51	109.72	111.1	106.02	108.27	109.08	104.29	111.54	104.98	114.35	110.39	109.07	109.38	107.74	104.25	108.07	114.23	107.44	109.02	111.86	104.1	111.18	106.52	111.77	106.63	108.07	107.81	109.3	106.89	106.47	108.55	114.5	113.38	105.38	108.88
111.13	111.22	104.53	101.22	104.74	105.26	106.81	104.13	105.05	112.04	104.59	114.43	108.69	107.47	109.76	108.95	110.33	107.32	114.82	107.74	114.34	108.25	108.72	108	104.79	111.46	105.75	101.76	108	107.63	105.93	105.81	99.555	107.68	110.97	97.804	111.24	105.83	106.58	111.96	105.06	107.4	109.33	116.33	111.75	110.4	107.28	109.52	114.06	107.81
108.56	106.39	104.45	106.46	108.34	103.43	105.55	103.22	104.28	98.404	104.88	111.51	107.81	112.56	111.68	104.43	101.55	109.47	106.8	105.65	106.14	105	98.103	108.94	111.57	100.38	100.48	108.41	109.11	112.2	104.48	103.28	104.27	109.98	109.91	102.46	102.85	97.196	100.5	108.94	98.295	95.55	108.03	105.59	99.224	103.91	101.93	101.72	106.06	104.22
100.75	107.03	114.37	105.93	108.79	108.62	109.16	109.62	107.94	112	109.26	109.24	104.77	102	105.65	108.65	107.88	104.59	107.87	104.43	101.09	107.4	106.76	103.49	105.1	108.68	108.5	109.47	106.14	106.68	106.95	104.99	101.8	106.66	105.67	105.13	105.59	101.7	102.6	110.46	108.59	112.38	113.01	112.56	109.83	107.21	104.34	104.86	102.31	109.66
99.927	103.9	108.2	103.77	107.98	104.36	106.17	105.11	109.69	104.88	107.58	107.25	107.41	104.31	104.81	109.69	100.49	105.06	103.27	107.04	106.03	109.24	107.38	108.49	104.61	108.85	105.5	108.55	105.25	103.52	107.93	102.5	105.35	103	102.57	108.1	110.55	109.88	107.16	112.43	105.81	106.24	108.82	108.4	103.58	110.04	110.69	107.27	107.06	110.74
99.203	100.25	100.46	95.597	99.903	94.466	97.57	99.152	97.496	96.726	96.98	94.293	100.6	97.922	103.72	94.074	101.8	97.262	97.386	98.319	96.24	101.46	101.48	94.504	100.28	102.11	104.81	100.07	100.48	100.33	100.07	98.342	100.62	100.46	99.835	102.79	96.523	92.246	96.262	98.925	95.972	103.7	101.79	97.864	89.716	94.381	98.269	92.963	95.216	96.898
104.74	105.49	105.25	105.45	108.64	106.08	105.46	108.99	110.26	105.06	106.66	109.73	108.39	104.1	105	107.57	104.21	103.19	103.91	102.01	109.81	104.82	103.01	109.38	101.75	106.87	106.13	107.89	110.14	102.21	109.68	107.35	110.66	105.1	105.66	100.05	109.98	109.46	105.56	104.34	106.02	108.64	114.81	106.67	105.77	104.62	107.77	106.11	111.22	102.25
103.28	109.18	108.84	105.44	102.36	104.5	110.25	107.19	108.65	111.9	106.16	107.9	109.28	114.4	102	105.53	103.05	103.04	105.11	109.78	113.89	109	107.78	108.98	111.17	106.17	108.65	105.12	112.11	117.88	109.12	105.81	109.7	106.89	110.21	108.47	103.27	101.3	110.29	106.01	103.26	104.33	104.19	106.13	112.53	104.18	111.64	108.74	109.24	107.68
95.203	94.965	96.67	103.29	95.49	100.03	93.652	98.763	99.964	102.95	100.1	101.23	97.984	94.697	99.725	95.602	98.453	95.304	107.65	95.489	98.066	102.35	97.685	100.09	100.81	102.3	101.09	99.861	100.96	99.262	99.959	97.395	95.254	101.69	99.04	95.715	97.862	99.375	102.71	93.521	98.819	90.023	91.449	102.49	96.319	95.451	99.819	94.12	97.214	87.098
109.49	107.5	110.03	103.76	106.54	106.38	103.97	97.926	103.81	107.61	103.12	104.26	110.4	111.95	107.37	112.12	109	100.72	115.02	105.82	103.16	109.42	101.22	107.35	105.65	105.8	103.87	99.482	110.91	111.73	110.51	105.09	108.96	105.27	104.8	108.29	98.963	100.82	107.28	97.704	102.63	109.94	106.88	101.58	101.53	103.37	106.04	101.62	108.16	104.42
99.019	95.381	92.867	100.4	96.086	98.217	97.716	101.6	94.832	94.243	97.163	94.673	96.976	100.83	101.63	101.54	98.427	99.077	103.37	100.77	101.91	96.42	102.9	86.042	93.092	102.8	94.786	100.25	101.03	101.17	94.991	90.852	103.48	98.753	92.213	96.093	98.458	96.663	97.97	95.857	95.255	94.595	94.466	95.792	100.77	98.855	99.076	99.506	97.09	103.63
103.76	108.04	108.6	104.32	115.17	113.66	110.73	102.59	111.76	110.03	107.68	110.81	104	110.52	112.09	111.95	108.79	113.36	109.29	114.25	109.22	106.98	111.15	105.25	109.83	108.15	111.67	106.2	108.19	111.73	101.38	112.78	104.73	103.98	104.67	112.47	104.96	110.41	110.86	109.7	112.49	104.96	101.61	114.18	109.35	106.78	116.52	104.6	104.14	109.69
100.97	105.74	102.82	102.75	95.411	95.956	104.54	100.95	99.397	100.51	97.89	110.96	100.9	92.992	100.78	97.5	100.74	94.823	106.97	101.57	102.71	101.64	97.381	107.13	100.49	98.455	100.77	97.503	100.32	98.299	101.18	99.273	106.45	95.99	104.71	101.25	99.331	101.32	100.51	96.872	100.09	105.66	99.258	105.6	97.206	97.316	95.178	99.067	102.09	101.04
105.27	102.79	106.38	108.67	104.93	100.26	103.83	102.35	105.13	102.25	102.39	108.51	106.52	108.41	104.13	104.16	104.63	104.29	111.81	107.43	102.62	106.16	108.75	112.45	105.63	105.64	101.42	107.2	110.04	104.74	106.57	107.24	110.3	102.44	108.36	107.58	105.4	102.73	110.91	108.72	103.15	110.86	106.36	109.33	106.37	106.61	105.47	100.68	104.75	98.378
105.22	110.48	101.52	106.32	97.563	108.81	103.09	103.77	105.49	106.13	105.81	97.641	108.21	110.71	108.31	103.73	104.96	105.65	101.27	105.33	109.64	107.52	101.99	106.41	105.13	108.08	103.34	103.41	104.8	105.22	102.21	106.74	113.69	103.45	109.11	113.88	102.49	105.13	109.15	102.02	98.719	105.07	107.36	105.77	106.03	102.66	106.38	104.09	106.64	102.23
107.2	107.5	105.07	107.28	98.821	102.49	104.69	103.63	104.99	98.906	107.57	103.69	107.39	112.5	104.03	103.88	109.57	105.32	106.82	100.8	103.5	105.1	106.64	104.14	110.39	106.36	111.78	105.75	109.47	108.81	100.79	108.49	108.93	102.2	108.43	106.94	105.62	102.59	110.51	105.07	104.32	106.1	104.41	99.196	108.86	112.88	104.93	111.5	109.44	106.06
106.34	108.35	105.82	108.97	109.67	107.66	100.06	105.05	102.09	102.72	108.81	108.13	105.22	104.79	108.3	111.96	107.37	108.36	108.71	106.49	102.34	105.83	106.19	105.51	105.5	114.69	105.67	110.14	109.31	102.91	101	99.94	108.87	101.72	101.23	97.551	106.84	102.68	109.27	107.66	108.67	105.69	105.35	110.19	106.96	100.8	107.24	106.2	112.15	107.94
108.09	108.13	101.97	101.7	106.34	106.94	102.71	107.05	105.33	108.67	108.29	107.4	106.75	104.85	100.04	108.46	112.39	106.02	103.72	101.35	103.88	110.71	109.65	107.48	101.83	105.35	105.09	106.21	102.56	109.96	106.54	107.88	106.49	104.14	105.98	103	102.67	105.53	103.97	113.1	103.06	105.32	107.83	111.81	102.94	101.51	109.66	107.46	102.94	107
108.37	102.93	111.28	108.12	109.98	111.25	105.24	114.24	110.59	110.44	106.82	108.26	115.21	105.77	110.92	106.41	109.29	107.4	111.43	113.11	106.36	118.98	115.43	109.07	104.75	114.87	108.22	113.36	114.47	116.49	112.19	107.28	105.33	113.24	109.53	117.48	112.98	110.79	114.83	111.93	107.83	112.73	109.51	112.43	111.25	110.54	107.42	112.32	111.39	113.71
104.13	105.81	106.79	104.69	107.62	110.04	113.53	105.54	106.17	107.56	105.74	104.46	105.16	105.97	111.11	106.95	114.5	103.68	108.42	112.77	105.11	108.56	107.67	112.05	104.14	103.09	100.27	107.93	109.48	105.26	108.37	107.64	106.26	105.48	104.56	105.48	107.36	105.72	107.37	108.13	104.09	112.39	100.41	103.69	103.95	109.54	105.51	102.12	112.4	107.57
98.643	97.919	101.34	92.715	99.382	94.385	96.905	101.63	98.731	100.2	98.604	100.83	98.597	103.39	98.72	97.289	93.078	97.353	91.803	97.645	93.967	95.996	102.88	97.537	100.12	99.484	102.48	98.802	98.506	96.682	98.293	101.09	97.194	96.085	99.185	97.456	100.71	104.39	96.119	98.39	104.81	92.647	96.409	101.24	103.02	93.442	99.981	98.867	93.732	97.151
107.33	112.66	109.27	111.78	105.01	108.44	109.61	111.79	112.45	112.06	105.09	109.44	110.74	103.7	104.58	111.17	108.82	111.56	106.78	105.7	106.22	107.88	105.51	109.07	102.95	108.35	107.43	109.78	112.57	114.11	111.77	107.37	109.27	106.7	113.18	106.84	103.32	111.19	117.35	111.36	110.31	109.81	111.73	103.35	104.26	108.26	108.23	109.6	106.34	108.37
104.01	102.51	104.59	101.81	99.836	102.51	101.81	102.83	105.06	102.82	103.81	108.86	105.87	106.63	103.97	98.657	93.344	105.14	100.17	103.02	105.14	108.83	103.67	106.84	103.19	104.46	103.04	102.29	98.873	105.42	96.453	105.97	97.235	106.71	103.71	101.34	104.38	100.26	105.9	102.07	98.357	98.996	105.93	99.013	99.706	109.32	103.98	104.2	98.939	105.84
110.72	108.57	107.64	108.72	108.21	106.68	113.14	112.04	113.44	112.59	110.74	108.21	110.98	106.66	109.17	111.06	110.45	110.68	113.73	110.54	109.57	107.1	111.05	116.37	104.29	117.17	111.77	112	109.2	109.41	109.94	103.17	108.16	109.32	110.14	115.61	108.54	112.01	110.06	111.06	116.01	112.98	106.3	115.76	111.43	111.65	106.04	114.05	107.26	112.79
99.463	97.79	96.853	99.148	100.35	100.39	99.713	103.6	100.22	98.289	99.028	104.45	98.521	100.97	95.63	99.914	98.754	103.03	103.47	102.18	100.47	99.509	100.89	103.99	102.85	99.388	105.91	103.2	94.15	96.027	93.814	98.462	98.086	97.17	105.3	99.1	100.47	97.848	95.087	98.193	103.36	103.63	96.178	99.545	102.45	103.51	95.896	101.45	99.45	96.435
104.92	110.28	111.34	101.69	105	104.52	106.71	111.5	109.96	115.65	105.95	110.37	99.581	111.24	107.35	107.42	102.93	113.53	101	109.75	110.45	102.44	107.43	113.12	113.73	105.01	112.78	111.29	105.56	106.32	106.74	110.54	113.28	110.11	110.32	108.71	108.58	102.73	109.43	110.54	108.38	105.65	110.41	103.72	108.99	102.53	111.37	106.44	113.11	106.99
96.912	99.668	97.651	93.739	96.649	95.407	97.82	95.046	101.2	92.36	94.876	99.496	101.39	100.24	102.07	101.88	99.832	101.51	96.365	96.303	97.902	97.186	96.767	97.753	103.48	103.04	102.04	98.553	89.329	102	103.01	100.19	104.03	95.889	101.23	94.206	99.182	95.766	93.244	92.472	95.505	102.9	98.399	96.504	96.161	98.701	102.91	97.165	101.09	100.76
105.95	112.73	107.66	108.72	109.59	104.13	107.99	108.24	115	102.6	106.46	104.76	102.9	109.32	102.53	105.29	103.55	111.28	106.94	108.71	102.06	105.38	103.18	112	105.53	106.32	113.19	105.42	108.38	104.71	111.9	105.32	105.93	102.9	108.43	104.88	106.59	109.54	107.5	111.64	111.08	110.26	110.03	105.93	105.86	106.72	109.26	103.63	108.84	108.4
112.39	106.35	106.1	100.07	110.52	110.39	107.55	106.27	112.81	107.09	111.35	109.71	107.4	105.32	113.23	104.78	102.47	106.67	105.76	101.34	109.97	107.9	108.01	109.66	107.07	104.41	103.7	108.64	108.31	105.98	108.89	107.71	114.24	109.29	112.97	108.99	102.3	112.55	112.02	105.56	106.79	115.44	104.97	105.52	99.501	102.76	108.44	110.8	109.06	103.86
93.82	106.23	102.59	100.49	96.054	95.19	97.984	99.88	97.744	100.05	101.7	99.437	105.01	95.875	97.513	96.054	101.13	102.7	101.42	98.569	98.305	96.444	93.883	102.79	92.611	103.24	101.86	97.464	99.943	98.681	99.319	102.16	100.28	97.461	92.703	106.1	99.561	103.25	94.178	98.447	97.051	100.12	95.128	101.87	97.457	96.134	91.137	104.8	98.874	95.354
108.2	106.11	110.95	104.99	102.87	107.55	106.74	106.5	107.61	99.948	109.63	113.5	110.33	108.8	107.12	105.62	107.1	101.04	107.27	105.5	108.64	112.43	106.1	107.58	106.3	105.39	108.35	97.446	103.63	103.79	100.48	109.09	101.39	108.12	108.48	105.47	103.66	105.38	105.92	100.24	110.72	100.31	106.08	107.68	110.77	106.15	105.09	109.03	111.51	109.53
100.99	98.575	97.128	104.4	100.47	93.48	95.823	96.113	97.018	94.96	97.58	103.02	99.516	98.542	97.292	101.33	97.097	99.371	98.393	97.142	96.793	98.556	101.27	100.9	102.78	92.959	96.519	100.42	92.967	97.106	93.124	99.625	99.162	100.24	99.717	97.669	102.1	101.19	95.058	97.532	96.345	98.063	92.671	99.768	101.98	94.727	89.978	100.13	99.795	99.419
101.31	106.21	105.04	109.17	106.67	105.29	113.09	98.723	99.958	107.2	108.97	107.89	102.14	107.21	106.84	102.27	109.92	104.8	113.61	103.91	105.72	107.66	103.46	101.42	109.42	106.54	113.83	110.08	106.97	104.05	100.76	103.04	108.29	105.23	108.54	109.66	110.76	104.5	108.54	103.9	100.14	107.06	107.86	106.41	102.03	111.72	111.46	105.45	108.14	105.51
99.723	103.13	98.543	95.783	102.76	97.744	97.781	91.91	93.671	96.251	99.958	97.92	99.607	94.924	98.46	98.132	101.46	96.323	95.836	97.771	90.053	95.18	95.335	100.47	103.1	96.832	102.78	96.041	99.294	99.207	96.677	98.979	103.26	99.74	99.358	104.97	100.81	100.26	92.18	101.03	98.565	101.3	96.047	101.79	100.66	93.518	99.442	98.496	98.63	102.3
92.604	101.49	102.69	99.75	100.3	103.38	100.55	103.42	100.62	99.192	101.78	102.26	100.02	101.4	94.425	91.673	104.41	99.424	102.07	102.44	102.72	95.245	99.461	103.54	102.38	101.13	105.44	102.87	103.45	105.74	100.13	104	100.13	102.6	101.92	102.39	102.24	96.986	99.322	95.361	101.96	98.585	102.26	94.702	98.019	100.41	99.64	98.505	95.359	104.63
102.34	108.84	105.59	97.199	104.32	105.53	108.24	103.71	108.54	105.98	105.17	110.73	107.33	108.99	106.59	109.9	101.32	112.79	101.33	104.53	105.52	107.32	99.654	97.994	106.41	98.866	104.09	105.67	97.776	108.8	110.07	101.38	110.41	107.22	100.41	109.35	102.72	105.88	103.21	106.96	102.67	105.98	104.37	105.33	110.68	104.63	110.26	104.3	110.19	108.76
105.02	108.18	106.03	103.01	102.09	104.61	106.31	109.91	110.14	108.11	102.91	110.52	107.08	109.43	112.68	109.08	112.56	113.23	113.4	105.21	111.15	107.12	100.29	109.17	102.93	105.95	103.94	109.19	111.07	105.39	110.1	109.52	108.22	111.26	103.4	103.86	111.05	109.68	102.45	112.62	109.27	108.63	101.33	108.65	110.3	106.21	104.47	107.38	110.11	110.19
107.43	102.39	105.76	106.83	118.8	104.93	107.54	107.2	105.05	110.96	104.17	102.24	108.71	102.93	107.38	109.41	105.22	105.94	106.51	108.01	111.36	113.39	110.84	101.91	110.58	105.16	101.26	100.51	103.93	105.37	105.44	108.29	111.17	103.45	105.73	102.64	103.31	107	112.08	104	105.95	108.62	103.35	101.7	104.24	114.97	102.01	104.47	110.96	106.22
116.88	108.42	108.86	108.56	113.07	108.8	105.06	107.87	115.2	109.84	112.96	112.6	110.37	109.3	113.02	112.27	107	111.21	108.31	109.99	109.57	105.84	106.76	105.9	112.33	111.54	105.19	107.86	103.95	113.78	111.85	109.47	102.76	112.84	98.972	104.12	108.86	107.83	108.51	104.3	110.2	107.43	106.1	106.6	109.83	104.78	103.46	109.72	108.44	114.41
102.68	111.85	101.24	104.06	106.44	106.21	104.46	104.49	100.94	110	105.39	106.06	103.17	98.953	101.13	111.54	108.36	109.11	107.85	97.761	104.75	103.06	99.969	107.76	108.3	103.78	105.81	100.83	98.027	103.99	107.75	109.59	105.2	108.41	102.72	102.45	104.39	107.79	105.2	104.77	103.36	105.65	100.63	104.8	106.53	105.67	103.35	101.92	110.11	106.13
96.613	89.362	100.58	101	99.668	95.229	101.56	99.913	97.04	101.14	90.213	94.092	95.844	98.493	96.396	99.534	99.687	102.09	101.01	101.31	104.86	98.79	94.328	96.963	91.477	101.54	95.122	98.513	95.099	92.475	97.001	101.46	105.9	95.92	91.373	94.985	98.449	100.02	99.498	98.811	102.31	95.066	98.457	105.55	91.384	99.577	94.219	97.56	102.55	98.012
101.12	102.45	108	107.63	108.04	103.57	103.84	100.94	106.98	105.26	105.26	107.58	102.69	110.23	104.01	111.69	103.27	104.65	105.35	106	105.75	103.72	105.65	105.16	107.61	102.43	101.93	104.24	95.342	99.641	106.91	106.04	105.9	100.26	102.32	110.99	108.07	107.11	105.84	103.32	105.64	106.46	106.07	110.98	101.46	103.96	106.45	107.65	102.28	106.8
109.17	103.46	102.22	105.65	106.19	114.44	101.58	100.16	111.07	106.48	101.33	108.08	103.1	107.49	107.26	102.12	109.92	103.68	99.459	110.21	106.93	105.17	104.05	102.5	105.7	107.05	103.48	105.47	101.36	111.89	111.22	107.02	108.83	103.96	109.39	104.56	106.36	108.2	107.28	110.09	104.32	102.6	105.52	101.49	109.09	104.91	103.23	102.05	104.7	111.68
109.59	112.03	104.47	115.06	105.45	103.52	102.27	104.61	106.82	107.56	102.63	103.8	103.29	115.75	99.362	102.51	103.06	103.28	106.98	104.83	103.61	103.77	107.55	106.04	100.94	102.77	105.81	99.536	101.57	108.2	110.45	104.69	110.05	107.31	103.8	110.44	105.42	105.58	110.28	102.65	106.93	103.51	107.58	104.07	103.72	100.14	104.02	100.55	101.54	107.13
106.13	106.38	112.51	102.26	105.25	114.5	106.45	110.63	102.39	108.1	110.91	108.3	105.72	109.73	105.42	107.08	109.28	115.06	103.81	105.17	104.32	107.29	109.49	107.96	106.88	109.4	112.22	103.5	105.43	106.81	104.54	103.35	105.15	105.25	105.02	103.81	110.17	108.49	109.57	104.76	103.56	106.18	110.09	106.49	101.12	107.53	108.26	111.14	104.99	105.39
103.54	104.29	106.2	98.517	103.43	104.87	103.31	109.68	109.32	101.08	103.28	104.15	107.41	109.25	114.88	107.12	101.2	103.34	103.46	108.34	105.72	99.977	106.55	101.41	97.622	105.16	103.5	106.86	109.07	108.52	110.65	108.4	100.79	113.31	110.23	110.73	104.39	109.48	101.8	104	99.622	105.12	100.48	110.24	104.77	105.29	112.81	108.88	109.59	106.62
108.21	113.82	103.46	103.71	107.27	105.12	107.48	107.18	103.16	102.78	104.03	104.29	107.82	105.9	105.47	108.79	104.8	107.22	106.8	108.04	104.89	104.16	100.1	102.34	102.74	109.39	105.06	112.11	105.97	102.29	101.18	102.76	100.38	104.23	107.17	108.56	106.73	105.21	102.75	100.54	107.48	107.28	108.57	110.06	103.76	107.89	111.35	112.38	104.18	114.61
107.09	100.96	104.3	106.7	114.95	109.13	105.86	108.54	99.355	106.71	107.67	106.93	101.12	108.56	94.532	108.06	104.8	105.97	110.7	107.91	102.01	104.59	108.84	105.93	105.68	107.03	102.01	102.9	103.91	102.94	109.09	111.55	102.55	101.35	112.17	106.76	105.73	106.41	113.07	98.561	105.29	104.34	112.99	101.31	99.101	96.151	102.66	107.71	110.96	108.81
106.34	116	107.55	109.1	104.73	107.54	104.68	107.27	110.97	106.77	108.06	114.46	106.88	110.78	106.9	105.93	103.45	105.18	106.14	106.78	108.06	101.15	107.57	107.6	108.63	100.82	104.45	102.87	103.52	107.12	110.51	107.04	115.55	111.42	106.35	110.28	109.9	107.43	109.06	110.08	108.62	105.15	108.67	112.21	112.27	108.2	106.58	112.53	109.46	110.43
102.2	94.326	99.693	101.47	95.545	107.38	100.13	105	100.44	98.752	95.591	97.845	97.703	100.93	102.84	97.85	93.989	102.01	102.01	104.18	104.95	94.636	105.11	103.98	104.62	105.52	100.32	95.381	97.123	100.73	101.86	97.736	102.25	94.763	94.409	97.733	95.598	94.231	101	97.216	95.036	96.198	104.94	101.71	98.254	96.112	94.738	101.74	100.08	94.935
106.74	105.12	106.96	108	109.64	107.55	114.03	106.99	108.83	110.61	105.63	108.7	106.33	111.84	103.27	108.07	108.41	106.11	110.76	109.5	110.27	106.42	114.72	105.65	105.79	100.29	103.11	105.13	108.77	109.19	100.4	108.27	110.57	99.891	103.56	107.07	116.98	116.2	113.11	111.45	104.67	104.05	108.64	104.33	111.38	104.3	107.7	109.64	112.05	111.35
108.71	108.84	107.24	106.41	107.24	106.94	101.15	109.67	107.4	109.43	104.25	104.49	104.03	114.16	111.03	109.11	110.76	99.125	105.02	106.27	108.31	102.95	106.69	106.95	99.252	105.38	109.24	102.64	104.03	109.55	102.41	110.17	108.32	103.86	108.61	108.21	103.61	106.58	101.95	99.741	110.17	106.62	105.5	109.25	109.12	108.98	107.17	106.65	105.92	108.21
97.977	101.9	99.25	92.744	98.951	102.1	94.743	90.181	100.55	101.18	100.19	99.609	91.889	99.406	103.34	95.902	98.368	95.112	97.514	93.638	101.14	98.977	100.98	98.729	103.47	98.777	94.615	89.724	98.541	99.391	101.52	98.096	94.388	100.65	97.269	97.682	93.535	98.008	98.04	92.598	96.51	98.823	98.532	95.458	94.695	89.737	106.43	99.189	95.258	97.478
107.69	106.18	112.67	106.56	103.58	112.03	106.82	104.67	106.24	102.74	110.86	114	107.82	101.79	106.32	106.68	107.97	105.5	105.84	102.28	112.92	106.44	106.14	107.91	106.62	107.48	105.97	104.83	103.96	110.5	106.76	107.01	113.19	107.34	105.27	112.98	106.33	111.59	97.796	105.73	110.27	106.82	103.77	103.48	107.04	103.85	106.8	105.93	115.78	106.37
104.07	101.94	103.4	106.11	103.47	105.65	107.12	107.25	101.87	97.966	104.25	107.39	110.44	106.35	109.26	102.77	113.02	93.304	101.5	107.32	107.94	108.44	105.75	104.33	104.2	108.7	106.36	100.05	105.96	105.86	105.82	107.45	104.4	101.96	105.08	102.52	105.62	102.75	102	107.25	99.304	103.38	109.43	105.98	103.73	102.3	101.33	109.33	100.23	102.38
112.79	109.24	107.48	106.57	113.99	109.25	110.36	114.13	100.44	112.55	105.86	113.71	108.4	110.41	106.52	110.92	108.81	117.01	112.26	114.04	111.99	111.75	111	109.11	114.68	108.44	115.79	111.82	115.45	114.45	106.73	109.89	109.93	111.26	113.5	103.49	113.14	108.99	108.69	111.86	108.04	108.62	109.6	110.84	113.24	112.42	105.4	109.05	111.88	109.63
105.6	98.027	99.654	108.37	98.534	103.43	101.56	108.72	100.86	101.46	102.38	106.04	106.52	102.15	108.18	109.57	109.89	104.92	97.789	103.93	105.81	108.26	112.12	111.38	111.1	108.56	103.76	103.52	105.81	110.56	100.42	109.97	106.85	102.61	107.32	108.03	106.72	105.28	108.19	105.04	104.36	100.49	109.61	103.56	102.43	109.23	104.04	112.5	106.57	105.31
107.74	111.04	109.48	109.5	106.39	111.9	109.55	110	115.53	107.36	110.04	110.82	105.79	106.84	110.98	113.33	104.64	107.95	105.65	105.91	110.29	107.26	107.63	109.65	104.88	106.34	108.9	103.57	112	111.94	110.19	115.72	107.97	112.23	107.7	106.65	103.03	110.05	105.02	108.84	106.33	109.02	106.44	111.76	107.75	108.93	112.48	111.64	109.99	107.89
110.64	98.826	103.96	108.27	105.33	104.58	103.84	103.08	105.62	108.16	105.02	103.86	107.61	100.8	106.77	101.8	110.2	99.984	109.4	106.29	99.073	108.69	105.68	109.58	105.49	107.61	111.09	108.7	98.772	102.97	105.89	105.17	106.38	97.513	108.01	108.49	109.82	104.36	107.25	109.49	113.93	103.57	105.37	100.37	108.95	101.79	100.25	109.6	104.05	105.81
102.59	107.06	107.2	115.22	105.6	109.51	107.33	103.85	112.07	106.89	101.71	110.39	108.92	108.18	115.01	111.58	111.35	104.47	99.473	102.6	110.84	105.12	108.41	102.4	110.9	106.92	116.89	109.73	105.09	108.28	107.98	108.4	117.59	108.58	112.34	108.98	105.8	106.32	108.9	111.15	113.11	105.03	110.28	109.41	105.25	103.47	114.35	103.9	106.55	103.81
107.3	105.46	107.61	112.82	102.07	103.84	106.86	104.29	112.04	104.96	107.09	104.4	107.69	104.71	105.4	109.95	103.03	107.83	99.165	105.08	101.81	114.85	105.69	105.43	108.68	104.84	102.41	103.09	103.83	106.48	105.31	109.47	107.63	106.03	111.63	112.88	99.504	108.76	110.91	103.73	107.46	108.74	107.32	107.73	112.69	109.03	109.55	103.95	106.89	106.06
109.92	105.18	108.78	112.58	107.85	107.89	106.07	105.48	108.56	104.07	114.69	111.12	106.73	110.02	112.26	110.48	106.3	106.88	111.61	109	109	108.3	107.43	104.99	105.92	110.73	112.13	111.58	106.5	103.69	110.3	105.99	102.54	110.65	108.77	114.05	102.04	102.34	106.69	111.52	107.76	110.63	107.09	111.89	109.87	112.89	101.3	109.51	111.06	108.72
95.723	102.53	93.839	96.879	95.075	99.371	98.555	93.953	94.755	101.08	100.04	98.272	95.014	94.303	99.011	98.982	102.23	99.433	98.106	96.221	99.157	102.27	94.041	99.475	93.976	95.672	100.46	101.48	99.122	102.59	97.078	94.295	103.2	95.967	97.234	96.43	93.778	98.54	95.526	101.7	92.288	97.155	96.041	94.347	96.472	96.166	92.321	88.5	96.69	90.901
108.44	108.95	106.16	108.33	102.5	106.58	103.6	102.92	112.02	101.12	98.907	110.18	109.34	102.99	104.12	105.01	106.62	105.36	100.24	102.61	107.72	107.45	106.91	104.39	110.3	110.79	101.7	109.84	103.47	98.359	106.28	109.52	110.76	105.81	102.17	111.15	109.85	111.05	113.21	110.97	102.9	103.65	109.2	102.96	104.22	100.41	109.56	105.84	108.73	103.36
105.75	104.11	110.02	109.44	103.76	103.76	101.09	107.49	108.94	108.31	106.16	107.21	104.49	105.51	107.77	103.6	107.52	107.93	107.8	100.61	104	98.653	107.27	106.7	106.54	96.53	99.479	97.985	111.33	101.16	105.02	99.197	109.48	106.39	102.74	98.66	105.08	104.15	101.82	107.08	105.83	110.49	104.3	109.24	112.79	109.12	105.01	110.23	108.09	103.17
102.26	105.3	105.73	102.29	107.18	110.39	106.59	108.06	105.05	108.04	112.01	106.32	113.16	110.55	103.08	113.33	108.99	112.31	118.84	109.68	103.53	105.68	116.91	106.95	111.52	109.78	105.24	105.51	105.29	105.55	101.29	102.27	104.44	107.08	110.86	105.22	111.87	107.73	112.08	102.17	111.11	106.88	103.96	108.92	104.69	109.89	108.25	108.25	110.45	102.77
107.13	95.193	101.78	104.58	104.55	98.299	94.642	100.98	102.23	93.628	105.98	96.062	100.55	99.453	98.046	101.64	102.49	101.24	98.494	104.79	98.859	105.54	95.279	100.29	100.77	103.59	95.751	101.4	99.288	99.862	105.76	103.43	99.346	101.7	105.19	93.04	102.92	102.02	95.705	100.57	103.69	99.937	100.86	100.83	95.932	97.329	97.502	100.72	97.129	99.22
99.597	105.96	106.13	108	104.98	108.49	107.04	105.23	105.93	108.42	107.81	105.12	108.36	114.47	101.3	104.17	104.72	106.31	107.8	107.31	105.13	108.88	108.29	113.01	107.12	104.66	102.94	106.02	105.76	107.15	107.69	108.55	105.09	104.97	101.58	97.862	110.43	105.58	99.786	104.64	110.44	111.05	107.35	107.4	105.39	109.93	109.14	109	107.17	108.15
104.86	97.612	104.21	104.05	106.78	102.81	102.57	108.37	114.38	107.43	102.41	106.42	105.92	105	110.84	106.78	104.2	110.88	112.79	112.24	105.8	103.13	101.75	105.34	113.07	105.53	104.42	103.83	110.35	108.99	102.57	103.02	106.55	102.56	107.09	105.79	110.02	104.27	107.21	101.74	103.53	103.37	108.98	107.36	108.76	106.85	110.13	114.1	105.54	105.41
115.17	108.5	101.64	106.73	114.56	106.21	109.17	107.09	107.23	110.62	108.18	115.16	111.67	110.47	106.3	108.41	108.74	106.18	99.668	111.11	106.99	111.05	109.71	114.63	102.85	107.62	96.416	113.38	108.65	108.67	115.71	105.45	113.68	109.06	104.46	108.71	106.44	109.56	107.46	102.44	102.3	105.37	109.68	111.63	104.46	106.55	106.12	104.49	111.96	107.8
101.81	102.56	104.31	101.28	106.55	98.74	107.8	104.24	100.33	101.35	105.7	107.74	102.3	105.62	106.01	103.91	96.827	102.68	109.78	103.16	104.76	109.33	110.78	98.898	106.45	106.31	108.09	106.2	105.62	106.59	101.98	101.27	105.25	98.95	108.69	107.14	98.961	100.78	103.23	100.9	106.11	101.64	108.64	106.37	111.76	104.23	104.91	104.23	99.903	113.5
100.67	112.03	102.2	103.96	106.38	109.19	99.549	104.88	111.09	106.52	101.12	102.25	104.24	106.88	109.49	106.04	108.04	101.54	109.94	102.67	110.3	109.21	101.34	101.42	99.311	107.34	107.39	107.57	108.18	106.68	104.23	104.6	107.74	109.74	106.67	103.44	108.99	101.41	107.17	102.88	105.86	108.4	107.09	105.02	102.78	101.47	108.68	107	101.29	105.24
104.41	111.94	104.58	101.57	105.67	104.88	109.05	99.689	102.07	106.81	111.33	108.42	109.17	107.08	109.1	111.53	104.91	108.51	103.54	105.91	112.92	105.14	109.81	112.56	108.08	108.12	103.92	113.85	109.86	107.02	98.712	111.77	105.41	110.49	105.16	110.08	109.68	110.81	111.64	107.78	100.89	108.04	103.18	108.53	107.79	109.14	109.39	109.35	108.05	101.64
109.92	109.23	110.12	105.17	103.73	112.73	100.29	110.56	100.75	102.27	108.29	103.06	105.83	104.78	103.84	101.85	106.9	102.73	109.85	114.12	109.1	103.79	113.68	105.44	107.35	108.64	101.74	102.41	105.32	107	102.43	104.27	110.74	108.79	100.76	104.36	103.26	108.52	100.75	104.99	101.81	104.44	109.68	101.08	104.91	100.78	104.03	104.5	101.28	110.54
106.06	109.85	106.26	107.85	114.81	108.6	109.98	104.88	110.82	107.26	112.82	105.89	110.24	107.18	105.56	114.1	113.21	107.99	110.61	105.59	102.03	107.14	111.68	107.96	104.81	105.69	106.37	109.71	111.08	114.17	108.7	107.2	107.78	112.37	107.01	111.03	109.8	101.26	106.89	107.39	101.97	109.17	106.67	109.26	109.5	114.93	108.27	114.73	105.77	111.57
104.13	106.92	101.13	106.22	102.51	105.18	101.77	110.51	105.34	101.19	111.17	107.72	102.03	107.44	103.26	104.4	110.98	112.15	101.04	107.44	107.14	101.2	105.45	104.57	106.64	109.55	101.06	102.46	99.986	109.28	104.68	106.75	102.31	108.18	107.44	101.11	107.2	105.97	98.031	101.11	102.99	102.11	109.17	96.011	98.516	102.09	107.21	104.31	104.16	101.97
106.45	100.35	104.55	107.72	110.07	103.95	107.2	107.87	106.03	107.05	105.93	104.04	102.03	106.2	106.73	109.99	106.01	112.03	116.5	108.76	100.86	106.65	106.59	104.83	109.72	106.42	109.87	104.66	108.69	104.32	109.19	103.17	105.66	108.53	104.23	109.93	105.67	104.22	107.43	104.57	104.81	109.63	104.29	102.47	105.18	110.02	111	109.42	111.31	108.27
112.21	107.75	110.93	106.77	111.83	109.83	105.26	115.32	105.32	100.4	104.51	105.21	104.15	104.56	108.47	104.75	107.11	109.34	108.63	106.9	111.39	109.68	109.88	109.96	101.71	101.37	111.5	108.49	112.31	107.94	104.33	106.62	109.07	108.19	108.46	105.83	105.09	103.19	99.571	108.82	110.58	108.79	107.83	103.51	112.99	103.42	105.33	112.87	107.46	106.09
112.11	111.99	112.41	113.28	105.99	111.91	115.33	112.3	110.6	117.41	111.24	113.44	109.25	113.07	111.67	112.02	110.01	110.01	110.11	115.92	110.82	115.01	115.65	108.77	109.25	118.36	111.07	113.4	106.19	109.18	109.18	109.19	111.36	113.36	109.06	112.47	115.37	108.58	110.64	107.42	111.27	112.72	116.06	110.15	106.7	109.58	109.84	107.8	100.95	110.22
97.07	99.137	94.307	98.241	98.797	97.681	96.596	101.95	95.052	98.801	95.543	101.59	102.74	98.625	103.16	98.999	97.774	94.839	94.486	92.828	98.982	94.038	99.564	92.72	96.543	89.73	100.51	98.767	94.514	95.039	100.51	95.037	97.176	107	102.37	102.19	98.075	103.28	92.183	101.06	111.38	99.242	91.224	102.52	95.119	91.742	104.48	97.212	96.866	89.167
100.26	97.627	103.15	96.776	97.918	102.7	99.873	100.91	91.54	94.79	102.04	98.205	96.306	105.79	103.99	96.071	105.05	95.278	100.43	101.28	101.88	102.78	98.505	101.71	96.837	97.379	102.19	99.521	102.74	104.48	95.892	102.26	96.581	96.348	103.58	97.96	97.654	100.7	102.25	95.397	98.179	104.68	97.065	99.056	102.93	101.37	97.709	104.09	96.662	96.721
103.86	108.77	110.07	99.173	109.75	104.99	100.99	104.02	106.61	105.56	105.72	107.7	103.99	106.01	104.97	107.28	109.31	106.15	102.73	104.25	101.21	104.43	106.33	104.77	110.61	102.82	105.44	114.46	99.931	102.86	106.72	103.5	102.42	105.92	104.56	104.22	108.61	106.6	110.22	108.39	102.15	101.46	103.79	110.43	105.59	102.24	104.71	103.22	110.68	106.62
105.05	114.03	108.8	107.76	105.37	104.91	115.91	101.97	105.93	102.02	106.37	112.25	107.72	104.31	110.26	107.36	109.61	104.49	112.53	102.57	109.43	106.85	109.4	102.38	107.47	108.06	111.24	109.13	108.79	111.76	106.57	102.57	111.16	112.85	103.31	109.44	109.84	108.32	109.51	102.68	104.26	98.11	112.61	105.88	103.57	105.96	107.63	111.6	109.33	109.95
107.98	107.02	101.77	105.73	104.94	112.52	106.38	107.22	105.09	101.72	104.57	100.39	108.84	111.72	108.99	98.827	104.03	99.938	103.66	103.74	103.8	99.596	105.71	100.03	106.69	101.75	111.19	108.55	105.85	104.13	110.88	107.71	111.6	107.05	102.9	101.94	106.03	105.03	106.19	104.84	110.86	107.75	111.09	108.38	103.61	107.9	109.32	110.24	107.2	108.32
101.33	105.12	103.4	101.98	99.274	97.99	106.25	100.97	104.92	95.215	101.37	108.53	106.09	103.65	105.65	99.297	100.73	101.23	103.48	102.73	106.54	98.161	100.57	101.01	101.95	97.858	99.906	103.29	103.59	101.17	108.34	101.32	106.32	104.91	107.67	104.09	103.17	104.37	108.11	104	104.32	95.968	100.44	100.18	105.53	101.43	102.27	101.63	103.2	99.914
103.1	92.429	101.84	98.979	98.018	100.48	101.15	97.773	102.2	101.11	103.21	100.56	102.61	103.25	100.72	98.217	103.86	91.18	102.08	98.576	101.04	102.9	100.35	98.631	106.33	100.61	101.34	100.28	109.14	106.28	104.19	104.47	99.92	103.96	99.504	95.281	103.31	106.24	99.396	100.99	96.786	99.928	100.82	101.59	96.994	96.072	105.52	105.01	101.38	100.63
104.85	109.67	108.34	108.41	106.63	111.37	103.82	108.79	114.35	101.39	102.52	108.7	105.38	102.72	106.62	102.72	109.96	111.46	104.99	99.003	108.91	102.56	104.19	106.24	109.4	107.39	105.85	106.41	105.46	107.62	110.31	118.96	102.71	101.52	103.19	105.51	102.04	108.7	102.15	104.16	108.76	106.11	105.05	106.05	109.91	102.65	110.73	103.08	109.48	111.34
101.8	110.92	100.9	109.49	111.69	111.75	107.57	112.52	109.88	110.51	106.31	111.92	108.78	107.71	111.07	107.05	112.48	105.88	109.84	109.33	118.49	112.47	107.56	108.55	111.39	108.03	112.22	111.08	112.33	112.95	115.16	103.32	113.41	109.87	110.32	113.12	110.41	104.98	112.49	112.71	109.28	109.17	108.51	107.49	114.1	112.66	104.81	111.14	110.18	113.3
108.92	112.34	112.4	111.47	108.57	108.37	111.94	100.25	110.83	108.24	110.51	111.37	114.4	107.95	113.73	111.01	109.18	104.16	106.31	106.74	103.63	108.92	113.35	103.71	111.4	112.55	103.01	110.22	108.99	109.08	106.82	111	110.51	116.48	110.01	108.61	106.62	106.31	110.69	103.37	106.6	113.7	113.7	111.12	103.24	110.59	111.74	115.66	104.67	102.45
104.01	97.307	100.41	101.46	101.06	103.12	99.451	101.66	99.122	96.859	105.21	104.78	98.262	104.97	98.951	101.88	103.42	105.52	98.511	91.296	103.94	98.965	102.64	105.69	100.16	103.27	99.113	97.137	98.168	98.185	103.66	102.58	101.79	98.818	93.608	102.69	99.336	100.47	105.55	104.05	103.73	103.22	102.32	90.78	104.53	98.045	104.59	104.52	99.104	95.978
100.71	98.769	98.128	93.408	102.11	101.96	102.34	103	108.91	104.67	100.06	98.094	85.547	98.602	96.677	99.515	100.64	103.15	104.1	100.23	96.432	104.34	100.62	108.29	102.54	102.68	101.45	109.07	104.32	100.42	104.96	101.36	97.641	103.08	100.72	101.47	102.73	103.63	104.17	99.23	96.284	102.34	95.628	99.017	100.44	98.707	94.753	104.53	99.911	103.36
103.19	108.29	108.97	108.42	104.75	104.91	99.563	109.57	104.84	104.02	107.85	106.48	103.45	101.44	101.15	109.54	99.986	108.97	102.21	106.81	110.01	110.85	110.35	105.31	107.67	103.16	104.94	104.25	101.46	108.97	108.43	100.65	105.75	105.97	109.58	107.79	112.08	104.69	107.64	108.24	104.39	99.954	101.42	104.61	105.24	105.56	114.9	97.073	106.86	100.91
103.81	113.25	107.3	116.27	110.52	112.81	115.69	106.28	114.99	114.34	114.24	112.89	110.9	114.75	108.32	108.47	113.6	106.54	100.26	109.95	107.07	109.09	107.4	105.39	109.69	106.35	105.76	107.76	102.01	116.27	108.97	110.07	103.72	108.07	109.85	106.89	112.25	110.48	109.28	110.8	110.61	117.68	112.04	108.42	110.52	103.88	113.06	107.38	114.02	110.11
99.766	107.13	99.061	105.54	102.06	104.91	103.41	103.16	105.48	102.44	103.57	96.741	104.03	108.98	98.211	108.74	102.76	101.87	102.38	97.262	97.887	105.85	104	96.278	103.38	101.71	105.18	103.82	100.08	102.22	100.8	106	96.56	103.01	101.95	112.31	102.97	105.8	101.86	103.43	96.247	99.164	102.59	101.68	103.9	104.71	108.95	106.98	103.9	100.75
105.96	103.85	106.29	106.1	114.36	104.15	109.13	110.22	109.83	113.56	111.36	108.58	112.14	105.87	104.17	110.79	112.73	105.75	101.92	109.09	99.624	104.26	107.22	106.47	109.86	109.24	105.03	115.37	110.87	109.03	115.7	107.59	106.44	111.87	106.53	107.43	103.91	108.98	107.4	109.29	107.59	111.12	109.89	111.76	110.77	106.14	105.74	112.43	109.52	113.87
101.89	102.9	103.12	108.14	109.25	110.48	113.11	104.04	107.15	109.18	106.74	108.72	101.8	106.61	107.1	110.07	108.89	105.56	104.56	111.92	103.28	112.91	108	105.34	105.99	104.66	104.66	104.78	102.09	112.22	111.55	107.36	102.92	102.52	100.7	103.66	108.5	104.87	106.38	105.59	107.02	103.06	103.05	105.65	107.94	107.54	105.55	101.25	109.78	108.32
112.05	108.43	101.42	110.62	102.39	106.77	102.97	106.85	109.94	104.7	103.49	104.94	109.46	100.11	109.43	106.97	102.8	103.35	102.59	102.01	105.62	103.96	107.11	103.48	102.08	99.531	102.77	110.6	100.47	110.59	104.8	96.89	105.91	102.59	103.48	104.84	104.73	112.86	109.69	103.13	110.69	105.61	104.96	101.81	107.93	107.77	106.91	104.3	102.43	108.43
110.65	113.48	103.65	110.89	114.56	111.77	107.91	104.87	107.99	106.93	110.67	107.73	112.03	107.86	104.7	106.74	109.86	104.58	110.08	112.21	113.66	106.76	109.78	111.89	106.1	113.49	109.52	104.93	109.84	109.38	109.28	109.25	106.63	110.82	99.542	109.76	110.68	108.5	105.9	105.33	105.73	108.98	109.85	110.66	110.34	106.93	107.4	111.21	112.28	116.66
103.08	114.39	112.61	111.27	113.38	107.98	111.18	110.69	108.25	103.88	109.37	107.77	108.94	111.26	112.32	109.63	114.04	103.61	103.84	107.88	110.33	112.63	105.04	108.15	106.68	106.68	109.09	109.18	108.7	103.62	107.76	107.82	109.29	105.61	106.9	100.23	104.7	112.65	111.85	105.46	106.81	106.13	106.06	109.14	100.59	112.68	107.87	112.3	100.56	111.64
101.71	95.365	99.285	95.278	100.54	96.077	99.161	110.08	100.41	99.971	104.07	95.528	101.83	105.87	97.061	98.355	106.93	97.269	103.12	101.14	100.75	102.47	100.55	100.28	97.24	97.104	97.002	99.261	98.131	95.668	101.39	99.517	104.16	111.56	98.697	103.97	92.816	92.946	105.34	100.4	99.078	103.62	102.93	97.926	92.685	103.77	107.39	103.68	101.15	101.8
112.12	109.31	108.24	110.24	111.71	100.53	107.54	105.88	106	107.32	115.29	104.92	110.64	111.61	108.29	103.4	112.64	117.28	109.81	106.08	106.11	110.67	104.28	112.42	106.45	109.14	108.59	106.17	107.65	107.67	104.22	109.99	109.02	103.16	106.25	109.86	113.38	107.77	109.71	112.85	106.49	108.9	117.36	113.67	111.46	111.4	108.11	105.06	102.97	105.33
110.74	104.56	110.62	107.32	109.14	105.19	103.99	103.74	114.19	109.62	107.49	110.51	105.67	113.18	114.03	103.72	105.68	111.88	105.21	111.87	108.93	106.68	106.75	108.64	108.34	100.59	105.8	110.46	106.31	107.46	107.9	107.75	110.41	104.45	109.73	111.73	111.06	111.72	110.83	104.55	109.28	106.53	103.36	106.22	113.53	111.44	109.88	107.11	107.79	104.63
110.61	105.77	108.37	110.18	101.94	112.99	110.86	111.92	105.26	107.03	101.35	109.93	107.17	109.66	104.42	106.16	105.62	117.14	109.08	108.6	106.84	107.55	104.1	107.84	107.48	103.95	107.5	109.35	109.06	101.65	108.88	109.31	105.25	112.55	111.36	105.2	108.74	110.92	107.29	105.66	105.95	113.29	109.88	108.94	108.69	105.19	112.36	107.4	110.93	108.36
111.44	102.57	104.45	107.17	113.53	108.19	108.73	105.41	108.5	109.62	110.21	107.28	103.22	111.66	106.44	103.17	105.67	108.76	115.8	107.54	105.53	108.59	105.99	106.89	103.51	100.11	108.57	106.15	112.1	109.73	107.26	111.13	109.36	104.45	106.49	112.77	109.71	107.8	105.73	108.72	112.26	115.29	107.21	105.06	107.41	108.27	112.56	107.17	101.03	104.19
105.25	102.08	105.46	106.87	100.81	106.95	109.2	108.74	107.33	103.8	104.95	107.03	109.02	106.96	104.25	103.74	104.15	101.41	104.67	104.82	104.78	103.88	107.4	102.18	102.48	94.873	102.48	107.93	114.13	106.49	103.16	98.089	107.2	109.83	100.15	104.74	107.17	102.32	112.26	102.65	106.85	111.44	106.22	104.43	104.04	103.23	102.53	111.95	109.54	107.88
113.63	103.67	103.72	112.19	110.47	107.08	108.57	105.89	105.49	104.28	115.62	104.43	112.98	114.75	107.14	108.19	110.06	103.58	108.66	103.41	115.4	106.79	104.09	110.4	106.33	112.25	104.72	110.01	110.03	110.56	106.18	110.04	106.28	107.92	109.04	108.45	109.3	111.42	108.26	104.31	109.12	108.16	103.09	106.42	108.29	110.08	110.94	108.26	102.3	106.08
107.36	101.1	107.01	102.13	103.21	105.03	106.65	109.17	111.32	111.96	107.92	107.41	104.83	101.94	106.39	109.86	102.36	105.17	105.24	103.48	111.94	104.36	99.167	107.61	104.56	106.87	104.95	104.99	100.15	109.37	99.001	103.54	107.16	100.29	108.3	110.48	103.23	107.59	105.72	107.29	109.33	105.76	109.17	112.1	110.9	101.87	102.85	108.32	104.4	102.43
113.83	105.03	111.17	104.17	105.31	108.75	114.53	106.43	109.09	110.95	110.15	109.83	114.79	111.11	110.12	108.87	105.12	103.98	104.51	106.58	107.05	105.82	108.35	103.93	102.63	111.79	105.78	100.76	103.92	107.09	111.94	110.2	105.49	108.33	106.34	105.12	107.54	107.41	108.06	112.42	110.81	112.94	100.48	103.51	109.98	107.17	105.11	109.3	109.58	113.63
106.75	105.26	108.86	103.62	104.9	104.78	105.2	105.94	108.14	105.96	108.16	113.66	105.29	105.37	103.56	103.79	106.88	101.32	108.44	106.69	111.26	103.28	106.17	107.15	103.83	106.62	107.13	108.28	106.92	113.51	110.73	106.18	110.94	112.17	102.81	105.33	107.88	103.07	110.63	109.96	109.01	108.52	110.66	105.27	102.85	107.03	109.71	106.02	101.5	104.36
98.525	93.352	99.338	104.2	103.62	97.614	98.513	100.29	94.649	96.931	99.936	102.73	95.216	98.149	95.893	100.12	101.51	103.1	99.475	96.139	92.757	104.34	94.405	99.429	100.7	103.29	98.638	101.9	97.505	100.13	98.132	99.415	98.421	94.772	100.58	100.64	95.627	99.221	96.52	102.33	100.38	103.57	98.547	99.487	102.72	99.199	100.56	101.74	95.788	102.51
93.456	98.545	101.74	97.4	99.073	98.399	96.307	93.405	101.97	101.21	97.383	100.01	96.498	95.252	96.738	93.308	99.111	100.68	93.179	99.659	95.982	94.618	94.626	95.965	96.164	93.688	97.03	92.111	99.238	100.62	98.827	93.043	99.881	93.467	93.19	108.23	97.567	96.621	101.65	99.175	94.306	106.66	93.812	91.355	90.869	98.623	94.357	105.77	101.33	96.284
107.25	105.66	102.17	108.93	104.77	104.23	104.19	107.49	108.1	102.22	106.12	106.4	107.06	110.27	102.65	104.04	106.73	105.67	109.36	103.21	112.93	103.32	104.21	97.312	114.3	107.1	105.33	103.4	103.79	106.26	106.22	108.76	107.37	109.07	104.7	101.95	103.98	102.66	109.18	104.93	109.51	109.55	106.09	110.35	106.85	98.442	108.21	105.58	102.93	101.84
92.344	95.355	97.628	97.862	101.39	93.137	98.879	86.295	103.88	99.295	98.37	103.02	99.576	94.276	96.336	98.395	92.669	93.786	99.248	100.49	96.36	96.803	97.817	98.572	104.41	100.97	101.16	95.479	99.219	95.069	99.669	93.522	100.1	104.88	99.215	100.03	95.989	96.612	101.59	91.887	96.751	96.409	101.17	96.75	99.386	99.278	97.129	94.784	97.323	98.732
106.31	112.95	109.26	106.76	108.09	108.17	108.51	102.12	109.76	106.56	108.68	109.88	105.38	105.77	110.24	110.6	110.98	108.36	107.65	112.42	110.85	105.91	105.98	105.18	109.41	103.59	106.48	106.94	107.63	104.36	109.09	109.83	105.44	106.17	109.9	103.82	112.56	109.43	115.51	108.25	111.91	105.72	104.96	105.93	112.85	102.25	111.86	109.65	107.77	117.1
108.34	106.28	106.74	106.1	107.6	99.044	105.06	108.95	110.32	100.64	111.06	104.3	109.31	103.15	102.91	103.07	108.53	109.21	105.39	104.17	106.57	110.99	107.07	107.2	103.74	112.34	105.52	102.62	111.09	103.23	110.89	109.33	102.36	101.28	102.6	107.67	108.85	107.39	106.83	104.94	101.77	112.51	107.44	103.62	102.23	110.45	106.64	103.8	110.99	107.57
105.87	113.13	110.45	110.59	106.32	108.03	111.37	111.69	110.08	114.46	109.56	109.75	112.02	109.43	108.77	104.56	114.3	106.44	106.26	113.78	110.73	117.65	116.35	112.35	110.54	112.61	113.29	106.48	110.97	113.32	114.38	110.25	108.16	115.51	109.34	112.86	107.48	110.97	110.81	112.48	109.66	114.77	110.95	111.32	106.93	113.8	112.8	108.2	103.44	104.14
110.49	105.92	107.62	106.15	112.57	110.81	107.24	110.86	104.15	104.14	112.04	107.11	102.09	108.83	114.87	105.96	103.06	107.09	110.32	106.03	114.21	102.92	105.57	112.86	107.44	110.1	107.41	114.81	113.46	108.61	112.53	104.16	105.98	110.97	111.9	105.91	110.17	100.85	108.79	106.2	104.89	109.21	107.78	104.42	103.07	106.51	105.9	109.03	108.1	106.42
101.47	98.501	100.92	102.13	103.03	97.902	100.92	101.39	102.27	103.7	103.28	106.89	96.464	102.11	101.29	108.3	105.11	99.83	100.57	103.4	97.014	103.36	102.71	101.64	103.96	103.36	106.12	101.13	97.075	103.52	104.05	101.31	102.95	102.3	103.24	103.52	102.43	101.43	109.44	103.61	99.154	101.66	98.573	100.3	100.48	94.44	93.531	101.07	99.288	103.16
106.89	111.79	114.17	105.05	108.49	110.57	104.05	110.64	108.25	104.03	107.31	106.43	107.21	112.32	102.99	104.48	108.24	110.13	110.75	104.25	97.906	113.31	100.69	102.82	106.5	106.29	107.2	109.45	109.66	107	107.4	106.95	106.87	108.77	109.98	108.9	109.29	106.54	103.96	106.07	108.28	113.02	109.52	109.28	110.96	103.94	111.31	103.56	111.61	111
105.95	100.41	97.503	103.83	97.973	106.92	105.32	101.54	106.63	104.56	108.34	103.08	103.12	111.71	104.01	109.53	108.33	107.47	102.76	107.07	111.62	104.09	104.82	110.03	102.31	100.76	105.88	105.13	105.88	108.82	102.05	105.87	110.13	98.941	103.18	105.68	109.03	108.05	105.59	98.061	117.75	105.6	100.07	104.22	100.25	108.2	107.22	106.3	109.16	100.57
108.08	108.65	110.45	103.35	104.15	107.42	107.02	109.08	109.07	103.42	103.73	100.71	105.3	110.19	100.63	113.03	103.67	107.78	102.98	106.22	105.41	104.34	102.77	113.41	100.53	103.98	109.89	106.69	105.1	106.44	106.97	106.64	112.85	106.33	105.92	107.13	112.47	110.16	103.03	103.7	102.53	106.58	109.42	108.08	109.86	110.43	107.45	108.01	109.56	101.79
108.93	111.03	111.3	108.48	111.98	112.92	106.48	106.57	110.41	106.85	104.81	106.26	107.14	113.01	110.54	110.01	106.26	113.9	113.08	108.19	110.31	103.31	113.27	109.97	108.64	105.14	103.69	106.43	107.67	105.13	104.54	106.69	111.86	103.45	108.71	109.42	104.17	110.12	114.69	107.25	110.76	107.78	110.71	105.66	104.33	108.41	105.62	107.74	105.09	106.98
103.83	97.521	102.74	99.296	103.22	104.42	101.3	98.786	98.245	101.94	102.98	98.554	102.85	94.913	103.89	101.46	104.98	97.353	106.06	103.06	108.96	103.62	102.15	110.5	99.318	99.153	103.78	95.984	98.991	101.56	103.69	105.33	99.433	98.751	104.73	105.54	103.23	95.532	102.96	99.8	101.34	99.439	108.79	95.854	103.3	103.19	104.29	98.601	98.736	102.52
101.93	100.55	113.12	109.33	107.08	105.4	102.64	110.94	103.35	108.82	104.6	114.62	107.55	112.01	104.71	104.81	104.95	106.49	99.683	106.28	102.31	108.37	112.71	101.65	109.77	103.75	99.168	102.74	107.63	104.61	103.15	104.52	103.76	104.51	109.48	99.561	110.44	103.61	105.36	106.03	100.54	101.61	108.9	109.63	102.59	102.41	107.62	102.71	101.14	110.77
113.34	112.96	108.11	108.94	109.39	109.11	110.62	104.24	109.99	110.81	104.83	107.38	99.92	113.39	110.8	110.61	108.37	108.44	110.19	114.53	112.46	109.59	110.52	109.67	109.64	109.2	107.72	111.24	108.11	106.67	112.17	106.72	105.18	110.72	111.54	112.72	108.68	106.48	113.92	108.57	108.31	107.92	108.52	111.15	110.88	111.82	112.24	106.17	112.98	114.03
103.37	100.27	99.54	103.91	106.06	100.65	105.35	102.54	98.046	99.29	99.975	101.57	94.189	98.296	98.491	101.27	104.99	105.24	100.68	102.17	98.016	99.572	97.918	94.884	104.37	101.79	105.05	106.73	99.975	105.69	99.2	103.36	100.12	107.21	96.201	96.35	103.47	101.28	102.33	99.222	99.647	94.389	99.446	99.679	105.72	103.08	101.65	96.665	101.33	105.12
104.58	111.1	112.35	110.22	101.12	108.64	104.4	104.87	112.48	108.42	112.13	110.5	107.2	103.67	103.4	108.93	107.88	114.08	106.16	107.72	105.63	105.93	105.79	111.54	99.105	101.92	107.51	105.13	103.81	107.68	106.08	107.71	110.42	104.32	108.15	106.46	110.4	105.67	105.24	104.35	103.47	107.39	106.61	104.05	107.8	105.12	100.86	104.76	111.37	109.25
102.02	109.68	109.03	104.45	107.52	108.02	109.98	105.71	99.671	105.02	104.74	103.03	108.57	114.69	102.11	102.88	107.84	104.59	114.09	110.19	106.3	107.71	100.8	111.19	107.45	104.91	107.48	104.76	104.01	102.03	106.74	108.63	110.44	104.84	101.77	106.86	103.12	104.29	113.37	106.52	101.42	103.92	110.11	104.52	111.45	109	110.38	109.24	100.05	101.77
104.98	107.26	114.25	112.07	105.89	115.34	110.61	106.26	109.72	110.93	108.81	111.89	109.16	105.08	111.18	110.07	112.84	110.12	108.6	105.23	109.12	109.85	113.67	105.66	108.83	109.22	111.61	110.19	111.81	110.81	104.97	117.89	104.96	111.83	108.93	107.2	107.88	110.96	110.27	107.14	115.91	107.42	108.47	106.77	120.37	116.95	109.38	114.05	109.92	107.24
99.752	102.94	89.388	104.25	101.51	98.51	100.09	100.42	102.98	94.643	95.808	98.175	99.04	106.39	96.286	95.191	103.92	101.51	103.6	100.63	100.98	91.194	103.49	101.65	102.66	98.556	102.03	98.573	104.86	99.846	102.9	99.432	95.361	103.66	103.49	99.032	101.53	104.54	103.18	105.76	108.2	95.407	99.938	102.15	96.159	100.03	95.82	103.45	102.64	98.552
108.96	108.54	113.06	112.99	105.98	106.04	110.57	110.83	110.57	109.41	104.99	112.94	113.64	107.9	100.67	99.565	114.57	107.51	103.25	111.69	111.74	107.26	113.48	106.87	106.9	114.27	108.56	109.06	117.15	101.75	107.07	110.74	108.11	109.51	110.49	108.01	107.37	109.78	110.55	111.87	100.94	107.8	111.38	113.44	107.3	111.53	108.89	107.09	100.96	109.53
105.86	108.6	105.49	98.052	105.27	108.3	107.25	103.83	108.06	103.51	107.09	102.36	103.94	102.08	100.37	107.74	104.97	102.45	108.83	107.66	106.75	106.12	105.86	103.91	104.74	106.02	108.41	100.18	105.44	103.61	99.93	103.74	105.14	106.09	101.98	105.75	98.533	111.1	108.29	106.52	111.63	107.06	103	99.078	102.42	109.07	111.06	103.77	106.14	104.72
114.43	104.93	108.32	108.25	104.13	110.46	111.57	110.2	110.68	111.65	102.56	107.47	105.43	108.8	106.08	108.63	107.77	108.06	99.382	107.9	110.07	109.17	112	111.48	107.89	107.42	105.92	104.97	101.96	107.19	104.54	108.9	109.84	106.68	112.84	107.31	104.36	103.65	103.8	107.83	113.84	107.65	111.81	112.22	108.42	109.96	111.15	105.44	114.56	109.02
106.55	106.14	109.5	105.68	108.17	108.22	105.52	97.769	102.08	108.73	100.06	106.91	103.64	107.83	105.24	106.23	103.5	109	105.44	105.63	95.92	100.67	104.22	110.75	110.79	104.46	106.78	105.48	103.03	108.02	103.6	102.36	110.54	109.7	103.45	103.84	100.65	100.68	101.28	108.9	104.36	109.57	108.4	105.93	110.86	105.64	109.44	108.33	99.95	101.54
107.03	114.32	107.41	110.72	108.95	105.92	108.17	108.01	109.67	110.49	110.79	96.637	110.03	113.01	117.15	107.67	101.5	104.83	108.6	111.32	104.45	109.89	103	110.01	109.13	113.22	108.91	110.84	107.03	102.9	109.86	106.47	106.42	109.52	108.96	109.67	107.91	105.53	117.92	108.75	107.94	108.34	108.78	109.66	105.87	111.25	107.34	106	115.43	106.17
100.07	107.14	104.54	100.88	104.19	109.81	101.32	109.66	103.87	110.17	110.24	105.69	106.69	102.77	104.54	110.73	109.97	110.67	108.78	107.59	103.87	109.04	108.75	102.3	106.57	107.47	107.02	109.01	108.41	107.62	109.83	106.27	112.71	100.53	104.49	106.67	101.08	105.43	109.71	110.8	107.56	105.05	115.37	103.88	108.85	98.747	109.34	103.81	101.51	103.22
104.09	108	107.71	111.47	105.31	110.81	105.49	106.01	108.28	106.1	110.15	106.84	106.32	106.27	106.72	107.22	107.27	99.408	107.18	102.61	105.59	111.26	108.2	108.35	106.53	103.51	108.99	100.8	108.47	108.23	109.76	108.41	98.876	108.84	108.78	102.63	108.53	106.91	108.19	105.91	102.84	101.29	108.2	107.85	110.51	103.8	103.95	102.93	107.87	108.17
105.2	108	107.71	108.41	109.8	102.49	111.79	96.311	111.71	104.38	109.34	109.67	110.02	103.35	113.62	102.65	107.08	110.82	104.74	110.85	102.26	107.97	101.75	110.13	103.96	104.87	103.98	101.67	103.68	104.34	101.09	107.71	106.45	112.13	105.88	104.35	109.22	107.93	95.488	107.95	103.95	106.56	104.15	107.32	106.16	103.5	102.28	103.92	107.39	111.04
110.4	107.63	101.69	106.83	107.09	106.01	99.351	107.3	108.54	105.45	96.752	104.13	101.6	99.911	107.92	101.89	102.69	104.21	104.76	105.69	105.58	106.49	102.89	112.25	103.91	99.549	104.82	107.67	104.37	104.5	104.07	103.33	104.42	104.37	104.77	107.97	109.75	104.58	109.25	107.34	107.75	98.495	102.61	110.61	110.42	101.78	106.81	103.03	102.27	107.43
115.73	106.95	102.46	104.86	108.07	104.88	103.64	107.81	106.25	111.88	108.65	106.38	105.94	108.47	98.728	102.65	108.62	102.92	104.6	103.02	106.76	104.65	112.3	111.66	108.68	109.64	109.36	105.46	106.59	106.52	103.3	110.21	107.27	106.92	105.08	100.72	100.35	106.39	107.4	102.55	105.61	108.92	104.8	105.78	102.62	103.85	112.24	105.04	107.36	105.2
104.49	110.42	102.3	103.88	102.68	104	107.96	109.19	102.3	106.96	102.67	100.22	105.03	107.22	102.82	103.18	107.47	113.49	111.9	111.24	96.376	107.31	105.54	102.7	108.47	106.54	107.96	107.49	108.54	102.26	106.18	102.55	101.46	101.17	105.6	107.26	105.41	102.21	109.37	112.23	105.68	106.15	98.769	109.99	103.27	105.57	109.18	105.49	104.24	101.16
104.79	105.05	111.16	108.11	105.24	109.84	109.66	103.71	111.89	111.95	103.05	101.97	110.3	99.933	101.68	99.991	103.7	105.83	103.28	107.73	113.31	106.96	101.5	104.96	107.02	107.87	103.09	107.26	103.57	112.18	102.34	107.56	101.35	100.99	110.94	108.59	101.58	108.61	102.34	103.67	108.58	104.57	105.09	105.21	113	108.86	105.37	110.35	111.91	107.28
106.22	106.85	112.68	106.54	105.85	104.67	104.62	107.14	108.37	112.45	100.65	104.8	102.95	103.17	106.16	103.36	109.1	104.25	103.3	106.31	111.87	104.74	109.01	112.43	109.37	105.12	101.54	110.45	111.78	106.41	102.99	109.17	95.881	104.34	107.14	112.98	103.34	102.86	112.01	111.56	108.51	104.9	103.5	104.89	103.15	100.54	99.517	106.46	102.19	109.79
101.42	103.8	104.63	110.28	105.4	103.08	108.32	103.95	100.99	104.44	102.9	104.03	102.67	105.59	101.53	105.95	105.21	106.86	108.1	105.38	107.14	104.62	108.48	105.16	109.31	109.45	102.93	103.7	105.98	108.91	106.19	109.87	104.86	109.53	108.46	102.66	102.1	109.93	106.41	103.96	108.98	107.75	105.33	99.547	104.78	102.27	111.37	103.6	105.95	103.28
101.5	110.2	103.07	100.11	99.778	97.6	94.927	100.19	100.76	101.14	100.33	100.85	100.33	99.642	103.71	101.61	103.78	102.79	101.17	100.85	106.51	96.872	107.62	103.71	101.21	104.47	99.215	96.637	103.43	106.38	97.764	99.404	101.3	106.01	100.33	103.77	102.17	98.762	102.23	98.466	105.35	101.4	102.9	97.525	98.072	102.83	103.24	103.08	104.64	104.98
111.49	101.5	105.26	105.01	106.04	112	102.91	101.4	105.48	101.53	102.55	99.63	98.795	107.62	103.32	99.485	104.31	94.801	104.21	99.517	104.51	98.089	103.52	101.02	99.993	98.995	98.678	103.3	101.21	101.87	106.97	100.37	104.92	109.16	106.27	100.48	104.11	101.69	106.28	101.4	101.87	106.04	93.907	98.723	101.8	108.4	101.49	103.88	100.41	97.446
104.85	111.68	111.49	113.07	113.08	106.32	106.8	114.69	105.17	109.03	107.26	109.34	109.41	110.9	104.86	103.38	113.1	110.62	112.2	113.34	111.13	106.65	105.69	110.5	108.29	106.07	109.14	110.94	111.06	112.05	106.87	105.5	107.23	112.99	109.76	111.81	103.53	103.55	110.35	106.37	100.05	109.35	105.36	109.32	112.97	105.99	109.84	112.67	107.12	107.3
111.02	107.78	112.39	106.55	109.95	111.73	103.25	106.06	109.15	113.72	106.53	104.12	106.37	100.6	107.56	107.5	112.25	108	105.99	105.12	105.27	103.72	111.13	106.21	110.44	107.79	104.21	102.99	103.97	107.11	110.22	113.01	113.3	111.77	106.86	107.19	102.85	111.66	102.76	108.87	107.91	109.21	110.68	110.53	108.46	110.24	106.72	108.35	108	110.38
111.37	102.51	104.51	104.93	112.25	107.47	105	109.52	101.39	109.9	107.48	113.71	105.13	108.78	111.52	108.33	102.68	103.26	105.8	105.87	109	106.12	109.57	108.83	104.99	109.22	103.48	108.09	106.29	113.32	108.93	108.19	106.79	108.76	106.43	104.54	107.21	111.63	112.04	101.66	105.86	108.32	109.32	102.9	103.44	109.21	97.022	101.79	104.37	111.04
108.44	106.1	107.82	102.87	103.38	103.92	106.85	103.75	103.79	109.55	106.82	105.3	101.35	106.63	104.63	108.41	103.35	104.56	102.63	102.76	105.63	108.04	109	105.19	108.82	107.89	106.3	99.852	105.71	106.41	108.02	104.56	106.21	106.3	107.39	107.33	107.57	104.59	115.66	104.37	108.14	107.03	110.1	112.52	107.51	103.22	110.33	100.91	106.41	106.37
105.19	101.72	107.95	106.14	103.37	107.35	110.16	102.27	105.73	102.51	105.68	109.44	112.22	106.59	114.17	104.45	107.57	107.45	105.3	105.73	106.99	110.53	113.31	105.19	110.08	111.81	112.01	108.54	106.54	106.29	105.11	106.74	103.82	109.06	108.53	108.51	113.08	103.58	107.33	108.45	103.29	104.74	108.16	99.016	108.1	109.5	108.74	111.16	110.75	101.6
105.3	105.02	103.21	109.28	107.17	106.85	104.44	99.508	108.72	110.72	104.9	105.63	105.68	106.28	111.93	106.87	106.47	107.47	107.68	114.79	108.98	107.32	108.65	111.76	104.8	107.16	105.69	111.72	105.91	111.88	96.907	111.79	106.4	107.38	104.8	109.37	107.63	108.45	106.53	111.74	109.52	114.16	111.86	113.48	106.47	111.89	105.63	113.51	105.6	111.22
109.2	109.52	105.07	103.54	104.54	108.55	103.41	106.68	115.37	105.44	106.99	111.34	105.71	113.62	109.75	110.44	104.88	109.05	107.59	104.72	106.98	109.89	104.3	101.65	102.73	107.93	105.12	108.27	105.47	104.05	110.46	115.28	114.5	107.98	106.79	110.25	108.08	106.17	110.24	108.1	112.49	106.68	105.15	108.25	106.91	104.58	108.3	106.24	116.47	106.81
105.86	98.936	102.65	105.02	102.02	112.38	106.99	103.07	103.64	109.5	113.85	106.46	105.86	108.01	102.19	108.4	109.05	110.8	104.56	93.432	107.43	104.53	106.41	114.28	105.93	101.63	109.29	108.1	102.69	106.32	102.16	103.65	100.73	108.75	104.9	103.69	104.06	104.19	106.26	105.15	110.67	109.43	102.5	107.75	108.09	106.36	102.46	111.19	105.06	111.77
106.45	111.93	103.22	100.5	107.74	102.21	102.74	106.88	104.06	106	113.18	109.44	108.18	106.44	104.89	105.62	108.83	104.86	112.76	111.92	110.33	104.2	105.03	98.77	108.4	106.62	103.94	102.42	109.94	104.44	107.95	107.3	103.02	107.17	105.11	102.93	108.42	100.75	106.57	102.71	105.16	103.56	105.42	107.21	108.57	105.26	105.11	106.23	112.14	102.89
105.61	110.23	101.43	108.2	104.62	111.48	108.1	116.95	108.71	109.04	108.3	105.75	114.88	104.85	108.47	105.94	106.61	112.25	110.59	103.48	108.58	106.94	107.95	105.55	107.24	106.36	106.27	107.5	104.98	105.86	106.51	106.42	104.42	113.97	103.16	107.12	109.12	110.19	113.96	106.7	101.93	109.73	109.85	109.19	112.95	108.74	106.45	113.42	105.42	109.73
106.18	110.19	114.77	113.38	105.63	110.52	112.28	109.59	106.39	107.33	106.69	108.26	106.14	112.71	107.95	114.62	107.84	112.56	107.19	113.51	114.99	107.26	109.96	115.05	110.3	112.78	115.16	114.64	114.39	109.79	102.7	106.53	108.22	111.89	110.04	110.48	114.49	115.02	111.23	111.69	108.86	105.35	107.26	115.12	111.75	109.65	109.5	107.94	109.71	113.53
112.21	106.42	103.09	105.75	106.56	104.66	107.48	107.58	103.13	116.62	116.38	104.98	101.73	103.82	106.6	110.1	108.73	107.69	110.28	111.78	106.46	108.44	106.15	111.13	110.43	108.62	106.82	110.75	106.36	112.94	106.72	111.2	105.15	109.95	114.42	112.59	105	107.65	108.37	110.57	111.68	107.31	106.74	103.11	105.42	110.03	110.04	104.32	107.19	103.15
106.67	107.11	107.86	107.51	100.15	107.24	103.82	110.22	111.7	104.06	106.28	107.22	104.99	105.14	110.17	109.42	106.55	111.69	106.15	107.18	109.44	106.1	106.56	106.23	107.45	108.29	105.63	104.53	105.87	106.43	108.55	102.01	106.84	111.56	110.98	114.99	104.69	101.24	105.51	116.04	109.3	106.52	106.94	108.67	104.68	106.64	107.96	111.32	104.86	103.79
111.06	109.32	106.15	105.76	104.72	106.33	107.91	104.74	102.65	110.31	106.5	111.17	105.25	107.85	103.62	105.59	105.81	107.53	104.04	101.5	107.03	106.8	104.78	107.36	104.62	106.65	108.03	99.214	107.04	113.66	101.72	106.13	103.36	108.72	101.59	105.39	107.09	104.45	104.5	104.17	110.6	110.81	102.34	112.47	114.46	109.73	109.9	101.83	107.86	104.76
106.57	108.2	104.63	107.86	110.44	111.63	108.91	106.83	109.9	107.55	106.92	105.19	108.28	105.57	110.28	111.2	102.3	111.71	101.76	108.92	105.35	105.46	107.86	110.15	108.41	111.34	110.72	114.33	109.27	107.75	103.08	108.06	106.23	105.93	112.74	110.17	98.767	105.63	112.67	106.22	104.33	102.95	109.83	105.37	110.67	111.57	107.53	121.05	107.47	111.36
112.12	106.68	105.03	105.15	110.81	102.97	109.53	107.76	107.33	111.88	104.27	97.873	101.34	105	103.58	105.01	104	107.67	112.41	103.78	100.5	99.501	110.59	102.21	105.22	107.58	101.88	103.9	110.14	108.63	106.72	104.81	108.51	104.19	105.53	104.83	110.92	110.54	106.48	109.11	104.45	108.62	107.9	108.63	109.83	104.22	104.91	105.43	110.08	108.56
109.47	108.44	104.67	104.39	107.02	104.44	104.44	108.45	111.72	110.69	102.41	106.17	101.25	109.38	102.78	105.73	104.4	111.57	108.6	109.12	109.69	102.72	104.78	98.435	100.92	104.81	103.57	100.6	102.77	103.33	112.69	104.57	105.98	108.23	106.6	101.06	105.29	106.24	103.56	110.84	106.97	106.66	103.41	99.999	108.86	100.47	113.81	101.14	109.06	102.89
101.25	99.988	102.68	101.02	102.45	97.071	93.167	98.542	106.65	97.757	100.02	95.483	102.38	100.91	101.95	106.42	104.84	97.908	102.1	101.68	98.88	103.53	99.587	101.16	100.42	97.415	99.782	97.639	99.381	98.723	98.23	97.333	93.921	96.427	97.314	99.443	97.3	96.405	100.09	96.004	96.861	101.87	109.29	103.09	96.533	104.8	103.09	91.902	100.72	97.087
111.29	108.97	104.57	112.82	106.37	109.03	105.39	112.26	112.04	110.61	105.75	110.83	112.99	111.64	111.89	106.95	109.8	109.93	112.19	114.4	110.88	109.83	112	110.4	108.26	109.24	107.41	114.34	106.98	113.59	106.57	106.16	110.95	107.28	111.59	105.49	111.56	109.36	108.47	115.5	114.24	104	114.73	108.1	110.68	103.56	113.86	111.1	113.03	108.99
105.59	104.14	104.76	100.9	105.09	111.91	105.14	107.88	105.79	99.696	107.97	113.09	106.09	106.9	106.78	107.9	108.16	112.64	106.02	109.94	107.59	112.68	106.69	103.25	111.18	101.51	108.66	104.42	108.81	110.02	103.82	109.58	116.08	107.86	112.95	107.22	100.34	105	105.88	115.29	108.81	116.57	104.28	108.26	111.81	111.03	105.08	114.59	111.31	114.71
102.42	104.58	108.06	104.2	108.42	110.83	104.02	106.51	106.96	103.44	113.28	111.88	102.81	104.61	102.61	104.39	109.66	105.74	113.89	106.17	105.18	105.48	104.12	110.15	108.52	106	103.57	105.93	106.14	103.87	111.73	106.38	104.55	107.37	110.39	106.88	101.14	105.95	103.23	103.14	110.03	107.92	100.07	100.84	106.54	102.24	115.63	104.5	109.15	98.678
111.49	105.8	111.98	112.2	106.2	106.07	104.16	108.77	109.95	103.49	112.3	116.61	111.02	107.18	107.34	109.89	112.82	109.47	112.29	107.47	113.19	100.01	109.05	106.42	108.08	109.36	104.32	106.64	109.4	111.14	109.8	111.89	112.78	106.08	113.35	110.94	112.21	113.32	103.42	105.46	106.32	110.11	105.86	110.22	107.26	105.14	106.77	104.19	111.87	106.13
115.03	107.93	112.32	109.66	107.24	112.23	105.16	115.05	103.8	111.55	100.78	107.22	105.27	104.42	105.74	107.2	111.37	107.95	109.4	109.77	109.43	109.02	106.75	106.98	105.18	111.88	110.16	111.25	104.09	106.45	108.07	114.66	106.07	114.14	112.66	111.61	106.9	108.61	112.29	105.69	111.21	105.56	109.98	101.83	107.66	112.72	107.62	106.43	109.13	114.09
103.69	101.35	107.69	105.7	108.69	104.44	106.89	111.86	104.73	100.92	105.85	106.04	94.967	100.04	98.655	110.05	104.05	99.554	101.41	108.47	108.04	112.7	105.78	104.07	110.42	104.36	104.9	97.33	104.84	107.35	112.83	110.93	103.47	108.1	100.7	106.64	106.01	101.6	109.96	105.05	101.72	103.08	101.65	107.16	109.73	102.66	101.49	111.11	107.03	109.77
102.74	93.837	98.592	100.65	101.16	108.32	100.07	94.634	107.47	101.71	98.879	105.27	102.31	109.11	94.322	104.42	101.86	100.41	98.159	100.5	106.24	101	105.5	91.261	100.27	95.223	106.92	103.97	101.19	96.071	104.83	101.43	101.72	95.782	98.821	100.05	97.566	101.85	100.48	99.379	100.84	103.22	100.39	103.72	94.648	101.94	101.26	94.346	100.93	95.163
100.03	101.12	105.49	106.95	104.91	107.21	108.43	104.46	100.83	110.37	102.98	108.74	109.07	110.32	111.61	102.28	95.653	102.98	103.96	107.82	106.31	99.499	102.54	98.59	104.33	103.51	116.09	107.98	104.09	101.12	106.71	109.03	105.35	103.77	105.55	106.46	107.47	111.84	104.21	105.41	105.77	110.36	106.73	104.69	108.85	107.44	107.94	109.46	101.79	101.89
106.09	109.59	109.3	104.47	101.55	110.63	102.5	106.78	108.01	102.16	106.22	109.25	110.02	112.09	106.51	110.37	105.3	101.98	107.92	106.58	113.13	111.7	107.83	105.98	105.55	103.76	106.36	102.69	106.85	111.45	110.2	113.51	106.29	115.33	110.64	113.67	104.51	104.01	104.18	107.36	108.9	105.54	113.08	110.97	106.92	101.3	103.9	108.4	115.69	108.37
105.85	108.28	105.98	106.72	107.22	103.74	107.26	111	111.18	108.58	113.15	108.15	106.92	104.36	105.27	104.55	110.6	110.73	105.2	107.81	105.65	113.92	107.8	103.52	109.61	108.96	99.222	103.01	109.78	107.84	105.4	113.19	104.62	108.8	104.42	110.79	106.3	105.88	111.86	108.79	106.89	107.75	107.76	105.62	104.6	102.82	106.23	115.06	108.02	106.96
105.66	107.99	107.29	102.37	100.31	103.9	114.64	104.36	107.71	104.9	106.38	107.95	105.2	102.82	108.98	103.02	104.59	108.08	107.34	106.01	113.65	103.48	100.26	107.49	108.2	107.32	107.63	106.45	99.047	111.61	106.22	101.17	105.36	105.15	103.71	103.82	105.54	108.26	103.77	108.42	105.04	98.151	100.4	102.53	100.63	100.46	104.46	107.44	106.36	108.63
104.33	104.26	108.86	111.12	101.13	102.63	105.47	102.45	105.7	106.55	104.8	105.2	106.92	104.13	101.76	113.17	110.31	103.74	109.12	108.17	94.723	102.67	109.01	110.26	109.66	102.83	102.71	105.31	107.24	106.31	107.06	97.099	107.12	110.02	106.81	107.87	106.17	106.46	103.32	98.783	105.39	105.51	103.15	104.07	104.1	106.43	100.04	106.7	108.46	103.92
98.47	102.7	104.55	109.86	106.07	103.79	103.96	100.43	103.12	105.45	110.2	109.09	105.49	106.7	106.44	106.93	105.44	104.61	102.84	110.81	106.04	105.46	102.16	107.28	109.12	109.51	107.36	103.65	104.98	107.96	99.582	103.38	104	106.98	98.667	111.75	107.72	105.32	106.12	102.68	101.52	105.34	106.25	108.87	98.005	108.26	106.76	111.66	109.15	104.09
100.71	102.08	99.094	91.108	97.057	95.3	99.154	99.155	99.145	102.14	94.762	100.97	93.972	100.4	100.29	93.883	93.415	97.957	95.507	97.357	97.082	101.42	98.692	102.63	98.779	97.232	101.07	99.598	97.423	94.729	95.435	97.282	93.957	96.928	94.463	93.697	99.226	94.989	99.174	95.139	98.32	101.98	103.85	95.739	95.502	95.903	96.209	93.396	94.903	99.116
107.4	103.01	101.82	102.38	101.49	106.11	105	103.13	111.87	105.37	106.51	104.54	106.36	102.74	106.37	109.84	101.12	107.01	104.5	111.32	108.5	107.27	104.92	104.39	105.37	104.53	110.23	111.02	108.75	101.57	99.873	109.17	104.82	105.34	110.77	106.68	104.12	102.71	100.65	106.65	110.67	103.33	103.13	109.75	101.47	109.15	104.43	102.17	109.17	101.45
101.33	99.017	104.25	105.27	109.06	105.07	108.07	108.37	113.11	102.33	103.39	108.2	107.66	104.99	108.34	105.34	101.76	109.07	108.66	109.29	101.91	103.85	106.47	111.18	104.31	100.16	112.28	104	108.64	107.96	107.22	108.1	109.03	111.42	105.12	110.34	106.7	108.92	100.02	107.1	103.25	102.38	105.34	108.06	110.53	103.56	107.29	100.54	102.53	109.38
108.6	104.11	109.35	105.28	109.11	111.69	110.27	105.16	106.51	102.98	105.72	104.45	107.9	101.74	109.73	107.25	103.79	106.83	101.59	107.31	105.06	106.47	109	106.45	100.22	108.4	106.74	108.46	105.39	100.23	103.72	103.1	105.16	105.92	104.15	101.78	104.62	105.58	106.55	106.19	103.44	104.65	105.46	99.854	108.28	102.03	111.34	107.67	101.68	104.99
102.89	105.93	108.52	105.39	108.63	113.68	107.11	104.6	111.19	108.96	109.86	111.16	103.71	113.65	101.31	107.21	107.9	113.96	107.81	109.1	109.53	111.91	107.28	107.91	111.83	108.6	111.61	117.66	108.46	110.92	111.02	106.16	104.66	111.76	106.66	107.24	106.94	107	109.78	107.8	103.82	109.3	106.82	104.11	102.56	107.81	113.06	116.19	104.65	109.63
103.54	98.132	101.34	97.174	97.143	103.19	100.02	102.81	100.1	95.317	101.62	96.795	98.368	97.342	102.89	97.015	98.798	99.505	103.12	98.181	94.7	105.83	101.2	100.55	102.41	97.304	102.51	106.92	99.074	91.802	99.801	100.61	105.96	100.54	101.58	96.638	101.12	96.737	96.475	95.668	103.73	102.05	98.142	92.417	103.28	97.429	103.76	101.19	101.32	98.473
108.19	105.7	100.17	103.48	108.37	107.33	105.79	113.27	108.76	106.17	105.34	110.94	108.56	111.29	114.14	105.26	104.58	104.23	110.84	105.13	108.56	105.27	103.29	108.8	108.52	115.69	111.93	108.88	107.11	109.43	112.05	106.48	109.24	101.4	108.48	113.73	103.85	115.72	101.96	110.2	113.71	112.26	105.27	101.78	106.22	109.79	109.23	106.6	106.72	111.25
105.37	102.84	99.298	101.26	103.62	100.94	112.58	106.57	108.42	105.04	114.65	102.44	104.99	103.25	107.71	107.33	110.05	107.79	101.63	109.95	106.12	101.13	102.51	106.75	99.694	105.07	109.73	106.37	109.35	108.38	107.86	108.58	104.66	108.73	105.96	103.68	108.4	106.1	100.64	110.85	107.82	110.3	109.1	109.27	107.72	108.57	103.29	109.15	105.71	104.33
111.95	105.42	110.7	109.41	106.47	107.5	107.02	107.39	105.3	111.22	106.79	107.15	108.47	110.63	108.82	112.13	105.81	110.39	100.29	105.01	107.23	107.87	107.63	106.33	106.21	110.11	104.62	103.53	106.84	105.65	107.06	106.94	108.47	112.94	106.65	111.73	103.75	101	105.9	105.49	104.32	105.91	105.95	106.74	109.61	111.12	105.27	106.58	106.95	106.33
106.22	105.19	104.66	105.52	107.47	107.08	107.67	113.85	110.86	103.97	108.51	104.2	106.25	103.05	108.9	106.48	105.98	110.81	104.75	106.19	109.67	106.78	114.2	106.77	112.21	111.76	109.98	109.84	105.06	110.7	103.17	111.5	106.78	109.62	110.09	103.83	102.69	103.45	105.25	107.41	109.05	109.82	104.26	115.95	104.29	104	116.05	108.93	106.15	101.84
105.68	103.4	116.9	108.42	105.11	107.52	104.85	103.67	105.31	109.78	106.41	109.42	106.86	107.64	109.37	109.46	116.35	111.58	112.56	109.5	109.36	106.55	107.31	110.95	107.95	115.16	107.77	108.9	106.64	103.63	113.47	110.17	103.91	106.13	106.44	109.21	109.29	105.96	110.26	101.66	104.74	107.52	107.55	107.64	105.14	109.07	106.86	110.63	107.79	113.39
118.55	113.93	124.5	115.42	106.58	106.92	108.31	112.17	115.58	114.02	107.65	111.4	112.06	112.39	111.53	106.74	114.32	114.32	109.67	110.06	110.03	111.53	116.25	112.78	105.76	109.83	109.03	108.32	110.77	110.09	113.48	112.73	111.42	108.13	112.33	118.99	109.58	112.28	109.39	110.81	112.65	107.56	110.73	109.49	106.52	107.7	109.21	110.06	111.5	106.81
106.97	102.86	103.27	101.04	104.01	105.39	101.98	103.76	105.45	105.49	104.77	106.7	101.46	102.29	108.33	105.64	104.11	100.55	101.55	108.55	112.3	105.4	115.63	109.61	101.35	111.56	104.01	104.15	99.145	101.66	109.7	109.04	103.27	101.51	111.72	106.13	106.5	102.35	106.04	104.77	101.97	105.33	103.48	106.73	109.13	106.14	109.09	108.53	107.06	105.37
108.96	118.16	104.97	105.95	107.52	107.51	110.79	106.4	107.98	109.24	108.64	105.07	107.22	112.84	105.04	99.525	102.52	106.48	106.15	111.96	103.67	108.77	104.23	109.44	110.45	109.48	114	108.14	105.6	112.22	106.24	106.28	114.97	108.62	109.01	109.31	115.05	107.85	102.61	108.13	104.23	109.43	112.97	109.7	113.61	110.01	110.24	105.65	104.96	112.79
108.33	98.542	103.37	105.35	104.48	94.913	97.282	96.969	94.251	98.012	98.48	102.59	100.1	101.58	100.34	98.498	101.72	100.73	100.49	101.71	96.805	105.19	97.636	98.735	100.43	107.64	104.81	98.377	105.89	100.41	97.446	105.12	99.288	102.97	99.864	97.88	96.216	99.601	107.89	99.257	105.42	104.27	101.89	105.68	98.114	105.58	105.56	107.34	94.317	95.393
109.61	103.94	108.23	105.38	104.44	111.02	114.11	106.45	107.43	100.44	114.83	106.42	110.03	111.76	107.98	102.88	104.98	113.26	109.55	108.6	105.18	103.35	102.66	110.72	109.83	111.1	102.77	100.98	111.04	111.04	114.09	109.32	110.47	103.14	107.55	106.61	104.47	110.07	103.91	113.54	99.289	105.46	105.48	107.3	112.75	102.92	102.16	105.47	109.11	100.13
99.802	92.23	99.651	96.484	99.405	91.445	99.118	96.164	101.06	95.539	98.75	99.83	99.514	93.94	96.618	94.375	101.93	98.729	98.692	98.556	100.87	97.008	99.37	98.636	103.88	95.077	100.98	96.521	98.029	97.793	93.828	96.202	100.67	95.649	98.183	101.13	100.39	99.046	98.111	96.907	104.45	96.706	91.253	98.104	93.691	97.829	100.77	105.38	101.67	89.239
106.32	105.05	109.01	102.97	109.82	108.29	104.55	107.28	114.31	106.05	99.375	108.72	109.12	102.5	109.46	106.47	108.23	105.38	111.08	112.21	104.58	99.49	104.39	102.19	102.17	101.86	107.56	105.01	100.1	106.59	107.6	105.94	106.84	106.76	98.473	113.01	106.98	106.84	101.44	105.87	108.19	102.47	107.64	104.66	101.97	107.73	98.917	109.86	112.51	107.48
108.22	105.56	113.82	110.96	111.47	107.46	111.22	105.91	108.53	115.17	113.86	112.84	109.99	114.37	101.96	106.54	106.54	113.12	110.57	105.21	107.41	104.01	105.74	107.34	109.71	103.93	104.95	106.65	113.9	110.26	107.84	108.12	111.31	109.57	106.39	108.49	109.02	108.45	112.99	105.84	101.33	113.06	114.5	106.48	113.98	107.87	108.05	109.61	111.81	110.99
113.86	106.9	105.64	105.51	107.25	109.22	102.89	108.53	108.91	101.4	106.53	106.77	105.81	101.19	107.51	104.2	100.11	103.11	104.19	101.29	103.58	102.72	105.76	105.18	107.2	115.24	107.01	104.09	103.04	107.56	107.34	105.05	103.68	108.36	107.33	103.66	105.25	103.49	110.99	105.39	110	108.4	101.87	102.27	102.88	105.51	108.24	105.17	104.14	105.85
110.67	101.84	102.19	112.41	105.32	105.89	105.38	103.13	105.34	105.26	98.661	106.13	99.007	104.75	103.27	112.81	106.54	107.99	107.24	107.16	103.12	107.18	98.413	105.63	110	106.45	93.47	106.77	108.86	99.915	105.73	104.87	103.64	108.27	102.35	108.56	106.95	105.4	101.81	100.59	104.76	102.06	106.01	104.59	105.52	105.82	104.01	109.9	104.2	107.83
110.34	110.14	112.91	104.4	111.53	110.7	112.3	107.63	111.59	110.2	104.65	110.72	107.38	104.97	106.77	103.15	105.75	107.76	115.9	107.85	108.07	106.2	106.36	104.41	112.15	105.13	102.6	116.29	111.36	111.77	101.78	107.13	113	107.42	109.43	110.08	111.57	112.18	109.78	105.53	115.52	108.91	108.12	106.22	103.34	105.09	105.1	104.72	107.33	107.83
109.2	102.83	108.64	104.85	108.6	103.8	108.73	106.91	109.25	104.11	110.09	102.79	111.69	104.8	106.5	101.54	106.6	107.12	109.2	103.95	103.8	104.76	101.02	102.97	101.59	103.58	106.83	112.4	105.5	112.64	100.24	102.17	108.23	105.03	99.847	104.92	105.27	103.09	115.53	104.91	97.639	103.77	106.3	105.87	102.63	107.68	101.18	108.43	103.95	108.76
104.83	107.33	101.81	108.58	104.89	103.2	104.45	101.18	101.81	113.35	104.43	107.71	104.37	100.21	106.31	106.37	104.83	107.39	107.79	106.02	103.72	109.22	103.94	103.92	108.04	110.39	106.07	108.82	109.12	110.66	112.77	104.11	102.92	103.65	103.76	106.53	103.31	102.12	110.61	114.77	102.06	109.77	101.58	104.49	110.22	105.98	107.86	103.09	103.34	109.34
101.17	102.6	109.79	109.09	109.26	109.84	111.89	104.77	108.75	106.53	108.59	108.81	103.51	107.05	113.13	113.23	111.72	111.23	113.93	114.43	109.39	109.77	108.16	108.23	104.41	101.89	102.54	106.42	102.77	106.29	109.74	113.01	105.93	109.65	107.78	109.27	106.6	108.72	114.33	109.59	109.37	105.34	100.39	102.5	106.02	111.93	108.65	109.42	108.34	109.67
106.2	98.135	98.476	99.973	100.83	96.218	94.486	99.039	98.508	99.496	95.903	100.48	95.376	99.341	98.59	100.65	97.376	101.23	97.745	98.458	98.609	95.637	103.31	99.186	96.447	102.48	98.132	97.672	94.829	100.74	94.463	96.692	95.521	103.09	97.497	94.027	99.224	97.116	96.815	100.79	95.832	96.535	101.49	99.962	95.811	98.25	96.239	99.153	95.63	97.745
98.428	96.967	102.25	96.481	105.47	91.31	104.24	99.001	96.808	97.292	96.273	101.35	99.842	107.2	100.65	99.947	98.666	96.926	96.61	100.04	99.576	96.899	96.821	92.824	96.108	97.059	100.85	98.999	98.023	97.738	103.49	98.849	95.112	93.058	97.084	99.811	94.402	88.758	92.61	98.378	102.09	105.34	89.99	97.358	95.263	100.22	99.948	99.88	90.368	97.271
94.26	101.01	105.42	106.11	101.58	100.37	111.07	106.72	103.3	106.8	103.74	98.536	103.51	101.69	104.12	105.33	100.95	109.37	105.44	98.605	98.956	95.119	102.56	104	103.16	103.73	100.92	104.67	101.11	107.14	104.1	101.67	104.41	106.04	98.679	107.47	103.57	98.474	98.233	105.18	105.98	106.96	108.59	102.88	103.06	106.54	108.37	105.89	104.46	107.68
112.99	105.27	104.45	105.85	106.2	102.1	107.62	103.44	110.98	100.72	106.31	102.02	104.17	111.84	111.9	104.41	103.77	108.65	102.47	106.11	108.77	104.38	104.85	107.49	111.58	109.75	110.43	105.81	113.59	103.28	102.76	101.07	109.5	104.26	106.84	109.58	103.85	106.26	105.73	106.56	105.97	111.01	109.68	108.9	105.14	106.33	107.3	109.59	112.62	104.68
101.15	105.08	93.893	97.335	96.084	104.02	99.698	102.32	98.539	96.474	97.006	104.35	93.562	103.17	100.89	97.35	96.622	96.676	104.71	100.64	99.651	91.877	100.62	102.4	95.848	94.188	97.39	94.373	104.32	99.943	99.266	99.037	100.75	99.189	103.26	100.97	96.275	99.685	100.8	97.657	93.753	100.19	101.41	98.102	96.721	104.02	92.628	104.26	102.18	101.54
102.39	106.12	102.86	105.94	105.75	113.75	103.74	104.72	105.65	107.87	109.51	111.74	106.01	110.36	110.36	106.63	106.4	104.05	104.67	108.4	103.13	107.44	108.93	107.42	107.95	106.1	107.71	107.34	112.34	112.81	110.56	114.57	114.19	110.24	109.89	108.88	104.18	109.31	110.36	113.62	108.47	110.38	109.38	102.03	112.36	109.56	110.53	106.66	112.44	109.98
107.33	108.07	114.45	106.18	115.33	110.39	108.5	105.22	108.77	102.98	106.2	108.26	102.8	106.66	103.84	106.49	114.35	109.1	105.01	101.24	111.58	105.47	111.43	114.43	112.4	111.63	113.02	107.65	106.89	107.9	112.16	105.55	105.5	108.46	114.09	109.18	107.5	112.98	111.26	107.57	108.06	105.46	114.95	104.86	112.19	106.46	108.28	108.62	104.27	109.39
105.17	104.11	100.14	108.01	110.01	107.6	101.35	106.83	106.24	106.38	99.248	107.04	107.64	100.56	112.96	107.39	102.37	101.88	104.25	102.03	106.7	104.43	105.42	107.65	105.5	102.15	108.91	112.8	106.74	101.91	110.16	108.73	104.64	103.21	106.18	104.7	106.93	105.25	109.81	110.35	104.07	109.45	102.27	109.36	111.47	105.65	104.59	104.55	105.88	103.07
96.309	100.7	97.339	95.822	98.427	95.807	101.86	95.65	98.876	94.497	95.941	93.669	95.657	93.521	105.73	100.16	97.079	94.923	99.93	97.43	100.47	95.136	102.58	96.72	98.802	99.41	99.1	92.735	91.671	97.299	102.21	92.709	94.049	102.46	94.508	90.684	95.036	100.68	97.879	104.03	103.61	102.85	99.255	97.49	96.516	97.739	97.582	97.516	92.295	98.816
108.48	102.21	109.21	103.6	106.65	103.85	109.3	114.45	112.02	107.92	118.3	110.01	109.1	106.84	106.15	106.7	109.27	104.46	100.27	104.71	108.1	108.06	111.04	107.55	103.78	100.03	111.73	111.09	107.65	106.03	114.21	110.19	114.65	102.25	102.22	104.87	104.23	111.13	107.23	107.39	113.4	109.83	105.9	104.72	104.09	109.56	112.31	109.6	110.73	107.95
102.37	100.4	100.3	101.49	99.234	98.193	98.673	99.778	100.07	100.01	104.4	100.51	96.65	100.85	101.75	95.854	106.85	97.883	103.38	99.397	102.55	105.68	99.953	103.22	100.48	101.48	103.43	98.049	99.368	100.52	101.06	97.691	106.84	96.051	100.44	104.69	99.73	101.59	105.96	98.188	102.18	89.969	98.759	96.391	97.518	104.34	103.56	104.12	106.33	100.1
106.4	97.215	102.29	101.13	102.61	104.88	102.42	100.99	99.348	102.06	100.76	106.35	106.28	105.09	98.99	106.17	97.536	100.07	96.864	105.27	104.32	101.8	104.8	102.65	96.018	102.37	105.44	94.965	102.9	100.13	96.831	100.39	98.503	97.394	101.33	100.76	98.932	102.63	96.821	103.61	98.457	95.663	100.6	99.419	100.64	99.74	99.96	97.976	101.53	95.878
102.46	96.707	100.4	98.791	95.767	105.02	105.9	102.93	97.183	98.794	102.14	95.998	95.315	94.303	101.02	92.281	96.329	96.713	100.57	98.274	98.17	99.999	103.6	103.05	98.801	92.08	103.7	96.953	99.37	98.995	92.959	94.638	99.599	98.632	94.455	97.668	98.846	98.764	96.39	99.533	99.136	98.976	102.99	99.429	101.42	96.629	92.472	95.678	96.628	96.935
114.08	106.4	105.46	107.59	105.46	111.31	108.19	109.04	103.74	107.16	111.08	105.4	108.3	108.79	108.29	103.13	108.47	108.97	103.13	108.08	110.64	101.59	113.02	105.77	108.84	107.7	105.96	104.41	106.36	110.49	113.85	110.44	104.44	108.32	110.05	100.04	105.06	109.21	109.43	111.75	112.52	107.74	112.73	108.42	111.61	100.43	112.95	110.13	105.12	107.23
108.25	104.22	107.88	105.45	104.8	98.915	106.64	103.43	99.084	98.857	109.87	93.537	103.38	111.24	101.77	109.11	111.85	107.08	112.1	108.19	101.27	106.74	107.04	99.586	99.071	106.89	107.41	105.29	108.18	106.09	105.2	102.24	100.56	107.84	107.96	107.57	101.66	100.17	101.31	110.84	104.2	101.83	103.67	104.81	110.27	103.24	104.78	103.57	104.17	104.58
115.31	109.25	102.36	107.98	113.22	111.79	106.65	110.77	114.26	111.72	105.57	107.88	103.16	108.86	109.08	110.35	112.38	108.84	110.66	113.96	108.84	109.82	109.38	113.62	112.17	114.35	110.84	107.3	107.85	109.82	109.65	104	116.56	111.29	112.52	109.5	114.98	115.74	110.23	107.02	110.43	111.92	102.77	107.02	112.35	113.79	112.45	109.24	110.97	110.23
107.21	104.76	105.15	111.45	111.88	114.5	110.31	102.7	104.94	105.32	115.02	111.12	107.92	107.67	106.22	107.57	103.94	107.45	108.15	106.19	109.62	110.49	110.15	112.93	109.27	110.16	108.95	107.39	106.89	107.44	105.19	99.887	104.44	107.11	107.64	109.31	109	106.22	109.53	102.67	111.42	104.31	108.18	104.41	108.42	109.16	108.2	105.85	105.97	108.53
112.87	101.45	108.55	108.7	110.97	110.32	107.08	103.92	107.06	104.28	105.4	110.35	108.26	107.31	103.08	106.33	104.74	103.59	102.69	102.38	107.51	108.96	101.01	107.56	107.2	106.25	99.96	101.88	104.41	111.03	102.94	104.33	107.3	106.18	114.65	102.1	106.21	110.1	104.3	111	104.85	101.98	107.62	105.98	110.25	101.47	108.04	102.24	103.64	104.11
105.29	102.22	100.69	103.08	96.649	100.48	102.26	100.33	94.691	102.54	100.66	99.548	106.96	101.38	100.14	100.86	103.53	99.448	99.041	99.181	93.727	103.84	97.694	99.104	97.773	103.31	100.36	92.093	95.941	94.986	91.801	104.63	100.34	102.65	102.18	98.339	98.187	99.21	101.69	99.537	99.024	102.34	104.36	100.52	102.64	96.102	103.08	102.34	93.863	97.235
118.57	108.8	108.2	105.28	106.34	103.51	109.59	101.29	115.3	105.53	104.44	108.6	107.1	104.37	105.37	106.11	112.63	105.56	112.85	108.57	108.08	110.23	115.93	113.41	104.65	111.35	111.77	110.35	110.64	115.57	107.23	104.68	110.67	109.53	111.93	107.94	105.69	106.66	111.85	114.92	110.2	105.8	100.52	108.51	107.9	112.69	101.34	107.76	113.87	106.58
110.1	104.94	108.63	106.74	103.24	102.68	102.62	107.16	104.4	100.84	107.47	97.806	104.3	108.78	109.69	113.94	106.41	110.3	105.98	107.13	103.59	111.18	103.88	106.51	105.52	106.46	104.21	109.89	106.99	104.62	105.51	106.91	101.95	109.09	101.42	101.49	102.14	102.6	111.15	107.79	108.3	105.61	101.73	106.63	109.94	106.97	106.94	108.95	101.86	100.06
108.17	99.905	104.31	106.04	101.49	107.13	105.98	100.61	97.021	106.38	98.167	101.65	103.77	106.66	104.78	108.91	112.86	106.79	106.94	99.179	99.147	100.65	105.26	100.69	107.98	108.59	104.9	99.512	97.607	102.15	103.47	99.25	107.47	106.01	103.37	103.13	102.96	105.59	101.78	101.46	98.887	99.604	91.962	103.5	100.54	107.2	102.08	103.25	105.35	101.04
106.79	101.37	102.03	96.753	96.954	101.16	104.77	98.408	100.05	97.937	100.15	101.37	103.24	93.772	95.013	101.04	104.58	107.57	98.598	100.84	96.103	103.43	93.494	97.531	100.82	97.661	101.36	99.933	100.73	104.89	97.318	100.59	100.48	98.686	98.007	105.38	98.604	103.67	102.03	95.798	98.611	95.253	106.23	102.9	98.433	98.323	94.481	105.53	102.14	100.22
105.57	103.47	108.95	106.49	105.67	110.95	106.12	105.68	106.6	108.17	105.77	100.39	106.31	102.68	106.62	100.3	100.62	104.55	102.76	107.46	108.33	103.9	109.92	111.99	105.22	101.82	107.99	100.66	107.39	106.02	107.45	110.69	100.48	103.99	98.332	110.41	106.82	108.03	107.58	101.15	109.7	103.59	108.22	108.91	108.36	105.74	105.49	108.48	101.72	115.11
109.84	105.34	101.76	109.82	110.44	102.66	105.3	104.22	108.01	104.98	109.26	113.93	105.93	106.04	98.944	109.92	107.7	104.66	108.64	108.02	105.2	112.35	106.48	105.63	103.06	110.65	109.55	107.77	110.92	111.68	111.07	107.32	101.3	110.43	106.4	105.87	104.51	105.95	112.64	109.55	107.61	102.6	109.89	111.7	110.49	106.36	105.2	107.95	108.03	110.51
116.21	106.62	111.12	107.21	112	110.2	108.18	101.45	113.22	109.89	112.54	111.89	108.57	110.81	111.96	114.09	114.51	109.72	112.29	113.13	107.77	109.21	112.61	107.5	111.07	105.77	107.69	109.29	107.99	116.16	114.71	105.57	105.8	111.74	112.17	114.26	117.66	114.38	114.1	111	111.15	109.89	106.81	112.63	109.73	106.34	113.31	110.86	115.86	110.88
99.209	99.862	95.373	90.736	95.603	97.001	98.314	99.112	95.994	98.453	100.27	99.146	95.938	96.599	89.392	93.477	98.198	99.817	97.493	100.83	96.411	99.342	94.091	96.868	95.887	92.251	96.403	90.956	97.501	99.164	98.535	95.522	101.61	98.332	102.87	98.699	98.159	95.055	101.7	95.912	100.86	89.927	95.837	98.015	100.84	100.24	103.89	101.08	99.243	93.356
105.08	109.23	107.66	101.33	104.96	111.46	109.98	112.13	105.12	118.33	106.2	109.77	113.72	105.77	107.86	110.94	113.37	106.51	107.31	106.7	113.9	112.2	107.55	113.58	111.01	107.22	106.11	106.85	106.23	111.82	111.49	109.41	108.25	106.54	104.13	111.05	112.22	110.23	107.93	106.3	107.25	110.44	105.87	107.41	107.03	105	110.68	108.91	107.02	104.8
109.49	109.85	110.03	108.35	113.64	114.07	110.56	112.86	112.07	108.52	106.18	111.56	106.33	113.8	106.33	111.92	116.96	106.89	110.9	109.98	113.94	113.93	111.53	108.71	105.78	110.17	110.02	110.8	111.13	105.3	114.06	112.46	114.38	107.92	113.66	110.38	115.84	108.38	114.42	111.15	103.99	109.84	109.76	112.71	114.28	109.56	112.73	109.27	102.72	104.89
101.43	100.18	98.231	100.52	94.264	99.799	101.83	95.767	98.258	104.9	96.885	98.02	97.13	95.492	95.281	96.528	99.168	96.888	97.558	97.683	99.378	97.973	102.67	101.8	98.455	105.5	96.241	97.51	98.993	97.843	94.32	96.078	96.21	100.61	100.89	100.82	94.308	95.383	97.241	99.91	96.847	94.95	98.383	96.135	97.414	97.558	95.336	98.435	99.719	99.007
106.11	102.08	103.87	99.726	101.04	102.57	103.75	105.85	103.32	104.51	97.166	99.857	100.17	96.321	103.32	98.665	96.805	95.156	101.73	106.73	102.46	103.43	98.429	101.63	98.19	101.84	98.324	106.69	101.01	110.26	99.459	98.522	102.08	92.526	106.5	97.423	104.98	99.622	99.207	108.51	99.631	99.837	93.5	102.48	100.23	104.58	98.502	97.017	106.33	98.268
101.1	104.55	98.578	103.25	98.506	100.75	97.63	93.838	99.163	104.07	97.935	95.689	101.04	99.458	96.004	97.978	102	98.049	97.862	101.29	98.825	94.855	101.23	100.03	98.523	99.477	92.1	97.678	104.99	101.68	97.345	96.929	101.88	98.58	92.491	97.385	100.65	96.564	98.831	98.21	99.484	95.287	103.18	99.968	96.258	102.56	100.61	101.05	98.222	100.63
106.56	105.62	104.63	109.38	99.441	106.49	103.26	106.18	110.7	104.59	112.85	100.38	106.48	108.44	110.24	107.45	107.89	104.38	105.84	108.86	101.95	106.06	110.16	105.7	110.65	103	107.96	105.33	98.889	101.5	107.91	108.11	109.71	106.52	104.34	106.44	103.23	111.4	108.94	107.88	105.69	110.84	110.02	102.9	108.59	108.88	101.17	109.72	111.73	105.57
106.95	108.05	107.48	104.47	113.63	102.5	97.977	110.02	105.33	108.61	102.05	114.28	110.46	106.24	106.38	106.77	101.41	110.77	109.12	116.96	97.229	108.72	108.02	109.71	102.87	104.34	107.47	114.27	102.63	109.09	112.16	102.77	107.12	107.35	108.03	102.87	101.5	107.38	107.39	112.17	106.24	101.43	108.46	103.95	112.13	107.61	109.87	110.22	110.11	107.83
107.17	108.27	112.83	105.82	105.92	108.31	104.26	115.02	111.58	106.05	108.26	105.81	110.87	107.3	98.89	105.16	111.46	108.24	103.6	106.19	109.73	109.51	108.18	103.84	109.47	107.76	109.52	99.967	104.27	110.24	104.83	109.62	107.45	100.74	105.15	104.48	113.48	112.17	104.09	107.64	102.24	107.54	108.14	107.64	106.86	106.95	103.77	108.6	114.15	110.91
102.43	95.034	100.76	104.33	103.8	101.39	97.13	103.36	105.64	99.643	94.608	100.48	94.384	102.85	94.064	100.91	101.49	101.34	97.807	103.72	99.605	100.02	103.23	100.63	99.667	99.284	102.06	103.3	105.72	100.98	98.307	105.85	96.149	97.85	101.85	99.552	101.38	103.88	106.53	104.48	99.198	105.9	101.49	99.793	101.86	101.24	96.956	94.832	99.745	99.56
97.318	102.42	98.017	96.027	106.02	97.134	93.698	98.493	94.28	94.061	99.145	100.18	105.08	93.743	103.61	97.406	100.25	93.607	99.658	95.777	101.55	100.82	98.22	92.359	98.313	92.039	98.952	96.647	92.528	102.99	96.605	93.819	93.224	98.29	102.35	98.539	103.67	103.32	97.274	102.16	93.708	96.32	94.163	98.015	97.014	96.69	98.535	91.995	94.999	98.779
104.62	103.26	93.353	96.652	102.54	95.076	94.345	97.387	103.08	95.253	99.679	97.901	97.978	93.545	98.162	92.502	96.063	93.073	96.88	95.213	104.12	89.739	96.505	105.47	108.58	96.541	97.056	96.861	98.297	100.03	87.767	100.01	97.498	98.69	101.01	98.531	95.179	98.437	102.02	100.78	92.959	104.88	98.34	92.777	102.66	102.37	100.71	95.052	94.769	102.84
110.03	106.77	110.72	108.75	111.65	113.18	108.83	113.37	112.09	108.12	115.93	112.53	109.32	106.79	107.59	110.46	110.29	110.39	110.52	111.07	104.02	108.59	112.03	113.32	110.96	111.67	112.9	113.71	113.63	115.35	107.58	109.55	116.21	111.19	112.03	107.61	106.16	108.32	112.33	104.63	115.85	110.06	113.98	106.08	106.03	108.8	106.57	115.56	110.94	110.81
103.83	112.46	104.03	104.77	106.17	109.41	113.85	110.89	103.87	102.94	106.99	109.96	105.37	115.74	104.64	106.9	107.08	112.68	110.55	100.03	107.1	108.53	112.05	107.71	98.692	105.22	105.6	111.61	105.16	110.39	107.44	107.26	105.62	110.46	102.11	109.95	104.2	107.3	109.56	104.44	107.29	109.5	104.41	107.63	102.59	106.7	106.55	109.23	99.435	105.95
102.3	101.33	106.55	105.09	103.67	105.89	102.37	105.15	109	101.7	101.68	106.16	104.92	104.69	108.78	109.05	111.14	106.29	102.59	103.69	108.2	103.18	105.05	102.93	110.24	105.3	99.186	113.93	100.26	112.11	103.89	102.52	105.67	107.52	107.1	105.57	107.34	111.05	106.97	108.54	104.51	97.44	105.95	101.88	107.41	106.84	105.75	102.62	109.13	103.53
103.62	106.4	104.05	100.11	110.2	111.28	110.04	108.48	112.04	108.76	118.11	111.35	106.67	104.89	110.14	109.88	101.07	108.54	112.12	109.16	108.06	107.95	112.23	105.94	110.77	115.84	107.58	112.29	108.94	111.05	114.87	106.42	114.02	108.75	109.19	112.72	106.83	107.49	112.27	112.21	119.85	112.59	108.17	111.08	103.99	110.36	105.28	112.98	110.99	109.19
99.696	107.94	104.97	106.57	103.39	102.67	102.13	114.27	104.84	102.7	102.46	100.93	108.08	101.74	102.9	108.97	102.18	102.52	99.255	106.81	107.35	100.56	104.24	105.71	99.254	106.98	109.7	103.3	100.98	102.48	103.25	103.97	99.203	108.39	106.17	106.64	107.33	103.88	105.27	105.23	103.48	107.11	101.07	111.91	104.29	107.63	109.03	101.15	102.87	107.26
107.86	105.33	109.8	101.82	107	110.16	108.72	107.54	108.95	111.6	107.99	110.33	108.39	102.11	105.56	106.26	108.4	106.66	113.42	108.44	101.56	109.06	110.45	106.5	109.64	107.24	111.16	111.71	104.64	107.84	109.66	105.52	102.76	110.76	105.65	109.68	104.36	105.4	108.84	100.67	100.69	111.7	100.38	105.85	110.23	101.13	107.53	110.15	112.57	106.86
107.02	103.32	106.46	99.813	110.38	97.079	103.16	103.62	106.14	111.72	101.95	113.33	105.86	102.13	103.3	111.04	108.67	101.83	105.07	110.7	110.86	105.55	110.88	107.86	104.64	107.65	105.69	105.22	107.11	107.5	105.45	111.3	111.7	106.74	109.58	109.25	106.37	104.91	109.86	105.33	107.84	107.48	105.88	104.65	111.43	108.32	96.882	104.19	102.87	110.43
107.17	109.04	108.42	107.28	105.95	110.5	113.91	107.59	108.84	106.99	101.13	109.98	108.95	106.26	113.56	102.18	107.56	109.71	102.2	105.39	106.08	107.88	103.91	108.09	110.92	105.35	103.26	106.58	103.11	110.6	113.76	107.79	110.48	114.43	108.82	107.13	108.95	105.79	107.58	107.57	105.33	108.61	112.86	108.67	103.65	111.59	112.89	105.86	109.54	100.76
94.017	98.157	101.28	95.035	99.265	105.36	98.778	101.16	99.936	105.45	100.59	101.95	101.9	103.3	93.822	92.014	98.105	95.165	96.967	96.584	95.224	99.034	103.72	95.204	97.854	97.549	93.336	99.426	101.79	106.01	102.94	99.548	97.67	102.35	96.538	103.35	96.128	98.26	99.408	88.096	102.06	99.434	93.527	99.536	99.131	101.78	97.305	98.12	102.97	101.58
94.219	97.621	100.05	107.32	103.69	100.95	92.941	101.01	99.102	102.79	100.22	101.57	101.44	103.79	93.446	97.466	95.548	102.85	95.275	98.49	100.02	96.655	99.905	103.08	96.969	96.898	105.87	100.78	94.445	96.792	97.347	100.17	95.689	99.124	96.546	92.913	93.507	103.17	99.972	99.969	95.047	91.628	99.386	94.64	99.21	94.606	87.869	98.71	99.111	100.73
96.552	96.991	88.492	100.78	98.161	106.68	101.16	97.959	95.837	92.398	97.235	94.573	101.55	99.241	98.193	97.051	101.59	94.889	101.01	100.29	96.989	101.29	98.787	94.195	92.75	103.24	103.73	96.788	99.971	102.86	94.633	95.145	100.84	103.65	96.139	97.394	105.26	99.525	100.99	97.083	99.962	101.68	107.37	94.749	98.434	92.22	95.425	95.965	93.569	104.3
106.35	106.14	110.47	102.33	110.36	102.9	104.71	113.8	110.27	109.78	107.52	110.96	109.53	108.79	114.73	106.31	105.01	106.94	107.86	106.78	105.11	112.81	116.33	111.51	107.5	110.7	105.14	106.93	105.03	105.65	104.4	109.05	106.49	103.64	105.96	110.07	102.53	105.36	107.25	111.39	112.39	112.31	110.93	112.18	110.34	112.97	111.49	105.27	104.82	109.2
103.18	110.06	99.885	111.42	104.47	110.81	109.92	102.85	113.67	115.67	105.84	110.99	109.1	110.11	108.69	108.51	113.83	110.68	102.6	105.18	110.27	109.69	106.93	111.82	103.08	107.53	105.93	102.83	103.92	100.72	105.48	108.43	106.99	101.78	110.74	105.58	107.6	112.34	105.22	117.2	104.23	112.15	109.15	106.73	104.33	111.06	107.44	112.6	105.05	107.5
107.39	108.49	115.74	107.34	111.33	116	102.47	116.96	108.12	109.56	107.19	111.43	109.58	103.81	110.37	109	112.5	110.11	111.9	105.76	115.68	112.61	111.55	108.65	109.95	106.22	102.47	108.01	109.09	108.32	108.8	109.61	108.37	110.14	108.28	114.83	109.48	110.93	111.62	110.61	110.03	108.13	105.87	104.88	106.9	111.45	104.14	102.56	111.77	107.06
109.82	108.31	113.69	114.48	108.21	107.98	109.27	108.19	114.94	103.34	116.52	108.9	104.16	109.49	109.32	103.71	108.62	105.34	110.9	101.96	104.25	102.26	103.83	104.04	110.5	106.11	103.03	107.85	105.34	104.82	110.46	110.93	107.06	116.36	107.49	112.31	106.91	104.15	117.67	110.96	110.95	104.69	109.56	103.72	112.33	111.03	106.35	105	105.32	108.66
107.68	112.86	104.4	107.14	106.29	107.04	105.01	109.8	103.02	108.35	106.96	110.11	106.21	104.69	102.18	102.27	104.96	95.837	113.99	103.95	109.21	106.16	110.6	107.47	115.29	103.31	106.11	103.87	104.65	104.75	113.69	106.2	107.11	110.52	102.73	98.421	110.98	109	108.01	110.41	107.5	109.64	107.46	104.68	106.49	108.13	105.44	105.3	109.81	110.53
101.13	97.781	98.367	99.566	102.84	99.252	100.62	99.794	97.439	92.433	101.33	97.494	94.874	94.806	101.12	98.073	99.592	97.692	98.808	93.29	97.908	101.58	100.87	104.14	99.799	96.925	99.524	97.359	92.708	100.34	99.934	98.959	102	101.86	107.25	96.73	96.558	97.833	104.53	101.9	95.761	98.374	96.934	98.195	90.723	100.19	106.15	96.042	98.014	96.375
101.56	104.31	109.08	107.17	104.71	107.79	107.03	110.3	102.9	102.53	102.46	107.18	99.15	103.71	109.04	102.67	103.27	107.61	106.5	111	107.02	104.19	110.93	109.1	108.93	107.7	104.3	107.76	108.16	108.69	104.6	100.94	100.1	109.81	99.822	106.37	107.51	104.82	101.63	106.18	109.54	101.42	98.946	105.41	105.84	107.78	102.86	109.72	100.66	111.13
110.44	104.34	109.48	113.79	104.9	108.77	114.49	109.91	107.22	114.63	109.96	106.21	104.31	110.03	107.96	102.72	112	107.29	108.27	109.21	111.29	108.25	114.2	104.64	106.96	109.94	109.37	99.686	112.25	108.85	111.15	110.05	103.24	108.59	109.3	103.69	97.979	109.73	109.78	109.67	101.39	107.5	104.23	99.759	110.75	108.22	111.65	106.75	109.91	104.41
104.48	103.14	108.43	111.08	105.62	107.52	101.23	107	106.56	108.87	107.64	108.24	112.1	108.58	105.23	112.21	111.48	101.21	105.18	107.65	108.71	110.93	110.64	104.1	109.37	105.56	104.75	106.91	108.62	108.45	113.99	105.25	112.78	101.41	109.6	105.81	105.15	109.17	114.52	108.64	106.88	105.22	99.821	108.94	106.76	112.37	108.88	108.83	107.26	104.45
109.41	102.44	105.78	102.94	99.901	104.07	101.19	100.53	106.47	107.01	105.26	108.96	107.34	102.74	109.65	107.85	104.42	104.96	106.37	108.79	105.42	105.12	103.26	112.29	107.9	107.14	107.89	101.97	106.48	107.77	104.38	107.62	95.67	106.46	105.58	105.85	112.23	107.01	104.43	108.2	101.67	108.5	110.52	105.63	112.87	108.88	105.04	105.08	104.6	109.97
107.92	102.02	100.82	106.81	99.768	103.86	103.07	103.45	104.2	109.51	101.37	105.04	105.28	104.37	98.637	106.15	112.04	109.98	101.11	118.65	105.89	110.4	110.39	104.95	102.23	111.91	105.36	104.75	109.74	100.98	104.32	103.62	102.04	105.45	100.56	109.52	102.61	104.82	104.87	102.21	99.686	105.85	106.46	107.92	104.75	111.48	112.63	102.19	101.28	99.941
101.6	108.48	106.79	99.975	102.33	108.35	104.07	106.46	109	107.56	104.73	112.49	98.807	106.39	108.32	108.22	111.77	97.08	101.13	112.06	98.284	99.695	104.31	106.2	105.78	101.2	101.89	107.94	106.64	101.49	110.18	106.84	107.17	108.71	112.5	107.03	104.68	110.94	108.01	103.32	108.18	104.9	107.3	107.44	107.88	106.49	103.53	106.45	105.72	106.22
110.56	108.85	114.15	105.79	103.95	103.39	102.67	106.37	107.91	104.65	109.25	100.46	108.93	104.6	103.75	99.626	109.28	104.95	112.14	105.31	101.54	103.83	108.67	100.28	112.41	102.28	108.76	103.2	104.16	102.19	111.01	112.94	105.22	106.18	112.97	107.7	105.79	106.4	106.85	104.21	108.16	99.558	106.29	104.74	108.12	101.86	106.8	106.42	110.42	98.724
99.808	102.83	110.33	111.92	108.47	107.91	104.5	106.29	101.14	105.25	104.45	99.993	105.34	106.49	102.38	105.96	110.24	99.334	95.075	106.35	106.33	106.73	105.75	102.05	100.48	103.42	106.07	102.87	105	104.29	103.47	106.52	109.76	104.09	108.66	107.43	104.04	105.17	109.21	106.93	109.07	108.61	107.81	100.04	102	103.33	105.33	104.49	103.39	108.1
104.03	102.38	111.37	105.44	101.51	106.29	107.66	108.37	107.98	108.61	100.71	105.57	102.32	107.8	101.88	105.79	111.65	108.08	109.08	104.01	111.34	112.44	108.61	107.66	107.21	113.35	104.13	102.4	110.86	106.61	102.5	111.06	112.19	107.8	106.11	110.13	98.777	106.08	107.8	111.86	106.74	104.43	104.6	105.33	103.16	109.49	104.34	101.56	108.86	106.64
102.17	103.62	102.93	99.009	103.49	97.762	99.249	100.21	96.002	101.35	98.882	97.463	100.72	107.37	101.1	104.16	104.72	95.502	103.03	106.28	100.61	96.467	94.615	101.34	101.28	101.04	100.02	105.38	94.111	107	106.44	101.55	101.75	103.27	103.96	101.56	104.86	96.432	100.03	101.9	108.84	98.963	104.28	94.811	99.526	102.09	95.292	96.401	99.581	100.41
107.61	107.42	100.26	109.69	109.44	108.58	114.5	104.03	114.94	109.9	106.26	106.18	108.06	108.62	112.03	107	112.01	110.82	107.77	113.05	106.42	106.8	111.11	114.99	114.84	106.91	108.98	108.01	108.62	110.65	112.03	104	102.61	104.9	111.04	105.27	108.64	108.39	102.65	113.91	107.66	111.86	106.13	113.47	107.55	100.05	108.55	111.99	105.03	106.25
99.706	108.25	102.61	107.34	105.89	105.95	114.02	108.33	101.13	108.62	102.34	104.43	107.01	109.03	107.5	102.73	105.41	103.36	103.95	105.38	107.4	101.63	102.15	105.87	103.36	111.51	107.98	101.47	108.51	113.09	107.07	102.54	111.74	111.02	104.26	111.34	104.96	108.15	103.06	104	103.55	101.55	106.43	105.48	107.03	107.74	107.21	104.96	106.8	104.85
111.18	111.68	102.52	112.36	103.99	106.81	106.97	102.56	104.32	110.05	100.71	106.68	107.48	104.09	107.69	102.48	99.375	101.84	106.37	102.69	110.71	108.08	106.45	105.5	106.49	109.35	106.48	102.84	105.88	111.83	105	113.44	106.79	106.3	101.69	113.23	103.26	107.39	102.9	105.99	104.13	106.79	105.41	105.19	105.97	113.29	97.541	106.16	104.71	104.68
101.95	106.29	103.06	113.73	107.23	106.01	102.62	103.82	105.39	105.43	107.39	103.6	109.21	101.84	107.52	106.34	108.76	106.61	108.58	104.3	107.25	112.84	112.44	111.63	98.451	102.86	107.2	103.65	101.41	97.156	110.15	107.75	103.23	108.44	105.93	110.48	95.801	104.17	107.08	98.991	104.83	107.28	104.89	104.66	102.01	104.87	111.53	106.61	106.57	103.49
109.14	115.6	110.68	113.87	103.14	119.36	115.26	112.88	114.08	109.15	107.5	108.33	113.51	111.04	108.96	112.01	108.22	111.12	109.46	116.13	104.14	107.08	110.36	120.47	107.82	112.66	108.25	108.88	113.05	104.82	105.36	110.48	120.37	113.71	107.27	109.44	104.02	113.45	112.37	108.19	109	109.41	105.84	110.24	107.26	118.1	107.64	108.25	107.06	109.95
109.47	107.18	102.92	108.13	106.3	112.12	102.7	109.05	107.51	108.67	105.82	111.05	107.46	104.39	103.63	103.7	98.805	107.58	107.31	105.33	114.65	111.47	107.37	104.41	104.06	106.39	109.72	100.52	104.59	109.2	103.92	109.76	103.8	98.154	108.5	104.44	108.99	103.68	103.77	110.51	109.31	107	106.12	103.26	110.29	106.81	109.64	106.11	101.11	100.1
113.12	106.38	108.02	107.23	105.83	109.38	105.65	106.49	102.33	108.5	101.48	116	107.57	108.6	107.27	109.65	102.12	101.25	105.83	110.26	102.23	101.88	103.36	102.62	103.86	107.87	104.47	110.73	102.76	97.611	109.33	106.85	102.85	105.13	100.69	102.32	102.66	105.44	105.78	105.01	112.7	101.71	108.05	102.66	111.73	106.22	101.32	103.87	110.58	106.25
110.8	106.69	106.62	106.08	99.691	104.23	106.47	107.09	100.49	104.4	101.67	103.33	102.2	103.09	104.01	107.18	110.64	106.51	100.06	99.492	109.2	104.61	107.79	106.74	106.4	96.135	101.12	104.7	105.84	108.2	105.18	107.07	106.23	108.62	106.02	110.65	106.3	106.5	105.23	101.96	107.7	111.22	108.12	108.9	103.28	105.06	103.46	107.52	107	103.21
100.39	110.32	107.6	104.12	101.41	102.46	104.86	109.29	100.46	106.07	113	101.94	102.15	111.19	108.67	98.581	111.8	103.4	103.62	105.36	101.85	106.68	108.95	106.81	106.61	107.95	103.54	105.41	107.89	102.91	109.47	105.71	108.48	107.31	108.2	106.8	106.58	103.08	105.42	113.41	107.97	111.33	104.62	106.99	109.46	106.43	107.96	102.24	104.43	108.29
103.27	107.18	109.25	110.15	109.57	107.41	109.59	111.07	108.8	102.69	109.1	109.28	106.3	104.99	110.41	107.98	106.85	103.07	110.57	108.87	111.34	105.9	110.21	109.75	103.65	109.35	110.53	107.94	106.55	112.07	108.57	106.85	105.95	109.09	108.61	111.8	100.94	105.58	104.41	102.75	111.01	111.12	104.97	109.25	106.07	111.57	107.82	107.34	108.15	106.23
102.94	108.49	103.73	109.69	103.53	105.63	103.85	105.08	108.85	110.47	106.57	103.01	113.41	101.72	101.71	102.81	104.65	108.54	102.13	102.31	101.02	106.98	102.65	112.44	109.4	108.69	108.19	109.08	98.025	104.56	106.98	104.65	110.09	105.72	100.95	108.92	106.42	106.23	100.55	104.13	105.57	103.26	106.46	107.28	104.37	102.11	95.737	101.12	105.55	104.07
108.44	104.8	102.48	115.19	105.86	105.07	104.32	101.16	105.45	99.536	107.37	107.74	100.03	102.74	105.96	101.54	105.07	106.45	104.42	118.13	101.68	109.25	104.38	106.45	109.95	108.34	103.63	110.53	107	107.93	107.8	108.94	110.05	103.7	111.41	94.943	102.89	106.47	102.4	102.05	102.34	105.59	105.01	105.21	105.91	108.07	99.99	103.85	104.61	107.1
102.79	94.274	98.525	97.974	106.51	103.96	99.919	105.07	102.22	98.807	106.01	100.61	104.82	96.881	102.02	100.48	97.791	98.901	105.89	98.655	101.85	94.35	104.59	94.637	106.26	100.93	100.09	99.494	99.593	96.989	100.67	105.9	99.089	102.61	96.107	97.662	101.87	98.801	103.7	97.129	100.47	102.65	103.36	94.678	98.785	99.354	99.832	105.08	97.335	101.65
104.73	102.29	100.48	104.08	107.24	107.37	103.33	106.06	106.21	109.67	111.36	106.84	109	105.73	102.06	107.34	108.04	115.1	109.78	108.38	101.89	104.16	101.02	101.88	109.16	100.47	104.13	102.92	108.59	108.8	104.84	105.14	104.61	107.35	104.49	109.58	101.82	106.63	105.54	109.24	109.88	99.613	105.79	101.17	101.64	101.5	107.61	104.84	100.86	107.94
109.18	110.4	108.85	112.38	102.79	110.46	107.45	108.47	113.01	111.1	110.04	110.3	117.89	107.12	109.46	112.54	110.14	106.09	104.47	113.79	107.06	101.83	102.6	105.36	104.72	109.54	113.14	105.18	113.85	110.79	103.08	113.44	105.04	102.22	103.56	112.14	107.97	106.74	109.35	111.95	110.13	110.62	110.63	111.8	105.22	106.8	107.01	114.75	101.93	104.37
96.395	102.4	92.697	106.56	98.488	98.163	98.077	107.62	101.2	106.56	96.399	98.14	96.071	100.88	94.795	103.94	101.11	102	98.422	99.309	104.3	97.808	105.44	101.5	102.82	102.35	101.6	97.649	98.943	97.23	98.034	109.09	99.629	98.319	95.158	99.424	99.161	99.226	97.102	95.615	96.522	95.794	98.995	98.955	85.743	99.789	98.458	100.97	100.24	101.67
99.584	105.41	104.98	103.38	107.33	101.73	112.13	100.57	107.24	108.13	104.03	108.9	103.14	105.83	102.73	106.2	105.53	106.85	104.98	106.3	102.69	111.39	104.79	109.87	106.02	99.658	97.755	99.341	104.85	98.035	105.46	110.54	109.81	103.11	105.99	103	99.833	102.86	101.02	112.55	103.79	105.04	105.18	99.942	101.82	109.17	105.29	105.18	108.1	104.01
104.05	107.52	108.59	105.67	105.24	111.69	104.94	103	108.69	101.16	102.13	108.43	111.44	107.94	105.29	109.91	104.78	99.681	97.532	102.93	102.15	107.72	111.79	104.62	105.21	104.14	110.51	105.42	110.39	103.46	105.71	104.92	107.21	103.36	102.17	103.51	101.37	104.3	103.77	105.46	110.69	105	108.01	112.9	106.5	100.06	106.29	104.67	107.55	103.03
99.708	107.02	104.84	100.94	103.56	110.51	107.9	105.4	108.34	105.91	111.55	109.5	102.07	100.99	103.64	102.83	107.4	109.98	102.82	105.79	103.29	101.78	104.52	112.91	101.92	98.453	104.67	107.34	107.22	104.77	101.41	110.43	114.88	103.51	108.81	104.48	106.98	105.83	107.52	99.825	102.88	100.76	106.21	107.79	106.03	103.97	110.85	109.2	101.76	103.31
104.48	109.27	109.74	102.36	107.83	108.61	110.27	104.84	105.38	105.65	107.76	109.3	104.4	111.38	108.21	97.763	103.78	101.41	104.66	106.09	100.36	106.02	106.43	103.38	104.44	100.18	99.721	107.98	103.2	105.01	105.3	106.72	112.12	105.89	107.99	103.66	106.41	102.44	105.54	108.35	111.41	106.45	101.72	106.09	115.41	109.87	104.38	107.75	106.02	101.68
98.482	105.15	96.336	94.613	98.59	101.81	101.55	95.99	94.385	97.454	100.41	95.366	102.62	96.381	96.083	94.392	93.476	100.06	105.89	100.28	100.31	101.81	99.169	98.326	98.74	97.44	95.626	96.78	97.174	94.899	98.92	96.304	95.925	109.23	100.87	98.867	95.479	100.52	99.646	97.02	99.475	98.277	99.63	96.115	101.04	93.913	105.11	99.892	101.42	95.57
100.84	92.701	97.077	101.85	88.365	100.26	103.23	104.02	99.239	99.593	100.82	98.771	96.694	103.84	101.05	99.429	94.602	102.63	100.8	93.683	100.48	97.925	98.146	96.462	102.43	100.97	104.47	100.98	99.616	103.44	99.687	92.917	98.756	95.414	95.5	95.423	93.733	99.121	98.469	91.889	96.861	101.73	104.96	99.327	96.994	100.7	100.65	99.32	93.919	98.074
106.85	100.03	97.993	97.206	102.77	98.331	101.3	95.061	102.05	101.37	97.273	96.377	101.78	102.59	101.93	103.34	100.42	96.161	103.71	100.76	99.344	102.81	101.09	101.92	103.89	98.898	99.184	102.67	102.61	102.68	99.901	96.049	101.33	106.52	103.02	97.721	94.678	101.27	98.469	97.226	97.192	95.969	101.48	103.16	97.115	99.586	100.49	100.49	103.99	108.29
105.85	107.29	104.87	111.52	99.777	106.5	105.85	101.47	108.59	106.19	100.2	105.17	105.44	103.54	110.07	111.57	108.26	105.07	106.9	107.5	104.28	103.64	105.98	106.88	102.92	103.75	98.774	116.33	101.32	106.59	104.64	101.65	107.01	104.72	109.29	105.71	106.65	105.46	112	104.18	105.06	104.97	103.09	105.6	99.738	104.31	107.19	106.46	111.28	107.97
104.26	113.75	106.4	113.06	102.43	107.76	109.82	109.99	110.75	112.26	110.69	117.3	109.51	117.35	113.54	109.64	107.98	110.13	113.98	108.37	112.34	109.79	113.59	112.2	107.07	118.91	113.14	110.99	111.27	111.48	116.74	119.55	106	115.3	108.06	107.97	108.41	111.57	110.4	109.45	108.45	110.36	108.61	112.38	113.63	114.78	110.42	112.21	107.32	111.32
104.44	105.14	107.18	112.2	104	101.42	108.89	114.99	106.66	108.08	107.22	111.26	111.27	105.01	114.25	105.21	103.18	106.44	108.25	105.77	110.85	111.75	109.55	100.96	104.65	112.34	107.33	114.81	107.93	104.36	109.24	114.25	107.85	101.67	107.34	106.73	101.75	107.94	108.58	110.4	107.16	111.61	113.22	108.29	111.4	112.98	109.87	112.9	102.47	111.77
101.46	107.29	110.26	103.05	110.45	108.82	105.59	102.68	110.52	109.5	105.6	108.16	106.82	102.28	106.4	108.41	105.57	104.12	106.8	111.95	110.28	112.96	111.39	106.63	105.11	104.74	109.39	111.19	102.63	107.63	108.06	104.15	109.94	107.14	107.16	106.73	107.97	106.55	103.83	107.99	109.23	104.65	106.3	105.69	112.57	103.4	103.64	109.6	108.79	113.21
96.193	96.014	98.195	99.651	99.479	96.949	100.95	105.01	102.88	97.553	105.44	100.26	98.273	101.74	99.803	102.65	94.157	99.519	103.17	100.99	100.42	98.191	100.16	109.95	99.894	96.385	98.107	100.2	99.365	98.966	105.56	99.229	98.381	101.74	101.9	107.67	99.531	93.558	108.76	106.3	101.02	109.01	99.679	100.52	101.29	104.2	100.38	99.028	97.419	100.8
108.15	112.4	103.64	105.72	103.2	103.51	106.5	110.16	106.98	106.64	102.81	105.99	104.77	109.64	102.31	101.82	112.83	101.85	105.69	104.94	111.53	100.29	110.82	102.89	100.07	105.17	111.69	106.94	104.24	105.24	96.131	104.3	106.01	104.18	98.793	107.04	106.58	106.18	102.67	100.71	108.33	104.43	101.09	107.82	101.03	103.28	108.3	106.99	103.07	111.18
102.66	110.38	105.74	104.17	108.98	108.67	109.61	98.532	102.8	109.78	97.188	98.764	105.16	102.77	108.36	103.86	100.74	103.6	105.94	101.66	104.21	108.06	104.73	108.44	112.25	101.33	104.17	104	109.99	108.55	106.35	101.96	106.41	109.76	105.01	104.64	101.96	103.11	106.41	101.81	110.8	100.63	99.213	113.36	101.12	109.17	112.23	106.47	117.22	97.08
106.94	116.47	110.97	111.86	102.67	108.49	109.28	99.709	114.65	110.32	114.16	105.56	115.2	107.85	106.41	109.76	106.47	107.27	112.01	112.33	112.07	106.97	105.54	110.31	107.74	107.96	101.17	114.05	109.53	107.6	103.27	108.91	106.49	102.69	110.29	110.57	103.62	115.27	109.38	107.38	107.18	105.24	102.77	109.82	112.03	104.04	109.19	113.01	101.3	110
111.3	104.18	109.92	109.76	107.7	100.55	101.66	104.15	101.98	102.62	106.73	104.57	112.23	106.73	109.27	108.83	103.66	110.02	107.88	108.11	104.06	105.53	105.07	105.82	101.69	109.2	105.58	101.27	110.11	108.2	106.51	100.22	106.38	104.48	109.18	110.73	114.06	104.46	108.04	99.349	105.99	106.12	102.36	101.27	100.54	103.65	106.02	107.24	103.59	106.19
108.33	99.589	105.7	103.47	101.85	108.15	105.39	104.88	103.74	102.41	103.97	105.55	99.858	106.37	101.21	108.97	101.02	98.557	109.81	109.96	98.677	108.09	108.31	103.64	104.9	112.28	103.91	107.01	108.16	109.69	102.96	111.06	102.09	106.72	108.98	107.01	107.62	108.16	113.18	98.932	103.53	102.6	103.42	105.09	108.58	108.18	103.49	107.35	100.74	105.62
105.55	111.47	108.3	108.52	113.7	106.9	105.99	101.03	102.08	105.03	108.32	103.56	103.65	103.15	106.29	103.81	107.27	106.4	105.97	105.5	105.79	106.07	101.47	105.76	109.56	111.86	108.3	100.74	104.31	108.09	108.09	101.15	105.97	105.24	104.26	105.89	107.27	111.63	105.74	104.33	106.58	98.245	101.3	104.78	102.05	111.06	103.35	105.53	103.75	109.35
110.31	103.78	105.83	103.93	101.66	108.75	108.56	103.82	103.65	104.22	106.64	106.52	108.37	107.14	111.28	104.65	108.84	102.2	106.46	106.83	104.65	105.2	107	109.3	103.48	104.42	105.65	103.72	108.42	102.68	101.72	112.59	104.79	111.09	99.536	107.15	104.9	104.71	107.86	117.14	110.2	104.1	106.62	102.82	103.37	103.15	103.11	104.67	109.79	108.19
102.16	106.18	110.37	105.36	101.59	104.82	107.68	103.71	106.49	106.15	107.3	103.05	107.94	107.51	104.7	106.33	102.05	104.05	101.77	112	99.707	105.3	108.88	103.29	101.14	103.11	101.57	101.42	105.59	103.17	105.79	99.99	106.01	108.46	108.12	108.29	105.07	104.22	104.95	108.72	108.14	108.55	106.7	111.63	115.51	104.85	102.28	98.855	99.087	109.17
95.265	97.996	95.22	95.835	101.04	92.66	96.036	96.179	95.555	95.541	93.451	105.9	103.57	97.432	96.573	103.17	94.626	100.01	97.093	102.69	95.161	95.622	103.56	96.25	105.32	100.22	97.523	95.877	104.55	96.287	103.16	100.7	100.12	95.304	92.991	100.23	101.4	100.56	97.345	96.288	103.86	93.987	94.335	93.461	99.755	93.701	94.126	94.888	99.07	94.059
107.63	104.97	107.88	106.18	99.833	102.85	100.67	108.01	98.297	107.7	105.39	106.89	111.49	102.84	107.85	104.05	107.88	98.088	99.977	103.91	96.314	104.19	106.26	104.98	108.61	106.25	111.9	105.33	106.88	103.79	112.1	108.36	111.28	100.9	106.02	102.54	99.655	106.23	109.05	110.96	104.93	105.41	108.02	104.55	108.58	105.16	107.78	100.81	109.45	104.74
103.96	108.24	109.69	107.75	98.111	106.28	107.53	107.05	103.39	107.77	107.43	103.49	105.26	105.41	101.75	103.88	111.25	103.86	102.61	106.89	104.46	109.07	111.14	101.3	109.9	106.27	106.08	108.84	107.1	106.94	103.86	102.65	99.818	102.16	111.72	105.43	108.13	106.98	107.56	108.26	110.45	103.69	110.67	104.38	101.69	109.76	112.23	114.51	110.26	107.27
104.62	111.95	108.66	108.21	106.8	104.85	102.68	107.44	109.01	105.11	105.83	104.66	105.06	106.71	111.32	100.6	109.12	97.376	109.25	100.79	110.66	98.463	107.82	107.15	104.15	101.9	100.69	106.57	106.78	106.03	100.47	99.101	106.49	106.05	105.5	103.96	108.15	111.74	102.34	105.92	110.63	104.34	106	109.48	104.99	104.95	105.56	105.36	105.58	103.41
109.77	104.13	105.26	108.39	109.56	107.28	106.77	111.27	108.85	107.48	110.51	105.32	106.75	111.52	109.24	105.46	109.19	111.38	102.41	105.26	109.64	108.56	108.71	108.39	101.22	110.06	112.79	116.09	105.27	112.03	107.07	108.44	109.82	109.83	110.13	106.56	107.91	115.14	107.18	111.87	111.36	109.28	105.73	110.35	103.64	110.63	112.6	106.04	110.75	114.15
106.56	97.511	104.39	97.763	99.26	99.935	98.888	103.35	101.65	99.909	96.951	95.2	108.93	100.08	97.741	101.54	97.832	100.46	97.167	104.03	104.49	95.585	95.628	93.41	95.722	98.67	94.475	102.44	98.622	102.99	101.73	105.38	101.75	106.25	100.36	100.55	105.16	103.76	102.2	104.43	106.05	105.34	97.227	102.22	96.813	105.4	104.52	100.69	103.62	102.07
108.45	108.72	113.18	104.5	106.18	102.39	103.87	100.51	102.32	103.62	105.33	108.1	102.7	105.44	108.13	104.67	105.62	101.52	102.59	99.994	106.53	104.52	102.12	109.18	109.82	105.69	105.08	109.91	113.99	104.67	104.31	108.7	108.16	103.85	107.31	102.46	103.04	104.63	108.42	110.94	109.84	102.77	108.94	104.35	105.62	104.32	100.33	100.74	104.89	111.26
100.06	107.99	106.33	102.93	97.597	106.2	103.27	102.67	100.01	95.265	101.76	102.94	101.16	100.35	103.42	99.319	95.841	107.91	101.46	103.76	103.53	92.356	100.99	102.09	99.289	101.52	99.004	100.6	106.49	103.8	91.605	101.94	105.9	96.471	101.92	103.94	99.368	104.49	101.71	103.88	99.134	101.7	101.1	102.02	101.46	101.95	98.868	96.156	94.454	98.729
110.18	100.09	103.9	104.37	105.31	112.97	111.72	109.77	102.28	107.81	106.56	104.15	105.13	100.94	106.45	107.28	104.77	107.69	111.04	109.96	106.31	107.21	106.64	108.99	108.79	107.37	110.06	107.2	107.8	104.15	106.98	109.98	109.14	99.474	107.99	114.4	111	106.89	110.88	110.86	99.09	104.23	106.74	105.37	105.23	112.32	110.31	105.88	109.82	105.76
106.69	108.52	104.45	108.2	112.99	112.53	108.36	109.23	113.19	107.1	111.36	106.73	109.31	104.42	107.52	110.4	108.94	106.6	107.21	115.83	113.54	110.15	110.55	105.09	102.42	111.06	100.4	108.03	102.13	109.29	112.34	109.36	108.42	106.26	111.56	112.36	106.88	106.65	106.06	102.4	104.5	112.64	105.18	107.22	110.5	105.91	104.41	106.82	108.87	107.41
110.15	106.55	112.76	109.55	107.4	109.17	109.07	101.99	106.32	103.13	106.28	103.5	108.05	101.34	109.3	116.32	108.94	109.57	105.56	113.77	104.25	105.99	98.807	109.05	109.47	111.02	109.48	103.8	105.63	101.59	109.49	107.44	111.74	108.04	108.16	111.54	106.27	107.23	108.99	114.41	109.4	107.22	115.4	109.8	107.76	111.04	107.13	109.23	102.87	109.79
108.8	103.35	109.67	106.64	107.36	110.53	104.38	104.9	106.32	110.06	104.99	109.72	110.38	106.52	112.66	107.88	106.64	109.4	107.89	104.98	107.06	110.52	99.965	109.79	104.1	100.47	101.86	105.17	113.3	104.34	104.92	110.82	111.45	105.62	104.46	100.46	109.88	108.22	100.63	103.3	104.33	110.58	102.76	102.85	105.12	106.03	101.48	110.64	105.23	111.63
103.17	110.72	107.8	102.78	105.92	104.06	104.82	107.41	105.32	105.46	103.82	103.86	101.74	104.3	106.26	108.97	111.09	103.94	106.27	108.01	111.14	111.25	104.44	103.67	100.65	103	107.98	107.72	109.08	109.49	105.44	104.66	107.95	101.96	99.204	103.48	107.6	106.38	103.11	110.96	102.84	106.7	109.43	104.79	112.45	109.21	104.37	111.9	111.64	107.75
103.47	106.85	113.35	109.22	112.99	112.2	112.54	107.07	106.41	110.09	108.23	113.66	105.08	108.46	116.05	102.73	109.77	110.22	112.71	113.61	106.52	117.22	105.36	107	113.2	109.9	116.77	108.34	113.02	111.15	110.85	114.13	111.06	107.88	113.64	108.56	113.2	108.06	117.96	108.53	104.33	107.5	110.87	109.76	108.83	106.63	114.15	106.33	111.76	113.59
105.53	107.55	108.86	106.16	107.07	107.12	106.12	105.62	103.91	100.96	108.01	102.1	102.02	102.94	108.07	106.19	103.02	109.3	107.78	107.34	107.68	102.46	107.43	103.75	108.28	106.26	100.6	107.22	104.81	103.58	103.53	108.4	106.02	109.98	109.09	104.55	103.37	100.21	106.04	104.3	104.87	101.79	106.55	105.77	108.71	102.89	99.254	104.94	102.44	97.57
112.78	105.7	112.78	111.81	103.65	104.65	112.23	104.63	111.56	104.4	112.78	108.09	110.39	104.57	108.39	107.14	104.74	107.99	108.81	99.709	110.38	108.8	105.98	104.11	108.36	103.79	111.86	107.47	101.23	106.08	106.31	111.41	110.7	114.26	112.25	103.45	107.23	110.31	109.14	102.42	102.97	109.84	103.47	108.66	111.38	111.29	110.82	107.25	107.85	109.27
103.79	102.17	98.519	100.47	91.644	97.017	94.552	93.833	88.12	103.5	102.68	103.7	93.465	96.542	99.684	99.885	99.208	99.463	102.32	100.79	93.542	101.74	98.911	103.17	94.452	99.333	102.54	104.99	105.31	97.929	103.44	102.04	104.65	99.875	101.74	103.2	103.14	97.908	97.037	95.158	99.729	102.86	98.924	102.41	97.165	106.6	103.02	100.29	99.992	95.549
109.89	112.94	108.67	108.75	117.27	111.32	104.72	111.06	112.68	106.21	106.67	104.3	108.79	108.18	112.15	113.49	103.77	113.98	111.39	111.24	107.53	114.54	113.7	103.49	109.15	107.73	108.23	109.42	111.87	104.85	103.97	99.69	107.15	109.49	108.59	113.19	101.2	113.62	105.2	113.52	109.19	114.17	106.25	106.82	108.86	105.02	113.67	105.17	110.95	110.34
94.237	98.504	98.407	97.049	95.36	105.48	96.456	93.281	90.558	99.463	97.629	98.018	97.643	96.146	91.998	92.705	96.096	101	95.01	98.021	99.044	98.417	99.234	95.922	98.387	101.18	101.55	93.91	99.739	103.55	92.852	97.764	100.05	93.777	99.413	99.067	98.443	93.023	93.022	100.14	99.429	97.976	96.02	98.29	100.23	97.92	97.272	98.922	95.51	101.07
110.91	103.09	100.61	102.39	102.54	109.1	103.52	101.46	96.037	110.61	98.996	102.27	105.29	104.14	96.52	104.49	104.72	101.66	109.76	107.85	106.28	105.63	101.81	103.57	106.94	107.35	108.41	101.69	97.857	110.9	105.82	108	105.49	109.76	107.85	109.33	113.96	102.26	106.86	109.77	107.8	102.15	104.38	106.42	109.37	103.32	108.7	108.82	107.8	103.19
104.79	101.43	108.51	102.41	108.8	103.28	107.15	110.06	100.15	108.67	109.64	106.46	104.62	108.68	110.2	100.86	106.3	107.05	103.85	107.1	106.02	104.05	106.43	107.25	111.45	106.56	101.87	103.07	105.34	101.36	111.24	109.47	108.3	105.56	103.83	101.97	112.1	106.46	102.91	109.95	104.63	110.25	101.83	102.99	110.73	104.89	103.53	108.88	103.44	98.192
109.88	113.39	111.16	113.07	111.99	111.99	116.31	107.81	114.59	112.44	111.39	113.08	107.74	112.14	110.25	114.22	107.81	112.99	112.08	112.16	109.68	111.96	110.49	105.29	113.86	107.59	108.44	114.78	105.89	110.96	109.31	111.13	103.92	107.14	112.65	108.9	108.96	105.43	114.17	112.09	112.17	107.01	106.81	106.05	111.81	110.19	104.91	106.61	112.7	108.24
106.78	103.55	109.41	105.75	102.42	110.98	116.28	98.877	98.646	109.25	106.78	114.77	106.67	107.67	99.776	104.5	105.75	107.97	103.03	109.72	105.86	100.94	104.34	110.53	105.42	110.44	111.03	113.72	107.72	106.56	110.89	104.06	108.06	105.91	109.47	110.39	106.17	113.18	112.54	101.91	111.21	105.82	114.12	114.8	104.42	111.51	111.38	105.92	108.66	106.39
108.34	102.02	107.55	115.51	106.69	108.67	109.58	106.94	104.25	109.15	100.47	110.78	107.93	108.49	103.82	109.51	113.34	109.27	110.39	104.53	112.26	105.26	109.31	109.68	113.17	113.97	110.34	107.92	102.46	103.09	111.16	109.96	111.7	110.55	109.43	111.99	109.16	109.82	109.43	107.86	116.99	109.36	105.39	110.32	116.86	109.66	105.29	106.81	102.07	107.86
107.82	101.45	100.58	110.07	106.67	105.61	103.36	109.28	107.06	105.31	112.62	104.33	102.39	108.64	103.9	108.35	111.15	104.82	107.69	108.82	109.72	104.81	104.47	104.76	108.7	105.24	110.33	100.64	112.99	101.55	103.58	102.78	101.82	115.1	111	104.28	108.62	109.29	106.23	96.82	106.78	106.07	105.52	104.2	102.27	108.72	107.5	100.93	102.75	113.46
109.23	106.9	102.95	110.62	101	111.13	104.17	103.41	106.26	106.89	104.83	109.52	103.93	101.39	106.27	104.17	102.85	104.22	100.6	109.1	100.9	105.75	106.15	107.48	102.39	105.34	100.23	103.21	102.12	107.4	102.89	104.25	105.06	106.11	101.31	109.05	106.98	109.54	110.88	110.11	109.66	103.28	106.77	109.8	105.59	105.25	105.45	107.02	103.18	109.52
102.58	103.76	97.499	101.62	95.152	104.11	104.22	102.92	97.729	100.92	102.57	95.666	106.22	93.772	101.72	98.059	100.77	102.55	98.876	105.41	95.093	103.23	102.3	100.58	99.348	102.21	97.529	102.07	92.93	106.86	99.458	91.999	97.979	102.7	100.14	96.758	103.71	100.47	101.45	107.02	99.84	103.13	96.141	112.91	99.135	102.99	100.37	96.702	105.69	101.44
104.19	102.37	110.44	100.73	111.52	104.82	103.4	105.84	108.74	103.88	107.68	105.3	106.53	105.85	100.4	102.82	100.24	106.46	108.23	101.3	104.19	102.96	103.46	103.75	107.62	105.46	104.15	108.26	104.12	105.1	103.35	106.51	107.01	109.64	106	108.75	104.47	99.696	106.05	104.67	98.329	102.91	111.4	106.93	104.41	110.07	99.702	107.26	106.58	110.65
106.85	103.35	99.452	103.97	100.67	97.688	100.54	102.01	104.39	98.143	103.17	97.639	101.05	101.63	104.65	100.87	92.825	95.998	100.67	98.148	103.35	100.91	97.599	105.89	105.28	99.045	97.471	96.796	101.16	96.496	103.58	103.55	105.19	103.32	97.526	98.948	106.54	97.357	104.09	103.48	98.224	100.19	98.16	103.95	99.073	105.91	92.31	96.972	103.75	99.282
92.726	101.32	98.18	96.774	97.512	95.476	97.196	102.13	90.531	96.396	98.045	101.09	99.328	96.994	96.822	103.01	101.51	94.459	101.49	103.22	96.293	95.798	96.996	103.34	97.176	98.598	98.469	102.89	96.519	97.243	102.55	101.22	100.56	104.02	96.143	98.879	97.212	97.955	104.54	96.717	97.895	100.58	96.589	101.79	99.083	88.726	101.54	98.818	98.789	100.39
106.89	102.03	104.9	102.45	108.06	105.09	107.02	107.53	106.76	113.01	105.52	101.22	112.25	109.35	102.06	109.39	108.09	105.2	103.66	109.37	109.53	111.45	110.46	102.49	109.03	106.62	112.86	109.23	104.74	109.05	106.44	94.129	104.47	107.8	104.33	105.28	110.99	110.22	110.48	108.52	111.36	103.16	110.98	105.38	108.77	108.89	107.58	110.32	99.914	105.85
112.02	113.21	104.35	108.03	114.38	114.48	104.05	105.49	114.17	108.72	103.98	104.73	108.66	108	106.94	114.55	99.753	109.39	109.83	107.89	106.55	107.23	111.86	110.22	111.76	105.64	111.28	108.71	104.01	109.22	112.1	106.55	102.1	112.12	110.32	108.57	101.18	110.04	102.03	110.4	108.71	110.71	113.04	107.13	114.13	106.84	112.53	111.72	109.15	116.33
106.04	103.66	104.38	108.28	106.09	107.77	105.94	104.27	104.3	107.53	109.09	103.48	109.11	108.01	109.64	106.21	98.418	107.45	103.65	113.36	107.7	104.66	106.93	103.36	110.06	109.6	102.58	112.02	102.49	101.2	102.71	101.99	103	113.27	107.19	101.24	110.43	103.87	106.3	101.14	109.37	104.71	102.9	106.61	103.4	98.338	102.59	104.67	110.72	102.11
107.44	104.47	107.96	103.3	107.66	105.6	107.39	110.98	110.79	106.44	106.69	107.51	103.47	101.93	106.86	104.37	107.8	100.53	106.96	105.82	107.9	105.14	108.21	106.59	107.43	106.87	104.22	112.82	110.25	109.04	109.02	102.84	106.19	102.1	106.32	107.26	107.46	102.27	103.81	103.37	100.83	106.65	109.85	107.69	99.571	106.33	100.2	107.69	107.47	103.85
107.77	103.51	108.08	99.451	103.87	104.12	112.44	104.7	106.77	99.095	102.67	101.39	105.65	108.16	103.35	111.83	109.51	107.12	102.02	106.85	103.45	107.92	105.36	103.53	108.55	105.44	116.77	106.36	102.93	103.67	103.2	109.64	108.51	106.59	107.04	106.69	111.02	107.16	105.98	106.99	107.27	104.58	110.38	111.89	109.86	107.89	108.99	113.47	102.64	100.91
102.27	100.27	96.77	106.05	98.601	108.06	94.939	101.71	98.918	101.06	106.07	105.42	101.59	99.321	105.13	99.707	99.55	100.17	99.516	101.69	99.228	100.71	96.14	101.22	98.181	101.18	100.37	101.66	101.82	98.007	102.05	100.64	99.577	97.547	104.81	99.131	96.68	100.14	94.397	105.11	105.27	96.23	97.162	99.2	99.443	99.005	95.42	103.43	100.19	99.802
96.554	99.499	96.607	95.453	95.283	102.21	101.09	100.69	101	97.654	102.75	100.42	100.84	93.894	94.864	105.1	95.291	102.17	97.542	100.95	97.786	96.446	97.876	99.042	94.383	97.523	96.066	100.23	101.74	93.74	92.594	98.441	100.87	98.267	93.675	92.104	97.279	97.738	100.29	104.12	95.727	103.96	96.962	99.249	99.861	102.13	95.822	98.73	95.122	91.26
106.85	103.56	107.93	108.48	101.13	109.21	104.18	109.88	109.55	104.53	106.25	105.77	111.01	108.99	106.64	107.55	105.11	106.7	105.11	105.23	112.09	109.6	104.44	111.48	101.55	107.17	108.12	103.33	103.03	103.84	108.16	101.01	108.88	104.09	102.76	110.26	108.94	103.22	99.089	107.2	100.52	101.16	105.99	106.98	106.11	109.41	105.84	101.55	103.05	106.68
94.173	101.74	93.493	93.274	90.727	96.816	98.528	104.53	96.731	102.09	99.099	97.401	94.599	100.74	99.154	100.94	93.161	92.734	98.961	99.79	98.182	103.72	92.852	97.065	97.681	98.052	104.03	96.367	99.378	90.492	99.629	102.85	100.04	97.185	90.657	96.542	95.449	97.243	98.792	97.568	95.628	103.45	98.773	97.899	96.806	102.59	101.44	100.53	100.86	99.447
107.72	110.81	117.19	110.55	111.22	107.65	109.41	112.11	111.29	108.45	110.96	109.55	114.44	105.93	110.21	116.03	113.9	109.73	114.36	111.24	113.62	109.04	106.23	105.79	109.32	109.77	110.26	116.45	112.3	106.77	108.85	111.74	109.07	112.46	111.27	104.13	109.78	111.36	108.94	113.47	106.43	109.24	109.41	111.45	109.63	111.8	111.51	116.12	106.97	102.84
110.57	109.23	108.82	110.03	106.48	113.28	112.27	108.4	114.59	110.34	110.87	112.74	108.68	105.68	111.61	114.7	117.04	111.77	111.68	108.62	107.4	118.92	110.42	113.74	109.92	106.67	107.15	113.54	104.2	105.53	111.34	105.32	109.39	110.37	108.22	113.44	112.05	106.6	110.97	113.54	109.15	113.85	110.51	111.18	111.06	110.97	110.8	104.63	109.18	109.98
102.65	98.438	103.35	98.881	102.94	96.917	102.48	101.4	107.76	95.321	98.374	96.594	100.08	99.677	104.28	95.416	101.42	99.056	99.688	98.219	102.3	100.06	99.397	99.665	103.05	100.48	96.963	109.17	106.74	96.373	99.704	101.95	107.85	99.591	97.944	109.27	98.413	99.372	103.9	101.37	99.599	101.33	99.962	96.282	98.192	99.722	99.74	101.12	102.73	99.912
107.99	106	109.85	105.48	101.14	102.3	113.57	112.35	112.9	106.23	109.09	110.15	111.27	109.87	100.04	100.93	105.41	104.74	107.9	106.2	111.57	110.42	107.5	114.69	105.95	105.27	107.97	103.45	107.7	108.76	106.81	107.32	103.18	108.92	105.25	108.9	114.5	109.45	104.53	106.37	101.91	103.82	111.78	104.93	114.46	112.85	105.89	106.84	116.28	107.13
107.02	103.8	106.53	110.91	104.48	114.16	104.07	106.55	103.86	107.88	100.15	106.43	104.02	108.74	106.43	106.25	104.37	102.92	106.39	109.39	111.47	103.02	106.52	108.08	106.77	103.77	103.73	105.55	112.49	107.38	104.71	109	107.29	105.12	105.43	111.04	103.19	103.66	106.1	107.93	110.9	101.81	102.98	104.07	104.88	103.55	110.65	102.4	102.73	106.34
103.94	101.15	109.95	105.54	110.53	100.8	105.85	111.4	109.44	108.38	108.36	107.86	100.69	106.71	109.81	105.5	114.91	112.53	105.18	108.21	111.82	105.35	107.14	103.62	106.44	104.95	103.99	107.71	105.89	108.83	103.88	105.65	106.04	101.33	105.85	105.36	101.5	101.55	100.14	103.85	107.04	104.91	108.44	105.6	106.32	106.08	110.05	99.032	115.96	112.35
101.8	106.38	98.643	100.83	102.8	102.05	98.198	97	107.4	100.85	102.35	97.884	100.65	97.883	97.455	98.901	105.37	100.56	105.03	96.535	104.03	101.45	100.44	107.81	107.59	102.21	97.032	93.754	102.55	99.328	102.7	99.536	97.175	103.18	105.48	102.32	104.79	102.75	96.517	99.947	96.167	99.064	101.97	101.69	98.476	97.147	111.03	100.46	95.403	94.474
107.07	108.31	105.59	103.28	112.49	107.69	106.46	110.32	102.89	107.46	106.87	105.06	105.58	105.97	105.09	104.12	105.93	103.04	104.37	104.98	105.06	102.59	98.669	108.46	101.11	103.49	108	107.74	105.49	106.11	103.57	110.6	106.36	104.6	104.16	113.06	105.24	107.58	106.75	105.2	107.98	104.21	110.37	106.42	106.81	108.89	100.69	106.48	107.2	110.31
99.812	96.498	98.855	89.404	101.93	96.015	102.07	98.802	93.117	96.592	100.55	96.183	94.173	96.391	100.37	99.802	100.5	99.936	100.11	97.052	96.03	101.9	97.091	99.372	92.762	98.946	97.066	98.178	95.32	101.64	97.374	96.47	99.686	97.068	97.194	102.96	99.797	99.756	95.802	101.14	100.5	99.377	99.966	93.778	95.984	102.99	97.041	95.831	102.76	105.03
101.76	101.89	106.1	104.7	103.59	107.93	104.77	104.87	107	104.32	110.23	105.48	106.07	106.61	103.28	102.36	108.65	102.45	105.26	106.24	110.46	106	106.52	102.24	104.6	100.48	105.45	103.98	106.89	103.81	106.49	104.24	108.25	105.34	105.63	104.43	110.47	109.89	102.23	101.02	102.97	111.04	99.253	104.74	107.49	110.14	106.21	110.5	107.3	106.42
97.024	106.52	104.63	104.87	106.86	104.8	103.2	101.59	103.73	101.82	97.909	101.61	97.075	97.804	100.92	99.588	98.658	100.71	96.954	106.99	109	98.99	96.156	101.86	103.15	102.65	101.31	96.913	101.57	99.886	101.3	98.565	97.403	104.59	100.18	99.059	105.8	104.09	98.678	100.99	95.95	99.186	102.41	98.181	97.49	101.86	103.38	97.849	99.691	102.18
101.96	97.314	99.339	99.508	105.25	98.807	95.637	103.54	100.23	100.54	96.654	104.08	101.05	101.26	104.3	98.306	98.844	92.747	99.734	103.51	102.82	103.57	101.43	98.895	103.22	100.36	95.112	103.88	96.426	100.86	102.8	100.88	101.74	99.943	101.11	105.53	102.17	97.655	99.942	105.67	101.76	110.83	100.32	97.533	100.94	92.521	95.372	100.42	100.01	98.909
108.77	109.66	112.27	104.75	110.73	106.82	106.53	108.4	111.12	107.2	103.59	109.71	111.72	111.01	107.32	105.69	110.23	112.71	111.71	105.02	114.19	105.14	98.271	106.76	106.8	114.15	107.6	104.91	107.61	109.14	104.3	109.05	108.82	110.25	106.86	103.42	106.13	103.93	103.88	105.99	104.74	108.83	111.31	103.04	110.52	107.54	105.6	111.71	104.86	105.77
108.6	101.52	103.73	102.9	104.32	103.64	103.88	105.39	110.85	97.108	98.419	109.19	102.02	104.23	105.83	103.68	106.94	103.84	107.42	106.11	104.56	108.02	111.11	111.18	107.8	112.42	108.64	104.98	98.781	102.11	102.07	109.05	108.87	102.28	110.86	104.83	110.29	114.18	102.99	102.82	100.16	110.2	100.86	106.51	110.88	109.42	107.45	112	106.92	107.34
105.51	110.41	107.02	105.88	107.88	105.72	104.99	112.69	104.85	108.76	105.87	103.79	105.84	109.87	106.32	103.25	103.73	102.83	105.2	106.38	103.37	105.84	106.4	111.28	108.27	105.95	104.94	107.26	109.82	105.04	107.76	109.88	109.99	108.1	103.05	104.69	102.62	107.1	106.78	101.99	109.9	101.27	103.09	102.21	100.09	108.49	113.36	108.89	109.81	107.5
108.11	96.713	101.92	103.09	97.999	105.2	110.01	100.53	99.28	100.92	104.14	104.77	102.45	101.39	101.36	102.97	102.33	103.98	106.57	102.24	101.31	100.93	105.7	99.991	96.886	99.64	97.695	101.47	99.281	102.7	102.06	99.376	94.751	100.02	103.71	105.94	106.14	103.33	96.233	109.92	105.53	100.8	104.35	103.12	93.686	98.365	95.973	101.57	101.49	101.46
96.94	103.02	98.384	99.593	102.35	100.55	103.15	99.069	96.804	99.327	99.97	98.31	99.047	98.661	102.39	100.04	98.87	104.78	96.923	102.1	106.1	96.181	102.16	98.716	96.889	99.488	98.372	100.23	97.972	95.658	99.543	98.235	96.329	96.593	95.198	103.53	100.87	99.134	97.44	100.15	100.8	97.51	91.765	100.62	102.76	94.81	99.56	103.55	100.05	98.66
104.83	110.44	108.83	107.94	103.84	104.9	104.69	108.12	112.57	112.82	107.57	105.06	104.14	107.47	104.43	110.92	114.85	106.42	106.33	113.71	104.41	106.53	102.06	101.15	109.72	102.37	112.33	112.08	112.4	106.74	107.68	109.05	107.61	109.28	109.19	109.02	110.48	117.11	100.05	109.22	108.83	108.13	107.62	110.66	103.49	108.57	106.95	103.93	112	108.16
106.26	108.07	112.31	109.38	105.17	106.95	105.95	108.44	107.94	108.12	115.57	104.5	109.1	107.97	109.84	103.07	106.35	107.81	107.28	108.97	108.81	108.45	112.3	104.1	107.11	109.27	115.62	104.43	105.49	104.29	106.65	108.62	105.93	116.01	112.83	103.58	107.61	113.35	114.19	101.87	106.16	113.71	110.03	104.78	107.92	112.09	111.23	103.44	111.69	115.96
106.29	100.05	103.27	107.43	105.81	105.74	101.12	111.85	108.66	103.64	114.46	107.59	108.28	104.92	105.13	105.59	104.62	101.19	105.24	105.84	106.68	100.62	100.08	106.69	99.49	103.83	99.725	108.17	104.84	109.73	98.239	99.856	109.96	101.33	102.08	105.69	101.32	103.54	107.77	101.89	105.65	109.69	109.67	105.22	108.88	102.88	105.69	100.06	102.54	111.55
105.85	99.316	111.08	107.42	108.67	106.23	108.12	107.87	114.82	101.9	103.02	100.05	109.72	103.57	107.06	107.08	104.39	106.21	103.12	106.63	100.44	100.75	106.02	101.53	107.32	101.83	107.89	104.83	111.8	103.91	104.61	103.7	104.31	105.18	107.14	106.24	100.89	103.89	99.773	99.027	106.79	105.48	107.38	105.36	107.53	112.84	103.04	104.08	101.67	104.81
99.927	97.319	101.14	94.727	97.839	94.393	99.598	103.71	107.51	101.93	100.35	96.502	93.464	104.41	100.84	101.88	97.888	91.192	107.18	100.82	106.43	106.66	98.283	103.49	108.04	103.48	100.03	103.62	95.083	99.105	96.5	95.22	102.79	104.57	101.14	97.015	105.15	98.532	98.98	107.45	99.12	97.742	102.61	98.749	103.06	101.38	98.887	97.527	106.21	99.63
105.94	104.36	110.1	108.13	107.38	106.22	108.89	102.04	105.18	111.11	106.83	109.98	111.17	109.68	108.98	106.67	101.73	106.13	107.47	110.48	108.57	105.61	109.04	107.16	106.37	107.62	107.58	106.65	106.34	106.55	107.14	106.77	107.69	109.23	107.39	110.42	102.3	107.28	105.05	103.87	106.04	113.91	108.92	107.15	109.31	107.85	108.18	106.26	103.69	105.04
100.99	96.063	101.45	101.27	98.044	106.38	100.34	102.44	97.788	105.75	106.81	95.543	99.966	105.07	101.71	102.55	96.275	100.41	99.765	104.77	101.6	101.36	99.054	93.095	105.68	103.45	94.532	99.059	100.66	103.99	103.67	97.672	98.68	102.13	99.12	98.409	103.35	100.14	104.56	105.73	97.225	98.423	105.7	99.193	100.29	106.56	100.71	99.076	99.291	98.253
110.91	108.81	110.62	112.15	102.14	109.48	107.16	107.89	108.52	106.51	109.75	102.42	103.82	110.85	106.15	108.65	106.53	107.6	99.932	104.49	107.87	104.61	106.66	101.93	105.87	106.35	106.48	109.07	106.76	105.26	108.22	106.82	102.36	107.97	106.91	103.74	107.41	109.51	110.32	109.54	108.28	110.87	106.35	106.08	106.48	102.71	103.37	106.09	113.02	116.12
111.14	107.6	110.61	108.56	104.08	106.87	113.32	111.2	107.91	103.84	109.04	109.41	107.24	111.95	103.44	109.43	116.26	105.29	107.02	106.31	111.91	103.64	111.45	108.6	109.12	106.13	107.35	111.51	112.16	108.53	111.93	112.94	105.31	105.87	112.38	102.47	108.69	107.43	116.03	109.78	109.06	101.79	108.49	111.36	105.31	111.74	106.62	103.78	109.45	101.22
103.37	105.94	97.892	102.17	92.769	97.897	100.41	96.742	98.694	95.383	90.766	101.31	94.082	99.811	97.804	97.855	97.168	101.93	101.72	98.588	99.521	95.848	95.729	96.99	102.75	101.81	90.42	97.379	94.423	96.521	95.706	98.446	98.297	90.386	96.748	102.16	96.158	97.73	97.797	92.333	89.562	102.45	98.12	89.999	97.607	101.08	94.404	94.567	94.609	95.282
101.74	106.77	103.73	114.61	104.57	109.87	108.28	106.78	107.23	107.03	102.21	109.57	99.069	102.08	109.94	104.73	105.43	104.69	102.35	102.53	102.58	98.87	105.86	105.97	106.07	98.019	105.87	101.87	108.7	103.53	104.26	108.25	100.41	113.6	106.13	107.55	108	106.28	110.93	103.13	104.89	104.82	99.677	97.752	99.019	102.91	107.53	109.53	101.95	112.69
109.27	108.69	113.48	105.87	104.25	106.68	107.87	100.71	104.39	103.04	111.49	99.574	107.83	99.399	103.64	107.93	107.91	108.03	109.05	105.61	109.15	108.77	108.97	105.61	106.37	103	110.32	106.07	101.01	101.37	100.11	98.128	107.34	103.98	112.75	103.4	104.98	108.01	105.49	103.94	101.34	103.41	105.86	100.39	107.09	104.49	105.21	106.73	102.81	110.26
101.37	101.93	106.35	103.67	106.8	106.48	103.94	105.54	103.76	107.77	103.89	103.48	108.94	106.28	108.97	108.44	102.9	97.635	103.72	104.5	106.28	105.21	111.79	108.63	109.61	107.26	106.03	110.96	106.24	107.68	107.95	103.91	102.54	109.73	105.32	108.09	106.17	112.07	104.54	103.05	104.58	106.8	102.03	109.31	104.47	109.53	110.28	106.48	107.77	108.01
97.355	98.128	96.593	91.88	100.6	101.45	97.076	97.113	95.264	95.7	100.09	96.625	95.17	102.71	95.403	100.49	95.569	97.246	96.483	101.04	93.654	99.337	91.116	105.38	96.382	95.327	98.052	95.132	98.34	102.24	100.62	99.536	97.158	99.75	101.62	96.153	95.499	98.287	95.646	99.879	97.862	90.885	94.549	98.163	90.655	95.177	93.031	97.957	98.316	101.57
104.5	102	103.05	106.33	110.6	100.93	104.52	105.31	100.83	107.49	107.17	105.75	102.72	97.843	103	104.29	101.15	103.06	104.68	102.63	107.51	99.971	105.35	105.82	102.96	99.524	107.3	102.12	103.21	110.35	107.43	106.64	104.01	104.76	110.01	109.52	98.881	105.85	107.07	109.57	106.7	107.56	106.78	109.01	109.91	104.6	101.38	102.38	98.904	101.2
103.03	103.15	107.02	108.52	106.78	107.63	111.51	103.33	103.84	108.19	102.78	98.064	109.09	108.45	108.99	107.39	111.16	111.36	108.32	104.4	104.2	103.11	104.45	106.26	102.88	98.186	106.45	101.92	103.71	105.25	108.39	102.17	110.96	107.36	105.6	105.77	107.72	107.67	108.43	106.66	103.15	102.75	115.34	104.08	105.56	109.8	108.54	104.62	101.4	109.27
110.63	104.41	113.64	109.1	105.28	103.45	104.82	99.28	102.55	106.55	110.33	108.53	103.34	111.23	109.13	107.61	106.38	108.76	104.4	109.16	106.44	107.53	101.44	108.38	106.38	101.6	103.14	106.73	107.33	108.11	106.44	107.14	104.28	100.96	107.13	106.72	103.54	106.51	106.73	106.42	101.99	112.15	106.27	107.59	107.59	99.816	106.26	107.11	106.25	100.97
104.76	104.75	105.99	109.51	109.9	104.84	106.73	110.19	105.46	108.45	111.3	105	103.06	106.99	107.37	105.76	104.49	107.23	107.65	109.24	111.07	101.21	106.43	107.77	107.37	105.13	103.54	104.64	110.17	110.66	108.05	107.26	103.85	107.23	105.58	108.15	105.79	100.94	103.55	105.99	103.05	105.71	105.63	113.22	104.46	108.46	103.57	108.69	108.75	104.19
113.39	102.67	109.87	109.77	110.15	109.47	106.29	112.51	113.15	114.05	106.56	113.5	111.75	108.37	107.44	111.11	105.64	104.7	104.3	104.64	107.59	111.53	103.74	109.56	109.31	105.76	107.89	111.36	113.74	110.41	110.66	111.13	104.31	104.15	109.56	110.35	106.1	110.21	110.95	112.64	109.41	110.75	100.01	105.19	108.77	110.68	107.76	112.14	109.36	109.65
103.61	101.42	108.54	110	106.97	105.25	104.59	109.12	106.1	102.42	107.19	106.52	106.85	113.55	105.56	98.233	102.4	99.988	100.26	107.34	109.25	99.928	104.86	105.17	111.95	109.73	107.05	105.56	103.58	105.65	104.21	103.81	103.96	102.69	106.41	106.98	106.49	106.36	97.176	100.99	96.965	106.72	102.37	106.1	104.36	101.32	105.8	104.82	108.51	108.41
107.9	108.58	103.67	108.69	107.69	108.88	100.14	103.82	110.36	106.94	102.63	105.41	107.91	104.92	111.45	106.23	103.83	111.38	107.84	105.4	111.89	108.05	106.3	102.7	105.86	103.9	109.5	104.74	105.66	106.2	107.22	103.8	102.82	101.94	103.8	111.4	105.83	99.636	108.54	109.8	102.4	99.495	108.46	107.71	103.61	100.34	103.92	104.9	114.18	110.89
93.974	97.866	101.93	96.223	102.61	104.36	98.675	101.94	97.409	95.539	96.579	101.5	89.912	99.829	93.492	95.226	94.21	100.65	99.832	94.52	101.82	100.56	96.122	93.837	103.13	92.421	92.839	93.455	98.143	99.386	101.87	99.088	105.1	94.832	95.321	95.805	95.706	98.841	101.39	98.785	98.109	97.337	96.547	92.569	100.32	102.98	101.41	101.84	97.531	91.797
112.59	106.87	112.14	111.54	111.59	106.28	105.54	111.58	106.33	110.58	109.38	100.93	101.89	112.18	107.87	112.52	106.92	111.37	111.41	116.92	110.49	108.45	111.33	114.42	113.18	101.87	107.08	108.77	104.48	99.175	105.45	110.94	107.84	110.52	109.9	102.61	104.38	106.61	107.62	107.18	105.21	105.92	113.99	98.065	108.31	108.77	102.96	113.55	104.36	110.09
100.92	105.44	104.24	107.1	110.09	103.4	109.73	107.86	106.82	106.95	103.68	104.66	103.35	102.2	105.53	104.89	103.02	102.61	102.22	107.74	103.76	103.53	101.57	111.06	104.36	106.21	111.02	103.36	104.94	102.44	107.17	104.51	99.515	105.25	105.93	107.25	104.42	100.13	104.16	107.02	106.57	101.08	105.28	100.66	105.41	102.73	105.51	108.44	103.21	111.93
105.13	111.48	105.49	104.36	105.67	112.54	105.03	107.86	101.05	105.42	109.23	108.27	113.89	106.38	109.62	107.25	115.22	111.54	110.03	106.38	111.04	110.23	111.95	100.6	101.05	103.7	109.64	114.76	109.89	110.13	113.73	110.52	111.33	107.23	107.36	109.65	108.26	107.44	102.88	112.24	107.26	106.33	111.58	109.02	108.89	105.35	107.54	108.16	105.76	103.55
107.76	103.23	104.1	100.47	104.94	103.45	95.537	98.628	109.44	108.44	100.53	108.18	107.14	111.8	99.986	104.28	106.16	107.33	102.08	105.6	102.65	103.54	102.38	109.13	105.83	107.17	103.57	107.91	104.92	108.98	110.47	106.45	108.61	105.58	101.88	108.22	110.74	100.74	112.61	106.26	104.02	107.9	102.1	102.93	107.52	110.15	110.89	104.44	107.45	101.45
102.32	99.819	95.913	101.18	96.78	99.925	96.836	96.012	98.244	101.46	100.49	98.8	92.652	100.14	97.106	104.11	99.868	104.58	99.638	100.49	97.453	101.46	105.77	108.12	98.942	99.798	103.84	105.12	103.66	97.095	98.622	94.449	98.849	95.438	100.67	96.445	102.97	99.4	92.197	94.633	101.98	100.36	101.83	96.838	96.306	93.151	96.148	99.732	97.983	99.58
101.31	95.7	106.39	102.15	102.52	98.268	99.268	99.891	98.824	95.507	95.04	96.976	99.218	92.512	100.54	101.33	105.11	101.05	99.85	103.22	103.2	97.782	98.733	98.598	99.522	103.62	103.55	103.35	96.848	105.33	100.82	100.67	101.78	95.712	95.756	105.79	96.843	103.88	94.841	98.645	98.812	99.629	96.289	107.06	102.45	101.83	99.885	104.52	104.56	94.142
108.15	109.52	112.9	104.01	102.53	101.98	108.17	106.17	105.36	107.8	101.65	110	105.78	104.32	101.32	111.19	108.41	100.18	104.16	104.25	104.94	108.63	105.7	107.23	104.81	109.06	103.38	108.73	111.23	98.812	107.35	104.81	99.789	108.69	109.84	110.21	106.98	105.96	101.89	106.37	103.36	110.88	104.94	107.08	105.75	104.8	101.99	109.69	108.48	105.27
105.4	100.81	103.53	98.253	97.409	100.5	95.376	98.472	95.815	99.005	105.32	99.368	102.79	103.11	109.43	98.494	103.84	105.58	98.541	100.81	104.41	101.68	103.23	100.34	104.21	102.55	104.07	101.6	102.91	104.17	98.125	93.371	99.353	102.71	105.52	103.52	104.19	100.44	100.29	102.29	111.44	92.78	97.263	96.786	99.465	97.682	98.37	99.199	90.962	100.75
114.3	112.23	114.7	105.44	106.53	108.51	100.6	108.74	108.41	109.87	107.71	107.42	102.73	110.79	113.68	109.17	104.25	110.28	114.65	112.43	105.57	103.05	111.09	105.45	101.3	106.18	105.14	108.22	110.88	105.18	107.94	110.47	107.79	107.17	116.47	107.8	103.78	114.74	101.27	109.21	112.61	110.42	104.22	105.42	108.27	108.33	105.63	113.19	104.5	108.43
95.373	95.477	100.35	95.119	96.183	95.804	101.05	99.005	95.532	98.637	102.02	100.98	101.55	94.758	97.905	93.884	99.425	99.55	98.467	99.451	95.41	92.57	95.257	97.052	103.93	99.04	92.641	100.73	105.72	97.726	95.134	100.81	99.225	95.538	92.998	98.931	97.105	99.647	97.229	98.849	98.844	98.497	95.731	98.823	102.82	91.532	103.34	93.458	95.186	89.032
103.33	110.36	106.51	110.06	112.69	99.604	102.63	104.73	108.41	110.66	105.48	102.71	105.13	109.75	103.58	106.94	110.71	98.89	105.44	100.63	102.29	101.65	110.12	107.32	101.41	104.65	109.48	110.01	98.465	106.97	108.25	107.12	110.06	104.75	96.979	102.33	106.92	104.12	109.48	107.64	104.89	103.47	107.24	103.31	103.13	102.15	105.79	104.36	113.05	105.87
94.791	96.984	94.066	97.929	95.96	97.825	99.311	97.879	96.581	97.574	88.748	98.363	95.429	97.68	97.905	93.825	100.03	101.62	95.467	92.662	100.98	102.97	99.925	97.956	99.166	98.187	99.525	96.29	98.675	97.167	102.08	97.977	97.824	103.75	96.216	96.568	93.048	94.936	94.122	95.935	99.385	95.318	93.958	92.001	98.016	98.447	97.074	93.576	99.921	98.49
105.47	103.37	111.4	112.59	102.4	112.02	110.43	107.62	101.63	106.9	105.73	105.22	110.05	109.38	109.03	107.95	107.48	110.17	103.24	114.07	108.97	111.36	100.48	102.18	110.45	111.62	102.16	105.61	101.48	110.49	107.03	114.81	113.66	106.54	115.82	107.94	106.39	108.07	109.51	109.15	102.58	111.94	109.86	102.93	103.61	104.64	102.69	103.34	109.44	111.7
108.06	112.85	107.22	112.58	108.89	106.36	105.19	108.84	106.87	102.03	112.72	111.26	107.32	117.29	112.84	112.35	112.97	113.3	106.99	111.32	108.75	109.62	116.75	111.45	110.45	111.28	114.18	104.92	108.46	112.23	111.4	108.24	110.42	111.47	110.06	107.67	112.06	112.75	111.46	112.2	107.37	111.24	114	109.46	112.66	116.79	107.64	113.74	111.71	111.04
98.598	105.66	98.498	101.2	105.35	101.74	106.74	99.373	98.114	98.074	102.96	99.429	100.47	91.443	96.734	101	96.782	98.806	105.49	96.81	95.463	104.31	95.172	106.05	96.886	100.01	97.396	97.115	106.8	100.84	103.96	101.53	98.46	101.81	100.49	98.234	96.888	103.01	103.29	95.515	106.45	100.46	100.1	102.85	103.74	101.75	97.453	92.783	103.57	99.534
106.63	100.55	108.72	110.55	106.66	106.31	106.36	106.87	104.63	104.12	105.07	113.11	104.91	109.99	108.57	106.21	109.02	108.62	107.06	106.07	108.2	100.89	106.83	106.45	105.66	105.35	106.86	108.3	105.54	107.25	107.2	112.15	104.56	110.21	103.36	100.72	105.57	102.34	102.71	108.72	107.92	107.22	102.87	106.49	113.09	112.58	111.7	109.54	105.04	110.61
109.79	112.46	105.87	102.91	105.7	103.71	107.12	101.79	113.9	97.178	105.08	101.91	99.741	107.03	109.59	105.62	101.58	109.18	109.53	106	104.82	102.83	106.31	104.82	112.79	100.95	110.96	104.58	107.6	108.21	105.21	103.1	105.96	98.982	108.23	105.38	107.56	104.67	105.58	101.33	106.89	100.83	104.68	103.38	107.01	104.18	100.83	98.792	106.28	109.02
105.64	100.14	101.75	110.89	116.71	108.41	110.89	106.61	105.39	106.6	107.06	109.77	103.05	105	107.03	108.67	102.37	103.1	107.13	102.15	106.43	109.56	103.75	101.51	107.66	109.67	106.56	107.63	103.96	100.25	100.35	104.31	116.85	104.72	103.3	109.44	100.4	107.19	108.08	109.81	108.59	106.4	109.02	102.88	111.42	106.24	104.21	110.22	105.23	102.98
105.24	103.99	103.94	106.23	106.51	107.28	97.269	110.16	103.87	109.55	108.46	104.62	105.17	101.52	105.68	107.06	107.6	112.05	103.68	107.82	110.42	102.69	110.92	111.46	100.32	111.9	110.02	107.88	104.98	115.65	111.88	106.19	110.72	110.91	111.1	101.55	111.88	107.43	110.25	110.51	107.75	108.07	105.27	107.52	110.38	109.1	110.19	110.76	108.55	109.95
99.022	99.84	108	101.87	100.75	103.61	108.84	105.63	105.32	110.07	101	108.96	104.36	106.95	106.83	109.1	107.89	104.9	110.86	107.69	106.37	105.4	105.17	114.22	104.63	108.54	102.5	104.38	106.35	103.28	106.45	97.176	106.6	105.56	106.75	106.16	105	110.6	105.8	104.13	108.79	105.74	105.82	107.32	107.33	103.25	105.86	102.65	107.32	108.01
108.4	111.21	107.47	108.81	113.08	107.26	106.44	107.71	105.53	114.54	112.71	101.85	109.83	107.27	108.83	108.12	102.7	108.32	109.01	107.4	112.08	104.39	105.77	114.31	110.88	108.59	104.75	112.55	109.09	107.87	105.23	110.62	106.71	105.49	109.79	108	103.63	104.81	112.92	109.77	112.46	107.95	116.46	110.67	110.28	107.41	107.15	109.81	113.11	106.89
105.71	103.24	113	102.25	104.27	103.22	108.06	97.214	103.87	108.62	106.88	103.94	106.44	105.42	100.06	106.8	105.27	106.22	99.762	103.56	108.86	101.77	106.62	100.5	109.59	109.79	106.26	102.38	105.71	101.2	105.75	105.48	100.15	110.32	103.66	101.73	109.67	108.27	106.86	103.68	105.77	106.94	101.42	107.28	108.8	101.64	110.8	104.97	103.76	105.05
109.37	116.64	107.38	104.1	110.49	113.55	109.12	111.17	107.61	105.89	110.85	113.24	113.67	109.91	106.32	105.38	108.8	107.89	112.57	107.96	114.26	115.91	115.7	108.93	106.36	118.67	112.47	114.88	109.86	103.06	111.61	109.66	107.92	118.05	109.67	109.9	112.93	110.31	114.01	108.35	112.38	108.88	114.63	121.34	116.7	104.79	107.57	110.46	111.85	110.45
110.64	104.93	104.58	109.83	108.34	106.48	104.14	102.53	116.14	105.53	103.13	109.54	105.82	106.69	114.63	110.98	99.422	107.15	109.99	112.02	105.01	108.73	115.91	106.09	113.62	113.25	104.65	108.37	107.78	111.37	102.9	114.81	102.63	110.45	104.56	101.04	106.17	110.28	112.73	108.86	107.53	110.68	109.03	104.05	107.28	109.58	102.82	109.63	112.15	106.15
111.25	114.33	104.79	111.57	100.19	104.29	107.87	108.72	108.31	104.46	108.28	112.69	115.57	108.14	107.01	109.4	111.37	112.29	101.83	104.28	103.88	107.16	107.4	107.43	109.03	103.61	102.11	110.72	114.75	108.8	108.69	104.2	109.79	111.61	101.43	106.31	111.39	103.81	104.84	106.33	106.54	111.73	106.96	111.74	100.62	118.72	101.11	108.79	100.9	110.16
96.629	98.081	103.11	107.09	103.39	98.769	98.434	101.66	102.13	97.681	101.82	102.6	94.034	100.61	103.79	103.87	107.19	97.98	98.114	99.125	101.19	101.04	92.947	104.82	98.486	99.576	99.627	102.34	104.36	99.589	100.48	105.06	105.68	96.804	109.14	97.014	101.88	103.63	98.571	104.72	97.603	99.441	98.346	99.403	102.61	101.43	94.558	100.89	97.711	98.225
110.6	115.39	117.37	110.32	110.51	114.11	109.99	116	116.67	112.46	111.29	107.59	107.29	110.82	104.98	110.13	110.66	106.69	111.22	104.61	105.69	106.64	108.22	111.34	115.47	109.29	113.45	112.69	110.02	102.81	111.62	110.66	111.43	107.55	111.36	104.79	111.57	111.25	112.79	107.35	114.59	114.23	110.29	113.46	108.27	105.86	114.96	107.13	110.01	111.09
111.79	109.65	104.72	110.55	106.42	112.81	102.42	108.15	107.23	110.63	107.28	111.15	107.67	107.38	107.45	111.26	107.63	102.31	106.51	114.43	106.16	113.88	103.59	108.61	108.45	107.41	107.92	106.11	109.32	109.9	101.95	110.12	110.64	106.19	113.25	110.58	108.79	107.57	116.52	109.59	106.19	104.49	105.24	102.9	110.58	112.36	111.73	99.575	106.83	111.98
103.33	104.54	107.53	107.98	101.4	106.5	102.84	108.37	101.28	106.25	100.23	105.74	106	106.06	107.82	102.79	106.73	107.05	103.67	109.45	105.93	105.71	104.39	110.8	106.18	111.38	106.95	102.35	107.84	107.98	106.48	104.51	111.73	116.36	100.05	102.39	102.73	111.04	103.22	104.72	97.653	104.15	104.1	104.45	98.656	106.79	105.18	105.14	99.848	103.37
103.86	111.51	101.97	105.45	100.96	107.05	106.87	108.41	110.62	105.84	106.16	99.991	110.19	100.59	106.53	111	106.53	102.1	99.317	107.9	108.56	105.79	108.42	102.98	109.42	101.38	106.05	97.128	107.27	104.94	104.79	103.96	105.51	101.42	113.16	104.48	107.64	105.6	107.37	104.15	107.54	108.31	108.11	100.35	103.42	104.05	105.39	100.86	104.7	102.36
105.12	113.48	107.58	108.02	104.46	104.52	107.54	110.99	103.46	112.67	106.37	106.95	105.72	104.03	104.8	111.01	103.19	107.08	109.33	104.28	110.22	109.09	108.67	109.81	108.51	108.97	101.4	109.65	106.72	110.38	103.24	111.11	106.46	110.83	110.26	119.1	108.28	105.67	107.26	110.55	115.26	108.46	113.29	110.52	110.05	115.47	113.62	114.94	110.26	107.37
104.48	101.57	108.68	102.74	106.39	105.1	105.84	103.74	105.81	109.92	104.68	110.04	103.89	107.13	106.63	103.42	113.83	104.32	105.5	104.73	105.88	110.29	106.93	103.93	103.3	105.53	109.71	107.31	106.7	103.63	108.86	105.15	104.83	108.22	101.92	107.8	110.43	105.02	105.21	100.53	109.34	101.25	105.53	106.67	110.02	99.408	104.59	106.01	103.69	109.44
101.62	113.42	108.34	107.89	100.79	100.75	107.21	110.84	104.02	103.83	110.65	107.41	103.38	108.45	105.93	106.45	109.77	113.87	114.63	111.49	99.495	106.54	98.51	104.32	105.9	119.26	105.42	109.43	110.72	109.8	104.22	113.52	105.01	104.37	110.6	111.13	103.54	110.97	109.52	109.48	103.72	111.31	111.5	106.87	110.59	102.63	102.99	112.49	111.52	112.64
99.006	107.06	103.71	103.77	109.64	101.67	111.54	105.18	108.8	105.48	108.72	110.56	110.34	105.93	101.02	111.01	104.35	106.2	101.61	106.1	99.759	109.97	102.3	103.87	103.88	105.78	101.2	107.96	105.41	105.61	101.63	103.84	101.54	110.56	99.706	100.21	105.4	106.05	106.4	98.531	104.24	106.14	100.62	104.77	114.24	110.02	104.15	106.48	115.18	99.843
105.46	108.02	108.43	103.38	106.22	99.817	103.59	109.05	110.61	104.72	103.98	105.57	100.37	104.33	108.3	106.66	104.2	104.67	108.83	105.59	107.08	105.4	103.48	103.84	108.05	107.35	101.17	105.7	103.63	104.34	101.44	102.57	100.61	103.52	103.35	104.96	104.28	112.61	106.51	101.45	106.65	103.28	109.15	104.55	104.46	103.21	109.58	108.97	104.58	104.07
107.3	104.32	108.57	104.81	100.52	104.02	104.49	107.68	107.59	106.12	105.68	108.78	97.314	109.24	102.99	101.67	108.87	107.41	103.01	106.83	114.54	108.63	108.92	109.81	100.25	106.91	107.69	100.96	100.58	102.83	100.48	103.95	108.5	113.48	107.16	104.29	111.84	108.59	100.05	106.85	105.24	105.95	104.33	108.05	106.14	102.54	108.23	103.85	111.45	107.82
97.301	106.38	110.55	109.96	110.46	103.84	105.24	104.77	107.74	108.18	107.4	105.83	104.3	110.74	108	105.51	108.97	101.39	108.06	107.23	107.08	101.51	105.81	101.34	103.07	107.48	104.32	103.12	112.04	105.44	107.64	107.91	103.6	108.89	103.33	111.04	104.96	109.67	111.1	112.51	106.15	106.89	112.41	108.87	104.73	103.29	110.73	103.84	107.36	112.29
96.555	99.354	92.33	101.62	100.47	104.03	101.54	95.593	98.745	98.033	99.072	102.9	103.76	101.79	95.179	102.93	97.32	104.33	101.87	103.71	102.97	103.27	97.374	103.89	101.29	97.431	96.944	101.01	98.955	99.689	100.84	100.15	95.81	97.78	95.741	97.677	96.05	100.07	96.185	104.44	96.925	105.1	96.426	97.842	102.6	95.803	101.13	100.55	100.88	102.58
109.28	109.53	99.419	101.28	109.71	105.36	105.37	104.39	105.63	105.16	106.79	105.15	113.8	102.69	106.4	99.759	110.39	109.15	106.49	114.5	110.6	108.3	108.51	103.82	108.46	106.12	103.55	103.88	104.45	107.02	105.9	107.59	99.359	106.61	104.91	104.89	102.79	115.37	106.21	115.53	106.22	109.22	103.07	112.66	105.23	99.332	103.74	106.27	106.62	113.38
101.91	102.48	112.41	113.07	102.07	104.08	106.71	111.36	104.05	104.65	103.71	101.4	100.42	107.72	104.51	105.3	105.79	100.71	102.68	104.48	109.25	107.53	101.81	107.94	104.77	109.44	111.08	110.99	106.22	105.09	104.02	97.532	105.3	99.172	101.19	105.76	104.35	108.39	112.05	112.95	103.48	109.71	107.1	106.31	109.99	102.94	106.74	101.38	111.66	103.43
105.02	110.35	113.84	106.94	109.35	111.61	107.39	109.17	105.63	106.83	106.86	108.36	111.3	113.27	104.68	106.54	104.6	105.83	117.07	108.67	108.1	115.89	114.57	112.79	106.38	108.98	103.81	109.17	105.53	110.8	110.14	113.13	117.34	102.98	103.35	106.77	101.34	106.29	105.79	108.73	111.51	107.95	116.59	109.69	105.1	108.29	111.28	105.9	113.56	108.06
110.55	110.96	112.81	109	108.88	104.28	112.51	104.81	110.84	108.67	106.57	109.04	104.98	103.04	106.52	114.25	103.62	104.86	110.28	106.86	109.85	109.47	106.63	112.47	107.4	109.38	111.74	113.39	108.46	110.36	108.26	117.62	109.42	103.54	109.94	106.11	100.85	106.12	103.2	107.88	101.37	115.16	109.23	109.25	105.85	110.36	104.03	106.99	109.07	113
114.3	111.55	110.22	114.61	109.37	122.42	113.27	110.15	107.72	110.42	110.18	109.16	106.51	115.49	112.12	108.28	109.73	115.05	117.78	111.56	113.02	111.5	108.86	103.95	106.16	108.13	110.93	111.06	106.03	110.72	110.9	115.72	111.19	109.47	110.56	111.95	111.12	106.89	108.6	113.94	109.24	110.39	113.14	114.23	110.16	109	112.87	110.07	109.37	112.59
106.86	102.4	117.54	104.38	112.47	107	111.09	112.51	105.12	110.08	107.83	108.92	109.52	102.18	104.09	108.05	103.43	107.23	102.24	108.63	107.64	115.49	104.47	106.66	101.59	107.83	104.59	109.43	108.19	103.82	103.83	105.55	106.86	109.62	109.89	102.8	103.83	109.55	108.65	108.45	110.22	106.1	112.71	102.81	96.482	103.99	105.34	105.59	100.62	116.43
106.63	102.55	115.44	108.72	106.2	109.28	105.36	100.43	110.17	109.86	111.01	112.93	104.1	104.26	108.48	107.13	106.88	105.64	110.71	106.19	108.63	104.2	105.81	110.61	108.64	105.94	105.31	107.38	107.68	106.21	113.28	106.76	112.4	107.84	111.37	106.77	113.57	108.43	102.52	101.63	109.62	114.66	108.88	102.3	106.77	107.34	101.6	110.32	105.14	106.8
103.35	97.433	104.01	101.62	105.81	105.16	106.24	100.31	108.69	95.827	111.91	93.543	101.72	100.79	103.56	102.98	98.767	108.69	106.3	101.61	103.87	104.99	105.07	101.7	99.814	109.14	99.828	97.855	101.69	100.07	99.531	100.27	103.32	103.4	101.08	104.5	101.75	108.66	107.39	103.29	101.6	100.02	110.15	101.01	105.13	104.65	104.65	97.555	97.311	97.869
92.585	96.522	97.756	101.26	98.866	94.759	94.285	99.688	95.583	98.173	94.054	96.662	94.155	99.674	99.892	99.205	98.467	99.663	99.977	102.62	98.931	95.555	102.22	104.42	98.174	96.868	94.874	93.899	103.88	100.13	100.79	97.524	99.354	91.387	108.04	96.904	97.996	104.31	95.633	98.094	96.885	98.77	98.329	102.01	98.36	91.76	95.664	91.933	98.037	100.96
91.546	96.324	103.72	102.11	97.05	99.09	102.3	99.18	99.168	98.156	96.406	99.749	94.071	96.709	100.44	103.28	93.817	100.43	97.338	98.94	100.85	98.588	103.64	102.33	96.825	98.363	99.607	100.61	103.88	97.543	100.5	92.719	96.316	105.42	104.2	99.9	99.703	103.58	94.79	98.783	90.454	104.94	101.94	95.562	97.88	96.891	99.846	98.767	97.983	99.939
103.79	109.02	102.69	102.22	109.65	109.64	110.36	104.69	107.06	102.32	107.15	106.39	103.37	102.22	103.56	101.14	103.91	104.68	112.03	111.4	101.82	109.89	111.05	109.07	112.94	109.76	108.32	104.9	105.29	97.818	105.69	108.99	98.521	106.71	109.13	104.15	106.69	110.19	103.9	102.18	103.2	107.39	107.75	111.56	100.24	107.49	107.31	103.45	106.62	109.4
100.73	103.38	105.74	106.51	104.36	106.57	108.95	102.18	103.03	103.88	99.121	100.47	96.706	100.02	102.9	99.368	98.449	97.601	103.81	103.2	102.33	101.11	103.14	102.73	105.57	100.03	102.1	102.81	111.18	95.279	102.17	101.33	101.59	102.02	104.57	104.68	101.43	104.14	104.98	106.25	99.307	106.94	94.477	105.81	103.79	103.69	102.24	101.89	104.82	103.16
98.967	96.837	97.033	100.13	103.13	102.99	100.92	94.128	99.034	102.83	100.53	99.873	96.949	91.383	95.27	95.701	102.58	97.327	95.418	97.937	99.074	101.62	100.25	91.556	102.98	92.114	101.58	105.34	105.13	100.27	101.84	92.832	95.678	99.062	92.105	105.45	99.741	101.23	96.554	99.177	98.704	94.526	103.28	99.345	91.254	99.611	98.963	98.719	95.738	92.677
103.3	107.06	110.64	103.65	104.49	110.15	103.19	101.84	101.58	103.87	109.89	100.89	102.98	105.87	106.84	101.81	110.02	102.17	99.466	108.01	104.96	102.42	103.49	109.76	108.71	104.62	102.28	105.35	101.52	107.39	109.87	105.96	105.81	113.91	108.95	111.53	104.36	101.93	105.43	103.84	103.31	106.41	104.38	104.27	107.17	105.56	103.73	103	108.28	111.12
100.06	101.89	100.19	103.31	99.4	100.62	107.53	102.49	104.84	106.25	99.744	98.68	107.73	109.46	111.62	101.34	104.62	109.32	109.19	107.51	105.21	102.08	101.92	100.1	108.72	104.44	107.13	102.96	104.13	97.799	97.359	104.27	106.03	101.84	99.73	105.31	107.16	105.96	102.29	100.02	109.8	106.28	107.98	98.985	108.7	99.989	105.31	102	107.06	114.34
108.91	112.09	108.73	104.92	107.77	109.18	104.56	107.54	111.44	108.09	106.17	105.34	108.88	109.29	113.67	107.22	111.62	103.81	115.81	105.49	103.39	108.41	106.36	107.45	110.14	110.73	108.25	112.54	111.81	104.77	106.9	107.75	110.75	108.32	108.27	107.75	108.11	106.31	116.06	109.17	105.77	105.63	104.84	105.54	112.94	104.19	107.54	104.1	104.98	106.67
102.01	96.989	95.705	98.248	101.93	105.2	99.263	97.506	93.682	101.13	103.21	102.77	101.39	97.797	99.011	101.36	102.64	98.303	102.79	99.237	101.44	100.62	96.378	97.827	96.645	99.325	99.546	99.351	99.133	95.839	100.98	98.261	100.73	100.93	105.11	100.98	99.008	98.796	100.47	95.898	100.55	105.04	101.5	95.895	104.56	101.55	98.654	99.979	92.738	100.26
98.293	95.904	103.49	98.529	101	92.423	97.47	92.465	98.969	95.638	100.71	102.67	101.47	94.316	96.652	94.652	94.227	92.275	99.001	91.274	96.594	95.969	87.438	100.83	96.885	95.796	100.95	106.05	90.724	101.66	95.596	96.706	104.86	97.171	92.458	108.32	92.503	106.7	102.4	97.968	97.448	92.775	105.66	98.034	97.936	93.366	98.315	106.98	96.239	99.853
93.105	98.693	94.047	102.69	93.432	98.521	96.321	99.992	98.527	99.46	96.399	105.48	98.753	100.99	99.512	101.44	94.637	91.856	96.303	97.746	97.041	98.006	95.121	105.16	99.953	94.626	99.112	89.577	97.623	96.146	94.196	100.51	97.259	102.6	96.332	95.271	96.175	97.03	91.325	93.631	101.96	98.781	101.94	95.574	95.405	94.265	103.81	103.56	101.33	101.07
99.852	104.26	106.22	102.72	106.81	106.76	106.46	107.83	106.94	108.47	110.6	109.09	108.88	105.73	106.07	106.43	109.85	104.09	108.46	102.78	109.76	104.75	110.15	104.17	106.98	106.97	115.34	110.37	107.34	114.07	105.64	102.63	108.92	112.62	103.76	111.8	107.68	103.93	104.81	106.47	110.13	107.69	102.88	110.78	107.65	106.11	109.52	107.64	106.8	105.08
108.58	105.11	102.99	105.83	106.73	101.4	106.35	106.65	105.58	103.39	109.59	110.4	112.31	109.74	105.39	109.05	103.26	104.39	103.38	101.92	110.08	109.41	113.6	105.88	105.8	95.051	112.06	107.67	106.53	107.33	104.87	105.24	110.99	106.72	104.59	103.55	108.68	107.51	103.71	110.7	105.29	103.99	101.7	102.86	107.49	106.16	106.9	105.01	103.54	113.83
101.76	95.753	97.579	98.52	99.275	99.34	101.36	98.295	100.34	104.01	101.54	98.923	103.64	106	97.82	103.32	99.576	107.39	101.57	105.28	104.57	99.54	104.08	102.1	101.78	103.57	99.765	95.894	102.26	100.27	99.718	96.275	105.76	100.17	94.013	102.62	95.32	101.1	97.848	98.222	98.208	105	104.05	96.386	103.86	103.43	105.27	99.458	96.724	98.763
97.469	101.83	101.63	97.777	102.45	101.58	99.631	96.064	103.52	99.286	94.102	95.319	103.57	100.1	98.411	103.05	100.7	97.576	100.42	98.643	106.15	98.733	104	99.378	98.991	96.087	99.044	101.67	92.549	104.59	107.42	99.812	99.414	105.75	104.86	100.65	100.29	97.006	96.996	105.41	105.71	100.44	106.53	102.37	100.61	101.7	94.839	99.123	104.27	101.39
102.51	98.187	101.37	102.53	100.25	99.796	101.13	105.28	103.95	102.72	99.99	105.65	98.398	94.818	100.04	95.327	97.455	99.58	99.571	103.08	96.702	105.89	101.22	105.44	99.568	99.864	99.877	103.74	94.082	101.82	96.25	104.6	98.183	97.137	100.15	104.78	101.43	106.42	98.64	97.396	100.97	101.71	104.44	99.616	107.61	97.194	102.1	98.474	104.97	105.4
108.24	108.13	112.38	108.2	103.75	115.27	106.47	100.6	104.59	113.41	104.44	103.1	107.62	111.77	108.77	114.59	110.71	108.62	103.98	121.21	109.48	113.7	104.19	104.06	112.03	103.14	108.45	106.73	106.44	109.1	108.13	111.64	109.62	109.14	109.28	115.55	106.49	109.45	110.87	112.85	113.98	103.19	115.93	108.69	104.29	109.3	108.93	101.55	111.48	110.2
103.97	111.64	110.14	108.17	108.43	108.25	106.6	108.85	106.86	108.78	103.29	106.46	107.18	108.89	100.68	105.55	103.82	105.27	107.32	106.13	109.2	111.78	102.24	103.12	103.91	105.05	102.6	108.63	106.69	99.861	108.04	96.096	101.37	108.32	102.21	103.39	104.58	102.88	107.31	102.86	105.35	100.26	98.589	108.63	106.97	107.78	107.93	104.58	105.8	103.05
106.25	105.58	106.17	103.27	108.85	98.777	98.497	107.54	102.63	101.68	105.82	104.98	112.12	105.8	100.65	104.84	106.57	102.41	99.758	101.01	109.09	97.902	102.56	108.29	105.26	107.48	107.19	102.81	110.88	99.914	97.859	108.08	108.59	104.77	103.91	107.43	106.85	109.37	108.03	111.97	111.22	103.62	108.27	106.19	103.04	102.61	106.04	109.03	106.75	110.46
102.6	107.36	108.72	108.77	106.08	101.3	105.4	106.91	106.15	107.95	99.279	106.49	112.05	104.9	113.34	105.13	109.06	102.36	109.72	102.45	99.141	107.74	107.23	102.51	104.91	112.57	102.58	101.27	104.84	107.65	100.2	110.07	109.09	110.09	108.41	102.22	110.37	100	110.16	104.28	107.71	102.39	106.97	105.91	105.49	101.95	111.08	102.43	109.94	102.12
102.05	105.07	105.07	101.22	109.47	107.12	104.88	110.67	107.67	108.5	106.75	108.75	101.07	113.3	110.08	103.58	101.91	102.83	106.59	111.59	105.82	108.1	104.91	104.09	110.87	109.52	105.42	102.29	105.67	110.55	101.57	111.78	105.8	101.46	107.97	109.6	96.857	111.85	113.41	106.71	106.4	111.19	100.7	110.76	106.85	108.11	98.842	106.6	104.64	108.48
103.72	100.24	103.97	105.81	103.94	108.11	103.36	102.88	95.351	102.39	102.25	103.77	101.15	104.36	99.466	107.73	101.94	108.69	104.54	102.28	100.22	96.628	99.662	102.57	109	104.9	106.64	104.41	99.412	101.54	108.13	100.37	111.99	106.59	96.721	99.108	99.859	107.45	97.923	102.07	101.76	102.43	105.55	102.51	100.77	101.01	95.591	107.04	101.73	102.35
100.84	88.998	94.465	93.313	96.876	103.92	99.061	101.11	95.771	105.81	103.2	97.905	98.413	91.079	94.604	97.975	102.21	102.94	99.165	102.12	103.9	96.644	95.169	99.273	101.31	106.9	96.283	97.741	100.79	102.21	97.191	106.4	99.601	99.915	96.124	105.72	102.63	99.604	98.133	99.055	96.269	96.029	103.02	101.54	103.4	97.154	87.626	96.253	95.702	97.517
95.088	98.505	94.059	93.463	104.43	96.735	101.49	99.46	99.711	97.358	105.04	95.368	100.68	102.37	95.914	98.022	95.052	92.876	95.219	95.006	101.06	92.732	96.118	101.32	96.697	90.434	95.019	101.15	97.486	97.983	99.39	99.671	100.44	100.38	99.365	100.21	97.883	97.78	100.4	104.39	93.902	98.012	97.589	102.1	92.623	99.404	97.856	97.759	96.622	97.205
107.25	114.44	102.25	104.05	108.29	106.25	105.62	105.78	105.67	104.65	102.67	108.85	105.23	106.27	107.24	96.806	103.61	107.61	104.75	104.43	108.04	105.53	102.17	107.83	103.05	105.39	109.49	106.46	104.58	103.96	105.06	102.17	112.78	94.779	104.27	104.93	102.03	109.5	110.73	106.01	102.41	105.4	103.52	107.23	105.28	104.1	108.21	98.532	98.422	102.94
102.16	105.77	101.89	104.22	102.53	107.58	107.54	105.02	99.101	98.888	104.28	104.57	102.61	106.87	96.709	103.47	106.69	105.26	101.6	99.094	102.2	102.37	100.49	105.35	99.71	104.49	102.38	102.35	101.08	103.58	103.67	101.21	105.08	100.67	108.64	101.28	103.88	99.69	102.08	101.07	107.12	102.62	104.73	100.89	105.17	99.35	107.57	96.789	101.77	104
105.79	102.93	101.77	111.31	105.3	106.37	100.02	102.54	107.79	106.93	101.95	107.85	102.84	105.96	107.28	103.62	108.66	106.51	104.73	103.29	103.11	104.4	107.19	110.28	103.83	102.72	105.56	101.87	99.419	108.94	106.6	105.65	108.83	104.61	107.53	106.53	105.21	103.67	106.94	106.14	109.2	105.77	107.5	102.45	104.31	104.6	101.6	107.89	105.04	107.79
103.67	108.35	103.64	102.69	106.62	101.76	109.98	105.82	109.12	112.15	103.99	106.43	106.09	109.01	108.23	106.44	102.56	112.53	104.65	108.56	107.26	104.94	101.97	104.71	101.04	108.18	109.77	109.95	112.15	108.65	102.34	109.69	102.97	104.29	112.08	106.32	109.66	106.23	105.46	98.736	106.17	106.12	107.23	102.74	103.99	109.12	106.27	107	112.95	105.69
97.393	95.1	103.83	100.2	93.813	101.82	95.158	104.96	101.3	100.02	100.16	95.341	104.16	99.94	91.44	103.09	96.649	99.381	96.004	91.806	99.065	103.56	98.338	100.1	98.305	96.228	99.136	99.764	98.127	94.783	94.397	97.468	94.884	100.97	97.584	97.808	102.67	95.997	98.927	93.863	98.123	101.74	97.337	104.24	100.36	95.479	98.304	99.83	96.398	97.135
104.59	102.58	106.41	110.57	108.89	108.61	110.98	109.72	110.49	110.71	101.05	106.03	107.76	110.41	105.24	105.94	104.42	105.12	107.41	103.46	108.31	103.01	106.92	103.58	112.43	107.39	101.85	105.75	106.92	109.44	101.5	105.34	105.33	105.49	109.89	102.58	102.42	102.25	109.33	104	105.21	110.81	108.61	108.16	100.02	111.82	106.38	103.9	109.14	103.37
102.44	101.77	108.76	105.24	106.81	109.05	111.98	107.52	104.34	103.4	102.4	104.46	108.12	104.15	105.75	104.4	107.49	107.94	109.47	110.18	108.79	103.14	102.03	111.25	109.13	107.3	107.87	105.31	99.75	106.02	103.65	102.18	95.779	108.9	102.94	105.16	98.613	106.41	111.39	107.42	108.89	109.93	106.27	99.94	103.74	105.14	102.47	106.35	105.37	112.76
97.633	103.38	91.012	103.13	97.63	100.37	97.716	101.82	100.01	97.803	102.89	96.991	98.004	106.66	94.429	103.95	96.565	99.328	97.796	104.92	104.13	96.157	100.2	99.052	102.26	96.821	96.148	101.2	100.23	104.52	98.366	101.59	96.605	95.839	97.862	102.47	98.226	95.433	101.21	103.78	98.029	103.48	96.276	105.18	100.12	97.279	103.56	104.69	102.25	101.42
107.09	105.73	104.43	111.36	116.01	105.91	108.96	111.88	106.4	109.55	107.54	115.54	109.32	104.21	109.24	107.72	106.37	105.69	108.91	104.79	106.22	106.17	110.61	103.32	104.37	112.08	110.03	112.53	108.43	106.74	106.88	111.85	110.68	112.07	105.69	108.16	109.57	110.83	105.27	108.01	107.55	109.84	113.28	107.71	113.93	105.18	106.87	103.08	100.83	112.79
108.23	107.04	107.41	107.95	101.07	101.69	105.76	104.6	100.69	103.86	105.11	102.98	106.4	101.99	98.966	105.08	108.97	111.51	105.92	106.37	101.24	106.03	110.96	104.84	107.23	106.82	108.97	107.02	102.56	101.63	106.62	105.83	100.89	104.44	100.86	101.43	98.108	105.03	102.54	104.36	107.15	102.78	107.62	104.64	111.19	101.92	102.66	105.34	104.83	102.67
98.541	105.02	96.438	104.91	101.06	99.495	96.036	105.46	101.13	98.483	98.68	102.99	103.04	102.53	96.032	103.62	100.35	97.781	102.12	99.524	103.5	91.921	102	101.6	95.931	101.14	105.97	106.62	106.73	102.35	101.31	102.71	105.9	98.039	102.17	103.2	101.46	96.127	104.45	104.23	107.67	95.731	101.77	97.729	100.1	96.042	103.98	101.92	101.23	99.193
101.63	109.37	109.88	114.01	113.12	107.72	105.15	108.07	113.06	115.2	110.79	97.761	107.95	106.16	108.19	109.24	111.51	109.47	107.54	107.12	111.65	108.89	109.15	104.89	106.48	115.05	108.61	105.65	113.43	109.22	110.32	101.86	108.08	114.59	110.68	104.19	104.7	112.74	110	101.05	104.99	104.59	110.14	111.4	106.35	114.12	109.56	116.39	107.46	101.31
99.752	105.81	104.25	107.93	110.18	111.3	109.08	107.08	101.32	105.74	105.52	103.8	109.91	107.25	110.17	101.93	108.97	107.87	105.09	112.65	100.35	101.74	107.91	102.83	104.28	105.35	99.508	106.64	102.3	105.23	106.81	101.32	101.82	112.49	113.26	106.93	106.92	106.16	102.12	103.6	102.46	104.22	107.16	107.89	109.2	108.01	98.961	105.96	98.229	108.34
115.12	110.25	117.86	108.63	117.06	114.08	109.86	119.88	114.14	112.5	110.02	102.44	108.11	116.82	106.67	113.31	110.83	111.93	107.78	108.12	109.43	105.66	111.42	109.92	108.64	112.61	117.3	104.71	101.04	109.16	110.56	111.66	104.75	111.58	107.17	112.84	106.46	109.42	106.73	113.09	108.11	105.44	110.35	112.46	117.17	113.36	114.81	115.37	113.85	108.09
105.35	109.09	106.68	114.72	110.96	109.61	111.66	112.24	110.88	106.78	106.93	107.14	111.92	106.22	109.05	108.44	110.89	113.31	102.43	106	109.2	105.2	116.93	107.11	111.86	112.2	110.23	101.93	110.53	106.59	107.9	109.46	106.73	113.95	102.7	104.65	111.97	113.21	105.57	107.22	101.9	106.44	111.2	105.91	106.17	104.59	108.98	102.82	108.41	111.2
106.69	101.73	108.28	107.92	104.25	101.49	110.27	105.79	106.24	104.76	110.26	106.67	110.83	103.62	105.73	99.583	106.25	107.04	105.73	103.14	115.57	107.19	103.9	113.63	103.11	102.44	100.15	108.39	101.45	105.83	102.34	109.04	106.64	105.5	103.79	105.21	113.83	103.81	105.51	98.176	101.37	110.73	104.98	107.14	105.87	107.92	105.87	104.39	103.09	102.94
106.32	105.08	110.2	105.37	112.74	105.45	109.34	106.91	112.29	105.38	106.53	107.69	103.8	103.65	105.42	102.16	104.43	104.06	108.12	110.5	106.48	105.99	103.61	107.85	108.05	105.46	103.48	107.49	103.25	104.59	108.69	101.8	103.64	107.76	102.52	106.64	106.98	108.07	112.4	107.07	113.39	102.69	109.07	109.14	102.16	106.37	103.39	107.36	94.472	103.68
108.28	107.24	101.28	102.53	104.51	107.97	104.98	107.44	113.12	103.05	103.55	103.08	101.03	102.27	104.66	99.969	102.77	108.08	111.67	104.76	109.4	109.34	108.21	103.91	107.02	109.03	110.77	102.29	101.81	108.47	107.47	105.12	107.91	102.91	108.08	106.65	102.67	104.93	105.56	104.05	102.97	99.549	104.79	104.27	103.84	109.22	103.9	104.63	105.67	108.46
109.12	107.29	109.95	103.33	100.06	102.24	106.26	105.93	112.94	108.27	110.82	106.49	108.22	102.1	100.12	108.53	105.79	105.22	102.66	113.89	104.72	108.32	110.27	106.13	110.44	107.52	107.82	109.92	113.33	110.87	104.19	115.98	108.92	109.33	111.55	107.5	108.21	109.16	104.5	104.19	106.98	105.85	112.3	107.2	106.79	115.73	106.22	116.36	105.95	116.58
104	107.96	109.42	110.18	109.48	108.68	103.5	101.59	105.25	109.84	103.98	100.03	104.79	107.74	113.46	104.42	106.75	100.85	106.28	109.87	108.96	107.94	107.59	113.78	106.07	105.11	109.32	102.8	107.22	102.57	106.67	102.32	105.2	105.88	109.86	106.65	106.85	102.02	104.84	104.78	103.6	104.36	104.76	104.96	105.79	108.05	106.2	104.13	107.85	107.14
109.97	108.39	107.49	105.57	105.57	106.15	105.05	109.51	107.64	111.72	105.25	106.37	105.43	108.75	106.42	105.96	104.53	106.39	107.3	107.23	99.724	106.53	113.5	111.44	108.97	108.43	102.37	106.82	107.46	110.99	109.04	105.25	111.39	105.08	104.23	109.06	99.741	115.4	112.29	114.59	98.672	107.83	111.67	108.49	113.28	104	107.51	105.48	108.77	106.97
99.005	95.628	102.54	104.77	99.772	94.827	103.57	96.754	103.99	103.75	99.025	104.55	100.87	96.961	97.404	98.815	99.432	103.69	95.702	99.088	97.826	109.24	96.65	99.96	103.99	105.24	106.2	104.76	102.62	95.442	99.184	101.64	102.16	104.29	104.57	106.58	102.78	100.2	95.523	99.103	102.67	101.64	99.885	100.56	101.2	99.467	102.58	96.498	108.81	102.56
98.363	99.534	92.4	97.971	99.941	101.05	93.342	102.93	99.594	103.74	97.169	96.962	96.04	100.82	95.844	98.348	96.854	100.12	96.554	95.091	93.659	100.04	100.47	104.13	101.82	95.707	98.31	100.19	97.14	108.4	97.697	102.79	100.01	88.035	98.018	100.68	100.12	99.578	98.788	92.878	96.847	98.257	93.578	87.711	93.69	97.665	102.3	99.73	98.754	99.314
108.9	104.32	106.94	113.59	110.85	102.73	102.37	105.75	102.83	107.66	108.9	108.38	101.11	109.19	104.63	99.525	97.957	104.99	103.87	103.9	107.7	101.95	107.64	107.1	102.81	101.05	102.45	101.94	106.59	111.7	107.8	103.2	104.69	107.65	112.18	107.87	111.72	103.67	102.66	108.42	103.57	103.71	103.35	107.91	102.31	108.15	101.99	107.77	109.18	107.63
107.58	116.08	109.82	113.88	105.52	105.4	99.755	114.15	105.88	110.29	106.97	108.57	109.24	106.75	106.8	111.15	110.05	106.2	106.15	111.4	107.05	104.59	105.12	104.74	108.58	111.28	104.79	110.45	108.06	106.79	111.75	99.104	105.33	105.19	107.44	101.39	103.88	98.415	109.88	115.24	107.12	103.54	115.91	108.4	107.98	107.73	111.03	105.44	106.31	109.44
109.65	99.236	110.56	107.55	105.61	107.97	106.07	105.11	109.13	112.41	107.31	103.52	105.38	109.95	105.32	109.25	103.49	103.41	104.76	110.06	101.15	106.79	100.55	102.55	109.47	109.89	101.31	102.42	100.29	105.07	106.29	111.18	109.41	105.85	104.26	104.34	103.76	111.21	104.93	105.38	106.14	103.42	108.23	105.71	98.3	108.84	103.92	103.36	103.16	103.49
104.43	105.85	106.04	104.13	99.811	103.67	103.65	101.28	100.17	98.103	101.58	106.26	104.48	103.31	110.71	106.2	104.71	108.1	103.15	105.93	104.17	101.82	108.47	108.15	106.51	102.14	106.7	101.93	102.56	104.28	106.4	108.06	105.72	104.26	103.9	100.5	106.62	109.55	104.38	104.56	105.01	111.65	99.398	102.96	110.17	108.44	106.31	106.15	103.92	100.37
103.44	100.42	97.39	95.914	101.12	97.485	98.734	96.942	96.859	99.472	98.794	102.48	100.14	100.57	95.953	95.252	99.502	93.398	96.803	96.744	102.22	97.213	98.367	102.82	98.945	95.134	98.648	96.832	96.59	96.267	99.715	97.939	98.797	97.107	106.91	101.52	100.3	95.07	94.48	97.338	98.494	104.12	97.821	94.692	100.05	104.2	100.03	100.32	97.84	101.37
95.527	105.12	100.51	105.53	102.38	98.935	99.104	103.03	101.05	107.66	101.95	106.53	96.592	101.16	103.81	103.12	99.893	103.3	99.534	97.959	100.61	103.54	104.72	102.45	103.77	99.82	102.97	96.487	99.559	103.52	96.288	100.65	103.87	105.79	104.57	103.02	97.88	108.39	100.35	100.14	100.08	92.59	97.567	100.28	100.06	99.208	103.05	109.22	103.99	102.85
115.15	117.19	119.24	111.99	107.53	105.6	112.5	110.38	114.22	111.8	109.51	106.13	116.17	115.41	109.35	108.06	110.68	116.53	111.54	107.52	113.91	109.65	111.13	114.67	112.11	115.69	114.56	109.02	111.05	111.49	115.31	111.44	109.84	113.9	110.46	108.19	111.39	105.71	107.62	105.78	110.3	110.19	108.71	112.92	107.59	112.09	106.57	110.6	114.79	111.47
109.19	112.41	103.92	116.2	114.49	110.49	107.75	111.05	109.67	109.96	111.89	110.94	111.6	110.16	119.41	102.95	108.89	105.86	109.93	109.35	112.99	105.41	108.73	113.74	110.08	103.48	110.65	114.55	107.57	114.89	113.84	114.93	110.67	110.57	112.04	115.25	110.44	112.19	108.33	109.18	111.32	108.26	111.52	107.48	107.44	109.08	107.92	108.52	118.86	110.56
104.94	111.11	113.67	104.32	107.6	105.45	105.27	106.35	106.21	108.42	112.79	103.27	103.4	111.06	109.78	104.36	104.69	98.399	100.22	107.71	107.11	106.99	106.21	105.01	104.72	104.34	105.76	107.77	104.09	104.6	111.09	111.36	100.25	110.47	107.08	103.73	109.42	110.85	107.44	106.99	107.64	111.65	108.74	113.95	107.21	95.482	105.85	107.91	109.91	106.58
104.62	104.43	102.73	101.94	102.64	108.49	101.2	106.3	97.455	102.82	108.39	103.53	106.96	101.53	107.05	106.51	105.28	102.63	103.95	105.9	106.86	105.93	104.28	102.23	100.44	101.19	107.48	108.21	107	105.44	97.599	100.65	109.28	108.69	101.32	102.81	106.77	107.27	111.66	104.15	104.37	102.5	106.95	105.33	112.26	106.84	100.79	103.39	105.31	101.44
98.487	94.219	96.875	94.723	102.19	90.854	94.27	98.837	97.718	94.834	95.134	101.75	101.98	99.649	95.614	96.587	98.881	94.177	96.578	101.93	96.082	99.328	96.652	102.42	95.862	97.558	103.61	104.78	98.158	98.611	97.575	99.213	95.161	99.867	96.239	99.9	98.84	95.734	100.72	92.683	101.7	97.45	99.531	99.21	99.879	98.265	102.57	97.949	101.23	99.623
103.75	108.21	104.4	109.69	103.82	100.8	105.78	105.12	107.81	104.05	105.97	106.39	107.54	105.94	106.88	115.35	107.1	106.31	107.33	110.28	106.36	106.22	105.45	106.64	104.13	107.94	104.02	104.45	108.66	107.03	104.37	112.31	107.4	103.75	109.84	104.77	104.02	107.67	103.06	108.57	105.55	99.547	101.44	114.37	110.79	106.71	108.31	105.07	110.73	105.1
102.38	109.72	106.93	103.57	104.95	108.21	101.87	105.58	101.03	105.86	103.25	107.23	105.26	104.94	105.91	104.19	101.47	98.415	109.42	103.47	108.05	108.14	104.4	111.8	107.65	107.45	104.99	101.29	103.33	103.85	104.92	109.54	100.5	102.57	102.86	105.04	102.69	103.62	105.37	105.59	102.23	103.37	115.29	106.22	107.08	103.71	102.69	104.66	107.8	102.43
100.19	103.51	98.432	104.07	100.52	105.6	103.21	103.69	102.55	103.6	101.52	94.795	101.22	99.994	106.06	102.17	99.176	100.93	101.24	96.171	101.6	99.076	99.968	96.713	94.835	103.33	98.298	104.47	101.36	96.963	97.869	100.94	105.4	104.53	99.7	100.26	98.432	101.17	107.86	104.16	103.05	92.443	109.45	100.51	99.924	99.626	97.767	102.77	98.145	101.42
105.24	111.29	108.15	108.31	103.97	104.74	107.67	111.92	106.54	109.41	105.82	108.88	106.05	108.13	108.15	105.67	107.76	111.36	112.51	109.57	108.8	103.89	108.73	110.88	116.78	104.79	110.54	112.68	105.81	110.05	104.72	102.87	105.22	110.71	108.61	107.12	107.21	104.68	106.08	106.79	100.95	112.66	111.9	109.28	110.95	105.49	109.35	101.97	108.92	105.05
98.295	98.733	97.502	94.758	99.496	98.823	98.855	100.47	97.499	100.13	94.517	99.113	98.709	95.781	97.48	98.33	97.946	96.655	88.243	96.665	105.64	94.879	97.909	101.11	99.114	103.71	99.838	100.67	100.9	96.001	100.19	96.739	98.807	97.531	95.331	98.303	97.28	99.523	96.282	94.015	103.5	95.881	101.5	93.424	95.761	98.969	98.562	96.797	95.435	102.36
108.75	105.12	110.92	104.52	106.7	111.26	105.82	102.73	111.07	110.22	100.92	108.54	108.08	116.78	108.46	104.17	105.41	110.9	107.48	103.91	111.84	99.598	113.75	109.65	107.14	105.19	110.55	110.21	109.49	112.45	110.36	108.99	109.3	107.41	109.48	107.74	112.22	109.79	111.94	100.91	115.04	109.39	108.09	110.78	108.56	111.32	111.97	111.9	108.34	110.79
108.22	109.21	109.6	105.49	107.43	109.35	110.52	110.21	106.07	104.5	109.81	111.63	107.56	108.35	103.99	111.59	102.89	110.65	110.94	101.43	106.58	104.73	105.94	106.15	114.86	105.7	108.65	103.86	110.29	109.91	113.67	106.91	108.87	106.77	107.34	107.56	108.88	109.7	107.9	109.06	105.26	102.49	106.62	112.86	109.34	105.78	109.61	102.78	111.54	108.1
107.01	104.61	108.95	106.15	105.2	105.8	105.18	106.92	109.4	106.49	104.15	101.79	104.52	105.5	105.13	108.68	106.6	110.45	110.19	104.45	103.18	111.13	111.52	110.57	103.52	101.56	110.02	107.76	106.59	100.45	102.27	111.4	103.55	104.89	113.48	101.39	111.62	108.19	110.44	106.01	99.837	104.44	104.51	104.11	108.46	106.12	103.04	115.47	112.29	109.85
109.56	107.44	113.78	111.61	106.58	106.4	108.5	105.08	111.34	115.14	108.84	108.59	111.85	107.79	108.51	105.18	104.76	111.91	103.97	105.19	111.71	104.82	104.86	111.06	108.25	110.33	106.26	108.55	112.63	105.41	103.14	108.02	104.66	105.71	106.79	104.13	108.19	107.61	109.26	106.3	110.74	109.63	109.74	109.02	105.55	108.32	111.71	105.47	113.63	107.61
104.17	104.03	105.87	105.43	106.95	103.42	106.41	106.17	103.19	109.19	103.93	104.57	107.46	101.46	105.2	100.19	101.82	108.58	110.2	105.35	110.77	108.25	106.76	111.69	96.742	100.29	111.11	108.66	97.103	109.43	106.28	107.88	106.52	106.03	105.31	104.36	108.13	106.08	99.693	105.72	106.74	103.87	106.71	108.13	110.19	102.87	102.77	108.85	106.28	104.75
107.14	105.56	107.23	110.8	109.42	111.51	103.63	106.1	106.13	111.08	111.76	108.92	102.02	112.52	103.23	111.79	105.37	101.83	108.51	109.19	107.26	110.93	107.74	108.04	108.07	106.59	113.83	101.72	106.62	111.87	110.55	108.43	107.56	103.77	104.18	107.16	111.85	109.36	106.35	107.84	109.06	108.57	104.62	110.13	108.39	108.04	106.97	105.17	107	101.7
111.01	111.98	106.03	113.47	111.15	108.27	115.2	107.17	105.72	101.6	103.37	104.99	103.97	110.67	109.46	110.28	106.27	111.54	104.05	103.23	109.87	110.82	110.8	110.37	107.53	107.37	103.34	105.03	113.32	107.91	107.77	110.09	110.23	115	106.29	106.96	111.23	111.41	113.16	111.57	109.88	103.79	106.67	113.47	104.58	110.83	111.63	109.91	108.77	115.44
103.71	110.08	104.68	111.07	110.63	113.58	111	110.2	108.64	106.36	110.7	104.1	111.51	105.04	105.28	101.81	108.14	103.33	112.93	105.15	116.81	99.479	108.7	110.88	102.44	111.08	109.96	103.91	109	110.77	106.34	109.91	108.24	108.98	108.84	112.75	104.35	109.46	109.25	109.24	105.84	106.07	106.29	109.9	104.7	107.59	105.19	110.27	105.12	113.78
101.36	104.07	111.4	100.67	104.87	99.147	103.35	112.41	108.97	105.68	108.03	106.52	109.1	105.03	103.91	105.76	106.89	107.57	102.88	101.43	111.36	109.59	107.65	107.59	105.18	99.902	108.57	105.25	108.01	102.47	102.89	110.22	102.15	106.73	102.9	108.94	104.6	111.57	110.02	111.07	102.7	101.86	104.05	106.09	105.55	102.18	100.22	103.96	106.13	109.04
105.9	100.22	105.29	104.28	110.45	109.05	100.91	111.81	105.82	111.2	103.67	106.05	96.388	104.79	104.4	101.92	108.31	105.15	104.58	101.56	102.63	107.3	96.813	103.96	106.31	105.89	105.91	109.73	110.44	103.87	105.53	105.88	109.23	110.46	103.12	105.47	111.5	100.27	109.2	105.92	113.33	103.07	107.5	107.51	109.9	107.25	104.73	105.62	104.28	105.34
105.96	108.57	105.94	105.04	103.37	100.74	104.42	111.09	106.44	102.73	109.59	103.09	108.74	110.73	100.41	111.52	100.93	101.08	103.95	107.08	105.6	108.55	103.72	104.11	105.2	109.21	102.5	102.76	98.792	105.04	111.48	103.3	107.22	102.04	99.299	103.67	102.24	104.59	107.66	107.66	100.64	104.63	99.958	101.34	105.44	109.66	106	106.42	107.37	106.99
96.036	97.581	99.929	107.41	101.09	98.791	96.94	99.78	100.13	99.067	101.04	100.76	98.877	105.33	96.562	100.04	94.799	97.614	101.88	101.61	95.986	94.313	100.2	98.879	100.62	100.6	103.13	99.74	106.87	101.36	96.08	98.531	97.514	104.24	95.173	99.484	95.938	98.391	99.873	107.47	105.15	99.486	102.73	100.07	95.061	100.69	102.57	97.328	101.63	93.783
110.97	103.7	109.23	102	101.51	106.29	106.27	103.7	104.82	111.76	105.48	109.05	102.84	99.776	109.02	107.08	98.818	102.83	100.94	104.83	106.06	109.1	104.86	103.92	105.03	108.36	107.29	103.73	103.01	102.86	108.33	104.8	99.401	108.93	106.78	106.36	102.64	100.02	109.33	105.29	106.01	111.27	101.74	102.28	103.83	108.2	113.22	102.07	105.3	103.86
105.05	105.86	109.3	103.51	100.96	98.558	108.65	109.23	111.09	107.58	104.5	107.04	104.74	110.02	106.86	105.01	106.79	101.41	111.48	106.15	103.61	104.56	104.34	104.74	102.44	112.26	100.84	105.41	108.75	103.16	107.6	104.92	112.28	111.11	100.26	107.62	107.55	106.43	105.41	105.94	104.32	100.85	108.79	112.6	108.56	106.21	105.15	108.38	106.93	106.24
110.48	115.52	112.82	106.32	106.44	107.83	111.05	103.68	104.68	103.84	105.83	106.51	104.95	110.78	103.19	108.33	103.18	113.77	110.86	108.29	102.81	102.13	107.44	103.81	108.22	100.99	106.26	106.03	110.82	107.26	108.39	102.89	101.18	105.85	107.42	103.93	109.46	106.99	112.15	108.84	105.55	110.07	103.45	104.49	105.72	104.58	108.65	108.28	109.7	110.25
104.22	102.84	106.74	100.77	101.36	107.54	100.24	108.41	105.33	108.42	108.99	101.45	110.29	110.22	108.42	109.08	104.09	106.43	103.28	112.52	107.32	102.99	99.03	105.13	108.17	103.61	106.44	105.95	109.22	106.71	104.92	105.68	107.49	106.24	108.74	104.1	99.746	109.54	109.34	102.37	114.64	105.05	108.87	109.68	100.43	103.8	109.69	106.06	112.29	109.87
113.35	108.62	114.31	105.38	101.82	107.77	114.75	113.89	107.98	111.2	108.3	105.64	106.63	106.57	109.37	100.77	108	109.09	108.59	107.64	109.46	111.47	115.05	108.5	116.81	107.79	105.05	106.74	105.13	116.59	109.82	113.44	113.31	110.11	110.85	115.46	107.99	106.27	102.65	107.89	110.37	106.82	98.831	110.43	100.84	107.31	113.6	104.42	108.78	105.26
96.883	107.06	100.71	98.501	101.84	101.51	95.573	96.421	103.01	96.254	98.674	105.13	101.96	92.187	99.175	98.801	99.935	100.49	105.38	94.423	99.703	103.98	99.778	92.402	96.543	95.925	100.69	102.74	96.812	99.753	102.37	96.406	101.36	108.95	102.36	93.123	104.14	99.881	102.01	98.79	91.737	100.76	99.728	101.29	94.53	106.08	98.698	104.68	93.572	100.58
106.61	103.57	106.05	108.27	109.7	106.3	107.37	112.48	108.76	110.08	107.62	106.12	104.75	110.19	107.61	104.67	106.09	105.63	101.55	106.98	105.92	109.34	110.8	98.187	99.728	112.55	99.386	93.377	107.7	104.25	105.01	109.73	103.92	101.1	104.64	110.52	107.65	104.72	102.73	102.66	109.44	99.041	108.18	109.54	107.87	103.81	115.01	103.99	104.88	98.135
104.41	108.25	106.43	103.73	103.74	108.71	108.29	108.59	101.29	101.68	108.33	99.496	103.22	104.07	108.69	107	107.91	103.05	101.49	100.94	109.09	107.37	106.77	107.6	108.24	104.31	105.36	103.89	101.16	104.35	110.09	105.32	105.57	111.55	104.75	104.44	109.58	104.54	103.5	103.27	104.82	108.33	107.09	100.5	107.15	102.86	107.13	105.27	107.77	102.99
110.38	102.16	107.24	103.6	103.76	108.21	105.79	106.18	104.9	109.72	106.76	97.358	107.35	97.607	106.99	110.21	103.86	104.66	104.93	106.7	102.6	101.76	103.18	105.69	105.83	110.17	98.51	102.5	113.41	107.15	109.32	104.61	104.69	104.3	108.37	105.59	102.43	104.6	100.72	104.3	107.66	104.77	106.5	100.03	102.16	100.99	103.4	103.83	102.65	106.67
103.19	104.65	108.06	108.17	111.34	108.36	108.87	106.83	110.69	108.49	110.38	107.08	104.46	103.93	107.13	103.55	104.88	107.84	107.2	108.66	108.68	108.54	103.93	105.08	100.68	108.94	109.75	106.17	113.2	108.42	108.72	110.25	109.63	109.42	105.66	106.26	111.8	108.38	104.5	101.48	105.27	116.28	109.11	106.74	106.95	108.4	102.99	112.49	109.24	107.15
108.75	104.47	105.37	103.76	106.25	103.66	106.64	106.15	102.61	104.03	111.26	102.21	104.96	104.1	106.98	104.66	109.14	104.06	110.05	108.44	107.22	104.97	101.03	110.7	105.02	100.39	101.11	111.65	108.77	104.8	106.65	106.2	109.51	105.81	106.56	109.5	102.49	99.027	108.29	106.37	105.65	101.99	105.41	105.51	103.17	106.69	102.98	110.27	101.04	103.53
108.37	109.93	112.7	107.88	109.95	111.93	108.75	109.18	109.76	107.66	111.99	110	108.8	111.47	113.75	103.65	106.36	107.61	112.88	105.96	111.7	111.1	119.04	103.33	113.25	107.3	110.32	112.08	113.32	114.96	115.63	111.72	111.8	113.42	110.49	109.34	108.78	110.67	116.11	107.74	112.36	111.99	109.84	110.81	111.24	109.37	106.68	110.25	113.03	113.78
108.06	112.65	108.2	108.25	103.15	106.96	114.71	110.26	106.73	108.79	104.67	110.85	112.1	109.33	105.06	108.03	109.95	105.68	114.21	110.16	105.16	103.66	110.37	108.57	105.27	105.09	111.97	107.48	108.46	106.7	104.73	105.98	106.66	108.32	107.68	108.07	117.11	107.32	108.63	107.13	111.78	112.69	112.45	112.91	115.49	108.3	103.01	106.92	104.68	115.15
109.47	106.69	102.08	106.86	112.48	111.87	112.35	107.72	112.13	105.78	109.55	110.99	107.76	107.26	105.94	112.21	103.84	113.13	107.89	105.67	108.61	105.26	110.37	108.41	111.01	105.27	109.01	110.14	115.05	111.58	109.71	111.56	110.58	111.38	109.11	109.17	106.08	112.94	103.59	111.37	105.48	108.63	101.66	111.02	107.66	108.33	110.9	113.68	99.479	105.84
115.97	101.47	115.6	106.63	101.72	110.43	107.14	101.59	110.4	114.73	109.34	106.59	108.11	102.61	111.34	114.81	107.56	108.34	112.31	105.29	112.3	107.37	105.32	105.04	104.2	104.47	107.98	106.78	104.23	110.46	107.47	107.31	103.86	108.9	111.15	113.3	109.41	111.77	102.39	111.56	111.16	108.46	100.8	104.58	108.17	99.821	106.78	101.22	103.71	110.85
94.365	100.07	99.052	102.04	97.747	101.99	94.703	101.3	102.71	92.59	97.949	101.95	96.205	96.248	101.67	91.358	96.356	99.063	99.141	102.01	97.708	96.554	101.56	103.51	93.054	97.858	95.343	96.9	101.78	99.786	98.931	102.52	90.907	101.95	99.877	104.66	94.362	100.44	98.728	92.159	96.839	100.44	96.683	102.63	99.097	94.267	100.2	93.825	101.56	97.786
111.68	105.51	104.98	110.53	108.16	101.04	110.45	109.86	105.08	108.08	112.17	104.2	105.62	114.13	103.92	109.56	109.03	107.98	110.84	102.24	106.56	105.05	104.54	106.43	112.08	102.62	105.39	106.78	100.99	106.11	104.19	108.17	112.48	106.22	109.01	105.78	107.85	109.63	105.55	100.94	104.84	109.78	106.14	109.28	105.96	107.56	102.17	110.16	112.26	102.66
106.9	108.43	107.74	107.85	108.34	106.86	105.85	111.63	110.67	106.96	105.15	109.96	107.6	109.53	104.8	106.99	103.74	117.56	106.09	107.71	109.79	112.35	114.3	111.55	104.36	115.55	101.9	106.02	108.68	109.33	106.09	107.44	111.35	104.54	103.43	109.6	108.61	107.1	108.65	108.28	106.4	100.17	106.02	112.32	105.34	107.61	106.52	109.21	104.51	110.72
108.16	112.41	107.12	105.35	108.46	112.51	109.29	105.26	112.49	108.61	99.934	101.93	100.99	112.99	106.92	107.52	109.21	110.32	101.05	112.3	106.13	110.76	110.5	102.02	108.37	108.57	112.29	103.06	106.96	112	107.47	108.77	105.85	106.34	113.31	109.2	111.51	111.94	102.34	112.3	107.89	104.9	107.59	112.88	109.31	103.01	110.22	107.44	112.62	111.97
104.07	110.56	105.74	107.78	104.21	108.08	104.08	102.61	113.36	108.24	112.39	107.9	101.76	109.55	109.14	107.53	102.43	109.27	104.04	105.27	109.3	102.39	106.48	105.81	106.17	108.48	112.18	104.13	104.76	101.47	105.95	102.21	107.53	99.917	110.52	106.74	105.57	108.08	109.07	101.96	107.8	106.39	106.16	107.96	98.007	111.09	107.96	106.49	110.15	105.29
103.36	112.67	103.07	104.63	102.6	107.73	100.95	108.41	101.89	111.53	109.31	111.61	104.83	105.71	103.55	110.93	103.67	104.1	104.73	109.43	106.92	101.42	110.77	104.27	105.9	105.95	102.93	107.36	103.56	110.67	110.45	104.78	101.15	109.38	109.49	98.694	106.94	103.62	105.7	102.83	112.14	99.702	103.33	104.03	105.2	106.71	108.16	107.34	100.71	109.44
100.61	97.679	93.203	100.36	100.41	99.187	99.779	97.291	97.393	101	99.372	103.59	104.66	98.999	98.719	99.078	100.54	97.124	101.29	101.48	97.017	99.904	98.091	97.022	101.92	94.009	99.153	95.225	100.84	93.453	96.743	98.051	96.736	101.58	98.611	102.66	100.77	103.16	98.857	96.466	96.369	95.927	93.491	97.441	101.37	98.839	100.74	96.59	98.39	101.6
100.35	98.042	97.739	100.74	96.916	101.7	94.901	98.73	98.016	98.765	96.681	99.396	95.919	100.88	92.927	98.847	98.434	101.46	94.954	99.512	100.09	104.39	98.227	99.648	96.975	95.172	93.507	100.56	91.014	97.404	97.484	98.591	95.411	98.912	99.659	97.783	96.926	97.881	95.582	96.457	100.65	100.16	94.69	99.916	99.502	93.984	94.005	99.431	96.032	95.355
109.66	99.82	106.33	111.03	106.19	106.61	110.56	105.17	103.61	102.28	109.49	108.2	106.44	107.65	103.8	104.22	108.17	103.94	109.52	107.44	108.35	108.58	110.6	99.854	105	105.85	103.62	112.24	104.92	98.983	100.03	107.35	106.99	103.11	109.97	106.16	107.06	106.38	104.5	105.83	109.8	116.11	110.28	110.77	110.55	103.51	111.35	100.34	104.14	108.02
112.87	108.32	107.59	106.62	104.43	104.29	107.04	105.81	106.25	109.72	105.78	105.25	110.85	107.06	110.98	108.08	101	105.03	106.77	109.76	101.41	111.93	101.03	107	101.09	104.84	106.35	108.62	109.58	108.4	105.12	108.21	99.875	103.94	106.92	111.02	105.68	105.85	103.97	99.586	104.87	103.99	108.33	110.42	100.05	113.29	101.92	102.93	102.04	107.39
109	104.76	105	105.77	111.89	112.09	105.29	103.01	112.72	113.04	113.7	111.05	111.93	110.66	111.99	106.78	108.29	109.63	108.58	106.85	103.25	110.15	111.31	103.63	104.77	116.02	112.88	112.72	104.41	111.56	112.77	114.14	108.75	107.98	111.21	114.98	107.49	115.66	113.24	112.05	113.64	113.55	115.21	109.35	108.04	107.41	116.61	110.79	109.73	108
100.32	105.33	102.6	112.93	105.2	103.96	105.85	108.18	101.48	105.3	104.03	109.86	102.52	103.52	107.61	99.037	106.71	109.5	102.53	108.19	100.85	106.14	113.26	94.485	103.46	105.32	100.27	100.65	100.06	115.05	103.31	99.402	103.48	105.59	103.99	101.39	103.59	111.65	99.599	103.37	106.59	106.36	107.92	102.32	105.32	107.84	105.1	107.68	101.47	102.72
105.01	109.42	108.47	110.52	108.99	112.56	109.3	107.29	99.801	113.41	108.96	111.51	112.55	111.74	109.5	107.14	107.49	109.69	107.28	106	107.81	108.45	106.69	105.57	105.79	112.44	108.8	109.32	107.52	104.16	103.98	109.32	113.01	108.72	108.93	111.09	106.72	104.4	105.69	112.79	111.18	109.25	103.97	109.22	106.88	106.42	106.75	113.11	110.05	105.28
109.26	111.84	105.25	103.67	100.48	108.08	111.39	104.53	103.12	108.03	106.92	109.95	105.69	110.4	107.49	109.79	102.68	105.35	107.37	105.03	106.76	109.72	101.07	104.16	103.61	98.107	107.06	101.6	111.07	102.33	101.01	106.29	105.79	103.27	103.96	108.61	111.6	104.73	102.12	103.3	97.858	107.76	105.5	110.57	102.31	102.43	108.61	110.55	108.81	102.75
104.23	101.26	105.69	102.49	102.72	109.37	102.65	103.32	107.08	107.2	112.8	102.28	104.65	109.06	105.47	98.135	104.55	104.41	106.29	99.936	106.66	103.71	112.53	100.47	104.88	105.56	103.79	111.39	107.43	109.17	103.96	108.66	108.13	109.26	103.9	111.31	102.74	104.17	107.95	108.94	99.464	105.39	105.14	104.65	107.24	104.77	102.43	108.23	101.13	106.83
104.6	109.86	105.56	107.66	104.72	111.07	99.98	112.19	109.93	112.73	102.51	106.56	101.93	105.09	107.71	98.139	98.18	101.45	100.47	104.15	103.42	109.02	111.18	106.92	109.32	104.97	106.67	100.56	102	102.85	105.63	107.98	99.088	100.98	109.63	110.62	105.6	111.1	101.43	102.19	102.84	105.38	106.02	105.27	108.9	102.63	112.79	108.66	108.99	106.34
104.91	107.68	106.81	104.99	103.36	110.15	105.8	107.86	105.45	97.45	102.83	102.79	107.57	101.28	105.93	105.97	103.85	104.68	102.08	105.15	106.48	108.69	105.1	114.52	101.92	102.72	99.918	101.5	103.56	108.8	97.337	104.57	103.16	106.24	108.62	114.08	109.05	106.38	101.64	103.05	103.75	105.91	109.73	98.149	103.51	104.55	106.18	106.44	105.2	105.26
105.3	112.68	103.44	100.33	107.9	106.99	109.57	111.17	107.87	114.6	108.05	107.86	109.02	114.95	102.3	107.79	106.64	106.67	113.14	109.63	105.43	103.95	114.67	104.78	100.84	108.27	105.2	111.26	104.32	103.58	108.93	111.59	107.59	108.19	107.53	107.76	115.55	110.44	104.22	105.12	107.02	111.82	106.3	110.59	102.8	107.15	110.05	106.69	106.24	107.59
102.5	106.53	103.6	103.43	108.46	106.36	103.35	111.23	104.11	107.37	103.17	103.6	105.84	110.18	103.23	110.29	103.22	103.96	108.14	100.3	105.21	106.86	108.04	107.98	103.96	105.48	107.04	106.5	108.83	103.34	107.34	108.26	108.09	99.97	107.5	108.07	104.5	103.16	105.41	112.51	103.59	102.65	105.55	104.59	101.2	108.6	106.9	107.22	108.91	108.12
109.23	109.17	107.27	106.77	108.6	104.63	104.65	106.77	112.07	108.17	101.9	113.79	106.16	112.58	105.24	107.24	115.89	105.13	115.31	97.747	104.1	109.61	106.93	107.16	109.4	112.03	109.55	98.713	107.16	101.39	102.54	105.74	103.4	106.89	107.49	110.54	108.73	102.14	115.62	109.13	105.95	105.25	109.04	107.97	108.82	104.56	111.08	111.63	109.7	108.04
114.9	111.43	120.02	104.88	108.81	110.81	111.06	107.45	105.14	111.34	107.15	105.73	105.48	111.95	106.34	110.53	113.98	111.23	116.23	109.2	110.72	117.37	112.85	105.86	105.75	110.85	116.14	106.38	117.49	108.52	108.72	111.91	107.71	103.25	113.71	108.84	109.04	111.03	112.87	113.79	113.37	107.84	112.43	111.3	113.45	105.09	108.3	116.7	103.13	111.3
107	106.54	105.12	111.61	104.34	111.32	106.54	106.05	105.66	107.39	100.84	104.97	107.26	111.72	108.99	108.12	105.58	109.05	109.36	101.23	106.94	113.23	96.882	100.94	97.44	104.57	108.71	105.73	103.02	101.94	104.86	104.27	105.78	113.15	105.65	108.03	106.59	109.89	103.48	102.69	106.29	107.02	105.76	107.49	110.3	109.52	104.95	106.96	109.96	105.86
106.18	109.11	101.6	106.44	114.51	101.62	103.44	105.14	105.32	109.65	102.24	106.6	104.47	107.73	104.97	105.95	110.26	109.19	107.44	108.21	106.64	116.87	103.36	103.38	109.03	108.11	114.01	107.41	105.78	101.91	98.38	105.22	104.81	111.4	102.6	100.2	111.09	106.26	101.4	110.2	108.05	105.69	108.12	103.18	104.06	106.49	106.7	101.87	110.57	105.47
96.158	101.08	101.45	100.14	101.3	107.02	105.17	106.81	104.56	102.08	105.31	110.61	104.9	106.06	102.03	105.02	106.17	104.52	105.47	96.511	108.11	99.799	105.78	107.67	101.87	107.23	107.96	107.69	106.82	105.56	104.01	101.62	104.13	104.64	106.88	111.21	110.64	103.69	108.97	106.77	102.31	102.85	109.86	106.38	105.4	103.51	105.82	104.84	103.33	109.09
113.46	110.14	106.44	111.03	111.16	108.54	109.86	109.06	107.73	102.17	112.43	102.31	108.93	112.57	108.59	103.92	110	109.19	109.62	107.85	106.9	106.35	102.24	109.08	111.46	106.21	108.43	102.89	110.08	109.15	112.04	105.29	110.31	104.12	102.1	105.63	109.46	105.81	110.73	109.18	108.55	107.01	112.75	114.57	108.74	105.27	108.64	102.48	105.78	112.77
108.42	112.48	109.33	105.64	111.73	109.43	107.32	110.2	107.82	109.23	105.97	106.7	110.7	111	104.42	102.35	114.07	108.24	109.21	104.81	108.45	104.78	111.72	110.09	103.13	107.65	109.62	110.71	113.93	105.3	108.94	112.4	114.53	114.72	106	109.79	103.95	107.8	105.88	107.41	107.19	105.9	114.24	106.78	106.65	105.6	112.17	113.84	106.33	104.49
103.24	96.177	95.065	97.56	99.107	97.993	98.877	101.77	99.11	103.65	98.255	102.73	97.972	101.19	93.954	101.57	103.21	99.337	99.903	97.252	96.55	99.226	95.524	103.67	101.08	100.66	98.783	97.967	99.481	94.518	100.23	98.183	92.928	96.07	97.917	97.584	98.521	95.431	102.52	97.932	97.357	98.431	94.596	104.49	96.139	93.607	97.972	100.72	103.5	98.916
103.71	106.78	107.45	111.59	111.53	105.79	108.71	106.67	105.31	108.81	105.86	110.16	111.28	108.88	102.93	108.93	103.78	113.42	108.67	110.97	111.34	105.95	111.83	108.87	102.9	113.41	104.23	112.58	108.51	106.47	107.67	108.71	101.57	112.05	114.02	103.58	112.92	107.05	108.6	112.88	107.83	102.6	102.09	108.01	110.53	105.78	110.73	110.24	112.05	110.5
106.51	108.19	101.27	108.66	109.57	99.611	100.85	104.19	106.53	103.58	102.67	99.834	104.1	102.61	105.06	107.83	105.36	102.28	107.24	106.08	102.01	103.31	98.202	103.42	105.6	112.16	104.85	105.3	108.97	103.28	106.7	102.34	103.86	100.71	109.69	104.83	97.123	103.59	105.61	110.28	110.41	102.47	100.97	98.91	111.32	100.9	108.88	106.01	103.25	107.16
113.76	111.08	113.42	111.68	100.75	112.42	109.87	112.33	112.84	107.4	109.09	109.94	111	111.69	110.14	103.27	104.82	114.39	107.36	105.33	113.75	107.18	103.15	106.61	100.99	106.88	106.91	111.18	103.13	105.09	103.71	112.28	102.39	108.5	100.86	109.22	111.03	112.06	102.45	103.86	112.03	109.29	104.45	115.57	108.2	113.74	105.47	105.62	108.37	104.3
114.61	111.21	108.07	110.7	105.89	113.19	115.28	109.25	109.76	107.13	108.1	108.77	107.68	107.13	101.12	105.9	107.64	110.23	109.91	109.73	105.69	109.02	112.35	107.85	106.89	108.91	106.81	101.91	110.88	100.25	110.76	101.64	110.78	107.06	110.08	108.04	112.05	110.37	108.34	110.16	106.48	104.47	109.1	108.58	107.45	112.66	111.29	105.55	105.64	110.43
96.447	94.269	98.99	95.517	96.369	106.47	98.418	100.68	100.3	102.63	94.512	96.223	98.066	99.25	93.923	104.65	94.822	98.688	101.34	99.311	103.92	88.738	102.41	100.51	100.17	98.542	99.757	95.139	102.32	99.088	96.011	96.261	88.34	99.554	101.26	102.14	93.184	103.32	97.828	93.463	94.573	98.681	105.91	97.67	103.21	98.608	103.27	93.942	97.643	98.48
100.35	96.506	103.62	97.218	97.448	100.48	101.17	101	101.37	91.325	97.552	93.734	103.89	99.058	101.57	102.99	102.96	99.05	100.56	102.43	101.39	101.35	101.83	104.14	102.06	100.41	99.52	97.42	102.34	110.8	97.691	103.56	102.87	96.454	104.32	102.88	98.979	96.808	101.36	103.48	100.92	99.271	97.965	94.522	93.625	108.27	105.27	106.27	100.59	109.96
102.13	110.99	108.84	100.98	105.23	103.31	100.51	108.36	106.65	103.81	102.78	101.25	106.08	108.03	105.36	108.21	107.56	105.1	107.96	110.91	105.64	107.78	105.65	105.6	103.46	105.33	104.22	105.05	102.26	103.7	104.08	104.92	98.959	104.17	106.31	101.71	102.27	105.2	100.42	110.87	102.27	106.56	105.68	106.71	105.62	104.96	99.734	104.44	100.66	99.982
114.62	103.73	109.5	107.14	106.38	108.19	108.11	111.54	103.57	105.73	111.88	105.94	103.16	106.08	106.99	106.38	110.25	112.54	103.58	112.53	107.23	106.67	105.34	111	108.86	102.09	107.81	111.1	107.18	103.68	105.32	109.51	108.9	102.3	109.01	105.04	103.37	105.48	110.38	108.63	108.55	109.73	109.33	105.84	113.46	112.83	107.87	100.69	103.51	106.21
104.95	110.38	107.56	104.53	106.89	111.48	106.4	106.9	105.58	113.12	103.17	110.53	109.78	108	106.07	114.77	108.67	109.75	106.41	105.84	112.74	112.44	104.88	109.98	103.86	107.62	104.84	105.55	112.38	107.7	100.67	108.04	101.4	106.85	107.44	107.21	109.35	107.33	114.21	106.13	110.01	109.49	108.4	108.29	108.21	108.48	113.87	109.81	107.4	109.81
104.98	108.1	100.22	103.73	94.923	105.35	106.34	105.64	103.81	107.06	106.04	108.8	102.18	104.35	107.37	110.12	105.91	105.97	99.975	104.42	105.48	100.25	103.38	111.31	107.06	103.73	105.3	112.17	101.02	107.87	111.79	100.82	104.45	102.38	99.174	104.47	102.2	109.66	108.48	105.2	106.17	102.69	99.351	94.045	101.06	111.09	108.48	107.4	106.2	104.89
103.5	110.36	105.36	108.5	111.47	104.37	106.62	112.16	103.49	112.26	115.31	103.03	101.77	109.87	107.16	108.76	112.31	109.68	110.86	110.27	108.65	104.58	108.55	106.63	113.66	107.15	102.29	108.98	104.91	105.5	105.62	103.47	109.44	108.92	110.77	103.34	112.86	110.09	109.25	107.42	114.05	110.5	113.22	104.42	107.4	107.03	107.88	108.37	111.2	112.84
100.19	97.508	96.571	105.56	104.46	96.235	107.1	103.16	104.74	99.031	92.292	100.92	100.44	104.53	100.46	98.122	100.76	104.5	97.443	98.187	96.387	102.23	106.27	98.521	102.72	94.957	104.44	95.482	103.02	101.27	97.795	92.951	94.878	103.72	97.634	102.67	97.416	103.21	99.885	102.03	101.17	106.44	90.483	97.702	96.607	103.16	94.868	104.47	101.11	107.74
108.44	108.44	106.03	106.29	106.7	111.31	105.48	113.96	111.28	104.34	113.09	111.19	102.73	100.7	108.27	105.39	107.36	109.85	104.53	103.45	103.76	108.49	106.27	108.42	105.29	109.06	106.63	104.83	104.92	103.49	100.39	110.88	108.81	105.18	97.999	104.86	109.43	102.51	105.84	107.31	104.04	106.04	105.68	104.44	107.79	108.1	102.64	105.16	111.15	103.76
106.99	106.78	106.23	108.54	107.16	104.8	108.38	101.53	110.61	109.74	107.36	112.03	108.32	97.973	109.58	105.56	102.73	105.78	106.85	104.29	104.49	102.87	103.44	110.13	106.41	106.78	106.65	113.01	102.75	110.85	106.76	109.31	110.95	112.3	109.1	105.08	108.03	114.81	111.91	112.23	108.43	108.84	108.17	108.97	106.7	110.18	109.27	110.69	103.89	114.24
97.584	98.86	98.61	99.082	100.09	103.04	102.87	99.712	104.23	101.08	103.27	96.583	95.618	101.63	102.32	107.31	100.72	92.103	104.52	101.17	100.93	104.21	98.753	99.464	103.99	95.312	100.46	99.176	106.58	104.24	98.501	98.122	91.65	110.27	106.54	104.98	105.37	102.19	107.28	95.397	104.06	100.8	105.29	98.053	103.04	103.04	99.77	96.566	98.696	104.45
101.91	111.69	97.572	114.36	108.97	108.4	117.36	107.55	103.7	113.08	107.72	109.25	107.77	116.33	100.94	106.9	117.7	106.37	109.43	109.44	109.23	115.15	106.12	112.76	109.47	110.92	103.99	105.21	103.36	105.39	110.34	106.02	111.92	106.86	111.38	107.97	114.76	107.8	108.58	106.14	106.27	103.75	110.24	107.59	111.22	106.16	109.02	112.77	109.52	110.26
101.65	109.34	103.9	106.49	104.64	107.02	103.36	108.8	106.8	105.6	104.53	101.36	110.19	111.73	101.94	111.66	108.25	106.88	100.35	107.02	101.81	111.14	113.16	106.82	101.7	105.58	104.02	102.09	102.96	106.98	105.76	106.6	99.737	106.99	103.52	103.45	110.18	108.58	104.44	107.36	110.99	98.418	100.96	101.6	102.84	98.427	108.8	103.32	101.6	106.43
93.813	95.931	97.425	96.061	97.755	94.688	107.34	93.796	97.114	97.832	93.931	97.065	95.312	101.37	100.92	95.576	98.693	102.69	99.188	94.002	107.62	103.56	90.891	103.62	101.63	97.211	99.803	96.884	96.568	96.117	97.314	97.835	100.02	97.02	95.065	92.326	100.53	96.019	97.159	98.315	99.451	93.48	103.5	100.7	94.473	98.768	100.02	105.63	102.75	100.5
108.13	109.4	103.39	106.27	108.31	115.01	109.98	102.66	109.08	107.01	104.78	108.92	112.35	106.97	104.77	103.67	110.38	113.22	106.94	110.4	106.42	102.19	108.2	111.72	103.91	108.88	102.6	110.53	105.44	110.19	103.91	107.85	112.87	108.33	110.4	111.79	106.96	113.23	108.43	109.45	104.51	107.76	111.58	114.44	107.68	114.37	109.71	105.74	108.28	109.09
109.44	111.74	110.47	114.22	103.52	112.25	107.08	108.4	105.03	103.53	109.65	105.76	111.75	106.34	113.24	112.82	109.92	106.93	112.29	106.53	103.4	109.98	105.16	111.04	104.31	107.74	108.48	109.33	105.69	111.09	104.95	107.12	105.86	109.53	114.77	109.3	105.76	115.66	105.36	107.32	113.13	110.54	108.37	108.89	115.24	111.45	109.33	107.11	109.59	109.74
111.69	105.86	103.79	104.49	103.35	102.3	108.35	104.45	101.68	102.37	98.091	107.8	105.49	107.44	108.06	107.87	104.75	104.29	106.35	106.79	98.798	105.15	106.59	103.69	102.64	106.99	108.36	102.43	102.78	98.955	105.17	108.18	101.86	104.9	99.692	106.27	104.08	104.54	104.15	105.03	106.85	112.39	107.38	107.89	99.429	113.7	102.89	106.25	102.26	105.74
112.84	105.17	101.78	104.62	108.39	106.63	105.04	102.97	109.5	103.16	104.81	110.29	105.29	108.27	108.42	102.73	107.43	109.48	106.33	106.29	103.13	108.58	108.45	110.9	106.91	107.38	108.75	101.52	104.74	105.32	106.36	101.46	107.39	104.94	102.16	107.79	104.8	112.22	102.55	110.47	106.46	101.99	100.81	100.89	108.56	105.35	99.554	105.55	102.5	103.2
113.96	107.94	109.73	112.55	110.66	103.13	101.43	106.06	105.98	110.4	111.97	110.42	104.9	109.32	116.97	103.46	106.7	103.65	110.02	113.34	112.92	110.55	106.98	102.92	107.86	105.88	112.4	108.85	105.19	112.65	105.87	103.8	106.63	109.06	107.85	102.15	107.26	108.21	108.57	110.68	106.18	110.43	108.83	107.07	113.42	106.14	109.42	112.25	99.043	116.61
100.98	95.93	94.912	97.265	97.558	96.272	99.867	105.63	95.493	97.49	101.45	98.392	97.86	94.911	97.046	104.45	95.8	92.218	97.3	98.844	100.83	89.072	102.19	95.092	96.902	101.5	96.34	105.36	102.73	103.48	106.49	100.03	100.01	97.98	100.48	99.268	95.669	93.733	102.59	104.25	103.95	98.214	95.426	97.351	98.422	103.69	101.32	96.207	98.847	95.086
105.56	109.21	110.22	104.61	101.22	114.95	102.9	108.58	101.13	108.86	103.93	111.14	105.72	104.65	108	109.39	109.08	110.46	107.65	101.92	103.8	103.24	105.71	104.43	106.59	100.6	101.96	100.8	105.74	105.72	105.73	108.35	106.03	106.98	109.71	108.41	105.99	101.24	114.24	106.98	108.44	102.27	106.44	101.91	97.931	104.6	109.89	105	103.37	109.61
107.65	104.31	104.29	107.57	110.37	105.43	102.22	107.42	108.57	106.14	107.53	105.46	105.62	104.64	110.37	103.07	103.15	106.4	104.85	103.46	104.39	108.68	109.87	102.64	106.96	109.78	101.46	104.24	106.34	102.1	111	102.82	105.47	109.36	107.79	106.43	100.19	108.63	106.06	105.87	110.97	107.22	104.15	102.61	105.3	107.01	107.26	106.21	105.89	104.78
106.98	104.43	102.56	109.14	111.59	104.79	106.64	109.37	101.15	106.9	106.85	108.44	104.61	109.45	107.76	106.39	108.72	103.05	101.01	108.66	103.52	112.51	102.06	108.17	103.81	110.55	100.73	108.98	105.54	105.98	110.59	105.13	105.36	111.11	106.64	98.34	103.04	110.27	110.27	109.49	106.96	102.8	107.11	107.41	107.14	104.04	102.23	99.92	107.42	100.95
97.535	98.266	98.995	102	99.298	99.388	97.159	99.164	96.916	91.121	101.02	95.448	93.425	101.98	96.509	97.439	98.098	107.77	100.58	99.657	94.496	99.194	99.803	95.334	98.438	95.9	103.25	99.192	100.02	98.199	104.17	100.41	101.48	107.06	96.503	99.45	99.54	101.13	99.671	99.385	100.22	99.436	96.326	97.535	99.186	96.376	99.556	99.765	97.792	98.801
103.84	106.08	110.42	105.47	110.77	113.6	104.04	109.51	111.2	107.55	110.59	104.74	110.85	115.22	114.18	108.25	111.16	109.67	110.38	115.81	111.57	104.87	106.66	101.41	109.48	110.51	101.06	109.95	108.16	105.26	106.87	114.26	108.68	105.56	108.22	112.89	109.28	109.41	101.94	103.51	105.28	110.97	107.98	103.95	107.98	106.88	114.19	101.64	107.12	112.15
112.74	110.76	116.06	111.21	109.27	108.5	116.03	107.08	106.31	109.61	109.09	107.89	114.6	105.32	102.49	110.81	109.93	111.26	112.57	109.2	111.81	103.74	103.34	108.23	107.62	103.47	107.74	110.94	106.98	112.4	109.6	112.38	109.36	106.09	112.66	111.65	108.27	103.44	102.99	104.4	109.39	110.56	109.65	108.68	109.23	107.66	108.48	106.24	110.79	108.11
103.13	96.589	105.79	97.789	95.483	100.63	92.046	94.725	96.022	101.45	101.89	92.665	99.076	98.381	99.548	97.903	95.52	98.729	97.844	97.108	95.117	96.352	101.05	107.65	96.19	98.291	100.22	103.3	99.237	95.994	92.395	101.01	99.251	100.84	99.322	99.228	98.17	97.084	98.374	94.702	103.45	94.842	100.03	102.01	100.24	95.614	99.726	96.193	96.715	95.887
102.28	103.71	95.656	99.356	98.087	96.96	103.67	105.55	100.75	102.73	97.588	102.72	103.53	103.7	103.47	100.71	108.25	103.57	100.57	100.39	102.86	108.37	106.11	105.26	98.56	102.71	101.51	99.027	104.05	102.08	104.38	100.16	104.63	100.29	98.773	102.07	102.7	101.46	94.929	100.45	102.21	97.489	97.716	103.36	101.33	97.194	100.36	99.333	103.16	103.28
104.74	110.18	107.59	108.96	110.7	109.98	107.81	103.47	109.92	112.85	116.91	114.66	111.33	110.15	110.13	106.36	110.97	104.24	102.6	108.04	102.19	107.9	110.88	113.73	111.31	110.61	108.28	104.62	109.88	108.5	107.12	111.78	107.76	107.44	108.76	105.77	105.64	101.52	109.18	109.96	112.21	108.21	106.36	104.84	112.59	113.18	103.52	105.57	108.15	109.85
108.26	106.36	114.05	108	102.71	110.33	100.56	103.27	106.76	106.89	104.43	105.57	104.2	106.02	107.72	103.11	105.21	103.58	102.03	101.33	103.56	106.7	109.44	107.76	101.13	110.8	103.13	107.44	107.58	108.53	105	100.1	111.5	102.82	105.42	103.43	111.14	104.72	102.32	106.02	109.53	100.61	112.56	106.45	105.4	102.96	107.31	103.99	106.19	105.22
96.733	93.245	105.48	104.14	101.15	102.91	105.79	99.656	97.381	99.034	97.563	99.435	96.55	99.372	100.46	92.799	91.636	98.862	98.208	101.37	92.267	101.26	93.118	102.26	98.866	96.811	98.144	96.681	99.889	91.114	97.101	95.775	98.039	99.4	100.69	101.34	99.977	100.56	98.394	91.515	93.985	100.56	96.064	97.661	97.535	95.117	98.42	97.994	95.569	100.18
108.5	110.73	110.65	112.43	107.31	109.08	113.14	106.49	106.09	113.34	112.09	103.45	107.62	107.46	111.79	105.15	111.03	108.93	108.86	107.15	101.68	104.69	109.61	110.09	106.91	107.66	103.84	110.65	111.35	109.26	101.71	106.44	114.85	111.25	116.67	102.36	108.61	102.36	112.13	108.36	97.696	103.94	103.31	110.7	106.58	104.89	107.51	110.72	107.08	111.19
106.2	106.54	106.41	108.73	108.6	105.67	105.37	110.36	112.68	105.12	97.541	108.65	111.55	105.46	109.91	110.57	108.42	111.73	104.66	105.38	113.44	104.84	107.09	113.61	111.45	108.65	110.05	107.52	115.24	105.76	112.77	109.28	108	106.61	111.22	113.13	108.99	107.96	105.92	109.3	115.86	111.24	112.51	109.86	107.35	100.92	108.33	105.08	109	105.45
104.71	107.14	105.92	104.73	106.98	110.57	108.35	107.49	106.58	104.44	104	106.85	107.52	105.67	108.78	112.61	107.27	107.72	108.56	112.14	100.51	106.12	113.9	118.26	110.05	117.6	101.58	109.29	107.96	103.88	105.11	105.64	104.83	107.3	105.95	107.29	107.82	106.78	114.16	106.08	106.42	106.87	101.89	104.26	114.35	110.81	110.63	99.685	113.14	110.16
109.74	113.97	106.16	109.63	113.17	105.52	107.39	107.21	111.89	106.32	106.24	113.93	113.39	110.02	105.07	108.14	108.95	109.22	114.1	108.85	112.76	106.55	111.13	111.32	110.82	102.13	105.41	111.51	112.08	112.17	109.02	114.73	107.31	111.06	109.34	103.5	105.54	109.66	105.27	111.69	103.25	110.51	105.63	108.64	114.39	107.53	113.8	107.3	111.05	103.95
107.48	110.16	106.03	108.43	103.78	101.81	103.18	101.02	109.94	105.08	105.76	109.66	109.43	110.42	110.25	105.92	107.97	106.15	109.01	108.94	109.35	107.28	107.94	102.73	106.01	106.07	104.24	106.17	103.43	105.57	105.89	108.25	99.83	109.4	107.08	105.54	103.75	110.01	108.25	110.79	106.06	109.39	108.41	106.6	111.05	108.27	109.26	106.56	106.25	105.86
110.06	111.92	104.77	113.31	104.73	108.68	104.54	108.58	111.67	107.22	111.66	102.2	112.61	107.39	107.25	106.36	108.43	108.28	109.29	107.38	109.4	105.13	110.9	106.09	111.11	103.69	111.59	105.97	107.36	110.19	106.82	110.17	112.55	110.67	101.09	111.95	106.29	110.12	106.18	112.81	115.1	109.32	108.83	108.69	112.38	111.04	106.44	104.58	105.42	109.15
103.7	105.39	106.42	106.09	109.02	103.24	108.61	105.57	102.75	109.96	102.3	108.75	105.2	108.78	115.89	101.76	108.44	106.49	105.55	107.7	100.1	102.99	107.49	109.53	106.44	95.858	110.45	104.35	98.378	106.88	109.07	110.25	97.403	107.74	114.22	107.62	107.47	109.28	112.31	104.88	104.49	109.2	106.78	111.24	105.18	112.7	106.08	103.24	111.46	102.18
107.63	109.27	108.59	113.34	114.36	108.03	110.96	113.89	111.09	110.61	109.57	109.58	107.23	110.72	109.09	110.39	110.1	108.44	113.08	103.91	115.42	118.84	107.35	103.23	110.73	111.38	109.76	116.04	110.91	115.55	114.21	107.55	112.67	104.24	105.9	109.33	108.41	113.6	111.46	106.33	116.55	105.46	110.52	109.41	116.33	105.09	115.7	109.83	107.38	115.62
103.89	106.34	107.98	103.76	104.38	101.27	107.53	110.56	107.35	111.73	108.49	99.834	113.01	107.36	106.73	105.85	109.66	106.99	101.94	106.54	103.29	103.01	108.81	112.42	106.41	109.18	101.55	109.65	102.29	110.84	107	108.74	103.11	104.65	112.24	107.4	103.69	108.55	105.3	101.85	112.14	109.1	108.84	109.22	110.72	103.21	108.65	111.03	110.25	105.79
100	96.422	97.449	96.069	95.839	100.86	101.64	96.685	101.43	99.426	101.04	94.08	99.464	100.38	98.319	103.31	95.06	99.61	98.265	95.432	94.167	100.36	99.372	100.57	103.69	100.47	96.365	98.112	101.02	94.77	100.61	101.54	101.78	98.269	100.94	93.809	97.675	98.309	96.235	100.4	99.435	97.244	99.08	102.04	95.412	96.291	94.909	99.647	99.671	102.51
113.21	97.813	108.01	103.53	106.49	104.3	108.02	100.97	109.71	98.57	101.46	112.48	103.02	106.34	105.86	107.06	103.03	103.4	102.53	106.17	109.88	104.04	110.32	104.16	107.81	105	105.22	107.56	105.86	104.49	104.36	107.22	110.61	100.76	100.72	106.59	100.58	106.04	102.87	107.39	107.82	105.73	103.38	108.99	111.48	103.81	107.26	108.23	107.5	104.21
102.06	107.66	104.89	104.2	109.5	105.56	106.1	104.14	99.919	113.22	106.1	103.83	107.98	109.75	105.73	105.78	106.29	105.23	115.32	104.13	104.48	104.96	110.23	107.93	100.85	102.93	108.23	103.26	102.48	102.8	104.36	106.05	104.66	107.02	103.98	107.94	108.18	104.41	112.34	100.1	108.45	106.99	100.51	109.07	103.81	105.82	103.12	105.12	106.44	107.43
111.81	109.77	116.53	113.74	106.35	117.29	105.37	110.72	110.03	110.92	112.77	111.09	103.78	111.62	105.49	107.15	107.86	109.17	107.77	114.38	109.5	112.58	114.88	115.21	112.4	112.76	108.32	116.93	112.03	110.14	108.97	111.72	108.4	108.59	116.92	113.06	110.15	107.08	117.3	107.11	115.82	105.69	116.35	110.46	114.67	108.1	108.49	105.07	114.33	113.67
111.71	110.11	107.54	103.7	107.6	109.11	107.19	103.21	111.44	108.67	106.98	110.8	104.27	104.99	111.32	115.01	102.47	106.04	111.84	103.92	106.05	111.98	101.42	110.32	108.24	110.14	99.447	106.23	99.205	108.93	108.36	108.11	110.29	111.02	105.28	109.87	110.6	106.27	101.32	109.28	104.82	105.42	112.06	105.23	111.17	112.07	104.37	109.13	106.48	109.27
94.72	97.779	98.515	94	102.99	98.74	99.574	99.635	103.47	95.6	100.39	96.822	98.974	98.419	99.429	94.637	98.275	93.234	102.39	94.639	93.98	95.181	99.131	102.13	104.3	97	97.962	100.03	98.536	98.701	102.17	95.364	98.454	99.996	97.576	101.05	98.737	101.69	103.37	91.175	97.624	97.518	95.65	99.992	95.973	101.43	94.147	101.77	98.54	95.87
96.151	108.6	103.02	107.96	111	109.93	103.22	106.53	98.507	101.73	104.04	99.979	106.75	103.37	114.27	104.92	102.91	105.46	102.85	109.74	104.08	104.65	106.22	111.34	104.62	103.45	109.12	105.51	109.83	102.9	101.6	101.87	104.38	94.875	102.81	108.35	104.1	107.57	108.5	104.43	108.77	101.05	106.01	104.73	107.28	103.96	114.31	104.71	103.97	103.46
102.96	113.04	104.72	103.76	110.99	104.48	109.9	110.05	103.59	109.86	102.96	104.13	104.86	110.23	113.74	102.37	106.9	103.78	115.59	107.34	105.44	107.42	105.85	102.48	117.91	106.84	107.56	107.83	106.84	108.24	106.29	108.91	109.39	105.75	109.82	105.51	108.24	110.44	113.56	111.37	103.58	103.93	110.44	111.29	108.75	104.67	112.95	102.77	107.76	110.78
102.19	90.643	100.25	98.415	98.119	96.052	104.44	101.12	105.62	104.15	101.53	102.57	98.857	101.19	99.979	109.88	102.71	99.768	97.6	102.17	97.721	96.483	98.92	100.89	99.299	100.36	100.19	100.15	104.81	103.42	106.36	94.24	99.286	98.469	101.89	97.291	103.29	102.11	100.58	95.461	96.636	99.439	100.67	96.157	103.41	95.543	97.51	98.332	101.87	96.305
109.32	112.28	104.85	105.56	108.84	105.23	108.44	104.86	107.23	105.44	112.1	99.978	111.07	108.66	110.4	103.32	110.56	110.87	106.76	105.59	105.73	107.09	110.18	108.65	107.97	108.69	105.5	105.71	111.61	109.19	110.83	111.96	103.44	111.23	109.14	108.28	108.38	106.37	113.66	109.2	111.4	112.05	108.08	106.07	114.46	104.46	109.08	103.75	107.78	111.12
109.55	108.46	115.67	104.34	102.41	110.73	108.53	103.58	104.73	107.85	106.02	103.6	103.62	104.3	107.84	101.6	100.54	104.34	106.85	114.93	101.91	105.81	104.02	108.4	101.64	103.16	102.6	107.54	110.36	103.39	109.48	100.15	105.43	107.82	111.22	108.8	103.86	103.73	108.6	107.33	107.13	104.6	108.1	110.85	103.34	110.39	105.79	109.17	111.01	108.19
106.66	109.8	106.59	105.32	104.34	112.82	105.52	101.6	102.82	105.98	108.09	104.44	112.33	100.63	109.81	100.38	108.03	108.19	105.97	104.02	104.52	102.12	101.73	106.59	105.11	108.51	114.17	107.74	101.78	98.137	106.71	109.72	102.9	101.15	110.33	105.43	110.98	110.9	103.59	107.52	101.73	106.53	106.08	106.87	101.3	107.42	101.68	102.55	103.15	100.89
110.79	106.67	109.59	105.74	107.09	104.14	118.38	104.58	106.5	103.59	104.59	103.8	102.87	116.26	103.78	105.93	107.05	101.57	110.89	107.65	105.74	110.34	104.89	103.55	102.54	110.16	109.29	104.45	105.74	104.35	106.95	104.26	108.79	112.37	111.63	102.22	102.86	105.55	102.85	103.86	106.4	108.51	107.18	107.4	106.01	114.22	115.55	103.05	105.39	100.61
100.28	97.378	101.33	100.85	103.66	98.061	98.972	96.743	98.926	97.875	98.643	101.1	105.11	98.827	104.75	96.86	102.18	104.66	101.71	97.099	104.98	99.703	100.38	100.08	102.66	96.809	96.561	98.274	106.96	100.92	94.722	99.781	99.357	98.75	103.17	99.264	104.32	102.95	101.06	100.85	98.648	102.91	101.29	97.28	97.945	104.25	97.632	103.65	101.87	100.67
102.09	95.898	104.97	98.408	99.008	105.53	102.64	104.56	94.678	100.93	98.864	101.33	100.31	101.58	97.97	98.908	95.214	97.082	103.38	101.63	97.917	102.04	97.929	101.84	98.243	96.524	99.802	95.174	98.955	96.45	97.585	98.723	103.05	101.33	99.716	104.82	91.8	93.892	99.062	96.549	94.85	97.306	95.352	102.61	99.225	104.48	95.36	97.159	102.92	90.069
115.85	104.13	105.28	103.07	111.14	111.44	108.35	105.72	109.23	107.37	107.91	109.82	107.79	111.16	116.21	115.92	109.53	105.51	109.11	114.97	114.8	113.04	112.05	112.46	102.43	104.27	106.64	110.15	100.36	111.58	108.41	114.91	103.33	108.41	101.82	102.09	113.22	106.22	109.87	109.58	109.29	106.99	113.05	112.38	113.84	108.02	107.05	106.15	105.84	104.64
108.33	107.02	107.85	115.37	102.86	102.52	106	110.04	109.47	112.3	107.87	108.01	110.83	114.95	101.55	112.47	106.09	101.92	114.45	110.13	106.11	104.94	108.26	108.3	104.64	112.83	109.22	105.51	108.11	106.56	106.05	107.25	107.61	106.58	107.61	107.21	110.16	107.36	111.57	112.92	107.79	103.35	107.07	106.6	108.66	117.11	109.95	105.93	106.68	110.61
110.93	107.69	107.43	112.78	109.9	106.76	109.05	107.85	110.27	107.58	105.63	108.45	110.77	104.17	117.04	109	107.96	105.54	112.45	105.4	109.2	112.11	105.15	113.96	115.9	111.46	112.94	108.01	113.82	110.93	110.03	108.27	115.89	104.09	106.82	105.27	109.72	112.92	114.88	108.43	106.05	109.9	109.6	106.88	111.46	114.92	109.82	109.57	111.71	112.07
104.55	108.76	108.58	108.7	110.66	109.67	108.86	104.75	109.48	108.47	116.49	114.81	105.38	107.75	110.54	100.49	107.88	109.25	111.15	111.23	107.12	110.66	103.59	101.81	106.64	109.32	111.14	113.37	109.1	108.07	111.91	106	105.49	108.21	104.97	111.71	109.08	109.82	109.58	105.35	107.37	110.75	104.2	110.87	111.31	111.35	107.44	105.98	108.56	106.32
109.7	110.65	114.07	108.61	105.51	107.06	106.77	114.13	109.53	105.08	111.52	109.27	108.58	109.9	108.25	115.07	105.53	103.16	111.01	109.52	108.95	102.51	110.91	113.04	107.89	108.75	104.64	105.41	105.78	109.92	106.75	104.35	110.04	107.86	114.36	107.8	108.82	106.1	109.05	105.8	104.52	110.58	110.4	104.3	107.27	109	109.47	105.22	112.9	109.54
112.5	108.43	108.62	102.3	108.47	104.5	106.04	106.41	105.89	105.32	106.63	101.6	104.68	110.42	106.39	106.04	104.53	102.87	108.07	104.71	112.67	107.87	106.46	104.61	109.24	112.28	110.66	112.59	98.948	104.67	107.65	104.37	103.67	108.86	102.87	102.63	105.8	109.45	106.95	97.797	103.65	102.46	103.78	106.12	106.66	112.97	107.3	104.91	109.22	107.81
111.22	109.59	110.81	106.31	110.52	107.16	115	106.71	108.41	109.13	108.84	111.02	109.92	107.56	106.67	106.11	113.99	103.17	104.58	109.44	110.66	112.46	111.06	113.86	114.57	105.24	110.34	107.3	109.8	102.56	108.74	107.01	104.16	108.49	109.33	108.12	102.96	104.23	108.59	103.51	101.58	104.07	101.77	105.98	106.43	111.04	105.57	109.75	109.65	108.64
107.73	107.45	113.25	107.24	100.42	107.88	106.71	102.86	107.17	111.95	110.1	107.02	98.242	96.635	99.847	107.52	107.8	105.56	107.46	108.39	100.14	107.19	108.26	105.81	105.77	100.21	108.01	102.72	106.99	109.57	106.26	108.97	107.68	100.72	105.6	106.82	109.13	108.88	103.88	111.87	106.31	107.78	102.97	105.96	104.9	106.87	109.64	107.46	107.19	103.83
97.902	99.495	95.634	92.343	102.69	98.269	98.98	96.76	102.93	95.027	97.061	96.54	98.741	102.56	97.764	94.355	94.1	99.664	96.82	99.048	97.941	100.25	94.31	98.771	99.676	101.36	97.808	98.367	97.862	94.497	93.633	95.846	98.179	101.75	99.913	97.017	98.156	93.926	103.42	104.47	97.289	102.06	93.73	94.788	100.58	96.352	99.301	99.573	95.421	90.371
99.775	102.02	101.04	106.1	105.16	105.31	106.68	104.76	103.92	106.75	104.46	107.59	106.75	101.43	111.39	108.88	105.73	102.72	97.282	107.5	102.25	102.63	102.93	109.36	106.92	106.77	107.18	102.67	108.23	115.15	110.04	109.84	105.19	108.16	108.7	106.83	108.68	102.35	109.04	98.76	105.47	107.67	106.41	103.14	106.45	105.59	104.71	105.49	114.44	109.36
104.84	101.64	106.4	100.83	97.405	105.13	105.76	96.71	94.106	99.966	98.534	100.98	101.42	92.432	100.12	102.34	96.065	99.317	100.87	93.629	95.794	103	107.47	98.674	100.68	98.611	107.19	97.012	96.079	97.665	99.419	96.918	98.235	99.282	105.35	97.69	103.12	95.806	101.4	103.31	97.34	97.492	105.28	101.04	99.056	105.8	99.162	92.869	102.91	98.842
102.75	103.16	108.81	102.26	107.29	108.47	102.56	101.77	100.92	108.74	103.81	111.28	106.46	102.57	105.11	103.28	103.5	107.53	103.37	106.69	106.99	109.55	101.65	106.87	103.18	108.68	107.11	107.26	107.8	106.14	105.88	108.11	108.82	102.71	105.94	112.26	106.14	105.17	102.24	107.56	107.45	106.57	103.74	102.58	101.51	101.21	104.01	107.35	108.19	103.7
110.96	115.89	112.36	109.55	111.28	109.41	109.26	105.38	103.33	106.64	105.14	105.12	99.65	107.56	113.54	103.97	108.86	107.52	106.98	113.76	106.66	109.9	105.78	103.8	110.08	110.7	111.27	111.34	118.58	108.82	110.81	110.2	106.43	112.27	106.97	105.29	111.74	109.71	116.24	110.02	113.78	108.91	111.17	109.71	106.36	112.29	109.61	110.61	108.93	105.45
97.234	96.217	96.842	100.21	97.7	102.46	96.134	97.335	92.3	97.633	95.746	92.929	98.055	97.245	103.73	95.247	104.19	99.261	94.948	93.776	98.47	96.869	99.334	99.957	99.627	92.537	93.323	100.74	97.299	94.851	93.88	101.89	97.675	101.01	98.235	97.048	99.03	99.536	103.7	92.239	95.091	93.818	96.529	94.296	96.502	96.262	89.296	95.333	103.03	99.179
101.07	100.36	103.1	98.333	103.65	104.99	103.83	102.45	95.497	102	102.9	105.87	107.35	96.52	102.51	99.731	100.98	95.01	100.24	104.52	103.72	105.39	101.51	105.1	102.85	98.59	103.5	99.286	95.77	105.68	95.586	99.505	97.193	100.46	100.06	100.48	108.23	99.623	103.61	101.49	104.38	108.38	98.733	99.61	98.573	101.03	104.65	100.84	101.49	93.752
96.873	103.45	98.456	100.02	100.72	99.354	96.089	104.14	102.95	100.11	100.29	107.75	103.98	104.24	96.306	105.47	102.42	96.64	104.73	107.22	107.52	103.7	97.208	96.442	102.63	93.168	100	96.749	98.295	98.853	103.42	98.323	95.559	100.18	99.211	98.87	106.72	104.13	105.34	101.75	101.76	98.928	102.58	104.04	99.968	102.65	109.73	94.799	101.65	107.91
102	109.6	110.95	111.57	109.55	109.34	102.87	102.19	103.92	108.54	108.37	111.72	111.92	113.46	104.02	103.93	108.92	106.9	104	105	112.48	112	107	100.54	113.06	113.35	106.82	109.4	114.37	103.15	102.7	101.82	110.9	97.872	104.08	109.82	107.92	107.54	107.37	107.73	103.28	113.26	113.12	103.43	103.47	116.71	107.14	111.23	108.37	106.97
106.37	107.05	104.9	109.02	99.658	111.73	106.02	104.55	110.04	108.23	101.69	105.09	107.84	105.04	101.79	115.63	110.85	109.7	107.92	102.46	106.97	109.4	105.81	109.44	109.62	107.03	105.26	109.46	105.46	105.64	108.24	109.6	108.3	110.64	106.99	108.67	99.946	109.52	114.27	103.99	107.52	103.47	101.12	107.65	107.18	105.65	101.54	103.17	100.59	103.41
104.93	97.727	95.639	96.018	95.443	96.655	95.476	95.601	100.61	101.56	94.279	104.34	95.48	100.46	96.712	93.618	102.55	91.643	93.258	99.671	96.634	97.758	89.648	108.15	97.351	95.478	99.903	97.976	97.497	97.6	98.075	92.185	97.052	102.42	91.521	90.694	102.63	99.172	99.948	99.016	94.93	101.24	97.19	92.505	98.311	100.75	95.941	103.66	96.069	100.32
111.35	108.63	105.1	107.58	105.02	112.5	107.93	109.3	100.53	105.81	111.74	103.91	108	106.28	113.09	111.07	106.75	108.31	101.27	106.72	104.97	109.46	110.99	108.95	106.5	107.24	99.655	107.86	109.72	104.26	111.2	106.98	106.51	105.87	104.9	112.29	109.29	109.81	108.9	110.84	108.35	111.87	111.05	106.38	114.75	106.37	110.36	109.18	105.27	112.7
107.62	108.65	103.2	109.51	100.02	106.28	109.13	107.79	104.23	107.6	108.05	109.83	103.59	104.91	111.66	102.96	108.21	106.72	112.68	110.07	103.52	99.33	110.47	107.87	108.34	107.84	106.99	108.25	106.61	106.79	106.93	108.05	103.88	106.59	102.16	102.08	104.91	108.07	104.26	102.13	106.25	103.04	109.6	112.7	99.396	105.5	102.28	107.42	108.47	101.42
104.27	109.87	97.802	111	105.28	110.88	104.49	111.46	113.47	100.91	101.94	105.42	108.13	113.59	110.61	100.76	112.44	112.18	109.87	108.42	113.49	110.28	104.76	113.37	107.96	106.67	107.22	111.53	108.75	112.35	108.09	107.45	101.66	104.35	115.3	102.24	113.53	116.54	114.82	110.73	111.88	102.75	104.72	109.91	102.54	101.45	108.42	111.87	107.93	115.23
107.08	104.17	101.24	102.91	110.32	109.53	101.49	107.08	105.54	98.749	105.02	106.87	100.74	109.57	110.6	104.42	112.43	111.94	101.56	104.41	102.89	106.5	111.08	104.49	106.87	101.6	108.22	103.97	110.07	112.14	107.33	98.531	110.84	100.17	110.49	106.16	98.72	101.66	112	109.42	104.05	106.23	111.49	105.44	109.2	104.06	105.58	108.13	109.04	108.65
105.32	108.37	102.49	109.17	106.52	112.14	104.93	102.16	103.14	105.62	108.31	111.52	106.57	102.46	108.11	101.39	100.21	106.23	109.42	106.22	111.56	109.78	106.46	107.97	102.2	108.67	104.21	107.37	106.42	106.73	106.82	106.73	106.78	102.5	106.75	109.56	112.2	111.09	101.67	100.82	102.85	109.94	105.11	104.66	102.95	105.26	104.77	109.78	103.88	108.9
106.71	114.19	106.33	115.68	109.07	113.09	109.83	108.05	106.95	110.66	107.83	108.17	105.3	102.62	106.13	107.11	116.45	103.91	110.86	104.1	107.59	108.98	112.52	108.01	109.41	114.22	106.54	115.78	108.11	106.87	111.74	106.1	113.04	113.98	109.98	108.48	111.41	110.32	105.03	101.57	103.07	101.99	111.17	107.52	105.92	110.52	106.17	111.8	107.79	110.1
103.58	109.03	111.09	115.24	110.73	110.1	111.94	115.23	109.35	114.81	104.4	109.72	105.84	104.87	110.53	111.14	106.1	113.49	106.38	107.12	110.63	109.07	107.7	105.24	113.3	108.62	108.67	108.46	108.94	115.19	114.21	104.43	109.89	106.35	113.02	106.55	108.15	108.74	117.49	112.37	115.28	112.85	110.64	103.18	112.75	113.05	108.38	107.73	108.58	115.63
107.81	114.21	106.58	105.49	113.13	110.96	107.02	104.97	109.12	113.58	116.28	109.97	106.41	108.84	110.03	103.86	112.12	107.35	108.67	111.06	112.21	103.25	108.7	112.09	107.51	110.03	104.34	108.37	109.45	108.79	109.9	105.51	104.93	103.05	106.91	103.65	109.15	105.39	107.37	112.16	106.78	107.96	107.41	109.59	105.75	101.45	109.35	106.78	109.5	103.29
106.63	106.29	110.86	109.83	109.23	109.01	108.29	107.68	110.52	103.66	107.54	106.02	108.55	110.35	112.42	107.27	103.25	110.15	105.55	100.17	108.95	108.57	111.23	116.39	111.93	111.56	112.47	108.03	105.81	106.97	104.19	106.52	104.36	105.49	109.39	112.3	109.53	105.34	107.79	108.08	102.65	107.25	105.92	107.26	109.12	110.57	105.88	111.86	113.17	107.14
103.75	99.865	99.894	100.3	96.193	98.28	102.01	100.86	100.7	96.324	103.26	104.85	95.053	96.066	102.39	100.31	96.641	97.115	103.41	99.216	99.929	94.676	102.77	98.424	100.6	97.305	96.925	100.04	97.055	105.68	96.403	100.91	94.229	99.945	101.1	97.161	102.55	96.837	95.874	101.69	93.41	94.05	99.593	101.73	96.707	91.648	100.33	95.215	102.03	96.548
110.14	107.95	101.32	102.61	104.1	104.86	108.39	108.82	98.323	102.82	109.98	110.08	105.35	107.73	100.5	100.09	102.87	106.64	105.02	106.51	102.38	104.86	105.04	102.07	110.96	106.47	103.49	102.76	105.68	110.12	109.31	103.74	107.5	103.24	112.03	109.8	111.76	95.343	100.52	108.73	103.87	106.63	106.93	105.31	106.24	105.11	111.79	108.12	106.28	105.77
106.17	106.87	110.9	106.4	106.48	103.56	102.72	106.8	102.49	109.88	102.86	111.9	98.69	106.96	106.68	101.63	101.31	109.65	107.05	106.31	103.2	97.794	110.86	106.33	109.17	107.3	106.71	109.38	101.32	104.6	105.36	109.66	105.48	101.26	102.84	109.62	111.03	105.51	114.53	102.31	104.42	102.29	104.29	105.12	105.17	106.34	105.41	107.32	106.39	111.82
107.91	106.44	109.26	104.59	107.72	106.56	110.29	107.19	105.02	109.49	110.08	106.18	108.24	111.69	108.72	106.18	106.47	111.8	103.87	112.94	107.66	105.41	113.4	102.4	104.17	105.24	113.18	110.16	113.79	110.6	115.95	106.25	105.39	104.41	110.27	109.73	110.29	101.84	104.19	111.65	106.14	105.06	106.23	102.95	107.14	113.79	105.07	104.19	110.61	106.04
110.59	106.03	97.14	111.99	107.02	109.9	113.87	99.248	114.98	106.19	107.78	109.68	106.67	103.41	106.62	112	112.29	105.09	105.34	105.14	102.82	105.72	106.73	103.77	103.43	108.99	103.55	106.21	105.59	107.51	106.04	105.54	104.29	108.41	104.52	111.72	109.19	104.85	105.15	103.79	104.5	98.412	110.56	111.66	105.49	109.32	105.74	102.16	106.64	109.48
110.26	105.51	106.76	111.32	101.11	107.71	108.46	109.4	104.5	110.89	101.01	107.25	99.386	110.07	108.15	108.86	101.9	107.16	111.76	110.99	109.28	110.55	104.22	114.43	106.53	115.62	106.53	108.63	108.96	112.3	103.24	105.98	103.7	104.45	110.06	112.1	103.36	112.03	103.28	105.51	111.41	106.84	107.15	107.55	105.94	112.92	111.32	115.06	108.11	112.32
114.32	112.93	107.93	109.08	107.19	116.9	116.24	111.89	108.19	108.18	111.83	113.13	114.74	106.65	113.73	113.81	104.99	111.56	109.54	110.07	112.11	110.11	115.26	111.19	108.52	112.71	114.53	113.52	112.85	107.76	107.34	109.89	112.35	114.13	111.85	119.27	113.94	111.85	110.89	110.92	110.35	112.33	105.22	108.29	110.7	110.29	107.81	110.44	112.5	108.61
111.34	106.14	109.35	112.38	107.75	103.28	108.68	110.53	105.2	111.8	109.67	113.03	108.76	104.96	106.87	107.73	103.44	114.39	112.92	110.75	115.19	114.54	108.59	116.44	107.37	115.73	106.36	106.78	114.75	107.49	109.79	107.37	111.1	113.01	111.24	110.49	109.99	111.09	112.29	114.04	112.41	109.24	112.91	108.17	108.76	105.75	105.35	108.62	108.82	106.78
107.88	96.704	103.44	103.92	101.62	104.16	112.94	99.608	104.52	102.44	106.58	111.11	103.99	102.95	105.5	108.14	107.97	105.91	112.21	105.66	103.06	111.4	105.75	104.11	104.97	107.96	104.24	113.59	108.41	103.19	101.1	104.26	103.35	106.38	109.1	104.91	104.53	108.64	105.34	110.28	105.84	108.52	106.3	106.62	102.77	104.4	99.087	107.34	103.94	104.17
108.18	105.6	110.5	107.58	104.27	115.39	106.74	103.54	107	107.73	105.03	112.24	106.23	104.89	114.33	102.94	111.27	103.34	105.55	108.5	108.44	109.57	108.03	104.14	106.95	107.96	110.02	108.58	103.51	103.21	103.36	111.3	106.75	103.69	104.01	106.4	102.3	110.91	103.98	102.27	105.06	100.13	99.44	108.53	106.49	109.66	102.58	102.34	105.83	106.59
113.48	103.17	108.77	105.68	106.77	101.93	109.54	105.02	109.06	107.59	102.73	116.9	111.47	110.55	104.36	105.25	106.72	104.24	106.48	106.8	104.35	113.96	102.33	108.42	98.811	111.08	103.99	107.17	107.05	109.54	108.07	104.86	109.73	110.45	108.06	106.37	104.76	101.8	111.77	104.16	106.76	106.14	100.42	106.49	117.73	108.96	111.84	103.15	107.84	110.39
102.49	106.17	108.7	105.47	108.86	106.11	104.65	109.18	105.41	108.91	107.9	104.89	109.47	106.05	110.32	102.04	106.06	110.21	100.72	107.69	106.06	98.961	110.89	104.19	108.73	97.2	105.09	103.22	110.11	112.01	105.61	112.26	110.42	107.26	104.96	108.69	104.54	103.21	102.68	107.16	104.29	106.69	102.84	102.97	106.81	110.05	104.9	110.06	112.22	107.84
95.71	91.338	105.13	106.09	100.32	98.96	104.73	100.48	101.41	96.029	104.13	95.663	101.02	108.19	99.732	102.53	102.42	99.319	97.239	98.433	93.654	101.85	99.165	103.53	99.793	99.887	104.16	99.008	99.603	100.09	95.346	102	96.796	104.92	101.26	95.781	106.15	101.04	99.71	97.162	100.94	102.41	93.251	100.52	105.17	98.534	102.84	102.59	99.206	104.47
111.92	109.71	103.54	107.97	101.29	104.37	111.9	101.48	103.79	104.1	110.54	104.17	103.83	106.41	105.83	101.08	107.26	113.21	105.06	104.18	107	111.24	112.33	106.75	106.43	107.96	106.38	104.61	106.98	112.95	107.22	108.44	105.18	99.755	109.58	104.43	107.16	103.53	103.29	106.87	102.57	105.97	110.32	106.06	104.99	108.14	108.34	102.14	105.15	105.7
111.05	101.77	109.01	106.2	104.25	109.67	105.58	108.7	110.87	104.61	105.61	110.83	104.19	104.83	110.09	107.63	106.14	105.35	100.27	111.72	110.61	102.5	107.56	114.04	107.28	109.15	112.6	104.62	104.61	114.08	110.97	109.06	109.24	109.15	107.25	105.4	107.83	108.92	110.36	107.49	105.92	104.89	106.63	106.58	109.87	117.14	104.46	113.3	111.86	112.37
105.85	102.64	104.71	114.37	102.28	102.55	101.02	108.46	105.91	109.95	109.99	102.26	108.02	106.35	105.32	110.38	109.88	104.74	101.27	106.42	104.85	109.16	108.41	106.83	104.79	108.43	107.3	106.56	101.29	100.97	108.48	103.91	104.97	110.09	101.61	112.35	104.83	108.37	109.44	102.91	103.14	108.61	105.51	109.97	109.11	101.55	103.2	107.43	109.14	99.113
110.1	110.95	110.79	108.78	103.99	105.73	106.52	106.96	103.19	110.04	111.34	106.92	109.64	109.37	102.88	102.26	106.17	107.37	105.08	108.23	107.4	110.22	111.03	101.28	112.36	110.35	105.81	108.28	107.36	106.02	103.71	103.59	105.24	105.33	108.67	105.13	108.93	109.55	111.61	106.14	102.93	111.04	113.56	110.31	109.98	107.08	104.71	103.7	104.93	102.91
106.11	98.769	106.94	101.41	99.19	108.21	105.4	99.453	107.01	103.43	100.51	106.77	106.15	106.38	100.7	98.574	103.54	107.11	107.73	110.09	108.11	109.32	111.54	111.82	112.39	104.44	103.61	106.31	105.29	101.05	110.51	104.02	104.31	106.84	101.51	114.41	103.66	106.86	101.63	104.69	108.49	104.67	100.37	109.71	104.32	104.8	103.54	111.11	105.02	107.88
107.97	100.35	102.43	109.8	111.26	105.74	108.72	105.45	105.64	106.5	109.23	112.73	104.27	107.65	105.34	105.29	104.95	111.75	106.54	111.22	107	107.61	106.05	112.31	109.97	108	103.1	114.74	112.21	100.56	103.89	108.89	108.14	104.86	106.44	110.47	105	109.13	108.24	102.77	107.14	103.45	107.05	97.888	112	108.67	102	110.69	107.39	110.4
102.6	105.17	100.02	106.35	105.86	107.49	102.49	102.07	105.93	106.35	107.15	105.96	106.74	110.55	106.65	102.96	109.49	105.72	100.28	111.7	101.28	101.29	106.21	103.55	106.64	107.63	109.28	102.99	104.89	103.51	107.24	106.4	101.62	105.36	110.07	99.299	104.34	104.77	100.22	107.74	104.11	107.86	106.26	111.58	106.28	107.84	106.25	103.16	107.8	102.91
102.78	101.98	104.42	111.2	100.94	105.83	102.76	107.77	104.11	100.61	108.08	102.84	97.295	103.7	104.79	107.66	106.28	102.39	111.29	103.39	112.48	102.58	111.01	101.81	110.28	104.74	107.23	104.45	105.03	104.43	104.49	108.75	109.19	106.63	100.76	102.57	106.66	110.79	105.4	105.43	105.24	106.53	104.21	101.24	109.4	103.29	111.84	108.51	107.1	105.31
103.95	104.71	107.57	99.313	105.14	104.67	103.71	107.7	102.53	106.31	105.14	109.14	108.48	100.1	113.18	103.63	101.42	108.88	106.16	104.21	107.82	104.69	112.06	101.9	100.52	103.01	114.85	110.95	102.63	102.21	107.67	100.12	109.43	105.73	112.61	108.81	103.83	101.23	101.98	105.9	106.25	103.15	103.49	104.93	105.34	105.32	104.13	109.81	105.19	104.2
104.08	109.62	101.45	111.86	104.52	108.83	107.33	111.32	102.98	108.8	106.49	104.67	103.68	103.7	103.74	106.95	102.37	107.89	109.1	104.38	108	102.5	105.66	105.15	106.75	101.19	102.86	110.93	102.42	99.963	106.71	105.29	100.42	103.53	108.58	96.013	105.85	102.81	105.87	100.74	101.97	110.13	106.89	109.38	107.49	106.05	107.6	112.05	103.84	107.64
112.7	103.28	105.2	108.49	111.24	107.75	100.19	103.86	110.61	105.94	104.98	102.59	112.59	103.29	109.22	105.58	108.83	104.45	105.35	108.39	107.71	117.52	110.12	107.52	107.23	106.44	104.38	108.62	105.39	110.1	109.04	111.13	105.98	106.65	110.38	107.16	106.49	106.67	104.34	107.92	106.08	107.29	110.79	108.25	108.03	104.56	110.4	111.72	108.73	111
110.58	110.82	112.01	111.59	106.96	106.03	111.06	107.05	113.49	112.43	106.82	109.81	110.44	107.77	109.18	109.6	103.76	101.92	101.34	111.39	108.59	106.85	102.16	103.89	108.94	110.29	105.29	111.58	106.04	112.8	114.68	111.68	111.09	107.41	114.57	107.45	107.86	115.11	102.53	106.4	110.05	107.06	113.71	104.69	108.23	111.61	106.15	117.19	110.06	116.46
106.19	101.26	102.73	103.18	97.458	104.03	102.61	102.25	109.54	110.22	107.64	106.04	107.14	106.5	106.83	98.839	106.26	106.91	102.71	104.42	111.08	106.7	104.59	105.32	100.69	106.59	111.18	104.4	106.93	106.31	106.83	105.51	103.4	108.49	109.02	109.83	111.25	108.87	107.47	104.86	107.56	103.04	111.16	102.76	106.39	102.7	103.13	105.61	101.05	111.18
110.47	107	105.99	103.64	102.11	106.47	105.74	111.95	106.95	105.36	107.7	104.53	105.38	106.47	108.98	104.25	104.48	107.03	102.57	98.387	104.15	107.32	109.61	103.48	104.68	104.09	106.24	107.02	104.61	103.98	105.92	107.77	105.97	111.26	105.09	110.06	108.2	100.69	102.27	105.42	107.39	104.02	109.41	103.88	108.69	109.83	102.22	109.89	114.07	108.58
106.29	105.33	108.56	97.144	111.8	110.98	105.15	111.97	108.61	106.22	114.38	110.44	113.74	107.91	105.44	108.96	104.15	110.48	109.52	98.826	106.87	108.55	105.5	109.2	109.25	114.99	104.06	108.65	105.9	103.4	110.18	113.12	108.16	104.83	106.75	107.87	107.89	108.75	109.1	106.67	107.76	103.8	105.07	113.01	113.55	109.91	109.8	103.63	100.99	110.46
98.006	99.503	97.497	93.531	99.877	102.66	97.725	99.033	100.75	99.92	100.63	102.53	92.236	99.307	102.3	101.58	93.546	94.612	97.424	90.444	104.44	95.175	102.28	99.85	99.394	94.86	104.47	105.06	97.04	102.88	95.377	94.251	98.208	106.01	97.854	101.56	96.44	94.608	99.52	98.94	100.2	102.38	95.397	99.904	101.36	102.55	95.316	100.84	91.271	100.38
108.27	106.6	102.67	107.6	102.45	108.64	102.61	104.45	102.9	105.07	106.81	108.13	105.34	107.26	103.39	105.41	106.15	110.59	102.9	109.29	103.36	106.13	104.23	104.76	110.76	115.02	105	107.01	105.01	101.77	105.04	109.99	107.37	107.28	107.85	104.53	104.14	106.03	104.74	110.99	102.86	116.4	111.85	106.18	107.14	103.76	99.237	100.89	103.19	108.23
105.96	110.08	107.76	106.62	111.55	105.58	110.81	105.8	107.88	98.883	104.9	112.45	109.34	100.72	117.37	104.87	105.4	103.52	104.56	113.46	108.42	111.74	106.29	106.65	106.51	106.18	112.98	112.59	105.43	109.71	104.66	106.48	107.87	112.49	110.84	105.9	110.24	110.55	107.3	111.66	104.95	108.4	103.31	111.94	112.66	115.6	101.49	105.45	108.81	109.45
110.84	104.11	105.96	113.16	107.01	108.62	111.17	113.06	102.41	107.16	106.43	112.04	101.43	102.55	109.37	109.23	101.55	104.88	112.55	111.27	108.19	104.57	106.53	100.33	102.91	109.23	101.41	108.11	106.56	108.46	109.39	105.69	99.487	104.16	108.29	110.02	104.65	105.24	105.45	103.46	104.2	105.03	103.64	109.22	104.46	103.59	102.74	110.61	106.9	107.26
110.25	106.05	111.4	104.55	104.53	97.411	102.15	107.31	111.24	111	105.53	102.44	104.72	106.99	102.54	106.33	104.03	108.11	104.22	107.4	107.26	102.71	106.8	106.44	108.01	105.63	102.27	108.02	110.09	104.59	106.8	107.62	106.11	109.49	106.62	108.01	104.49	108.64	100.13	107.91	103.75	103.9	110.47	104.49	105.27	108.81	98.124	104.14	103.85	102.12
105.54	104.93	109.47	105.07	103.7	106.27	105.69	108.73	103.24	111.88	106.81	109.05	109.84	111.03	104.55	104.4	101.45	104.68	109.37	105.76	104.5	104.25	98.202	105.26	99.171	103.98	105.53	110.15	113.61	106.13	102.31	107.39	109.65	100.35	104.77	106.74	103.9	107.34	110.2	108.12	108.18	108.21	103.67	100.75	111.24	104.83	110.18	106.27	104.41	103.31
101.97	102.29	109.44	102.31	99.062	94.17	98.005	92.393	100.16	103.87	103.76	94.486	98.876	98.99	101.07	105.43	107.35	97.181	96.404	95.548	98.735	100.99	100.56	101.74	102.4	97.977	103.54	101.62	101.08	101.71	100.71	97.638	97.947	103.56	101.07	101.25	98.828	102.98	101.31	97.846	94.606	100.09	100.36	103.39	99.014	102.97	105.44	98.141	102.51	103.62
108.46	101.31	108.31	108.45	108.65	110.17	107.6	109.79	112.77	107.44	105.18	106.07	114.67	107.64	115.67	108.27	107.52	98.321	110.17	109.02	104.83	105.2	108.67	109.52	106.92	111.97	108.91	107.95	105.58	112.64	113.08	109.47	109.11	109.12	111.27	104.47	106.02	109.44	112.52	105.24	108.81	109.99	114.12	105.83	112.24	107.93	105.83	108.02	101.85	107.28
106.05	104.14	105.06	100.83	104.79	109.16	108.5	109.97	102.2	108.14	101.87	106.32	110.01	107.84	111.35	105.89	109.64	105.99	103.12	112.16	103.27	96.861	111.49	101.35	106.95	101.57	107.72	104.38	102.18	110.76	105.87	107.92	103.6	101.28	103.83	104.8	107.31	104.85	107.41	111.28	105.36	111.36	106.16	108.04	110.3	104.59	105.95	107.11	103.82	105.48
104.71	107.57	106.62	100.8	101.6	109.84	104.45	106.14	108.99	109.64	100.26	106	102.63	106.32	106.16	107.94	104.21	104.06	108.62	105.62	107.97	106.9	105.01	102.88	101.02	102.24	97.735	101.79	112.61	107.67	103.95	102.99	103.95	104.56	110.06	104.47	106.9	104.06	101.5	102.88	107.86	103.76	107.9	103.9	109.21	104.28	106.24	105.21	103.21	100.38
91.733	97.88	100.46	102.7	99.032	94.872	101.13	102.32	95.672	101.41	96.225	95.331	98.67	99.268	100.76	100.98	99.836	93.339	94.861	98.645	99.479	100.48	98.046	106.02	102.66	102.06	93.223	98.145	91.676	103.82	99.684	103.04	96.181	99.177	96.302	104.54	101.01	102.13	98.124	97.032	94.97	97.126	100.5	96.23	104.19	99.27	100.19	95.054	97.289	100.38
102.65	104.07	104.88	102.11	100.76	99.304	101.31	104.4	104.37	104.44	98.126	102.73	98.48	100.75	97.798	105.01	95.799	100.96	105.24	102.24	107.53	103.12	98.95	95.687	111.41	106.51	98.673	99.183	102.42	102.44	104.73	104.01	97.455	97.812	101.51	102.1	97.751	94.425	101.24	102.28	98.413	101.36	103.54	102.81	105.08	93.233	103.88	98.476	99.284	96.039
108.65	104.98	111.42	109.25	109.53	103.87	108.99	110.82	113.09	112.89	100.66	108.77	107.32	107.01	111.48	108.81	111.31	106.51	108.61	111.85	108.02	111.63	110.22	112.1	112.59	109.02	103.73	108.66	111.62	102.86	106.48	108.14	110.06	103.46	105	107.8	109.35	107.76	114.31	105.82	114.24	112.34	106.42	103.69	110.87	107.34	108.26	111.56	106.34	109.36
105.12	103.2	114.43	108.16	110.3	114.38	109	111.29	110.76	105.6	109.18	108.61	113.3	114.17	112.36	111.31	107.42	115.42	101.72	105.36	111.22	117.36	109.9	109.59	117.05	107.67	104.28	110.59	108.57	108.38	107.58	113.51	110.31	107.08	112.15	111.74	112.55	110.48	108.69	109.03	112.9	112.26	111.59	107.45	107.01	114.3	109.81	104.33	103.97	108.57
108.75	114.06	108.45	109.91	108.03	111.38	110.14	105.89	110.32	108.99	108.29	106.4	114.23	103.42	107.58	107.24	106.48	111.28	105.44	106.08	116.49	113.66	110.78	106.91	109.27	116.09	109.06	106.55	112.86	108.77	110.06	114.71	111.1	104.11	112.34	109.84	109.38	107.86	107.38	105.76	116.68	110.34	115.89	110.91	110.5	111.57	107.54	115.49	112.54	108.2
109.48	105.46	105.08	106.67	102.24	102.2	104.27	98.803	109.92	106.37	103.85	104.7	103.34	109.34	104.49	101.75	99.411	103.72	106.96	108.06	110.7	103.39	103.52	113.04	101.92	103.48	105.41	107.4	104.23	107.36	100.4	108.25	106.93	102.83	104.47	105.13	108.55	107.51	107.22	105.77	102.21	104.68	110.03	104.68	104.98	110.03	103.86	104.19	106.86	98.289
112.61	111.32	116.51	108.01	110	104.53	109.64	109.04	102.26	113.13	104.39	105.95	107.4	105.65	109.67	107.4	103.66	109.93	107.52	108.18	108.47	107.75	99.029	109.82	111.97	105.37	108.1	111.06	103.96	110.88	105.71	106.24	103.73	105.04	109.7	107.52	103.16	114.22	100.69	106.31	110.55	105.25	105.41	108.33	112.6	108.44	114.33	107.86	112.89	103.26
99.779	99.282	99.33	102.93	98.442	100.24	94.318	97.368	96.951	101.38	104.67	106.63	106.42	102.8	99.708	101.86	101.97	96.826	100.54	99.719	95.254	102	102.64	98.081	94.582	98.926	95.96	100.16	103.2	94.258	100.28	94.616	95.42	96.669	99.755	105.32	95.707	102.29	96.156	106.85	104.55	96.894	106.45	98.232	102.66	100.6	100.13	94.992	94.222	106.4
105.51	107.31	105.69	114.8	111.11	113.8	114.26	102.62	114.06	113.91	109.32	111.95	114.55	112.19	106.7	108.09	106.8	106.41	109.4	106.98	109.83	106.53	107.15	108.08	114.57	107.25	108.51	107.01	111.55	112.63	108.23	107.03	107.24	109.96	107.8	116.49	109.11	109.34	105.71	111.98	103.57	107.1	106.67	102.85	114.31	104.54	102.6	110.56	107.46	108.01
103.03	100.9	100.65	99.311	98.648	96.667	95.664	98.03	99.602	89.686	95.008	93.285	94.839	97.545	100.87	95.169	102.84	99.333	97.085	91.213	99.78	100.62	98.985	101.81	97.368	93.228	98.354	100.35	98.538	98.426	100.89	95.844	95.199	97.468	107.47	99.987	96.961	98.323	97.537	92.819	96.396	100.32	99.114	94.772	92.373	98.872	95.578	101.84	102.66	97.666
101.59	106.73	104.33	110.8	106.24	102.59	113.19	110.82	106.06	106.15	110.9	105.32	106.47	109.74	104.16	109.81	112.09	104.46	110.08	105.61	101.22	104.09	110.08	110.11	107.72	103.93	110.33	104.12	103.29	102.79	106.99	103.1	108.19	103.6	106.56	109.11	108.57	107.53	107.38	103.15	105.81	103.86	109.49	109.03	105.43	108.06	105.33	106.97	103.36	109.36
96.855	92.72	99.105	94.014	97.294	99.725	99.285	100.11	103.33	102.06	97.287	99.591	96.478	94.795	95.949	96.404	98.175	101.45	95.797	97.294	98.823	90.46	102.87	98.379	100.39	94.23	102.3	92.396	91.055	103.36	99.698	96.568	99.514	100.47	97.285	97.736	94.704	100.28	97.133	94.059	96.214	100.18	95.94	100.05	98.228	96.946	95.68	97.063	102.96	97.668
94.569	98.116	96.364	93.925	97.048	96.499	102.64	100.18	96.647	101.33	98.85	102.71	97.344	100.51	94.509	97.618	100.5	104.99	102.61	97.674	101.82	94.583	100.32	102.22	101.43	90.82	95.462	99.535	99.957	95.428	101	99.698	98.12	92.222	94.887	95.988	92.618	95.507	98.499	99.098	100.04	98.345	101.17	98.327	100.36	96.406	99.16	94.492	94.983	96.471
110.43	106.03	92.971	99.725	99.85	102.42	103.83	101.66	101.83	99.095	101.07	95.887	100.56	99.779	107.85	95.849	102.38	103.45	95.033	102.24	101.46	100.12	101.54	101.66	102.79	111.78	96.176	99.722	100.71	101.88	104.73	97.979	99.933	99.256	104.13	96.588	105.07	97.358	96.89	99.296	97.909	99.941	101.2	103.91	98.719	103.07	105.26	104.26	105.75	100.22
114.05	107.63	109.87	109.41	115.83	108.02	109.9	112.04	104.83	104.69	114.05	102.75	107.84	109.61	108.93	106.41	110.66	101.76	112.07	104.29	105.11	98.433	105.65	108.64	108.18	107.43	111.2	110.18	104.75	106.46	112.42	109.9	113	107.13	110.8	111.85	110.25	116.18	111.82	104.99	105.29	106.05	113.57	109.16	109.37	108.28	111.4	111.17	108.35	109.19
107.72	99.255	105.22	103.74	106.99	109.46	102.57	102.26	108.34	109.91	104.72	102.95	110.11	103.92	105.98	108	107.48	101.97	100.34	107.55	107.46	103.25	108.92	103.71	103.91	102.79	106.51	108.42	109.7	101.58	105.21	103.79	106.42	107.56	98.918	107.63	112.18	106.52	98.091	104.17	107.56	111.51	107.4	100.86	106.33	101.13	116.27	101.72	107.8	111.14
101.06	91.711	102.5	97.41	98.871	100.03	97.62	97.777	96.635	106.36	101.28	100.19	104.52	98.526	98.399	100.26	104.24	96.567	95.897	102.16	105.37	100.73	102.4	108.33	107.42	100.37	99.664	100.57	101.64	104.77	102.34	97.177	99.618	104.26	102.94	99.15	102.24	93.237	103.55	100.31	101.26	100.27	94.84	96.384	101.14	96.483	95.487	101.7	103.05	96.294
106.64	108.53	103.14	108.18	105.46	102.44	108.09	105.41	103.46	105.67	103.12	106.64	106.57	108.11	103.07	100.22	106.28	108.95	110.03	106.62	102.98	99.467	102.33	109.71	105.98	102.5	98.806	107.57	107.9	95.328	103.04	102.73	106.18	104.75	103.27	103.94	112.47	107.78	103.22	106.01	106.37	106.09	101	106.49	102.53	110.15	102.41	101.99	105.41	103.5
104.61	104.03	98.596	102.94	105.72	101.37	109.42	101.24	106.02	101.57	102.17	99.623	98.863	102.76	103.59	98.883	107.68	104.82	96.79	102.72	100.82	105.99	102.98	104.68	104.84	99.228	108.53	103.65	102.32	102.98	101.64	97.834	103.72	104.13	108.22	99.253	105	100.85	97.392	109.38	106.62	96.669	104.01	102.79	103.63	100.65	100.16	93.1	99.65	102.52
107.6	106.24	102.61	111.21	108.82	104.89	101.91	106.22	100.23	112.23	103.71	102.96	108.3	107.75	106.71	105.25	105.12	103.61	104.18	104.87	107.87	107.51	109.14	103.73	103.52	111.17	106.26	104.36	106.13	110.93	103.37	109.37	107.79	109.75	101.49	107.32	107.22	110.01	101.24	108.94	108.05	98.466	107.77	103.14	104.76	98.202	104.41	105.71	103.69	107.75
105.31	104.77	106.54	110.31	98.476	104.94	103.93	98.238	107.25	98.144	103.35	101.19	104.61	104.14	110.26	107.04	107.84	108.7	107.67	108.28	112.22	105.51	114.94	104.9	108.16	101.65	112.19	105.06	103.62	105.37	113.31	105.82	110.53	107.65	108.17	108.15	108.76	108.17	109.71	101.01	101.74	104.2	107.41	111.65	107.2	107.97	101.99	102.45	101.99	105.18
95.385	95.1	94.811	97.835	96.085	100.24	91.994	97.422	101.83	90.588	95.266	99.173	96.438	102.23	103.28	97.896	100.31	98.094	91.91	93.667	100.01	96.775	97.48	97.966	103.54	102.35	99.472	93.973	96.76	97.888	98.909	95.856	96.637	94.82	96.934	93.213	96.267	97.379	92.685	93.082	95.935	98.204	107.49	102.88	88.558	101.72	92.518	95.59	100.45	99.257
109.84	109.8	114.19	109.81	112.23	109.97	111.23	108.75	107.73	113.14	112	110.44	114.02	110.2	115.64	108.25	115.98	112.36	105.76	113.1	109.03	106.62	112.36	113.67	107.57	111.52	105.37	108.77	116.42	104.89	109.05	106.42	110.39	118.88	110.53	112.92	112.23	113.68	111.69	112.23	117.75	111.39	107.65	113.22	108.17	104.23	115.27	112.28	116.42	105.54
107.69	114.96	107.51	101.99	106.85	99.487	101.12	106.33	107.21	112.82	102.98	111.4	107.46	107.29	111.06	100.33	102.79	110.79	102.56	105.3	107.58	103.24	108.56	102.09	104	102.19	107.03	106.48	104.56	98.095	106.62	109.17	107.48	107.81	111.28	109.81	102.12	105.63	103.34	101.21	104.35	107.9	105.8	109.95	101.06	102.46	106.17	101.7	109.2	103.73
110.81	107.15	97.49	112.94	104	103.88	102.55	112.55	110.11	112.21	110.73	108.96	105.18	112.41	106.43	106.77	114.74	104.77	111.83	104.61	107.02	109.58	108.52	110.66	110.62	111.62	109.33	106.61	106.36	103.16	110.93	111.13	107.08	111.43	113.56	105.26	106.44	115.34	110.91	112	106.53	104.37	103.46	111.97	111.98	110.61	115.38	108.14	114.03	103.64
112.89	112.95	106.44	103.71	99.83	108.46	104.02	100.53	104.86	114.46	102.3	108.57	105.33	110.65	113.04	99.06	103.6	104.8	104.23	104.77	105.18	100.11	105.88	104.08	109.11	107.12	108.62	104.82	107.47	113.34	102.4	102.34	101.76	110.24	105.88	107.19	113	109.85	103.92	103.46	105.11	105.86	106.53	110.88	105.31	103.59	106.4	103.62	107.07	105.69
110.08	106.88	104.59	111.03	106.62	103.72	102.18	103.6	107.2	107.27	100.76	97.342	103.52	105.53	107.24	113.94	110.05	103.67	103.66	106.43	106.2	112.69	104.11	101.94	101.79	107.31	106.96	111.53	104.87	105.69	106.24	107.72	105.9	108.6	104.85	111.14	112.84	105.13	106.68	107.51	104.1	105.8	109.3	101.31	103.91	113.23	104	98.223	103.63	98.897
109.97	106.61	104.35	99.431	105.77	109.79	102.18	103.49	99.413	105.13	103.35	108.03	109.04	112.21	106.08	105.15	108.26	106.15	108.66	100.05	106.17	109.15	104.11	107.11	111.98	105.13	107.32	104.74	105.02	108.81	104.37	106.95	104.94	103.22	107.75	110.4	111.07	108.64	97.578	108.72	110.86	105.19	107.12	110.17	105.17	110.29	106.99	103.97	102.31	103.75
102.15	104.07	103.46	103.61	105.39	105.85	105.89	102.12	105.4	112.17	104.43	105.91	105.74	101.49	103.8	106.01	108.28	109.91	106.08	106.52	106.41	107.34	107.79	101.11	104.04	104.65	102.99	110.45	97.254	99.091	106.14	105.62	103.65	108.25	108.51	109.36	103.33	110.86	105.93	105.13	108.23	106.88	109.17	107.18	104.6	111.37	104.37	107	98.273	107.92
100.07	100.05	97.779	98.724	97.884	100.34	97.746	101.8	98.864	93.636	95.856	100.51	98.499	100.07	88.397	100.57	95.127	93.752	98.68	98.008	100.71	102.42	90.978	102.22	101.86	95.056	96.874	98.184	99.725	95.915	95.673	101.83	101.04	96.553	96.418	100.44	96.062	99.383	101.31	102.16	100.19	94.332	99.123	95.641	98.606	90.659	95.899	99.839	97.095	96.381
99.877	103.29	107.17	108.87	108.62	104.54	110.97	107.79	108.76	109.64	107.26	102.73	109.11	109.02	110.47	106.15	106.65	108.66	107.4	101.86	111.18	105.66	103.59	99.98	104.34	104.98	103.76	100.69	103.43	106.82	106.32	98.948	102.14	106.86	106.13	105.14	102.81	106.05	103.65	109.81	106.03	99.327	105.3	104.57	108.35	101.91	104.21	102.29	104.25	99.746
120.61	109.65	105.85	109.8	106.52	106.99	111.52	109.35	113.54	117.54	114.88	107.67	110.83	113.08	113.64	113.63	108.59	109.31	116.17	106.73	102.98	109.81	109.13	111.95	112.16	111.64	110.22	109.08	111.17	111.2	113.53	114.75	117.73	106.63	107.86	105.85	107.9	113.39	107.28	107.75	108.49	118.01	107.41	116.75	109.06	109.8	109.74	116.75	104.84	111.97
107.58	108.64	101.13	108.08	107.41	104.82	107.73	100.73	112.43	107.56	106.41	105.22	108.87	94.797	108.25	102.08	104.78	107.4	111.1	106.74	103.89	106.2	104.96	103.52	110.51	101.64	101.41	104.43	106.08	103.76	106.19	102.97	104.66	109.21	104.58	106.39	104	108.43	106.99	106.47	102.22	100.26	106.89	102.89	102.58	102.29	106.82	108.13	108.88	103.89
107.97	105.02	105.98	101.31	106.65	106.88	114.21	111.9	109.88	110.12	111.29	110.45	115.91	110.61	109.57	103.72	105.87	109.71	107.71	106.61	103.74	100.63	106.91	108.04	99.76	107.14	109.06	103.26	112.81	111.29	113.15	108.81	115.11	111.8	109.93	104.07	104.52	105	106.04	105.9	115.48	110.17	110.12	105.47	106.02	106.08	106.29	109.53	106.63	106.86
109.33	107.25	108.76	115.65	111.64	108.91	110.4	108.95	101.58	108.69	107.2	106.27	110.4	109.27	105.47	110.04	114.48	113.54	116.13	107.45	113.04	112.08	107.72	108.55	111.72	112.47	108.81	108.99	112.5	113.38	106	104.51	111	111.2	110.93	109.02	110.57	110.1	110.58	109.06	109.25	109.93	111.07	108.2	109.03	118.01	107.13	113.06	110.23	110.81
101.37	101.2	106.5	100.24	111.51	103.29	105.97	107.77	110.16	111.77	104.87	111.25	111.14	109.24	105.55	106.59	112.85	108.89	112.32	103.25	105.12	108.66	106.75	110.29	105.24	106.34	104.81	113.9	105.62	106.02	109.47	102.99	101.34	103.92	115.71	101.49	101.09	110.03	104.21	107.24	111.81	111.26	111.11	111.37	103.4	105.47	109.03	101.6	105.5	111.81
[truncated: 150 more columns]
