# Supplementary material for: Genetic dissection of main and epistatic effects of QTL based on augmented triple test cross design
Source: PLoS One. 2017 Dec 14;12(12):e0189054. doi: 10.1371/journal.pone.0189054 (PMC5730204; doi:10.1371/journal.pone.0189054)
Supplement: S10 Supporting Information — (ZIP) [file pone.0189054.s010.zip › z6_1000_0.2_5.csv]

111.16	112.77	102.75	104.65	106.18	104.08	109.87	103.09	114.13	103.55	107.88	106.23	108.51	104	98.078	101.43	108.14	103.54	107.66	100.06	100.12	111.03	94.373	104.39	100.23	92.11	100.5	107.24	104.6	102.68	102.55	100.99	105.74	105.99	102.41	99.577	93.25	106.46	98.438	103.5	103.96	107.29	98.951	103.1	103.68	102.48	107.94	106.55	102.66	115.83
111.9	103.96	113.01	101.68	118.9	105.48	103.47	107.2	112.01	112.53	116.21	111.99	104.29	112.01	106.08	114.56	115.16	106.08	103.57	99.273	108.6	112.91	111.61	110.1	115.46	123.03	112.88	108.5	113.8	111.79	106.95	113.15	105.72	109.21	110.01	106.05	111.57	112.25	115.79	115.93	115.66	105.08	117.46	109.95	108.14	109.97	105.83	115.38	103.47	114.12
104.9	100.75	98.38	95.865	108.19	109.02	102.82	104.49	105.2	110.92	118.23	109.23	108.69	105.75	106.68	108.93	92.706	110.8	93.126	107	109.31	109.48	107.58	108.36	103.84	93.272	106.64	115.19	103.96	112.01	111.27	99.917	111.05	107.22	99.678	104.94	101.78	107.54	116.53	115.19	105.08	104.59	112.13	105.8	108.1	106.02	105.23	108.51	108.57	106.71
101.07	107.17	106.46	107.54	112.99	106.85	109.68	101.69	108.94	105.18	110.78	104.22	102.35	104.99	101.51	103.97	104.96	101.49	113.62	98.136	104.06	106.25	103.15	98.885	98.025	115.54	96.356	107.07	103.68	110.13	104.62	106.4	113.01	106.08	110.3	107.58	107.88	109.87	110.51	109.5	98.271	104.66	101.77	109.2	102.95	104.13	116.01	102.88	104.91	97.587
105.63	115.09	110.47	110.49	106.33	100.04	109.33	105.06	114.1	104.09	105.3	97.514	114.58	105.23	101.24	104.9	103.99	108.5	95.569	104.44	110.18	106.76	101.4	98.711	102.38	103.73	102.09	106	102.6	98.187	98.655	105.31	110.66	102.45	110.34	111.97	103.6	93.524	98.427	98.111	106.01	116.26	112.87	113.63	106.3	112.35	104.97	108.78	110.72	103.92
101.52	106.54	103.93	110.92	111.01	98.825	105.12	108.56	114.61	100.81	112.41	103.74	109.61	106.27	101.78	108.59	107.46	108.45	98.499	114.2	107.24	103.46	109.77	108.69	112.32	103.41	102.3	109.59	106.39	115.09	99.821	107.52	112.19	101.27	114.28	101.47	103.07	109.86	110.29	108.77	109.71	106.27	112.71	103.54	113.21	109.84	114.13	114.22	106.12	104.59
106.46	112.05	113.26	106.98	103.31	111.66	106.83	101.23	116.07	115.89	111.33	108.39	98.441	113.64	108.61	114.15	117.37	118	108.12	98.664	108.73	97.431	126.69	101.11	106.27	104.17	100.03	105.39	100.58	105.81	107.66	103.52	106.82	97.699	108.48	112.87	108.23	106.22	101.85	109.87	104.65	103.04	108.39	109.42	104.56	114.54	111.86	100.87	106.41	110.42
111.27	109.84	113.33	111.47	117.48	106.81	106.97	110.09	105.57	106.14	115.08	105.08	106.79	112.16	109.06	110.74	102.72	109.3	107.03	116.51	110.74	105.45	109.55	117.87	109.44	117.84	114.2	112.91	108.39	91.544	114.91	111.79	112.85	118.07	110.61	114.97	105.92	99.913	104.2	103.43	109.41	111.88	108.77	108.01	109.66	108.09	109.89	111.57	118.69	105.31
113.49	104.21	113.44	115.43	114.44	105.01	109.02	118.38	105.57	99.469	106.67	103.77	106.04	106.31	113.89	107.28	109.06	105.37	109.77	114.86	106.25	111.69	106.61	105.53	109.81	111.16	105.47	120.75	112.52	110.24	100.6	111.21	104.72	106.65	110.65	106.43	112.05	111.7	104.79	113.74	106.38	109.29	109.47	110.08	110.59	109.02	105.17	105.96	120.7	105.03
102.15	100.55	101.36	106.42	111.58	110.7	107.87	116.97	103.63	104.93	111.63	108.98	105.07	109.11	107.36	102.27	111.52	108.42	99.481	105.15	110.62	107.99	109.24	106.62	104.44	107.44	112.48	114.11	112.91	105.88	113.18	110.3	103.13	101.23	105.92	113.16	115.53	100.27	110.71	102.14	114.27	105.55	114.22	106.72	112.2	109.97	109.74	113.48	106.55	110.55
102.75	111.44	102.66	106.09	111.49	104.93	102.7	109.26	111.99	104.5	108.3	102.13	109.91	110.77	106.1	107.46	102.01	94.609	115.17	111.54	111	109.48	106.72	111.69	102.36	107.81	107.41	108.92	111.28	108.05	116.31	108.2	112.21	105.13	106.39	108.23	106.63	104.34	106.85	107.21	108.29	98.161	102.63	100.89	106.64	104.74	111.23	104.18	112.29	99.379
114.78	112.05	113.1	102.94	113.91	107.16	110.52	110.79	106.03	111.74	108.8	108.37	117.84	103.62	111.97	108.87	97.126	101.9	105.73	107.53	109.04	107.81	112.78	100.74	111.25	112.54	104.58	101.72	103.21	102.34	116.58	100.53	102.34	102.77	108.47	108.57	109.94	116.61	109.92	107.83	109.59	113.39	112.92	105.16	112.98	101.6	110.72	107.72	107.31	104.91
105.39	113.82	102.66	106.44	106.3	116.69	112.66	108.96	105.8	106.72	117.35	99.621	95.075	107.55	105.11	112.92	114.24	102.38	114.58	105.34	114.2	114.23	100.64	115.14	106.44	108.04	111.46	104.43	108.57	100.61	102.84	109.7	111.44	107.07	113.75	109.71	108.02	110.61	107.7	108.17	94.776	111.78	109.06	95.54	113.07	106.02	117.7	113.25	106.8	104.02
107.54	104.86	105.39	98.64	103.37	114.83	104.97	98.525	106.75	110.01	104.82	101.47	104.27	108.28	110.01	108.49	113.36	109.75	104.18	104.71	100.26	108.43	111.23	110.91	108.34	107.42	108.91	108.35	110.65	110.82	107.07	107.97	111.09	110.01	108.96	104.6	107.22	97.413	109.53	109.68	105.45	116.58	102.28	101.61	99.981	110.95	112.7	101.95	105.62	107.58
102.81	99.598	96.863	98.323	103.01	101.22	96.943	96.256	94.166	95.553	100.93	87.565	105.73	104.4	103.57	99.695	90.056	98.811	97.586	106.92	110.49	97.065	102.49	100.32	103.2	95.142	102.12	104.23	95.469	102.03	101.32	100.2	98.247	104.55	96.846	100.72	97.253	107.41	95.143	98.198	96.963	98.492	95.74	104.98	99.885	92.278	105.96	93.702	95.95	108.09
118.15	115.51	121.7	117.34	111.23	107.5	104.82	111.62	116.42	108.56	114.16	111.14	107.12	108.05	115.06	108.52	111.45	107.27	110.19	112.67	113.13	110.38	97.563	117.16	109.58	112.94	110.71	110.14	105.37	119.19	107.22	112.97	106.65	109.71	107.75	105.5	119.2	117.7	115.36	102.56	103.15	106.39	111.1	109.11	101.87	118.03	106.37	121.09	109.47	108.23
110.43	100.23	101.27	110.35	104.78	93.043	109.67	103.18	103.66	107.25	108.49	102.69	109.55	101.18	101.88	104.66	97.748	97.399	105.31	116.25	106.01	107.15	102.13	100.25	97.885	114.38	101.31	108.71	100.98	108.43	101	97.645	97.895	107.38	103.29	104.72	100.26	113.68	107.26	105.46	106.67	105.31	102.43	106.57	107.49	104.02	101.94	112.73	110.27	103.81
106.64	94.913	110.93	106.53	103.14	103.24	102.07	110.51	104.72	102.51	99.993	97.414	99.787	108.6	105.56	105.52	101.15	105.37	104.36	116.83	103.53	103.68	107.55	100.88	98.209	97.174	99.019	95.444	107.76	105.42	105.25	111.28	109.06	108.45	108.94	105.97	115.68	101.49	107.86	112.76	104.57	104.02	106.72	109.08	107.54	98.24	103.92	104.51	108.01	97.033
106.69	99.912	105.61	101.03	111.02	104.8	115.61	106.39	100.9	115.98	105	97.103	108.88	104.45	104.54	100.58	109.62	101.78	112.64	96.568	98.761	97.414	116.54	99.567	104.26	104.25	113.71	106.15	101.66	112.57	101.72	107.97	106.71	103.83	99.976	101.48	100.55	103.27	110.02	100.73	114.44	100.87	110.88	99.843	106.28	100.21	108.75	103.5	100.35	116.29
106.65	117.7	112.42	107.7	115.68	105.3	112.49	109.13	104.08	103.92	102.27	115.56	98.141	114.3	105.86	113.8	112.59	122.27	115.09	106.75	106.71	112.13	104.62	102.82	108.34	106.9	106.24	109.49	107.24	112.72	113.58	105.01	113.79	114.5	113.64	108.44	117.56	111.7	113.44	114.84	104.18	110.25	116.84	102.97	103.1	119.19	113.09	109.33	109.65	106.47
112	107	105.22	101.44	106.87	96.296	101.66	111.96	107.05	105.79	106.28	109.02	101.98	102.9	110.25	109.35	109.67	106.43	99.168	104.56	99.789	97.532	102.03	100.25	108.06	109.11	97.919	112.01	99.659	101.45	99.363	105.3	106.5	100.39	102.75	115.5	108.93	103.22	120.32	100.33	109.29	106.78	104.64	103.68	105.36	101.45	115.15	105.38	99.915	106.02
107.93	113.28	100.15	102.1	111.29	106.03	114.1	101.55	112.65	102.13	99.615	106.23	105.06	104.19	113.99	114.35	111.68	111.57	108.8	113	112.45	106.13	109.45	108.36	99.936	106.82	102.26	104.05	112.51	106.83	106.25	105.73	105.58	95.608	113.49	101.55	109.93	95.814	107.11	103.45	108.77	111.24	111.06	101.92	105.83	109.94	104.09	97.643	96.338	102.54
104.84	113.59	109.45	98.461	104.66	108.91	107.25	101.63	109.87	109.75	105.16	104.13	115.21	105.78	110.6	101.77	102.91	108.48	114.42	103.89	104.1	117	113	110.02	107.2	103.47	116.02	94.468	106.97	109.66	112.11	104.69	104.77	101.22	115.19	98.703	102.73	101.64	113.2	107.04	101.01	100.34	108.71	107.46	110.78	110.71	107.86	106	105.93	105.04
103.34	100.18	101.05	104.16	100.4	98.006	100.12	94.217	101.55	100.02	101.28	105.7	102.57	105.42	103.16	91.322	98.82	93.201	98.666	98.05	102.19	100.12	100.15	98.861	100.87	98.634	102.54	95.817	94.379	102.06	101.57	94.827	97.793	99.578	96.139	106.99	96.586	102.46	110.15	99.427	97.021	94.31	110.02	109.4	97.812	98.062	103.5	92.198	97.551	98.312
119.43	104.38	101.75	103.54	103.95	103.81	118.06	111.25	107.77	107.9	111.06	116.3	106.53	106.36	99.494	101.78	110.72	103.8	108.9	109.25	98.134	103.66	110.17	108.07	109.09	109.06	114.86	106.22	108.65	108.97	108.58	116.26	101.37	113.09	102.11	105.36	105.05	107.86	113.12	98.631	110.89	111.53	108.24	114.54	105.2	100.7	111.45	102.02	111.97	111.13
115.38	113.58	115.8	103.31	110.68	109.04	105.3	119.38	111.49	113.45	112.41	105.93	108.54	106.77	102	110.15	109.89	116.63	109.98	111.79	108.51	107.49	108.16	102.43	107.88	108.53	112.53	106.29	105.71	107.95	106.84	107.52	112.3	108.46	112.39	113.78	118.05	109.62	110.1	111	105.12	106.16	114.61	103.04	104.66	126.87	112	108.34	109.24	106.27
103.53	114.05	107.27	111.55	106.38	99.351	108.66	99.723	112.63	108.67	102.97	98.817	104.48	106.94	106.92	105.36	105.11	101.49	102.61	97.653	104.38	107.2	104.5	103.65	108.71	115.13	109.46	97.431	98.999	109.25	106.84	99.824	106.1	112.05	116.38	100.66	108.41	103.46	102.72	100.77	105.01	114.96	112.29	101.18	112.72	101.25	107.63	110.64	103.5	106.1
111.5	99.389	115.52	104.93	107.57	103.59	104.55	98.668	103.72	114.48	107.41	103.22	102.39	105.64	104.29	109.54	116.46	105.07	112.68	110.19	109.75	107.14	105.43	114.75	97.437	105.77	113.86	107.48	104.68	108.93	111.37	98.484	108.35	113.5	108.77	103.74	103.02	109.8	111.82	109.26	104.45	103.93	108.37	101.44	105.48	108.51	115.04	107.16	105.03	117.8
103.86	105.52	105.75	102.52	105.85	100.15	106.22	107.01	105.95	108.22	110.03	106.94	109.99	104.93	107.51	103.81	103.78	125.19	109.45	96.788	110.38	107.93	115.75	104.06	106.91	110.87	112.68	107.77	99.915	104.63	106.39	104.22	114.46	108.15	100.29	108.85	102.66	119.55	113.57	102.36	108.5	108.13	104.63	106.5	111.7	97.069	107.84	109.61	112.58	102.36
110.86	100.25	99.835	103.98	104.44	103.76	101.16	112.36	116.3	104.83	112.19	108.11	111.53	106.62	110.77	99.275	103.62	108.46	108.54	110.92	106.41	112.4	113.55	109.2	105.54	104.23	107.71	100.09	100	106.17	101.19	101.64	105.84	109.74	106.45	94.543	107.54	102.4	104.87	104.36	106.63	104.23	106.08	100.92	107.2	107.13	91.701	105.01	109.03	110.92
104.94	104.17	104.77	105.31	95.067	98.267	102.32	95.043	104.94	111.17	105.6	97.867	101.65	98.604	103.31	96.373	102.88	100.02	103.82	108.64	108.85	101.02	88.703	103.49	98.745	101.34	96.138	89.661	98.913	96.406	96.463	97.316	100.09	99.479	106.55	98.66	113.02	107.45	96.48	104.43	111.03	108.42	102.52	109.73	104.14	106.99	96.397	99.489	102.26	108.5
99.106	108.24	108.62	107.29	103.54	105.02	113.38	99.952	105.45	105.04	103.07	98.866	111.15	108.14	102.62	113.26	100.41	103.37	112.37	109.93	113.81	111.9	104.94	98.323	103.96	118.41	105.29	108.08	108.08	111.06	106.59	107.41	103.54	108.18	110.91	104.61	101.58	106.52	105.99	111.34	107.95	99.239	106.9	106.08	120.54	97.184	110.72	111.97	104.44	98.454
109.98	96.779	113.18	112.42	111.46	114.04	102.17	111.66	113.88	109.02	106.04	100.48	108.23	107.44	106.73	105.11	110.71	104.83	100.91	109.2	110.27	106.59	114.66	108.68	110.09	113.94	107.23	105.05	104.99	116.4	102.38	118.37	105.82	102.05	116.44	116.61	108.35	105.4	101.85	109.36	111.25	105.96	110.17	111.65	103.28	111.13	105.65	98.777	108.75	102.65
104.04	104.46	98.862	104.63	103.34	101.47	104.71	104.83	100.17	102.17	100.66	111.82	101.52	103.8	102.18	102.69	99.573	114.1	104.06	108.01	99.741	104.88	103.95	104.44	102.34	98.089	101.39	103.29	107.95	92.014	99.782	98.774	101.15	92.396	105.74	98.729	96.999	102.04	98.561	104.03	112.05	96.811	114.48	103.66	100.88	94.034	99.161	89.974	100.2	99.319
96.249	106.94	100.73	105.22	119.67	100.78	102.01	112.67	106.55	110.86	105.23	109.84	116.09	102.04	110.9	103.77	99.03	98.939	114.84	106.39	102.73	109.1	104.61	106.35	108.35	102.24	114.66	104.51	108.4	110.62	103.81	107.73	108.36	110.56	108.13	114.49	106.2	111.66	100.97	103.4	106.2	110.43	103.08	99.877	111.22	96.911	105.54	103.54	101.01	105.43
98.31	107.13	112.75	105.69	102.4	112.26	110.08	103.57	106.03	111.11	103.6	102.65	100.38	102.72	101.49	106.38	108.96	112.14	103.32	105.16	110.21	103.01	109.61	111.19	104.35	104.65	109.36	106.69	108.61	109.33	105.36	110.19	103.88	109.48	111.92	103.97	110.24	109.56	111.85	107.83	105.48	110.89	116.11	108.68	103.84	97.169	111.29	108.64	107.92	106.27
108.36	89.616	97.465	107.42	106.98	106.84	99.059	97.199	103.72	108.44	102.48	103.03	104.28	103.92	115.3	97.931	100.92	106.97	104.36	109.79	111.45	101.43	108.69	111.35	100.45	100.77	100.66	98.896	105.31	110.83	113.26	99.642	109.56	106.57	116.31	109.84	101.84	106.41	106.09	105.19	105.98	102.12	107.43	104.94	103.31	111.05	108.45	104.38	106.23	108.66
102.89	104.52	115.55	113.71	104.65	102.23	109.75	105.17	114.94	125.04	116.22	106.77	101.71	110.05	111.37	108.51	106.58	110.77	107.2	113.78	110.59	107.33	113.69	106.1	114.59	113.34	121.75	114.53	109.83	113.22	111.1	106.61	113.47	109.9	107.95	109.18	109.05	115.41	113.43	110.17	99.904	111.56	109.35	103.73	104.92	108	112.33	112.42	103.5	112.53
94.61	95.737	95.396	105.65	98.753	106.35	102.72	99.666	106.66	108.98	101.3	100.37	99.857	96.29	101.15	102.38	104.52	103.34	94.956	94.744	95.302	93.485	111.8	94.992	89.982	99.938	105	100.1	96.68	102.82	100.87	101.54	98.395	96.35	102.34	96.663	87.131	104.62	100.8	97.831	105.33	96.317	105.94	98.832	106.02	100.31	100.41	95.227	104.6	100.96
103.95	104.48	98.705	104.6	102.55	104.46	105.15	97.111	104.18	102.35	107.26	108.88	107.47	113.88	110.63	108.75	111.38	104.55	105.28	104.85	99.374	100.62	101.84	104.81	98.006	105.5	106.7	105.51	105.2	99.818	103.85	108.16	116.22	105.14	107.33	108.2	111.59	106.51	111.29	98.982	102.18	109.16	111.33	113.52	112.73	103.13	108.1	107.99	99.454	104.34
110.56	114.77	106.46	102.37	109.02	102.21	107.08	107.63	105.38	106.33	107.91	109.02	107.78	108.5	107.64	102.94	109.15	111.11	108.08	114.57	112.91	116.16	104.58	108.77	104.29	111.87	108.76	98.216	108.44	99.595	108.95	114.41	101.69	111.55	111.03	106.57	113.35	109.99	116.68	111.87	106.49	110.08	103.32	102.17	105.75	111.52	110.59	109.03	110.66	101.27
115.13	115.77	104.23	98.906	102.26	100.62	102.83	102.64	98.63	109.3	109.53	108.46	116.12	109.05	103.83	114.19	104	105.04	94.829	94.484	108.54	104.17	105.86	102.08	104.25	106.84	99.86	100.65	111.29	100.96	107.81	105.4	111.63	110.23	106.07	119.66	117.08	108.17	103.55	106.19	92.061	113.03	102.52	98.72	108.23	107.19	105.97	103.97	114.97	108.87
96.2	100.77	110.45	94.948	102.46	100.83	102.15	101.76	99.973	96.72	101.45	102.69	102.08	110.74	101.37	106.53	90.337	96.025	104.9	100.3	102.76	94.908	98.673	103.32	90.761	93.2	106.85	101.63	99.529	98.556	105.93	104.45	108.26	102.01	98.658	105.38	109.26	89.599	107.24	104.89	96.257	105.43	97.008	104.06	95.153	106.88	92.567	104.29	99.747	97.21
110.91	105.75	112.17	105.14	111.54	108.68	103.76	96.176	103.45	100.52	106.53	110.37	106.43	104.83	110.92	103.62	103.84	109.61	99.505	108.52	106.5	107.22	107.77	105.23	107.86	108.67	104.92	105.72	109.59	104.15	94.305	110.8	105.76	107.95	103.69	110.2	106.77	109.19	110.66	106.96	113.65	102.74	101.03	105	104.16	106.41	100.89	111.66	101.63	100.95
102.65	106.14	108.32	111.68	109.3	118.9	110.67	107.92	105.85	107.17	111.57	103.66	109.01	113.25	107.08	111.63	102.61	114.46	103.97	107.69	109.8	114.7	103.95	110.24	103.29	112.85	109.99	108.11	105.74	102.95	110.01	115.49	110.73	102.9	94.132	108.71	107.34	105.54	113.99	105.89	110.46	100.94	99.782	109.6	108.15	116.17	116.57	114.25	113.83	109.24
94.991	102.47	99.453	97.574	99.675	105.05	95.741	93.297	96.009	100.94	100.09	100.52	102.41	98.555	96.677	100.07	94.585	100.41	93.123	94.64	93.98	100.88	89.813	102.07	90.007	95.5	101.93	106.92	102.06	90.091	104.12	101.42	99.67	104.11	96.901	97.121	96.38	99.025	102.85	93.959	98.055	97.985	97.655	94.903	93.199	98.024	97.991	96.575	99.957	106.16
106.32	102.01	109.59	112.33	106.52	100.52	104.79	102.46	97.099	100.34	112.08	104.5	108.37	111.53	108.12	105.16	107.41	107.91	111.75	104.57	108.95	109.73	98.472	108.28	110.86	111.64	99.025	107.9	103.24	107.17	109.47	109.02	105.78	106.31	101.47	100.52	107.66	95.961	105.38	98.496	103.5	99.431	110.24	104.52	111.95	101.92	104.91	100.96	109.44	108.86
105	102.36	115.07	104.45	110.97	107.21	106.88	108.99	106.49	113.78	104.59	112.1	115.29	105.93	105.74	100.4	104.25	103.66	105.11	115.79	110.04	97.49	110.86	107.25	110.13	106.25	112.23	105.16	106.66	106.03	103.55	106.37	108.63	110.73	109.79	99.565	109.5	96.88	114.21	111.79	104.88	110.35	107.76	99.249	103.46	110.21	107.4	109.86	98.116	107.01
109.74	103.83	96.982	96.677	102.85	108.75	112.83	107.22	109.69	110.12	110.88	113.94	109.34	103.54	100.69	101.4	106.02	105.77	102.02	111.16	113.5	97.43	105.11	110.85	111.49	105.61	107.87	106.5	107.17	105.24	116.65	111.02	112.39	109.41	102.58	101.69	100.07	107.86	114.91	102.5	110.14	102.06	114.24	106.99	107.85	108.02	103.36	106.72	106.39	95.807
105.91	90.706	105.42	89.333	101.33	89.717	102.46	87.605	89.893	96.542	104.03	100.98	92.901	92.695	96.805	97.644	96.298	100.63	90.857	96.488	103.81	97.791	93.185	97.854	92.257	96.384	94.272	96.796	99.356	97.449	110.26	88.047	97.364	97.675	101.31	101.78	103.81	102.78	93.026	94.693	90.736	96.254	98.926	98.048	93.02	94.24	101.56	92.676	104.18	97.835
85.568	106.27	100.96	107.62	102.54	89.448	99.072	90.734	96.34	94.5	101.98	106.6	96.691	95.042	101.87	101.42	101.19	90.74	97.402	107.38	91.743	102.02	110.35	94.466	101.59	97.311	100.88	97.348	92.904	95.572	96.083	101.21	99.58	96.233	93.136	109.6	92.205	101.46	97.349	97.059	96.865	99.058	90.036	92.514	100.53	96.042	92.838	99.95	93.742	98.282
98.148	103.6	107.15	93.496	96.652	88.959	94.135	99.759	95.442	95.229	87.055	94.155	104.87	102.63	100.15	93.541	99.446	91.319	91.259	96.126	98.419	103.4	96.164	94.678	106.27	103.57	99.703	98.249	104.87	94.161	96.582	91.983	106.3	104.09	105.2	102.69	95.983	99.104	94.219	94.075	97.036	100.8	99.629	101.81	97.808	98.282	101.49	95.956	95.338	93.282
106.81	101.01	107.37	107.97	106.73	105.26	108.38	104.36	109.04	99.193	114.94	111.37	107.59	101.5	100.52	103.51	107.62	105.2	95.085	97.67	101.15	104.2	114.27	95.399	114.56	108.67	99.089	110.23	109.91	111.35	106.83	101.73	100.17	109.01	102.26	108.48	95.158	103.5	103.43	110.11	106.42	106.13	106.34	98.179	103.07	103.53	93.57	104.55	107.07	106.87
109.71	114.95	105.79	116.76	104.57	105.01	101.41	114.06	109.96	108.72	104.44	112.85	119.4	104.79	110.18	110.48	120.78	117.43	105.26	104.22	114.58	102.41	115.87	110.55	101.71	107.14	113.31	108.94	110	107.77	111.9	107.15	106.17	115.43	106.88	106.14	112.01	113.29	106.74	111.71	106.86	117.98	110.62	109.61	109.33	106.76	109.04	114.37	108.9	115.08
99.513	103.37	103.68	107.96	106.26	107.64	105.88	106.95	103.87	99.302	102.73	104.4	104.96	110.62	103.64	107.37	98.625	108.06	105.61	106.23	108.72	106.04	106.67	100.66	107.39	100.08	106.74	108.96	109.78	102.46	106.3	108.13	110.55	112.65	106.16	109.74	101.28	104.55	103.61	107.79	104.18	114.94	111.46	112.4	110.25	105.99	104.2	111.25	109.13	110.28
106.96	118.17	104.81	100.92	111.2	108.73	109.08	113.57	109.05	105.73	106.61	95.522	111.25	108.59	106.82	109.16	108.1	103.73	113.14	113.24	107.76	108.64	119.7	98.198	107.11	103.45	116.65	112.5	102.59	114.35	111.83	101.94	111.77	106.7	106.94	116.38	103.8	106.79	115.8	113.52	107.1	110.04	116.72	108.32	111.43	104.58	102.55	103.95	102.05	107.07
103.83	98.765	98.946	104.97	109.1	105.08	101.81	101.53	97.675	91.831	105.73	97.675	105.35	110.79	101.78	97.833	107.06	103.32	103.4	108.38	101.8	108.07	101.77	103.67	104.31	103.21	101.61	106.66	104.91	113.57	103.14	108.53	106.17	107.09	105.93	95.856	105.33	100.03	101.77	99.201	99.059	102.45	101.7	108.34	97.606	108.89	103.37	105.15	107.16	101.63
107.92	102.49	112.34	99.061	105.48	96.472	99.349	104.32	105.99	105.58	101.14	105.43	102.01	105.43	95.907	110.15	102.07	104.27	102	106.92	104.57	104.94	96.111	105.87	102.63	110.57	100.1	105.92	102.39	105.13	100.54	103.13	105.58	105.79	103.76	109.79	100.7	95.143	107.14	102.97	104.13	104.68	97.893	96.815	105.72	103	97	103.39	103.89	105.2
116.6	108.85	108.76	114.24	103.92	116.18	107.17	109.01	102.04	98.014	109.07	109.65	104.84	114.4	120.48	115.81	104.78	107.79	111.07	114.42	107.59	103.56	106.12	106.88	109.87	118.71	110.93	113.21	105.61	104.06	112.93	107.97	110.7	105.78	104.22	104.47	109.66	107.76	113.7	103.54	96.155	110.1	112.49	107.61	109.5	111.53	113.2	105.56	107.81	106.76
98.839	102.65	95.794	99.248	105.83	99.781	105.72	103.66	103.41	103.59	97.581	108.33	98.743	105.96	109.52	102.94	92.698	96.027	99.641	103.44	102.5	103.13	98.394	95.212	114.6	93.005	97.524	107.25	93.897	92.298	99.442	103.47	95.719	91.356	98.103	97.759	101.8	100.65	98.111	102.75	96.794	99.399	104.53	100.55	101.23	99.699	99.3	94.408	101.7	103.64
93.855	100.02	100.22	106.99	101.19	98.113	97.933	101.81	95.475	101.94	104.51	92.587	104.49	102.42	96.155	101.27	102.92	98.696	101.28	93.589	93.887	102.64	100.43	97.742	102.08	96.204	100.92	101.69	106.02	100.62	101.5	112.46	103.63	99.274	105.83	94.765	99.268	96.589	99.999	96.092	97.385	105.43	100.84	101.71	101.69	104.85	108	94.072	102.12	102.62
113.96	108.89	108.13	102.55	104.43	98.79	112.14	108.78	105.7	102.44	102.77	105.22	106.31	102.96	101.33	105.41	105.11	106.62	96.191	106.82	110.53	105.17	109.48	102.3	100.09	111.33	112.24	102.35	108.98	117.59	99.219	105.52	107.08	113.18	104.9	108.31	109.76	103.12	98.892	107.27	107.09	109.31	100.75	111.29	109.21	106.51	110.06	102.64	104.13	109.84
109.29	108.12	108.13	112.41	113.22	106.61	102.59	113.41	110.21	107.68	105.37	103	111.85	112.14	103.89	107.42	109.65	107.42	101.7	104.92	103.22	108.65	112.58	103.21	102.07	110.33	108.02	115.6	115.14	110.3	104.24	104.91	108.46	107.49	102.76	105.74	113.12	107.06	100.01	105.72	105.49	104.21	99.204	107.09	100.98	108.41	121.89	113.87	102.59	103.89
105.38	104.68	103.08	107.81	102.51	104.79	102.38	107.38	97.905	111.62	105.42	103.78	96.855	97.619	99.029	105.11	100.27	102.38	103.57	106.29	97.922	102.27	97.019	108.91	105.66	105.09	98.119	106.95	104.04	95.466	112.19	103.48	103.42	105.46	105.32	103.68	104.92	107.79	110.1	101.09	103.56	98.867	105.35	90.043	101.76	109.25	99.02	104.35	97.429	91.305
99.506	108.3	105.7	102.54	101.53	109.13	107.19	102.13	101.51	109.48	104.28	109.76	101.19	110.94	109.45	108.61	113.2	103.52	106.29	105.3	108.92	105.36	105.28	105.25	102.78	115.62	106.7	106.56	108.14	100.79	109.83	109.43	102.61	104.9	103.69	103.86	98.87	102.11	98.1	107.36	109.03	104.74	112.04	108.57	112.83	101	102.37	108.17	99.342	113.94
108.42	106.83	104.98	104.65	113.46	110.17	110.71	116.26	105.25	101.2	103.44	105.64	102.23	105.48	110.07	118.87	111.1	109.57	111.52	115.61	104.79	113.53	107.62	108.9	110.63	101.53	106.32	104.8	101.06	107.31	109.43	107.42	98.823	104.16	111.75	104.98	106.59	106.5	108.28	99.746	106.99	104.49	107.4	99.223	108.78	105.6	102.4	105.01	107.91	110.6
97.764	101.3	106.59	107.86	103.08	95.28	105.65	105.63	108.59	97.995	106.63	95.827	93.557	101.98	104.37	98.402	100.57	103.96	107.75	97.916	108.55	104.26	98.849	101.66	99.305	100.16	107.42	97.211	94.987	105.09	102.87	97.25	111.77	105.6	99.062	105.07	104.77	98.256	98.179	98.036	100.09	103.88	96.596	101.89	98.832	93.341	91.87	97.964	96.913	100.45
102.6	108.72	111.78	107.83	105.83	110.22	104.22	108.55	103.01	106	99.846	103.84	105.93	108.8	109.78	106.44	108.84	96.187	114.02	106.51	100.48	101.34	105.68	100.66	112.35	106.03	113.51	104.89	99.811	103.25	98.834	103.85	103.44	102.58	107.12	103.31	101.7	99.786	110.36	95.617	106.27	103.32	99.126	111.47	114.59	109.2	119.74	114.27	109.75	112.7
114.91	108.96	110.86	106.68	116.27	107.09	108.37	108.65	114.96	102.53	105.05	94.926	117.84	118.7	112.82	110.37	98.44	107.82	109.65	102.96	112.73	106.63	110.11	113.77	110.35	109.56	109	117.57	113.77	97.293	106.44	106.25	103.84	107.45	108.98	109.33	109.64	99.027	108.98	112.16	99.526	108.72	103.29	114.1	105.78	106.64	104.72	115.4	110.95	111.31
120.4	115	117.63	105.52	108.77	102.31	103.22	102.46	106.95	108.74	111.73	110.17	98.704	109.92	107.6	109.3	111.33	112.44	105.92	107.95	112.02	105.86	114.86	104.9	104.85	108.9	102.88	107.42	111.83	109.38	108.12	99.419	103.96	108.7	115.67	108.96	106.95	100	106.52	112.1	102.74	108.09	108.9	95.192	108.1	91.26	111.11	107.64	114.02	112.35
111.93	105.08	102.2	109.98	103.73	104.44	107.16	111.36	107.17	111.62	111	104.94	101.67	114.05	122.25	107.73	107.14	106.32	106.48	106.05	96.104	112.27	108.87	102.25	111.8	103.42	108.79	108.83	110.86	99.019	109	110.01	107.46	106.68	105	104.75	113.01	106.02	109.27	109.54	111.23	106.25	109.09	100.32	113.85	114.4	105.23	107.91	108.33	110.51
106.41	116.21	101.92	107.8	116.44	107.52	104.75	109.56	108.17	107.82	99.93	99.796	108.77	102.76	107.62	103.28	108.33	105.46	116.23	105.86	100.01	102.67	102.73	111.36	104.06	110.29	101.55	97.163	111.67	99.081	108.12	120.2	102.8	107.41	106.35	104.07	106.42	100.77	106.93	112.69	102.58	95.303	99.649	109.7	102.92	114.39	113.45	98.785	100.08	104.29
112.55	118.42	110	104.2	113.08	113.2	107.48	107.68	106.73	110.02	102.96	112.67	109.07	105.79	115.22	111.25	104.88	104.63	104.36	107.03	116.53	103.63	106.46	109.55	112.21	108.74	102.15	119.81	114.51	101.15	103.11	106.13	107.57	103.23	98.005	113.52	106.24	107.97	111.97	112.68	111.36	101.95	102.72	113.91	107.74	108.22	103.62	106.78	102.62	98.349
101.27	103.99	109.8	94.199	110.36	108.53	108.47	109.65	101.68	112.97	107.02	110.45	104.37	105.29	97.839	94.413	100.24	101.27	101.68	102.49	102.64	107.51	111.87	111.64	109.71	102.29	103.01	97.509	110.96	104	102.89	99.848	112.4	100.17	100.27	100.35	99.924	103.66	111.71	105.93	106.87	102.36	97.467	116.44	106.19	109.18	104.61	95.3	114.79	107.42
108.62	112.19	111.07	102.06	115.41	102.41	116.51	119.04	106.74	114.16	104.33	112.9	105.55	109.16	114.97	106.26	101.98	109.08	114.5	104.46	112.96	111.3	98.929	105.63	113.38	109.32	109.57	111.35	101.65	109.18	102.84	102.78	111.93	98.922	110.54	115.88	110.43	113.15	108.5	102.21	106.3	108.58	111.62	104.75	104.84	104.39	113.94	115.01	113.4	109.59
105.13	101.7	108.54	105.05	103.26	105.01	101.15	112.19	103.43	107.87	108.76	110.8	102.49	101.28	103.65	107.63	103.97	98.79	109.31	103.06	102.34	102.49	113.05	112.12	108.82	109.36	102.09	108.1	107.43	111.18	104.41	99.466	108.49	111.88	109.15	105.31	105.5	101.69	104.31	105.22	108.93	101.33	106.17	106.55	111.01	112.85	102.89	100.66	104.06	94.876
111.6	113.29	112.16	107.06	113.38	109.44	102.72	104.23	119.63	111.95	105.91	104.78	96.281	114.56	115.06	105.17	113.69	108.7	108.49	108.62	105.51	109.37	112.23	114.22	102.78	110.37	99.403	106.02	111.78	111.26	106.78	113.37	106.06	112.9	105.91	113.16	107.81	107.87	106.93	106.44	105.18	107.53	107.35	112.42	112.8	108.83	108.92	101.78	107.4	97.552
99.201	101.14	101.22	105.47	104.82	100.85	104.45	92.532	99.86	94.777	102	97.153	103.29	97.826	96.545	101.36	107.66	92.468	101.2	93.639	92.58	100.45	98.63	97.853	101.45	101.83	100.49	103.02	99.007	106.17	109.4	101.36	103.6	99.935	106.51	110.75	105.32	98.488	102.16	96.325	98.149	95.989	110.03	111.61	109.03	103.19	99.046	96.575	101.34	109.79
109.12	101.64	110.75	110.76	108.74	115.78	100.28	105.76	103.01	107.68	100.23	110.5	107.1	110.4	116.85	106.62	110.96	105.99	99.072	104.11	104.88	105.75	105.34	105.34	106.63	102.31	107.06	106.03	107.16	104.79	102.82	110.43	102.81	105.47	101.71	109.95	101.46	110.12	104.51	103.96	103.7	103.94	99.473	106.39	112.85	98.556	107.05	106.52	111.3	111.92
108.17	109.55	98.927	108.9	105.78	99.849	113.08	100.3	109.47	104.91	103.99	103.2	109.16	105.28	107.26	102.81	101.04	102.48	94.701	105.24	107.45	114.1	101.64	107.6	110.03	108.73	107.26	110.11	112.26	101.39	104.32	108.16	103.91	100.76	103.02	102.24	109.46	114.85	115.7	103.57	109.17	95.799	100.42	108.27	102.36	106.66	104.85	103.19	100.84	100.22
95.453	100.09	105.73	104.72	116.53	107.79	103.49	102.4	109.62	112.86	102.03	118.44	112.51	108.88	110.97	105.02	108.24	109.91	115.9	98.97	112.44	105.08	107.64	102.97	109.16	101.13	114.27	107.12	105.79	102.49	102.36	105.52	97.563	103.21	113.48	108.51	105.17	100.61	115.52	100.91	112.08	108.89	110.61	98.83	105.32	102.99	102.8	113.98	114.2	107.06
121.45	114.72	108.38	106.77	99.485	113.89	102.87	107.54	97.668	114.44	109.71	111.73	111.99	113.08	97.474	105.16	107.32	109.84	112.2	104.57	100.93	112.33	107.61	116.04	110.44	112.57	111.13	110.03	118.39	98.983	106	107.75	112.52	103.83	101.21	110.34	107.5	104.89	104.27	105.13	110.07	111.78	109.58	109.86	109.79	100.26	107.02	114.16	112.85	109.33
104.77	114.64	106.23	102.23	105.73	95.774	104.14	106.43	108.8	115.33	107.69	106.76	113.45	104.17	104.37	98.841	103.15	104.36	111.17	109.38	110.82	99.554	104.58	100.79	93.626	97.64	101.6	112.66	112.17	102.69	114.05	108.53	102.96	100.27	103.21	111.42	101.51	98.672	104.04	103.18	101.31	108.78	111.92	101.67	101.99	97.389	104.7	94.194	108.42	105.88
102.62	108.79	98.071	112.04	106.96	110.14	104.43	115.23	103.94	103.35	108.34	108.46	107.14	111.04	110.74	104.61	102.62	104.19	104.5	104.12	94.194	95.501	105.37	112.72	113.32	115.81	104.88	109.8	106.26	100.79	106.92	103.08	101.91	101.87	97.717	102.48	115.48	106.28	109.69	100.77	108.38	114.86	110.79	112.11	102.28	100.71	109.27	108.77	100.27	107.42
110.02	111.22	112.75	115.5	105.56	104.93	112.98	104.08	113.52	102.57	110.74	110.9	118.62	108.34	119.77	111.21	116.5	106	107.03	101.24	116.89	109.79	112.48	109.5	109.85	111.46	96.872	105.51	120.83	106.07	101.78	110.46	114.84	111.17	101.57	109.34	111.87	108.95	119.37	104.38	111.19	99.446	105.13	109.77	108.58	104.17	110.16	101.88	104.18	109.72
104.02	98.561	101.57	103.27	96.5	103.6	103.81	97.866	100.55	98.14	106.46	96.988	99.833	106.47	101.14	107.72	103.39	100.24	103.43	100.48	104.8	106.03	96.579	101.76	106.27	98.249	100.84	101.44	95.495	101.16	99.025	103.95	98.257	101.08	100.49	103.94	105.26	95.559	101.99	89.398	105.28	107.92	98.012	108.07	95.396	99.783	101.53	100.5	98.939	96.689
99.856	96.322	101.21	105.7	97.963	101.75	93.279	97.518	92.525	95.86	92.609	102.22	104.27	94.1	104.24	97.788	97.818	98.909	92.022	95.46	98.741	99.359	104.83	94.11	95.902	92.886	99.628	98.434	100.42	95.815	94.294	99.432	97.028	98.529	96.232	98.545	105.12	103.55	100.39	96.472	94.252	95.581	96.117	105.95	95.841	93.499	99.871	94.246	102.04	99.391
113.02	111.16	114.25	107.24	105.87	111.71	109.45	109.76	103.07	102.44	109.3	110.53	109.09	109.22	105.09	112.36	106.11	105.34	105	110.52	105.46	108.49	106.34	113.5	105.56	109.78	107.32	110.55	115.53	115.04	105.66	108.21	112.91	109.57	112.65	106.63	109.78	109.55	108.12	112.88	111.43	111.14	104.7	111.84	103.1	106.02	113.74	118.63	106.54	101
104.03	113.86	111.05	109.82	107.76	109.6	103.04	107.93	109.94	113.48	110.7	108.54	112.01	105.78	112.68	111.09	102.51	108.63	109.05	113.3	107.96	117.19	107.12	109.65	105.25	112.97	106.53	108.97	103.15	110.98	109.7	103.57	113.2	111.11	106.81	113.56	114.96	106.23	110.05	103.78	111.09	105.26	115.56	104.79	101.95	113.95	104.43	96.819	108.36	114.73
104.05	108.69	110.13	96.392	96.094	106.18	102.89	100.41	107.93	102.07	104.68	102.29	107.87	96.349	105.24	97.583	94.744	105.08	96.335	99.359	103.56	99.764	92.628	105.69	96.848	97.168	101.39	108.5	99.935	100.71	103.26	104.01	104.52	105.5	112	98.739	93.787	103.14	102.15	98.338	105.38	106.7	101.25	100.18	98.459	103.05	102.49	108.43	104.5	94.68
107.83	109.06	104.85	108.27	104.88	103.04	108.79	108.32	105.19	113.2	107.78	109.45	106.68	109.13	105.58	103.27	96.029	101.81	107.91	107.34	114.97	104.96	106.23	101.38	98.138	97.41	109.98	114.83	103.51	110.21	108.13	105.87	100.09	97.882	99.287	109.16	103.89	108.7	95.426	106.73	108.14	113.63	108.23	104.26	100.09	103.46	105	105.67	109.53	110.15
97.883	100.19	100.23	99.984	104.25	103.14	102.48	105.07	106.54	100.18	102.53	106.4	108.83	101.8	98.143	102.47	100.88	97.288	101.86	103.41	96.907	104.93	97.786	100.05	98.837	103.64	103.65	101.26	98.441	99.143	105.4	89.538	110.04	102.67	99.658	95.687	100.16	99.888	98.064	103.85	101.49	93.895	102.88	102.41	101.11	104.09	95.42	97.703	95.83	90.181
93.085	99.933	110.47	97.209	97.106	108.76	111.4	105.15	106.72	104.69	111.36	112.54	106.84	103.43	102.85	111.29	104.62	108.52	112.87	115.46	108.51	115.78	102	113.14	107.39	111.95	104.22	111.99	112.9	108.69	108.9	108.26	109.07	96.149	102.22	101.15	105.01	103.31	105.04	106.69	115.33	100.55	109.28	114.22	111.04	106.79	109.19	107.72	103.32	102.83
99.494	103.95	100.25	94.552	105.19	97.086	100.99	100.59	96.803	91.348	99.165	98.399	107.98	96.172	85.857	93.151	102.58	98.311	96.472	101.03	100.5	97.153	100.19	97.028	92.881	97.255	93.009	102.12	95.577	95.122	104.99	99.292	100.49	94.137	97.164	98.3	104.54	102.61	101.53	90.889	91.95	104.09	100.63	95.053	98.608	98.472	95.527	98.071	95.414	94.98
95.296	102.7	106.14	110.03	100.37	99.883	105.23	105.36	102.99	101.69	111.3	97.712	100.08	108.59	103.88	111.4	107.38	107.76	103.95	113.53	108.23	113.06	110.46	97.772	107.95	104.16	115.78	104.52	107.17	105.27	97.196	99.42	101.93	95.558	109.15	107.27	104.97	114.24	106.71	115.38	94.794	108.6	111.24	113.59	104.72	108.86	103.7	102.85	106.01	104.1
109.24	104.45	103.66	113	113.24	97.929	100.35	106.75	100.93	101.38	100.08	110.63	109.19	104.95	103.82	109.23	104.94	110.96	112.32	100.18	109.16	100.1	102.87	98.399	108.39	104.1	105	106.92	109.8	111.16	102.55	100.36	105.35	110.91	100.39	104.31	109.34	104.6	117.45	108.74	103.89	114.3	110.91	115.55	104.1	100.94	103.13	110.26	110.24	107.22
106.86	110.39	115.13	111.96	103.95	101.94	110.21	112.4	106.21	101.88	107.35	108.99	104.15	114.96	104.15	107.74	117.53	106.33	116.4	108.56	110.75	107.34	105.44	108.88	103.07	113.86	106.08	114.62	108.11	107.21	110.76	102.64	111.68	106.28	113.94	110.35	115.36	107.43	105.78	115.72	107.81	102.25	113.97	109.93	104.6	106.52	111.77	113.46	110.87	102.96
102.6	117.36	107.75	95.886	108.8	105.04	107.03	107.42	102.74	105.63	111.05	106.02	107.77	108.23	108.42	106.92	109.08	108.71	100.14	111.65	109.56	100.1	103.83	111.64	98.897	102.04	106.14	100.18	98.135	106.23	106.3	98.872	102.67	108.66	109.02	102	107.97	104.15	100.08	107.19	106.36	114.28	91.661	105.13	101.94	110.13	109.12	101.04	102.17	93.83
105.15	106.45	102.49	102.13	99.375	95.351	111.08	97.818	89.05	97.583	105.27	94.233	94.576	87.674	97.231	100.54	103.23	100.05	98.619	103.9	109.34	104.75	95.902	100.13	96.851	97.011	99.198	96.255	101.92	101.54	97.227	102.18	92.245	103.04	98.629	113.42	103.31	102.55	104.79	109.51	100.45	101.14	103.99	105.48	96.438	100.4	93.448	99.116	105.79	102.25
105.52	115.59	114.81	110.52	105.74	109.43	102.44	102.87	112.37	114.97	105.95	118.61	102.19	103.77	108.43	99.69	111.36	102.75	111.55	113.61	115.8	95.516	102.26	114.88	121.25	105.6	108.56	110.84	101.61	107.33	109.38	108.66	100.63	108.75	106.4	111.43	111.96	110.01	107.29	103.75	117.72	110.39	111.77	103.61	105.26	115.39	109.33	108.33	109.31	112.61
111.4	109.12	96.541	107.55	103.21	107.88	106.56	110.06	101.99	111.26	103.96	104.04	109.45	104.69	107.79	105.13	101.43	95.091	102.37	113.11	106.31	113.32	105.72	108.37	98.325	110.2	105.28	110.83	110.73	98.857	101.8	113.34	110.43	113.56	99.16	108.64	104.22	110.4	108.15	109.39	103.96	112.92	106.05	107.11	108.33	110.26	111.15	107.26	105.7	106.95
101.74	111.52	109.18	108.12	109.51	112.46	103.62	114.83	104.22	111.7	108.4	112.43	108.06	99.735	105.25	100.02	97.508	107.86	93.191	112.5	117.22	119.05	105.06	100.26	117.37	98.487	100.34	111.75	103.8	102.75	100.2	108.48	104.95	109.34	101.71	104.74	102.79	100.52	110.24	109.88	108.9	105.3	102.8	111.54	113.09	112.09	107.1	105.83	106.53	103.12
94.169	96.612	95.47	104.31	95.68	97.355	93.505	95.216	92.445	98.625	98.81	92.07	98.05	100.63	99.463	101.92	99.789	84.566	99.986	98.077	98.22	99.51	101.12	96.217	89.355	88.235	102.36	105.71	98.523	103.5	104.53	100.21	100.12	103.6	99.615	96.854	100.38	95.703	99.17	100.7	104.82	104.58	96.403	99.714	97.139	94.476	87.749	100.81	102.04	95.781
104.83	102.88	98.24	102.71	93.037	99.036	103.11	100.85	116.08	99.057	106.7	102.83	104.71	95.557	98.433	95.512	105.97	97.282	104.98	96.139	102.65	99.333	108.49	96.524	98.598	104.69	101.56	99.106	102.54	101.83	100.45	93.017	98.185	94.533	106.18	97.291	94.396	107.77	104.39	102.53	99.234	100.69	102.7	96.318	96.051	101.7	92.401	92.037	108.05	102.21
106.15	105.15	107.59	108.93	104.32	114.37	105.97	113.38	101.29	106.7	103	99.591	101.91	102.78	105.86	111.11	103.46	118.57	110.43	106.96	104.35	103.56	102.99	109.13	114.78	108.71	105.03	101.66	103.68	107.34	100.25	107.99	103.86	104.6	99.416	99.496	106.39	104.62	101.84	110.73	112.06	106.85	112.47	108.45	99.669	109.18	105.68	111.52	116.83	111.7
103.64	111.89	105.42	103.4	106.55	105.77	104.28	106.54	114.25	103.82	109.68	107.26	112.34	113.49	103.35	113.24	112.8	105.46	109.25	102.03	109.87	115.08	99.829	105.07	116.84	106.19	107.17	99.705	101.16	107.6	115.04	106.76	104.14	100.67	100.17	113.4	109.74	116.24	116.28	110.65	98.848	118.11	111.09	110.05	110.76	109.18	102.03	109.06	103.56	102.92
97.81	110	109.34	117.02	95.607	112.86	111.22	103.38	106.14	102.8	111.76	107.42	102.23	103.05	103.32	109.35	107.73	106.29	107.55	108.35	113.31	102.4	103.37	109.09	110.52	107.51	111.3	104.23	114.18	105.78	102.09	101.21	107.75	110.68	113.51	104.23	109.3	107.37	107.53	96.556	96.842	98.878	114	103.81	112.15	105.05	100.62	112.06	106.76	114.81
106	100.02	102.16	110.27	113.57	110.13	119.02	119.55	111.33	115.36	109.03	107.51	116.56	121.27	102.27	114.54	118.67	107.74	108.36	111.43	112.82	109.94	119.23	106.72	109.83	102.87	106.41	111.07	106.71	108.8	111.15	116.16	102.79	106.59	118.59	106.47	110.33	112.57	112.13	108.28	101.69	103.88	117.47	114	109.13	105.18	107.71	107.9	116.36	113.03
105.55	107.99	107.65	104.21	103.1	94.674	102.87	103.2	100.22	103.8	93.082	97.755	98.792	101.14	97.629	102.43	100.07	102.25	96.169	97.123	96.452	94.724	103.27	99.503	101.77	102.45	94.881	109.21	97.463	99.62	96.125	100.32	98.158	97.818	96.535	95.792	100.26	106.19	96.55	110.14	102.43	96.567	97.617	99.612	108.37	96.247	97.951	104.32	104.74	102.36
104.61	101.04	95.711	95.169	102.85	100.95	101.4	94.089	98.408	101.75	108.44	100.24	89.99	97.462	99.99	91.446	99.995	103.82	102.69	99.689	92.295	102.99	102.54	97.156	102.65	105.81	98.925	106.1	102.17	97.753	96.304	97.891	104.2	94.007	104.91	103.69	103.63	90.724	96.814	92.586	105.4	98.788	92.793	98.631	95.311	97.649	88.825	92.341	100.27	99.693
107.23	99.01	95.3	107.96	98.269	103.14	101.62	96.681	100.68	94.336	105.89	98.195	98.419	98.902	96.342	107.83	98.997	97.524	107.05	98.162	97.346	95.683	100.28	99.532	104.22	94.288	97.396	96.713	99.086	99.038	101.36	105.55	100.07	104.17	110.29	105.68	98.344	103.04	95.602	97.234	105.71	96.345	107.07	101.36	101.2	99.117	104.19	92.961	98.953	100.27
110.05	103.02	107.81	112.95	103.28	107.65	110.93	103.91	112.12	116	104.93	99.55	104.46	106.84	101.86	109.36	106.08	110.02	107.75	102.93	102.96	110.82	103.42	104.39	111.58	100.75	111.35	99.407	107.74	112.11	110.98	102.79	112.76	112.58	107.35	114.69	103.36	112.72	109.87	122.37	107.72	106.21	102.6	114.24	109.93	110.91	106.42	102.7	104.23	106.11
105.59	100.52	103.48	98.408	109.4	98.137	97.023	103.03	104.48	104.19	114.23	106.84	108.84	95.067	101.33	103.17	116.75	100.33	111.72	107.39	103.66	117.45	104.34	106.78	109.64	108.15	110.34	110.14	107.68	109.81	99.291	117.87	101.5	96.796	104.68	110.08	108.39	101.58	106.42	100.06	102.96	103.76	109.11	98.816	110.53	106.77	104.4	100.83	110.53	113.45
102.28	112.51	105.67	97.778	102.83	107.7	103.82	103.25	104.3	108.35	116.44	109.69	103.98	102.54	102.32	101.98	102.51	96.642	103.25	104.84	111.16	101.67	105.9	105.4	110.4	99.493	106.34	104.79	107.33	106.22	107.39	108.05	111.9	107.3	106.98	104.59	102.3	106.27	102.66	100.75	102.67	106.43	99.746	105.14	107.14	109.83	108.88	100.78	106.01	105.41
107.35	99.233	110.07	114.4	97.346	106.24	102.2	101.05	107.06	100.96	107.23	107.92	104.56	104.36	110.15	102.96	104.32	106.85	106.06	100.62	106.22	111.29	105.75	90.416	112.5	109.19	103.34	109.54	115.66	101.33	105.08	104.13	101.89	97.818	98.771	109.91	100.62	106.78	107.4	94.597	112.54	102	115.54	102.51	107.8	104.03	104.31	110.69	104.82	103.46
102.81	106.17	106.48	113.77	105.55	97.571	110.81	102.8	103.16	111.52	107.9	105.4	110.85	111.49	106.5	107.32	100.36	106.09	105.18	102.2	93.794	114.66	103.98	108.51	101.65	108.64	109.03	96.528	109.82	109.81	103.84	105.43	108.75	120.9	100.53	107.13	108.84	108.13	115.92	108.83	104.78	103.04	109.7	108.94	108.35	106.39	107.29	109.46	108.24	100.78
111.96	97.825	115.09	99.15	100.94	105.2	113.3	106.37	101.59	108.45	106.78	106.28	103.93	107.14	104.72	109.41	109.4	104.81	111.87	98.965	111.91	107.14	103.36	96.44	102.04	99.575	101.75	104.22	108.39	112.76	113.21	103.88	106.81	103.7	110.9	110.93	108.64	111.83	106.23	99.325	109.02	95.696	94.15	103.55	102.67	110.75	107.96	106.73	105	109.43
112.08	107.14	101.93	101.87	110.74	108.42	102.69	118.9	107.33	110.34	117.14	117.53	102.76	108.02	110.94	109.43	111.6	108.52	102.53	109.72	113.12	106.11	106.95	104.76	107.07	110.07	116.91	107.15	97.702	111.38	108.37	107.77	103.97	114.05	114.06	102.64	108.56	109.02	106.78	107.28	108.49	110.29	108.25	113.06	105.67	115.79	113.25	102.79	106.24	107.96
113.02	109.76	90.745	105.25	109.35	107.45	107.08	115.54	107	104.02	98.042	106.4	110.88	99.62	96.097	107.09	109.33	111.99	100.64	98.579	107.28	103.78	101.36	110.03	109.6	105.76	111.07	116.48	98.961	105.58	111.99	113.8	103.18	102.57	100.33	104.08	101.46	113.34	103.98	100.8	116.52	106.73	108.31	111.95	103.22	110.78	101.69	103.85	105.28	103.96
111.25	102.35	103.46	108.35	105.23	108.15	108.52	100.78	118.32	105.3	97.785	102.06	108.17	94.135	109.18	102.79	105.78	111.05	103.84	108.71	97.469	106.94	106.53	107.08	104.43	104.39	111.81	99.946	108.71	106.4	96.516	114.24	104.67	111.28	111.74	98.734	107.55	100.46	100.2	109.52	106.65	98.868	111.2	98.856	102.77	107.28	106.06	103.32	106.02	107.5
106.94	102.79	109.03	103.07	107.18	100.94	103.07	104.89	101.6	96.225	104.54	99.172	108.06	104.43	105.24	108.77	99.488	110.27	101.54	102.59	99.936	98.108	103.57	103.04	105	86.227	104.42	107.06	98.936	103.3	97.601	98.813	101.79	97.891	103.73	105.02	102.46	102.53	104.66	98.981	102.05	100.26	111.85	101.86	105.68	99.993	99.388	98.432	109.4	112.24
104.09	96.269	103.71	99.66	101.14	101.49	99.041	100.65	101.14	105.59	103.15	101.74	105.41	99.672	112.01	98.448	115.2	96.918	101.74	104.8	94.392	102.21	101.32	100.88	100.84	110.4	103.11	102.47	103.62	95	107.2	110.16	97.857	105.5	107.41	105.2	103.17	88.341	100.44	105.66	99.906	97.055	94.839	96.631	99.408	99.038	97.801	107.83	108.9	98.742
105.86	111.19	100.34	109.46	111.88	104.37	115.87	107.49	107.77	109.88	98.147	103.91	110.26	102.05	114.98	104.26	110.03	105.05	110.03	103.03	114.71	98.251	116.14	99.76	105.83	101.96	109.36	106.35	103.39	105.78	109.31	101.76	108.45	109.37	102.05	103.62	100.8	117.21	109.97	107.08	104.75	102.24	113.84	114.1	106.12	104.94	99.041	122.28	107.39	109.07
112.17	99.759	104.11	103.39	108.23	110.24	111.01	95.318	105.14	110.74	106.68	113.82	98.402	100.88	122.67	96.495	101.38	104.63	113.34	110.56	108.12	102.05	109.27	107.44	104.35	95.142	106.19	106.77	108.23	111.11	100.57	109.52	104.7	109.33	107.59	96.377	111.39	111.61	104.54	89.782	99.844	106.58	107.31	99.704	103.27	97.922	97.857	104.81	108.68	100.05
101.38	115.05	107.95	106.29	106.91	113.31	108.85	112.35	104.53	102.56	113.9	109.76	106.22	111.15	112.23	104.05	114.7	109.84	103.06	109.21	106.77	115.07	106.7	116.53	113.35	118.26	113.83	109.93	110.43	101.48	99.475	110.91	107.53	109.85	102.95	107.51	106.1	104.04	111.37	112.56	105.54	101.14	106.69	111.63	114.59	100.93	109.48	110.02	106.99	104.27
107.08	110.6	121.64	110.09	104.21	112.98	115.21	117.76	104.56	105.02	111.33	105.8	111.97	106.22	110.69	109.71	116.1	96.597	112.69	103.18	118.04	120.08	113.79	107.28	114.03	111.53	111.95	109.66	113.08	112.6	106.23	98.551	114.36	109.67	106.21	103.98	109.49	108.85	115.1	106.43	113.18	105.14	107.87	112.35	108.42	105.13	108.98	121.72	117.26	116.55
100.35	98.254	112.37	104.71	111.19	112.92	104.2	108.27	110.68	109.83	105.16	113.94	106.96	104.75	107.85	105.33	110.62	100.03	118.01	107.65	103.28	100.88	102.07	110.38	109.17	106.48	110.7	111.64	112.85	108.04	102.35	108.37	106.5	109.7	108.01	106.87	106.31	105.9	109.22	106.09	109.85	111.39	106.78	104.31	111.81	116.65	106.01	115.03	105.16	100.07
112.67	108.04	102.1	111.76	109.33	109.16	111.94	112.1	105.72	110.94	103.09	112.6	103.02	109.11	114.56	103.11	115.14	115.54	100.63	109.11	104.12	112.29	104.02	105.08	110.04	107.28	109.75	110.09	114.66	109.8	114.58	105.46	105.17	108.85	110.73	109.97	107.86	110.54	107.01	108.98	98.313	104.03	116.83	104.6	105.6	114.09	107.06	113.16	109.44	110.98
98.784	101.65	97.278	97.838	104.11	101.39	98.184	96.006	95.71	98.118	101.4	109.7	102.59	106.12	104.13	98.539	104.26	105.68	89.332	95.606	96.937	97.918	90.682	96.494	103	97.605	94.838	102.41	103.72	94.761	104.66	91.298	93.142	103.93	95.769	96.514	103.21	100.68	100.65	94.533	104.75	95.532	95.855	93.521	100.33	103.07	101.76	94.046	104.35	100.95
107.05	116.84	105.93	105.65	111.25	105.68	113.31	101.74	103.01	111.6	105.21	111.09	106.96	106.12	114.44	111.09	109.22	109.57	111.31	107.4	103.78	104.47	101.01	111.94	115.61	104.24	111.09	113.68	115.49	107.07	105.76	115.88	111.69	104.55	108.47	111.62	116.5	119.33	108.37	105.05	109.21	104.43	106.13	115.69	114.16	100.97	113.24	112.32	109.96	109.99
105.79	107.5	100.02	108.85	108.61	102.45	100.54	106.3	115.81	105.53	95.032	108.57	114.65	109.36	115.33	102.74	110.99	102.52	102.85	102.59	107.16	114.64	102.18	110.33	99.162	107.53	107.57	114.37	101.79	106.17	110.56	105.27	109.08	115.13	110.54	109.52	106.05	102.12	102.51	104.4	112.65	101.02	94.262	95.446	101.08	108.03	109.21	99.567	103.98	107.93
114.14	106.62	104.16	103.67	100.21	102.54	108.93	98.252	106.24	100.79	108.78	111.69	107.6	111.81	99.635	108.23	107.24	106.45	103.2	111.91	108.86	115.86	105.15	105.61	106.96	108.42	100.97	105.69	104.11	101.64	108.54	104.21	107.7	100.02	106.32	102.27	112.44	105.49	108.86	108.95	103.57	109.27	103.95	112.16	110.42	110.46	102.71	103.97	103.83	98.761
109.19	108.37	111.71	100.69	101.59	101.02	107.9	109.32	103.21	103.91	111.31	100.26	101.64	116.24	105.21	107.94	99.509	100.74	110.4	113.9	102.37	101.6	100.02	107.1	107.86	106.24	97.738	108.51	100.78	103.14	100.21	106.79	108.15	105.56	115.77	98.955	112.39	110.19	98.818	112.88	104.93	103.55	106.44	105.85	106.62	101.47	98.429	104.92	113.63	108.36
104	108.12	105.35	112.48	111.21	112.06	104.28	105.81	113.56	105.05	106.85	103.13	106.52	108.44	112.45	108.33	99.777	103.64	111.9	106.74	109.47	96.748	104.16	106.21	102.43	109.49	101.11	104.17	92.085	111.71	104.6	106.78	105.1	111.34	106.74	111.64	112.34	113.96	99.699	103.99	107.38	97.368	102.33	105.22	103.85	106.8	112.27	110.52	103.58	106.5
111.16	102.03	100.87	110.9	103.21	102.91	107.83	106.7	111.44	110.16	108.25	115.05	109.85	105.15	106.49	103.96	102.87	111.6	107.2	102.84	103.79	104.19	113.03	106.35	111.86	106.02	112.03	102.57	110.16	114.93	111.17	107.5	109.58	110.42	116.44	98.954	103.61	115.15	106.3	111.85	110.88	110.27	100.64	108.33	109.99	102.71	107.74	110.67	110.69	102.01
100.94	105.43	103.41	97.342	99.741	109.26	100.7	104.9	100.77	98.886	91.019	102.65	95.902	99.214	91.198	100.94	103.3	109.85	107.74	99.814	92.413	106.65	96.202	102.56	91.457	98.746	89.99	100.73	103.75	110.14	100.53	99.036	104.54	99.78	107.27	97.126	102.8	98.821	96.445	101.95	102.59	98.685	101.82	97.639	100.54	94.447	93.323	103.81	95.315	100.7
93.187	107.39	109.82	108.41	109.85	106.21	107.56	105.83	106.35	97.812	101.88	102.43	102.87	101.72	104.3	111.22	94.398	106.14	111.22	104.71	105.66	109.24	111.79	105.11	103.01	110.91	116.45	100.46	106.54	105.29	102.05	104.59	107.93	101.79	108.46	114.98	97.892	106.84	105.97	114.02	103.86	98.139	108.56	111.6	99.717	104.31	99.603	104.03	112.6	102.84
106.34	101.84	114.25	100.55	107.53	105.24	106.93	111.34	108.25	104.27	96.917	107.11	108.88	104.84	101.55	108.08	106.41	106.26	105.81	113.01	95.199	99.009	106.06	102.99	111.01	99.399	109.56	100.54	114.58	99.308	106.37	102.41	106.46	114.31	106.99	96.67	112.65	111.42	118.22	105.23	101.67	99.667	95.645	103.57	101.8	104.41	109.63	102.47	94.789	102.74
103.85	103.74	112.06	103.55	115.91	104.33	106.29	101.44	105.5	106.44	108.11	106.3	109.98	106.28	108.25	101.71	104.88	113.85	107.99	106.14	107.14	101.55	107.11	108.86	112.32	106.6	101.57	110.03	108.07	107.21	107.29	98.647	107.23	107.94	107.96	104.46	106.73	111.54	109.89	103.37	103.1	101.76	103.68	113.99	107.11	111.18	98.742	108.39	108.61	97.451
106.47	114.21	111.12	112.84	105.24	102.09	112.97	112.28	106.49	105.02	105.82	119.8	108.3	106.87	108.22	107.9	112.87	114.04	108.79	103.61	109.35	107.74	109.45	107.93	110.61	110.31	114.25	108.28	110.71	109.86	99.414	104.13	111.45	112.52	108.49	103.53	101.72	115.19	108.26	110.74	109.6	110.43	101.1	103.36	100.73	117.42	110.08	104.48	100.77	111.86
106.13	106.82	115.75	104.73	104.68	108.26	106.44	110.39	104.7	111.76	108.45	109.35	109.26	99.464	96.852	109.2	115.25	102.42	104.17	109.66	107.93	102.66	105.92	98.888	111.15	105.23	105.5	107.22	108.59	104.72	113.91	113.94	114.24	100.8	103.1	110.21	104.75	101.63	114.86	109.2	105.26	111.94	104.76	115.38	101.75	106.7	105.27	104.76	116.5	98.998
100.47	100.9	86.246	90.615	93.945	100.71	100.24	94.904	97.866	91.845	100.79	98.597	100.13	106.34	92.164	109.17	95.602	97.85	93.586	103.98	100.55	98.985	105.27	95.787	90.349	93.608	92.928	98.305	93.925	94.624	94.328	91.149	106.16	94.38	99.769	96.238	93.46	102.17	95.609	100.76	107.5	90.031	98.651	100.12	105.98	98.529	95.204	93.959	96.303	98.032
111.11	112.42	102.92	102.48	107.39	105.31	103.1	106.69	108.93	102.79	115.37	101.93	117.78	117.79	109.15	108.24	105.48	109.93	112.51	101.53	106.02	117.34	112.05	106.59	105.66	103.85	108.61	105.65	104.44	110.02	109.98	106.15	105.97	104.72	112.43	105.8	102.22	111.1	112.05	108.97	109.35	100.52	107.61	111.01	111.12	106	111.7	106.42	104.43	106.21
103.46	104.2	100.71	113.15	105	116.61	108.44	109.42	107.24	96.022	109.52	98.012	100.23	104.56	119.2	103.98	96.432	103.46	103.85	98.637	111.06	97.702	107.59	104.92	105.32	108.68	99.49	108.52	105.46	105.37	99.961	103.94	110.31	112.11	109.19	108.98	103.86	108.04	111.77	103.23	102.02	106.53	109.86	109.51	100.17	109.61	109.57	107.06	118.65	109.3
105.84	104.12	107.8	107.3	111.49	107.86	104.6	107.94	114.87	98.046	113.94	116.95	110.39	111.13	106.81	114.21	103.53	103.41	98.003	100.28	94.061	106.67	108.88	110.32	104.86	100.16	103.97	103.63	109.19	108.11	108.39	108.97	106.96	107.34	113.04	98.275	111.59	108.15	106.37	109.31	108.31	96.489	105.71	105.72	99.535	104.8	112.07	105.49	110.75	112.91
111.24	108.01	105.22	102.64	108.43	104.09	104.06	101.77	108.39	107.99	107.82	108.12	111.43	111.73	107.53	108.71	106.08	102.05	106.94	101.45	109.55	109.92	107.52	99.941	115.55	112.55	104.83	112.74	106.3	107.98	101.41	92.584	106.49	101.51	98.051	114.73	109.31	106.69	110.25	104.42	101.1	115.69	116.78	107.47	107	110.38	108.23	108.83	106.19	107.39
98.982	97.021	96.599	99.835	93.68	103.8	100.81	99.995	96.17	91.861	99.593	94.519	96.7	100.29	100.05	106.16	103.15	101.77	100.05	100.66	97.143	94.974	94.596	100.61	95.512	108.85	104.69	103.98	91.437	97.792	107.19	97.529	105.45	96.484	100.58	103.22	90.739	97.667	94.248	97.005	99.397	99.809	94.2	94.975	98.422	92.377	97.185	100.99	106.13	92.455
105.47	104.24	109.7	100.26	104.65	99.852	96.454	105.61	105.92	103.18	105	109.45	103.46	108.8	110.74	112.41	106.74	108.55	99.427	103.9	107.16	105.99	115.6	114.28	102.33	105.99	102.94	108.91	104.46	106.57	100.88	109.38	100.74	109.34	106.82	106.87	108.08	107.97	101.26	103.16	107.95	107.92	111.95	108.19	108.37	99.379	95.27	105.39	104.91	102.08
119.64	111.41	110.36	104.78	106.15	114.82	112.76	110.56	110.73	106.36	109.49	112.64	110.1	97.438	111.61	111.95	115.38	112.75	112.89	111.41	116.35	108.68	106.04	101.08	105.3	101.18	96.183	108.63	111.84	106.52	108.98	114.57	115.87	113.52	108.28	107.67	108.25	99.276	112.22	105.88	106.54	97.91	102.87	103.51	112.8	105.75	110.11	106.59	102.59	107.88
113.67	100.81	107.42	103.85	103.17	104.06	117.09	101.41	104.42	101.98	97.43	110.56	101.52	109.53	101.01	112.02	103.37	109.26	101.11	112.87	93.502	104.01	108.24	109.14	105.09	101.27	101.1	102.69	115.61	105.52	103.55	107.79	112.62	103.61	105.47	117.48	102.51	101.68	106.2	102.65	105.28	106.48	102.61	108.46	112.34	102.52	104.62	96.93	102.91	103.04
100.24	110.39	103.89	103.89	101.94	101.61	103.41	107.58	111.76	102.49	98.609	106.75	102.42	108.2	98.338	106.96	104.04	110.42	109.03	110.05	111.53	104.42	113.57	101.7	108.15	116.98	114	109.68	105.36	114.27	104.9	117.64	115.16	115.5	104.25	114.36	112.48	109.93	107.86	99.268	108.81	102.36	100.02	103.45	111	102.82	116.24	106.87	106	105.73
107.05	90.059	104.57	104.61	100.43	101.01	93.376	103.96	96.114	106.23	99.08	91.014	103.03	101.64	104	102.94	97.427	102.74	108.19	104.95	102.18	96.904	100.19	101.01	88.959	101.57	100.95	104.2	96.62	110.31	90.208	100.17	100.78	95.512	97.385	98.274	91.066	99.255	98.745	93.334	99.21	99.557	103.58	92.065	96.005	99.304	100.36	97.589	100.31	95.026
103.55	98.649	103.37	103.93	113.51	101.04	103.89	106.78	107.72	96.546	109.61	102.76	105.8	99.586	105.17	91.178	108.4	113.38	109.49	107.25	115.09	111.84	112.32	111.71	101.6	111.03	107.63	105.14	110.28	107.31	110.74	110.18	104.22	108.46	113.19	103.21	106.42	111.04	112.9	101.41	111.42	104.22	113.6	113.13	103.35	109.29	102.77	97.703	94.887	108.51
104.41	111.5	103.6	93.272	109.48	102.92	98.837	105.63	110.84	105.8	103.2	96.404	109.22	104.92	108.34	106.94	111.6	96.866	102.25	102.25	106.46	104.66	104.21	107.67	112.56	105.44	103.87	100.92	101.61	100.45	104.86	98.839	98.46	96.163	101.95	109.33	105.43	98.074	96.761	103.28	108.18	103.5	102.22	108.65	100.51	102.6	112.28	113.79	106.81	108.95
97.418	101.85	112.67	108.67	108.34	105.35	110.71	106.29	101.96	107.71	114.07	107.66	95.467	106.6	110.25	109.91	106.09	103.7	110.19	106.06	112.59	105.12	112.96	101.68	91.405	105.73	106.08	99.124	102.8	102.59	106.62	108.92	105.7	112.3	116.29	108.08	104.81	102.74	106.17	108.95	107.45	108.74	112.61	107.01	105.28	99.166	105.2	99.324	107.32	101.21
101.08	105.58	100.89	104.39	111.51	103.64	105.22	101	102.27	108.28	101.01	101.96	103.4	104.41	107.67	101.47	110.56	107.57	99.99	102.51	99.509	106.54	106.77	104.15	104.22	106.32	103.05	104.06	102.97	99.379	111.8	109.57	93.8	108.63	103.67	101.41	99.122	104.4	101.6	95.142	100.02	91.853	93.197	100.22	98.358	103.66	110.26	103.2	103.4	100.94
109.01	104.26	99.346	106.98	112.02	111.33	120.8	110.35	116.81	111.75	114.57	107.33	107.71	115.68	104.44	112.83	110.95	109.11	107.73	104.88	110.5	106.99	106.68	107.96	113.12	106.63	102.38	105.77	100.08	108.06	112.05	106.46	111.73	118.32	116.31	101.24	116.37	114.57	110.02	97.075	111.47	109.67	107.21	111.71	112.45	100.07	108.54	111.96	111.28	105.02
108.7	112.9	104.51	106.91	114.93	99.489	110.3	103.37	102.93	100.92	102.63	99.23	103.52	99.255	106.79	109.23	103.33	104.54	103.81	108.92	107.23	110.94	105.43	104.28	109.72	109.94	110.03	95.879	98.945	103.07	109.14	113.2	112.69	113.6	109.5	114.99	98.749	106.61	107.32	109.64	95.913	106.43	106.26	107.2	102.01	108.99	101.25	113.59	99.668	110.42
103.54	110.18	97.244	95.925	108.78	105.72	114.13	107.17	102.6	105.88	110.34	107.71	105.82	108.91	95.987	105.35	103.69	120.58	111.27	100.58	113.68	104.59	108.79	112.7	107.66	93.65	103.97	107.58	111.68	112.05	101.81	105.16	97.693	107.86	109.36	106.37	107.33	99.354	105.49	106.71	106.34	105.45	108.64	114	106.21	107.85	110.96	103.43	107.5	102.51
104.89	110.56	105.17	102.77	103	106.57	105.68	113.52	109.33	110.36	109.61	108.84	107.62	106.71	111.23	107.79	108.72	108.51	97.151	109.71	109.08	108.56	113.98	111.25	110.6	110.64	107.3	109.31	105.65	110.77	114.98	106.63	101.8	96.486	100.78	111.11	109.15	115.55	101.24	97.158	115.35	95.101	110.1	97.609	106.3	109.39	107.06	102.06	101.05	103.7
105.28	109.47	102.77	108.34	101.94	100.8	109.53	106.41	106.97	109.44	96.103	106.66	116.91	108.14	104.74	99.273	111.62	104.08	95.705	93.111	103.01	104.09	102.12	104.12	113.05	107.78	107.99	106.09	104.79	101.9	116.8	108.07	112.97	116.35	99.84	98.714	110.38	107.95	110.09	108.89	108.87	104.94	114.52	103.74	101.82	99.865	107.55	97.914	107.22	102.22
105.01	111.95	107.4	103.11	109.77	104.79	108.6	109.32	97.922	111.22	110.72	112.31	99.975	109.98	112.26	108.47	110.83	108.79	110.15	115.88	109.87	117.11	106.8	99.511	102.18	114.94	111.12	114.14	102.17	103.53	100.84	98.626	110.58	111.67	109.55	106.62	111.72	112.15	107.3	107.89	98.352	111.18	106.49	106.45	110.21	103.25	109.05	106.41	110.9	113.51
112.56	103.37	108.26	101.72	117.09	105.76	112.11	100.54	108.98	109.27	105.42	98.782	105.9	102.41	100.9	119.13	107.86	110.71	112.33	102.5	100.93	103.91	107.35	111.1	113.4	96.627	111.87	108.56	100.34	106.19	99.89	108.1	108.21	101.07	108.48	105.75	112.61	99.785	98.025	112.22	111.9	117.08	106.8	99.754	107.37	105.09	110.23	111.82	102.89	103.88
109.04	104.28	108.49	105.89	108.51	101.61	109.96	103.36	112.12	105.19	93.888	104.8	95.785	102.46	105.88	111.4	103.87	111.64	104.66	111.83	103.56	92.991	108.75	108.93	106.68	117.02	98.879	106.75	102.95	105.07	114.09	105.26	106.04	104.18	108.25	101.83	100.82	104.6	109.93	104.76	106.72	98.805	102.49	107.12	104.62	108.97	110.94	105.28	93.379	104.6
102.18	106.89	109.98	100.54	103.37	101.4	120.16	113.04	106.87	111.09	104.22	100.98	111.38	106.45	96.801	103.79	106.65	102.45	102.83	110.9	114.69	106.84	104.19	111.46	105.03	107.67	105.04	111.65	106.11	107.66	100.06	104.86	104.62	98.167	116.2	111.16	93.567	105.78	108.09	110.88	99.746	108.55	109.41	109.21	97.9	106.84	101.73	107.17	109.42	115.23
108.36	105.03	109.42	106.94	110.12	105.68	106.84	109.62	101.64	110.5	111.17	102.63	101.34	115.29	103.23	110.66	98.813	95.709	99.476	105.14	100.97	101.99	106.08	108.63	108.71	99.655	109.04	100.2	100.97	95.692	107.19	98.441	110.03	103.6	104.65	111.12	101.71	106.52	97.014	105.2	107.31	97.6	105.53	112.68	108.15	109.19	107.95	102.92	100.44	104.03
94.763	101.32	98.819	105.76	96.696	93.835	98.447	99.72	93.992	96.313	102.02	97.871	100.14	99.318	97.553	93.332	102.55	103.36	95.543	91.651	104.72	95.587	103.92	103.56	94.804	90.73	90.986	93.407	100.09	97.278	103.42	106.74	91.551	96.788	96.837	106.97	95.129	93.852	104.42	107.64	86.915	98.331	101.73	98.299	100.55	103.77	95.079	98.095	102.75	98.852
112.62	96.283	109.02	107.33	104.9	109.35	105.41	109.86	99.544	109.83	114.13	100.41	109.1	107.82	114.25	94.918	101.05	123.03	107.06	104.41	110.87	104.79	110.82	106.87	109.67	97.375	115.95	93.631	107.23	114.8	100.57	117.42	114.41	102.03	115.15	110.01	114.61	107.99	100.72	101.9	99.144	99.485	112.43	106.73	105.64	100.82	111.78	110.24	105.19	107.04
102.93	106.83	107.07	99.237	95.9	108.15	97.671	99.905	111.16	95.144	99.254	97.246	106.15	107.82	109.77	102.66	95.767	108.04	103.48	103.24	106.1	105.56	104.19	97.497	110.53	103.23	101.32	104	105.26	103.83	106.07	102.57	104.95	110.16	109.4	110.64	101.91	102.19	106.05	111.05	104.57	100.82	106.33	104	108.6	104.06	100.69	104.03	101.33	107.06
109.76	102.81	108.35	93.948	105.31	100.86	116.05	108.65	103.43	110.15	106.87	104.52	104.45	105.83	110.21	107.87	107.8	104.63	106.4	110.29	113.32	104.01	105.21	109.01	105.41	101.47	113.6	103.68	108.91	112.95	111.68	103.63	103.78	108.95	108.68	106.83	101.62	108.98	105.55	101.5	109.97	110.84	112.27	109.46	110.07	104.21	113.09	114.4	109.26	103.58
110.25	93.511	101.81	109.16	104.23	106.28	107.28	104.97	104.43	99.371	108.87	101.16	104.47	106.65	111.57	101.79	105.27	100.12	108.77	100.28	103.63	104.62	97.225	110.94	105.15	101.25	98.345	105.66	104.7	109.14	103.98	97.067	107.84	104.11	119.84	102.85	100.18	97	96.911	102.69	101.29	96.28	111.46	100.36	109.82	113.42	111.2	106.95	94.071	108.35
110.54	110.15	97.316	104.92	113.02	109.92	105.14	103.09	101.6	109.76	103.14	111.96	98.055	101.95	107.01	110.14	107	95.183	104.63	109.92	103.75	105.87	113.66	107.49	104.73	107.29	104.77	112.45	106.06	105.3	99.155	110.98	103.21	107.22	105.32	112.56	115.14	102.9	110.26	112.75	108.14	102.74	111.01	110.26	105.65	103.97	107.72	109.79	107.16	108.66
106.04	101.31	98.524	108.24	99.018	102.57	96.339	99.692	90.979	100.3	105.79	100.94	107.93	96.441	99.637	96.767	96.247	92.662	90.246	105.31	105.66	101.88	101.05	106.3	112.5	96.227	99.176	99.283	96.465	94.055	91.369	96.747	105.49	100.66	108.51	93.445	102.45	105.02	102.51	100.01	104.83	106.99	98.176	101.98	96.753	109.51	103.32	105.34	98.972	97.164
105.33	98.205	104.59	103.32	113.37	105.22	103.47	97.301	108.56	101.68	104.09	96.61	107.7	105.89	111.47	94.831	102.09	102.88	102.94	105.21	99.199	102.71	99.8	101.85	101.49	102.53	106.03	109.29	92.313	109.72	111.73	101.04	106.46	106.77	101.89	100.62	101.75	104.89	103.7	98.929	96.792	99.863	104.85	102.02	102.23	108.54	95.569	100.9	108.54	100.25
106.03	108.79	106.07	108.5	101.31	108.32	103.63	118.17	105.59	108.3	104.53	111.34	96.614	100.2	106	101.51	103.92	108.49	106.28	102.74	100.8	106.72	105.64	103.75	111.98	111.01	107.02	101.85	103.17	107.2	110.75	113.39	99.544	104.97	103.52	101.81	104.54	99.501	106.67	94.997	117.21	102.35	106.46	105.56	105.42	110.12	102.15	109.83	97.434	106.02
107.65	113.83	114.59	113.84	111.44	108.31	111.99	116.75	117.11	108.57	107.63	110.62	110.5	106.9	103	106.79	112.87	112.48	125.22	103.15	114.7	111	115.2	104.07	109.66	111.07	105.7	108.08	104.44	114.7	114.18	108.38	116.82	105.33	109.05	113.36	109.78	112.36	115.61	105.36	115.08	115.56	113.38	109.53	106.85	106.12	119.39	107.46	109.66	114.25
107.49	107.26	106.06	110.49	108.56	120.57	107.51	109.27	100.12	106.35	109.38	107.67	112.51	108.18	106.15	110.16	98.705	104.1	110.83	104.04	99.507	103.7	107.8	100.48	108.32	103.1	101.47	114.14	106.09	113.48	104.88	111.65	103.55	104.84	110.2	101.97	117.55	104.36	103.55	104.56	120.77	108.55	109.91	102.12	94.144	100.24	108.25	106.89	103.71	104.28
101.26	91.683	106.02	106.85	95.781	93.449	89.973	100.33	112.1	99.415	109.42	102.4	100.38	92.474	103.47	98.1	99.277	106.11	98.223	99.992	102.22	106.84	104.11	98.763	100.62	99.918	92.496	96	92.067	97.499	94.518	97.746	97.765	99.045	112.77	99.769	100.97	100.54	105.32	109.55	102.36	94.339	107.41	98.953	101.12	98.98	91.671	91.179	109.73	93.356
103.26	92.741	92.949	97.579	102.74	100.08	99.833	100.43	95.217	103.01	90.165	99.227	94.541	100.71	98.561	98.754	87.242	85.453	90.604	95.074	97.547	102.03	99.473	93.52	102.87	93.273	89.931	97.201	102.44	97.868	94.869	92.551	103.14	99.071	93.305	98.589	101.22	103.39	108.39	94.203	93.728	95.506	99.409	88.523	99.314	98.082	103.31	92.577	99.886	101.12
102.94	103.77	103.47	115.23	95.126	104.66	100.01	101.39	101.03	102.57	107.22	103.84	107.92	108.65	100.6	105.29	107.99	108.63	115.83	106.42	98.671	112.77	99.993	104.88	103.93	109.2	110.45	111.06	119.49	108.12	98.801	101.88	120.24	101.93	104.61	104.23	104.63	106.73	117.45	108.86	109.75	112.25	98.058	98.946	105.49	100.51	94.942	105.72	97.791	101.37
110.93	107.71	113.57	110.09	110.66	111.2	109.07	103.68	98.432	106.89	108.3	111.42	112.35	108.21	106.89	112.96	101.74	103.12	103.58	113.54	126.05	107.96	114.3	111.53	109.4	113.53	110.08	105.56	105.22	104.56	106.12	110.44	102.19	110.51	106.57	110.89	112.5	115.19	106.28	103.83	115.91	106.71	107.67	106.62	116.17	117.32	106.82	112.84	104.9	109.99
107.06	111.68	99.313	98.947	110.63	102.92	106.4	113.06	110.43	111.06	104.31	113.01	102.82	103.49	110.59	109.34	115.12	111.83	104.68	107.38	110.24	107.71	103.66	102.14	106.07	106.62	106.44	107.49	102.1	110.2	108.76	109.73	107.94	109.27	100.66	110.47	100.81	102.24	109.69	114.74	106.41	102.12	105.03	105.71	107.1	103.89	107.87	102.84	104.55	101.81
113.41	99.203	109.74	109.58	110.96	107.4	110.55	104.23	101.85	108.03	109.5	96.183	98.526	117.42	101.39	107.03	108.11	103.28	105.65	100.29	105.98	107.64	100.85	108.75	112.89	96.802	108.97	99.135	107.44	107.42	102.39	96.229	109.93	111.2	108.15	109.03	101.99	101.4	101.45	101.87	101.81	111.69	104.45	93.532	105.14	109.5	106.99	106.1	111.44	102.84
96.381	97.844	100.9	104.25	95.248	96.73	94.241	97.434	103.22	93.052	102.52	94.288	100.57	101.22	88.501	96.447	95.05	100.21	98.363	95.14	103.58	102.89	105.38	99.222	100.02	101.81	109.26	98.187	96.766	99.898	100.34	103.28	93.69	95.165	102.11	96.647	90.853	90.758	104.51	103.38	95.228	101.47	98.234	99.975	94.866	103.16	102.65	107.53	100.1	107.02
106.57	111.64	116.93	116.58	104.16	107	112.72	108.22	113.1	103.45	108.89	108.94	109.69	105.09	111.33	109.6	109.01	100.08	124.15	109.53	111.51	115.88	102.16	105.71	101.3	105.66	108.95	113.85	105.6	110.73	103.36	104.17	121.08	115.3	103.98	109.22	114.18	109.37	101.48	101.28	100.16	112.8	109.29	104.46	105.17	101.78	114.56	110.27	112.89	110.68
95.525	104.73	103.09	102.4	113.44	115.91	102.02	101.64	110.48	106.44	111.75	103.37	102.08	107.36	115.5	95.871	108.75	104.54	103.07	95.207	103.75	110.49	113.91	104.44	109.49	108.25	110.67	107.13	103	99.277	99.665	113	107.59	107.91	106.67	97.686	109.01	114.77	98.227	110.46	103.32	108.74	103.51	111.42	103.01	101.03	110.68	107.84	109.07	110.51
104.49	106.93	107.45	106.77	110.41	114.13	106.63	112.59	113.43	113.56	118.97	109.81	115.98	110.18	117.56	112.35	109.88	110.05	107.48	109.3	110.86	108.87	109.03	100.13	101.29	97.01	111.1	103.38	112.99	108.64	106.73	111.35	106.64	112.67	99.369	111.93	108.95	103.48	111.15	111.32	104.45	113.78	104.12	105.93	124.19	105.7	115.36	111.08	98.931	111.08
102.94	99.593	94.623	96.741	96.915	103.93	90.747	95.766	96.84	93.021	99.208	100.48	98.019	98.901	99.071	91.011	101.94	90.872	100.91	99.535	99.251	97.973	105.01	89.836	92.975	96.789	98.876	96.578	102.11	99.462	87.517	106	93.702	102.92	96.74	101.31	98.466	91.341	104.87	92.381	93.722	96.928	107.9	101.24	100.32	93.196	92.788	101.37	93.23	88.365
101.84	106.28	113.94	108.52	103.22	107.31	106.16	105.54	107.19	102.69	106.52	112.22	97.748	106.72	104.55	102.64	106.35	101.77	101.17	106.03	107.77	107.67	111.02	108.93	108.52	106.68	103.88	106.38	92.42	105.16	112.76	110.66	106.89	103.8	106.72	115.55	112.49	114.62	110.46	107.03	110.61	107.01	110.02	104.26	101.33	105.52	110.13	107.02	111.37	104.31
109.72	103.57	102.61	106.07	114.63	111.24	97.602	98.166	100.32	104.02	111.55	105.97	112.19	102.18	112.79	101.92	103.42	114	100.61	101.24	103.5	106.39	110.11	105.66	104.97	110.1	108.71	102.3	110.61	102.04	104.69	106.46	102.01	103.42	108.74	98.635	107.82	100.15	109.18	101.21	102.82	111.67	112.3	108.03	105.27	113.89	105.86	100.55	100.4	99.555
107.68	108.73	102.92	97.683	114.58	104.84	108.87	113.77	116.15	106.95	117.57	106.03	109.99	111.8	104.82	95.409	106.36	109.26	104.9	111.52	103.86	114.49	120.18	107.74	103.78	99.819	103.58	106.05	106.07	107.38	110.81	100.17	107.64	113.8	114.81	107.16	110.43	101.75	108	109.83	108.1	102.66	111.67	116.36	108.81	106.18	119.18	105.36	103.66	104.18
113.07	99.328	95.086	105.4	99.512	111.32	109.32	100.41	108.42	99.048	97.672	103.03	99.386	111.65	99.065	115.04	99.504	108.33	109.27	104.27	107.61	101.42	108.02	99.877	108.77	101.58	114.51	100.2	106.93	105.2	110.41	102.52	105.37	95.732	100.95	109.83	112.22	108.69	99.538	113.04	103.48	98.132	99.907	101.49	106.06	108.62	105.57	109.23	114.17	100.52
96.657	100.79	100.49	100.52	93.738	102.75	92.147	109.75	101.12	97.65	102.93	98.407	104.95	106.2	101.08	104.92	105.7	99.069	106.27	108.23	96.38	98.2	96.892	95.575	102.49	100.27	109.28	96.267	106.35	96.492	110.67	101.7	106.79	102.1	102.93	100.1	99.656	106.22	108.94	103.31	97.213	102.93	106.06	108.34	103.53	100.02	98.155	101.01	100.37	103.16
98.561	120.97	107.56	97.359	107.05	108.05	98.344	99.832	105.27	109.92	108.81	106.67	110.53	107.56	109.56	103.92	105.22	105.77	111.68	105.42	103.33	104.3	106.31	105.28	111.74	110.01	113.21	109.39	109.79	110.67	112.2	110.88	106.6	111.22	107.98	111.89	111.35	103.49	107.03	114.04	104.63	117.09	99.049	111.65	108.86	101.59	110.02	110.94	106.82	113.16
104.35	102.04	105.2	107.13	101.05	101.51	102.6	103.73	106.78	110.56	92.942	103.72	99.436	100.61	107.74	104.18	108.75	114.27	115.45	104.37	107.7	99.924	105.99	101.55	106.32	96.586	103.53	105.51	106.3	116.88	109.97	100.03	116.93	102.52	102.16	105.51	100.21	107.84	107.67	111.38	106.92	104.86	105.17	106.41	103.43	102.86	105.82	100.18	103.47	109.79
104.68	112.88	106.41	101.92	108.29	112.94	111.45	98.574	118.09	96.363	106.41	104.02	113.62	112.61	102.78	106.23	104.11	112.33	107.21	110.62	114.49	112.25	102.33	105.4	103.29	109	115.73	107.95	106.03	113.09	108.28	111.27	105.8	103.9	114.13	104.33	108.37	108.11	113.48	109.11	116.4	102.74	97.477	105.25	111.15	108.23	101.84	108.97	111.69	109.55
99.452	104.1	111.15	107.53	102.16	99.834	107.11	99.778	113.84	112.4	103.25	103.75	102.2	102.75	115.48	102.37	106.46	101.95	115.69	107.57	112.34	110.31	104.06	100.44	109.12	99.745	94.445	101.11	91.835	103.37	105.96	103.9	106.37	98.854	101.24	109.14	108.06	102.21	104.91	106.4	107.01	109.13	107.4	101.11	102.61	105.25	109.06	102.8	107.16	102.45
116.83	106.94	103.89	107.33	104.48	98.886	106.91	104.72	110.96	106.1	103.58	119.02	106.68	111.63	101.95	106.11	109.79	109.02	102.6	101.66	103.41	100.96	110.95	109.2	102.95	105.11	110.7	113.41	102.63	108.31	117.82	109.53	100.41	96.936	101.81	102.07	114.58	102.03	107.87	111.33	108.89	109.44	93.561	103.45	114.29	108.44	106.15	107.95	105.02	110.56
102.1	111.06	110.19	101	112.28	104.98	107.3	104.01	111.93	107.05	107.32	95.05	111.23	106.34	111	106.22	110.01	112.65	113.92	106.73	100.01	105.57	107.79	104.29	103.19	105.14	99.855	111.66	108.25	105.62	109.84	104.05	106.33	111.33	101.04	108.59	99.476	115.07	101.02	113.08	108.33	103.16	108.01	109.77	99.114	107.31	111.32	114.67	113.77	97.28
96.115	99.889	107.15	104.87	101.71	99.847	94.552	93.534	104.62	95.461	99.934	96.608	91.602	97.493	99.582	97.882	95.081	97.461	103.07	100.61	92.408	90.079	104.38	105.77	85.116	97.344	97.701	100.18	102.27	102.43	103.79	101.35	98.051	102.94	92.469	103.01	103.56	107.3	101.71	98.861	102.94	101.73	101.68	96.394	99.27	99.003	105.85	102.98	95.781	98.825
102.38	102.06	106.01	114.72	104.88	118.28	114.11	107.3	109.49	104.35	111.82	113.55	116.96	113.79	113.78	112.38	105.26	103.56	106.17	106.25	115.84	106.49	107.39	108.53	102.26	108.34	101.1	108.95	106.78	104.86	110.97	112.4	110.22	102.61	111.86	106.06	121.32	102.78	104.58	109.86	103.65	107.05	107	97.387	99.901	107.34	113.54	98.793	117.27	94.33
108.8	94.431	106.7	103.63	104.95	104.51	103.19	104.56	104.78	95.719	95.642	100.6	96.548	106.71	100.29	97.625	108.37	100.15	104.39	95.943	101.56	109.6	103.6	105.45	103.24	102.88	107.27	98.255	107.08	96.639	88.385	95.498	105.69	100.81	99.556	104.85	101.14	99.301	112.73	99.697	107.81	93.738	90.995	103.91	103.17	93.194	94.941	98.488	99.419	92.896
101.56	109.04	110	100.93	108.78	108.01	107.95	115.63	110.11	107.39	108.52	114.28	100.7	110.24	107.36	108.09	98.768	106.57	114.74	109.7	106.81	101.76	111.15	103.38	101.19	102.88	106.03	109.86	98.96	101.65	109.74	104.7	100.28	104.92	101.73	104.06	100.7	116.39	102.64	108.41	108.34	105.75	101.89	101.81	107.6	99.415	100.1	101.99	114.52	111.43
102.79	106.34	103.23	103.44	110.82	102.22	108.63	101.08	105.06	98.59	112.16	105.83	111.12	103.96	100.95	108.59	107.45	106.42	99.377	101.82	109.08	105.74	104.46	110.89	101.28	117.02	97.139	110.46	108.67	111.72	107.03	106.37	102.4	105.91	105.71	102.04	102.86	109.45	114.71	104.26	107.52	106.65	108.57	102.27	97.911	111.39	93.527	105.68	106.13	104.71
102.37	90.332	93.985	98.365	101.62	100.75	97.634	96.495	105.64	94.811	89.338	98.774	90.592	103.58	98.592	95.069	94.228	92.326	95.993	99.233	101.11	97.463	100.37	100.39	100.8	100.94	91.889	103.54	102.61	91.052	90.071	96.359	98.478	96.388	88.61	102.16	99.154	98.104	99.949	104.52	99.536	97.958	101.25	104.58	96.429	102.72	96.059	109.48	100.7	96.734
100.23	94.555	103.08	108.3	94.45	98.62	101.8	105.22	102	104.17	98.572	102.71	105.3	84.639	96.053	90.736	101.38	105.51	106.16	97.696	96.679	104.81	101.33	94.547	91.884	97.784	97.503	95.774	99.567	89.89	99.302	101.77	95.356	93.778	98.452	94.37	102.29	94.844	97.363	98.798	105.23	100.06	103.78	96.434	103.71	103.08	98.652	98.902	108.56	95.81
105.01	106.66	108.4	108.91	110.47	102.8	103.18	111.33	101.42	105.8	106	115.96	112.87	110.7	101.69	106.87	111.37	101.63	107.5	98.607	106.77	104.91	109.07	104.82	100.38	109.54	113.65	105.99	110.92	108.02	107.29	104.37	110.05	104.06	101.95	102.79	99.54	95.015	103.07	105.43	120.06	97.107	106.95	102.58	105.91	99.772	112.21	104.29	105.16	104.63
102.45	100.58	100.3	110.26	106.06	112.15	102.8	100.76	109.74	102.82	113.24	104.09	109.21	98.378	111.43	96.09	107.18	99.091	104.69	94.608	97.941	102.08	101.44	109.22	100.01	100.71	118.07	103.43	101.66	109.17	114.58	103.71	110.22	110.93	108.78	104.86	106.79	109.77	103.38	104.99	99.785	107.28	112.84	110.93	108.77	104.43	105.93	103.09	110.86	100.74
104.53	105.55	106.03	109	103.94	107.11	106.04	112.91	102.63	106.85	97.402	102.03	114.7	112.07	109.31	109.02	102.98	97.616	103.96	108.59	112.22	103.93	112.77	101.44	94.557	119.37	115.22	101.09	110.23	111.79	99.548	106.81	109.22	115	102.32	99.05	108.64	102.09	100.54	102.22	109.62	98.188	112.6	107.51	109.2	105.15	110.58	98.874	104.44	98.61
97.594	96.516	101.87	98.596	103.49	106.92	97.54	101.89	99.942	93.805	97.863	99.414	94.306	96.823	103.93	104.35	109.33	106.55	92.875	97.542	92.798	99.218	109.51	101.25	94.046	105.3	97.786	93.5	95.76	103.94	109.65	101.83	97.406	100.08	94.492	103.8	97.468	99.693	94.561	94.998	98.84	97.655	97.596	96.035	98.195	94.076	91.295	99.166	96.439	95.298
109.65	97.591	105.02	104.38	104.02	112.67	106.69	99.212	106.43	106.41	103.03	107.4	104.93	99.552	105.81	109.87	106.28	104.9	104.49	106.41	109.49	109.36	97.996	103.06	102.31	113.94	109.7	104.56	104.27	102.39	105.95	102.46	106.69	106.13	99.77	102.04	97.782	107.24	104.22	104.81	102.57	92.528	104.68	109.76	105.81	108.26	105.84	108.3	108.75	103.42
110.69	101.62	105.22	107.82	104.65	98.193	106.12	107.57	111.74	99.148	98.21	110.85	100.89	110.04	103.3	108.7	98.696	95.053	107.28	109.57	108.06	108.33	105.43	111.37	97.789	103.53	109.87	111.47	98.391	99.7	99.132	107.85	112.29	104.06	107.97	97.658	107.01	112.06	102.89	105.8	102.47	98.418	111.78	103.84	109.89	107.84	109.02	105.48	109.23	110.92
110.27	110.13	111.79	108.34	101.94	109.23	106.46	103.96	108.68	111.73	110.56	108.86	110.24	113.4	107.5	118.2	118.71	115.43	103.48	109.53	111.58	106.4	106.29	102.47	109.37	119.19	105.28	117.17	108.36	113.07	109.39	103.28	108.66	109.68	106.68	116.86	115.72	105.96	104.76	111.97	113.43	117.09	111.53	108.61	113.8	110.45	114.33	107.93	114.93	114.87
110.26	109.87	112.12	108.1	103.37	105.52	105.01	113.74	115.15	120.03	105.77	108.37	116.99	112.97	107.46	116.83	120.2	107.76	110.84	112.05	115.52	114.41	105.56	110.7	109.95	98.31	115.19	109.36	105.52	100.94	112.19	101.53	108.6	107.5	107.35	112.68	107.46	112.37	105.9	109.43	113.63	115.44	115.03	115.73	100.5	113.62	111.73	107.08	105.98	120.65
120.27	106.53	110.41	107.32	114.49	100.48	113.28	106.25	105.07	103.59	101.07	113.58	107.21	106.75	106.4	99.793	107.24	107.46	106.79	104.14	110.14	104.76	103.73	102.86	109.15	101.68	104.17	108.07	105.53	101.21	101.4	104.15	107.42	102.71	98.227	106.26	109.83	106.16	103.31	112.97	103.61	105.7	98.583	99.28	101.6	106.28	106.71	116.6	103.14	100.48
103.78	103.36	98.118	98.682	108.58	103.7	107.75	95.871	102.36	107.84	95.126	94.758	95.917	99.82	101.44	104.36	98.617	93.325	101.77	94.121	97.216	98.339	108.72	97.207	102.2	97.791	97.954	105.14	98.813	104.6	103.77	96.468	107.4	94.543	107.54	93.465	98.666	106.91	101.79	100.42	108.43	105.25	102.03	94.444	99.219	101.63	99.907	95.965	92.481	110.65
104.49	110.64	101.34	105.35	110.34	111.39	111.74	109.26	102.49	103.26	100.61	116.25	113.08	102.65	102.98	101.66	101.41	93.152	102.05	113.53	107.16	97.727	112.74	107.4	100.73	98.712	99.006	114.68	109.56	103.93	100.07	104.32	101.25	105.62	112.18	104.22	102.76	104.26	109.31	105.36	105.59	106.16	103.08	111.26	100.59	105.55	92.151	111.25	107.29	102.78
95.313	109.24	99.842	96.609	102.57	103.39	106.02	102.92	101.8	94.41	95.163	104.32	103.77	95.087	96.165	87.469	98.977	99.021	92.094	97.824	104.91	93.075	97.217	104.48	99.665	100.31	95.979	101.27	104.09	97.36	90.881	93.911	93.804	106.64	100.32	91.289	95.241	99.239	85.849	111.45	104.97	97.339	95.775	91.901	95.045	94.571	95.707	95.683	97.961	99.045
107.88	102.19	107.42	105.17	102.45	103.42	108.44	114.69	102.72	106.4	105.65	106.86	102.98	104.14	109.99	110.33	107.32	108.62	102.28	99.578	104.39	113.24	93.966	104.88	110.27	106.71	108.3	107.65	110.85	104.34	108.44	110.33	101.92	98.078	102.16	101.87	112.62	102.08	106.98	102.82	114.51	101.49	114.69	102.94	111.1	102.57	105.59	103.41	112.79	109.41
104.14	97.165	96.055	98.307	88.133	99.724	98.547	98.231	93.029	94.295	99.595	100.82	105.14	103.59	103.14	92.755	101.75	95.396	103.19	99.918	103.25	94.794	98.872	97.487	107.32	102.76	100.78	98.423	94.787	99.942	94.843	103.03	101.18	100.65	94.786	104.38	105.2	97.811	100.06	99.227	98.771	105.39	95.052	95.356	106.61	99.097	96.889	95.951	97.171	104.09
117.33	112.17	99.023	104.78	99.29	117.3	99.375	100.32	116.57	112.92	95.462	102.38	102.3	108.6	107.55	106.92	102.43	101.19	106.48	100.18	103.07	103.51	108.12	106.99	108.85	116.58	108.63	102.51	101.75	106.11	111.5	103.78	104.61	103.1	112.45	99.228	104.38	102.56	99.726	104.22	110.38	109.93	106.57	103.81	105.43	102.91	99.453	110.56	112.68	104.51
107.57	106.22	104.72	107.97	106.73	101.68	110.08	100.21	102.45	102.3	106.35	105.31	108.51	107.32	93.248	112.7	112.81	107.87	105.72	111.73	104.83	106.3	108.53	112.09	103.49	109.06	99.271	106.19	115.43	106.11	108.09	108.65	108.29	98.985	104.45	103.01	105.45	101.16	101.41	107.4	110.34	99.161	108.15	91.796	92.386	114.32	107.19	105.75	94.742	107.21
108.6	112.14	109.77	108.64	97.152	107.43	103.47	109.96	94.642	106.06	104.74	112.41	110.63	106.23	107.41	112.62	109.85	109.75	107.13	105.83	101.46	110.12	116.9	109.14	105.18	96.299	95.73	96.779	109.13	107.41	108.49	106.78	101.78	107.25	104.62	116.12	103.89	108.17	103.14	107.13	111.5	97.627	100.47	103.94	102.61	106.39	99.142	96.626	112.81	104.95
98.579	101.64	97.537	98.674	102.44	98.467	97.117	104.98	104.8	96.558	94.7	94.681	98.962	99.541	105.19	105.02	105.6	106.61	103.82	106.63	102.75	100.17	105.93	105.25	98.248	102.45	94.3	95.194	98.294	108.59	91.739	98.711	105.08	96.963	92.262	106.39	111.28	95.839	99.965	105.7	108.42	108.9	96.923	108.84	98.925	105.37	100.04	95.767	100.69	106.88
120.55	114.66	101.94	115.73	105.25	109.66	114.95	107.76	105.31	108.09	112.15	113.49	100.18	101.56	105.82	104.72	104.6	110.16	107.22	98.479	112.72	95.403	117.71	106.39	106.22	117.38	106.1	100.84	104.73	107.35	109.88	103.95	110.93	103.93	107.5	110.85	100.99	105.94	105.66	113.03	109.09	107.25	120.36	105.51	114.09	109.45	105.82	101.83	109.19	110.44
99.41	92.662	91.297	102.29	109.24	100.89	103.73	104.27	99.798	105.34	101.92	94.299	102.72	96.633	106.96	104.97	93.008	102.62	105.74	103.69	99.554	101.5	99.176	103.26	90.594	97.323	105.11	104.32	108.87	104.11	100.27	99.975	96.414	105.3	97.258	103.17	98.261	94.74	92.657	101.17	105	100.64	107.84	99.668	101.26	101.13	99.975	98.065	106.55	105.5
102.66	96.865	106.33	107.89	107.1	106.3	109.87	111.77	101.46	108.59	102.06	105.95	107.03	108.62	111.56	102.31	113.83	103.81	105.05	107	105.25	113.45	107	102.24	98.946	113.93	107.78	112.53	96.619	102.17	104.67	99.518	101.8	95.968	105.49	107.54	110.23	110.41	110.2	116.15	108.27	110.19	95.633	106.62	116.91	105.58	108.44	100.63	105.09	109.88
100.07	103.87	103.26	101.62	100.57	101.97	89.801	100.08	99.403	99.406	101.84	99.473	100.01	92.962	95.549	100.15	98.861	95.717	106.99	94.594	94.706	102.24	98.76	94.949	103.99	89.543	99.419	107.06	94.533	95.776	99.911	105.48	98.881	94.129	92.696	105.11	95.609	100.41	96.868	100.09	95.043	97.902	100.12	96.336	97.863	95.223	85.986	94.624	96.262	88.348
107.01	99.401	115.46	114.73	107.76	100.55	103.22	108.84	111.28	106.07	105.23	108.39	104.77	112.27	112.87	99.929	111.26	110.29	93.239	102.44	111.39	107.03	108.77	103.76	100.21	97.605	116.12	98.461	105.91	107.56	112.73	98.26	94.507	108.48	115.03	102.3	116.22	97.857	104.26	101.56	103.62	103.33	107.74	104.93	106.61	93.232	113.82	99.114	98.955	99.863
109.62	98.795	98.18	101.03	104.7	106.62	106.86	109.74	116.57	103.36	107.76	115.85	112.17	102.31	107.6	116.19	100.44	109.62	110.02	107.15	99.974	107.6	109.03	105.65	110.52	115.1	102.37	106.65	111.4	108.78	116.36	110.37	119.29	116.66	113.45	110.47	108.71	104.2	106.9	113.32	106.57	106.19	99.33	110.44	111.25	109.1	106.67	106.64	110.56	109.43
103.6	109.42	107.23	104.96	110.59	102.08	112.23	104.77	105.09	109.74	114.09	103.06	113.68	104.17	106.2	102.99	108.7	109.55	96.652	108.84	102.16	102.3	100.22	102.79	111.83	112.52	104	102.36	103.05	104.3	101.16	98.815	114.24	102.06	97.942	110.69	110.66	111.03	104.07	103.82	106.67	104.03	110.79	114.93	109.42	108.93	107.3	100.06	108.01	109.79
115.17	114.92	102.25	108.18	108.24	108.43	111.7	105.67	103.45	104.18	105.96	117.53	102.28	107.81	111.54	118.64	98.113	104.75	110.6	111.02	106.33	101.44	111.8	115.56	112.3	110.27	92.267	112.92	110.2	105.05	111.19	110.09	107.53	125.39	108.17	108.37	113.84	109.7	111.45	109.17	110.28	112.76	109.31	108.44	106.28	109.63	103.64	106.29	104.81	103.19
101.47	104.71	107.44	110.76	100.02	112.73	109.16	106.21	113.97	104.77	98.653	124.59	103.35	106.32	107.96	111.98	102.38	111.4	107.23	113.1	117.31	109.98	113.38	113.63	105.1	112.76	97.372	104.99	113.05	118.32	110.43	112.93	105.05	106.1	113.77	122.06	111.46	115.73	100.75	115.23	116.09	101.82	112.79	111.97	108.42	110.34	110.03	114.4	111.38	115.61
103.06	118.25	105.46	104.97	107.69	100.57	101.62	111.23	103.24	112.34	102.74	109	109.35	107.2	101.86	102.19	112.25	108	105.08	106.31	94.745	99.592	102.31	97.001	107.16	103.67	105.6	101.33	107.31	104.63	103.04	107	109.32	105.8	111.72	102.91	107.31	108.31	101.99	107.5	96.323	105.14	97.874	101.63	112.13	110.89	104.19	105.79	112.43	104.2
95.635	105.43	113.24	110.09	103.2	114.68	102.43	95.598	112.69	111.08	100.62	111.67	106.64	102.76	109.66	110.55	113.06	109.14	103.67	103.24	108.16	101.14	94.511	104.72	94.787	103.95	108.53	108.25	107.48	99.098	94.706	109.45	98.243	111.18	105.66	112.27	103.23	97.781	107.5	112.04	109.37	118.95	96.04	104.85	109.4	103.6	106.63	102.19	103.03	99.311
108.82	100.33	102.72	109.1	99.429	109.23	107.48	103.3	107.4	103.4	106.85	123.16	102.07	112.15	111.34	116.34	117.84	118.79	109.94	116.22	108.78	101.88	106.13	108.65	106.03	112.88	110.5	107.7	101.12	105.76	109.34	94.786	102.32	110.91	113.88	114.54	110.51	107.6	102.17	114.3	109.3	105.31	101.01	113.31	109.97	110.23	109.65	99.098	108.08	116.11
104.66	99.319	102.99	103.53	105.53	96.922	99.401	96.058	92.835	98.898	95.158	96.018	89.485	99.444	104.23	97.22	108.14	105.77	96.491	94.065	107.04	97.005	91.872	98.069	95.477	100.81	97.882	108.73	93.899	101.34	103.51	108.9	94.689	93.463	111.37	101.3	102.94	106.49	102.87	100.81	98.037	90.356	98.889	103.51	96.523	98.677	99.143	106.23	102.39	99.434
107.84	97.501	101.62	101.06	102.1	108.81	104.5	105.68	99.482	103.58	102.72	104.9	99.859	113.57	106.73	105.47	95.15	103.53	102.31	107.8	107.92	99.763	95.769	96.317	101.19	102.89	100.81	102.1	104.3	104.16	106.65	108.43	109.82	102.56	103.45	102.32	104.95	99.488	106.59	105.64	103.26	100.99	93.567	95.001	107.2	107.31	103.22	104.51	94.832	100.87
93.331	112.61	101.08	113.3	108.54	105.26	108.19	108.05	102.01	107.45	103.36	112.28	107.9	109.73	105.89	104.05	102.19	110.87	104.1	110.83	108.99	107.62	120.01	105.26	105.38	108.16	109.95	102.59	98.69	115.89	107.91	111.78	113.43	107.12	105	105.84	114.83	105.6	106.04	111.22	104.9	106.26	95.714	105.31	101.54	110.92	101.2	114.18	113.16	106.44
114.44	108.52	108.28	104.67	100.5	100.75	102.42	114.4	111.45	107.06	115.06	115.31	107.21	106.83	107.01	110.27	113.4	112.23	111.26	104.29	113.48	108.58	109.3	106.39	104.84	95.904	112.92	106.42	107.23	106.55	106.86	111.08	115.27	105.76	108.8	106.24	101.15	100.72	113.32	105.04	103.5	102.56	106.37	104.08	109.72	108.64	106.94	109.67	110.07	109.63
103.07	114.38	103.36	107.49	108.4	107	108.55	107.99	107.32	101.64	103.26	111.3	108.63	110.92	97.258	104.86	108.48	103.67	105.2	113.03	98.012	99.004	111.98	108.42	107.59	112.59	96.922	106.82	103.08	102.33	105.03	107.82	112.27	107.69	105.48	108.46	110.4	104.44	106.04	101.67	116.52	107.48	112.65	104.06	108.42	110.13	113.82	109.79	107.11	107.13
102.46	110.51	107.04	104.44	93.753	106.12	106.06	97.05	103.52	94.743	106.96	98.829	104.39	104.35	104.37	98.185	93.779	101.08	97.187	106.89	93.469	99.244	105.49	105.98	97.02	109.41	91.163	104.61	104.63	102.9	103.05	100.06	107.8	106.22	101.1	95.274	106.61	97.252	99.509	96.144	105.19	102.22	108.4	103.38	99.657	102.98	100.64	96.387	101.74	103.62
97.791	90.852	108.71	102.13	95.744	101.57	92.024	84.163	106.13	89.928	101.38	97.497	104.65	95.929	97.164	101.85	91.894	104.37	101.36	100.29	93.514	92.515	98.139	101.13	101.41	107.97	103.59	94.957	104.51	88.469	97.754	96.958	102.49	98.822	98.689	85.456	89.088	97.954	100.14	98.871	98.805	95.351	99.369	104.78	103.66	105.45	95.084	100.61	93.22	107.01
100.2	110.04	106.48	110.71	110	103.46	101.56	103.21	106.8	112.86	104.89	118.42	117.71	105.96	105.9	112.93	98.038	113.88	101.04	108.27	104.76	107.75	109.26	104.69	96.452	103.45	112.97	103.63	103.44	101.01	103.44	111.91	112.33	107.16	109	108.34	111.87	110.78	109.82	105.5	106.8	111.73	108.33	114.5	97.987	104.83	110.1	103.54	100.13	98.125
97.808	105.91	104.91	96.478	100.8	106.57	116.26	111	112.12	104.04	111.56	107.21	117.37	102.14	93.508	92.674	104.22	108.18	100.23	107.99	117.35	105.27	103.18	108.72	98.194	103.05	102.74	108.82	101.97	104.89	102.26	100.67	105.88	108.66	100.81	108.96	110.37	108.6	104.79	97.147	105.58	100.67	113.17	107.05	115.7	110.47	106.66	111.08	104.87	110.59
102.45	101.92	101.5	103.45	103.5	90.882	93.587	101.06	94.506	107.52	92.838	102.77	106.59	101.49	94.981	100.37	102.93	99.379	103.28	91.017	93.177	92.847	108.21	106.34	94.779	98.966	93.39	104.79	91.931	102.44	97.196	89.328	104.42	104.21	97.395	104.61	98.948	96.052	95.676	105.95	99.048	102.27	100.54	92.086	90.695	97.499	102.5	97.76	103.64	94.32
102	105.06	107.93	102.53	105.58	105.32	106.56	108.75	104.84	104.81	105.86	109.62	103.67	115.06	106.6	110.74	112.54	108.22	100.48	107.99	109.38	94.486	106.47	101.04	108.93	104.32	102.62	94.174	106.36	102.28	110.44	104.1	102.04	109.97	108.51	106.2	104.59	94.621	102.61	91.941	99.594	109	110.95	93.834	104.79	94.705	103.27	109.44	100.17	110.46
110.56	104.03	104.25	111.29	110.69	104.72	106.27	92.925	104.88	115.53	118.52	103.73	116.36	114.41	108.42	104.46	98.92	106.28	116.81	107.19	104.53	107.95	103.74	105.24	101.37	112.79	112.26	125.87	114.57	112.26	109.7	102.02	111.54	107.2	111.47	107.59	101.53	104.27	113.4	110.98	109.66	114	108.22	103.21	106.2	105.77	99.231	100.98	114.79	114.61
101.97	103.78	117.1	101.81	117.64	110.04	110.73	109.93	106.25	105.55	114.84	108	108.65	109.85	117.09	99.469	106.09	104.51	102.46	107.72	108.67	111.63	114.33	100.83	102.61	105.37	106.17	102.91	105.18	111.95	108.46	111.42	103.87	102.51	110.8	113.23	117.24	104.81	104.88	107.9	119.49	106.91	101.07	105.29	98.116	109.99	104.82	101.31	106.25	104.47
102.51	99.245	103.5	107.09	114.22	99.726	105.1	112.73	107.37	111.98	98.468	114.79	105.16	113.73	109.51	116.07	99.509	107.22	106.6	110.68	105.34	98.788	102.63	118.31	108.34	108.43	103.51	104.01	103.69	109.53	104.42	101.62	110.45	111.58	101.34	102.88	106.99	112.64	103.49	100.06	106.98	102.41	108.02	115.23	110.69	105.72	107.67	109.17	105.98	100.73
105.65	111.11	104.83	107.22	107.9	93.235	108.33	121.43	111.07	104.04	112.72	108.65	104.5	113.15	104.48	111.58	116.37	113.59	104.12	104.94	113.22	107.68	115.14	103.81	103.82	102.28	105.68	97.575	100.72	102.67	110.06	106.03	105.34	94.294	108.85	102.57	99.89	95.644	104.26	106.88	102.53	120.02	105.13	109.58	105.18	111.51	108.19	100.78	102.98	103.46
102.83	94.49	94.134	93.415	97.354	95.354	101.26	92.644	110.62	88.427	104.07	99.538	95.244	102.48	96.128	103.3	94.054	102.7	81.851	98.6	96.763	99.839	102.87	87.456	100.7	95.385	102.17	99.718	96.233	101.76	106.06	96.043	109.4	99.318	102.17	97.946	103.68	94.872	100.23	96.878	97.703	104.74	96.365	89.279	92.489	103.21	95.651	91.602	90.676	100.34
102.27	100.69	101.59	111.36	115.1	111.17	95.151	108.75	107.54	103.47	93.55	112.68	106.06	111.31	108.67	106.72	112.6	105.78	114.85	99.599	110.93	105.71	106.57	108.66	103.19	99.476	98.781	105.33	97.062	112.05	114.59	115.04	107.39	104.55	106.27	110.1	98.47	103.67	105.18	109.73	100.75	109.25	115.49	102.05	96.784	108.47	104.38	103.47	102.37	101.6
105.67	118.75	110.41	103.54	114.75	114.25	97.984	102.77	108.7	108.02	106.1	102.64	113.26	102.61	111.83	107.72	100.17	109.97	114.59	109.26	112.32	119.48	95.456	108	105.62	102.26	104.34	106.86	104.27	110.41	105.89	106.44	99.846	111.44	108.14	111.47	105.6	108.42	105.12	104.58	98.176	107.62	99.591	114.76	112.84	113.1	98.661	110.11	113.09	108.23
102.8	107.22	109.84	114.35	115.76	106.11	109.36	106.28	108.07	106.56	106.61	100.01	101.87	102.84	103.51	101.6	107.32	98.665	108.95	102.13	104.49	101.9	103.87	107.43	101.89	99.688	106.57	104.84	102.46	103	113.28	114.1	98.724	105.48	113.53	104.31	109.58	104.66	100.42	111.07	101.72	105.05	94.754	101.84	104.3	105.01	106.16	105.59	105.11	105.2
103.52	105.1	104.52	104.15	105.31	104.91	106.15	112.02	100.29	106.91	102.97	107.9	97.293	106.94	108.75	104.86	105.01	116.21	100.61	100.09	105.89	106.59	114.84	99.314	102.45	104.07	107.69	106.42	103.39	109.65	104.79	117.18	103.43	109.07	115.81	114.1	93.486	114.56	106.35	104.57	103.63	108.71	105.77	106.64	103.96	105.17	106.85	107.73	110.71	107.2
104.47	105.76	99.882	101.07	106.56	101.7	108.94	102.65	106.74	108.34	119.35	99.342	110.17	110.98	101.53	110.85	96.396	101.43	109.3	106.18	99.961	107.26	95.921	103.68	102.93	109.4	105.28	105.71	107.31	97.666	103.54	110.33	100.83	104.83	107.65	105.49	109.89	103.16	111.67	111.35	106	108.51	96.656	96.14	103.79	105.35	108.14	100.33	109.85	106.66
110.16	108.03	116.97	112.92	113.72	110.86	113.57	103.75	103.11	104.72	100.6	107.8	109.83	106.7	113.09	102.84	106.83	102.65	111.56	112.06	103.97	113.56	103.51	103.7	110.61	104.28	114.6	102.75	113.49	103.35	110.9	101.54	105.97	106.58	105.95	108.05	103.82	104.6	112.9	102.08	102.79	108.32	112.34	110.62	115.26	107.23	96.963	98.482	99.69	101.78
107.09	113.37	109.25	108.27	111.88	106.24	107.96	100.6	108.3	113.63	112.5	108.78	112.02	108.35	101.71	104.75	114.27	105.99	109.78	104.01	115.09	113.42	104.15	118.12	107.01	106.95	110.64	108.16	104.47	110.25	114.15	110.53	108.27	112.25	121.93	111.94	114.58	111.51	112.19	112.69	118.88	115.21	111.63	110.52	115.35	113.91	105.25	122.19	112	116.18
102.71	107.47	107.36	112.2	111.8	112.23	116.55	104.43	105.65	106.14	110.62	112.25	115.31	100.88	115.31	109.68	110.5	101.88	111.44	111.18	106.26	112.23	103.27	112.06	102.63	114.32	105.88	107.64	104.61	101.73	109.33	103.83	105.31	109.89	104.63	110.25	107	108.79	115.05	117.45	108.71	113.75	111.66	110.54	108.52	110.19	101.96	105.84	116.66	105.95
109.02	102.39	108.99	108.84	108.4	110.31	100.69	104.89	104.91	98.264	114.67	101.19	99.927	110.03	105.13	100.17	102.46	113.94	100.56	107.8	106.22	109.66	104.2	114.41	110.17	109.27	108.35	102.91	113.22	110.62	101.65	101.97	109.07	99.655	109.74	111.78	103.19	98.522	100.53	103.09	113.95	109.38	108.19	98.649	101.09	114.58	99.956	98.742	109.34	96.597
106.1	98.508	102.64	111.18	115.35	105.98	102.35	102.72	103.09	94.852	106.27	103.73	108.92	112.98	114.07	105.31	109.21	107.05	107.39	104.71	107.04	110.06	114.74	109.16	104.92	107.03	104.5	102.22	103.97	103.74	103.92	104.07	99.416	102.46	106.84	106.66	100.84	109.07	109.77	108.57	109.15	104.56	115.34	113.28	101.55	94.683	110.64	105.47	106.75	108.76
103.48	104.95	104.55	108.51	103.99	105.53	107.2	102.85	100.15	109.96	105.58	111.55	103.02	104.09	105.74	111.76	105.81	105.92	111.38	102.59	102.06	112.17	105.12	109.69	107.87	108.15	108.68	109.7	99.39	110.81	105.1	108.39	105.58	106.93	115.61	103.76	107.94	114.16	109.35	114.59	111.78	103.69	107.06	113.29	106.07	105.52	106.79	115.09	103.26	106.39
108.56	115.62	109.55	97.364	105.71	113.98	111.87	109.01	108.45	99.989	107.15	109.4	113.13	113.95	112.78	109.51	105.42	111.53	105.39	100.16	115.2	119.02	108.58	107.43	108.39	108.61	106.77	103.4	103.51	104.23	100.78	103.75	109.11	104.75	102.38	96.348	108.85	95.936	108.46	101.25	100.99	113.72	115.29	100.36	110.11	104.32	105.52	112.72	106.58	106.54
105.67	98.822	105.19	111.94	109.99	104.64	100.72	107.31	111.71	109.35	114.01	114.94	101.25	96.228	116.48	109.33	112.24	110.96	108.26	107.88	107.66	104.34	104.3	101.77	106.87	109.55	106.76	104.25	102.32	105.19	108.87	105.78	105.35	106.46	106.38	101.54	114.84	109.53	116.48	109.15	107.44	110.03	105.74	104.43	102.98	98.663	104.57	108.28	107.7	113.07
110.22	105.12	107.6	111.98	109.93	106.69	107.2	106.33	112.68	99.64	106.24	110.36	107.17	106.54	108.24	112	107.59	111.91	103.71	111.68	113.3	98.924	107.78	100.64	97.231	110.88	105.16	103.93	101.67	105.17	107.51	108.82	111.39	111.82	114.47	114	110.91	109.5	100.61	109.02	111.08	115.7	108.51	110.07	112.01	107.26	101.65	119.43	103.08	110.24
107.9	104.8	109.67	107	102.38	114.06	108.47	114.89	106.87	98.849	106.76	101.71	109.64	103.66	117.95	103.35	104.35	110.76	108.29	112.33	109.14	109.16	117.9	107.63	99.184	110.82	117.8	115.06	107.81	109.32	102.17	110.44	113.05	110.01	113.14	104.79	109.46	107.47	110.79	118.15	107.12	108.65	115.16	110.77	103.9	115.08	105.91	105.4	111.73	105.46
107.51	109.42	117.31	103.78	101.82	104.47	98.558	106.65	105.4	99.689	110.61	108.59	103.8	108.27	107.41	110.05	99.55	95.353	106.87	98.784	101.58	101.72	99.213	108.41	117.24	93.042	115.55	100.19	110.71	111.93	104.08	103.37	111.52	105.8	102.36	106.24	110.4	116.54	110.63	101.24	106.07	96.505	98.525	102.12	107.29	101.87	95.286	107.91	112.54	108.5
100.04	109.61	107.65	113.81	108.99	109.19	115.27	103.89	102.46	106.99	105.4	111.27	108.97	101.68	109.07	106.8	106.16	110.86	98.381	104.13	107.55	99.43	106.63	116.7	104.69	105.38	105.88	103.9	94.771	115.06	104.78	116.14	108.15	106.66	109.83	105.58	106.29	104.21	113.68	106.94	100.74	108.78	107.84	108.75	100.17	103.79	109.85	102.49	103.01	103.55
102.82	101.91	88.586	108.22	103.66	103.88	93.12	105.06	91.695	98.368	104.34	104.05	98.401	94.141	93.333	99.766	97.528	96.667	89.486	95.715	91.843	99.26	101.34	91.441	108.57	97.769	103.34	101.24	98.37	102.63	94.232	95.948	91.745	105.93	97.534	102.12	108.83	100.63	94.699	92.003	93.284	89.893	94.992	102.15	97.817	92.466	91.937	96.599	97.783	101.65
107.38	104.95	103.63	110.88	116.66	109.09	101.11	104.19	107.8	105.1	111.37	106.13	101.13	109.68	106.92	92.977	99.328	115.4	101.42	101.62	109.38	106.73	113.66	109.72	109.17	110.46	98.255	107.8	116.69	105.31	108.5	111.05	108.26	102.73	103.62	104.46	97.565	101.5	109.34	102.05	107.21	102.36	103.2	108.68	110.58	100.21	102.76	106.71	96.954	102.31
106.5	111.48	109.44	111.03	116.83	109.65	108.15	102.44	110.91	106.65	113.02	112.33	104.37	113.86	104.41	105.76	105.34	106.47	112.91	109.8	103.24	97.696	105.64	111.78	116.33	117.39	101.47	105.63	107.31	100.89	105.26	118.08	109.72	102	106.17	106.61	106.36	101.85	108.25	108.92	105.63	107.01	104.7	104.52	105.06	106.91	113.67	115.72	108.37	104.65
97.865	96.19	99.932	101.27	111.58	98.319	90.491	91.347	107.35	92.176	97.558	100.44	92.159	100.21	101.43	97.916	98.157	97.954	100.51	100.51	102.54	98.925	109.21	99.358	104.76	97.351	99.189	99.5	105.89	102.49	100.12	108.92	97.199	107.1	100.36	101.72	107.95	108.97	100.66	102.58	100.75	91.686	101.84	107.38	104.7	105.31	98.522	102.12	98.492	110.06
92.879	104.06	103.83	105.03	110.23	105.99	106.74	103.11	111.02	111.24	105.59	109.52	98.62	103.63	117.47	97.582	95.546	108.76	98.905	107.68	105.79	96.039	98.801	108.24	111.59	100.68	103.13	117.88	105.13	111.33	99.144	113.94	101.99	107.35	105.01	106.39	107.42	108.09	104.87	100.96	109.13	113.17	110.66	105.39	96.977	95.23	102.57	111.84	112.57	105.73
103.42	86.721	102.98	101.02	98.241	101.84	87.095	98.936	100.77	94.445	100.33	95.484	97.086	105.15	102.77	96.694	97.563	102.91	100	96.271	90.597	102.8	97.616	93.951	98.024	99.823	92.556	99.834	94.279	102.73	113.42	93.539	96.955	88.566	102.43	96.855	102.58	96.892	96.098	99.098	96.167	99.84	96.832	97.42	107.56	99.375	97.729	93.422	98.612	95.313
88.252	97.113	99.79	89.91	108.37	98.51	97.078	93.998	95.725	98.254	95.903	100.35	106	88.119	100.35	91.71	94.043	95.585	105.2	97.771	97.382	94.508	103.67	100	101.89	94.48	99.431	90.898	100.8	83.88	98.712	96.488	94.614	97.403	109.18	96.034	103.68	95.847	94.606	99.03	98.435	101.98	98.449	96.606	90.714	95.546	98.848	95.657	107.49	92.813
113.93	116.39	102.99	114.18	100.03	100.78	106.09	108.21	102.08	102.55	100.45	107.2	112.06	107.08	112.46	100.67	93.771	103.45	108.88	120.31	111.42	109.51	107.92	109.52	105.56	109.67	102.9	106.5	104.49	108.21	100.75	106.1	105.41	103.15	106.82	102.73	109.41	103.94	107.91	98.862	106.7	95.816	104.92	103.95	103.33	104.07	111.08	99.74	98.43	102.56
107.82	103.27	106.21	111.27	101.27	112.56	104.1	99.547	105.2	104.42	99.702	103.75	104.4	99.897	108.98	102.52	101.24	112.09	108.29	107.6	112.02	112.41	107.02	102.57	105.12	111.11	105.86	109.19	99.664	108.88	104.45	106.5	101.34	111.72	106.71	105.01	102.03	103.66	111.42	110.93	100.9	99.602	112.77	99.689	113.93	106.98	105.1	100.27	100.2	114.91
115.76	113.22	103.16	104.49	113.62	103.08	109.07	111.76	109.98	114.19	105.29	111.11	103.26	108.56	100.35	108.19	105.91	107.02	112.12	103.77	113.5	109.36	123.21	111.49	115.65	111.72	110.2	98.658	106.77	109.91	114.23	109.16	115.23	108.81	98.964	107.71	107.24	104.4	107.87	109.22	101.1	104.18	110.26	108.02	115.03	113.63	109.69	108.29	113.7	100.37
107.26	108.18	99.148	114.11	100.28	105.34	107.96	103.04	100.07	102.04	102.38	103.97	118.72	106.91	105.52	111.55	100.99	105.91	106.46	108.75	107.88	105.23	110.89	102.35	100.94	99.713	103.74	109.69	108.82	101.43	101.78	109.01	112.93	108.97	100.39	103.75	102.83	104.15	97.385	105.14	109.78	106.99	104.25	100.84	108.01	105.65	115.33	101.63	110.03	103.88
107.24	105.08	105.03	103.63	109.9	98.807	119.21	107.78	110.64	103.07	107.64	106.85	108.99	110.87	105.83	98.42	107.05	102.53	101.82	106.41	108.11	111.68	105.67	114.95	114.37	99.209	107.85	102.64	98.543	109.7	96.76	94.902	101.15	108.72	100.46	106.62	107.06	101.29	113.35	108.48	102.81	106.74	106.21	106.07	111.88	113.27	111.8	107.9	97.204	105.1
94.872	106.52	99.84	103.26	100.62	92.228	105.52	103.84	95.103	100.49	90.444	111.01	93.723	110.4	109.35	105.33	106.43	96.63	101.58	103.39	105.8	97.741	111.97	96.12	101.26	96.363	108.23	99.568	112.76	106.23	101.66	105.06	92.775	102.14	99.865	107.32	91.209	103.62	90.345	98.052	102.17	98.266	92.691	104.73	99.691	92.973	100.9	102.93	100.93	91.197
115.92	99.125	102.99	112.8	108.52	97.518	109.55	112.53	98.191	104.34	94.663	111.5	106.67	113.16	104	108.26	100.18	104.35	105.73	110.14	113.71	109.94	115.02	101.18	108.61	114.03	105.46	108.07	105.5	101.15	107.06	105.55	108.01	111.16	104.5	103.7	98.591	95.184	106.77	110.52	105.78	104.16	105.46	108.68	105	109.11	104.9	106.6	102.69	107.3
93.024	102.6	99.845	101.71	100.41	99.064	93.871	100.35	97.765	92.972	100.16	93.089	97.505	95.785	104.19	101.76	93.033	101.45	98.151	89.309	103.58	105.17	103.41	95.863	91.907	97.041	97.63	98.988	96.449	99.733	99.039	94.005	105.66	97.97	95.913	93.839	107.25	91.21	98.119	100.36	101	97.911	100.87	105.11	96.259	101.64	90.718	102.68	102.87	99.236
114.26	109.12	104.32	114.35	106.52	117.49	98.354	100.41	109.64	115.58	115.45	107.52	110.8	108.02	108.91	104.2	104.19	104.71	109.52	105.47	111.3	109.97	108.13	96.312	113.48	102.78	106.86	106.82	100.88	111.19	107.69	119	104.78	109.79	112.06	106.46	107.95	98.367	113.08	120.98	106.08	107.37	110.86	110.73	106.88	104.35	115.44	100.6	101.06	105.45
105.69	109.08	106.93	112.57	104.34	107.3	103.28	112.51	106.74	110.59	102.74	104.81	106.13	94.709	104.04	96.044	106.26	118	102.65	109.74	104.1	99.332	110.7	102.8	106.61	105.71	99.79	105.03	104.12	105.2	105.55	111.39	101.51	99.776	118.79	107.25	112.65	104.33	108.25	105.72	114.08	115.96	108.53	104.71	104.74	98.573	111.81	109.2	101.23	111
103.74	101.7	102.19	98.142	101.27	92.84	97.601	100.78	105.36	89.689	103.04	98.409	97.606	103.94	103.72	104.26	99.988	102.84	105.15	97.26	104.16	98.022	101.03	105.52	103.35	110.16	109.06	103.68	98.753	96.498	105.23	106.41	109.62	98.27	91.113	105.52	101.99	98.655	92.768	104.55	96.558	93.616	108.6	93.513	99.245	106.08	95.086	113.66	88.757	102.13
99.133	108.54	106.98	105.63	107.21	106.43	105.11	105.06	109.21	97.489	107.7	110.25	112.49	106.61	111.7	103.52	104.91	107.96	105.88	100.63	113.94	107.31	99.66	110.44	102.67	107.6	108.52	113.25	100.97	101.26	96.039	101.48	101.11	97.847	95.072	101.7	102.49	102.19	109.25	108.87	109.73	107.74	108.04	105.75	104.7	113.41	102.04	105.79	104.69	117.79
108.03	107.35	110.76	111.59	105.39	110.08	108.7	100.1	105.53	102.87	100.41	108.15	115.54	98.76	107.01	101.62	108.56	108.1	112.7	106.07	101.13	108.35	104.27	109.74	104.74	101.91	104.43	110.68	100.72	116.69	106.19	110.98	104.89	100.76	108.55	98.346	102.15	91.04	102.24	106.5	106.37	104.85	103.31	103.94	104.01	91.158	106.79	100.34	100.3	109.18
109.41	101.89	97.614	100.75	106.41	103.19	109.39	110.5	101.66	100.72	108.06	112.85	101.31	102.04	109.37	110.05	105.09	107.38	104.3	106.57	118.18	110.91	107.16	101.42	109.7	108.62	111.09	98.691	102.4	112.24	111.54	99.881	102.97	101.11	99.044	104.85	97.568	111.09	106.46	96.339	110.47	102.77	101.02	108.01	115.47	109.05	97.281	99.56	108.98	118.54
110.49	103.52	101.6	112.64	112.74	98.014	99.557	104.85	101.24	105.06	109.1	114.42	111.67	109.64	108.29	105.78	98.89	102.48	109.28	101.58	111.76	110.03	112.73	105.57	113.17	110.12	102.38	108.93	100.94	112.63	111.88	99.364	108.62	106.37	106.37	115.15	105.56	109.32	111.49	106.77	100.95	99.737	112.59	98.664	103.26	101.74	98.367	99.656	97.822	108.85
108.85	98.272	98.935	115.58	103.48	102.74	108.12	104.63	109.83	108.82	108.5	107.45	114.76	110.02	110.87	100.72	106.81	106.89	104.42	113.93	105.61	112.46	104.04	112.89	109.13	116.81	109.05	106.89	106.7	109.21	111.59	113.96	103.9	107.7	103.04	112.92	105.5	103.11	117.18	116.64	112.03	110.09	107.3	114.53	102.16	118.07	109.29	102.32	105.16	109.12
110.38	114.26	103.19	109.55	109.24	111.81	98.199	104.43	113.08	113.25	108.74	108.41	121.44	107.43	115.4	121.56	104.99	114.17	114.5	106.13	106.71	105.32	119.77	107.47	110.86	105.56	99.929	111.53	118.53	106.02	110.63	106.54	104.58	109.14	110.6	106.33	113.39	101.89	98.123	112.89	97.717	99.217	111.38	109.94	111.28	110.08	106.69	111.93	101.44	104.05
101.33	104.21	102.82	99.022	104.58	112.52	104.53	109.11	112.15	108.77	108.87	106.48	107.56	96.609	103.24	101.18	105.9	108.5	107.93	97.261	105.95	103.22	112.58	102.94	108.74	119.68	103.26	108.83	102.73	110.33	102.9	104.11	107.67	104.95	100.06	113.47	112.6	101.71	103.37	101.42	105.77	109.6	100.93	110.98	105.47	101.04	104.11	106.47	100.6	99.506
102.85	109.86	108.77	109.21	105.7	117.39	111.48	110.68	106.69	108.82	111.86	111.74	112.37	110.81	107.63	100.79	110.28	111.25	106.33	104.13	103.27	103.7	112.96	102.5	107.52	113	110.99	112.24	105.22	99.822	107.53	106.44	117.62	110.85	114.17	109.12	117.12	106.65	110.34	110.77	110.39	112.93	102.22	109.18	111	115.01	120.85	108.77	103.93	107.31
98.71	99.263	93.868	87.398	105.63	99.994	100.14	105.95	110.14	101.93	100.35	99.821	104.81	99.085	100.01	92.449	100.27	101.08	105.62	91.557	92.585	100.93	96.689	107.67	92.037	102.92	101.15	101.51	87.646	88.691	99.582	99.787	97.959	100.03	101.11	90.512	95.949	99.294	92.574	104.76	96.559	100.38	96.628	99.057	100.36	101.52	104.41	103.95	101.27	98.853
110.23	115.42	103.08	102.36	110.36	95.768	97.567	110.73	99.969	104.67	106.01	110.77	102.13	109.84	100.86	103.18	101.41	103.21	101.87	105.08	113.39	106	105.1	97.393	98.502	110.64	108.29	108.85	102.92	102.12	105.29	109.82	108.22	101.59	106.77	110.51	106.46	101.67	110.44	112.11	111.47	106.81	97.913	109.82	110.31	99.733	96.574	109.29	109.45	113.32
112.33	106.84	105.48	99.319	103.72	100.13	100.42	105.22	94.833	107.89	106.62	111.83	100.23	104.85	106.05	100.32	107.28	111.14	97.228	107.64	103.51	112.19	110.33	101.49	105.97	107.79	97.081	105.07	103.88	105.31	104.68	107.02	103.92	90.596	105.31	103.14	108.75	103.45	111.58	107.19	110.59	112.2	106.38	101	107.2	98.344	99.081	108.54	103.6	102.08
101.71	108.06	102.08	98.956	109.74	106.41	102.22	115.21	104.48	99.675	124.79	105.58	104.34	109.27	99.282	109.63	114.31	106.43	111.18	104.16	112.21	101.78	101.81	111.23	103.99	100.75	113.07	98.486	110.15	95.009	108.85	101.41	103.45	107.93	100.28	101.25	105.72	101.18	103.72	99.635	107.82	103.69	107.05	109.54	102.63	102.08	109.42	95.55	103.85	108.44
107.63	105.98	99.48	105.95	110.95	103.38	118.52	111.22	111.34	107.06	112.4	111.01	109.03	97.248	99.836	106.21	101.56	104.67	107.82	102.96	105.49	102.13	114.59	101.3	92.695	98.014	104.82	113.86	112.08	111.04	97.392	100.05	102.88	109.29	112.76	111.39	116.82	102.41	90.498	111.5	101.97	106.14	112.18	110.22	110.16	113.05	104.64	104.38	105.43	117.58
103.48	108.96	113.88	105.28	104.23	105.01	109.83	109.78	111.41	115.4	116.67	105.35	105.63	115.29	111.83	105.62	105.54	110.91	105.06	106.22	106.94	110.5	108.27	115.49	102.07	101.65	96.528	95.958	98.847	108.22	115.32	104.02	107.01	103.62	107.21	105.96	104.31	106.21	105.42	114.61	103.82	114.67	99.834	112.87	103.57	109.17	105.13	103.15	97.204	105.81
98.131	111.11	102.35	107.39	108.99	111.79	104.36	104.77	114.41	112.96	103.15	106.31	102.83	108.3	107.38	108.39	108.06	101.07	100.73	104.61	94.075	104.07	103.6	98.714	101.26	106.25	102.56	102.62	98.035	108.77	101.05	107.77	110.25	104.63	101.64	105.81	111.71	103.85	107.79	114.26	106.21	112.62	104.3	102.92	95.559	99.031	106.34	104.98	119.54	104.18
113.54	113.47	108.2	107.2	104.92	108.13	101.81	116.05	101.19	103.68	105.38	105.31	115.99	100.28	93.516	108.4	100.83	102.02	106.67	106.32	103.7	110.32	101.15	108.04	106.94	103.94	106.16	105.12	91.501	100.94	110.3	106.79	108.92	110.72	99.084	96.923	101.82	109.93	110.58	115.09	112.78	111.28	114.99	105.95	112.08	105.77	116.07	105.45	112.19	110.76
108.25	112.35	107.89	103.84	105.24	89.318	109.95	104.28	111.06	108.16	106.9	108.81	108.62	105.95	105.95	99.058	113.2	111	99.278	98.686	105.37	104.08	96.714	107.86	95.255	113.13	114.62	118.72	105.07	109.75	111.27	106.21	103.44	110.78	107.58	98.299	93.672	108.63	102.21	111.54	104.99	107.68	103.44	102.86	106.24	100.89	99.9	102.34	105.58	107.05
106.16	105.4	112.71	104.7	112.49	102.12	119.02	107.17	118.87	107.39	104.56	100.64	106.55	107.8	107.75	110.01	104.84	104.48	109.94	117.17	104.85	103.08	111.26	105.11	107.18	108.34	100.9	108.45	100.73	102.12	112.22	105.95	103.49	115.76	102.74	108.44	110.51	99.769	96.525	112.52	112.49	113.99	108.91	108.9	111.64	106.31	108.03	96.098	102.28	100.18
105.95	111.99	112.62	111.06	112.19	105.68	111.93	102.15	105.18	115.42	104.65	100.88	107.15	108.43	111.41	109.71	114.06	110.98	103.07	107.73	111.26	114.42	117.33	106.6	107.44	114.8	103.2	114.14	115.56	102.03	104.82	111.31	113.48	111.11	118.31	107.12	107.89	108.84	114.76	113.99	112.5	108.62	115.75	107.93	106.52	115.87	110.05	105.71	117.28	112.92
101.68	105.3	98.042	101.9	98.176	92.434	95.237	93.948	95.318	101.75	99.701	89.455	86.846	99.064	97.555	100.6	96.523	101.47	94.261	95.186	100.08	95.152	106.65	97.135	95.552	94.216	98.65	100.73	98.606	102.3	100.82	92.514	96.332	100.09	100.63	97.089	100.56	96.09	101.36	99.416	109.32	105	97.979	99.292	95.586	92.449	97.862	97.324	101.43	101.71
112.7	114.49	109.6	109.06	112.62	98.914	108.72	102.64	100.19	113.38	100.31	109.39	102.23	108.93	99.156	106.26	117.07	115.31	104.61	114.41	104.96	98.924	104.63	101.02	107.55	104.99	98.95	102.9	106.94	110.54	109.35	105.95	101.97	107.42	108.47	105.58	109.93	107.24	103.97	110.43	98.946	109.54	103.48	111.21	112.89	105.43	107.11	109.3	107.99	108.43
112.3	108.99	107.42	107.59	104.09	109.65	108.47	115.75	105.97	107.06	105.8	107.04	108.16	115.39	105.8	114.43	113.2	103.97	117.13	112.6	98.416	106.02	105.78	105.37	109.03	120.2	113.84	109.63	106.66	109.57	108.62	110.51	98.971	109.44	111.74	113.73	109.66	104.93	112.59	115.19	111.51	101.47	117.58	101.72	98.238	111.77	106.46	116.02	101.96	103.12
104.08	119.36	117.22	106.71	109.07	108.97	107.3	104.25	109.12	102.4	113.69	107.27	97.486	107.79	101.55	100.49	108.03	113.78	110.48	104.17	105	110.91	111.39	111.59	116.17	95.568	108.88	102.62	108.79	106.13	104.26	108.18	101.19	111.52	112.7	102.81	103.78	112.26	104.97	102.64	104.64	103.41	115.15	97.963	110.19	102.83	111.94	103.79	104.69	99.756
115.87	111.51	113.13	108.46	107.38	99.482	109.95	114.03	101.71	100.81	108.48	109.23	107.38	97.436	106.52	110.63	101.38	112.84	108.16	101.49	110.18	107.35	103.7	111.08	111.67	102.6	109.85	105.14	110.69	109.39	103.23	109.33	105.85	104.52	97.24	106.91	108.3	103.44	110.58	98.43	104.33	97.608	103.41	101.93	104.56	99.789	107.4	110.07	104.13	104.19
104.21	93.179	90.117	98.772	94.706	102.21	101.39	101.32	96.952	100.39	95.984	91.579	94.968	87.716	99.216	105.96	96.131	102.17	102.21	96.801	87.673	99.485	96.479	96.407	97.26	98.115	99.719	103.35	94.272	91.888	87.128	95.262	105.31	102.58	92.791	91.248	92.239	94.888	104.95	92.713	92.306	96.991	94.596	104.36	98.033	98.218	101.85	98.461	97.505	102.84
102.55	112.86	113.04	112.53	101.04	110.21	113.5	113.78	105.41	110.02	127.49	108.5	95.236	109.79	105.29	98.923	96.219	106.89	117.87	101.77	104.25	99.426	106.05	108.49	112.15	110.7	101.51	120.33	113.48	110.11	105.33	111.77	111.49	111.38	106.93	104.37	109.03	103.88	111.45	106.77	100.44	105.28	104.83	116.12	105.09	105.12	109.9	98.487	97.133	106.72
114.51	108.31	103.82	121.96	109.69	111.31	112.76	120.78	116.14	111.96	99.481	101.2	119.06	113.33	107.4	116.87	109.63	105.8	110.23	111.62	96.553	111.23	102.56	103.25	102.68	110.31	109.7	115.75	113.47	105.3	110.52	96.407	108.74	109.92	109.64	107.35	104.09	108.48	116.52	108.53	106.62	108.53	103.62	111.22	116.47	118.07	103.2	112.19	109.57	106.18
106.78	107.54	110.07	106.48	100.09	109.98	105.83	96.822	112.7	106.06	101.61	106.43	107.7	96.516	100.75	95.833	99.524	109.2	110.66	102.72	110.78	101	106.5	98.027	106.4	110.97	107.59	100.65	101.05	107.47	102.34	103.34	103.12	102.42	108.36	106.87	105.52	102.41	102.96	99.648	103.77	100.11	104.57	95.887	110.3	100.81	103.72	101.75	97.969	100.93
110.75	103	97.921	102.9	92.706	106.94	96.361	108.44	104.95	98.569	101	94.404	102.24	100.05	102.64	94.564	101.23	100.1	95.049	100.96	102.78	98.818	102.54	99.786	100.02	98.204	96.974	95.157	100.61	100.62	111.82	101.28	102.4	100.24	95.399	99.601	97.844	97.043	96.484	100.75	98.355	96.137	103.3	98.086	98.546	104.95	99.503	96.789	105.62	95.713
99.692	108.87	116.71	111.84	108.97	106.03	103.52	98.489	103.13	105.98	102.44	109.92	109.87	115.16	113.79	103.03	108.67	104.29	107.27	111.79	112.1	107.75	103.32	106.27	110.52	106.32	111.74	100.74	102.98	100.62	113.74	113.04	104.82	103.27	115.46	105.38	104.03	119.79	105.78	109.01	107.76	104.97	108.71	106.93	120.08	101.11	115.07	107.1	111.33	111.48
116.49	105.75	103.89	97.706	106.87	103.1	108.55	99.207	104.44	95.279	100.18	104.56	103.57	105.19	116.18	97.162	110.23	109.15	106.6	105.89	101.03	103.37	100.63	115.35	113.53	114.26	106.43	98.485	103.12	102.44	99.678	108.01	103.14	104.52	106.67	104.46	101.78	99.7	101.54	111.69	105.31	99.636	108.69	102.88	97.804	102.33	107.25	114.16	104.72	118.76
95.576	96.315	97.538	100.11	95.784	95.66	103.05	98.249	104.02	101.15	95.319	98.223	99.665	99.168	97.158	99.439	104.91	93.656	97.769	100.92	93.595	103.39	100.28	100.22	100.13	92.62	98.85	93.962	90.379	109.57	89.931	91.545	101.27	102.87	92.19	101.1	100.25	102.65	101.53	98.001	102.42	105.09	92.601	103.65	92.256	103.1	97.825	96.52	96.348	103.68
112.63	110.2	103.65	107.81	97.682	106.17	108.07	106.69	104.44	107.03	112.81	106.76	101.35	105.71	116.05	105.34	106.46	113.41	105.7	104.02	103.44	106.88	101.44	108.1	99.972	107.7	107.37	104.37	93.552	104.41	102.72	110.76	108.83	111.43	109.25	107.23	110.18	102.58	98.637	104.13	112.5	104.66	109.06	108.66	106.15	102.02	99.307	97.863	109.24	108.35
110.26	109.72	104.4	105.37	109.18	107.81	99.59	109.31	108.73	112.62	95.497	98.52	112.06	107.57	103.67	117.2	100.13	109.02	105.29	103.16	108.23	106.2	105.95	115.91	98.144	110.12	103.5	102.81	100.42	107.28	101.98	98.367	100.04	108.39	107.88	112.49	108.87	102.71	108.58	114.63	111.96	102.85	102.58	98.658	107.74	113.14	104.63	107.69	111.8	100.37
94.946	102.24	105.7	102.78	106.37	110.3	104.78	102.7	109.75	120.37	101.56	100.27	108.6	104.75	116.37	104.3	103.3	121.94	103.75	113.22	109.64	109.18	107.63	104.71	103.06	117.24	107.83	112	106.64	104.93	110.74	111.44	103.3	108.71	100.62	104.25	123.74	108.93	105.44	113.48	110.96	115.18	105.82	114.51	111.72	111.35	101	101.22	101.44	109.33
98.511	101.77	108.94	95.59	100.16	90.122	106.92	103.64	96.802	109.15	98.869	99.179	103.34	94.449	104.32	105.73	112.08	98.106	93.275	98.588	94.044	95.189	100.26	104.13	98.947	87.564	95.125	103.06	104.41	96.899	97.413	104.6	96.224	96.985	103.81	99.908	100.49	94.45	103.27	93.426	103.51	95.254	113.19	106.12	108.94	107.91	98.086	105.05	103.46	109.47
110.39	114.03	99.024	104.26	112.68	102.05	98.18	104.29	104.42	99.903	106	103.84	108.15	107.29	103.96	102.77	105.45	106.7	106.69	108.41	112.66	104.51	110.01	104.3	99.722	108.67	101.48	107.81	103.52	106.86	115.67	108.24	99.418	106.89	103.65	106.74	108.62	97.869	108.61	95.856	112.67	106.55	103.15	101.46	102.42	117.38	104.81	103.31	100.02	102.15
94.826	99.303	105.68	108.43	106.23	117.25	106.74	102.94	114.53	104.07	108.38	100.39	105.04	108.09	105.94	103.96	103.12	101.58	107.51	100.89	108.97	110.29	102.31	106.63	107.61	99.486	109.65	105.89	111.24	98.505	94.658	112.11	100.1	98.925	109.97	107.34	110.46	116.27	103.18	102.62	105.38	105.12	110.73	115.07	107.47	111.3	107.9	104.42	102.11	109.86
90.039	92.712	97.52	105.08	93.939	92.42	101.87	100.44	98.661	97.259	100.12	98.518	92.286	99.507	98.093	101.37	95.577	98.764	100.09	96.845	93.422	95.82	97.169	97.597	100.4	100.26	108.13	99.809	93.855	95.823	90.134	94.967	97.351	92.04	97.937	94.398	94.862	92.891	94.236	97.544	102.24	101.25	97.863	105.08	105.46	90.279	102.8	101.97	100.3	104.48
103.35	101.85	109.35	108.47	109.13	112.58	102.18	101.85	109.49	107.28	99.799	98.4	102.13	111.11	111.35	103.42	105.89	98.946	105.6	102.16	97.197	104.27	104.8	105.76	110.44	107.05	99.059	107.72	111.58	100.67	109	103.48	102.44	106.77	103.77	117.11	106.88	101.13	102.99	103.05	107.32	114.64	108.95	109.65	107.83	103.12	103.36	105.16	107.05	104.28
102.14	108.5	109.55	108.1	110.16	110.58	108.37	111.77	99.452	102.4	111.66	105.81	107.34	108.72	101.27	103.09	111.27	104.75	100.78	102.26	101.35	104.56	109.47	110.28	96.369	102.07	108.1	114.77	105.81	106.53	101	100.93	107.52	100.51	111.07	106.83	106.3	97.014	112.4	99	111.5	106.24	108.09	102.4	96.25	105.62	100.94	105.55	100.23	105.46
119.89	100.76	100.79	109.32	111.21	115.95	114.26	105.36	111.81	109.52	103.76	111.81	95.571	107.12	108.6	100.43	113.57	107.31	105.19	100.33	102.48	114.91	106.84	106.83	117.74	107.24	97.109	111.98	109.11	107.43	111.94	106.02	106.76	99.102	116.65	113.02	111.36	103.03	115.24	108.07	110.81	111.89	109.98	107.79	108.44	110.28	109.02	108.61	117.63	113.21
102.1	107.75	112.54	110.06	106.18	97.796	106.41	114.18	105.62	110.46	104.2	102.71	101.65	112.21	107.66	101.97	101.38	105.71	104.14	118.02	115.14	102.71	109.42	110.57	101.65	103.21	102.72	109.36	99.31	109.47	112.72	109.23	109.26	99.666	115.11	108.03	109.54	107.06	113.59	101.51	101.78	108.99	104.51	95.633	110.65	102.71	101.34	106.22	109.96	109.36
96.264	93.846	109.13	103.85	99.804	96.293	107.81	104.13	96.612	99.325	107.03	96.334	105.47	108.77	101.86	97.715	102.21	91.1	100.36	107.06	89.246	97.678	105.33	104.22	93.506	100.36	99.54	97.822	106.24	102.29	107.69	103.51	104.65	102.5	97.699	96.979	105.62	105.92	97.215	106.9	92.834	102.27	101.07	94.943	101.31	103.66	102.67	99.155	111.09	92.405
114.5	104.19	108	111.41	109.13	109.44	105.24	99.52	102.69	106.24	116.57	104.59	113.45	114.36	102.27	110.32	101.73	114.57	111.27	103.65	98.554	105.07	108.41	110.55	102.73	109.35	112.81	110.51	108.41	99.457	100.57	113.03	103.4	105.15	100.23	109.04	115.1	101.52	103.48	101.32	108.02	109.04	112.47	107.09	95.655	114.23	95.999	107.96	96.97	103.22
108.33	100.35	90.976	104.53	99.01	100.35	101.53	91.838	107.5	98.665	97.959	99.027	96.644	99.205	88.489	93.579	107.41	96.838	98.132	103.62	99.988	99.644	108.7	101.38	96.934	96.179	97.168	101.3	101.39	106.6	98.743	103.89	99.186	97.273	105.27	103.98	99.788	98.821	97.829	101.37	106.06	103.87	99.061	100.04	90.972	106.53	113.12	91.969	102.08	102.34
105.32	95.275	111.01	107.07	111.6	114.83	104.68	108.1	108.76	115.03	108.74	96.136	109.47	107.25	112.49	98.721	97.631	107.17	112.08	117.95	100.63	109.35	105.25	107.2	98.281	99.929	106.69	104.49	107.14	98.46	115.45	104.05	101.05	109.71	113.2	104.72	115.76	110.93	106.12	100.87	113.62	100.2	99.754	106.05	106.64	104.51	104.49	106.73	104.43	97.255
110.27	109.88	95.122	102.31	111.41	103.26	110.6	103.02	100.3	110.51	108.69	109.68	108.33	105.53	101.8	101.78	112.9	111.16	105.46	109.71	114.28	105.92	116.19	110.81	103.25	106.16	106.57	109.5	113.87	104.5	115.05	102.1	114.55	104.31	110.35	100.61	110.97	112.41	98.856	101.89	107.3	110.18	106.22	111.28	114.17	112.41	104.14	106.93	112.89	104.37
107.04	108.88	110.63	112.51	103.57	114.17	103.51	92.147	107.83	114.57	109.62	110.65	117.56	107.07	114	112.04	106.54	115.22	107.09	105.09	117.92	106.35	110.19	107.39	105.99	111.15	112.37	107.34	109.76	106.87	114.37	105.75	105.16	107.9	107.31	108.13	104.91	112.8	101.55	116.81	100.87	104.15	110.08	106.62	104.39	102.49	103.47	107.5	101.74	116.74
105.81	111.64	113.78	105.11	106.08	106.72	104.51	108.47	108.86	112.33	109.74	110.65	114.35	98.023	106.97	102.32	107.89	106.59	114.32	105.27	110.17	110.44	110.58	110.2	111.6	111.28	112.58	114.32	103.03	102.14	109.53	109.55	104.42	106.17	102.38	109.97	105.23	112.01	110.61	105.06	100.56	109.1	110.39	106.85	111.39	102.49	107.49	108.25	107.14	111.52
90.646	86.571	93.893	101.35	93.063	100.7	85.281	98.976	89.674	104.59	95.673	101.05	98.285	94.933	101.65	98.874	96.721	100.3	105.29	105.1	85.197	100.26	97.002	92.082	94.726	92.455	88.82	94.778	96.771	94.789	96.895	94.419	90.93	98.455	104.68	98.776	96.982	95.556	104.62	103.17	98.288	94.692	103.43	100.38	97.023	99.835	96.606	101.66	94.094	95.895
117.82	110.74	111.74	106.09	114.18	106.88	107.74	112.23	111.35	99.306	113.52	107.86	115.52	112.48	109.65	110.12	103.68	114.6	99.358	108.04	100.14	101.22	102.76	112.92	113.87	109.76	119.03	112.8	113.13	106.69	107.34	108.71	107.98	106.07	102.15	107.52	103.85	112.16	107.23	100.6	117.61	108.6	113.01	103.4	115.9	105.01	113.85	113.73	110.75	105.62
100.57	91.596	95.59	93.736	106.26	95.486	93.713	96.591	101.74	98.78	93.192	101.41	95.46	93.047	92.35	104.72	101	87.876	94.05	92.122	102.09	99.778	94.648	98.67	102.19	90.672	101.58	95.445	104.25	92.409	98.109	102.86	104.14	101.29	102.8	98.13	102.91	113.37	94.854	103.09	98.632	94.343	96.034	96.041	97.98	110.38	93.63	85.552	99.431	100.16
104.96	103.14	103.25	105.49	103.12	105.54	107.14	103.98	92.967	101.91	105.86	101.05	108.21	107.32	109.29	107.94	94.87	109.88	112.61	102.92	104.68	110.81	108.76	113.38	109.58	102.5	102.6	107.31	104.24	104	104.93	112.77	110.25	99.104	103.2	103.39	100.59	108.31	108.61	98.52	108.02	110.15	104.89	115.58	107.83	100.47	110.96	96.94	107.29	96.758
103.19	104.53	105.92	111.7	106.72	110.08	104.07	99.06	109.64	94.389	105.46	107.14	102.2	109.64	108.74	104.83	101.09	102.52	109.4	112.18	108.32	111.74	103.04	98.446	105.12	109.33	101.72	104.61	102.02	104.68	105.86	113.18	105.19	101.54	103.74	100.4	109.76	104.71	112.47	108.32	108.04	111.1	104.15	104.6	110.25	95.624	101.19	102.8	117.96	109.25
103.05	101.61	95.987	101.8	108.41	96.143	101.35	94.271	96.332	102.52	102.02	104.8	95.148	98.034	97.239	94.617	99.35	108.75	95.856	97.583	101.24	105.02	93.993	107.62	99.647	100.98	97.279	103.43	101.61	111.01	96.654	95.065	101.02	90.734	95.33	111.87	93.132	106.86	99.155	100.47	95.801	91.713	101.9	94.735	96.731	96.848	97.127	107.43	103.28	97.761
119.07	115.26	110.76	116.16	112.32	110.41	104.79	107.17	102.75	113.09	112.24	108.38	105.96	112.81	109.9	100.28	113.57	112.33	111.9	101.94	109.83	110.39	101.54	105.67	112.57	103.31	98.549	109.78	108.6	117.19	121.22	112.33	119.62	103.21	104.24	104.6	111.71	103.37	114.59	103.44	115.38	119.38	107.99	110.79	104.07	112.34	103.78	110.31	105.93	110.59
103.53	109.03	118.18	111.22	109.91	117.42	124.9	118.36	109.49	112.83	104.02	111.45	115.26	113.86	107.97	110.12	109.34	110.36	110.3	113.37	114.27	106.55	111.06	111.02	101.07	110.69	109.42	107.31	110.44	116.35	109.9	99.924	115.45	110.33	113.78	105.98	105.26	110.06	110	112.25	109.52	111.71	106.81	106.51	102.25	114.17	105.11	106.96	104.35	107.77
108.25	107.32	106.68	107.19	110.98	105.63	102.21	113.12	102.55	108.06	104.46	121.79	94.329	115.96	107.27	109.87	109.29	108.01	104.54	116.69	102.34	106.99	105.48	97.23	109.51	102.26	103.81	109.14	101.97	103.64	107.95	107.96	109.68	115.2	103.3	107.64	111.18	104.16	105.02	111.6	110.24	103.89	102.99	108.13	110.03	102.98	106.62	115.38	105.36	101.51
106.5	109.8	100.05	109.78	104.06	98.953	101.07	101.56	102.27	104.96	108.58	100.58	100.57	105.77	103.53	107.23	106.22	103.19	106.57	109.1	103.35	105.92	104.51	98.065	97.534	109.86	98.59	97.843	100.8	106.44	107.85	106.78	107.57	105.05	102.85	94.162	112.49	102.2	106.14	112.42	104.75	106.36	102.34	98.309	114.86	104.92	95.902	107.14	108.13	105.7
107.51	99.063	111.11	100.54	108.67	104.24	107.08	105.95	104.09	101.3	113.09	107.11	109.11	99.411	110.84	104.38	107.18	102.75	105.02	100.23	89.779	104.67	108.3	101.45	95.932	99.059	117	106.4	91.919	105.79	111.32	105.83	113.74	111.75	108.26	107.26	108.66	102.79	110.5	105.98	106.46	105.78	108.59	107.37	101.07	102.07	100.29	110.77	110.46	98.454
101.59	113.39	121.98	99.907	112.03	114.23	100.44	111.26	110.95	108.04	112.64	110.2	96.562	109.12	114.79	108.27	109.07	103.56	107.04	104.84	104.13	103.35	103.42	114.95	110.77	109.62	108.91	113.04	109.97	108.85	113.13	104.59	105.3	109.6	105.1	99.23	115.14	106.56	104.17	102.28	105	101.88	112.81	108.7	112.58	110.45	102.74	102.99	98.569	106.1
103.68	105.79	103.3	114.28	105.64	102.88	114.4	109.18	99.768	108.12	98.534	111.16	100.95	108.15	107.66	96.616	101.47	115.1	112.16	107.29	99.222	114.85	101.01	115.56	107.32	114.43	110.15	102.97	110.65	112.66	109.99	97.009	104.06	100.17	101.85	107.93	101.43	106.54	111.33	104.21	117.08	108.96	109.21	109.14	111.92	104.37	103.09	109.53	103.4	111.98
100.57	101.25	111.28	111.81	100.83	107.44	105.4	101.79	103.75	116.43	105.72	100.68	108.44	95.542	107.47	98.478	95.786	113.41	100.05	99.707	107.28	103.36	97.672	112.25	102.7	110.68	101.26	112.26	111.06	107.01	103.88	100.72	101.9	108.41	103.58	102.11	99.069	100.12	111.27	104.24	114.87	110.32	108.27	105.22	109.01	110.29	111.1	113.71	113.25	100.5
98.664	107.32	111.07	104.09	112.97	106.14	116.52	111.71	108.13	111.27	99.869	104.79	110.56	105.31	106.17	97.616	110.28	107.75	98.574	97.051	109.96	115.79	108.31	110.93	108.33	110.94	113.99	101.86	97.466	105.3	110.25	107.91	115.64	117.42	107.61	107	111.85	111.64	108.31	112.54	109.01	105.82	109.04	102.82	106.07	107.64	101.72	111.37	116.72	103.83
108.24	109.79	110.45	114.41	109.75	110.77	104.49	109.25	102.5	107.59	98.541	107.04	105.13	106.44	107.26	110.83	106.95	112.4	109.75	113.04	112.29	95.903	111.25	114.16	112.55	104.07	117.13	109.26	113.53	109.44	115.38	109.3	109.76	102.61	112.96	107.71	103.28	105.09	104.67	105.12	108.36	105.88	115.75	108.68	103.21	106.16	107.35	114.22	100.64	105.83
108.75	102.18	101.12	104.95	109.13	107.97	111.3	109.52	99.24	112.69	98.93	103.64	101.58	109.09	100.25	95.761	109.44	98.42	116.84	103.58	108.87	114.73	99.54	103.25	109.79	106.58	108.21	102.29	104.81	105.94	105.87	99.952	112.78	107.94	107.25	104.36	104.62	105.4	116.56	103.8	111.88	108.43	109.99	96.866	109.25	107.73	107.01	111.33	114.02	106.72
109.06	107.42	103.44	96.24	100.66	106.23	116.39	103.54	106.81	104.3	109.63	113.38	106.74	102.93	112.55	108.16	97.946	116.2	101.74	107.97	104.29	100.9	105.18	111.64	108.4	102.53	105.45	100.36	109.5	101.12	104.79	108.39	110.24	109.5	106.03	114.1	101.41	97.534	108.62	104.64	101.65	109.1	98.626	110.53	106.37	102.92	107.05	109.95	112.05	93.991
103.14	113.17	100.56	105.4	113.65	99.916	112.04	117.12	102.49	105.78	112.21	101.47	109.07	108.81	109.3	99.798	108.33	111.94	104.32	105.01	111.63	106.35	108.22	113.78	98.866	109.46	108.4	102.1	104.31	109.52	98.758	109.49	105.56	105.91	109.15	110.59	100.5	109.61	110.39	111.1	112.79	105.72	112.51	101.87	105.53	109.39	104.77	99.762	106.96	110.73
108.29	105.36	107.68	115.83	110.76	111.44	109.28	105.87	100.68	112.07	115.6	104.55	107.3	105.25	108.53	109.15	110.07	112.74	106.51	106.16	102.93	98.581	109.59	102.69	108.51	118.72	109.63	106.37	107.49	109.01	103.62	117.16	112.61	110.21	104.24	99.793	107.56	102.36	111.92	95.686	110.88	118.25	111.14	110.07	118.33	104.28	114.6	113.01	102.71	109.52
108.89	97.579	105.16	96.958	96.725	102.87	107.46	105.46	97.202	96.682	105.11	105.53	101.74	99.931	100.05	105.22	96.779	108.29	107.93	103.95	94.037	94.395	103.51	111.43	101.71	93.635	108.75	106.99	98.718	105.51	106.39	108.17	98.431	99.983	103.99	102.07	97.771	100.73	101.61	104.95	106.27	95.557	106.95	98.3	94.526	98.428	93.468	104.25	99.255	101.47
109.08	100.3	93.943	107.08	100.06	103.23	107.97	110.68	104.15	103	105.49	98.243	113.14	104.08	109.11	103.41	108.98	108.83	110.71	104.71	103.84	106.54	109.36	98.933	116.18	114.84	110.42	106.32	103.84	104.03	96.829	106.83	107.82	101.56	115.72	107.1	107.41	98.346	109.39	113.38	113	102.95	110.97	112.33	107.97	109.91	103.92	104.74	111.41	93.861
109.56	110.18	109.49	105.91	116.04	109.64	108.89	116.79	112.02	108.55	110.65	109.27	115.43	105.64	102.6	111.37	107.58	112.02	114.6	116.74	113.08	104.96	110.95	110.84	119.75	112.99	112.33	111.1	107.94	112.06	122.98	108.27	115.99	109.3	110.62	110.86	117.33	117.96	112.92	107.17	104.92	110.41	111.26	115.44	104.6	114.38	108.52	111.8	108.3	111.6
105.09	99.623	96.911	105.66	103.46	98.898	94.402	103.86	101.39	98.865	99.223	99.944	96.152	99.65	94.523	103	97.397	97.858	99.751	95.816	104.12	97.132	98.793	98.816	106.35	101.97	92.931	100.76	107.19	105.03	99.391	94.671	103.61	101.68	98.187	103.19	103.01	102.19	97.944	104.46	99.021	100.38	102.27	102.81	105.99	93.15	96.609	95.979	101.49	98.154
118.02	115.31	109.25	114.71	111.94	108.69	106.06	122.03	117.82	124.01	116.54	109.54	110.53	112.07	114.49	99.372	111.34	105.54	111.34	111.83	111.59	109.64	113.92	110.7	103.04	102.62	108.31	113.75	113.86	107.78	110.52	109.3	108.23	111.13	107.57	113.37	104.31	112.91	121.33	106.14	108.81	107.02	118.62	100.06	113.55	97.607	104.98	107.97	113.7	108.24
89.456	99.604	93.785	99.641	100.56	93.819	101.76	92.114	96.932	97.652	104.57	103.73	94.553	94.718	94.397	96.453	88.379	96.808	91.285	90.555	93.857	104.52	93.306	102.17	93.136	102.95	102.38	102.24	97.218	98.696	100.8	96.366	100.46	96.213	103.68	100.49	94.616	100.68	99.58	86.229	98.094	99.015	100.09	96.823	92.162	91.706	97.667	93.909	102.85	103.29
106.67	98.144	98.098	92.965	101.5	101.05	100.77	97.21	105.77	98.059	101.77	105.48	90.107	95.042	101.84	102.4	102.73	102.4	109.41	102.6	98.752	104.45	94.844	105.08	100.17	100.81	104.79	105.99	97.69	98.463	106.16	104.73	95.917	111	99.758	102.63	103.06	103.17	96.967	95.785	106.52	102.43	108.53	95.347	94.368	104.14	99.944	96.068	98.545	94.658
104.89	107.62	112.9	106.96	106.09	109.67	104.34	107.82	107.68	108.23	103.85	106.15	111.62	107.26	98.433	97.285	104.51	102.2	100.97	99.025	110.47	108.65	112.24	110.13	106.58	111.01	101.86	103.99	111.35	115.59	110.54	115.79	101.85	102.6	98.33	104.85	109.04	105.59	103.24	113.8	105.51	107.64	113.66	113.18	104.45	105.28	103.06	105.14	103.4	110.99
105.16	104.16	102.23	101.37	105.69	99.609	107.57	109.93	102.48	107.23	101.6	107.07	107.51	101.2	108.62	109.15	109.95	108.17	106.63	105.66	105.05	100.08	111.4	109.74	107.06	108.32	106.4	101.75	101.76	113.3	114.01	104.89	110.68	108.16	110.68	110.18	109.3	102.38	101.4	101.12	110.72	99.505	106.5	98.5	107.57	107.42	102.85	105.84	106.74	110.07
103.99	106.81	108.02	106.35	107.9	100.81	91.301	107.22	110.77	106.2	111.92	111.15	110.95	110.92	107.17	106.02	106.29	123.66	112.54	106.11	101.77	110.96	112.34	115.19	108.07	104.33	99.08	104.37	108.99	115.08	98.536	110.91	105.36	107.33	111.19	106.17	107.34	103.6	115.14	112	108.35	102.5	106.59	110.98	103.11	110.59	113.24	103.04	110.26	111.45
109.24	104.89	116.84	116.77	113.2	117.43	100.31	103.03	100.78	100.46	114.25	120.71	104	106.95	110.19	110.55	110.54	103.3	109.83	98.445	105.5	110.17	102.73	114.58	109.86	112.03	102.81	103.27	104.95	108.27	113.28	109.86	107.81	111.46	106.44	112.24	109.62	102.39	118.12	99.614	103.63	112.06	108.32	115.09	113.44	102.26	116.04	106.23	113.74	113.36
111.84	110.34	102.43	114.26	111.15	108.87	105.07	101.83	104.06	104.66	104.86	112.4	104.89	116.45	108.07	104.95	102.81	100.64	113.77	109.8	112.63	103.53	113.26	106.68	112	101.19	109.67	98.468	101.75	103.51	106.99	111.65	102.53	118.39	108.83	106.79	106.46	110.94	104.11	103.56	107.74	99.34	105.08	106.5	108.66	114.48	102.56	113.33	101.38	108.63
107.13	118.09	101.45	104.96	102.16	101.76	105.8	104.5	105.23	104.77	105.7	104.61	104.82	107.65	111.72	109.12	106.54	107.55	103.61	104.9	112.82	107.81	101.96	110.6	103.04	111.03	112.19	104.38	103.01	109.52	100.2	110.54	111.84	111.82	99.772	110.64	110.88	103.56	112.22	103.69	94.493	103.24	106.41	102.21	107.88	106.23	114.88	107.87	100.47	111.12
92.11	98.858	95.906	103.09	95.684	106.68	103.09	95.027	100.89	100.07	104.44	103.23	100.77	102.57	101.68	97.429	99.927	97.941	97.211	103.59	101.95	99.723	96.416	104.05	96.36	87.11	100.28	96.958	103.96	103.55	92.667	99.621	91.724	101.23	100.02	107.23	103.09	100.48	106.1	97.252	110.61	101.11	90.17	91.707	108.07	104.07	99.461	96.298	95.031	102.59
104.36	107.05	101.08	108.37	112.79	103.67	110.31	106.25	107.65	102.94	105.36	108.18	101.83	105.25	108.68	103.12	113.08	106.97	102.71	104.12	98.719	99.181	103.29	107.93	110.22	108.51	110.14	109.44	111.03	103.86	109.08	98.641	99.69	104.02	111.12	101.86	111.25	108.02	103.74	108.07	100.63	115.46	102.03	109.88	106.4	102.49	104.6	95.556	106.2	105.27
101.74	94.905	98.622	96.333	96.79	108.59	94.895	102.1	89.222	101.34	86.876	98.969	97.461	93.503	101.82	105.46	90.829	89.418	103.46	94	92.967	92.614	100.87	98.47	94.325	97.573	97.977	96.649	94.676	100.47	103.5	83.905	107.16	95.879	96.93	101.48	103.24	94.456	103.52	98.156	100.04	94.367	97.233	100.11	92.998	101.95	95.212	101.14	97.063	94.054
116.64	105.35	105.52	110.26	109.69	104.14	109	104.87	110.2	108.8	113.99	105.01	101.76	106.95	112.61	114.85	111.4	111.37	107.9	111.82	103.3	105.49	108.3	108.42	106.4	101.67	104.94	109.41	109.04	108.23	109.51	105.66	97.374	104.34	110.45	109.16	103.27	101.24	109.47	105.09	110.04	107.15	113.33	114.11	112.22	111.73	103.68	109.7	108.72	112.68
107.28	108.75	101.84	109.28	107.4	109.1	105.12	109.37	109.69	101.65	113.18	109.99	105.33	111.31	108.07	104.96	94.869	113.69	113.92	106.51	103.42	104.93	102.93	102.15	112.27	102.52	106.5	116.18	97.943	106.69	100.65	102.16	108.33	102.1	108.45	105.54	101.44	107.22	102.62	105.99	104.8	113.33	107.12	102.95	113.95	120.59	102.54	102.93	97.321	109.22
105.69	108.66	106.23	109.91	107.57	100.61	104.56	99.018	102.77	104.36	102.54	104.98	102.07	106.87	99.125	98.381	104.69	109.01	103.69	95.771	107.22	106.33	113.43	103.37	103.86	100.11	97.416	105.38	98.489	104.27	100.6	110.2	95.768	110.09	106.89	103.09	97.879	105.39	113.59	110.86	99.803	111.32	101.12	100.57	105.12	107.35	102.38	99.25	107.09	106.19
111.36	110.1	106.44	97.952	109.49	101.05	111.71	111.87	99.861	111.42	112.76	105	113.35	104.98	111.7	102.18	103.93	106.97	110.2	102.8	97.527	114.9	108.04	104.8	107.21	104.15	115.88	107.03	108.52	110	110.58	112.1	117.39	111.75	110.12	105.3	110.51	109.47	114.32	105.8	108.94	105.58	103.12	109.32	103.05	119.06	118.71	107.52	105.66	107.54
96.563	111.14	114.04	104.11	107.66	110.01	109.6	113.87	111.83	95.194	111.58	112.5	105.66	104.62	99.964	103.76	109.17	109.85	100.42	107.51	105.27	103.76	103.26	108.61	118.3	114.56	102.62	100.22	111.36	103.49	104.91	98.982	101.02	104.95	105.58	99.404	99.59	111.91	106.39	105.8	105.08	102.84	107.76	108.52	110.28	98.27	111.61	106.75	108.19	101.94
121.99	109.5	109.36	106.48	114.35	108.27	100.03	108.23	109.43	107.74	102.43	105.03	110.49	106.18	96.904	102.71	106.35	105.14	97.335	103.95	113.19	107.85	108.89	98.533	109.01	100.23	105.2	104.56	108.16	103.08	104.17	105.88	111.63	106.97	98.627	102.64	107.53	96.003	103.7	97.701	109.95	103.52	108.7	102.85	105.6	101.56	99.364	104.96	108.03	106.97
108.81	104.16	107.88	107.08	114.95	108.56	105.58	111.43	107.7	107.84	107.6	110.25	100.46	105.37	117.63	114.7	111.04	109.62	110.93	113.9	97.965	117.36	113.91	116.23	104.13	97.806	104.5	92.868	108.08	100.98	109.91	96.415	111.36	109.16	115.26	108.31	105.82	113.25	113.49	94.868	107.27	104.22	96.293	110.7	104.45	109.07	110.03	105.41	113.4	108.23
114.33	116.9	99.267	107.65	117.26	108.27	105.94	102.02	110.52	103.75	110.73	108.98	104.69	104.39	119.71	105.44	105.49	97.819	100.84	100.95	106.54	108.74	96.32	108.15	107.89	106.01	113.44	104.01	108.73	112.22	111.18	114.65	100.43	108.48	97.667	112.11	119.48	106.12	108.15	108.53	97.519	108.87	105.65	106.74	98.177	111.55	107.96	114.17	113.12	93.98
92.862	100.03	88.916	104.02	93.148	106.19	99.613	99.58	93.115	94.954	105.78	93.082	97.118	98.619	100.46	92.799	96.6	99.443	96.507	105.49	93.42	100.56	92.966	105.22	95.922	107.08	102.79	96.396	106.06	85.709	101.24	100.21	99.98	103.92	97.874	98.572	93.963	87.024	93.172	98.118	95.461	100.22	97.629	94.725	102.3	98.175	102.77	99.664	99.607	103.49
97.005	101.6	114.45	103.82	103.47	106.69	112.24	108.02	106.34	108.05	108.38	103.52	107.39	109.41	114.3	111.03	101.45	104.46	103.92	101.52	103.61	101.87	107.76	96.285	121.01	105.87	94.78	104.86	97.158	104.83	110.48	107.96	102.55	100.06	108.92	108.93	105.76	104.99	103.13	107.18	102.26	112.79	108.15	103.4	114.59	103.93	106.36	102.85	107.14	105.9
106.79	105.26	114.9	103.88	115.36	103.05	111.78	108.84	103.16	108.44	112.75	109.4	111.02	109.35	104.91	112.05	101.1	107.09	100.63	108.84	107.23	103.72	116.94	109.59	107.32	109	104.28	107.74	108.46	106.93	98.976	103.23	110.28	99.254	109.1	106.63	118.68	109.67	107.17	116.19	108.58	111.85	96.825	110.63	108	109.53	111.07	112.5	102.41	113.89
107	113.15	113.84	107.3	105.43	116.91	108.29	107.44	108.06	105.88	119.14	105.75	107.73	102.31	111.37	108.85	109.29	112.75	105.84	105.91	113.16	104.34	103.48	109.24	115.53	113.07	113.62	117.61	104.16	107.57	112.84	96.44	113.06	109.86	99.605	103.37	115.86	99.975	101.95	111.19	113.21	113.42	102.86	105.21	110.11	111.94	118.06	108.07	115.18	114.67
96.95	92.678	95.986	108.12	94.986	92.662	96.095	98.459	97.176	96.818	94.157	97.428	106.67	96.612	108.47	91.314	86.82	99.318	97.092	96.494	92.576	91.261	111.86	107.31	98.107	91.567	91.999	92.792	104.14	91.555	94.175	94.822	92.498	98.964	98.4	103.05	97.976	98.276	97.464	106.39	100.2	94.004	97.554	94.686	101.58	90.481	107.85	98.459	82.263	102.79
101.17	101.01	108.33	112.81	101.81	113.95	108.39	118.75	107.84	100.78	114	101.32	103.59	102.65	110.72	105.68	101.07	100.05	107.6	103.29	102.35	107.24	106.99	102.3	96.284	119.61	102.56	95.574	105.75	99.115	101.29	106.64	103.66	108.74	113.06	111.1	108.93	101.14	104.64	104.61	107.33	110.88	107.26	106.35	109.74	107.15	99.406	112.89	108.54	102.76
86.178	107.06	93.961	102.87	98.277	103.22	97.377	97.108	94.714	91.205	96.148	98.62	100.22	99.148	88.55	104.85	101.12	97.053	91.816	102.95	100.37	105.11	90.78	108.18	102.61	101.31	98.304	101.71	90.39	91.521	92.373	100.66	96.281	91.93	94.433	89.784	98.788	99.711	99.647	104.31	102.04	91.9	102.14	103.54	104.82	101.05	99.392	92	96.001	97.889
101	100.77	104.24	94.242	99.41	111.27	112.44	100.87	102.47	103.81	101.35	109.07	106.49	109.07	110.86	99.976	110.35	96.936	106.94	104.55	98.312	100.34	104.62	95.11	99.438	93.619	102.18	106.1	114.38	98.306	101.52	96.724	95.452	103.69	105.36	108.52	104.44	104.74	99.893	101.75	111.02	107.31	109.24	105.41	97.841	111.08	102.69	102.74	110.1	99.083
98.547	100.91	107.03	105.69	105.79	108.92	116.91	104.83	98.356	104.1	113.36	100.82	100.06	107.37	105.72	106.18	104.93	102.92	112.59	105.42	118.21	98.113	111.82	116.74	99.596	106.65	100.2	111.91	102.77	110.43	96.536	109.15	104.08	104.92	107.23	102.99	105.72	106.72	99.058	101.93	104.13	116.97	109.11	102.92	109.97	109.57	109.35	99.794	107.08	96.194
97.492	109.97	112.47	107.2	98.688	110.6	109.88	95.795	111.09	103.54	112.54	108.91	115.47	112.7	111.59	104.74	106.12	115.89	105.16	95.715	101.19	109.27	101.86	103.87	104.85	111.37	100.69	109.66	102.07	112.13	102.2	111.57	100.24	99.631	110.95	110.06	114.23	104.37	110.5	107.8	101.3	100.26	107.78	106.94	107.07	104.93	109.34	100.66	117.44	107.17
106.48	98.441	113.24	108.9	110.84	95.857	103.98	115.01	108.86	101.72	106.47	99.361	107.4	98.603	110.6	107.07	109.16	112.05	102.83	97.618	107.99	108.17	103.37	110.82	103.77	108.7	108.9	104.25	110.06	94.51	106.14	100.17	99.497	104.99	107.19	103.2	99.697	102.67	106.16	102.45	99.659	103.55	106.71	110.37	110.22	109.87	103.96	103.47	107.29	110.17
104.7	93.312	102.92	89.814	100.22	111.46	95.35	105.87	100.29	99.179	95.919	102.22	99.892	86.45	101.04	104.22	101.34	102.62	104.21	99.25	106.74	102.39	92.237	97.549	98.859	90.481	106.53	99.769	98.681	101.23	95.556	96.02	92.322	96.343	103.71	103.88	101.29	99.857	89.099	92.755	102.34	94.656	91.628	102	99.357	103.09	94.974	101.69	101.23	86.652
115.12	108.81	101.99	107.45	103.58	105.52	100.51	102.87	104.92	101.25	98.17	107.6	103.88	112.83	107.87	103.72	101.76	109.86	98.935	116.27	113.93	107.25	113.66	100.68	105.16	98.666	105.86	105.94	104.13	110.05	105.85	114.42	99.49	99.543	107.27	111.73	103.93	106.3	102.83	101.49	112.06	105.04	101.8	107.73	104.11	101.76	104.78	111.31	102.7	100.94
97.158	100.06	103.69	100.17	105.78	96.535	103.03	104.41	103.07	101.22	94.036	103.44	102.04	107.43	104.67	100.63	89.468	93.656	102.42	91.841	99.95	99.87	97.838	103.76	99.337	107.5	103.43	97.041	103.14	109.6	100.93	101.86	103.08	102.93	103.99	103.31	104.69	95.911	101.62	104.31	100.42	100.9	105.03	104.31	91.606	103.43	97.908	106.82	105.19	101.23
100.77	102.93	114.23	112.59	114.73	107.8	107.73	104.35	104.35	108.95	105.49	110.28	105.24	110.06	109.36	107.26	112.83	104.3	112.35	112.68	112.69	106.54	114.36	107.67	97.752	108.93	105.93	113.05	101.17	114.89	106.92	111.92	115.43	101.36	112.04	110.06	112.26	112.24	102.51	108.02	111.3	107.19	109.96	112.18	97.506	119.86	108.88	111.02	112.65	102.52
116.24	107.54	114.96	101.53	102.55	114.98	97.358	99.978	116.18	106	107.62	104.13	111.13	112.42	117.63	117.69	111.06	109.45	112.89	117.66	113.8	107.09	111.86	107.04	116.36	106.41	112.98	114.51	111.81	107.78	108.46	110.82	108.87	106.35	109.42	108.42	102.34	109.45	113.07	103.96	113.76	105.18	106.3	113.6	114.16	105.14	121.47	101.1	102.77	111.09
95.419	87.242	100.59	90.677	101.57	99.508	95.487	93.798	94.069	98.419	92.242	94.437	94.307	98.961	90.823	102.73	105.46	105	97.942	96.21	100.55	94.242	105.11	87.83	96.693	98.716	98.438	84.815	95.117	106.31	104.39	94.705	102.69	92.784	100.91	109.88	97.105	106.9	101.31	94.588	101.1	100.73	98.557	105.42	88.039	94.813	98.643	94.12	97.871	96.318
115.89	115.66	116.03	110.31	108.57	108.94	101.39	121.24	116.08	112.07	109.83	117.96	106.27	101.17	102.67	106.14	113.28	101.61	111.52	108.66	107.04	109.15	116.96	105.1	115.4	112.08	107.73	111.71	111.34	108.85	108.12	112.69	108.52	113.8	110.82	106.23	115.83	113.49	106.42	111.26	107.97	103.45	113.87	104.34	112.64	123.26	117.69	109.86	114.83	110.77
109.16	98.88	105.59	108.86	102.81	99.319	101.01	109.12	109.86	102.24	103.89	110.16	115.65	99.451	100.97	100.67	101.61	104.93	102.87	113.9	106.57	108.83	103.77	108.75	108.1	108.21	102.6	90.818	95.447	112.76	107.27	99.105	107.29	106.69	114.7	110.21	110.56	109.24	113.94	101	104.28	107.09	111.71	105.39	104.25	110.81	103.94	104.7	107.27	104.5
102.38	99.364	105.5	97.033	94.182	100.67	94.005	94.545	96.115	99.3	99.445	100.92	97.293	101.27	96.315	98.216	102.07	103.77	104.47	101.61	106.75	97.611	96.807	100.26	100.71	100.21	103.91	100.19	94.622	103.59	107.11	100.68	90.041	95.957	106.26	97.814	95.649	103.53	101.87	95.645	97.469	93.166	99.778	102.02	103.03	105.75	98.066	92.617	101.72	97.958
111.99	104.29	113.08	109.33	103.59	111.62	105.81	100.98	104.17	98.214	97.359	110.01	105.83	103.37	103.15	115.93	107.77	103.28	96.824	115.52	110.71	102.77	102.4	107.07	114.07	103.31	106.25	108.16	98.473	107.81	93.496	104.72	105.49	102.62	101.88	111.53	100.87	108.94	96.063	100.39	106.46	97.309	97.805	101.43	104.38	108.55	98.328	101.37	100.58	104.39
93.264	98.198	97.453	94.519	95.9	107.33	96.525	104.75	105.89	99.665	99.254	98.851	93.74	107.71	95.624	99.113	104.83	108.29	99.6	102.85	95.286	89.792	97.557	105.33	104.41	96.488	96.305	112.03	95.217	99.634	94.855	100.77	90.369	101.33	93.99	94.302	107.65	97.696	95.663	100.61	98.812	94.541	97.434	93.677	107.29	95.654	98.566	105.35	95.378	101.02
110.53	109.29	107.89	102.72	101.74	110.58	104.97	112.33	100.58	109.79	106.57	109.24	103.18	111.85	99.52	113.34	102.93	109.59	106.93	107.66	102.13	108.42	98.656	106.01	107.43	107.57	112.03	100.12	100.13	100.42	106.6	105.04	105.17	99.213	113.08	91.063	104.38	106.72	104.6	105.3	103.76	99.541	105.22	109.85	100.22	104.29	103.74	110.31	108.87	110.56
98.755	90.464	106.29	105.87	105.82	107.53	108.06	92.361	97.479	100.04	107.76	108.49	105.7	102.18	101.92	108.04	100.11	107.63	104.54	94.661	98.694	111.81	100.45	101.56	109.35	104.83	98.663	98.696	100.75	96.865	102.02	93.957	95.813	103.21	105.39	104.67	105.49	100.55	101.07	94.687	97.774	114.08	96.164	107.12	99.863	108.09	95.886	106.11	96.925	109.78
96.388	102.75	104.97	91.045	99.311	94.553	93.596	102.41	97.113	98.007	100.24	98.963	98.704	111.83	111.23	100.95	98.672	102.62	100.78	102.4	95.594	92.048	99.541	105.82	104.89	99.721	112.81	92.72	104.34	97.049	109.29	105.2	94.372	89.301	95.473	101.64	98.926	115.56	94.454	94.884	104.76	110.65	96.297	105.55	97.752	100.01	105.55	104.18	98.761	101.04
109.48	104.23	109.65	112.77	105.72	105.45	120.2	110.09	103.5	103.91	112.52	110.71	93.981	105.38	108.99	111.91	108.53	110.46	114.61	118.86	108.16	104.07	108.98	108.48	103.17	105.06	112.64	105.92	110.86	118.02	111.35	106.08	106.96	107.39	113.08	102.43	109.42	115.73	94.894	104.25	107.2	115.11	101.88	102.39	105.16	104.06	108.18	119.69	108.14	110.88
108.41	105.2	97.706	102.85	110.72	110.39	117.44	110.91	110.1	108.11	106.21	110.61	118.17	109.05	112.61	100.55	106.9	99.479	104.06	100.95	110.8	103.6	106.58	111.98	113.93	108.71	103.4	107.59	103.1	104.05	97.773	113.81	101.77	103.03	109.74	106.76	112.94	107.06	95.964	110.27	113.69	113.3	110.1	104.89	104.63	103.55	109.78	111.43	102.77	106.77
107.06	104.97	104.04	106.51	105.16	108.14	107.98	108.92	102.84	104.38	114.56	116.08	109.35	102.14	115.73	107.97	114.54	103.95	112.75	106.54	107.89	107.25	116.86	106.37	114.47	114.98	115.34	107.38	118.99	101.45	106.13	102.01	110.71	117.19	104.42	109.07	114.39	107.55	106.59	114.25	102.26	108.33	106.44	116.15	110.49	105.2	108.94	110.85	107.89	111.19
94.857	107.09	97.991	105.15	102.27	103.55	99.003	103.51	100.61	89.062	94.754	103.34	105.53	97.738	104.04	110.43	101.13	94.503	100.71	102.36	95.093	102.56	103.74	111.93	111.71	105.43	97.076	102.33	93.695	99.824	103.72	106.52	101.84	102.23	98.896	99.789	96.455	104.98	92.377	98.617	99.735	98.553	99.232	98.719	106.26	95.702	102.23	87.907	98.373	105.86
97.99	100.54	97.55	96.211	102.66	105.61	96.86	95.013	103.28	89.744	101.06	102.04	98.301	101.67	95.878	98.101	98.634	96.183	95.682	96.909	94.298	87.83	96.704	104.89	100.56	94.423	99.609	96.935	92.321	98.857	97.638	97.489	94.654	97.209	101.15	99.678	107.01	97.838	89.326	105.39	100.36	96.799	103.91	95.762	99.451	103.81	99.223	99.914	89.007	92.325
108.73	105.46	108.48	99.089	103.1	105.32	110.85	112.58	108.57	110.92	109.29	110.15	112.42	99.826	102.29	97.343	109.94	107.67	113.05	105.44	110.41	106.43	105.24	102.97	102.59	102.38	103.2	112.16	95.09	101.97	103.3	107.95	102.17	111.31	111.64	101.63	106.57	108.19	109.22	113.55	102.78	109.54	111.54	105.66	105.25	101.83	101.97	101.6	109.88	102.63
108.47	107.52	114.86	102.38	111.12	112.46	117.55	109.96	113.95	104.12	110.45	113.67	112.37	117.38	106.54	114.47	103.81	112.08	109.25	117.61	118.88	110.95	112.21	106.81	115.17	113.64	118.99	116.12	108.15	99.718	106.63	109.62	110.94	110.86	109.54	125.97	104.49	102.14	105.67	110.15	107.22	115.77	119.89	112.16	113.04	114	112.88	115.55	116.81	119.36
110.82	102.54	105.38	103.42	103.39	105.69	109.45	104.55	100.03	104.09	108.05	120.8	112.56	106.1	104.37	105.12	107.13	103.64	107.74	111.72	96.145	100.69	109.54	107.04	104.9	97.908	107.92	109.45	110.74	103.31	106.48	107.94	107.59	106.6	109.6	102.85	104.9	106.4	107.23	109.93	98.371	102.29	103.42	101.86	105.08	103.49	103.58	105.63	105.11	113.51
107.44	100.17	106.14	108.17	108.36	113.61	105.12	110.1	105.81	113.55	106.72	109.24	108.58	103.97	112	105.92	102.44	115.33	109.54	105.57	116.46	110.54	113.56	114.67	101.99	111.68	110.45	116.5	116.05	100.41	110.36	102.46	107.89	104.24	104.7	98.895	110.43	105.52	102.35	121.01	113.33	99.432	103.94	106.52	115.46	110.67	111.92	106.15	108.42	102.26
102.15	104.49	113	107.73	113.92	110.8	111.86	109.71	113.93	106.49	109.66	103.06	115.67	104.61	108.76	111.84	99.959	111.7	111.3	113.16	110.61	109.43	106.55	111.44	105.34	101.54	113.01	114.83	114.37	112.75	106.29	111.1	108.65	104.15	105.74	111.82	108.89	100.95	109.5	112.63	101.94	114.94	121.51	117.21	109.85	112.76	119.93	112.65	108.75	110.44
107.27	112.64	107.75	112.08	107.33	108.46	104.97	113.39	108.5	109.26	108.19	110.69	111.47	111.86	111.91	117.7	112.2	107.68	99.91	107.28	109.22	104.66	110.77	107.05	125.67	107.75	96.951	107.5	106.46	107.49	103.91	107.99	115.32	108.42	113.55	124.36	107.65	115.62	107.1	117.63	119.37	104.66	101.64	96.775	113.83	104.01	111.15	111.61	109.21	111.69
107.67	106.56	101.75	103.4	106.2	110.8	114.41	102.23	114.31	105.06	106.21	115.24	108.34	106.89	103.94	101.66	108.48	108.17	115.12	100.15	113.2	112.25	106.84	103.13	113.61	110.67	113	105.73	105.75	108.73	104.9	97.509	100.31	104.71	104.87	109.54	111.26	108.73	109.1	111.41	109.59	119.82	109.29	108.47	103.95	104.89	104.95	109.41	110.59	102.68
96.758	102.44	112.49	102.66	102.18	111.21	105.74	107.61	100.75	102.93	107.83	106.92	101.61	103.49	105.5	103.56	99.722	98.456	107.48	100.2	100.97	108.11	106.93	99.984	105.18	105.62	107.04	102.29	105.19	101.69	102.81	93.558	97.128	108.81	109.89	98.206	104.33	95.12	102.6	106.57	106.75	98.843	102.56	103.63	105.43	99.725	111.61	107.55	105.27	102.47
114.13	101.43	108.08	115.95	110.84	111.25	108.34	101.52	118.58	110	114.82	113.16	113.32	108.82	113.8	108.28	107.95	106.83	109.61	105.86	111.07	101.47	103.42	108.23	100.04	110.46	111.73	107.65	113.06	113.05	103.7	113.75	103.58	101.15	106.97	101.92	115.78	112.19	115.39	105.93	115.24	98.461	106.08	108	113.97	109.83	103.34	105.79	114.41	107.29
112.93	113.84	104.76	105.39	111.16	99.161	99.971	107.5	100.05	113.33	101.64	115.68	94.986	108.24	112.45	101.8	103.03	96.961	111.7	108.75	114.69	112.97	106.34	104.93	114.48	111.33	106.4	121.26	108.63	105.7	107.36	104.74	102.83	96.488	107.99	103.14	109.63	109.96	100.18	103.44	99.934	110.67	109.08	102.15	117.6	108.99	103.07	98.845	105.44	101.75
105.47	97.285	96.059	104.59	95.087	100.12	106.61	100.36	96.635	101.58	99.252	95.89	98.499	103.27	103.2	105.24	109.82	99.436	102.58	99.752	98.696	97.101	105.46	95.991	98.569	107.53	102.38	99.078	97.543	107.87	100.22	102.72	101.43	95.712	103.54	93.852	98.003	103.08	108.62	97.301	105.16	97.6	100.92	102.26	92.895	104.03	109.81	104.96	90.905	101.8
91.779	96.583	100.74	98.947	93.362	107.83	98.425	107.48	89.524	108.69	98.35	94.135	100.58	100.35	93.945	102.1	102.22	101.44	93.845	97.24	93.752	95.947	100.87	114.6	100.45	96.665	104.61	101.7	103.48	96.69	107.5	91.493	93.879	103.11	100.28	100.16	106.54	97.326	105.8	106.42	98.404	89.581	103.27	106.38	103.79	95.985	102.71	95.659	91.886	103.44
110.92	106.02	104.24	113.54	102.72	101.62	98.587	106.13	105.11	99.38	109.22	101.73	103.05	109.75	99.967	109.01	110.63	105.23	115.43	109.3	100.68	105.25	105.13	110.67	104.67	101.72	106.06	108.88	110.35	113.26	106.08	109.13	99.72	105.74	103.49	103.54	106.89	109.07	99.077	94.876	107.96	113.85	104.04	101.5	99.961	104.62	103.55	113.06	104.58	109.87
103.46	106.95	102.7	105.36	97.58	103.73	106.43	104.98	99.534	108.16	101.31	97.19	108.38	104.65	98.781	104.02	105.06	102.79	103.49	102.1	95.226	108.86	90.597	93.754	97.604	101.79	101.99	99.284	100.98	111.63	98.64	102.81	97.17	105.73	94.258	92.483	104.97	100.81	101.44	105.67	100.58	101.79	112.1	100.67	94.488	99.613	103.45	100.47	100.37	102.34
110.79	111.84	104.58	97.958	93.166	111.69	109.29	115.06	100.19	103.01	105.64	106.41	110.3	104.97	99.419	106.83	107.25	118.26	108.31	107.18	103.48	112.56	103.57	107.26	110.38	100.2	103.62	105.1	104.36	105.22	109	109.58	110.2	110.51	110.81	99.224	112.53	104.93	105.3	105.73	104.78	108.96	98.824	107.49	104.06	101.54	110.22	99.051	107.31	106.18
109.36	106.91	106.43	107.7	91.45	97.296	98.183	102.03	100.78	103.23	109.62	100.82	112.22	110.59	97.784	100.05	105.64	99.042	99.986	97.908	100	104.84	100.48	103.31	108.91	100.71	106.2	96.372	104.77	97.308	102.16	98.762	99.614	104.75	99.995	104.69	100.82	111.5	100.08	101.82	95.835	105.3	104.31	96.77	108.92	102.27	104.59	100.45	99.414	101.88
101.77	104.17	111.86	100.6	101.1	97.736	113.62	109.84	107.33	109.15	102.17	100.22	111.18	106.37	111.5	108.17	103.92	109.83	105.44	107.02	105.19	114.91	112.5	105.02	109.72	111.85	109.89	108.11	102.98	104.39	112.86	108.41	109.09	105.79	111.82	110.88	110.78	105.23	108.51	100.33	114.8	104.06	100.72	105.08	103.58	104.21	105.59	104.5	111.2	115.73
104.43	113.78	104.41	117.08	104.6	111.18	105.91	108.62	109.18	103.03	104.81	104.11	103.27	107.38	110.22	114.13	92.747	101.02	110.33	99.249	106.05	107	113.08	101.32	99.266	100.46	109.65	107.28	103.57	120.76	103.71	108.68	114.5	112.66	114.49	110.78	106.73	100.56	109.13	110.12	112.29	98.172	108.12	106.6	114.54	113.2	109.68	109.69	111.37	101.53
92.155	94.835	100.04	113.15	94.206	97.672	98.622	96.598	104.96	93.067	101.14	96.592	106.23	103.01	109.54	103.15	109.28	101.13	100.2	96.211	102.06	97.874	105.46	90.529	93.242	99.582	97.508	102.12	92.898	110.58	100.91	100.68	98.793	100.9	105.07	95.957	91.212	100.04	90.422	102.59	110.51	105.75	99.958	97.243	93.881	98.669	102.07	105.58	106.24	105.86
107.11	107.71	112.03	119.74	114.01	111.67	111.98	111.53	103.39	113.76	113.89	109.98	113.51	107.92	109.74	109.63	110.47	119.25	102.77	108.66	119.47	106.87	109.53	101.23	110.97	106.77	106.64	118.75	108.67	117.8	112.92	107.01	114.8	101.03	111.13	104.66	104.27	117.15	105.65	103.67	113.72	110.75	107.7	105.78	110.97	103.37	112.55	108.97	114.67	113.86
91.688	105.39	99.133	99.181	101.02	93.328	90.813	94.094	96.711	102.02	96.294	105.75	94.999	97.433	106.59	95.957	99.624	99.359	98.069	99.286	103.22	100.76	103.72	98.124	106.04	97.926	101.24	92.96	100.97	94.537	99.128	96.929	109.2	94.922	102.06	99.72	98.092	105.54	97.782	97.448	100.52	98.548	94.194	99.94	96.802	106.93	96.52	100.58	90.732	105.9
102.65	109.07	100.26	107.76	109.62	104.69	114.76	91.962	101.48	108.23	112.68	97.942	110.07	110.15	109.66	111.74	103.33	101.95	108.24	108.31	111.91	111.98	105.23	109.81	106.28	110.01	103.05	112.07	108.23	109.05	99.558	112.98	102.23	107.45	106.01	102.87	107.49	112.31	109.39	111.37	98.223	103.44	112.7	111.79	111.43	103.36	108.72	105.08	105.73	112.75
107.27	106.12	105.35	107.27	109.77	106.61	111.23	102.52	102.74	111.52	109.95	103.2	101.02	110.06	107.3	110.72	108.85	105.43	104.99	113.11	113.66	110.14	112.55	102.19	113.2	102.92	108.38	114.32	107.38	111.36	109.22	113.15	114.66	107.76	114.06	106.9	106.39	105.17	108.39	103.88	105.41	109.89	99.47	103.29	103.82	108.08	101.67	112.88	110.7	112.97
102.35	97.998	95.762	106.83	105.36	100.6	108.79	95.258	100.57	105.08	106.42	95.942	101.62	96.365	113.71	102.83	98.895	94.297	105.48	105.91	98.261	105.85	97.054	94.422	93.796	98.218	103.87	96.03	106.3	98.36	87.741	97.951	105.45	100.83	104.64	99.965	92.307	110	96.368	107.96	104.56	101.79	95.22	102.62	95.796	99.49	104.64	103.58	103.84	97.259
107.74	101.56	106.53	96.644	98.206	95.829	96.458	105.59	107.66	94.608	101.5	95.404	96.636	100.17	100.65	98.571	102.48	104.76	97.241	102.05	106.65	103.18	111.37	93.726	101.28	98.039	94.043	103.06	92.173	97.213	97.46	105.67	99.436	103.54	106.07	95.745	100.82	106.17	99.949	97.29	104.17	102.52	105.47	95.787	100.87	102.88	97.525	110.08	95.174	107.48
96.819	99.11	105.8	114.69	100.57	104.59	104.51	92.966	106.4	108.76	99.784	106.79	114.58	106.9	108.46	105.53	103.25	98.596	106.62	102.42	112.5	109.95	106.53	109.2	109.07	107.69	104.47	104.14	112.87	101.98	106.91	103.74	103.06	103.15	100.25	110.72	104.44	101.86	100.8	111.07	106.97	97.492	111.63	101.71	105.09	106.19	97.027	116.85	103.59	101.81
102.88	99.116	103.86	100.16	99.046	107.63	94.342	104.33	99.203	108.47	100.88	95.829	97.637	98.116	97.014	100.88	96.994	104.89	100.32	103.18	108.03	107.69	107.44	103.23	96.71	105.13	94.234	92.199	105.26	102.21	100.8	101.87	104.5	101.99	101.82	100.25	94.322	106.04	107.08	100.55	103.66	100.45	98.047	105.41	94.731	101.78	103.28	102.57	97.786	98.534
105.97	106.64	104.6	110.94	100.68	111.95	108.07	106.97	108.05	102.81	115.51	95.648	96.606	110.52	103.09	100.63	106.11	110.4	96.809	115.13	102.48	97.299	99.145	113.62	102.22	107.15	101.36	109.99	104.64	103.68	107.48	99.94	105.61	102.85	110.13	108.46	97.158	111.43	104.65	108.21	107.19	107.32	103.06	110.62	104.07	94.801	100.44	104.03	106.92	107.77
88.458	102.68	104.78	101.34	100.62	102.57	96.423	106.07	90.921	96.823	104.02	111.29	96.312	104.87	92.247	110.28	105.61	98.939	103.06	108.19	101.55	106.94	102.75	102.17	100.66	103.31	103.48	99.885	96.902	100.68	104.07	94.786	92.59	105.45	95.689	99.804	101.38	97.671	100.58	103.58	102.88	104.72	93.557	95.768	90.657	96.38	102.84	109.53	104.14	107.01
101.86	115.26	98.71	99.571	114.44	106.71	104.88	99.69	98.051	105.27	105.53	96.019	103.05	101.35	105.29	106.72	105.58	106.33	106.34	100.98	107.14	108.76	102.63	102.01	108.59	103.91	105.69	102.13	105.05	107.41	104.77	97.396	102.18	101.88	98.69	116.13	108.12	100.04	102.67	105.28	105.27	123.02	106.05	106.23	109.26	109.02	111.29	111.53	105.43	105.43
112.51	103.64	101.58	107.66	111.62	115.67	99.589	108.59	104.3	118.19	104.07	102.06	99.104	111.64	108.48	106.04	108.83	115	109.74	111.29	106.95	111.26	87.485	114.44	111.12	100.23	109.09	108.65	109.64	103.54	100.56	109.07	106.4	99.072	113.8	100.5	103.88	106.59	109.93	110.16	99.038	110.73	111.98	110.47	102.63	108.61	106.7	107.19	113.99	104.41
100.94	102.97	99.964	102.13	109.4	112.64	98.1	107.83	100.97	104.38	107.44	109.03	108.2	102.15	105.62	110.82	98.549	105.05	96.911	102.88	104.91	109.03	108.8	103.85	98.6	107.6	110.66	107.93	114.88	104.98	101.12	107.19	112.74	105.64	97.722	103.53	109.94	109.33	100.64	96.739	108.69	96.277	99.927	101.87	102.75	107.37	107.61	115.37	112.69	106.41
107.27	108.42	110.7	110.14	110.19	110.32	97.932	111.69	107.81	100.11	105.86	105.61	102.41	99.899	106.76	114.95	105.84	113.67	99.325	111.17	113.8	100.33	105.41	117.26	113.32	99.635	100.7	105.77	112.91	112.49	117.48	112.71	107.71	110.11	98.013	104.87	112.39	99.06	106.98	112.82	108.35	104.8	117.41	102.18	112.05	100.84	113.88	101.96	110.64	103
109.83	117.68	107.78	102.44	114.26	108.89	110.25	101.62	110.86	101.76	100.7	101.64	102.66	105.81	105.56	106.18	113.82	102.87	113.62	103.86	109.95	103.5	101.63	115.07	109.13	110.28	113.32	111.1	105.69	108.7	108.78	105.18	98.817	108.91	107.49	114.47	116.04	110.72	105.29	105.38	110.89	108.55	112.69	111.44	101.82	105.08	107.55	103.93	111.05	111.23
104.18	100.89	101.27	101.66	102.58	108.43	103.56	105.04	97.673	104.95	107.78	107.39	100.51	105.27	111.31	103.54	105.63	109.62	100.84	114.91	111.44	101.72	98.014	99.563	109.25	97.122	108.33	101.01	106.84	103.37	99.593	106.98	113.18	114.21	111.39	103.2	105.08	112.5	106.08	102.11	107.38	102.65	111.06	108.23	107.13	110.52	99.054	103.17	108.85	110.03
98.28	101.12	93.196	90.349	95.047	96.897	105.02	93.118	91.627	97.852	99.804	107.33	99.567	92.481	108.82	96.215	103.85	98.128	95.96	97.679	95.643	104.01	90.904	102.24	101.16	99.936	100.2	101.56	95.716	92.519	96.108	101.56	103.47	95.433	96.999	97.485	97.991	106.21	95.055	95.656	104.41	97.202	90.74	90.846	92.508	99.68	102.81	94.632	89.728	103.74
95.627	107.05	106.73	107.66	103.28	116.11	95.371	95.356	107.73	101.63	111.2	107.5	101.1	112.6	108.03	107.96	104.95	109.67	107.61	95.418	109.95	111.71	96.872	98.322	104.77	101.24	112.79	109.23	104.12	106.7	104.06	106.66	100.18	104.49	101.74	98.256	103.01	98.34	108.38	106.08	100.54	98.54	97.138	106.36	101.11	100.52	100.75	116.25	106.88	111.76
108.72	111.71	102.49	109.57	101.03	112.66	103.48	114.98	111.98	112.15	112.47	104.89	117.11	111.21	120.2	101.99	117.36	102.46	114.26	120.48	104.74	108.07	111.16	107.75	109	111.38	108.8	107.9	113.45	110.06	111.96	111.4	107.36	118.13	107.66	106.81	102.54	108.83	107.34	109.34	107.03	103.14	108.87	109.32	117.41	110.56	104.81	109.86	110.52	115.02
109.4	109.94	107.94	106.3	111.08	111.65	108.77	102.23	106.88	101.33	107.98	108.28	111.31	110.95	102.37	101.25	103.88	111.44	101.67	105.66	101.05	120.85	114.73	115.27	106.48	108.21	110.96	106.65	108.15	118.06	111.03	108.77	108.16	112.71	116.68	106.21	116.77	112.08	109.88	111.46	105.49	106.79	98.676	110.41	108.58	108.14	113.45	111.9	116.34	111.39
99.774	109.43	102.01	111.57	105.79	103.39	99.915	105.48	114.71	107.07	102.81	110.77	113.4	106.12	110.74	102.78	105.22	106.93	112.6	106.39	106.48	112.2	103.69	117.62	97.674	105.3	106	105.9	106.24	97.72	103.36	107.6	110.23	106.92	103.49	98.543	101.85	115.07	103.63	112.69	104.54	110.53	102.36	107.39	111.81	101.94	112.54	104.71	106.08	112.51
104.96	106.71	104.02	113.8	107.31	107.79	109.09	104.05	105.51	95.708	105.16	107.57	102.17	102.49	109.97	111.22	111.27	105.94	105.6	110.17	114.17	107.78	102.01	103.77	106.95	97.402	101.45	102.22	94.92	103.82	105.2	109.75	109.03	102.65	106.29	102	96.842	102.04	110.89	100.65	112.15	103.46	112.25	106.95	101.98	108.89	104.56	104.77	107.96	108.84
105.27	107.34	111.45	96.85	109.88	101.3	112.39	98.411	110.62	104.62	104.88	102.56	116.3	103.56	101.42	108.82	100.29	113.42	115.29	105.96	107.31	106.02	109.52	103.77	109.07	103.95	102	102.7	109.21	105.44	110.18	97.577	101.46	110.31	107.47	106.54	103.53	102.14	111.15	113.18	107.89	106.84	107.87	104.34	96.269	102.15	107.44	106.45	102.72	109.42
112.69	109.44	98.428	97.967	118.66	100.26	99.653	99.782	111.21	102.86	99.901	102.13	107.69	98.134	104.54	104.38	101.7	103.1	110.84	104.21	109.3	103.85	109.97	105.97	113.33	94.123	104.53	108.46	104.38	105.58	103.63	100.68	106.48	100.05	100.9	100.23	108.81	104.6	106.69	105.09	115.86	108.69	102.28	108.43	109.13	107.96	102.71	104.98	100.73	107.35
108.23	106.48	109.6	104.47	110.73	112.39	105.48	109.04	107.81	116.26	116.75	96.044	108.21	107.89	114.66	111.82	101.78	108.42	107.04	114.16	99.547	108.09	112.6	111.98	109.32	113.81	116.95	111.79	99.671	107.35	106.76	112.75	104.19	109.86	119.1	106.23	113.34	102.63	109.33	118.51	105.5	108.06	98.776	104.28	113.69	115.77	114.28	111.24	119.79	107.75
109.56	108.4	112.06	105.53	103.04	106.17	119.25	105.66	109.6	107.58	106.11	113.07	105.13	115.08	100.22	117.61	106.47	98.202	111.85	115.66	106.35	106.13	111.08	106.27	111.26	104.89	106.27	108.74	111.11	110.28	104.99	113.39	118.48	102.71	105.68	107.2	113.16	114.25	101.1	109.89	98.485	113.15	108.4	108.31	120.88	108.44	107.36	112.23	104.12	107.02
105.18	107.64	110.57	107.92	110.31	105.33	100.17	103.35	109.21	108.06	104.32	106.12	105.99	101.28	104.5	109.28	98.264	117.15	110.56	100.86	96.76	104.79	103.74	105.53	110.32	110.06	108.23	108.62	105.47	109.25	103.03	100.93	101.6	103.03	103.19	104.47	99.119	105.31	103.08	101.63	113.6	109.43	107.49	102.16	109.98	108	108.93	104.84	103.26	110.28
99.442	105.49	104.57	113.92	107.41	100.72	109.72	101.43	117.69	103.35	102.91	107.68	102.97	100.69	108.31	103.78	114.3	112.35	89.383	100.78	118.63	104.16	97.381	111.08	102.77	103.13	99.941	104.82	106.42	110.06	112.18	106.07	108.43	107.57	103.42	111.26	109.03	106.73	96.496	108.85	104.3	99.554	103.11	100.34	103.87	105.98	101.74	109.92	105.91	102.55
92.375	88.894	98.961	97.079	101.9	90.536	92.843	99.488	97.322	94.953	104.37	100.04	93.396	91.207	101.4	99.157	101.53	104	100.95	104.98	97.046	95.736	104.66	108.26	102.75	98.275	95.898	101.77	97.662	104.71	104.67	107.57	104.05	107.73	99.094	91.933	98.609	99.347	97.061	100.64	100.4	99.181	93.977	102.25	109.5	102.36	104.33	101.33	97.742	98.62
107.32	109.67	108.78	102.41	102.32	109.5	112.55	106.15	97.576	104.19	96.883	98.327	104.73	110.11	96.161	111.63	107.63	106.22	110.31	103.44	109.07	112.31	105.49	108.76	108.39	105.95	104.47	113.87	105.88	95.124	104.36	104.21	101.84	111.91	100.37	96.979	103.89	116.13	103.73	115.38	109.06	106.77	109.24	102.51	106.57	100.76	108.33	100.51	104.8	112.1
98.4	100.51	88.19	97.965	102.64	97.798	104.38	101.4	96.348	94.219	95.923	105.07	104.1	94.924	98.696	93.477	95.33	96.558	97.565	100.88	101.33	97.872	91.521	106.98	99.308	96.154	109.92	95.99	98.944	96.036	90.641	92.747	99.57	108.3	92.857	105.1	103.58	105.23	102.1	89.19	92.386	93.117	105.11	95.854	99.75	100.17	95.538	95.935	102.8	107.68
117.74	105.21	106.88	110.75	99.391	110.61	102.53	108.19	111.09	103.28	94.319	102.84	105.08	99.929	104.72	97.638	99.955	102.44	103.11	113.56	104.53	103.5	100.75	104.42	109.68	110.44	101.97	102.94	112.19	103.14	100.12	107.68	103.3	113.7	103.1	116.19	105.7	106	106.06	96.879	103.8	102.86	101.21	105.84	102.66	117.1	110.51	106.98	110.3	104.15
109.5	106.42	110.62	105.42	108.2	105.38	111.03	103.94	104.51	112.05	105.48	104.6	105.86	104.59	104.66	104.29	98.316	104.96	115.04	103.71	103.42	110.34	101.91	104.58	107.17	92.453	100.91	108.59	104.31	109.25	107.73	105.66	108.25	116.99	110.2	102.59	104.17	116.19	98.316	102.59	104.43	107.43	104.59	111.31	105.75	98.347	108.7	105.94	108.48	99.628
108.05	97.909	93.47	108.23	104.27	102.49	101.33	98.32	106.36	111.59	104.38	109.1	100.99	103.47	105.59	107.76	103.63	97.916	112.8	105.6	103.64	112.04	103.39	112.94	111.67	99.141	109.35	103.74	109.66	106.38	100.3	102.97	109.38	109.09	109.37	102.59	109.32	107.28	106.42	100.35	109.09	100.1	109.68	111	113.64	103.81	102.96	104.2	105.71	101.48
101.74	107.73	102.95	104.45	106.29	110.11	112.59	103.61	101.73	107.74	100.25	95.382	102.71	106.55	95.732	100.55	108.08	100.88	106.68	114.25	99.736	100.16	96.428	101.64	99.078	96.043	111.43	107.24	105.57	97.459	99.266	103.87	103.92	102.39	96.262	98.055	105.57	106.93	100.09	99.22	104.2	108.15	107.37	105.24	99.805	104.31	106	103.73	98.532	98.221
121.71	103.48	105.01	104.96	103.91	106.23	107.18	105.48	108.46	103.66	101.55	106.17	105.82	113.88	112.42	110.44	98.656	110.82	111.68	107.31	111.49	114.15	109.1	113.02	104.77	111.65	110.85	107.33	119.54	115.47	105.15	111.5	107.01	108.26	106.23	105.95	104.75	110.91	111.09	112.3	103.49	97.809	96.981	94.154	103.02	102.4	112.97	115.1	106.07	104.75
111.31	106.74	113.97	103.8	109.15	112.01	105.49	112.69	107.68	106.94	117.22	108.84	115.42	115.58	111.08	112.27	106.69	109.92	122.81	109.77	109.93	117.32	104.85	112.04	108	105.05	113.22	106.73	114.21	105.46	109.63	107.65	105.44	120.84	120.02	105.24	111.05	99.623	109.3	100.57	109.94	110.34	117.03	108.32	103.03	115.95	103.91	106.18	99.982	110.05
102.05	108.07	107.74	101.77	109	110.13	107.06	102.33	109.05	108.23	108.46	99.008	101.75	104.64	112.83	97.806	108.22	110.89	107.72	101.03	102.97	109.66	103.05	109.24	102.65	100.16	105.78	106.55	108.16	100.24	107.5	98.118	88.695	104.18	102.38	100.88	109.84	101.09	105.33	99.261	107.13	106.18	107.17	107.97	99.585	108.25	104.39	107.61	107.07	102.74
114.29	106.17	112.68	109.42	105.6	112.4	109.05	105.86	101.99	103.88	103.1	100.59	105.8	101.81	110.96	106.62	104.04	114.39	105.8	109	104.96	107.29	100.9	112.83	109.94	104.8	98.915	105.12	108.38	101.31	111.09	98.628	113.08	114.12	101.47	111.86	105.36	107.65	104.73	112.44	107.4	104.79	113.02	115.8	102.04	107.88	105.66	106.08	111.65	115.54
109.64	109.51	112.21	105.02	106.59	104.97	112.5	114.5	109.8	111.62	111.61	107.03	97.637	107.29	101.91	106.49	102.11	107.31	107.92	102.88	100.22	107.35	103.08	104.59	111.54	114.8	105.07	104.21	110.18	103.65	110.69	103.06	108.98	109.55	112.63	110.8	103.62	109.61	117.17	104.21	101.89	101.64	97.905	106.23	107.65	109.24	118.1	106.24	103.22	105.26
109.34	104.57	108.21	102.7	107.04	104.28	108.31	101.87	97.192	110.97	107.39	102.67	103.5	112.6	105.78	99.595	103.46	102.91	107.96	109.92	107.2	103.12	105.6	107.01	97.955	112.4	109.19	105.61	111	115.68	105.05	112.01	111.46	113.4	106.02	110.17	110.26	101.12	105.72	99.174	107.56	115.5	107.39	106.35	99.65	107.33	106.16	113.68	107.05	102.06
109.05	112.46	105.79	103.59	106.29	97.463	107.5	112.24	105.42	100.79	98.907	101.89	112.9	103.6	109.73	105.7	108.59	107.37	111.5	96.34	107.33	105.93	114.21	109.59	103.35	98.908	102.96	100.28	114.87	105.77	102.05	101.35	112.35	103.6	108.44	103.93	103.04	105.19	115.66	110.93	100.34	102.07	107.7	98.682	106.67	108.25	104.53	109.47	109.57	107.53
102.66	109.71	101.3	103.64	116.43	108.45	114.08	109.33	109.01	101.8	101.2	105.57	105.87	101.12	105.81	106.38	102.49	114.16	112.69	115.49	104.09	111.62	109.12	112.22	115.31	106.54	106.3	113.93	112.13	111.93	99.338	103.26	110.37	106.62	97.099	112.42	102.64	106.86	105.13	108.38	113.43	104.13	113.49	101.86	114.77	101.85	109.59	107.29	106.73	109.18
100.59	102.78	106.92	101.82	103.32	103.69	103.64	109.36	106.62	110.08	100.34	99.546	105.86	106.63	105.84	109.75	106.21	107.14	108.53	105.21	106.91	97.204	108.44	108.19	101.15	105.04	103.81	107.71	111	105.98	103.16	101.04	112.67	104.78	107.33	104.27	107.32	100.94	108.08	100.16	108.43	102.7	112.32	102.85	113.48	103.63	110.67	107	101.44	108.86
106.32	104.96	107.89	104.41	104.96	101.76	100.77	105.59	100.53	104.98	99.6	103.3	104.84	107.64	93	101.04	96.944	108.06	103.5	104.69	100.18	100.39	100.55	98.905	101.83	95.838	103.79	100.09	110.95	104.98	103.7	111.05	100.21	102.26	104.06	104.48	109.06	100.06	98.883	110.54	104.17	93.516	101.32	94.456	111.97	101.91	110.45	104.25	100.52	106.67
102.13	113.17	111.69	99.462	108.21	114.6	104.33	98.887	112.96	113.26	107.23	103.31	104.41	111.55	106.72	96.987	115.07	105.89	107.58	112.31	114.59	108.96	108.43	113.38	109.99	114.17	110.29	104.47	108.92	104	126.49	110.65	108.13	97.883	111.77	107	108.54	110.03	101.3	104.36	107.17	106.07	114.75	107.51	107.79	98.552	111.07	104.49	115.51	110.11
106.21	106.7	110.26	111.74	98.391	110.89	112.5	106.83	111.23	111.7	111.13	109.65	108.58	104.59	105.51	100.94	112.64	109.76	110.04	109.03	113.02	110.37	102.25	115.09	104.24	111.26	101.05	107.29	107.73	111.36	116.92	106.84	105.48	106.31	109.75	109.15	112.09	103.84	101.76	109.79	107.33	106.29	106.31	117.84	111.9	113.02	111.51	109.34	105.62	105.52
106.4	97.702	103.85	106.83	101.92	104.11	98.645	108.25	99.981	106.01	106.66	111.04	104.37	95.644	105.42	107.91	111.21	116.16	105.89	102.94	105.19	109.22	108.2	108.03	103.51	106.09	104.89	94.78	109.62	110.14	104.44	106.43	109.41	108.25	106.69	108.9	111.04	105.97	102.76	117.05	112.19	116.13	113.35	106.9	101.84	115.76	113.24	105.91	107.42	104.54
106.93	107.86	105.81	102.91	104.51	106.48	105.32	104.79	101.24	103.33	107.75	106.59	110.97	110.06	102.18	98.483	100.19	106.33	105.84	108.5	104.9	100.73	108.2	106.3	106.99	97.873	106.77	103.33	105.29	96.898	105.27	106.76	104.44	110.81	97.514	99.794	100.11	112.33	105.75	105.59	108.23	97.623	110.56	100.77	116.9	100.21	107.81	105.03	104.81	107.24
108.6	110.23	107.19	103.26	107.52	104.6	104.05	107.18	107.72	103.73	113.86	114.99	101.19	101.7	103.13	105.23	108.67	106.89	104.23	108.87	107.95	102.66	101.25	110.29	108.53	108.82	104.69	103.57	108.76	108.91	102.66	103.68	104.52	111.98	99.943	104.17	109.96	101.44	100.83	113.73	104.87	109.36	110.91	95.551	110.93	99.932	102.25	105.68	106.73	104.35
115.66	110.68	102.12	113.35	106.36	109.83	114.05	103.37	114.38	101.85	109.15	108.41	107.7	98.123	112.2	103.69	108.77	111.7	113.62	114.02	114.83	109.34	110.08	114.56	115.37	108.33	111.25	112.37	106.52	107.94	107.85	109.07	110.82	120.75	115.56	112.74	100.13	116.07	110.86	112.59	100.61	107.05	103.18	104.94	102.05	100.97	108.87	112.68	111.83	110.75
115.81	104.78	101.97	102.45	114.33	105.23	95.604	104.81	111.68	111.24	105.89	107.32	107.4	100.5	100.76	96.83	102.99	104.8	111.84	103.46	103.22	103.4	109.74	108.23	103.83	100.72	105.87	102.18	113.51	104.22	98.981	106.29	109.05	114.14	101.79	99.102	104.46	105	105.88	101.8	103.36	113.11	108.24	98.337	104.49	94.085	111.34	110.52	108.63	104.1
111.02	99.674	110.16	112.57	107.22	112.94	111.66	105.06	107.63	111.28	110.72	108.99	108.41	109.14	112.99	99.259	111.35	101.25	110.4	102.2	114.9	107.84	103.98	108.64	107.56	119.1	100.46	104.5	109.73	110.32	100.32	102.23	109.98	119.83	113.72	100.41	108.97	112.59	109.35	111.94	106.18	103.31	110.14	104.35	107.52	105.24	106.44	107.05	103.23	102.66
114.43	113.48	112.3	113.52	112.25	109.55	102.06	108.09	106.91	107.3	105.87	109.66	111.53	107.54	106.81	107.32	107.83	110.47	117.41	109.56	107.91	111.85	102.41	112.7	114.01	101.29	108.92	93.933	112.27	106.21	118.68	107.71	111.19	108.7	115.27	113.94	105.9	109.97	108.69	112.49	107.1	105.14	112.66	103.18	115.06	111.86	112.73	113.68	114.88	108.32
107.93	110.68	112.55	104.95	108.18	104.36	107.05	102.85	108.87	111.18	106.6	96.011	110.73	110.01	99.34	108.37	100.75	99.402	103.8	96.743	108.86	105.57	109.32	102.58	106.7	112.68	106.53	106.76	109.65	111.19	105.09	99.783	109.74	104.26	111.82	103.51	109.16	105.91	100.56	110.24	102.62	104.91	116.48	101.28	113.53	94.975	98.625	106.8	110.25	105.74
94.49	114.4	108.28	109.55	112.97	107.59	100.79	99.059	97.458	107.6	102.07	98.448	106.27	105.02	105.22	97.821	100.1	103.27	110.3	109.98	98.545	111.1	103.96	114.98	109.83	102.13	110.4	110.19	105.55	99.608	105.58	104.6	110.27	108.22	112.16	101.36	109.07	107.71	105.65	106.96	101.25	115.25	97.961	106.72	100.9	108.94	102.37	105.42	107.83	101.11
112.41	101.63	107.89	114.88	114.59	117.11	115.69	116.9	106.12	106.96	110.78	107.05	110.18	108.86	108.14	110.18	108.93	103.23	109.07	117.43	112.37	102.24	111.84	107.95	104.55	108.28	113.44	101.78	109.98	116.45	108.55	109.63	105.88	111.11	112.71	111.89	103.76	111.25	107.17	109.39	107.64	102.16	113.07	109.74	107.51	112.93	108.11	112.74	99.17	108.03
115.64	106.95	112.28	106.92	105.54	104.17	104.71	107.87	115.57	110.08	109.5	118.95	104.93	100.88	102.89	113.39	103.91	110.43	108.39	110.65	108.17	114.53	102.09	112.51	113.38	117.8	112.98	106.1	101.38	109.11	106.08	109.57	104.15	111.03	111.97	109.17	112.41	104.9	112.94	106.36	120.16	109.59	110.68	115.37	105.17	112.08	109.92	111.79	109.55	108.3
107.79	106.35	96.031	105.54	96.874	109.33	108.96	104.63	94.738	106.9	111.76	94.252	98.44	102.37	102.22	108.07	108.11	102.65	101.26	103.38	115.74	110.74	112.57	112.63	100.88	103.57	105.01	98.579	98.214	101.78	106.5	106.1	112.32	108.37	106.05	108.51	114.99	109.63	108.56	101.66	96.037	95.263	99.895	106.45	107.77	97.696	103.75	109.48	109.9	98.992
101.38	94.535	96.268	100.24	95.443	89.472	89.17	93.546	102.77	100.21	97.303	98.007	103.35	102.11	96.244	95.955	102.9	101.15	100.47	89.094	94.631	102.23	97.627	102.17	96.853	103.12	89.577	98.096	99.039	97.001	103.73	97.917	102.79	100.46	96.746	104.9	96.974	93.163	93.93	104.28	98.815	103.18	96.986	100.25	96.481	107.95	94.608	97.787	92.296	99.256
102.54	113.17	111.32	111.64	108.88	107.1	112.52	104.61	103.63	118.46	106.62	100.17	104.32	106.71	111.74	112.6	101.51	105.23	102.34	100.53	104.55	111.98	112.4	104.89	106.98	106.27	101.14	106.15	97.473	93.81	103.03	107.31	110.39	112.82	108.07	100.66	108.22	98.948	107.76	105.75	99.123	103.3	108.61	99.689	114.57	105.28	103.81	106.1	111.56	103.21
105.95	104.97	101.76	105.08	104.99	98.154	113.65	111.48	114.39	108.14	99.12	106.13	102.18	101.96	101.61	102.43	105.99	99.634	109.23	104.16	112.97	101.23	99.239	108.3	112.22	102.76	110.77	109.99	108.97	101.51	106.64	110.61	104.67	108	97.382	99.985	104.58	100.18	116.45	102.71	105.49	108.87	102.05	104.28	109.77	103.33	109.02	107.5	102.16	100.64
92.188	103.81	102.67	100.79	93.066	102.64	100.9	95.91	99.149	99.408	95.431	102.3	98.04	97.726	98.662	98.377	95.593	97.767	103.83	93.375	96.412	103.24	97.897	105.57	93.586	91.783	102.23	106	99.608	93.176	97.14	98.792	98.188	96.711	95.976	89.86	100.18	99.97	107.22	101.41	103.48	87.721	102.3	93.598	88.627	104.63	95.185	102.41	94.483	105.03
108.24	106.84	100.45	110.24	105.86	104.58	104.69	106.03	106.18	111.24	110.91	102.41	107.42	108.27	105.78	110.39	108.36	106.45	109.55	111.71	106.73	109.94	101.7	109.98	103.8	101.76	101.87	108.66	107.89	105.93	104.8	109.82	105.26	109.46	110.48	114.04	112.13	104.84	97.396	115.2	107.29	111.38	107.94	107.28	112.59	108.15	109.17	105.79	101.78	100.21
91.083	100.53	96.267	100.53	93.388	94.014	98.789	98.018	98.328	101.72	96.467	100.17	99.213	106.52	83.885	94.095	97.839	100.71	100.5	95.665	92.168	106.78	98.145	89.985	93.348	91.648	102.41	97.928	90.346	94.342	102.97	86.502	95.299	105.02	96.55	94.504	84.96	96.097	103.39	91.985	97.288	95.916	93.848	94.61	101.94	98.428	96.227	104.34	92.754	97.609
96.4	105.35	96.698	91.43	91.39	103.36	99.466	96.449	95.751	98.826	97.415	101.95	105.54	106.86	97.29	109.21	99.478	99.41	101.37	98.527	96.049	105.43	100.43	104.6	102.4	105.49	98.374	98.663	114.02	98.73	104.91	94.537	101.13	94.214	103.48	103.07	107.09	97.723	104.04	91.178	97.017	98.346	101.43	95.504	94.026	100.79	98.766	97.449	98.351	104.81
114.93	99.244	109.38	103.29	107.59	112.88	105.62	99.294	109.84	102.51	111.19	110.13	117.93	111.11	104	107.05	100.58	113.36	104.9	110.7	106.59	108.77	100.23	104.2	100.15	100.18	113.05	118.24	108.75	108.91	105.68	107.59	104.1	114.14	110.23	105.66	106.26	101.54	100.14	104.1	107.06	104.16	110.15	107.68	108.91	114.14	107.01	104.42	99.676	104.66
92.373	104.44	100.34	112.34	99.56	105.44	101.88	106.43	110.76	108.16	116.85	110.53	101.14	101.54	101.16	112.76	102.36	103.47	110.58	104.6	110.25	112.22	114.86	115.72	109.5	103.75	101.4	106.01	103.19	105.27	108.14	104.85	99.337	104.17	104.35	107.3	105.64	99.694	107.65	108.61	111.3	112.32	95.66	108.36	109.59	103.27	111.09	110.54	110.86	100.45
99.49	100.56	97.214	90.505	98.628	102.65	84.732	88.334	99.987	91.865	97.796	108.46	107.73	93.176	104.17	104.08	94.869	94.754	103.03	96.022	100.96	88.922	106.41	92.386	94.821	95.424	95.085	101.75	89.841	97.959	100.08	100.12	98.857	102.08	109.38	99.296	98.324	103.63	98.681	96.347	87.649	90.218	96.934	94.688	102.2	92.141	96.519	100.83	101.26	101.68
103.16	98.09	108	104	97.328	102.1	97.974	92.033	102.28	105.27	91.543	111.01	104.99	102.27	103.41	98.912	92.978	107.92	100.87	103.28	104.09	103.05	98.446	100.44	96.937	100.73	91.179	108.34	104.33	98.352	95.06	103.9	97.14	93.62	97.478	92.78	99.184	92.748	107.96	88.099	106.2	98.555	105.27	103.55	101.92	98.59	106.94	98.568	95.794	99.38
101.81	100.58	103.03	108.97	110.87	108.53	112.17	106.56	109.95	105.44	103.32	110.19	99.943	105.24	109.62	111.66	108.49	113.34	111.92	110.17	101.17	108.8	105.5	111.68	105.57	113.62	104.28	112.46	108.5	108.52	105.09	107.97	108.21	102.52	115.08	106.16	108.61	104.55	109.2	107.71	106.84	111.08	94.883	110.08	108.62	108.99	110.59	113.93	98.403	108.1
111.3	109.26	109.13	114.26	103.22	112.95	111.88	112.94	108.74	105.6	114.59	107.3	110.9	107.86	112.41	107.47	111.78	107.03	109.77	113.46	106.34	110.11	111.44	105.7	117.35	97.016	105.36	100.1	106.27	110.28	102.96	101.1	105.03	109.64	109.34	114.36	104.59	107.94	110.79	110.89	109.37	101.24	105.1	113.47	105.48	115.04	109.32	117.36	110.15	111.21
110.26	106	107.33	107.34	102.85	97.836	106.64	106.4	102.98	107.36	113.63	102.75	101.17	112.91	106.27	114.95	98.244	100.06	101.38	99.089	99.164	113.95	104.67	105.07	104.15	108.91	104.17	102.42	102.67	108.22	105.41	108.25	105.19	100.8	100.29	103.01	113.7	101.56	105.84	96.39	100.52	93.204	109.19	100.39	98.229	103.99	102.97	98.527	114.04	113.68
101.04	102.56	104.81	98.367	106.87	110.16	92.664	105.99	103.95	107.81	99.557	101.9	102.11	107.19	93.631	107.64	91.853	106.21	107.27	111.76	110.7	99.046	98.166	105.32	98.732	108.5	98.929	100.23	97.69	100.9	105.12	108.66	101.82	108.47	95.982	103.15	96.44	99.65	100.81	96.896	95.833	108.08	98.832	110.68	102.84	101.43	103.02	99.521	100.96	99.223
110.48	101.17	91.428	106.31	104.84	105.05	109.52	108.71	107.27	93.481	107.35	100.77	107.54	106.49	97.279	113.28	106.28	117.58	102.53	96.381	114.07	100.24	98.625	105.89	100.53	110.02	111.99	99.71	106.21	111.53	109.18	95.483	106.67	102.93	101.12	110.28	97.363	105.53	104.02	114.14	101.33	96.118	107.78	105.35	110.45	101.71	110.19	96.132	105.6	109.41
97.304	105.66	104.42	96.282	91.303	90.644	95.923	93.185	98.994	103.2	107.84	95.782	91.38	96.541	101.21	101.09	99.647	104.99	101.58	103.71	101.3	96.254	104.67	92.443	89.913	99.284	102.84	101.53	99.058	99.044	96.647	93.003	97.09	95.705	96.693	106.47	91.386	101.41	101.6	95.54	92.971	96.836	93.081	100.42	104.54	109.84	102.82	108.21	101.43	98.356
117.9	102.8	104.88	106.44	113.16	112.38	105.86	111.79	103.91	116.13	107.19	104.6	114.19	96.369	104.23	108.72	96.183	111.55	112.13	104.11	105.83	113.14	112.32	102.14	106.91	109.42	113.46	106.96	109.29	105.71	104.52	107.73	108.59	108.99	112.18	108.55	113.04	105.83	105.91	104.36	108.74	112.72	110.09	113.77	108.73	112.55	95.745	101.39	106.38	107.78
96.613	92.234	112.48	99.769	101.28	101.08	102.79	94.926	91.75	102.19	97.084	99.924	97.703	106.89	95.836	96.698	104.66	104.37	99.74	94.446	102.41	101.75	100.68	104.33	107.5	99.059	94.479	101.79	103.21	95.174	105.62	100.31	101.67	100.46	98.248	95.393	99.751	104.68	103.62	97.798	99.543	97.825	104.55	99.944	94.091	101.03	99.342	106.48	109.66	100.45
108.21	106.38	99.685	108.73	98.04	102.84	105.4	103.12	90.429	105.54	92.049	100.38	105.14	94.687	103.43	100.73	100.14	105.79	100.68	97.702	92.224	98.346	101.38	102.21	88.656	92.161	104.95	104.87	101.55	96.835	94.874	100.4	112.44	96.651	96.525	99.104	95.932	113.67	102.61	101.14	100.89	105.02	101.63	98.509	92.969	96.776	104.4	102.08	103.21	100.87
102.92	108.35	110.56	107.24	114.35	109.76	105.37	113.64	111.04	109.54	102.39	101.44	105.07	115.07	103.26	113.27	112.86	103.99	102.4	104.26	110.89	108.39	103.68	102.66	107.27	110.97	102.96	103.63	110.27	114.05	106.57	103.44	106.55	103.95	107.5	111.71	112.49	107.14	111.67	101.9	111.79	115.14	117.04	112.68	104.65	112.46	108.52	118.56	107.67	112.31
110.91	110.65	105.35	105.34	104.98	108.46	107.4	104.72	104.64	110.29	103.42	109.54	108.08	103.21	112.75	110.79	104.69	113.73	109.27	114.1	103.57	93.275	103.2	103.53	102.02	114.68	104.87	102.1	111.39	102.36	110.61	108.45	111.34	116.48	102.76	107.06	108.32	104.76	105.88	113.4	98.742	105.55	109.27	107.71	111.54	105.63	99.233	109.12	103.54	104.92
104.11	112.17	104.13	113.97	110.84	119.09	99.638	99.78	109.17	108.86	108.48	110.04	110.17	108.15	111.23	105.39	106.8	106.61	106.64	116.19	101.45	108.17	105.9	107.37	102.65	110.7	109.38	108.32	108.11	113.15	109.41	115.95	105.34	114.38	112.06	103.64	109.48	108.02	113.97	111.39	113.78	114.71	108.9	102.01	110.49	104.79	107.19	108.71	107.96	107.45
105.26	109.44	106.97	105.84	115.79	106.81	113.21	107.83	103.16	112.9	97.776	102.88	114.37	104.08	108.47	98.74	105.11	107.62	108.06	104.07	104.42	106.43	105.88	110.04	110.65	110.46	108.59	105.09	116.46	111.54	106.57	108	107.88	119.55	105.65	106.39	107.65	108.88	108.44	111.92	107.76	117.12	100.68	108.25	111.18	99.163	118.83	118.16	106.84	110.22
108.67	107.79	105.11	112.22	104.04	114.37	115.51	110.38	105.71	107.07	113.76	110.25	102.17	104.23	100.08	101.08	108.99	113.42	105.11	104.99	102.98	106.29	102.54	107.92	105.93	110.63	108.68	112.47	98.816	105.92	108.49	108.61	110.07	109.72	106.15	110.92	105.55	106	104.74	109.51	96.7	116.54	104.91	100.2	104.48	114.66	100.35	112.3	107.2	112.21
102.23	107.63	111.15	103.87	108.82	114.93	107.39	106.71	105.61	102.53	99.151	103.22	110.46	107.82	105.86	104.36	105.64	108.61	120.94	107.78	108.98	112.8	108.6	113.52	106.28	111.05	103.33	99.899	105.75	110.88	106.94	117.68	100.67	106.82	101.32	100.9	106.7	106.96	100.27	108.1	111.09	102.95	110.39	107.67	109.29	108.8	99.587	100.54	105.22	105.66
100.9	115.75	106.54	110.93	109.82	101.96	105.96	102.8	109.6	109.65	107.4	103.5	111.75	103.57	97.235	112.22	114.44	111.4	104.51	108.05	107.31	111.58	108.96	106.34	115.46	113.92	111.39	107.98	104.96	101.27	110.63	104.18	108.28	106.83	108.14	99.623	105.31	107.96	109.56	104.26	100.79	105.41	107.15	102.41	113.54	114.6	105.81	94.014	95.532	111.1
93.885	94.643	89.957	103.82	101.22	99.286	107.91	106.81	100.11	91.375	90.11	101.08	99.001	88.216	99.15	94.034	105.07	96.827	102.13	103.15	91.943	99.889	99.201	107.27	91.25	97.807	99.264	100.05	100.3	96.33	92.968	104.1	97.071	98.47	97.181	95.38	99.893	108.88	99.854	92.862	99.759	101.16	95.261	101.12	99.309	105.14	95.295	104.03	93.488	96.913
98.411	98.528	94.738	100.1	95.131	91.254	98.249	103.95	102.5	94.122	96.797	103.74	93.098	99.012	92.858	98.068	96.925	96.405	106.34	96.011	98.414	98.724	103.83	95.453	92.631	101.73	98.349	107.64	98.124	101.46	103.09	94.48	96.93	97.779	98.747	94.706	103.16	90.622	99.839	99.988	102.31	88.885	94.601	102.88	95.487	101.85	94.451	101.28	98.757	98.091
114.92	105.55	112.27	121.79	104.56	106.2	108.94	106.99	105.86	116.36	105.02	110.07	107.77	107.27	109.59	115.35	107.95	101.31	109.83	108.67	109.02	107.82	104.64	106.09	101.38	107.88	115.43	110.07	114.3	104.8	106.57	112.61	118.92	110.8	106.89	114.42	114.52	113.14	105.94	108.18	113.66	110.94	100.93	109.66	112.83	112.54	108.33	102.77	117.87	111.15
107.49	105.15	103.51	97.709	95.742	101.52	101.35	106.56	112.33	101.4	107.42	110.74	104.82	105.32	105.16	105.78	103.2	113.29	108.5	98.919	109.56	106.24	108.13	97.585	114.57	105.12	104.87	111.94	110.48	110.77	108.8	115.73	102.47	104.64	100.17	109.79	101.26	109.76	107.54	105.32	105.25	98.411	114.31	102.92	112.59	111.19	103.78	111.94	101.94	108.54
118.22	96.955	107.32	108.59	98.422	107	108.4	108.15	104.83	111.86	120.05	103.73	106.78	110.04	96.341	113.01	93.471	110.98	106.35	106.32	95.469	110.84	107.98	103.75	100.71	110.94	115.79	107.81	106.41	105.18	105.25	101.74	106.47	106.34	107.27	114.24	109.08	105.18	115.01	111.22	111.5	105.26	108.22	102.48	113.69	109.48	101.81	116.5	106.57	103.54
106.55	107.12	106.56	106.9	117.33	118.24	109.64	112.34	108.94	107.86	98.766	109.88	105.33	107.75	106.87	105.45	106.35	113.31	110.94	98.758	107.74	100.65	111.63	101.22	106.19	104.48	104.97	106.21	104.97	106.37	109.95	111.39	105.99	107.54	111.34	101.67	105.09	103.91	109.57	113.79	106.53	106.25	104.83	107.25	108.63	104.03	106.73	105.89	109.13	104.83
114.35	107.64	102.29	107.16	101.16	106.65	100.72	109.56	112.38	109.1	106.78	104.9	103.54	104	109.21	101.94	105.5	104.54	95.272	107.1	107.71	99.726	103.95	108.84	105.2	100.9	103.3	106.35	105.26	112.3	104.9	104.52	116.03	100.84	106.23	105.72	118.04	98.715	103.98	102.32	106.07	103.04	103.9	105.14	96.733	99.078	99.953	108.55	109.79	105.85
95.313	94.435	98.537	90.794	93.018	87.04	93.618	90.985	96.293	97.426	99.803	99.664	90.404	97.281	102.08	109.59	93.31	88.502	102.07	99.56	108.33	94.791	102.37	103.05	94.875	94.962	103.13	98.988	103.15	91.167	103.69	97.08	103.51	86.599	98.866	92.712	92.859	95.533	100.65	93.71	104.06	95.241	90.765	98.278	93.804	92.987	99.788	100.99	101.67	96.55
106.46	111.11	113.39	101.6	105.03	111.38	104.28	101.87	108.63	103.67	96.673	111.85	108.92	110.79	108.39	117.57	105.33	105.95	103.24	107.21	103.9	118.9	106.6	102.99	117.71	102.42	108.39	112.66	115.24	105.67	105.61	115.05	113.37	110.61	107.68	113.28	111.87	107.73	105.06	101.99	113.04	116.38	104.84	106.66	107.07	102.04	106.1	108.61	114.13	104.92
107.17	107.85	107.35	105.69	110.9	107.6	105.25	109.28	106.58	101.86	105.01	113.05	106.64	110.84	108.73	102.56	102.25	110.41	109.43	105.24	113.24	100.82	104.14	111.08	109.6	103.29	107.57	102.96	114.24	105.1	108.97	103.83	108.83	108.51	105.79	110.58	110.37	109.57	108.79	107.6	113.36	101.56	117.38	96.924	113.74	104.31	109.4	102.48	117.62	102.91
105.41	101.5	104.76	103.9	103.43	107.75	104.5	104.32	108.45	107.53	98.95	99.209	101.13	103.71	102.32	111.11	110.34	109.38	108.4	102.54	106.62	109.57	106.61	94.773	107.49	106.66	96.674	105.99	103.95	97.393	99.736	102.11	104.66	100.65	108.69	106.45	100.61	104.48	115.9	103.92	114.82	105.17	104.11	112.32	102.64	102.81	102.17	103.48	103.94	107.28
105.37	111.82	113.12	112.99	101.94	104.65	111.48	110.46	110.28	111.44	100.75	103.16	110.28	109.53	113.19	108.17	110.13	109.32	114.61	111.74	108.57	109.33	105.43	110.31	116.16	117.16	109.14	106.69	116.44	110.83	105.07	102.88	116.71	110.7	106.32	102.59	113.46	115.99	112.28	106.26	105.52	113.04	115.79	116.26	114.85	105.09	109.59	114.27	106.9	108.11
94.052	100.37	99.057	96.268	95.862	102.11	100.04	99.296	103.27	92.735	91.371	108.12	100.37	95.099	94.367	93.907	103.76	98.036	95.744	90.445	94.51	104.95	95.225	100.29	105.56	96.444	101.42	106.39	93.085	100.25	102.01	91.856	101.81	102.71	102.93	102.75	96.008	92.379	90.623	101.18	97.247	96.186	94.391	98.937	107.38	97.031	95.555	108.49	105.65	98.596
96.109	102.7	104.6	102.16	104.38	100.97	101.75	107.16	99.054	92.112	100.77	96.863	101.89	97.228	105.39	106.16	93.868	99.119	109.71	103.02	104.5	102.8	107.39	103.54	106.4	96.931	103.51	106.1	98.306	99.867	89.112	98.837	102.94	99.178	90.471	105.54	101.02	95.136	103.7	96.125	103.17	105.27	103.14	102.39	101.25	100.59	103.27	107.18	100.9	102.26
101.66	98.467	107.53	103.62	96.15	111.6	105.54	99.93	106.1	94.341	103.03	108.47	111.59	119.87	107.84	93.718	99.362	106.31	117.41	99.266	104.25	99.255	104.28	98.796	107.83	105.88	110.51	107.07	101.75	98.374	113.84	95.414	106.29	102.53	110.09	98.742	101.73	111.21	108.24	101.26	109.05	106.3	109.54	106.1	97.429	113.33	106.63	110.55	107.97	108.12
108.43	102.19	106.07	107.87	108.66	109.68	106.54	109.92	105.69	102.73	104.6	106.4	115.62	107.54	107.97	104.51	111.74	99.56	104.04	109.18	107.61	104.1	107.26	102.76	101.69	114.94	99.22	107.86	108.97	109.43	107.17	111.22	108.2	111.93	107.49	103.17	112.85	112.62	102.97	115.33	106.55	113.95	99.658	106.51	105.48	107.11	112.02	105.2	110.72	109.78
104.96	106.57	101.29	113.05	113.39	106.56	101.4	102.24	100.19	105.35	107.75	103.29	104.69	106.61	103.64	103.12	110.54	104.92	101.48	109.42	106.59	103.57	110.85	110.58	112.07	103.49	104.99	108.76	103.87	101.97	112.52	106.38	118.42	104.52	114.54	108.8	100.51	103.87	98.406	102.96	107.83	106.19	103.15	106.01	96.364	99.615	107.45	111.6	107.78	105.06
93.178	90.552	94.283	98.837	95.432	101.17	100.85	104.42	104.94	95.774	101.61	98.58	95.561	95.063	92.686	91.388	103.33	95.766	96.521	98.503	96.936	98.65	100.9	94.364	103.35	93.007	87.189	103.9	100.81	104.58	91.711	99.458	100.19	102.17	100.41	85.993	96.425	91.721	91.986	103.21	94.948	95.352	93.897	88.949	101.3	92.444	98.932	88.905	87.466	99.203
116.4	100.39	97.132	102.95	109.54	96.481	104.47	109.58	108.85	114.67	109.73	109.81	106.08	99.424	110.01	103.72	103.61	106.47	111.62	109.66	108.16	99.694	108.56	117.95	99.961	111.27	105.51	117.08	112.37	109.54	107.37	99.488	99.338	105.83	110.49	96.262	110.29	105.32	108.48	118.64	105.29	109.17	101.66	105.62	110.67	104.42	112.89	103.83	108.06	107.52
108.06	99.077	107.51	102.57	103	105.74	102.94	100.57	105.48	107.52	107.8	101.68	101.68	110.5	108.22	108.1	93.267	117.72	112.56	100.85	103.36	106.06	110.65	109.54	95.912	103.82	108.31	105.74	109.84	107.2	102.3	105.61	110.91	107.25	108.65	102.47	97.956	101.91	109.16	96.217	95.596	107.5	107.58	102.67	111.09	103.14	107.78	102.31	103.54	107.03
108.72	102.55	110.07	109.48	107.29	94.098	97.391	105.24	105.93	102.68	100.23	92.637	97.043	97.761	107.52	108.4	104.46	102.56	97.224	103.95	105.13	104.42	110.05	105.94	105.45	107.12	102.57	108.5	114.41	115.39	104.81	97.813	101.41	106.09	110.09	106.61	96.447	103.3	97.48	107.18	106.79	103.34	103.62	118.16	100.31	106.23	105.97	114.02	101.57	113.28
109.06	109.48	101.11	105.09	114.29	113.17	112.1	111.52	112.96	107.7	108.91	106.83	106.49	102.71	104.5	112.32	110.68	114.34	108.69	102.68	113.08	102.84	114.92	114.18	107.99	108.47	110.63	105.75	103.4	102.91	106.19	105.12	112.39	100.8	112.06	106.95	108.62	105.28	103.81	116.2	105.34	111.95	108.72	113.69	96.566	105.03	107.54	113.78	105.08	115.39
105.99	92.386	98.159	105.33	102.36	105.51	99.375	101.9	105.75	111.13	107.03	97.798	118.29	108.08	107.31	103.98	100.58	108.09	103.39	99.994	106.54	105.69	110.33	99.764	99.524	110.67	109.78	109.05	99.19	106.46	109.59	105.61	111.52	98.413	105.34	112.56	106.83	113.48	112.78	108.99	98.843	96.603	106.72	105.42	101.18	102.63	109.93	101.05	111.95	109.38
106.66	124.34	103.32	91.791	105.87	111.2	104.77	105.24	103.54	105.98	103.41	106.56	101.02	99.567	100.84	105.3	115	107.9	89.897	108.95	111.85	105.64	97.733	106.66	102.27	104.77	112.46	104.47	105.83	109.29	111.41	106.2	94.11	108.36	112.64	106.47	105.13	101.42	106.47	99.884	104.03	103.45	101.04	105.86	106.79	101.42	102.74	111.37	117.86	108.17
96.991	105.49	106.34	102.72	98.465	98.392	98.581	104.97	104.6	115.84	98.104	105.51	110.13	113.47	105.5	107.94	112.44	107.61	107.86	104.13	113.46	100.9	112.5	113.37	97.597	108.33	105.72	113.85	109.5	111.49	98.509	104.52	103.28	110.84	105.33	111.71	113.24	110.65	102.66	107.36	108.42	107.84	105.5	101.99	108.15	110.25	99.675	102.94	102.17	108.49
114.03	114.52	106.97	107.05	112.15	110.3	107.69	111.19	107.74	103.65	108.46	109.91	106.35	106.83	112.13	109.72	123.31	110.5	107.8	106.99	104.34	102.08	107.99	114.75	96.461	107.09	118.7	111.5	118.15	110.54	104.89	108.91	110.11	116.51	115.59	111.64	102.18	104.46	117.17	109.2	115.25	116.23	113.25	112.65	107.49	112.76	111.89	105.27	112.65	111.8
96.956	99.911	99.731	99.933	102.08	102.6	98.194	97.686	100.39	94.386	95.874	101.67	101.95	101.34	95.406	100.08	99.97	92.922	101.13	97.972	91.24	96.604	102.18	93.794	105.58	98.936	97.553	91.325	106.14	99.189	98.384	95.539	100.75	102.73	94.865	99.177	99.538	102.01	96.633	104.8	97.115	90.347	103.24	99.154	95.995	111.35	104.18	100.35	98.092	98.668
103.73	95.749	92.309	95.863	95.708	97.937	99.14	109.94	104.75	107.85	110.18	98.405	96.829	107.62	109.04	99.502	95.871	91.087	100.94	101.28	91.701	108.82	103.1	99.669	92.999	96.357	106.57	107.8	95.741	99.585	101.07	106.74	94.458	98.899	92.89	96.333	94.899	97.291	104.74	90.289	117.58	95.475	94.403	96.354	109.35	97.98	101.48	96.204	97.909	103.26
115.16	110.2	108.32	110.64	110	110.31	103.29	113.57	101.1	113.27	110.52	108.65	110.18	113.99	115.83	117.42	102.91	103.1	110.56	105.92	102.27	114.9	116.72	105.27	103.42	114.86	105.15	113.76	111.16	108.33	108.51	110.79	108.55	110.83	109.18	104.09	105.86	116.21	110.01	99.877	109.58	108.99	109.35	108.59	112.77	110.29	110.66	103.95	99.43	101.83
104.57	106	99.899	103.39	110.43	102.63	108.83	104.33	106.22	99.842	103.91	104.23	112.31	107.16	111.68	109.72	113.28	100.54	99.2	108.25	100.62	101.27	108.92	106.12	106.63	108.93	106.45	104.9	101.21	101.33	99.928	101.69	104.26	106.51	110.59	100.57	111.59	94.727	113.18	102.65	101.82	102.63	99.898	99.554	113.52	106.25	102.14	106.43	107.1	106.28
111.26	105.32	107.02	106.29	110.82	110.97	120.96	107.13	110.18	106.52	104.75	106.52	103.94	108.66	106.2	107.94	104.8	99.359	101.82	109.26	115.55	115.5	105.87	103.98	98.96	118.95	109.42	102.28	107.04	101.22	105.9	112.11	114.27	99.374	105.27	108.9	102.83	107.43	99.74	112.49	108.09	109.26	106.04	113.47	114.2	103.02	102.98	105.67	110.39	111.45
94.256	103.6	99.1	107.33	98.975	106.14	95.705	103.05	102.81	97.779	98.488	93.151	110.27	104.55	96.936	94.726	100.09	99.183	92.737	96.767	98.066	99.843	103.75	111.09	98.908	106.59	100.66	104.94	110.7	88.973	106.7	93.537	100.87	102.71	103.01	100.18	95.161	100.27	100.64	102.47	106.25	98.474	95.915	89.348	103.64	93.04	105.21	90.604	90.241	91.596
101.99	97.381	103.23	97.974	98.589	92.002	103.14	110.22	113.55	103.05	99.418	107.18	105.46	110.31	105.39	100.61	101.1	102.93	102	106.96	104.58	105.09	114.56	108.99	100.23	107.54	108.74	110.18	107.43	113.73	108.2	97.085	98.288	103.79	108.92	109.47	111.35	106.92	102.94	104.19	109.28	102.33	111.66	108.34	111.16	112.23	103.52	109.36	100.87	100.53
108.73	110.99	103.38	104.86	102.83	94.807	109.71	93.415	109.97	112.29	100.62	113.86	103.85	105.29	113.73	103.41	103.71	108.46	109.3	100.45	107.22	100.7	118.04	110.66	110.19	101.57	107.27	101.83	107.41	106.93	99.752	106.89	102.79	109.43	117.49	112.76	105.2	109.54	108.4	113.24	113.36	108.67	103.31	108.73	105.04	104.98	109.03	115.89	106.52	108.37
113.89	116.68	114.85	104.39	106.32	107.47	116.51	108.04	105.85	115.94	117.92	105.15	109.93	99.305	96.87	105.65	118.3	103.99	101.11	108.11	107.18	114.32	112.49	107.94	108.32	103.39	105.97	103.2	103.31	102.51	114.08	105.7	111.7	107.65	117.72	110.49	109.25	106.58	110.86	110.95	109.58	108.87	111.82	109.05	109.57	113.56	103.91	114.58	118.56	104.66
106.01	104.61	106.33	94.345	106.66	101.52	105.6	110.63	110.5	105.33	107.68	102.07	110.43	114.65	110.59	102.54	104.32	108.81	104.81	107.45	100.77	114.69	102.62	104.27	103.86	106.64	103.82	107.94	109.94	105.24	101.06	99.878	103.72	105.9	113.82	101.92	101.03	100.65	103.33	105.01	98.51	100.06	106.9	105.21	102.14	96.652	110.6	96.495	102.86	104.63
110.88	104.86	105.34	103.83	108.39	95.677	105.21	103.14	117.41	110.18	100.89	107.92	108.04	99.315	112.04	98.198	107.54	101.94	102.67	107.2	110.35	114.98	116.81	108.31	107.03	104.12	106.49	113.07	108.84	113.36	99.204	103.2	99.71	113.63	117.05	102.99	105.38	114.81	107.59	104.63	113.95	110.61	107.87	107.08	104.89	101.71	106.43	108.65	108.26	105.19
103.82	115.28	106.69	112.46	105.15	107.57	108.8	104.86	107.59	109.67	109.33	102.96	111.4	103.18	107.12	101.29	99.125	107.19	103.39	110.35	104.73	107.94	103.6	104.76	104.22	109.19	106.68	110.42	102.06	111.23	104.65	98.728	104.9	106.45	103.3	103.46	105.82	112.37	99.7	108.49	112.51	107.44	109.39	114.36	104.36	103.26	111.4	108	103.29	108.5
106.01	100.99	115.11	110.89	104.84	103.84	112.41	101.64	107.53	109.39	103.52	112.49	106.33	109.55	112.32	107.2	111.72	110.4	99.175	98.545	110.16	112.03	100.22	112.56	112.35	110.2	98.036	102.12	105.1	107.46	104.17	105.3	115.35	95.143	110.64	110.11	110.03	101.45	119.1	98.064	97.206	108.06	113.61	98.569	105.87	108.97	99.343	105.98	99.951	113.46
108.56	104.2	99.438	118.76	101.87	104.25	106.59	101.59	112.58	111.23	104.11	108.18	108.51	103.97	108.03	109.5	114.6	106.84	103.49	119.7	109.02	109.33	104.56	104.49	106.63	115.11	101.66	105.04	98.788	103.18	108.46	112.1	109.01	107.69	110.19	110.53	107	106.98	100.18	99.645	115.57	106.33	96.477	103.32	104.78	103.07	112.19	106.05	108.68	101.81
104.73	98.161	92.464	92.194	97.118	92.061	97.096	98.421	88.816	98.562	98.616	97.586	92.23	100.72	100.28	93.375	98.655	102.34	94.88	88.153	103.83	105.16	99.496	101.44	96.307	104.59	98.433	86.321	103.8	101.48	96.823	97.255	96.522	94.768	92.078	101.18	93.545	101.16	89.999	99.1	105.38	98.965	96.987	98.766	98.441	98.694	86.954	95.576	96.19	102.25
102.79	103.22	116.93	109.7	116.66	106.79	110.87	103.9	116.92	111.62	105.82	103.59	110.75	110.88	108.26	107.79	105.54	113.83	108.37	112.62	110.84	106.41	108.78	106.35	117.79	117.61	106.9	112.47	112.78	109.28	115.79	116.11	108.64	105.6	106.7	111.53	106.44	107.41	106.22	101.86	110.81	110.1	105.42	104.46	110.62	105.14	106.87	109.54	112.13	111.25
111.07	106.3	116	109.39	107	108.6	109.95	113.21	111.26	101.61	108.33	104.04	111.39	109.4	110.89	107.61	101.12	106.9	108.94	102.41	110.48	95.234	97.849	105.3	104.55	98.441	102.8	104.55	120.53	97.863	105.72	108.2	104.22	100.29	105.46	103.42	107.5	102.22	110.93	111.13	99.081	95.089	108.74	104.5	114.58	109.9	109.62	109.36	108.07	98.032
113.84	103.56	99.011	105.62	103.87	108.42	105.11	107.47	105.9	112.32	95.964	107.77	102.24	104.69	110.92	104.76	105.88	111.68	104.84	109.66	111.26	113.6	102.51	112.92	108.1	108.52	95.508	104.5	105.3	107.07	116.7	106.66	108.48	103.26	108.49	92.856	104.25	116.35	111.03	105.72	107.38	110.97	117.06	106.18	108.59	99.311	110.79	112.97	101.18	111.13
109.82	97.962	107.64	100.42	107.91	107.67	99.665	107.09	101.12	101.3	109.69	102.22	106.69	111.94	107.84	105.34	95.209	97.743	111.01	108.39	109.87	107.88	96.473	112.64	104.5	101.82	106.02	103.51	107.93	106.68	98.44	101.37	102.9	109.8	107.27	115.29	107.05	101.65	99.341	100.27	106.68	99.007	106.59	108.81	104.08	103.14	106.71	102.5	106.6	108.62
103.15	105.24	100.85	98.693	101.87	98.53	98.758	92.448	104.08	104.47	100.92	98.739	93.432	110.43	100.1	101.71	95.93	104.5	102.65	107.09	107.23	86.83	97.034	102.73	89.524	102.22	91.467	94.028	98.068	106.73	98.147	102.19	100.76	110.78	106.25	105.6	105.08	103.87	98.204	105.26	98.873	101.37	99.505	98.452	96.685	97.425	101.34	110.95	91.311	102.84
104.83	103.06	100.53	109.22	101.9	103.04	111.58	104.88	94.902	101.43	105.59	101.17	113.76	101.1	103.72	99.881	99.342	97.445	91.535	96.824	100.91	95.964	96.29	98.967	101.63	98.973	108.42	99.607	102.34	109.46	104.49	104.82	96.836	100.17	104.1	98.425	100.78	103.73	100.81	100.69	111.32	103.56	104.42	92.233	98.236	98.494	98.342	106.19	101.89	101.79
107.57	111.94	102.6	104.29	105.79	111.08	108.07	100.08	106.81	102.51	105.67	105.56	104.23	108.44	103.27	98.108	103.05	108.35	103.63	100.49	100.76	102.65	105.77	100.01	96.847	107.91	102.94	105.54	100.02	105.62	103.23	103.71	106.43	115.78	109.09	98.6	111.02	96.052	103.55	109.72	108.83	108.69	108.3	109.82	99.742	113.51	110.12	109.2	107.38	105.76
107.15	103.52	97.906	111.05	109.11	101.76	104.7	111.47	99.146	113.16	108.41	115.21	106.07	108.89	104.73	111.7	112.21	114.23	108.53	105.4	105.2	106.62	109.78	105.4	109.01	110.61	114.93	106.27	103.23	102.62	105.72	110.86	109.09	105.01	113.47	103.33	109.09	109.59	114.57	114.73	105.28	109.83	109.91	105.29	101.45	109.2	111.37	113.98	100.29	103.37
112.62	107.53	117.14	101.98	109.29	111.73	112.7	103.82	105.22	108.14	110.18	105.07	114.67	108.61	108.47	112.89	108.81	106.35	102.89	106.53	111.19	107.38	113.24	107.12	117.74	106.94	107.06	107.09	119.13	111.29	107.54	115.74	104.82	101.28	108.26	113.54	106.27	101.21	118.21	101.26	104.08	111.86	114.72	110.56	103.25	108.42	103.58	108.61	110.34	103.74
104.53	109.9	106.75	109.2	106.03	116.27	107.65	113.86	107.68	115.88	104.59	111.02	109.41	109.24	112.02	102.25	109.77	102.99	115.02	106.97	109.6	103.76	120.39	111.96	105.92	108.29	119.07	115.55	115.11	105.43	100.12	108.79	105.49	109.52	105.6	105.37	111.81	114.89	110.93	112.89	105.62	110.68	114.43	120.61	114.36	112.43	108.5	115.53	107.99	109.55
108.22	110.04	104.04	102.43	110.25	109.06	104.55	104.44	102.88	114.79	108.81	106.72	101.87	105.34	106.41	103.92	111.71	111.79	102.13	109.97	105.19	107.51	109.19	106.77	110.21	103.3	109.08	105.28	107.15	115.4	105.79	103.79	111.9	102.92	106.44	102.33	103.92	112.81	103.43	108.61	100.91	113.36	108.33	104.94	101.45	107.17	110.49	101.38	105.17	113.39
102.94	106.02	109.38	111.26	104.31	110.59	105.4	103.25	108.61	95.215	105.78	105.44	107	102.01	106.4	106.1	107.61	103.64	109.66	109.56	103.35	105.89	105.55	100.52	112.11	99.201	103.18	109.1	99.922	113.81	105.23	107.98	107.19	108.13	108.76	101.7	103.76	100.28	111.79	104.56	109.8	99.101	105.41	105.23	111	106.5	110.08	106.99	112.14	107.38
105.12	99.909	106.88	112.01	103.68	105.31	99.879	114.91	95.815	95.855	104.15	108.56	108.58	105.96	105.05	106.33	97.565	101.98	114.97	110.73	105.19	106.96	106.9	113.47	111.26	104.54	102.58	104.51	108.31	106.46	100.19	108.46	111.97	99.93	103.44	103.54	104.74	106.23	104.06	110.29	108.52	110.77	109.42	103.99	107.13	108.76	96.604	107.87	114.48	109.35
108.37	104.41	110.33	106.9	114.53	103.63	113.45	108.8	119.34	108.05	102.99	109.12	108.36	104.16	100.64	108.16	102.94	108.41	102.65	112.99	106.78	110.9	112.01	114.78	115.12	107.54	106.84	105.14	112.55	105.85	99.587	96.583	104.16	112.62	108.46	101.95	105.14	113.49	113.37	109.93	113.21	107.95	108.9	107.6	108.21	111.24	107.56	108.57	101.88	107.79
106.77	105.09	115.19	106.21	110.42	112.71	108.94	104.45	116.33	99.685	112.02	112.32	111.58	94.283	108.62	112.74	104.45	113.57	110.33	106.73	102.36	111.67	101.02	105.87	106.52	108.58	106.44	108.98	106.76	109.41	109	106.51	112.17	106.39	106.13	109.21	111.26	108.63	109.53	106.63	105.19	105.77	104.78	103.19	100.13	103.71	108.13	107.23	105.05	111.74
113.55	106.29	108.65	115.04	114	108.97	116.02	118.95	113.58	112.02	109.67	103.96	111.21	104.67	109.61	106.77	107.65	105.85	108.18	111.2	105.79	105.37	110.59	110.46	108.59	111.47	103.54	104.76	109.34	102.06	116.82	107.44	107.76	116.41	105.52	106.62	103.52	108.81	112.74	106.78	118.89	99.905	110.04	113.77	105.81	101.83	104.92	108.85	105.91	113.43
114.43	101.96	110.31	116.13	108.95	102.84	114.54	99.816	95.798	111.07	110.5	108.11	106.61	106.39	107.56	105.01	105.78	106.34	108.26	104.01	107.59	101.02	109.69	112.73	102.76	106.42	118.35	116.64	100.98	111.55	107.61	116.7	107.93	107.95	106.57	111.15	105.41	103.88	104.83	108.27	108.67	103.29	108.94	105.08	119.04	115.64	103.38	113.91	116.92	108.1
93.805	93.134	95.39	99.309	95.7	102.03	97.563	107.36	101.36	97.23	93.869	104.65	90.795	94.092	96.42	97.649	93.571	90.362	100.13	99.425	98.649	91.898	90.703	96.822	100.96	92.544	94.981	96.645	95.464	97.774	101.35	102.69	98.53	101.03	106.21	103.09	90.806	91.349	101.47	100.61	98.803	93.323	95.85	91.606	92.143	101.19	103.09	99.17	95.038	94.588
97.952	102.8	107.82	117.47	111.41	110.85	108.83	100.97	108.29	112.36	113.07	109.42	103.7	108.01	108.12	101.11	95.903	107.88	108.33	108.47	103.8	104.19	100.68	99.176	112.12	116.13	100.65	104.79	114.8	98.299	102.39	108.75	106.42	106.37	99.883	102.35	103.87	108.92	108.88	116.05	110.17	110.24	107.86	108	110.94	103.79	108.82	110.15	109.81	115.88
102.12	101.85	103.76	100.07	91.202	109.27	114.05	99.049	99.433	105.07	105.69	102.98	94.769	110.11	94.222	107.92	91.811	112.15	98.518	91.579	99.532	103.25	104.79	104.68	96.342	98.004	93.758	107.2	103.22	104.04	106.09	99.6	97.028	101.52	95.714	103.67	101.79	102.79	97.894	100.43	100.54	90.901	93.793	98.164	93.496	100.57	110.34	103.57	100.9	103.27
107.94	107.4	105.67	96.99	100.08	96.028	102.8	104.87	102.47	101.59	105.3	105.55	107.98	105.31	104.07	98.072	110.61	102.62	108.62	103.01	97.153	102.03	106.86	99.932	97.097	109.78	95.626	104.11	103.81	95.436	108.18	103.63	105.85	100.56	111.12	100.28	102.04	109.45	103.35	104.68	95.812	113.17	103.24	96.415	97.31	96.016	111.74	107.95	95.842	102.18
98.852	107.47	108.67	108.53	113.29	108.01	106.19	101.16	105.24	112.14	105.9	103.23	107.06	111.83	108.5	101.28	107.27	115.71	105.31	101.4	96.769	106.3	101.63	102.77	101.4	109.92	98.407	105.1	99.134	103.51	110.1	96.116	107.49	118.99	106.89	105.4	101.02	102.86	107.61	108.59	106.63	101.61	105.73	107.7	114.54	101.03	102.75	101.58	104.9	103.42
99.973	113.53	101.86	112.15	98.906	103.68	104.75	98.049	101.71	103.57	96.22	106.72	104.99	103.62	101.12	100.1	103.75	104.37	106.73	110.03	99.165	92.097	102.62	104.19	101.5	101.83	113.08	101.18	110.61	102.97	104.14	101.47	110.96	109.25	113.76	113.31	110.96	107.68	108.76	105.89	102.73	105.51	107.23	108.07	103.19	102.68	106.96	110.91	108.24	100.24
99.075	86.607	92.105	96.482	96.775	101.07	95.923	97.54	98.156	101.62	92.388	103.92	95.605	98.229	89.963	90.869	102.15	94.412	93.795	107.3	99.782	103.29	104.46	104.04	99.723	97.865	94.261	95.271	90.289	100.58	106.11	95.938	103.32	100.64	99.983	100.94	96.681	94.046	105.31	102.97	97.952	95.036	92.555	105.55	96.082	100.13	97.814	101.49	104.34	95.78
96.206	102.49	102.46	97.698	105.21	101.14	103.12	102.71	99.664	103.19	104.76	92.721	102.13	101.49	104.62	103.71	102.54	98.002	101.15	100.5	106.84	102.97	102.5	101.19	110.48	100.6	101.97	103.52	101.93	102.1	102.62	108.14	94.545	96.836	109.15	100.43	107.57	106.57	107.04	99.775	100.14	91.117	95.381	93.843	106.01	100.88	100.96	96.8	99.8	101.85
112.91	95.836	107.47	105.6	104.38	100.89	96.905	100.72	96.394	102.37	102.32	97.993	101.18	102.9	103.62	97.204	106.14	107.45	102.68	105.34	98.608	89.869	100.7	97.253	95.303	99.349	107.25	90.433	101.94	108.02	99.089	101.85	100.62	95.002	103.9	112.38	94.605	106.94	105.95	99.791	105.13	99.81	97.78	98.261	96.56	100	97.917	92.646	94.32	104.53
103.29	112.89	115.56	111.09	105.87	112.17	106.15	110.78	107.08	110.5	107.95	105.76	102.67	106.66	108.03	109.57	105.03	101.14	105.4	104.49	107.93	104.97	112.66	113.62	109.7	107.58	109.89	108.92	110.64	110.28	107.19	107.04	115.44	116.05	115.04	112.96	103.89	102.45	110.61	101.72	112.49	109.68	109.3	108.42	100.04	109.39	109.3	104.78	117.46	114.6
103.46	116.95	103.77	100.02	108.04	110.02	109.7	108.38	112.58	109.08	112.74	107.89	106.31	112.73	105.45	102.67	110.4	118.21	107.83	103.92	104.38	108.57	115.71	104.08	110.21	111.25	110.18	110.63	103.33	103.99	110.23	108.78	116.91	111.2	116.35	110.42	108.16	107.39	103.75	105.72	109.67	107.66	107.21	110.24	107.76	103.8	108.72	109.51	108.57	109.06
105.67	112.19	102.88	114.11	117.28	114.81	111.75	107.96	104.52	105.01	106.24	105.36	105.54	120.96	108.11	112.74	109.3	112.27	110.62	110.76	110.3	107.81	110.45	118.8	112.64	104.56	108.46	115.27	110.58	103.46	112.28	120.99	111.3	119.62	106.95	106.14	109.43	109.65	101.41	123.09	119.89	110.19	114.17	107.93	121.88	121.75	117.62	109.48	99.845	108.63
112.63	106.73	113.5	104.16	107.03	109.93	108.76	115.91	114	108.77	100.99	112.46	98.447	111.54	112.5	111.94	101.77	109.01	108.62	104.65	106.68	108.28	103.15	106.18	110.05	108.64	120.72	108.13	108.4	113.78	111.67	96.401	110.76	105.72	100.64	100.71	104.17	114.78	109.79	96.096	112.29	105.65	111.02	102.56	110.8	106.67	105.96	113.19	111.88	100.38
103.63	115.24	114.69	119.78	103.81	111.71	105.06	107.3	110.14	113.93	117.2	113.58	109.62	111.59	108.22	112.08	102.17	100.67	101.48	115.66	114.46	108.92	106.57	100.66	118.94	108.92	112.1	111.19	108.04	112.92	115.92	105.92	109.2	114.42	104.61	116.06	108.54	104.08	101.68	107.92	102.47	107.6	112.12	109.14	106.18	114.83	109.96	106.93	113.56	114.22
106.68	108.91	101.99	109.12	109.83	112.36	108.3	106.05	115.87	109.69	104.31	100.79	113.08	106.81	108.34	110.29	103.65	100.91	111.79	105.09	105.92	108.7	101.85	108.08	111.53	112.82	100.69	107.47	108.46	108.29	106.09	106.65	106.5	96.055	122.46	102.91	110.17	101.5	112.57	112.7	118.42	109.47	106.98	100.94	110.22	109.81	108.26	108.74	105.74	106.14
102	106.93	108.7	107.27	105.02	100.37	105.44	104.81	103.58	110.14	108.25	104.64	108.7	104.75	101.4	109.6	98.927	101.36	106.01	102.1	104.32	103.97	105.52	101.28	94.998	104.24	108.92	114.08	109.82	96.342	102.29	104.77	111.81	115.62	108.04	100.43	112.17	100.8	98.339	96.013	100.08	103.2	107.55	107.38	101.8	94.098	99.183	102.68	99.893	114.33
111.75	118.97	95.894	110.45	103.31	116.42	118.24	106.74	108.4	108.26	101.45	116.76	109.06	115.45	106.14	111.37	108.22	112.55	107.1	114.53	110.07	106.53	111.88	107.56	102.4	110.09	110.83	115.11	108.57	108.58	117.82	114.11	115.8	103.37	108.21	105.46	115.68	112.97	109.15	110.15	110.5	103.4	110.59	106.2	106.76	114.53	105.57	114.14	103.27	110.18
109.89	95.102	105.53	104.18	107.17	115.08	103.68	113.2	104.37	91.944	110.64	109.71	105.78	91.874	99.899	115.42	112.51	103.94	110.36	104.98	109.68	105.12	102.76	109.52	102.38	101.03	107.67	107.2	101.27	100.57	102.31	105.99	106.85	108.59	106.61	105.8	109.7	108.85	110.8	110.46	98.688	103.44	105	101.06	109.81	109.78	104.79	101.79	103.42	98.965
109.48	111.14	110.86	99.448	100.39	112.43	112.81	106.44	104.14	99.007	114.03	106.9	96.387	110.07	109.85	108.35	103.27	107.64	106.04	101.63	104.19	103.81	100.4	111.47	101.73	104.2	97.325	101.21	111.62	108.91	99.887	99.921	107.53	98.358	110.4	105.86	108.16	97.159	110.17	102.41	108.93	98.751	97.512	107.05	110.35	110.45	107.39	112.14	100.35	103.75
105.37	107.13	108.19	100.88	105.64	101.44	104.41	101.1	99.153	107.11	101.39	110.52	102.64	102.96	98.167	104.08	107.93	111.15	101.58	102.85	110.06	106.97	106.48	106.22	108.35	107.92	109.61	101.42	106.5	113.51	103.81	108.08	104.07	113.01	105.46	107.26	107.6	104.26	100.59	109.41	103.54	96.4	104.34	104.07	101.72	103.89	101.06	104.01	106.56	106.29
102.53	90.001	96.981	101.83	107.76	96.409	99.285	104.9	99.228	94.106	99.792	98.202	99.475	96.948	97.417	99.78	97.518	101.96	99.573	94.602	95.088	97.809	94.959	96.566	95.916	99.431	103.01	98.841	104.22	92.286	99.231	97.706	92.263	100.29	98.446	104.27	94.422	97.95	95.046	99.125	98.165	93.268	97.182	104.46	97.678	96.846	103.65	106.45	92.493	97.217
100.98	97.856	110.73	105.6	100.67	106.89	101.72	112.55	108.6	107.62	111.93	110.2	102.09	107.82	113.98	98.723	104.2	103.83	101.5	109.6	103.63	106.17	110.13	109.52	106.48	103.76	107.34	99.068	100.94	107.21	93.434	104.18	108.56	106.19	105.89	106.78	94.459	106.9	100.46	104.34	105.11	104.72	98.247	110.58	104.42	113.02	108.01	105.35	102.51	109.54
102.15	111.08	109.83	121.52	103.93	107.31	107.48	101.76	106.53	105.4	106.78	103.04	109.43	100.01	103.54	116.61	104.85	104.31	112.51	102.61	108.23	109.43	102.88	104.46	106.08	111.98	112.63	112.72	106.03	107.55	101.5	107.45	97.752	121.27	105.35	101.55	106.93	99.125	102.88	128.37	114.92	105.58	113.48	109.51	104.39	108.02	115.54	102.31	99.211	107.05
109.93	99.808	108.34	103.48	108.88	104.49	102.39	100.63	109.25	114.42	105.8	112.99	112.29	102.72	113.57	101.89	102.66	111.36	105.63	121.47	104.18	108.29	107.02	102.37	115.56	97.513	121.28	98.074	116.42	111.06	104.53	106.04	111.45	112.02	112.06	98.814	110.28	111.58	115.84	104.15	103.46	119.61	111.37	105.88	110.88	104.4	100.88	106.18	108.84	106.38
99.625	102.12	98.454	111.02	108.84	97.558	107.58	99.88	101.97	98.396	97.139	106.55	99.172	99.536	107.94	100.39	106.38	105.75	99.315	102.27	110.85	113	96.065	106.72	106.97	109.25	100.73	104.76	112.97	110.23	100.71	110.83	100.94	112.67	100.92	107.03	106.61	103.23	102.74	104.29	106.12	101.36	104.91	102.19	96.193	103.52	98.498	104.43	101.52	101.01
108.98	107.91	114.07	113.59	108.8	107	102.79	105.08	101.37	105.4	105.18	120.57	107.8	106.65	99.114	105.64	106.1	113.47	113.2	110.35	102.7	113.16	107.54	106.24	104.51	111.96	106.37	108.69	105.08	104.83	112.32	106.49	105.27	115.64	107.89	110	109.3	112.85	113.62	101.2	108.33	108.39	112.33	101.58	103.97	108.24	106.84	107.57	110.03	109.67
108.34	106.03	111.43	117.68	103.92	114.36	106.11	106.13	115.01	109.8	101.98	104.08	111.36	115.4	106.41	106.43	111.54	109.55	106.08	106.34	114.39	109.39	105.11	111.15	99.24	103.46	107.62	114.22	117.7	112.37	113.25	104.05	104.88	113.38	108.76	98.22	108.12	106.26	109.61	103.41	110.65	111.09	108.21	110.65	111.38	115.99	107.24	104.74	108.99	111.27
101.87	103.69	105.41	109.99	106.31	109.94	105.84	114.93	109.11	105.44	101.82	115.21	104.77	106.51	100.89	105.82	102.34	109.83	105.77	118.42	98.747	102.43	108.76	109.04	114.25	107.48	105.18	118.32	101.49	108.03	103.18	93.657	101.35	106.54	103.91	106.48	109.66	103.54	102.63	101.51	109.83	109.7	100.69	103.13	106.63	104.33	103.97	102.05	115.89	96.976
109.41	108.9	103.33	102.36	111.26	96.172	104.85	107.24	107.74	105.24	109.95	100.99	110.5	111.8	100.76	109.56	110.99	113.12	110.55	112.91	102.75	106.05	105.73	118.72	105.92	104.15	103.42	97.333	113.2	106.58	102.35	118.37	108.09	97.172	100.69	105.41	104.14	104.92	96.041	106.91	103.49	108.98	111.88	102.8	105.66	107.78	105.87	104.92	109.74	107.33
113.52	104.16	106.9	104.55	103.49	107.23	103.12	110.47	114.97	106.74	112.86	93.263	105.62	111.28	114.1	109.33	114.91	105.39	96.733	107.92	107.35	100.57	104.25	101.19	102.13	99.259	101.5	105.81	107.16	107.1	106.73	105.81	102.65	105.21	109.77	108.02	104.34	104.66	111.52	103.86	101.69	101.22	104.76	108.99	108.29	100.98	109.67	101.1	100.82	101.06
108.27	110.39	96.644	101.84	100.76	109.85	111.54	108.37	110.1	107.36	110.54	103.82	105.14	104.91	101.39	107.12	102.35	101.92	110.09	109.03	107.13	103.55	107.85	101.21	107.38	116.42	108.87	102.21	115.7	106.31	107.96	111.95	109.04	108.4	110.69	112.73	115.08	106.16	116.6	107.5	106.78	105.05	108.65	116.84	102.83	103.71	109.31	101.3	106.68	114.99
101.3	108.42	97.929	105.64	100.41	105.82	118.42	113.35	102.68	99.622	101.96	98.428	97.401	105.48	104.93	104.04	109.23	109.3	110.89	113.38	103.95	111.16	104.58	102.9	103.25	110.37	107.08	104.72	105.8	104.21	104.57	108.12	108.84	112.67	108.56	111.86	105.31	102.38	106.19	108.41	103.78	112.68	116.21	110.12	97.217	107.67	100.87	105.77	96.538	115.63
113.22	110.75	108.21	109.59	100.82	108.31	101.25	111.7	104.47	105.46	104.52	107.12	103.4	105.15	108.29	104.74	113.91	113.48	106.32	113.68	106.3	107.16	105.42	106.58	106.81	106.41	106.79	106.62	104.85	98.507	110.01	114.98	109.03	112.89	112.37	104.35	100.84	99.781	103.32	102.3	103.21	109.39	115.65	104.64	105.05	104.3	103.16	114.38	104.89	113.39
93.123	95.565	95.231	95.177	85.657	99.428	108.99	100.25	100.07	98.845	95.8	106.85	108.12	98.188	99.018	99.688	95.54	99.154	94.623	101.23	94.261	98.294	95.929	89.345	94.16	96.468	99.12	97.129	97.415	96.545	105.46	97.648	90.218	92.065	86.148	95.429	95.221	98.435	102.84	101.53	96.61	95.026	105.57	97.661	95.557	99.667	96.575	94.714	91.59	92.955
107.01	107.88	106.39	109.11	106.3	108.12	101.75	106.34	114.1	97.405	113.72	116.64	114.99	110.09	104.93	105.52	105.82	112.76	113.67	113.09	117.17	111.03	103.47	103.76	107.55	113.06	111.97	108.2	107.27	110.69	108.49	100.94	111.28	107.67	114.09	106.79	112.41	113.72	110.28	104.28	114.68	112.46	102.15	111.75	103.52	107.77	108.07	102.24	105.45	104.58
100.99	97.785	106.96	99.326	90.766	97.345	98.679	103.56	93.448	107.5	100.97	98.309	94.311	98.475	92.053	102.19	97.058	102.19	98.928	101.82	100.14	95.634	98.679	104.77	107.73	88.616	95.927	93.888	94.257	100.1	102.02	94.234	104.56	101.44	106.81	99.672	106.15	98.449	102.58	77.308	97.146	100.12	96.341	97.369	96.483	101.57	97.047	91.065	95.654	92.246
112.42	111.12	111.69	110.66	99.418	113.6	109.66	117.52	112.45	104.75	101.14	117.52	115.6	106.51	117.71	113.76	104.25	109.85	116.87	110.61	110.32	109.22	106.96	111.63	111.81	125.2	114.17	109.91	109.98	106.17	116.36	105.2	106.36	104.71	109.77	119.78	110.09	114.08	109.42	105.85	110.84	108.81	105.38	107.32	109.47	106.04	114.57	111.72	103.82	100.09
97.871	97.093	104.47	104.59	93.759	95.024	93.062	104.02	103.5	99.473	95.448	105.92	96.481	102.04	94.214	96.974	96.325	95.423	97.782	89.073	94.182	93.666	96.937	108.71	93.304	100.19	97.521	101.59	85.737	102.96	101.93	103.85	96.043	89.159	100.6	101.23	95.224	91.165	96.838	100.02	90.823	94.607	93.359	96.142	101.04	95.846	98.834	98.376	95.588	99.591
120.18	110.75	105.37	102.87	104.41	107.36	108.94	111.25	98.151	103.54	99.167	104.93	102.54	104.47	100.49	108.44	109.17	105.15	107.26	114.5	103.64	113.49	106.22	107.3	98.184	104.46	102.89	105.7	97.119	103.23	91.587	107.38	108.1	113.77	103.49	102.45	105.32	99.529	100.55	104.97	111.06	112.47	113.61	104.96	98.454	102.56	112.78	100.06	105.26	104.03
90.886	103.45	101.08	103.67	95.346	104.02	98.446	102.38	97.619	100.94	110.37	96.841	91.75	107.59	100.47	99.133	102.61	101.76	101.82	93.633	103.33	96.047	98.064	94.774	104.97	93.5	101.05	106.25	106.95	106.6	94.92	99.823	109.25	103.77	99.717	100.78	96.251	103.94	107.22	88.69	98.689	92.414	104.89	99.59	106.6	96.026	100.96	100.81	109.56	109.03
103.73	106.23	112.16	111.62	112.05	111.11	107.55	110.9	110.38	117.56	106.7	105.03	111.05	101.05	103.46	101.14	104.31	100.65	112.27	104.12	113.36	113.12	97.516	110.38	116.29	117.49	107.24	104.46	109.98	103.09	113.91	106	103.28	107.21	110.38	110.07	107.79	105.62	101.99	111.64	111.47	102.99	116.36	111.93	107.37	108.68	106.66	110.83	109.68	111.97
95.005	116.42	102.4	107.1	112.25	113.31	113.2	95.276	100.74	105.65	107.04	109.6	110.03	105.12	102.33	104.35	100.1	116.54	98.552	109.9	107.13	101.48	104.4	105.52	108.57	103.99	101.44	101.23	97.252	103.65	108.18	106.09	107.76	104.86	104.01	104.14	97.505	104.43	108.02	99.46	111.36	105.68	109.28	103.6	99.028	99.464	103.47	107.19	105.17	109.66
101.77	109.4	96.644	95.149	104.06	109.41	98.496	106.84	109.08	100.95	108.14	104.48	103.96	106.76	102.68	105.49	105.35	102.28	106.83	106.08	104.2	108.74	106.45	107.76	102.59	103.04	110.27	109.19	96.574	103.3	98.271	107.12	102.4	105.34	107.79	104.41	113.2	95.848	105.37	106.88	104.93	101.79	106.83	104.53	98.57	108.97	106.92	108.64	107.28	110.45
106.04	113.37	111.49	104.87	104.43	107.93	110.95	108.23	108.59	109.95	107.07	109.25	108.06	106.61	105.48	109.05	103.76	109.26	99.994	112.19	105.49	105.99	103.2	107.79	111.5	104.26	108.21	96.425	101.97	111.03	106.11	111.85	100.28	109.18	114.12	103.85	118.28	103.9	101.56	104.99	113.58	110.73	105.29	111.77	106.09	105.82	108.41	113.8	114.62	101.21
98.521	98.001	90.62	99.788	93.147	97.105	105.02	94.561	101.02	97.705	97.427	103.65	102.09	105.95	99.555	103.39	96.71	97.065	112.29	100.12	100.42	98.515	91.211	92.563	101.04	87.369	91.119	97.789	94.691	98.415	95.132	96.901	100.36	95.296	95.014	93.99	98.745	95.093	99.915	97.887	98.412	94.311	97.607	104.61	97.807	98.061	103.05	104.25	104.79	106.9
106.04	112.87	108.56	104.11	114.86	97.717	109.43	111.57	109.21	103.57	109.7	103.59	107.57	104.84	107.48	113.96	114.68	118.83	109.54	104.07	111.39	107.46	110.96	105.08	102.51	115.54	112.04	110.42	104.64	109.99	103.9	101.33	104.1	100.77	99.993	120.12	108.33	109.65	109.6	105.68	110.17	112.78	111.68	108.62	98.544	101	104.42	118.46	105.89	106.86
100.26	114.08	102.77	115.86	115.69	113.97	113.65	112.25	112.65	110.38	99.329	102.47	112.76	107.18	109.48	110.2	115.28	112.09	105.09	111.75	120.43	105.56	102.88	105.77	108.18	103.39	113.43	110.61	104.08	104.19	111.16	114.63	110.74	112.15	117.97	108.47	112.94	105.66	110.47	114.3	106.23	108.24	109.16	110.95	99.907	112.39	112.3	115.73	108.69	111.5
105.3	103.34	107.41	115.52	106.75	100.03	110.02	103.67	104.71	106.29	109.88	110.53	110.63	112.6	102.37	101.45	107.35	105.67	107.9	108.5	109.2	109.07	105.05	110.16	109.06	101.41	107.52	107	110.04	109.38	103.34	109.67	92.635	112.29	100.82	107.97	111.5	105.76	107.42	106.36	101.44	107.01	104.75	106.58	109.16	107	106.74	104.25	106.25	107.19
97.813	109.11	105.67	97.044	90.94	96.959	97.407	106.42	92.869	105.87	105.66	84.77	98.08	108.44	100.94	95.869	99.936	89.225	104.47	93.929	112.93	90.292	99.588	101.08	102.35	102.9	95.595	102.58	95.005	100.9	88.989	97.761	98.332	91.077	101.95	101.07	97.495	103.42	101.19	94.418	101.06	104.81	101.05	98.85	98.225	103.11	98.081	94.509	96.819	105.81
98.558	101.73	112.51	106.19	109.09	103.15	111.77	108.26	102.88	104.43	109.6	108	114.03	113.3	106.3	106.88	97.121	114.48	102.35	109.9	111.59	99.436	97.407	101.36	98.645	103.86	99.835	94.109	110.3	110	108.46	113.68	102.34	106.21	106.01	110.21	102.74	101.67	108.99	107.96	102.08	111.15	98.378	104.16	105.72	108.46	101.04	107.03	104.8	109.23
108.18	102.95	104.57	110.2	103.22	106.82	115.68	103.2	113.4	109.97	109.22	111.15	110.2	110.9	111.02	108.67	112.8	113.61	108.18	112.43	116.4	112.3	110.19	109.69	105.12	105.42	123.39	114.41	111.05	102.35	109.33	115.45	111.04	104.35	110.68	112.6	113.26	107.45	106.19	110.79	118.04	117.38	110.85	108.64	107.17	103.89	110.48	103.31	103.66	100.88
105.28	102.96	109.5	106.09	112.89	100.27	110.47	111.1	108.99	100.04	102.95	115.62	98.996	114.5	98.52	111.01	110.74	105.46	98.739	109.3	110.65	112.59	108.56	105.65	114.44	105.75	110.02	105.71	99.571	101.32	112.01	115.45	109.04	113.43	100.25	104.97	100.22	100.42	102.46	115.43	102.78	102.27	107.14	102.72	104.91	114.23	103.96	100.78	103.29	107.73
107.66	107.59	107.86	103.98	97.796	103.17	111.2	113.65	112.67	110.04	112.99	99.904	102.4	99.417	98.34	102.04	97.827	102.99	101.09	99.213	108.58	103.61	105.16	111.32	104.69	100.54	102.06	105.52	102.33	100.88	108.03	100.55	107.91	107.57	106.71	105.71	103.64	104.41	107.84	103.34	110.36	107.32	105.04	108.97	113.76	100.33	99.749	101.18	104.19	104.27
101.64	107.87	96.763	112.61	110.92	106.55	112.43	106.92	114.1	107.68	112.61	113.99	115.2	103.62	111.23	104.3	111.71	102.57	112.53	108.94	110.09	115	114.33	106.65	108.36	108.16	109.4	111.05	109.97	110.19	112.88	104.8	107.47	103.12	101.87	107.71	109.58	115.76	109.94	103.91	105.79	112.07	99.278	107.98	94.337	110.27	105.99	106.29	106.53	107.09
106.05	94.129	106.4	113.2	100.52	109.74	99.65	107.29	114.02	108.69	117.27	108.44	103.77	105.86	93.375	110.93	108.62	111.77	107.7	100.73	101.5	101.75	102.28	100.12	100.8	108.26	115.3	105.76	104.81	100.21	116.01	107.06	98.617	100.54	105.79	103.7	103.81	105.9	100.85	107.23	100.26	109.47	109.74	101.4	108.02	101.2	113.84	96.283	107.81	111.21
105.45	110.87	106.99	111.19	106.31	109.03	111.03	112	101.38	104.19	101.24	103.36	109.06	119.29	103.34	104.1	104.37	94.406	104.33	102.54	103.45	118.39	108.41	110.35	108.37	104.39	110.14	102.81	106.73	98.117	101.78	103.38	112.22	97.234	109.44	108.7	107.9	112.15	96.691	105.67	109.36	105.29	103.91	114.74	102.38	97.321	109.21	108.38	112.04	103.25
102.72	102.14	106.55	103.76	110.24	107.36	111.12	106.6	105.46	106.41	110.46	118.25	106.66	114.25	101.14	106.86	108.21	113.81	108.7	97.709	104.47	105.04	105.84	105.35	100.74	106.33	108.93	110.94	110.46	105.43	104.25	114.67	106.73	105.22	110.12	109.73	102.35	101.58	101.9	104.77	108.45	101.91	106.94	109.37	110.56	97.969	111.43	110.9	113.52	108.44
108.74	101.7	110.6	108.59	106.09	103.56	111.68	101.28	108.04	102.29	109.04	106.35	106.44	103.69	116.1	103.62	104.77	110.01	102.08	97.519	104.65	97.154	97.458	101.59	109.26	111.98	104.57	103.62	106.37	114.76	100.82	110.79	105.86	109.99	103.49	102.14	102.92	109.03	106.38	113.82	108.28	111.44	108.27	97.672	98.78	101.98	99.36	102	106.35	107.14
97.605	104.76	97.553	96.852	99.659	96.644	94.541	97.045	94.962	101	96.424	97.03	101.41	105.58	88.88	94.951	100.04	95.959	108.6	104.32	100.37	95.262	100.52	99.269	101.2	101.09	101.56	105.16	105.33	99.143	95.409	97.167	101.2	90.952	97.558	98.785	91.722	100.14	107.33	100.84	88.889	98.735	94.624	97.401	97.066	92.613	106.89	94.466	96.544	95.108
102.39	96.488	108.27	103.64	104.54	105.59	107.25	102.85	104.99	96.274	101.68	112.33	101.65	102.8	102.13	107.48	107.2	96.682	108.61	104.75	101.12	107.42	104.92	103.03	107.22	100.48	112.46	99.398	104.02	110.46	107.95	94.017	106.78	106.82	98.389	104.69	109.8	103.28	108.19	108.81	116.43	106.35	102.28	107.65	103.22	108.01	101.3	115.26	97.315	105.78
106.76	106.37	110.56	103.58	112.03	101.78	115.13	105.38	111.02	115.26	110.59	106.68	109.59	107.66	107.62	105.59	112.08	110.07	108.18	111.24	108.22	105.18	109.82	110.87	109.89	110.1	102.75	105.88	106.32	100.65	108.21	106.02	98.304	100.95	114.05	106.67	108.16	113.97	112.85	113	103.41	113.18	111.59	111.57	116.3	100.25	99.271	107.56	100.72	103.84
92.018	99.074	102.95	101.67	97.959	102.6	99.312	90.664	96.395	98.502	99.627	109.95	97.118	98.649	104.15	94.495	96.624	102.66	102.84	97.906	101.46	93.13	94.914	97.101	90.826	103.47	95.414	101.91	96.909	97.51	96.906	99.421	98.933	94.093	101.58	97.348	95.001	100.59	92.165	94.909	99.402	96.668	101.78	86.943	99.31	99.73	92.377	103.47	99.689	98.444
97.268	101.42	111.53	110.06	107.06	101.6	102.56	112.76	105.93	103.45	107.6	112.96	107.16	110.62	106.2	112.54	103.13	110.37	109.93	111.12	107.92	111.8	101.58	110.05	97.037	106.26	113.72	102.28	107.83	107.31	102.6	109.98	112.2	114.59	111.73	104.05	106.19	102.89	108.96	99.781	96.621	103.96	105.56	112.37	104.5	98.7	106.06	101.91	104.45	102.77
103.69	103.98	98.637	112.4	98.059	101.84	96.562	113.51	113.39	107.62	107.03	103.49	108.41	112.79	105.16	98.117	112.81	104.78	95.85	100.54	108.64	108.87	104.59	107.64	98.379	107.67	113.08	112.81	103.88	104.9	103.27	103.12	111.3	116.9	112.98	117.48	104.6	115.71	111.67	103.84	98.662	106.91	108.95	101.6	109.12	101.85	103.04	102.29	105.43	107.11
104.07	108.95	101.99	94.876	92.065	98.85	96.317	96.988	98.678	103.53	96.401	97.905	106.04	105.41	98.967	100.7	85.777	113.69	92.654	87.93	104.7	97.107	101.27	101.69	95.776	102.84	96.318	106.81	110.58	101.33	109.04	94.573	101.56	95.629	98.549	105.07	98.035	97.552	94.826	102.79	93.617	103.47	102.81	102.26	98.409	93.153	107.27	103.92	106.13	109.4
106.96	103.95	109.72	105.16	98.455	103.53	104.76	108.12	112.63	97.817	101.5	114.49	107.91	116.09	104.88	107.06	99.576	109.23	113.06	112.39	110.65	108.58	110.2	93.853	107.69	104.99	102.01	105.93	104.76	106.77	105.73	110.45	101.25	105.05	104.99	108.99	103.73	109.9	104.53	106.81	112.47	105.65	109.34	109.44	108.65	107.98	110.31	112.52	100.75	110.32
95.901	94.738	102.68	98.799	86.952	99.339	103.19	92.866	96.258	110.07	99.407	98.447	92.857	97.106	102.72	91.04	99.135	103.68	102.84	100.93	99.48	95.464	93.467	91.773	97.317	99.136	87.145	90.434	92.796	92.605	102.47	99.249	95.037	100.32	93.311	103.05	104.71	99.176	102.46	97.237	98.153	96.575	93.301	86.18	107.62	101.74	91.996	100.67	100.05	96.323
111.18	104.69	109.15	110.18	109.2	102.89	104.06	109.56	92.601	115.83	107.94	103.64	100.6	102.73	106.94	111.4	102.27	97.833	106.1	106.39	105.23	105.52	109.96	101.09	105.51	100.41	107.58	102.16	108.92	102.59	96.134	97.529	103.62	100.27	104.66	112.77	96.176	95.471	103.01	104.38	109.56	101.46	106.78	110.21	104.31	103.84	99.73	104.82	112.08	101.28
103.36	109.39	104.11	103.62	105.86	100.99	105.38	107.69	107.61	109.51	107.81	101.04	104.33	103.04	102.33	98.751	109.65	105.44	87.134	115.95	101.35	107.72	106.55	102.96	107.37	108.91	111.33	103.32	103.39	103.33	108.48	104.32	100.23	105.41	105.04	117	100.51	105.87	106.09	102.49	113.28	111.13	102.74	104.4	95.93	104.17	100.7	107.27	105.47	98.558
98.629	103.85	103.2	106.96	106.39	97.117	100.4	108.22	107.59	101.63	106.96	97.593	101.77	102.92	95.562	105.94	102.24	101.57	104.43	104.13	114.47	103.66	110.42	103.74	109.38	106.91	107.45	107.29	99.62	95.602	105.81	115.16	111.5	106.45	107.73	104.83	107.83	102.68	108.65	103.53	101.25	105.28	105.71	109.59	112.42	110.24	109.61	105.4	107.69	115.44
98.477	100.19	108.06	102.85	101.81	99.175	101.25	113.43	107.19	93.277	107.72	102.82	100.93	105.68	103.25	97.589	106.93	103.6	106.33	101.7	116.11	100.82	101.39	109.11	104.86	112.23	113.73	101.14	103.07	113.22	105.12	102.94	105.74	112.82	108.82	95.577	115.59	106.23	110.11	96.198	104.08	106.69	105.91	96.012	111.98	93.778	104.87	101.1	101.31	99.187
110.77	107.45	106.88	115.45	102.34	106.98	106.53	104.46	102.2	109.92	106.8	103.77	115.4	105.94	109.17	111.87	105.59	103.59	106.37	105.87	104.27	108.35	113.06	102.22	103.64	106.54	113.29	104.45	110.5	110.77	104.89	104.09	105.65	107.76	112.43	102.62	101.98	107.79	101.88	115.36	107.45	101.67	102.48	103.21	116.24	100.46	114.95	104.28	107.14	105.73
114.61	107.1	108.08	110.85	106.91	105.73	99.324	113.88	110.73	113.96	117.43	100.82	98.079	101.42	99.435	103.68	105.48	100.46	103.49	101.42	96.703	107.91	101.61	99.265	106.81	106.93	100.56	107.38	102.17	100.57	101.39	105.68	107.95	102.48	108.51	99.081	122.75	104.9	112.49	100.86	102.08	101.4	105.23	108.73	100.62	103.52	101.7	107.93	110.42	112.76
94.088	101.35	95.157	98.211	90.994	91.195	96.222	88.103	98.359	95.671	92.443	92.262	92.839	100.78	93.866	100.34	87.398	103.44	92.237	105.1	96.744	93.268	92.595	95.244	90.674	93.919	96.236	99.874	95.364	95.484	90.801	90.971	92.315	99.036	102.36	92.656	96.946	96.069	98.113	98.758	102.94	96.858	95.255	94.84	86.683	94.108	101.44	101.52	98.831	88.117
111.65	111.34	108.1	100.03	107.14	111.15	105.49	104.22	103.6	102.44	113.91	105.62	105.44	108.71	108.22	104.58	97.814	101.34	109.58	117.82	103.07	101.71	109.88	101.79	108.37	97.729	111.94	115.18	104.9	109.8	105.86	122.13	109.74	104.77	103.86	112.69	113.79	107.18	104.7	101.24	106.41	101.57	102.28	104.5	109.08	114.01	102.72	103.32	116.72	102.95
103.74	111.83	105.44	114.2	102.96	112.19	113.73	100.98	106.61	106.01	98.412	99.401	107.7	107.95	106.16	97.647	112.19	107.18	111.19	103.87	108.64	95.938	108.58	100.1	108.72	104.19	108.33	102.78	107.89	109.09	101.65	104.5	106.15	95.765	96.427	108.27	102.99	101.89	108.82	104.36	106.03	107.15	111.62	108.38	103.58	101.98	102.81	105.54	102.21	104.84
108.99	112.11	110.1	106.19	101.51	102.71	105.88	108.4	98.617	113.51	99.81	106.29	109.03	103.89	101.06	113.55	104.67	104.77	103.06	107.35	101.32	99.841	103.77	109.82	114.83	106.62	103.45	109.03	107.91	107.5	108.37	112.35	104.23	105.42	114.4	108.8	107.52	109.62	111.67	107.93	118.23	98.095	106.69	110.21	106.42	104.72	103.29	103.86	106.57	101.08
111.87	115.28	107.87	108.01	102.48	102.8	105.31	102.15	105.52	116.6	100.59	105.51	114.71	103.9	107.39	111.42	111.3	114.97	104.49	107.13	108.82	112.15	108.94	106.63	108.8	113.45	107.52	107.14	108.72	102.44	97.378	104.19	112.11	105.78	115.56	118.02	105.08	99.508	107.42	112.19	116.16	107.11	107.98	110.04	108.17	104.77	110.32	101.76	111.08	108.07
102.74	119.59	112.76	120.28	106.58	115.31	116.54	114.7	104.71	108.73	108.65	110.58	110.38	112.41	106.05	108.88	107.02	106.3	119.77	110.14	111.04	99.771	111.83	110.74	105.32	116.57	110.58	109.69	104.74	119.04	106.49	108.39	107.68	107.1	105.16	109.94	114.82	115.83	108.42	109.1	112.5	113.18	108.64	105.61	112.3	122.99	112.05	114.44	97.658	112.78
101.27	95.211	100.62	101.04	101.21	95.771	96.41	102.62	97.996	98.592	99.112	93.824	99.979	101.3	94.16	94.346	89.581	96.217	97.879	95.711	97.19	106.52	112.34	102.94	93.134	94.666	96.036	96.455	100.87	93.789	95.645	100.62	101.35	97.126	95.578	108.69	96.073	101.79	94.959	91.432	105	95.856	91.081	102.98	95.366	104.96	97.321	111.75	102.74	93.473
113.5	108.26	99.872	110.26	113.1	108.42	119.32	109.29	114.86	107.35	110.35	109.87	108.97	113.89	109.59	111.94	109.38	109.17	108.85	115.59	102.38	108.92	111.78	110.8	116.4	102.57	114.52	115.23	109.6	104.6	101.44	111.61	111.14	107.22	103.22	107.84	108.1	114.11	102.31	96.49	115.87	102.19	105.08	114.71	116.02	102.47	111.18	107.94	115.13	110.69
114.63	107.77	100.98	106.41	101.1	102.6	100.25	100.43	103.46	108.74	100.47	111.43	98.866	110.56	111.04	91.067	100.2	108.74	104.29	110.24	112.36	106.66	105.25	108.27	108.51	98.115	104.78	108.05	110.74	96.075	100.96	118.33	106.36	105.04	107.82	100.98	100.5	103.67	109.65	100.72	105.76	105.73	99.166	105.7	106.64	112.8	106.08	107.59	97.07	111.19
116.2	107.52	98.082	109.72	108.94	105.04	116.12	109.68	116.1	100.18	110.31	109.23	110.88	101.82	105.8	117.02	100.74	97.021	109.89	109.3	102.86	106.57	102.67	107.88	97.946	104.23	114.44	97.941	108.05	103.51	101.31	94.972	115.7	103.68	108.79	95.889	111.44	103.84	109.44	114.32	101.03	102.04	94.598	102.04	109.01	100.33	113.5	112.55	107.36	104.29
103.93	100.89	107.93	104.08	110.97	116.41	97.482	110.73	108.64	104.62	114.65	102.58	106.52	111.45	100.31	100.52	109.44	117.79	108.3	110.99	113.34	107.51	100.51	103.39	106.27	105.99	112.3	113.77	111.94	105.25	102.56	110.59	113.37	113.44	107.41	101.33	109.55	117.5	99.542	102.7	108.31	109.24	110.68	106.32	106.37	115.5	105.53	102.64	105.04	101.88
110.02	102.66	103.2	100.72	100.53	112.49	103.76	104.15	113.16	110.89	114.32	104.88	106.9	112.03	107.47	115	110.58	108.91	107.64	112.53	110.91	109.55	104.39	115.36	114.73	111.96	108.11	106.98	108.47	98.209	102.52	104.11	108.59	110.47	104.2	99.353	110.05	104.46	111.88	113.64	111.22	107.15	109.97	107.94	115.52	114.78	108.85	101.66	104.93	108.33
99.027	104.96	116.43	99.928	97.974	119.31	105.12	107.12	109.4	110.36	99.227	108.67	104.03	109.4	105.43	104.38	108.94	107.07	114.62	99.596	104.13	112.16	107.98	100.48	105.85	109.92	105.81	105.98	100.34	103.24	106.42	111.5	103.01	99.382	96.101	100.76	99.903	115.48	102.92	110.91	107.89	111.69	101.62	103.67	113.72	98.035	109.91	97.444	98.61	103.7
114.21	104.47	107.37	108.6	115.63	111.76	107.71	111.88	97.9	98.07	108.98	106.74	105.35	106.18	108.5	115.43	118.46	108	109.44	112.43	108.94	106.97	101.18	100.37	102.91	111.47	110.52	110.03	105.37	106.72	114.76	109.93	108.68	106.58	100.68	107.17	98.104	105.82	101.08	113.46	104.31	104.89	117.16	101.14	96.802	112.01	112.17	111.55	106.06	100.09
107.21	110	117.34	110.74	109.93	113.45	110.66	111.4	108.11	109.89	111.06	106.77	117.93	111.41	109.59	108.48	108.98	105.08	119.23	110.46	110.49	107.91	112.39	121.64	117.92	111.14	110.11	105.26	103.86	117.58	111.16	111.23	113.12	104.01	104.67	114.28	109.4	112.29	115.17	114.47	108.16	103.83	110.27	115.72	114.64	104.02	114.38	108.47	110.98	112.94
113.96	109.87	110.95	110.81	110.57	105.2	102.29	109.04	103.91	106.57	103.58	123.43	113.59	103.6	110.8	109.56	104.6	110.75	109.69	111.99	95.585	105.71	102.68	107.37	108.03	106.25	104.61	101.4	110.13	109.41	111.88	105.63	111.84	108.62	105.38	109.94	112.67	107.44	104.7	110.28	113.55	107.55	106.68	113.36	100.96	106.6	112.47	107.82	113.44	106.22
102.86	102.92	106.6	107.5	104.97	103.55	99.303	108.88	108.31	109.78	105.41	110.31	112.98	106.83	110.73	99.58	110	105.59	111.53	108.06	99.524	105.38	102.61	101.44	104.36	105.25	109.77	103.05	110.82	105.34	103.34	107.55	103.57	107.08	97.283	112.03	108.45	108.31	104.09	111.21	116.68	106.29	101.14	96.488	110.7	99.038	106.47	99.803	106.93	100.72
100.51	105.36	104.11	111	109.25	104.45	106.71	109.79	101.56	103.02	96.519	109.36	107.05	104.24	104.83	110.04	103.72	97.886	106	111.17	100.71	106.66	97.633	103.72	106.19	104.79	109.66	104.49	106.75	102.56	95.354	107.93	112.97	110.03	109.04	107.44	103.94	109	107.68	110.43	104.05	104.51	103.43	100.82	119.86	100.73	106.05	105.03	103.72	110.37
99.967	97.55	106.83	100.67	102.2	97.452	102.67	104.08	104.77	100.66	98.393	111.48	98.832	90.016	93.772	92.687	99.457	97.723	107.11	105.1	97.084	90.211	103.22	99.993	94.036	101.88	102.05	101.29	104.22	96.657	102.81	93.482	98.35	99.37	99.255	90.696	101.49	97.736	100.19	101.53	97.052	103.74	95.914	99.422	100.56	101.46	95.741	103.64	101.56	110.55
105.19	110.93	106.3	95.184	96.973	104.08	107.85	100.19	105.76	107.22	114.13	109.52	117.85	108.33	107.12	108.61	104.43	98.622	98.123	107.57	107.37	93.581	112.22	97.988	117.2	107.05	104.81	104.07	103.19	106.16	98.071	96.052	93.882	106.36	109.17	102.25	103.51	106.73	99.863	109.33	98.111	103.23	106.57	112.43	100.71	103.42	104.97	103.27	104.65	115.54
110.44	117.49	110.59	111.64	98.963	113.74	106.04	111.84	104.7	113.73	109.21	104.49	117.88	112.54	114.41	107.04	111.24	109.28	107.51	109.31	103.13	104.05	101.54	117.13	105.5	100.61	107.49	105.94	102.21	110.18	104.86	110.65	111.73	114.41	107.09	104.89	104.56	111	111.13	108.94	101.17	107.9	111.05	116.13	101.73	102.81	112.94	107.88	102.88	106.93
108.53	107.46	111.28	117.41	106.14	106.46	109.03	96.272	115.29	116.87	103.58	110.13	106.76	108.39	115.92	109.82	112.46	102.75	101.01	104.62	103.72	102.56	109.79	104.79	103.86	112	97.317	108.3	101.36	102.2	94.117	111.13	109.65	107	104.3	113.62	105.87	104.09	101.01	109.14	100.31	101.99	110.46	112.36	109.16	96.3	116.4	99.052	102.55	109.3
106.75	107.48	102.43	106.68	104.17	103.27	94.594	104.28	97.462	109.74	100.59	103	103.48	103.69	105.75	113.26	106.78	107.6	98.455	105.15	105.69	105.52	105.29	99.202	99.13	109.8	100.43	105.25	106.42	108.92	108.55	103.11	110.78	115.56	108.95	101.22	104.22	108.43	105.78	105.94	115.6	104.35	115.1	106.97	102.13	97.031	104.84	113.07	103.84	98.69
107.07	103.51	115.77	108.25	115.72	107.88	105.3	112.66	109.58	111.57	111.6	116.41	109.05	115.43	111.39	117.28	110.38	109.57	114.64	100.19	111.03	105.69	105.32	115.95	110.55	109.66	105.78	103.67	111.3	113.7	100.03	108.25	111.08	109.47	106.22	118.8	114.91	104.13	110.43	106.14	109.65	109.74	113.77	107.43	102.99	110.64	116.22	118.26	116.47	113.03
106.03	107.48	105.78	111.16	108.35	106.51	115.07	107.38	108.12	110.47	117.28	111.85	110.63	98.452	114.19	102.52	108.73	107.89	111.18	100.08	119.42	106.54	113.94	107.16	102.69	98.472	104.92	111.86	112.47	106.12	109.57	107.21	109.33	102.75	115.89	109.79	102.26	96.68	103.94	110.41	116.67	110.47	100.77	112.39	105.21	116.56	103.94	117.19	106.16	106.22
98.548	96	97.389	100.98	102.31	94.341	90.618	101.27	104.09	99.742	110.3	96.089	101.54	95.679	94.618	103.51	98.43	103.83	95.631	97.616	96.939	99.705	102.15	101.65	93.223	94.39	101.01	99.369	95.454	96.262	104.05	98.215	109.52	86.209	99.044	90.74	101.13	100.26	91.86	98.961	106.18	102.92	106.71	101.83	98.643	93.03	91.601	94.302	96.684	93.107
115.42	121.67	105.58	104.11	113.51	107.65	104.42	106.14	109.12	116.25	103.13	108.82	118.68	104.39	114.48	101.97	119.55	104.64	112.02	109.67	110.31	114.72	115.36	102.02	106.11	108.77	109.58	111.55	107.39	116.06	114.38	113.36	104.34	112.72	101.41	107.86	106.43	106.28	112.85	112.5	108.21	113.05	100.74	99.613	104.63	104.81	107.34	114.1	120.53	115.75
102.61	97.676	99.533	95.249	99.354	102.01	108.28	103.17	107.19	93.317	105.22	100.09	85.835	89.678	93.984	95.016	99.485	100.95	94.461	99.64	100.07	98.21	102.84	95.079	101.03	100.5	95.618	98.699	90.466	96.543	96.4	99.961	102.12	91.166	109.63	103.88	96.919	97.836	96.125	91.814	100.64	101.18	96.552	94.024	104.74	94.719	94.649	95.438	98.507	100.02
109.95	105.29	101.96	108.73	101.31	99.587	117.49	111.12	108.01	114.08	104.96	115.62	107.18	114.54	110.91	105.47	113.1	109.3	110.76	107.46	99.166	112	111.36	112.15	103.57	112.88	106.98	105.07	110.85	101.12	109.55	106.52	102.54	111.44	105.13	107.75	102.79	107.59	116.03	114.23	103.71	117.48	108.42	98.635	108.35	114.54	111.5	99.605	109.29	113.24
95.032	93.695	96.919	90.678	104.95	94.858	109.3	101.16	100.28	97.963	91.165	95.717	98.077	96.229	100.74	96.069	95.259	96.385	99.561	85.138	106.93	101.81	95.933	94.069	96.429	97.27	104.45	98.295	98.242	90.224	94.054	91.923	94.442	92.449	91.252	100.19	100.44	104.78	95.138	97.029	96.761	98.73	100.91	89.974	107.99	107.03	93.383	98.684	100.96	100.36
110.66	111.66	110.95	105.28	111.74	108.87	112.56	109.97	109.69	111.99	116.38	108.24	108.13	111.2	114.14	104.4	106.15	112.19	112.25	113.55	118.33	104.18	112.84	111.27	109.99	111.61	103.57	111.35	120.07	103.67	110.52	117.43	114.73	108.29	105.57	114.15	114.98	112.39	101.83	118.02	113.2	115.05	113.73	118.14	109.29	106.6	114.9	112.37	105.35	108.98
98.532	104.14	105.09	103.5	101.93	109.64	108.87	109.92	106.17	104.26	113.98	98.114	105.31	101.51	112.31	115.64	112.72	104.85	108.43	109.78	110.38	107.81	103.68	103.77	109.52	113.46	105.1	105.18	111.43	110.12	108.65	102.39	89.789	110.08	103.04	103.19	100.29	109.81	112.03	111.88	111.02	106.86	108.04	98.444	120.44	104.53	107.87	92.148	95.366	108.18
108.09	104.95	108.29	100.8	104.18	109.65	103.68	107.57	106.19	99.74	103.89	108.24	107.86	111.05	99.928	111.21	107.13	108.05	106.6	112.53	104.07	112.77	113.38	98.913	114.87	106.87	102.72	104.31	99.361	108.28	104.27	108.46	110.97	103.33	104.03	110.85	106.81	106.46	103.27	100.42	112.73	101.04	105.4	103.73	108.77	102.43	104.42	93.747	106.35	112.02
103	104.6	102.13	106.78	104.55	106.8	109.52	110.6	107.89	101.71	103.18	104.07	113.17	108.85	113.26	106.68	109.08	101.57	105.86	103.16	112.72	109.92	110.27	100.49	110.62	107.69	96.145	116.28	105.69	104.77	109.95	109.48	105.44	101.1	104.74	117.21	105.11	108.41	110.2	111.68	108.48	96.055	105.57	106.48	110.63	107.16	99.655	106.88	98.701	108.32
97.623	98.066	106.46	106.08	102.56	92.932	93.143	91.679	100.01	101.36	96.78	106.94	102.39	98.008	88.525	102.59	98.323	96.79	95.338	101.67	101.6	92.846	96.919	100.35	102.55	93.863	98.053	88.812	102.28	100.53	98.193	92.582	96.712	93.279	101.25	104.95	100.99	94.355	92.7	95.562	97.409	95.931	99.21	93.477	98.402	96.379	90.41	96.802	98.947	97.488
102.26	100.87	100.87	98.115	96.461	100.69	93.514	87.159	104.19	93.837	105.41	101.37	98.292	100.43	97.893	99.206	87.652	103.97	93.344	101.82	97.365	105.32	99.657	92.848	103.71	97.739	100.94	94.013	100.54	96.601	103.88	99.723	104.78	100.9	102.59	99.835	103.52	100.15	101.32	95.791	107.74	98.425	101.81	105.84	96.189	103.11	102.48	104.89	96.538	90.602
99.108	108.99	104.98	104.4	106.28	107.33	97.45	99.405	111.02	113.04	102.25	108.22	101.14	95.278	95.449	106.1	102.88	109.14	102.87	97.9	109.36	104.98	97.741	112.25	110.85	95.454	103.74	106.88	102.1	107.25	100.11	103.58	99.52	105.5	106.42	101.89	101.64	103.48	104.52	114.09	101.92	118.72	109.16	106.78	96.993	97.232	110.63	98.361	106.52	100.85
104.22	103.43	104.38	103.16	109.98	104.8	110.55	113.56	97.992	105.86	104.01	105.85	101.42	105.15	104.69	103.81	101.08	96.276	104.27	102.16	112.22	105.04	112.92	92.883	95.741	109.33	108.02	94.078	100.11	111.82	101.8	110.79	117.31	109.74	102.22	101.73	99.314	102.8	104.52	105.88	105.29	105.99	104.5	105.93	104.46	109.21	102.59	102.73	106.23	104.23
103.04	116.31	115.82	112.33	109.61	104.66	112.8	112.31	105.38	108.46	106.11	104.42	103.53	112.62	102.43	107.96	105.15	104.02	112.42	112.57	104.77	102.46	105.69	107.78	108.09	98.701	106.08	110.31	111.38	104.24	102.13	112.05	100.04	109.51	105.32	103.05	106.59	107.24	104.28	110.95	108.14	114.07	104.83	112.27	111.06	108.2	107.52	107.91	112.59	107.93
105.39	109.7	101.21	99.319	105.54	106.9	109.93	105.86	109.13	106.51	101.86	105.11	109.72	103.54	104.02	104.07	112.57	101.99	103.26	99.647	106.6	112.27	101.86	109.18	109.28	95.915	106.34	100.4	109.71	103.99	105.12	111.6	103.62	99.573	115.06	103.14	114.3	117.69	99.081	106.77	115.31	112.17	109.21	105.67	108.35	107.57	102.52	113.29	106.1	109.67
108.22	113.64	105.52	106.89	109.29	103.11	109.92	105.1	111.11	107.47	106.25	108.63	102.97	103.6	113.67	114.73	110.27	109.31	95.887	104.84	101.12	103.93	106.36	107.35	109.67	108.51	110.11	111.31	110.97	108.7	103.65	109.81	109.01	105.72	96.052	106.35	109.32	106.03	103.55	106.11	111.57	107.28	109.31	104.79	113.29	101.32	110.82	105.42	104.42	107.15
103.01	100.69	100.52	112.27	104.14	108.68	112.2	105.31	105.8	103.9	107.93	111.27	100.5	106.81	102.89	103.83	108.33	110.57	96.135	110.05	100.14	110.79	105.82	97.963	106.53	101.98	101.98	106.42	98.853	108.61	103.61	111.73	105.62	97.182	109.21	108.43	118.73	114.35	98.415	102.52	101.42	105.84	104.27	101.56	100.48	103.46	117.14	104.22	101.02	113.98
108.69	117.04	111.42	107.41	113.37	107.77	108.32	104.59	108.1	108.42	110.87	106.98	102.34	103.21	96.431	105.54	104.73	111.75	110.87	106.67	103.81	102	112.84	105.58	105.62	106.13	97.734	103.61	106.16	108.22	110.1	116.38	110.98	108.21	106.84	105.29	109.18	106.29	107.5	98.895	95.38	108.07	104.27	108.84	103.19	107.31	103.67	106.2	105.85	110.97
111.13	104.52	110.2	103.5	104.28	110.69	106.92	104.67	105.34	106.28	103.78	100.94	102.24	108.27	108.18	109.14	107.34	102.96	105.67	112.53	99.372	97.731	102.21	113.91	103.3	99.654	107.99	97.91	96.501	109.5	108.8	102.64	107.88	100.42	106.29	108.52	103.29	107.08	103.07	107.64	106.7	106.05	103.83	107.97	99.222	106.81	108.99	102.05	101.1	99.249
110.06	105.81	108.34	104.58	103.75	112.48	106.93	102.61	112.82	106.34	111.26	116.07	113.95	111.58	109.94	106.78	103.26	104.43	107.26	111.92	108.91	108.91	109.05	110.58	110.82	112.78	106.36	107.48	104.82	106.83	111.08	106.78	110.83	117.22	110.62	101.86	103.52	105.68	105.5	112.11	107.9	105.01	104.71	104.49	102.07	112.92	109.08	98.342	105.26	107.86
110.54	105.81	102.29	108.36	105.89	103.54	103.71	113.47	104.85	102.03	111.54	105.93	111.1	102.44	108.17	108.15	100.72	107.92	109.74	108.63	101.21	100.63	109.97	103.23	101.76	106.54	94.351	112.47	113.2	111.75	105.38	110.19	109.19	114.92	110.72	114.27	100.75	115.41	112.87	114.4	113.67	115.56	114.01	102.43	111.29	106.85	107.35	112.1	104.81	109.94
110.46	98.676	96.305	107.45	100.76	106.89	115.55	103.55	104.24	107.99	113.46	109.34	102.74	105.74	102.89	110.88	103.4	98.486	102.25	105.91	112.45	106.57	113.84	106.39	99.416	104.45	106.88	109.18	99.552	112.42	105.52	96.829	108.41	106.13	116.12	110.29	98.839	104.31	107.83	105.74	107.05	107.86	113.51	113.44	107.57	101.28	104.47	103.44	103.94	106.3
102.29	101.79	110.31	108.56	108.38	111.45	107.09	106.29	98.039	99.641	104.19	107.1	110.93	108.65	109.59	107.84	100.64	104.67	103.71	105.94	95.336	102.8	103.85	106.17	104.64	106.03	97.92	109.15	103.99	107.66	108.96	103.46	103.8	107.68	107.76	107.2	109.84	98.358	112.38	100.99	111.73	103.87	110.48	102.94	107.17	108.5	98.907	109.99	103.88	108.22
101.92	101.62	110.47	107.38	109.87	113.94	117.33	110.36	107.06	108.78	107.38	104.93	109.43	111.48	95.642	110.07	102.73	104.13	106.68	110.47	108.47	105.35	100.78	104.07	104.43	101.77	106.91	102.98	112.01	100.15	104.53	106.35	112.42	105.34	106.27	105.78	102.76	104.72	106.26	108.54	107.71	96.934	105.39	102.83	108.06	104.17	103.88	108.24	104.02	103.81
110.49	111.31	107.31	113.12	105.16	112.21	109.87	112.79	103.47	108.81	110.01	106.5	108.97	105.91	105.5	105.48	105.77	108.55	114.7	103.99	104.91	108.92	108.64	107.37	105.73	108.71	112.93	102.45	108.78	100.78	107.16	99.745	105.3	102.57	112.39	101.9	108.81	107.79	103.15	103.01	112.8	107.88	107.9	114.39	107.17	112.55	107.95	109.74	106.75	109.25
97.69	96.67	92.498	113.25	97.274	99.636	97.341	97.225	98.82	104.09	105.19	98.743	96.761	101.84	93.527	90.737	93.904	99.081	99.028	101.25	96.344	101.42	97.898	101.24	95.646	90.804	96.525	94.789	97.268	101.77	97.963	98.037	103.11	97.876	92.585	101.77	99.419	89.671	93.837	105.32	87.545	100.27	88.94	89.399	102.79	109.28	94.456	97.027	97.16	96.93
105.04	106.18	108.3	113.36	107.86	113.08	103.43	103	108.51	100.88	113.73	105.32	107.72	109.77	104.82	106.37	105.94	111.67	109.52	109.68	106.18	108.14	113.72	115.94	111.24	108.42	101.61	116.27	109.62	105.3	115.33	98.931	107.56	99.246	107.48	102.21	105.29	113.31	107.62	103.01	111.98	106.54	119.25	103.58	111.44	110.64	107.3	101.92	104.84	114.88
91.933	111.04	103.51	110.61	110.93	108.96	112.2	105.69	108.18	108.61	109.6	112.8	109.62	109.32	94.629	103.02	110.86	117.54	103.8	106.69	106.77	107.24	110.41	102.98	107.16	102.44	110.38	110.04	106.88	101.8	118.63	103.06	116.83	112.41	104.98	112.28	104.4	111.01	102.57	108.83	109.85	109.91	110.24	106.45	105.42	114.85	99.209	108.44	110.73	103.11
105.96	106.14	106.93	104.9	104.71	105.58	109.91	108.26	98.652	100.78	110.69	102.25	102.03	106.51	106.69	102.02	103.87	99.72	98.143	107.75	115.44	97.605	121.12	106.75	112.55	103.96	101.32	93.383	107.37	118.08	109.53	112.99	98.964	107.79	98.818	104.28	107.29	100.8	108.53	99.237	108.33	105.5	105.23	112.34	109.5	101.49	112.95	103.71	106.46	109.21
106.02	108.94	100.23	108.65	115.14	115.85	96.273	103.43	104.65	109.56	106.75	107.3	104.2	107.07	100.89	103.37	105.69	112.13	113.16	107.63	114.28	113.86	99.15	109.8	101.25	109.05	103.96	102.35	109.25	99.984	105.64	107.06	102.97	107.96	101.6	101.74	109.34	112.85	108.88	107.06	115.76	110.45	104.53	104.69	108.54	108.63	107.57	110.14	101.73	103.48
107.12	112.89	104.86	104.28	106.07	98.108	103.77	114.34	114.94	106.18	103.05	102.01	98.443	108.54	108.37	116.26	100.99	111.81	117.14	112.89	104.27	117.74	111.16	104.57	102.98	101.29	99.049	116.48	114.11	113.97	112.68	105.13	112.68	117	108.81	110.58	107.55	104.4	109.9	103.13	109	102.93	105.05	105.8	105.89	105.53	104.81	111.8	117.68	116.27
112.1	99.285	102.72	98.304	106.05	102.12	105.56	107.61	108.54	106.12	103.2	105.74	95.837	102.81	109.47	99.496	108.02	109.22	101.85	112.39	105.28	112.17	94.862	108.11	113.94	100.9	106.97	102.28	106.33	106.47	109.34	109.02	97.793	109.08	102.91	107.24	110.22	110.74	103.85	99.813	102.69	104.97	116.5	106.43	108.95	115.84	97.658	111.82	101.18	119.93
103.76	104.54	108.77	100.74	103.81	107.53	102.84	111.25	102.16	106.22	104.35	103.21	109.72	98.335	103.54	90.108	108.13	106.42	106.92	108.25	109.85	108.17	115.36	106.54	103.09	106.33	104.57	109.3	101.62	104.07	104.68	107.27	109.28	103.26	109.77	111.98	106.2	112.67	109	98.71	104.07	109.15	102.47	105.54	109	104.65	110.47	102.89	103.74	102.2
99.41	102.6	99.402	94.123	95.522	101.42	102.76	99.922	92.723	97.151	96.389	98.392	97.385	105.31	103.91	102.29	96.419	98.796	103.12	96.432	101.22	99.689	111.35	99.776	98.827	102.56	95.835	106.71	95.351	99.812	96.906	99.775	94.695	99.336	95.315	102.93	100.05	89.901	98.239	100.88	91.442	99.43	106.87	105.52	97.641	96.712	91.692	99.683	96.722	96.406
109.01	106.55	109.81	109.4	106.3	109.14	106.6	98.984	105.42	105.15	104.38	101.4	109.76	109.3	114.61	100.58	103.6	112.28	110.76	108.66	108.99	108.44	106.38	107.14	104.84	104.68	107.06	105.79	107.48	99.772	98.789	101.06	119.67	100.37	109.16	108.86	113.56	108.77	106.11	97.986	95.351	101.23	105.15	113.27	103.57	105.28	110.11	103.68	96.36	105.15
106.26	113.53	109.17	105.08	114.79	105.19	110.2	104.89	112.87	111.7	108.24	122.27	109.05	114.32	99.016	109.75	104.34	110.83	108.35	106.83	111.27	112.4	105.05	116.92	105.02	117.21	108.4	117.92	108.71	108.07	119.74	106.71	115.02	107.83	105.28	102.86	102.35	102.04	113.46	105.07	108.18	111.48	119.68	104.33	102.13	97.996	112.68	102.13	117.56	105.25
102.75	92.734	95.69	97.027	104.99	105.07	93.945	98.336	99.952	86.327	106.22	97.697	97.76	98.243	95.786	93.247	102.27	98.762	96.466	96.653	97.532	100.71	103.07	90.676	92.021	107.9	101.35	93.685	95.994	87.899	94.625	98.926	96.255	93.149	96.224	95.053	101.91	108.84	108.03	93.733	103.23	96.798	98.013	97.049	93.603	98.583	110.48	102.71	92.114	97.104
111.64	105.94	111.6	106.53	108.61	105.54	96.995	107.36	100.4	109.06	116.07	106.8	115.18	107.85	111.36	103.05	104.05	107.68	109.67	114.13	108.55	108.5	113.8	107.02	111.02	115.54	112.56	99.452	103.01	107.5	108.91	100.92	111.25	103.48	97.937	105.27	106.84	111.49	109.35	96.983	109.55	109.25	112.61	106	109.78	114.12	111.31	112.16	100.4	108.42
108.91	106.63	103.99	113.79	113.97	115.85	104.32	100.38	103.64	102.21	104.29	113.49	99.725	103.11	108.68	102.07	106.4	112.07	101	109.31	105.3	105.25	102.51	111.84	107.85	106.85	110.62	107.32	109.17	107.17	107.48	111.24	108.31	102.14	97.293	100.2	101.77	100.95	104.47	107.35	108.42	98.869	109.22	107.03	102.48	103.94	102.39	108.76	105.63	108.64
99.374	98.819	108.27	101.04	114.43	100.71	103.47	113.4	109.36	107.14	103.28	95.987	113.27	104.05	98.956	104.04	108.81	117.59	105.39	108.83	105.85	115.07	112.53	102.72	94.564	109.32	104.44	106.83	101.55	107.13	105.19	109.36	106.91	107.51	105.5	106.15	100.12	99.669	109.94	104.92	103.67	103.71	107.79	102.5	107.5	114.77	102.75	102.06	107.35	107.14
113.38	110.71	103.72	101.47	102.19	114.61	109.81	111.2	104.67	108.6	105.88	103.3	99.526	101.65	107.14	101.82	101.88	117.44	104.63	106.94	107.53	115.85	118.67	101.32	102.28	102.87	112.59	107.07	113.93	100.77	107.97	104.32	110.95	105.88	97.78	101.76	108.8	105.23	111	111.88	108.62	112.13	100.59	114.63	98.588	104.36	111.33	111.44	109.09	103.74
112.56	107.18	103.42	109.55	110.6	105.61	106.19	102.81	113.7	108.27	111.75	100.99	99.739	110.8	108.3	106.37	108.04	102.04	108.88	100.57	110.67	112.33	110.96	105.27	106.76	115.24	104.57	102.54	105.01	104.74	107.74	106.22	108.89	111.75	108.27	105.53	99.66	112.35	91.559	109.58	106.08	102.45	107.11	105.97	108.04	102.68	113.62	111.33	111.66	107.2
100.5	95.73	108.28	102.78	106.67	108.2	100.14	105.55	110.67	105.36	106.08	110.78	101.92	104.19	103.83	104.46	107.65	105.54	107.89	109.45	106.14	99.59	107.95	115.09	112.11	104.26	107.4	111.81	102.25	107.6	107.7	107.29	108.27	111.6	107.14	109.36	107.75	108.04	106.61	115.94	106.08	101.8	98.78	104.41	103.73	106.61	109.9	103.41	106.93	110.67
110.53	111.18	109.33	112.29	103.22	114.48	108.47	114.89	104.42	112.26	115	117.65	108.46	107.29	105.78	109.1	108.48	103.47	102.9	116.7	113.87	105.87	112.76	108.64	100.56	118.4	115.23	116.21	109.22	103.85	113.47	113.22	109.64	113.05	107.6	109.67	103.49	116.26	108.61	104.22	109.53	104.4	103.69	110.66	110.43	106.42	108.07	102.57	118.21	115.37
105.47	112.69	98.577	107.74	103.43	110.75	108.46	107.35	103.48	104.64	99.28	106.75	113.1	111.95	106.4	103.37	104.76	107.01	99.884	105.51	119.91	104.29	102.54	100.49	106.25	102.61	111.57	99.729	108.08	100.45	112.35	110.4	108.53	109.88	103.01	109.69	103.78	104.13	103.97	114.58	104.69	106.18	102	99.967	109.06	109.19	109.18	115.21	104.56	103.96
104.32	101.98	107.55	114.35	104.21	105.62	110.26	105.18	105.45	101.35	104.93	103.95	106.96	104.2	105.16	111.33	115.44	113.74	103.13	104.83	99.57	105.49	107.98	102.5	100.63	107.33	108.92	112.53	106.2	105.5	116.33	105.75	113.34	106.84	100.24	101.57	96.46	105.56	110.92	105.77	105.06	111.35	110.45	110.12	105.5	103.09	105.16	107.53	108.01	105.84
103.05	107.49	108.78	105.29	108.48	104.34	104.43	111.61	98.631	101.41	112.09	107.2	101.03	104.61	100.78	113.99	95.722	100.22	110.91	104.36	112.7	113.43	103.44	109.94	113.02	99.503	111.26	104.27	103.42	124.61	102.42	100.61	104.72	108.41	104.56	109.56	103.5	96.405	107.59	106.48	104.96	105.64	105.17	110.55	114.45	96.144	109.72	107.56	96.834	112.24
99.717	105.55	102.86	99.185	102.5	103.52	105.25	96.438	98.766	108.51	102.62	102.96	95.802	105.35	101.58	97.381	92.696	96.872	97.05	93.635	88.799	108.93	87.885	101.87	87.388	100.26	103.32	97.771	99.109	93.384	95.37	97.757	96.45	96.528	101.82	99.374	100.87	100.43	90.556	99.515	101.24	102.45	108.02	96.522	94.488	85.235	100.41	100.68	96.955	98.901
103.6	111.64	107.27	105.54	107.39	115.23	116.28	103.34	99.269	112.86	105.34	101.27	107.45	111.37	102.07	104.85	111.38	114.2	108.22	100.04	106.71	108.61	106.24	102.61	97.44	118.67	101.12	109.08	110.72	109.16	103.81	109.28	93.75	112.69	103.77	111.67	108.32	105.46	106.94	109.01	111.16	108.48	113.38	107.25	103.45	103.48	110.92	108.99	102.85	111.35
110.81	106.06	108.24	108.59	107.52	111.12	100.57	104.59	109.79	100.85	106.15	97.974	107.15	115.26	102.8	112.55	103.06	111.79	107.06	104.71	102.87	107.71	107.45	108.28	119.9	109.43	113.43	104.12	106.18	113.72	103.87	109.69	111.58	104.15	104.01	109.68	107.45	108.97	102.77	100.42	113.29	108.61	108.43	104.57	112.05	95.393	107.76	107.31	114.25	107.05
99.424	106.38	105.36	97.422	112.08	108.98	109.81	103.89	104.91	107.85	103.43	100.48	100.13	113.86	101.36	107.96	110.44	108.21	100.1	113.01	103.8	101.33	107.31	110.56	113.01	102.65	96.321	99.307	108.3	104.79	94.64	109.05	104.13	111.53	108.16	103.81	99.057	99.075	109.39	100.72	101.74	108	109.05	111.32	106.65	107.67	107.04	108.67	102.22	114.51
100.33	111.16	110.09	109.72	100.73	105.21	106.43	107.59	107.41	113.53	101.96	111.24	108.51	106.96	108.36	114.92	111.97	108.83	111.4	112.01	99.541	107.58	102.78	108.07	112.93	109.92	100.47	111.2	109.42	103.48	112.5	111.72	107.4	111.18	107.79	107.21	109.94	112.95	108.23	102.11	103.99	119.57	108.61	110.34	112.67	102.9	110.92	111.29	97.635	107.4
114.51	101.13	102.23	103.95	104.39	104.66	104.84	104.2	98.531	102.58	113.91	114.25	97.442	111.21	107.28	103.47	105.08	104.69	103.98	103.87	102.32	99.057	109.36	104.14	96.858	99.014	104.28	103.41	108.09	103.74	103.86	110.11	97.535	98.366	115.41	100.72	95.974	102.31	104.86	109.22	105.93	101.36	101.64	107.7	100.36	108.55	104.88	109.52	96.848	103.66
101.98	110.08	108.48	109.5	98.41	110.35	113.73	105.93	106.43	107.4	98.659	102.5	103.29	103.08	110.19	105.58	110.62	109.33	110.06	100.87	111.26	98.368	100.35	111.68	110.67	103.17	111.44	110.79	106.55	108.68	106.57	104.32	98.996	105.66	103.94	106.64	101.32	108.8	103.85	103.88	104.17	101.67	105.32	100.46	101.74	110.34	108.6	107.14	108.83	106.99
104.59	107.39	99.576	100.42	98.506	95.452	101.6	100.62	104.85	97.155	109.73	97.769	100.54	93.396	98.894	94.461	98.3	94.786	91.523	106.84	88.228	96.291	105.75	100.24	103.58	99.572	95.174	95.2	100.73	102.14	102.07	107.36	96.549	104.8	100.62	98.848	93.622	94.497	96.64	105.21	104.05	99.201	97.046	95.154	102.83	98.59	98.623	96.2	107.37	103.53
107.64	110.1	103.96	105.52	100.17	104.94	109.78	97.931	108.55	107.29	110.52	105.74	100.2	100.59	105.58	104.77	100.97	102.9	110.33	104.1	115.54	104.66	105.4	109.12	102.23	101.96	102.88	110.91	107.52	110.23	107.29	105.96	101.36	96.312	105.19	100.45	112.78	114.9	100.09	106.7	106.48	111.23	105.9	104.39	102.84	105.76	104.35	111.31	107.09	105.76
114.64	112.25	107.44	102.07	115.75	109.51	111.73	111.13	110.34	105.78	115.99	103.98	112.04	114.01	109.2	115.19	102.82	100.81	103.77	103.84	108.67	116.05	119.07	107.11	109.47	107.48	109.72	103.93	103.22	110.5	108.16	118.1	107.84	111.04	107.61	109.92	108.79	110.02	110.79	107.61	116.38	110.23	110.89	110.73	119.6	107	105.2	109.14	111.71	111.75
100.18	104.65	101.07	112.6	115.97	102.7	106.94	111.93	112.94	95.728	101.79	103.97	111.14	97.615	107.87	102.31	109.67	99.485	103.9	106.13	109.17	105.03	97.521	101.91	107.26	106.21	98.224	99.75	106.55	110.72	107.09	102.51	114.04	100.31	111.66	110.25	109.99	108.27	107.5	106.85	106.3	108.59	109.49	110.2	109.24	103.86	106.9	108.23	106.08	100.68
107.15	106.76	113.02	110.38	106.63	108.84	105.23	115.13	108.95	98.828	99.92	106.01	118.1	116.82	115.5	108.82	115.7	102.31	107.9	96.7	108.04	103.53	106.02	91.778	108.78	108.32	108.58	105.5	105.19	113.34	109.27	103.15	111.08	113.26	103.82	113.93	104.17	105.56	106.35	100.32	105.15	115.27	108.32	104.39	109.95	110.83	119.75	102.23	109.86	112.96
93.708	111.72	101.37	106.59	101.2	105.89	106.89	107.1	100.96	111.58	92.134	107.94	107.19	102.74	103.93	110.07	107.08	100.85	120.54	105.68	104.35	107.64	105.38	99.187	96.381	97.983	104.55	112.04	105.37	101.87	105.45	101.81	97.21	111.93	106.1	115.89	101.53	96.646	106.83	98.933	107.5	103.88	103.43	96.279	104.85	110.5	101.01	113.01	116.07	107.43
108.8	98.615	98.612	100.77	96.909	105.99	104.27	99.808	97.729	102.79	97.67	99.94	104.21	100.18	99.578	99.617	106.17	104.35	106.52	96.061	115.56	101.59	108.44	104.86	96.394	98.956	96.76	97.118	95.8	103.82	102.62	107.96	97.991	96.353	104.33	93.834	105.64	103.56	105.66	100.87	88.376	92.368	97.029	98.833	101.22	106.42	101.45	103.37	94.272	92.696
105.44	103.09	108.39	100.43	109.29	106.76	112.09	103.75	111.69	111.23	104.49	109.2	106.27	110.77	105.64	97.518	103.04	113.59	104.31	109.2	103.74	110.59	105.77	105.82	108.4	97.625	112.8	105.54	105.56	113.46	105.63	102.82	113.05	100.77	101.74	107.39	105.45	99.289	95.983	96.733	103.16	103.2	107.46	110.65	110.09	106.47	100.28	98.012	100.41	110.12
96.404	109.41	108.34	112.36	103.73	105.86	103.58	111.08	106.86	96.309	104.59	94.343	106.34	108.2	104.75	117.82	111.11	112.21	108.9	102.09	117.79	102.22	101	106.46	110.83	104.76	96.953	110.98	104	98.425	102.91	112.94	113.42	104.1	100.98	99.56	104.24	102.94	107.76	102.92	111.9	106.64	105.51	104.36	111.01	97.588	103.67	102.64	111.44	97.111
103.07	108.42	109.09	105.84	114.02	95.563	102.11	100.07	109.91	102.7	101.16	107.98	104.85	115.79	100.82	103.11	101.28	107.34	112.06	108.53	103.56	102.8	100.32	100.7	103.44	102.21	101.27	98.685	108.9	105.99	107.71	104.91	101.88	100.62	95.7	93.687	106.63	101.48	96.146	106.03	104.36	106.03	108.01	108.39	105.98	101.57	103.75	104.21	106.17	108.73
106.75	100.04	98.402	103.38	108.17	105.78	111.32	108.81	111.06	106.48	104.03	99.692	99.738	95.448	103.22	112.79	115.4	109.11	113.89	101.64	108.86	113.12	109.51	102.65	104.47	104.93	98.976	108.11	96.753	116.71	105.21	109.91	101.96	111.44	101.7	100.66	106.94	101.84	106.18	105.08	98.697	98.228	114.81	102.6	97.716	98.321	111.71	106.99	102.26	105.94
108.22	109.41	106.25	109.62	101.83	100.43	111.07	105.99	97.288	110.27	109.5	106.05	100.81	104.79	105.7	106.29	106.99	106.85	102.83	107.7	104.54	100.16	108.51	101.77	104.93	101.9	104.88	106.09	104.51	102.34	106.17	100.69	99.912	103.7	109.27	99.429	104.55	113.43	102.66	108.33	104.67	99.856	108.7	106.51	108.09	120.08	105.27	107.67	110.3	102.65
110.4	102.66	104.1	112.17	108.11	106.88	110.47	108.21	109.95	109.39	108.9	109.21	113.26	106.12	102.94	106.67	100.28	113.66	111.34	108.53	113.66	109.77	102.86	103.78	104.71	105.91	105.53	113.94	103.38	108.96	106.82	110.18	106.78	116.65	109.33	98.722	116.41	113.38	103.26	103.92	106.9	112.91	102.33	106.35	106.77	112.22	104.75	101.18	106.62	106.09
104.83	110.29	106.57	102.7	111.94	112.13	108.81	111.98	106.5	107.02	103.42	105.31	107.57	114.39	108.86	115.32	112.41	107.78	108.54	110.57	97.666	112.32	116.58	106	108.75	101.15	99.981	100.94	101.78	109.35	107.38	109.82	108.11	100.74	106.23	121.14	103.35	101.43	99.319	111.7	111.47	100.91	118.09	98.607	104.95	105.08	105.15	98.551	104.82	99.259
96.057	98.96	102.19	98.863	97.901	98.133	102.53	96.712	92.647	100.64	100.47	96.543	109.47	108.2	99.056	104.84	98.255	99.248	102	107.45	96.226	97.077	104.56	99.226	92.647	102.42	99.898	99.205	98.335	95.059	86.157	93.124	94.08	96.449	90.539	97.47	102.88	105.31	99.768	101.16	105.68	108.98	102.31	98.384	90.388	106.43	90.031	96.396	94.467	107.39
104.89	102.74	114.58	110.31	108.2	97.363	110.87	106.19	103.25	103.72	104.22	104.48	110.38	107.01	101.07	100.03	113.37	104.13	111.64	96.854	107.96	113.02	107.69	114.05	115.61	100.56	104.29	118.15	98.118	109.26	109.9	101.46	113.18	101.99	111.06	99.719	97.608	93.975	106.67	104.29	100.52	103.58	111.9	117.21	105.78	106.87	106.64	106.05	111.42	102.75
102.72	99.52	103.49	106.09	108.99	96.693	101.36	100.77	111.18	102.2	112.25	98.675	95.43	103.49	102.33	108.59	104.97	107.15	107.37	111.86	104.46	102.23	109.63	105.07	108.76	113.45	107.87	97.26	107.6	114.5	106.99	98.562	116.46	108.32	104.53	116.69	110.26	96.985	101.06	105.71	109.33	110.6	108.53	107.17	98.942	110.76	100.28	118.8	103.47	101.88
105.46	103.6	96.372	97.855	105.37	108.81	100.47	98.415	99.077	102.98	96.51	92.258	100.88	104.57	104.09	110.72	103.87	104.06	98.782	105.51	103.8	101.86	103.16	104.36	108.17	108.33	96.489	103.64	103.53	103.33	109.11	104.48	110.3	105.43	92.565	99.282	112.4	105.59	104.72	100.12	109.46	105.29	95.687	104.59	103.12	109.38	101.92	99.562	109.88	102.62
99.053	98.757	95.935	104.2	95.245	99.439	98.894	97.424	96.256	91.398	94.641	95.012	89.26	107.48	98.867	106.26	98.858	103.92	91.051	100.92	97.35	92.079	95.608	100.96	96.305	98.02	97.073	97.587	97.006	95.546	93.974	91.874	98.247	97.26	95.447	104.14	100.54	91.863	104.12	100.93	88.082	99.962	94.457	92.159	96.414	102.42	96.212	86.043	98.293	95.396
100.9	94.864	96.759	95.671	108.48	97.623	96.928	100.04	99.779	103.44	106.71	99.339	100.69	104.21	94.267	92.899	94.459	103.06	102.85	106.3	99.137	107.01	106.41	101.04	100.89	104.21	99.303	103.81	108.12	102.99	98.735	97.759	103.62	102.99	97.146	90.143	102.08	103.23	106.38	91.913	97.516	102.83	109.61	102.51	97.255	93.002	103.28	98.427	90.63	101.71
108.94	102.55	98.104	106.04	101.69	112.91	110.39	102.91	104.71	106.06	98.708	102.61	106.03	103.62	102.49	115.88	108.4	112.55	106.35	101.6	109.97	104.34	105.7	99.008	106.8	108.02	104.02	106.88	109.83	101.14	94.965	116.58	105.39	95.38	102.04	97.987	113.25	106.74	106.1	105.71	102.66	108.09	100.79	106.24	103.04	96.813	107.87	113.72	107.22	113.25
90.736	104.97	101.18	99.292	93.577	97.781	101.78	108.74	103.33	97.813	103.43	100.95	105.21	102.37	97.864	96.198	100.05	103.8	103.57	102.18	100.03	99.283	103.18	92.554	94.953	105.21	97.607	102.47	101.97	103.77	101.11	93.669	90.609	92.412	105.09	101.21	91.427	99.2	101.3	106.64	98.53	103.5	99.188	99.408	98.888	95.982	100.06	104.73	99.62	112.96
107.79	108.89	103.33	107.23	108.91	101.87	111.41	108.7	115.81	103.28	102.68	109.92	105.81	103.78	111.1	106.02	116.61	107.42	108.13	114.18	113.84	114.45	112.09	115.76	100.32	110.08	111.15	106.84	92.409	102.66	111.05	101.32	100.02	104.22	107.54	110.61	112.54	106.54	101.41	109.45	105.55	105.61	103.52	114.28	115.32	113.74	103.23	109.76	105.82	105.17
104.32	103.2	113.81	107.47	109	110.13	101.06	106.05	100.42	111.97	104.1	104.27	105.92	113.23	106.76	112.07	106.63	109.18	111.25	111.31	102.02	108.39	103.63	110.83	107.35	112.69	112.31	110.27	111.65	110.66	114.9	112.13	109.16	110.06	104.48	99.514	110.88	105.8	91.176	103.15	102.81	108.32	104.27	106.59	108.95	105.97	109	106.03	110.91	109.8
99.908	109.54	109.45	99.652	103.29	95.607	103.25	107.65	110.13	107.66	105.76	105.64	101.42	102.08	102.01	108.04	109.24	101.17	111.57	110.12	119.22	118.64	107.75	102.27	103.94	104.05	109.46	107.56	108.01	104.56	95.716	102.39	106.06	100.67	102.44	105.13	108.64	104.13	101.48	110.43	103.3	108.4	101.87	106.5	101.51	100.25	109.45	102.71	106.57	114.78
102.92	106.19	104.49	98.36	109.03	108.75	100.53	109.04	106.4	107.63	111	117.66	101.1	107.97	105.34	100.35	109.32	106.53	96.715	116.11	115.66	97.036	110.77	111.78	108.83	106.37	103.02	111.36	111.85	102.69	109.81	105.42	106.06	102.09	107.73	99.248	108.67	114.49	106.54	105.78	107.18	108	109.83	101.87	114.9	100.11	98.386	111.29	99.575	111.47
108.57	113.14	108.1	107.94	108.55	111.2	110.24	107.13	102.43	102.34	108.72	105.11	115.25	111.19	113.47	104.77	107.45	109.03	99.011	111.38	107.17	110.08	111.65	111.52	108.9	101.87	106.11	104.41	104.13	109.4	103.75	108.31	105.53	97.458	108.5	102.47	113.06	113.1	110.32	103.03	107.68	109.6	95.706	107.81	109.08	98.134	102.49	106.4	106.46	101.29
108.37	99.949	105.07	108.94	106.2	108.92	112.39	107.34	107.75	112.5	108.23	108.23	107.11	102.1	103.18	98.45	111.37	105.64	108.95	103.99	100.59	109.3	105.99	112.77	106.36	113.32	116.58	109.92	104.06	111.06	104.66	109.17	113.55	105.08	110.75	110.29	107.31	106.79	105.95	110.11	105.14	108.07	111.46	101.14	103.13	105.25	116.21	115.54	108.41	112.05
104.38	106.22	119.32	108.16	101.93	111.88	102.73	105.32	109.19	103.86	105.03	105.75	108.74	103.82	108.09	110.11	113.42	105.16	95.471	115.69	109.18	112.79	112.14	112.07	104.54	110.57	106.4	110.6	104.57	109.28	106.53	107.43	108.34	105.2	115.03	109.71	101.17	111.47	104.76	105.05	106.43	104.36	113.02	104.76	106.83	110.57	108.93	109.62	103.55	99.013
98.88	113.19	106.38	104.59	95.69	96.712	104.27	105.27	104.07	91.025	95.361	99.22	108.92	100.31	104.93	110.49	107.64	100.22	103.89	104.38	95.074	95.722	109.42	109.37	110.28	105.22	99.819	103.9	102.31	106.46	108.01	102.68	102.43	99.04	99.266	104.95	114.41	103.49	98.393	100.48	105.59	100.05	90.183	107.13	107.2	111.02	103.15	104.32	98.395	108.74
108.31	104.97	110.49	103.69	103.52	112.79	110.2	115.67	104.43	104.12	105.82	114.47	107.55	114	112.7	100.69	107.22	107.85	113.77	109.16	113.11	112.13	106.43	104.62	108.44	104.57	113.99	106.44	110.47	112.73	113.81	105.11	114.12	108.45	103.98	112.2	110.8	109.95	110.83	104.94	115.34	114.7	109.02	96.624	100.78	106.32	109.21	108.87	107.52	123.33
101.58	97.002	111.54	102.49	101.04	100.91	100.52	108.15	99.326	95.306	97.176	103.26	104.21	99.82	111.79	96.796	98.64	100.71	111	103.57	103.31	89.834	96.805	101.86	101.25	98.842	100.88	105.38	104.95	110.2	103.86	107.46	105.73	100.41	108.03	103.32	103.24	97.298	103.74	103.66	110.02	105.79	103.64	100.6	102.95	104.47	103.91	96.095	103.33	108.66
109.17	110.54	102.07	101.4	106.72	115.35	104.07	106.78	106.7	113.77	101.1	106.15	106.64	102.8	110.57	99.493	111.36	103.44	103.16	97.464	105.08	103.58	112.58	109.5	110.12	100.12	111.2	107.81	106.43	107.51	105.99	109.52	112.87	111.89	99.086	105.76	103.94	110.09	104.67	109.98	107.24	107.85	105.59	103.78	103.55	102.4	106.17	112.71	107.27	106.08
101.71	96.965	92.514	102.33	93.45	101.29	111.63	99.691	110.7	103.64	93.482	95.418	96.488	103.89	96.179	104.8	101.87	90.91	100.02	97.94	105.18	102.6	97.59	95.789	100.51	94.325	95.844	101.94	110.99	106.46	97.861	99.429	94.156	89.492	93.93	97.719	95.523	110.66	97.048	99.241	105.95	104.9	101.46	106.97	100.89	97.895	97.444	90.274	101.1	92.934
118.63	105.95	111.94	103.8	114.5	108.68	112.57	108.35	107.96	105.34	108.33	107.54	112.07	102.53	111.35	104.59	113.75	114.72	109.88	108.37	110.59	111.46	113.25	110.25	105.13	118.97	103.48	110.28	109.5	105.23	110.2	107.8	103.35	115.2	106.7	105.87	114.08	108.92	112.71	109.79	111.79	104.17	107.33	110.16	106.61	110.03	98.625	111.14	112.91	109.26
107.94	110.76	116.66	105.13	110.45	112.37	110.4	104.44	99.842	109.04	112.16	106.64	114.31	104.65	109.37	112.05	105.27	118.37	105.35	112.5	108.81	109.89	106.01	99.372	116.68	110.87	104.45	105.28	115.92	99.369	105.68	113.6	98.726	105.68	104.29	109.35	104.86	108.79	109.46	111.99	116.57	104.74	104.13	113.19	106.9	120.29	110.91	107.12	114.04	106.34
109.4	108.4	112.83	110.15	115.18	106.97	104.5	108.11	109.28	99.853	109.38	108.81	111.63	103.17	105.23	104.11	109.42	102.19	106.95	106.41	102.55	120.61	101.09	107.06	107.89	104.22	109.64	109.52	92.223	112.2	99.321	109.27	101.08	103.58	102.52	100.78	106.52	104.78	118.39	111.58	104.58	104.54	107.15	107.53	100.89	108.9	97.467	97.853	112.07	102.09
111.45	115	97.737	106.08	108.73	107.75	106.05	97.611	105.95	106.93	107.14	98.256	105.04	101.38	104.99	105.8	109.36	110.98	107.44	112.64	111.09	110.24	109.82	110.06	109.49	102.66	96.402	110.15	111.73	105.06	104.84	103.67	104.67	104.15	104.02	106.31	104.18	114.08	110.84	106.78	105.68	111.58	98.164	105.15	108.89	105.32	107.32	112.76	106.92	112.46
108.07	94.876	102.71	103.56	108.27	93.632	110.71	110	110.7	102.06	111.83	111.53	115.98	108.94	107.52	112.2	108.68	99.851	109.58	97.892	102.87	95.867	99.532	102.04	102.86	110.04	103.05	103.16	103.25	105.77	110.88	95.852	113.82	111.77	107.77	113.93	100.45	112.59	107.85	104.33	108.34	108.75	110.95	100.86	104.28	102.32	104.96	107.73	97.796	107.64
115.19	106.35	110.44	107.96	116.44	116.69	102.85	115.35	104.19	103.97	104.56	107.98	111.21	110.14	107.63	116.21	109.4	109.75	111	106.27	109.44	113.31	113.41	112.39	105.87	113.5	108.04	97.42	116.21	114.95	105.7	108.26	103.7	118.96	108.65	104.78	112.34	109.67	104.86	108.3	105.2	105.47	107.86	109.32	108.03	110.95	115.69	107.12	110.89	110.68
96.647	102.62	94.728	89.242	99.106	98.936	97.886	94.106	96.46	90.374	104.72	101.32	99.666	96.983	92.166	99.494	93.271	92.436	100.91	96.683	104.05	97.983	94.116	102.77	98.113	100.8	95.288	90.842	94.383	96.34	100.8	101.25	104.6	96.314	97.446	96.819	103.99	94.522	100.07	107.15	87.416	97.488	95.977	102.74	91.363	102.92	94.454	94.224	105.24	100.26
90.977	107.23	99.891	99.839	99.202	100.18	89.981	99.997	107.52	99.687	95.85	96.556	99.918	89.815	100.29	104.68	97.377	101.75	98.24	104.22	98.806	103.63	98.833	93.513	86.477	93.92	96.352	100.89	93.118	93.003	90.616	91.142	93.672	98.642	97.233	95.407	101.74	100.89	104.7	100.02	90.786	106.18	99.153	105.43	102.23	103.37	103.09	98.453	100.54	102.81
102.11	110.65	99.884	106.05	104.88	108.71	98.787	98.071	107.98	101.77	100.59	102.75	103.84	109.57	103.54	107.64	103.97	104.12	110.89	109.22	110.47	114.14	100.19	101.99	110.56	107.48	104.37	102.6	114.53	107.33	106.54	106.8	104.72	98.717	102.76	117.41	107.56	97.474	109.63	110.2	97.676	106.17	107.25	111.72	96.673	104.6	111.33	108.94	101.39	99.696
103.4	111.86	100.72	103.66	114.73	104.89	104.32	111.21	101.78	104.06	108.57	106.66	93.877	101.33	110.85	100.53	97.859	111.6	108.26	105.39	107.13	99.747	101.55	109.92	99.43	103.91	101.43	106.65	110.33	112.7	106.72	109.93	108.46	112.81	95.152	103.53	105.52	103.98	107.49	106.79	101.3	107.21	104.18	100.9	114.79	106.82	97.838	109.62	111.46	96.222
99.652	101.05	94.574	104.99	101.96	104.63	104.54	104.21	102.71	108.83	99.356	107.55	105.02	106.28	104.68	103.33	101.02	102.53	97.835	106.15	103.92	100.55	110.62	97.357	106.03	105.17	104.49	110.68	102.39	104.29	99.374	109.08	113.07	108.73	101.26	103.86	106.42	108.25	103.86	105.4	108.47	106.62	99.375	97.856	116.79	102.63	112.85	101.85	114.59	109.62
111.42	102.11	109.03	95.991	102.26	101.38	97.721	112.18	103.79	105.46	109.86	104.87	107.9	107.93	95.532	110.15	105.81	97.879	101.85	107.51	96.22	105.97	108.82	104.89	100.47	103.54	103.14	96.396	93.814	109.82	106.07	106.03	114.34	91.678	109.46	113.11	104.49	105.21	110.31	107.95	112.91	112.29	101.49	107.04	109.03	112.58	109.32	103.69	105.46	107.21
108.9	112.14	107.2	103.63	107.43	103.32	107.94	104.03	99.918	106.26	114	110.8	111.68	101.75	97.906	110.96	104.9	113.84	98.904	104.8	100.71	112.1	101.86	106.35	102.65	107.98	107.19	105.09	105.54	107.94	111.6	107.19	105.95	106.49	105.42	109.85	104.68	110.13	104.09	106.96	104.34	105.15	111.56	106.52	100.62	97.493	104.52	97.8	107.63	112.7
92.635	109.8	103.69	98.981	95.53	97.695	99.501	89.811	102.15	96.616	102.96	97.101	101.8	103.37	99.807	88.289	105.34	98.718	98.399	93.702	100.43	106.33	108.08	92.654	99.488	92.895	108.33	95.572	96.732	106.15	102.93	108.06	89.722	108.24	100.38	107.17	102.33	100.03	94.405	103.71	104.06	102.57	96.249	100.77	94.367	99.033	102.26	97.772	98.329	95.285
102.79	109	107.44	96.338	94.864	104.9	96.645	97.383	102	104.59	99.573	104.13	95.654	103.78	103.42	104.37	90.997	91.265	92.108	101.13	96.459	93.914	98.184	88.045	96.419	92.753	101.66	89.173	91.905	95.744	99.41	93.021	90.512	98.17	106.83	93.201	102.85	93.895	97.492	95.521	92.231	104.31	97.709	101.1	100.74	98.986	94.672	105.61	104.5	93.033
102.5	117	111.6	114.6	111.27	108.06	108.17	109.75	108.65	117.14	100.42	105.81	110.22	111.79	91.399	105.27	112.97	109.92	105.68	108.55	100.19	110.14	106.67	111.47	111.48	116.62	103.47	109.96	103.17	112.81	109.35	115.02	112.22	112.35	106.7	108.84	99.161	102.8	115.7	112.14	105.67	104.35	103.03	107.88	109.26	111.22	104.9	107.18	109.77	106.46
106.7	99.379	110.81	106.07	116.53	102.5	96.383	101.6	114.65	104.02	109.05	101.67	115.87	103.78	107.78	116.04	102.4	106.6	100.22	114.5	100.97	110.38	106.27	109.29	97.795	122.96	116.13	104.34	109.51	112.56	111.07	109.74	100.35	109.87	114.18	98.95	104.58	104.64	116.36	108.93	105.94	105.75	103.23	108.69	111.72	109.59	118.27	107.21	104.1	104.75
106.55	110.85	103.06	113.1	107.56	111.11	109.37	100.48	113.77	108.71	104.51	106.11	101.96	107.36	102.13	109.75	111.93	103.54	98.755	104.32	113.58	120.28	106.75	114.92	115.72	100.34	114.12	115.88	104.52	99.203	118	101.76	106.95	112.27	104.85	106.13	108.88	110.81	111.51	108.13	105.42	111.03	109.58	112.52	116.92	112.97	103.45	107.52	114.59	111.54
101.16	104.4	98.534	103.25	102.74	93.88	112.21	106.55	109.67	110.4	105.15	105.07	110.93	103.97	108.99	102.12	106.5	105.73	97.664	112.47	111.84	106.26	109.48	104.92	103.56	102.99	115	104.94	106.7	103.34	111.81	96.536	102.38	101.17	102.66	108.85	103.88	108.32	103.13	107.81	103.32	104.53	98.577	98.694	112.45	114.73	109.44	102.69	105.48	98.694
106.16	110.06	112.43	103.72	101.02	108.39	102.69	111.24	104.36	109.01	113.14	97.231	111.25	110.51	108.84	108.99	109.38	106.36	110.2	100.63	101.41	102.47	118.88	110.75	105.76	105.72	102.44	101.01	101.79	103.61	108.61	100.61	114.64	115.75	108.93	100.32	106.89	105.71	102.03	99.979	112.98	100.82	115	121.48	112.32	105.27	94.882	110.76	102.5	110.47
111.89	111.99	112.37	112.42	103.49	101.09	105.86	107.51	106.07	100.42	106.9	114.75	108.95	107.83	100.41	100.31	110.19	99.156	105.61	106.73	101.7	99.884	109.31	105.86	105.07	105.9	105.19	105.54	109.97	106.9	107.25	113.04	111.22	112.29	106.41	102.22	113.22	110.84	103.63	102.71	113.9	102.5	111.85	107.36	108.33	99.525	106.3	109.17	118.47	108.7
105.24	108.54	108.02	100.21	111.66	95.839	107.36	108.44	100.83	104.14	98.984	102.81	104.24	103.52	109.77	100.03	104.68	105.37	105.18	117.56	105.4	112.8	110.26	102.58	114.99	104.22	104.41	112.48	106.06	99.401	108.05	109.01	105.85	113.59	108.18	99.445	101.25	96.922	100.15	107.94	106.76	109.08	112.02	98.077	100.36	104.94	109.96	110.13	101.06	107.32
113.99	121.25	106.22	107.27	109.23	104.99	106.13	112.46	117.52	107.56	110.46	114.16	109.93	112.74	111.46	106.08	113.44	117.44	107.29	112.85	112.99	114.52	103.89	111.74	107	118.21	113.05	106.35	103.68	112.69	119.06	115.33	107.04	114.5	112.99	100.62	110.8	107.18	114.23	116.1	110.85	111.83	112.57	111.13	115.51	115.96	108.48	107.58	105.19	114.57
115.6	107.56	113.54	105.08	107.19	110.03	113.37	109.57	101.7	110.82	109.5	107.22	107.89	110.59	94.564	105.47	106.97	108.69	112.21	112.66	101.61	104.41	102.83	115.63	103.65	105.58	101.38	104.25	100.75	111.54	116.23	109.48	111.36	110.44	115.79	102.14	112.2	118.23	110.91	113.74	109.15	105.47	111.47	111.34	104.57	112.81	112.98	105.64	111.48	108.48
113.42	119.3	112.47	104.71	99.88	111.68	120.85	113.89	108.24	115.82	109.68	102.92	108.42	112.97	105.36	118.12	110.53	109.65	111.49	110.62	104.29	106.59	121.24	109.77	111.61	108.61	112.11	106.95	110.71	111.55	101.73	110.71	113.55	114.4	95.651	108.7	106.19	113.1	109.37	117.47	108.38	117.28	113.24	115.28	115.12	112.62	112.7	112.7	109.94	114.03
111.2	103.56	110.91	104.73	111.87	109.21	106.84	100.06	103.29	110.88	103.84	114.73	109.01	109.45	114.7	101.66	112.6	108.03	104.97	111.11	110.15	112.53	110.54	104.04	101.93	102.74	115.83	110.87	106.14	101.99	103.52	103.54	107.65	115.98	108.46	102.63	109.1	111.37	115.01	102.62	106.65	106.92	112.85	113.54	107.02	107.25	118.86	107.09	98.863	109.86
95.998	108.81	110.76	111.37	108.55	110.83	105.78	99.148	112.58	106.33	102.52	105.34	108.86	104.25	108.45	116.43	108	106.4	108.59	100.15	115.52	106.35	114.06	112.96	104.36	105.71	108.76	113.89	102.21	108.96	105.74	109.95	101.12	115.15	111.02	111.88	111.65	108.43	108.02	103.87	95.377	109.73	101.61	106.95	111.32	104.56	111.29	109.94	94.257	105.1
111.24	113.68	113.17	113.39	110.91	115.99	113.17	108.64	109.17	109.24	106.57	111.29	117.29	104.25	106.81	113.43	107.78	109.8	114.23	116.71	119.17	108.03	112.71	107.21	106.37	113.82	115.37	99.211	109.05	105.13	109.45	114.24	117.58	115.77	108.4	104.69	124.66	113.74	124.25	114.91	103.29	120.04	113.67	111.82	115.44	100.28	107.22	113.84	113.28	110.81
101.27	109.28	106.16	115.43	111.33	112.98	117.46	101.22	105.49	115.95	107.89	102.09	103.36	109.31	113.89	111.31	103.72	105.47	114.76	101.69	111.15	107.94	108.37	103.94	105.98	108.19	101.92	104.08	106.97	109.29	106.23	111.88	103.33	107.15	112.97	107.83	106.69	111.56	108.31	103.99	102.37	119.12	102.79	111.16	113.85	105.44	109.1	100.44	101.99	107.38
106.48	106.11	110.56	104	100.62	112.88	107.29	105.34	104.94	110.69	113.1	98.295	111.02	107.28	94.417	102.38	105.29	107.99	103.79	102.34	108.49	108.46	101.95	94.794	112.35	102.54	99.384	94.946	102.23	116.99	107.4	101.28	102.55	98.213	100.13	108.82	102.71	111.06	108.48	103.65	108.62	106.44	112.34	103.7	90.49	105.43	98.786	110.84	100.17	103.96
98.534	94.538	92.901	91.713	97.474	97.042	105.57	94.064	103.41	91.233	97.492	97.675	101.83	97.049	93.907	101.85	98.615	94.899	89.463	102.17	102.43	95.395	102.53	93.394	96.253	103.37	88.878	97.52	100.86	95.913	94.672	98.554	98.802	96.287	96.445	94.384	95.714	101.28	91.325	93.329	100.84	96.896	99.536	95.237	100.87	89.398	92.412	109.56	96.597	94.185
89.907	103.87	102.89	98.852	95.71	94.536	99.282	101.19	105.1	99.197	97.099	108.13	94.67	97.552	109.93	104.42	99.772	95.84	94.795	99.652	104.67	95.472	106.84	103.13	99.029	88.658	103.34	107.04	100.71	107.54	93.243	99.023	105.31	98.751	91.449	91.296	99.991	100.51	95.229	97.199	100.91	97.379	104.36	102.51	106.05	99.647	103.75	101.38	103.93	96.355
102.91	111.41	115.49	104.61	104.62	104.25	107.78	110.38	104.06	101.61	102.73	102.96	101.6	111.08	104.98	101.38	104.27	104.06	104.57	108.28	108.43	103.57	94.94	109.45	110.57	110.15	108.64	105.43	101.41	93.335	107.39	109.87	114.06	99.55	97.073	110.12	106.86	106.15	112.6	107.53	102.62	108.86	110.73	108.04	102.91	112.31	102.75	107.21	106.2	108.56
105.13	102.63	100.61	94.765	97.423	98.24	91.626	103.64	96.8	98.285	99.832	95.542	99.673	96.6	99.506	94.602	98.127	97.157	99.133	98.059	99.658	96.483	105.71	100.11	98.8	100.25	96.698	95.084	96.46	94.261	98.197	89.42	102.52	97.714	98.811	97.109	102.96	98.948	95.23	103.83	96.506	101.26	99.951	103.54	100.79	91.24	89.505	83.513	104.43	104.62
109.9	106.84	106.41	106.24	114.42	110.52	99.814	109.27	103.7	105.89	100.6	109.99	106.75	105.47	114.52	112.38	109.18	95.43	112.48	101.75	113.88	114.11	100.8	113.66	110	109.63	108.88	111.54	108.38	111.95	109.68	114.89	109.77	102.62	114.79	103.92	105.86	117.38	116.07	110.49	117.68	110.62	112.91	103.07	108.73	98.93	98.391	113.59	108.86	106.02
114.22	108.1	114	117.4	111.29	101.98	108.61	114.92	100.97	117.97	104.74	107.88	106.24	104.63	107.35	110.88	120.5	116.17	106.6	109.09	103.36	120.82	108.1	110.87	107.68	100.88	102.5	110.11	114.71	112.52	113.23	104.74	113.92	111.9	114.44	112.47	115.37	108.18	107.63	115.69	110.38	115.04	112.61	114.98	114.42	107.27	106.65	107.38	109.86	115.13
104.83	114.68	107.38	108.46	111.09	102.01	104.74	107.35	113.34	105.01	100.85	113.08	98.096	104	107.65	96.758	116.48	105.52	108.34	113.67	111.53	108.19	105.69	103.88	109.33	99.967	98.103	115.62	103.72	96.028	98.98	105.86	112.37	107.31	101.58	101.99	107.37	109.65	107.36	112.34	97.801	111.78	105.6	117.08	108.78	110.3	106.53	109.8	99.398	98.091
104.66	100.68	110.42	101.59	96.828	87.11	103.4	104.8	95.887	94.407	102.78	102.97	97.676	99.938	101.31	93.01	107.36	97.862	103.3	105.11	93.93	102.36	107.67	97.192	97.992	104.01	94.835	102.7	113.49	103.64	100.16	104.33	95.067	98.374	93.866	107.19	108.85	104.14	96.444	98.654	101.54	106.06	90.673	93.552	102.25	102.38	99.61	106.66	96.602	102.2
105.75	105.8	104.06	115.03	110.59	107.73	106.12	113.36	105.76	103.22	103.31	106.25	111.01	111.06	109.86	113.31	109.24	115.82	110.57	108.68	110.94	99.223	101.08	113.35	102.23	118.66	104.5	100.77	105.2	106.09	106.59	103.71	105.3	104.24	113.71	102.01	103.45	99.531	103.12	111.71	102.42	100.84	107.48	117.63	113.29	101.84	109.76	115.37	109.19	100.65
89.777	95.251	97.111	95.814	94.634	99.71	101.45	98.333	101.51	94.211	98.351	105.54	101.44	85.939	102.6	90.35	89.848	100.3	104.43	100.66	103.03	95.79	93.423	97.569	100.36	104.59	92.124	96.103	101.99	100.28	101.09	102.96	96.933	109.33	102.04	91.173	99.862	98.806	98.114	94.258	101.22	86.682	97.726	102.78	97.574	98.243	98.47	99.555	103.22	94.627
108.62	103.63	100.43	105.22	87.586	91.618	103.32	96.574	99.825	107.2	99.134	98.455	101.11	97.813	94.884	99.437	92.643	98.295	101.27	103.96	94.852	100.81	95.235	102.09	105.32	95.524	93.384	102.09	99.008	94.945	87.105	98.033	99.671	101.61	98.322	98.789	99.165	107.49	96.381	105.22	100.58	95.813	87.314	93.616	108.45	101.58	93.91	93.455	91.856	100.1
112.17	102.34	107.68	106.78	101.15	99.225	117.39	107.47	107.79	100.61	100.07	109.48	105.84	112.03	101.44	100.96	112.94	105.87	109.38	105.79	111.85	101.11	105.29	105.8	101.66	109.37	105.89	111.4	108.05	100.25	108.57	105.1	107.94	100.89	112.48	109.11	109.76	102.53	112.4	103.67	107.39	104.34	115.95	104.07	109.43	107.98	111.47	115.02	102.38	104.08
100.7	110.12	106.17	107.38	105.95	107.82	101.67	107.97	106.6	108.4	105.36	101.6	106.92	114.92	109.58	108.88	102.67	107.78	114.59	104.38	107.8	105.02	99.174	111.9	105.56	99.501	109.12	106	110.48	107.34	107.9	109.53	111.33	105.19	111.1	103.11	102.16	105.51	98.812	96.933	105.75	110	97.092	105.94	104.6	104.08	112.14	113.21	110.29	113.35
108.3	107.48	99.821	102.75	107.1	109.87	105.01	111.71	106.46	100.83	102.44	96.081	110.16	107.16	109.79	99.258	104.89	101.37	94.133	108.67	95.114	100.8	104.26	105.15	104.37	110.68	112.95	108.04	105.58	105.91	110.54	111.4	94.16	107.95	110.9	101.18	113.21	106.04	99.706	106.88	103.3	104.16	108.19	99.11	98.5	101.47	106.77	110.19	100.87	114.84
103.19	101.79	101.7	103.3	106.97	106.16	107.93	109.76	104.24	106.17	103.8	97.883	102.98	102.4	100.62	103.19	96.02	105.35	98.929	100.52	113.99	113.74	108.56	110.05	110.39	108.61	106.44	100.18	114.05	104.26	102.72	113.31	111.54	108.82	102.1	104.72	108.4	103.4	114.32	106.61	100.53	100.33	108.32	104.32	103.39	103.04	101.65	113.81	103.76	98.746
105.08	102.98	102.32	109.75	109.45	111.71	111.86	105.81	104.39	104.6	109.07	108.43	106.92	113.02	118.28	105.74	106.26	109.89	110.05	116.15	111.34	111.84	107.35	107.26	110.89	106.62	110.2	100.27	110.6	104.73	107.56	102.85	101.29	111.82	109.71	107.57	104.84	105.89	110.48	109.53	113.35	110.89	110.6	114.53	107.45	111.31	103.9	106.26	107.93	118.03
109	107.99	99.358	117.81	97.813	108.63	112.03	112.45	103.28	101.85	100.35	106.54	114.77	106.42	104.98	107.6	110.55	109.58	106.55	107.82	121.27	107.5	103.71	104.69	112.63	105.27	107.68	115.76	105.19	110.84	101.36	106.48	104.97	109.96	105.79	103.46	107.87	110.5	100.73	103.01	106.95	107.51	111.76	113.35	107.41	98.956	112.46	108.34	103.93	109.3
91.963	99.009	91.541	96.001	104.27	99.246	99.659	107.9	105.91	103.51	99.002	98.055	103.39	94.443	106.5	99.808	105.61	96.568	98.381	95.345	100.12	97.145	98.521	94.201	103.74	97.161	96.803	101.31	107.09	111.43	99.097	92.308	103.54	106.55	94.484	100.31	95.871	104.48	93.684	104.42	95.705	105.76	95.314	97.02	96.771	105.86	98.136	103.27	101.68	98.141
112.66	109.41	109.34	104.03	115.56	112.9	115.34	104.5	101.83	100.75	112.07	107.31	112.29	117.89	108.1	102.81	106.5	101.69	120.5	99.002	99.609	110.95	112.14	115.52	107.01	100.75	117.89	109.44	107.01	113.71	116.11	106.5	99.831	111.26	94.163	120.66	111.41	108.18	110.27	108.49	111.34	112.23	110.63	112.4	97.792	116.98	110.18	110.9	117.87	109.97
98.903	104.99	101.77	100.2	113.55	109.14	114.35	101.36	115.06	103.19	111.85	108.28	109.42	106.21	100.3	108.81	106.04	106.43	107.5	103.49	100.87	102.31	109.2	100.31	109.6	100.46	111.07	103.1	104.21	100.29	99.165	100.58	109.36	107.73	110.3	105.99	112.07	112.4	112.94	99.452	101.4	109.12	105.61	102.16	90.572	103.22	111.81	105.95	107.6	110.16
102.3	102.18	87.491	96.475	105.58	95.161	100.15	96.634	98.551	110.23	105.35	98.9	107.23	98.119	104.75	102.75	102.81	105.27	102.19	100.95	95.981	95.787	100.35	100.56	99.034	104.96	98.693	98.404	92.303	105.68	97.95	109.2	95.156	105.51	102.28	100.88	89.595	103.53	97.547	94.105	98.685	94.154	101.05	94.673	106.08	97.867	104.7	103.49	95.016	94.34
93.132	95.391	93.242	99.196	101.75	98.024	97.83	92.878	95.615	105.56	101.66	98.641	98.362	103.33	92.865	99.468	104.17	95.977	97.826	90.874	96.065	97.25	98.023	96.934	105.83	103.95	96.983	99.162	103.87	99.553	95.547	97.437	101.88	109.03	102.39	99.845	99.939	104.42	91.931	102.82	94.489	92.286	90.465	91.142	107.43	92.901	104	94.238	102.16	104.1
97.104	104.09	111.17	102.95	107.13	120.42	107.42	97.364	99.567	102.48	111.4	110.56	102.2	106.51	101.26	121.18	110.85	98.802	105.8	102.1	105.59	107.45	107.85	114.5	111.48	97.278	103.61	104.04	107.3	110.5	106.45	109.87	104.21	112.06	99.502	102.04	109.69	102.68	103.24	108.09	95.747	100.38	101.18	109.89	108.64	117.45	107.98	104.38	107.68	109.23
108.41	106.83	97.294	99.237	100.57	93.221	99.889	92.718	97.433	94.934	92.578	98.567	101.53	91.661	102.58	93.684	94.554	112.77	107.11	95.041	103.11	96.63	101.47	105.32	95.436	89.215	100.65	103.6	89.487	92.569	96.163	98.017	95.767	103.77	95.954	106.35	90.08	93.375	106.57	97.405	106.46	95.63	96.105	100.93	105.87	100.57	104.9	102.21	103.35	93.044
107.91	114.93	110.57	110.86	109.53	101.92	103.99	109.47	113.08	111.83	107.45	112.55	112.41	120.13	104.59	99.861	112.2	112.41	108.38	113.93	117.98	107.54	110.32	112.5	108.75	107.51	109.44	96.635	111.39	109.26	104.99	109.31	103	118.88	108.56	107.8	107.79	108.6	107.37	118.54	111.37	109.43	113.82	109.37	108.88	106.98	112.16	107.2	98.764	114.43
106.26	112	104.14	107.75	106.44	112.63	109.74	103.93	104.55	99.307	117.92	111.22	105.62	113.15	106.35	112.34	112.76	108.58	108.32	109.37	101.09	111.82	112.85	113.4	108.28	101.22	105.69	106.48	96.913	112.65	107.78	101.98	110.8	112.8	105.18	110.27	105.88	102.23	112.92	107.41	112.97	102.74	105.18	113.19	117.37	110.56	102.21	112.95	119.67	111.52
110.1	102.93	107.03	108.48	107.15	101.8	108.4	105.25	103.42	106.87	105.5	108.09	110.48	108.02	105.83	96.438	104.1	108.87	98.982	108.78	109.91	112.55	113.54	105.5	116.06	114.99	110.55	115.35	106.21	116.65	106.4	111.43	108.71	119.58	110.1	107.12	105.51	104.6	107.77	110	114.39	112.02	107.74	111.51	109.43	107.87	107.69	99.814	115.24	99.692
100.27	104.4	101.53	106.71	91.309	104.05	98.735	103.97	99.828	99.479	98.924	96.049	88.91	95.32	93.788	98.559	101.47	108.5	88.531	100.76	98.721	97.429	101.14	93.097	100.97	95.725	91.244	105.57	89.366	89.138	98.424	99.142	97.199	99.013	93.786	105.37	98.319	103.91	100.98	105.37	96.256	106.5	97.121	94.553	89.318	101.11	93.551	102.59	87.76	112.1
93.713	91.085	101.3	95.952	95.517	109.25	104.67	87.723	93.833	96.462	96.598	92.397	104.09	105.53	94.316	98.925	97.486	94.952	95.646	104.59	100.28	100.08	92.675	93.962	91.426	96.425	92.388	104.3	90.129	105.21	94.955	105.01	99.975	96.9	100.66	97.436	98.345	106.9	92.228	88.75	102.35	94.825	103.13	104.39	103.37	91.631	102.3	102	101.87	97.227
114.08	114.38	109.3	92.773	104.76	108.07	107.06	103.99	106.25	104.04	109.97	106.81	100.98	105.7	103.61	110.12	113.3	105.47	95.889	113.97	94.225	107.8	105.19	104.08	113.86	111.04	114.62	104.85	104.35	100.44	101.31	109.36	114.85	115.95	107.25	105.96	101.5	95.63	114.86	107.35	101.96	110.61	108.81	104.86	105.45	102.48	104.84	100.78	103.14	106.25
106.06	112.81	104.15	108.95	111.67	107.84	113.02	98.488	105.39	117.16	108.1	102.44	108.06	100.46	111.36	105.31	109.08	98.014	102.11	117.89	104.09	100.16	111.21	105.07	102.08	109.08	113.18	103.55	106.19	111.58	110.98	104.82	98.85	106.52	112.62	97.382	104.33	104.04	111.52	116.23	102.05	110.64	105.38	111.43	112.29	105.14	109.73	101.57	106.63	102.88
106.62	98.189	115.17	106.46	105.91	105.01	106.25	108.92	108.46	103.01	107.28	105.08	105.9	110.48	110.61	105.29	98.902	109.69	98.063	102.29	102.43	105.42	98.281	104.62	108.66	110.15	102.03	104.91	102.63	108.38	102.3	99.877	101.57	106.6	105.9	106.79	107.5	101.68	108.26	110.13	95.942	99.13	114.29	109.27	101.89	108.36	104.73	115.22	105.07	105.3
98.703	103.76	98.318	105.5	102.57	103.1	106.49	103.75	110.06	105.17	105.43	109.38	107.17	117.21	105.12	99.451	106.6	101.52	106.6	112.28	99.451	94.527	112.77	110.14	102.79	110.02	111.54	109.23	109.38	104.49	103.86	98.56	111.71	95.855	103.78	108.84	103.6	103.77	100.75	119.4	113.35	110.08	103.7	101.55	112.57	113.61	109.67	106.37	101.07	108.43
103.29	100.96	101.14	93.301	103.62	101.37	96.816	111.45	98.916	103.15	95.462	100.52	101.92	120.24	92.602	98.087	98.604	98.311	106.8	95.688	106.91	97.759	92.476	111.17	101.55	96.641	97.465	104.48	100.43	106.39	90.736	98.857	98.971	98.117	98.355	105.65	97.82	103.69	100.82	94.467	100.7	96.148	101.29	100.6	101.17	84.319	104.69	100.97	105.54	104.38
104.68	106.44	116.75	95.554	107.85	106.04	104.41	104.04	96.24	107.11	103.24	105.14	102.62	102.46	107.48	104.64	109.04	103.53	110.46	109.38	102.37	109.82	102.08	105.85	101.34	97.278	110.28	103.94	109.43	107	100.94	103.56	97.519	113.56	105.79	106.18	105.71	105.28	104.13	101.97	101.08	107.87	105.88	98.439	103.57	104.81	102.61	109.51	101.69	99.175
109.94	103.65	96.637	111.21	103.58	96.298	114.57	108.94	106.99	99.464	109.44	103.6	99.486	108.65	107.88	113.68	109.82	109.27	112.21	113.21	103.36	102.52	105.75	109.38	110.65	103.42	97.361	110.85	111.25	106.36	98.869	112.95	108.09	98.302	110.21	114.25	109.51	103.4	98.144	102.98	108.47	106.32	107.4	104.32	113.56	115.48	112.08	113.52	103.21	104.33
105.64	103.2	103.73	97.394	105.21	106.66	106.65	107	108.58	104.93	105.35	103.7	107.95	110	97.331	100.62	106.51	101.55	102.53	109.97	113.85	108.23	109.86	103.51	104.73	97.655	97.197	105.74	106.9	108.14	108.55	107.77	99.588	106.68	109.88	107.09	108.78	101.64	104.46	106.29	104.82	107.54	110.16	100.18	115.03	107.63	110.22	95.742	102.83	106.57
108.27	106.4	115.51	111.66	111.61	111.48	110.06	106.28	107.68	110.63	113.15	103.94	98.45	105.91	110.06	113.9	103.92	109.61	108.92	111.78	112.73	107.92	109.4	97.226	108.74	97.697	111.29	105.2	106.88	110.03	104.68	108.16	121.02	105.74	106.14	108.96	100.94	105.48	109.14	103.42	95.867	113.98	108.92	104.76	112.62	99.194	98.62	107.57	114.23	100.54
101.49	111.09	111.03	104.67	103.54	111.76	106.87	115.8	109.66	105.51	108.28	114.7	109.25	105.53	105.56	106.87	108.4	111.91	108.57	103.2	103.65	116.32	111.14	105.3	107.16	115.67	102.09	105.76	112.43	109.01	111.33	113	111.88	108.52	101.65	114.93	99.444	106.38	105.08	114.83	112.24	118.98	107.13	108.75	106.62	108.95	104.96	111.87	111.94	109.41
93.937	105.49	106.08	112.79	119.06	107.62	104.95	111.87	107.78	108.24	106.79	104.53	107.13	104.48	96.916	102.29	101	98.011	106.14	108.3	111.86	107.63	105.23	108.25	100.55	107.75	98.291	103.57	102.55	104.36	105.07	107.18	105.46	108.59	115.36	106.51	96.631	102.62	110.44	103.28	106.16	106.85	101.66	105.07	99.049	97.687	104.7	107.91	110.39	110.01
105.21	98.688	108.84	106.38	106.97	107.79	100.61	114.96	108.65	115.51	108.42	106.83	108.02	103.29	108.74	111.4	108.52	109.57	114.71	100.88	107.44	108.44	110.71	108.73	116.45	101.52	99.68	108.62	114.84	111.24	114.57	109.56	106.28	98.313	104.01	106.68	103.08	96.649	108.22	105.51	107.3	112.71	114.2	112.05	109.47	109.75	109.54	105.26	104.05	105.72
102.33	93.873	98.23	113.93	104.38	107.67	116.42	108.94	100.91	106.32	101.88	106.87	104.93	103.26	109.94	102.73	104.67	111.66	102.04	105.97	110.46	99.664	101.57	102.9	100.27	103.17	112.15	112.1	107.85	93.856	107.25	104.52	103.83	106.98	99.324	102.95	103	105.09	105.11	98.488	110.35	96.231	102.91	104.99	95.521	101.98	103.54	102.76	105.74	109.16
108.32	106.01	95.144	89.078	99.066	100.83	100.24	95.388	99.614	102.46	103.8	91.018	95.754	95.478	100.51	99.171	91.94	96.016	99.562	94.19	95.422	88.039	100.53	90.804	98.508	109.08	97.917	89.106	95.853	93.974	101.51	105.2	95.122	104.34	100.74	100.2	99.142	98.6	90.447	96.319	103.71	96.055	107.32	94.058	102.12	105.17	95.344	94.558	94.051	101.28
107.33	100.6	105.94	106.7	100.84	103.19	101.27	106.32	112.77	99.35	107.55	109.82	113.62	115	112.05	98.015	103.32	103.86	107.42	102.02	102.07	107.77	110	117.74	110.22	107.5	112.6	111.69	104.16	114.2	109.74	115.51	111.79	112.91	106.56	104.93	103.41	110.3	111.18	110.83	104.82	105.04	105.44	109.39	112.35	111.39	112.35	110.01	102.81	107.72
95.204	97.057	96.239	98.669	96.767	98.573	104.34	98.302	99.188	98.514	98.557	96.339	109.98	104.3	103.31	100.92	100.59	111.76	90.172	96.825	101.54	93.338	99.338	90.799	96.399	99.098	96.443	94.673	103.59	99.339	95.729	98.114	100.79	103.61	90.89	95.969	101.04	93.518	96.128	100.15	98.679	102.52	93.989	97.078	95.107	102.27	86.587	92.12	93.882	109.37
113.36	110.33	107.18	104.44	112.27	114.44	113.63	113.57	113.57	106.92	101.21	113.81	111.25	108.93	121.37	108.63	103.34	103.17	110.32	108.85	111.87	107.43	113.26	112.04	111.52	105.78	109.84	114.37	114.93	111.5	112.16	104.87	107.66	107.98	112.99	111.36	106.35	114.63	111.79	103.5	106.13	105.41	110.6	105.36	105.1	108.07	106.97	103.29	107.03	107.44
122.24	113.84	108.88	110.14	113.76	113.46	113.82	106.55	117.01	103.1	120.36	111.52	113.81	109.43	110.52	109.71	107.43	111.97	105.08	110.69	121.59	103.75	100.25	118.9	112.72	110.94	120.09	108.09	104.98	109.6	108.62	119.37	108.46	111.66	113.87	115.34	107.75	109.71	100.7	107.87	107.82	110.04	107.28	106.89	118.83	113.95	108.83	111.68	107.44	117.1
109.15	113.24	115.52	110.16	114.16	108.77	115.43	116.77	111.87	100.04	111.41	106.18	107.68	112.02	107.88	114.52	110.33	107.46	111.39	120.55	110.16	102.17	113.74	112.03	118.15	115.03	109.68	104.39	108.41	110.05	110.78	109.71	116.66	103.27	111.86	111.39	110.04	118.09	116.64	112.27	104.57	113.76	102.04	109.13	103.42	104.94	101.68	107.9	105.61	102.89
107.99	103.54	102.54	102.25	109.16	113.19	102.46	103.17	108.82	109.39	105.86	97.731	110.9	99.932	99.493	109.55	105.06	107.64	103.59	104.77	95.162	97.766	97.498	111.83	105.07	106.37	98.21	104.75	102.94	100.6	112.22	107.44	107.85	113.13	106.3	102.93	111.92	108.73	107.05	108.29	110.64	106.08	103.56	106.65	107.58	94.527	106.49	110.39	103.73	104.65
115.86	100.6	98.1	115.26	99.616	91.333	109.5	96.392	106	92.502	91.895	103.9	92.656	102.31	95.397	102.39	99.606	99.382	104.37	106.92	100.8	101.63	93.003	101.4	98.714	93.722	91.631	108.15	103.43	99.909	94.812	95.373	99.676	108.62	100.18	106.74	109.11	95.404	103.25	99.99	99.112	96.905	93.791	97.887	106.16	104.75	105.02	104.44	99.715	101.02
106.71	95.284	104.67	103.58	103.96	112.45	105.31	108.21	108.62	107.3	107.2	106.42	110.04	102.82	104.46	110.18	111.48	107.86	97.287	109.58	102.83	103.6	97.417	111.55	108.48	103.52	107.49	100.95	102.83	108.5	104.63	101.7	104.51	101.23	101.51	105.74	104.43	111.41	109.05	98.272	106.36	99.193	110.91	105.98	114.83	106.13	100.8	101.33	111.53	107.56
105.42	99.081	106.78	102.19	104.11	103.26	110.48	111.24	97.45	115.33	103.48	101.19	112.09	103.34	113.78	112.23	108.43	107.18	107.06	95.773	105.56	101.43	114.51	104.88	109.43	114.19	106.37	108.35	107.61	112.47	105.32	96.12	98.511	98.905	112.02	103.79	103.01	107.11	101.8	110.28	106.51	108.87	104.37	111.14	96.799	98.209	98.64	102.35	98.25	108.06
111.74	113.57	116.1	109.5	115.79	108.24	125.75	111.34	106.67	107.21	117.57	104.52	109.5	102.26	98.891	109.65	114.5	101.66	96.276	113.07	117.74	103.42	108.38	109.63	113.39	106.97	115.16	105.8	114.67	106.36	108.75	110.63	111.42	109.83	108.8	109.78	105.41	114.56	111.58	108.29	112.81	110.31	108.73	101.51	118.75	111.11	109.78	106.71	103.98	106.95
107.64	105.67	114.29	105.53	110.98	108.22	114.61	108.02	108.25	98.852	97.27	106.87	109.13	110.09	107.77	104.86	112.05	106.95	109.13	103.76	104.08	118.25	99.264	105.52	106.73	107.2	98.89	107.25	109.19	106.08	109.62	108.35	107.12	109.76	101.84	107.77	104.32	107.05	105.96	108.6	99.559	114.88	116.44	111.15	103.72	103.84	98.628	109.59	104.16	106.13
113.51	107.33	120.38	100.31	107.95	110.85	105.61	107.45	108.93	110.44	109.44	112.51	104.36	109.84	111.57	109.97	104.59	112.93	106.71	116.79	104.06	110.52	112.84	103.14	100.55	108.41	104.81	104.04	102.23	103.43	105.55	105.56	108.14	104.34	109.21	114.43	112.62	108.4	97.547	112.89	108.53	111.54	109.94	105.76	114	99.314	108.68	117.38	114.53	106.58
105.54	103.56	100.53	108.6	103.98	113.54	109.13	111.29	109.19	101.39	107.72	106.08	119.23	114.19	115.04	105.96	102.63	106.97	108.74	110.02	105.86	104.69	107.52	102.37	102.69	111.3	109.55	102.62	113.36	113.43	93.476	109.33	112.01	98.338	113	111.72	107.41	106.54	110.83	100.92	108.7	107.02	108.72	106.42	100.94	113.86	105.14	114.49	102.72	110.98
105.77	106.94	102.79	106.8	97.201	112.34	109.01	107.51	108.88	100.08	110.4	106.5	109.22	114.62	101.37	107.87	112	102	109.25	111.68	107.51	108.75	116.22	115.65	110.38	113.53	105.64	97.595	102.2	105.23	114.56	103.52	110.03	111.81	101.42	114.43	99.117	105.53	106.86	101.93	117.78	103.48	109.9	106.5	102.92	107.84	110.81	105.08	119.51	101.83
109.6	100.88	104.82	117.42	99.072	106.56	105.5	107.17	108.85	112.59	107.89	109.27	117.37	108.23	115.41	107.23	115.71	115.25	110.2	103.31	106.66	111.26	108.38	102.77	106.56	112.3	114.39	111.71	116.89	112.42	102.57	99.82	112.64	115.77	110.22	105.3	111.31	102.88	109.45	112.52	105.73	102.96	104.82	102.21	107.92	100.91	105.81	109.62	111.3	116.72
111.44	114.56	115.3	109.75	104.26	104.69	110	105.91	110.52	116.36	107.45	106.02	106.2	115.82	115.07	105.99	107.21	110.09	105.83	108.37	105.62	110.32	110.75	116.32	105.21	113.47	102.86	110.92	107.42	107.99	109.95	107.1	107.65	105.57	105.84	112.98	105.92	108.84	109.34	110.06	107.29	105.02	107.32	112.07	103.75	105.33	98.014	104.36	112.77	105.95
105.7	98.999	109.05	108.43	108.34	103.14	101.31	110.36	108.88	108.58	96.598	106.49	107.9	104.04	109.1	98.932	99.809	102.34	107.71	107.47	110.79	116.28	100.22	103.84	104.55	88.211	105.19	107.5	111.9	107.13	99.918	108.53	109.13	106.82	112.25	105.97	104.06	107.83	104.03	104.81	104.71	107.14	107.93	102.59	100	103.91	108.6	100.07	109.64	100.42
110.14	109.83	107.45	109.63	103.01	109.28	106.01	106.64	108.56	100.82	102.38	104.69	108.36	109.22	98.853	99.64	99.34	102.51	109.92	100.66	107	112.19	111.23	112.18	108.48	105.61	106.93	105.97	114	99.985	113.78	108.72	105.78	109.64	108.37	103.12	98.547	107.1	108.16	113.31	109.33	96.971	109.91	105.36	102.16	105.72	108.62	108.65	109.5	100.81
105.81	113.66	111.2	104.52	113.41	113.92	118.7	105.15	110.88	114.77	110.19	108.83	107.25	109.94	102.72	104.63	108.77	106.76	114.06	108.91	111.48	109.43	105.88	109.3	113.78	99.797	103.28	106	103.26	109.32	102.68	110.37	109.05	112.02	109.19	109.73	102.12	99.807	111.99	112.73	111.4	111.21	113.91	100.63	104.88	103.42	113.36	112.79	106.37	103.3
101.93	106.99	103.03	102.04	100.68	103.61	102.08	103.65	98.84	98.747	99.66	101.39	104.96	111.63	95.264	96.554	100.38	103.36	88.476	103.62	95.142	109.82	94.282	92.473	96.976	94.873	99.273	103.05	99.601	101.29	108.07	99.546	102.02	108.8	99.43	105.27	92.165	102.19	101.3	108.73	89.472	100.21	96.907	101.93	105.73	101.75	104.2	103.34	108.33	101.86
104.72	103.15	104.42	108.34	110.77	117.97	107.47	105.72	98.722	110.97	106.65	101.49	104.97	112.75	109.85	102.18	99.033	105.59	108.55	107.55	105.62	107.19	111.08	100.58	105.3	100.34	106.35	102.17	99.551	102.74	105.17	111.51	98.457	103.42	101.26	102.79	106.03	108.41	111.02	99.98	119.01	101.29	103.64	101.99	104.99	104.46	99.052	111.08	104.81	108.59
110.59	99.475	105.21	100.1	106.6	98.921	101.67	100.19	100.19	100.62	99.371	96.042	97.664	118.41	99.72	106.29	99.823	107.52	106.02	97.076	101.4	100.13	102.02	103.58	105.3	94.487	100.19	99.833	99.16	107.54	106.14	102.75	93.372	100.41	105.28	102.75	98.023	92.953	100.36	97.664	100.87	95.085	104.47	105.36	104.19	100.51	96.831	102.35	98.795	96.863
103.58	102.57	107.83	107.5	101.79	109.72	105.78	102.15	111.23	109.84	108.11	104.84	102.84	110.43	102.4	103	96.674	98.288	106.75	107.22	98.763	104.04	99.011	100.27	103.59	102.96	105.06	104.6	106.29	110.07	104.51	97.114	107.27	110.1	112.69	104.13	97.273	103.26	111.18	110.58	101.06	100.2	105.83	101.12	106.68	108.1	106.08	98.378	100.01	108.66
102.23	106.44	100.16	91.453	97.213	97.747	99.721	101.74	99.525	102.15	91.644	103.03	93.898	104.33	91.238	107.72	102.26	99.557	91.363	87.373	101.47	90.46	104.98	99.541	94.313	93.635	101.68	94.836	90.814	98.427	90.734	104.41	93.739	109.22	102.06	95.237	97.509	97.994	102.44	104.39	95.277	103.13	97.684	96.679	90.623	101.43	98.819	101.96	106.57	101.35
109.39	114.73	115.93	106.91	107.88	93.996	111.86	104.01	98.158	111.91	114.55	111.73	108.02	108.09	93.962	102.68	104.9	99.884	104.01	104.28	101.87	102.16	102.04	109.91	104.69	114.27	109.37	113.66	109.73	103.45	108.41	91.534	105.68	108.39	102.84	105.25	106.93	100.46	102.41	117.36	105.81	107.57	108.78	107.12	106.56	95.458	103.68	109.42	116.26	115.73
100.2	112.68	105.33	108.15	110.91	98.206	109.49	115.46	116.8	100.32	109.88	122.22	115.78	112.24	101.56	115.64	115.06	100.78	109.06	113.63	107.32	103.92	101	104.01	108.82	111.05	106.3	105.83	113.74	108.8	115.18	102.91	102.54	101.34	109.89	107.6	108.34	104.54	101.94	107.07	101.34	105.15	111.14	114.27	110.6	116.31	112.39	114.68	110.98	104.92
107.05	102.55	116.32	111.32	101.1	105.21	113.82	112.25	95.967	115.07	102.8	101.69	98.378	105.02	104.51	111.4	105.02	102.94	106.01	111.03	111.12	116.56	103.32	102.51	107.75	108.66	103.92	109.41	112.16	98.101	119.23	115.39	102.6	110.5	107.98	106.77	107.55	108.79	104.38	105.5	106.34	110.64	106.03	107.14	110.96	111.82	110.31	101.77	109.2	108.71
103.25	106.84	112.31	114.6	108.53	106.48	108.03	101.23	114.47	104.29	119.16	103.36	114.44	115.1	98.799	103.39	114.98	97.902	103.49	113.38	116.01	107.95	106.91	107.96	91.302	101.74	107.29	105.55	105.24	105.15	100.75	97.088	111.6	107.65	112.45	95.333	113.15	109.9	102.99	101.07	113.91	116.58	109.38	108.7	114.27	109.91	106.57	110.14	105.09	106.33
97.937	104	100.96	103.68	100.66	96.579	101.75	104.84	100.4	104.76	95.614	100.25	96.533	95.871	91.764	107.64	97.274	94.837	92.63	96.092	104.34	101.36	89.256	100.64	93.857	100.99	93.689	94.564	103.72	92.805	104.57	99.196	97.249	97.212	100.38	96.356	104.77	99.551	93.965	86.862	108.38	93.563	104.13	101.21	95.504	97.292	96.146	93.536	102.2	98.209
108.43	102.22	94.464	98.574	103.27	97.371	100.64	97.507	96.466	89.454	97.47	105.05	97.189	114.8	101.48	101.29	95.7	100.37	104.1	98.178	100.31	101.6	105.31	97.631	101.9	106.4	95.929	96.75	97.016	103.71	102.42	103.94	91.503	106.09	99.871	101.99	103.08	102.69	111.22	100.63	110.17	103.16	97.177	100.41	106.55	104.65	103.11	107.71	97.88	100.55
104.77	107.01	102.95	96.232	99.932	108.91	104.95	104.19	104.56	110.28	110.1	115.72	107.08	105.31	102.2	99.555	97.511	113.73	105.21	101.21	106.74	109.61	105.23	98.662	92.021	104.57	97.656	110.75	105.17	97.286	108.06	113.53	103.76	113.91	101.77	104.67	108.83	100.23	114.46	105.5	108.89	99.51	106.01	108.16	111.4	109.3	106.75	113.39	110.25	109.14
112.1	107.45	102.19	111.07	99.156	104.27	100.36	104.95	107.58	99.792	107.15	94.006	101.17	99.675	111.32	101.68	112.14	124.11	98.709	112.2	100.39	100.72	104.57	106.71	107.27	103.5	104.7	103.39	103.67	102.75	100.56	110.63	100.91	109	100.4	106.19	104.2	103.42	100.38	110.05	99.781	101.08	102.5	107.1	104.49	108.42	111.1	110.01	104.59	113.28
101.22	108.59	92.335	106.78	99.144	98.247	100.93	98.019	109.54	105.75	107.36	93.633	101.26	113.64	100.14	99.71	108.58	104.52	105.46	106.94	97.358	93.337	102.77	103.1	104.29	99.783	89.211	107.8	111.34	105.57	97.198	103.29	104.24	109.43	102.16	102.62	103.02	107.47	106.38	107.28	109.01	108.22	103.92	106.37	105.15	106.04	114.09	101.22	104.8	96.208
114.09	101.39	107.48	104.11	96.385	104.76	97.306	106.57	105.68	106.36	109.88	106.59	108.41	96.959	112.42	100.48	109.68	103.64	108.73	111.56	107.76	99.776	105.77	104.02	113.73	111.36	99.304	107.27	101.52	108.83	99.016	106.48	105.18	106.01	103.2	104.35	101.78	104.82	106.4	113.81	96.504	107.74	112.58	109.52	110.33	106.19	107.38	110.29	112.11	110.41
113.31	103.11	104.37	109.92	108.72	118.46	111.4	104.39	110.64	114.53	111.86	117.45	111.16	109.6	115.22	108.45	100.86	113.63	109.61	110.22	107.95	108.21	117.17	102.14	108.42	107.65	109.93	113.97	107.08	108.71	102.43	112.18	115.94	105.22	101.46	113.99	111.73	95.903	113.85	105.12	107.76	99.381	114.32	108.76	104.4	112.5	98.529	107.77	118.38	111.48
101.87	102.1	105.34	102.67	102.2	97.28	103.11	93.265	98.107	96.733	96.059	108.21	102.62	109.09	104.4	103.34	92.264	101.52	105.15	105.1	102.86	105.51	101	101.7	98.809	93.289	114.24	103.38	100.51	105.57	107.96	101.4	111.03	99.901	93.012	95.766	104.6	104.25	104.68	104.58	103.83	107.2	99.443	96.981	100.53	90.369	106.07	98.809	111.31	101.74
111.4	112.93	105.71	106.98	118.7	109.12	108.09	114.78	97.688	115.25	113.45	103.67	112.86	107.53	107.8	111.5	106.21	115.91	95.743	107.23	108.86	106.43	109.95	108.31	111.09	100.29	110.1	104.15	109.76	109.54	112.75	116.59	107.95	104.31	114.29	106.61	111.32	108.66	115.77	114.31	115.03	111.66	115.95	105.25	107.37	106	113.31	115.5	107.07	112.2
114.35	97.982	109.77	109.62	114.07	110.28	98.386	103.79	102.16	115.07	108.92	108.11	103.96	108.04	109.74	105.69	113.94	100.73	95.018	97.29	106.11	115.66	111.78	104.68	107.3	106.17	105.75	111.38	111.49	101.68	117.01	100.25	107.16	100.39	107.66	108.07	97.61	101.61	106.46	102.83	104.48	107.55	116.46	113.62	105.71	107.02	101.88	103.21	114.04	114.19
117.5	111.94	111.15	111.99	101.52	110.45	103.58	104.14	104.56	114.87	112.85	108.17	103.66	105.35	113.39	111.42	99.363	102.72	107.85	94.123	107.35	113.53	107.34	109.04	103.31	105.59	118.63	103.95	105.69	105	105.06	109.55	110.5	105.91	108.14	109.58	108.7	106.55	102.56	103.92	103.85	107.98	101.2	104.74	99.755	106.96	102.39	107.22	103.13	113.14
103.99	109.9	98.293	107.27	104.01	112.31	110.55	108.46	103.93	103.08	108.46	115.25	114.63	97.728	110.83	102.72	113.58	111.09	106.36	109.82	111.69	112.61	107.2	117.76	113.49	108.06	102.39	106.45	109.83	119.43	99.495	103.07	109.67	111.81	98.789	111.73	105.97	98.309	104.56	109.26	112.34	112.48	95.293	107.79	95.572	103.93	117.89	101.9	102.27	105.23
99.526	100.78	101.59	93.75	102.94	104.18	96.232	101.34	98.911	97.411	88.48	91.884	98.206	105.07	101.58	97.264	90.786	97.889	88.766	98.046	97.244	103.16	97.693	100.02	102.07	98.451	92.264	97.537	91.404	95.504	101.28	101.11	96.848	91.216	97.083	96.203	94.937	95.599	93.237	85.022	87.023	107.42	90.617	99.613	110.79	100.31	98.014	92.644	103.81	97.397
99.542	113.97	103.07	102.84	105.06	103.33	102.71	103.53	107.88	102.72	101.24	106.86	105.9	106.89	104.75	102.79	109.56	104.64	104.16	109.25	107.97	103.89	100.62	105.41	111.93	100.14	109.28	106.28	103.06	102.34	109.45	107.48	105.43	108.45	106.99	104.93	100.66	110.88	110.17	112.94	102.63	107.9	104.97	102.94	108.74	107.75	108.59	96.799	102.88	105.57
94.387	98.351	101.16	105.41	93.819	94.72	99.867	90.61	96.146	101.69	102.53	89.359	98.054	94.276	105.05	93.551	96.676	103.32	100.84	100.79	109.07	98.837	94.941	97.947	101.71	107.65	106.5	101.22	102.53	97.68	105.85	101.04	107.79	100.41	106.3	102.84	104.41	96.566	91.973	94.783	110.39	96.17	104.04	100.15	109.61	103.07	100.52	103.4	91.508	106.16
94.587	103.32	95.831	95.285	95.702	92.936	106.93	96.961	98.578	108.3	99.525	106.02	98.222	100.13	96.795	90.089	93.588	102.05	96.505	93.187	92.145	106.28	91.451	99.075	103.79	95.534	99.245	98.985	102.32	93.299	90.831	95.176	97.883	99.108	91.046	102.61	106.16	102.29	107.3	98.258	108.8	104.44	95.875	103.49	96.921	96.329	94.618	88.56	98.437	94.961
111.9	106.99	105.02	107.03	102.63	110.76	108.37	105.28	106.48	108.28	106.34	101.95	114.99	109.74	106.45	103.63	98.867	109.61	102.05	103.86	106.66	107.55	98.408	108.3	105.47	107.4	105.01	105.38	110.37	110.47	100.67	103.39	111.61	104.42	101.31	112.99	112	94.785	103.63	104.74	105.51	114.55	104.96	114.79	108.57	102.71	97.479	102.63	105.26	105.65
96.977	104.74	104.34	111.89	106.91	109.76	111.42	108.33	102.13	97.874	103	108.16	106.37	112.05	105.25	102.44	110.64	104.44	100.96	105.24	101.53	99.151	102.99	104.22	100.8	110.34	105.47	97.328	112.32	103.66	107.73	104.07	109.92	102.44	116.34	104.56	110.62	110.14	105.67	103.62	107.02	101.98	112.19	106.6	106.54	104.11	100.24	96.147	102.92	99.486
104.35	94.619	107.76	106.11	109.28	113.4	106.72	98.972	105.95	113.71	104.91	104.34	107.51	109.82	105.37	94.713	106.65	101.01	106.83	110.34	102.93	97.933	111.23	109.94	102.37	110.95	105.69	117.87	109.26	105.17	100.13	106.88	103.08	108.18	111.23	106.96	106.18	99.589	108.62	105.66	104.02	97.165	110.51	101.16	113.15	107.63	105.57	103.91	114.41	95.028
92.179	92.137	100.27	97.646	106.43	102.17	98.668	97.698	106.15	96.449	97.053	100.56	101.85	100.91	110.93	101.32	100.2	99.16	97.848	100.86	93.893	103.42	98.995	103.9	107.88	101.19	109.72	99.973	99.116	95.656	100.64	93.819	104.74	111.07	98.446	111.03	95.403	102.43	109.96	92.784	98.053	97.071	105.2	99.978	100.44	109.38	111.07	108.53	105.97	101.42
105.11	106.33	104.51	102.8	110.78	112.6	113.09	104.86	96.534	110.34	105.42	98.813	109.64	104.42	104.13	101.23	96.952	102.61	100.31	111.4	109.31	103.53	98.77	111.37	98.906	105.61	98.295	101.34	103.33	105.19	107	109.79	99.721	105.79	107.51	107.35	114.04	97.292	100.96	101.44	103.4	105.79	100.99	99.74	116.2	105.34	100.98	98.276	113.61	101.75
107.72	102.31	113.49	108.61	102.77	116.64	110.51	97.624	106.85	105.11	109.02	110.96	98.959	104.76	105.71	112.32	107.58	103.6	103.73	105.74	111.07	104.99	108.58	104.02	101.61	116.72	115.34	102.55	102.13	116.92	113.47	104.64	102.74	109.64	102.06	107.33	116.01	114.82	110.89	114.92	113.96	110.14	104.16	108.93	114.96	108.56	112.2	109.41	111.55	106.19
104.93	111.87	103.75	102.39	108.85	101.62	115.88	117.37	113.26	105.46	111.17	115.31	109.83	106.1	106.67	115.07	110.68	109.48	106.62	103.59	107.85	113.31	104.65	104.8	109.63	98.12	111.67	104.63	108.33	108.45	110.33	99.764	107.69	112.8	104.16	114.76	112.48	107.6	109.26	108.22	107.03	115.17	105.5	109.79	113.85	113.36	112.39	108.44	113.33	107.27
109.44	117.34	118.61	121.76	114.66	110.11	110.16	107.2	110.17	109.69	114.66	116.03	123.2	111.97	101.35	114.71	109.72	118.83	112.26	99.413	113.76	116.56	108.08	112.49	113.73	104.32	112.12	104.87	113.56	106.61	104.06	113.2	114.42	118.84	115.66	109.87	109.47	107.47	112.95	106.65	113.06	106.83	109.6	106.65	109.1	108.55	107.55	115.54	113.83	109.34
98.149	106.9	110.9	96.086	104.36	90.006	117.12	113.06	105.92	100.85	109.35	105.3	110.23	100.24	106.54	105.38	101.37	102.1	106.51	119.5	104.5	109.71	104.63	103.96	102.91	108.22	114.88	105.81	106.86	98.569	108.8	103.33	110.27	107.47	105.55	102.03	109.98	104.92	95.882	101.66	108.8	108.53	110.92	108.35	102.97	102.29	109.61	104.21	103.9	107.63
111.23	105.34	111.83	106.56	101.66	113.47	109.31	109.45	109.66	110.58	106.2	106.11	107.2	108.59	102.21	104.09	101.76	100.25	110.67	108.66	99.322	114.66	106.57	98.512	104	104.69	109.35	104.21	108.46	102.88	101.26	107.02	107.91	107.09	109.09	101.84	111.31	98.942	101.06	102.33	103.7	103.9	104.82	109.29	113.46	102.88	96.568	101.43	106.03	109.81
115.91	104.43	102.96	106.49	120.84	97.788	104.54	110.08	106.82	103.38	115	111.71	111.23	96.955	106.19	107.21	104.79	110.49	110.47	93.961	111	113.61	110.4	108.51	107.66	105.13	108.24	102.94	113.16	106.34	108.33	113	103.66	102.09	105.4	109.83	118.26	110.47	98.271	104.86	109.08	108.48	103.79	109.09	105.91	97.678	114.07	111.6	110.81	104.79
114.54	111.49	105.6	103.69	99.272	108.97	95.96	111.37	105.32	110.27	102.93	102.41	106.25	105.22	95.774	110.98	105.87	108.43	103.05	106.61	107.36	95.852	114.46	109.99	101.29	100.29	111.9	104.36	107.69	107.06	108.27	102.94	103.26	103.32	103.56	100.91	108.65	109.03	100.89	105.39	104.44	109.66	98.949	105.8	108.04	110.76	117.35	111.91	105.47	105.87
98.913	100.58	100.06	100.56	97.645	92.671	98.3	87.399	102.11	95.895	99.969	106.21	100.12	101.54	95.169	95.154	97.273	96.787	100.27	94.298	106.66	98.379	96.353	100.36	101.25	103.93	97.863	101.27	103.32	96.331	97.176	96.756	99.589	97.623	100.9	92.359	104.77	98.244	95.791	84.842	98.824	90.241	96.266	92.796	95.303	96.884	98.143	91.054	87.166	102.25
102.68	106.89	96.207	109.73	106.09	110.93	100.1	100.56	101.71	107.55	117.07	106.46	105.58	106.27	109.26	105.98	102.63	103.53	107.94	100.56	107.9	92.43	101.57	105.41	109.12	103.5	97.988	100.68	108.3	102.42	117.13	106.8	97.619	111.85	100.4	100.89	109.02	104.47	106.78	114.17	101.06	101.62	100.75	116.26	108.55	94.498	108.67	108.14	114.94	96.737
99.162	108.09	109.74	105.68	113.65	105.06	119.07	106.8	100.02	110.27	114.63	112.58	107.51	105.47	99.424	115.13	102.78	104.91	110.31	107.41	114.36	105.03	120.06	107.14	103.4	111.15	104.64	106.63	107.52	104.49	95.512	99.799	116.42	103.03	113.32	105.02	107.66	118.83	114.19	104.51	101.8	112.22	112.89	107.95	111.44	107.38	100.64	103.52	116.51	100.58
116.97	105.21	114.67	107.44	112.78	115.13	108.55	107.29	99.554	104.93	106.33	101.59	117.98	113.26	99.988	108.96	102.09	102.86	104.04	107.46	106.25	115.01	107	110.83	110.18	113.77	104.85	111.62	108.86	101.8	105.58	104.08	100.01	106.82	113.37	114	114.31	105.69	114.86	116.22	113.66	106.14	106.39	111.31	108.36	104.43	108.37	104.85	103.88	114.09
105.69	119.3	107.43	108.11	104.83	103.33	102.49	105.41	101.22	106.56	107.43	102.94	109.19	107.67	104.08	105.18	102.82	111.22	105.58	111.18	102.78	102.93	99.208	107.96	101.6	103.45	106.17	113.36	105.01	106.63	109.7	112.39	108.43	111.1	99.673	105.89	110.3	102.93	115.87	97.242	98.351	110.61	109.85	104.31	111.5	106.74	115.99	102.31	109.39	103.91
101.32	109.24	105.4	101.75	115.13	98.76	96.231	114.25	98.825	105.92	111.75	96.692	107.42	95.913	93.521	107.89	102.83	107.64	107.83	99.218	100.27	109.6	108.03	110.08	103.25	104.61	105.54	103.65	101.06	105.09	102.75	108.31	99.124	99.164	97.897	103.25	105.71	101.66	108.86	107.31	95.832	104.21	115.08	115.64	110.87	117.17	107.69	112.81	100.49	107.73
107.07	101.84	113.39	107.64	110.55	115.13	98.973	107.98	106.04	100.45	105.35	107.85	103.94	105.85	113.69	100.43	104.85	107.03	107.6	103.82	98.697	104.3	101.47	103.25	104.13	102.48	112.31	110.09	103.86	99.261	108.16	108.76	107.72	102.84	113.14	109.57	112.39	106.65	105.56	106.54	99.432	92.081	114.96	98.265	103.13	97.222	99.046	105.54	110.09	110.55
108.05	109.96	108.36	113.02	103.61	105.21	107.64	109.98	107.5	104.44	108.12	99.462	103.61	106.13	110.54	105.25	102.43	108.49	99.909	111.49	111.98	110.9	106.14	99.613	96.126	106.52	114.42	97.632	104.19	104.67	101.96	94.178	110.57	101.54	115.62	102.25	101.46	111.84	107.6	105.86	109.12	97.72	102.73	106.13	106.19	109.84	107.06	101.28	112.75	104.46
91.747	102.58	102.99	98.898	93.23	110.15	91.596	97.605	95.769	96.672	94.812	91.953	99.218	102.3	94.492	97.747	101.57	93.631	103.92	100.9	110.98	105.92	101.61	94.343	99.751	100.77	98.457	97.274	98.864	91.602	104.79	91.672	93.834	96.964	97.659	96.298	101.67	91.866	98.363	90.405	97.965	107.72	94.957	99.347	104.93	106.95	100.22	101.08	97.285	97.512
108.85	114.02	114.45	107.29	109.09	112.35	109.93	114.39	111.21	115.17	107.63	96.558	111.01	108.29	104.93	112.12	109.92	108.1	111.7	109.41	106.86	106.21	107.94	117.62	111.22	109.45	112.78	114.78	104.11	106.58	112.48	104.95	98.188	107.79	111.88	108.18	104.55	105.65	109.59	98.324	108.36	105.13	107.39	107.38	113.08	113.56	112.87	112.76	105.49	108.88
106.84	102.56	105.63	116.75	109.25	107.82	112.57	104.25	106.11	114.94	107.69	110.71	106.71	100.15	101.74	104.33	102.71	102.11	98.18	103.89	105.91	102.96	107.81	111.94	108.31	110.41	102.64	106.93	105.2	105.84	97.818	115.99	101.11	101.67	107.6	102.6	107.1	101.88	107.86	117.11	110.71	108.22	108.18	100.58	105.08	110.81	110.04	103.13	105.18	98.318
105.49	104.11	104.02	108.88	106.65	101.54	107.06	115.51	106.09	108.96	99.426	107.67	120.37	107.64	102.46	109.87	111.84	107.11	99.821	99.053	99.696	106.19	100.32	102.66	111.95	110.89	106.42	108.01	100.78	98.664	111.45	107.13	92.703	108.95	110.89	101.58	96.896	104.98	102.2	104.51	99.351	106.87	106.7	109.38	107.74	103.43	110.1	105.34	112.78	105.89
108.96	110.35	119.67	100.26	105.58	107.18	105.77	101.58	111.04	111.79	105.98	109.3	108.11	99.48	102.37	105.84	112.52	107.75	109.9	108.39	108.22	108.47	107.15	107.73	105.45	112.47	107.61	107.39	102.87	98.71	100.8	104.82	110.3	105.72	109.86	108.61	106.76	99.818	119.55	110.24	103.14	111.43	105.21	113.15	108.9	108.43	111.15	101.12	107.99	106.79
99.587	102.42	111.34	109.61	104.85	113.7	106.16	99.259	103.66	104.73	112.44	102.66	109.51	109.47	103.48	106.64	106.69	106.08	109.38	108.03	106.56	110.01	105.89	108.33	113.94	108.05	96.915	111.92	116.7	108.7	106.87	102.84	103.6	106.28	103.72	108.26	116.77	100.6	96.133	120.89	103.5	114.26	106.06	114.47	106.21	112.84	118.29	112.73	116.12	103.52
103.01	100.39	102.04	107.31	103.06	98.11	105.66	99.03	103.4	100.42	103.99	108	99.674	108.07	96.19	92.314	103.22	100.72	104.81	102.37	101.53	107.57	103.29	106.34	102.68	106.38	100.53	111.29	95.47	101.5	106.47	110.04	105.29	106.58	103.53	104.26	102.64	99.303	110.73	105.72	103.82	97.583	99.307	100.97	108.79	113.91	112.77	104.05	104.88	104.04
108.99	106.84	113.16	113.49	107.07	113.76	114.32	112.9	112.57	113.28	109.1	108.83	112.26	116.57	106.94	113.1	109.21	108.04	103.6	110.12	111.23	116.79	113.17	104.94	104.6	111.95	116.16	103.22	110.13	102.75	109.25	114.97	109.84	104.46	114.12	109.87	106.24	112.43	107.61	111.67	114.19	105.08	108.18	112.75	108.27	107.04	122.27	109.31	107.91	114.67
103.9	98.116	103.75	105.26	110.03	104.07	101.49	112.31	110.02	107.06	107.06	118.04	109.49	108.35	109.42	115.98	95.412	112.13	112.16	107.29	103.75	105.19	109.97	116.56	110.27	102.92	102.84	110.06	99.056	114.38	100.5	103.18	103.48	111.14	110.63	105.99	108.98	105.85	114.82	113.36	114.54	106.75	103.54	110.7	110.01	111.21	99.359	105.46	102.64	107.42
105.13	108.54	106.11	104.42	106.48	106.04	100.65	97.739	111.93	104.06	101.31	108.03	110.15	115.6	96.412	107.65	112.32	105.79	118.74	111.63	107.02	106.98	110.54	107.49	105.89	107.06	109.32	102.3	105.05	109.21	103.58	107.66	100.6	108.07	102.57	110	107.24	104.15	97.864	103.77	102.97	114.02	108.8	112.04	109.58	111.72	101.96	97.294	104.14	109.7
98.893	99.517	109.2	105.43	98.068	99.165	93.783	101.37	100.25	99.963	103.98	97.867	102.12	100.5	102.86	105.27	101.8	105.38	96.054	110.24	101.58	103.56	107.97	106.06	102.78	101.14	97.763	97.517	103.84	97.91	104.68	105.14	107.89	94.798	101.02	97.144	96.188	105.74	104.2	99.643	106.74	100.47	102.64	101.02	101.24	104.52	98.168	102.21	100.34	98.063
106.28	118.92	101.44	105.21	113.24	108.91	105.24	111.26	111.44	112.22	104.13	105.41	114.41	108.58	112.26	108.86	105.83	106.69	108.96	117.11	112.26	107.54	104.76	108.68	108.5	116.85	98.556	104.25	113.17	108.36	108.14	105.41	112.46	112.27	111.52	109.9	113.18	106.47	104.16	101.4	114.02	111.93	108.55	111.63	111.91	106.3	110.03	117.93	105.45	103.23
107.83	110.49	112.15	104.2	110.76	106.59	109.43	103.95	109.98	105.92	102.85	111.61	102.18	118.89	103.11	109	110.49	107.73	105.63	109.05	111.17	112.36	110.23	108.87	109.7	101.89	102.74	112.66	107.74	99.34	105.28	107.9	111.59	109.64	111.31	111.76	112.62	101.21	102.71	109.62	112.3	97.256	111.5	110.16	110.98	109.34	108.11	105.07	100.59	108.76
111.45	108.42	108.83	110.31	96.922	108.75	108.05	107.47	99.874	108.51	104.09	107.84	97.825	108.31	110.06	112.12	107.88	112.69	105.41	102.95	113.11	101.75	92.476	115.24	102.62	105.45	107.13	103.74	105.13	107.36	100.93	100.82	104.52	106.38	108.71	98.88	108.87	102.14	102.75	102.91	92.355	97.605	108.89	104.5	106.38	101.86	102.28	96.334	105.61	105.76
108.76	101.89	109.51	109.7	105.1	97.653	105.91	108.05	98.493	108.19	104.12	106.81	116.65	111.92	100.13	101.13	112.26	102.94	116.88	111.13	103.44	105.9	103.49	99.673	114.32	103.08	99.97	114.52	97.952	107.54	94.598	118.39	109.43	104.48	107.98	102.54	97.914	112.54	107.66	105.19	103.05	108.54	104.13	103.35	106.47	102.94	106.66	113.93	108.24	98.178
98.37	100.5	104.88	94.509	108.2	106.12	109.15	100.06	96.824	93.565	104.68	103.39	109.13	98.683	101.62	91.636	99.33	101.11	104.69	94.515	105.7	96.174	100.43	98.923	88.614	99.262	103.53	103.16	97.059	93.487	104.89	105.32	111.44	94.545	93.631	97.739	101.88	100.65	97.563	104.47	92.15	104	99.903	102.67	103.57	108.43	98.798	92.132	101.45	97.926
104.47	98.112	107.28	99.626	114.9	104.78	101.74	106.01	110.58	99.584	105.22	107.21	103.94	102.1	109.8	103.17	108.79	104.54	111.28	105.81	107.52	104.27	105.04	106.7	103.69	111.23	102.27	103.46	95.177	108.25	102.01	106.55	97.352	110.35	100.4	106.69	106.94	107.18	102.11	110.08	96.455	100.12	103.56	92.686	101.68	103.78	101.12	103.51	102.19	104.21
97.627	97.994	105.14	101.3	103.2	98.416	95.701	106.71	103.26	95.605	113.71	98.34	100.64	100.15	101.38	100	99.693	108.27	104.2	104.05	104.53	107.21	104.12	96.334	103.43	90.198	107.09	102.81	99.868	97.135	102.05	98.875	100.36	102.3	107.64	110.91	95.68	98.654	102.86	98.823	101.9	98.418	101.06	102.51	93.517	97.968	94.486	103.7	94.155	99.753
105.49	113.34	107.81	112.15	107.11	101.82	109.74	106.48	111.31	112.6	113.93	117.47	110.71	107.87	108.2	106.32	103.66	104.24	104.11	108.35	111.99	111.61	104.83	109.36	103.63	110.01	112.43	104.76	114.71	109.93	105.82	97.301	120.85	112.04	107.95	107.45	110.05	105.59	108.15	107.1	102.76	109.57	113.06	114.75	106.23	110.44	104.29	109.24	114.27	104.91
111.91	107.78	103.35	107.61	107.69	112.86	113.57	115.95	101.84	106.96	110.65	118.09	108.95	106.49	110.95	106.34	103.06	107.64	110.83	112.73	103.53	107.64	106.32	103.85	108.28	103.13	104.32	112.2	112.5	113.06	101.89	110.31	103.89	104.2	106.53	108.4	114.79	106.07	116.78	106.35	108.34	118.02	105.54	110.32	106.93	107.16	115.15	109.08	103.42	107.5
94.522	101.67	95.326	95.82	109.1	96.284	101.31	102.66	96.397	91.07	100.62	94.443	98.012	105.44	100.03	103.84	91.652	108.48	106.65	102.81	102.37	97.178	91.415	108.01	99.698	94.424	95.645	102.01	103.54	100.43	102.51	99.574	105.86	98.193	95.373	95.539	105.58	98.561	103.35	107.79	109.06	96.859	96.878	107.88	92.339	98.349	100.77	99.789	97.819	99.232
101.95	102.36	100.02	105.4	106	115.71	105.34	106.94	109.31	105.04	96.827	114.09	98.655	101.73	105.35	106.67	105.3	107.05	111.74	98.843	105.4	100.87	111.46	105.15	102.78	107.88	105.07	96.572	105.92	108.48	100.28	105.29	106.76	105.24	103.4	101.44	105	107.32	106.17	103.53	103.94	105.07	96.264	102.11	105.1	107.47	101.5	106.68	106.98	114.15
101.17	110.05	103.45	107.66	105.45	107.32	104.61	105.67	114.76	96.961	110.02	98.845	106.09	102.83	101.08	101.35	109.21	108.46	104.31	96.74	101.1	105.75	104.66	98.205	103.82	100.65	98.906	102.58	98.507	109.62	103.99	105.47	106.47	95.916	102.22	105.49	107.57	107.36	114.57	99.227	98.442	92.823	109.8	97.552	102.07	106.89	97.519	94.837	105.6	96.881
102.79	96.553	106.48	102.54	96.293	104.55	102.9	102.52	100.7	104.42	102.73	101.29	106.26	101.24	100.74	100.15	107.71	98.814	95.228	96.59	100.52	103.08	93.233	100.26	108.65	100.61	111.68	99.7	102.87	100.34	96.294	96.417	99.395	97.495	109.31	100	104.47	98.004	97.808	100.85	104.12	102.33	102.76	97.307	84.591	98.699	105.18	93.288	109.05	100.99
100.2	101.91	88.854	98.816	100.9	101.53	100.48	103.28	90.526	99.394	99.779	94.27	100.7	105.96	104.34	98.269	94.199	90.656	99.934	100.52	86.995	98.787	95.322	95.895	98.45	92.813	104.35	92.47	100.02	103.53	94.711	86.108	87.905	89.177	88.55	96.349	102.71	103.31	92.577	98.718	101.82	97.75	94.001	97.035	100.85	91.101	98.305	88.741	94.967	99.628
98.201	111.23	105.42	106.05	111.43	98.213	101.81	112.55	110.53	97.926	107.18	97.848	107.99	98.279	111.34	98.617	104.99	98.889	103.96	104.6	100.66	112.06	110.92	95.503	104.13	103.99	106.44	102.32	105.98	112.67	96.789	96.172	114.46	105.72	106.8	108.99	105.45	102.16	110.44	107.81	110.17	104.82	95.052	106.38	113.65	98.966	104.24	97.189	110.48	99.868
108.17	112.55	104.66	107.81	110.42	106.38	107.8	109.38	101.1	97.179	109.83	104.55	106.82	113.03	106.62	103.91	111.07	111.33	101.84	109.29	110.27	108.76	104.8	107.37	105.69	108.24	114.1	110.96	106.61	114.66	103.42	110.51	108.85	106.89	111.47	99.481	98.714	109.26	107.67	111.3	110.14	103.87	111.5	102.68	113.44	108.96	101.46	108.33	103.87	104.71
106	109.02	117.33	115.13	115.23	101.58	106.45	106.8	111.1	112.72	109.31	112.11	106.02	106	108.78	107.8	109.57	103.61	114.86	108.83	105.24	99.204	108.88	105.1	106.92	101.63	108.38	105.34	106.01	110.27	112.37	109.98	101.95	111.84	105.66	111.2	118.6	103.24	110.85	114.05	105.86	109.29	109.89	114.72	105.31	111.29	99.301	108.91	107.91	107.88
118.76	110.58	110.95	109.14	104.24	104.05	105.45	97.894	107.78	112.3	107.82	107.7	110.25	103.95	110.88	105.51	110.05	103.76	97.111	108.66	114.13	105.34	107.58	107.92	106.42	111.29	98.572	106.51	105.07	106.63	98.224	101.99	102.68	101.53	106.42	110.97	109	102.35	115.13	106.29	105.28	104.09	106.52	107.65	107.78	114.26	116.87	100.09	104.65	97.271
117.08	98.935	117.94	100.01	103.1	113.16	104.7	107.51	109.25	111.13	104.38	103.85	105.31	112.58	110.68	112.73	104.38	97.789	112.61	109.71	111.63	115.05	103.78	116.11	111.01	112.9	110.78	104.68	114.35	104.74	113.53	113.94	111.2	108.09	110.25	99.95	115.17	112.01	104.37	109.26	108.78	103.17	104.62	109.92	113.05	101.61	105.99	108.86	99.816	111.8
102.74	92.339	98.852	102.55	96.388	103.74	105.11	91.917	97.433	101.33	98.816	103.83	101.01	105.03	90.753	106.47	99.674	96.47	108.79	100.99	102.89	93.061	97.757	100.56	89.585	102.34	97.288	104.16	96.489	98.145	100.57	96.671	106.3	92.532	93.739	98.193	97.473	101.44	101.23	96.732	90.289	105.91	100.17	93.79	102.68	108.88	102.92	97.49	101.25	107.91
98.58	96.722	111.33	103.78	107.56	110.16	102.21	112.94	104.1	104.45	105.85	110.6	103.31	103.12	101.72	110.96	103.46	103.46	97.223	104.05	111.84	104.74	114.99	106.56	106.35	111.38	108.73	103.13	99.902	111.67	111.05	107.98	110.85	106.47	107.3	117.1	106.39	102.89	100.79	108.52	108.8	105.36	105.14	100.91	107.3	101.84	105.67	96.841	110.13	115.19
96.5	97.147	98.761	98.712	101.09	96.825	103.11	90.949	104.97	105.37	99.496	84.567	98.892	101.13	90.848	100.67	89.891	97.571	92.057	98.43	99.099	86.637	101.6	100.86	95.792	97.358	86.771	100.96	91.095	96.901	96.854	97.006	104.45	100.79	99.656	95.583	107.13	99.688	92.366	101.68	98.687	101.53	96.921	97.957	101.83	99.681	105.02	104.76	97.362	98.493
111.7	104.57	111.12	98.599	107.28	101.51	101.4	99.977	99.522	114.3	110.31	107.06	103.34	105.49	91.955	103.4	113.28	99.648	108.32	113.37	105.28	98.544	107.74	99.533	100.75	103.74	102.3	106.2	105.91	108.78	105.99	110.66	110.35	109.38	110.8	108.15	100.57	119.82	101.29	108.39	100.75	102.31	98.558	101.37	109.82	112.59	112.26	112.78	98.307	107.09
111.45	103.17	110.05	107.21	107.96	104.22	104.18	108.63	100.33	112.96	107.44	107.08	106.37	102.57	108.78	110.11	112.3	103.62	106.15	110.31	107.37	99.012	109.09	99.762	105.08	112.52	99.888	107.7	104.62	110	106.33	109.54	103.5	114.87	106	102.71	102.7	110.94	112.68	102.05	108.77	103.42	110.84	107.64	106.67	108.91	107.04	106.85	108	100.94
93.589	102.9	95.558	94.52	96.503	99.025	94.673	101.24	113.15	94.504	100.23	96.617	93.822	98.158	95.055	97.57	114.26	101.25	94.931	104.7	95.837	99.138	100.83	110.65	99.376	101.52	103.82	94.92	97.806	94.86	99.554	97.6	93.171	101.63	97.299	99.294	99.048	96.499	97.018	98.876	97.453	94.575	97.431	105.32	103.83	105.34	101.67	98.745	105.62	108.06
112.96	95.436	102.66	111.62	110.13	109.57	117.46	103.97	105.74	114.39	107.57	98.054	111.41	115.75	107.99	103.52	103.61	109.05	107.47	105.38	109.46	111.27	104.02	106.44	101.59	106	114.21	110.36	103.08	104.95	109.39	96.042	117.66	103.83	109.22	103.05	108.38	104.69	102.05	111.34	99.997	110.78	111.59	103.22	117.61	107.12	113.28	115.81	95.662	100.06
106.07	118.85	104.67	108.73	112.37	115.32	102.48	108.06	105.63	98.931	113.66	111.68	102.32	111.86	106.65	117.14	102.31	98.829	104.95	102.03	100.99	101.94	107.38	103.87	107.56	104.16	108.86	98.828	113.14	107.6	106.6	105.19	111.08	110.53	102.8	109.26	106.83	107.23	107.34	105.56	106.31	106.57	108.18	106.62	109.41	101.69	119.32	103.5	105	110.83
108.6	110.85	104.46	107.02	104.71	106.86	113.54	110.53	109.61	113.61	107	106.65	111.37	104.08	112.27	109.88	112.39	115.61	110.06	102.52	109.47	105.53	116.81	113	108.82	107.18	110.02	105.11	110.21	108.02	108.09	105.07	102.81	105.6	109.43	106.7	105.28	104.1	113.12	106.84	112.62	110.36	112.71	106.35	106.86	98.864	114.58	112.13	109	110.18
111.17	102.88	97.057	102.22	101.16	109.58	105.73	105.29	98.49	108.15	100.36	107.32	100.11	103.87	111.22	102.03	100.57	104.92	102.72	100.33	100.82	104.95	109.05	103.45	106.18	106.02	108.46	103.71	105.16	102.45	112.45	113.38	104.29	109.75	101.56	104.51	106.36	110.36	106.89	102.04	102.79	103.25	107.01	109.12	104.43	105.53	111.28	106.34	110.6	103.82
106.61	104.21	99.051	112.01	106.39	110.93	105.02	103.65	102.96	109.67	114.52	106.23	109.91	103.89	100.73	103.42	94.215	104.51	117.1	94.743	111.48	107.89	105.65	105.09	108.01	113.66	101.78	104.79	104.91	95.844	97.514	111.32	109.97	107.31	117.26	111.31	111	110.72	107.56	105.41	107.41	105.29	107.85	105.12	109.08	104.5	119.79	110.39	109.38	102.03
106.32	104.53	107.77	103.02	102.74	96.722	105.22	93.092	101.56	97.671	107.92	103.73	108.32	102.86	104.58	96.985	108.83	109.07	109.56	109.63	113.43	109.33	112.8	106.98	107.3	107.78	107.98	103.61	102.94	104.65	115.27	99.006	106.79	108.07	104.26	110.39	110.92	98.686	113.87	100.26	105.28	104.84	111.39	99.124	104.74	105.16	104.19	101.59	103.3	104.51
104.83	100.75	110.16	112.86	116.23	109.83	103.93	105.86	109.42	113.56	104.97	106.08	105.14	115.1	104.35	103.41	107.65	108.99	110.59	110.26	99.775	112.65	110.59	106.76	107.36	113.71	112.27	99.107	109.22	103.4	112.38	108.34	111.42	115.61	109.16	115.99	98.638	105.98	107.06	105.86	113.17	108.11	109.9	119.4	119.37	117.51	110.83	101.32	113.4	102.58
104.83	104.59	108.47	108.51	108.66	107.09	104.03	99.617	116.29	108.22	118.35	110.18	107.1	109.91	105.97	105.18	110.78	104.69	107.61	105.33	105.19	115.12	101.58	102.77	107.27	120.48	111.82	105.91	105.09	104.98	113.93	104.41	107.03	111.12	106.17	109.43	102.93	110.36	97.322	117.06	110.7	113.21	103.87	114.25	107.07	109.25	110.91	104.97	105.88	106.55
104.94	110.49	121.57	112.29	110.05	99.527	98.435	105.26	107.63	108.08	112.93	113.04	100.82	100.49	97.635	105.47	110.64	110.19	109.99	108.92	104.52	108.09	100.11	114.61	111.34	110.71	107.55	114.89	108.46	111.73	105.49	114.99	109.36	107.42	103.73	103.06	106.83	100.14	108.63	102.85	108.65	101.48	109.79	110.5	107.91	101.38	105.46	101.12	102.44	101.54
108.67	94.689	107.47	112.25	99.619	112.52	107.19	103.13	99.373	104.34	109.12	110.29	107.05	105.59	107	97.692	98.386	103.3	104.06	109	105.47	102.11	111.58	101.28	103.17	112.07	106.1	102.66	108.72	108.9	103.09	110.69	110.61	114.57	114.85	109.23	111.01	108.5	107.81	103.95	111.73	111.48	107.5	105.84	108.36	102.2	101.25	116.38	104.56	103.48
100.13	97.626	100.08	95.6	89.207	99.702	93.6	96.119	89.509	94.253	99.934	102.63	105.65	98.921	93.398	90.867	94.951	83.69	98.578	98.717	93.409	100.95	97.697	97.604	99.134	95.338	96.707	93.439	89.963	95.824	98.758	90.531	92.099	89.093	102.98	86.873	93.763	96.512	97.835	94.866	103.02	99.905	86.439	98.922	100.66	101.05	104.46	97.048	94.314	100.76
107.52	96.867	107.11	105.99	97.825	99.84	92.649	98.809	95.542	98.928	97.658	99.55	92.835	97.847	98.356	100.98	97.087	100.03	101.9	99.614	98.388	99.748	95.1	100.71	91.594	95.583	94.53	93.666	93.046	102.16	89.347	103.27	98.554	94.234	104.43	88.956	96.114	95.553	101.79	95.151	92.93	96.173	98.019	95.805	96.531	100.73	100.69	104.99	103.25	96.699
98.031	110.58	109.68	109.68	106.71	111.25	100.5	110.11	108.29	105.61	111.3	105.01	108.77	104.53	106.78	106.83	106.43	106.97	100.16	107.99	111.68	100.32	106.42	108.21	114.52	110.73	105.46	107.2	102.27	97.979	100.78	103.03	110.48	110.89	114.14	109.04	101.78	109.71	102.48	108.96	113.4	107.38	108.07	101.19	109.09	106.05	108.7	101.8	107.76	98.764
102.58	107.45	103.48	102.94	101.44	106.44	101.75	106.95	114.4	104.73	102.84	106.23	110.91	111.39	103.87	103.59	102.83	96.764	109.02	110.69	98.845	114.12	102.7	107.9	105.28	102.85	108.68	100.36	102.04	98.846	108.09	109.07	106.93	102.67	105.86	102.65	101.3	113.1	108.35	102.61	109.36	103.67	115.25	104.93	108.42	111.43	106.37	108.84	108.76	107.26
108.03	104.84	118.66	113.77	99.82	104.09	107.06	105.53	102.88	104.09	108.57	111.86	116.7	117.77	108.25	105.83	100.54	111.16	99.358	108.99	107.94	105.79	110.29	103	103.41	109.78	102.96	114.25	109.66	112.65	111.74	111.62	107.88	105.01	103.05	110.26	108.05	108.84	110.94	109.62	112.32	107.61	107.95	114.52	111.44	107.33	105.82	110.34	107.39	107.75
108.91	109.8	106.19	107.56	110.06	104.69	113.01	108.84	101.98	106.64	97.011	112.23	108.13	111.59	101.54	110.16	105.64	109.17	109.4	114.85	108.73	104.81	105.26	101.96	116.38	116.63	103.25	106.34	114.13	98.808	103.01	99.941	112.64	104.23	107.8	108.21	98.716	110.02	108.45	106.36	99.253	110.28	107.78	104.02	108.06	102.14	111.97	106.3	116.13	106.53
98.525	106.12	93.019	97.688	105.47	100.3	104.1	102.64	99.926	94.868	104.85	106.18	102.8	98.299	98.895	96.932	107	103.09	91.527	111.65	94.539	99.414	94.019	102.82	103.61	97.999	107.49	98.803	100.73	99.346	101.43	103.96	97.6	98.042	97.115	106.84	104.63	98.169	107.36	84.018	93.755	100.02	100.34	104.83	91.156	116.8	94.898	93.48	90.439	90.053
107.82	101.25	105.22	100.79	101.42	100.81	103.01	107.84	106.18	94.713	112.1	114.06	99	114.71	109.35	101.36	105.05	106.05	108.26	108.57	101.14	112.36	111.02	101.83	109.16	108.75	101.08	115.56	101.3	105.6	92.832	107.4	109.69	108.38	108.27	102.65	111.48	103.1	100.81	104.48	102	108	104.99	107.2	98.977	113.33	110.59	102.51	107.34	110.27
95.411	98.69	95.698	111.68	94.684	92.11	99.081	99.875	94.871	105.97	95.405	102.91	101.41	102.52	94.218	100.53	101.24	97.779	97.319	97.922	100.49	102.97	94.481	95.559	104.75	92.59	98.949	99.07	107.45	98.23	94.857	100.18	94.631	101.51	102.89	94.031	89.104	96.47	96.576	103.35	108.12	100.48	101.12	106.4	103.73	102.03	100.82	97.247	98.462	97.058
113.98	113.48	106.1	117.79	108.35	107.97	112.22	104.16	110.12	104.67	102.42	106.99	97.913	110.94	109.06	110.61	100.21	113.76	112.45	106	101.49	103.05	105.68	107.04	110.78	107.96	114.35	101.83	104.4	113.42	110.99	113.01	117.19	101.21	113.52	109.31	104.67	114.84	113.02	113.33	107.21	111.25	108.89	109.63	107.65	106.32	114.7	114.43	112.47	109.71
102.7	98.37	102.88	105.5	96.077	95.617	97.437	112.85	100.67	96.068	98.431	97.863	100.78	96.407	103.93	97.059	113.08	94.125	101.02	105.63	98.333	92.482	98.712	100.2	89.819	105.21	100.76	103.98	102.28	97.224	96.834	99.581	97.281	102.28	98.122	96.369	101.45	100.7	108.53	96.622	96.934	97.659	97.655	98.109	103.96	101.79	109.53	93.042	96.827	101.61
98.99	102.95	99.727	108.1	109.16	105.28	113.47	101.09	111.34	91.857	106.97	117.03	96.257	104.24	105.91	100.73	111.59	103.31	110.75	101.37	109.71	105.79	102.54	108.11	103.85	103.75	109.93	107.9	109.22	101.6	114.34	103.49	107	112.55	112.48	101.22	111.08	103.8	104.25	107.46	102.23	106.91	110.62	106.65	109.87	110.42	105.2	104.62	106.4	103.41
108.74	102.8	102.28	99.501	109.4	105.52	112.07	111.19	106.8	106.44	105.34	110.49	100.65	105.01	101.22	110.99	103.5	105.18	111.47	103.94	107.04	115.33	108.72	95.4	102.96	107.24	101.02	107.11	97.918	99.876	104.39	102.51	108.29	102.23	97.164	98.798	108.61	105.99	106.38	103.93	110.01	105.21	112.21	111.95	108.21	118.2	98.02	103.72	100.91	103.99
106.43	112.64	94.108	97.784	104.5	108.99	109.01	110.46	105.62	97.712	108.81	103.41	103.02	100.02	108.18	119.36	101.07	107.31	106.89	101.73	112.49	103.93	106.47	105.85	113.61	112.09	105.82	105.6	99.299	110.3	100.55	113.19	101.93	104.72	113.89	109.2	115.01	103.54	103.67	106.76	108.79	103.03	103.88	89.33	104.57	111.65	112.7	112.08	113.08	109.64
113.04	107.55	107.42	105.2	111.89	111.57	109.88	104.56	110.89	107.86	102.83	108.44	109.19	93.347	110.08	110.75	112.23	107.72	100.69	115.89	114.42	99.452	108.06	98.261	107.49	100.82	103.2	110.02	101.69	115.62	110.45	105.34	102.21	104.52	114.24	97.308	109.12	103.82	103	103.88	106.49	107.27	104.67	100.34	113.47	105.85	104.13	101.12	98.631	111.1
90.848	99.274	105.96	97.75	109.97	110.58	107.52	104.17	111.95	107.38	106.63	105.27	107.14	105.44	105.75	108.46	108.91	105.44	97.955	115.58	107.4	108.5	106.08	106.16	110.77	110.26	109.79	102.41	105.99	107.1	106.26	100.06	101.2	102.7	98.491	99.007	108.81	108.44	105.78	102.19	106.74	104.3	114.91	104.2	100.18	107.36	104.26	107.68	104.62	112.96
101.99	113.69	108.9	103.12	111.57	111.39	109.14	105.65	108.27	107.32	102.37	107.47	104.16	112.46	115.58	101.15	107.29	112.44	111.6	112.56	112.73	105.08	108.65	108.36	106.85	102.67	110.42	107.57	111.62	101.65	113.11	102.16	102.27	109.84	114.22	102.3	112.29	102.68	108.88	104.61	106.85	103.29	112.45	106.16	106.97	108.02	105	104.92	112.87	105.99
106.77	105.38	113.99	99.757	107.14	106.31	107.01	102.12	103.85	105.86	102.33	101.17	112.37	100.09	108.26	110.34	107.72	106.23	109.6	96.562	100.25	106.1	106.31	106.76	106.09	111.14	116.16	108.75	107.2	102.53	102.54	106.42	109.39	105.68	103.97	103.1	97.52	103.07	108.47	108.39	108.31	104.84	105.77	101.41	105.02	110.12	113.78	103.09	107.74	114.06
101.41	95.117	95.131	100.73	98.733	93.384	104.6	102.84	97.627	93.284	95.372	102.59	100.05	98.929	93.922	96.037	96.64	99.063	98.098	100.19	96.736	97.121	100.87	112.03	100.69	99.83	87.844	97.651	98.383	100.88	107.05	98.268	101.14	91.072	98.27	99.61	97.289	98.164	101.32	97.473	98.762	94.564	103.49	92.661	102.07	104.13	103.3	101.98	99.809	101.53
107.42	108.65	92.618	108.48	101.78	112.57	102.3	110.88	106.38	103.36	101.04	115.27	104.69	106.4	108.08	112.73	107.65	107.55	109.12	109.9	102.61	113.92	103.7	106.54	107.57	109.68	97.968	108.52	111.15	121.74	105.68	110.83	107.63	104.78	97.944	106.03	109.74	104.75	108.55	107.7	99.558	109.35	104.64	98.49	106.38	110.25	104.81	106.77	106.64	110.12
102.73	107.24	104.18	106.88	102.99	106.98	112.76	98.81	104.5	107.1	97.017	106.65	99.433	109.18	99.642	104.16	106.88	107.95	102.9	97.375	107.4	107.91	100.66	109.07	106.34	98.664	99.694	99.204	100.89	106.32	109.97	101.29	109.66	107.38	97.671	97.321	108.78	106.78	105.48	106.68	109.71	101.2	109.14	102.84	105.42	106.63	108.57	101.78	100.15	98.431
106.1	109.33	106.93	103.58	109.07	108.27	95.786	107.29	108.9	110.23	107.92	110.03	111.16	104.83	111.03	103.3	102.72	115.1	102.2	107.02	100.18	100.94	102.75	107.03	104.49	111.05	115.34	102.28	104.05	108.55	103.65	106.9	104.7	104.93	106.63	97.942	112.35	103.61	100.4	106.61	104.01	99.613	99.288	111.62	101.09	106.34	97.339	104.4	101.73	105.72
104.56	97.917	105.73	99.975	113.36	100.08	107.4	103.16	105.75	108.49	107.3	101.35	99.36	113.2	108.84	105.02	111.51	113.62	110.5	102.71	100.56	108.4	105.32	114.26	105.23	101.59	104.25	107.74	98.965	108.99	104.75	102.59	98.394	109.84	104.82	105.7	105.93	97.856	108.99	103.31	101.53	106.57	101.58	98.103	113.77	99.117	110.22	105.78	110.46	105.73
99.904	103.25	103.57	99.49	103.99	104.41	105.12	102.35	103.78	96.263	112.48	105.43	109.63	106.97	109.17	107.43	107.81	109.85	110.27	98.653	105.41	107.97	98.793	108.98	104.06	97.516	116.53	110.58	105.78	109.88	103.29	101.42	109.03	97.607	110.52	112.73	98.819	108.47	108.36	105.6	115.8	108.45	105.36	110.55	110.4	103.77	109.8	109.65	112.54	103.53
110.57	99.765	101.42	115.94	108.4	101.19	103.75	104.62	101.65	103.16	107.09	105.25	94.988	102.83	105.31	112.09	104.57	101.56	101.05	104.87	102.12	106.4	105.76	109.06	103.03	111.51	110.23	100.18	106.39	110.65	110.13	113.64	111.02	107.73	110.15	106.96	101.34	103.91	111.66	105.73	102.82	97.602	103.52	98.154	108.67	106.44	111.24	111.85	110.49	107.62
98.582	104.53	107.95	102.39	105.87	101.8	101.33	97.343	110.61	108.61	105.86	114.16	104.1	111.06	109.1	105.28	113.42	106.9	103.24	108.99	103.37	104.9	102.66	109.62	112.97	109.44	111.08	110.77	108.01	113.49	115.08	103.29	98.212	106.31	104.37	99.441	104.45	109.69	100.08	106.53	108.61	100.12	108.68	105.25	104	109.66	102.91	106.36	105.06	106.76
100.17	97.37	96.2	104.53	100.78	100.55	107.9	105.92	103.73	96.324	87.779	98.95	112.45	104.41	105.7	93.146	96.535	100.08	103.72	96.257	97.995	103.95	108.21	99.714	99.933	97.718	90.401	93.849	101.94	95.108	106.04	116.03	102.45	104.2	99.968	105.6	117.78	110.18	96.161	94.619	99.623	101.86	97.563	101.61	105.37	106.65	102.5	93.512	102.22	107.38
94.839	102.23	96.948	97.987	93.744	103.33	97.26	95.158	100.34	101.73	98.99	92.099	89.596	98.217	102.92	102.72	96.849	100.85	97.484	99.173	99.692	93.867	104.07	89.669	97.307	99.942	106.35	103.84	96.134	94.995	91.968	104.86	101.4	108.49	98.621	99.23	100.26	95.335	105.6	98.699	90.781	89.867	98.693	97.466	92.234	104.64	95.195	101.93	97.101	91.023
108.82	107.98	99.85	110.08	100.73	110	101.84	107	104.21	106.13	109.53	96.203	100.13	105.13	105.29	104.27	103.82	116.11	108.89	105.88	101.61	102.43	108.22	108.78	108.77	110.57	110.71	110.2	107.65	110.01	105.13	108.23	103.6	109.75	104.76	103.37	108.1	102.8	115.71	106.52	109.13	109.52	112.26	112.07	106.57	106.01	103.83	104.65	108.75	106.82
101.13	106.68	100.53	107.62	104.67	111.87	109.02	107.07	105.3	99.908	93.786	108.59	100.5	102.21	105.1	109.82	100.78	102.33	107.14	110.34	104.16	109.45	107.16	112.46	108.74	108.99	107.29	107.87	104.65	100.25	104.27	110.97	108.54	103.07	110.3	100.68	99.774	101.19	112.98	109.35	99.831	96.334	115.16	107.06	109.49	95.953	100.9	104.13	105.6	107.5
114.66	112.73	109.58	107.95	105.18	101.69	112.16	107.53	102.83	115.6	107.55	107.55	92.382	110.04	111.72	112.67	105.58	98.697	119.12	106.25	106.37	104.71	105.72	111.78	98.125	111.14	105.53	106.97	101.71	106.85	104.63	111.21	106.61	101.48	110.98	101.44	97.663	103.12	87.199	110.16	109.65	101.54	104.31	111.84	102.55	108.62	109.74	106.81	111.39	103.58
110.83	105.71	109.2	106.43	105.97	97.462	104.93	103.1	115.93	96.607	105.03	107.73	103.35	103.12	102.9	108.54	101.85	109.5	103.41	110.02	102.09	97.179	96.805	108.89	106.57	104.58	112.25	100.81	105.42	108.03	103.34	102.34	96.936	106.63	110.61	110.13	110.54	101.11	105.67	111.31	110.02	107.1	115.14	111.88	101.74	103.97	106.91	109.18	108.94	107.72
101.2	109.24	108.52	102.27	108.15	103.79	104.37	108.29	96.532	113.42	105.24	98.828	107	101.79	113.03	108.48	107.75	100.9	106.93	101.92	117.47	107.81	109.83	106.66	100.18	109.87	111.04	112.18	107.77	99.76	102.54	102.53	110.69	101.01	99.329	106.17	109.31	108.39	104.27	104.83	111.37	109.99	105.64	106.59	105.34	101.04	106.25	105.3	108.73	109.32
92.166	94.782	99.817	95.777	101.39	101.54	104.65	106.18	97.692	101.36	101.43	96.12	94.771	91.211	94.439	93.573	93.58	96.106	101.85	101.03	103.98	101.12	94.912	103.94	94.954	97.504	102.98	94.968	102.7	96.729	90.224	94.59	95.635	95.809	100.74	95.572	107.37	97.707	96.503	101.95	108.34	95.183	100.15	93.101	98.853	101.45	104.41	97.787	95.692	101.11
109.81	110.99	109.45	109.53	112.34	107.6	105.27	104.53	108.69	105.59	97.117	116.45	115.39	104.79	114.25	109.04	103.73	108.15	103.98	106.63	107.1	112.06	108.13	104.59	105.97	101.63	106.75	106.31	107.79	106.68	107.88	106.35	109.83	95.96	104.83	104.17	106.72	110.12	104.47	106.84	110.28	111.41	107.53	112.83	113.05	103.56	106.29	116.85	112.69	109.4
105.38	110.51	96.45	103.27	105.07	105.83	113.34	111.14	103.08	110.07	110.44	114.51	104.48	99.643	112.98	101.93	109.91	103.5	107.84	108.64	105.98	106.93	102.05	106.58	112.19	102.86	117.16	104.91	113.61	107.58	108.67	100.07	110.38	115.86	111.17	102.68	115.53	106.92	111.33	102.45	106.24	93.33	104	110.96	108.73	104.41	104.17	118.24	109.56	106.08
105.3	112.5	109.6	108.86	116.84	108.2	120.44	108.91	109.89	109.32	103.76	108.53	107.8	100.95	106.17	104.52	111.67	107.5	107.99	102.82	107.65	100.78	114.32	100.65	116.93	103.57	111.53	109.4	102.16	99.744	119.33	100.17	104.92	106.43	105.46	110.04	112.03	106.5	104.67	110.17	107.12	112.46	104.27	104.71	109.31	104.91	107.51	110.25	102.65	98.603
104.49	106.86	103.78	98.01	108.71	114.09	102.91	108.57	105.37	106.77	112.3	108.48	103.77	121.74	120.51	111.35	100.3	102.23	96.923	105.12	114.19	107.59	113.11	102.38	105.16	111.07	101.81	105.6	99.19	108.22	93.969	95.556	109.44	109.84	105.3	101.24	97.351	98.4	112.5	107.54	103.58	102.03	109.84	106.35	107.13	95.005	110.24	104.35	103.09	110.57
102.34	97.355	100.72	99.94	96.216	103.49	92.513	101.26	88.396	105.75	98.897	104.52	100.68	97.53	98.979	93.595	97.956	105.55	97.346	89.37	95.712	98.943	97.023	105.87	99.806	95.747	96.31	105.74	102.18	102.47	96.609	101.42	103.36	98.43	112.22	105.73	93.016	94.095	97.086	106.38	96.22	97.016	104.87	106.93	107.11	103.13	101.82	109.24	104.45	99.502
100.99	109.67	117.01	99.83	103.47	109.09	109.89	103.38	105.38	104.08	106.75	106.65	109.8	112.44	113.12	109.73	105.01	113.89	113.59	111.68	107.25	110.55	112.52	102.73	101.06	109.73	104.56	107.82	106.28	101.31	111.22	110.76	111.68	104.3	106.54	114.22	99.65	114.88	102.01	108.06	109.11	109.26	102.52	108.43	110.68	118.11	97.871	106.11	113.41	108.51
106.22	100.1	106.85	96.09	109.22	113.11	104.06	106.4	104.26	109.51	89.683	103.33	108.94	110.57	104.58	111.75	109.88	109.92	105.49	109.62	108.74	103.33	106.12	104.09	100.64	111.66	103.86	108.27	101.25	105.1	101.4	103.1	103.28	104.94	113.52	110.15	107.71	103.39	105.08	112.51	105.26	106.76	105.98	97.778	110.4	107.92	107.39	110.06	102.1	105.19
114.11	106.16	108.55	107.92	107.67	106.7	112.4	100.01	109.86	109.35	109.86	111.89	113.09	96.931	100.94	104.01	106.93	100.26	113.39	108.23	103.86	104.53	111.04	103.24	111.61	110.8	113.5	105.27	104.25	112.3	110.01	112.43	112.2	105.95	103.26	111.31	117.1	111.17	103.19	102.42	100.75	111.18	105.9	107.97	108.71	103.33	118.14	99.555	101.27	113.08
105.39	105.33	105.31	100.75	101.79	102.77	108.77	104.35	105.12	107.97	102.79	109.33	106.63	97.357	109.5	112.8	102.48	103.31	110.85	109.87	105.37	108	98.607	102.41	100.71	106.21	101.9	106.21	114.21	99.143	102.51	105.76	106.66	101.27	95.758	105.32	113.8	101.01	105.68	110.57	107.11	106.17	110.46	107.67	105.49	98.173	109.5	109.42	101.11	103.46
103.19	111.9	110.75	114.91	102.95	102.1	99.826	103.48	104.23	103.4	105.92	101.14	98.566	107.44	103.31	101.18	97.029	103.83	104.68	113.77	106.61	113.93	107.85	103.74	101.06	99.853	106.16	114.66	106.15	106.06	107.1	103.24	107.83	107.04	106.21	103.26	106.16	111.72	103.81	100.56	106	108.51	102.24	106.94	109.93	101.38	106.89	107.69	96.76	96.239
100.22	94.681	99.406	91.352	98.741	96.514	95.496	98.557	98.333	104.86	104.22	96.886	98.616	92.626	87.274	94.602	96.364	95.092	99.693	96.996	102.45	100.55	101.11	101.99	94.581	95.435	106.38	102.67	111.79	97.919	102.24	98.547	98.841	95.085	93.084	99.205	92.258	104.69	99.261	104.12	104.94	96.594	94.705	98.978	87.453	102.57	106.31	93.033	95.512	101.16
110.85	99.878	106.2	111.25	100.79	105.2	104.53	102.52	109.03	107.46	107.33	110.23	109.62	114.1	110.84	111.59	109.22	111.01	105.26	100.47	106.68	118.59	97.992	104	108.24	112.53	111.8	107.41	106.33	112.79	105.76	103.67	93.056	104.03	108.41	108.96	109.32	104.12	107.74	99.828	106.48	101.47	109.67	110.3	101.47	101.11	109.28	107.1	109.72	101.26
106.18	112.62	106.09	115.79	105.28	109.24	107.88	104.11	103.03	105.75	109.65	108.31	100.2	105.23	103.79	106.93	107.27	109.91	104.46	115.47	107.16	109.55	107.99	106.73	105.67	109.76	109.16	107.25	105.7	118.73	105.9	113.1	111.31	109.96	107.18	100.15	108.83	112.89	104.78	117.87	105.06	112.54	110.44	113.87	97.709	111.69	101.08	109.59	104.65	114.2
112.66	104.13	105.72	109.18	108.29	108.2	115.62	102.97	107.78	108.86	111.12	108.52	103.12	112.84	103.82	98.328	101.95	97.812	111.77	98.158	106.85	100.89	109.8	108.11	97.328	107.76	102.69	102.08	111.3	106.94	105.45	107.62	101.82	104.21	99.838	103.94	106.77	111.14	104.15	106.19	105.24	108.54	106.54	105.33	113.05	113.2	105.61	111.97	101.81	102.38
107.89	109.02	107.48	111.76	112.37	112.82	109.13	105.1	100.01	108.76	108.17	100.93	105.29	108.92	108.61	117.31	118.1	108.12	106.32	114.09	109.04	117.22	111.79	113.61	109.95	109.8	99.16	111.58	100.5	112.3	110.6	104.63	107.88	110.81	111.23	104.12	110.25	115.19	108.75	104.34	101.22	108.3	110.09	106.55	114.13	103.15	112.76	110.5	113.77	106.66
96.467	100.22	99.833	90.055	94.07	96.416	97.078	98.153	93.882	98.909	96.793	92.408	100.24	100.15	95.76	91.15	101.27	97.364	109.78	98.205	105.89	99.87	106.83	103.91	96.952	107.73	96.225	105.67	101.34	95.02	103.41	99.708	94.783	100.02	92.705	98.946	91.539	100.68	96.764	99.035	99.47	100.27	103.94	103.23	94.746	104.32	97.733	98.551	102.81	107.13
104.49	106.78	100.41	106.09	109.42	108.36	105.08	109.18	105.41	102.86	96.52	107.2	103.74	114.95	104.83	109.46	103.56	110.82	109.24	103.72	102.68	105.03	105.17	100.58	106.2	111	95.939	102.94	112.14	103.59	109.55	109.14	98.608	107.13	120.85	106.74	103.52	99.488	110.15	104.07	103.45	114.55	105.33	108.63	103.35	99.49	102.72	97.618	116.78	106.38
109.61	104.75	110.29	111.64	111.19	101.24	113.48	111.27	110.99	109.01	108.4	115.97	111.67	106.87	109.6	111.91	110.35	104.7	107.01	110.27	103.66	102.3	113.65	110.91	102.81	111.07	107.11	107.93	105.6	103.25	107.63	109.6	106.45	104.73	107	101.75	110.14	108.77	102.08	114.87	101.82	106.73	101.73	104.29	106.37	92.625	106.72	107.2	108.28	110.55
107.48	116.15	97.259	108.07	114.24	109.49	101.68	109.82	109.18	116.55	107.19	109.31	104.18	106.92	105.62	110.54	101.23	113.43	105.42	105.31	100.26	108.53	100.98	112.17	100.95	112.99	104.29	107.11	114.74	100.52	110.76	104.96	109.69	110.89	108.05	104.14	109.75	110.64	107.76	102.73	102.85	110.67	107.4	106.47	109.38	110.56	110.35	113.92	106.94	111.27
107.49	108.71	99.964	103.13	101.91	104.09	98.692	101.95	101.08	98.973	99.907	105.47	112.77	112.94	104.16	108.7	106.37	111.03	104.82	102.55	106.02	99.42	107.58	108.26	106.33	112.31	107.89	108.76	102.61	106.96	101.21	113.9	104.31	110.48	104.05	108.86	113.48	100.27	105.28	107.18	104.57	101.74	100.72	103	109.77	105.91	103.9	105.39	107.76	98.09
107.04	104.48	105.74	103.65	101.34	103.02	109.44	98.839	100.1	114.27	113.38	109.27	103.85	99.752	106.6	94.787	110.19	104.97	112.33	103.05	109.01	109.44	92.49	105.59	114.33	109.31	103.24	111.06	91.696	103.53	101.48	105.66	108.31	108.28	102.58	102.19	100.42	106.99	109.59	105.28	106.4	103.35	103.2	105.14	99.919	109.04	98.649	108.23	103.66	104.34
96.79	100.74	88.324	96.766	102.97	99.331	92.854	96.268	95.179	96.966	90.488	95.77	100.08	98.366	101.45	102.7	103.39	100.47	102.48	100.36	97.124	102.98	89.423	98.103	83.599	96.374	93.865	94.444	99.855	103.86	87.771	108.34	93.176	97.338	102.62	102.15	101.27	99.407	99.885	105.07	91.172	104.32	94.051	108	94.868	103.19	105.25	109.49	106.41	108.51
113.8	101.57	108.4	94.884	104.77	108.83	104.82	104.24	101.59	113.01	97.594	107.67	107.93	106.69	102.7	102.55	101.12	101.47	104.9	101.41	107.53	109.26	104.26	101.82	107.12	110.21	107.87	101.55	104.18	113.92	105.13	101.58	109.02	112.93	104.65	100.12	101.41	109.57	107.45	108.7	102.07	107.52	100.79	103.56	111.31	103.11	109.73	111.92	108.64	108.14
[truncated: 150 more columns]
