# Supplementary material for: Genetic dissection of main and epistatic effects of QTL based on augmented triple test cross design
Source: PLoS One. 2017 Dec 14;12(12):e0189054. doi: 10.1371/journal.pone.0189054 (PMC5730204; doi:10.1371/journal.pone.0189054)
Supplement: S10 Supporting Information — (ZIP) [file pone.0189054.s010.zip › z6_1000_0.5_10.csv]

101.63	97.458	98.572	97.346	98.674	97.606	100.04	97.277	101.07	98.128	100.59	99.06	98.974	97.622	99.233	98.841	99.511	99.035	98.7	97.971	99.025	98.169	96.026	95.064	96.954	98.236	100.73	98.947	98.925	96.458	97.065	100.67	98.186	98.985	101.4	101.88	99.812	100.89	96.35	97.328	98.419	99.146	97.707	96.943	95.9	97.716	99.59	100.22	95.873	99.458
105.89	103.25	106.78	104.92	104.61	103.87	106.57	103.12	107.88	107.75	105.86	104.34	104.46	107.59	105.92	106.17	107.15	106.92	107.58	105.41	104.22	108.1	103.61	108.75	108.1	107.25	105.7	106.5	104.86	104.73	102.7	104.63	108.59	106.17	106.94	105.29	107.36	104.82	108.21	107.14	105.61	105.48	105.75	103.97	105.86	105.7	103.48	106.26	106.96	107.14
111.27	110.44	108.52	108.17	111.32	107.07	110.11	109.98	108.2	109.93	107.21	105.86	109.52	109.64	110.75	109.12	107.58	105.99	106.92	107.37	108.8	109.04	108.78	105.33	110.06	106	106.2	109.65	108.53	108.23	107.06	108.27	108.83	107.52	104.98	108.33	104.97	110.18	107.9	107.25	108.29	108.7	109.58	109.02	108.19	107.71	107.72	103.54	107.77	104.97
107.74	109.82	110.85	105.08	106.11	107.28	106.3	111.06	105.81	104.95	107.96	105.97	109.39	107.57	108.83	107.12	108.25	112.31	108.1	103.08	106.56	112.4	107.42	106.01	108.62	108.92	110.13	108.24	106.73	108.6	105.8	106.74	108.51	109.64	110.01	105.59	110.87	108.8	107.22	106.6	106.83	107.93	107.47	105.37	111.07	105.43	107.46	107.94	109.69	108.37
95.345	101.36	100.28	98.992	98.138	99.493	98.343	97.271	101.37	99.352	96.769	96.576	101.33	100.77	97.656	100.57	100.92	100.63	99.785	98.936	98.959	99.112	98.222	97.619	95.356	101.32	99.02	97.497	98.689	100.43	102.27	100.15	99.247	99.73	100.07	98.831	97.683	98.836	99.649	100.36	97.323	100	96.937	97.86	101.64	97.246	97.758	96.445	98.332	96.598
108.39	109.93	105.66	108.49	110.49	106.68	111.68	106.08	107.91	107.05	110.02	108.77	106.67	109.43	107.92	105.81	106.83	108.94	108.13	107.5	108.66	109.53	107.85	108.06	107.11	109.03	108.76	105.51	109.09	112.53	106.4	110.12	106.28	108.12	109.72	111.91	106.78	109.15	108.68	108.21	108.07	107.66	107.45	108.17	106.6	107.01	107.89	106.91	107.27	105.57
106.23	110.69	106.64	108.62	107.43	104.39	104.9	107.78	106.9	105.7	109.4	107.63	110.92	105.28	107.48	108.66	105.66	107.67	109.36	108.13	103.67	104.37	107.63	102.67	106.03	105.86	106.8	106.02	105.82	107.62	108.01	106.73	107.74	105.81	105.12	110.31	106.13	105.65	107.63	105.48	108.11	106.16	107.41	104.54	110	105.28	105.88	106.26	108.84	108.36
108.67	109.3	108.12	105.57	109.02	111.77	106.72	107.32	109.18	110.34	109.69	108.6	105.75	109.39	108.84	110.51	110.35	112.25	108.02	109.4	112.59	108.44	108.6	109.15	107.96	110.68	110.01	107.97	107.3	110.91	105.38	107.83	110.43	108.42	107.85	108.82	110.29	112.1	107.73	108.01	108.47	107.8	111.26	109.92	110.37	108.06	108.43	110.76	110.82	108.43
114.09	110.9	111.7	110.01	111.17	107.8	107.9	113.3	108.75	111.92	110.09	109.21	109.19	112.35	110.78	107.3	110.26	113.1	109.37	113.07	112.79	109.73	107.69	110.45	113.23	105.04	112.57	108.8	110	110.18	110.8	111.69	108.85	109.29	112.78	109.52	112.67	109.5	111.33	109.36	108.92	112.9	111.56	108.8	109.49	112.02	109.57	111.55	108.42	108.47
98.28	100.41	100.36	97.767	96.828	100.2	97.096	98.296	98.509	98.97	97.642	100.68	101.28	99.089	101.26	101.34	102.55	98.96	99.862	96.601	97.253	96.202	96.989	98.849	100.3	98.036	102.65	97.508	99.982	99.491	101.08	98.26	101.38	97.991	97.587	98.626	99.487	99.034	98.67	95.535	99.218	97.994	95.469	98.681	98.595	100.08	97.464	99.664	97.862	95.408
99.752	99.093	101.86	102.93	99.821	97.558	101.71	104.47	102.2	100.92	97.309	98.983	102.65	98.583	101.25	98.96	98.389	97.327	101.65	99.791	103.29	100.27	97.473	102.89	101.03	100.34	99.212	98.986	100.63	102.87	101.29	100.85	99.776	99.468	102.02	101.39	96.318	100.35	102.6	97.794	97.695	101.64	101.02	101.36	100.1	100.38	98.965	100.5	97.712	100.49
105.24	106.27	107.82	104.17	106.42	104	104.68	105.13	104.88	107	108.15	104.85	103.78	107.29	103.55	104.27	108.76	106.66	103.96	106.35	106.12	106.93	104.44	106.93	106.28	104.59	106.89	106.04	105.63	103.2	108.57	105.2	106.49	104.54	107.67	102.54	105.2	107.49	105.57	106.04	104.94	104.62	103.65	102.95	108.03	103.15	106.86	104.86	106.89	107.25
101.37	99.265	95.561	97.073	97.052	100.37	98.552	95.759	99.633	99.182	100.06	97.48	99.763	98.851	98.685	96.177	99.648	97.31	98.705	98.524	98.46	95.385	98.431	97.58	99.983	96.565	97.867	96.564	96.165	99.406	97.779	101.05	96.003	98.788	97.854	100.01	98.579	98.078	100.85	98.133	99.852	102.34	100.43	100.1	96.256	98.518	95.186	94.369	99.53	98.139
100.5	101.51	103.03	106.26	99.507	103.58	103.3	100.07	99.307	101.63	101.37	101.92	101.57	103.14	103.23	102.27	102.74	99.484	98.411	101.73	100.45	104.76	100.39	101.49	101.53	102.55	99.664	100.6	97.596	103.44	103.34	103.4	100.96	99.639	99.121	96.732	98.27	101.97	100.32	99.269	103.74	102.12	98.439	101.85	103.51	102.54	105.26	99.518	100.12	102.86
105.42	108.83	107.75	108.06	107.08	109.61	111.63	104.92	109.35	107.72	106.15	106.52	108.84	108.03	107.37	106.72	106.69	108.9	111.18	109.04	109.61	109.07	109.3	107.63	107.8	108.34	111.11	105.53	108.89	110.84	108.66	108.12	106.18	106.72	109.53	107	107.38	108.16	108.69	105.93	109.26	107.62	105.67	108.11	104.7	104.88	107.25	108.64	105.95	106.86
105.54	110.18	108.53	109.88	110.05	106.28	110.29	108.78	108.87	108.88	106.14	108	109.71	107.79	107.69	111.23	109.89	108.02	109.52	108.82	108.14	107.48	109.07	112.45	107.39	108.65	105.62	109.49	108.81	107.92	110.16	109.29	109.4	107.16	106.29	110.1	106.43	107.58	109.66	108.64	109.03	106.72	110.63	106.02	111.35	109.33	106.99	109.52	107.46	106.18
104.29	106.44	100.98	106.7	108.67	104.82	105.61	105.05	102.89	102.39	104.09	104.93	105.25	106.46	106.64	104.85	105.87	107.5	107.45	104.88	104.15	107.37	105.08	105.51	104.52	106.12	103.91	107.31	104.63	108.2	106.49	106.73	105.06	103.01	106.67	104.4	106.24	103.39	102.74	103.34	103.84	105.7	108.39	105.36	105.87	104.55	106.96	107.92	102.37	106.27
97.897	96.024	96.813	96.72	98.336	98.897	96.533	99.853	97.899	99.344	98.495	98.286	97.924	101.81	97.416	98.256	100.08	98.896	96.598	97.921	95.437	97.056	96.195	97.242	98.252	97.81	100.77	97.436	97.831	97.955	95.604	97.706	97.849	97.556	99.06	97.565	100.24	99.338	97.198	96.739	97.898	97.282	97.02	99.617	97.836	95.528	98.024	97.643	98.886	99.12
110.35	108.67	102.72	106.54	108.46	108.11	108.12	108.15	107.47	106.32	106.22	104.24	108.97	102.42	109.57	107.78	110.2	106.37	107.74	107.56	105.31	108.34	107.6	108.45	108.86	104.45	107.15	109.13	107.73	111.21	106.87	106.44	106.86	106.01	106.96	104.74	108.91	108.2	109.81	105.84	106.56	106.29	107.43	106.6	109.3	106.88	108.94	110.66	107.92	105.85
107.43	106.96	113.2	106.57	109.67	109.9	107.41	107.96	110.77	107.95	105.89	108.03	109.2	109.45	108.5	109.41	105.27	108.26	105	111.42	107.64	108.36	111.25	105.6	107.37	109.63	105.24	108.1	110.45	106.24	104.37	108.35	111.83	110.36	107.38	107.55	109.71	107.59	106.02	107.62	103.65	109.13	110.27	105.16	109.86	105.3	106.49	109.91	110.97	106.76
103.15	108.49	104.41	104.04	106.65	105.7	107.64	109.22	104.18	104.12	104.55	103.78	104.88	105	105.32	106.01	102.7	105.16	104.74	103.54	105.32	106.22	108.63	103.83	105.98	104.26	105.28	104.79	105.86	109.2	104.77	106.96	106.06	104.54	104.76	108.51	106.51	103.46	102.79	107.01	106.42	102.46	107.39	107.21	102.62	108.8	103.68	105.21	106.55	104.16
94.604	98.641	98.111	97.481	98.827	101.91	100.22	97.771	99.563	99.92	98.153	98.131	99.45	95.851	98.606	101.51	98.383	97.337	99.38	98.795	101.04	98.001	97.014	97.057	98.243	101.43	101.16	100.9	100.16	96.627	97.999	98.292	99.517	96.711	98.762	99.737	99.092	98.807	97.867	97.742	98.918	96.922	96.864	98.622	97.591	100.13	95.174	99	96.682	98.087
107.55	108.83	108.61	110.67	109.87	108.32	106.79	107.49	109.07	110.72	107.73	105.94	106.44	104.45	106.86	109.16	108.35	105.95	111.84	110.43	108.36	108.2	109.89	107.14	109.33	108.37	108.99	108.6	103.34	104.31	106.32	106.58	107.58	110.22	103.83	106.51	108.12	110.53	109.4	110.55	108.63	103.29	104.28	109.82	107.57	108.46	108.45	109.44	106.8	105.28
108.02	106.22	107.07	110.56	108.15	105.26	107.23	107.81	107.66	104.07	106.45	106.59	107.31	109.63	109.36	105.48	109.03	107.43	106.55	107.31	104.6	106.57	107.9	105.55	105.42	107.9	107.7	105.73	107.77	106.62	108.44	105.42	107.11	107.08	107	109.58	109.36	107.67	110.25	107.51	109.21	107.34	106.58	107.57	110.9	109.88	106.88	107.25	109	106.52
95.647	99.458	98.244	98.531	95.812	97.617	97.071	97.985	97.758	96.717	98.503	97.706	94.612	99.065	99.557	97.704	96.394	96.084	96.73	99.355	96.606	98.589	93.506	98.23	98.867	100.29	98.609	95.526	100.55	98.947	98.135	94.909	98.265	99.993	99.713	97.415	99.582	94.712	98.897	98.841	95.24	98.621	95.669	95.355	97.198	94.102	97.833	99.047	97.55	97.242
102.15	96.3	96.442	100.28	96.34	95.548	99.326	96.549	99.383	94.574	95.974	97.692	96.144	98.132	99.482	97.618	97.093	95.07	101.83	97.756	96.313	99.473	97.564	99.272	95.989	100.36	98.16	96.229	97.934	97.632	98.417	95.212	95.352	95.697	96.206	98.355	98.432	98.38	100.92	97.031	98.68	100.3	98.306	99.622	98.929	96.249	96.282	97.221	96.566	98.124
109.42	110.07	108.49	109.49	109.24	106.63	108.04	106.6	110.59	106.87	108.34	106.07	106.43	108.57	110.08	110.84	111.04	108.95	107.6	108.32	108.69	107.92	109.52	106.42	109.38	109.56	108.01	109.78	108.07	106.12	108.44	108.89	110.36	108.1	109.64	108.69	105.84	108.25	106.35	108.12	108.09	105.2	109.45	108.88	110.31	106.34	108.5	108.39	106.4	110.56
109.93	107.2	109.83	106.19	105.51	106.73	108.68	107.7	109.83	108.61	106.63	110.94	106.94	111.54	110.1	108.6	108.44	108.72	108.25	109.15	107.19	105.67	104.61	107.99	111.49	107.07	109.83	107.39	108.14	108.94	105.76	107.71	106.39	109.03	105.71	107.7	110.95	108.72	106.74	109.16	109.15	110.43	108.9	111.78	105.94	107.34	111.28	109.35	106.78	107.08
109.45	106.3	109.21	111.39	110.4	107.25	105.1	108.1	111.13	106.83	105.82	107.26	104.44	110.96	108.55	110.11	107.07	108.93	109.56	107.86	109.16	109.36	109.66	106.76	102.49	106.25	108.89	108.64	111.23	107.56	110.39	110.54	111.57	111.15	109.19	108.03	109.24	106.73	107.32	107.91	107.28	107.96	107.67	107.56	107.87	109.81	109.06	108.46	107.51	108.62
104.81	106.84	106.56	107.37	105.68	103.63	105.29	107.63	104.09	105.58	108.76	106.63	104.46	104.87	105.5	105.46	105.83	104.92	104.5	109.01	106.23	102.68	102.09	105.43	105.53	108.99	105.11	105.59	103.94	105.88	107.54	107.18	108.51	108.89	103.49	108.13	106.06	108.66	106.78	105.29	104.86	106.81	106.44	107.4	106.65	109.81	104.28	107.36	111.31	106.65
108.55	109.62	108.31	105.99	107.79	109.96	106.91	109.27	107.85	110.85	109.52	110.76	109.73	109.86	108.98	107.14	106.46	109.53	108.04	110.15	107.09	107.24	106.5	109.24	106.31	106.4	110.73	107.37	106.82	110.21	108.77	105.85	108.52	105.9	106.73	106.81	106.82	107.45	107.81	107.22	106.32	111.72	108.38	109.32	110.86	109.78	107.31	111.57	109.27	110.67
104.95	105.33	106.66	108.16	106.95	104.18	106.06	106.33	108.5	105.8	103.03	105.79	102.14	101.22	104.47	104.2	107.53	103.07	103.81	107.32	108.98	107.5	104.71	106.35	103.55	106.63	106.73	107.84	101.95	103.44	107.24	107.32	108	104.8	105.98	107.51	104.34	108.37	107.69	106.1	106.32	105.75	105.06	105.15	107.04	106.43	107.62	106.06	107.69	106.98
101.23	100.45	98.372	99.195	100.58	101.45	97.956	101	100.41	100.25	97.886	98.198	98.939	99.773	99.248	99.097	97.772	98.534	101.53	97.763	98.726	100.88	98.967	98.334	98.944	97.771	94.964	98.896	96.914	97.19	99.53	99.369	97.816	99.399	97.527	101.18	97.81	99.669	97.288	99.499	98.695	94.874	99.955	100.71	98.046	98.674	100.68	96.408	101.6	100.75
101.26	96.97	98.769	98.048	98.821	97.921	99.926	99.758	102.92	103.32	100.36	96.647	99.034	95.191	97.341	98.148	97.598	96.763	99.727	99.368	99.473	96.941	97.813	97.906	100.73	98.116	96.561	101	97.644	100.87	97.842	102.01	98.043	99.1	101.17	95.902	101.75	96.838	101.39	99.791	92.675	101.58	99.978	99.003	100.03	95.548	94.71	94.727	101.81	102.31
105.37	104.63	103.39	109.61	108.14	105.64	102.7	104.54	104.37	106.17	106.96	108.08	106.82	105.17	109.26	107.88	108.7	105.61	107.47	106.31	107.65	105.03	106.38	107.98	108.39	108.46	106.05	108.65	106.95	106.3	107.72	105.17	104.22	107.04	106.83	108.05	107.06	107.47	108.09	105.59	104.45	103.99	105.43	107.15	108.13	106.12	105.41	104.37	105.72	106.13
105.57	107.24	106.83	106.1	107.92	107.35	105.28	105.75	104.91	104.62	101.85	105.44	104.35	105.88	107.63	104.77	104.21	105.72	104.19	104.93	109.48	102.98	104.58	104.03	104.94	104.85	104.84	104.14	107.33	105.63	104.48	105.02	104.32	109.61	103.98	104.29	105.24	104.82	105.17	104.88	104.11	102.92	107.64	104.05	107.55	105.85	104.09	107.38	106.69	104.26
108.38	108.69	110.01	105.9	106.87	109.14	108.74	108.6	110.46	107.84	104.95	106.64	106.21	106.06	107.68	107.1	107.67	110.47	109.71	108.02	109.19	106.87	108.32	104.42	107.13	108.11	109.14	108.32	105.5	108.79	109.73	106.72	108.63	107.64	106.18	107.85	109.54	106.14	109.93	105.82	109.72	110.38	107.56	106.07	106.91	106.1	111.03	108.41	110.97	108.24
99.46	98.893	98.969	101.7	98.25	99.226	100.51	100.2	98.65	100.45	97.011	99.969	97.797	97.935	100.4	94.692	99.203	101.38	98.187	97.176	100.97	98.526	101.57	96.064	94.485	99.569	99.468	97.707	99.987	94.541	97.205	99.905	96.286	97.672	100.4	99.804	97.691	97.864	102.92	98.028	101.39	98.128	98.111	99.996	100.12	99.908	100.39	96.45	98.771	99.767
108.49	111.58	110.38	109.61	106.7	107.39	107.91	106.15	107.71	106.36	106.17	109.29	104.72	110.66	110.65	108.69	104.21	110.4	109.21	108.14	107.92	104.52	107.07	110.55	107.89	108.54	107.36	110.01	111.2	108.51	105.83	106.84	109.17	109.61	110.06	107.74	107.59	108.14	107.39	108.26	106.6	109.05	109.16	108.26	108.08	110.96	107.74	105.34	106.91	106.83
101.66	99.597	105.47	101.56	99.728	100.51	100.54	100.74	103.89	100.17	102.13	97.639	100.06	98.522	102.9	99.072	99.391	101.66	98.592	99.625	102.94	99.098	100.4	100.22	101.44	100.52	99.7	101.3	101.93	101.78	103.87	100.4	101.76	103.37	100.68	99.781	97.277	103.08	100.28	103.68	101.39	102.84	100.69	103.89	101.24	104.41	99.438	100.29	100.16	98.346
106.23	106.27	109.52	102.74	104.03	105.53	104.45	103.93	108.04	104.94	105.58	108.55	107.73	105.96	107.15	106.39	106.89	108.52	106.4	106.87	109.37	106.97	107.57	106.43	107.49	108.11	110.68	106.61	105.7	106.73	104.03	106.05	105.21	106.21	107.84	109.77	103.26	104.75	106.1	105.23	104.24	104.96	102.15	108.67	108.11	107.16	105.68	106.42	106.19	104.7
97.128	100.58	98.742	100.6	96.55	97.312	97.597	94.632	98.397	97.137	97.712	96.781	98.249	96.182	97.558	97.095	94.206	99.905	98.203	101.27	97.989	98.725	98.097	99.67	97.584	98.175	96.073	97.457	99.431	100.11	96.106	99.186	100.96	98.23	95.588	99.011	94.049	97.08	97.997	98.731	99.621	99.832	97.165	98.283	99.222	99.159	97.313	96.339	100.03	99.552
103.43	105.74	106.99	103.68	108.6	105.83	105.39	105.15	107.64	103.71	103.39	105.27	102.87	109.22	104.43	104.33	105.13	106.58	106.36	105.96	104.66	107.16	106.22	102.79	106.53	105.69	107.47	107.47	106.63	106.16	107.95	108.04	106.13	101.52	106.12	105.56	106.71	104.78	105.8	105.55	106.04	106.03	104.35	106.37	103.88	110.02	105.67	105.43	105.97	103.17
109.43	107.69	107.11	108.56	107.85	109.43	107.93	108.36	109.49	107.95	106.49	105.84	109.71	107.03	110.64	110.01	107.91	111.28	106.1	111.56	108.36	109.68	107.39	107.18	108.22	107.98	109.91	108.4	105.34	107.05	109.34	109.09	108.93	113.29	110.09	107.66	107.18	111.21	111.57	108.92	107.27	105.34	107.8	108.23	109.27	107.21	107.11	109.44	105.91	107.62
106.98	111.63	107.87	106.99	107.44	108.86	107.8	107.98	109.21	107.37	109.41	109.64	108.01	108.28	111.15	106	106.51	108.99	109.8	108.6	104.35	108.15	110.55	109.05	110.3	107.88	107.06	104.48	107.43	106.24	107.4	106.49	108.49	106.93	109.59	108.91	109.68	109.05	107.22	107.05	110.36	110.04	109.81	107.72	110.36	109.51	109.94	108.21	108.6	110.06
107.23	108.53	105.93	104.75	104.32	106.69	108.89	111.36	107.62	103.8	109.11	106.21	107.07	108.5	107.84	107.03	105.25	106.53	109.56	106.68	108.54	110.07	108.6	108.74	107.7	108.23	106.89	106.32	109.83	113.15	107.28	110.7	109.35	109.74	108.65	104.84	108.34	108.25	104.14	107.55	104.03	107.93	108.82	108.82	105.59	107.69	106.3	107.57	109.98	108.13
105.66	106.41	106.24	105.07	105.2	105.72	107.72	110.75	104.53	106.41	109.45	107.01	104.54	107.17	102.74	105.29	106.59	105.99	107.48	108.19	107.51	107.77	109.28	107.15	107.31	107.3	106.2	106.43	106.96	107.73	103.69	107.35	105.21	105.76	108	104.72	104.82	106.28	106.36	109.47	105.57	106.7	106.17	106.88	105.52	108.23	104.39	107	103.41	106.52
112.12	112.13	111.58	110.54	109.55	111.92	112.53	111.31	108.85	110.68	112.48	109.74	110.06	111.39	110.32	109.3	112.27	109.02	113.29	110.97	114.24	109.38	112.02	112.24	111.51	110.05	111.24	112.36	110.95	107.4	108.9	111.57	110.43	112.65	108.98	108.63	109.58	109.83	110.63	110.25	110.91	108.4	106.31	110.3	110.08	108.67	114.72	110.83	111.7	110.27
105.09	104.79	104.46	103.65	109.19	105.01	105.34	105.51	106.01	102.97	106.37	104.53	104.2	108.86	106.97	101.05	105.97	104.95	107.4	102.96	106.09	103.87	106.19	105.17	108.52	107.25	104.09	103.71	100.9	102.34	106.16	107.59	102.65	106.63	107.34	107.1	109.2	109.85	105.21	106.05	102.76	107.52	103.6	104.6	106.23	104.49	107.41	103.84	107.73	102.1
109.66	106.55	109.14	106.52	106.81	107	105.87	105.91	110.46	109.5	109.04	106.82	106.5	111	111.1	108.19	108.66	107.03	110.76	108.27	107.26	107.16	105.77	110.8	108.78	107.85	108.7	106.99	110.11	106.69	107.62	107.19	107.64	106.29	113.22	107.98	107.59	105.67	106.78	109.04	108.71	108.55	106.4	105.48	108.28	107.51	105.39	107.22	108.13	104.9
110.3	108.46	107.78	112.06	108.52	108.63	106.29	106.89	108.99	105.2	106.92	108.88	107.21	106.72	107.72	110.04	111.69	110.91	108.1	109.23	109.03	109.12	110.29	109.66	107.66	107.35	109.72	106.37	110.1	107.11	106.32	111.1	109.32	107.68	111.19	108.74	107.5	110.93	107.51	108.25	105.63	110.74	110.2	108.93	108.09	105.46	107.67	106.78	108.35	109.65
110.92	110.99	111.24	111.17	108.71	110.39	110.83	112.13	113.31	107.03	109.27	111.87	109.33	109.58	112.81	109.2	108.32	109.72	111.39	111.68	109.26	108.92	110.97	107.93	108.96	109.54	109.94	112.71	112.51	110.28	110.11	107.77	108.92	109	112.55	111.25	109.87	110.91	109.02	111.21	109.51	110.39	111.84	108.18	109.5	111.01	110.47	108.62	113.8	111.78
108.28	107.61	106.1	109.54	105.9	106.11	108.42	106.67	101.88	112.69	107.1	109.12	107.67	105.69	107.49	103.76	105.4	105.4	105.39	105.66	107.55	104.75	104.09	105.17	105.41	107.85	104.41	107.48	106.13	109.28	105.86	107.51	105.96	110.5	104.86	106.44	107.19	108.86	106.74	109.33	107.38	104.97	105.34	106.76	107.54	106.55	105.59	103.71	106.97	107.63
109.37	110.02	108.58	111.68	108.84	109.3	109.89	108.3	109.86	110.86	106.35	110.18	108.72	106.78	111.85	108.85	110.54	109.51	110.73	107.8	111.46	110.99	108.42	106.58	109.62	109.02	108.27	112.22	109.62	107.78	109.11	110.23	110.72	107.26	103.92	107.51	110.18	108.5	110.3	106.93	109.27	106.67	113.96	107.58	108.37	108.82	104.98	107.64	106.34	107.29
107.84	108.41	104.44	109.84	104.44	106.86	109.2	109.72	110.1	107.25	109.39	104.84	108.87	106.65	109.25	108.77	110.38	106.45	108	107.34	109.52	107.41	108.94	104.33	110.81	107.99	108.7	108.36	108.74	108.08	106.8	106.54	108.2	106.95	108.23	107.93	103.11	105.74	105.84	108.15	109.93	109.4	109.9	108.06	109.76	107.45	113.33	107.7	104.5	107.28
106.33	106.81	104.18	106.47	102.54	108.08	105.03	105.93	105.51	108.44	104.57	107.83	106.25	105.14	106.96	105.87	105.77	106.44	105.99	104.89	107.43	105.33	101.26	103.8	105.32	106.75	105.03	106.48	104.49	107.02	106.63	104.02	105.05	105.17	106.8	107.42	104.88	105.5	105.65	107.11	106.3	103.98	104.25	106.69	103.15	104.45	106.15	104.99	108.69	108.29
108.61	107.41	105.5	106.3	107.9	109.27	109.37	110.54	109.74	109.4	106.34	108.38	106.08	110.58	106.2	108.12	110.92	108.1	110.07	108.55	107.14	108.9	109.72	106.92	109.76	109.83	108.67	107.64	111.86	110.2	111.34	110.18	108.65	109.59	110.3	107.14	108.86	105.89	108.52	107.42	107.03	112.15	108.21	108.38	107.69	111.02	104.98	108.3	106.42	109.48
99.533	99.37	101.47	99.156	97.904	99.652	101.1	96.322	98.804	100.09	103	99.424	101.12	96.98	94.971	100.18	97.596	95.539	99.755	98.275	100	99.41	99.043	97.578	99.543	99.789	95.562	96.506	99.304	96.945	101.07	101.48	97.661	98.161	100.23	102.54	97.799	99.906	97.536	95.801	97.173	98.432	98.329	98.128	98.3	100.14	98.029	99.63	98.933	98.224
109.13	108.18	105.48	107.97	105.05	104.02	106.09	103.15	105.96	104.29	105.99	105.96	106.68	105.88	103.4	104.85	104.57	109.09	104.67	103.85	104.47	106.26	104.97	104.45	103.69	107.01	106.36	103.85	105.79	104.79	104.27	106.91	108.22	104.4	106.75	106.54	106.04	104.4	106.2	107.88	106.16	103.96	101.88	109.75	104.45	105.99	103.82	106.36	103.88	103.19
106.61	107.05	107.07	108.13	107.79	103.25	106.58	105.79	104.22	108.29	108.57	105.72	107.05	107.43	107.25	107.24	107.17	100.88	107.46	104.18	107.5	104.48	108.36	103.16	106.85	103.49	107.11	106.33	103.82	104.95	107.15	106.93	104.71	103.95	108.56	105.92	106.15	104.76	108.39	107.38	106.76	106.96	106.63	106.83	104.19	106.57	105.66	105.19	105.49	104.69
109.09	105	106.81	106.28	106.56	106.34	104.59	107.05	108.79	106	104.27	108.57	109.18	107.74	104.64	106.59	109.33	105.75	107.81	105.82	106.35	104.8	103.76	106.99	107.56	108.84	105.14	107.07	105.73	105.67	106.5	107.05	107.55	106.56	108.74	109.6	108.03	104.91	105.05	105.63	105.12	108.56	105.88	105.13	109.42	104.12	105.82	108.96	104.05	106.49
108.19	105.56	105.97	108	106.67	108.15	108.57	105.83	107.9	106.21	108.1	107.88	110.27	106.8	108.46	106.64	108.23	105.44	106.02	106.92	107.1	108.23	107.57	107.07	107.01	107.25	109.22	104.12	106.54	107.04	107.73	109.17	111.15	105.99	108.46	108.43	109.8	107.44	108.4	109.94	109.41	106.85	109.07	108.88	108.72	110.97	106.32	107.42	108.16	105.94
108.54	111.17	109	111.18	106.09	110.24	108.56	108.15	107.09	104.3	107.69	106.84	106.77	109.57	107.58	109.71	110.12	111.62	106.84	107.46	107.39	110.46	107.25	107.99	106.93	106.9	108.5	108.56	107.66	111.14	107.16	107.63	106.06	107.73	104.37	106.53	107.52	107.7	107.09	107.63	110	108.8	108.47	106.49	110.83	105.96	107.89	108.85	110.45	107.48
107.92	107.63	109.22	108.04	109.21	108.43	109.53	109.09	107.32	108.5	105.62	107.72	108.94	106.09	105.23	107.41	105.88	107.15	110.2	105.54	107.45	105.47	107.6	109.15	105.75	109.14	107.75	110.18	108.57	108.9	106.3	108.1	108.71	108	107.17	108.62	107.79	105.44	107.64	106.87	106.97	104.96	109.21	107.33	105.66	106.27	109.72	106.97	107.75	108.12
108.14	104.43	104.68	108.29	106.26	109.85	108.51	106.53	104.77	106	106.6	107.21	104.83	108.01	106.47	107.97	105.54	105.08	106.17	105.31	105.73	104.75	105.71	106.28	104.38	103.24	106.66	104.06	103.93	107.43	104.94	108.33	109.22	105.04	105.2	106.73	107.19	109.32	107	105.2	108.69	107.33	107.45	108.44	106.63	106.29	105.22	108.52	104.83	104.64
110.75	107	109.48	108.3	109.72	110.69	108.05	111.44	108.57	109.67	107.39	105.79	107.2	105.15	110.03	106.29	109.98	108.64	110.76	106.68	109.3	110.23	107.56	108.77	109.64	108.63	109.75	108.72	107.94	106.6	107.8	107.02	106.6	112.44	107.02	109.38	106.02	110.86	106.68	103.47	108.17	108.9	105.53	107.38	109.25	110.34	107.45	106.58	110.56	111.13
109.86	109.2	109.46	109.46	109.02	110.12	111.51	108.31	109.66	110.29	107.89	111.79	109.64	107.33	111.13	106.51	108.55	108.91	109.77	107.51	107.61	109.25	109.57	109.97	106.75	107.35	107.48	110.47	111.13	105.56	107.29	107.26	107.92	108.83	106.09	108.45	106.18	107.28	108.9	107.3	110.46	108.81	108.89	109.62	108.22	109.89	107.1	109.91	105.5	109.59
105.45	104.59	105.1	106.13	106.37	104.83	106.93	105.05	105.49	106.31	105.96	102.45	107.9	104.34	108.29	102.17	107.5	108.4	106.41	108.12	107.57	104.81	106.72	108.31	107.79	104.28	102.33	104.33	103.24	106.38	104.9	106.89	105.91	105.4	109.02	102.83	103.8	108.19	108.81	103.14	104.28	105.21	106.15	105.71	106.85	105.23	105.23	105.81	105.66	106.39
106.01	108.07	107.14	103.85	107.7	108.2	106.44	105.36	106.31	106.29	105.82	107.42	107.3	105.99	106.86	108.05	104.52	106.82	104.94	106.75	106.92	106.78	104.31	107.04	104.6	104.76	104.27	106.94	105.75	107.61	105.18	108.16	106.6	105.6	105.39	108.48	104.39	104.97	108.61	105.34	107.93	103.75	108.03	104.74	106.42	105.61	108.81	103.71	107.15	108
101.98	100.24	103.41	100.81	103.54	100.14	101.03	105.65	104.01	104.05	103.54	103.32	104.42	103.33	102.28	102.3	100.06	102.47	103.54	99.409	102.4	99.346	105.5	99.272	105.31	104.02	103.63	105.25	103.11	100.86	103.94	102.71	101.53	100.87	103.83	104.63	106.42	101.22	100.87	98.264	103.17	102.24	104.73	104.39	101.82	101.46	100.93	99.279	104.74	101.92
105.3	111.19	111.23	108.16	107.13	106.06	105.55	108.12	108.11	106.48	107.46	108.93	107.46	108.83	108.07	107.28	108.79	107.76	105.82	108.13	105.98	106.34	111.04	109.29	107.84	106.08	105.82	106.99	110.5	109	109.59	108.91	109.39	105.44	110.77	108.52	107.74	106.22	106.61	107.68	106.1	109.09	106.02	110.78	108.72	109.39	107.17	110.53	109.22	109
97.513	98.403	98.937	97.293	98.058	97.847	97.018	97.381	100.47	98.154	98.937	97.702	99.891	98.177	98.63	96.481	96.34	97.786	98.401	96.556	96.111	99.067	98.812	99.021	97.559	97.504	97.588	95.562	98.616	97.21	97.521	101.86	98.086	95.486	100.61	96.732	96.632	98.96	98.647	96.291	98.551	96.644	95.476	100.35	99.089	94.091	96.509	95.386	99.771	96.007
98.446	103.44	96.592	101.01	99.262	98.718	101.65	101.07	99.178	102.08	96.118	102.85	99.95	100.98	103.33	100.55	101.67	99.846	99.228	103.33	97.88	102.7	98.483	101.25	102.13	97.812	99.114	101.67	102.51	100.62	100.53	98.591	102.92	100.47	98.514	99.57	100.54	101.02	99.997	102.43	102.59	97.722	98.833	100.47	100.23	102.39	99.387	102.79	98.581	102.62
108.14	106.33	105.34	105.94	108.67	104.94	107.11	106.66	107.52	104.96	107.06	107.79	105.51	107.9	107.76	103.25	105.63	106.57	105.15	108.4	106.47	106.38	105.5	108.98	107.02	106.81	106.7	107.69	106.71	106.56	107.4	108.94	107.13	107.71	103.33	103.85	105.45	108.02	104.01	107.69	105.54	106.88	108.41	107.47	104.45	108.09	106.03	105.96	106.13	108.43
111.71	109.17	109.89	110.3	111.14	112.73	108.66	108.1	111.24	112.16	108.23	112.74	111.67	111.99	113.26	111.85	110.78	109.43	109.49	110.31	110.17	112.64	110.69	112.14	109.21	112.19	112.06	108.35	110.77	111.33	113.2	110.33	107.37	112.74	108.53	110.45	111.08	113.12	108.44	111.52	111.66	108.61	106.51	111.79	109.59	111.59	111.48	109	110.83	107.78
110.64	109.25	107.87	104.44	108.11	107.31	108.87	106.41	112.36	108.52	110.58	107.81	110.16	109.04	105.43	107.54	107.45	108.49	106.4	106.89	109.18	108.47	108.5	108.63	110.12	107.15	109.34	111.45	108.42	107.5	110.09	109.22	108.54	109.32	104.55	108.65	106.76	104.6	107.13	109.46	109.69	108	107.59	108.8	111.68	108.36	111.82	109.72	108.32	105.64
106.38	106.04	103.01	104.85	102.92	110.07	105.42	109.06	106.96	105.12	108.15	102.95	108.75	104.46	105.3	106.36	107.03	104.47	108.78	103.93	104.23	104.64	105.76	104.15	109.7	105.07	107.12	106.94	105.29	107.2	105.75	106.22	105.96	107.61	109.26	109.13	107.49	108.45	107.45	105.69	107.55	104.84	104.74	106.38	105.43	104.45	106.68	106.77	106.69	102.54
104.01	105.67	104.99	102.19	104.84	105.9	105.38	108.79	104.67	103.98	107.9	105.73	106.97	106.77	104.46	105.18	105.68	106.04	108.55	102.38	103.47	104.74	105.07	109.11	104.94	104.38	107.24	106.27	105.51	106.48	107.52	111.31	106.28	102.84	106.35	105.25	106.12	109.01	103.06	105.36	102.82	104.68	105.18	103.95	104.64	105.72	106.18	107.96	102.5	109.19
110.29	105.19	106.24	104.92	106.22	107.44	107.13	108.28	106.73	107.19	106.77	109.25	109.85	107.73	107.61	108.6	106.39	106.57	108.37	109.14	107.85	107.13	102.73	106.74	110.28	108.75	105.18	111.38	109	105.55	105.97	110.22	104.98	108.74	109.05	105.73	108.27	108.19	107.04	111	105.71	108.63	110.58	109.17	107.77	108.93	110.15	108.91	109.65	110.25
104.28	107.88	105.63	106.9	108.59	105.88	106.63	106.1	104.66	106.76	107.24	103.9	108.5	107.67	105.21	105.86	109.05	108.66	104.39	109.53	106.5	109.25	107.85	106.55	103.51	107.22	108.52	105.64	108.59	106.48	107.84	106.93	108.27	109.23	104.87	106.76	107.07	108.38	106.18	105.58	107.33	107.01	105.1	104.54	106.3	107.87	107.4	109.07	106.81	101.89
110.83	110.53	107.47	110.95	111.25	107.3	110.57	113.07	111.67	111.15	110.19	108.61	110.63	108.2	112.29	108.75	110.84	109.67	110.8	110.4	110.81	109.65	108.38	108.66	108.2	111.1	110.04	108.92	113.84	109.73	107.47	111.05	111.15	111.18	110.18	111.83	109.37	111.14	109.96	106.83	109.59	111.76	110.43	110.33	109.41	108.9	106.84	110.95	112.04	110.89
104.38	106.15	105.62	105.26	106.95	105.15	108.12	105.31	106.74	105.79	107.14	106.88	109.14	106.2	107.39	102.63	103.68	106.09	104.34	105.59	107.57	106.41	108.18	105.01	110.33	104.42	111.76	106.28	104.73	106.84	105.24	106.09	104.89	109.29	111.14	102.59	107.33	107.26	104.34	106.6	107.87	109.35	107.17	106.17	106.45	105.36	108.57	103.67	104.15	105.79
107.23	105.93	107.23	108.28	106.83	104.64	106.02	105.75	107.69	104.95	107.91	105.23	106.25	106.68	103.85	105.93	108.29	103	104.13	107.97	107.47	106.6	106.12	105.33	106.94	108.28	108.67	107.14	105.65	108.63	111.47	104.89	103.83	104.12	106.44	107.21	107.31	105.55	108.5	107.83	107.5	108.72	108.63	106.54	104.44	105.79	104.4	105.52	109.14	106.97
107.61	107.66	106.8	105.86	107.31	104.83	107.83	108.28	106.35	109.2	109.09	107.3	110.32	104.65	107.38	102.63	105.4	107.72	108.47	100.94	105.02	108.85	104.59	107.53	109.22	108.13	103.4	105.95	105.79	106.9	103.81	107.32	104.88	106.98	106.1	106.99	108.81	108.82	107.77	101.22	104.88	106.23	105.29	107.66	106.33	107.76	110.07	103.23	108.37	107.45
104.83	105.35	105.57	105.18	105.65	102.83	106.56	107.12	106.16	102.25	105.42	105.73	107.41	101.12	106.93	105.61	104.66	104.75	105.79	107.5	103.91	106.46	106.38	107.78	107.61	108.21	105.95	106.72	104.5	103.81	106.19	105.72	100.97	103.69	107.47	103.14	104.73	104.86	104.02	105.48	105.34	106.49	107.02	102.85	105.59	103.54	105.46	105.49	105.26	105.85
105.49	107.04	107.21	104.39	110.44	112.2	109.26	106.13	106.57	107.25	108.71	108.75	110.44	110.92	107.22	111.44	107.69	106.91	108.25	106.31	106.1	108.81	110.17	104.55	109.21	109.95	107.88	110.43	106.37	109.95	112.15	109.97	108.12	109.58	108.27	107.52	110.22	107.69	110.52	107.98	104.7	107.73	110.44	110.15	111.01	105.35	108.41	105.49	108.85	107.92
107.73	107.29	102.75	103.26	105.12	105.94	105.72	105.08	104.39	104.74	109.27	106.09	102.62	106.11	104.98	106.78	106.89	103.84	107.77	105.28	105.48	106.83	106.16	106.6	107.05	106.94	108.9	103.17	106.74	107.95	105.64	106.25	102.9	104.28	106.19	105.81	106.95	105.26	103.95	105.67	103.24	107.92	106.24	109.03	105.95	110.22	107.68	103.97	102.25	106.59
111.32	108.61	107.99	103.98	106.4	109.52	107.38	108.48	104.92	107.02	108.47	104.43	106.63	107.47	107.4	111.02	108.38	108.36	109.23	108.69	107.57	110.26	108.35	110.7	109.94	109.43	110.86	106.4	108.17	109.74	108.87	109.72	108.3	107.44	109.53	106.63	107.13	109.57	108.74	108.29	108.83	107.44	108.31	110.68	106.39	109.53	108.66	107.06	110.5	108.94
106.8	108.44	105.63	105.01	107.24	107.3	108.01	105.9	107.78	104.66	107.78	104.88	106.38	106.84	105.66	104.29	105.36	106.47	106.28	105.6	107.9	106.24	104.65	105.98	105.88	106.76	106.56	105.01	105.41	105.69	109.1	105.65	106.57	104.59	105.74	103.08	105.95	106	105.56	106.51	106.77	105.26	105.64	105.35	104.01	106.88	107.31	106.62	105.65	105.2
106.4	106	107.36	109.26	107.72	107.49	110.16	108.09	106.69	108.68	105.36	105.14	108.42	108.6	108.35	106.02	108.65	105.83	110.78	109.76	107.97	105.4	106.57	107.49	107.74	106.21	108.26	109.65	109.52	105.83	107.89	109.4	109.78	111.18	106.49	108.2	106.27	108.34	104.3	110.71	105.69	107.32	104.51	108.38	106.36	107.74	108.12	104.52	106.41	110.44
106.56	108.47	106.33	109.12	111.76	106.2	111.02	107.85	111.17	108.91	107.51	106.86	109.04	110.59	107.92	108.45	107.08	110.62	108.38	105.25	105.29	106.83	111.72	109.27	108.03	106.28	108.06	107.95	108.63	109.64	107.95	107.62	110.38	110.45	107.79	109.37	109.53	107.14	107.52	108.06	109.91	108.03	105.28	105.5	110.17	108.85	105.88	105.4	107.32	107.87
102.52	105.27	105.8	106.49	106.83	105.84	106.36	110.49	103.97	107.25	105.42	102.12	104.52	103	108.61	106.84	104.18	106.84	107.55	104.58	102.28	106.17	103.15	103.94	104.34	107.91	108.92	108.22	103.43	107.07	103.12	104.64	103.26	105.56	108.68	106.65	107.7	105.77	104.7	105.73	105.3	104.18	107.3	104.78	106.59	107.84	103.91	108.82	102.99	103.5
97.002	98.852	100.4	97.776	99.208	97.543	96.394	101.01	98.636	98.114	100.7	97.356	97.55	96.303	99.421	100.43	99.575	98.316	98.946	96.975	96.837	96.914	96.368	100.63	100.42	96.05	98.842	98.952	95.486	98.851	101.98	99.361	94.856	97.57	98.609	98.025	99.344	99.765	101.58	99.875	97.932	96.48	98.43	97.407	96.322	96.149	99.741	101.89	97.583	97.838
105.94	106.62	108.13	104.7	106.79	106.88	103.16	106.06	107.29	106.06	107.62	104.84	103.71	106.29	104.13	107.44	105.19	106.97	105.45	104.94	106.38	105.56	104.4	106.36	105.82	102.67	105.49	106.66	105.91	106.36	109.03	104.65	110.46	108.79	106.32	104.73	105.92	107.92	105.81	106.35	104.22	107.08	103.92	107.12	108.52	105.1	107.59	107.46	106.55	107.62
104.35	104.77	100.91	106.31	106.7	106.93	107.03	104.71	107.69	106.99	105.39	107.47	103.28	105.93	110.04	105.2	105.5	103.97	107.51	103.58	104.9	105.93	105.91	105.13	103.17	105.18	106.55	103.19	105.9	104	107.17	106.47	110.76	105.13	105.24	107.3	103.32	105.17	104.51	104.82	104.29	109.16	105.15	104.1	105.34	105.25	104.52	104.06	105.63	103.27
97.793	100.42	101.05	100.76	99.559	103.87	100.27	101.45	102.36	100.29	99.963	103.28	100.75	101.03	103.08	102.48	100.2	99.252	98.06	100.53	102.67	104.49	99.327	100.31	99.773	102.72	99.266	97.401	100.76	100.25	102.13	99.472	100.84	104.17	102.21	98.552	102.36	99.984	100.95	101.6	98.421	100.23	101.63	97.76	99.867	104.52	100.09	100.94	97.83	99.785
104.65	106.85	108.93	108.3	108.4	108.88	107.86	106.9	106.91	107.63	107.04	105.77	107.34	106.09	107.6	106.94	106.28	104.72	107.9	106.9	108.47	105.12	107.36	104.7	104.89	108.12	106.55	107.14	105.67	106.59	103.99	106.93	102.8	106.54	105.2	106.34	107.46	105.68	105.88	107.82	106.57	109.11	109.87	105.58	107.33	105.66	107.74	109.74	105.41	107.6
107.54	104.57	106.08	107.72	107.59	106.83	99.969	107.16	105.7	110.3	105.97	106.68	105.01	104.91	105.96	105.6	107.67	109.72	107.35	105.62	105.63	105.51	106.43	102.35	105.38	105.55	106.51	107.98	107.57	105.65	104.78	106.84	107.54	103.93	105.82	107.45	104.79	106.85	106.13	107.99	103.48	109.17	106.81	106.46	108.88	106.48	106.56	105.02	106.67	109.84
99.311	98.965	97.413	98.852	99.754	101.26	101.66	101.21	99.578	97.542	102.99	101.91	100.11	99.499	99.339	101.02	98.8	101.67	98.246	98.883	99.923	100.92	97.954	98.849	101.6	97.12	101.46	101.03	100.49	97.458	98.56	99.953	101.47	98.84	99.39	99.97	99.649	101.42	100.68	103.75	99.189	99.519	100.57	95.889	101.43	101.05	100.57	100.31	97.956	101.91
107.95	106.23	104.47	105.96	104.49	105.88	103.16	107.56	106.21	105.26	103.33	106.89	101.26	103	102.72	108.4	100.3	105.43	107.97	106.07	104.9	106.81	106.82	105.31	108.6	108.6	103.96	105.81	105.22	106.03	106.65	106.84	104.79	104.16	109.57	103.93	105.84	105.83	106.87	106.41	108.24	102.02	104.94	103.14	108.33	105.56	103.05	106.44	104.14	105.68
107.47	107.28	109.51	105.06	104.75	106.47	106.51	111.45	105.72	108.46	107.91	107.78	105.86	108.45	106.32	109.84	107.75	107.28	107.75	109.01	106.78	110.17	106.81	108.49	104.24	106.34	108.99	110	105.17	107.52	109.71	106.83	105.75	108.79	109.73	107.69	107.76	108.58	108.03	109.43	110.44	107.65	109.47	106.46	105.76	106.75	103.64	106.22	106.98	108.73
110.04	110.12	110.37	108.6	107.16	108.37	107.93	108.16	110.15	111.8	108.43	112.08	108.09	111.48	110.87	105.12	108.62	109.63	108.96	108.58	107.61	108.27	107.51	106.39	108.37	106.56	108.42	106.73	109.8	108.14	108.26	105.99	110.79	107.17	109.01	106.8	110.08	112.1	108.25	107.09	109.62	109.05	110.61	107.89	110.92	107.31	105.53	111	107.39	108.66
109.06	106.37	108.14	106.87	107.15	107.53	108.18	108.5	110.15	106.52	104.89	109.32	106.26	108.3	107.96	107.5	106.01	107.87	108.91	106.27	108.55	109.32	109.04	105.72	107.01	110.82	106.17	105.96	105.88	109.88	111.32	108.4	108.75	110.39	109.14	107.09	107.65	108.19	108.96	108.06	107.82	108.77	107.29	107.73	106.64	106.59	103.28	107.9	106.33	108.46
110.23	108.6	112.36	110.27	111.18	110.04	108.61	108.72	111.71	106.08	111.75	110.79	112.88	106.64	113.91	111.85	108.18	109.74	113.23	108.49	111.13	111.15	106.68	109.6	113.14	110.12	109.38	109.13	108.47	112.13	109.68	113.77	112.24	112.79	111.86	107.87	107.19	108.4	109.65	110.17	111.13	108.93	108.04	107.11	109.38	108.71	110.54	110.41	109.91	110.1
108.09	107.07	104.57	105.03	106.37	106.08	102.84	107.61	108.37	104.19	105.54	108.24	104.74	107.73	106.42	107.85	102.76	108.77	106.2	105.37	106.58	103.41	103.05	107.09	109.32	106.44	110.7	103.06	107.84	108.65	104.78	106.15	107.92	103.76	110.14	106.25	106.43	108.63	104.78	106.03	107.48	105.83	106.41	110.18	108.01	108.02	106.29	106.01	104.16	104.09
105.1	107.62	105.72	105.98	105.08	106.49	106.01	105	103.76	106.32	106.02	105.82	104.44	105.45	105.31	104.26	106.33	105.41	102.72	104.8	106.5	104.62	105.58	104.44	104.77	103.99	104.72	102.81	105.31	106.5	104.71	106.59	106.52	106.56	106.63	103.23	106.46	107.39	103.69	105.56	103.78	104.33	103.55	105.93	106.69	106.75	105.81	104.91	107.94	105.54
104.66	104.24	103.88	103.26	105.61	103.6	104.99	104.42	106.7	105.59	105.27	106.62	105.1	104.92	104.77	106.37	106.19	105.89	108.56	104.92	106.57	105.05	106.49	107.1	105.64	107.27	105.31	105.8	108.11	102.64	104.85	103.71	106.31	104.44	106.04	106.65	105.02	105.47	104.55	108.05	106.98	105.61	105.83	104.1	106.82	105.85	105.94	101.93	105.19	105.59
105.62	106.13	105.62	105.95	105.72	105.58	105.31	103	106.23	106.12	105.32	108.19	106.2	104.69	103.74	107.57	106.47	106.01	106.81	105.15	108.08	106.05	104.54	105.14	105.33	103.85	104.75	105.35	107.04	104.79	107.27	105.35	107.84	105.19	105.1	105.21	107.13	108.26	106.77	106.34	106.29	108.06	103.98	107.02	107.92	104.39	107.05	104.95	106.55	104.69
104	97.766	98.546	101.24	98.847	103	97.125	97.223	98.455	97.093	97.234	100.02	100.11	97.145	98.116	96.381	99.796	100.4	98.018	98.958	97.878	97.201	100.01	97.661	102.13	97.21	97.978	98.283	95.638	98.32	99.38	95.043	97.94	101.03	97.812	102.24	96.828	100.33	101.09	97.291	100.16	99.283	95.726	96.588	98.296	100.54	102.26	97.703	98.212	98.837
106.55	105.77	107.58	105.44	106.53	103.5	105.57	108.05	106.67	106.25	105.2	106.94	107.12	107.7	105.88	107.19	108.22	104.54	104.3	105.43	106.56	107.67	105.72	105.99	107.54	103.55	105.31	105.59	106.52	105.61	110.02	104.83	106.15	107.45	107.61	107.56	108.56	111.7	104.19	105.5	106.94	107.14	107.2	106.73	108.23	108.88	106.1	109.84	106.01	107.18
107.15	104.78	106.12	107.3	106.42	104.45	106.37	108.12	103.69	106.7	106.62	105.31	106.01	104.49	110.08	108.77	104.96	102.88	106.62	104.19	105.14	106.02	106.52	106.14	107.1	104.99	106.01	106.68	104.87	102.86	104.17	105.89	106.24	106.7	105.16	106.13	106.95	102.78	108.94	105.45	106.43	103.38	107.16	105.15	106.92	102.75	103.84	105.74	103.4	105.38
106.91	107.52	105.93	107.71	107.46	105.85	106.41	106.26	107.79	106.24	105.81	108.86	107.88	105.88	110.14	107.16	106.69	105.77	108.45	106.04	108.44	107.72	108.57	107.77	113.65	106.28	107.99	108.3	109.16	109.19	109.47	108.23	108.05	113.99	107.27	106.52	104.73	108.26	106.68	109.46	104.43	107.31	110.99	109.81	109.85	107.24	109.29	108.82	110.88	106.84
106.16	107.08	110.61	108.67	109.23	109.83	109.1	107.56	107.07	109.32	107.89	108.75	105.84	108.23	108.2	108.68	112.36	108.42	105.43	106.3	109.34	106.67	109.53	107.13	109.45	111.45	110.56	108.4	111.81	107.6	105.97	107.87	108.23	109.73	109.85	109.22	110.37	107.98	107.07	110.15	110.53	108.2	105.29	109.57	109.78	106.49	110.58	108.93	109.94	109.77
109.47	109.25	109.15	107.94	110.55	108.14	107.72	106.19	108.39	107.16	108.99	107.95	105.48	112.89	108.52	108.03	108.8	110.71	109.29	110.47	107.48	104.41	108.93	106.45	108.89	109.01	108.21	107.08	107.53	109.67	105.06	111.2	107.44	107.38	107	107.09	108.49	109.51	106.07	107.31	107.63	108.6	105.77	108.86	109.26	109.37	108.66	106.16	107.35	106.08
107.15	106.4	107.14	104.88	106.02	106.11	104.84	107.56	105.54	103.66	107.38	106.86	105.24	107.39	104.86	106.38	104.54	105.93	106.49	105.67	107.82	105.38	105.53	105.25	105.14	105.25	105.73	103.53	107.93	106.17	107.4	106	104.63	107.77	106.18	104.74	104.5	104.12	106.44	106.7	106.8	108.79	104.09	111.15	105.97	105.26	107.15	104.37	105.73	103.47
97.13	95.902	95.537	99.497	97.557	97.397	98.108	97.84	98.804	101.67	98.178	98.304	99.708	98.951	97.413	97.372	100.65	97.56	97.718	96.621	97.677	97.6	98.394	97.923	100.14	99.261	96.694	94.213	97.719	97.264	97.78	93.057	100.35	96.447	100.37	101.42	99.258	99.755	96.591	98.152	100.29	98.481	99.178	99.141	97.8	97.977	101.48	96.94	97.239	98.941
99.804	99.778	100.85	95.424	98.518	101.46	98.067	98.552	101.31	99.177	101	100.81	102	98.013	101.73	101.03	100.71	101.12	102.01	103.09	103.1	101.21	103.77	102.03	102.39	98.17	98.892	101.14	99.218	99.323	99.553	101.65	98.618	104.38	102.85	99.557	99.978	101.49	101.69	102.16	97.705	101.2	103.9	99.889	101.74	96.904	103.83	104.87	99.244	96.65
99.362	98.914	99.93	99.619	97.909	97.331	99.255	96.673	101.15	96.912	98.521	98.354	100.09	96.822	97.657	101.46	98.153	97.929	97.5	97.108	97.284	96.819	98.712	97.633	97.436	98.102	98.396	100.43	97.619	99.293	98.081	97.233	98.391	99.549	99.093	95.298	99.673	98.943	98.97	97.864	96.389	101.38	95.649	97.725	95.856	99.472	99.547	98.31	100.25	99.743
106.44	108.19	108.98	105.26	106.74	105.1	106.57	105.87	107.11	103.7	106.18	106.82	106.31	109.03	103.56	111.4	107.77	106.72	110.81	103.41	106.95	106.64	110.36	107.59	105.33	106.54	107.37	105.55	105.31	107.3	104.38	105.1	107.1	108.59	105.06	108.12	102.08	107.42	106.64	109.49	107.23	107.48	107.93	107.83	106.89	108.62	106.73	104.88	105.93	102.97
108.14	108.79	109.17	109.12	108.33	108.77	111.12	107.55	107.07	107.33	106.73	108.25	105.67	106.65	109.29	109.02	108.25	105.44	110.18	110.54	106.71	111.94	107.19	108.29	109.17	107.75	108.24	107.74	112.46	107.9	108.74	111.76	107.23	109.63	109.08	107.1	106.97	106.81	105.05	107.43	111.12	109.31	111.19	106.45	107.28	107.84	107.82	106.67	110.19	106.1
105.76	105.67	104.84	104.36	104.45	106.17	104.75	106.21	105.09	105.65	107.29	106.27	108.39	105.91	104.58	107	105.03	104.28	104.3	107.49	106.4	103.75	106.02	102.92	106.29	106.88	104.83	104.76	105.58	103.73	109.05	105.01	106.84	107.84	107.95	102.64	102.19	105.15	104.21	105.11	106.81	107.2	103.28	107.39	104.47	102.95	106.41	106.61	105.31	104.11
96.237	99.018	99.452	98.424	99.812	98.426	98.557	98.285	98.915	98.429	98.782	100.1	95.942	96.671	98.83	100.5	99.27	97.667	95.19	96.539	98.357	96.446	97.388	97.044	95.906	97.913	101.66	99.555	93.516	96.326	99.234	99.074	98.305	97.186	98.063	99.241	96.309	97.214	98.254	97.019	97.983	97.213	99.552	95.932	100.45	99.99	98.339	96.19	98.989	97.977
97.883	99.221	97.611	100.08	98.662	98.304	101.27	98.429	95.879	96.695	99.195	98.131	97.261	98.745	101.19	101.15	100.2	99.119	99.333	101.29	97.618	100.34	98.212	96.771	98.138	98.563	97.38	100.82	97.125	98.99	97.117	96.017	96.728	96.503	97.964	98.903	99.213	98.17	102.72	97.816	98.021	96.693	99.126	102.57	99.534	97.218	98.879	99.287	97.691	94.291
100.39	96.044	100.04	100.79	99.122	97.874	96.958	99.405	96.864	99.091	95.277	95.659	94.544	96.368	96.3	99.967	99.937	96.21	98.213	99.12	98.273	96.943	96.186	98.199	96.155	100.59	95.284	97.969	97.854	98.109	98.338	99.225	97.755	96.552	97.157	98.768	97.273	97.261	96.343	98.247	97.334	100.91	99.727	94.056	95.244	95.084	96.752	100.4	98.982	98.949
109.43	103.21	107.06	105.64	104.55	105.94	109.48	107.85	105.34	106.53	105.51	107.54	108.42	108.66	109.33	106.68	107.88	105.58	108.57	105.64	103.03	106.62	108.18	108.92	106.16	103.58	107.55	106.38	105.14	104.79	105.55	108.99	103.19	105.75	107.87	107.61	104.76	106.78	107.84	108.12	107.81	106.57	106.52	108.49	108.85	103.61	107.02	105.18	110.67	105.44
106.37	105.25	107.9	109.26	108.47	105.17	106.47	109.99	108.36	108.44	109.04	106.06	106.61	105.92	108.6	109.27	104.85	107.01	105.73	109.48	107.39	108.5	109.42	108.32	108.1	106.26	106.27	108.19	104.52	111.78	107.64	106.31	106.67	109.99	108.14	109.14	108.72	111.69	106.35	110.46	105.77	108.2	110.25	109.8	108.45	108.67	106.92	107.22	108.08	110.19
108.24	111.44	109.69	111.12	111.84	112.81	110.95	109.47	111.92	112.55	109.52	111.65	111.18	113.22	110.94	110.68	107.52	106.19	110.57	112.94	111.33	112.67	108.68	110.47	111.88	107.3	109.3	109.59	109.5	108.62	112.84	110.98	111.65	110.34	111.95	109.02	110.16	111.92	111.13	111.22	111.24	105.42	111.68	116.01	110.24	110.16	112.42	108.75	112.36	108.57
102.85	106.12	108.74	104.09	106.78	109.85	108.81	104.36	104.01	105.04	108.6	106.79	105.04	102.87	107.07	107.23	103.29	106.47	103.5	104.57	106.76	108.35	105.39	108.07	104.88	107.8	107.42	105.66	106.91	106.17	106.08	104.59	108	107.21	106.09	105.89	106.71	105.69	105.45	106.01	106.84	104.69	105.8	105.85	106.21	103.4	104.93	109.09	104.72	105.09
107.7	104.59	106.74	105.97	105.06	105.97	106.82	106.82	106.21	103.55	103.61	104.58	100.64	104.4	106.18	106.19	104.86	102.99	107.3	107.41	104.96	104.55	105.89	103.83	107.54	105.55	106.25	108.22	105.94	103.46	104.11	105.69	107.3	106.56	105.57	105.97	106.1	104.59	105.29	105.89	108.33	110.42	106.42	104.64	107.35	105.23	105.22	106.66	104.12	109.15
108.57	105.36	106.59	103.91	108.47	108.79	105.08	107.09	107.08	107.28	106.35	107.32	107.37	106.66	103.97	106.35	102.63	106.3	103.95	105.55	109.19	106.92	108.05	109.02	105.01	105.74	105.47	104.77	105.24	105.76	103.31	104.78	103.93	104.95	106.7	107.31	105.69	106.92	109.42	105.97	103.37	105.04	109.65	108.92	105.53	105.12	103.95	107.27	104.25	109.08
93.74	98.764	97.871	98.747	95.561	97.23	98.497	96.426	96.402	97.524	95.755	101.35	99.523	96.014	99.874	101.06	98.496	100.22	96.52	96.833	95.698	96.263	98.018	95.987	96.411	99.528	100.18	98.327	100.04	98.528	98.963	97.875	98.438	99.131	97.723	94.555	100.38	96.181	101.16	97.31	97.518	97.164	95.22	98.5	97.562	99.4	96.638	98.104	96.654	97.826
106.44	106.16	105.16	106.98	106.64	109.71	102.51	103.95	104.75	106.38	103.97	105.5	104.21	105.13	108.19	106.11	106.86	106.7	106.09	105.5	107	104.8	106.23	106.32	105.83	106.23	104.21	104.94	105.87	103.34	105.05	106.83	104.09	104.06	104.16	104.56	107.75	105.02	106.21	104.49	107.04	104.49	104.45	103.49	105.21	108.73	104.02	103.79	104.93	104.39
98.873	103	97.656	100.99	100.62	103.22	100.97	99.449	101.74	100.91	102.29	101.76	99.405	104.08	105.26	102.45	98.04	102.84	99.067	101.05	97.083	104.74	98.458	96.529	99.155	102.03	98.358	97.627	101.58	104.35	100.88	99.961	102.26	99.594	101.74	100.91	102.54	100.05	100.45	101.05	98.762	101.93	97.908	99.958	101.72	99.807	101.07	100.99	98.047	97.895
108.11	105.85	106.7	108.73	111.12	106.85	106.23	108.32	107.17	107.75	108.85	109.03	110.25	108.58	108.03	107.38	108.28	109.08	110.01	109.84	107.79	111.07	107.34	108.59	107.73	112.13	109.51	104.35	108.95	104.71	111.54	108.75	107.63	107.11	107.9	109.98	110.16	106.88	108.88	105.6	111.89	111.72	107.7	106.84	107.89	107.61	106.17	108.82	106.1	112
104.41	108.95	109.41	104.5	107.13	107.4	108.48	107.93	107.06	105.48	103.97	103.16	104.75	105.36	105.9	104.68	104.65	105.17	107.22	106.61	110.21	104.98	106.74	105.87	104.64	106.22	105.26	105.01	103.32	105.82	106.36	105.79	104.25	108.11	103.42	104.37	104.56	104.71	106.34	107.03	108.91	106.12	103.54	108.17	110.47	108.42	106.52	104.61	107.57	104.41
108.7	109.84	109.11	107.83	106.9	110.89	106.63	108.78	110.97	107.96	108.51	110.96	108.32	107.99	107.49	109.6	106.65	108.7	110.23	110.52	108.48	106.22	106.26	109.07	108.12	106.13	106.75	108.41	108.57	106.89	106.51	104.92	108.56	107.18	107.48	110.81	111.63	106.72	106.06	107.87	105.08	109.11	108.33	109.34	108.97	106.4	108.81	105.91	105.78	107.81
105.52	106.25	103.3	105.11	104.5	107.64	103.98	104.71	109.98	106.4	106.01	110.29	107.64	107.71	103.93	103.31	104.37	103.76	105.11	105.73	105.19	105.64	108.6	105.16	103.8	104.29	107.36	105.44	104.11	104.01	107.42	106.85	103.63	107.28	105.35	106.39	105.88	106.05	107.22	103.93	105.79	106.84	104.91	105.04	108	104.21	105.09	107.98	106.51	105.4
111.3	108.36	108.03	106.95	106.81	112.19	106.98	108.41	111.09	111.09	108.11	108.28	110.8	106.47	109.93	108.19	109.94	109.14	110.03	109.87	105.95	106.55	108.74	111.82	109.73	108.65	107.88	110.69	107.95	110.08	108.77	105.76	106.93	109.09	108.08	109.09	106.24	109.73	111.08	111.59	109.86	108.62	108.82	107.83	108.15	110.15	106.59	107.17	107.78	109.45
106.24	108.69	106.86	103.26	106	108.55	107.49	104.16	103.77	108.12	109.26	105.54	104.65	105.32	103.97	104.92	104.96	107.56	103.54	106.21	105.17	104.28	106.31	102.67	104.89	105.6	105.61	105.62	106.69	105.93	105.39	106.01	108.06	102.89	102.5	105.88	106.91	105.74	102.48	105.03	106.34	107.13	104.99	103.95	104.75	105.67	105.65	105.24	104.91	108.02
98.109	99.103	98.307	98.292	100.28	96.432	97.646	101.34	93.751	98.461	96.243	99.226	96.637	99.348	99.564	100.42	98.211	96.48	101.08	98.697	97.429	101.03	101.29	102.84	99.539	99.119	98.81	98.875	98.364	99.165	98.946	100.07	99.698	100.07	100.13	96.886	98.226	102.29	96.358	98.468	98.622	99.418	98.316	99.465	98.55	100.43	101.67	99.079	100.17	95.18
107.23	109.76	108	110.77	109.92	108.02	105.51	110.27	105.54	107.51	110.55	110.64	107.32	109.13	109.05	110.47	107.74	109.58	107.22	109.58	107.38	109.49	106.75	111.28	112.85	106.17	105.75	104.38	109.47	105.85	109.04	109.33	106.12	108.99	106.29	107.78	109.7	107.42	110.73	103.86	108.54	108.46	107.79	105.22	111.26	109.5	111.24	110.53	106.3	106.4
108.54	105.08	107.37	106.57	105.1	106.75	103.22	110.89	105.44	103.07	108.1	108.14	104.59	106.19	104.72	107.1	105.88	107.15	106.54	103.98	103.53	105.96	108.1	103.21	104.15	105.79	104.36	105.92	105.66	107.02	105.14	102.49	106.03	105.31	104.33	108.08	104.96	107.67	107.32	107.06	106.31	105.16	107.71	107.46	109	104.7	104.26	103.56	107.78	106.02
104.01	107.01	107.11	105.15	107.56	107.19	109.48	109.67	105.86	106.81	111.23	107.62	110.9	105.51	109.82	105.39	108.85	109.31	105.29	109.81	110	111.39	106.59	106.41	108.42	106.94	108.97	107.11	109.73	110.54	109.23	107.42	106.36	109.6	106.59	108.07	107.49	108.36	106.66	110.92	108.73	108.15	107.23	107.86	106.07	108.45	107.56	111.95	109.4	105.82
104.69	105.59	105.06	104.42	104.41	106.25	102.79	105	106.19	106.48	105.82	106.96	107.58	105.33	107.14	107.8	105.5	104.19	104.64	106.48	109.04	102.01	103.42	103.44	104.52	107	106.98	103.55	104.32	106.05	105.85	106.49	106.01	107.67	106.84	106.84	104.74	106.31	103.99	110.78	105.46	105.67	103.89	106.22	105.2	103.77	108.05	104.8	108.46	106.24
105.9	107.23	109.09	108.99	107.32	110.54	106.96	108.29	109.16	110.75	108.76	108.35	105.54	109.8	108.38	110.1	107.25	106.12	107.76	108.7	111.69	107.35	107.98	107.8	105.73	109	109.32	110.53	107.49	109.83	110.33	111.37	109.99	105.35	108.01	108.06	108.84	105.8	109.55	106.31	107.17	109.72	102.81	105.12	110.13	110.4	107.86	108.56	107.72	105.23
101.64	101.73	98.871	101.42	102.5	101	99.628	101.82	102.96	98.98	99.613	103.31	98.393	102.15	101.07	100.01	103.32	97.83	98.158	101.07	101.17	101.85	100.6	99.56	97.158	101.44	98.659	96.555	101.6	99.699	100.9	100.91	100.61	101.59	99.266	97.305	102.29	100.86	103.22	98.866	100.29	102.99	100.07	99.418	100.33	100.6	102.74	98.994	100.01	101.87
99.053	101.33	95.775	96.5	101.36	96.717	98.348	99.44	95.571	98.003	98.187	97.037	96.805	98.223	98.301	98.741	96.855	98.042	97.959	95.654	96.416	94.132	99.181	97.632	96.869	99.49	98.417	99.381	98.05	96.427	95.727	99.367	99.448	100.04	98.908	98.775	95.923	97.783	97.009	100.59	99.355	96.608	95.735	99.419	98.054	100.38	94.41	99.214	97.921	99.943
111.33	108.06	108.04	107.87	108.33	106.59	109.03	105.86	109.62	109.61	106.45	104.66	105.45	111.78	107.18	109.19	105.67	106.27	107.87	108.61	108.36	105.2	109.32	106.48	108.09	108.78	109.62	104.74	108.25	106.94	108.97	110.89	111.45	108.35	108.78	107.08	107.55	107.27	108.58	110.63	105.95	108.93	106.95	107.71	110.05	108.6	107.23	107.88	104.69	107.15
98.653	97.104	95.939	98.385	97.211	98.822	97.79	98.592	98.444	99.385	96.825	100.63	96.19	97.787	98.42	99.972	98.12	95.595	97.425	99.377	95.833	98.933	99.204	97.427	101.16	94.119	97.013	97.286	96.089	98.412	95.826	94.765	98.563	98.606	100.79	97.515	99.016	99.027	101.52	101.34	101.76	96.254	96.657	98.323	98.326	97.861	94.957	98.316	97.782	98.44
103	104.27	106.5	105.11	106.48	103.82	108.95	103.24	104.96	105.59	106.51	105.2	106.55	104.09	105.4	102.87	106.36	106.33	105.56	107.54	103.62	105	102.23	104.11	105.7	104.91	107.15	107.66	109.59	105.68	103.47	106.75	105.59	107.82	105.12	106.48	107.55	105.99	105.77	107.47	105.99	104.92	105.49	102.85	104.05	107.1	105.92	104.79	102.51	106.37
108.32	106.83	108.73	107.9	108.58	107.97	110.12	109.29	107.49	107.7	105.34	108.77	108.35	108.72	107.97	106.06	109.22	107.6	109.28	106.21	109.51	109.47	105.69	105.54	106.84	109.18	103.8	108.15	108.03	108.37	105.57	111.19	106.82	106.58	108.45	109.05	108.2	105.28	109.09	107.98	107.67	110.15	107.05	107.51	107.5	110.12	107.83	111.19	108.23	109.24
108.56	106.97	107.05	108.52	106.1	106.01	106.91	102.49	106.6	102.41	102.53	104.52	104.19	109.33	103.17	106.53	106.97	107.7	103.6	104.91	107.25	105.41	104.2	107.12	108.93	106.78	106.55	106.36	105.86	108.21	106.23	105.39	106.65	108.13	104.87	109.71	106.7	109.29	105.02	104.24	103.26	107.95	103.13	106.94	108.53	106.56	106.93	108.45	106.67	107.5
102.16	104.76	106.68	102.32	101.81	106.15	105.55	104.52	104.04	104.96	101.74	104.3	105.68	107.77	103.15	106.45	103.06	105.89	107.25	105.16	107.86	108.51	107.09	107.91	105.6	104.55	106.78	103.67	105.7	106.74	104.75	102.19	107.96	107.83	102.13	105.5	104.69	106.43	107.09	101.83	106.54	106.87	103.73	108.29	108.42	103.91	104.85	105.19	105.08	104.68
107.43	112.2	108.25	108.77	105.9	109.95	109.01	107.12	110.55	107.45	109.48	109.4	107.19	110.1	109.59	110.34	112.21	110.22	107.38	108.27	111.23	109.69	106.83	108.55	106.07	109.45	108.82	108.6	106.97	106.75	106.9	107.8	109.87	106.25	107.1	110.63	110.48	108.99	107.98	112.4	107.58	107.43	109.55	109.31	108.09	104.34	108.97	109.52	111.77	107.56
107.34	104.78	105.42	105.1	108.57	107.63	107.22	106.17	106.02	106.77	108.18	106.12	108.12	106.08	105.61	109.5	105.38	104.52	109.3	106.25	109.82	106.53	111.35	106.84	107.06	108.1	103.8	105.69	107.01	106	105.35	107.31	104.15	105.36	105.63	106.24	107.55	105.72	105.17	105.72	108.69	105.28	107.44	104.09	107.92	106.4	104.79	106.15	104.62	105.77
102.47	101.41	102.42	101.7	100.21	103.75	102.6	104.97	101.54	102.19	101.95	104.79	103.83	103.25	103.6	104.58	103.02	103.41	101.67	101.74	105.11	103.62	104.78	99.392	101.38	104.08	104.95	106.68	103.04	101.16	104.92	100.34	97.763	104.12	105.25	102.81	100.67	104.87	101.73	105.57	104.52	102.58	103.98	104.54	102.85	102.37	105.65	102.49	104.98	104.96
107.96	106.96	108.67	108.39	110.69	107.7	109.67	110.73	107.78	109.11	109.59	105.96	108.84	109.37	107.48	108.11	109.24	110.2	107.35	109.55	107.74	110.64	104.55	108.86	110.4	107.41	106.46	110.09	107.58	108.62	107.18	107.54	106.18	108.04	106.59	105.69	109.54	106.63	104.8	108.83	109.19	108.28	107.35	108.66	108.21	106.41	109.86	109.39	106.29	107.56
110.59	110.04	107.2	106.2	109.1	111.01	105.42	106.32	108.4	110.28	110.56	106.27	107.86	110.09	105.96	108.3	108.05	108.3	107.56	108.31	107.83	109.34	109.38	109.12	105.06	105.69	106.47	107.8	108.68	110.23	108.24	105.92	107.8	105.66	105.41	108.94	111.09	109.11	106.76	111.46	108.52	110.41	108.62	109.63	110.42	108.15	107.39	107.11	108.65	105.51
99.006	95.759	99.342	97.653	99.948	95.871	99.306	99.854	100.24	97.426	96.928	97.4	94.208	99.38	99.113	98.168	96.206	97.244	100.25	97.4	98.566	97.788	100.3	96.895	97.825	95.951	99.238	99.798	96.678	98.955	97.938	97.706	96.838	99.104	97.969	97.417	98.017	98.643	97.495	98.043	97.318	98.292	98.505	100.69	98.542	98.746	99.738	98.489	99.51	98.409
105.64	105.01	106.36	107.55	105.07	106.9	108.19	110.88	108.71	107.34	106.84	107.87	105.99	108.2	105.46	105.92	107.16	105.92	106.8	103.74	103.01	103.51	106.25	104.24	106.46	105.23	105.61	105.22	108.62	104.23	108.96	107.39	105	107.29	107.38	108.75	108.89	106.75	109.7	104.02	108.72	105.47	105.01	107.96	103.55	105.92	107.67	106.85	108.04	109.43
109.19	107.32	110.5	109.35	115.52	109.13	108.6	109.73	109.71	109.06	107.68	110.76	108.55	107.58	109.05	111.43	110.21	111.49	111.96	109.6	110.36	111.56	110.23	110.4	111.93	110.62	109.86	112.5	110.79	110.81	110.66	109.85	110.16	109.17	112.79	113.36	109.42	113.51	109.33	111.65	114.56	109.38	109.44	108.2	112.6	109.2	112.52	109.56	110.88	108
106.36	108.15	107.87	110.33	107.91	108.1	108.83	109.35	108.65	106.48	107.98	108.4	105.23	106.27	112.19	107.13	110.36	111.51	107.42	110.78	108.58	109.37	108.06	107.94	109.78	105.96	107.93	110.31	108.63	107.48	109.48	108.75	103.89	107.57	112.18	108	108.92	108.1	104.64	109.14	108.91	109.07	107.21	107.43	109.1	108.96	107.1	112.29	105.78	108.43
104.79	105.69	106.37	107.03	102.03	104.81	103.72	105.09	106.73	104.37	104.24	102.43	107.04	107.61	103.61	104.99	102.75	103.8	105.17	106.51	106.02	103.8	103.15	105.36	106.16	109.44	106.19	104.64	103.98	103.17	103.92	106.57	104.86	105.12	104.7	105.94	102.71	106.48	103.39	104.17	109.42	107.78	108.76	103.02	104.71	103.99	108.04	101.27	105.13	106.27
99.122	98.177	98.039	93.039	100.99	99.981	98.167	97.543	94.771	97.563	99.991	98.639	102.2	98.447	98.739	100.18	99.814	100.37	96.472	98.752	98.639	97.216	96.529	99.128	98.715	99.423	100.86	98.256	96.974	96.949	98.498	98.97	95.057	95.583	99.892	97.517	98.556	96.665	97.729	96.102	97.253	98.445	96.793	95.567	97.366	97.337	98.599	97.781	98.327	94.854
101.13	98.441	96.887	101.14	102.04	100.69	98.577	99.627	102.5	100.04	102.24	99.151	98.575	97.708	99.866	98.838	99.538	100.48	100.84	100.47	99.574	101.13	99.128	101.4	99.611	97.2	98.98	99.53	101.39	98.851	103.98	99.401	98.956	101.42	100.33	98.499	99.792	99.91	98.405	99.867	99.68	100.27	99.298	99.327	100.76	100.04	102.32	99.592	97.903	102.09
101.49	101.22	99.523	98.207	101.12	103.49	101.79	100.35	103.15	98.425	99.701	103.59	103.9	100.83	98.734	98.37	102.1	102.16	104.63	102.67	101.62	99.174	101.58	99.682	98.738	102.3	101.43	100.83	102.35	100.92	100.22	99.671	104.71	99.828	99.779	101.35	99.294	100.29	100.65	98.764	98.314	100.83	101.97	98.541	103.75	102.97	100.54	102.08	99.058	102.94
104.04	106.65	105.94	106.81	106.71	105.09	101.58	105.82	105.17	108.19	106.37	106.25	103.71	106.19	105.88	104.88	103.76	105.13	104.81	107.63	107.81	101.98	108.05	106.81	103.39	107.46	105.92	102.3	104.42	107.77	107.09	101.87	107.1	105.86	102.85	108.17	102.66	104.63	105.42	105.21	102.88	103.82	102.93	104.2	104.96	106.46	107.13	106.68	108.84	108.31
108.18	109.11	108.11	107.37	107.46	106.1	112.13	107.71	109.73	107.13	108.44	109.4	106.04	108.86	108.33	108.95	108.12	111.76	106.69	108.44	109.21	107.57	107.76	108.64	109.72	105.76	107.38	106.78	111.05	109.54	108.05	109.78	107.81	107.46	110.37	107.76	108.32	107.49	108.12	106.99	107.45	105.46	107.53	110.54	109.62	107.65	108.68	106.6	106.37	105.75
105.3	104.94	102.42	107.29	106.06	109.52	108.45	108.1	107.73	105.44	107.24	107.75	108.26	108.49	107.31	107.3	106.3	103.33	104.45	109.49	109.47	105.57	107.27	107.28	105.95	107.62	105.32	104.24	110.38	106.39	105.03	107.15	104.77	109.23	103.7	108.42	108.46	107.16	102.45	107.35	109.31	106.25	108.4	107.61	106.11	106.23	106.77	105.78	105.48	104.78
103.95	106.41	105.12	103.7	104.07	105.03	102.22	109.18	106.49	102.65	105.57	104.53	106.18	107.31	106.33	103.57	105.27	106.56	105.1	104.39	103.62	106.21	106.11	106.16	106.36	104.07	109.04	104.48	104.97	105.58	107.4	106.48	107.02	106.35	107.81	108.57	109.36	106.57	104.43	104.72	104.69	104.02	109.38	105.2	104.74	104.74	103.33	107.53	106.12	106.29
98.017	96.109	96.591	98.899	100.53	101.83	98.901	97.226	98.49	99.184	98.53	96.264	99.077	95.974	96.303	98.652	99.105	97.856	97.56	97.696	100.94	98.454	97.857	99.504	99.262	97.715	98.677	97.276	99.803	97.034	100.46	97.646	98.741	99.293	97.105	99.015	100.97	100.46	98.79	99.032	96.237	98.159	97.852	98.442	100.22	96.879	99.488	100.23	97.006	97.984
108.62	109.54	108.94	106.06	109.16	108.89	105.73	107.99	107.68	108.42	108.74	110.44	108.77	108.96	108.12	108.42	105.91	111.3	109.85	109.23	104.91	105.34	105.21	109.73	109.83	110.53	107.91	108.75	110.54	110.54	107.76	108.13	107.11	108.1	108.86	108.32	110.6	107.4	107.68	109.3	105.82	106.4	106.13	110.81	108.72	108.62	107.21	109.46	110.44	108.3
109.11	106.14	104.41	110.24	105.67	109.75	107.16	109.12	107.2	105.95	106.57	101.75	105.02	104.46	107.76	108.52	103.73	103.54	108.13	110.25	106.12	107.44	106.96	106.72	107.96	106.98	105.05	110.2	107.32	107.89	103.4	105.61	109.24	104.91	106.14	104.7	104.91	105.76	106.63	107.38	105.76	102.47	105.38	106.36	103.83	104.75	105.82	104.79	106.5	107.3
104.17	106.35	105.03	103.08	105.4	103.53	105.9	103.1	104.87	103.95	103.77	108.1	103.14	107.2	106.91	103.47	107.11	103.46	105.49	106.76	106.66	105.21	104.61	108.86	107.42	104.47	104.73	104.12	105.76	102.7	107.33	106.22	106.99	105.26	105.27	100.75	103.74	105.23	107.07	105.19	105.56	107.12	103.78	103.73	106.11	108.24	105.85	102.87	105.63	102.22
108.13	107.95	106.9	107.8	107.56	107.75	105.03	105.73	108.24	107.22	111.25	111.16	108.1	107	102.52	108.44	109.13	109.39	108.23	107.97	106.46	107.23	107.18	107.78	107.66	108.64	108.67	105.29	109.59	105.76	109.75	107.08	107.76	108.06	106.08	108.23	111.21	109.06	105.05	109.05	106.51	104.46	106.79	110.49	108.13	105.15	106.26	110.08	108.78	108.68
102.49	99.846	101.69	101.79	98.911	100.55	102.02	97.92	103.86	99.115	99.988	97.946	100.99	99.625	99.657	98.405	102.06	100.69	100.28	98.03	98.321	101.54	98.499	99.664	101.22	99.782	100.94	101.36	96.811	97.377	99.262	103.04	100.4	101.71	99.045	98.625	99.821	99.413	99.923	101.81	101.98	99.646	103.11	100.08	99.865	100.89	100.8	99.297	98.929	102.02
109.06	109.05	107.45	107.3	109.91	108.19	105.8	110.07	105.9	103.98	112.19	107.3	105.89	108.35	106.77	110.76	107.21	107.28	107	106.13	107.03	108.63	107.81	107.13	108.93	106.92	109.65	110.39	109.42	106.72	108.92	107.55	107.28	104.01	111.79	109.53	107.99	111.13	108.02	110.81	108.81	106.07	109.41	106.46	106.84	106.08	106.56	106.52	108.67	108
108.27	109.39	105.03	106.74	103.26	104.44	108.86	107.23	104.29	108.06	106.7	106.51	107.25	108.38	105.72	107.27	106.19	107.46	104.22	104.62	106.14	107.03	109.15	108.02	106.27	105.46	107.34	105.66	106.72	105.46	108.72	105.05	107.17	107.84	105.97	105.32	105.18	106.39	105.76	107.47	105.64	107.51	107.12	103.3	105.56	106.9	109.19	107.05	104.48	107.13
107.27	108.42	105.88	109.94	111.23	107.66	108.91	108.14	110.97	105.54	107.47	109.52	108.24	107.06	108.83	107.81	105.14	110	107.83	107.99	109.71	106.36	111.25	108.53	110.49	108.26	105.08	106.82	105.4	109.63	111.23	110.01	111.15	109.08	110.64	107.97	107.45	110.57	106.68	109.07	108.53	108.77	109.66	110.15	108.13	109.87	108.32	105.54	107.39	109.83
108.25	110.7	111.18	109.8	109.18	109.2	110.44	109.62	111.14	105.76	108.3	107.64	110.02	112.11	109.24	109.34	105.39	107.27	107.94	107.2	105.61	110.04	106.29	107.59	109.18	107.52	109.33	107.71	109.85	111.48	108.11	109.2	107.82	105.98	110.65	104.07	107.86	105.55	106.45	110.25	106.51	107.76	105.7	109.46	109.62	108.4	105.85	104.67	107.69	104.04
96.01	95.475	98.755	95.818	99.269	98.648	99.026	97.861	97.107	96.812	96.416	97.131	100.67	101.42	98.587	98.256	98.422	96.1	102.15	99.37	98.291	97.916	97.227	99.244	98.621	98.103	94.853	97.581	98.585	97.882	97.92	99.396	99.053	97.669	99.24	97.543	99.618	98.886	96.107	94.959	101.61	98.103	95.955	99.757	98.273	98.864	98.723	97.889	98.058	96.469
103.67	106.12	109.71	107.79	107.06	105.54	106.38	108.07	106.31	106.5	106.87	107.91	105.85	107	105.31	107.61	106.03	106.59	105.2	106.59	106.26	109.44	103.19	108.56	105.88	108.27	105.68	105.36	103.92	106.39	105.54	107.89	108.29	104.5	104.2	108.05	105.83	106.69	109.67	104.96	103.99	105.23	108.87	106.51	105.9	104.57	104.68	106.82	109.49	107.2
104.47	104.8	105.93	107.41	105.19	102.06	103.93	102.94	107.36	107.57	105.3	106.33	105.11	102.33	104.12	103.32	107.63	105.05	103.41	103.9	109.41	106.73	106.76	105.61	106.61	103.88	104.78	102.75	108.14	104.81	108.99	103.79	105.33	106.03	105.2	105.81	106.75	105.77	105.51	104.02	106.12	107.44	107.74	107.41	104.12	105.12	107.63	105.66	102.59	104.7
105.23	107.02	103.4	104.91	106	106.21	102.42	104.53	106.93	105.17	104.39	101.48	104.75	106.14	104.33	104.07	104.97	108.71	104.48	105.08	105.44	105.41	104.39	105.31	104.87	105.8	105.05	103.32	105.55	105.53	103.83	103.56	106.01	108.01	106.51	104.54	105.98	104.35	106.75	107.71	103.78	103.59	102.87	104.92	106.14	103.88	107.24	105.46	105.37	105.55
105.99	105.46	106.77	102.57	106.19	105.21	106.17	103.7	106.71	107.52	108.09	104.83	107.87	104.9	104.32	106.25	106.46	103.7	105.31	105.57	103.3	102.34	102.16	105.98	104.93	107.56	106.72	106.59	105.2	105.72	107.98	103.21	104.51	104.53	104.1	105.61	104.39	107.61	107.37	106.25	108.54	105.33	104.16	103.33	105.43	106.93	103.69	105.83	105.99	103.83
101.65	100.62	99.987	98.886	100.56	100.98	102.68	98.618	100.97	101.29	101.05	102.39	99.432	101.62	98.142	101.43	102.44	97.762	101.7	99.055	98.934	98.661	101.86	102.12	100.12	99.517	101.02	104.4	100.42	97.083	100.23	97.795	102.16	99.017	102.68	100.78	99.029	100.25	102.57	101.43	98.532	99.347	100.73	102.91	97.02	98.872	102.37	100.04	99.404	97.731
108.88	107.94	109.65	108.8	108.24	104.52	106.6	107.56	109.9	108.56	109.71	109.64	107.95	108.57	108.12	105.14	107.3	110.3	107.88	105.4	108.3	108.1	107.5	106.37	110.92	107.2	110.27	107.54	106.54	109.26	109.14	105.2	109.31	107.39	108.45	110.38	107.54	104.85	109.6	112.07	108.88	106.98	108.55	108.35	107.36	108.78	110.34	110.38	107.73	104.87
111.72	107.79	105.33	107.69	108.35	107.94	109.53	108.61	109.97	108.58	107.65	110.18	109.17	109.05	105.62	110.76	110.65	105.14	109.51	108.38	108.03	107.76	108.99	107.98	110.43	107.72	106.34	109.61	106.08	107.84	108.73	106.72	107.83	110.39	107.35	108.95	110.38	106.52	106.78	111.91	108.02	103.91	109.52	107.87	109.22	106.69	107.39	106.25	109.46	111.2
107.33	104.68	104.93	105.7	109.42	105.32	103.18	105.84	105.04	105.23	103.7	105.89	108.21	103.63	103.14	106.49	105.26	108.45	103.11	109.12	106.2	106.6	106.8	106.65	106.79	108.63	102.28	107.03	104.31	105.84	106.43	103.48	107.09	106.2	104.44	106.62	107.13	104	108.84	104.38	106.58	103.63	105.1	106.19	104.32	105.67	105.52	107.43	109.74	107.36
107.65	106.58	104.4	107.39	105.59	104.41	107.64	106.82	105.89	104.33	106.49	105.63	107.93	102.12	103.68	106.28	102.39	107.26	104.18	107.8	107.88	109.04	105.35	103.17	106.5	104.38	107.58	104.44	106.73	105.51	103.59	106.44	109.31	105.25	106.87	104.27	102.92	104.84	105.09	107.85	103.37	105.86	108.08	106.04	109.6	107.92	105.99	104.28	107.61	104.05
106.33	109.76	109.23	104.26	107.55	109.1	107.7	105.61	105.11	108.31	109.11	106.92	107.22	111.03	108.42	109.72	108.19	107.74	106.96	107.87	107.04	108.05	110.7	107.81	108.05	109.17	108.32	108.59	108.2	108.22	108.42	108.03	107.81	108.42	106.71	107.81	104.19	109.59	113.46	108.57	105	107.44	106.62	108.68	106.91	107.48	109.49	108.37	108.5	107.08
104.87	104.41	107.41	106.86	108.12	107.48	107.51	105.29	104.71	108.81	105.21	105.47	107.47	106.46	109.32	105.21	105.72	105.79	110.37	109.31	108.15	105.76	106.08	104.67	105.19	107.12	109.64	106.89	103.96	105.98	108.62	107.06	106.29	106.58	107.89	104.13	107.26	105.79	106.71	105.93	106.94	106.11	107.11	106.53	107.05	104.76	105.73	105.09	105.38	104.17
107.58	110.2	112.26	110.57	110.44	110.27	110.72	112	110.95	111.15	111.72	111.89	111.99	108.04	112.77	108.57	114.37	109.14	109.99	109.5	108.6	108.07	109.64	110.1	111	109.09	107.61	108.26	110.54	109.91	110.32	108.3	111.38	108.58	111.42	109.3	110.62	112.02	109.84	110.27	109.44	112.09	109.84	107.64	112.87	108.79	108.93	109.94	110.44	109.25
106.87	104.74	107.53	106.11	106.1	106.7	107.58	107.91	105.35	103.95	108.66	102.75	109.55	104.29	107.35	105.46	107.77	104.49	107.92	106.96	108.67	107.03	108.04	105.77	106.63	105.21	109.87	108.57	107.96	105.87	105.2	107.2	106.47	105.78	106.47	108.17	104.41	103.69	106.94	106.82	108.36	108.77	107.42	107.3	105.61	107.48	108.57	105.81	105.71	105.73
107.34	106.37	106.81	108.65	105.81	110.15	110.36	108.21	108.86	105.68	108.29	110.04	105.52	106.01	111.15	106.97	109.71	106.46	110.97	110.82	108.04	107.34	108.05	108.87	106.17	107.56	109.2	105.2	109.02	109.57	108.28	110.48	110.29	108.31	110.68	109.93	109.21	105.85	106.98	110.73	106.73	107.67	108.08	108.1	108.75	110.8	107.12	109.96	109.39	107.31
106.14	109.03	106.43	106.25	109.25	105.28	106.91	105.46	106.16	107.56	107.43	109.57	108.94	106.52	108.17	108.57	108.81	111.51	107.09	107.82	108.72	105.83	108.46	110.31	108.97	107.7	108.37	108.38	110.38	109.09	105.95	106.25	107.8	107.57	108.99	105.78	105.27	107.68	105.81	109.21	107.85	107.28	107.3	111.16	107.02	109.39	106.91	110.19	110.28	108.42
107.89	110.39	104.93	106.22	108.06	107.92	106.54	108.57	105.78	108.07	110.03	106.73	105.94	107.83	107.42	103.54	108.27	110.88	109.22	106.52	106.26	110.93	105.57	108.09	106.4	106.25	109.7	107.36	107.9	105.63	107.12	106.62	108.66	108.71	108.39	108.81	108.25	107.56	109.45	104.79	109.12	107.81	110.29	106.05	107.88	107.52	108.11	106.93	107.63	106.62
106.96	108.78	103.04	106.16	106.76	108.46	106.7	108.11	107.51	103.24	107.34	107.21	107.55	107.35	107.86	106.13	105.43	105.51	110.26	104.32	105.99	105.26	104.03	108.41	107.04	106.48	103.85	108.56	104.31	108.64	106.23	102.84	105.98	106.66	106.21	103.75	106.85	106.02	109.18	106.44	106.39	104.25	110.76	105.79	106.9	107.82	107.45	108.35	105.07	106.63
109.99	111.49	109.45	110.13	107.46	105.78	109.54	110.11	108.8	108.57	111.12	111.34	110.38	109.43	109.74	109.03	107.88	110.32	108.22	111.39	112.91	109.38	107.14	107.46	107.34	109.37	107.75	105.64	109.46	108.12	109.36	109.37	111.04	111.51	107.32	110.7	106.45	109.28	110.48	105.75	110.69	108.35	109.43	108.43	111.14	106.48	106.87	107.99	106.1	107.72
105.72	105.91	109.96	107.49	107.74	108.67	107.47	109.03	107.71	106.33	108.31	109.21	109.05	108.9	108.37	109.18	108.33	107.92	109.5	109.61	106.28	113.02	107.38	107.76	106.81	111.43	107.36	107.36	106.62	106.79	109.27	107.09	107.56	108.97	108.1	110.68	108.62	106.85	107.49	110.65	108.99	108.32	110.51	107.42	112.53	106.37	106.5	110.11	108.43	109.24
102.26	105.64	105.41	105.87	108.12	106	107.32	103.81	101.15	102.38	105.71	103.28	106.61	105.28	105.62	103.7	101.38	109.04	106.26	106.52	104.67	105.01	106.7	105.59	105.18	106.08	104.73	104.7	104.31	106.59	103.7	104.29	105.2	106.04	101.89	105.44	102.46	106.59	105.84	108.37	106.27	106.17	103.94	105	103.53	106.46	103.9	108.03	104.56	105.25
105.33	105.18	108.8	107.05	104.95	106.03	106.66	105.22	104.04	103.48	107.52	107.41	106.09	105.08	108.21	107.65	105	106.87	105.7	106.39	107.52	107.08	108.7	107.82	107.67	108.09	109.03	106.82	106.43	107.61	104.16	105.39	108.41	106.41	105.48	106.51	102.82	105.09	101.48	106.83	107.49	108.63	106.35	108.31	106.27	105.82	104.12	107.8	103.58	101.2
113.37	109.36	102.62	108.96	106.84	108.24	110.72	102.44	108.79	109.57	109.01	108.1	108.35	107.58	110.18	110.63	112.03	105.46	110.9	106.74	110.64	106.46	108.33	110.07	110.19	109.71	107.3	111.19	110.31	105.71	107.78	105.95	108.37	107.6	109.86	104.74	106.04	108.72	108.54	110.98	107.24	107.78	110.32	110.97	106.63	108.59	102.85	107.58	108.48	112.26
98.716	101.64	99.61	94.369	95.841	97.685	98.449	96.834	97.152	98.265	100.39	98.378	96.723	95.681	99.227	95.531	96.283	95.702	97.029	99.444	98.573	97.825	99.638	99.483	96.374	97.89	97.615	96.262	97.465	96.429	98.493	98.631	98.409	96.578	96.33	98.262	97.254	99.379	98.753	98.125	98.045	98.377	96.935	99.27	100.6	98.909	100.77	97.005	94.369	96.145
99.462	99.035	99.134	97.852	99.028	98.948	99.95	98.441	101.18	95.211	99.757	98.307	98.769	100.16	98.008	97.96	102.2	100.98	97.311	98.536	97.483	98.036	95.738	98.016	99.772	99.186	98.41	97.321	100.45	94.629	99.701	97.296	99.613	96.418	94.577	95.751	100.03	94.397	94.99	98.048	98.023	96.378	99.661	99.44	97.951	98.442	98.255	95.03	96.837	97.846
100.92	100.09	102.37	101.78	101.23	100.93	102.7	101.83	102.23	101.53	102.12	103.41	102	98.829	102.55	99.561	100.36	101.64	98.292	98.589	101.34	99.832	98.563	99.886	104.27	98.259	98.703	97.426	100.63	103.08	99.059	104.07	101.26	102.08	97.816	100.53	97.695	100.74	100.46	103.57	98.476	100.71	98.861	100.07	100.83	98.373	101.18	100.46	100.86	103.17
109.76	105	107.05	108.06	105.38	106.91	106.22	105.97	106.64	106.22	107.46	103.93	106.32	107.62	102.96	105.43	106.57	105.24	106.65	104.43	103.26	104.9	106.91	110.49	106.04	103.54	105.87	103.25	105.6	106.8	102.59	106.49	105.85	106.43	108.28	106.05	106.4	105.91	106.6	107.62	107.28	108.2	108.8	103.88	106.03	105.13	104.48	110.54	104.82	103.67
108.21	105.75	110.32	104.99	106.54	109.29	106.55	107.79	106.14	108.43	106.69	103.68	107.95	109.86	107.05	106.36	105.18	106.8	108.7	104.67	105.47	103.85	105.26	109.16	105.58	108.12	105.92	103.47	105.81	105.29	105.38	107.76	110.73	104.41	106.84	102.78	107.53	105.28	106.17	104.81	106.69	108.09	106.12	107.52	108.38	107.2	103.13	104.24	107.84	107.33
105.15	105.15	104.52	103.76	104.25	107.62	105.17	103.75	102.63	103.7	106.44	106.92	105.46	103.82	106.52	107.94	104.92	105.82	108.02	106.45	104.76	107.2	104.4	104.81	104.98	105.83	104.84	104.94	104.47	104.28	103.98	106.75	105.17	105.72	108.34	104.41	107.06	107.09	105.43	103.55	104.41	104.76	105.5	104.67	104.87	106.15	107.47	105.79	108.15	106.24
96.836	97.591	96.728	96.776	97.241	95.731	94.807	98.237	97.576	96.078	95.666	96.12	97.69	100.69	98.666	99.402	98.197	102.9	99.336	97.48	98.439	99.197	96.048	102.02	98.689	97.794	98.072	100.09	99.134	97.749	96.919	100.47	95.021	98.863	95.413	98.078	97.078	99.229	98.369	98.924	98.993	102.2	94.75	96.927	96.362	96.877	99.312	97.515	94.669	98.27
110.26	110.55	109.29	107.83	107.3	108.92	107.09	108.77	108.22	107.29	108.97	109.06	110.88	109.13	105.68	110.32	108.43	106.08	109.27	107.29	110.07	107.9	108.71	110.49	106.46	111.09	110.07	109.18	109.44	107.45	107.37	106.51	107.86	112.62	107.29	107.07	108.47	109.63	109.56	109.52	106.05	111.09	107.45	111.72	108.25	106.88	111.36	105.6	109.23	109.16
105.17	106.27	106.34	106.59	108.47	106.47	106.86	103.71	106.85	104.29	105.3	106.2	105.02	106.96	105.77	106.72	107.22	109.45	109.12	106.56	106.03	104.39	106.63	108.24	106.5	106.87	106.33	107.52	109.19	105.64	107.87	104.4	108.9	107.21	106.71	106.44	106.2	106.86	107.36	107.08	106.36	104.36	108.3	106.36	104.99	105.2	105.99	106.24	106.59	107.29
104.31	107.46	105.37	105.33	104.02	105.62	108.18	107.68	106.16	107.62	107.36	106.89	109.12	106.47	106.86	106.66	105.47	105.93	106.18	107.38	107.17	108.79	105.01	108.49	109.67	104.55	105.06	108.98	109.39	106.41	104.23	108.23	106.08	105.83	106.23	104.16	107.72	105.12	108.15	107.31	106.22	110.23	104.72	105.91	104.73	107.9	108.89	106.99	107.53	107.02
107.4	104.79	104.22	106.14	103.43	106.53	104.7	106.25	106.64	104.89	105.82	106.08	104.52	104.04	102.58	105.1	104.37	103.01	105.37	107.17	103.16	105.42	104.46	108.85	103.05	106.68	107.89	100.76	104.25	104.57	107.24	103.88	105.82	107.47	106.61	102.99	102.79	107.42	99.95	105.66	108.16	105.4	107.43	106.96	104.29	105.94	105.97	108.12	105.64	103.62
105.2	106.5	107.38	104.97	108.41	102.23	103.44	106.85	106.89	105.32	105.87	104.01	106.9	105.74	107.41	105.28	104.88	101.47	104.38	102.74	106.22	108.48	107.68	103.66	105.78	104.27	104.63	106.38	104.44	104.92	105.15	106.22	104.38	106.33	106.2	102.19	105.48	107.24	104.46	102.46	104.53	105.04	108.24	104.56	103.34	103.58	105.04	106.38	106.95	103.14
97.513	100.17	101.07	98.052	98.958	101.07	100.94	101.32	103.02	103.43	98.928	100.39	100.09	99.54	100.25	101.59	98.92	99.467	98.691	102.11	99.725	99.484	102.09	99.236	98.957	98.629	99.471	98.203	101.53	101.88	97.23	102.57	100.21	101.14	99.849	102	100.56	98.975	98.604	103.59	98.682	97.668	100.94	97.905	104.88	99.833	99.583	101.84	99.53	104.27
107.38	106.08	108.05	104.25	106.38	107.63	105.01	103.02	106.5	101.53	104.75	105.74	106.61	105.63	104.12	109.3	102.94	106.49	102.48	104.64	107.3	104.9	106.76	106.25	104.63	106.63	105.99	102.89	106.3	104.58	105.29	105.71	105.33	105.7	105.41	102.59	103.52	103.74	104.99	103.62	105.42	106	105.72	106.46	107.22	105.43	102.16	108.64	107.5	106.77
96.326	97.795	96.118	98.556	97.693	98.869	97.89	100.13	98.753	92.171	99.996	99.452	100.35	97.173	99.377	99.676	99.679	98.356	95.989	101.76	98.751	100.21	97.54	97.657	96.42	97.306	95.472	99.374	99.766	95.636	100.43	93.757	98.002	99.7	97.707	98.233	100.6	100.13	98.657	96.788	98.228	98.884	98.968	96.687	96.125	99.999	95.702	97.263	97.16	97.919
105.55	106.79	107.53	108.49	108.69	106.38	105.9	106.21	108.75	107.7	108.11	108.98	108.38	105.44	109.86	108.52	108.86	104.4	107.31	110.05	107.01	106.58	107.67	106.38	107.99	107.43	104.56	109.4	109.53	110.85	111.42	107.68	105.68	107.47	106.59	106.35	109.17	104.3	108.58	105.39	106.99	108.31	111.12	106.57	108.81	106.98	109.54	106.02	107.88	104.46
107.29	103.31	104.51	102.04	103.49	103.27	103.46	102.31	105.18	108.07	103.48	107.7	104.39	103.12	106.67	106	103.91	102.71	104.77	105.48	106.67	109.76	106.56	105.48	103.8	106.89	105.59	107.17	103.62	104.78	106.14	107.01	105.25	107.07	106.03	106.55	106.13	105.21	107.18	108.19	103.5	106.9	106.72	105.92	104.3	104.96	104.77	103.93	105.43	106.9
99.009	97.846	98.437	99.104	97.38	97.62	99.025	96.993	98.753	101.38	97.285	100.92	102.39	97.942	99.975	99.117	97.627	99.917	98.62	98.923	95.625	98.862	100.28	99.426	96.772	98.329	99.208	100.74	101.91	97.923	97.568	98.305	99.405	101.02	100.59	98.204	97.059	100.91	98.902	96.981	98.965	99.456	99.204	98.531	98.029	98.517	98.893	98.536	96.263	99.99
106.97	108.81	108.77	105.34	109.7	106.52	111.4	105.75	108.76	109.15	106.3	110.07	106.43	109.54	106.71	106.84	105.9	107.69	108.16	104.14	109.51	108.79	110.39	107.83	107.13	108.29	108.08	105.74	107.57	107.93	107.92	107.06	110.45	106.46	109.09	109.95	104.39	106.44	111.15	107.88	109.18	109.57	107.12	104.96	108.22	108.45	110.88	105.14	106.33	104.71
98.408	97.185	100.58	100.55	100.09	100.64	99.634	99.07	97.599	100.22	99.297	98.119	99.46	98.63	99.616	99.865	97.515	101.24	97.72	96.996	97.945	96.004	96.463	97.299	96.658	99.475	100.39	99.466	97.249	99.484	97.855	97.756	95.168	97.746	99.046	97.189	99.732	96.673	97.995	102.37	99.102	99.207	98.4	104.18	97.188	96.848	98.33	99.682	99.441	99.13
107.49	109.59	109.3	105.18	108.13	106.47	105.02	106.65	111.18	105.43	109.48	104.01	108.26	106.97	105.87	109.49	105.88	109.05	104.26	108.67	106.67	107.17	108.5	108.6	104.02	108.24	106.54	106.34	106.83	108.95	106.85	110.97	107.16	106.66	103.36	108.48	108.36	108.17	106.51	107.94	105.58	108.33	108.77	109.08	107.13	108.43	109.72	108.88	109.54	106.99
107.31	111.79	111.53	108.93	107.76	107.82	109.97	105.29	107.93	104.99	108.01	109.5	104.48	108.37	108.37	105.62	107.6	107.43	108.16	107.69	109.28	108.41	106.39	107.52	109.34	108.18	109.14	108.01	105.92	110.03	111.22	108.56	111.63	110.9	109.89	110.84	106.07	110.16	108.59	109.2	107.13	109.21	108.75	109.64	109.78	107.38	109.19	105.99	108.25	110.75
109.04	105.07	109.31	108.81	105.3	103.71	106.1	106.77	106.91	107.43	105.92	104.41	107.24	106.56	106.98	109.88	104.69	108.46	104.7	104.76	109.04	106.14	106.12	103.47	106.67	108.45	107.89	103.09	109.8	103.68	108.22	106.31	105.95	106.63	107.39	104.63	106.47	106.58	106.76	107.56	104.98	106.56	105.82	105.74	108.41	105.45	104.81	106.23	107.05	106.28
95.82	95.353	99.12	97.225	98.86	100.67	96.899	97.772	99.167	98.758	96.501	99.534	99.476	98.837	98.15	100.86	95.706	100.22	103.65	99.393	97.774	96.103	96.441	95.659	98.161	99.967	99.143	96.619	97.325	98.192	97.272	96.915	100.66	99.945	100.04	98.463	97.512	99.985	95.033	100.18	98.983	95.254	97.583	96.802	99.794	99.049	99.925	97.898	100.08	97.822
106.74	110.38	110.21	106.85	106.25	109.03	109.31	109.33	107.43	108.23	108.16	110.17	112.16	109.78	107.27	108.95	107.69	108.28	109.2	110.14	108.85	107.06	108.7	107.65	111.2	112.62	108.45	109.2	106.59	109.39	108.91	108.29	107.34	110.3	110.12	108.24	111.74	108.12	108.88	105.84	109.51	108.85	107.89	110.19	107.79	107.78	107.62	107.03	107.47	109
107.46	106.94	106.7	108.02	110.07	108.62	106.21	108.34	107.54	107.69	107.57	106.84	107.63	106.26	106.24	105.75	106.86	109.38	110.19	108.92	107.37	105.7	109.69	107.5	109.3	108.77	109.21	106.84	109.02	107.91	108.18	107.57	107.57	107.07	107.34	106.83	112.67	108.55	107.77	106.18	107.34	107.45	104.69	105.55	107.45	109.8	107.86	107.93	106.3	106.03
107.13	110.31	105.88	109.73	106.35	107.44	107.58	107.72	110.39	108.97	107.12	108.44	114.37	107.56	109.65	104.4	109.68	108.98	106.49	110.67	106.32	105.61	109.63	107.9	109.61	106.42	110.67	109.91	111.92	111.53	107.27	110.96	110.91	109.39	106.76	108.21	105.62	109.03	107.22	111.45	110.13	107.88	109.04	108.19	107.33	107.5	108.95	108.05	104.32	108.64
109.96	106.38	108.14	109.27	108.95	110.21	105.34	104.04	108.26	106.86	106.99	105.64	105.94	107.52	106.22	106.81	107.69	109.81	108.49	108.7	105.85	109.59	106.58	103.8	107.6	105.28	106.47	108.44	110.87	109.73	108.48	110.77	106.83	109.52	109.73	110.58	107.27	110.21	107.83	106.78	108.56	107.97	108.6	106.73	107.63	108.46	109.6	107.8	108.24	105.84
107.47	109.33	108.6	108.51	108.75	107.08	112.55	107.6	108.75	105.25	108.39	105.52	109.07	107.95	109.79	108.95	106.69	112.01	104.84	109.28	108.18	107.59	109.21	108.85	106.54	104.96	109.07	109.18	110.64	108.28	109.63	106.28	107.92	109.73	108.14	109.56	109.58	109.6	109.13	106.47	109.67	103.75	111.34	111.23	106.26	105.95	107.51	107.8	108.39	111.32
111.44	106.96	110.5	107.33	109.23	106.88	107.49	109.83	111.69	107.37	108.65	111.44	110.11	109.9	107.29	111.14	108.86	109.68	110.54	108.12	106.92	107.56	110.3	107.9	107.46	107.33	109.62	109.29	108.52	105.84	106.07	106.75	109.5	106.83	106.76	107.1	105.81	108.2	108.3	107.43	108.13	106.48	108.21	108.52	110.59	109.24	107.01	109.98	111.23	107.28
108.21	107.02	108.35	103.54	109.21	107.16	105.12	109.32	105.61	105.01	105.65	105.8	106.55	108.74	103.35	106.6	106.54	105.58	105.45	105.67	105.33	105.01	106.3	107.44	104.09	106.03	107.38	106.2	106.3	105.21	106.79	104.53	103.1	106.35	105.55	110.15	106.03	105.35	106.38	105.48	107.43	106.55	108.04	106.31	106.27	105.01	108.55	108.1	104.89	105.72
111.93	110.42	106.31	111.41	110.39	109.19	108.37	106.77	108	112.12	110.22	111.99	112.47	110.07	108.65	112.34	112.55	109.76	108.96	112.2	108.13	110.77	108.8	110.33	110.38	110.73	113.44	111.62	110.19	107.32	112.74	111.83	111.15	110.88	110.32	106.7	110.29	113.14	109.38	112.36	113.22	112.41	111.98	110.69	108.63	109.25	108.74	109.4	113.23	111.6
107.84	102.49	108.6	108.59	110.21	112.37	109.45	109.96	107.01	107.59	109.48	106.08	108.36	104.34	103.74	109.13	108.47	108.74	110.97	108.48	106.51	109.12	107.86	107.13	109.65	110.81	107.19	109.48	109.53	106.94	108.4	107.78	107.58	108.56	109.5	107.41	109.07	108.97	110.27	107.06	109.11	106.29	107.49	107.34	108.25	106.7	112.31	108.36	108.73	106.3
105.74	103.91	103.69	103.69	101.58	107.94	105.9	107.53	102.47	106.15	108.2	106.53	107.61	106.9	107.25	107.25	105.72	106.5	104.27	102.96	106.24	106.35	106.53	106.29	107.75	106.01	108.06	106.04	106.19	105.82	106.97	103.01	106.94	106.54	104.87	106.9	108.84	110.19	103.95	103.38	108.08	105.49	106.23	106.47	107.04	105	106.14	108.56	107.62	110.82
109.7	104.59	104.06	108.67	106.84	106	108.55	103.85	106.55	104.51	106.22	106.78	103.96	108.2	107.79	108.48	106.01	106.03	103.67	107.67	105.15	109	105.1	103.6	107.27	107.3	105.59	106.77	105.95	107.68	104.87	104.74	104.04	105.85	106.9	107.04	106.98	105.82	106.56	106.22	106.45	108.19	105.45	107.01	108.05	105.4	105.12	105.76	104.38	104.58
99.069	99.634	100.95	101.02	97.066	98.481	100.87	98.273	103.78	99.573	100.15	99.963	97.385	99.949	98.399	95.506	95.605	97.596	97.831	98.845	99.356	99.654	98.976	101.81	97.934	100.52	95.867	99.164	97.457	98.449	100.88	95.826	98.148	98.781	98.99	99.418	98.261	97.266	99.665	97.847	99.264	100.87	99.1	97.478	100.19	100.73	100.8	98.278	96.289	99.709
110.87	114.13	110.02	109.83	113.26	109.92	107.26	110.62	111.65	112.7	111.21	111.23	111.84	107.92	110.17	112.12	114.86	110.52	109.64	108.63	111.44	110.2	110.58	108.4	114.44	108.8	107	108.87	109.01	109.15	110.22	110.36	108.75	111.08	107.37	109.48	108.65	109.8	110.71	109.25	108.06	111.17	109.8	111.53	114.28	111.4	111.8	110.85	109.75	109.27
97.049	96.083	97.744	99.299	97.903	98.761	98.011	94.086	98.679	100.6	98.047	100.08	99.949	94.962	96.702	100.94	100.82	96.008	99.503	100.64	96.817	97.77	96.296	96.367	94.386	96.67	99.801	97.39	95.835	98.166	97.978	97.503	97.802	97.417	99.206	96.334	96.599	99.274	98.2	99.077	97.629	94.009	101.94	98.942	97.738	97.084	93.907	98.035	99.042	99.611
109.08	108.9	105.05	105.37	106.85	108.25	108.72	105.84	108.85	107.95	111.66	106.07	109.15	109.09	108.5	108.65	108.87	105.03	107.5	108	110.31	105.87	110.86	105.84	110.89	111.16	104.94	109.46	106.46	109.06	109.06	107.74	112.23	108.57	109.74	105.43	107.05	109.04	107.44	105.85	109.38	106.49	106.73	106.32	109.05	109.78	107.8	108.42	108	108.03
106.22	106.04	106.35	102.84	107.51	106.2	108.76	106.48	103.57	104.63	106.46	105.5	108.73	106.86	101.44	106.08	104.03	105.68	107.4	104.89	104.73	107.16	105.75	103.48	103.36	108.99	110.78	104.73	105.6	104.79	106.48	103.68	109.8	105.51	107.73	104.7	105.72	104.99	105.98	105.36	104.63	102.31	109.08	106.88	106.68	109.55	106.13	106.49	108.88	106.36
99.203	98.617	99.576	99.126	99.463	97.78	102.06	96.958	99.1	95.488	96.413	98.326	97.897	94.296	99.35	99.196	97.202	93.666	97.171	98.618	100.33	96.238	99.126	96.778	98.998	98.972	97.11	98.324	99.667	98.122	96.975	99.296	97.135	98.373	97.794	95.762	98.445	102.18	99.152	101.05	99.21	98.629	102.18	94.851	96.976	101.7	96.522	99.982	99.601	102.21
106.09	107.49	107.61	105.44	107.21	107.85	109.33	110.11	108.98	105.39	107.07	108.09	108.79	106.36	109.33	112.38	109.07	107.82	106.25	109.2	112.47	107.8	110.09	108.63	106.45	107.56	106.21	107.84	106.93	107.19	109.02	110.05	109.71	109.62	107.88	106.68	109.4	109.54	107.01	108.12	108.33	107.55	109.68	108.81	108.48	106.82	110.16	106.95	111.09	107.37
103.91	103.04	103.22	106.99	104.37	107.83	106.14	106.68	109.96	106.74	105.41	108.11	105.95	106.4	106.24	105.61	106.6	106.9	106.73	105.16	107.61	106	104.75	105.86	106.98	106.05	105.55	107.3	109.89	107.51	105.34	104.71	105.89	105.07	105.65	106.22	106.99	104.78	107.27	107.9	101.7	103.71	106.42	107	106.95	104.12	105.19	105.78	103.98	108.43
100.33	98.991	101.71	103.19	100.15	102.85	103.14	104.44	107	103.72	100.45	102.54	103.75	106.87	101.98	103.16	102.35	102.41	101.62	103.4	103.35	102.13	102.49	99.745	101.09	104.25	103.48	102.97	99.574	102.62	103.81	103.14	104.12	102.81	101.28	106.19	104.36	101.13	102.57	101.29	103.95	105.44	108.5	103.48	104.63	102.87	102.7	101.78	102.39	102.29
99.036	97.375	97.07	97.633	101.52	97.345	99.431	98.232	97.219	98.047	100.16	94.444	97.639	95.975	100.58	96.528	100.06	101.32	97.221	99.558	96.856	96.427	100.2	98.858	99.701	101.02	100.58	98.428	97.799	98.101	98.286	98.61	98.487	97.166	94.929	96.133	98.162	98.064	99.377	97.017	99.446	94.181	99.104	97.188	99	99.2	97.585	99.205	99.442	99.526
100.92	101.37	98.522	101.79	97.323	103.65	100.49	102.14	101.25	99.315	103.69	103.27	99.008	99.089	100.04	103.57	99.94	99.044	99.056	96.977	100.01	102.68	100.34	100.13	98.721	102.32	100.26	99.941	100.95	99.691	96.771	102.5	103.3	100.18	101.57	99.308	102.99	97.915	99.305	100.24	100.03	101.01	100.96	97.752	100.1	97.837	97.477	101.82	102.99	98.288
109.08	105.53	106.51	103.85	105.32	102.89	104.68	107.83	106.02	107.98	105.41	105.51	106.37	104.95	106.71	105.33	103.81	109.02	103.71	106.87	108.18	104.23	108.55	103.82	109.16	109.71	108.96	107.94	106.77	106.14	110.46	108.15	104.53	106.04	105.32	108.5	106.32	106.25	107.16	108.1	106.54	104.59	106.85	109.28	107.57	106.27	103.93	104.48	105.58	105.71
99.178	98.58	100.65	99.862	98.406	98.363	96.712	98.524	95.265	101.14	100.55	96.467	97.702	99.721	97.11	95.923	97.774	97.263	96.529	98.306	97.78	97.551	100.37	96.74	95.257	95.614	95.31	98.582	98.457	98.058	98.326	97.318	96.031	98.194	96.748	98.776	99.811	99.186	97.049	99.201	97.151	98.374	96.285	99.112	98.418	99.1	98.984	98.94	96.502	98.371
106.49	105.37	101.69	107.02	108.11	107.64	107.33	102.68	103.71	107.88	101.38	105.78	107.55	106.49	105.25	105.1	105.32	106.48	107.58	107.85	106.07	106.25	102.37	105.34	108.05	106.04	105.78	109.05	110.97	107.08	105.85	105.04	105.39	107.28	106.2	104.96	105.95	101.91	103.84	108.89	105.36	105.84	101.89	106.45	107.32	104.36	107.51	105.38	103.49	104.86
98.609	98.256	96.153	97.162	99.175	97.718	97.691	98.213	95.762	98.038	99.621	96.907	96.92	100.16	95.802	96.182	99.747	99.209	98.644	98.11	98.083	98.984	97.852	98.567	99.169	98.877	98.427	96.793	100.51	95.489	101.44	95.953	97.286	97.904	101.46	96.204	96.496	98.49	97.609	97.66	95.928	97.992	96.72	98.418	99.316	97.353	100.55	99.442	99.481	94.314
96.798	98.684	97.799	96.531	96.35	96.773	98.851	95.811	103.48	96.969	97.826	102.14	99.639	98.949	99.211	100.01	97.414	101.52	101.75	97.746	96.877	97.619	97.365	99.772	100.37	98.288	99.755	100.28	96.72	100.3	100.11	99.355	103.07	102.93	102.59	99.834	98.011	99.014	98.73	97.993	97.434	100.21	98.197	97.947	99.37	97.391	97.477	99.454	97.647	99.111
106.14	106.94	107.35	106.56	106.95	105.75	108.52	108.97	107.61	109.69	106.79	108.17	106.3	105.87	108.73	107.35	106.97	108.73	108.59	106.67	106.11	109.46	110.88	105.45	107.62	104.39	108.5	109.57	107.05	106.11	108.57	106.1	105.98	105.45	109.09	107.57	105.25	107.79	108.3	109.97	107.47	107.43	106.2	106.49	108.28	109.91	105.88	105.05	107.21	106.85
108.22	106.39	105.06	109.4	108.05	109.44	107.95	104.82	105.17	108.79	107.12	107.71	108.67	106.09	106.96	107.79	105.09	107.26	108.44	106.54	110.28	109.8	108.35	108.3	107.11	108.34	107.13	108.87	109.94	109.55	108.15	106.41	111.57	108.27	110.83	109.28	107.53	108.25	104.18	108.52	108.16	107.86	110.56	105.11	103.23	110.13	108.38	109.39	105.85	107.3
92.131	99.387	102.37	98.41	95.101	96.817	97.745	100.1	95.431	95.684	97.461	98.939	97.209	97.791	99.088	96.428	99.803	97.495	96.686	95.926	99.783	96.423	99.674	99.336	96.875	99.126	100.93	96.491	99.873	95.865	97.406	97.551	99.534	97.161	99.111	99.473	97.852	95.71	97.851	100.9	97.028	95.988	93.9	97.607	96.587	98.003	98.418	98.036	97.575	92.667
107.27	106.89	105.83	108.74	108.28	107.09	109.1	108.31	108.36	109.77	108.32	109.4	103.79	105.93	105.87	108.25	109.3	110.26	110.3	106.03	107.55	106.85	108.99	109.3	108.79	108.35	108.25	108.37	108.62	107.81	108.15	106.21	108.34	105.7	106.31	108.51	108.93	107.22	107.63	109.43	110.06	105.02	106.26	108.58	108.26	110.09	108.4	108.2	106.19	108.4
108.1	108.93	107.5	108.28	108.98	109.21	108.18	110.04	104.64	108.44	108.62	107.75	109.58	109.02	110.66	105.1	105.83	107.52	108.31	106.17	108.59	109.93	110.29	106.89	110.7	109.15	109.48	105.28	106.85	105.75	111	106.69	108.02	110.14	106.87	111.25	110.41	107.89	111.45	109.49	108.41	108.04	109.17	110.26	106.69	108.51	104.13	108.5	106.53	110.04
111.04	109.11	109.55	110.57	112.13	111.8	107.86	110.29	108.28	108.83	107.42	112.43	111.07	107.07	109.39	112.31	108.03	109.32	109.01	112.26	106.51	112.75	113.78	111.8	110.3	108.32	108.1	111.68	111.53	109.6	107.41	109.36	111.19	106.69	112.33	109.88	112.79	113.55	112.05	109.92	108.68	111.12	108.92	108.77	109.54	109.76	113.58	111.2	108.95	112.53
109.81	105.8	105.4	108.92	109.72	108.65	107.53	105.16	104.62	110.98	106.3	106.39	107.6	106.69	106.22	110.28	107.63	108.45	104.55	105.67	107.03	107.18	106.21	106.51	107.73	104.31	106.57	107.19	105.36	106.37	103.25	107.15	106.86	107.1	107.07	103.51	104.79	103.04	107.42	107.44	106.31	109.92	105.85	105.09	107.66	111.26	105.21	106.03	106.87	105.11
101.06	95.832	98.272	96.01	98.772	100.27	99.163	95.261	98.018	99.795	99.699	99.43	95.573	98.352	99.752	101.14	99.735	98.87	98.519	100.19	97.475	101.77	99.338	97.425	98.942	98.532	99.3	98.187	97.167	98.198	96.053	96.929	98.747	95.873	100.38	96.288	100.7	99.954	98.477	97.652	97.696	98.213	95.911	97.595	95.141	96.805	100.36	96.269	98.84	97.34
99.276	100.48	99.165	100.89	99.041	99.469	99.042	99.177	96.72	100.32	97.176	98.891	95.015	99.391	99.475	97.575	96.737	98.294	99.302	98.235	98.551	96.886	96.793	99.009	97.846	100.19	96.12	97.278	95.488	95.762	98.788	98.902	98.34	98.119	98.837	96.849	97.118	97.926	96.918	93.428	99.56	97.07	99.19	101.6	100.44	98.166	96.165	96.966	100.01	97.729
106.87	109.32	108.55	106.57	110.47	108.87	110.05	107.36	106.97	109.15	111.9	106.84	109.62	108.9	110.63	112.34	108.76	110.74	110.03	105.94	107.35	107.7	111.88	106.41	109.94	110.64	109.17	107.66	107.37	108.21	108.26	110.1	111.51	109.57	107.92	106.73	105.66	107.24	107.05	103.82	107.25	107.51	108.04	108.11	104.29	112.19	104.84	109.18	108.14	108.01
109.8	107.85	104.56	108.43	108.25	108.94	107.93	107.52	112.7	107.63	110.16	106.85	112.7	109.16	104.98	106.74	108.17	105.39	106.3	105.81	108.38	107.22	109.06	106.04	107.18	106.82	110.97	109.08	104.21	111.46	107.65	109.39	108	109.59	108.83	107.59	109.92	109.61	106.58	106.22	109.3	108.44	109.15	108.03	110.22	105.33	109.62	109.81	106.06	110.1
104.23	105.21	105.98	103.74	106.56	103.45	107.61	107.02	108.07	106.41	102.01	108.03	106.73	106.47	105.23	105.01	103.67	108.94	109.16	104.27	104	104.57	106.56	105.88	104.69	105.31	104.94	105.78	105.21	103.74	105.28	107.15	104.25	111.27	105.63	104.16	101.67	106.23	102.59	107.67	105.95	105.12	106.71	105.5	104.89	106.45	103.52	105.49	102.64	103.03
99.861	101.88	98.815	97.537	103.29	99.504	99.092	100.12	97.511	100.95	102.14	99.832	102.37	101.81	98.844	98.023	101.92	99.46	102.42	99.071	98.805	102.2	98.763	99.54	103.26	99.674	101.28	100.2	99.267	99.392	99.658	98.346	98.283	99.329	99.921	100.19	99.608	99.076	101.3	101.04	101.28	101.03	98.525	99.741	100.97	99.38	99.007	100.35	102.61	100.81
109.97	107.9	110.85	110.51	107.99	113.04	106.78	108.02	111.84	107.66	109.08	109.96	107.92	107.37	104.81	110.09	107.54	106.97	105.19	108.63	108.94	107.83	110.94	110.32	110.88	111.67	107.9	108.45	111.1	106.61	109.08	108.42	108.1	108.34	109.57	109.86	106.34	109.21	109.95	106	105.98	110.61	109.9	110.51	106.36	106.16	107.61	107.47	108.42	106.71
106.61	105.26	106.05	103.09	108.47	105.1	104.85	106.89	105.69	105.31	107.69	102.84	108.32	103.9	106.74	103.03	105.47	103.91	104.15	103.65	103.18	105.28	104.29	104.65	101.24	106.37	104.66	104.53	104.68	103.22	103.83	105.35	105.38	104.8	104.31	104.39	104.95	105.08	106.03	102.89	105.32	105.51	104.66	106.56	105.54	105.7	104.98	106.34	105.81	106.29
103.98	106.23	105.14	105.87	106.7	104.93	106.8	104.37	103.88	104.09	108.19	103.52	104.31	108.19	105.62	103.31	104.33	108.03	107.21	104.02	106.87	105.3	103.04	107.13	105.61	106.42	105.79	108.63	105.8	104.49	105.56	108.45	106.2	104.87	106.89	108.25	107.47	106.33	103.52	102.03	104.47	106.26	105.33	103.84	107.53	104.18	103.98	108.57	105.55	106.58
96.281	102.3	100.38	99.769	100.21	98.547	97.408	99.583	98.711	103.18	100.99	96.929	102.43	100.66	98.345	100.65	98.23	98.419	99.75	97.992	99.485	97.562	98.948	97.702	100.67	97.367	100.57	97.762	97.655	98.194	103.58	97.007	100.07	101.77	101.7	98.412	99.521	98.355	98.728	99.504	100.9	100.15	99.589	99.145	100.35	98.947	97.742	98.905	101.13	97.013
104.56	106.37	106.12	103.4	105.44	106.11	107.06	107.59	107.9	101.86	105.77	105.7	107.13	107.98	104.91	107.42	104.95	104.02	103.21	103.89	102.11	108.48	104.11	108.23	106.27	109.93	105.45	106.79	105.48	104.86	106	106.65	109.33	107.08	100.86	108.04	103.35	106.52	104.21	107.69	106.49	104.16	106.37	103.65	105.34	106.17	105.7	106.36	105.85	103.5
101.06	106.34	105.62	105.01	108.81	106.9	105.29	104.52	107.53	107.92	103.12	108.99	104.29	103.93	109.95	104.78	105.95	109.46	103.94	104.22	104.39	108.52	106.18	105.06	102.71	109.28	105.47	105.04	102.95	103.5	110.03	106.67	106.47	104.62	107.68	106.75	102.64	102.04	104.49	105.24	105.37	105.26	107.33	106.35	104.65	107.1	106.96	105.16	103.5	108.63
108.43	105.28	106.5	105.43	108.23	110.09	108.97	108.07	108.8	110.07	107.99	108.32	107.01	110.67	108.05	104.36	107.18	110.42	111.17	107.03	108.81	108.88	107.17	110.65	103.17	110.7	110.4	107.8	109.36	106.13	107.55	105.88	108.52	109.3	110.16	108	106.35	109.34	106.9	110.56	109.75	108.77	107.31	105.91	110.28	108.86	110.45	109.92	111.15	108.45
106.39	107.69	107.36	106.77	106.41	107.99	105.47	106.63	106.12	104.92	109.16	102.23	105.36	110.78	107.49	110.28	105.92	106.01	108.82	106.53	106.11	103.96	107.04	106.95	107.75	105.34	106.82	106.68	107.28	105.47	106.64	106.53	108.22	107.04	106.82	107.11	104.79	107.37	110.59	108.78	108.43	105.87	108.67	108.82	109.91	106.43	105.31	105.34	105.91	109.76
108.46	105.91	109.23	109.17	108.32	104.08	109.22	107.19	107.96	108.74	106.9	108.28	106.04	108.54	105.66	109.61	107.41	106.25	108.68	110.2	109.3	107.76	107.58	108.62	106.77	103.58	108.41	108.47	107.83	106.81	105.74	106.52	108.14	107.67	108.32	109.4	109.02	107.89	110.72	106.94	107.65	109.85	104.79	107.79	106.18	109.54	105.6	109.32	106.51	110.39
98.388	98.167	96.641	100.93	98.767	99.044	100.4	98.017	97.928	97.545	97.457	102	98.25	99.938	96.695	97.995	99.936	95.725	99.259	97.516	98.212	94.33	99.179	97.678	98.385	100.63	96.211	98.784	99.8	96.349	99.283	96.711	98.143	99.688	96.199	99.802	97.184	94.761	99.163	96.935	96.242	98.542	98.408	98.226	98.076	98.171	97.47	97.922	98.869	97.413
110.28	109.78	108.1	108.47	108.2	108.87	107.98	108.41	108.47	108.7	109.15	111.09	103.6	107.6	109.99	107.05	107.87	108.52	106	111.87	109.29	107.69	107.47	108.11	110.31	109.38	109.76	108.57	109.7	110.59	109.71	110.79	109.33	111.6	110.34	110.63	105.01	110.33	107.85	108.45	111.65	107.36	110.01	109.46	109.32	111.26	107.75	111.28	108.09	108.52
103.44	105.56	106.79	106.24	108.97	109.25	108.21	104.99	108.13	107.34	107.21	106.4	107.35	107.99	105.97	107.92	108.78	103.38	109.2	106.2	109.68	107.09	107.17	107.99	106.97	103.66	105.84	106.08	105.89	107.81	106.27	107.14	107.61	105.64	106.86	109.35	108.73	105.94	108.33	105.37	107.21	109.86	106.65	105.55	104.43	104.18	104.57	106.69	108.47	104.46
97.928	95.438	98.687	98.124	100.51	98.981	96.072	97.141	94.869	97.206	100.72	95.883	101.57	96.103	97.704	97.968	98.571	99.837	94.925	97.191	102.04	101.02	97.278	101.16	96.214	97.063	94.492	100.36	94.559	97.87	97.886	98.74	96.556	95.551	96.19	94.045	98.065	98.031	99.447	97.814	99.368	98.813	97.876	101.58	100.08	97.561	98.121	95.785	102.22	96.765
110.75	108.51	110.04	108.87	106.9	109.36	109.69	110.09	108.36	108.84	107.2	110.45	108.04	106.32	108.61	106.59	107.63	110.48	106.13	106.08	107.89	107.72	108.82	108.17	110.02	108.87	106.99	108.5	105.95	105.57	107.13	108.18	108.19	108.14	105.67	110.46	107.98	107.21	108.46	111.15	105.93	110.22	105.32	110.51	107.21	106.52	108.81	109.7	104.62	105.12
102.27	108.13	107.1	106.93	107.73	105.86	106.74	104.56	101.69	106.16	105.83	105.64	107.11	105.95	104.16	104.7	105.5	104.91	106.48	104.33	105.64	103.04	106.11	103.54	106.76	103.88	106.09	106.86	102.55	106.94	105.96	105.73	103.11	103.42	103.54	105.09	104.45	105.93	102.34	107.79	105.18	108.32	105.96	103.71	103.62	107.33	103.25	106.13	105.58	103.74
100.14	99.609	102.46	99.34	100.72	99.685	102.99	100.68	98.54	100.33	99.421	99.877	99.262	100.79	98.977	101.3	99.626	100.94	100.11	98.91	99.636	99.363	104.26	100.69	101.84	100.28	98.289	97.175	100.93	102.76	101.37	99.694	99.982	101.62	101.49	101.61	99.358	100.51	103.56	101.09	101.85	102.83	101.11	98.821	102.62	99.163	98.382	98.915	98.393	102.94
102.78	101.52	99.229	97.932	98.801	99.891	102.15	100.38	99.213	101.7	102.58	101.28	101.71	99.822	101.61	102.02	99.117	98.724	98.693	101.37	100.07	99.329	100.86	102.9	101.09	102.37	100.35	98.522	100.62	101.25	98.214	100.71	100.34	100.12	99.725	101.94	101.13	101.4	99.527	99.229	100.9	100.16	98.028	99.248	98.098	99.575	98.577	99.466	101.68	96.481
111.6	109.94	111.85	106.5	109.42	108.64	108.55	109.03	107.73	108.37	109.06	109.67	110.62	109.44	107.23	108	109.25	109.03	107.9	109.54	106.76	105.72	104.94	106.89	111.5	110.23	106.86	109.74	107.83	105.1	106.64	106.98	108.55	106.48	106.9	108.24	105.14	107.27	107.56	106.13	107.54	107.02	109.27	106.79	108.48	108.09	107.21	110.54	106.07	109.89
101.86	107.86	108.65	101.71	106.23	104.9	107.75	104.02	105.35	106.92	104.76	107.15	105.7	104.89	106.41	105.07	106.02	107.37	104.42	104.61	106.41	106.04	108.79	103.87	108.16	105.67	108.49	104.58	106.27	104.94	105.68	102.93	107.1	106.89	107.41	108.7	105.14	105.4	104.54	109.1	104.98	106.31	103.8	104.78	106.78	104.4	106.09	105.97	107.21	104.14
106.62	110.92	110.27	108.45	107.45	111.48	105.12	108.22	108.44	109.9	109.91	107.39	107.93	104.43	109.53	109.32	108.81	105.76	108.45	106.6	106.38	104.39	109.42	108.84	109.92	106.76	107.05	107.99	105.41	107.79	107.54	108.36	109.29	106.92	111.86	109.24	107.89	108.5	108.78	108.49	105.13	108.11	109.49	109.79	106.18	108.18	104.18	110.63	107.16	108.67
105.9	109.11	105.08	104.32	103.66	107.63	107.13	106.31	108.32	104.21	105.74	106.02	105.15	103.78	103.63	110.36	106.58	109.69	107.73	107.12	107.81	106.29	104.66	104.38	106.17	107.68	106.43	108.51	106.47	106.42	103.04	107.45	104.76	108.22	109.94	107.88	105.51	105.41	106.29	105.25	105.11	110.46	104.67	106.71	104.54	104.59	104.71	103.07	106.1	107.82
107.74	110.04	109.34	110.11	109.02	109.18	108.89	108.25	108.22	106.07	107.55	109.27	108.41	110.01	106.94	108.07	108.25	110.62	107.43	107.21	108.18	110.75	106.55	108.32	108.58	107.17	110.4	107.78	110.4	108.28	107.63	112.14	109.21	107.69	105.23	108.47	107.21	108.2	107.61	105.49	106.18	109.47	105.46	109.8	104.75	109.74	109.74	107.4	106.79	109.84
106.04	107.02	107.95	105.89	105.69	104.46	107.92	105.4	104.97	107.72	105.83	105.37	104.26	107.69	107.39	106.8	107.34	108.16	105.78	104.63	106.28	108.81	109.44	105.89	103.26	108.14	105.66	105.43	106.61	106.76	106.75	110.41	105.17	108.87	102.74	105	107.7	101.77	106.81	103.81	104.11	104.6	106.53	105.88	107.7	106.37	106.14	109.18	104.91	105.65
107.69	106.2	108.05	106.02	107.92	106.73	108.46	103.68	111	110.65	105.48	109.19	107.59	109.3	107.59	106.88	107.5	106.16	105.63	109.84	107.72	108.47	107.37	110.96	105.18	105.11	104.14	108.56	108.35	107.99	108.38	104.54	106.27	105.93	106.7	106.02	110.19	110.1	107.86	111.1	107.23	107.59	106.03	109.51	108.52	106.1	106.35	107.11	107.88	107.76
107.81	108.36	107.96	108.77	109.83	109.11	106.58	108.75	106.56	108.97	107.21	107.73	108.17	105.42	109.84	108.61	104.54	107.75	113.73	110.33	108.83	105.74	108.2	107.37	107.55	109.51	107.79	106.64	107.71	107.15	109.58	108.39	108.22	106.79	105.87	107.03	107.64	107.79	104.9	109.72	107.01	108.93	105.59	110.58	105.51	109.39	107.12	108.6	109.86	108.62
105.39	107.7	107.44	106.07	107.1	109.41	104.37	108.68	106.27	109.79	108.59	109.03	109.51	110.53	110.56	105.85	109.06	106.83	108.9	106.61	108.88	105.75	107.61	106.79	108.23	107.95	107.74	105.83	108.67	109.31	106.69	108.66	111.27	108.28	107.88	108.73	107.1	106.32	105.52	104.1	107.02	106.51	106.51	105.26	105.26	106.56	105.66	110.31	105.4	106.95
110.71	108.8	111.66	109.37	108.81	105.63	108.56	108.01	107.44	110.25	109.45	107.77	104.3	107	108.1	107.43	108.13	108.68	108.47	109.8	106.94	106.57	107.13	108.31	108.56	108.05	105.85	110.63	109.76	106.97	109.46	106.86	109.8	109.6	109.73	108.63	108.11	109.84	108.61	109.14	110.08	108.2	104.94	108.27	109.42	107.41	106.27	107.7	110.45	104.48
108.02	111.05	111.06	108.9	109.66	109.18	107.71	110.36	108.04	107.2	107.05	106.04	106.24	108.53	108.45	110.5	106.69	106.78	107.99	108.6	108.48	109.43	110.01	109.28	108.62	106.39	108.72	108.91	106.27	109.88	106.48	108.52	108.21	110.84	107.23	108.6	109.01	107.82	106.51	110.09	109.66	107.7	107.61	113.06	107.85	108.59	107.54	107.85	106.15	110.23
101.63	99.432	101.42	99.905	96.083	102.39	103.83	102.19	98.379	100.57	100.99	100.09	102.05	99.495	102.57	100.73	101.27	101.49	102.05	102.28	101.47	99.276	100.46	99.522	98.558	97.413	98.936	101.16	102.05	103.49	103.84	101.33	104.43	100.24	100.75	102.02	102.64	103.5	99.759	102.55	103.3	100.96	101.44	100.34	100.42	101.79	103.53	96.882	99.358	102.32
108.42	106.37	106.19	105.54	107.37	107.06	103.78	107.03	105.63	104.69	105.2	104.73	100.85	104.51	106.85	104.89	105.83	108.34	99.881	107.51	103.02	105.28	105.93	104.57	106.68	103.05	108.91	104.75	107.21	103.77	102.78	105.95	106.83	106.61	104.35	106.39	105.1	106.53	103.64	105.31	105.96	106.55	106.25	104.77	106.18	104.6	108.12	104.06	104.55	105.01
105.8	100.69	105.77	106.37	106.28	105.02	106.11	108.35	107.59	105.99	108.83	105.21	107.5	105.54	104.24	106.09	104.9	103.17	103.87	106.13	104.11	107.36	104.59	104.6	104.54	105.48	107.77	103.99	109.07	108.57	103.75	104.06	106.49	104.36	104.38	107.15	105.94	103.66	103.97	106.4	106.48	109	101.69	108.56	102.72	104.27	106.85	104.62	105.15	106.44
106.63	104.08	105.4	104.85	105.85	105.15	104.02	102.86	107.79	104	106.46	107.01	105.17	105.26	105.36	106.24	105.5	102	107.34	103.45	106.96	105.8	105.67	105.84	104.01	105.77	103.9	104.6	105.41	107.15	104.88	106.04	104.6	105.52	104.63	105.34	104.11	107.25	108.63	106.93	105.47	107.46	106.75	106.86	106.43	105.43	108.02	108.19	107.94	107.17
108.6	107	105.73	106.37	107.33	107.8	107.13	109.31	107.67	107.71	109.04	105.93	110.23	105.85	108.11	107.22	107.66	110.05	108.48	109.02	110.31	108.41	109.67	109.18	109.95	108.09	107.27	107.14	104.8	108.86	109.26	107.52	107.4	104.63	107.65	107.56	106.98	105.58	107.47	105.95	107.16	104.28	107.92	108.1	106.79	107.71	108.22	105.77	105.67	104.73
104.23	104.2	105.18	104.63	105.04	106.09	104.78	104.04	106.32	105.36	107.92	104.03	106.93	108.74	109.31	104.54	107.06	108.15	107.3	104.54	104.78	102.58	103.35	106.69	102.78	108.78	107.18	102.11	103.45	108.78	104.02	107.04	104.88	103.64	106.31	104.62	107.89	106.56	105.45	102.72	106.9	104.5	105.01	106.17	106.45	104.3	106.45	106.7	106.24	108.16
95.578	97.103	98.457	99.916	94.855	97.905	98.664	99.906	97.082	100.44	99.197	96.064	99.248	100.06	95.307	95.954	98.438	99.395	100.14	95.805	97.303	102.5	100.35	97.094	99.751	102.34	100.36	98.513	101.25	95.677	101.59	96.145	97.298	100.29	97.517	102.12	98.888	98.842	97.989	100.44	101.04	97.741	100.21	96.856	100.86	97.964	101.41	97.126	96.12	98.44
102.29	102.71	103.19	102.36	101.25	102.32	105	105.56	99.928	103.22	101.91	103.01	103.66	103.5	104.63	106.21	99.722	103.99	102.29	101.39	101.64	102.01	102.21	101.8	102.08	103.27	102.49	104.06	100.27	101.75	102.58	103.91	98.226	101.25	104.43	103.35	101.26	102.99	102.93	102.27	104.15	98.086	104.37	101.91	102.97	105.97	104.57	103.9	100.41	103.03
100.76	96.935	98.595	98.237	98.541	97.141	97.778	96.81	98.186	97.773	98.519	99.73	96.543	99.68	92.978	96.88	98.918	99.929	98.041	101.78	100.25	97.053	95.939	94.434	94.92	100.73	97.847	100.45	96.234	97.197	98.048	99.516	100.65	96.197	97.37	100.4	98.219	96.432	98.536	99.478	96.434	94.919	98.266	99.875	98.424	98.161	98.794	99.016	99.479	100.12
106.51	104	103.47	107.18	104.83	107.28	105.15	103.25	105.73	105.57	104.28	105.81	104.96	107.76	105.96	104.51	106.35	104.85	106.05	104.65	104.37	107.14	102.37	105.47	105.95	109.31	106.11	108.34	105.59	103.18	108.3	107.22	104.81	105.13	105.02	106.31	105.26	106.82	104.44	103.59	109.31	102.92	103.58	105.71	104.35	104.22	106.49	107.02	104.79	104.49
107.34	105.78	107.29	109	109.35	106.33	110.46	106.38	110.96	108.87	104.71	106.94	107.1	109.98	108.2	107.03	107.11	106.85	109.23	109.13	109.95	107.41	109.62	106.61	107.35	107.55	108.64	106.69	109.09	104.2	104.37	106.67	106.21	107.38	107.37	109.17	109.65	108.49	107.03	108.07	110.49	109.59	110.25	108.01	113.19	108.22	109.74	109.25	110.45	106.56
104.2	106.35	106.85	107.5	103.65	107.19	106.32	107.51	105.12	108.72	106.33	105.54	105.14	107.82	105.22	105.14	105.7	105.89	105.77	106.23	110.87	107.07	106.41	105.9	105.26	107.34	105.79	104.54	104.35	104.79	106.76	108.53	107.45	106.28	106.77	106.28	105.88	104.73	106.35	103.64	106.24	106.63	106.47	104.83	105.85	105.27	105.99	104.56	105.92	106.38
100.55	101.44	99.133	103.28	100.91	103.59	102.48	100.8	98.91	101.02	101.24	99.544	100.25	102.88	100.28	100.8	98.478	101.94	101.01	101.63	98.078	96.444	102.93	100.26	99.279	102.13	97.843	101.07	100.77	104.12	102.36	101.89	99.407	98.262	102.82	101.88	103.83	101.47	100.35	97.801	100.77	100.99	104.22	100.72	102.17	103.42	104.04	102.94	101.98	98.657
111.1	109.35	112.24	112.14	113.39	112.06	113.11	111.25	111.4	110.71	109.89	110.06	110.12	111.12	111.56	109.49	109.25	109.16	110.94	111.03	109.46	112.23	111.14	109.71	111.47	110.85	109.96	110.7	111.08	110.46	108.7	110.21	111.93	113.35	107.1	112.74	108.52	109.39	111.4	107.88	110.66	108.95	110.38	110.78	112.04	109.2	110.66	110.48	109.22	110.39
107.21	106.7	107.11	105.38	108.55	109.42	106.6	105.36	108.84	106.27	105.37	107.82	107.53	104.57	109.05	107.22	107.26	108.29	106.6	105.6	106.51	107.12	106.14	109.31	109.54	106.43	107.3	105.22	107.96	101.97	105.89	106.53	105.82	104.74	109.55	106.39	105.89	104.74	109.76	106.22	110.11	108.59	106.62	108.41	105.55	107.81	109.25	107.09	107.75	105.24
105.91	109.42	104.54	108.94	107.99	105.68	109.54	108.91	108.85	109.6	106.96	107.27	109.41	106.71	111.1	106.62	108.56	106.78	105.47	108.04	108.79	107.56	105.62	110.58	110.78	109.46	111.46	106.51	108.96	106.5	109.34	106.48	106.08	107.81	109.06	106.17	108.12	106.5	103.09	107.57	107.23	105.9	107.15	107.13	105.79	107.25	106.25	106.43	106.53	110.13
101.09	98.786	100.52	98.124	98.269	101.45	100.82	100.28	99.98	94.863	96.164	96.906	99.055	96.153	99.575	95.037	98.615	99.151	100.6	98.809	99.677	98.006	99.451	97.422	97.055	96.071	101.29	99.53	97.861	99.292	99.802	97.228	99.143	97.296	98.409	100.36	101.98	99.151	101.48	102.59	97.004	96.534	98.398	97.597	96.653	100.22	96.036	101.46	97.994	100.46
103.78	107.88	104.37	106.04	105.27	109.53	107.22	106.84	107.57	106.22	108.25	108.09	108.3	105.27	107.44	106.67	106	104.16	107.43	106.1	104.3	106.11	109.78	106.97	105.14	107.11	107.96	108.39	104.27	103.97	108.4	105.68	108.91	105.93	106.51	112.5	104.76	103.74	104.22	103.6	104.82	106.3	107.26	106.18	105.99	106.56	108.39	106.9	108.23	104.57
103.94	104.5	105.13	101.15	106.49	105.69	104.44	106.69	106.58	106.06	105.09	106.29	106.04	104.8	107.27	103.54	105.17	102.79	104.79	105.4	104.58	102.21	103.11	101.56	106.66	104.75	105.77	108.05	105.89	105.86	105.39	108	104.77	104.23	105.33	106.93	108.12	110.75	106.82	103.84	102.98	106.51	100.64	105.99	106.38	105.09	102.98	105.45	105.48	105.16
107.17	106.01	107.42	108.05	108.1	109.63	108.23	104.12	104.7	106.46	105.9	108.03	105.02	107.48	105.24	109.14	109.24	104.03	107.77	103.7	109.74	106.85	105.99	106.2	103.77	108.21	104.64	107.25	105.72	107.86	106.09	106.67	108.88	103.85	106.68	109.28	105.11	104.81	107.18	108.58	106.53	108.74	106.3	108.23	106.03	106.78	108.67	106.72	105.49	105.86
107.55	109	107.05	109.02	105.81	107.8	108.45	108.67	106.67	107.42	108.44	108.9	105.69	107.59	109.37	108.25	107.3	107.56	108.49	107.91	110.1	104.45	107.34	109.57	108.22	106.71	112.13	106.07	107.58	106.77	106.02	108.53	107.78	106.28	105.86	109.55	107.35	107.63	105.74	107.69	111.63	107.92	106.88	108.07	105.2	109.47	107.34	105.25	107.03	111.12
107.4	106.56	106.55	106.43	107.03	106.2	106.59	108.63	105.28	103.8	111.34	103.78	105.75	105.88	105.22	108.3	105.1	103.14	106.85	104.91	106.03	105.11	103.05	107.17	107.69	104.32	108.58	105.29	107.9	106.36	107	104.57	104.83	105.26	105.25	107.2	105.57	105.57	104.39	103.52	104.42	105.18	105.22	105.62	105.14	107.64	104.03	108.59	107.46	105.9
106.35	104.87	103.76	103.65	104.62	103.73	106.64	105.94	103.98	102.77	107.65	104.41	107.02	104.76	105.04	105.03	102.61	102.79	104.01	105.23	108.92	106.34	105.41	105.08	104.52	106.91	105.07	107.48	102.86	106.02	103.19	103.91	106.6	103.35	105.71	107.37	105.72	102.79	104.17	106.16	104.18	104.37	105.49	108.42	103.61	103.41	104.87	105.55	106.78	105.81
98.572	97.596	96.244	98.429	98.279	99.863	96.37	101.34	96.764	98.904	96.694	97.276	100.26	96.683	94.943	96.64	97.154	101.82	97.424	98.114	99.286	98.762	98.757	97.044	96.689	95.009	97.911	98.47	97.533	99.337	96.263	98.753	98.939	94.867	100.94	100.68	98.978	96.48	97.472	98.79	98.247	96.294	97.29	100.29	96.086	96.191	99.045	96.253	98.551	100.36
99.279	104.62	101.68	99.625	99.809	102.89	102.78	98.918	98.835	99.358	99.404	100.62	98.173	101.66	99.599	101.71	101.38	102.25	99.95	99.827	100.9	101.61	101.43	101.6	101.54	101.11	104.54	101.35	101.29	99.858	100.32	97.71	102.57	101.97	101.44	102.09	98.656	102.43	104.91	99.029	98.881	100.27	101.4	103.09	101.56	102.08	102.36	101.33	103.63	100.82
104.98	104.13	104.58	105.53	107.32	106.3	106.21	104.77	108.04	106.89	104.95	106.1	108.46	106.38	104.53	103.24	107.17	104.29	106.81	103.63	106.99	107.09	108.15	110.61	107.36	104.22	104.34	105.5	109.36	105.91	104.7	103.41	106.19	107.49	106.62	105.07	104.96	104.78	107.39	105.32	108.62	104.43	104.9	105.99	106.94	106.7	108.33	107.34	103.89	104.78
104.38	104.17	107.89	107.16	103.94	105.34	106.81	104.76	105.77	105.7	104.43	106.44	103.94	102.6	107.34	104.93	106.92	103.8	106.91	109.04	105.89	104.78	104.41	107.51	105.75	104.18	102.01	108.08	104.09	104.79	106.99	101.79	105.22	108.42	109.58	107.86	105.1	104.29	107.59	106.11	106.61	104.46	103.9	105.87	104.8	102.76	103.76	106.62	103.79	104.92
103.92	104.42	110.25	106.92	104.17	107.47	103.72	105.28	106.7	107.63	106.39	105.44	106.15	107.36	105.87	103.89	108.43	104.96	108.48	104.61	108.07	105.49	103.49	106.42	106.54	105.19	107.47	105.3	107.69	106.03	107.1	105.59	103.15	106.79	104.56	105.63	105.72	108.14	105.88	107.06	103.78	106.73	106.42	106.37	108.25	109.09	104.04	107.68	105.73	105.24
99.472	95.406	100.84	98.668	97.108	98.348	96.424	98.029	99.449	98.356	97.267	100.49	102.56	98.305	99.189	97.777	100.95	98.717	99.174	97.789	99.243	96.991	99.313	97.026	99.912	96.942	96.232	99.132	100.29	98.507	98.894	95.182	97.42	98.452	100.8	97.498	99.531	97.64	99.916	99.103	98.002	99.577	94.318	103.89	99.508	98.397	97.787	101.01	98.484	100.04
101.54	97.951	99.866	98.411	101.03	99.676	99.677	99.465	95.028	98.677	98.276	101.75	101.29	104.35	99.372	100.51	98.182	96.876	98.641	106.17	99.461	98.365	98.954	99.769	98.83	98.733	99.425	102.89	97.645	98.856	99.397	102.1	99.045	98.503	101.47	101.61	102.25	99.655	100.05	98.129	100.5	100.09	102.2	102.07	104.36	102.72	102.54	100.7	102.11	99.715
106.44	107.72	105.38	108.82	106.42	101.75	106.57	105.35	107.19	103.94	104.2	103.02	103.48	105.07	108.38	107.11	105.08	105.39	106.87	103.49	104.55	103.74	106.49	104.16	104.92	106.12	102.71	105.69	105.6	106.26	105.69	105.58	107.22	104.59	103.25	106.29	103.97	105.98	105.73	104.65	104.65	104.53	108.37	105.83	107.25	104.08	107.69	108.04	106.4	105.74
109.94	106.16	105.32	103.69	105.63	104.87	105.17	107.31	105.87	107.11	104.4	105.73	106.2	106.23	104.86	104.66	106.77	106.27	105.42	107.67	104.47	107.47	104.93	102.4	106.37	107.82	107.22	105.18	105.21	104.96	105.14	106.4	108.65	106.53	104.68	106.34	105.5	105.58	107.07	103.65	106.64	105.31	103.96	105.54	105.56	107.18	103.41	107.04	106.98	107.64
99.304	97.956	97.813	100.14	100.54	97.911	98.813	96.99	100.11	97.91	97.834	100.75	96.844	98.383	97.676	94.909	96.697	96.927	97.766	98.115	95.887	99.651	96.929	98.86	98.09	98.759	95.891	96.845	100.66	100.54	98.429	100.53	98.147	99.233	96.061	95.186	98.577	98.374	98.228	98.694	99.698	96.997	97.392	97.191	100.2	97.903	99.236	98.727	97.378	97.147
102.99	98.736	96.489	100.68	101.95	100.81	98.313	101.09	100.31	102.37	100.55	100.89	100.5	100.01	103.32	98.441	100.13	101.33	101.29	97.076	100.16	101.66	100.76	101.21	100.26	101.71	99.055	99.43	98.101	100.11	98.946	100.11	103.13	97.79	100.45	99.087	100.89	97.048	99.192	100.35	98.31	100.44	103.72	99.831	99.098	101.91	99.996	100.81	102.1	101.61
106.46	107.01	106.84	104.89	107.74	106.28	103.01	107.03	106.61	104.81	108.08	107.48	105.69	103.72	108.11	108.84	106.38	108.11	107.08	106.94	104.58	107.45	107.73	104.67	106.73	106.44	106.7	108.68	106.47	104.19	103.69	103.3	106.36	105.22	105.25	105.26	105.02	103.56	110.51	105.61	107.66	105.18	106.24	105.58	102.61	105.06	103.71	107.61	107.66	104.6
107.35	105.08	103.21	103.77	104.21	106.08	104.82	105.59	104.37	105.13	107.99	106.14	107	105.32	106.12	104.83	101.45	105.94	109.01	108.04	107.04	105.99	104.44	106.72	106.25	106.21	104.58	106.8	103.54	105.55	109.17	105.76	105.21	104.51	107.26	104.89	104.52	104.1	104.9	106.5	104.83	105.95	104.98	108.44	107.67	105.23	105.04	105.28	106.29	103.29
104.16	107.34	106.56	104.3	109.05	100.8	106.54	105.39	106.22	105.91	106.14	105.15	105.27	106.97	105.4	105.4	106	106.5	105.97	106.13	105.47	105.79	104.44	104.84	107.97	105.6	104.51	105.72	106.1	107.99	105.73	106.27	105.25	107.25	102.24	108.77	105.96	108.06	101.28	110.86	106.77	104.85	106.63	108.3	103.23	108.21	105.62	105.7	104.53	105.65
107.82	104.76	106.52	104.4	103.62	105.25	106.66	104.56	106.26	105.38	104.17	105.78	103.93	107.85	105.64	105.05	104.97	108.06	105.75	107.19	105.62	105.75	106.26	105.65	107.5	105.06	104.52	107.04	105.55	109.07	103	102.6	106.03	106.45	106.33	103.67	102.17	105.28	104.81	105.93	106.54	105.35	107.33	104.79	105.21	104.77	104.63	107.55	108.91	105.21
99.887	99.023	98.234	102.36	98.874	100.29	101.14	104.02	98.824	99.942	98.066	98.852	101.36	100.97	102.1	99.393	98.104	102.72	101.17	98.559	100.69	98.764	98.837	100.86	100.47	99.703	100.97	99.734	101.05	102.65	101.35	100.12	101.13	98.227	101.45	100.66	98.156	98.135	100.7	104.32	100.58	101.59	102.42	100.52	100.13	100.26	100.55	99.714	99.641	101.51
99.019	100.71	101.92	104.3	99.153	101.87	101.07	100.2	97.945	97.252	102.33	100.33	98.225	100.38	101.19	99.535	101.25	100.67	100.69	102.86	99.316	101.08	100.11	98.969	99.368	102.08	103.22	98.389	103.12	103.81	101.68	99.985	98.537	100.57	98.773	100.61	101.92	102.09	100.89	100.58	100.75	101.51	103.07	99.584	102.81	103.21	100.69	100.62	99.243	101.96
107.17	106.58	105.3	103.84	105.31	105.57	104.2	104.43	105.79	104.78	107.05	107.8	106.61	106.14	105.19	105.33	104.45	102.81	110.13	107.03	108.59	104.82	105.54	108.64	107.12	103.35	104.27	103.65	104.99	102.57	103.46	106.45	105.31	107.95	104.99	106.18	106.24	104.76	107.29	107.15	104.1	104.88	103.98	102.56	105.9	106.59	102.38	106.05	108.22	106.53
107.39	104.93	108.14	105.73	102.1	104.78	103.91	107.08	107.73	103.87	105.97	104.51	106.7	104	107.22	106.82	107.47	106.11	105.53	108.12	106.82	106.44	103.83	105.04	104.2	106.95	107.12	103.24	106.51	105.88	105.37	104.28	110.27	107.22	107.1	106.28	104.57	105.95	106.89	104.92	106.53	109.65	106.66	105.68	109.13	106.01	105.13	105.26	103.05	107.26
109.31	104.29	106.02	105.37	105.2	109.57	106.74	105.54	107.11	101.47	105.72	105.59	109.5	102.84	103.98	103.65	103.43	101.94	105.58	104.4	105.88	105.74	107.54	108.26	106.79	108.18	108.84	106.42	102.52	106.09	105.6	107.67	106.12	103.49	108.23	107.36	105.13	103.2	102.01	101.06	108.63	109.35	110.89	104.84	106.85	106.1	105.83	107.98	105.8	102.37
109.91	111.5	109.35	111.66	110.69	108.64	110.93	113.14	108.82	108.08	107.55	108.65	109.1	110.64	111.84	113.14	110.77	111.81	110.37	111.94	111.14	111.99	111.64	110.56	110.66	110.31	111.68	108.98	109.75	106.9	111.41	112.04	109.04	108.2	114.01	109.11	109.04	107.58	109.24	110.84	109.59	111.22	112.76	108.94	108.58	115.26	108.6	112.05	109.93	109.31
113.01	108.77	109.61	113.9	109.62	113.07	110.35	113.15	108.15	110.04	110.32	112.35	109.55	113.45	109.91	112.54	109.16	112.27	111.93	108.48	110.69	109.8	111.17	106.51	112.25	111.58	110.58	110.7	112	110.81	109.89	110.51	110.55	112.45	108.82	110.65	111.63	110.37	113.13	109.8	110.31	109.69	110.88	109.47	108.51	108.34	110.13	110.19	114.01	105.81
100.27	99.035	99.872	99.556	99.692	102.08	100.32	102.13	101.42	99.79	100.81	102.18	101.79	99.795	103.78	102.49	100.69	100.61	100.07	99.006	99.956	98.74	102.4	100	100.07	100.05	98.697	101.03	101.14	97.663	98.249	100.8	100.71	99.54	98.135	99.861	101.54	96.687	102.83	99.561	102.41	96.067	100.5	101.15	98.188	104.8	102.25	102.77	100.23	99.01
109.87	103.01	104.24	106.63	105.67	107.22	106.64	104.01	106.25	102.92	108.05	106.6	108.06	105	107.65	105.97	105.95	109.52	105.23	109.08	105.19	107.88	109.55	107.39	102.64	104.46	103.75	105.17	105.34	104.37	104.15	105.32	105.49	110.27	108.17	104.91	107.05	108.05	106.55	108.76	105.14	112.41	106.79	104.52	106.33	105.11	104.49	110.16	105.51	110.65
107.03	106.24	106.16	105.3	105.35	106.86	105.75	104.55	105.72	107.84	105.37	105.58	106.89	105.02	107.14	107.81	105.15	106.12	103.08	107.21	105.47	104.09	103.61	103.82	107.24	106.01	105.12	104.95	104.78	107.13	106.99	104.71	106.29	103.46	108.39	105.74	109.67	105.37	109.88	104.68	103	108.66	105.89	107.83	106	104.81	104.39	107.16	105.55	107.66
110.92	105.66	108.6	106.03	109.85	108.58	108.33	108.88	106.93	105.16	108.15	108.5	108.56	106.97	108.64	109.27	112	106	107.71	106.25	106.67	108.88	107.04	107.26	107.05	108.68	109.87	107.34	106.5	109.71	111.54	108.79	110.79	106.56	108.78	107.59	110.95	109.36	108.37	104.61	109.57	113.54	110.27	108.35	107.83	109.54	107.39	110.44	106.71	110.01
101.17	99.189	101.31	100.47	99.868	98.624	97.586	99.784	98.933	101.52	98.652	98.344	100.97	99.186	102.06	99.313	98.958	99.799	101.67	97.775	100.49	98.689	102.36	101.68	101.07	98.8	99.492	100.03	100.79	98.247	99.708	101.13	101.39	101.92	100.16	102.34	100.6	100.27	101.37	100.06	102.92	100.3	101.5	98.007	98.12	96.777	99.661	99.451	99.065	101.27
100.67	98.084	97.309	96.607	99.529	98.9	95.434	101.42	96.019	101.14	96.43	98.564	97.487	97.946	96.761	99.042	96.384	97.618	100.17	99.469	98.656	99.365	96.682	95.542	96.761	96.522	95.811	99.539	99.539	98.319	98.795	97.347	95.896	97.284	95.399	99.874	100.53	97.209	96.278	99.13	97.279	96.228	97.83	98.177	100.2	99.702	101.88	95.582	100.88	96.775
102.59	105.62	106.96	103.03	102.57	103.46	105.66	107.38	106.5	102.53	105.3	101.72	101.61	103.72	104.11	104.94	104.24	103.91	105.83	105.54	106.32	102.68	105.16	105.18	104.14	107.51	108.04	104.38	101.54	103.9	104.92	105.11	104.64	101.64	103.56	107.03	105.3	104.24	104.83	106.42	105.74	104.83	105.5	104.25	105.71	105.47	105.26	106.11	105.18	107.17
109.56	106.83	109.66	106.9	110	108.51	110.85	108.7	110.54	109.91	106.18	109.45	107.88	107.6	106.52	109.98	109.61	110.53	108.14	108.99	108.53	109.91	107.31	110.14	107.93	108.58	107.9	109.41	109.4	106.74	111.78	109.44	108.92	107.42	110.44	108.79	107.94	108.11	108.09	110.15	107.14	106.06	108.33	110.4	107.05	107.65	110.35	108.48	104.18	111.42
104.39	100.43	104.1	101.68	105.44	102.67	101.82	103.72	103.73	101.05	102.29	105.61	103.33	100.83	103.17	104.69	103.58	104.17	102.36	102.49	102.6	104.61	104.16	104.75	101.34	104.25	102.35	103.63	101.31	101.37	103.66	105.38	102.25	102.85	101.74	101.84	102.42	102.3	104.94	103.02	104.65	103.22	103.37	99.34	103.68	103.77	103.02	103.39	99.867	100.25
111.82	109.25	108.3	109.29	110.68	110.49	108.8	108.39	108.66	110.47	112.89	109.66	107.16	107.64	109.2	105.91	111.26	108.24	108.07	111.07	108.44	107.36	108.17	107.35	105.17	106.67	109.25	109.02	106.66	105.93	105.56	108.74	109.94	106.5	109.18	107.91	110.88	110.8	111.22	109.78	108.32	108.46	106.96	111.35	111.12	107.8	110.72	107.62	109.05	107.27
104.88	105.18	106.68	103.15	104.86	106.72	105.84	107.76	103.63	103.98	104.85	103.17	104.09	104.51	106.29	104.3	108.56	111	107.12	107.45	107.91	107.46	105.54	106.06	102.1	110.12	106.12	106.63	106.71	102.61	106.5	105.76	106.57	104.1	105.68	109.87	103.89	103.4	104.56	106.86	103.43	103.49	105.62	101.84	102.28	105.9	108.33	105.13	106.71	103.52
104.06	105.68	106.43	103.69	104.82	104.9	103.76	106.83	105.21	106.38	104.55	106.42	103.82	107.44	106.37	104.44	102.71	106.85	104.81	108.38	103.85	106.47	105.27	106.17	104.86	105.56	105.29	103.61	105.19	104.93	103.29	102.85	103.88	104.31	105.02	104.99	104.64	105.01	106.57	105.74	104.71	105.62	105.54	106.38	105.46	103.5	102.94	107.6	105.29	105.64
99.208	98.501	95.242	97.502	98.473	97.084	98.172	98.086	97.024	100.03	99.417	99.93	98.444	97.27	99.524	97.138	99.565	96.263	96.022	97.251	101.31	97.307	97.853	97.261	97.182	101.37	98.489	100	99.519	99.488	99.671	97.884	101.54	96.972	101.71	98.288	98.925	98.627	97.863	97.898	98.346	96.991	95.321	96.585	95.952	96.061	98.563	99.409	101.25	95.999
100.13	99.65	101.97	101.08	101.42	103.26	100.53	97.472	103.03	103.14	101.17	99.492	99.378	99.801	97.195	100.18	99.69	100.17	99.011	100.75	98.606	101.36	100.17	102.56	102.21	101.84	104.65	98.456	100.26	100.64	100.58	100.6	99.448	96.409	99.68	101.7	97.853	100.45	98.184	102.21	100.15	100.75	100.12	101.25	97.852	102.86	103.17	99.679	100.3	103.3
99.993	98.6	99.642	94.842	96.296	97.041	99.235	97.624	98.066	99.501	97.213	99.964	98.943	101.49	99.511	97.977	99.223	96.958	98.343	97.731	98.975	103.08	98.358	98.619	99.956	99.249	98.781	100.41	99.537	101.45	101.81	101.06	99.973	98.949	99.533	98.069	98.897	98.952	100.52	96.899	99.383	96.616	102.7	98.423	96.274	97.819	98.292	100.4	97.454	99.49
106.47	107.82	105.61	106.3	109.9	107.94	107.48	104.56	107.65	106.14	106.04	108.84	108.6	105.42	106.19	106.79	108.26	106.81	106.78	105.39	103.76	108.34	105.59	106.82	107.33	107.01	106.75	106.65	107.86	107.31	106.35	106.95	107.03	105.26	108.16	106.26	107.04	105.09	107.55	104.59	105.98	104.94	104.38	105.12	108.18	108.36	107.51	103.18	109.27	108.8
100.98	98.183	102.16	99.828	100.33	100.98	99.541	101.68	101.45	98.93	102.74	101.04	100.28	100.29	100.75	98.847	98.759	103.76	97.938	99.719	102.73	99.608	99.588	101.56	100.53	101.31	102.04	101.16	100.86	99.959	101.28	100.06	96.967	103.27	101.26	98.125	102.07	101.86	100.06	99.804	102.24	100.92	102.27	103.04	101.1	103.24	101.32	99.425	99.072	99.181
100.57	99.219	100.62	100.93	100.03	98.204	102.5	99.874	101.62	98.947	98.649	99.811	103.53	97.831	104.05	97.809	101.3	101.22	98.034	100.35	99.793	98.106	99.793	101.26	96.609	100.01	98.574	99.383	102.09	99.592	98.348	103.1	100.54	102	101.98	101.49	101.69	101.76	101.21	101.97	100.01	101.4	102.18	101.34	98.496	97.34	100.5	101.82	98.125	101.04
98.404	101.65	101.49	102.3	101.94	99.396	98.998	102.83	102.28	102.66	101.41	100.31	101.11	101.46	102.66	98.558	102.76	100.23	100.09	100.36	103.21	104.19	100.37	102.12	99.151	102.54	100.3	105.26	104.22	98.718	99.268	101.42	100.65	99.473	100.66	103.47	103.21	99.694	103.89	99.208	99.633	103.01	100.54	101.26	99.039	100.95	99.446	101.76	97.126	98.904
101.09	100.33	97.552	99.49	101.28	95.545	99.34	97.637	99.011	99.565	101.01	99.543	96.245	101.71	100.67	97.785	97.631	100.92	99.684	98.446	97.148	99.59	98.193	96.119	99.293	96.255	96.27	99.422	100.95	100.99	97.911	96.346	100.94	99.038	99.813	98.379	96.763	97.227	98.396	97.871	99.942	99.779	96.608	101.2	99.667	100.41	97.908	97.553	98.244	101.96
100.15	102.39	102.05	98.353	100.08	101.44	100.66	100.38	99.245	99.794	101.21	102.15	100.84	102.08	99.733	97.432	99.798	100.72	97.166	99.151	102.32	101.42	99.679	99.556	100.82	101.76	101.23	103.65	102.71	98.617	102.4	100.55	98.007	100.34	100.24	103.18	100.91	104.51	100.94	101.78	101.2	99.777	102.8	98.2	101.4	101	99.361	103.78	101.13	101.09
100.04	98.827	97.386	100.73	99.014	98.953	97.357	99.507	97.931	101.52	97.303	95.038	99.339	98.603	97.484	101.13	96.83	100.13	98.699	98.798	99.43	99.313	99.216	97.988	98.868	100.4	97.413	97.992	98.629	96.55	101.32	95.702	99.16	98.581	97.074	99.471	96.778	100.91	100.19	99.383	99.449	99.935	96.463	97.784	97.387	98.634	98.651	96.386	94.916	97.875
106.93	103.57	108.83	105.48	106.07	108.22	107.71	103.61	105.57	108.05	109.28	107.1	107.64	107.52	109.42	103.85	107.38	103.41	104.88	104.12	103.98	110.73	103.66	107.55	106.53	106.76	107.87	104.96	106.45	108.57	103.18	106.68	104.11	106.27	106.94	107.14	104.84	104.45	105.23	102.96	106.19	106.76	106.35	106.05	106.85	106.7	104.74	105.32	110.44	107.31
109.19	106.05	106.14	107.19	106.47	110.35	108.19	104.48	105.58	104.9	108.23	106.6	105.62	104.25	108.75	108.88	109.29	106.98	106.14	104.96	107.62	105.2	108.04	106.54	105.9	105.75	107.37	105.21	106.97	109.44	103.31	104.46	106.7	105.93	105.55	106.21	104.87	105.21	106.82	107.73	107.27	107.23	105.47	106.89	106.24	105.36	107.41	105.43	106.54	105.97
105.46	102.88	105.43	105.99	105.53	108.45	101.17	102.9	106.32	103.93	103.52	102.85	105.98	104.61	106.33	106.17	105.01	106.36	105.38	106.12	104.75	104.15	104.76	106.61	105.48	107.66	101.91	106.05	103.89	107.22	107.76	106.25	106.28	106.42	106.01	105.78	107.67	104.04	106.28	102.86	104.61	103.92	105.54	109.44	105.29	105.63	107.31	104.76	104.18	108.57
106.15	104.4	109.68	108.61	107.83	109.32	106.79	107.15	109.15	110.54	106.73	109.42	106.65	109.01	107.31	106.53	107.19	108.9	106.18	107.27	109.46	108.11	107.25	109.86	109.48	109.71	108.43	108.8	105.95	110.23	108.12	106.3	105.89	106.53	104.45	105.48	109.8	110.51	106	106.03	106.04	106.21	110.28	106.36	108.56	108.72	107.61	103.5	109.12	106.85
111.34	108.28	107.24	106.8	106.51	107.9	108.71	108.93	107.39	109.51	107.67	106.91	106.6	108.07	103.43	108.3	107.61	107.78	105.34	109.83	106.81	108.39	107.12	104.98	107.24	110.68	109.77	108.62	107.79	105.55	108.14	110.08	107.56	108.25	109.85	109.34	106.42	109.91	109.25	106.39	106.98	106.06	108.25	108.13	106.02	109.43	110.35	105.92	104.95	108.99
107.75	106.51	106.51	106.01	102.15	106.75	106.65	107.17	106.15	110.33	105.91	106.29	103.04	104.73	104.36	104.97	106.4	108.53	102.66	105.67	105.13	108	105	108.23	107.3	106.72	106.46	107.68	106.39	106.11	103.26	105	105.37	106.8	103.69	104.38	105.46	103.17	105.92	105.73	105.48	105.24	107.12	105.15	107.19	109.2	106.05	106.47	105.83	102.61
105.81	106.72	109.67	108.71	110.23	110.75	105.23	109.01	106.18	111.58	106.57	109.28	112.36	109.98	110.5	105.49	110.22	108.51	108.93	104.58	108.65	109.8	107.95	109.33	108.89	106.43	105.84	109.43	107.98	109.04	109.29	109.66	105.82	106.5	108.31	106.88	106.86	108.25	107.01	109.85	110.02	108.22	108.59	108.05	106.22	111.23	111.35	108.35	110.89	106.36
104.47	107.05	108.95	107.14	106.89	105.59	110.24	107.62	107.72	108.6	111.26	109.65	107.15	110.14	110.22	109.82	105.48	109.21	107.11	107.93	110.88	108.48	107.64	109.94	108.91	108.63	111.05	108.58	107.7	108.93	105.32	106.33	109.95	108.43	110.17	106.05	108.68	108.63	108.91	107.37	111.77	110.38	107.48	109.79	107.34	107.52	109.06	107.37	110.42	110.72
111.42	107.82	108	106.55	108.03	108.21	106.61	110.36	105.51	105.29	106.34	108.75	107.42	109.68	107.45	109.1	109.98	105.75	108.09	105.56	107.36	105.77	106.67	106.14	107.26	105.12	109.23	108.38	108.83	109.36	106.17	107.86	110.96	105.86	108.29	106.46	111.13	107.15	108.01	108.13	104.93	108.5	107.6	109.7	107.2	107.33	107.14	106.75	107.72	105.06
108.66	107.44	107.52	108.01	107.94	105.39	107.75	107.82	107.76	109.7	112.19	106.89	106.7	108.38	109.13	109.96	110.01	111.01	106.25	107.37	108.68	106.24	111.12	106.18	107.82	108.15	115.71	106.16	109.2	108.63	110.47	107.72	111.7	111.13	110.53	109.49	107.04	110.84	108.44	108.57	109.53	109.62	107.78	112.12	110.38	105.6	106.55	108.78	111.98	108.64
107.51	106.36	105.33	107.34	107.46	107.43	106	105.88	106.85	107.75	106.89	105.71	107.47	103.33	106.19	104.46	102.68	110.69	104.36	104.66	111.09	105.35	106.15	104.13	107.61	107.03	106.59	105.07	106.72	106.25	106.55	107.86	105.63	104.89	105.35	108.49	105.7	109.62	107.35	105.31	105.82	106.98	102.32	107.99	104.43	104.73	107.58	107.96	105.87	106.76
105.16	106.25	107.68	102.92	107.6	106.62	108.96	105.14	102.53	106.8	103.29	105.14	107.25	108.01	111.25	105.78	105.91	106.53	107.18	106.46	107.47	106.16	106.4	103.69	108.2	106.34	105.64	106.96	104.55	105.08	108.49	107.06	109.5	106.1	108.99	107.53	105.86	106.77	107.81	106.58	107.12	106.19	107.53	106.76	106.73	105.51	106.57	106.32	105.14	104.89
107.57	106.91	109.57	107.58	105.39	106.88	109.74	105.92	107.26	106.17	109.14	105.92	105.15	106.98	104.57	107.05	106.89	105.71	104.98	104.25	107.44	103.69	106.41	106.9	104.93	107.47	105.48	105.73	107.17	104.14	105.69	106.36	108.52	107.15	106.89	107.19	105.66	105.28	106.21	105.89	107.22	109.88	105.63	107.86	108.34	104.71	107.7	107.38	109.58	106.1
101.85	96.417	99.648	97.714	98.798	98.378	97.831	98.28	97.419	99.702	96.167	99.09	100.16	99.84	98.706	97.308	96.145	96.082	99.316	98.023	97.321	97.719	96.331	98.626	96.777	97.838	102.21	98.79	101.2	98.961	97.223	98.094	100.66	96.327	99.102	100.75	98.35	97.221	95.688	97.848	97.484	98.181	99.699	98.65	103.53	99.462	97.852	97.673	97.974	98.577
106.71	107.43	108.58	105.82	103.6	105.17	106.54	106.05	104.07	106.37	103.96	104.91	104.45	106.92	107.19	105.42	106.31	108	106.93	107.89	108.22	103.76	109.2	107.23	103.38	105.4	105.41	105.34	103.18	107.78	103.06	103.02	104.36	106.02	109.05	106.86	106.81	104.9	107.82	109.79	105.89	108.66	107.49	105.74	105.75	104.83	104.68	106.23	106.31	109.56
108.68	103.99	110.56	106.81	106.82	107.97	107.12	107.9	105.71	108.04	104.88	107.55	103.37	105.23	108.41	105.19	105.39	105.55	103.31	104.97	109.3	105.13	108.18	107.92	107.04	108.46	106.9	102.48	103.93	107.31	107.14	108.21	106.57	109.5	107.2	108.62	109.43	108.03	104.68	107	106.46	107.61	107.19	107.19	107.03	108.46	103.76	106.33	108.62	105.34
111.17	107.69	109.69	109.1	108	108.89	108.37	109.54	104.38	110.49	107.45	106.7	107.26	106.21	106.92	108.66	108.3	109.64	106.8	108.89	109.26	104.72	107.78	109.22	108.23	109.09	108.65	107.22	106.6	108.74	108.69	108.99	108.62	109.73	111.93	110.85	105.89	109.02	108.19	109.94	108.62	110.99	110.05	108.59	107.47	109.47	109.02	106.28	110.29	105.6
108.99	106.01	110.8	109.35	106.21	111.24	104.55	106.46	107.18	110.44	107.27	108.7	108.97	107.95	105.67	104.59	111.99	105.25	110.02	112.28	108.41	107.23	108.18	107.59	106.09	108.36	109.23	110.46	108.45	110.17	109.81	108.07	109.19	109.31	105.35	107.67	110.89	108.75	108.15	108.75	104.36	108.57	105.33	107.2	106.86	108.18	104.63	110.79	108.78	107.59
106.89	107.11	103.29	104.52	104.71	105.94	105.57	105.38	100.68	106.95	106.07	103.27	106.32	104.93	108.43	101.58	109.86	104.79	109.25	109.99	103.94	105.92	106.43	103.81	109.07	103.39	107.84	108.12	104.46	107.57	104.17	105.63	106.59	107.29	105.78	107.27	105.83	106.67	102.67	102.96	105.76	108.4	102.09	108.61	104.67	103.24	106.46	107.38	106.68	104.9
99.495	101.09	99.752	95.434	98.237	98.881	97.548	102.02	98.328	96.306	97.686	98.898	97.385	98.519	98.625	98.134	101.26	101.64	96.928	98.988	97.626	97.76	97.94	101.58	96.129	95.604	97.796	98.08	100.47	100.76	99.184	99.589	100.14	96.442	100.69	98.477	97.61	98.356	98.915	99.856	99.39	99.914	96.714	100.17	95.337	98.579	99.626	101.5	100.46	102.56
105.6	109.62	111.51	108.64	108.17	109.61	107.56	109.68	106.09	107.87	107.58	110.89	107.64	108.7	108.32	108.76	109.89	106.25	110.72	106.6	111	108.92	107.81	109.41	111.04	106.37	108.88	108.11	108.14	106.97	104.96	106.34	110.14	110.13	109.52	108.43	109.47	110.6	108.32	106.56	108.92	108.78	111.54	106.97	106.37	108.19	109.21	107.83	108.92	109.04
107.93	105.97	106.5	104.6	106.4	104.6	105.61	107.47	109.07	105.93	104.34	104.56	107.11	108.4	106.79	109.16	103.64	107.03	103.38	106.25	102.12	107.47	105.86	107.25	106.97	106.08	102.47	106.48	105.53	105.18	106.97	106.84	107.49	107.28	106.89	105.52	107.79	104.67	105.83	105.99	105.62	105.06	103.18	104.83	107.85	105.89	104.63	103.43	106.99	106.36
110.43	104.75	106.41	105.48	107.6	108.75	109.46	108.32	104.54	108.45	107.66	108.82	106.93	107.32	108.52	108.16	108.26	106.38	105.18	111.87	108.13	106.54	105.33	106.82	107.85	107.96	105.16	108.55	107.13	108.31	104.56	107.05	106.17	109.23	107.8	106.2	107.64	105.26	105.82	107.9	106.82	108.31	107.24	104.52	108.84	108.33	106.71	109.48	110.25	105.98
106.03	106.3	107.66	109.09	107.2	106.42	106.77	105.71	107.22	103.95	106.96	103.85	109.03	108.71	104.56	107.68	107.33	107.57	107.76	109.18	103.72	106.98	105.89	105.83	103.24	109.94	104.83	106.45	107.21	108.3	105.59	104.27	105.54	107.1	105.38	105.05	107.01	106.88	106.56	108.3	107.27	106.15	109.04	106.77	106.96	105.24	104.48	107.17	108.79	105.74
108.05	108.43	104.69	107.43	103.15	106.64	107.18	105.23	105.98	105.74	107.38	105.97	104.77	105.65	104.42	104.55	105.86	106.97	104.89	100.51	105.17	105.42	105.67	107.02	107.04	107.05	104.68	104.66	106.14	103.73	104.24	101.1	109.37	107.68	106.03	109.28	106.7	104.02	105.07	106.62	105.58	105.68	104.53	105.5	107.56	106.54	105.41	108.73	105.04	106.07
105.58	105.99	103.62	107.2	105.85	105.83	107.95	107.44	106.17	107.45	108.21	109.26	106.12	103.55	102.76	108.29	108.04	106.13	104.18	104.21	105.37	103.52	106.69	106.54	104.27	106.08	110.43	106.02	105.65	107.71	107.91	108.31	108.94	107.56	106.53	102.77	107.4	106.81	106.64	107.32	106.47	104.77	107.02	109.58	107.83	106.03	105.53	108.41	105.05	108.04
99.706	100.09	100.12	96.694	100.56	100.4	101.91	100.58	97.265	102.02	100.74	101.46	102.18	96.195	100.13	96.675	98.831	100.32	101.85	103.13	103.23	99.92	100.96	101.28	102.99	99.837	98.961	100.61	98.32	101.34	104.52	100.1	101.09	100.23	97.451	101.07	100.69	100.65	98.637	100.57	99.466	100.65	102.03	103.04	99.816	97.937	101.36	100.58	98.712	97.745
98.886	103.48	101.5	99.611	100.68	102.05	101.52	101.87	103.19	99.734	100.04	97.461	104.58	101.65	101.11	99.936	103.08	102.36	102.42	102.53	102.83	99.822	100.07	98.802	101.79	101.41	100.35	100.12	104.15	98.33	100.4	99.998	101.34	99.223	98.415	99.062	100.98	103.43	98.85	98.785	99.116	98.947	96.313	100.68	100.01	103.79	102.03	100.19	98.742	100.96
107.99	108.95	108.79	108.09	106.45	106.54	105.28	110.8	106.16	102.97	110.86	108.24	105.48	105.53	109.38	108.27	106.23	108.94	110.76	110.28	108.65	109.41	111.38	110.13	107.05	107.27	107.82	107.89	108.62	110.95	110.55	108.03	109.78	108.34	110.07	108.9	109.95	107.81	107.34	107.17	110.17	109.78	105.71	109.51	107.99	109.43	107.56	106.54	109.73	108.32
107.89	105.08	108.08	107.04	103.91	105.62	103.65	107.46	108.87	107.54	106.63	108.37	103.98	106.73	107.32	108.67	102.94	108.67	105.36	106.69	108.37	101.97	106.52	105.87	106.31	106.04	105.06	107.43	108.19	104.48	104.96	107.99	104.53	103.67	105.89	106.55	106.62	105.37	105.39	105.53	106.42	107.5	106.61	106.52	104.2	108.7	108.67	106.63	107.61	108.03
109.98	108	108.79	107.12	107.69	109.48	105.33	109.59	103.59	108.7	106.79	106.63	106.11	108.55	109.16	108.76	107.38	108.47	107.52	108	107.87	109.48	107.5	108.8	109.89	106.52	105.03	106.2	108.43	108.85	108.37	104.97	109.07	108.13	108.99	105.78	109.53	109.78	108.43	109.33	109.1	105.81	106.06	108.08	108.81	106.35	108.2	108.06	105.67	109.86
104.88	106.23	104.18	105.93	105.56	107.34	107.23	106.3	104.08	107.76	105.2	106.8	106.9	102.5	109.03	105.57	106.63	105.02	104.04	104.87	105.68	104.48	105.7	104.72	103.72	107	104.36	105.24	108.37	104.33	105.69	103.52	105.84	108.65	107.07	106.98	106.16	105.58	104.56	104.61	106.42	108.99	106.38	104.92	105.97	106.62	105.78	105.82	106.66	105.47
102.87	100.05	98.58	101.06	102.5	98.791	98.317	101.28	99.191	100.35	103.1	103.17	100.66	99.701	101.85	100.46	102.51	99.072	103.46	99.487	102.24	100.9	103.03	100.83	100.93	102.67	99.735	98.237	103.88	100.53	99.706	103.96	98.844	99.339	102.2	99.864	101.18	100.83	102.5	99.198	102.52	100.35	100.99	100.74	100.56	100.87	102.45	101.39	100.57	101.67
97.815	100.5	98.44	100.21	98.902	99.597	99.706	101.89	99.799	97.885	100.63	94.571	97.894	97.298	97.535	96.586	98.836	98.451	99.658	97.095	96.789	97.997	96.975	99.249	102.58	98.095	98.87	99.111	98.689	98.316	95.849	96.611	97.079	98.888	100.34	97.175	101.75	99.712	98.961	97.849	98.508	99.107	96.045	97.677	98.06	100.96	98.736	97.587	97.101	91.939
106.65	103.06	106.25	106.57	105.96	105.05	105.2	108.97	104.53	102.4	105.79	106.04	106.46	104.8	106.39	109.03	103.95	104.28	104.95	104.02	104.63	103.74	106.38	104.64	107.23	104.98	109.19	108.11	104.52	105.45	105.9	105.66	104.06	102.96	103.43	105.9	104.3	103.98	102.39	106.68	102.8	104.54	103.98	103.7	106.44	103.81	102.91	108.35	106.42	103.89
107.91	108.47	106.94	104.62	102.74	105.97	107.39	106.23	107.6	104.32	109.04	108.77	104.5	103.3	105.61	107.91	109.68	105.72	108.6	106.97	107	103.56	105.01	106.69	107.59	107.35	106.66	105.16	108.75	107.74	108.79	106.48	106.54	106.02	105.64	105.55	107.06	104.12	104.18	109.66	106.01	107.44	108.79	104.94	105.91	104.9	109.22	104.79	108.64	106.03
105.41	105.54	103.95	111.13	104.83	108.68	107.44	108.1	102.13	103.89	103.61	105.25	103.39	104.45	106.19	105.99	108.25	106.46	105.09	107.47	103.19	103.26	103.92	106.97	104.38	104	105.62	105.3	107.07	105.96	101.4	106.34	103.28	104.81	104.78	107.26	105.01	105.59	105.5	107.09	103.02	107.48	103.53	107.26	106.53	106	106.87	105.07	100.41	105.11
107.77	108.15	105.73	111.01	106.93	107.48	106.28	109.61	109.56	108.45	108.65	109.98	110.3	110.01	106.56	109.22	108.33	108.59	109.31	111.27	110.75	107.07	109.28	104.98	107.93	105.8	108.48	108.08	108.87	106.75	108.12	108.97	110.89	110.32	106.66	108.67	106.62	109.53	108.12	107.55	108.8	107.46	105.7	108.23	108.56	103.67	108	108.38	110.78	109.56
106.98	107.36	103.84	109.93	102.98	105.11	109.78	106.89	104.59	104.67	106.89	104.55	107.67	107.37	103.94	105.72	106.01	105.57	105.01	106.49	108.56	106.65	102.96	105.49	106.03	107.31	106.12	106.34	105.1	104.77	107.06	104.06	106.69	107.52	106.56	105.09	106.53	105.81	106.37	104.38	106.25	106.85	110.07	104.01	107.83	103.51	107.15	108.54	104.45	105.45
107.16	107.72	105.37	103.65	105.13	106.72	106.68	103.83	105.49	105.9	106.65	105.51	107.28	106.76	104.93	107.17	107.15	107.23	107.94	106.62	104.95	109.71	103.98	107.24	101.19	105.45	104.88	106.93	108.4	107.42	105.44	105.65	107.65	105.27	105.89	108.28	106.53	107.04	108.69	105.9	105.63	105.84	105.25	104.88	104.82	105.36	106.5	105.43	104.09	107.67
105.69	102.54	102.43	105.31	104.02	109.26	105.38	104.38	102.97	108.44	105.49	103.16	101.74	106.64	105.79	102.5	105.77	107.82	102.97	103.98	104.73	105	104.05	104.52	103.69	109.19	106.28	103.49	103.56	106.66	104.87	103.68	104.44	106.25	106.38	108.83	104.96	109.22	106.14	106.66	107.07	103.89	108.12	108.61	104.72	102.79	106.27	105.67	104.07	107.15
104.46	108.67	109.13	111.63	106.85	105.78	108.3	110.65	109.34	108.75	107.77	104.62	108.78	105.56	111.31	109.23	110.44	104.7	109.91	108.23	108.37	109.36	107.74	104.68	105.44	108.06	107.13	105.93	108.15	108.07	107.12	106.76	107.37	109.72	106.82	108.53	107.8	110.86	105.17	108.11	107.07	106.85	106.73	107.88	102.96	108.44	107.59	101.28	106.14	107.05
106.63	109.47	107.34	106.32	107.83	105.03	109.27	107.4	107.36	109.22	107.58	107.29	107.36	107.43	107.35	105.62	104.33	106.87	109.21	104.6	107.53	109.98	104.95	102.7	103.75	104.48	106.77	109.47	109.86	104.56	103.04	105.61	106.23	107.91	110.37	107.37	109	106.22	105.19	107.78	103.91	106.3	107.62	107.77	110.05	102.95	110.17	106.28	105.63	105.88
108.1	107.12	105.67	105.16	106.4	104.5	106.87	108.68	105.41	107.06	108.19	102.54	107.26	104.25	104.04	106.38	106.15	106.16	105.6	105.17	104.72	104.88	108.67	104.35	106.54	107.72	102.07	106.91	105.47	103.94	106.83	110.33	106.52	106.46	106.18	109.8	102.84	106.06	104.66	108.92	104.56	107.37	106.96	106.53	104.34	105.37	107.08	106.73	105.12	107.18
104.67	107.52	107.12	106.12	104.68	107.67	106.18	105.6	108.22	106.55	102.25	107.97	106.5	104.67	106.29	105.22	104.54	107.66	108.13	105.77	105.99	104.29	107.05	107.57	105.3	104.74	106.06	106.61	103.76	103.14	107.48	107.5	105.39	106.68	106.08	103.71	107.14	107.74	105.49	109.59	102.56	106.61	106.04	105.79	105.58	105.22	106.34	103.98	108.64	106.51
98.927	100.53	103.37	98.051	98.038	101.59	101.1	96.418	100.85	99.41	103.53	102.78	102.42	100.52	97.007	99.516	102.07	100.94	98.893	98.028	101.48	104.17	99.231	100.39	101.06	100.02	103.98	102.13	101.12	99.836	100.35	102.55	99.702	101.17	100.84	101.95	99.715	100.38	100.38	101.71	99.803	99.124	103.71	104.42	98.865	99.384	100.71	101.97	103.26	102.86
100.62	99.678	99.927	97.017	98.526	97.146	96.122	97.62	97.862	97.817	98.921	96.2	100.88	98.267	100.56	100.94	99.058	101.04	97.534	99.536	97.781	100.04	97.842	101.58	98.516	99.318	99.601	100.37	99.821	98.9	100.53	101.64	100.35	100.45	98.69	97.816	96.334	100.13	95.129	97.33	99.807	101.44	96.821	98.639	102.14	100.91	98.853	100.69	99.521	98.544
110.29	106.67	109.39	107.04	106.72	107.19	108.29	108.22	109.69	104.88	107.1	107.01	108.99	109.88	108.5	109.94	108.45	113.72	106.78	107.58	108.06	107.5	108.77	109.91	109.72	109.11	110.46	105.09	111.76	107.42	107.38	108.7	109.66	107.59	107.19	110.02	109.17	108.58	108.35	108.99	112.57	107.29	109.33	107.14	112.66	107.58	109.72	108.21	109.33	108.62
105.86	105.16	106.28	104.39	106.72	105.75	103.28	107.46	104.96	106.42	104.05	107.52	104.23	108.99	106.85	107.37	105.87	104	105.34	105.98	106.73	101.83	103.79	107.81	103.86	105.24	108.05	108.12	105.05	103.95	107	108.57	108.6	102.56	105.77	107.44	103.95	103.54	105.81	107.21	101.82	104.57	105.63	101.79	107.7	104.93	107.32	106.29	105.41	106.38
108.47	105.82	103.04	105.72	106.61	103.59	106.17	109.29	108.71	102.37	104.92	106.98	106.53	105.69	102.65	104.81	107.01	106.47	104.36	103.59	107.87	106.27	107.03	104.6	105.42	102.88	106.76	105.7	106.9	106.45	106.47	107.35	107.97	107.32	108.1	106.25	106.58	106.68	103.27	106.45	105.26	105.32	106.85	105.76	105.68	105	106.55	102.9	106.64	106.46
109.83	108.34	109.07	111.53	109.12	112.4	108.56	106.52	111.35	108.13	108.63	105.38	106.57	109.32	107.12	108.14	107.24	106.93	106.39	108.08	106.99	110.57	108	107.7	108.08	108.76	108.91	107.91	110.13	109.59	109.63	109.09	109.63	110.08	109.57	107.25	105.93	107.05	109.66	105.64	105.03	109.92	108.56	107.64	107.11	109.51	109.68	106.67	108.82	109.01
106.07	103.59	105	105.75	105.3	104.88	106.85	108.71	104.11	107.16	105.82	103.75	106.89	107.12	104.88	104.3	104.48	103.39	104.37	103.81	109.58	105.38	104.93	107.34	105.1	104.55	106.18	102.43	107.9	105.51	106.2	108.89	103.58	103.84	105.57	102.71	106.45	103.4	108.61	105.76	107.57	105.74	105.99	104.07	103.58	105.01	106.8	105.77	108.4	106.16
105.76	108.28	104.32	104.29	107.7	104.46	103.97	109.61	101.9	104.1	101.33	104.29	104.05	106.36	107.33	106.13	105.75	103	105.47	105.51	106.1	106.45	105.08	103.92	104.59	103.54	108.98	106.91	104.47	108.04	105.45	106.53	102.98	108.3	101.62	104.1	104.9	108.14	104.6	104.97	106.92	106.6	106.28	103.71	103.66	103.77	105.77	103.43	104.7	105.45
112.42	104.3	109.5	111.59	109.81	108.63	111.5	110.8	113.31	109.73	109.21	109.59	112.1	107.15	110.88	107.41	108.24	110.32	107.75	111.1	109.67	109.4	107.99	111.22	110.69	110.54	110.31	111.97	110.83	111.09	109.65	107.8	109.69	111.25	109.2	111.14	109.85	109.55	112.08	108	108.79	108.72	111.56	110.1	108.32	108.88	111.28	107.34	108.63	108.46
112.84	106.48	107.28	107.13	106.73	105.46	107.06	104.91	109.32	108.57	109.06	108.83	106.76	112.88	107.39	106.16	110.01	107.5	110.06	109.57	105.75	108.01	109.42	108.25	106.38	107.08	108.57	108.42	105.57	108.78	107.64	112.83	104.53	110.98	109.17	106.65	108.45	110.2	110.12	106.13	104.35	109.72	106.95	106.31	107.15	110.74	109.69	109.65	110.28	108.19
105.76	107.28	106.19	107.73	107.06	105.07	108.94	108.17	105.84	105.66	108	107.12	107.75	104.46	104.18	106.1	106.8	103.53	102.95	105.25	104.69	107.8	103.86	104.49	104.62	103.87	105.16	106.07	106.11	103.94	107.1	106.95	103.27	104.33	106.62	105.72	104.62	100.34	104.43	103.32	106.46	104.95	105.4	103.28	105.88	105.81	106.15	108.88	107.8	107.15
106.66	109.32	106.35	105.4	100.98	106.85	106.91	105.9	108.37	103.84	104.59	106.82	107.16	104.17	105.7	105.65	107.51	106.4	104.81	106.49	101.84	109.69	107.41	107.33	105.86	108.49	107.42	106.27	106.13	106.66	108.39	107.61	103.17	107.28	105.37	105.61	105.04	105.86	106.94	107.14	105.16	107.03	103.93	106.1	105.79	104.03	106.48	107.42	108.41	106.52
103.7	104.32	106.85	104.55	103.72	104.94	105.6	105.47	103.99	106.52	102.83	105.33	105.1	104.69	106.97	108.75	103.01	104.04	103.62	105.1	106.66	107.3	105.64	102.03	103.24	105.04	103.33	104.53	103.39	104.69	105.81	106.48	103.37	105.29	107.3	104.58	104.88	107.08	107.88	104.39	106.71	103.86	105.24	106.08	103.1	104.23	106.58	107.91	102.52	106.78
101.04	99.037	101.3	98.565	102.01	101.54	100.63	99.557	100.11	102.64	101.63	98.932	98.008	98.902	99.541	99.429	99.738	101.59	101.88	101.6	101.44	99.882	100.67	99.531	100.96	102.17	100.04	101.74	101.79	101.96	101.77	97.137	104.14	97.488	101.33	104.32	101.7	100.26	99.411	102.47	98.705	98.844	99.539	100.82	100.73	99.595	98.666	98.424	98.965	97.156
101.17	99.026	100.95	103	98.393	100.91	99.853	99.414	99.949	98.789	101.24	101.5	101.34	97.987	101.91	99.979	101.17	101.12	101.54	99.254	100.68	98.35	101.09	99.085	100.58	99.897	95.812	101.45	99.731	102.47	99.266	102.88	100.33	97.631	101.61	99.794	102.2	100.52	100.49	100.16	97.139	100.06	98.757	102.31	98.652	99.992	97.307	101.76	100.54	100.5
105.65	108.75	106.88	106.29	107.28	106.04	108.38	106.72	105.51	103.89	105.32	107.36	106.72	102.61	103.72	111.44	106.08	105.63	103.94	107.81	107.09	108.7	108.62	106.9	106.69	104.64	107.97	108.29	109.31	102.46	104.12	108.98	108.85	107.02	105.71	105.5	106.72	107.88	106.86	108.47	103.68	105.67	105.39	106.72	105.52	103.39	109.04	106.79	105.18	106.73
102.96	98.992	101.38	100.51	101.4	99.613	101.68	104.23	99.746	99.53	100.41	102.08	99.568	99.628	98.98	100.34	101.57	100.88	99.24	102.04	99.433	103.73	98.756	104.24	104.45	100.84	101.25	98.385	99.199	100.56	99.209	100.01	98.694	101.52	103.42	98.347	106.28	101.71	99.25	103.27	101.9	99.004	103.44	99.184	100.37	103.63	100.26	100.25	101.96	101.73
107.71	106.82	105.96	106.67	107.66	109.48	109.53	105.7	103.15	106.23	109.03	105.91	108.53	106.72	105.9	105.9	104.46	107.2	106.75	103.22	106.31	107.4	106.78	106.97	103.81	107.73	105.49	107.4	103.9	107.5	105.28	105.39	110.3	105.17	104.86	106.98	105.52	108.46	107.35	105.21	109.63	104.11	103.75	106.86	107.63	106.43	105.38	107.66	107.34	105.14
97.287	98.367	97.405	97.423	96.574	97.098	97.706	101.83	96.096	97.295	100.94	98.778	97.38	95.726	97.731	97.571	96.512	96.273	97.062	100.18	96.627	96.825	97.212	95.164	97.517	100.04	98.281	97.313	97.841	96.993	95.41	98.076	95.254	100.24	98.114	96.599	100.77	97.202	96.371	96.132	97.904	100.14	98.465	101.07	97.924	96.3	99.534	100.16	98.599	98.454
105.59	106.8	104.04	104.22	106.21	106.9	107.66	109.18	106.42	105.75	108.69	105.04	106.27	106.12	104.05	105.9	107.16	105.82	107.92	106.79	107.95	105.86	107.85	103.16	107.61	106.01	107.15	107.66	104.36	102.06	106.57	103.42	107.1	105.92	106.02	108.81	102.46	106.96	106.58	101.08	107.96	107.88	107.34	107.25	107.12	107.32	106.07	104.89	105.44	108.01
106.15	110.58	108.18	111.9	109.78	108.42	109.5	106.7	106.27	108.74	106.87	108.7	108.85	107.59	109.32	109.82	110.01	106.37	106.37	105.59	110.21	107.86	108.68	107.86	110.24	106.4	108.33	109.94	104.91	108.53	104.99	111.95	110.21	110.19	107.66	109.26	110.56	109.63	107.09	109.16	108.68	107.7	109.02	110.44	107.94	108.08	107.21	107.55	106.94	106.23
106.78	109.74	106.35	107.89	110.84	109.35	107.98	109.52	109.79	107.77	106.6	107.48	106.82	105.55	109.71	109.16	110.27	109.28	111.01	109.75	110.27	107.49	105.63	108.74	109.17	109.44	106.93	106.93	109.14	105.69	107.47	107.31	106.67	106.8	108.81	108.37	110.01	106.39	108.54	106.78	107.36	110.81	104.33	107.64	107.37	107.5	108.1	109.23	108.55	107.37
106.03	105.85	105.57	104.89	106.14	104.55	109.48	106.73	104.31	105.14	104.55	106.04	105.96	104.47	106.44	105.38	104.61	106.93	104.96	108.92	107.97	105.66	107.23	105.23	105.15	106.5	105.65	106.97	106.57	107.11	105.46	106.2	105.02	105.04	103.67	106.56	106.53	107.54	106.84	108	108	105.73	106.95	107.72	105.1	106.32	105.35	105.49	108.42	108.44
110.83	111.57	109.11	111.25	111.61	111.25	110.51	114.05	110.09	109.38	109.08	108.5	111.04	109.2	107.64	110.1	111.21	110.1	110.71	110.66	110.07	109.88	111.7	110.25	109.85	108.07	106.58	109.75	111.56	111.11	108.93	110.73	110.67	110.29	110.76	110.19	112.11	110.92	112.09	111.13	107.7	112.8	112.17	110.8	109.64	109.36	110.09	111.27	108.01	111.76
108.05	103.82	105.3	106.54	106.31	102.1	106.14	106.7	107.03	111.47	103.94	109.58	104.3	110.16	107.4	106.64	108.61	106.72	104.07	106.15	107.78	108.7	108.5	103.09	104.06	104.79	105.32	107.05	104.71	106.13	108.9	108.61	106.33	105	106.33	106.29	107.61	104.45	104.64	108.39	108.41	106.82	108	108.09	104.75	105.2	104.59	107.33	105.88	106.17
103.23	102.19	107.37	104.23	105.91	105.39	105.34	106.07	105.66	107.12	107.06	106.35	104.92	108.47	105.38	105.98	107.75	105.99	108.05	105.02	105.6	103.87	103.56	105.97	104.45	105	107.8	107.94	106.28	105.48	106.18	108.1	107.41	104.9	105.92	107.51	106.23	100.79	108.2	104.81	105.95	106.38	109.8	105.57	107.52	108	108.59	106.66	105.76	105.29
101.22	102.67	101.67	104.19	103.17	102.49	103.59	103.7	104.55	104.31	104.66	103.59	103.49	102.28	102.7	99.837	102.36	104.98	103.11	104.02	104.33	103.27	102.76	102.93	103.87	102.09	103.33	101.13	99.883	102.92	103.63	101.13	102.24	103.9	103.53	102.83	103.21	103.11	102.24	100.96	98.971	103.29	103.28	105.33	104.57	106.44	101.28	101.23	105.19	102.08
99.984	99.167	102.35	101.73	103.03	100.45	99.691	103.36	101.72	97.924	98.623	100.94	102.57	101.71	98.067	97.879	96.782	99.392	102.04	100.83	100.67	101.23	101.13	99.772	99.413	94.621	100.03	104.98	100.2	97.241	99.508	97.996	99.897	100.69	101.11	99.96	100.55	101.79	102.34	100.29	98.857	98.379	100.04	99.224	102.86	99.379	99.515	100.4	101.07	99.467
95.544	96.407	97.485	94.117	97.377	98.075	97.463	101.69	98.778	99.268	99.345	100.51	96.33	95.988	98.51	100.21	97.193	98.356	94.764	98.814	102.19	98.316	99.184	95.838	97.945	100.58	99.545	101.12	96.23	98.656	99.447	97.239	99.112	96.084	99.537	98.112	98.406	97.633	98.996	100.34	100.46	98.302	99.415	96.347	98.196	99.653	98.447	98.129	98.584	96.57
108.5	108.82	111.28	107.46	111.68	110.63	108.33	108.96	107.75	110.48	107.94	108.13	112.49	107.27	108.07	106.48	105.3	106.19	111.72	106.43	110.31	109.62	107.95	106.56	108.81	109.16	111.72	108.6	110.09	110.62	107.28	105.82	107.71	110.12	106.74	110.03	107.39	107.48	106.92	108.46	107.69	109.22	108.63	111.27	111.16	111.85	108.29	109.64	107.68	107.9
98.554	99.778	98.285	96.724	99.373	96.949	98.276	101.09	103.02	97.528	97.127	99.943	101.42	98.99	97.65	100.2	98.365	96.021	100.28	98.52	99.576	97.698	101.07	96.375	96.95	98.35	98.64	98.995	98.046	96.658	100.04	98.931	96.027	99.261	97.272	96.184	96.068	99.626	101.03	97.811	100.32	97.738	97.689	96.981	101.11	96.213	98.093	99.909	95.446	99.636
103.04	99.28	102.2	101.26	101.85	99.691	102.15	99.694	100.23	99.103	101.66	100.34	101.47	99.649	101.53	100.91	100.86	98.537	97.931	100.14	100.87	103.32	101.98	102.31	100.73	101.48	99.948	102.67	101.1	101.61	102.98	98.201	100.33	101.87	100.11	99.611	101.27	102.91	102.77	101.73	100.08	101.64	104.08	99.788	101.09	100.66	97.311	100.62	101.38	99.793
104.21	106	107.08	105.68	106.49	108.26	105.8	105.25	105.63	107.53	106.13	106.76	105.16	106.76	104.99	106.01	103.88	102.96	108.73	102.75	104.98	105.87	102.03	105.5	108.15	105.74	103.66	106.66	104.48	107.18	104.23	104.27	105.97	108.97	106.02	105.63	109.67	105.92	106.19	106.77	104.23	104.81	107.25	104.6	102.75	106.45	104.42	105.97	105.95	107.61
100.58	97.866	95.755	99.379	98.939	97.648	101.45	100.83	99.644	99.648	98.601	96.959	100.06	99.559	98.348	97.962	97.436	99.851	99.443	101.07	98.283	96.991	100.02	99.781	98.338	95.788	96.279	97.935	95.555	95.315	99.075	101.73	96.731	101.2	99.325	98.997	97.745	97.037	101.06	98.962	99.155	98.806	100.88	98.11	98.741	97.724	98.628	99.989	95.599	100.52
104.42	107.12	106.39	105.47	105.74	105.16	106.59	104.37	107.7	105.64	111	106.52	105.75	104.76	105.19	103.93	106.4	106.75	103.23	105.93	106.12	110.16	107.73	105.95	102.82	106.41	105.99	108.11	105.47	106.43	103.87	106.12	104.63	108.15	106.64	105.47	103.44	104.34	110.35	103.39	105.77	103.63	103.71	107.63	104.7	108.33	107.92	105.57	105.29	110.69
106.52	106.07	105.36	106.54	103.77	104.5	107.86	105.63	105.08	107.63	105.77	104.68	107.66	104.24	104.75	105.3	105.65	109.08	107.5	107.98	105.63	106.85	107.55	104.66	107.7	105.18	104.26	107.11	101.34	108.98	109.19	103.84	105.59	104.36	104.44	106.19	103.04	103.7	105.98	105.9	106.48	104.98	105.01	105.09	106.71	106	105.18	104.87	107.23	106.52
107.49	106.92	107.6	108.07	108.01	107.04	108.41	106.91	110.16	109.96	108.59	109.27	105.77	109.71	109.27	108.03	108.33	109.5	106.8	107.73	110.01	110.82	109.09	107.44	108.28	109.63	106.27	107.75	112.64	109.96	108.61	108.81	109.28	107.22	109.49	106.45	106.94	109.16	109.87	108.67	109.58	108.85	108.95	108.11	109.27	107.14	106.51	107.48	105.4	108.2
102.26	108.93	109.04	109.52	107.37	104.81	105.34	102.97	106.45	108	102.02	104.54	106.94	105.49	107.8	103.01	104.79	103.27	107.57	104.95	106.43	106.7	104.82	106.12	106.93	108.08	102.6	103.31	105.65	104.73	107.25	104.48	103.72	107.88	107.46	107.96	104.62	105.7	108.58	104.56	105.11	108.17	104.41	104.27	105.19	105.52	104.86	106.82	105.69	104.69
104.98	111.16	104.44	105.88	108.03	111.18	104.51	106.54	106.26	108.61	107.53	109.27	109.23	106.69	108.78	109.31	107.57	107.81	106.67	108.73	108.13	106.28	109.6	109.53	108.16	106.99	107.92	111.18	106.52	110.66	107.84	110.09	107.1	106.24	105.5	106.76	107.21	107.7	110.45	107.22	109.84	109.14	109.92	107.99	109.67	106.31	108.4	107.18	107.6	104.28
105.96	104.92	104.61	106.52	103.57	104.22	105.79	106.16	104.61	109.88	107.94	107.04	104.97	106.02	106.11	102.53	104.99	106.28	104.15	107.12	103.62	105.42	103.84	105.12	103.05	104.36	105.96	105.69	102.5	105.22	105.67	103.82	104.34	106.28	105.59	102.44	102.94	104.27	108.55	106.93	108.21	105.78	106.29	106.48	104.66	104.97	105.91	105.03	109.91	104.27
106.28	106.39	108.56	107.27	112.12	106.46	110.7	110.88	106.59	108.72	109.41	107.22	107.34	108.06	107.62	108.4	107.55	107.87	109.8	107.85	111.15	106.37	109.21	108.4	108.75	108.02	108.04	109.42	111.49	109.86	105.72	106.46	108.49	107.66	109.19	108.16	108.59	105.92	111.22	109.6	108.96	108.83	108.99	108.46	110.63	107.66	108.48	106.13	105.67	108.07
98.079	98.605	96.17	103.8	97.215	96.593	99.229	96.924	97.687	95.582	95.909	103.09	96.273	99.937	98.625	98.001	96.289	96.407	101.27	96.161	98.072	97.588	97.696	93.483	95.95	94.975	98.277	97.268	96.449	94.33	97.725	96.824	97.164	96.521	98.51	98.706	99.208	99.871	96.714	96.674	97.946	96.164	96.743	97.006	97.829	97.841	99.638	98.086	97.307	100.88
105.55	108.05	103.25	106.56	106.04	106.69	107.35	106.92	104.88	105.99	107.65	107.84	106.47	105.95	102.66	103.55	105.84	107.1	105.14	108.15	105.52	104.91	108.11	106.58	107.11	103.73	108.95	106.11	105.25	104.58	107.11	106.09	102.94	109.34	108.12	104.94	106.57	106.33	110.46	107.01	104.46	104.67	102.57	106.59	104.46	105.04	104.93	104.19	105.31	108.27
106.32	109.98	107.68	108.4	108.23	107.95	110.06	105.31	105.55	107.48	110.53	105.39	104.7	108.06	108.58	110.13	106.26	109.99	110.01	108.66	108.42	106.71	106.95	106.89	113.4	111.54	111.13	106.73	110.28	105.99	105.79	105.58	107.46	109.72	108.46	109.69	110.91	111.89	105.85	112.26	106.86	110.02	110.26	111.03	107.07	106.45	108.02	110.36	110.58	108.12
106.75	107.55	104.95	111.63	108.65	109.23	107.87	103.34	108.64	107.64	106.05	108.4	108.64	108.82	108.63	107.64	107.82	107.56	109.71	107.31	108.6	110.15	111.04	110.71	111.03	109.58	109.67	109.91	111.41	103.8	108.82	113.16	108.83	108.7	109.89	108.55	106.09	109.69	106.71	106.92	109.83	106.28	107.69	107.99	112.84	108.58	109.69	109.74	107.37	109.24
112.38	108.83	108.88	106.66	111.14	109.31	108.71	109.73	110.91	111.68	108.4	108.49	109.28	111.12	107.42	107.96	110.8	107.42	106.99	107.24	106.36	110.42	107.77	107.9	105.07	106.72	107.02	109.91	111.18	108.84	109.26	111.13	106.87	107.33	107.29	106.6	109.01	104.88	110.04	109.37	105.57	113.4	109.96	108.31	112.36	107.08	106.95	109.49	107.28	108.98
108.08	111.15	110.41	110.21	106.58	111.23	109.08	107.7	109.42	105.06	108.01	111.35	108.56	105.6	108.63	106.81	108.91	108.27	108.55	108.61	107.02	108.31	106.36	109.68	106.69	107.32	109.09	107.57	108.94	106.25	108.38	108.4	105.77	109.57	105.37	110.61	107.41	107.43	108.47	108.75	109.26	110.79	111.12	107.02	108.94	109.08	108.9	106.93	110.26	109.37
104.92	107.87	106.16	106.63	105.76	110.24	108.89	110.74	107.8	107.99	112.13	106.98	111.82	109.83	110.9	109.2	105.69	110.37	112.6	104.55	107.48	107.67	111.47	107.99	109.96	108.14	110.56	108.7	109.66	106	108.27	111.01	108.48	108.97	106.91	108.37	107.15	110.16	109.68	108.58	108.32	108.57	107.61	107.27	109.81	109.48	105.32	106.17	107.18	105.62
103.08	107.14	106.82	102.26	103.96	103.93	106.24	103.83	104.8	106.66	104.98	106.09	104.62	106.1	104.13	105.43	105.64	107.22	108.7	105.1	106.6	103.73	103.66	106.71	108.87	106.4	103.21	106.39	104.66	105.32	105.97	106.11	106.39	107.24	106.98	107.54	106.75	105.13	103.58	104.48	103.94	104.27	106.11	104.94	103.5	103.7	107.45	106.73	106.57	107.15
108.49	106.25	105.49	105.9	104.2	104.61	106.96	106.68	104.34	105.03	104.56	104.54	106.67	108.58	106.18	108.33	107	107.72	102.81	103.54	105.33	105.68	108.28	104.75	104.48	105.11	105.62	103.66	105.6	104.49	103.9	106.58	110.67	107.88	105.16	107.57	104.49	105.76	106.92	102.98	104.59	105.55	105.04	107.21	105.87	107.24	105.65	107.13	105.61	107.07
112.89	112.64	109.21	113.21	108.33	107.45	106.8	110.85	110.27	108.06	107.7	110.76	109.8	112.14	108.83	108.53	111.32	109.89	109.08	108.07	110.72	111.61	108.23	111.33	107.33	109.22	112.32	107.82	111.82	111.23	111.13	112.68	112.17	112.67	112.2	112.18	113.38	112.66	111.49	112.02	112.63	111.52	109.79	110.69	109.61	110.71	107.88	109.86	108.22	110.2
107.13	106.9	108.86	105.49	108.51	106.87	109.23	105.08	102.39	107.4	103.67	107.65	107.21	108.63	106.16	105.23	105.71	111.18	107.35	110.4	108.43	106.76	106.8	108.2	107.26	105.88	107.56	105.45	107.39	105.34	106.58	107.94	107.31	104.66	105.4	104.57	107.13	106.51	106.99	107.98	106.35	106.77	106.72	107.49	106.24	103.91	105.08	106.96	103.69	105.66
95.611	99.777	97.702	99.897	96.006	94.822	98.414	96.861	99.043	101.51	95.22	95.805	98.852	97.605	94.904	97.966	95.868	98.994	94.591	97.487	97.79	101.06	97.345	99.29	99.813	97.536	96.083	97.215	98.21	100.06	94.76	99.415	95.846	102.11	97.553	96.402	100.18	96.095	97.07	97.522	98.009	97.455	95.783	99.544	100.36	98.457	99.088	100.49	95.465	98.521
106.54	106.82	107.04	106.35	107.65	105.62	105.52	106.9	103.68	104.26	107.99	105.69	106.1	105.44	106.46	105.89	106.22	104.57	104.22	104.08	106.06	103.88	106.67	106.34	102.69	102.91	104.88	102.83	106.97	105.34	105.34	102.92	103.03	105.38	105.01	103.39	103.94	106.69	106.2	107.93	102.96	105.07	103.14	106.57	104.77	102.13	105.18	107.24	103.6	107.36
100.03	96.476	95.461	98.761	96.697	98.812	96.467	99.515	97.301	98.391	99.51	98.902	96.997	100.01	96.793	98.595	98.261	99.292	96.944	95.444	99.4	99.566	97.303	100.72	100.75	98.689	99.739	99.445	97.278	100.68	99.578	97.266	98.64	97.207	98.52	101.74	102.26	98.83	98.664	100.3	98.704	98.106	93.348	101.47	101.41	98.905	101.4	98.499	101.56	95.342
113.43	110.19	105.75	109.59	107.56	109.34	107	110.48	109.56	109.28	109.73	106.04	107.24	109.42	103.73	106.94	107.25	106.88	105.64	104.95	107.42	107.39	106.47	109.12	108.48	105.45	108.39	108.12	106.97	105.19	110.21	106.25	109.74	106.62	109.1	108.72	107.68	108.45	110.08	109.43	104.7	104.96	108.25	108.78	112.54	106.97	107.34	107.81	108.98	108.53
115.1	113.02	111.73	111.22	111.85	110.68	110.65	112.24	107.99	110.82	111.86	112.81	112.41	110.11	108.04	111.25	111.38	110.39	110.7	111.47	112.52	111.34	110.06	110.77	107.32	110.49	109.95	112.36	110.79	110.66	110.31	110.95	109.52	111.22	111	109.14	110.99	109.4	109.42	109.08	112.36	112.11	107.85	111.27	113.98	112.15	110.53	111.54	112.58	111.59
98.499	99.491	102.61	99.997	99.109	103.76	103.09	100.39	98.675	99.809	99.524	100.67	100.62	102.42	100.32	99.555	101.96	100.77	101.28	96.979	98.53	99.597	98.501	95.892	99.762	101.09	102.88	99.464	101.53	99.855	103	99.621	101.29	103.83	97.888	101.74	102.77	99.14	101.79	99.103	99.197	99.767	102.05	101.15	96.925	103.03	98.714	98.114	99.275	100.51
109.58	109.38	105.71	106.61	109.63	108.34	109.08	106.51	106.6	107.97	105.98	107.71	109.59	111.39	109.37	106.7	106.32	107.42	107.38	108.15	108.97	106.75	107	107.31	109.37	106.76	107.3	111.37	108.93	110.29	108.89	111.97	105.88	108.98	109.05	107.44	109.45	110.48	110.06	108.18	110.03	107.43	108.02	108.7	106.52	105.68	110.32	109.84	109.13	106.89
104.84	107.49	104.72	104.53	104.83	105.34	105.58	106.55	106.72	104.54	105.73	108.45	105.03	103.38	104.84	107.63	106.16	105.54	105.86	105.33	106.39	105.16	106.63	105.65	103.83	108.14	107.65	108.95	106.3	105.63	104.38	105.66	105.95	108.69	109.47	108.73	107.1	105.57	107.92	102.48	102.95	104.98	105.33	104.03	106.98	108.17	107.96	106.25	105.53	104.09
108.94	109.19	110.79	108.77	111.22	110.61	111.17	107.17	110.16	111	111.01	112.11	110.87	106.56	110.06	112.2	111.35	111.94	109.35	112.18	112.05	108.88	112.77	109.53	106.61	109.15	109.86	109.38	107.24	109.96	111.74	113.58	109.3	110.59	111.84	111.84	108.58	111.03	110.54	108.91	110.5	110.51	112.85	108.21	104.67	108.11	111.28	110.03	109.53	109.63
110.11	111.72	114.93	111.31	109.23	111.27	108.68	107.74	110.72	111.39	109.87	109.47	111.38	109.24	110.17	111.31	109.47	109.57	110.69	110.35	108.93	111.63	111.9	113.71	110.79	109.64	108.15	110.78	110.18	111.18	109.69	111.44	109.75	109.03	109.34	113.44	109.87	111.4	107.04	110.34	112.05	107.84	109.64	110.71	109.59	109.66	108.36	108.12	109.61	113.48
100.04	97.646	100.04	99.085	100.1	98.503	95.589	101.46	100.13	101.01	97.562	101.11	98.907	103.22	97.017	99.903	96.827	100.99	98.35	98.763	100.78	99.182	97.667	94.595	98.232	99.817	99.094	101	102.24	96.107	100.56	98.08	96.018	100.45	98.738	98.45	101.83	98.504	97.718	95.789	96.04	99.464	101	100.06	99.192	98.392	97.188	99.009	99.234	99.817
108.88	107.72	105.76	106.25	107.75	109.82	107.99	108.05	108.51	108.02	106.91	107.65	106.34	109.7	106.67	109.9	104.94	109.92	107.14	106.45	109.8	105.88	107.26	107.42	107.62	107.3	108.21	107.32	107.21	107.45	107.94	109.4	106.77	109.25	107.58	106.92	108.66	111.46	106.61	108.57	107.31	109.46	109.58	109.67	108.63	108.13	108.61	106.36	108.74	107.09
107.11	107.04	104.37	109.55	104.12	106.52	104.24	107.51	109.61	105.18	106.6	106.06	105.09	109.54	105.4	105.45	104.58	102.72	103.61	101.97	104.69	104.77	104.03	105.33	106.82	104.15	104.7	105.24	107.96	102.25	107.01	106.22	105.73	107.13	107.98	106.4	103.21	106.07	104.74	104.85	106.39	105.48	105.66	105.67	107.21	103.3	107.81	105.84	103.62	103.49
112.68	108.55	108.21	110.45	108.15	107.55	107.79	111.59	110.05	111.08	110.29	109.42	112.08	107.95	110.91	110.15	108.8	110.28	113.63	110.23	111.55	109.27	113.49	110.72	111.65	109.62	106.88	111.58	109.74	110.62	110.87	111.72	110.16	110.27	108.93	111.42	112.08	109.76	110.12	111.38	109.9	113.12	111.88	110.85	111.61	109.51	113.42	107.42	113.6	113.27
105.74	105.02	106.17	103.89	105.36	106	105.3	101.7	107.25	104.92	106.28	107.42	104.85	105.32	106.05	107.79	105.38	105.56	107.79	105.16	103.59	105.68	102.48	104.91	104.55	105.5	105.38	104.17	102.44	108.36	105.82	104.59	102.69	106.52	108.85	106.07	104.39	106.02	104.16	105.65	105.53	107.59	103.32	106.04	101.67	104.93	104.19	106.07	105.92	108.81
101.58	99.759	106.1	99.651	99.818	101.79	103.8	101.63	100.79	99.616	101.72	98.497	101.42	100.29	102.73	101.99	105.54	103.52	104.63	101.28	102.07	103.11	99.916	102.62	103.14	98.117	99.308	99.421	101.83	100.56	101.15	98.301	101.22	99.421	102.14	101.39	100.65	100.06	99.597	97.905	102.15	99.097	104.24	101.1	100.34	97.129	99.895	99.33	100.65	100.24
97.976	95.851	99.125	100.01	101.08	100.82	99.979	100.37	96.592	100.54	100.58	99.987	98.098	99.173	101.29	96.292	97.614	99.663	98.862	99.88	98.833	96.913	97.113	98.118	97.897	98.818	97.767	100.8	97.797	97.782	99.948	98.443	98.099	99.435	98.162	100.07	97.122	99.889	101.35	97.815	98.763	99.17	98.148	101.74	98.208	98.707	103.38	96.93	97.146	96.982
98.022	97.033	97.851	99.532	98.522	99.616	97.136	100.42	98.326	99.376	99.108	96.255	99.046	96.542	97.998	100.78	96.648	97.409	92.778	97.747	98.301	95.635	101.96	96.77	98.186	98.604	94.893	97.19	96.89	96.164	99.352	98.459	98.727	99.146	97.493	97.654	100.86	96.949	95.493	98.936	99.887	97.622	99.567	99.946	96.601	100.44	99.856	98.597	98.052	97.014
109.02	108.88	107.43	113.5	107	111.93	108.79	112.22	111.02	108.88	113.26	113.45	109.08	108.33	106.49	113.02	108.89	107.68	109.73	111.16	110.1	107.94	110.42	108.79	111.55	109.62	111.7	111.49	111.38	109.78	112.51	111.6	109.01	112.11	108.05	111.76	112.25	111.04	108.27	109.8	108.91	107.95	110.14	108.56	109.16	112.57	109.31	111.01	111.18	108.98
99.108	98.732	98.62	101.02	102.06	95.503	97.836	99.654	93.674	97.529	99.323	98.888	97.488	97.094	99.564	94.076	98.073	100.91	99.778	98.846	97.081	97.446	97.91	100.05	98.45	99.762	97.589	97.962	99.006	97.276	95.928	95.96	100.58	98.015	99.325	96.723	95.515	100.6	98.199	98.141	99.47	99.504	94.281	98.138	97.552	99.318	99.3	97.333	97.875	97.418
109.06	107.79	110.53	107.22	108.63	108.93	107.23	107.61	107.63	109.12	108.14	106.49	110.02	106.71	107.64	109.77	108.4	104.89	109.62	109.7	104.25	108.81	110.09	109.5	107.36	109.9	108.67	108.66	108.07	110.39	107.23	108.11	109.9	109.38	108.37	106.93	107.81	107.31	110.01	108.42	106.12	108.81	107.13	110.39	109.72	108.02	108.65	110.48	112.92	108.2
110.84	106.3	105.53	108.49	106.29	106.8	104.33	108.38	109.19	111.09	106.7	109.14	110.7	108.18	107.6	106.2	109	109.98	106.87	105.7	107.33	106.07	107.63	108.94	108.2	111.29	109.28	107.49	108.55	109.92	109.06	108.44	107.89	108.34	110.25	106.51	107.33	108.95	108.95	106.4	109.88	107.25	110.75	107.7	108.79	109.52	107.87	106.55	105.59	109.05
110.8	108.55	106.46	105.33	106.77	107.57	104.92	108.71	106.72	105.21	108.83	106.92	109.5	107.59	106.85	108.28	105.89	104.18	109.3	107.19	110.2	107.23	110.54	107.83	110.07	109.07	107.92	109.19	109.1	112.66	108.13	109	106.45	107.83	107.75	109.47	106.02	107.17	108.48	103.96	103.71	109.71	107.38	110.47	108.45	107.08	106.13	108.82	108.16	108.12
105.39	108.38	108.02	106.04	109.55	109.99	106.7	106.5	111.09	110.33	109.04	106.64	105.85	107.59	103.95	111.03	104.92	108.24	108.23	109.46	108.93	109.59	106.84	107.14	106.49	107.29	109.01	111.79	107.72	108.63	107.43	107.7	112.38	107.91	109.95	109.13	109.1	108.15	107.99	110.06	112.92	110.15	108.06	108.07	110.39	109.58	109.7	106.94	111.12	107.21
105.89	108.37	106.49	107.68	110.12	104.96	108.89	105.96	106.12	107.41	110.81	108.44	106.71	107.88	109.11	108.41	112.56	108.3	109.57	108.62	108.95	109.14	110.64	108.55	110.31	110.49	109.43	107.31	104.73	108.56	109.81	109.4	105.21	109.49	112	108.34	106.76	109.34	106.57	107.94	109.22	109.03	109.88	108.15	110.91	105.47	109.04	109.47	106.97	109.13
107.25	110.16	108.22	109.79	105.64	107.32	110.33	109.27	108.45	108.28	105.9	105.2	109.34	108.9	106.72	110.81	110.08	110.45	109.29	106.77	109.25	105.29	105.72	109.65	109.23	105.75	112.77	110.21	104.9	107.73	109.01	109.19	108.95	111.31	109.87	106.9	110.62	108.59	105.55	105.58	107.86	108.67	111.25	109.71	107.5	109.36	108.09	106.59	109.37	111.38
96.839	96.462	98.061	99.148	99.572	96.416	97.613	103.53	99.105	94.258	99.706	98.454	100.39	96.608	94.308	97.145	99.767	99.984	99.625	98.586	98.313	97.56	100.24	97.394	97.85	93.878	100.42	98.585	96.854	100.12	98.586	100.32	96.084	99.533	98.216	98.29	99.929	97.837	98.72	100.45	96.895	99.554	97.205	99.087	96.945	98.316	97.593	93.752	98.583	97.791
110.29	107.69	105.27	105.82	104.74	109.21	108.14	108.36	107.4	107.74	106.26	109.25	108.77	106.76	105.89	106.94	107.69	109.29	106.44	110.62	107.59	108.37	112.04	105.62	106.5	109.05	106.9	108.84	107.45	107	109.27	110.28	108.16	109.67	110.01	107.09	108.72	106.85	104.62	104.93	107.94	105.92	110.1	107.49	108.1	108.89	109.15	110.95	107.3	107.87
101.44	100.9	99.729	100.29	104.42	100.56	104.11	101.44	103.01	100.08	102.01	104.39	104.75	104.49	101.57	101.48	103.99	103.66	105.09	101.2	103.03	103.2	100.83	102.6	104.37	103.92	104.36	103	104.24	103.44	103.97	102.68	99.795	101.83	98.96	106.12	101.56	104.88	100.79	103.68	101.65	103.03	103.32	104.3	104.55	103.13	103.64	104.02	100.68	104.18
110.61	105.41	107.14	107.56	109.43	106.22	113.38	112.48	105.38	105.46	107.54	106.46	108.98	106.32	107.62	108.48	110.13	108.59	106.67	109.27	108.65	106.48	109.24	105.52	106.17	108.03	107.35	109.3	109	103.51	106.71	107.81	106.57	109.66	107.21	107.32	107.02	106.15	105.25	109.01	108.51	108.17	111.92	105.67	108.09	109.59	107.7	107.28	108.45	111.85
108.49	106.92	112.17	108.5	106.54	103.94	107.94	109.82	108	108.24	108.57	104.23	109.33	108.43	111.16	107.21	106.61	110.33	107.33	105.73	109.21	107.45	108.5	111.36	108.15	107.38	107.62	110.47	108.58	110.72	109.19	106.41	110.27	108.75	109.58	108.04	107.65	108.12	109.71	105.68	109.18	109.42	107.36	106.58	108.34	106.4	106.73	108.18	107.22	106.81
110.96	109.67	109.93	108.67	108.09	111.23	108.8	109.14	105.33	109.71	111.72	111.02	110.26	108.96	107.69	108.14	111.2	108.29	108.72	107.91	112.6	107.36	108.26	109.31	107.93	109.01	106.77	106.55	106.72	107.76	110.87	111.48	110.78	105.55	109.96	110.12	109.58	108.57	107.02	108.15	108.04	106.73	106.06	107.47	105.97	109.31	109.33	108.66	106.7	105.55
109.05	108.96	110.65	110.6	109.23	111.66	107.34	113.14	109.15	112.93	112.91	109.43	109.34	109.1	110.79	106.57	107.75	105.86	109.09	110.34	110.56	110.13	107.29	109.66	110.46	112.92	111.67	110.9	109.52	108.92	108.58	112.21	107.68	111.79	111.18	109.62	109.62	109.93	108.53	113.77	110.31	110.4	114.45	111.32	110.01	113.24	109.86	113.84	108.65	109.68
110.33	109.95	110.87	107.54	112.87	111.04	110.94	109.33	106.96	109.6	110.44	109.17	111.03	106.58	112.68	109.87	111.68	109.09	109.94	109.74	109.44	112.16	108.32	113.32	106.23	107.21	113.12	109.56	113.17	109.53	111.48	110.62	108.5	110.62	108.44	109.75	109.5	110.55	110.19	109.21	110.66	110.06	113.07	111.48	107.22	107.99	109.07	110.12	110.98	109.4
105.71	106.05	107.05	108.51	111.05	108.13	107.03	107.71	109.2	110.68	107.57	106.84	104.97	108.9	109.6	112.08	108.39	107.15	106.82	107.48	114.54	107.16	110.78	109.02	109.8	108.66	107.98	108.23	109.42	107.72	105.87	110.13	108.84	107.57	109.64	107.94	107.73	107.58	108.3	109.39	107.66	106.14	106.03	110.44	105.26	107.52	107.72	109.58	107.51	109.49
103.46	104.65	100.72	100.86	100.86	100.83	99.374	100.75	101.22	103.18	99.663	99.33	99.775	100.17	99.969	100.16	102.61	100.66	100.17	103.49	102.35	99.323	97.108	102.01	103.78	96.792	101.34	99.654	105.42	103.14	98.753	100.1	101.1	100.86	102.94	99.881	102.02	99.789	104.16	100.93	99.839	99.709	102.1	104.56	99.803	100.04	101.38	99.437	103	101.11
109.97	106.2	107.75	107.22	110.31	109.59	109.39	108.35	104.26	107.86	104.75	108.4	106.9	108.99	110.68	105.5	107.01	108.55	108.66	108.34	105.85	108.26	106.37	107.93	106.93	108.93	111.19	107.1	107.73	108.54	107.55	106.88	104.78	106.39	108.44	111.16	107.16	108.45	107.8	107.26	109.4	108.4	108.06	110.49	111.09	105.51	109.26	105.36	108.43	107.97
104.13	108.64	105.32	101.58	105.84	104.86	106.01	103.58	104.08	107.07	107.64	104.03	106.39	105.96	106.93	103.62	108.97	104.95	104.22	106.53	106.86	101.38	103.13	104.96	106.3	105.13	104.82	105	104.05	103.42	104.9	103.55	106.42	106.1	107.49	106.08	106.93	104.94	108.6	106.79	107.91	105.3	106.37	106.04	105.32	107.7	108.62	106.45	105.15	106.13
103.54	105.88	104.83	107.82	106.36	103.76	107.52	104.72	104.31	103.24	109.05	102.77	105.04	105.78	106.06	105.98	107.84	103.8	106.2	105.18	106.4	105.59	103.66	106.4	103.72	106.77	105.16	110.35	105.23	103.84	107.39	103.97	101.07	105.11	107.04	110.46	107.98	107.4	106.43	107.41	105.07	105.68	107.09	107.26	102.05	104.36	102.65	104.3	106.6	106.61
103.65	107.8	103.25	105.54	105.98	104.43	106	106.73	104.65	104.94	107.41	105.46	103.4	104.49	104.92	106.98	104.32	106.22	105.15	106.25	106.41	106.51	103.54	104.46	102.95	107.71	105.35	106.6	106.48	109.58	106.11	106.29	105.96	105.23	105.71	105.6	105.37	106.23	103.23	105.07	103.59	103.69	104.56	107.04	103.9	105.73	108.98	104.16	105.73	104.54
105.96	106.97	108.94	103.8	107.27	104.03	105.6	104.68	102.57	107.2	106.62	106.87	104.95	107.18	106.67	104.7	107.93	105.61	106.9	106.99	104.5	106.87	102.64	107.74	103.59	104.26	106.5	106.32	106.85	107.24	108.59	103.77	107.22	104.43	106.4	106.74	104.95	106.17	104.04	106.68	106.64	105.65	102.14	107.92	101.94	104.94	104.78	106.82	107.11	108.67
111.1	106.86	111.27	108.98	108.67	106.81	105.9	111.44	108.7	110.48	107.13	109.02	110.11	106.69	108.17	106.81	108.38	106.66	109.56	107.48	104.4	108.39	107.45	106.66	106.81	106.06	105.62	109.69	107.15	110.1	110.03	109.19	105.74	109.96	109.33	108.37	106.65	104.72	108.37	111.28	109.31	107.38	107.63	108.45	110.35	108.03	109.03	109.49	108.61	106.53
109.59	107.15	107.08	108.16	107.83	107.52	107.33	107.22	107.95	111.8	109.13	105.83	110.76	109.22	109.27	108.62	105.62	109.14	107.07	108.6	109.77	108.65	107.32	109.3	109.11	106.43	107.51	105.55	106.94	107.14	107.67	108.59	106.67	108.66	109.78	108.42	106.79	107.17	109.55	107.63	106.72	108.04	108.68	109.93	110.3	108.5	107.75	109.05	109.87	106.8
108.31	104.82	104.25	102.86	105.17	105.81	104.74	108.53	103.94	105.19	106.91	105.12	104.07	104.5	105.33	107.83	107.04	103.32	103.92	105.21	106.14	104.09	108.59	106.21	105.83	107.13	102.25	103.51	108.55	104.69	106.72	106.06	106	104.61	106.06	107.49	104.3	107.17	105.15	105.2	108.76	105.91	106.11	108.97	107.11	105.16	103.12	105.43	104.57	102.3
104.33	106.71	104.5	102.02	104.58	107.71	106.61	105.39	105.34	105.34	104.51	104.32	105.84	105.33	105.76	106.26	107.44	106.95	103.67	104.1	107.38	105.27	105.57	106.65	107.07	104.75	106.03	108.74	106.05	103.67	104.14	106.83	108	106.51	108.33	107.04	107.14	106.58	107	104.5	103.7	104.59	107.57	100.17	108.33	105.44	107.56	103.11	104.93	105.93
106.82	108.35	105.89	105.3	106.54	103.45	105	108.26	105.38	104.86	106.41	105.44	105.08	104.64	104.91	106.19	102.85	104.72	107.41	103.21	102.74	102.92	100.85	106.23	104.73	103.34	103.79	107.72	105.79	106.76	109.21	104.32	107.99	105.23	104.12	109.72	102.53	106.91	105.49	105.73	106.65	105.47	102.53	107.28	104.47	104.38	105.26	105.75	102.88	108.32
111.46	110.66	109.24	108.72	107.7	110.61	108.5	106.75	103.91	108.33	110.29	106.75	108.64	110.61	107.62	110.46	108.49	109.39	104.69	107.41	111.48	107.15	105.97	106.96	108.78	105.3	105.76	105.95	106.64	110.9	104.89	109.4	113.09	108.21	105.8	109.47	110.11	112.68	108.84	109.33	108.94	107.99	108.57	108.47	107.88	109.12	109.28	106.14	107.05	108.17
99.655	99.912	99.74	99.444	100.87	99.963	100.17	99.693	97.962	101.59	100.55	98.275	103.56	99.343	100.36	99.886	99.428	99.785	100.17	101.57	97.563	101.8	102.27	100.01	101.78	101.34	101.61	100.25	101.21	100.77	100.73	98.335	100.74	104.56	99.066	99.297	100.51	99.226	100	103.1	101.38	101.37	97.044	100.82	97.233	99.216	101.04	100.83	100.56	101
100.12	97.494	97.136	99.36	98.895	99.963	98.957	97.751	97.57	101.34	98.699	98.116	100.47	100.83	100.28	97.197	98.336	99.993	100.44	98.214	99.934	98.874	100.64	100.32	100.28	97.643	99.502	99.546	96.486	98.444	100.19	96.67	97.871	99.346	100.83	97.264	99.964	99.249	99.15	102.1	99.18	99.8	100.36	96.578	97.616	99.207	101.1	97.611	98.197	99.375
108.2	105.97	107.4	107.68	106.13	107.54	107.41	106.15	108.28	107.16	105.08	104.82	104.37	104.46	106.53	108.83	106.02	104.34	103.59	105.67	106.67	103.97	105.74	106.44	104.98	104.01	105.64	104.41	107.08	104.63	106.04	105.75	106.09	103.6	103.84	106.62	104.7	106.42	108.63	105.24	106.33	105.63	105.21	100.81	108.89	106.44	105.9	106.69	105.94	107.2
105.71	104.08	103.18	108.15	105.26	102.13	105.26	103.12	105.22	105.65	106.65	107.72	103.79	105.61	110.3	106.67	105.7	104.09	103.19	107.93	106.27	107.49	106.93	107.44	106.37	108.07	105.6	104.47	104.09	101.03	104.75	105.4	104.43	105.73	104.04	108.17	107.7	106.54	103.51	103.92	105.16	105.18	103.57	106.21	105.27	103.48	107.28	107.84	104.67	105.19
107.22	104.43	105.94	106.42	106.71	105.48	109.75	104.78	107.58	106.3	107.5	106.74	106.82	109.06	105.63	106.24	107.49	108.7	107.44	108.29	104.85	106.77	102.8	104.78	106.17	107.94	105.69	108.12	108.17	104.98	105.85	107.34	107.04	103.97	107.79	108.98	106.75	104.72	109.31	106.11	104.22	108.95	105.48	108.57	108.66	107.06	104.6	108.85	106.31	107.05
109.23	107.42	108.69	110.52	108.1	105.8	108.08	105.73	108.54	109.56	108.34	108.46	106.05	108.27	107.09	106.96	108.28	107.4	106.07	107.38	107.49	111.88	110.92	109.07	110	108.72	109.01	110.12	108.74	109.9	105.65	107.63	107.65	110.62	107.63	104.89	110.03	109.04	107.47	106.59	108.9	106.35	110	102.41	108.57	107.49	107.7	109	110.88	106.28
103.33	107.06	107.14	103.7	110.19	106.47	106.53	108.22	108.84	104.39	107.55	103.66	107.68	104.28	107.02	107.09	107.53	106.22	106.97	105.95	107.63	105.76	104.77	107.79	105.82	107.43	105.53	104.96	107.43	106.22	106.06	105.74	105.84	105.81	110.47	107.24	106.96	102.92	106.2	108.12	105.71	104.38	108.08	104.94	106.69	105.54	104.42	106.29	106.57	107.33
108.54	107.77	109.2	107.86	108.14	106.53	110	108.3	109.38	107.68	108.34	109.38	103.35	109.41	108.01	105.23	109.75	107.53	106.37	111.24	108.67	105.78	107.6	109.47	108.11	111.27	107.91	109.2	108.87	108.57	108.88	107.1	108.83	106.92	109.03	105.15	105.41	108.29	108.36	109.15	111	110.65	109.62	108.85	107.2	109.04	108.28	109.75	107.96	109.06
104.75	107.48	103.92	104.03	106.52	105.48	106.57	105.05	105.22	104.63	105.26	104.33	106.16	101.8	108.51	105.93	105.89	105.89	108.24	105.74	106.21	105.15	106.13	108.97	106.63	106.57	104.35	107.42	108.23	104.19	105.97	104.05	106.23	105.5	106.9	106.08	105.37	105.57	105.46	109.97	104.52	108.22	104.93	107.42	105.94	106.05	104.19	106.17	108.26	105.63
97.155	103.84	101.78	98.865	102.1	101.1	101.3	99.188	99.996	101.51	101.17	97.883	102.37	101.68	97.999	98.954	102.88	102.82	100.61	101	102.56	100.14	99.396	98.754	102.82	97.845	98.791	101.16	102.16	99.497	100.17	97.654	98.691	103.13	100.21	102.13	102.67	99.386	99.755	104.23	98.745	99.747	102.3	102.21	100.28	99.095	100.57	101.33	101.18	100.32
102.83	98.018	98.445	97.158	99.787	98.751	99.555	101.75	98.984	98.285	100.43	99.513	100.51	100.98	98.372	97.011	99.213	102.25	99.234	98.182	99.217	101.42	100.24	100.27	100.42	99.982	99.358	101.69	97.828	97.509	100.66	96.505	100.49	97.544	98.68	99.185	99.311	92.934	98.54	97.738	98.229	97.398	96.179	99.343	98.31	99.156	96.468	99.447	98.403	96.601
106.84	109.52	103.75	107.37	102.2	103.93	105	106.28	104.66	105.56	107.53	106.25	106.45	103.65	102.76	106.95	101.63	105.69	103.86	104.25	105.22	106.86	103.73	105.25	104.09	105.04	106.78	107.08	104.47	102.24	105.62	101.97	106.97	106.85	106.4	103.72	106.15	104.55	104.07	109.03	105.34	103.07	107.93	104.93	107.3	106.49	106.16	105.58	104.62	100.97
99.45	97.227	100.36	94.791	98.507	96.88	97.059	96.991	101.74	94.757	99.21	97.908	98.299	97.463	96.758	97.222	96.933	96.984	98.955	101.65	94.431	99.077	99.08	97.262	99.604	98.252	99.216	100.52	99.917	96.702	96.415	101.49	97.963	100.51	103.39	95.429	101.61	95.163	98.319	97.863	97.325	98.196	99.201	98.351	98.609	96.916	96.953	95.022	94.749	95.557
97.475	96.432	98.084	97.263	99.114	96.727	97.994	100.93	96.79	98.999	98.644	97.334	99.156	98.27	96.597	97.312	96.075	101.01	95.473	98.447	100.68	101.09	99.643	99.297	98.832	99.304	99.267	102.63	98.367	96.514	94.516	99.306	98.567	94.647	101.81	98.307	97.606	97.705	98.328	96.48	98.188	100.36	97.47	95.638	98.462	98.294	97.325	97.907	97.599	96.503
103.92	106.28	105.32	104.83	106.59	103.79	106.14	105.83	105.91	103.92	108.98	107.05	106.38	105.32	105.18	106.51	107.51	106.94	106.82	107.87	104.82	107.17	106.7	104.71	105.04	104.43	106.8	105.25	104.59	105.66	104.3	104.06	107.27	105.4	104.77	108.95	106.18	104.28	106.87	106.34	104.01	104.43	108.26	103.65	107.21	105.19	107.4	104.84	104.53	105.56
104.53	104.57	104.34	109.01	106.56	104.45	106.61	106.26	105.19	106.83	106.14	105.23	104.35	105.67	105.1	105.63	106.27	106.31	102.11	104.32	104.75	103.92	107.47	105.76	104.84	106.15	107.93	105.42	106.03	108.22	105.25	105.58	108.71	107.49	105.6	105.18	107.93	106.77	108.85	108.13	105.17	105.34	101.07	108.21	105.13	106.98	105.67	105.65	106.73	102.64
108.5	104.87	106.48	107.31	107.06	108.47	106.57	106.29	105.49	108.85	107.12	106.43	105.37	107.07	107.21	102.43	107.39	106.17	105.43	105.05	104.98	108.87	102.52	108.85	107.29	104.46	106.76	104.41	104.6	105.56	104.96	103.98	106.43	106.28	106.14	108.58	106.36	106.98	104.61	106.26	108.39	108.01	104.51	106.3	105.71	105.05	103.49	104.4	107.08	104.55
105.56	108.55	106.6	103.85	105.64	107.1	103.91	105.92	103.21	104.2	102.63	103.52	108.63	106.79	106.39	105.84	106.56	104.81	106.99	105.75	102.86	105.99	105.89	108.29	105.34	107.43	105.58	105.9	104.68	105.42	102.92	105.66	104.98	107.3	107.26	104.66	104.88	103.4	105.85	103.91	107.78	104.45	108	108.04	109.07	105.23	104.94	105.73	105	107.28
106.5	103.43	105.96	107.17	105.01	105.8	104.92	105.41	108.07	107.22	104.26	104.33	105.08	105.49	105.83	105	105.98	106.48	103.98	105.38	103.71	105.84	103.21	107.35	104.87	103.34	107.33	106.1	104.93	105.02	104.95	106.1	107.27	105.97	107.29	103.84	106.83	103.41	103.6	104.39	105.59	103.41	104.49	104.59	104.25	106.1	103.75	105.73	104.13	102.46
108.76	109.88	111.86	110.07	111.68	111.37	109.54	112.41	109.92	110.38	111.92	114.28	112.4	109.49	108.89	110.38	111.66	108.19	109.8	113.27	112.33	112.54	107.5	112.53	109.53	108.35	110.27	108.95	108.58	107.93	110.34	111.91	110.82	111.87	110.03	110.03	110.57	112.06	110.98	110.12	111.33	109.21	109.54	110.65	112.41	107.48	110.93	112.83	110.85	108.96
97.523	97.959	95.787	97.141	98.497	98.721	98.258	100.18	97.828	97.073	98.017	96.413	98.518	98.611	96.772	97.68	98.652	100.35	99.435	101.47	98.639	96.084	96.472	98.804	100.46	95.947	100.02	99.132	98.02	100.94	96.785	102.23	95.844	98.173	97.055	97.62	96.483	98.008	96.784	98.911	94.892	95.389	98.563	99.214	99.363	100.67	96.138	98.171	96.365	99.249
99.23	96.454	96.611	98.784	96.675	98.672	99.776	96.913	95.936	98.221	99.818	98.284	96.779	97.447	99.546	97.009	97.711	97.787	97.908	98.06	99.54	101.45	94.666	99.56	96.136	98.517	101.43	98.789	96.574	96.992	101.67	100.57	99.233	99.11	97.882	97.929	97.635	98.891	97.325	98.65	98.295	101.56	98.223	97.215	100.79	97.103	97.739	96.695	95.309	97.532
106.67	111.71	107.83	109.95	108.7	106.43	110.7	106.61	110.35	110.64	105.78	105.67	111.27	109.26	110.5	110.8	108.99	105.72	103.48	105.09	109.42	106.75	110.78	111.83	110.7	107.51	109.42	106.23	111.04	109.47	106.55	108.33	107.3	106.83	108.21	108.17	110.49	110.65	109.35	106.63	106.47	109.39	107	109.53	105.74	109.78	108.52	109.2	108.18	109.91
103.47	106.12	104.63	107.71	105.38	110.66	104.76	102.33	106.1	106.36	104.94	106.61	105.66	103.64	109.17	104.12	103.34	107.26	107.55	104.12	105	106.52	106.07	102.14	108.3	108.4	104.42	102.44	107.11	109.12	99.997	103.65	105.47	100.89	104.62	105.83	104.94	104.47	107.26	104.16	106.58	103.93	106.35	102.84	103.6	103.52	107.64	106.14	105.82	109.17
106.26	106.18	107.47	103.76	104.89	103.75	106.31	105.2	104.41	104.06	102.36	104.02	106.18	107.01	104.86	105.02	105.88	104.15	104.49	105.94	105.36	104.17	107.52	101.11	106.42	108.6	102.49	105.6	110.5	105.84	107.18	104.36	105.78	105.27	106.76	107.86	104.93	106.65	105.36	102.22	108.78	103.3	103.28	109.45	107.35	106.99	106.75	105.11	107.26	105.71
108.9	109.3	104.01	109.29	110.9	109.56	109.85	106.62	106.65	110.56	108.38	106.59	108.76	107.71	108.04	110.43	108.67	107.53	108.47	110.22	106.88	106.65	107.87	106.47	108.37	109.04	110.12	106.92	110.13	109.14	108.3	106.63	105.26	110.11	109.59	106.44	110.27	111.7	107.97	109.66	108.19	110.49	109.3	107.78	110.09	109.44	108.15	111.51	108.59	106.79
102.28	100.57	99.766	99.476	102.38	99.494	100.54	101.39	101.07	99.736	101.27	101.24	100.46	96.122	98.885	103.98	100.98	102.24	102.28	100.62	101.42	98.812	100.69	99.973	100.22	98.306	102.26	102.67	100.65	101.3	100.88	102.76	100.39	100.79	99.975	99.18	99.94	104.16	99.648	99.993	95.902	100.66	100.51	99.136	102.94	102.49	98.62	98.733	101.64	102.51
105.38	106.9	106.95	108.23	105.75	106.2	105.43	107.16	109.03	107.53	107.55	105.9	106.2	106.93	104.31	105.47	105.99	106.36	107.69	107.35	105.95	107.93	107.28	106.09	109.75	106.63	105.7	106.23	103.71	107.21	106.84	105.05	105.59	104.33	108.43	105.58	105.5	106.03	106.85	105.15	104.5	106.41	104.94	104.98	106.37	106.41	104.93	108.58	108.77	105.68
102.55	104.31	103.4	105.93	107.31	105.76	107.15	102.14	104.01	107.2	107.13	107.69	101.88	105.85	107.17	111.11	104.13	106.53	103.37	107.88	104.42	106.22	106.87	105.12	102.21	103.36	105.93	109.14	104.25	106.72	106.33	106.77	105.57	104.37	106.48	108.97	108.6	103.92	107.39	105.38	106.5	108.72	103.97	107.31	107.06	105.34	108.54	103.36	104.28	103.41
100.13	98.057	92.988	99.187	99.595	99.388	98.192	99.563	102.01	97.24	99.017	98.408	96.534	99.121	98.145	96.644	98.884	98.744	98.119	102.43	98.372	98.001	97.493	101.94	98.354	97.563	100.44	98.657	99.639	100.34	100.5	101.83	98.652	100.02	95.981	99.465	100.48	99.333	102.47	97.23	97.083	97.655	99.66	94.967	99.162	96.416	97.396	96.938	100.82	94.516
106.7	107.7	106.53	106.61	109.64	106.75	108.9	106.35	105.54	105.6	107.14	107.82	109.01	109.07	107.06	109.64	107.04	106.25	107.93	109.51	107.97	112.18	107.26	109.58	106.72	108.99	109.66	109.53	107.03	110.57	108.66	107.44	107.87	105.81	106.51	107.18	106.47	108.08	108.21	106.27	107.88	109.55	107.75	105.97	106.79	109.93	108.01	103.82	106.29	108.15
95.728	101.7	97.784	97.079	97.602	101.17	98.984	99.476	97.407	99.507	98.36	101.19	96.18	96.601	99.419	96.223	103.07	95.78	99.103	99.112	98.251	95.744	98.34	97.023	97.804	99.202	97.021	99.945	98.98	97.083	100.01	98.289	96.686	96.075	101.06	93.824	97.094	96.462	98.226	99.356	98.487	97.021	99.189	99.303	99.36	99.116	96.435	98.305	102.07	98.324
97.371	99.615	100.62	98	98.454	98.549	97.641	100.06	98.427	99.896	98.34	100.7	100.26	98.872	99.73	100.46	97.487	100.2	99.509	97.794	100.15	98.4	98.96	99.273	99.377	98.595	96.135	100.88	97.911	100.65	99.66	100.64	96.351	99.862	101.13	100.77	98.421	100.3	106.5	98.799	99.394	99.565	100.02	100.06	101.24	99.172	99.06	98.586	99.629	98.684
108.71	105.53	103.18	109.97	108.84	107.34	112.43	110.01	110.66	105.78	105.64	106.22	110.53	109.94	108.4	107.3	106.2	108.72	110.73	106.57	106.33	109.13	110.44	104.24	109.45	107.9	105.3	109.21	109.16	110.45	105.03	108.16	108.81	106.64	107.33	105.48	105.73	107.51	110.43	109.03	105.84	106.63	110.23	108.58	108.51	105.54	108.08	107.09	104.78	111.36
108.69	104.34	106	104.09	105.4	105.7	103.88	104.35	104.31	105.42	107.63	106.47	108.28	102.75	105.76	105.85	103.78	106.16	108.59	108.08	105.41	106.23	103.84	103.92	107.21	104.39	104.21	106.01	107.04	107.33	104.95	105.29	101.86	104.5	107.03	106.3	107.21	104.17	108.17	100.6	103.55	104.27	107.34	104.62	106.84	107.46	107.85	105.9	104.8	104.01
105.42	107.55	108.56	107.34	103.63	105.15	105.57	106.3	105.58	107.46	106.55	106.36	108.46	108.25	105.33	107.01	104.6	106.16	105.19	108.1	107.09	105.59	104.86	106.62	108.72	104.29	105.77	105.09	106.93	107.94	107.19	106.01	105.9	105.61	104.9	107.84	104.28	106.38	105.5	105.25	102.68	105.39	109.11	105.82	107.99	107.89	106.71	105.12	107.45	106.58
101.43	100.46	101.05	101.52	99.852	100.46	100.86	98.984	98.776	102.17	102.27	103.53	102.35	100.99	100.83	101.09	99.869	99.806	102.17	100.82	100.52	100.98	100.69	100.83	97.754	100.11	100.73	99.722	97.087	104.5	98.145	96.953	102.99	101.18	103.74	99.743	102.53	100.85	100.21	102.22	100.35	103.73	98.819	103.28	98.631	100.83	98.542	102.02	98.843	98.767
99.926	98.355	99.378	101.41	100.08	101.69	100.98	99.543	100.69	98.405	100.19	101.08	99.623	99.336	99.42	101.93	101.03	99.737	101.3	102.63	102.15	101.11	99.747	100.68	100.99	99.704	99.706	101.65	101.37	102.53	98.88	100.47	102.48	100.84	102.53	101.86	98.433	99.518	97.58	100.09	99.879	100.46	100.26	105.01	98.567	98.462	101.34	100.46	99.623	100.05
109.25	104.28	105.63	105.66	104.3	103.66	104.63	106.94	107.21	107.01	108.99	109.2	103.77	104.74	103.74	104.35	104.56	103.53	106.27	107.54	105.91	106.42	104.96	104.85	106.99	107.73	106.45	105.05	104.21	105.32	106.01	101.24	105.05	107.61	105.73	104.5	104.83	105.19	103.2	106.75	106.21	108.31	104.08	105.82	107.07	102.95	101.75	105.53	105.14	103.73
108.24	107.14	104.09	104.25	105.73	107.85	104.43	106.04	105.74	105.19	107.07	106.04	104.61	105.19	105.81	102.97	105.91	109.46	107.95	104.01	106.82	105.84	103.77	105.51	108.4	102.76	102.84	106.6	105.87	103.75	104.57	103.5	107.36	106.56	102.69	107.49	107.76	107.54	106.77	105.24	102.28	105.86	104.6	107.33	104.85	107.44	105.44	106.93	107.02	104.92
98.319	95.138	97.067	98.623	98.753	96.594	98.789	95.444	98.336	98.087	98.269	97.221	97.466	97.371	100.61	99.784	101.77	98.063	98.941	98.355	95.691	99.616	96.967	96.518	98.848	97.887	99.669	99.167	99.72	97.777	99.533	97.692	98.556	95.116	98.051	100.86	98.827	99.884	96.103	100.66	98.406	99.094	98.202	94.378	96.488	99.411	100.83	96.704	101.35	98.72
98.468	101.17	100.88	100.2	98.991	96.167	98.523	96.474	99.193	100.48	97.433	99.064	98.212	96.625	99.678	96.845	98.476	98.027	96.932	98.682	100.69	100.23	100.02	97.697	97.618	99.639	98.62	99.505	98.949	100.94	100.96	100.31	99.336	97.893	98.725	95.401	98.347	97.2	95.331	102.39	99.459	97.061	98.047	97.666	100.21	100.71	99.22	97.011	97.337	99.557
107.41	111.14	109.71	110.39	107.97	110.94	108.96	107.91	111.16	109.54	105.96	108.58	108.57	108.63	107.49	107.1	110.58	107.34	106.49	108.6	110.1	107.32	105.78	109.02	109.67	106.03	108.68	105.91	107.76	106.18	105.31	108.37	109.71	105.37	109.79	109.29	108.84	109.59	104.73	105.71	108.26	108.33	110.3	105.51	109.41	107.78	107.97	107.29	108.52	108.44
100.6	103.76	99.415	100.69	99.8	100.32	100.21	100.74	100.69	101.32	103.54	100.28	102.6	99.48	100.21	100.76	100.89	100.27	100.24	104.25	100.58	102.42	99.764	100.82	102.3	100.64	100.1	100.55	102.91	101.17	100.01	102.33	99.957	102.01	99.602	102.1	105.07	99.101	98.872	101.62	101.46	100.53	100.2	101.06	100.83	99.773	102.95	100.62	99.27	100.78
104.67	106.54	108.2	106.18	106.39	109.94	105.88	107.38	108.68	104.95	104.6	108.23	105.62	105.58	104.93	104.69	105.47	107.04	107.46	107.07	107.23	107.04	105.93	106.89	105.37	107.88	108.26	109.24	107.51	104.65	107.7	105.86	104.54	103.15	106.68	106.99	106.66	107.06	109.34	109.04	108.11	107.36	103.58	105.94	105.37	106.72	107.88	107.25	108.16	103.38
109.83	109.49	109.76	113.08	114.39	111.68	112.24	111.38	110.04	108.81	109.1	111.3	111.28	110.96	109.26	109.22	108.02	113.99	107.52	114.93	111.11	114.2	109.26	109.44	109.12	112.22	108.42	111.98	109.06	108.9	110.27	110.03	109.91	111.48	112.5	111.33	111.45	108.45	109.02	109.51	107.66	111.08	111.11	111.4	109.84	110.21	107.28	110.43	108.82	107.32
105.84	106.61	104.93	104.15	103.84	107.73	105.28	106.53	104.58	107.68	109.57	103.65	104.42	103.39	103.8	104.63	106.82	105.16	105.42	102.7	107.89	107.87	103.97	104.59	103.31	107.11	107.89	108.02	105.56	105.63	105.86	105.6	107.08	103.78	105.23	106.91	104.06	107.83	105.96	102.94	109.31	105.55	106.1	107.73	105.38	106.05	105.08	107.27	105.09	103.71
99.34	98.684	96.388	99.109	100.46	100.16	102.53	100.55	98.949	101.51	101.32	100.87	96.555	103.21	101.54	100.14	96.611	100.05	99.756	100.2	96.655	99.587	100.31	101.72	100.51	99.234	103.07	101.45	99.082	101.02	98.613	100.34	98.151	102.67	99.837	102.31	99.216	103.22	100.14	102.24	100.69	101.32	99.1	101.25	98.603	98.93	101.27	101.08	102.46	102.29
96.176	96.492	99.187	98.583	98.462	98.226	102.79	100.36	97.955	95.834	99.741	96.394	97.637	98.381	97.647	100.43	99.527	97.803	98.56	98.769	98.793	101	98.827	98.961	95.721	98.124	99.151	99.019	98.209	100.15	99.524	98.023	98.304	96.703	99.068	100.09	97.421	99.894	97.405	97.164	97.126	98.508	103.19	97.942	98.709	95.147	97.5	96.043	98.706	99.16
98.002	102.24	102.56	101.97	100.18	100.51	100.85	99.637	98.378	99.739	99.739	96.306	96.629	97.049	100.2	99.517	98.971	100.84	100.57	101.89	101.62	101.28	101.64	102.08	101.9	99.341	96.895	101.78	98.608	97.211	99.175	102.02	99.632	99.364	99.749	99.593	102.29	100.47	98.28	100.99	103.54	97.895	98.51	102.66	99.4	99.88	103.03	103.32	100.1	101.65
99.721	99.733	99.627	98.929	103.5	101.17	101.75	98.811	98.527	97.964	98.675	100.99	99.383	95.464	103	101.28	100.58	101.91	101.43	99.274	99.406	101.01	101.32	103.27	97.757	99.307	102.13	99.546	100.83	100.7	98.131	101.18	99.098	99.038	102.07	100.27	100.05	99.685	100.17	99.592	99.849	100.46	101.48	97.565	100.32	101.32	97.569	100.46	100.76	100.51
99.765	100.93	97.046	99.166	100.73	98.051	100.13	100.64	99.021	100.1	96.809	98.269	98.707	95.958	100.91	99.917	95.033	100.29	100.58	97.55	98.338	99.082	96.123	97.197	99.052	99.734	98.897	99.22	97.363	99.332	96.94	98.727	99.877	96.878	95.631	96.702	98.308	97.275	98.81	98.202	96.802	98.888	98.14	97.282	101.62	98.56	96.354	99.35	97.144	97.626
97.973	95.031	97.283	98.535	97.501	96.892	98.094	98.424	99.546	97.308	99.555	99.518	98.411	99.84	100.12	98.798	96.868	99.143	96.32	98.873	101.21	96.013	98.793	96.244	98.219	100.18	96.107	100.01	95.883	96.671	92.941	98.673	97.957	98.438	98.787	98.808	98.641	97.699	98.293	99.043	96.863	97.094	100.04	101.42	100.04	97.049	98.014	100.12	97.386	97.208
102.31	102.17	100.7	99.507	104.1	99.307	99.454	102.4	100.53	99.819	99.662	100.8	97.935	102.28	100.83	102.17	100.51	103.56	100.83	98.752	99.562	100.63	101.75	105.08	100.49	100.34	100.3	98.169	98.7	101.16	102.36	100.42	97.865	98.616	100.18	100.87	101.83	99.831	102.31	100.08	100.02	101.81	99.943	98.675	101.08	102.37	101.12	102.57	98.295	103.26
105.53	104.71	105.56	107.34	105.09	105.63	106.27	105.84	108.5	105.44	108.69	106.23	104.24	104.52	107.23	102.89	107.09	103.68	106.42	102.85	107.27	101.53	106.14	106.88	105.18	105.61	102.31	108.62	105.5	107.64	104.83	106.16	106.34	104.63	105.71	107.81	104.56	105.34	106.54	106.17	104.58	104.53	106.28	104.25	107.34	104.93	106.12	108.07	103.9	102.75
102.81	104.99	106.01	107.26	106.73	106.89	106.76	104.94	106.78	105.24	107.59	105.7	106.04	103.13	106.57	108.51	104.2	103.33	106.65	106.09	107.02	107.44	106.91	105.66	106.15	107.47	109.48	103.19	108.14	110.35	107.88	108.34	106.68	106.53	103.78	106.55	103.7	107.17	104.52	104.92	106.4	107.1	105.63	106.02	106.38	106.76	104.07	105.08	104.3	107.12
108.44	107.58	107.94	105.66	108.91	107.64	107.27	109.13	109.14	109.13	108.67	105.51	103.56	108.6	108.76	105.62	110.01	109.27	107.81	106.89	109.54	110.36	105.67	108.86	108.58	105.9	109.84	109.2	109.48	107.32	110.58	105.23	110.07	107.53	109.16	110.28	110.24	110.66	107.68	109.04	110.87	107.1	107.98	104.68	108.67	111.28	107.55	109.71	107.44	106.74
96.933	99.535	97.875	98.367	99.787	101.05	96.162	96.727	98.651	95.629	99.951	98.697	98	96.804	99.771	102.07	99.364	101.96	97.56	97.899	99.247	100.17	96.833	97.436	98.1	99.192	99.852	95.385	96.995	98.919	97.597	98.036	99.003	98.422	94.867	97.55	91.787	96.691	99.145	94.53	97.924	95.019	101.13	100.7	96.682	98.247	99.427	97.709	99.452	97.788
97.736	100.38	99.254	98.24	98.884	99.046	97.909	97.788	94.777	96.59	98.692	96.236	98.885	95.264	99.347	97.179	100.93	99.101	98.942	96.761	101.29	100.1	98.677	96.868	99.147	100.22	93.998	94.762	95.14	100.51	99.195	96.752	98.825	98.651	97.968	98.031	99.494	98.386	97.266	95.019	98.385	98.648	99.657	96.94	95.343	98.081	99.653	94.885	97.629	100.65
107.43	104.27	107.02	108.68	105.27	107.66	103.79	106.78	105.8	105.07	104.04	104.94	105.63	104.9	107.36	106.96	105.96	104.9	106.94	104.44	107.76	108.71	106.02	105.93	107.79	102.55	104.35	108.06	106.39	105.71	111.05	107.23	105.63	100.66	108.09	106.14	105.21	106.34	107.26	107.57	105.3	100.57	107.27	106.41	107.16	104.09	105.28	104.92	106.58	106.32
108.26	109.56	110.7	111.22	108.23	105.87	112.67	113	107.66	108.37	111.05	111.29	108.25	111.19	112.98	112.15	107.37	113.48	110.35	109.91	110.19	107.88	108.05	110.39	113.19	110.54	111.73	110.83	109.25	112.91	109.51	111.01	111.09	110.97	111.86	111.2	110.93	112.53	110.92	109.54	112.12	111.86	108.84	111.29	107.6	110	108.79	109.73	109.52	110.62
105.48	105.88	110.06	108.87	106.53	109.43	107.73	107.87	108.6	108.01	110.18	110.21	110.89	108.05	105.29	106.34	110.74	111.64	107.45	109.07	111.11	107.95	107.51	106.85	110.39	109.13	107.25	108.7	109.74	107.03	110.57	108.99	105.49	107.88	110.35	108.57	107.04	107.08	106.89	105.73	106.85	105.09	107.02	108.14	110.93	108.19	107.18	106.34	106.98	108.72
103.32	103.73	104.29	105.69	105.75	108.39	107.9	104.47	104.51	107.57	105.85	104.72	111.57	107.24	104.03	106.46	109.4	106.51	105.36	105.04	105.09	104.18	107.07	104.12	106.74	106.2	105.87	105.85	105.83	104.71	106.64	107.31	105.91	105.14	105.57	108.05	103.74	107.94	105.15	105.3	104.88	105.79	103.2	104.85	106.36	103.66	105.64	103.6	104.33	105.07
107.79	107.01	109.25	106.39	106.59	108.69	108.81	109.26	104.05	107.04	105.09	107.67	108	107.6	108.46	110.37	109.1	109.5	106.58	107.76	110.08	106.76	108.79	106.16	109.35	107.36	108.88	106.08	106.91	109.44	110.81	111.08	108.48	109.03	106.84	107.88	106.82	109.44	104.52	106.3	108.56	107.21	106.67	105.65	106.85	105.09	107.96	110.19	105.73	106.94
111.3	109.24	109.11	109.48	111.15	110.74	113	111.3	108.14	110.29	109.09	109.36	108.9	109.45	111.06	110.71	108.42	107.82	109.73	111.74	110.42	109.33	108.07	111.58	111.42	111.07	109.76	109.87	109.66	108.67	109.12	109.88	111.18	110.01	108.69	110.4	109.52	113.54	111.24	109.2	109.61	108.57	109.86	111.71	113.34	107.35	107.34	112.16	108.46	108.17
100.66	97.583	99.686	101.62	99.759	98.914	99.962	101.48	99.392	101.1	99.147	100.51	102.84	100.55	96.773	100.64	99.491	100.31	101.19	98.31	98.014	102.47	101.43	99.225	101.73	100.33	100.45	99.717	97.61	103.82	102.88	99.05	99.424	98.91	101.66	100.34	100.84	102.46	103.68	99.705	102.43	99.449	101.72	101.44	99.562	100.26	101.92	102.21	100.86	98.235
102.84	99.975	101.28	103.37	99.883	106.19	100.82	104.67	101.87	104.67	103.38	102.15	102.16	101.41	103.24	103.75	100.77	103.81	101.62	105.49	100.37	101	101.03	103.68	103.09	105.29	100.79	101.14	101.63	103.06	106.19	104.05	103.63	102.38	98.38	100.35	106.6	105.57	103.51	102.57	101.07	98.535	101.18	100.02	102.16	100.6	100.52	102.79	100.23	100
108.05	107.9	105.28	108.55	108.49	106.62	105.82	108.58	106.79	108.92	106.2	106.76	107.82	109.04	108.41	110.19	107.71	109.24	107.28	107.94	108.65	111.87	109.34	108.83	109.66	108.75	109.52	103.2	109.38	109.5	106.55	111	106.58	108.17	108.76	107.35	107.53	110.15	105.88	110.38	108.22	106.26	108.4	110.24	109	108.87	107.81	105.34	110.72	109.95
105.95	102.04	107.56	107.33	105.95	106.16	107.24	107.55	107.28	109.36	104.82	107.85	105.37	107.13	105.15	106.97	108.02	105.06	105.92	106.02	103.91	106.37	105.51	104.16	108.7	104.24	104.99	106.54	108.53	106.59	106.96	104.94	107.1	103.58	106.74	106.4	104.64	107.87	107.68	106.46	107.81	103.38	105.73	107.29	104.23	104.91	106.99	103.6	105.65	106.76
105.86	103.95	105.4	105.14	105.45	98.799	106.65	104.54	108.89	104.67	105.58	109.84	106.51	104.37	105.58	103.17	104.53	101.05	104.37	105.15	104.37	111.21	106.61	107.99	108.19	106.46	107.53	106.45	106.08	104.25	106.67	101.28	104.73	104.75	107.32	105.13	105.07	105.19	104.39	105.56	108.16	105.02	107.16	110.73	107.67	105.58	104.64	104.41	107.01	107.09
96.896	98.716	99.785	99.267	98.428	96.735	99.091	98.503	96.509	97.415	97.115	96.924	96.626	101.89	97.258	97.45	99.869	99.811	98.327	97.258	95.7	96.948	95.344	96.527	97.77	100.07	97.936	100.96	96.383	102.94	100.19	98.386	98.196	97.619	96.786	94.716	98.39	100	98.361	97.599	101.33	100	98.396	96.761	100.71	99.247	97.946	99.884	100.92	100.27
109.13	107.17	108.16	105.89	108.96	104.05	104.52	104.97	106.51	107.61	105.85	108.64	106.56	108.01	107.82	105.37	103.53	103.8	104.72	106.64	107.55	103.79	106.92	104.74	105.56	107.17	105.4	104.85	106.38	108.37	105.62	103.86	105.3	105.7	110.11	105.43	107.68	106.53	104.82	105.76	106.48	107.47	105.57	105.77	108.67	106.28	105.27	105.56	105.19	107.62
103.13	99.906	102.02	101.38	100.5	99.161	100.24	100.83	97.537	102.33	103.11	100.48	99.058	101.05	100.02	101.1	99.289	98.366	101.37	99.406	99.619	99.021	102.85	100.47	101.36	100.67	98.539	99.981	101.22	101.84	100.24	102.41	99.475	103.14	99.197	100.11	99.761	99.527	99.625	103.52	99.756	101.35	97.652	98.408	104.33	101.15	102.27	103.95	99.472	99.283
107.1	107.42	106.95	110.37	107.75	108.54	107.52	110.31	109.02	108.64	107.64	103.89	107.93	105.36	106.06	110.55	109.17	106.34	106.17	111.46	108.47	107.16	105.58	105.82	106.46	107.34	110.48	108.99	106.44	110.05	106.67	107.36	109.1	109.88	109.64	109.95	106.05	108.73	110.19	111.76	110.6	105.4	113.07	106.07	108.83	110.58	108.38	108.66	106.56	111.34
99.852	100.27	98.673	98.984	94.095	97.478	100.14	101.29	98.235	95.664	97.264	98.395	98.333	94.425	97.463	99.262	102.75	98.653	97.406	96.341	98.922	98.126	92.719	97.819	98.933	95.876	97.163	97.611	98.063	100.16	99.842	98.392	96.877	100.86	101.07	97.738	97.79	99.971	98.444	100.69	100.09	100.97	97.295	98.736	102.37	99.404	97.625	97.388	96.82	98.012
107.98	107.15	109.06	108.63	108.31	106.06	108.2	108.3	108.98	106.31	107.9	108.92	110.02	110.05	108.67	109.25	109.95	106.48	109.21	111.1	107.1	109.11	107.81	107.71	105.77	107.51	108.79	110.55	106.62	107.13	109.72	107.67	107.6	107.93	106.24	110.5	107.13	107.67	107.53	106.45	106.87	107.58	108.64	107.37	108.82	106.46	106.46	108.53	109.47	108.66
96.624	100.83	97.278	97.089	99.9	97.558	99.826	96.913	96.547	100.2	97.924	98.485	97.528	99.119	97.843	96.604	97.712	96.668	98.054	97.88	99.502	97.022	95.412	96.294	98.067	98.081	97.997	100.09	98.498	99.539	100.05	97.444	96.522	99.448	94.349	99.361	102.32	97.44	96.103	97.398	98.168	97.445	95.837	95.4	96.996	100.28	100.29	96.139	96.091	98.36
107.63	109.9	110.03	108.16	108.57	108.15	106.56	110.71	109.14	110.16	109.13	106.6	110.1	106.94	105.8	110.74	107.39	109.76	106.86	105.13	108.2	108.85	110.34	109.94	105.41	109.83	107.73	104.24	107.73	106.07	109.58	108.56	110.32	108.64	108.14	107.11	105.79	109.04	106.09	106.36	108.21	107.46	107.46	108.22	107.09	105.56	106.81	107.46	107.04	107.28
107.18	106.05	105.4	106.99	109.23	107.58	105.86	106.2	109.11	105.9	104.94	108.13	105.46	105.47	106.39	105.89	109.68	105.52	107.1	107.32	104.29	105.06	105.27	107.2	103.87	104.84	106.35	108.3	104.25	107.25	107.85	106.36	107.17	106.49	104.43	107.97	106.01	108.17	106.06	104.64	104.64	107.48	104.58	109.78	102.95	107.76	105.3	106.78	108.08	104.8
108.11	107.78	103.71	105.75	105.95	104.16	106.8	104.99	108.24	103.12	106.28	107.49	105.43	106.96	105.9	103.36	108.01	103.7	105.89	107.38	107.49	101.92	104.88	105.16	103.38	105.83	103.94	106.82	106.17	110.14	104.65	105.53	109.02	104.85	105.73	106.2	105.83	108.22	106.05	104.99	105.3	106.18	105.25	105.57	105.69	103.01	105.45	103.38	109.8	106.27
113.66	108.24	108.83	110	111.14	109.48	107.23	110.49	108.21	109.72	108.48	109.54	110.64	105.68	106.26	107.35	110.42	109.03	106.83	108.56	108.7	109.68	107.75	110.04	111.13	109.59	109.86	109.49	107.83	108.66	106.26	111.68	106.65	108.05	111.04	107.51	106.44	110.64	107.71	110.17	107.04	109.27	106.58	109.11	108.6	108.06	107.35	109.02	107.62	107.45
102.04	105.87	106.59	105.12	104.63	104.5	102.15	101.68	106.86	104.4	106.21	105.36	104.34	105.83	105.98	108.55	105.42	105.81	106.08	102.43	105.7	103.01	106.8	104.23	106.08	106.16	106.51	107.62	105.88	103.74	107.12	104.5	103.97	105.09	103.6	104.33	106.78	105.79	106.83	103.65	105.63	102.37	104.6	106.85	106.32	109.91	105.71	107.43	103.45	106.62
112.64	111.78	111.17	110.41	108.96	110.87	109.83	108.92	108.3	109.03	106.75	111.5	111.8	113.52	111.44	109.08	109.2	108.71	110.98	111.29	112.01	108.4	112.35	109.6	108.66	111.5	110.59	111.78	109.9	111.24	112.08	110.04	108.76	108.32	110.71	114.38	109.18	109.94	110.03	110.42	106.54	110.2	111.44	110.24	113.55	110.44	108.09	106.92	112.9	111.4
110.59	106.91	107.57	108.82	109.79	106.97	108.13	107.72	107.44	105.71	110.51	105.84	107.26	109.86	106.94	107.95	108.74	107.79	107.69	109.69	110.52	106.91	106.38	111.69	112.05	107.22	109.64	106.46	110.79	106.7	108.35	109.06	110.11	110.42	110.17	107.44	105.33	107.2	108.72	109.32	110.64	106.61	108.61	107.94	110.76	107.98	110.88	109.13	108.3	109.9
107.74	105.85	104.1	104.27	104.69	106.8	107.17	106.68	107.45	107.16	105.14	107.04	107.68	107.47	108.39	109.15	107.9	107.25	106.83	107.17	105.57	104.65	106.33	104.69	106.58	105.88	104.6	104.75	107.94	106.85	106.94	106.53	109	106.26	106.79	110.21	102.83	105.86	105.76	106.25	104.68	110.57	107.59	107	108.75	104.84	108.17	107.62	105.19	106.88
107.99	106.8	109.78	109	108.74	105.09	109.16	110.51	107.79	102.97	104.3	107.96	107.77	109.62	111.42	109.92	108.61	110.03	109.17	104.03	103.84	109.12	104.14	105.78	107.65	110.03	106.94	106.21	111.92	107.28	108.39	107.85	105.62	106.91	108.77	106.58	110.54	107.26	107.93	109	106.13	108.55	107.88	109.4	107.12	107.27	105.3	104.96	106.3	105.85
106.13	105.45	104.89	107.97	108.52	104.41	108.68	104.16	104.85	104.48	108.74	105.01	106.76	103.93	103.42	105.02	106.36	103.84	103.97	107.16	106.6	107.48	103.53	104.48	106.16	105.74	104.24	105.97	103.37	106.15	106.48	108.38	104.92	105.72	106.74	105.64	105.42	106.32	106.93	105.11	106.72	101.59	107.1	105.2	105.42	104.66	105.24	102.81	105.89	104.42
102.18	105.9	106.78	106.69	106.19	103.24	104.38	106.88	105.48	104.32	101.86	107.04	106.64	107.45	105.78	106.91	103.33	108.57	109.46	106.73	109.48	107.73	108.32	106.69	104.72	106.92	106.03	104.67	106.46	108.07	105.5	107.53	104.42	105.52	108.32	103.58	105.46	103.43	103.36	107.34	108.25	103.14	105.87	104.19	105.93	106	104.38	105.61	106.51	104.82
109.07	108.36	111.2	108	109.47	111.01	109.95	106.51	109.21	105.88	112.16	108.16	108.36	107.4	108.98	108.1	105.9	109.16	106.41	109.37	108.8	106.16	108.83	108.77	110.54	107.84	108.34	105.02	108.77	112.66	110.54	110.63	108.1	108.03	111.2	109.14	109.69	106.4	109.87	107.24	108.1	109.53	108.19	109.36	106.16	107.95	105.24	109.93	110.5	107.23
107.45	104.32	105.81	107.09	106.09	107.57	108.51	106.09	107.02	106.86	108.21	105.06	109.1	104.51	103.99	109.1	106.38	107.38	106.93	107.39	109.4	109.34	106.63	105.74	107.24	108.15	104.36	104.85	106.3	105.15	105.7	109.44	104.61	108.53	105.38	106.84	106.86	107.4	106.78	106.12	106.92	102.08	109	105.28	106.43	106.61	105.11	104.48	106.74	107.45
106.96	105.85	107.51	105.75	108	105.43	106.82	106.26	104.79	107.87	105.59	105.1	104.83	102.3	104.09	108.36	105.01	104.94	104.17	106.23	106.33	102.3	106.59	106.15	101.97	105.96	105.67	105.5	104.91	104.65	104.08	103.28	102.43	105.02	106.95	109.59	107.99	103.6	102.13	104.39	105.28	104.72	103.92	106.01	107.06	105.7	103.13	108.5	106.92	106.3
103.78	106.16	105.31	101.7	106.31	106.99	104.97	107.63	105.83	104.01	106.27	107.81	106.18	106.28	108.29	104.7	108.67	105.54	108.6	103.5	106.18	105.96	107.58	107.26	108.44	102.66	110.08	107.76	105.3	106.22	106.43	106.22	109.12	104.1	106.02	106.94	102.78	107.58	107.35	104.36	106.92	107.72	102.96	105.17	107.83	104.45	105.47	108.37	106.68	107.88
108.48	108.24	105.91	107.93	104.97	108.15	108.27	106.03	109.5	108.3	109.09	109	106.9	108.85	107.11	108.38	108.11	107.53	107.13	105.72	106.79	108.82	108.31	108.73	106.47	107.87	105.9	107.69	109.37	107.34	109.71	108.69	105.86	109.98	109.4	109.14	109.66	107.08	110.07	109.15	110.08	107.6	106.79	107.23	107.8	109.86	105.56	106.87	105.62	102.51
110.87	111	107.72	108.79	106.96	108.76	108.42	108.62	108.34	107.1	109.39	106.11	108.21	107.56	110.16	107.84	107.74	110.94	108.3	108.62	107.71	111.46	107.06	108.82	105.98	110.12	109.11	109.23	108.4	108.05	112.92	106.79	108.86	108.51	106.99	109.21	108.26	110.63	110.8	108.53	104.87	106.22	107.6	108.7	106.95	107.89	110.18	106.61	107.82	106.8
103.84	105.64	108.02	106.05	108.17	109.03	109.27	106.63	103.67	104.94	104.95	108.14	105.69	106.4	105.59	107.63	111.61	103.8	108.55	107.23	106.91	106.54	106.52	104.71	106.44	106.79	107	108.03	106.85	105.73	107.92	104.57	107.91	105.69	106.57	105.18	106.63	106.22	110.01	107.17	107.69	106.92	108.44	105.74	107.63	104.62	109.46	106.37	107.45	104.28
97.223	97.046	100.19	98.644	98.432	94.842	97.617	97.677	97.175	100.16	97.156	95.04	99.575	97.03	96.754	100.72	97.975	98.892	99.834	98.126	99.035	97.883	96.054	96.847	99.372	100.2	99.14	96.017	95.868	98.819	97.224	101.04	95.395	96.458	97.246	95.386	96.127	101.12	98.961	100.48	95.383	94.4	96.408	97.827	96.959	99.746	101.08	97.466	97.255	95.829
95.542	97.739	98.625	96.21	97.902	95.017	103.03	100.62	98.61	100.6	94.77	99.029	97.594	98.083	101.02	97.547	100.16	96.431	97.988	100.56	96.371	94.24	98.011	95.467	102.66	95.355	96.116	96.145	96.841	98.067	98.75	95.946	98.721	95.923	98.914	101.57	98.399	92.996	102.15	99.679	100.12	98.04	96.231	96.464	96.38	99.515	99.53	98.574	96.919	98.003
100.55	101.48	99.857	102.21	98.896	99.24	100.14	96.698	98.007	101.53	100.54	100.79	99.821	101.52	97.784	99.01	99.175	100.68	102.35	99.497	101.24	100.21	96.881	98.926	96.508	98.388	102.98	100.83	97.184	102.08	101.06	100.5	101.37	96.258	98.364	101.86	99.605	101.04	100.91	102.82	99.934	102.48	99.364	98.78	103.37	99.259	99.706	102.21	102.27	102.65
108.43	107.13	108.05	108.06	105.49	106.01	107.58	105.24	106.7	106.63	107.37	105.7	108.92	107.89	105.08	106.39	106.69	107.33	106.93	107.82	109.46	110.23	107.45	107.01	104.61	104.99	108.59	107.61	104.49	106.8	105.95	104.82	106.98	108.14	106.76	108.12	106.09	105.56	106.73	105.44	106.43	105.79	104.46	106.18	105.39	103.81	107.14	108.06	105.29	107.31
104.75	109.29	106.86	104.29	106.76	106.33	108.94	105.12	107.65	107.88	108.01	106.38	107.42	105.97	106.92	106.32	110.9	104.81	105.53	103.83	107.77	104.59	106.65	104.07	103.25	105.63	107.98	105.85	105.28	105.57	104.35	108.01	103.26	104.7	109.78	106.87	105.47	105.08	104.81	105.87	107.7	105.94	107.25	106.23	107.47	106.59	104.28	108.17	107.66	105.23
100.35	97.13	100.93	94.306	99.124	98.266	100.37	100.73	100.95	98.613	96.382	100.23	99.168	98.237	100.38	101.08	97.58	99.621	97.337	100.71	96.112	97.724	97.167	95.708	99.573	97.526	99.312	99.21	98.359	98.673	99.256	98.858	97.535	99.241	96.941	101.42	101.33	99.049	98.256	100.96	97.878	100.59	98.617	99.255	100.95	95.143	98.873	99.613	100.25	98.719
106.87	104.88	111.27	109.45	108.45	106.64	110.06	109.76	111.08	108.04	109.75	109	106.32	109.03	111.66	106.42	107.46	108.27	108.46	106.53	107.76	109.66	105.84	110.49	112.17	105.84	106.96	109.92	110.13	109.3	110.57	110.11	106.6	109.17	108.88	108.84	108.22	108.15	107.95	109.45	109.31	106.96	106.26	106.61	108.54	109.62	109.54	108.31	108.48	104.95
96.903	100.32	96.381	99.655	97.628	94.162	99.42	97.543	96.882	96.384	97.511	97.943	97.876	96.202	96.336	99.918	97.529	99.484	97.39	98.707	101.96	102.18	98.799	98.824	98.887	99.951	101.34	96.379	97.775	96.931	100.14	98.148	99.594	99.745	99.911	101.29	97.617	100.94	101.23	96.935	97.755	97.13	97.081	99.457	95.552	95.69	99.559	98.747	99.497	96.771
111.05	108.07	109.75	109.19	106.81	110.5	106.31	105.53	107.23	104.8	108.75	106.76	108.22	109.36	106.26	105.64	108.21	107.61	104.43	108.05	107.97	109.77	106.63	105.93	107.08	109.79	111.14	105.46	107.61	106.71	108.13	108.4	106.74	105.42	110.38	109.02	106.99	107.18	105.27	108.07	104.1	110.12	107.93	110.45	106.1	110.04	111.13	106.73	107.5	106.33
103.72	109.67	103.7	103.48	106.9	104.17	108.32	103.52	105.08	105.88	106.2	105.15	105.57	105.71	108.37	105.01	102.02	105.65	106.04	105.16	107.15	107.4	105.27	102.46	105.84	105.09	102.88	105.22	107.43	105.38	102	108.3	104.01	104.85	106.47	106.19	105.9	106.04	105.77	107.48	110.42	102.84	104.35	104.97	102.18	104.88	105.92	104.8	103.11	102.72
97.92	100.11	98.138	100.5	97.994	99.807	94.044	98.283	97.032	97.428	96.808	99.234	101.79	97.917	95.899	101.18	97.359	99.258	98.3	100.53	98.917	96.201	98.008	97.794	99.524	101.48	100.26	99.282	100.7	101.03	97.917	98.12	98.281	99.32	95.936	98.706	99.611	101.04	98.213	99.343	99.393	100.32	98.537	98.169	97.366	98.17	99.892	100.53	100.97	97.695
96.553	99.468	97.294	95.699	93.529	98.241	95.406	97.471	99.043	97.714	98.388	96.314	98.522	99.631	98.853	99.691	98.254	98.981	98.057	96.041	96.925	98.843	99.436	98.25	98.435	96.328	98.545	99.613	97.369	97.037	97.714	98.179	100.19	98	97.019	97.316	97.725	99.542	97.434	96.528	95.755	100.34	98.198	98.573	98.529	96.75	97.409	98.435	94.988	99.244
106.67	107.69	107.38	105.85	105.09	106.68	110.46	109.3	108.94	109.85	107.55	111.84	109.58	110.1	111.32	109.88	107.65	109.04	106.07	105.38	107.86	110.44	111.69	110.68	106.92	108.58	105.58	108.56	107.72	112.83	106.86	108.01	107.44	105.97	106.94	107.06	108.23	108.41	107.25	107.79	105.73	107.19	108.35	108.5	111.56	110.83	109.58	106.07	106.22	110.52
108.28	111.06	110.07	110.21	107.91	109.21	109.08	107.61	107.03	108.15	107	108.22	106.27	108.61	105.83	108.03	105.47	103.89	106.7	106.36	109.53	104.01	107.3	106.58	109.81	107	109.4	105.26	103.03	108.36	107.52	106.15	109.4	108.83	109.42	105.7	107	106.17	106.28	109.02	106.34	103.62	104.6	110.61	108.24	107.55	107.1	108.28	107.74	109.01
108.77	109.84	107.75	106.61	106.36	108.94	109.73	110.67	110.68	105.66	109.05	107.9	110.14	109.32	108.75	108.39	108.77	111.9	107.34	106.67	111.41	111.12	106.52	106.91	109.1	106.76	107.37	110.64	108.7	108.73	109.93	109.37	109.24	111.18	107.06	107.84	109.24	108.41	109.42	108.77	109.01	107.1	110.17	108.97	109.14	105.66	108.88	107.06	109.08	109.21
99.823	99.319	100.18	97.961	99.726	98.069	98.273	98.036	100.18	100.55	99.95	99.672	98.746	97.763	102.06	98.969	98.649	99.513	100.6	99.072	99.896	100.96	97.839	99.115	101.75	100.29	100.06	99.974	97.801	102.14	99.57	98.933	101.45	98.732	99.601	98.692	100.94	100.96	99.867	100.3	98.903	101.52	102.72	100.91	101.66	100.79	98.985	99.031	99.958	99.73
96.399	100	98.208	96.745	100.95	96.911	94.379	94.214	100.56	99.335	99.708	94.641	96.881	98.386	98.347	99.78	97.307	98.14	101.32	96.486	99.867	96.928	101.52	98.162	97.162	96.986	96.769	100.34	99.374	99.076	96.486	96.392	99.6	100.82	96.074	97.079	100.23	97.946	100.38	95.494	97.523	98.864	100.33	97.062	102.04	97.321	95.588	96.175	98.696	98.195
102.81	99.879	97.33	101.43	99.244	101.3	99.76	101.42	101.11	102.6	100.97	99.43	103.22	103.63	103.77	99.13	102.72	98.847	100.06	99.916	101.76	101.1	100.46	101.41	97.101	103.76	101.62	99.662	100.95	101.73	99.435	100.87	100.03	99.144	99.646	102.69	98.557	99.953	100.16	101.25	99.762	99.923	102.94	100.89	103.81	100.9	99.124	100.47	100.28	104.03
101.67	101.45	98.528	98.516	99.615	100.65	99.513	102.59	100.33	100.24	98	99.32	99.628	101.91	100.27	100.7	100.32	100.23	101.39	102.17	97.757	99.463	97.26	100.36	98.334	96.848	100.59	102.26	104.01	100.96	100.33	98.993	98.358	98.452	99.718	102.26	103.77	100.7	101.08	100.73	104.02	102.36	101.14	99.642	99.885	100.16	102.2	100.09	100.42	99.204
107.15	104.35	107.77	107.74	106.39	107.42	107.57	106.03	107.44	106.22	106.41	103.36	106.55	106.75	103.81	105.61	104.34	105.21	106.34	104.35	106.67	109.98	105.93	104.02	104.93	105.09	110.28	106.07	107.88	104.77	103.59	109.84	105.12	110.19	103.58	103.45	105.71	107.13	105.52	106.21	106.16	107.26	105.41	103.59	105.62	108.08	105.65	105.63	105.98	105.73
110.1	111.74	106.54	111.55	110.7	114.53	109.49	110.04	111.66	110.96	110.62	108.62	112.92	107.48	109.1	111.25	112.62	111.42	111.65	108.92	110.68	107.86	109.45	109.77	110.54	107.95	111.82	111.38	110.17	111.23	110.69	111.91	113.13	111.81	107.95	107.9	110.27	109.54	109.21	108.24	112.97	109.63	109.42	110.03	111.53	111.58	108.31	108.11	109.92	113.33
102.19	101.68	98.298	98.746	101.86	98.533	98.597	102.33	100.01	100.97	104.8	99.806	102.62	101.04	101.49	101.22	100.8	100.21	102.01	100.54	103.66	99.367	100.31	100.25	99.623	98.589	97.135	100.07	102.63	103.25	99.073	100.34	103.86	99.736	102.24	99.53	99.453	99.269	104.6	103.49	100.89	99.947	100.07	101.43	98.327	100.53	98.865	98.419	103.36	100.04
109.26	108.05	105.32	106.47	108.42	106.56	109.2	104.87	105.94	106.19	106.33	108.07	108.69	109.84	107.64	107.99	108.38	108.11	107.04	109.81	106.67	108.53	109.73	107.37	102.29	112.45	107.02	108.37	111.38	109.93	109.3	110.23	108.98	108.9	110.93	108.76	106.1	106.12	110.56	104.78	105.08	107.62	106.61	107.33	107.29	107.65	107.85	106.5	108.39	107.42
105.94	103.52	106.61	108.11	107.96	106.15	106.98	103.97	103.63	104.36	105.76	107.8	103.72	106.74	106.01	105.91	105.15	104.2	107.38	105.86	107.95	107.28	107.88	105.96	104.3	106.22	105.13	100.91	104.76	108.5	105.09	108.72	105.51	107.06	110.85	105.32	104.38	107.7	108.16	105.3	105.65	104.9	106.94	102.58	102.62	107.02	108.15	103.01	105.13	109.12
102.84	99.015	104.14	99.295	101.71	103.52	105.79	99.252	100.59	99.798	104.24	102.53	101.47	102.04	97.965	100.18	102.21	98.385	102.34	100.85	104.83	103.83	99.767	99.31	97.793	101.63	100.79	98.617	102.09	100.54	101.27	100.72	101.34	103.02	101.24	98.956	100.46	101.1	99.574	100.3	100.71	103.1	102.59	102.78	100.73	98.544	102.44	98.33	103.75	105.05
107.79	103.85	105.47	106.3	106.5	108.72	107.58	109.25	107.95	106.54	107.58	109.45	110.39	106.54	109.71	108.1	105.97	109.05	106.55	106.94	108.74	109.26	105.11	104.93	107.03	110.47	107.29	105.48	108.23	106.17	107.76	105.49	105.21	108.75	109.83	107.97	106.6	107.87	106.2	104.52	107.07	106.65	107.58	106.59	107.97	106.26	110.48	106.77	110.51	109.13
106.5	106.18	107.41	109.48	104.51	104.19	106.98	107.54	107.92	107.86	106.19	106.91	105.63	106.89	106.65	103.03	105.42	104.67	108.06	104.7	106.95	108.3	103.34	108	108.59	108.77	107.95	107.2	107.69	107.71	107.91	102.9	108.09	105.45	104.73	103.02	107.75	107.14	105.4	106.13	104.73	105.24	104.99	109.29	106.2	104.5	106.67	109.06	102.29	104.52
105.2	109.6	109.45	105.72	105.64	106.91	106.73	106.28	105.02	104.83	106.38	102.84	104.87	105.89	104.59	104.09	103.16	102.55	102.21	103.56	106.03	104.79	103.18	103.52	106.31	103.87	106.53	104.8	106.01	108.61	104.98	102.72	105.09	103.84	105.63	106.08	104.65	100.98	105.25	103.53	105.24	108.67	102.99	107.91	107.53	104.9	102.49	105.37	106.77	106.17
106.98	107.87	108.87	106.99	106.13	108.48	111.23	108.34	107.73	108.28	108.38	109.52	107.75	104.18	106.95	112.04	105.24	106.99	106.94	109.95	108.44	108.27	110.08	110.34	110.01	108.03	104.89	108.88	110.08	108.59	109.7	110.13	108.72	108.82	108.38	107.65	108.35	107.8	109.27	107.45	109.19	107.59	106.15	109.55	110.87	109.57	109.56	106.69	111.12	105.19
106.96	108	106.61	106.24	106.2	103.8	106.08	108.63	107.51	109.07	105.53	108.93	104.99	105.67	107.66	109.32	104.88	107.56	106.16	107.12	103.36	107.06	107.95	107.48	106.36	108.95	106.72	108.25	107.11	107.4	110.12	106.76	107.72	108.83	109.93	104.35	110.63	105.4	107.13	105.54	104.8	102.98	105.95	105.53	109.21	107.49	106.53	106.6	109.81	105
103.27	109.79	110.92	106.46	102.94	105.9	106	101.29	104.33	105.45	105.69	106.16	105.77	106.86	107.81	107.45	106.52	108.37	107.49	107.88	109.11	107.5	106.47	103.13	106.35	106.19	104.43	104.82	109.31	108.19	106.5	107.05	108.22	106.44	103.63	107.35	105.07	106.27	107.37	105.46	105.01	105.74	104.14	105.76	108.34	107.97	108.28	107.2	105.94	106.61
104.48	105.01	104.41	106.98	109.33	106.8	101.99	106.48	105.64	103.58	105.94	106.93	107.75	104.23	107.32	108.27	106.84	108.34	107.13	106.63	104.38	103.97	103.46	104.24	103.18	105.1	105.24	105.02	107.52	106.14	106.35	108.12	104.35	106.45	103.4	106.6	106.68	104.67	106.47	106.05	105.76	106.49	105.87	106.97	106.44	107.34	104.94	105.22	106.86	108.44
99.643	98.316	100.7	100.14	97.709	97.221	99.069	96.568	98.828	95.713	100.12	99.31	98.735	98.129	96.467	99.96	97.624	99.547	99.058	96.566	102.87	97.657	98.399	98.934	98.947	98.96	97.904	100.26	99.444	97.833	99.029	99.075	98.301	98.679	98.304	100.8	101.84	98.915	100.17	101.67	99.549	99.031	97.948	98.896	99.99	97.696	99.75	96.192	101.38	99.918
97.368	99.302	97.647	102.36	98.514	98.843	99.205	99.411	98.642	101.75	99.582	98.774	99.479	99.731	97.096	99.526	100.11	96.586	96.971	98.776	99.053	101.74	91.842	97.652	97.726	100.2	97.264	100.57	98.699	95.528	97.145	100.06	97.614	97.708	98.844	98.935	101.88	100.19	99.558	96.875	99.435	98.62	97.973	97.795	99.773	100.72	100.12	97.177	99.437	100.3
105.55	107.25	110.83	105.91	108.24	107.33	108.7	107.28	109.67	107	107.39	109.98	109.4	107.79	106.16	108.23	110.12	108.1	106.38	108.91	109.4	106.65	106.38	108.66	107.69	109.14	110.07	108.41	107.26	106.3	106.42	107.47	111.1	108.67	109.74	106.28	110.71	107.87	109.62	104.92	108.41	107.58	110.75	106.44	104.98	108.74	107.39	110.38	106	108.73
103.6	102.53	105.89	106	108.42	104.56	105.32	107.12	108.32	105.07	105.17	106.61	103.64	107.48	106.34	107.95	103.42	105.83	107.37	105.1	104.25	106.11	105.82	103.99	109.9	102.9	106.36	102.52	105.09	105.72	104.19	103.97	105.73	106.12	104.97	105.21	106.6	104.08	104.6	108.2	104.6	105.35	106.44	105.67	105.47	107.88	106.44	109.79	108.59	103.59
99.366	99.514	99.925	100.49	96.051	98.337	97.97	101.48	98.646	103.59	96.087	98.703	98.509	101.59	99.085	99.314	96.547	98.645	100.27	97.574	100.12	98.288	98.71	99.17	100.18	98.19	101.91	100.75	98.69	98.807	100.13	100.92	99.342	103.34	97.345	99.225	101.44	98.563	99.214	96.718	99.668	98.144	98.261	101.34	98.15	96.517	99.148	97.084	98.237	101.25
96.009	99.437	98.322	97.584	95.857	99.807	100.05	100.53	100.18	95.745	100.81	97.497	98.883	95.598	99.861	100.04	96.962	96.668	96.693	99.895	97.28	99.779	99.493	101.32	98.414	98.465	94.92	99.451	98.099	96.614	99.356	99.08	101.42	100.72	99.417	100	95.628	100.9	96.896	97.904	94.337	95.989	100.43	97.732	98.963	99.796	96.896	100.67	93.807	100.02
104.89	105.2	107.49	105.98	104.34	108.16	110.56	105.22	105.47	106.12	105.56	107.1	109.93	107.71	104.51	105.55	107.82	107.12	106.76	110.95	106.17	106.17	104.96	104.37	109.15	106.97	106.69	106.63	105.32	106.06	106.11	108.67	106.59	107.87	107.57	102.23	105.5	109.45	104.59	105.21	105.37	103.81	104	108.93	106.3	105.72	104.06	106.17	107.44	104.29
105.52	104.87	107.17	108.21	105.58	107.3	104.43	103.81	107.42	107.13	103.81	104.19	106.92	109.54	105.16	104.11	109.22	103.87	106.89	104.72	104.35	102.93	102.76	105.56	107.32	109.1	110.95	106.62	107.21	104.28	109.68	105.1	103.76	106.13	108.66	103.47	106.21	104.63	104.24	104.38	107.34	108	107.24	107.03	108.53	102.88	106.61	107.76	106.3	103.75
106.59	107.01	107.04	107.83	107.37	107	106.5	105.37	106.1	107.93	106.15	103.72	105.26	105.21	104.74	107.18	108.26	105.86	107.46	106.55	107.72	106.42	106.86	105.27	106.91	106.97	104.77	103.44	108.17	109.06	103.54	106.06	106.87	102.58	107.05	107.11	104.03	109.51	108.98	106.43	107.6	103.42	108.15	105.32	105.14	106.31	104.38	105.7	106.92	107.29
99.83	94.307	100.02	97.449	97.262	93.987	94.957	96.971	99.425	96.714	101.31	99.146	94.465	98.079	98.601	97.025	95.243	98.833	94.497	95.664	101.45	97.165	96.271	97.946	99.184	97.95	97.166	96.973	94.922	97.233	96.92	100.6	97.792	97.22	94.214	99.678	95.803	100.49	98.529	98.025	98.285	97.712	99.776	98.443	99.362	100.14	96.422	98.816	100.24	98.839
110	108.23	107.35	109.47	110.3	105.1	107.14	107.75	106.74	106.69	109.28	109.67	105.05	104.18	105.98	106.67	109.9	105.06	107.2	107.37	107.17	109.3	108.87	107.9	110.41	110.39	106.77	107.96	107.68	110.69	110.7	106.49	111.85	111.28	106.2	106.41	107.82	105.72	109.69	109.36	107.83	107.94	107.72	108.51	107.73	109.11	107	108.91	110.62	106.84
96.085	99.459	97.881	99.753	101.66	97.772	96.85	99.173	100.35	97.956	97.059	98.647	96.231	95.237	97.313	96.645	97.308	100.72	97.223	98.428	97.059	99.039	97.94	96.715	97.548	97.437	97.877	97.773	97.075	99.446	96.575	100.78	98.285	93.097	96.717	97.03	97.638	97.897	97.177	99.183	100.46	100.32	96.927	96.297	95.762	94.694	98.142	98.872	97.605	98.597
97.715	98.37	97.736	95.973	98.953	99.662	97.275	98.987	98.389	101.86	96.085	95.665	99.375	95.331	96.667	98.364	98.63	96.126	94.187	100.47	98.474	99.547	95.78	98.197	99.483	99.245	97.13	96.707	97.098	98.842	96.704	99.757	95.572	99.861	96.13	99.144	96.334	100.53	94.423	94.464	99.595	97.554	97.925	96.859	96.313	99.014	100.6	98.399	96.915	97.948
101.26	101.79	99.783	97.299	100.84	100.55	98.789	101.61	95.233	100.28	100.14	100.02	100.94	97.745	100.39	99.217	98.692	103.43	96.754	101.96	100.14	103.06	102.02	103.04	97.86	98.278	100.21	101.57	101.34	102.58	98.804	100.41	99.773	99.778	101.56	101.3	98.88	99.315	103.17	99.484	100.58	98.29	99.104	99.867	99.605	102.54	101.62	99.483	102.67	100.41
107.22	110.98	107.71	108.52	108.54	106.86	109.02	108.82	107.95	111.86	106.39	108.88	105.23	104.01	109.26	105.45	107.36	109.23	107.72	108.03	107.36	107.87	104.68	104.81	109.34	108.94	108.02	105.55	108.46	108.41	108.26	108.82	107.73	108.01	107.48	107.49	108.23	107.23	106.45	109.28	106.61	110.71	107.64	109.21	109.13	110.65	107	107.72	109.02	107.47
108.1	104.56	107.56	109.44	105.96	108.3	106.44	107.34	109.48	108.59	107.11	107.63	107.55	109.08	107.93	106.35	106.12	110.52	105.46	108.53	106.07	112.03	112.52	105.13	109.42	105.52	107.07	105.33	105.83	108.82	105.33	104.4	108.68	106.02	105.35	106.31	105.65	107.89	109.92	108.15	109.01	109.21	106.07	108.17	107.57	108.62	107.39	108.4	108.2	108.31
106.79	104.28	107.24	108.25	105.65	105.78	101.48	103.75	105.6	105.16	102.43	104.83	103.81	105.19	103.57	106.13	101.62	105.86	109.39	102.59	108.42	107.98	105.82	106.24	107.69	103.35	108.66	104.69	101.65	106.71	106.89	107.9	105.3	104.22	110.2	106.33	105.65	106.54	105.84	107.83	105.49	106.37	103.02	103.61	104.95	104.21	106.22	107.4	106.91	108.69
104.84	106.38	107.12	106.03	105.1	104.49	105.83	104.3	105.8	105.66	103.43	107.75	104.71	107.09	106.11	108.1	105.27	104.82	107.19	108.02	103.73	106.15	105	108.36	106.79	102.81	108.36	106.1	105.15	106.51	107.09	106.07	106.03	109.06	106.37	104.53	102.64	105.47	109.26	102.45	106.17	101.34	104.94	107.1	103.56	104.87	107.8	106.13	105.73	108.39
105.36	105.99	104.61	107.73	105.15	106.84	106.79	106.67	105.78	108.82	101.08	103.23	104.25	106.78	104.97	107.3	104.18	106.99	104.21	106.7	108.89	107.4	106.29	109.15	105.48	104.43	102.97	108.8	104.75	107.21	106.87	103.19	105	103.9	106.68	108.13	107.08	106.5	105.56	106.28	107.59	105.57	107.46	106.68	104.43	107.07	106.32	105.26	104.38	105.93
106.3	103.77	108.08	105.41	106.76	103.91	103.14	105.45	105	101.05	105.32	108.08	103.46	106.18	107.19	104.49	104.23	105.91	106.51	106.77	107.19	105.81	109.72	107.44	104.92	106.52	108.64	108.72	105.85	104.34	102.61	108.81	106.51	104.69	104.55	107.24	102.94	102.23	104.87	105.67	107.13	107.54	106.76	105.61	106.28	105.93	107.32	105.36	106.29	104.93
107.68	107.26	108.15	109.36	108.35	105.54	108.86	105.48	104.73	105.26	103.44	106.38	105.14	107.65	106.87	106.39	106.69	106.36	103.86	105.98	106.08	107.04	105.61	109.16	106.32	107.55	107.4	105.63	106.97	104.52	108.75	106.6	104.47	109.55	105.55	106.59	105.96	107.28	104.68	104.59	106.47	103.82	105.28	106.97	105.09	106.51	105.85	105.49	107.25	104.99
98.468	99.188	96.185	94.501	96.992	95.902	98.136	100.59	100.83	97.974	98.903	98.996	98.327	97.738	100.3	98.273	101.16	99.505	99.894	100.03	95.264	94.418	99.204	98.895	100.42	97.749	96.171	98.88	98.031	98.281	95.723	99.967	99.137	102.51	97.968	99.349	97.086	99.878	99.073	98.389	97.748	98.007	97.584	99.346	100.03	99.936	99.053	97.711	96.826	103.3
110.03	108.06	106.91	109.15	109.07	108.78	110.04	107.59	106.49	111.09	110.54	106.77	106.15	106.55	107.09	109.39	108.33	105.65	109.07	109.4	106.96	108.19	106.92	107.72	106.58	105.84	106.89	105.17	109.96	107.11	107.06	108.08	110.2	107.87	108.69	109.08	107.43	109.45	103.47	105.29	106.23	106.88	107.7	108.24	107.86	107.66	107.98	110.93	109.18	107.8
98.759	96.871	100.42	99.203	96.833	99.463	98.877	97.507	99.327	95.924	97.476	98.93	97.645	100.97	96.051	100.22	98.763	100.42	98.998	99.002	98.572	99.987	97.59	99.036	97.89	98.741	97.715	100.17	97.449	96.332	99.118	101.23	94.28	97.641	97.283	94.665	97.672	98.792	99.208	93.084	95.369	99.744	98.535	98.477	99.414	100.06	98.345	94.666	97.98	99.415
105.29	104.08	110.16	107.76	106.18	107.05	111.16	108.85	112.31	109.71	110.2	108.04	107.26	108.65	109.16	109.71	109.16	107.2	107.56	111.67	110.87	109.17	105.43	110.32	106.53	106.82	107.24	108.7	109.39	109.07	107.85	107.42	104.22	109.8	108.55	107.4	111.31	111.79	107.56	105.9	106.82	106.29	110.06	107.84	106.86	104.74	105.93	108.79	108.69	106.64
106.83	107.17	112.5	105.95	103.21	107.62	107.25	109.1	106.87	108.66	109.51	110.45	104.2	105.59	106.98	110.01	107.54	106.9	105.57	105.05	109.23	108.4	108.39	106.61	104.89	109.05	108.76	107.43	104.1	106.5	107.5	105.85	105	108.15	110.64	109.11	107.04	108.01	107.63	107.37	106.84	109.68	105.11	108.63	109.33	105.74	110.91	109.03	109.23	105.64
110.08	110.12	107.94	113.53	109.58	112.67	109.38	112.95	108.24	109.82	111.3	111.76	114.06	111.41	109.6	108.55	108.97	106.22	111.97	107.33	108.32	109.96	108.95	109.74	111.31	112.61	112.22	110.15	112.64	110	112.17	111.95	111.76	109.88	108.81	109.07	108.26	109.79	108.37	114.83	111.84	113	110.68	108.44	110.93	109.85	113.86	108.9	113.46	108.55
109.76	108.41	108.22	103.61	109.51	104.59	108.44	106.82	107.63	106.93	108.61	107.05	106.13	103.93	108.21	109.44	107.54	105.15	106.82	106.19	108.86	108.14	106.71	107.73	108.32	107.62	104.59	107	105.82	105.14	103.73	106.95	103.64	105.69	105.35	105.91	107.15	109.19	106.57	107.84	106.91	108.43	106.7	109.1	107.1	108.22	105.81	106.37	107.2	109.47
108.92	104.9	106.38	105.9	106.69	105.36	105.12	105.57	109.64	104.45	106.54	107.23	108.38	107.9	105.1	107.6	105.68	106.38	107.94	108.21	108.03	106.68	105.09	107.07	105.3	109.91	105.7	106.72	105.84	106.56	107.65	105.38	106.75	107.48	106.25	106.83	107.42	109.15	106.51	105.95	106.22	105.77	106.24	106.18	103.48	107.89	103.72	108.54	105.56	107.81
104.95	103.85	105.46	105.27	107	107.43	106.82	107.88	106.15	106.85	107.74	105.6	105.58	101.95	106.77	109.07	102.49	106.78	107.28	102.79	104.78	107.16	109.11	107.77	106.42	105	104.62	108.67	104.27	104.03	104.99	108.43	107.34	105.74	106.87	104.32	107.17	107.25	107.66	105.58	106.62	102.8	106.81	105.9	107.32	105.73	104.96	104.19	105.73	106.12
105.83	103.21	107.23	109.58	106.56	103.55	106.57	104.84	106.33	103.88	106.16	106.9	106.89	103.69	104.89	105.65	107.63	107.27	104.79	107.26	105.66	107.12	105.56	108.32	106.62	106.31	103.45	105.9	105.57	103.76	104.64	104.48	105.2	108.01	106.67	107.82	106.92	104.01	107.42	104.46	106.33	106.33	104.86	104.94	105.85	104.02	104.95	103.3	105.81	106.54
109.87	103.43	112.22	106.37	108.42	108.22	110.38	109.38	106.26	107.35	106.4	105.89	107.86	108.93	107.15	108.13	109.17	105.54	107.9	108.08	107.48	106.36	109.32	105.42	106.52	106.75	104.89	107.35	107.63	109.08	108.56	110.09	108.81	106.57	105.38	108.22	105.15	108.07	105.67	107.55	109.09	108.28	107.9	108.64	105.14	104.05	110.52	107.08	108.3	108.35
107.8	108.04	109.79	107.79	112.27	109.31	107.91	103	108.29	108.7	109.92	113.34	106.18	108.85	108.31	108.41	106.93	107.84	108.63	106.66	108.93	110.2	103.33	108.11	109.94	108.88	108.54	112.21	107.97	109.05	109.44	107.42	105.43	107.86	108.19	108.1	107.22	111.33	107.13	107.08	107.88	110.39	107.02	108.11	108.53	104.91	107.9	107.78	108.08	107.92
106.81	109.02	107.45	104.78	108.93	107.75	110.21	107.13	107.85	108.11	109.59	106.53	107.99	106.65	108.87	112.28	108.47	107.36	107.52	108.85	106	107.02	107.7	109.78	107.35	111.62	105.86	106.97	110.48	110.32	106.6	110.14	109.76	107.72	106.56	107.01	110.39	107.34	107.74	105.87	105.21	107.5	106.99	106.28	106.8	109.06	109.45	105.53	107.25	105.62
101.22	100.32	102.1	101.65	100.25	101.7	100.73	98.792	98.11	101.55	100.54	98.519	101.58	100.93	98.817	97.806	105.04	101.09	96.94	101.55	99.458	100.31	101.23	98.719	101.55	98.895	98.705	98.166	101.42	99.707	99.148	98.226	98.78	101.08	98.691	99.216	99.616	97.241	100.57	102.51	101.87	100.51	97.487	97.765	100.45	103.19	102.74	101.77	102.65	101.62
96.377	97.291	96.944	102.76	101.45	96.173	96.667	97.906	95.657	96.035	97.097	95.569	99.981	97.743	102.2	96.889	99.109	99.998	96.253	95.103	101.7	98.386	97.644	98.68	97.822	98.843	96.777	97.994	97.625	98.692	101.2	98.044	100.94	95.571	98.211	100.8	99.707	98.327	97.856	96.902	98.438	95.373	101.89	100.76	99.305	96.358	97.289	98.371	99.942	94.061
108.53	106.34	107.44	110.14	106.48	106.82	105.8	107.65	104.99	106.69	107.19	110.41	107.5	108.29	108.31	109.4	109.85	110.85	106.54	107.44	104.24	107.38	109.26	106.53	108.03	106.7	107.45	106.61	103.97	107.07	107.18	105.41	105.05	108.8	105.24	107.94	108.73	106.79	106.02	105.94	109.44	106.7	107.38	106.18	108.49	110.93	109.74	107.28	109.43	103.1
109.04	109.65	111.1	107.07	105.83	105.59	104.71	106.19	106.97	105.12	106.14	108	106.29	109.2	109.26	108.05	105.12	104.9	107.85	108.22	107.7	105.82	107.94	105.19	104.71	106.87	103.65	106.24	105.98	105.88	107.03	108.19	107.04	108.79	110.85	107.65	104.33	104.23	107.66	103.96	105.64	104.12	105.88	111.52	102.55	105.28	105.58	105.91	106.43	107.16
107.91	107.49	106.19	107.35	102.75	108.69	108.19	109.72	105.3	107.44	110.01	105.27	107.52	104.38	106.63	105.19	103.81	106.55	106.19	107.35	106.34	104.95	106.24	104.25	104.85	105.31	104.62	106.11	104.3	104.64	102.89	105.13	105.5	108.1	108.11	106.29	109.81	108.27	103.35	102.64	105.67	106.61	105.58	101.95	103.26	107.99	104.35	105.56	105.83	106.8
97.485	100.2	100.93	97.171	97.59	100.82	100.37	95.683	103.05	100.83	98.318	99.833	99.745	99.199	98.533	99.474	97.816	98.852	101.75	98.949	98.987	99.549	100.12	97.653	96.824	100.71	98.348	99.633	99.635	98.806	100.57	99.431	97.423	100.6	97.914	96.089	100.25	97.59	97.325	98.74	98.019	98.127	102	97.422	98.328	96.611	98.545	99.282	98.383	98.859
103.73	105.87	103.26	104.47	100.5	101.96	101.72	104.09	103.56	107.4	106.73	106.41	104.15	102.17	102.06	102.24	101.52	103.88	103.04	102.06	102.02	105.42	99.364	104.71	102.33	102.95	102.33	103.61	101.4	101.97	100.74	102.38	104.72	100.37	100.62	100.02	102.06	103.57	104.79	98.612	102.36	100.75	101.89	103.15	102.15	104.25	100.28	102.77	104.21	101.42
110.35	108.29	109.13	107.25	105.82	107.74	107.79	106.76	105.43	108.48	108.85	104.44	110	105.1	105.71	110.4	110.45	108.62	108.06	109.86	106.25	108.41	106.66	107.45	106.41	105.64	106.63	109.36	105.97	104.89	108.26	105.99	110.05	103.23	110.8	108.35	106.92	108.08	109.35	108.75	106.64	106.28	110.88	111.33	107.59	110.08	107.75	104.85	106.18	109.05
101.64	101.64	102.04	101.62	101.6	100.43	105.09	102.9	103.7	106.11	101.32	102.72	102.74	100.48	100.93	103.66	100.83	103.29	102.77	104.04	100.59	103.62	105.33	102.5	100.74	102.21	103.4	101.22	103.67	101.33	101.64	101.34	103.28	103.42	105.1	104.54	102.62	103.33	105.33	105.66	100.62	104.35	101.2	102.67	103.9	100.2	100.98	103.4	103.98	102.72
104.21	104.89	108.83	109.84	106.45	102.68	104.38	106.2	103.42	104.64	103.85	103.07	105.86	101.72	106.87	106.69	104.69	105.71	105.03	106.16	106.5	103.08	108.53	106.45	105.76	107	102.61	105.31	104.56	102.81	105.03	107.61	103.26	106.3	107.92	103	103.6	103.05	103.52	106.71	103.42	105.52	105	105.31	104.28	105.22	104.41	107.38	106.3	104.98
108.78	115.31	107.3	111.93	108.58	110.14	111.09	113.2	111.96	112.23	109.88	110.8	110	110	108.53	108.72	109.86	111.09	110.31	111.12	109.61	109.06	113.28	111.29	109.17	108.26	111.69	111.78	112.13	111	111.41	107.95	110.3	110.55	112.6	109.7	109.95	110.29	110.73	112.3	109.95	108.19	109.9	110.67	111.59	109.59	109.98	109.09	107.86	112.73
108.3	109.36	110.3	109.98	109.09	107.98	107.99	109.11	106.23	109.2	107.5	109.59	108.87	107.46	105.56	107.15	109.33	108.8	107.04	109.46	107.18	106.79	107.11	107.22	108.92	108.06	107.56	109.52	107.29	106.53	110.08	104.12	105.1	107.23	110.33	106.08	106.88	108.1	109.62	106.62	106.68	109.88	108.45	105.39	107.47	109.73	105.79	107.14	108.36	104.54
107.8	110.12	104.92	106.83	106.91	105.69	110.05	108.62	110.27	109.87	106.81	103.97	109.44	107.12	108.72	110.23	107.98	106.74	109.01	108.14	110.83	104.41	105.49	110.37	109.64	108.74	103.9	107.26	105.36	108.62	107.07	107.6	107.24	105.44	108.23	107.25	105.92	107.49	107.13	106.55	105.94	108.93	110.03	107.06	109.68	106.71	106	108.58	109.25	108.35
97.564	96.947	104.04	97.861	99.443	100.53	100.07	94.645	100.82	100.45	96.991	101.63	101.94	99.176	100.25	99.145	98.146	101.58	99.226	96.199	102.8	98.461	94.467	100.04	101.91	99.695	99.515	99.027	97.204	98.705	97.118	98.257	98.011	100.18	100.25	101.08	97.815	100.9	94.68	98.511	98.67	98.469	99.84	99.117	100.49	103.33	98.473	99.851	100.4	96.988
111.62	105.3	110.03	110.69	108.53	110.17	108.08	104.09	107.63	108.53	107.87	106.91	110.1	107.47	107.95	109.72	108.53	109.8	110.14	109.37	108.7	106.7	107.9	106.25	109.66	107.91	109.19	110.15	111.96	108.47	108.74	107.65	108.35	110.08	108.77	109.7	109.73	110.83	105.85	110.8	111.34	107.86	110.55	108.97	101.74	109.5	112.43	109.23	110.04	107.57
107.01	105.75	106.15	101.95	105.85	103.88	106.49	104.81	104.67	105.43	106.43	102.66	105.63	104.1	102	106	108.05	104.52	103.6	105.85	107.59	104.96	105.41	105.34	104.02	106.66	108.84	104.89	105.67	102.56	106.43	107.87	105.58	104.65	104.51	106.47	103.06	106.93	105.28	105.72	106.95	104.34	106.67	104.26	105.36	109.07	103.81	106.44	104.63	105.12
101.05	99.772	99.828	100.09	97.363	100.53	99.919	104.19	101.69	97.989	99.802	99.089	98.904	99.44	100.23	100.22	99.712	101.57	98.886	101.19	102.3	100.98	97.606	100.31	99.069	98.089	100.99	98.202	98.975	100.52	102.66	98.93	100.65	101.68	100.26	98.721	98.678	100.44	104.79	101.3	100.54	99.947	98.514	97.767	100.84	103.7	98.915	98.352	103.12	101.32
99.158	100.21	100.27	100.42	98.274	101.15	98.102	97.988	103.07	99.18	100.17	99.064	103.63	98.984	98.59	99.516	103.61	100.39	99.841	102.36	99.99	102.14	98.268	98.568	100.48	101.02	99.749	100.09	101.66	100.46	103.01	96.696	99.384	99.969	100.07	98.834	102.31	99.427	99.061	100.39	102.95	97.517	99.79	99.299	102.14	98.951	101.8	100.63	100.69	101.15
96.832	102.41	97.742	102.45	100.45	104.24	101.42	101.93	98.465	99.492	96.982	103.06	98.865	97.148	99.458	98.566	100.83	100.78	97.679	101.97	101.83	100.33	103.31	103.06	101.35	100.55	100.08	101.3	102.3	99.686	99.189	102.11	99.765	104.41	101.28	100.17	103.22	100.22	102.41	99.845	101.15	103.33	98.781	100.53	98.952	102.62	100.87	98.535	99.94	100.62
99.53	102.03	103.02	100.42	100.11	103.2	102.3	102.57	100.51	100.32	99.411	101.03	98.299	102.38	101.32	101.55	101.31	98.72	101.39	99.206	103.93	99.42	102.46	98.321	100.41	100.47	101.48	97.977	100.91	101.43	103.85	102.62	97.076	101.65	103.17	102.75	99.691	102.06	99.976	98.067	102.44	101.74	102.37	101.73	101.2	99.95	101.49	101.04	98.341	100.87
107.62	107.55	105.37	106.58	108.55	103.8	106.98	103.47	103.61	108.31	106.49	106.45	104.9	106.02	103.78	104.1	107.84	105.46	107.49	106.61	108.01	105.33	104.21	104.5	105.63	105.89	108.46	106.16	106.88	105.87	101.48	104.57	102.71	105.97	105.11	106.37	109.8	103.32	103.19	105.01	107.34	107.99	102.69	106.62	106.29	108.23	100.42	106.4	106.42	107.7
107.74	107.79	109.48	108.87	107.01	109.06	111	108.07	108.15	108.26	107.21	106.63	106.36	108.28	108.44	110.37	107.97	106.67	108.54	107.76	106.61	106.7	107.7	108.39	108.19	109.28	108.72	105.82	107.96	108.14	106.98	111.13	108.59	110.35	109.63	108.2	108.45	108.23	110.46	108.09	107.76	108.06	108.46	107.19	109.48	106.71	107.69	106.9	109.35	108.69
108.21	109.34	106.56	108.75	107.69	108.38	110.56	106.16	108.21	107.4	106.7	107.99	109.88	105.77	107.13	105.29	108.21	107.16	110.18	107.09	105.47	105.12	110.51	106.49	109.8	106.4	108.83	107.76	108.78	106.16	108.23	106.98	108.17	105.36	110.04	109.2	108.27	108.59	104.97	104.22	105.78	106.12	106.74	105.29	107.19	105.16	111.07	107.89	108.53	110.5
104.27	105.42	105.07	104.37	104.29	108.13	106.54	108.48	103.59	108.08	105.92	108.06	104.28	108.04	107.47	103.08	107.16	102.96	106.76	102.7	105.26	107.98	102.74	107.03	107.11	109.13	106.89	106.99	108.09	107.24	105.35	105.87	107.59	108.81	106.85	107.09	103.71	105.49	108.02	104.22	108.18	107.34	105.33	104.38	106.56	106.26	108.22	106.87	107.51	103.28
107.75	105.54	105.48	104.86	106.86	104.15	102.33	106.62	104.65	104.41	103.03	108.29	106.79	104.81	106.44	106.23	104.47	105.93	105.24	104.02	107.2	105.48	106.59	106.49	105.08	107.83	103.14	106.24	106.7	104.63	107.13	108.89	104.71	104.21	105.64	106.54	109.34	105.27	102.57	106.12	107.26	108.31	106.43	106.11	108.16	106.73	106.61	107.67	106.87	106.52
105.65	105.73	104.97	107.59	105	102.64	105.82	105.07	106.17	106.89	107.97	106.89	106.31	105.7	107.53	107.49	103.03	106.29	106.09	107.94	107.84	107.91	107.01	109.05	104.11	105.53	102.1	106.66	106.51	108.51	105.89	106.89	107.49	103.23	107.44	103.02	105.6	106.5	105.62	104.92	106.06	108.43	106.48	105.31	105.33	105.03	107.93	105.7	108.42	109.34
107.54	105.13	107.86	105.8	100.96	108.1	109.01	107.6	103.53	107.11	104.57	110.32	106.46	105.08	106.51	107.49	106.27	104.71	104.42	106.55	109.52	108.91	104.56	109.68	107.87	105.42	106.2	105.07	106.38	104.29	105.68	109.63	107.21	104.86	105.73	108.14	105.95	105.09	107.99	106.51	106.38	110.5	108.88	107.41	105.26	106.21	110.4	107.96	103.38	102.73
107.96	104.38	107.01	107	105.95	107.82	106.49	107.23	105.35	107.49	106.47	102.62	106.24	109.34	103.67	105.07	104.99	103.27	108.3	103.67	106.94	104.28	102.36	104.99	108.77	105.33	106.81	105.84	107.29	106.28	105.72	105.59	107.04	108.07	108.16	108.44	103.53	104.14	106.05	104.35	108.87	101.86	106.44	104.49	107.07	104.15	106.34	106.44	105.96	104.76
105.11	105.26	106.21	103.99	106.19	105.9	104.18	105.95	105.49	107.19	105.44	105.98	105.92	109.31	108.67	107.03	103.64	104.7	105.74	101.79	104.47	103.68	108.23	106.12	106.01	104.6	105.51	106.43	104.33	103.15	105.16	105.28	105.96	106.44	107.5	107.53	106.66	106.52	106.13	106.47	105.64	105.4	107.47	104.91	103.76	105.13	106.87	103.78	105.62	107.09
109.86	107.97	108.77	107.05	111.36	109.11	111.08	108.7	108.16	110.05	107.05	111.08	108.41	109.54	107.45	109.28	111.73	107.92	109.18	109.86	110.1	110.62	109.52	108.56	107.65	106.57	109.2	108.45	109.01	108.53	110.75	107.55	108.39	107.84	108.71	110.27	108.45	106.9	109.75	110.17	110.41	109.51	107.93	107.46	108.97	106.48	107.86	108.11	108.56	108.37
106.04	106.71	104.13	107.82	105.29	104.51	105.67	104.8	108.06	106.45	105.82	106.11	105.76	107.01	107.98	106.66	104.8	109.02	107.81	107.17	106.85	109.35	106.52	106.4	108.22	107.61	106.07	106.78	105.64	108.4	108.55	109.14	108.05	103.79	108.66	106.4	107.31	109.63	106.67	107.73	107.61	104.24	107.86	107.81	108.47	105.77	104.32	105.05	108.11	106.91
104.68	108.04	106.12	107.96	104.69	103.7	104.15	104.85	104.73	107.63	103.85	107.66	110.09	106.11	105.12	104.33	107.5	107.73	102.96	108.7	102.56	107.52	106.26	108.34	106.18	107.51	105.93	108.11	105.63	105.54	106.83	106.8	107.38	104.09	106.96	108.4	105.74	103.95	105.18	106.93	106.79	105.62	106.71	108.5	105.48	109.12	103.59	102.86	104.15	107.57
96.812	98.536	99.818	96.37	95.269	97.135	98.695	97.495	97.068	99.881	97.631	99.016	97.356	97.93	99.441	99.108	95.873	97.751	100.28	97.35	98.502	103.26	99.995	96.607	97.754	99.174	98.104	96.2	97.407	92.725	102.27	98.927	96.951	98.55	98.613	97.126	99.998	96.851	98.282	100.58	99.049	98.986	96.759	98.326	98.354	100.87	96.233	101.49	96.852	100.01
106.82	107.31	106.01	105.52	109.06	105.96	108.9	107.12	108.54	110.32	108.26	107.33	107.58	110.01	108.42	111.08	108.14	107.58	110.11	108.07	107.05	109.95	108.36	109.07	109.16	108.39	111.25	105.6	106.77	109.81	105.71	109.86	109.09	104.41	103.71	110.38	111.8	111.07	109.73	109.54	111.76	108.9	105.57	108.42	108.77	107.94	107	107.7	108.02	107.5
97.886	101.44	102.52	101.14	102.19	96.752	98.686	99.687	100.32	99.831	102.34	95.929	99.542	98.629	99.541	99.118	103.39	99.283	99.46	99.717	102.98	101.21	101.14	100.9	102.25	101.58	99.302	101.96	101.25	97.937	101.24	100.58	99.336	99.629	101.62	101.2	97.071	100.93	100.6	99.573	101.74	101.49	101.04	100.51	100.85	102.69	97.109	99.741	100.15	102.9
109.41	108.77	107.47	109.16	110.1	109.88	108.85	108.71	107.66	110.9	108.88	107.58	109.1	105.36	111.48	106.34	108.93	107.07	111.35	108.55	109.36	108.66	105.89	109.08	111.99	106.76	110.04	106.25	107.07	105.85	109.08	108.24	105.98	108.32	108.37	108.93	108.71	110.1	107.69	108.22	110.87	110.57	107.22	108.73	108.95	110.62	107.36	109.88	108.75	107.46
107.07	111.26	108.96	107.4	105.2	107	107.96	105.63	106.56	109.1	105.49	106.48	104.24	107.44	107.99	109.8	104.46	106.81	108.19	106.7	109.64	108	105.03	106.94	108	107.88	106.68	105.49	107.09	109.79	109.2	109.66	106.49	109.37	108.19	107.04	108.75	106.67	103.81	110.27	109.24	106.92	110.42	106.15	108.98	110.23	108.88	107.22	106.2	103.81
107.27	104.75	107.04	106.41	107.83	105.37	103.03	106.49	105.42	105.79	105.76	105.22	106.79	106.72	103.56	107.1	110.53	102.4	105.5	105.5	104.66	108.19	105.46	107.44	107.17	106.14	107.3	106.61	107	104.05	103.69	105.13	106.19	105.91	107.39	104	106.74	105.1	109.39	103.81	107.14	105.86	106.32	106.97	106.45	104.13	109	106.7	105.76	107.33
108.86	107.37	109.53	105.13	105.69	107.86	106.15	106.15	106.48	105.23	106.17	107.53	108.03	105.94	106.72	107.7	103.64	105.71	106.6	107.38	106.34	107.21	103.87	106.06	104.31	109.44	102.43	110.87	108.48	107.19	103.47	104.86	110.43	107.91	104.19	106.68	106.73	105.86	104.56	110.93	106.06	101.5	106.6	105.65	103.35	107.1	106.89	104.53	105.53	109.22
98.603	96.938	101.17	99.382	99.602	102.35	99.585	99.697	97.395	99.285	97.759	97.354	94.998	97.011	98.709	97.092	96.115	97.482	98.455	96.137	97.184	98.915	98.885	95.278	101.77	98.167	99.391	94.45	97.283	96.1	97.526	97.486	98.79	98.538	99.896	97.712	99.576	94.827	98.247	98.345	97.643	100.36	99.802	100.05	100.01	99.364	99.985	98.81	98.928	97.739
107.17	112.26	103.63	108.35	106.23	108.63	107.45	108.91	107.27	112.77	111.6	110.64	109.59	108.95	108.4	107.86	105.11	112.2	105.81	104.87	109.93	104.11	109.07	109.49	104.86	105.99	109.74	106.71	107.23	111.54	108.73	106.08	107.48	108.02	108.43	108.86	110.78	108.15	105.97	105.87	110.71	107.31	108.53	108.73	107.87	110.57	108.74	109.18	109.94	109.06
107.23	106.78	108.06	105.68	104.75	107.62	103.81	104.22	108.2	107.61	103.83	106.34	109.25	105.25	107.56	106.45	107.46	105.35	106.92	107.56	102.2	105.24	106.6	106.29	107.25	105.94	104.7	106.7	104.96	104.05	106.2	103.28	106.62	105.04	107	106.86	106.74	107.64	109.12	107.64	106.79	107.59	106.03	105.48	104.76	101.84	108.02	105.81	105.31	107.8
107.25	108.44	106.36	106.89	104.2	104.18	106.19	106.67	105.37	105.8	104.53	102.14	104.77	100.91	105.79	108.02	102.77	107.3	104.73	105.63	106.52	102.69	103.99	107.82	105.1	104.96	105.84	106.99	105.32	103.42	108.11	105.1	105.33	103.67	105.84	109.43	104.13	102.45	104.68	103.94	106.78	104.82	106.36	104.74	107.1	106.71	104.85	100.9	110.27	106.65
108.69	105.49	103.99	106.45	105.91	105.22	109.43	107.04	104.34	105.77	106.42	108.39	103.82	107.72	107.22	105.25	107.98	108.36	107.74	105.32	105.79	105.82	104.64	107.34	107.36	104.54	108.12	107.01	105.2	106.02	107.63	106.63	107.7	106.93	102.78	105.93	106.91	106.6	103.19	107.58	103.8	105.43	103.99	103.17	106.16	106.67	105.18	106.63	104.84	105.46
107.2	107.81	104.9	103.86	105.07	103.3	105.37	107.37	103.91	105.1	105.68	104.65	106.63	104.22	108.66	105.29	106.39	105.35	103.89	106.04	105	106.51	108.7	103.1	106.35	104.54	104.61	104.89	104.91	108.92	106.02	106.3	106.1	106.08	105.9	108.2	105.91	104.18	107.59	104.52	105.94	109.17	106.4	106.77	105.48	103.11	104.44	103.06	110.98	107.44
105.3	106.45	105.93	105.21	107.21	105.73	106.48	104.88	107.7	104.2	105.14	107.01	106.19	104.01	103.57	106.79	106.32	104.19	107.19	104.83	109.42	107.01	105.84	105.11	107.81	106.31	107.46	103.88	105.49	105.63	104.57	109.47	109.88	106.98	105.77	106.31	105.05	104.68	106.99	109.28	105.48	106.57	103.87	105.78	105.53	104.03	108.18	105.98	105.87	104.43
107.45	106.53	106.76	103.61	106.12	102.87	102.84	103.9	106.36	104.53	101.81	103.98	106.06	106.2	105.06	103.75	107.95	106.88	102.92	103.99	103.19	106.19	103.54	107.99	106.73	104.01	103.37	106.93	106.04	106.17	104.3	107.51	106.41	102.94	106.2	102.56	109.2	104.3	108.14	107.63	106.95	105.33	103.33	104.42	104.26	104.87	105.81	101.83	105.39	104.87
110.64	109.02	110.37	111.67	108.84	108.58	111.87	110.82	111.51	109.1	112.94	111.83	113.51	107.03	109.11	110.07	109.1	113.77	113.2	109.53	109.54	108.23	111.04	110.23	105.62	109.84	111.65	110.56	111.2	108.92	110.28	109.97	109.44	110.2	108.38	109.02	109.71	111.2	111.71	110.08	112.25	109.97	109.33	109.7	111.28	108.9	111.21	109.55	112.04	111.25
104.85	106.43	106.04	105.43	106.19	108.81	105.65	105.32	106.61	105.38	108.28	105.22	102.34	106.48	104.66	104.58	106.03	108.22	104.22	110.16	103.89	105.06	105.45	105.38	106.13	108.47	106.96	104.17	105.62	105.14	104.14	103.97	103.49	107	103.8	107.73	106.54	104.25	104.18	107.72	106.3	106.52	108.13	106.54	102.99	105.35	105.65	104.02	105.97	108.36
103.25	105.01	104.99	102.7	105.69	104.71	105.27	105.84	105.57	106.04	107.79	102.63	110.16	108.99	105.64	104.65	105.44	104.61	106.92	103.23	107.21	105.18	106.74	104.59	107.91	105.1	106.84	102.92	104.64	104.32	105.78	110.15	106.08	105.82	104.36	103.97	108.74	105.79	107.04	104.83	107.15	107.13	107.56	104.99	105.88	106.82	106.58	104.34	106.28	104.03
94.786	97.446	100.58	100.22	99.917	93.681	99.725	99.393	96.85	97.465	97.692	98.81	97.498	96.301	96.631	99.617	99.539	96.666	96.361	95.301	96.566	99.319	96.145	96.278	98.234	96.974	101.02	98.957	97.745	98.192	98.922	97.33	98.201	94.988	99.371	99.6	94.331	99.253	98.502	97.401	97.826	97.203	97.951	97.424	98.202	98.485	101.2	98.24	99.572	99.271
103.83	107.7	106.02	105.21	108.55	109.2	107.49	103.87	103.36	105.72	108.14	105.36	107.17	105.22	107.53	104.9	108.2	106.51	108.64	105.47	109.29	107.92	106.12	108.96	105.63	107.78	109.16	108.57	104.93	109.97	105.18	107.23	109.18	103.03	106.87	109.2	106.38	108.17	103.26	107.19	106.83	104.9	105.03	107.68	102.35	106.97	107.74	106.17	103.76	105.84
100.26	103.82	103.64	102.56	102.12	103.54	102.22	103.77	102.86	102.25	103.98	107.25	101.23	100.73	100.7	102.95	103.16	100.87	102.03	103.26	105.76	103.88	103.93	102.08	101.93	103.52	101.43	103.15	101.33	103.88	103.33	103.03	103.72	101.3	102.68	104.36	100.27	102.01	101.73	103.73	102.99	104.49	105.02	107.14	106.94	103.93	104.36	103.54	99.002	102.69
104.53	104.29	105.97	104.69	107.47	104.96	106.14	103.4	103.39	103.99	106.44	104.67	106.4	105.79	105.91	105.16	106.83	106.5	106.17	105.66	105.22	106.47	106.32	107.51	104.7	109.17	106.86	106.38	106.41	105.03	105.09	105.1	106.07	103.82	105.79	105.51	106.73	108.76	105.97	108.81	104.63	106.17	105.23	106.86	107.27	103.1	107.56	108.39	104.11	106.46
104.41	106.86	106.67	108.62	108.57	105.8	107.68	109.6	108.21	110.29	106.47	107.38	107.34	107.06	107.43	109.16	108.44	110.57	107.26	109.09	107.94	108.57	110.44	106.81	107.98	109.56	105.26	107.03	108.44	107.4	110.18	106.4	108.11	107.74	107.5	103.72	110.17	108.84	106.48	110.99	106.31	108.54	105.21	108.76	108.66	109.8	110.24	106.34	108.12	107.6
103.44	104.85	105.42	101.51	104.92	104.66	104.63	107.54	104.57	103.68	104.6	103.55	101.87	102.4	105.43	104.3	104.34	104.84	107.03	104.16	104.98	105.38	104.17	103.62	103.52	105.6	104.18	105.38	105.77	109.4	105.69	106.94	105.64	103.81	104.55	104.22	106.11	105.38	106.56	109.51	107.91	106.55	102.83	104.55	103.87	103.37	105.76	102.37	103.51	105.53
107.66	107.8	110.14	106.68	108.23	108.78	108.65	106.75	106.9	109.89	111.73	105.7	103.86	109.54	107.4	109.19	109.31	108.97	108.3	106.75	107.01	107.86	108.64	105.77	108.23	108.77	110.03	108.12	106.26	106.88	106.07	107.61	108.88	108.46	105.77	109.15	107.46	107.41	109.37	109.88	106.71	107.46	106	105.16	110.37	109.57	106.38	108.95	109.46	105.86
104.44	109.84	106.02	103.9	108.18	109.19	104.17	102.98	105.51	104.69	104.83	105.18	107.17	105.76	105.93	103.72	102.82	108.08	105.56	108.63	105.34	103.72	103.21	107.85	105.65	103.35	104.41	106.37	103.56	105.68	105.89	107.05	107.3	105.23	103.91	104.03	105.56	106.41	103.67	105.34	103.66	104.42	105.45	105.93	104.97	106.09	103.96	107.65	103.46	108.29
107.17	104.43	107.02	106.99	106.56	105.98	112.09	106.81	105.03	105.81	107.08	107.54	108.6	104.81	107.24	107.1	106.26	107.13	106.82	104.76	105.7	106.33	104.19	104.27	108.03	108.39	105.13	104.93	106.4	105.19	107.54	106.29	107.24	106.29	106.48	105.6	107.11	106.75	106.68	108.8	107.19	107.64	107.27	104.73	107.47	105.66	107.44	106	105.77	103.36
105.82	106.19	106	107.59	108.14	104.99	103.75	106.76	105.38	110.04	105.64	105.37	107.65	108.5	106.6	108.31	107.25	108.21	108.15	106.24	103.72	106.01	107.83	106.86	108.93	106.99	105.33	106.08	107.68	108.74	105.65	104.26	105.14	104.04	107.65	105.99	106.49	108.58	106.18	107.68	103.93	107.76	106.43	107.75	108.7	106.4	105.64	105.3	107.7	106.33
108.73	104.54	107.91	107.67	108.83	103.49	104.36	104.41	106.59	107.01	106.08	105.18	101.32	108.46	104.12	106.94	104.36	102.59	102.31	104.64	104.41	102.77	103.73	103.22	105.5	107.21	104.79	104.92	104.75	105.92	106.07	103.18	105.96	107.38	104.53	105.56	105.52	105.08	104.32	104.44	106.6	107.06	106.21	103.64	108.58	106.06	107.23	106.09	106.35	105.98
103.64	101.76	102.31	102.98	103.33	102.71	102.88	102.44	100.84	103.95	103.89	104.09	104.03	101.29	101.97	101.78	102	103.78	101	104.3	102.61	103.6	104.38	103.27	101.49	102.32	100.13	99.062	102.91	99.866	102.33	102.49	102.72	100.87	104.03	102.9	98.686	103.91	102.52	102.81	98.656	104.03	103.7	103.59	104.14	100.55	103.7	104.26	101.1	104.15
107.16	103.9	109.88	104.2	106.37	105.08	105.25	107.16	105.14	105.11	103.66	108.25	110.48	106.76	106.4	106.47	107.04	104.46	106.58	110.86	108.97	105.53	106.82	107.3	107.27	107.28	105.41	102.8	109.56	106.09	106.5	106.37	106.35	110.86	105.45	104.76	102.5	109.64	106.54	104.1	108.73	106.32	107.5	108.66	106.68	107.29	109.24	107.83	110.71	106.78
104.22	105.49	106.41	103.52	102.33	104.95	104.88	107.22	106.39	105.63	107.7	103.13	105.5	106.55	105.9	105.58	103.37	103.36	106.27	103.11	108.27	104.71	105	105.69	104.32	107.74	101.69	104.99	106.47	106.37	104.15	108.07	104.39	103.25	106.87	108.92	105.02	102.86	105.72	104.95	105.9	106.5	104.97	106.52	104.91	107.49	104.31	106.33	106.89	103.46
108.15	109.54	107.58	110.23	108.03	104.84	107.51	109.77	105.22	106.5	104.46	108.98	107.2	113.44	106.86	108.76	109.33	109.11	110.05	109.68	106.59	110.24	105.32	105.71	110.74	106.13	107.76	105.05	104.03	106.58	107.54	107.86	107.46	110.84	111.06	105.44	104.91	109.52	106.82	108.68	107.87	106.39	108.49	108.24	106.69	106.94	110.74	110.44	105.59	108.11
104.43	106.1	103.86	106.19	105.69	105.19	104.32	106.74	104.96	110.23	106.8	104.16	105.62	109.47	103.5	106.16	104.3	105.68	107.47	104.67	107.68	106.16	107.64	105.68	107.42	106.76	102.97	108.47	103.54	105.74	107.39	104.63	106.25	104.45	102.96	104.26	106.58	110.73	105.41	105.87	106.13	105.64	105.85	106.85	103.83	105.99	103.34	105.49	104.07	106.12
110.74	110.61	111.6	112.77	110	114.09	109.97	110.83	113.04	114.7	112.59	110.27	112.1	112.28	108.76	112.15	114.29	110.55	110.58	110.31	109.66	110.01	109.11	111.55	110.2	110.21	109.08	111.01	113.28	111.35	111.38	108.1	110.06	111.54	114.14	109.69	114.42	109.27	107.53	110.41	112.09	110.34	110.03	110.7	112.34	112.54	105.86	109.9	112.99	110.04
101.38	101.13	100.67	100.55	101.19	99.961	98.742	96.046	105.39	100.02	102.68	100.04	101.1	103.14	101.59	97.171	100.12	100.73	104.79	100.96	100.1	101.31	101.31	99.476	99.61	100.89	100.36	99.741	101.14	97.936	100.25	98.593	99.827	99.609	100.97	99.361	99.982	99.008	97.694	101.97	100.14	101.04	97.78	101.73	99.913	100.47	101.23	98.036	97.725	103.36
98.594	103.37	97.277	97.544	98.829	101.09	99.949	99.874	99.292	99.689	99.124	101.45	102.07	98.008	98.791	101.95	99.063	101.88	101.11	100.59	102.35	102.4	100.93	103.86	99.23	98.3	101.89	101.74	100.94	103.02	98.409	99.152	102.98	96.562	99.534	99.221	100.88	99.818	99.075	101.12	98.806	103.85	101.32	98.496	101.27	103.16	104.33	99.884	102.92	100.56
107.03	107.77	109.08	104.75	106.26	105.46	108.06	109	107.89	110.48	111.11	106.93	110.38	104.45	109.95	109.16	107.35	110.47	107.5	108.47	108.14	108.26	107.63	108.06	109.97	107.31	107.86	107.82	106.07	108.79	107.83	111.36	105.02	107.05	106.53	110.41	107.22	111.11	110.04	110.37	107.41	107.7	110.14	108.46	109.33	108.3	109.89	106.58	108.35	107.18
109.39	109.89	107.36	109.02	107.37	111.31	107.14	111.23	106.54	106.39	108.58	107.58	107.59	107.43	106.32	107.73	109.62	105.91	108.29	110.41	109.19	106.04	108.96	106.84	108.34	110.59	108.93	106.2	104.38	107.65	106.52	107.43	107.93	109.24	107.49	111.81	104.94	108.46	108.1	107.59	105.01	105.36	107.09	109.3	107.95	111.01	112.38	113.9	110.1	110.54
105.14	105.92	109.25	106.32	105.49	104.73	107.5	105.31	106.46	110.42	106.99	105.26	108.08	105.25	104.51	105.06	104.44	105.81	105.57	107.6	108.34	105.09	107	103.24	107.36	107.49	103.67	109.24	103.44	107.03	107.87	104.52	105.63	105.09	104.26	105.37	108.3	105.24	105.55	105.81	108.17	104.93	104.98	104.57	104.65	104.25	102.25	106.38	102.64	105.7
108.38	109.86	112.42	108.2	110.2	109.36	109.45	110.23	110.92	108.5	110.01	109.77	110.1	111.36	109.71	114.25	112.59	109.53	107.41	109.16	112.19	111.51	111.54	107.46	105.52	107.07	111.14	110.53	110.7	109.33	112.08	113.26	111.22	111.54	110.08	110.97	108.97	112.55	112.48	110.26	110.17	107.03	112.43	109.68	108.98	112.51	111.35	108.7	110.68	109.89
109.73	109.58	109.73	109.87	107.67	109.41	112.91	109.02	110.55	109.18	108.09	108.97	108.8	109.69	108.03	111.66	108.75	110.42	108.12	110.99	107.37	106.22	109.31	108.2	108.07	106.04	109.19	108.63	106.88	107.08	110.42	110.25	110.03	110.2	105.62	113.58	107.01	108.28	108.29	107.95	108.8	108.75	108.7	108.14	107.66	109.19	107.05	109.08	107.77	108.77
107.96	105.28	104.53	107.52	105.14	107.2	106.38	108.19	105.56	104.84	104.65	105.52	106.55	107.38	108.96	104.81	104.51	105.21	105.04	107.9	105.56	105.08	104.97	108.09	107.23	106.14	105.95	106.98	101.91	107.07	107.2	106.37	108.67	104.31	106.95	107.42	110.68	104.74	107.64	109.37	108.3	104.8	105.33	104.89	104.33	107.11	106.59	104.38	109	106.02
98.267	95.317	97.094	98.122	95.599	98.533	95.771	99.633	97.391	96.281	98.981	98.719	99.99	95.577	98.194	98.583	98.932	100.32	97.978	97.783	99.622	97.082	98.131	95.692	97.654	95.9	97.831	96.833	99.415	99.077	99.747	98.205	96.959	97.594	96.492	97.248	98.04	100.07	95.52	99.221	98.247	96.136	96.675	96.723	96.563	96.963	97.202	98.874	97.816	96.196
96.798	99.135	97.626	101.3	98.971	94.899	98.707	97.712	100.83	98.926	95.266	99.056	99.119	98.185	97.89	101.89	97.467	98.73	99.191	100.23	98.92	100.27	98.026	99.683	95.941	100.08	99.618	98.002	99.565	96.896	98.09	98.423	101.25	100.09	99.308	99.739	98.014	99.446	98.639	98.268	100.56	96.787	97.863	98.859	99.367	100.23	98.027	100.43	97.762	97.353
104.52	107.41	104.84	107.53	106.75	106.1	101.95	104.91	103.58	108.59	104.51	106.02	102.27	105.35	107.35	105.24	103.59	108.15	106.09	100.47	104.43	101.69	107.92	104.08	104.23	108.67	105.91	105.65	106.39	104.21	108.15	106.64	107.87	101.9	106.99	105.08	106.18	104.72	108	104.64	106.86	109.57	104.44	109.38	106.18	106.44	105.95	104.28	106.58	105.69
107.03	105.61	104.67	103.35	102.07	103.9	106.05	107.5	106.05	105.37	105.13	107.08	107.73	106.89	103.66	105.87	107.11	106.12	106.74	108.13	103.15	105.75	106.75	102.61	104.76	101.69	104.94	104.44	108.26	106.97	108.13	107.6	105.19	105.19	105.95	103.5	106.5	104.13	106.19	105.2	101.02	106.38	106.13	103.54	104.33	106.19	103.58	106.61	107.31	105.25
103.5	104.21	101.01	106.94	104.82	105.78	103.99	106.55	105.55	103.96	105.18	103.51	106.17	104.58	103.68	106.98	107.43	103.58	105.66	103.23	106.69	106.95	105.41	104.12	106.7	104.98	106.87	104.44	107.37	105.31	105.26	104.29	108.74	106.67	106.96	102.97	106.6	108.06	107.81	106.22	101.39	107.13	102.31	108.35	106.52	104.62	108.46	102.64	105.01	105.85
102.79	107.03	104.45	105.18	105.94	105.77	107.44	106.18	103.85	103.93	105.65	102.75	106.92	104.27	103.81	104.17	102.99	105.75	107.11	105.38	105.13	106.41	105.8	102.52	104.8	104.97	109.24	105.55	106.96	105.11	105.11	105.19	104.51	103.14	104.48	105.15	107.04	104.69	107.47	104.89	107.16	105.03	103.98	107.48	105.92	104.17	107.2	103.37	101.95	106.46
103.63	103.87	105.86	106.36	108.58	106.67	106.93	103.38	102.21	104.03	106.91	105.98	104.8	103.1	103.63	107.18	106.38	104.13	104.02	105.83	103.45	106.95	107.11	107.33	105.4	102.96	105.43	106.61	106.3	106.4	102.92	105.34	105.01	104.94	106.72	107.21	107.41	107.28	103.49	106.26	107.37	105.57	102.8	104.05	104.94	105.36	105.69	106.18	102.21	106.09
106.3	109.7	108.68	107.22	109.4	107.3	109.09	107.27	108.52	107.21	107.19	109.3	108.65	108.94	104.98	107.9	110.6	108.77	104.43	107.68	106.88	106.45	105.32	107.01	108.02	107.81	107.99	107.29	107.01	106.94	107.47	108.63	111.26	107.78	107.48	108.33	107.76	109.52	107.52	106.22	113.1	107.74	107.44	108.54	106.25	107.87	109.16	105.92	107.96	111.89
109.41	107.2	109.72	106.42	108.62	109.23	110.9	108.54	110.55	109.57	106.07	106.43	109.9	107.55	109.46	109.17	106.92	106.71	109.09	105.95	109.89	109.97	107.46	107.22	107.84	109.97	109.46	105.88	105.79	107.65	106.97	106.71	107.7	108.08	109.09	104.56	107.18	107.72	108.22	108.26	108.15	110.31	107.7	107.11	107.78	111.08	106.66	107.89	110.74	106.58
100.5	98.569	99.375	99.848	96.86	100.56	98.82	95.676	99.739	99.457	98.288	100.03	99.513	101.07	101.01	96.565	99.348	96.85	98.471	98.415	100.48	97.981	98.524	100.49	100.78	96.653	98.269	98	97.39	98.567	97.88	97.242	100.33	100.47	99.781	97.394	97.747	96.869	99.741	98.306	96.06	101.44	102.59	96.467	100.28	96.658	100.85	99.924	99.233	100.29
108.56	108.27	106.99	107.31	109.94	106.95	107.98	106.9	109.93	107.58	110.1	107.56	107.84	108.08	108.22	108.91	107.14	112.34	108.88	109.04	106.78	111.85	108.64	105.15	110.85	108.88	110.64	107.28	108.66	109.2	102.71	106.42	106.25	107.86	104.75	107.4	106.15	107.61	106.61	107.32	111.18	106.05	110.23	106.37	106.53	105.9	106.14	105.01	108.44	111.1
109.87	108.26	109.03	109.57	108.55	109.56	106.15	106.16	106.05	107.75	109.94	107.61	110.71	105.38	107.01	110.07	106.29	106.99	108.81	106.47	107.12	104.58	106.89	108.84	105.98	107.81	105.59	108.92	107.51	107.96	106.55	108.52	106.05	108.72	108.78	108.35	105.65	105.45	109.17	106.74	106.44	107.9	109.47	107.01	107.03	109.67	108.89	106.99	107.09	109.95
104.46	107.39	106.27	108.24	109.04	107.68	106.71	105.98	108.47	104.38	107.46	107.77	106.27	109.13	109.02	109.51	108.58	107.08	108.77	109.37	106.59	109.24	107.73	108.22	110.09	106.8	109.16	104.28	109.31	106.62	107.48	106.19	106.36	106.44	108.34	108.64	105.08	109.08	107.83	109.71	105.31	108.96	107.39	105.45	105.86	108.57	105.66	108.6	108.64	105.51
105.19	103.76	107.83	103.01	104.23	104.93	104.88	107.01	103.1	103.28	107.22	108.05	105.44	109.35	105.91	108.55	106.2	106.76	106.51	103.62	105.53	107.21	107.6	105.01	104.52	107.74	106.32	106.14	108.74	102.79	105.69	103.08	108.74	104.96	105.15	106.34	108.13	103.02	104.85	108.16	106.05	106.58	105.98	105.09	104.61	106.88	103.62	104.92	109.3	104.2
97.167	98.343	101.67	98.636	96.991	99.771	104.74	99.854	99.476	98.388	96.281	100.95	98.942	100.66	102.51	102.68	102.11	100.38	101.28	99.313	100.31	97.981	99.89	102.88	101.05	99.946	100.34	101.19	101.71	102.43	99.81	97.216	102.04	101.82	101.65	100.11	101.32	102.69	99.617	98.929	99.564	101.16	100.97	101.17	99.67	99.385	101.54	100.2	101.91	98.216
101.08	102.43	100.85	102.32	99.517	99.244	98.893	99.321	99.923	99.265	98.78	99.081	101.36	101.3	99.062	104.78	101.27	98.03	97.403	98.845	97.858	96.509	100.17	100.46	99.115	97.563	102.5	96.648	102.07	100.61	97.603	97.116	96.32	96.809	97.059	96.719	94.953	98.521	99.32	98.578	96.814	97.207	97.233	101.41	100.24	100.1	99.227	100.5	98.793	99.829
104.99	107.84	107.84	107.93	104.35	104.04	109.04	103.08	104.81	102.76	109.05	105.74	109.46	108.5	103.5	107.69	107.65	104.5	106.4	106.19	105.24	107.43	108.51	104.39	106.09	105.24	106.41	104.37	104.26	105.89	107.1	105.72	105.09	107.57	105.69	106.45	104.9	104.99	109.47	104.92	104.71	106.35	106.16	104.96	105.17	105.96	108.06	107.55	103.62	106.4
103.79	106.81	104.81	107.75	105.03	104.66	105.28	101.7	107.79	105.72	106.14	103.43	103.94	105.45	106.17	105.7	108.23	107.46	104.91	105.13	103.06	106.35	102.3	106.88	107.2	106.62	104.67	106.32	104.32	105.3	105.97	107.36	106.07	108.35	107.49	106.88	109.31	104.86	106.07	105.17	102.96	106.65	107.58	104.81	105.3	104.47	104.98	107.04	102.89	105.98
103.42	106.35	107.85	105.74	107.36	104.88	105.91	105.68	104.18	104.11	103.36	106.2	104.7	104.38	105.59	105.72	106.77	106.04	104.88	104.79	103.49	108	103.65	103.98	105.52	107.25	105.81	105.07	103.62	102.48	105.35	105.67	107.55	102.66	104.45	103.03	106.7	104.95	105.51	102.08	106.91	104.51	106.85	105.91	107.79	105.9	107.29	103.71	104.62	104.43
98.368	97.623	99.997	99.362	98.754	96.178	97.183	96.257	98.281	99.259	98.107	98.694	99.62	98.218	100.91	98.892	99.151	98.307	99.218	96.213	94.575	98.807	99.201	96.98	97.081	96.118	98.031	97.167	96.701	101.07	96.608	96.153	97.618	99.348	98.811	99.911	96.82	99.42	98.875	99.981	98.857	98.514	100.51	95.543	95.496	95.517	98.21	95.852	99.882	99.673
98.575	99.996	98.814	99.478	97.726	98.951	95.908	100.05	99.504	99.918	98.622	98.826	97.777	97.477	96.832	97.505	99.77	94.841	97.885	98.2	100.43	97.472	95.888	97.793	97.744	99.457	98.341	98.363	96.482	101.49	100.67	96.107	94.508	98.274	97.431	100.22	99.723	98.968	100.29	94.773	98.373	96.366	97.415	97.559	98.528	96.742	97.978	98.944	102.21	97.305
106.82	109.67	105.07	107.68	106.56	105.72	108.83	110.97	108.42	108.48	107.52	107.45	106.95	110.1	107.77	112.18	108.11	107.23	108.14	109.33	105.85	108.27	107.63	106.14	107.43	108.16	109.52	105.68	108.68	109.81	107.07	107.12	109.62	105.24	106.58	106.2	107.52	109.21	105.64	108.45	109.8	110.01	105.74	108.41	109.18	110.81	107.58	108.46	106.19	106.07
107.18	109.22	108	110.05	105.2	110.65	105.41	107.89	110.8	109.29	107.22	107	109.38	108.81	110.01	107.42	105.86	110.18	108.32	109.24	109.21	106.75	109.7	107.75	111.43	108.65	110.59	108.5	107.24	109.31	106.89	109.73	105.95	108.35	107.83	105.55	110.76	106.33	109.58	108.26	106.27	107.71	109.08	106.62	106.01	109.28	105.75	107.86	107.5	109.11
107.36	104.99	105.42	111.13	110.57	111.83	107.44	106.62	109.91	107.28	109.03	108.64	107.99	109.1	111.27	106.62	108.29	109.82	105.79	108.6	107.21	108.54	106.76	107.07	105.94	108.96	108.01	105.57	108.63	107.75	107.14	109.19	108.96	111.43	109.09	107.36	108.22	107.62	109.74	109.16	109.72	106.79	106.7	107.26	105.69	107.17	111.11	109.39	107.55	108.46
107.14	105.86	104.39	105.56	106.56	110.15	106.8	107.07	101.81	104.87	106.55	105.4	106.56	104.01	106.23	104.75	106.65	107.91	105.81	106.96	106.33	107.36	109.38	107.46	107.4	106.99	106.66	109.04	102.69	106.78	105.53	104.61	107.08	104.59	105.52	107.19	108.5	106.35	108.01	105.99	108.02	107.85	105.07	105.83	106.46	106.12	108.5	106.85	109.32	106.1
108.58	104.58	103.59	108.13	105.57	108.33	105.66	109.52	104.7	107.71	108.79	105.97	105.18	108.43	105.52	106.91	102.7	104.67	104.91	108.7	105.14	105.47	106.18	108.21	104.62	107.25	104.93	107.56	108.39	107.03	106.55	105.56	107.54	108.78	110.83	108.85	106.81	105.6	105.76	104.17	103.49	105.35	104.17	106.74	104.74	108.98	106.71	106.24	105.67	106.05
107.9	109.06	108.67	110.36	109.05	107.02	107.57	108.78	110.3	107.31	107.21	110.3	107.44	109.54	109.62	110.72	106.04	109.13	105.31	106.97	106.25	108.18	108.28	110.06	107.82	110.04	108.52	106.18	105.88	104.32	106.33	112.94	110.93	104.03	109.92	106.21	106.92	104.73	107.38	107.09	106.12	108.75	106.36	106.64	108.29	107.17	104.24	107.47	108.38	107.62
107.3	107.77	109.51	109.12	107.7	107.94	110.45	106.54	106.53	107.71	109.93	108.58	107.73	110.17	110.12	104.49	106.66	108.28	111.09	109.48	108.56	107.43	108.04	106.87	110.25	108.8	107.24	110.51	110.5	108.19	106.73	110.58	106.91	108.1	108.19	108.35	107.94	107.6	108.87	107.25	107	106.46	105.47	101.74	109.33	106.04	107.44	107.38	108.83	107.26
108.48	108.68	107.75	107.2	109.93	104.96	106.64	108.91	109.12	108.81	110.18	106.45	110.78	108.47	108.38	106.01	105.88	109.68	112.61	109.41	110.21	110.02	108.01	107.75	107.38	109.2	106.09	109.82	109.27	108.39	107.82	106.28	108.55	107.05	108.27	106.08	109.01	109.79	105.51	105.03	108.45	106.95	110.73	108.03	107.73	111.74	107.06	107.93	108.82	107.42
97.994	101.18	94.897	98.83	97.587	99.763	97.857	98.139	95.084	97.418	98.063	97.963	96.977	101.82	98.49	99.33	97.253	99.69	98.762	98.21	97.859	94.958	100.86	97.897	98.168	97.85	99.7	99.947	100.57	99.216	100.32	93.932	98.366	98.041	101.34	97.672	97.997	101.04	98.525	101.02	99.713	98.218	98.624	98.592	95.355	97.011	100.18	102.31	99.266	96.421
109.04	103.61	106.26	108.38	103.55	108.53	105.43	109.83	109.69	107.83	108.49	109.43	108.32	107.45	106.65	107.51	108.61	106.53	109.06	107.05	105.45	105.78	106.95	105.94	110.36	105.89	109.77	108.82	106.14	105.9	107.28	107.66	109.45	108.57	105.74	106.81	107.07	108.22	108.42	105.92	108.21	109.03	105.33	105.79	107.02	105.13	105.14	107.37	108.04	106.49
99.759	97.641	98.639	100.43	100.91	98.527	99.716	98.985	98.286	102.04	99.962	100.31	102.19	95.885	99.827	97.985	96.145	99.094	99.741	97.762	100.98	99.474	101.71	101.8	102.42	99.122	101.74	102.24	98.733	102.3	98.86	101.49	100.09	101.92	102.92	100.86	99.675	99.416	99.503	100.7	101.78	101.09	101.19	99.079	98.58	104.78	102.64	100.26	99.38	99.362
111.22	112.29	105.93	110.09	107.97	106.95	110.46	108.18	108.33	107.14	107.79	106.29	105.03	109.75	107.56	106.46	110.46	109.12	112.19	109.23	108.48	109.36	106.95	107.94	109.79	103.38	111.36	110.72	109.46	111.81	106.64	108.32	104.75	106.7	110.31	106.88	110.14	106.58	106.91	109.64	109.56	109.73	106.95	108.67	108.87	110.29	109.99	107.29	107.33	110.28
96.61	100.61	96.845	100.06	96.726	98.151	100.09	98.85	98.805	96.595	98.133	95.887	94.629	95.244	97.57	100.2	98.208	99.706	99.223	94.847	98.947	97.064	96.839	97.706	96.825	95.919	98.868	95.022	99.407	97.56	94.918	95.756	99.832	98.73	99.811	99.01	96.503	95.78	95.445	99.236	97.633	96.9	97.225	100.15	95.769	100.27	95.184	97.116	97.179	100.5
101.63	103.13	102.5	98.057	101.74	99.371	100.52	99.826	100.43	100.61	100.87	101.88	99.457	98.827	101.82	103.08	101.22	101.53	99.488	101.91	100.65	104.79	102.86	100.15	100.22	102.16	101.33	100.36	104.36	101.68	99.366	102.66	101.02	102.03	99.096	97.813	98.398	99.973	99.154	100.43	101.87	100.85	100.82	100.82	100.08	100.31	99.82	100.57	98.541	103.22
105.36	107.94	108.9	107.14	104.72	106.07	106.38	108.61	107.93	107.14	106.24	105.78	102.75	106.78	106.46	108.25	104.69	107.02	107.52	104.63	107.02	103.52	108.65	105.94	104.99	103.3	108.37	106.08	101.68	104.02	108.58	107.08	105.37	106.33	104.52	106.78	104.47	108.59	105.32	106.85	106.38	105.96	105.21	108.65	106.17	103.9	105.57	104.39	109.76	104.29
106	106.32	107.53	106.19	108.55	105.25	106.13	112.39	110.31	107.55	107.49	108.92	107.7	111.43	109.15	105.92	108.06	109.36	111.15	110.83	109.04	108.82	107.98	109.93	107.94	109.2	108.71	107.43	110.08	109.73	109.05	104.6	105.48	111.55	109.26	103.82	108.24	108.5	110.23	107.52	107.2	108.71	108.93	107.76	107.88	107.45	110.31	111.44	107.89	106.95
103.42	109.1	104.57	106.13	109.69	108.5	103.94	106.63	105.36	104.37	106.05	107.69	107.28	110.8	105.16	104.83	104.92	108.88	107.3	107.04	105.86	107.93	109.13	105	108.6	108.81	107.44	105.88	107.69	104.54	108.46	107.2	105.89	105.52	107.5	103.3	105.5	106.08	107.98	106.3	103.75	108.16	103.77	108.32	106.78	110.03	107.5	105.97	106.66	108.03
104.12	105.29	104.09	107.57	107.59	107.55	107.81	105.15	107.91	105.54	104.57	107.06	104.14	108.48	105.13	107.33	102.66	107.09	104.65	108.2	105.92	106.17	103.69	107.85	104.78	107.29	104.95	106.04	110.39	105.25	108.96	106.75	107.85	104.65	104.91	105.71	106.69	103.69	106.94	106.52	105.16	104.4	105.8	108.02	104.37	107.2	105.47	106.23	106.47	108.71
105.84	107.29	109.7	108.32	107.21	106.84	108.54	108.84	109.89	106.17	108.03	109.48	105.55	110.68	108.18	110.55	108.62	107.6	108.9	106.44	110.36	105.6	107.21	106.22	107.66	107.71	110.36	106.92	107.66	110.43	105.51	108.52	111.51	106.78	109.78	109.59	107.29	110.33	103.01	107.57	110.37	109.52	106.11	109.86	109.81	110.05	105.91	107.53	108.39	110.46
109.21	109.18	109.63	106.48	106.75	108.15	104.62	109.08	102.21	109.38	107.38	104.96	105.14	106.92	106.14	110.7	105.58	105.08	103.33	103.96	105.65	108.69	107.92	105.24	106.74	105.67	104.58	105.59	105.73	104.86	105.29	104.98	105.11	110.16	103.89	106.25	105.19	105.16	104.25	106.53	106.5	106.04	108.15	108.54	108.16	105.07	105.82	107.17	106.51	107.08
106.36	106.17	108.89	103.07	107.19	104.54	104.92	104.73	109.14	105.01	104.12	104.78	103.6	104.77	104.94	110.54	105.16	107.74	105.45	102.99	105.81	104.82	107.1	107.38	103.26	104.8	105.02	105.68	107.79	106.05	107.32	108.29	106.58	105.19	105.36	106.34	108.02	103.04	105.1	102.71	106.98	104.23	108.85	103.29	103.88	106.42	106.26	106.95	104.64	105.17
96.433	98.295	100.81	98.92	100.61	101.6	100.57	102.09	101.1	101.73	99.6	99.984	100.64	100.74	98.136	101.82	102.47	101.29	100.49	99.916	101.87	101.75	100.43	100.04	99.335	97.529	102.28	99.753	99.977	101.05	98.314	104.49	100.31	99.903	101.51	96.78	102.35	100.09	101.78	102.44	101.31	98.487	101.43	100.62	101.01	99.955	102.15	101.71	100.33	101.35
109.08	108.61	109.29	107.89	107.71	109.51	110.33	107.1	106.61	111.38	106.08	107.58	102.59	108.71	108.9	110.23	108.07	107	107.67	105.61	105.2	104.85	107.23	107.5	107.81	106.84	104.52	108.62	107.45	107.62	104.69	110.35	110.31	111.04	109.53	107.12	111.56	108.48	107.92	107.26	109.85	112.58	108.01	110.52	108.46	109.18	107.53	110.07	106.55	105.39
104.4	107.02	106.4	104.85	104.37	107.83	107.56	102.02	106.28	106.26	104.2	106.99	104.91	105.53	107.7	110.07	105.43	108.41	102.83	107.47	103.36	108.65	105.1	104.65	105.52	106.54	103.75	105.84	103.35	104.59	105.08	105.44	109.89	106.05	108.54	109.47	108.06	104.44	104.76	110.44	105.67	104.62	108.67	105.98	105.8	104.76	105.45	109.08	105.49	105.18
106.39	105.21	103.1	105.59	105.82	105.16	106.24	107.38	104.95	106.59	104.59	106.5	109.38	106.38	107.54	108.29	104.55	104.48	105.91	104.13	104.15	105.91	105.05	106.17	101.44	106.21	108.34	105.87	106.76	102.67	104.91	106.16	106.05	108.49	106.04	106.79	105.7	106.4	106.65	106.4	102.21	104.13	106.2	105.58	106.29	105.57	105.76	103.48	105.55	105.34
107.68	104.89	103.95	104.64	106.89	106.24	105.02	105.43	104.31	103.42	104.26	105.98	106.43	107.16	105.87	105.1	107.72	108.4	105.58	107.81	103.66	107.49	104.18	107.32	109.22	102.53	106.74	108.89	106.55	105.92	105.37	105.07	106.29	107.76	107.5	107	108.28	106.36	108.67	108.22	107.38	105.58	109.85	106.92	107.24	105.33	105.52	109.06	106.57	104.12
106.25	107.91	105.44	108.28	108.9	110.99	108.99	107.23	104.21	107.68	104.35	104.09	103.73	103.47	107.99	105.72	107.45	106.73	107.57	103.76	106.79	105.29	105.48	105.39	106.18	102.92	108.26	104.85	107.49	106.82	105.77	105.33	108.34	109.2	104.64	106.02	105.12	104.86	107.62	106.57	105.77	107.94	106.29	103.37	110.68	106.25	105.65	108.01	105.65	102.39
104.89	105.04	106.53	108.34	105.2	103.75	105.62	103.06	103.43	104.52	103.61	105.12	105.1	105.51	108.82	105.42	104.96	103.73	106.55	103.04	105.13	104.05	105.32	105.89	105.66	104.26	108.52	108.12	104.44	108.9	107.16	107.45	105.61	105.35	103.85	104.78	105.48	108.09	104.61	104.22	101.55	108.59	107.73	98.682	104.21	105.3	103.93	103.76	105.82	104.6
100.2	98.159	97.242	98.598	101.32	101.19	96.496	99.785	98.397	99.061	101.43	100.81	100.79	99.569	99.688	97.145	98.994	100.77	98.852	100	100.71	97.665	94.948	99.476	97.835	98.87	97.704	99.337	101.15	97.742	99.322	97.899	99.688	99.741	100.27	97.928	100.42	94.54	101.93	99.917	100.52	100.1	97.733	99.499	97.925	99.981	99.899	93.722	98.914	99.434
93.839	99.455	97.414	96.845	97.383	98.599	97.519	95.693	96.397	96.411	98.597	93.312	97.776	101.06	100.62	97.251	98.299	98.223	98.354	97.796	97.531	97.224	98.26	96.227	94.99	98.524	99.313	99.14	100.38	96.271	96.885	98.817	102.2	98.021	100.82	96.318	101.85	97.114	96.738	95.626	99.158	97.662	101.66	99.188	97.723	95.855	98.1	99.703	99.301	95.292
106.18	105.37	106.36	106.16	106.95	105.58	103.94	108.48	102.96	104.56	105.43	107.18	106.17	105.85	105.16	107.49	109.56	102.95	106.11	104.75	104.27	105.6	105.9	107.82	108.26	107.6	104.08	106.86	105.01	106.32	106.16	106.13	105.01	103.8	106.57	105.18	108.25	104.65	106.76	104.56	105.63	107.76	105.18	105.88	103.81	107.29	102.8	105.77	106.92	104.94
105.48	106.99	105.2	103.34	104.94	109.35	108.39	104.91	102.16	107.09	105.82	105.54	106.85	105.76	106.07	102.28	104.03	107.68	106.35	104.33	104.85	109.29	105.37	105.12	103.37	106.61	105.19	102.79	105.97	108.7	108.42	104.74	106.97	104.65	106.07	104.65	106.13	106.96	103.18	105.27	101.06	105.72	106.22	106.3	105.42	103.32	104.04	105.24	104.75	107.34
109.07	105.97	107.83	106.46	107.96	110.23	107.75	108.01	107.72	105.24	104.44	108.5	104.93	107.35	109.92	107	110.76	106.5	114.64	107.42	104.71	111.83	110.53	107.36	106.21	106.99	110.42	106.62	108.53	108.39	108.49	105.73	107.8	108.6	104.87	110.04	105.45	107.66	106.33	107.38	108.95	105.53	105.97	109.08	109.09	108.3	106.27	107.41	107.77	107.86
108.33	112.57	111.07	108.25	113.21	107.91	111.54	110.32	108.57	113.41	107.34	107.31	107.72	108.89	110.7	111.74	110.05	108.72	113.88	107.64	110.04	109.77	110.07	108.54	109.34	109.43	111.95	111.44	110.13	107.43	108.19	112.34	108.41	109.78	108.93	110.91	112.37	110.14	106.52	112.85	110.7	110.23	110.98	111.98	109.33	110.74	113.47	109.79	107.39	110.32
95.421	99.449	96.739	94.815	98.516	100.04	95.803	99.011	95.847	99.489	99.648	98.863	100.09	97.144	95.854	99.043	97.205	95.81	98.424	97.691	96.072	95.39	98.599	97.566	98.828	98.41	97.81	99.791	95.342	97.97	97.98	96.984	100.78	98.193	99.712	96.888	95.885	97.593	97.26	99.006	95.608	96.187	96.892	100.16	98.578	97.406	98.792	98.784	97.683	96.029
108	103.82	109.29	106.48	106.41	105.15	107.66	103.6	108.8	107.43	109.26	105.18	107.53	106.39	106.96	107.22	107.22	104.24	104.08	105.1	105.28	108.22	106.85	104.27	106.29	106.49	109.79	107.56	108.02	107.96	105.86	106.46	106.91	106.83	104.55	103.87	102.73	107.95	105.65	104.89	106.22	105.21	105.24	106.1	104.62	106.89	107.61	105.39	108.77	106.95
107.65	106.3	101.52	105.27	109	103.95	104.24	101.68	103.69	109.09	109.94	105.44	103.5	105.11	106.64	108.27	107.64	101.85	107.81	101.76	104.89	103.77	106.35	103.45	104.21	107.38	102.37	105.68	104.06	104.76	106.88	104.83	104.76	107.29	106.04	108.29	105.45	106.6	103.2	108.98	104.67	106.94	103.57	105.47	104.84	106.7	105.79	104.82	105.8	110.16
100.35	100.46	103.08	98.719	101.41	103.72	98.153	100.4	99.521	100.88	101.6	100.86	102.3	100.1	99.564	101.11	102.26	99.163	101.22	99.237	100.66	100.55	99.265	100.57	101.37	102.04	102.14	99.779	99.611	99.251	102.17	99.359	96.803	101.19	102.59	101.22	101.3	100.74	99.144	100.78	98.479	101.18	104.31	98.559	96.383	101.1	102.15	98.935	101.33	99.469
110.8	110.58	106.88	108.08	106.02	108.82	106.91	110.64	107.87	107.32	108.34	108.09	108.71	108.29	106.54	103.46	107.33	108.88	108.58	107.92	107.22	108.57	108.83	109.7	109.33	107.67	110.93	107.97	104.97	108.85	109.97	110.13	106.62	107.87	110	109.78	108.6	107.43	109.43	108.31	106.3	108.11	107.56	104.12	105.62	106.25	107.71	105.13	109.82	108.62
107.64	108.26	106.56	108.61	108.04	108.79	106.64	106.63	109.33	108.67	106.26	109.13	108.16	110.95	106.04	107.21	106.85	109.62	109.62	109.82	108.68	108.13	109.4	108.68	110.9	108.6	109.9	106.7	106.66	107.24	108.79	109.99	109.41	109.28	106.79	104.44	109.22	111.97	109.95	107.8	111.2	111.74	110.85	108.6	111.53	109.64	108.31	108.65	111.4	108.16
104.56	102.41	103.08	104.63	104.68	104.54	103.64	103.83	104.29	102.5	103.72	101.89	103.4	102.17	102.06	101	101.53	103.06	103.8	102.58	104.78	105.89	101.54	101.03	102.92	104.13	100.99	102.58	102.83	103.43	103.81	98.458	102.34	102.19	102.77	103.77	103.88	102.81	102.1	103.21	105.75	102.81	99.241	102.67	103.56	102.79	103.13	104.51	106.21	101.95
110	107.37	107.77	105.07	106.88	108.86	107.18	109.63	109.87	110.28	107.39	107.64	111.79	107.46	104.39	110.1	106.96	109.7	109.44	106.89	109.39	105.23	108.65	112.32	110.22	104.88	109.02	107.71	104.39	109.38	106.89	107.74	103.85	108.27	108.26	107.02	107.52	108.33	108.82	108.93	106.42	109.33	103.8	106.26	106.74	106.78	105.55	108.04	107.66	104.6
108.52	107.18	109.28	108.49	108.12	109.96	109.27	106.76	108.5	108.83	107.1	109.17	109.66	105.4	105.82	107.97	104.73	108.16	110.07	110.82	109.48	109.47	110.52	109.2	108.15	109.11	108.44	107.39	105.69	112.27	109.44	107.82	108.07	107.7	109.77	106.18	106.6	110.36	109.06	109.82	108.47	109.09	107.86	108.07	108.61	107.96	107.22	110.23	109.17	108.95
107.59	108.03	109.66	108.09	108.52	108.23	109.12	110.72	109.01	105.27	106	106.74	110.02	107.77	107.19	107.92	109.33	108.19	106.69	109.49	109.51	106.61	108.37	108.25	107.66	105.48	110.13	106.83	108.81	105.68	111.14	108.99	106.82	112.96	107.54	109	107.69	111.1	106.07	109.08	107.07	108.45	107.36	108.91	109.73	107.82	111.48	106.1	107.64	110.47
108.44	106.82	102.39	105.89	104.32	106.53	108.93	106.15	108.07	104.42	105.44	107.46	109.27	107.85	106.36	110.81	107.39	106.43	103.72	105.64	107.17	104.83	105.83	106.75	108.57	104.53	104.81	107.13	105.16	105.38	106.07	109.51	107.07	107.25	104.97	106.93	106.78	103.58	104.91	104.7	107.86	103.5	107.81	107.03	102.49	106.09	109.24	107.55	106.07	105.53
108.54	105.85	107.38	106.62	109.43	107.66	109.73	104.23	109.54	108.22	108.28	109.49	108.71	106.49	108.06	106.57	108.46	108.79	108.84	108.25	107.57	108.34	105.19	106.68	109.87	106.79	107.93	108.81	106.18	109.91	106.15	109.68	108.68	109.9	108.78	107.94	108	110.72	108.98	108.55	108.11	109.23	106.25	107.31	108.55	110.06	107.66	106.05	107.12	107.74
105.86	106.35	106.79	106.26	106.26	109.4	106.35	107.8	104.66	104.23	104.71	105.2	108.19	108.34	104.47	104.53	105.88	109.4	107.39	103.6	106.12	106.8	103.66	105.97	107.38	108.27	103.83	104.52	105	104.84	101.57	106.92	104.74	106.06	107.74	106.11	105.51	105.65	104.68	106.37	105.61	105.37	106.84	104.75	106.33	107.12	106.01	104.63	104.66	104.07
106.57	106.79	104.54	104.74	105.05	105.77	105.01	106.38	103.21	104.14	102.98	106.62	105.89	106.9	107.34	105.49	107.63	105.94	105.03	103.35	105.04	104.06	106.93	101.98	104.13	109.67	103.77	106.64	106.52	106.8	107.31	104.43	109.36	105.38	107.22	102.91	104.91	107.6	103.68	109.05	106.86	107.53	107.47	106.2	107.41	106.87	105.7	104.64	103.43	108.54
104.46	106.56	106.08	104.85	104.4	107.41	105.21	104.19	104.99	103.59	110.92	104.12	108.5	105.63	103.89	107.79	107.93	106.47	107.11	105.16	104.66	107.59	105.65	103.84	105.37	106.7	106.19	108.69	106.8	105.42	107.71	102.79	101.1	105.23	106.01	108.07	102.49	106.05	102.73	103.07	106.93	105.68	105.4	105.67	106.47	106.61	105.33	108.72	105.2	107.29
111	105.23	108.34	109.9	108.62	107.99	106.7	108.51	106.73	109.48	105.52	107.33	107.67	110.54	108.15	110.66	107.79	108.92	110.7	109.37	109.72	108.24	106.04	107.1	108.44	108.46	106.75	110.53	105.72	106.69	107.15	105.9	108.98	110.15	104.67	111.22	109.51	107.78	106.91	105.37	107.13	112.02	106.19	108.4	110.35	106.92	107.47	109.6	108.92	110.51
100.28	97.858	101.07	100.13	101.3	100.82	100.2	99.961	97.147	100.6	98.194	101.16	100.62	99.123	99.711	99.426	102.52	101.18	96.627	102.23	102.85	99.482	96.465	100.51	99.075	99.618	98.468	100.58	100.91	99.987	98.048	100.26	100.49	101.75	101.48	100.62	98.531	100.07	99.075	98.874	101.59	104.21	100.1	103.41	100.05	101.48	98.168	98.857	102.72	102.16
98.126	99.621	100.12	99.048	96.925	99.809	101.46	101.49	97.474	96.072	98.622	99.025	99.027	99.848	101.28	97.876	98.293	97.111	100.34	99.147	96.902	99.138	97.852	97.913	99.865	96.726	97.038	100.2	96.19	97.771	98.079	100.59	96.161	101.2	99.677	97.649	100.01	100.38	97.498	98.784	94.576	98.838	95.402	98.105	98.446	102.17	99.997	101.11	97.051	96.856
108.73	110.3	105.71	108.91	105.91	104.57	108.81	108.34	109.27	108.41	109.75	108.63	106.8	109.7	106.93	107.8	113.62	108.72	108.79	107.24	111.88	107.57	105.59	110.46	111.8	109.84	108.34	110.2	110.44	109.71	109.14	109.64	109.22	106.67	108.14	108.43	110.11	109.3	108.74	109.45	108.49	107.21	110.59	107.81	107.51	107.36	108.02	110.14	107.95	108.6
96.719	97.038	98.582	96.713	97.53	99.314	96.319	98.953	96.582	100.37	99.526	98.66	96.479	97.43	100.2	99.147	98.628	99.373	96.1	97.205	99.384	98.541	100.32	95.13	98.785	98.027	101.87	98.479	99.475	96.815	95.963	96.986	100.13	97.7	98.553	99.235	99.001	98.034	99.269	97.16	94.738	99.116	98.608	98.444	97.707	97.44	97.224	102.08	96.071	96.757
108.35	108.78	109.3	109.17	105.27	109.68	111.04	104.77	108.95	109.6	106.76	108.79	107.36	107.87	112.15	108.69	107.27	108.48	108.07	109.23	109.16	111.57	107.56	105.78	111.43	108.53	107.42	105.91	109.44	109.22	106.99	107.03	109.31	105.22	105.61	105.56	108	110.4	108.96	106.97	107.3	109.04	106.62	108.34	107.86	106.13	108.45	108.85	107.26	107.84
100.24	97.095	96.838	102.24	97.799	99.644	99.79	95.676	97.96	96.131	99.63	95.735	99.673	99.589	100.21	97.686	100.1	96.575	95.606	99.299	100.14	96.453	98.883	95.718	96.533	99.75	99.539	98.637	99.777	97.126	98.901	96.942	95.999	99.685	99.524	101.57	101.77	99.333	98.403	98.417	98.9	95.96	96.806	98.862	94.526	98.33	98.741	97.086	98.275	100.16
100.87	99.429	102.05	101.06	103.22	99.869	97.409	103.42	100.98	101.69	100.57	101.84	97.887	100.02	101.14	99.688	100.66	100.77	99.612	99.501	100.3	102.43	100.99	99.717	101.63	103.86	104.02	99.37	100.92	103.42	101.12	100.04	101.6	102.66	101.01	97.014	100.28	101.06	100.45	98.676	103.6	98.572	101.35	102.53	100.52	104.03	103.11	100.25	101.08	104.57
105.14	104.06	107.63	108.48	104.66	106.74	107.5	105.85	108.21	103.59	105.04	105.62	109.66	104.53	107.99	102.87	106.09	104.61	107.38	105.34	104.26	107.89	104.34	107.13	105.45	101.27	104.84	105.49	106.61	105.06	105.38	107.43	106.09	105.7	106.68	107.19	107.14	105.89	104.67	106.7	107.1	104.82	106.26	106.15	106.85	105.66	102.2	108.95	104.79	107.1
108.41	102.59	105.44	106.13	102.21	107.08	105.37	106.37	110.31	104.26	107.63	103.31	107.11	105.83	105.46	105.96	108.08	105.81	105.54	107.16	104.83	106.33	105.84	106.87	103.51	104.61	107.95	106.42	104.16	103.96	102.75	103.31	103.91	108.54	104.68	108.41	107.07	104.66	108.6	103.34	107.54	105.69	103.49	107.74	105.73	105.82	105.15	103	108.22	106.41
98.042	99.29	98.818	101.31	99.732	98.694	100.83	101.43	99.729	102.69	99.454	99.183	101.74	99.574	97.364	102.55	99.407	101.03	99.192	103.49	100.48	100.14	98.86	97.963	100.28	105.03	100.71	102.94	100.21	101.27	101.89	99.927	102.18	100.04	98.469	99.837	99.03	101.39	97.314	99.06	98.857	101.2	102.63	96.33	97.732	99.339	101.79	100.79	100.38	100.92
106.14	99.408	107.86	105.17	105.85	104.98	107.8	105.13	106.39	106.52	104.61	107.15	107.77	104.1	104.95	103.01	106	106.61	107.39	103.44	107.09	106.21	107.43	105.95	105.55	108.09	105.49	108.5	104.8	106.77	105.59	103.95	104.91	104.77	107.57	105.78	104.43	105.08	106.17	105.09	107.44	105.75	104.67	109.14	102.98	107.69	106.79	105.92	107.84	107.28
105.07	106.83	102.94	103.55	105.26	104.8	108.08	105.83	106.96	106.7	107.9	106.54	106.8	103.57	108.78	104.95	107.73	106.82	107.34	107.33	109.32	107.87	104.54	106.39	106.95	104.52	104.4	105.02	107.3	103.44	102.79	103.69	104.15	101.56	102.05	106.68	105.57	106.64	105.83	104.2	106.79	107.64	104.49	103.48	106.99	104.49	107.16	105.83	107.07	106.47
108.47	107.78	106.71	105.06	105.79	103.3	107.01	103.24	104.94	105.95	106.78	103.87	103.66	105.19	106.15	110.57	106.78	106.35	107.1	107.9	110.53	106.6	105.94	105.24	105.28	104.2	109.1	104.89	105.9	106.78	106.58	107.44	108.5	106.69	105.2	106.11	106.05	107.97	105.72	103.68	104.27	109.86	104.43	106.87	103.47	106.86	106.67	103.66	108.66	107.54
94.254	101.08	96.59	95.917	97.752	98.326	98.396	96.713	101.07	99.763	98.189	100.19	98.643	100.93	96.9	100.89	99.061	99.887	98.495	96.845	98.402	95.767	97.566	98.113	100.78	98.857	96.226	97.076	98.261	97.549	98.703	98.355	96.277	100.88	97.33	96.523	102.09	97.096	98.097	97.639	97.524	99.922	96.999	97.366	99.681	97.324	96.676	99.512	100.65	97.713
109.73	108.47	107.97	109.58	107.46	110.09	110.68	107.04	109.29	109.74	110.52	109.31	107.92	108.77	110.52	109.39	108.59	105.41	108.39	109.62	107.92	110.44	108.57	111.24	108.54	108.65	105.51	105.11	107.18	109.81	109.26	112.17	109.24	106.46	112.6	108.19	106.66	107.01	110.74	107.66	107.7	105.48	109.02	106.27	109.47	108.69	106.47	108.7	107.88	108.43
103.08	104.8	105.34	107.31	107.33	108.51	108.39	106.6	108.91	107.34	109.62	108.33	107.79	110.05	105.12	105.96	106.79	109.55	104.96	109.13	109.17	106.98	103.46	105.74	110.32	109.51	106.81	106.6	106.9	107.92	107.76	108.2	110.41	110.65	112.63	106.41	105.17	109.26	106.35	108.93	111.2	108.94	108.58	110.57	105.48	104.25	109.66	107.6	107.22	110.43
109.72	106.37	112.52	105.93	108.19	108.14	105.99	106.54	105.49	106.51	108.91	107.57	110.9	107.61	105.27	109.66	109.5	110.69	111.42	106.66	107.23	107.83	111.85	108.82	106.44	111.52	109.56	110.9	110.21	107.31	108.91	109.97	113.68	110.58	106.12	111.09	110.36	103.67	109.25	109.19	108.73	105.4	109.63	107.12	108.46	106.54	105.85	106.76	107.72	106.89
107.21	106.58	107.5	106.09	103.38	108.96	106.12	108.71	104.33	104.72	108.15	106.53	107.22	105.39	107.55	104.7	105.31	107.12	105	104.52	109.28	107.14	106.57	110	107.68	107.09	107.9	107.04	108.96	105.22	106.75	109.1	107.87	104.61	107.01	104.65	106.15	103.29	106.93	107.6	109.37	107.03	108.17	106.74	106.05	105.52	107.06	106.31	105.39	104.83
107.98	106.78	104.68	106.61	107.92	106.09	105.34	105	104.06	107.57	104.07	106.5	104.93	104.73	105.27	104.45	102.51	105.16	106.68	104.1	102.02	103.28	104.24	107.1	105.34	106.31	106.26	107.24	104.94	105.84	107.83	107.35	103.71	106.97	105.23	103.09	104.46	104.19	104.32	106.1	104.79	105.4	106.89	106.05	101.84	106.18	107.19	107.76	105.31	103.84
113.75	107.15	109.45	107.66	110.2	106.77	108.83	108.35	107.98	107.3	108.09	110.05	110.05	110.51	106.92	110.6	108.97	108.73	108.53	106.89	105.83	106.27	110.7	108.35	107.2	108.37	106.21	111.23	108.04	104.87	108.57	105.53	109.08	108.4	108.27	107.87	107.01	107.05	108.22	111.38	108.07	107.96	104.47	109.03	107.16	108.54	112.01	109.25	108.3	107.76
105.9	104.02	104.29	103.02	106.55	106.78	108.33	108.61	106.75	105.71	108.56	104.79	106.46	106.62	105.11	110.49	108.53	105.42	108.83	106	106.5	106.8	107.38	108.19	106.38	107.39	108.67	107.77	104.02	106.97	110.86	105.25	107.51	107.41	107	110.21	107.21	105.35	105.43	107.44	106.81	106.13	106.07	107.91	105.9	107.42	105.24	108.37	106.01	105.98
94.768	100.4	96.928	96.238	97.997	99.073	96.556	97.778	100.9	97.455	99.078	99.952	100.62	100.57	98.871	97.758	101.28	100.16	96.504	97.603	97.557	98.048	96.763	101.89	101.35	101.88	100.7	97.72	101.34	99.704	99.493	98.368	98.414	96.985	96.727	101.4	99.247	100.98	99.789	97.574	99.125	98.726	98.386	97.21	99.809	98.989	102.39	97.565	97.291	98.4
105.88	107.49	106.62	105.25	104.16	105.35	105.51	102.83	104.74	107.35	106.96	105.76	103.94	103.62	109.05	103.69	102.26	104.87	105.34	103.18	105.97	104.07	104.13	106.73	105.91	101.99	106.44	105.78	104.84	106.86	106.41	108.23	107.27	103.34	108.43	104.24	106.79	106.02	104.65	105.85	103.59	101.54	102.84	103.9	106.99	105.54	105.63	104.32	105	105.54
107.65	106.87	107.21	110.42	104.83	104.83	104.24	107.24	107.63	105.96	107.89	108.37	107.14	105.71	103.31	104.65	106.75	106.5	106.71	108.83	103.6	105.44	105.81	108.23	105.35	105.04	107.09	103.77	107.94	106.69	107.06	106.06	107.05	106.7	106.63	104.61	107.37	105.8	102.38	107.09	104.68	103.36	105.48	103.37	108.97	108.28	106.23	107.66	106.86	105.19
107.53	106.26	107.41	106.86	106.67	104.4	106.46	104.67	105.63	106.61	107.76	106.24	107.53	104.06	110.21	103.5	105.39	105.27	103.6	105.01	105.87	104.85	103.18	106.3	105.34	107.4	106.37	105.32	106.58	105.13	102.51	105.1	108.76	104.41	107.08	106.96	106.11	106.3	106.44	105.25	104.78	107.53	105.8	104.95	107.04	108.49	104.67	106.48	107.96	104.33
104.85	106.93	106.95	102.9	106.5	109.56	105.33	106.24	105.42	104.11	106.8	110.61	107.6	105.37	105.04	105.06	106.15	109.8	108.01	106.24	102.92	104.99	105.69	105.88	103.45	110.1	106.57	108.99	106.29	106.14	108.47	109.02	105.55	105.09	106.21	107.11	104.38	107.83	109	104.94	104.5	105.3	104.6	104.58	108.38	108.32	104.83	108.19	104.68	106.79
99.306	100.51	98.106	102.59	101.36	99.036	100.66	103.1	100.64	99.458	102.12	102.11	101.18	100.84	100.24	99.662	100.62	98.504	100.13	98.597	99.683	98.7	99.639	101.76	101.74	101.53	99.748	99.9	97.316	99.288	101.96	99.413	99.19	101.28	99.749	103.81	98.4	101.26	97.183	99.451	100.17	99.835	100.59	103.49	100.03	98.298	101.51	99.529	101.15	104.47
105.06	102.84	105.21	105.8	107.42	105.8	102.89	106.77	106.09	106.94	106.78	108.95	106.16	108.2	105.69	105.89	107.14	106.73	104.71	101.84	107.23	106.15	106.89	108.03	107.45	106.81	107.69	106.54	110.59	106.8	108.58	104.15	107.16	104.66	103.77	105.76	104.49	105.95	105.1	105.57	105.01	106.95	104.47	104.83	107.71	104.16	106.36	107.55	108.63	104.05
106.02	103.25	103.08	105.25	104.39	105.85	104.02	104.05	104.85	104	105.15	105.04	105.8	106.83	104.26	107.95	105.4	105.68	106.58	103.88	107.76	109.64	107.02	104.01	105.67	108.71	109.04	105.09	103.38	106.05	104.27	106.29	104.92	106.92	107.89	107.38	108.8	109.06	103.22	104.96	105.74	105.11	107.07	109.33	105.08	103.48	105.34	107.3	105.34	108.56
106.95	108.22	106.64	107.08	103.86	106.85	105.14	105.42	106.03	104.13	104.14	103.86	106.45	106.75	103.02	106.34	103.39	105.26	105.24	106.27	104.76	108.82	102.89	105.29	106.15	106.71	105.35	108.63	106.62	103.85	104.59	104.21	106.03	107.61	106.2	104.65	104.77	105.13	108.73	106.72	106.91	104.34	106.14	105.52	104.79	106.87	102.95	105.92	104.58	105.52
111.5	107.68	109.81	106.97	105.23	108.25	108.11	108.09	108.03	105.28	108.89	108.84	109.01	108.72	107.73	107.68	109.51	110.04	108.97	110.19	110.54	105.79	111.13	108.02	107.26	109.09	108.78	109.7	109.57	107.85	107.53	109.93	107.77	107.29	105.19	106.68	109	114.18	105.39	108.7	110.19	109.76	109.29	108.71	109.15	107.77	106.84	108.5	108.86	107.74
109.62	106.83	105.76	107.81	109.12	108.38	105.36	110.12	108.5	108.69	108.09	111.26	107.88	107.81	106.9	108.23	109.75	109.18	108.42	111.01	107.64	110.5	108.84	108.54	106.95	109.49	106.4	107.19	105.67	108.95	108.86	106.56	106.73	110.69	107.22	107.05	106.98	106.93	109.32	108.95	109.14	108.45	109.78	107.39	105.78	110.24	106.43	107.85	107.06	107.93
101.76	99.301	100.99	100.63	100.39	99.171	100.17	100.66	104.95	99.971	99.783	102.72	102.85	101.46	98.459	99.194	100.63	100.61	99.915	96.726	100.64	98.876	98.554	101.38	102.49	100.69	102.68	99.388	99.21	101.56	100.54	98.945	104.17	100.09	101.93	103.15	98.423	100.15	98.147	101	98.449	97.075	100.59	100.1	102.53	102.28	100.2	99.99	100.59	97.628
108.59	106.21	109.34	108.47	105.29	109.09	109.32	107.03	109.74	107.34	107.85	109.33	106.75	106.51	107.14	111.47	106.25	108.64	106.1	105.4	108.22	103.52	107.44	105.52	105.67	110.04	110.04	106.6	109.34	110.39	106.58	108.54	108.27	111.72	106.42	108.73	105.87	106.7	106.87	108.87	108.93	109.45	109.47	109.7	108.63	106.85	106.58	107.88	108.68	107.4
109.37	109.76	110.78	108.43	109.62	108.3	111.8	105.2	112.08	110.86	107.47	107.07	106.73	110.74	109.68	106.93	105.06	105.02	107	106.71	108.63	107.31	106.16	109.51	104.79	109.71	109.17	106.87	106.15	108.25	106.9	112.86	110.51	108.8	107.19	105.54	109.72	105.78	107.73	108.22	111.23	110.84	104.5	108.87	108.09	110.16	106.74	103.45	106.64	105.19
105.06	106.49	104.51	104.15	107.26	104.53	105.93	106.32	105.79	102.47	104.11	102.57	105.36	104.16	101.77	108.23	105.47	106.61	109.09	107.23	103.3	105.92	107.15	103.97	104.81	102.15	107.32	104.61	105.1	107	109.53	105.83	103.1	106.24	108.22	105.24	104.23	104.77	103.6	103.93	104.78	105.94	103	106.67	105.29	105.51	104.92	103.88	106.23	102.09
110.61	109.41	108.38	108.32	110.26	106.46	106.39	106.54	106.79	109.36	111.24	107.09	109.24	105.41	109.97	106.72	108.77	113.21	111.75	110.03	106.11	110.23	108.21	106.95	111.36	109.45	110.22	109.34	104.45	111.3	110.78	105.94	107.45	110.29	106.38	108.51	111.89	107.77	109.24	109.17	108.25	105.91	106.96	107.08	110.56	110.24	109.77	110.08	107.78	106.75
107.19	112.32	107.05	107.39	108.94	106.17	109.69	107.54	106.69	109.27	105.01	106.14	107.11	109.68	112.01	109.03	104.9	108.6	109.34	111.14	109.66	106.87	106.52	109.77	106.94	111.92	107.51	107.31	108.52	106.28	107.51	110.34	105.26	109.49	108.65	108.17	109.92	107.18	106.04	107.41	109.63	107.24	108.49	104.64	108.97	108.6	109.33	108.62	111.55	107.83
104.73	103.7	104.16	102.7	104.4	106.7	101.02	104.87	105.44	105.69	105.12	105.53	107.21	103.07	103.68	107.55	103.4	106.93	104.59	107.42	105.94	105.11	109.47	105.28	105.47	105.69	109.75	105.18	106.14	104.72	108.45	102.46	107.18	106.49	107.64	104.94	105.05	106.06	104.15	103.61	103.44	105.92	107.23	105.41	107.62	102.42	106.04	104.66	105.3	104.28
107.55	110.18	108.53	112.06	110.61	107.95	106.07	106.57	108.49	109.86	106.59	106.57	109.8	105.47	106.39	105.65	110.62	106.45	107.61	109.08	106.12	104.77	107.59	106.99	107.15	107.8	108.12	109.15	109.04	104.93	108.89	107.07	108.19	107.76	107.82	106.01	108.82	110.5	108.13	109.43	109.57	110.4	109.9	104.79	107.17	108.79	104.83	110.34	110.64	103.29
95.189	96.172	99.176	96.474	97.376	100.06	98.27	100.31	97.006	97.285	96.911	98.207	101.05	99.39	97.819	100.52	98.02	101.06	97.54	98.916	98.916	100.05	101.46	102.56	100.94	100.85	97.78	101.97	100.55	101.85	98.691	100.7	97.577	96.186	96.952	95.523	99.326	99.672	100.01	95.576	98.11	98.058	97.784	97.707	100.21	98.603	98.841	101.21	97.495	100.26
102.72	107.73	106.81	104.66	107.14	106.55	102.01	103.64	108.2	105.75	102.13	109.04	102.87	106.3	107.83	103.03	107.66	105.07	105.08	107.07	105.97	104.78	107.11	108.18	105.69	105.3	108.51	103.36	104.83	105.63	108.22	104.81	109.54	104.54	108.69	107.83	106.88	107.08	108.28	108.58	104.76	107.15	104.89	103.35	107.28	104.62	104.09	104.74	105.25	107.15
97.785	98.121	100.7	96.47	99.535	98.157	101.38	96.43	101.17	96.228	96.56	97.215	98.282	95.536	95.252	97.233	97.92	100.85	97.484	97.215	98.885	97.775	95.748	98.791	98.408	96.747	97.415	99.898	98.992	98.276	97.123	98.546	98.119	96.93	99.87	98.998	96.238	96.503	101.99	96.181	98.133	101.12	99.343	96.177	95.674	97.802	99.334	97.285	98.303	96.472
105.92	106.35	104.43	105	108.38	105.46	106.03	107.03	105.7	102.95	108.97	105.75	106.08	105.42	103.79	105.15	106.89	105.47	103.94	106.69	104.71	105.76	106.49	106.23	106.32	108.53	108.77	107.44	108.03	103.92	106.73	106.83	108.14	107.12	101.72	108.89	105.46	104.52	104.37	105.98	105.67	104.33	110.2	107	103.57	104.59	108.6	105.91	103.78	104.26
106.96	105.29	109.69	103.16	107.11	108.11	107.74	104.29	107.89	103.78	104.87	107.59	108.19	106.28	107.7	107.91	104.54	104.81	106.8	106.44	106.27	102.98	108.89	106.22	103.73	107.36	107.05	107.57	107.5	104.54	106.88	104.82	104.18	105.56	106.9	108.06	106.8	110.01	102.42	107.62	105.08	103.94	105.86	106.35	108.93	106.25	107.32	104.11	107.2	108.55
101.29	101.21	101.44	98.75	99.874	103.8	101.39	99.736	103.61	100.9	99.132	102.7	100.03	100.67	101.25	103.18	100.15	99.702	99.162	99.764	100.75	96.234	101.1	100.45	104.05	96.97	103.25	99.361	97.318	103.58	100.9	99.146	103.31	101.16	102.15	100.04	98.587	97.153	98.803	102.09	101.37	98.225	100.13	100.09	100.6	101.92	100.99	99.167	101.78	102.1
109.92	113.05	111.27	109.98	114.71	110.05	109.8	111.46	107.92	111.85	112.45	113.06	111.96	108.34	108.85	110.37	111.52	110.78	110.08	108.63	109.58	111.24	110.08	110.04	111.91	113.76	109.04	109.2	111.19	111.26	109.81	111.92	112.32	111.7	110.97	108.06	109.39	108.92	110.93	110.02	109.98	110.93	111.32	114.16	109.58	109.13	111.62	109.73	112.49	111.76
107.94	108.31	108.9	106.5	107.17	106.85	107.75	105.76	109.48	110.89	106.81	109.47	112.88	106.71	107.89	105.12	107.28	108.6	105.98	107.36	106.81	109.07	107.74	109.22	108.04	107.54	106.62	107.06	112.61	109.19	109.18	109.77	109.68	107.4	112.95	106.34	106.76	107.34	109.8	109.59	108.17	107.03	109.69	108.69	108.19	111.29	107.98	107.48	108.69	108.6
99.534	98.078	102.41	99.821	99.919	101.37	97.725	104.38	100.16	103.15	101.58	100.46	98.994	100.18	98.432	97.197	99.777	100.42	101.9	100.56	100.48	101.68	101.77	97.981	99.587	100.83	103.32	98.858	97.6	100.64	102.22	101.76	100.25	103.17	101.06	103.36	99.451	99.715	100.54	100.62	98.815	99.443	103.54	97.605	98.83	102.46	97.868	96.043	101.02	106.83
104.03	104.88	106.08	105.38	104.75	108.25	107.01	105.75	104.27	104.5	104.9	103.44	106.38	108.14	106.35	104.63	103.5	107.07	103.17	103.59	106.17	108.76	106.04	104.59	106.46	107.08	105.33	107.06	103.63	104.25	106.92	106.93	106.31	108.24	105.22	104.46	106.03	105.45	107.14	102.81	103.69	107.75	104.48	107.32	103.66	106.46	104.44	103	104.78	107.72
102.88	102.5	101.88	102.41	100.34	99.38	98.182	100.76	99.226	100.93	101.58	100.87	101.12	98.943	97.746	100.99	97.376	102.21	102.01	97.176	99.212	103.33	102.21	102.1	100.81	97.783	101.92	98.912	99.399	100.89	101.13	99.555	103.08	103.5	98.834	103.43	100.59	102.81	100.55	101.91	101.87	100.56	103.61	101.34	100.1	102.23	98.949	101.19	101.1	101.53
97.377	96.424	99.685	101.19	96.004	94.562	100.21	97.276	98.912	96.582	96.965	96.782	97.629	97.942	102.12	97.912	99.426	97.781	99.852	96.941	95.499	102	99.493	96.563	96.369	97.786	97.318	97.367	97.381	97.494	94.966	97.299	99.629	101.76	95.392	100.29	97.287	96.518	97.702	97.674	99.257	96.184	97.834	96.365	100.64	103.37	97.553	99.799	96.1	100.13
107.11	106.07	106.36	109.12	106.93	105.09	105.91	103.99	108.2	107.63	104.57	105.07	103.69	105.39	104.87	107.13	105.29	105.15	104.96	106.27	106.5	104.08	106.16	104.75	105.6	107.15	106.88	109.59	107.68	106.89	107.76	103.15	105.06	108.48	107.31	107.79	106.54	106.79	104.24	108.71	106.44	106.84	106.85	105.1	108.34	106.47	104.8	108.54	107.48	104.69
105.77	105.66	106.39	104.72	105.76	107.17	105.53	107.12	108.93	108.87	105.95	108.78	107.32	106.82	107.1	107.65	104.6	105.21	105.94	108.08	105.46	109.51	101.83	102.69	108.12	108.36	105.24	106.84	104.02	105.69	107.62	108.43	104.84	103.55	104.34	105.71	105.96	105.09	104.3	108.19	107.89	107.28	104.57	108.61	109.11	107.82	106.67	106.67	107.46	105.08
107.53	106.21	106.12	105.08	104.94	106.92	104.18	103.81	105.7	105.01	105.79	104.64	107.51	106.1	106.63	107.26	107.22	107.55	110.79	104.59	106.06	103.98	103.56	107.89	105.09	107.31	104.54	109.65	105.78	107.61	103.91	107.4	106.18	107.73	105.23	108.55	107.45	107.35	106.11	110.75	106.17	106.86	105.04	105.41	107.36	105.77	107.08	105.89	107.9	101.73
109.83	107.9	109.99	107.93	109.27	108.14	111.08	107.34	108.51	107.74	106.83	110.04	110.47	110.92	107.93	108.21	108.58	108.27	110.49	107.15	111.53	106.7	108.56	107.55	112.76	110.09	108.45	108.23	109.34	106.2	106.53	107.92	107.65	107.99	107.03	106.53	106.13	108.61	108.57	109.91	108.61	105.56	111.26	108.16	107.62	106.87	108.05	109.32	109.53	106.89
102.88	103.76	107.91	105.81	107.39	103.34	107.05	108.46	103.41	105.73	106.63	105.98	103.43	102	104.64	105.04	106.34	105.74	103.38	106.59	105.16	102.94	105.21	105.73	106.56	105.08	106.43	107.89	105.23	102.82	106.05	100.68	108.68	104.7	104.17	107.77	105.92	103.28	104.48	105.42	104.85	106.46	103.34	108.55	104.18	106.5	105.9	107.49	104.22	107.78
97.163	99.196	98.68	96.48	99.909	97.149	101.16	100.48	98.774	99.484	101.98	99.252	99.086	97.321	96.411	100.08	100.14	98.893	99.557	102.08	98.34	99.124	98.406	96.1	101.78	97.236	97.167	99.227	99.737	99.779	101.16	100.94	104.06	100.84	99.656	100.85	98.552	101.29	101.56	98.815	101.35	101.5	102.17	98.267	100.27	97.89	97.375	100.52	96.284	98.91
111.42	108.55	106.64	109.59	107.92	107.86	111.04	105.42	107.35	109.3	105.95	107.07	105.37	109.34	106.68	107.01	109.85	109.5	106.9	111.32	109.85	108.66	108.36	107.12	109.95	111.34	110.82	108.79	108.36	108.74	110.1	108.14	109.13	106.25	110.86	109.76	112.77	108.83	105.79	106.63	108.99	107.88	108.43	108.52	107.28	106.41	108.96	106.68	107.26	107.58
104.71	106.83	106.25	107.24	105.63	103.52	102.86	106.55	105.82	103.89	106.56	104.05	105.44	106.91	102.96	104.74	107.87	105.67	102.88	102.15	104.04	101.72	106.54	108.68	105.53	105.35	105.44	108.78	105.33	105.62	104.38	104.6	107.25	108.04	106.98	103.94	106.06	103.81	106.62	106.62	107.21	104.28	105.52	104.35	104.52	106.79	108.19	106.51	108.27	105.52
95.996	95.508	95.487	94.848	97.966	97.361	95.507	96.782	99.16	97.853	97.87	97.48	99.84	98.212	97.551	97.418	97.947	100.04	98.04	98.249	99.523	98.092	99.631	98.402	95.442	96.983	96.927	96.388	96.908	97.782	95.516	100.51	101.86	97.5	99.253	97.843	95.136	99.377	97.48	95.2	99.472	100.81	99.647	96.327	98.405	98.1	99.362	98.221	98.404	96.954
99.373	95.705	96.909	98.985	97.987	98.207	99.558	99.943	96.742	97.487	97.868	98.066	99.523	96.882	98.525	97.944	97.558	98.087	97.146	95.625	98.531	96.818	96.743	96.725	96.579	99.917	98.41	97.091	95.798	98.63	95.551	97.793	98.565	98.671	94.708	100.02	101.46	100.2	99.569	99.197	99.603	99.302	97.502	98.507	98.532	98.933	99.323	99.042	96.667	96.222
110.98	109.07	110.33	107.42	113.57	107.59	104.01	110.45	108.1	107.98	105.92	107.68	107.89	109.75	107.43	108.3	105.9	107.01	106.88	108.15	107.53	106.42	105.08	106.8	105.44	107.05	108.26	103.15	106.66	106.44	109.51	107.01	106.79	110.53	105.04	109.96	110.24	108.19	107.45	106.73	108.19	108.16	109.29	103.24	107.16	107.41	105.38	110.55	108.57	109.33
104.77	107.4	107.93	108.99	106.62	107.21	106.56	105.59	104.17	106.22	103.96	106.13	106.8	106.93	108.88	108.15	109.03	105.04	110.13	106.3	105.12	108.57	104.01	104.79	107.89	106.71	106.35	108.48	105.62	107.66	105.46	107.51	105.09	103.69	108.68	106.39	106.29	108.14	108.06	105.06	108.98	103.64	105.1	107.22	103.64	107.19	105.49	107.19	107.58	106.74
106.3	102.96	107.27	105.24	109.34	106.93	106.69	104.65	107.43	104.12	106.21	104.41	104.58	105.27	106.25	104.35	107.87	104.87	107.03	106.31	105.6	105.84	103.65	105.46	107.55	107.89	105.92	106.04	105.26	107.56	106.34	106.17	104.53	106.24	104.87	108.74	106.11	106.78	106.47	104.4	107.57	105.15	107	107.77	105.73	104.9	105.43	106.01	107.36	108.92
108.7	106.98	110.65	106.17	109.4	105.45	108.5	108.04	109.35	107.29	106.77	109.58	106.55	108.4	108.85	110.25	107.57	108.73	108.82	110.8	105.82	107.92	107.12	106.37	106.87	106.06	106.52	104.05	106.93	108.09	106.31	105.27	105.94	110.94	109.17	108.43	108.05	106.56	109.04	104.31	106.57	106.71	108.82	106.47	109.34	109.48	108.94	110.44	109.56	108.04
103.3	105	105.45	103.73	103.67	106.57	105.63	105.16	104.42	107.56	104.09	105.95	103.81	107.15	106.58	105.05	104.94	108.34	104.17	106.46	106.2	101.41	105.84	104.75	107.35	105.52	106.56	104.08	104.72	101.34	106.64	102.81	105.03	109.01	104.59	102.66	102.91	104.56	106.98	108.07	106.78	105.38	108.03	104.6	108.44	106.58	105.24	104.77	103.69	103.38
105.58	105.73	108.05	105.2	105.06	107.1	109.33	106.6	106.28	104.07	103.22	106.53	109.01	106.14	105.74	107.62	106.68	107.26	106.96	105.97	106.77	103.47	103.56	104.59	105.37	106.53	105.51	106.63	104.68	105.04	104.31	104.89	105.81	106	106.86	101.17	109.39	107.38	104.8	105.85	107.44	103.97	103.99	103.93	105.74	106.48	102.76	107.69	104.59	105.35
94.496	98.785	96.252	100.67	96.083	94.672	97.598	97.171	96.957	98.341	97.545	98.491	97.301	95.959	95.572	98.13	101.81	97.616	95.779	97.833	99.384	98.501	96.017	98.371	98.884	97.463	101.3	96.137	99.608	97.751	97.463	102.95	96.021	99.192	96.574	97.471	96.042	99.327	98.154	94.866	99.959	95.331	101.13	97.104	100.86	96.921	99.029	101.42	99.072	97.735
108.65	106.24	106.33	107.05	108.65	105.67	107.44	106.43	107.6	106.54	106.46	107.99	108.5	105.17	109.12	104.31	110.62	108.74	106.57	107.51	111.69	108.46	105.94	104.9	110.99	108.4	108.17	107.2	108.66	107.5	106.39	106.7	109.86	110.62	105.99	110.82	109.17	105.59	105.06	106.46	105.61	109.33	109.05	107.34	103.63	109.73	108.45	107.22	108.78	112.76
105.18	105.81	107.25	106.41	105.38	104.49	101.92	106.35	101.77	107.78	107.53	104.39	104.62	102.58	107.58	106.22	104.52	104.98	104.37	104.39	107.19	104.36	109.36	105.55	103.71	104.58	107.2	105.64	107.11	105.28	104.78	106.94	105.24	106.15	108.64	106.28	108.11	104.4	105.18	103.88	105.28	104.61	107.97	104.21	103.15	107.34	107.84	105.11	105.97	106.04
97.522	103.39	99.773	98.194	99.042	99.539	99.71	100.41	98.857	103.32	96.684	103.89	104.01	102.65	102.82	99.921	103.69	100.38	101.93	100.37	99.207	97.594	101.71	102.95	98.392	102.99	99.78	102.31	100.69	104.6	99.012	100.56	104.52	100.32	100.67	101.55	100.59	99.073	98.827	100.62	101.42	100.12	100.29	98.663	100.3	99.494	100.44	98.963	101.51	98.962
103.77	105.72	108.19	108.31	107.45	107.81	104.58	105.33	103.71	106.78	103.2	106.36	104.56	107.45	106.47	106.48	106.22	104.7	104.96	108.56	103.31	107.55	105.17	102.49	104.75	105.27	104.63	105.05	104.01	105.19	105.95	104.82	104.4	107.8	104.37	104.39	106.43	106.57	107.7	106.09	106.64	108.51	103.92	104.38	106.44	108.91	106.18	106.15	106.41	107.26
106.26	105.86	106.76	106.2	106.24	109.28	107.38	104.95	106.53	107.57	105.13	104.4	107.38	103.87	108.07	103.43	107.33	101.87	104.24	108.9	106.07	109.65	104.74	106.41	105.13	109.28	106.19	104.22	106.28	107.93	103.88	105.68	108.28	105.51	106.69	106.83	106.1	105.27	107.71	105.78	109.01	104.76	107.26	105.67	107.79	110.59	105.9	108.11	105.94	105.69
106.02	105.35	107.1	108.21	105.32	104.71	102.15	105.06	107	106.77	106.7	105.63	104.77	105.77	106.23	107.8	105.43	107.74	104.5	106.44	102.52	109.72	107.65	104.84	104.27	105.63	105.84	107.86	106.08	107.88	105.05	106.89	109.88	104.49	106.83	105.54	107.28	107.18	106.74	104.62	107.84	108.88	102.74	106.98	106.16	105.96	104.51	104.77	104.56	105.62
102.03	104.96	103.09	106.36	104.86	105.99	100.44	103.65	106.09	103.9	107.85	102.38	107.73	102.65	103.86	107.66	104.66	106.1	105.18	107.07	104.17	105.61	106.13	105.81	105.98	105.41	107.11	105.15	108.58	105.05	105.77	104.67	107.88	104.85	105.12	105.45	103.41	105.15	108.02	102.33	103.84	106.69	106.21	103.61	105.23	106.89	105.06	105.74	106.03	106.05
108.52	105.01	102.85	107.24	107.81	106.68	104.56	105.99	104.03	104.33	106.13	108.63	105.86	104.5	105.89	101.2	105.58	107.62	105.35	104.24	106.9	105.72	106.13	103.88	107.54	104.83	103.37	104.81	105.18	104.3	104.29	105.77	102.17	106.16	105.35	103.18	108.33	104.65	105.06	106.26	106.61	104.45	106.2	106.39	107.09	105.45	107.01	107.18	106.46	104.73
103.89	105.75	106.33	105.23	108.73	105.15	104.05	109.46	106.83	105.16	102.55	103.74	104.55	104.52	105.4	105.24	106.54	108	107.65	104.96	108.96	105.91	107.89	104.54	108.97	107.94	108.33	105.77	106.03	108.45	102.89	108.06	108.25	106.26	106.78	107.25	106.87	105.78	106.97	107.87	108.31	108.25	107.23	105.07	104.3	104.46	105.25	109.69	105.62	107.07
106.96	106.61	106.77	106.17	105.67	103.91	108.22	104.95	105.74	105.63	103.22	104.98	106.03	104.53	106.17	104.13	106.11	106.64	104.42	105.37	105.36	105.55	106.96	102.5	103.67	106.78	104.01	105.22	106.58	105.28	107.72	105.08	103.32	105.22	101.63	108.71	102.84	106.06	108.15	104.21	103.73	104.47	104.17	107.28	102.7	107.02	104.56	105.26	105.35	107.15
101.56	103.07	103.2	104.29	101.41	97.514	101.75	99.413	101.41	101.53	101.66	99.367	100.14	99.573	99.195	97.105	101.31	102.24	101.51	101.87	99.5	100.6	99.188	101	98.818	102.37	100.97	101.27	100.68	103.56	98.408	100.79	101.45	98.734	98.439	103.03	99.965	99.886	102.05	102.59	102	96.729	101.82	100.4	99.276	98.589	101.81	100.82	101.6	101.73
99.977	101.73	99.268	98.355	101.58	99.089	102.15	100.92	99.664	100.33	99.304	100.75	99.961	101.07	97.687	99.384	104.49	100.48	100.99	101.35	103.55	99.418	102.66	98.465	97.665	99.768	103.85	101.52	102.35	104.39	102.92	101.98	100.82	104.69	102.89	96.951	99.389	99.5	99.212	103.74	100.52	100.29	98.949	100.7	96.993	98.572	102.39	100.4	101.15	100.27
100.71	96.927	101.65	101.89	101.78	100.04	100.15	105.93	96.841	99.477	101.36	102.96	100.89	99.954	101.88	102.9	102.78	99.03	98.132	98.717	100.35	98.189	100.81	101.19	102.59	100.31	105.35	100.72	97.749	102.38	98.869	105.12	98.78	102.94	101.35	99.588	100.96	100.74	98.49	101.4	98.922	98.705	98.309	101.35	101.15	103.01	99.157	99.806	102.58	99.616
105.79	108.48	106.65	108.34	107.68	108.2	107.68	107.05	108.12	110.3	109.54	106.5	110.69	106.58	109.35	107.14	106.74	108.41	106.27	109.38	107.61	106.43	107.4	109.06	107.28	107.59	108.49	108.83	109.45	112.2	106.36	109.55	108.83	106.96	106.45	105.59	106.63	106.61	107.47	108.31	108.49	107.77	108.3	108.78	107.13	112.33	108.13	109.88	102.86	105.5
100.57	100.27	103.94	104.98	100.39	99.959	100.49	105.27	103.97	102.48	102.49	100.12	103.86	104.53	104.52	100.15	102.67	103.08	103.57	104.69	104.95	101.84	105.58	102.96	102.76	100.9	98.914	100.68	101.28	102.24	102.65	101.85	102.6	102.06	104.81	103.37	100.94	103.24	104.72	98.063	103.69	105.17	104.2	102.6	104.9	104.32	99.284	101.65	105	100.23
103.38	104.81	106.02	105.37	104.55	107.01	103.36	105.97	105.11	103.19	106.51	104.18	106.03	105.87	108.24	104.29	106.37	106.88	107.01	108.64	104.68	105.06	104.21	105.03	105.68	106.01	108.77	105.95	106.37	106.61	105.21	105.34	106.97	107.72	102.95	102.55	108.35	107.63	105.33	103.58	105.91	104.95	106.62	105.14	107.5	105.99	106.5	106.52	107.18	100.69
101.88	100.43	99.38	101.02	102.35	100.49	100.1	97.876	101.12	105.47	99.79	99.624	97.174	100.73	99.538	97.672	100.53	102.09	102.51	100.52	103.68	100.3	98.108	97.542	100.42	100.63	102.39	100.93	100.75	101.76	100.81	100.38	100.55	99.972	102.01	97.317	101.37	101.88	100.58	99.165	103.25	101.32	100.7	105.23	101.97	96.455	102.65	101.42	100.73	100.58
107.23	107	106.91	108.89	109.05	108.68	107.18	103.75	109.28	107.57	107.87	108.02	104.18	110.64	110.56	106.85	106.24	109.27	106.11	104.89	104.88	111.24	108	107.25	107.87	110.71	108.67	107.45	105.92	108.06	109.45	110.89	108.52	107.91	107.14	105.45	109.87	107.63	107.88	105.94	105.54	110.56	109.26	106.58	104.58	109.42	105.78	107.7	107.5	107.7
98.337	95.232	97.844	97.391	97.289	97.762	97.178	98.237	97.726	96.758	96.887	97.988	99.569	98.776	99.785	95.642	99.403	100.11	97.373	101.01	97.226	99.652	97.676	95.192	99.412	99.031	97.578	95.048	96.817	97.827	97.896	101.82	95.949	101.59	97.844	97.74	102.59	98.418	98.15	95.964	100.74	96.315	100.55	96.015	100	99.841	100.42	95.383	98.62	97.136
105.62	108.12	106.04	106.83	106.33	106.36	106.01	105.22	104.53	106.51	107.52	106.23	106.33	106.65	107.11	107.01	107.89	105.64	103.51	106.38	109.32	107.86	102.74	103.1	109.06	107.09	107.31	106.28	106.21	107.54	106.9	105.49	103.44	108.22	105.48	106.05	105.5	102.61	104.9	107.7	105.61	103.66	104.7	106.17	107.49	103.87	103.95	104.52	107.56	106.83
99.035	99.868	99.665	100.24	99.242	97.763	97.472	98.217	97.886	100.77	96.856	102.13	100.72	99.412	98.882	99.543	99.797	100.8	97.821	99.619	94.958	99.361	97.738	96.157	96.06	98.007	99.912	97.112	97.294	94.732	98.921	97.879	96.98	96.907	99.84	95.22	100.35	99.292	99.638	99.026	98.487	99.772	99.885	93.275	97.92	99.344	97.264	97.717	99.776	101.3
104.34	106.01	107.08	103.69	104.48	102.85	104.69	103.56	103.7	105.98	106.74	107.82	107.61	106.12	104.61	105.74	106.63	107.3	107.89	104.07	106.65	104.25	104.92	105.65	106.77	104.97	105	106.13	104.61	104.26	105.84	106.4	108.6	104.5	107.25	107.2	104.41	107.08	105.9	105.93	104.86	106.54	105.68	103.16	104.81	103.37	105.01	103.62	101.59	106.3
103.15	105.54	106.07	108.17	106.29	104.18	103.58	102.57	107.41	102.91	104.24	104.65	105.4	106.07	105.95	103.75	105.08	104.97	106.29	105.12	106.12	103.04	105.76	107.25	105.38	104.8	107.27	105.28	101.3	103.06	107.29	106.15	107.36	104.27	105.4	106.79	106.4	107.34	104.43	105.54	103.99	106.78	107.98	106.59	104.63	105.99	106.42	104.77	106.15	104.56
105.39	104.37	106.44	103.18	103.36	103.85	104.72	101.11	103.01	106.31	105.28	103.89	105.57	103.51	106.84	106.43	106.88	106.84	102.39	105.24	106.5	105.78	104.07	105.65	107	106.31	106.8	105.35	104.22	106.04	105.84	106.52	104.45	104.56	106.84	104.08	105.71	107.41	107.17	105.14	110.07	104.22	107.58	102.6	103.68	105.45	103.38	105.45	105.88	107.4
100.87	101.92	100.41	103.79	100.7	98.411	101.06	99.191	103.02	100.81	101.56	99.314	99.661	98.707	101.4	100.43	101.21	101.22	102.11	100.5	100.21	101.29	101.14	102	99.623	99.721	98.335	100.94	104.81	99.49	96.497	98.207	101.37	102.59	97.69	99.036	101.31	99.882	101.01	101.08	98.408	101.73	96.777	101.89	100.34	99.965	97.332	102.26	104.83	99.413
97.6	99.195	98.356	100.06	97.577	95.481	98.627	97.842	99.397	97.592	97.103	96.475	98.216	97.973	98.04	97.909	99.383	97.948	96.73	101.45	97.986	98.713	101.33	95.449	100.37	96.507	102.03	95.937	98.189	101.42	97.455	100.3	98.985	98.545	97.198	98.304	99.273	96.697	99.143	98.406	95.044	97.927	102.39	95.791	95.705	98.602	98.186	96.958	96.277	100.34
106.36	106.2	106.93	109.98	103.83	103.8	103.6	106.38	109.24	107.18	107.47	104.94	107.15	104.07	108.12	106.78	108.46	105.4	104.88	101.58	108.06	106.64	104.17	105.09	106.39	105.42	101.99	108.7	105.15	104.02	107.29	102.35	105.92	106.95	104.23	106.62	105.56	105.17	106.97	108.89	106.17	105.41	105.48	103.92	103.36	104.93	103.77	105.87	106.39	105.55
107.49	108.34	105.43	108.87	108.95	107.04	107.25	108.15	110.65	110.21	106.46	106.5	108.13	107.08	109.15	108.49	108.04	107.63	107.86	108.72	106.34	103.51	107.61	109.86	107.47	109.49	107.32	108.21	108.38	111.52	108.11	108.25	110.18	105.47	106.69	107.47	107.62	107.13	104.36	108.78	107.8	108.99	104.12	103.83	106.61	108.39	108.7	105.07	109.17	109.4
101.19	101.57	99.299	101.43	99.002	102.5	97.985	97.957	100.33	98.242	98.116	97.857	99.258	99.754	101.78	101.8	99.143	99.059	101.33	101.19	102.92	102.21	100.26	102.34	100.53	99.457	102.37	101.72	98.567	100.49	103.99	100.9	98.667	97.998	101.1	97.939	100.5	99.631	98.067	100.62	100.9	102.29	100.45	100.04	99.091	98.773	101.32	99.248	101.03	101.01
106.57	106.46	109.6	109.01	105.51	108.94	107.75	108.08	108.2	103.48	108.63	105.16	107.73	108.2	108.62	107.96	109.31	109.35	105.58	109.24	108.94	107.61	107.15	106.05	110.16	105.47	106.64	106.55	107.62	107.13	110.37	107.71	105.34	104.73	107.16	108.52	109.47	102.7	106.8	107.69	110.82	104.36	106.91	109	103.84	104.38	107.09	109.73	110.09	105.72
109.49	106.9	108.11	114.9	110.07	111.34	111.16	110.09	109.39	109.24	110.99	108.22	108.41	108.29	110.57	110.24	111.47	110.12	111.94	109.29	108.87	110.45	110.66	109.36	110.86	109.88	111.48	112.05	108.92	110.06	111.2	111.85	111.45	108.87	110.9	109.66	108.04	109.92	111.94	107.26	110.15	110.31	110.72	107.93	112.97	111.05	109.9	110.54	109.95	112.63
104.6	104.25	104.17	104.76	104.27	106.33	103.7	103.18	106.85	104.53	103.72	108.01	108.15	103.89	101.65	106	103.72	104.53	105.6	102.51	105.6	104.5	104.81	107.14	107.07	107.4	108.82	104.71	103.84	105.01	105.46	106	107.23	108.4	105.76	104.01	106.78	106.84	105.68	104.89	104.56	102.86	106.33	105.85	106.43	106.63	105.38	102.1	105.63	107.22
108.84	105.21	105.65	108.29	107.47	110.37	109.37	106.93	106.7	105.47	111.46	107.82	107.53	106.19	110.44	108.4	107.56	110.13	105.38	109.86	109.09	105.79	109.38	112.48	107.07	107.84	107.44	107.35	107.83	110.73	107.23	107.69	107	108.57	108.84	109.09	108.85	107.23	109	107.25	108.53	107.59	109.05	109.43	105	108.11	107.72	107.48	109.06	107.82
106.68	105.77	104.05	105.38	107.78	100.96	103.39	105.31	105.46	106.98	107.48	105.78	106.3	105.29	106.7	106.84	107.91	105.16	103.85	105.16	106.5	105.61	104.29	104.44	107.4	106.17	107.06	107.83	106.13	107.88	106.77	106.47	106.95	103.81	105.47	105.15	107.33	106.96	103.66	106.49	107.21	105.98	104.3	107.9	105.61	108.13	104.79	104.4	107.9	100.81
93.738	99.771	96.298	101.91	96.252	98.408	99.184	97.731	98.367	97.439	97.722	98.26	95.494	97.515	96.412	99.946	99.507	98.89	97.114	97.47	95.264	96.095	99.764	100.02	97.507	95.73	100.73	101.3	98.685	95.232	96.94	96.452	101.42	96.507	98.49	96.277	96.429	100.67	95.384	97.138	99.285	98.113	96.324	96.878	98.78	99.306	100.27	98.222	99.231	97.66
104.32	104.23	106.96	107.87	107.41	106.98	107.13	105.08	104.91	103.62	105.1	109.07	105.86	106.15	104.17	105.74	106.43	105.69	104.85	105.04	105.58	105.95	105.39	104.21	106.97	109.14	108.09	103.89	106.67	106.29	107.01	105.2	107.44	105.94	107.39	105.96	104.77	104.19	105.77	105.21	105.03	103.5	107.13	106.6	105.55	108.81	106.37	103.63	107.89	105.08
106.19	109.36	104.13	108.36	103.88	107.02	108.19	105.51	105.69	104.81	105.35	107.02	105.1	106.63	106.68	103.47	105.43	103.27	107.96	105.54	103.06	106.1	108.06	104.6	107.88	109.71	107.23	107.46	106.13	105.58	105.39	106.96	105.35	108.06	106.4	107.29	102.21	104.11	102.26	106.64	104.96	106.72	104.02	101.09	105.98	106.12	105.23	105.56	107.59	107.01
96.115	97.445	95.87	96.242	98.222	97.023	100.43	100.51	95.719	99.741	97.66	97.835	94.407	99.776	98.512	97.15	95.589	97.422	96.86	99.276	99.857	99.075	97.984	99.208	97.633	98.242	98.469	101.23	96.258	98.697	100.65	99.306	99.356	94.671	99.375	100.31	98.227	97.755	100.22	98.541	96.45	97.884	93.507	97.731	97.246	98.431	101.42	98.058	100.32	98.769
97.659	98.774	97.974	96.661	97.983	100.75	98.662	99.916	100.98	99.176	98.859	100.65	100.95	98.654	94.65	97.642	99.474	95.94	98.131	97.587	97.104	99.837	96.228	99.125	100.37	99.082	98.88	101	97.806	101.12	99.387	97.411	98.321	99.615	98.278	101.31	102.48	98.933	98.323	100.35	99.338	99.415	98.808	97.457	97.872	98.143	98.688	96.471	98.82	97.73
108.29	105.59	102.18	106.49	103.45	106.24	107.25	103.73	108	104.11	105.75	103.7	105.01	104.18	103.99	107.19	106.86	105.82	107.64	105.31	105.3	103.37	103.04	104.59	105.36	106.57	105.04	104.64	104.9	107.45	105.13	107.34	104.48	105.17	106.76	103.79	105.56	106.6	102.97	105.29	102.36	105.44	104.56	103.97	106.62	104.46	107.3	104.93	103.27	103.89
105.74	105.09	106.13	104.92	102.92	106.95	101.29	105.75	106.9	106.75	109.2	105.41	104.82	102.88	105.74	106.09	107.96	105.81	105.33	107.89	104.95	106.13	107.74	104	106.28	107.65	106.75	105.44	107.24	107.91	103.05	107	105.59	106.25	106.5	104.05	105.25	106.32	105.76	106.28	103.13	104.25	105.95	105.19	103.43	106	107.78	108.29	105.47	104.93
111.4	108.09	107.69	107.55	107.09	107.84	107.72	108.8	109.67	107.61	107.1	109.17	105.99	107.86	107.76	108.11	109.13	106.61	106.41	106.9	110.83	106.5	107.49	109.87	108.14	107.25	110.78	108.85	111.01	108.09	107.63	106.91	108.44	107.2	104.47	108.05	108.35	107.44	112.14	110.92	107.4	107.1	107.22	107.2	108.27	105.82	108.13	107.98	108.33	109.1
103.1	109.07	108.14	110.25	107.28	109.2	106.16	107.54	108.28	108.85	109.18	106.39	108.12	107.98	106.63	109.94	108.29	105.16	106.57	105.92	108	109.54	109.11	106.21	109.34	105.32	109.2	108.91	107.45	108.98	106.41	107.62	114.25	111.31	107.76	110.94	110.46	110.25	109.15	109.68	110.56	107.74	105.14	108.28	106.42	106.8	109.75	109.62	109.08	109.84
111.21	111.35	110.7	111.54	109.5	108.55	108.8	110.16	112.21	110.94	111.19	113.48	110.39	110.81	107.98	107.73	110.3	110.11	109.48	112.21	111.93	110.84	112.52	109.9	110.21	111.79	109.52	107.02	113.16	107.19	111.77	109.61	110	110.82	110.99	112.15	113.73	112.98	110.68	107.46	107.84	109.78	111.34	110.38	109.96	107.41	109.3	109.49	109.6	109.31
104.57	105.07	105.57	105.34	110.17	106.15	103.85	104.88	104.94	107.01	105.64	104.77	104.78	105.35	107.89	106.98	103.98	104.36	102.15	106.61	106.12	104.23	104.86	107.65	104.83	103.27	103.88	105.23	106.7	108.5	105.02	105.15	107.9	102.84	105.82	105.34	105.62	107.25	106.87	106.93	102.83	107.35	104.39	107.9	108.52	107.86	105.55	106.29	109.42	105.42
108.07	104.92	108.73	106.11	109.94	111.79	106.32	108.26	106.85	107.81	106.94	108.54	106.56	110.47	107.58	108.85	106.85	105.66	108.8	106.62	103.89	105.71	107.72	108.76	107.78	104.14	107.56	106.51	107.66	108.7	107.97	108.7	106.45	108.24	108.24	109.74	107.92	108.49	107.49	105.83	107.65	106.14	111.62	106.32	106.38	109.16	111.98	105.04	110	110.03
104.31	107.54	108.99	110.47	108.46	111.36	109.13	107.37	109.06	109.84	105.1	107.68	111.98	107.89	109.68	106.69	108.63	109.8	108.47	106.13	108.31	109.49	105.25	111.24	107.16	108.64	106.61	106.89	108.27	107.29	106.95	109.65	113.31	108.19	108.91	107.67	109.76	109.75	110.27	104.85	108.19	108.71	109.88	108.23	108.36	109.32	108.19	108.81	106.11	107.57
107.23	105.74	104.6	107.65	107.97	108.05	104.29	107.28	106.57	105.81	105.42	102.08	106.5	104.76	106.14	104.94	106.41	105.18	105.22	104.84	104.89	103.77	106.47	103.63	105.01	104.1	103.68	107.8	107.18	105.55	105.76	105.98	109.36	106.15	106.12	106.44	108.02	103.87	106.5	104.81	105.35	103.56	107.98	106.07	104.35	106.41	102.85	103.49	105.79	106.86
98.322	101.89	100.21	100.01	97.862	100.5	100.07	102.41	98.967	98.946	102.88	102.34	99.829	100.77	101.17	100.29	101.54	101.92	101.18	101.78	99.04	102.62	98.389	102.05	99.61	101.91	98.96	102.87	99.795	97.749	100.28	99.585	97.157	102.91	101.77	100.54	102.69	101.09	99.748	99.588	100.11	101.56	101.71	96.627	100.76	97.688	101.88	101.66	101.04	100.55
102.34	106.8	104.67	104.6	105.83	105.02	103.19	105.22	108.39	105.68	106.48	105.31	107.5	105.92	103.75	108.69	103.65	101.99	106.44	105.77	108.06	106.23	103	107.27	109.1	107.48	103.7	103.27	105.66	106.29	107.4	108.06	103.85	105.97	107.47	107.65	107.16	106.46	103.71	104.35	105.84	104.69	101.1	104.16	105.9	104.16	104.99	106.33	107.39	104.94
111.33	108.34	110.5	109.53	109.4	112.62	108.47	114.35	111.27	112.05	110.69	111.98	108.57	108.99	112.04	111.53	112.14	108.08	108.24	108.62	110.18	109.66	107.44	109.79	107.5	110.28	109.21	111.02	108.25	110.1	110.09	112.41	109.41	109.1	111.01	111.7	112.18	108.94	111.25	112.22	110.35	111.46	111.7	112.35	112.76	110.05	111.68	114	106.8	110.6
105.27	104.65	102.64	103	106.88	104.12	104.92	104.35	106.42	105.94	106.98	106.96	108.77	106.21	104.13	106.75	104.6	108.69	108.1	104.82	107.75	108.51	102.43	106.43	104.93	103.11	105.71	104.54	107.17	106.49	109.7	108.09	106.08	106.83	102.21	103.02	105.13	105.05	106.4	105.61	106.09	105.92	102.48	107.91	103.42	102.6	108.11	103.81	106.41	106.11
106.41	107.3	107.75	110.82	106.68	110.16	107.51	106.42	108.39	108.79	108.28	105.87	111.47	106.39	108.36	107.8	108.84	109.47	108.06	108.48	107.07	104.93	107.31	109.74	106.96	107.17	110.36	107.96	109.49	106.59	109.8	108.18	108.41	107.81	110.68	109.32	107.58	109.53	107.86	111.04	107.73	107.39	109.25	104.96	108.77	108.32	109.38	107.88	108.56	108.83
110.49	107.54	106.21	108.65	107.81	107.27	108.7	110.82	108.18	109.98	108.92	107.21	109.45	111	109.02	108.52	108.51	105.93	106.37	112.69	108.28	109.62	107.97	110.16	106.46	111.89	109.01	108.89	106.75	108.62	110.08	108.7	104.69	109.38	109.18	109.67	107.74	108.93	111.11	106.58	108.28	111.35	106.74	109.06	108.96	110.07	107.56	105.38	110.08	107.79
110.48	108.5	109.14	109.78	110.32	109.69	107.16	110.95	110.16	111.36	106.27	108.87	108.03	106.58	107.91	113.32	107	106.88	108.36	107.63	107.78	108.09	111.04	108.32	111.02	107.72	109.49	106.27	108.16	107.11	106.63	107.64	109.26	108.82	109.94	105.64	110.93	109.31	110.22	108.36	110.3	109.32	106.78	107.39	111.32	109.02	108.01	108.84	105.57	108.47
108.23	108.71	110.82	110.43	110.36	109.17	110.74	109.37	110.14	108.33	109.75	107.61	110.4	108.82	112.69	109.89	109.54	113.48	109.88	114.05	111.63	112.24	111.28	110.16	109.01	109.01	113.09	106.66	108.14	111.56	108.69	110.17	105.93	110.63	109.67	112.23	109.77	112.06	110.17	111.8	108.31	108.39	112.15	109.86	110.03	108.83	112.87	109.77	110.28	111.58
100.96	103.97	98.387	98.031	99.032	101.19	100.77	101.12	100.98	101.57	98.789	102.13	100.7	100.94	99.762	101.41	101.1	97.812	101.86	102.05	98.646	100.99	100.47	100.74	101.49	98.076	98.386	101.08	100.72	98.46	102.99	102.19	100.2	98.064	99.615	100.4	101.79	102.89	100.82	97.391	100.6	100.35	100.55	99.766	101.36	98.93	101.11	100.12	102.18	104.32
107.96	103.5	108.32	109.15	107.6	108.46	106.92	105.7	108.24	106.89	108.17	107.95	107.4	107.97	106.9	108.25	106.64	109.68	108.26	107.73	108.62	108.88	105.68	107.85	108.68	107.17	109.26	105.94	108.1	109.2	106.6	105.77	107.17	111.03	108.77	109.5	106.67	109.98	105.8	107.07	107.17	111.01	109.66	105.88	108.41	109.83	106.38	109.73	105.66	108.62
101.29	98.264	98.725	99.605	100.4	99.327	97.647	98.886	100.57	98.874	99.819	99.077	98.994	99.231	101.44	99.207	99.288	100.48	97.901	102.1	99.425	100.19	100.11	99.414	99.923	99.491	102.32	98.902	98.297	99.364	98.152	101.09	101.47	98.961	101.48	99.943	102.46	103.42	102.11	99.034	100.31	100.61	102.41	101.94	100.45	99.26	102.54	99.024	100.07	99.052
107.75	106.86	107.56	107.38	106.82	106.78	108.35	108.45	107.52	108.73	107.93	110.16	105.74	107.84	106.46	112	109.63	107.51	110.34	104.62	105.98	110.57	108.23	109.71	109.66	106.53	108.56	110.44	107.32	110.82	105.77	109.69	105.76	108.44	105.96	109.54	107.01	106.53	112.27	105.73	107.5	108.86	107.46	108.57	109.15	108.44	109.16	108.32	111.14	107.64
104.13	107.37	106.64	103.53	107	103.59	105.18	105.25	108.77	104.25	106.1	107.92	104.71	105.96	103.64	106.26	105.48	102.17	103.77	106.07	104.25	106.25	106.53	105.98	102.04	104.61	104.52	107.33	105.04	105.61	104.62	104.7	107.43	107.35	101.46	103.7	105.38	106.48	106.24	103.16	103.91	105.97	104.17	107.14	106.03	103.65	107.31	104.51	106.83	106.32
98.299	102.56	98.91	98.466	100.04	93.377	96.154	95.478	98.303	95.995	98.728	95.747	99.512	95.895	97.717	97.272	99.745	98.201	101.09	94.987	95.924	101.13	102.62	97.727	97.647	99.887	95.282	95.899	95.925	100.93	98.652	97.209	99.457	98.034	98.781	94.985	97.163	97.413	97.768	99.077	96.103	97.885	100.73	101.24	98.408	100.98	99.663	98.406	97.978	99.003
106.04	104.05	109.16	105.77	106.09	105.18	108.5	107.36	104.46	102.41	104.46	105.7	105.14	105.87	106.08	105.98	106.23	108.12	107.3	107.51	107.62	103.52	107.01	108.13	106.57	106.83	105.9	102.66	103.56	106.19	104.86	106.67	101.83	107.12	105.46	103.7	102.93	107.75	107.47	107.79	103.96	106.04	102.78	106.06	106.87	108.48	103.75	105.21	105.69	106.12
110.89	110.81	113.14	113.21	109.13	112.82	112.28	112.44	113.11	110.49	108.37	109.74	113.9	108.25	111.55	111.46	109.22	110.26	111.38	109.23	109.85	107.47	108.49	110.28	109.98	112.15	110.08	110.13	111.07	109.9	107.02	105.37	109.37	108.26	110.58	109.91	111.27	113.19	109.52	108.71	112.05	111.34	110.77	108.81	109.9	108.68	112.53	110.14	107.81	107.98
105.52	104.75	103.89	104.79	103.48	109.5	108.08	105.49	105.4	105.85	103.95	108.18	108.2	106.31	107.18	107.66	104.8	106.19	105.9	107.81	107.91	106.66	105.9	108.44	106.65	105.02	103.79	108.1	105.88	107.9	106.76	106.34	105.85	106.23	107.32	107.82	104.87	105.72	103.89	108.28	108.92	104.81	104.89	106.09	104.79	106.37	105.54	107.68	105.68	104.79
109.37	107.55	102.29	103.35	106.11	104.01	101.68	105.19	105.55	105.8	105.32	104.73	105.6	105.08	104.11	106.18	104.23	108.05	106.97	102.97	108.4	104.37	104.09	106.21	105.68	103.39	107.6	105.52	106.34	106.81	107.74	104.74	101.7	101.51	107.52	105.49	104.71	106.66	104.74	108.41	105.03	106.04	102.4	105.04	105.86	107.17	105.09	106.87	106.22	108.29
100.34	99.302	97.665	93.698	98.757	98.776	96.889	96.416	99.285	98.353	95.04	96.518	97.794	99.661	99.755	98.54	97.59	96.947	97.723	98.504	97.887	100.09	97.542	98.569	95.988	99.693	98.198	99.803	97.945	99.353	97.547	98.212	97.982	97.531	97.874	99.852	98.062	97.991	101.19	97.947	94.665	98.548	98.561	99.177	99.714	99.516	95.335	100.33	99.329	94.067
110.69	106.4	105.83	106.92	105.7	108.02	109.26	109.54	105.81	106.3	104.5	106.13	109.97	112.14	108.31	110.55	109.42	105.61	109.33	107.31	109.31	107.08	106.39	106.88	106.83	109.91	109.58	107.66	108	105.95	106.87	107.58	108.05	105	107.44	107.99	110.74	107.58	107.86	108.64	107.84	109.82	108.62	105.35	105.32	108.36	107.71	105.66	109.01	108.95
108.88	110.38	108.15	105.6	109.97	110.23	110.91	107.29	111.13	106.76	107.62	109.38	107.18	107.57	107.28	109.57	109.26	108.16	110.81	107.12	108.41	108.63	109.91	107.77	109.29	105.22	110.11	109.53	107.53	106.82	106.75	111.5	109.05	109.47	107.82	108.72	109.42	107.57	107.96	108.84	107.4	112.06	107.58	107.08	108.01	108.68	107.4	108.75	109.84	106.4
105.47	105.92	105.54	108.05	106.77	105.59	103.94	107.85	104.46	107.36	106.84	109.6	104.88	103.58	106.86	105.32	105.12	106.6	103.54	103.19	103.23	107.29	106.77	106.46	107.34	106.87	104.82	104.96	104.08	103.36	106.09	102.64	105.94	105.09	105.27	106.06	103.81	104.04	105.22	108.43	103.2	104.71	105.14	103.41	105.17	106.53	106.76	105.96	104.46	105.12
107.22	104.65	106.72	105.68	106.35	105.79	103.18	104.48	105.79	104.6	106.45	104.46	104.91	104.88	106.75	106.48	106.33	107.01	106.94	102.38	106.96	107.89	103.93	105.04	107.6	107.62	106.17	110.24	106.68	105.18	106.31	104.17	104.82	107.67	105.84	104.22	107.14	105.85	103.02	107.46	106.1	104.66	106.34	105.55	106	107.88	103.72	104.75	105.35	109.66
103.12	98.543	102.26	96.49	99.796	100.81	99.18	98.981	100.46	98.067	97.735	97.833	100.57	99.471	97.334	96.308	99.791	97.099	98.829	97.707	99.277	98.315	100.17	98.661	99.018	100.81	95.833	99.289	99.65	100.52	99.867	95.345	98.447	98.29	100.61	97.395	95.452	100.52	101.33	96.814	96.101	101.87	102.28	98.902	98.787	99.375	97.066	100.44	97.669	99.96
105.07	104.5	107.59	108.47	104.69	104.58	103.81	107.17	104.53	104.53	106.74	107.99	106.8	103.97	106.37	105.53	106.65	102.77	107.27	106.63	107.42	106.79	105.7	105.45	103.79	106.17	104.79	108	104.22	103.19	106.72	106.16	102.03	104.76	100.96	106.22	103.26	102.62	105.32	104.81	105.71	105.43	102.82	107.16	105.39	108.42	107.53	103.73	103.27	105.24
103.79	102.59	102.5	103.04	100.44	100.23	99.515	98.892	99.173	98.909	99.272	99.121	100.31	100.01	101.18	101.26	102.04	99.359	99.311	100.44	101.97	100.26	103.36	99.269	99.822	103.58	102.42	99.361	99.711	101.08	100.21	99.319	101.47	101.8	98.959	101.58	98.438	97.221	103.17	104.59	101.81	97.387	103.51	102.11	101.22	100.73	101.17	101.18	100.09	99.13
107.33	107.84	107.84	110.66	108.33	110.23	106.89	105.41	107.45	108.05	107.86	108.04	107.29	106.22	107.95	107.33	109.7	108.63	107.67	107.7	105.79	107.9	107.33	108.02	111.81	108.78	107.11	110.43	106.79	108.61	104.88	109.03	106.86	109.54	110.67	107.4	105.84	108.42	109.15	108.45	105.84	107	108.08	108.56	107.18	107.13	108.44	108.15	108.78	107.55
102.67	100.34	100.68	100.85	99.404	103.97	100.73	100.09	101.43	101.27	99.161	102.82	103	100.43	101.5	101.96	100.86	100.99	99.45	99.199	101.43	103.86	101.54	99.821	98.505	99.945	99.122	98.713	101.83	102.83	98.749	100.01	99.715	102.88	107.1	100.8	99.641	100.17	102.25	100.36	102.49	98.288	102.08	99.836	100.96	98.759	98.537	101.75	98.667	100.17
105.11	106.64	103.57	106.85	110.25	104.42	106.27	106.48	105.41	104.63	107.11	108.86	104.25	107.6	106.96	105.53	104.09	106.06	106.45	107.38	103.69	104.58	103.31	105.59	105.97	107.1	102.97	106.57	108.58	109.26	103.81	107.36	105.67	106.12	105.44	107.41	109.43	110.86	106.03	108.76	105.81	107.21	107.42	108.26	109.69	105.96	107.83	104.98	102.09	108.43
108.93	107.72	107.82	110.06	108.72	108.85	106.9	108.75	109.71	109.15	110.08	109.25	107.39	108.91	108.62	108.24	108.16	106.18	107.57	106.99	107.4	109.14	109.71	110.31	107.89	108.24	110.29	109.59	108.62	108.46	108.08	111.02	107.87	108.39	110.13	107.21	107.43	109.12	106.47	110.76	107.5	109.75	106.17	108.39	107.53	107.5	109.42	107.23	108.24	111.16
104.66	104.39	107.58	105.78	103.8	102.94	107.18	107.46	107.92	106.04	109.1	104.23	105.98	103.18	105.2	106.13	106.79	104.18	104.92	107.79	104.42	107.32	103.84	104.27	104.68	106.4	107.84	104.92	103.73	109.17	104.8	102.87	108.02	106.8	103.3	105.91	104.97	104.45	105.09	105.45	104.48	107.1	104.79	103.6	107.34	103.77	104.71	110.06	108.98	104.34
98.92	98.576	98.917	96.093	99.318	102.2	96.392	98.05	102.13	99.978	97.54	98.921	98.354	100.77	98.805	101.45	101.37	98.518	98.557	102.02	99.211	99.228	102.26	99.769	98.592	100.85	96.989	98.98	101.22	96.557	100.42	93.83	99.162	98.765	100.87	99.071	98.684	97.764	99.777	99.976	96.139	101.58	98.667	99.062	99.083	97.461	98.056	99.307	97.883	101.78
107.2	104.47	105.07	103.15	104.07	107.35	104.04	105.83	103.49	104.62	103.88	106.49	107.06	107.96	105.73	106.18	108.6	106.31	106.13	103.32	107.56	103.78	105.05	104.46	107.13	106.55	108.59	106.8	108.29	107.88	103.49	105.27	105.42	104.45	106.03	107.28	107.8	106.12	105.55	105.27	108.3	104.63	105.8	105.32	102.44	108.73	103.41	105.32	105.45	106.12
101.25	100.27	101.15	97.91	100.18	99.304	99.158	98.957	98.896	97.506	97.915	98.257	99.185	97.816	99.505	97.892	99.873	101.92	97.035	99.747	95.809	99.608	97.614	97.703	99.076	100.69	98.45	97.039	97.923	99.612	100.87	98.119	99.396	100.48	99.708	97.249	99.215	96.609	96.631	101.74	99.585	99.416	99.193	101.65	99.63	100.46	102.43	98.233	98.614	100.73
111.66	109.2	104.99	107.18	109.73	106.27	108.87	108.5	109.44	106.17	107.37	108.86	107.95	109.04	109.59	105.69	112.93	105.03	110.01	106.97	108.86	111.83	104.4	110.69	108.52	106.13	111.08	108.81	111.87	107.57	109.26	107.85	107.63	106.81	107.74	107.09	106.67	110.21	110.24	110.77	107.17	106.73	108.09	108.27	106.25	108.68	108.74	107.7	107.45	108.71
98.575	100.28	98.751	96.819	98.769	99.022	97.689	100.69	97.249	99.4	96.99	98.285	97.833	98.779	96.66	98.721	100.8	98.967	98.399	98.425	96.729	98.059	100.15	98.846	98.198	96.259	95.745	101.44	96.944	96.197	100.3	101.01	97.578	95.472	98.037	95.135	98.241	97.211	97.95	96.044	99.392	97.802	98.531	95.969	100.26	94.367	101.31	94.149	97.722	99.291
103.92	105.4	105.45	105.15	104.48	106	102.91	107.77	104.48	105.47	104.95	105.82	103.9	108.04	104.48	105.45	107.43	109.86	106.29	103.92	107.77	102.78	107.05	105.21	107.26	107.08	107.47	105.86	104.83	108.16	104.29	104.53	105.22	105.29	107.96	105.84	105.07	107.5	108.43	102.65	104.93	107.61	106.55	104.42	106.02	102.32	102.75	106.35	107.03	108.08
108.91	106.16	107.47	110.36	108.08	108.74	104.57	110.96	110.1	110.2	109.66	107.72	109.73	106.95	108.99	107.53	110.14	109.97	105.11	107.46	107.68	113.44	106.74	108.53	109.19	110.06	109.78	111.61	107.05	109.29	109.71	108.66	105.74	105.95	108.39	105.11	106.07	106.8	109.5	106.35	110.38	105.5	107.7	108.22	110.11	111.49	109.13	111.24	111.04	110.94
105	106.96	106.83	105.81	106.68	107.43	105.6	104.97	105.13	104.45	103.16	106.29	106.32	107.63	103.31	105.95	109.71	103.66	103.02	104.84	105.31	108.81	102.94	107.65	104.5	107.06	103.93	106.37	103.05	104.5	104.86	107.01	105.13	108.31	105.33	104.1	107.58	104.89	103.94	104.53	105.91	108.58	106.7	105.62	106.51	107.1	105.54	107.27	104.15	104.71
108.38	106.95	106.82	103.82	105.29	107.53	105.69	106.57	104.83	106.34	108.56	106.63	105.77	105.87	107.84	104.11	108.01	106.42	103.52	105.52	104.76	106.62	106.29	102.27	106.85	109.01	106.65	104	108.34	106.73	105.86	108.68	106.99	102.75	107.85	106.19	105.52	107.54	106.2	104.26	107.22	108.4	109.15	104.84	106.52	106.87	109.49	105.51	103.72	103.48
101.53	105.68	105.91	101.48	103.29	103.35	101.51	102.48	104.04	98.963	101.41	104.62	100.82	99.659	104.48	102.4	101.75	103.23	101.87	105.91	102.1	101.34	100.9	102.92	103.74	100.48	101.87	103.8	103.35	101.97	102.89	101.06	103.31	105.84	105.91	107.72	105.39	102.49	104.69	103.9	103.08	104.01	101.74	104.62	102.75	101.46	101.44	102.48	100.04	105.01
99.308	96.498	97.427	99.626	97.008	100.5	98.064	98.048	98.707	97.198	98.89	96.215	95.214	101.93	96.691	96.452	96.224	100.27	97.409	94.755	97.095	97.204	99.859	99.132	96.539	100.65	98.336	96.048	97.106	99.035	96.029	98.896	99.352	98.177	97.186	96.889	97.946	100.53	99.218	97.57	95.523	95.584	98.082	98.031	99.084	97.351	101.69	97.211	96.204	97.615
101.28	99.894	100.16	99.9	100.9	103.46	101.75	99.421	100.98	100.43	100.06	98.251	102.37	102	101.06	101.27	96.598	96.596	99.508	98.75	101.17	99.355	100.65	99.358	100.93	102.28	102.3	105.3	101.72	101.27	101.99	98.682	103.32	99.068	97.786	103.93	96.008	100.97	98.366	100.1	99.809	97.619	102.27	101.24	103.05	103.68	100.72	100.11	102.38	100.76
103.38	107.09	107.87	107.5	105.18	99.551	105.8	101.7	106.16	104.35	106.7	105.85	107.7	105.29	103.04	108.18	105.51	103.87	103.02	105.54	104.59	106.94	106.79	106.57	102.79	105.08	106.14	109.99	105.96	105.31	105.85	109.79	105.12	105.75	107.27	104.18	107.46	103.85	105.38	105.43	107.59	105.78	104.28	103.18	101.82	103.95	107.71	104.5	106.03	104.59
105.64	107.47	105.72	107.19	109.15	105.13	107.07	107.25	107.52	107.49	107.41	106.4	105.16	105.34	106.8	106.47	106.31	104.86	105.62	107.42	105.21	103.03	107.69	107.39	106.38	105.27	104.2	107.48	108.02	105.63	109.53	103.39	108.39	107.36	106.06	106.65	110.04	105.88	104.18	106	105.4	105.18	104.68	108.46	105.98	108.75	103.94	103.81	107.01	108.61
105.47	103.99	105.83	105.61	106.54	106.19	108.2	107.34	104.66	106.24	107.28	101.8	104.5	108.55	104.79	105.45	109.04	106.52	105.14	107.06	104.57	105.7	104.1	108.48	105.91	108.36	106.19	103.28	103.79	106.03	108.24	104.9	106.14	106.54	109.07	103.48	103.02	105.33	108.52	106.44	105.04	106.23	105.12	106.3	105.97	106.31	104.38	107.26	109.24	105.47
106.88	101.51	105.56	107.72	103.05	105.93	105.01	104.38	104.86	105.26	105.93	105.22	104.6	103.13	104.03	106.61	103.86	102.86	105.58	103.34	103.7	106.67	104.16	105.52	106.54	106.98	103.24	105.22	107.07	105.92	109.03	108.04	106.56	104.53	109.09	104.04	102.42	104.57	106.26	105.35	106.42	108.41	105.28	107.15	104.35	103.9	101.3	107.57	106.05	105.56
108.61	106.29	105.73	105.54	104.75	105.47	102.72	101.69	106.33	106.08	104.99	104.83	103.03	102.95	105.37	106.04	108.35	107.08	105.11	105.83	104.07	107.24	103.34	102.89	105.19	105.61	105.61	105.63	107.86	103.6	106.87	107.82	104.81	105.55	102.98	102.76	103.55	104.88	108.43	104.33	105.65	106.96	105.61	103.47	105.71	103.5	105.63	105.76	106.75	103.73
105.68	107.8	107.71	107.61	105.12	105.38	107.87	104.88	103.94	108.97	109.84	102.8	109.69	104.23	107.12	106.46	105.22	107.52	109.94	108.24	108.95	105.08	107.91	105.67	106.2	106.29	106.14	107.36	106.22	106.11	107.1	108.16	106.91	107.32	107.19	108.01	106.22	108.41	107.41	105.07	104.64	109.99	110.83	105.08	109.31	107.29	107.81	109.37	106.62	106.32
107.09	106.1	107.83	108.54	106.06	104.33	101.38	106.13	104.92	104.3	107.94	108.1	107.89	105.69	110.03	104.09	106.68	105.68	107.32	106.6	106.99	106.56	102.87	103.79	107.95	106.59	106.07	107.99	106.22	108.4	109.43	108.84	105.08	108.28	105.5	104.78	107.75	105.55	106.64	108.68	106.76	109.17	106.94	103.91	106.88	108.18	105.18	106.41	104.41	109.55
108.94	107.01	108.99	105.35	109.08	106.59	107.55	107.26	105.86	107.77	108.37	105.17	111.29	111.25	109.1	106.34	109.29	108.92	109.75	105.84	105.63	107.09	108.32	108.17	108.51	108.16	107.48	107.29	107.27	109.95	107.46	105.97	106.95	107.61	106.94	106.92	107.48	106.14	109.03	106.75	104.86	109.7	107.8	106	108.36	104.93	107.12	107.64	109.36	108.37
108.23	109.3	109.3	108.39	107.1	109.02	106.35	105.67	108.6	107.53	107.35	105.49	107.37	109.63	110.55	106.7	107.45	106.4	109.01	104.46	108.42	107.28	109.76	107.97	106.83	109.08	107.81	106.3	108.14	109.67	108.97	108.86	106.91	108.24	108.82	106.54	107.15	108.1	108.52	106.09	112.74	107.39	109.08	107.24	108.36	108.73	106.1	110.62	107.44	106.04
95.631	97.054	97.031	97.145	97.417	99.861	98.101	97.925	99.954	96.093	97.754	96.602	98.904	97.273	99.483	98.775	98.779	99.201	95.357	100.44	94.387	96.525	94.536	99.89	99.681	99.505	96.746	98.518	94.062	96.283	97.506	96.195	98.562	100.21	98.595	96.645	100.95	96.577	97.301	94.712	98.18	98.448	97.912	99.333	99.656	98.461	99.622	98.266	96.967	96.025
107.2	106.24	105.71	106.82	104.54	109.11	105.66	108.57	107.92	108.73	105.72	104.29	107.66	110.81	106.21	106.38	108.01	107.18	109.26	104.48	105.53	104.24	106.15	104.63	103.86	105.29	105.57	104.61	106.68	108.57	103.62	104.55	104.2	106.12	103.51	106.97	106.15	111.05	107.27	106.35	107.47	110.08	103.72	105.49	105.96	107.39	104.35	108.77	104.23	106.17
104.79	109.32	106.3	105.69	106.46	104.97	106.55	106.56	107.35	107.71	105.9	104.72	107.21	106.71	105.54	105.33	107.48	104.19	102.7	103.53	105.96	104.3	104.84	103.91	107.88	107.3	107.28	103.14	105.36	104.01	106.11	105.58	105.81	107.31	103.77	101.83	104.45	104.01	106.05	108.36	103.18	106.28	104.85	106.66	105.91	107.54	103.53	104.48	99.983	106.07
105.47	107.83	108.44	109.22	109.76	110.23	108.43	105.54	107.92	108.89	108.32	107.96	108.81	110.38	109.47	109.69	109.53	107.52	107.25	107.85	106.82	108.48	106.38	108.8	107.74	105.37	109.07	108.38	108.85	111.61	109.49	107.03	109.36	108.43	104.61	111.65	109.85	107.96	109.27	109.9	107.66	108.52	107.33	106.17	109	104.08	106.72	108.29	108.5	109.9
98.967	100.81	102.15	97.951	102.02	100.57	100.6	98.857	100.88	98.753	101.02	103.08	99.384	96.903	99.464	98.016	100.38	96.591	99.072	99.82	100.35	97.716	100.38	99.794	99.328	100.11	101.39	102.05	98.667	101.09	98.88	98.79	96.829	99.772	101.35	101.79	98.002	99.381	101.02	100.83	101.49	100.11	100.92	102.77	101.1	101.8	101.77	102.01	100.77	98.812
110.54	110.68	111.32	112.4	109.99	112.48	113.9	110.69	111.26	109.38	113.1	110.08	107.18	109.94	110.43	107.56	110.62	111.13	108.07	112.49	112.41	111.34	109.89	107.03	110.29	110.54	109.62	109.67	110.77	106.78	108.22	110.2	110.49	112.3	108.15	107.39	111.23	113.1	109.08	111.12	112.45	108.29	112.92	109.44	109.46	112.3	109.41	113.06	109.1	112.39
106.13	110.01	108.25	104.03	108.19	108.2	105.26	108.63	107.43	107.18	107.36	109.7	107.47	104.61	105.25	109.61	109.56	105.16	109.02	106.06	110.33	109.72	107.99	106.9	108.82	112.13	109.39	106.24	108.77	107.02	109.22	109.92	109.46	111.22	109.6	107.76	110.71	107.88	108.65	108.59	108.44	105.1	106.18	107.4	108.99	109.57	108.28	105.94	108.41	107.46
99.469	102.01	98.268	99.302	97.657	101.86	99.995	99.889	99.367	101.82	97.367	96.018	100.46	98.717	96.597	97.859	98.589	104.18	97.192	98.958	102.53	96.605	98.162	98.793	100.15	102.09	98.561	95.965	98.208	98.248	98.368	99.726	98.074	98.201	98.275	98.617	98.251	99.775	96.123	101.51	100.09	103.17	99.205	97.554	97.994	98.727	100.11	98.987	97.772	96.824
108.91	106.98	104.47	104.56	108.35	106	104.16	104.95	105.91	105.3	105.13	106.02	107.21	108.54	104.21	107.42	101.02	106.63	105.05	103.93	107.45	105.02	103.39	102.27	104.41	107.19	103.11	105.31	102.97	104.35	107.41	106.99	106.77	105.23	106.39	104.46	107.25	105.07	103.97	105.05	105.94	104.64	105.09	102.36	104.46	103.49	105.28	103.78	105.62	107.48
104.41	102.53	104.79	105.82	106.25	103.09	107.29	105.57	105.19	104.73	106.06	100.2	106.26	106.86	106.22	105.38	103.83	106.35	105.93	107.62	107.53	105.26	108.11	105.88	105.44	106.23	106.89	102.36	106.21	105.67	107.36	103.27	110.43	106.28	106.82	103.8	105.15	105.47	106.26	102.95	104.25	102.48	106.93	106.72	105.33	105.65	106.42	105.97	105.32	105.86
108.07	107.3	109.55	109.38	110.25	105.98	109.71	110.23	108.68	106.12	108.73	107.82	106.78	111.81	108.09	107.54	110.87	108.69	111.12	109.62	113.14	107.65	107.84	110.99	106.86	112.33	107.04	107.81	110.44	107.61	109.89	106.16	110.69	110.68	108.74	105.59	109.81	107.19	107.07	108.48	107.79	110.93	107.7	107.63	107.06	110.53	109.39	106.24	108.57	106.29
96.693	99.107	102.95	99.997	100.28	101.06	100.96	101.32	100.83	103.36	100.92	96.274	104	102.72	101.96	97.441	100.05	99.818	103.4	101.46	100.11	97.638	100.06	97.57	99.123	97.768	99.924	103	100.69	99.57	99.43	102.77	96.629	98.753	101.57	101.49	99.816	101	100.52	102.78	98.903	99.562	101.63	98.851	99.686	99.66	100.74	99.061	100.87	100.02
106.04	102.65	104.07	107.01	106.52	105.16	107.14	106.68	108.52	105.19	106.47	107.53	109.76	103.97	107.96	109.46	106.82	106.93	107.06	105.87	104.18	106.6	107.56	107.39	105.57	106.88	108.01	105.78	107.89	105.71	105.02	102.89	107.49	107.46	107.86	108.59	105.73	103.5	107.02	104.7	104.68	105.4	109.06	107.63	107.65	103.77	108.62	105.65	104	105.43
103.71	101.57	100.57	100.41	104.29	99.404	101.5	102.41	99.16	100.05	101.68	100.37	100.96	99.855	98.693	99.735	101.55	100.54	99.975	101.88	103.6	102.7	100.81	100.42	102.55	101.15	100.81	99.515	100.8	100.04	101.62	99.691	101.14	100.8	100.78	103.43	102.89	99.615	101.24	102.99	97.228	104.55	98.623	101.3	99.338	100.52	100.34	101.11	103.5	102.58
106.37	107.21	103.82	105.71	105.55	108.35	105.02	105.12	106.09	103.11	107.82	107.6	109.71	104.63	107.81	106.9	105.26	104.91	107.84	105.56	106.58	104.04	107.04	106.82	105.74	108.66	101.82	103.99	106.99	102.53	104.53	101.41	105.67	105.74	105.69	108.16	105.78	107.01	104.05	107.53	107.07	106.08	105.38	106.29	105.47	106.26	108.04	105.38	106.29	108.03
111.75	109.13	109.58	110.76	110.29	110.4	110.49	109.81	108.2	111.86	109.18	112.18	108.19	109.01	112.87	108.13	108.55	109.37	112.76	110.95	110.22	111.3	112.44	108.17	112.38	110.56	108.77	108.98	109.16	111.37	109.45	109.21	110.22	109.3	108.1	107.79	112.24	109.57	111.05	109.88	112.24	114.37	112.38	112.12	109.55	109.81	109.61	109.04	110.38	109.01
99.24	99.618	94.809	100.28	97.486	96.979	98.337	93.183	97.237	94.609	99.369	96.554	99.861	97.823	99.239	98.043	96.173	94.143	99.279	96.69	99.44	99.326	97.792	97.739	94.91	100.34	98.777	99.189	96.511	99.628	97.491	97.5	98.095	99.77	100.05	98.626	96.105	102.85	95.605	96.47	98.181	100.63	98.122	99.46	99.831	100.94	98.112	93.93	96.6	98.08
98.499	101.33	98.195	102.48	97.882	101.84	104.12	103.02	100.52	99.256	100.66	100.37	101.14	98.171	99.038	99.01	99.066	98.279	96.239	103.4	100.41	100.12	101.01	101.32	97.363	97.848	100.88	101.32	100.86	102.94	102.65	99.318	100.78	100.91	99.545	102.38	101.56	99.048	100.08	101.43	100.25	99.753	102.23	101.94	101.73	100.98	98.125	98.89	97.899	101.99
[truncated: 150 more columns]
