# Supplementary material for: Genetic dissection of main and epistatic effects of QTL based on augmented triple test cross design
Source: PLoS One. 2017 Dec 14;12(12):e0189054. doi: 10.1371/journal.pone.0189054 (PMC5730204; doi:10.1371/journal.pone.0189054)
Supplement: S10 Supporting Information — (ZIP) [file pone.0189054.s010.zip › z6_1000_0.5_5.csv]

100.37	99.266	103.39	91.699	103.28	98.731	99.639	98.137	94.937	99.669	94.527	97.358	98.201	94.08	98.11	97.464	97.381	101.93	98.67	97.637	99.08	99.401	97.378	93.296	97.502	97.151	99.944	97.239	100.67	103.29	98.73	103.67	100.33	97.336	99.518	98.52	99.506	97.48	99.567	100.16	98.992	100.08	98.813	98.463	98.306	102.95	99.31	97.569	98.844	97.703
96.83	99.276	102.47	98.031	96.049	102.69	102.47	101.35	99.874	99.024	103.9	99.1	101.33	99.034	96.374	99.593	99.857	99.349	102.32	101.3	97.361	101.71	100.27	100.94	99.738	101.83	101.55	103.17	101.99	100.39	103.39	98.349	100.35	100.96	95.618	102.38	98.385	97.508	98.17	100.72	95.273	102.95	98.761	96.8	100.58	100.48	101.99	105.29	102.21	101.88
102.94	104.7	107.68	107.78	105.55	99.381	107.82	104.15	106.95	106.41	101.79	108.07	107.21	106.15	105.14	106.79	106.93	104.56	107.1	106.87	103.6	100.15	103.85	103.82	107.03	102.39	107.68	104.93	110.44	106.9	106.84	106.38	103.25	106.16	106.95	102.23	106.04	102.11	104.53	105.52	104.27	102.07	104.73	107.62	99.988	108.15	104.09	106.07	111.56	107.26
109.22	109.81	112.44	105.46	111.27	110.12	109.65	111.14	109.81	110.2	110.62	109.96	112.47	111.31	106.62	111.99	109.71	106.63	110.37	111.31	109.29	106.27	112.6	111.55	110.87	109.35	105.88	106.24	112.98	110.24	115.21	113.4	109.69	114.2	107.77	110.19	108.38	110.86	107.29	106.61	107.29	108.07	111.85	111.57	107.19	113.09	112.78	109.29	111.69	108.61
110.99	108.69	108.35	108.33	104.49	106.3	103.54	107.53	110.17	105.84	104.85	107.59	109.04	107.49	109.62	106.69	110.38	106.39	106.46	110.09	111.32	110.79	105.08	105.62	104.63	106.4	104.08	110.1	105.63	111.01	111.04	111.55	107.13	108.79	110.35	108	108.78	107.63	110.81	108.01	107.57	109.94	108.84	108.79	106.61	108.87	104.59	103.24	106.34	106.98
105.33	107.37	111.42	99.414	103.45	102.49	103.8	102.66	106.42	104.66	108.38	103.49	105.79	104.43	107.12	107.03	108.43	108.34	100.86	106.01	104.62	109.9	107.48	104.2	106.19	105.79	105.44	105.51	106.3	102.9	105.79	103.23	105.05	107.11	108.56	107.7	103.87	107.93	103.9	101.55	101.75	105.16	106.43	105.41	105.23	104.14	104.15	105.54	101.01	105.41
109.45	108.6	105.31	107.09	101.58	107.96	105.81	107.7	107.6	107.57	103.03	110.9	108.89	106.4	105.27	103.95	105.92	110.03	106.09	105.71	106.31	108.2	109.51	106.73	105.87	106.43	104.85	98.216	105.66	105.57	104.18	107.43	112.02	102	110.18	105.24	104.95	105.38	107.59	105.15	106.7	106.68	106.96	103.11	108.19	105.05	110.44	108.18	106.05	104.25
110.29	110.06	104.59	109.97	107.19	106.03	112.11	103.84	109.95	106.75	106.38	111.27	105.83	108.62	106.17	106.01	104.64	110.9	111.8	104	106.29	112.23	108.57	105.13	104.86	105.92	104.55	108.73	108.34	108.69	107.82	106.74	109.73	106.83	108.95	107.75	105.95	105.52	104.99	104.1	110.45	107.24	106.98	110.01	106.77	107.72	109.92	110.62	106.12	105.56
108.95	107.85	108.3	104.58	103.8	107.61	107.49	106.61	102.66	108.17	110.42	104.4	109.32	100.55	109.34	104.78	100.78	109.15	102.75	102.89	107.49	104.97	107.37	100.41	106.34	107.57	107.04	105.96	105.72	102.07	102.56	105.97	106.93	106.72	102.22	110.77	106.23	109.9	109.31	101.94	111.49	103.28	105.12	103.02	107.29	104.25	104.42	109.39	103.82	107.33
108.93	108.96	110.43	102.21	104.93	103.09	109.07	108.4	105.89	102.43	102.85	109.53	103.75	107.05	108.81	106.76	104.27	109.12	104.97	106.92	106.33	104.66	111.03	110.22	104.35	106.74	107.81	112.23	106.37	110.53	106.24	103.66	108.13	101.81	104.98	104.3	107.45	105.9	103.87	107.21	104.64	107.23	106.3	111.04	107.12	107.89	107.33	107.24	106.61	109.28
94.935	97.977	96.775	96.896	100.55	97.167	101.15	95.734	99.017	97.993	100.58	99.07	98.446	97.73	99.301	97.466	99.813	96.497	97.857	94.137	100.54	98.565	97.333	99.515	97.985	93.422	97.481	93.089	93.407	96.923	96.018	96.887	95.586	97.578	98.991	94.657	95.026	95.992	100.54	92.301	99.036	96.245	97.516	102.27	94.914	98.682	100.28	98.796	98.919	95.916
107.22	104.71	106.9	111	107.17	105.51	102.67	108.73	109.76	98.59	105.18	105.22	102.01	107.31	106.12	108.15	107.73	105.95	109.27	106.81	104.43	102.28	106.88	105.78	105.77	107.54	106.74	103.04	106.93	103.34	105.02	110.47	108.84	104.1	103.71	104.76	103.57	102.05	104.7	107.17	105.16	104.78	107.31	103.36	107.16	105.5	104.63	103.94	108.02	106.3
106.69	108.1	104.5	108.04	108.98	108.96	105.6	106.19	108.67	104.48	111.76	111.22	104.04	103.76	104.99	105.97	107.48	105.06	106.65	100.14	104.61	107.86	104.31	106.08	105.08	99.219	110.46	108.38	103.27	104.32	108.54	105.69	107.23	108	106.86	102.98	101.63	107.33	103.1	106.43	111	105.05	103.59	106.53	109.47	107.48	105.81	107.42	104.31	107.07
107.22	104.37	107.46	109.14	103.71	105.01	106.57	105.1	108.16	107.73	106.42	107.48	105.36	102.37	105.68	107.52	101.42	105.24	111.21	101.99	104.13	106.65	108.04	104.22	104.47	105.03	106.29	102.85	111.37	109.02	103.79	104.43	102.75	107.23	106.35	104.58	102.8	104.34	105.43	105.06	105.42	107.94	105.66	106.34	104.44	106.95	106.44	102.88	111.61	106.02
106.68	109.96	102.5	102.17	106.38	105.94	104.25	111.23	103.6	108.39	103.36	104.54	103.27	107.17	107.94	106.29	105.49	106.41	102.43	105.98	105.28	106.07	109.12	101.21	107.15	105.21	106.51	104.61	104.5	105.45	105.04	100.91	102.91	109.13	103.65	109.17	106.23	103.46	109.46	103.79	100.24	102.75	104.24	105.84	107.59	106.06	104.22	103.24	107.67	100.92
111.25	109.6	107.11	109.21	107.58	100.71	107.92	112.48	107.87	107.76	106.14	108.37	109.06	103.29	106.09	107.23	107.29	107.27	105.64	103.73	106.82	105.61	108.15	104.64	109.16	107.89	106.3	110.11	106.18	106.44	107.73	114.4	109.13	106.93	109.48	105.3	104.35	106.67	105.15	108.78	109.77	109.57	103.35	104.33	103.94	108.84	104.01	111.7	104.29	106
101.97	109.83	107.65	108.68	109.29	109.19	106.33	111.94	107.87	105.1	109.83	106.19	105.83	111.32	105.67	110.87	111.29	113.21	110.09	111.23	106.15	108.45	112.9	104.39	109.3	112.4	103.77	107.32	111.35	109.21	105.68	108.79	104.63	110.47	104.8	108.02	108.79	104.99	111.13	109.49	110.55	107.41	109.35	110.12	107.62	103.94	112.14	108.64	109.5	107.08
105.69	105.29	105.74	102.76	105.76	108.19	101.12	105.84	110.44	104.92	105.13	104.35	102.86	104.35	106.54	105.91	104.14	105.61	106.43	107.05	109.07	104.77	106.46	100.04	105.64	104.93	109.62	105.58	113.18	106.73	105.98	107.35	105.62	105.65	106.96	103.98	103.84	101.99	105.38	105.57	106.93	104.09	107.8	108.93	102.73	102.84	106.2	105.14	104.57	105.18
107.36	107.89	106.19	104.7	104.14	103.61	109.91	109.81	109.1	104.37	105.28	110.77	107.2	104.09	107.99	108.62	101.43	109.5	107.96	108.29	105.4	108.79	105.66	107.87	105.34	101.99	105.4	105.47	105.2	103.62	110.22	107.28	107.55	108.28	104.19	104.45	105.19	106.86	107.61	107.96	101.73	106.26	102.85	108.48	109.14	106.84	108.14	109.01	108.01	104.16
105.77	108.06	107.91	106.92	102.81	106.32	107.36	107.39	106.45	107.59	110.83	108.15	109.23	102.51	106.34	103.96	113.75	104.94	103.99	109.06	102.58	109.4	110.06	103.31	107.4	105.63	107.84	110.5	108.43	103.67	106.61	105.83	111.41	113.25	109.8	105.71	111.69	109.79	106.65	113.01	106.9	104.32	106.84	107.61	109.05	112.89	106.29	105.7	108.43	110.05
102.39	103.51	106.45	103.8	107.65	105.73	107.46	102.68	106.38	106.14	105	103.69	109.29	106.05	111.78	104.63	106.56	110.58	104.01	106.34	110.19	108.6	103.1	102.08	102.85	110.3	106.34	105.88	103.57	109.4	101.17	104.09	109.68	109.19	109.14	102.13	106.22	101.87	107.85	104.47	104.33	106.66	105.56	107.42	108.91	105.17	108.18	110.22	106.84	106.9
99.754	99.775	96.461	99.28	99.7	96.041	95.854	98.266	97.317	98.14	96.189	97.411	99.418	98.524	97.635	97.946	94.161	99.429	100.69	102.32	97.566	95.464	95.587	97.176	95.593	98.985	98.685	94.402	97.569	98.465	98.195	104.36	92.197	99.882	96.431	98.201	99.238	95.991	101.14	95.623	98.605	97.15	98.932	95.95	99.406	95.844	100.39	95.199	97.881	97.878
99.22	95.406	98.382	99.133	101.39	92.005	100.28	99.766	104.12	99.065	100.59	98.111	99.54	93.71	96.19	100.68	100.77	98.881	94.366	99.751	98.512	98.025	99.013	100.12	103.65	94.17	98.263	102.25	93.39	97.243	98.627	98.141	96.673	100.49	95.42	94.647	97.669	97.606	100.5	99.622	98.497	97.823	100.84	98.079	92.541	98.694	96.679	100.08	88.733	96.72
111.71	103.94	110.19	108.92	113.51	108.54	110.06	108.97	110.15	107.89	107.89	109.92	105.46	108.36	114.28	104.8	109.45	107.57	109.05	106.65	108.26	111.72	111.97	106.58	107.19	108.83	109.44	110.06	105.37	110.44	106.52	108.19	113.29	109.71	109.31	111.31	105.97	105.12	111.49	108.56	110.96	104.46	108.79	107.81	112.53	105.13	108.77	107.51	109.33	109.84
95.441	93.882	99.233	94.432	95.92	97.043	96.17	95.889	97.402	96.683	100.19	95.492	101.9	97.431	100.32	96.563	99.187	97.882	98.423	96.218	99.7	102.72	98.561	100.73	98.593	99.667	97.513	98.087	97.727	97.998	97.386	95.873	98.226	99.911	95.47	99.032	97.962	92.751	99.983	99.227	100.75	97.589	96.117	98.661	98.031	97.525	96.975	97.251	101.78	96.442
96.622	102.55	93.657	97.3	97.042	95.523	97.497	100.78	94.312	96.169	98	95.661	99.939	99.63	97.656	100.29	93.917	97.033	99.806	96.616	99.73	97.372	93.41	101.34	96.453	94.631	100.49	99.486	94.791	96.882	99.597	99.26	100.05	95.908	100.88	101.54	98.67	97.533	97.898	98.27	102.72	95.271	96.535	97.548	96.95	102.32	100.29	96.615	99.976	103.22
102.97	102.07	108.19	107.52	105.23	105.89	105.81	102.98	105.07	105.12	105.26	105.69	108.79	102.78	108.85	106.28	103.39	104.55	106.21	110.4	107.51	103.71	106.12	102.81	106.85	109.31	102.54	110.96	106.88	108.73	105.69	105.4	105.82	105.87	107.03	109.5	102.55	108.79	107.87	105.53	108.61	105.02	104.47	104.87	107.54	110.21	106.3	104.42	110.92	105.43
106.42	107.25	107.44	108.53	106.44	108.55	106.67	106.91	108.23	108.5	106.73	109.62	110.03	108.39	108.38	107.05	112.17	105.14	112.68	107.96	107.75	103.79	108.91	110.01	109.07	110.61	102.91	109.07	111.49	108.81	110.54	107.59	108.69	106.28	105.66	108.1	104.62	107.72	106.53	106.41	113.28	107.03	105.33	107.57	109.43	109.43	105.88	110.21	104.52	106.32
115.11	109.89	109.32	112.55	118.26	114.1	107.66	107.44	106.88	106.48	107.07	108.78	108.34	108.68	110.68	111.94	111	111.63	110.52	108.53	116.05	110.66	111.04	111.29	110.73	108.77	115.2	106.67	112	111.27	108.52	110.3	109.15	111.89	106.99	109.59	111.54	109.78	108.33	110.73	106.67	110.77	105.99	110.61	106.03	110.3	108.73	106.58	111.17	116.96
101.63	101.58	110.81	109.7	108.45	107.94	107.55	108.04	108.05	108.08	110.27	109.3	109.82	109.17	106.83	109.17	105.88	114.95	109.25	103.18	113.23	110.83	105.89	110.11	112.81	108.59	107.22	104.36	112.21	108.73	105.76	109.73	111.35	105.61	106.66	105.17	105.94	108.58	106.34	106.22	109.28	105.28	107.28	107.16	100.97	105.81	109.58	110.19	104.73	104.64
106.62	105.86	107.12	113.27	111.25	107.17	104.64	105.72	106.88	106.4	108.54	106.34	112.39	111.57	109.03	110.19	109.46	112.44	111.64	105.23	111.27	106.89	106.2	104.4	106	106.81	107.95	108.17	106.86	110.66	103.7	106.42	109.67	109.65	109.49	108.83	108.9	105.92	106.28	109.55	108.87	107.82	106.36	109.72	110.55	108.97	105.44	104.84	110.45	107.26
110.19	100.44	105.4	108.27	105.58	111.22	107.84	104.06	103.53	112.5	105.36	105.93	107.81	104.42	103.61	105.76	104.2	110.32	101.89	106.08	106.02	110.21	98.986	105.79	108.05	106.63	107.08	104.86	104.53	106.32	105.78	104.8	103.84	107.94	102.26	102.5	108.88	104.88	103.28	103.81	105.92	106.04	105.27	109.18	105.65	103.28	103.64	108.16	106.11	104.72
114.65	109.53	110.88	108.85	111.2	112.92	118.13	113.62	110.73	111.52	113.06	113.36	110.85	108.61	106.54	111.87	107.3	110.66	108.78	108.29	110.55	111.17	108.57	112.37	114.46	109.66	113.09	105.49	108.08	109.88	109.51	111.18	105.69	110.65	110.85	114.41	107.61	111.32	111.4	113.14	111.53	110.32	110.5	112.8	108.1	107.55	111.13	112.09	110.03	112.43
100.74	99.777	105.03	107.48	100.99	103.7	104.23	106.19	106.1	100.32	105.56	103.99	103.17	102.27	105.47	103.67	101.2	101.47	103.75	103.2	100.63	109.54	102.05	102.45	102.57	106.73	97.841	102.13	100.94	104.22	105.69	106.78	98.562	104.61	105.96	103.7	105.44	100.73	102.99	105.48	100.43	102.46	105.72	104.5	108.2	106.37	103.54	101.2	105.53	105.34
98.242	96.187	96.437	95.138	98.493	96.643	101.52	99.027	97.198	95.45	100.13	100.73	95.061	95.888	96.114	97.358	99.947	97.26	96.474	94.019	95.847	95.402	96.336	97.747	99.127	95.132	98.395	94.617	95.579	94.493	95.038	95.396	95.789	100.12	95.843	96.814	101.35	97.431	99.005	95.817	98.532	95.789	99.142	99.836	98.668	93.039	98.898	98.339	97.961	95.973
109.1	115.64	107.89	107.52	110.31	111.83	110.8	110.85	112.98	105.88	107.58	109.02	113.44	112.91	107.2	110.8	105.16	110.44	112.17	110.04	112.01	109.97	115.13	113.48	109.05	109.03	106.79	109.69	111.2	113.66	115.19	111.36	110.43	111.59	110.2	112.54	111.17	109.24	108.84	111.7	112.24	112.81	106.96	108.59	111.33	113.61	103.74	112.42	111.76	109.68
98.129	98.334	97.94	96.974	98.596	97.058	97.363	97.506	96.438	100.2	95.922	104.03	98.948	96.174	100.46	96.7	98.627	98.036	97.497	98.202	96.469	95.958	97.278	99.396	94.32	98.685	97.123	101.97	97.946	98.519	97.426	100.22	95.223	96.483	98.066	94.757	98.021	96.338	98.311	96.438	96.625	93.976	97.228	96.848	97.275	98.576	100.06	97.416	91.665	101.88
110.55	106.62	105.28	104.09	108.09	101.01	104.47	103.09	103.63	105.86	107.2	105.25	109.06	106.78	103.58	105.47	102.13	105.38	107.61	107	106.14	106.58	101.85	104.87	107.57	106.88	106.71	104.79	106.79	105.85	104.78	113.74	107.41	102.81	106.35	111.97	105.74	108.7	102.89	106.41	103.6	106.04	105.41	104.53	109.11	104	110.3	110.65	105.12	105.54
112.06	109.55	104.22	107.46	109.7	109.13	108.14	110.43	106.59	108.94	107.47	109.24	104.17	105.33	106.8	108.74	106.92	108.29	104.64	105.51	105.41	111.68	110.03	109.95	108.31	110.4	106.06	110.36	108.61	103.75	109.57	103.45	106.94	106.6	110.78	110.33	108.04	109.6	109.99	106.31	107.94	109.83	107.54	106.68	107.84	109.31	108.45	105.17	104.08	108.87
99.997	100.39	100.7	98.989	96.01	97.41	100.41	100.12	100.37	102.09	98.611	100.22	97.356	99.032	101.13	101.25	95.851	103.55	98.107	97.529	98.291	94.608	96.981	95.117	96.147	97.134	101.9	103.24	100.24	100.98	96.284	103.29	97.225	100.99	95.706	99.076	101.57	101.75	100.99	99.019	98.986	98.239	98.383	103.12	96.037	100.86	99.698	99.315	99.972	96.23
105.19	104.07	107.82	104.25	109.86	103.25	101.42	106.17	110.47	106.43	106.21	105.95	103.75	106.69	108.43	108.64	106.32	105.14	108.25	106.56	109.72	106.11	104.34	109.39	107.6	109.94	107.78	110.9	105.04	108.07	105.48	108.4	104.05	106.5	103.03	103.7	108.38	105.62	106.05	103.74	104.49	108.55	107.49	105.59	108.32	104.32	105.88	103.23	108.15	104.9
104.49	105.44	109.89	108.32	105.27	101.39	107.67	107.67	105.82	107.02	107.79	103.64	106.16	106.29	101.84	101.64	106.04	111.52	104.8	103.86	107.26	103.69	106.62	106.32	102.88	103.17	102.48	103.58	105.88	106.72	106.78	108.4	102.65	104.52	107.8	103.03	104.36	103.79	103.9	107.91	107.07	107.88	106.13	100.62	106.75	112.65	107.2	107.13	106.09	105.64
106.62	105.3	100.44	108.9	109.47	110.78	101.69	105.32	104.81	104.55	108.64	111.16	106.61	105.91	100.55	107.59	108.3	105.82	103.14	103	106.5	106.35	105.86	102.64	103.41	100.58	104.33	105.19	107.25	108.38	105.22	97.675	106.32	107.32	106.28	105.18	103.99	105.74	108.04	104.14	103.8	103.18	103.7	105.88	104.45	101.87	103.55	106.92	108.6	101.08
114.34	108.65	108.84	109.85	107.98	109.37	112.11	109.18	118	109.37	107.12	109.58	109.56	111.7	112.29	111.58	107.13	108.46	112.31	113.25	116.87	108.41	111.49	109.08	109.07	111.28	108.5	105.39	107.47	107.9	111.44	107.24	107.5	113.16	108.66	110.86	111.48	111.22	110.36	111.2	111.25	110.39	111.14	111.83	115.26	108.9	110.78	112	108.46	113.13
101.09	98.656	101	99.525	106.65	97.195	98.646	98.318	104.56	94.775	96.974	99.998	99.013	98.304	102.1	102.39	101.39	100.99	100.38	95.38	99.715	99.64	100.74	98.183	101.45	103.25	105.8	101	101.21	100.5	104.35	100.79	98.16	93.355	101.47	98.105	99.955	99.459	96.4	100.63	98.089	100.54	98.511	102.52	103.65	95.115	97.948	97.3	102.65	97.934
107.77	111.36	103.01	109.5	105.05	106.72	110.95	106.38	107.24	106.51	106.91	113.73	108.75	104.24	107.07	101.51	105.18	107.98	108.41	109.41	105.78	107.24	110.99	104.07	108.14	109.11	110.07	106.95	103.71	105.29	105.65	110.85	109.73	105.74	105.76	106.14	108.28	108.82	108.73	103.38	108.4	102.65	108.86	104.97	107.06	110.23	107	107.56	109.56	104.89
101.09	105.76	108.73	108.66	108.95	107.33	105.29	104.57	106.1	107.05	105.74	104.45	104.15	104.06	109.24	106.45	100.19	106.36	107.27	108.74	103.62	104.52	106.06	106.03	103.65	104.63	106.02	106.5	103.22	106.31	109.45	106.69	106.79	109.06	104.39	100.47	112.35	103.06	106.51	104.35	104.68	108.13	104.75	107.19	102.5	105.64	103.24	105.31	105.59	104.09
107.01	108.1	108.82	107.66	107.99	111.24	112.86	110.53	107.15	107.87	105.5	105.69	110.54	108.45	106.4	105.92	110.93	107.48	107.81	106.19	103.71	107.23	106.89	107.22	112.68	108.68	110.47	104.58	104.42	107.32	106.25	110.73	107.05	107.51	107.74	104.66	106.84	110.48	106.34	106.9	107.08	108.15	107.52	102.88	105.96	101.2	109.14	111	107.02	103.68
105.04	100.43	98.192	104.67	102.71	100.42	102.53	98.775	102.71	103.14	99.813	100.94	98.89	100.82	102.35	99.386	97.34	101.01	100.6	103.26	98.907	95.802	98.934	97.652	102.07	101.89	97.93	99.881	101.69	96.858	103.36	98.983	97.199	101.34	98.059	99.265	97.577	98.872	99.314	98.991	100.75	99.301	96.903	103.3	98.429	99.874	96.064	96.116	98.805	100.77
110.57	104.76	109.31	104.89	108.22	109.64	107.32	105.63	104.1	107.7	111.13	103.79	109.51	109.74	103.1	104.3	105.6	103.88	109.49	105.92	104	107.18	107.01	107.6	105.04	102.94	107.05	103.66	104.95	102.77	106.77	108.36	106.18	104.01	107.17	104.39	103.47	105.95	106.77	109.68	105.29	104.54	105.95	109.26	112.04	102.51	105.34	102	106.09	109.18
111.13	107.06	111.35	113.51	103.48	108.86	109.69	102.55	109.21	106.85	105.67	107.94	108.85	105.8	110.93	107.37	106.89	109.16	108.51	105.92	106.3	109.93	107.72	107.3	105.92	110.26	101.68	108.07	107.08	106.52	107.73	109.35	108.65	108.89	106.59	104.88	113.36	108.23	108.79	110.42	107.54	110.1	109.03	108.42	110.43	113.34	106.7	107.61	108.77	106.49
102.5	107.8	105.29	106.99	107.64	105.72	106.46	106.99	103.67	109.1	107.72	105.82	107.04	104	101.44	110.32	108.89	99.674	107.16	105.31	103.64	103.6	106.36	105.81	105.01	109.03	106.62	105.37	104.63	107.7	100.19	107.12	103.66	104.47	110.95	106.29	105.38	108.27	104.93	102.44	105.47	107.15	107.69	106.45	103.13	104.18	106.51	106.44	111.67	110.43
101.11	104.16	105	102.79	103.38	97.739	99.85	99.863	101.49	101.27	100.24	99.696	98.772	101.01	103.06	99.46	98.798	102.79	101.69	102.97	99.835	104.93	102.17	103.94	104.78	101.65	101.11	97.387	102.31	99.917	102.46	101.54	101.8	102.09	98.757	101.15	101.34	101.21	102.8	102.94	100.35	101.56	101.75	98.859	104.17	97.297	102.03	98.598	102.33	101.4
102.64	106.58	108.57	111.23	107.93	106.74	101.97	105.56	110.2	107.78	102.5	103	103.74	103.35	105.82	107.34	103.96	110.14	102.79	102.37	106.37	104.17	109	101.91	103.21	104.19	101.99	102.16	106.36	108.21	107.2	105.32	109.14	108.22	104.96	106.73	103.92	101.73	105.41	104.39	104.98	104.75	102.54	105.42	107.35	105.58	107.04	107.12	107.75	105.37
104.46	108.06	106.74	106.95	110.7	105.92	105.96	108.21	103.92	106.21	101.71	106.53	101.95	106.5	101.03	104.7	108.39	106.31	106.72	106.47	102.34	107.8	105.04	101.4	106.79	112.1	104.19	108.71	102.87	104.84	105.4	104.4	103.12	109.52	103.48	108.43	106.44	105.3	103.48	106.66	104.77	106.27	103.97	100.91	106.75	104.33	104.75	109.03	108.77	104.26
107.61	107.21	105.73	103.29	107.76	102.97	105.17	106.5	106.91	109.5	108.66	111.32	107.63	108.14	110.95	106.16	106.66	106.67	109.89	107.46	110.27	105.55	105.29	108.73	107.86	106.11	111.47	106.41	107.37	104.57	112.61	110.46	109.57	108.97	108.57	109.8	106.47	105.25	108.22	109.69	106.57	111.54	108.58	107.17	113.38	107.85	113.09	106.67	108.01	105.13
98.945	98.65	102.21	99.31	98.251	100.02	97.674	98.25	98.99	99.827	98.683	96.018	99.032	100.63	98.568	99.085	98.186	100.94	94.429	99.483	96.417	93.479	93.331	95.12	94.08	97.582	95.431	99.946	99.13	100.56	97.836	95.874	99.055	96.83	100.6	94.539	96.492	103.74	99.534	95.822	97.823	96.615	99.193	94.281	101.05	101.43	96.307	96.935	100.39	96.68
108.59	108.74	108.82	108.95	107.7	106.92	111.36	106.02	111.12	106.27	106.09	105.31	114.18	109.48	110.42	106.49	104.89	110.25	109.37	109.24	108.83	106.89	109.1	107.49	106.89	108.54	110.15	107.94	108.53	106.97	110.2	110.15	107.11	106.73	107.76	110.68	111.41	110.4	108.58	112.29	108.74	108.93	107.75	110.49	107.63	109.95	107.78	110.87	107.56	112.63
106.66	108.68	112.22	108.23	108.77	107.52	107.53	110.68	109.44	107.38	112.87	105.78	106.56	104.42	104.13	106.57	111.1	104.85	109.53	109.84	110.48	109.03	108.91	108.27	103.96	102.9	109.76	105.04	108.04	105.38	108.35	113.13	110.68	108.37	110.16	107.66	111.46	109.34	109.96	111.08	105.82	107.96	105.05	112.18	109.88	108.5	110.22	105.8	109.18	111.54
102.33	100.7	98.648	101.48	105.23	97.749	101.35	102.47	103.85	98.661	103.28	98.209	97.249	94.48	104.13	102.11	102.41	97.406	99.359	101.29	103.34	98.937	101.93	100.87	99.115	102.19	102.75	102.72	103.86	99.195	106.45	99.747	101.78	103.15	96.419	103.3	102.02	100.63	104.49	101.58	102.65	100.99	97.591	99.796	103.52	96.668	99.471	103.94	101.42	102.89
103.04	105.3	107.44	107.28	103.68	106.21	107.23	105.81	105.56	103.14	106.56	105.39	107.17	106.15	110.3	104.67	105.91	107.78	107.47	109	108.99	103.81	104.93	102.88	108.4	108.11	104.44	101.33	104.28	105.14	103.14	103.83	110.19	106.94	109.63	106.31	106.56	107.28	109.37	106.65	105.78	105.67	111.24	102.35	102.38	108.06	104	108.9	110.53	104.05
107.97	107.28	106.7	109.76	108.59	110.32	109.5	108.93	108.18	108.33	109.52	107.35	107.89	106.95	107.39	112.02	103.35	112.46	105.36	103.5	106.94	108.48	108.06	109.12	108.69	114.1	107.59	108.38	104.04	107.11	111.24	106.27	107.32	108.3	102.44	108.7	106.03	109.94	108.31	106.46	110.02	106.75	113.45	111.22	110.97	105.45	107.31	106.44	109.85	110.91
103.74	105.87	102.86	107.83	105.41	103.84	110.11	105.06	103.89	109.06	104.76	109.92	107.48	106.99	105.3	104.05	106.77	107.53	107.78	108.22	110.13	106.22	107.03	109.59	101.39	106.21	109.9	104	105.21	108.84	104.41	104.97	105.82	108.44	105.57	100.97	100.95	105.96	106.04	101.19	105.07	105.88	104.65	104.93	105.32	104.15	105.36	107.68	102.3	104.19
96.728	97.19	95.902	95.64	95.983	101.49	101.24	96.808	98.877	95.446	97.464	99.139	97.461	96.656	95.888	98.118	100.61	98.642	96.776	91.766	94.042	102.62	99.128	100.59	97.137	97.061	94.768	96.039	98.618	95.812	99.598	102.51	102.28	95.877	100.66	96.274	101.05	97.98	95.885	96.147	96.069	95.942	98.161	96.304	96.095	98.035	96.247	97.319	95.468	100.32
105.59	101.91	105.36	107.49	104.85	110.99	102.79	103.56	111.33	107.85	107.54	106.53	109.31	107.47	108.79	108.83	106.13	107.38	105.22	110.94	103.45	107.4	109.02	106.4	106.64	107.99	108.09	106.07	106.61	103.81	106.95	112.48	109.37	102.8	105.92	107.6	108.07	108.09	105.16	105.81	105.15	103.64	105.17	108.49	104.65	108.41	104.84	102.82	107.84	109.48
111.07	110.51	112.75	113.88	109.98	113.38	114.08	111.43	111.47	109.98	112.08	111.76	114.24	113.84	111.36	108.81	112	109.51	108.78	109.92	111.63	108.23	110.32	108.12	117.53	111.59	112.2	103.67	110.6	108.75	106.88	108.37	111.26	112.69	106.36	108.42	114.73	111.48	105.07	109.9	111	108.42	108.16	108.55	105.77	112.11	111.27	109.32	110.83	113.07
111.24	105.43	109.58	108.44	105.91	107.53	106.28	105.87	105.2	106.52	107.79	104.06	105.26	107.65	107.53	109.8	106.73	105.54	108.56	109.6	109.68	106.85	106.95	108.25	107.79	109.78	109.57	110.04	106.84	113.52	108.02	109.92	109.69	106.21	106.29	112.24	107.54	109.8	109.15	106.36	107.09	107.55	107.21	107.86	107.76	104.33	107.45	107.78	108.33	109.11
111.14	108.2	106.02	106.73	105.59	104.65	106.99	104.93	108.73	109.23	106.05	104.7	108.29	105.16	105.99	102.48	104.15	101.91	105	102.67	102.33	104.18	111.7	105.95	106.42	109.91	107.55	103.89	107.81	104.25	102.91	107.15	107.19	103.08	105.98	108.4	104.51	107.45	106.52	102.32	111.57	109.68	105.18	102.29	102.5	104.81	103.54	103.4	101.38	103.11
97.47	98.878	97.252	95.901	96.048	100.47	96.928	104.09	95.622	95.173	94.996	98.213	96.621	100.97	95.617	100.09	98.916	102.04	95.564	97.192	98.942	99.451	100.58	101.45	101.39	94.518	96.618	99.259	98.833	96.117	99.34	98.054	95.005	96.398	96.041	99.88	99.973	99.206	97.665	96.744	97.93	99.257	95.369	95.019	97.366	97.258	97.828	92.871	99.488	91.457
107.62	102.32	108.6	105.86	106.53	108.29	109.47	111.22	108.39	108	104.67	105.56	106.81	107.35	109.63	108.1	107.95	107.19	108.04	107.43	102.5	106.08	107.84	105.46	113.81	113.38	111.58	105.18	106.72	108.12	104.8	108.25	108.51	107.36	105	103.69	105.58	106.82	107.08	106.22	110.78	116.03	109.83	107.02	105.67	110.27	108.05	104.64	107.19	108.13
105.53	104.78	104.8	104.77	106.07	103.65	104.73	103.22	108.5	105.61	106.6	108.92	106.42	106.47	103.01	103.05	106.52	105.96	106.46	105.23	108.79	106.28	105.04	108.73	109.04	103.18	101.46	108.52	105.57	106.24	104.48	110.77	103.46	103.65	107.26	103.43	108.9	109.95	103.1	102.09	106.89	107.05	107	103.47	104.84	103.07	103.57	104.14	102.93	103.46
103.71	108.31	103.55	105.59	105.47	108.04	105.59	104.59	109.03	105.33	106.23	103.59	105.3	103.38	107.9	103.65	109.93	106.12	107.22	103.78	105.44	104.89	104.89	107.31	99.66	100.91	103.64	105.49	109.55	105.98	102.48	108.26	108.87	101.33	109.09	105.87	106.51	101.62	105.98	102.77	105.31	109.58	106.03	105.28	106.8	101.22	110.99	104.9	104.36	106.13
106.3	105.92	108.18	107.37	106.64	108.59	109.32	106.82	110.16	110.94	103.58	105.96	108.74	106.59	104.02	108.53	105.1	108.44	108.87	105.89	107.4	104.73	103.73	108.11	105.06	110.67	106.24	100.98	106.15	110.43	101.14	109.51	107.21	109.81	110.06	107.02	107.01	100.41	105.39	107.53	108.64	106.06	106.89	102.55	103.43	110.32	108.3	103.76	109.82	108.78
105.91	104.69	101.83	107.5	105.81	108.5	109.21	105.45	105.87	106.36	108.77	107.04	106.72	106.51	107.98	103.56	108.35	105.23	105.96	105.75	103.52	108.25	109.93	106.09	106.13	111.97	105.82	107.85	106.6	109.03	106.85	104.79	101	101.01	107.99	110.15	105.09	109.53	107.98	108.66	104.5	103.97	107.38	104.83	106.24	110.19	101.07	106.52	104.5	100.64
106.56	111.3	105.95	107.15	106.59	103.71	110.27	108.42	107.14	108.47	104.65	105.97	108.12	110	108.43	115.13	110.51	110.95	102.97	109.1	109.57	107.95	110.29	110.62	106.23	109.19	112.06	108.02	108.51	108.81	107.37	103.98	109.99	109.97	106.83	105.04	108.77	104.98	110.03	110.63	103.83	109	109.14	107.76	107.79	108.34	111.43	110.51	110.24	107.83
109.04	108.97	107.9	105.98	112.22	109.61	104.49	103.57	102.01	106.34	105.35	108.1	109.84	107.52	107.33	110.45	104.61	107.11	107.18	109.39	109.65	107.84	108.38	107.62	111.46	103.92	107.43	107.08	107.71	112.3	106.69	112.7	110.55	103.05	108.39	107.86	106.48	103.85	112.89	110.78	107.06	108.73	111.91	106.58	108.78	111.4	110.35	108.09	108.38	104.46
107.27	107.36	108.25	107.03	107.75	102.32	101.59	107.12	110	105.28	104.96	106.87	107.53	104.59	108.4	107.49	103.8	109.51	108.86	104.79	107.4	108.88	107.46	103.91	101.26	106.08	105.16	106.16	105.4	104.73	108.71	104.29	103.32	107.19	109.6	106.63	103.39	107.59	105.44	106.8	107.77	108.23	110.85	107.73	99.955	106.52	106.48	102.97	106.21	105.38
107.81	109.33	105.93	106.17	105.96	105.27	109.97	102.32	106.13	104.87	108.71	109.9	104.09	102.15	107.37	106.47	102.36	106.56	112.1	105.85	109.27	107.95	109.29	108.16	107.37	109.29	104.07	107.69	107.65	103.66	104	102.02	108.71	104.02	104.19	108.84	109.21	106.62	104.79	109.58	103.97	106.97	110.53	104.18	103.58	105.72	110.67	105.24	104.38	107.98
109.18	110.44	107.25	112.49	111.04	108.66	108.97	110.78	108.71	113.8	113.95	112.72	107.5	109.19	110.8	107.53	107.83	110.22	111.01	109.14	112.37	111.34	110.32	107.57	113.41	108.17	114.48	107.96	113.69	109.5	105.98	114.8	105.38	112.98	107.15	108.34	109.61	111.68	111.55	112.3	113.95	107.55	112.48	109.07	112.66	112.33	110.92	110.63	107.96	110.31
98.624	97.718	95.431	98.844	97.662	100.8	97.776	99.821	96.753	98.067	95.601	94.16	97.67	96.801	95.882	94.966	97.081	99.303	94.299	101.22	99.822	93.78	93.459	94.361	95.662	98.716	101.41	97.059	96.551	99.946	93.625	96.544	95.697	102.58	98.552	93.039	98.556	100.64	94.814	98.382	99.672	97.733	96.341	94.97	100.07	99.023	94.287	99.542	101.38	97.996
108.69	108.11	106.5	104.58	106.57	110	109.32	105.54	105.92	105.87	103.84	108.51	106.7	104.06	106.86	108.04	106.99	105.73	105.72	105.38	104.53	107.51	107.91	104.74	108.29	100.97	104.67	107.23	109.69	108.43	108.65	102.48	106.61	108.1	106.43	107.09	103.86	110.22	105.57	102.07	107.86	105.64	104.32	110.4	104.25	106.84	105.54	108.42	105.74	107.85
107.46	111.2	109.55	114.46	111.32	109.43	110.48	113.07	108.92	109.03	109.13	111.76	102.75	112.16	111.66	112.68	109.69	111.11	110.03	110.89	112.18	108.89	110.42	109.37	108.6	115.12	111.23	111.08	116.72	111.23	108.77	110.5	109.5	109.52	112.12	107.62	111.45	115.48	106.62	110.85	110.67	114.02	111.64	112.2	107.29	110.7	110.4	115.69	109.66	111.77
108.5	104.77	106.44	106.37	111.88	106.48	105.68	107.45	110.3	108.82	111.62	108.46	115.41	109.52	112.1	106.61	107.72	107.92	108.38	107.12	102.11	107.78	108.27	105.55	111.28	102	107.38	102.34	106.59	110.14	105.53	108.64	105.67	110.89	105.5	107.42	104.16	106.08	112.85	108.37	107.16	110.28	112.65	110.31	109.05	108.43	110.97	109.84	108.67	108.55
107.96	107.64	107.82	107.63	109.05	112.12	115.04	110.96	111.54	112.08	112.58	113.15	107.85	111.4	112.59	110.08	111.39	108.75	106.26	107.44	111.91	108.18	109.97	109.77	109.96	106.95	107.24	108.21	113.32	107.54	107.52	104.34	112.39	113.81	110.12	107.67	109.05	115.8	106.38	112.76	108.75	109.84	108.81	109.61	107.06	114.11	109.33	114.68	111.07	106.85
107.62	110.16	109.16	107.54	107.74	106.95	105.19	111.7	108.14	107.9	105.36	105.82	106.29	106.85	104.93	107.13	106.45	107.32	106.84	108.54	106.32	112.34	102.9	104.4	106.06	105.15	108.15	110.42	107.4	103.7	106.37	104.19	106.44	105.61	107.56	105.43	107.96	111.33	106.56	105.75	109.35	109.39	111.39	105.8	115.02	109.71	108.7	108.82	109.48	105.77
100.75	106.66	107.94	108.85	104.04	105.92	105.86	108.51	104.81	109.66	103.82	105.72	106.57	107.14	106.7	101.54	105.69	107.76	106.74	106	110.93	105.16	102.03	107.59	106.1	105.39	103.82	103.92	103.42	103.26	101.86	110.97	107.42	102.26	106.47	105.84	105.98	102.76	107.87	105.78	105.78	105.37	100.59	105.13	102.72	108.69	105.56	107.95	105.24	105.76
102.54	110.07	107.88	104.99	107.15	104.81	108.53	105.36	105.85	105.07	104.22	102.07	106.51	104.1	104.35	106.39	107.15	109.86	101.27	109.78	104.11	105.48	103.86	104.71	111.03	102.39	105.53	106.1	111.24	108.91	102.35	106.92	107.81	104.2	103.43	102.39	106.66	108.03	107.96	106.63	103.14	105.64	104.7	106.56	108.05	105.97	109.77	102.06	102.34	102.88
106.58	103.12	105.86	104.47	106.26	106.35	106.16	109.55	104.48	105.65	106.87	106.04	107.65	110.47	108.33	107.78	110.2	105.26	107.53	105.94	104.31	110.4	102.67	105.82	108.44	104.46	107.33	107.14	102.61	108.62	107.74	107.68	104.4	106.87	108.02	104.99	108.11	107.88	107.29	103.87	107.28	104.59	104.06	108.15	111.64	110.8	106.38	107.49	108.15	105.16
99.823	99.922	99.223	95.286	100.1	99.759	101.16	94.946	98.438	96.86	94.715	100.62	100.58	93.991	103.2	100.88	102.11	92.389	98.587	101.58	98.324	99.383	97.268	101	93.728	97.897	96.57	95.892	98.84	101.54	100.18	96.223	96.274	95.586	99.726	100.57	96.773	102.8	98.407	98.828	103.92	95.508	96.521	100.73	103.31	97.826	103.77	96.732	97.6	101.96
105.78	104.01	106.62	111.98	105.17	109.32	109.98	104.16	110.69	111.4	108.58	111.09	107.69	111.73	110.93	114.08	111.44	106.58	111.4	107.87	106.93	110.91	109.38	112.05	105.8	110.86	105.39	109.33	108.11	108.75	106.26	107.08	108.35	111.64	112.13	108.97	112.49	111.11	103.91	109.31	106.26	109.35	107.79	105.3	111.7	108.72	112.21	110.44	111.74	111.45
105.72	107.13	104.57	106.26	104.2	99.844	106.3	107.75	102.7	104.67	106.56	107.88	104.79	103.76	110.77	108.7	109.89	104.86	104.13	102.84	103.47	109.69	101.78	101.29	106.56	104.25	106.8	108	105.66	105.58	106.88	104.92	101.91	101.22	102.55	111.95	107.72	107.54	104.43	101.02	108.99	103.04	111.14	105.38	108.49	109.13	106.91	108.65	105.61	100.28
96.347	98.255	99.498	97.187	104.75	98.815	97.638	100.79	98.433	98.316	100.62	101.49	97.464	97.793	99.821	99.51	99.764	99.036	99.215	99.883	98.365	102.26	97.441	93.989	98.743	97.276	100.92	100.29	100.67	100.96	100.44	100.37	100.1	97.705	99.146	95.581	98.248	103.55	99.334	102.08	101.15	99.553	103.19	95.846	98.657	98.604	103.68	99.431	95.735	101.61
105.01	105.91	103.85	108.5	105.94	107.24	103.72	104.21	106.55	108.84	103.09	106.1	107.4	104.5	105.13	103.33	108.25	105.94	111.14	103.18	102.67	103.36	103.6	104.79	105.57	102.93	103.16	108.01	106.89	103.13	105.82	104.65	104	104.29	105.74	104.44	104.39	108.97	105	99.241	105.83	102.87	106.22	108.02	109.28	106.63	107.23	104.34	108.41	104.69
107.01	109.39	106.65	103.51	109.2	110.67	108.27	105.28	108.62	106.33	106.52	107.87	106.03	108.66	109.41	103.83	112.56	103.05	108.19	105.5	109.33	109.73	108.26	109.96	109.97	109.74	106.6	109.46	106.83	103.77	109.2	108.51	108.53	106.66	110.2	107.6	107.23	108.22	111.23	109.08	106.57	105.8	107.26	109.34	107.46	110.72	107.81	107.27	106.64	108.79
104.91	111.02	110.28	109.01	109.65	112.73	110.09	108.66	107.8	107.81	107.78	107.6	107.3	106.64	111.64	109.28	109.19	110.92	107.59	107.58	111.03	107.05	107.89	108.74	106.48	110.44	104.83	107.21	111.52	107.1	109.51	108.11	106.9	108.67	110.35	107.04	112.62	109.96	105.43	110.97	112.6	111.22	106.58	108.71	106.18	109.5	109.29	108.64	112.39	107.11
100.31	104.38	98.881	100.06	102.09	102.89	104.65	100.43	101	103.74	95.846	93.534	98.27	101.74	96.351	101.54	98.778	99.893	97.165	96.21	96.006	100.11	98.553	102.18	98.171	99.32	100.92	98.746	100.22	96.529	99.687	100.94	100.16	99.55	95.768	97.836	102.81	104.42	96.514	100.33	93.927	99.021	97.577	97.539	96.871	96.86	99.18	102.07	97.879	96.537
90.061	99.252	100.68	97.887	95.675	96.117	101.06	100.05	94.421	96.866	95.951	102.27	96.135	99.434	100.13	97.803	97.477	98.254	99.17	101.97	95.873	95.779	96.897	98.006	97.601	96.984	101.87	97.186	97.504	94.373	100.19	99.429	95.54	101.23	99.98	98.617	97.443	99.697	97.04	97.617	98.819	96.755	96.794	100.55	100.89	98.678	98.222	99.343	94.071	98.899
111.58	101.37	108.41	110.31	104.81	108.98	106.3	106.43	102.42	104.32	101.8	108.71	107.6	103.68	108.81	103.54	109.12	106.32	107.99	107.83	111.99	109.77	109.69	111.26	106.13	109.35	108.52	108.34	106.93	109.77	106.08	108.84	105.99	111	104.75	104.71	108.06	109.03	103.21	108.65	109.38	102.92	106.54	109.55	108.79	108.41	105.76	107.53	105.63	106.26
105.3	107.59	108.52	107.88	106.89	101.79	101.59	106.06	101.92	105.5	107.71	103.2	105.82	106.95	99.487	105.32	107.53	104.36	104.75	103.82	105.21	110.12	104.76	105.73	104.93	103.63	108.64	102.4	107.93	106.57	106.2	102.62	105.75	107.03	104.82	106.33	104.85	108.43	105.57	104	105.91	104.38	100.39	104.94	106.49	103.6	108.62	108.19	104.7	107.35
101.7	106.1	106.32	104.31	110.38	108.4	105.77	107.06	108.46	102.44	108.82	108.36	106.06	106.52	104.84	109.72	112.46	109.38	100.78	101.46	109.47	103.32	104.02	105.59	105.91	109.83	107.97	101.52	105.75	112.41	105.04	109.21	104.28	108.94	106.67	107.29	108.38	104.87	104.18	106.41	104.47	104.82	108.88	106.54	110.03	108.1	110.13	108.81	110.61	108.73
99.332	95.499	100.08	97.668	98.086	100.52	101.27	98.871	101.31	97.001	100.09	94.329	95.503	98.2	100.31	94.215	101.34	96.592	96.773	99.533	93.938	94.863	96.65	96.953	99.03	100.78	99.495	96.393	94.232	94.531	95.983	96.153	96.876	95.132	99.46	101.15	93.335	97.677	97.561	95.96	97.367	99.864	98.249	100.94	97.405	98.067	97.24	99.894	99.875	94.98
100.61	99.332	103.14	99.993	96.848	101.12	101.92	99.387	97.948	97.802	97.04	95.769	104.02	106.6	99.899	103.3	99.316	99.943	99.723	100.39	98.093	103.45	101.24	103.2	97.152	100.58	102.74	101.54	100.85	104.93	100.85	95.725	101.17	100.08	97.047	98.968	97.949	97.885	97.985	102.68	100.25	95.949	102.4	101.14	97.564	104.33	99.401	102.31	99.372	99.494
96.717	101.45	100.33	102.08	103.36	97.083	101.22	98.992	98.453	99.215	98.017	103.01	98.306	99.444	105.94	98.938	103.87	97.998	97.794	99.799	100.42	99.098	103.3	98.891	100.23	104.19	98.788	101.63	96.242	99.158	101.01	104.08	96.288	100.49	99.967	101.86	101.25	99.03	102.52	102.29	96.574	101.06	98.609	103.52	99.487	99.8	104.12	101.03	94.833	100.17
97.716	97.276	100.08	98.23	101.7	98.087	95.774	94.124	98.756	99.934	96.667	96.268	98.227	99.325	97.121	98.739	97.01	96.527	99.188	98.349	100.42	102.43	102.03	102.27	100.1	103.02	97.254	101.54	100.82	96.741	99.498	98.263	99.358	97.078	97.029	103.34	100.42	94.36	95.93	97.356	101.46	98.072	99.883	100.72	96.169	102.66	98.895	98.531	106.48	99.32
108.86	114.53	110.27	107.55	111.29	107.74	103.46	109.32	109.61	109.68	112.14	110.13	106.53	107.67	109.17	108.47	105.82	109.19	105.66	108.15	107.93	106.69	106.89	108.56	104.22	108.46	107.34	104.95	107.85	103.56	107.78	106.54	106.45	104.9	108.81	108.91	104.55	108.04	105.9	106.31	106.56	107.66	104.47	106.71	103.4	105.17	105.9	113.88	106.8	107.92
110.67	107.89	106.34	110.19	108.25	110.31	103.39	107.04	104.83	107.11	109.22	108.96	109.02	109.57	107.68	109.41	106.05	114.39	114.65	106.84	109.91	105.47	108.15	108.15	107.58	111.08	107	110	106.44	108.49	106.17	106.77	108.42	104.39	109.15	109.93	107.2	108.95	107.11	110.69	111.18	109.06	111.44	106.92	108.88	107.61	108.71	108.16	107.79	107.68
110.44	104.34	107.8	105.8	108.9	109.03	104.3	108.74	107.37	114.45	110.46	107.16	104.37	104.24	104.59	110.89	106.74	107.86	106.75	106.65	104.79	107.13	105.17	110.32	113.03	105.35	107.3	109.71	109.46	108.63	106.51	107.12	106.55	106.13	108.04	107.47	106.87	108.63	107.16	108.98	104.09	112.54	109.88	104.75	105.73	109.88	105.64	104.3	109.02	110.75
109.89	104.35	104.55	102.08	104.9	104.04	104.05	107.11	107.95	106.66	104.83	106.46	106.95	106.61	104.78	104.95	103.5	102.59	104.7	103.42	102.97	102.96	107.66	107.43	106.25	105.09	99.945	107.21	107.6	112.28	104.39	102.63	101.64	103.55	107.04	106.32	104.9	104.63	108.17	107.91	101.83	103.59	106.47	107.92	104.53	108.04	102.56	107.7	106.53	101.32
108.37	110.78	103.59	112.5	105.95	104	103.69	109.01	104.62	108.09	105.48	108.28	105.22	100.75	108.05	105.41	106.44	104.68	102.98	102.98	102.63	105.74	104.08	105.1	106.9	107.03	102.98	104.76	104.62	109.58	106.3	101.3	103.31	101.97	106.55	106.51	106.52	105.54	111.74	105.72	105.5	104.85	105.22	106.53	104.88	108.03	100.93	104.48	105.31	104.34
98.263	99.515	99.738	95.458	99.714	99.131	97.434	97.113	95.863	99.474	100.63	101.35	93.956	99.278	93.632	95.407	97.924	98.194	94.885	96.413	98.656	100.66	101.58	100.16	92.58	97.217	100.64	101.8	103.08	98.883	96.245	96.752	92.788	97.617	96.956	100.55	94.33	98.426	94.003	95.737	99.902	94.611	96.929	98.119	99.468	99.456	95.834	99.335	97.565	92.487
112.02	106.89	105.65	106.66	111.75	107.12	105.5	105.38	112.66	106.61	109.15	108.07	106.79	105.97	112.71	108.35	106.04	106.38	110.05	106.86	109.51	106.34	108.52	106.21	111.23	107.71	106.64	109.08	108.59	110.34	106.49	111.59	109.99	109.18	111.33	110.19	106.13	107.55	111.66	110.2	108.84	110.93	105.5	109.1	111.26	108.41	110.76	105.16	111.56	107.73
102.02	97.113	99.768	98.998	101.08	98.918	99.184	95.829	103.79	101.81	100.43	99.16	99.025	99.265	101.87	101.57	103.71	100.31	100.16	99.783	98.748	99.797	102.47	101.11	100.18	102.55	98.298	101.88	106.76	99.017	98.351	104.14	102.3	100.86	100.59	99.5	103.04	101.97	104.28	98.801	103.4	96.238	97.106	102.99	104.27	97.192	100.66	99.383	101.68	102.68
103.27	103.77	108.26	104.97	105.29	105.44	101.22	106.95	102.38	106.66	106.27	108.02	105.85	106.61	101.71	106.81	107.45	107.3	106.88	108.87	103.35	109.03	99.949	104.36	110.41	108.53	105.79	103.91	107.55	104.08	107.7	113.44	104.77	111.43	106.11	106.84	108.06	112.18	106.93	105.8	105.13	105.63	107.4	107.36	106.47	110.76	109.15	104.34	108.14	106.34
109.36	108.09	106.64	101.61	107.58	106.12	107.6	111.91	108.69	112.26	105.51	111.8	106.3	107.28	108.59	103.54	108.24	110.23	111.32	106.76	107.34	105.96	108.2	109.47	107.34	106.79	108.4	107.09	104.04	103.46	103.18	109.98	105.75	111.25	108.5	106.83	113.61	107.95	110.25	107.14	102.4	109.77	109.31	111.32	110.03	108.47	105.47	112.56	110.99	108.66
107.61	99.949	104.46	106.26	102.13	105.63	100.93	104.9	106.04	106.94	107.32	107.21	110.57	107.72	106.16	108.64	102.33	102.76	107.1	103.39	107.24	110.85	102.33	105.27	104.06	101.82	110.03	107.59	107.48	109.06	106.6	103.75	100.92	104.92	105.09	104.38	101.69	106.03	103.03	105.2	105.75	105.52	107.71	104.54	103.95	102.65	103.58	103.24	108.11	100.45
109.88	108.96	108.71	103.6	108.49	115.7	112.21	107.73	107.73	112.14	105.19	104.89	112.32	107.94	109.13	105.68	107.62	106.87	111.28	110.9	106.51	108.85	107.92	106.82	107.59	107.34	113.2	106.72	106.45	104.46	106.87	107.5	111.6	108.84	101.99	109.18	108.9	108.73	108.38	101.09	108.97	105.13	108.78	107.13	110.63	109.88	110.9	106.1	110.32	105.94
106	104.54	106.62	105.71	106.01	103.87	105.75	106.36	105.64	101.3	103.08	108.05	104.28	106.68	103.28	101.48	107.58	106.23	102.57	110.13	98.07	107.93	106.61	103.67	104.82	107.55	113.87	105.04	106.25	104.05	109.56	108.06	108.12	102.88	103.47	107.06	105.03	104.94	103.49	106.52	102.76	100.82	104.66	107.34	104.45	102.23	105.66	106.62	107.97	105.09
101.22	106.55	107.09	107.31	108.31	104.7	104.52	104.94	103.03	105	107.2	111.66	103.68	106.07	103.53	104.76	107.45	104.73	105.45	104.77	109.64	105.2	106.14	105.25	109.28	108.07	106.51	105.54	106.7	105.1	102.25	107.45	108.51	106.35	100.96	101.68	109.19	105.75	109.52	104.7	109.51	105.54	106.04	102.34	108.35	108.78	108.35	105.69	103.79	103.74
109.06	110.19	111.52	109.55	104.47	107.02	113.13	110.54	109.01	109.58	107.16	110.18	108.07	110.04	106.8	107.13	108.07	112.05	106.45	109.13	109.71	108.35	109.54	109.86	110.53	106.28	112.53	107.84	106.11	104.69	109.01	108.46	112.54	109.94	109.74	113.11	107.54	105.06	109.35	107.76	106.32	108.62	111.22	105.65	104.79	107.52	112.78	108.68	108.55	108.47
101.76	98.434	99.579	99.287	99.809	98.553	99.024	96.859	95.719	99.666	97.09	98.964	97.991	96.389	101.35	96.564	99.191	102.26	103.09	99.907	101.54	101.6	96.28	104.01	97.549	91.665	95.5	100.92	99.135	101.02	98.37	96.937	96.913	96.207	94.866	102.46	96.867	97.117	95.936	96.861	100.51	100.08	100.73	98.821	102.1	98.74	96.195	98.69	98.577	99.156
107.51	108.29	108.97	110.71	106.88	111.97	105.36	111.07	111.34	110.6	108.54	107.78	105.87	109.4	105.69	108.21	106.26	107.87	110	108.49	107.03	109.49	113.16	106.43	111.02	110.14	111.47	105.8	106.52	111.41	106.24	105.09	108.05	111.33	105.48	105.07	108.45	113.55	109.71	110.44	111.3	111.07	108.44	113.07	107.54	112.93	110.7	106.3	109.17	107.17
105.12	105.51	105.02	104.75	111.84	103.6	106.63	103.04	103.89	106.55	105.82	107.45	105.81	106.99	110.26	106.95	105.62	105.7	104.37	102.69	105.26	111.17	105.91	108.84	110.11	102.84	104.09	102.16	106.16	103.71	109.37	108.04	108.1	101.97	106.51	104.01	109.68	105.36	108.51	102.91	105.15	108.88	107.66	100.48	106.3	106.45	104.89	103.69	105.8	106.93
107.17	104.29	104.61	105.15	100.89	105.54	104.3	103.27	103.06	102.94	106.31	108.9	105.61	107.9	105.01	105.05	102.31	110.04	104.92	105.6	111.1	99.081	103.86	107.2	106.21	103.94	105.99	108.12	105.81	100.34	101.78	105.45	107.64	106.18	106.05	103.92	99.846	102.84	107.61	106.6	105.47	104.9	106.98	108.08	105.33	102.62	107.9	105.48	106.03	106.29
104.76	103.24	102.12	100.1	104.28	101.34	101.75	100.02	109.09	109.94	107.91	103.04	105.58	102.02	104.38	103.71	108.99	103.25	102.56	105.89	103.99	105.26	107.2	107.4	107.11	105.5	105.78	104.94	108.89	103.67	104.78	104	107.71	104.9	103.67	106	111.26	108.03	103.48	106.36	102.62	103.43	105.39	107.02	106.2	111.87	102.36	104.61	101.26	107.65
108.09	107.61	111.84	110.96	105.44	108.19	106	106.81	108.76	110.52	110.33	110.92	111.74	107.06	108.14	108.49	110.9	110.52	105.94	105.25	104.67	113.11	107.86	108.49	109.8	106.58	104.24	108.7	109.41	110.38	107.51	108.54	105.62	105.24	108.59	110.78	109.51	106.25	109.23	110.44	107.33	110.56	109.97	108.66	107.99	109.5	109.65	110.66	112.87	112.76
101.09	102.03	99.955	98.612	100.82	103.25	98.748	101.71	100.14	98.374	101.68	101.22	103.29	101.19	101.21	103.82	99.534	100.06	98.835	102.65	102.99	102.35	102.84	101.59	97.584	104.57	104.52	101.31	99.37	100.95	102.06	96.157	98.205	99.304	100.28	99.98	99.26	99.708	98.701	98.448	100.47	100.56	100.66	98.184	102.03	101.98	99.653	94.795	99.108	101.77
105.26	108.42	100.56	109.03	104.56	104.64	105.83	105.65	107.55	104.21	102.13	102.95	106.88	108.33	107.12	106.03	104.27	105.35	107.85	103.89	108.77	101.7	106.84	104.4	102.53	103.44	106.86	106.14	104.06	102	106.49	102.07	104.55	106.34	104.25	108.98	99.508	104.42	105.8	103.92	105.26	109.02	111.48	107.04	106.45	105.87	106.47	105.21	105.2	103.85
106.4	107.9	106.95	110.86	109.08	112.23	108.29	104.01	105.41	108.54	108.38	106.23	109.07	110.86	107.28	106.55	106.71	106.99	111.23	105.86	102.72	106.08	109.02	110	114.46	108.89	112.18	105.78	107.36	108.69	107.68	104.67	112.89	105.01	110.79	110.56	111.83	106.26	111.98	104.56	108.66	109.48	107.76	106.26	108.18	108.64	112.67	109.83	109.83	107.56
105.56	104.1	107.23	106.74	103.76	107.59	107.16	107.49	107.53	106.48	108.82	109.12	109.72	109.64	103.26	105.92	106.09	101.94	105.43	100.43	107.39	106.65	107.31	106.98	107.89	106.84	105.88	102.97	103.06	106.55	108.26	104.41	107.71	103.59	108.71	103.06	108.53	103.09	104.84	101.22	107.78	104.21	109	109.83	106.51	100.99	108.74	108.37	107.28	104.72
97.86	98.717	97.454	95.443	99.031	97.777	103.5	97.352	99.307	96.516	98.83	95.501	92.894	99.473	94.959	98.333	101.02	97.73	92.199	97.677	100.68	96.177	98.03	97.67	99.822	100.7	93.853	98.202	97.559	102.25	100.33	97.766	99.255	101.59	96.289	102.4	98.873	100.16	100.87	92.838	96.318	97.625	101.8	98.501	96.281	100.14	102.68	100.06	97.907	95.967
109.71	111.67	108.81	113.22	112.31	111.3	110.43	114.99	110.98	108.2	114.86	114.12	109.41	114.41	112.43	111.5	114.53	108.61	107.87	103.12	109.51	108.6	110.74	109.02	108.55	115.5	109.07	108.02	113.84	112.1	107.28	111.52	112.97	111.96	108.95	111.68	109.52	110.21	111.49	111.24	107.52	112.75	110.26	110.57	112.55	107.26	110.03	111.26	109.72	113.74
112.02	105.7	104.85	104.25	110.48	106.32	100.67	105.14	107.11	113.15	107.6	104.1	109.32	103.82	101.28	108.65	105.62	104.17	107.17	107.39	110.31	104.54	109.58	103.44	106.42	105.82	106.29	105.32	104.51	106.77	104.87	105.47	103.05	108.35	105.93	106.75	111.01	105.48	110.12	107.72	105.3	101.04	104.42	109.49	107.07	105.35	103.82	105.45	106.79	106.12
105.64	111.3	104.45	110.45	107.82	105.9	104.25	109.7	103.14	107.2	106.95	112.72	107.56	112.16	107.52	108.64	105.12	109.11	108.93	112.24	107.36	105.97	107.44	107.9	107.38	111.56	111.14	106.58	104.64	109.37	109.12	105.63	106.43	102.61	109.41	105.12	108.58	105.3	109.68	109.44	102.9	109.39	104.62	106.4	108.5	105.46	107.01	110.07	110.88	107.38
111.27	103.26	110.26	115.36	110.49	109.91	107.24	109.27	107.11	108.67	104.98	109.7	111.27	108.72	106.41	103.9	106.79	108.09	108.65	105.09	108.46	109.57	107.6	106.29	108.83	112.01	111.52	110.44	106.02	107.69	108.63	104.45	109.7	110.55	106.22	108.47	107.21	107.14	113.23	106.35	108.4	108.15	107.74	111.8	110.71	106.98	109.17	107.61	104.95	104.58
107.09	105.18	107.98	104.87	105.99	103.76	111.22	106.23	108.65	105.73	104.98	105.27	103.63	109.64	108.26	101.84	111.13	105.45	102.06	104.33	107.71	106.57	108.12	106.29	100.38	106.48	105.53	109.78	105.63	105.41	107.82	108.8	108.53	102.46	105.97	106.55	106.47	105.81	105.5	107.35	106.51	106.66	108.85	104.84	103.84	108.71	104.22	109.53	107.18	103.49
109.92	109.53	113.99	110.42	105.52	104.43	107.45	105.44	106.66	107.63	114.02	107.46	110.47	109.99	109.12	110.81	108.2	105.26	107.53	110.63	109.83	110.38	106.87	109.44	109.96	109.61	106.98	107.06	105.81	102.84	109.17	109.45	107.03	107.03	108.91	109.86	107.22	107.38	108.29	107.09	107.47	106.18	107.48	106.16	110.9	109.7	104.82	110.38	104.41	109.4
98.79	98.087	97.445	97.055	97.714	95.537	97.967	100.9	97.556	96.11	101.6	96.055	98.826	94.333	97.77	101.44	99.824	101.26	101.76	95.713	99.559	96.329	104.16	101.68	97.218	98.045	95.969	98.908	100.6	99.079	96.051	97.697	96.521	97.288	101.58	102.13	96.733	98.062	99.351	98.545	91.748	99.512	95.802	105.78	98.014	97.952	101.73	94.727	99.96	96.925
100.56	103.18	100.73	99.007	102.23	103.91	97.778	103.12	101.62	100.96	100.02	97.157	100.28	98.44	100.17	103.48	103.56	98.715	101.15	97.215	98.937	97.478	102.39	106.46	96.316	104.51	99.556	97.194	101.72	100.15	100.02	96.4	101.6	98.014	102.28	100.8	102.83	101.76	103.74	97.013	102.66	101.87	105.19	106.53	99.775	101.64	99.256	104.81	97.555	100.76
109.03	111.52	105.18	108.07	106.49	107.02	108.72	111.16	109.52	106.62	112.24	108.68	108.5	108.18	104.31	110.12	112.33	103.48	109.27	109.03	108.58	109.05	106.38	106.05	108	111.73	109.1	106.85	106.98	108.23	106.08	106.89	110	106.63	103.44	112.82	109.12	111.82	110.7	108.79	105.94	112.55	111.62	106.87	109.41	110.11	106.74	105.07	110.99	103.44
107.1	105.14	102.39	106.75	106.71	106.97	101.52	106.3	107.78	110.16	105.37	106.05	105.93	107.96	105.56	102.67	107.3	101.45	105	104.59	106.83	108.57	103.54	106.46	107.51	106.74	108.17	106.05	108.59	101.4	107.84	105.94	105.41	103.1	105.51	107.92	105.38	106.51	106.2	103.71	108.92	107.36	106.31	107.6	106.64	106.16	107.71	105.79	102.25	109.16
115.85	115.89	111.36	110.54	107.34	105.85	109.04	106.61	108.43	109.09	111.45	110.19	108.26	110.04	112.33	110.34	110.95	107.23	110.53	108.69	112.36	109.29	116.19	113.1	113.22	106.46	111.02	109.92	105.61	109.52	110.04	111.28	106.65	108.21	109.69	112.9	109.9	109.47	107.87	111.38	113.8	109.11	112.73	113.09	109.61	113.08	111.61	109.87	107.51	108.85
99.602	100.8	101.39	97.385	102.77	96.776	99.858	98.811	100.56	98.955	98.575	105.39	102.35	100.12	100.74	99.396	101.2	96.895	100.9	102.51	104.3	97.632	101.74	101.68	102.41	101.11	102.13	98.229	100.17	102.77	101.89	99.088	100.08	95.09	102.68	100.38	104.9	101.91	98.068	98.853	101.94	102.64	103.16	100.07	104.96	100.51	100.14	99.868	101.73	99.785
111.07	109.82	110.41	106.94	107.7	112.32	110.12	108.28	108.37	110.04	110.67	105.84	111.32	107.97	113.13	110.25	111.86	108.4	109.07	106.43	109.57	109.06	114.07	108.86	106.51	111.22	104.36	106.16	110.51	106.66	110.09	108.5	109.67	107.06	108.36	106.56	105.37	106	103.82	110.4	109.72	111.81	109.07	109.43	106.88	106.26	110.22	108.84	104.98	109.46
106.11	107.21	103.75	104.86	107.38	102.14	109.49	106.33	101.23	102.46	103.24	105.78	104.85	107.05	105.38	104.31	105.5	101.36	108.08	100.03	104.48	108.1	106.19	106.62	110.36	106.73	102.21	105.82	102.87	105.88	109.33	102.4	99.992	103.02	108.38	105.63	103.88	103.39	103.2	101.66	103.63	105.58	103.64	110.57	102.46	103.31	102.73	106.22	103.3	106.69
108.89	108.15	106.92	108.35	109.13	109.45	107.78	108.6	106.43	108.84	108.51	109.01	108.46	107.31	106.18	109.32	108.12	107.54	108.54	110.82	109.15	111.04	108.57	106.52	105.04	113.44	104.67	106.53	104.16	106.86	110.02	109.18	107.97	106.24	111.55	109.11	107.82	111.58	109.48	105.36	104.09	112.14	106.87	108.57	106.73	106.47	108.07	111.47	107.21	102.6
105.28	109.35	110.09	109.29	108.32	108.55	108.63	106.84	110.66	111.07	108.19	105.73	108.03	108.42	104.84	106.9	107.86	99.441	110.28	102.08	111.92	104.75	107.86	108.8	107.56	105.37	106.64	106.78	105.47	105.93	103.59	104.38	108.4	108.94	108.06	106.85	101.33	104.77	107	103.97	105.43	108.73	101.7	106.28	106.31	106.15	105.57	103.52	100.21	109.15
103.44	108.02	107.74	105.78	106.32	107.24	105.42	111.39	109.29	102.94	107.07	111.52	106.3	110.27	110.92	108.13	112.13	112.31	110.27	108.38	109.3	112.25	110.13	109.97	106.83	107.06	106.77	113.98	108	110.59	106.41	107.63	111.88	108.9	110.59	107.13	112.35	111.11	114.54	114.87	109.34	108.5	106.89	110.89	108.05	108.94	107.81	108.48	109.91	108.75
107.38	104.45	103.49	102.77	110.04	103.25	99.002	107.02	106.98	109.34	110.96	101.6	109.2	108.24	109.21	107.28	101.15	104.67	107.48	106.68	105.09	106.88	103.91	107.47	111.05	105.07	100.56	103.18	108.27	106.78	103.49	102.4	109.91	107.07	101.49	100.67	105.16	104.88	102.97	112.83	104.21	104.86	103.42	108.57	105.71	107.48	105.05	104.24	104.02	106.7
108.11	105.26	109.42	102.24	107.62	105.65	106.79	105.75	101.6	105.46	109.22	104.32	108.95	104.6	103.22	106.99	106.95	107.16	104.18	102.43	104.12	104.59	105.54	107.48	101.62	105.54	105.87	101.29	105.13	101.82	108.03	106.93	104.64	108.24	109.26	107.18	104.41	102.15	102.26	104.67	101.44	105.75	104	104.15	102.26	105.81	105.42	105.19	106.18	102.8
98.783	96.557	96.787	97.814	98.679	98.861	94.379	95.385	98.053	99.372	97.824	101.92	94.733	95.908	98.519	101.66	98.899	99.383	94.917	99.398	96.07	94.715	97.271	97.256	97.133	100.83	101.61	101.06	99.173	101.42	97.541	102.02	96.943	99.826	91.931	100.06	94.814	96.796	99.359	100.96	98.426	96.546	98.054	98.67	98.603	98.394	95.354	98.125	94	100.78
108.82	108.9	106.58	109.75	105.58	107.77	106.87	105.37	109.25	104.94	107.5	107.84	106.52	106.68	109.8	102.68	103.51	102.97	102.58	104.28	105.72	108.42	110.74	104.96	105	107.57	107.39	106.99	112.27	102.08	103.28	102.49	106.62	101.15	103.47	108.96	104.72	107.73	108.39	104.22	104.49	103.43	109.99	108.48	113.26	103.66	106.21	105.32	107.39	108.58
104.46	105.56	108.08	106.36	105.73	105.79	104.54	104.26	105.46	103.51	107.74	105.65	104.35	106.06	105.72	107.02	111	105.3	105.35	105.24	109.18	103.92	104.28	105.85	106.34	107.31	102.89	106.25	103.94	102.73	106.68	109.33	106.78	103.78	102.5	106.34	105.67	107.91	107.93	108.27	101.33	106.41	109.35	108.13	109.41	107.28	104.06	104.5	104.02	101.81
98.001	101.28	98.138	95.958	101.41	101.79	96.073	99.589	95.756	99.646	99.044	95.657	97.552	100.3	99.741	96.368	93.616	94.128	95.796	97.364	93.215	96.373	96.53	99.271	103.16	100.56	98.661	94.127	97.018	97.807	98.622	96.529	100.96	99.58	100.39	99.039	98.142	100.85	98.303	101.63	92.932	96.15	98.307	103.28	100.88	98.033	99.196	101.28	98.508	96.418
108.07	104.75	108.65	106.2	106.34	105.66	103.2	106.85	107.94	99.494	109	106.08	107.7	103.24	103.28	102.3	101.19	103.72	105.6	105.26	112.84	103.2	108.38	106.83	104.88	104.14	106.89	106.75	105.18	106.93	106.52	104.62	104.98	105.93	106.81	105.64	108.31	106.92	101.98	106.26	107.09	109.36	107.7	101.46	106.68	106.03	106.79	105.21	103.56	103.06
106.59	102.9	106.26	104.81	108.18	106.23	104.39	111.72	107.1	107.27	108.82	104.58	110.32	102.69	108.33	107.15	102.72	108.76	107.63	107.19	103.81	107.76	105.9	107.39	105.28	105.05	104.2	108.66	106.2	111	106.2	102.5	105.76	102.64	99.851	108.06	105.68	103.61	105.64	107.82	105.29	105.56	107.11	105.13	110.42	103.18	106.5	108.58	109.33	103.51
101.95	101.92	98.634	102.1	101.29	100.66	101.83	103.08	103.55	100.34	102.49	104.55	97.003	99.616	98.399	99.871	101.04	99.493	103.26	95.014	101.77	95.874	97.541	100.05	101.56	102.9	101.09	99.136	107.27	103.33	98.028	103.42	103.36	102.28	103.24	101.79	95.062	99.293	99.858	100.77	101.84	102.37	96.907	105.5	96.434	100.03	101.67	102.54	104.58	104.86
93.261	95.553	96.12	101.77	97.759	97.388	94.58	98.291	99.991	94.817	95.296	99.576	98.299	96.545	98.564	101.64	96.924	98.91	96.942	97.305	97.724	98.411	94.538	98.585	97.124	91.737	94.245	99.348	95.723	99.46	102.36	95.519	95.386	97.426	93.411	95.486	98.816	97.555	95.878	98.802	97.418	97.962	97.842	98.558	98.601	96.055	100.27	97.538	100.02	97.283
106.9	106.72	108.14	104.61	105.94	109.35	105.85	101.28	103.85	100.32	105.14	108.76	105.74	104.47	106.44	105.2	102.7	109.05	112.47	106.35	102.72	106.32	105	100.85	103.35	107.32	105.44	105.04	102.22	105.92	105.7	107.27	99.616	107.5	103.05	106.11	104.38	107.16	104.38	108.03	105.93	102.33	104.89	105.78	102.24	101.89	106.3	101.38	106.75	106.16
111.95	107.73	109.96	107.14	108.25	109.15	106.32	110.04	107.91	105.3	106.58	107.57	109.34	108.57	109.66	107.87	110.67	106.83	107.97	106.4	108.88	111.47	109.2	112.36	105.14	108.77	107.31	108.07	113.29	107.24	103.78	108.09	108.23	106.32	104.93	107.24	106.55	107.56	103.75	109.62	107.17	108.43	109.31	107.58	108.37	105.86	103.26	107.4	107.51	106.99
102.13	105.11	98.407	106.73	107.81	105.39	106.29	106.21	107.93	107.89	107.09	104.2	105.71	104.62	106.04	104.47	103.02	106.57	107.66	108.96	108.7	105.02	107.73	108.64	103.23	102.95	105.81	106.49	106.01	106.67	105.17	104.02	106.12	106.59	105.42	104.59	102.17	103.95	103.47	107.31	104.83	107.58	106.44	104.58	107.51	104.25	101	105.27	105.28	106.93
107.25	107.21	112.4	106.52	104.59	108.34	109.84	109.07	108.62	108.92	105.99	106.23	107.29	109.64	107.08	112.57	105.85	107.8	109.3	108.15	108.14	105.12	105.28	104.24	108	102.97	108.49	108.85	112.15	107.99	108.89	105.96	113.79	108.53	108.64	111.05	108.42	109.22	109.06	108.28	108.3	105.62	108.39	109.05	111.81	110.89	105.53	110.14	106.16	110.02
106.76	107.84	106.44	105.82	107.75	107.14	107.36	106.96	106.01	109.58	106.74	105.9	110.32	108.43	108.11	105.93	107.99	106.44	109.87	108.55	108.52	107.96	110.27	111.67	108.35	110.1	109.86	109.1	106.89	106.14	105.56	111.12	112.41	108.66	109.46	110.83	105.26	113.13	106.27	105.48	104.6	107.44	108.99	104.2	108.1	106.75	104.38	109.22	110.87	110.03
98.382	95.817	96.596	101.1	100.8	98.14	100.14	101.8	98.628	101.38	99.91	95.818	96.578	100.33	95.277	95.155	100.38	96.47	97.017	95.888	93.941	96.086	93.62	97.828	96.699	98.011	99.561	100.71	96.097	102.95	96.043	98.071	99.936	99.011	96.416	96.412	96.118	97.575	100.21	96.943	99.716	98.463	98.833	96.593	98.051	98.416	93.84	98.722	99.327	97.687
99.713	100.43	96.733	98.534	102.87	105.62	102.55	103.87	106.11	100.31	104.82	100.34	102.6	100.61	98.7	101.94	103.41	97.935	103.14	102.31	101.48	101.96	99.425	98.981	103.45	105.32	102.87	102.38	99.093	97.836	100.93	97.17	100.67	95.897	103.65	99.47	98.228	101.21	100.02	100.39	102.34	104.06	105.06	96.518	101.19	96.051	96.031	99.46	102.91	103.62
111.48	104.99	105.47	107.67	110.87	107.57	103.54	112.3	106.46	102.69	106.54	108.12	113.11	107.78	109.7	106.21	111.32	112.57	100.85	108.58	106.99	105.43	105.93	107.86	107.32	105.72	110.27	110.69	109.46	109.15	113.47	107.48	111.27	105.5	110.3	112.62	107.25	108.89	107.03	106.12	109.94	107.09	104.15	107.44	109.11	108.98	109.96	109.16	105.35	107.03
105.51	105.51	103.99	109.36	114.54	108.34	106.6	107.48	107.17	108.58	108.33	111.63	110.26	107.16	107.86	105.85	102.77	111	108.58	111.01	109.35	104.39	111.33	112.68	106.27	111.84	108.46	105.57	110.62	106.67	105.7	108.11	109.78	109	109.47	102.58	112.61	105.37	106.86	107.06	111.35	109.77	110.99	109.79	108.21	107.81	106.78	109.56	103.45	109.91
102.76	105.32	107.78	107.59	105.77	106.13	103.07	107.79	109.63	104.79	102.07	106.26	105.68	100.74	103.63	108.03	104.75	103.99	103.3	107.63	104.55	102.79	111.93	104.05	108.73	108.38	101.99	107.93	107.8	109.85	104.6	102.39	108.62	104.86	107.13	104.49	104.53	103.8	107.66	107.44	108.33	106.06	104.97	104.74	104.13	105.48	109.57	103.07	104.64	109.11
105.54	103.8	103.52	103.36	104.64	104.62	105.54	105.66	101.45	109.3	105.23	106.3	106.49	105.96	105.86	105.78	108.7	105.54	104.61	106.81	106.38	105.89	106.55	106.47	105.94	104.51	106.03	106.1	107.21	108.53	104.78	107.48	101.01	103.42	107.44	102.81	104.6	108.1	102	106.34	108.16	104.77	109.26	110.81	106.67	104.79	109.51	108.36	106.95	107.11
105.96	107.7	106.78	109.82	108.21	108.29	111.8	109.29	106.52	110.3	105.69	104.43	107.44	106.57	106.18	108.63	107.33	108.02	106.8	107.38	109.56	108.77	106.85	104.51	108.62	111.04	105.27	108.04	108.2	105.69	108.55	106.32	106.67	105.86	109.72	107.41	104.8	105.62	105.61	107.12	108	112.41	108.06	104.79	103.38	106.88	106.19	107.77	110.44	105.14
102.62	107.92	110.13	108.46	107.77	106.75	108.16	106.2	107.93	106.51	105.01	104.82	106.97	105.77	110.28	108.78	106.22	106.87	106.93	105.44	106.55	109.66	105.6	107.31	112.23	109.38	103.23	109.01	109.21	111.37	106.63	108.66	111.1	108.16	107.8	108.68	108.1	106.64	104.37	104.13	106.3	104.14	103.49	111.39	108.82	106.03	103.63	105.41	108.01	108.66
100.28	98.996	98.519	105.28	99.687	102.49	104.3	97.176	102.02	102.36	102.53	97.666	102.33	102.15	101	98.779	99.163	100.9	96.24	103.06	104.39	101.61	100.09	99.118	103.26	94.155	100.2	101.02	97.106	104.02	104.26	97.577	99.504	103.68	96.873	100.22	100.56	101.38	102.57	102.58	99.529	96.979	104.68	97.684	103.05	100.3	100.6	103.8	100.6	102.98
103.98	104.25	105.31	105.33	107.16	105.2	107.88	105.75	107.36	110.67	102.59	104.73	101.7	104.43	104.49	111.55	104.59	106.75	102.89	108.19	107.43	107.72	103.27	103.96	106.01	105.68	100.74	105.65	103.48	105.48	107.89	107.57	107.07	101.71	107.25	101.64	98.292	109.26	107.15	103.43	106.28	102.35	104.21	106.67	107.2	109.06	103.9	108.16	104.1	103.95
105.75	106.34	104.96	109.27	108.09	108.99	110.49	111.66	107.61	108.14	106.08	106.83	102.93	107.92	106.96	109.01	107.01	111.43	107.67	102.12	102.61	110.23	109.83	109.57	107.36	106.86	105.3	107.22	109.93	107.35	111.72	107.6	108.56	106.4	108.82	107.91	108.63	109.24	107.76	105.23	108.16	104.32	104.49	111.75	109.67	109.15	106.86	109.38	108.2	112.19
109.24	108.5	105.97	109.52	103.75	110.76	107.04	106.54	107.01	105.64	107.45	107.23	109.24	106.74	107.31	108.3	103.95	106.6	109.25	107.03	100.45	108.07	105.02	104.57	106.44	108.11	110	107.29	106.55	102.13	107.42	110	103.78	109.03	108.21	106.88	102.81	103.43	104.14	106.65	109.68	104.52	101.63	102.7	104.11	109.33	106.43	106.71	104.49	108.6
103.62	104.01	110.49	107.24	106.12	107.07	103.2	108.73	104.65	105.77	109.76	106.84	107.98	106.69	107.88	106.39	109.44	109.08	107.14	106.47	107.35	105.22	106.72	101.91	107.84	105.88	104.8	104.43	111.36	107.16	105.41	105.16	105.49	105.37	107.69	100.6	105.18	105.94	105.75	105.2	106.84	101.3	105.25	108.24	102.87	107.28	105.33	106.67	106.85	110.19
107.03	102.42	109.14	108.82	107.66	105.85	105.11	106.48	106.97	106.76	106.74	100.27	105.16	103.85	101.44	106.15	102.56	107.94	107.2	103.39	103.19	102.85	107.46	103.74	105.93	107.46	107.38	104.79	101.01	107.99	106.84	106.37	103.27	106.87	103.84	100.86	105.09	104.6	105.7	103.84	105.72	104.46	106.47	108.4	110.4	107.75	104.82	107.18	107.21	107.01
99.328	108.24	106.59	105.14	109.56	105.22	104.96	104.25	105.06	107.65	106.45	112.53	107.65	106.57	105.73	102.6	107.29	105.47	110.16	106.54	104.25	102.82	107.65	108.82	101.9	105.06	108.19	101.67	111.12	104.31	106.78	105.11	101.68	101.14	102.9	102.66	111.36	106.63	101.96	105.68	107.66	106.25	101.62	103.89	105.83	105.42	108.35	100.08	98.035	103.65
105.04	106.54	103.77	103.47	106.88	105.54	108.14	103.91	112.46	107.4	101.09	105.11	104.34	104.55	105.93	104.31	105.86	104.02	109.01	104.11	103	108.64	102.58	106.97	109.03	106.63	103.71	109.6	108.93	107.59	102.77	106.01	108.43	103.36	103.71	102	106.78	106.73	102.78	106.07	108.99	108.18	109.96	102.37	105.47	104.37	107.79	108.02	107.4	109.4
103.58	102.38	107.18	104.14	102.5	105.42	103.33	106.7	102.29	104.99	108.18	105.74	104.6	110.2	106.23	108.53	107.88	105.59	104.61	105.63	107.04	103.06	103.98	106.14	102.69	105.59	104.68	102.36	105.78	105.54	104.14	107.17	104	104.57	102.52	104.64	105.26	106.95	104.54	105.61	103.35	105.51	104.42	102.12	103.49	106.72	102.58	111.56	107.1	103.97
94.551	97.613	96.745	97.532	105.75	98.581	102.44	100.33	97.581	99.22	99.043	102.26	99.491	98.458	100.85	95.55	97.05	100.54	102.37	98.603	101.6	97.162	99.781	95.727	97.025	98.339	97.857	101.12	97.528	92.794	96.585	99.078	95.793	103.95	97.408	97.62	97.387	98.338	95.996	101.49	94.1	101.58	98.185	98.36	98.354	98.049	100.47	102.18	95.436	98.624
108.5	108.04	111.86	107.99	109.18	106.08	105.38	104.64	107.23	107.52	107.23	105.91	106.8	106.08	107.17	105.39	108.78	106	104.65	110.45	105.19	106.68	104.84	110.57	112.86	106.81	108.36	109.34	109	108.74	107.85	101.27	106.11	104.97	106.77	109.59	107.62	112.84	105.5	105.45	106.32	104.23	106.99	104.54	105.14	110.63	110.56	106.1	107.01	108.27
111.58	107	112.06	106.85	110.01	109.6	110.78	108.92	111.68	107.31	107.7	107.59	106.18	104.39	107.14	111.17	106.71	109.37	107.95	106.31	108.31	105.41	107.38	107.7	107.43	112.84	107.62	107.26	105.93	109.89	108.21	107.78	108.16	104.08	107.52	109.98	108.99	106.3	109.21	114.7	111.06	113.96	111.81	106.61	110.81	110.62	108.4	106.73	106.4	108.93
104.62	105.74	105.03	106.5	107.29	108.56	111.44	106.42	106.63	108.05	108.07	110.56	106.13	109.26	105.25	110.92	110.59	110.36	109.53	109.48	104.24	107.37	109.21	106.13	105.66	104.63	109.39	108.01	109.67	103.42	108.61	110.81	103.69	103.86	107.81	105	109.68	105.12	103.67	111.18	109.47	107.39	111.49	110.2	102.48	110.01	107.57	110.07	106	108.97
103.05	105.07	110.56	104.91	109.4	103.77	105.61	106.5	104.86	105.5	104.48	103.52	106	107.41	103.27	102.34	102.67	104.93	106.14	108.48	103.06	105.06	105.47	106.04	108.58	103.8	104.61	105.21	103.5	104.88	105.81	106.99	108	109.33	104.09	106.69	105.2	108.07	105.22	105.06	101.42	110.5	104.68	105.03	101.38	107.85	106.95	103.78	103.82	106.44
105.39	109.4	106.24	100.61	103.83	106.65	103.17	108	104.56	107.76	105.23	105.14	106.46	103.61	105.23	106.44	107.86	109.38	106.25	105.13	107.49	108	104.44	104.77	104.05	105.69	108.93	107.98	104.51	103.02	107.7	107.09	106.01	105.02	105.84	109.64	105.2	110.03	109.05	110.98	103.82	104.59	105.21	104.51	99.323	106.64	104.98	103.94	106.78	108.95
107.93	109.84	107.02	102.56	104	109.29	105.59	108.53	109.74	107.09	106.69	108.64	104.77	105.77	106.24	110.21	106.25	107.41	107.61	106.1	109.77	106.16	111.62	108.09	104.07	104.18	104.44	104.53	106.34	103.76	103.98	107.37	102.22	103.75	103.34	108.96	105.17	106.43	109.89	105.76	108.33	101.04	106.47	106.53	108.52	106.9	101.55	107.13	104.71	104.64
106.48	108.06	103.45	109.56	107.12	106.8	106.36	106.45	107.11	108.96	106.01	111.19	108.04	106.68	104.57	112.52	101.97	111.82	104.88	106.96	107.94	108.01	111.98	106.13	104.34	107.24	107.6	113	111.5	107.59	109.27	113.15	107.22	102.22	105.93	104.76	106.42	106.21	111.82	109.06	108.31	110.61	105.85	109.87	110.17	110	110.08	111.89	106.61	111.27
107.98	109.63	106.38	102.88	105.7	112.08	103.82	106.55	101.79	109.18	106.47	110.71	108.16	104.83	108.03	103.13	106.65	106.14	104.98	104.78	107.49	105.2	108.32	106.93	103.33	105.52	109.51	106.96	110.18	107.2	108.77	109.82	107.95	102.18	109.43	104.47	108.26	108.19	109.22	105.15	108.54	104.37	107.28	106.74	110.41	107.53	109.7	107.48	105.2	113.29
95.45	98.445	100.14	98.266	96.205	94.143	96.205	101.03	97.887	100.95	96.965	97.005	100.01	97.678	95.717	100.49	98.135	97.635	102.53	96.602	100.34	97.307	99.672	98.612	98.516	96.575	95.424	102.62	98.034	92.814	100.95	98.637	98.53	100.78	99.362	100.04	101.31	102.21	98.764	96.229	96.939	96.568	100.1	98.605	103.08	100.47	100.13	100.75	96.717	97.777
107.72	111.69	108.53	111.11	107.45	105.43	103.71	110.25	111.11	107.44	111.52	106.59	102.56	108.07	107.65	108.94	104.74	107.48	102.03	105.26	104.25	106.82	102.66	111.98	106.03	106.54	105.57	110.9	107.6	101.04	104.73	105.51	103.65	109.69	108.78	106.53	100.35	106.19	107.74	104.02	105.66	109.43	103.93	104.5	109.46	106.32	104.24	108.88	106.2	105.9
96.998	96.572	102.03	105.04	101.79	98.538	100.38	101.72	102.73	99.002	105.24	101.19	98.359	98.551	108.56	103.34	104.05	102.36	105.87	99.144	101.23	104.31	101.59	104.24	104.91	98.991	105.03	101	105.11	105.08	106.26	96.96	105.54	100.45	104.86	104.48	98.949	100.77	105.27	101.78	103.83	102.59	104.51	100.74	105.57	102.88	105.19	104.64	103	100.32
104.11	103.7	105.44	111	106.75	104.98	108.83	105.63	106.23	110.74	101.58	107.81	105.47	104.71	106	102.66	110.17	106.03	104.74	107.12	102.73	107.22	105.16	103.02	105.26	103.63	104.02	108.3	101.15	104.28	108.26	108.09	110.6	107.86	106.02	105.2	101.64	108.13	105.52	105.45	110.73	107.3	100.21	106.48	104.66	103.03	109.62	109.46	106.27	106.75
103.58	104.27	101.7	105.48	105.28	108.14	107.88	101.91	105.45	110.66	110.21	107.81	105.44	105.71	106.09	106.37	105.95	103.67	103.63	105.3	104.87	108.28	103.92	108.71	108.28	103.49	107.91	105.16	108.86	106.69	111.03	103.81	105.36	106.14	102.45	105.61	103.52	101.18	106.12	106.22	105.1	105.4	109.43	106.58	105.78	110.42	107.17	105.08	105.72	109.93
109.74	108.91	109.94	106.21	106.46	112.16	105.5	106.6	104.53	105.89	109.05	106.02	104.94	107.27	112.68	107.71	104.05	110.96	112.82	108.1	111.24	109.5	106.87	108.88	112.77	108.36	111.65	108.43	113.79	112.14	107.37	110.54	111.08	110.22	110.55	112.23	106.15	107.75	108.72	110.24	107.79	108.32	110.74	109.85	111.46	104.67	106.34	108.41	107.14	104.96
103.08	99.497	103.38	100.15	101.29	98.696	103.76	100.98	102.18	100.34	97.753	100.43	104.89	100.22	105	101.17	98.196	101.62	101.71	102.48	101.16	101.1	97.441	106.14	98.848	99.312	97.429	102.33	100.45	96.308	97.6	99.6	96.129	103.37	103.62	105.82	102.37	103.09	103.29	104.18	96.744	102.82	99.232	96.746	101.81	99.979	101.32	100.09	98.193	97.056
97.926	100.79	99.237	102.27	99.514	97.997	99.942	94.89	97.24	97.474	100.32	95.983	101.08	97.947	100.88	98.256	98.131	101.6	99.825	99.945	97.982	99.445	94.025	98.768	99.725	97.417	97.341	99.553	97.757	104.27	98.428	96.019	99.289	98.197	94.857	101.57	96.325	90.381	96.01	96.38	97.986	95.558	99.002	100.6	96.039	97.062	100.06	97.699	97.977	98.534
96.207	98.594	93.954	96.735	94.986	95.909	97.741	92.042	97.422	95.249	98.624	99.807	99.049	97.299	100.86	94.918	98.871	101.17	97.011	98.875	96.075	95.547	102.21	99.038	97.618	93.391	99.43	100.17	96.388	103.77	94.779	97.488	101.88	98.686	100.84	99.418	98.445	100.96	99.723	97.089	96.462	96.883	99.194	102.03	105.25	98.199	96.408	99.835	99.317	99.188
94.571	100.14	96.175	99.221	100.1	101.77	98.128	95.847	99.034	96.733	97.506	102.56	94.913	99.275	98.683	94.926	99.807	101.91	100.47	96.612	98.211	98.917	97.101	97.901	101.04	100.61	98.408	92.943	98.064	97.265	100.17	94.384	97.512	96.9	102.1	99.682	96.329	98.885	99.209	97.235	98.033	102.29	99.095	93.355	98.942	100.35	96.79	96.053	98.106	98.234
110.07	109.93	106.96	109.36	111.93	110.05	108.16	107.56	106.79	111.48	113.12	108.68	107.52	106.59	103.63	105.84	108.78	111.42	112.72	111.12	108.06	108.9	104.54	107.8	109.19	106.28	110.12	106.63	107.96	106.94	106.97	105.67	106.92	109.46	106.34	109.4	106.6	107.65	110.98	107.53	106.2	106.78	105.82	105.11	109.93	105.87	109.47	104.48	108.09	108.58
101.07	99.99	101.66	101.33	100.08	98.406	97.382	97.835	97.372	97.619	99.743	97.01	101.95	102.35	99.039	104.5	96.591	99.55	96.541	101.18	103.43	102.5	100.61	103.6	100.52	101.43	100.11	103.94	100.99	98.738	93.95	103.88	100.26	99.025	101.99	101.76	101.42	101.08	100.84	97.375	100.08	102.6	99.122	103.24	98.713	101.39	97.737	100.31	103.74	99.626
98.556	97.741	92.001	101.35	102.47	97.58	99.903	99.142	98.739	96.557	96.419	99.326	101.9	99.344	95.466	94.215	100.85	97.623	97.938	94.038	95.041	95.607	97.014	99.28	97.177	95.995	98.332	99.683	100.91	102.15	96.495	100.14	96.153	99.685	101.02	95.113	95.28	97.478	101.05	96.931	99.912	100.61	101.64	100.66	99.469	101.28	97.668	92.112	98.152	99.617
106.84	104.4	101.18	109.53	105.91	101.14	108.79	108.62	107.86	108.22	102.31	100.44	104.89	101.43	107.96	105.29	105.92	101.51	104.28	105.09	109.1	102.23	103.35	100.9	102.12	104.34	107.48	105.44	106.86	106.43	102.68	109.29	104.19	106.55	108.31	106.25	105.19	107.95	108.51	104.14	107.78	112.82	110.04	107.69	104.33	102.66	105.49	109.3	102.58	104.42
104.97	108.97	112.75	110.39	110.23	107.42	113	109.02	109.69	111.93	109.3	110.49	104.65	110.86	109.6	104.7	108.78	102.05	99.568	106.11	107.66	106.45	107.63	106.87	107.68	104.9	106.01	107.12	109.33	109.95	110.3	111.12	107.12	107.04	107.94	106.27	108.13	108.03	104.18	109.57	112.11	113.01	106.97	104.87	108.94	107.64	108.36	106.38	106.13	107.34
104.24	109.06	110.2	102.81	106.97	107.02	105.21	102.45	108.14	106.63	111.23	106.07	105.49	108.82	106.56	109.17	105.68	104.87	99.186	112.65	106.91	105.9	103.32	108.97	104.68	111.72	107.52	107.77	106.46	111.07	104.45	106.49	103.91	106.98	105.14	103.8	105.35	103.54	110.81	107.35	108.19	106.15	106.62	105.19	105.89	107.14	105.69	103.08	103.51	105.62
102.44	104.12	98.516	96.668	99.811	99.284	101.41	102.55	101.14	100.58	97.494	102.26	100.84	102.03	98.398	94.266	99.634	103.78	96.127	100.73	98.993	101.2	101.93	99.397	100.55	101.94	95.945	99.401	100.17	102.45	103.29	99.5	103.29	103.24	100.69	102.86	103.11	100.95	102.67	98.659	96.677	101.44	100.94	100.91	100.64	101.7	100.98	101.09	97.315	98.706
94.703	102.08	100.24	98.909	100.87	99.528	99.84	101.27	100.34	96.553	97.097	98.916	95.072	95.674	100.06	99.585	97.708	103.34	101.53	95.312	101.48	98.783	95.543	99.809	101.56	99.401	96.697	96.668	102.93	99.562	97.186	98.955	99.592	93.328	94.947	97.204	93.312	97.295	101.59	97.418	97.393	100.58	100.38	101.75	98.719	98.447	96.183	104.07	102.04	99.131
105.82	109.38	110.59	109.03	112.79	109.01	107.66	107.62	110.24	104.98	110.95	105.42	110.08	107.41	111.45	109	108.34	111.25	108.01	107.75	111.34	106.25	107.42	110.44	113.65	110.24	107.23	104.73	106.61	108.63	106.21	107.47	111.35	107.48	100.44	113.46	108.17	107.62	109.23	107.04	108.65	109.56	109.02	109.58	108.7	108.37	114.23	110.01	105.54	104.16
106.2	106.94	105.12	104.61	104.83	108.83	108.06	105.38	103.94	108.23	104.61	105.89	105.18	105.12	106.64	106.96	106.67	108.36	98.886	108.2	103.49	106.54	110.41	109.49	107.77	103.87	103.06	104.96	104.14	107.65	102.78	100.51	99.305	105.63	105.93	102.43	102.62	106.73	103.24	107.14	105.69	105.24	105.89	107.97	106.45	106.23	102.08	106.53	108.3	102.88
109.02	111.74	110.12	108.13	106.19	103.94	111.2	109.68	110.03	109.66	108.4	106.17	107.06	111.91	107.35	105.37	110.81	108	108.7	105.07	104.98	108.63	111.91	109.1	110.97	109.89	109.11	108.27	106.04	105.4	106.41	110.41	112.43	112.54	109.38	112.61	110.82	110.79	113.03	107.4	108.68	112.05	108.5	103.86	106.45	108.9	107.94	109.58	107.08	111.15
98.048	96.97	98.022	102.3	100.97	97.356	98.814	99.421	99.313	95.384	100.22	99.42	104.81	100.26	102.48	102.41	103.27	97.623	102.19	105.38	96.486	98.947	100.95	103.67	107.8	101.71	98.944	98.253	99.79	101.73	104.69	97.695	104.1	98.228	102.6	100.85	101.2	99.084	102.61	96.73	101.27	104.68	103.17	95.844	105.52	102.49	101.92	99.964	99.149	97.886
107.82	113.1	105.7	109.88	111.11	110.33	107.09	112.72	106.91	107.8	110.25	110.05	108.68	110.72	108.8	104.8	110.39	115.2	102.18	103.49	109.68	107.1	111.11	105.64	108.99	102.6	105.41	106.7	104.26	108.2	111.12	108.32	105.07	106.83	110.24	107.08	110.62	109.23	107.95	107.3	108.33	105.86	108.34	108.69	108.27	104.31	106.02	107.97	108.66	105.87
97.949	100.99	95.24	98.801	97.78	97.126	97.085	97.914	92.833	96.616	97.386	97.921	97.574	96.446	94.822	95.769	98.899	95.353	99.602	97.038	96.406	103.25	92.955	101.45	100.03	96.892	98.392	102.07	99.457	98.002	95.405	95.777	97.32	100.92	101.13	98.177	96.924	96.124	95.907	101.32	99.707	96.909	96.244	98.955	97.083	99.178	100.59	102.27	97.633	97.567
107.84	109.96	102.7	102.54	104.71	108.88	102.86	106.54	105.03	106.75	105.11	106.6	104.67	102.85	105.21	105.72	101.21	107.81	102.61	108.98	107.31	109.8	105.49	108.14	103.13	105.95	108.44	104.98	106.31	105.02	104.87	102.05	108.83	106.09	106.29	108.51	103.72	104.46	110.96	105.48	106.3	105.15	109.75	99.842	106.73	105.22	104.35	102.36	110.16	108.37
106.99	103.09	106.48	107.51	105.21	108.24	104.46	102.11	108.65	102.86	101.46	105.23	104.28	111.8	107.22	104.83	103.66	107.83	108.71	105.96	104.08	107.29	104.74	108.88	105.58	107.08	102.59	105.32	101.46	105.36	105.28	98.875	105.2	106.38	106.91	105.26	103.69	105.24	103.19	104.17	104.61	101.26	103.72	102.88	105.2	102.02	106.02	105.81	105.64	107.15
106.52	105.6	105.57	101.85	106.51	101.86	96.909	103.03	105.2	108.65	108.67	100.73	102.17	104.42	105.96	99.14	103.72	105.25	106.02	104.31	103.46	104.75	110.51	103.64	105.46	107.22	104.92	105.33	107.02	108.78	105.68	106.45	103.09	99.149	107.01	105.99	109.46	109.48	107.81	104.57	104.7	108.62	108.83	109.6	103.44	105.99	105.75	107.8	107.14	103.36
101.77	103.28	107.75	104.25	106.75	107.78	102.49	101.41	102.13	103.24	106.88	106.75	103.39	106.53	103.51	107.04	102.38	106.71	104.75	99.011	108.7	107.74	108.56	104.55	105.23	105.38	103.54	103.64	101.81	110.37	107.06	104.4	105.94	104.14	107.62	107.54	103.54	106.25	103.82	104.48	103.17	104.66	109.85	104.8	105.37	100.13	108.92	107.13	108.55	106.57
102.29	111.79	101.9	107.4	105.36	105.68	109.9	102.11	110.24	101.45	102.71	102.76	105.2	104.91	106.12	108.37	105.44	103.93	101.25	110.11	108.37	109.71	102.71	107.08	104.26	110.58	103.62	105.91	106.29	101.58	106.85	104.76	105.61	103.41	107.11	108.87	108.39	107.37	101.5	105.56	107.92	112.17	103.19	106.04	101.68	102.64	102.21	105.78	108.87	101.35
100.38	95.57	97.863	103.84	92.981	98.388	98.603	99.92	98.322	99.336	99.282	98.178	96.388	97.983	97.933	96.644	97.338	94.277	93.798	99.094	98.737	97.691	97.745	98.345	97.992	99.546	94.33	99.531	102.15	91.502	102.85	99.213	98.565	97.944	97.511	97.588	99.144	99.537	98.201	98.434	96.311	98.57	101.04	98.086	98.726	93.66	96.989	95.069	98.757	95.749
110.86	111.8	109.87	111.37	109.93	107.82	109.08	110.82	108.04	107.04	109.97	110.11	109.36	112.31	112.03	108.92	115.16	111.31	112.53	116.02	106.86	111.74	111.57	111.03	108.43	111.47	102.63	110.72	110.96	110.92	114.73	109.19	107.78	108.27	109.26	110.3	111.66	107.49	108.73	109.21	109.3	111.57	109.59	111.35	108.38	107.84	108.08	105.96	115.11	108.36
110.33	107.93	107.29	112.68	111.38	113.28	110.19	109.67	107.35	105.17	109.32	117.75	114.66	103.13	107.22	107.49	108.2	109.59	111.51	111.29	114.33	114.23	109.6	109.21	109.88	111.53	109.05	107.62	115.11	109.88	104.13	114.65	110.37	112.01	109.57	110.16	109.46	113.81	108.25	112.92	105.88	107.59	106.59	111.17	109.71	110.02	112.22	110.91	109.4	115.54
109.01	107.92	106.62	104.94	110.46	113.4	109.4	113.85	103.01	104.89	107.24	110.84	108.68	109.59	108.18	108.94	106.98	109.48	108.09	105.24	110.15	106.14	107.37	107.73	107.1	104.37	107.96	111.19	107.68	108.49	110.28	105.37	109.97	111.45	107.04	104.14	106.25	108.78	111.04	104.74	108.86	108.52	107.57	106.35	107.63	108.06	107.59	113.44	104.85	110.01
106.99	108.32	107.26	110.79	109.88	106.45	106.57	105.87	108.22	107.35	106.48	109.77	105.89	107.36	106.15	104.05	110.92	103.39	101.74	103.32	109.08	104.44	106.15	109.57	103.43	104.9	107.59	99.609	106.52	104.85	106.75	104.57	106.32	104.8	107.41	106.32	104.23	105.63	104.15	109.08	104.5	107.93	111.93	106.53	104.17	107.2	104.42	103.16	105.18	108.4
98.257	97.833	97.006	96.657	97.122	99.551	101.09	104.42	96.321	96.12	101.16	100.54	96.945	97.947	98.642	102.41	95.87	101.79	99.922	96.909	99.65	96.288	95.834	101.33	95.438	98.39	96.419	100.65	99.196	99.923	104.6	102.12	98.038	95.385	102.13	103.47	98.824	100.84	95.821	103.61	98.779	98.508	99.939	102.23	95.986	98.108	98.432	95.345	101.39	96.081
110.46	108.42	112.19	106.65	110.73	109.35	106.25	107.17	110.41	112.95	107.7	109.1	114.03	114.14	114.15	110.61	108.14	114.19	108.45	110.54	110.3	111.05	110.63	116.27	108.59	108.03	107.52	110.94	112.33	109.61	109.98	107.82	111.34	110.2	113.46	105.97	108.89	110.09	115.91	111.27	108.25	113.89	111.33	110.65	108.17	112.72	110.18	106.64	108.87	111.46
105.56	106.01	108.53	110.49	105.72	107.89	111.57	110.68	109.17	108.39	109.21	109.83	108.53	107.13	103.86	113.02	102.81	104.61	110.88	107.57	102.22	109.82	111.25	112.07	107.28	109.1	108.26	106.47	108.7	107.39	106.03	109.16	107.78	106.39	108.69	108.14	109.19	109.75	106.27	105.73	108.74	109.15	113.34	113.29	107.06	108.28	106.97	110.26	111.71	109.02
104.41	104.99	103.29	103.78	108.79	106.65	102.19	103.51	105.12	112.33	105.81	100.96	102.93	101.83	103.76	106.05	103.74	110.12	102.29	105.74	105.65	103.73	105.45	108.56	106.5	105.04	105.38	107.72	106.38	106.09	104.91	103.85	105.08	108.44	107.14	106.56	110.09	107.22	101.21	104	107.33	109.29	107.75	106.19	106.16	106.18	109.03	101.99	107.81	109.02
97.953	101.05	101.87	98.374	97.252	98.963	100.53	103.22	99.686	102.26	98.067	97.021	96.406	99.237	100.25	95.505	102.03	99.316	100.43	95.276	93.846	100.29	100.16	100.77	98.842	101.69	101.75	95.836	99.072	96.645	98.218	99.738	97.587	98.647	100.39	97.088	95.405	96.203	96.614	98.808	101.22	98.534	102.36	103.85	101.84	97.488	95.186	98.342	98.39	98.444
98.424	102.88	101.55	97.53	101.86	99.232	96.206	100.68	105.25	98.006	101.43	99.823	104.11	97.571	96.36	98.174	105.06	100.92	100.38	97.321	100.72	97.146	99.581	103.35	101.25	100.43	101.24	100.35	100.22	98.788	101.67	106.1	99.35	100.32	102.61	98.058	103.7	97.358	98.031	100.13	100.18	99.752	101.61	96.756	106.5	101.92	100.29	98.559	102.91	96.327
107.81	105.24	107.49	107.27	101.95	105.49	107.05	106.8	103.32	102.95	107.76	101.56	106.77	104.09	105.78	107.86	102.91	104.22	108.69	104.11	100.48	107.13	106.08	106.51	106.36	102.65	107.31	98.717	104.3	108.33	107.64	104.64	106.57	107.48	106.08	106.82	99.192	102.4	106.4	109.07	106.99	106.35	103.19	108.19	105.9	109.59	105	102.28	102.18	102.62
107.71	106.64	111.17	110.9	107.06	109.94	106.6	109.41	105.07	109.06	109.85	109.23	109.3	109.58	108.41	109.82	110.05	110.54	108.69	106.6	109.68	108.81	108.95	107.63	108.15	106.88	108.13	107.31	111.05	106.73	107.55	106.16	103.3	108.06	104.72	110.47	107.34	109.78	109.95	106.11	106.74	101.8	106.22	111.42	109.79	108.07	106.02	103.8	103.54	104.8
98.633	95.15	95.931	102.79	95.482	100.71	95.929	97.957	98.736	97.196	104.08	101.64	99.904	100.79	101.25	93.492	98.094	100.42	94.529	93.18	98.251	94.283	97.335	101.46	97.61	99.323	105.01	94.08	95.967	98.028	102.79	99.926	101.43	102.88	100.24	99.278	103.73	101.91	99.745	92.13	97.834	103.49	96.864	100.24	99.751	95.522	97.52	97.086	98.059	99.227
101.64	103.19	96.96	101.52	100.32	103.19	99.738	100.92	104.08	99.111	96.917	102.25	100.06	100.58	100.11	99.112	104.18	100.22	100.56	95.463	101.81	97.183	101.5	101.53	103.03	99.694	100.58	102.06	98.459	98.488	99.996	95.669	96.838	99.168	97.639	97.781	100.85	97.561	100.23	98.655	101.54	98.77	98.426	98.709	104.86	101.79	105.69	98.597	97.319	98.496
98.993	97.999	96.297	94.594	98.269	94.125	97.431	99.702	98.387	97.984	98.933	98.414	93.435	102.1	96.095	93.322	100.13	98.31	95.507	100.88	99.708	96.202	96.316	97.346	97.807	96.312	98.768	98.851	97.343	94.469	97.264	98.545	102.76	95.527	100.5	95.897	104.48	98.997	97.681	97.687	96.667	100.02	101.56	98.586	98.712	98.25	100.54	100.21	99.665	95.315
105.51	108.55	107.25	107.96	103.44	107.21	110.32	107.1	107.66	105.46	101.78	103.65	103.1	109.79	106.85	103.67	102.97	109.58	107.05	106.09	106.67	104.66	108.91	105.56	107.94	99.332	104.12	105.81	101.19	103.01	106.35	102.9	106.41	109.21	109.04	104.18	105.05	114.57	105.64	106.19	103.29	102.57	109.56	107.19	104.45	105.15	106.32	109.63	108.87	109.03
97.968	100.7	102.29	98.167	100.63	94.518	96.802	100.57	96.281	100.18	101	95.595	94.188	99.264	96.228	97.073	98.322	100.5	99.757	95.051	100.08	102.45	96.386	99.569	96.778	94.08	97.319	94.51	102.26	100.9	102.56	100.2	97.345	98.072	102.38	96.076	100.59	95.191	96.457	100.47	94.685	104.36	95.91	97.087	97.996	95.417	100.9	95.592	100.25	95.953
107.61	112.11	106.82	100.55	109.85	108.54	106	104.93	107.53	102.54	110.15	109.83	109.25	107.41	111.29	105	109.31	107.4	108.87	107.72	106.01	105.43	105.7	105.92	105.5	105.63	109.03	108.45	107.73	104.63	109.4	109.52	107.5	104.77	111.6	110.12	106.55	108.94	106.01	110.41	112.8	102.97	105.62	108.63	106.27	105.87	112.4	107.75	106.45	109.72
103.46	108.39	105.81	107.77	104.25	104	104.85	107.95	104.96	103	104.7	104.32	104.69	108.98	106.68	106.81	106.09	105.17	106.89	104.69	105.27	110.07	101.42	104.03	103.95	105.09	108.9	104.46	108.05	102.12	105.1	108.98	102.92	107.66	102.06	101.4	104.49	105.95	104.75	103.16	108.19	101.45	105.78	105.13	106.58	105.01	109.21	106.06	107.7	105.91
93.384	98.167	94.782	98.781	98.703	99.694	100.14	97.887	96.086	97.862	98.07	96.239	97.47	103.1	98.889	98.505	94.071	100.12	98.174	97.99	100.02	98.093	102.56	97.741	99.979	97.881	100.7	99.337	95.026	98.283	97.444	100.76	98.618	93.769	98.191	100.3	98.086	98.783	96.968	97.216	101.8	96.902	98.726	100.78	96.132	98.797	95.857	100.31	97.154	98.036
107.71	103.44	110.26	100.59	108.24	105.32	105.15	105.57	107.06	107.79	104.72	103.28	107.11	102.51	104.39	106.42	100.55	104.73	100.28	109.7	103.88	104.99	103.72	106.88	108.12	101.22	108.56	105.69	105.09	103.75	101.88	110.41	107.05	102.63	105.98	107.88	103.47	103.8	106.96	105.14	104.57	105.53	104.62	102.95	103.56	107.52	106.96	106.28	106.73	103.19
113.2	103.35	109.5	107.37	110.44	109.87	109.5	105.42	108.7	104.4	109.23	105.47	105.98	106.84	107.96	108.04	108.96	102.47	107.47	103.4	108.83	106.07	108.4	108.76	108.3	109.7	108.66	108.66	108.34	108.9	107.26	109.99	106.82	111.02	110.41	110.17	107.88	105.58	107.39	105.35	109.78	109.62	109.86	110.18	111.51	107.49	107.09	109.68	110.5	110.64
107.49	106.44	105.13	108.18	103.83	108.18	104.59	105.7	106.41	110.81	105.94	104.9	104.74	105.36	104.7	105.85	108.88	106.8	105.82	103.39	108.75	107.42	105.91	107.79	109.09	104.2	106.08	108.05	109.15	102.38	105.02	103.29	107.35	107.13	103.94	106.83	110.7	103.19	106.19	107.14	105.93	110.29	108.61	106.95	104.89	107.68	108.87	102.22	111.13	106.26
101.35	100.75	100.92	98.997	101.14	100.81	101.26	99.226	104.83	103.04	100.55	100.65	105.21	102.01	98.831	106.15	100.87	102.8	98.092	100.16	99.753	99.743	99.272	100.96	100.96	102.83	99.003	101.75	96.448	102.9	98.765	97.422	102.5	102.32	99.388	104.15	98.376	97.779	101.24	103.68	95.199	98.19	102.72	98.482	100.62	101.75	99.188	100.23	102.69	100.06
101.15	97.786	102.99	94.49	96.826	96.181	98.621	101.58	103.04	98.884	96.01	98.89	98.718	96.25	98.528	102.98	99.128	97.772	97.966	97.943	97.431	99.463	95.497	100.65	100.04	99.066	99.136	97.248	97.438	101.34	96.021	97.141	98.642	105.23	98.148	99.194	99.634	100.74	96.691	95.438	96.142	97.428	102.04	95.843	95.087	97.739	100.9	97.685	98.919	99.115
109.83	103.6	103.9	107.7	108.52	101.29	108.99	104.23	102.48	109.04	107.27	103.57	103.8	106.73	108.1	101.44	109.85	105.05	103.72	102.96	105.89	106.35	109.48	105.82	104.21	110.49	104.64	112.8	106.23	109.98	105.73	106.1	104.7	110.18	106.88	103.63	103.59	112.93	107.89	106.42	102.33	107.52	104.78	106.12	108.56	105.47	103.49	107.61	107.26	105.56
111.57	106.69	109.45	110.75	109.82	111.41	107.09	105.95	108.64	111.2	112.18	107.62	108.61	109.05	108.24	105.78	106.36	107.44	106.76	109.17	107.09	106.92	107.64	104.62	107.04	107.93	108.69	108.1	109.75	109.01	109.7	105.63	107.59	108.63	110.32	108.84	109.5	109.89	111.38	107.03	111.01	103.83	106.07	107.38	109.65	104.73	106.3	109.34	105.62	107.15
105.42	108.26	109.5	104.44	106.98	106.79	104.08	104.96	107.31	103.32	108	104.87	106.08	106.49	107.81	107.62	107.44	111.41	105.29	107.11	108.21	109.88	103.73	106.17	103.5	106.4	104.1	105.89	102.95	106.06	102.28	106.52	103.6	103.74	106.66	104.32	105.4	107.62	105.88	99.574	103.79	99.537	106.84	105.77	102.31	111.72	109.18	106.42	99.846	107.08
100.21	101.49	100.86	98.813	99.733	96.983	100.83	95.916	101.76	100.18	102.94	98.461	104.47	99.777	98.756	105.17	106.75	105.3	101.6	100.72	100.52	105.63	98.424	101.89	97.923	98.965	99.303	99.444	97.172	101.3	96.329	101.15	100.32	100.25	101.3	99.988	103.98	99.197	100.84	103.51	100.47	96.995	102.36	104.71	96.121	100.19	95.671	99.117	102.38	98.501
97.356	97.424	101.52	98.87	95.763	98.31	96.807	92.139	98.916	98.812	93.358	99.794	94.924	102.19	100.11	100.89	97.639	98.05	98.341	93.123	98.302	99.096	94.786	94.259	95.705	98.43	97.697	99.383	98.045	96.921	97.545	99.497	95.637	103.93	97.551	95.214	100.35	98.506	97.873	99.717	98.209	99.944	101.41	98.317	97.023	96.738	99.029	97.163	102.57	98.68
102.51	110.93	107.15	107.57	103.76	107.29	102.33	108.47	105.87	107.78	108.14	110.58	104.14	106.03	109.51	110.78	110.43	108.1	104.63	109.52	107.19	110.5	108.44	108.2	107.14	107.91	103.67	106.88	109.11	108.08	106.25	111.28	107.93	108.03	107.88	108.49	106.18	105.31	100.61	108.45	109.59	109.71	106.16	108.16	107.51	107.34	104.65	109.5	110.57	106.77
106.05	104.71	102.56	108.93	108.35	108.25	101.79	104.28	106.19	105.32	105.52	110.02	107.96	105.97	107.59	107.36	104.78	105.25	107.54	106.43	105.86	104.2	102.67	102.75	107.62	105.39	105.18	105.42	105.15	104.9	102.59	100.92	105.19	105.59	109.76	107.87	102.03	105.13	104.8	108.75	107.53	106.48	105.39	107.88	106.38	102.28	107.61	108.53	105.81	109.04
103.49	103.63	106.39	107.09	106.67	107.13	105.42	101.77	105.3	100.54	106.68	106.68	104.15	108.49	107.49	104.47	102.41	110.21	101.08	104.37	104.98	106.12	102.57	108.43	109.63	106.25	104.86	104.89	101.24	105.05	100.27	104.37	107.05	107.66	106.51	107.58	109.23	104.49	101.11	106.08	102.26	103.6	104.01	105.04	111.39	105.35	100.42	108.23	102.68	107.12
99.414	106.46	105.46	106.86	104.19	105.16	104.34	104.47	104.43	104.43	105.05	104.94	105	102.68	105.25	106.33	102.81	106.97	109.89	107.38	105.61	102.59	103.95	107.66	101.58	102.41	106.6	108.55	102.96	103.92	107.05	105.42	105.19	111.4	107.7	106.28	103.3	106.44	106.11	106.22	104.75	98.409	105.69	107.52	102.54	102.82	107.12	105.17	104.68	105.59
102.33	100.5	99.447	96.5	102.22	102.7	105.19	102.48	102.97	102.05	107.21	101.2	105.04	107.51	101.67	105.83	105.54	98.496	98.286	105.33	100.76	99.559	104.68	102.51	106.06	103.34	105.13	101.29	99.728	102.13	104.12	99.857	101.91	100.26	100.51	109.5	104.01	104.37	101.41	107.53	101.36	99.962	101.65	105.86	103.14	104.48	102.38	104.53	98.324	102.46
108.93	103.7	104.19	105.25	106.04	107.76	108.26	105.2	107.75	105.52	102.86	107.16	106.82	101.6	107.89	105.66	109.78	105.6	103.53	103.03	105.65	103.98	106.26	104.06	108.81	108.44	104.06	105.88	101.07	107.42	107.72	107.55	102.73	108.36	102.32	100.67	107.95	106.08	106.87	105.99	103.06	103.19	103.16	110.74	106.97	105.89	104.09	105.92	104.84	106.3
110.04	110.52	113.5	105.63	106.4	104.82	106.25	110.78	104.35	105.68	104.72	109.97	103.89	103.75	101.92	106.38	107.8	103.12	108.46	110.7	105.27	103.18	108.63	106.57	105.51	112.11	101.98	104.22	108.13	102.15	104.84	106.79	104.02	106.25	104.17	109.31	105.94	110.01	109.23	109.42	100.88	103.5	99.061	105.15	106.75	108.76	106.12	101.38	110.5	107.27
113.91	114.6	112.98	105.61	112.63	110.65	113.79	110.53	110.47	108.8	109.75	107.54	113.51	110.46	113.52	112.83	109.3	107.2	108.66	109.24	106.68	109.19	105.79	110.75	106.17	110.61	110.91	106.07	107.52	115.1	105.94	111.28	111.88	110.72	112.09	110.96	110.21	105.75	111.12	110.95	108.87	109.17	112.37	108.1	114.75	113.93	111.03	110.33	112.65	110.44
101.15	102.76	106.22	102.45	97.454	98.458	100.13	97.944	101.43	101.63	97.936	99.11	102.48	96.772	102.27	99.098	103.5	101.94	98.171	100.24	101.07	97.402	99.621	96.797	102.91	98.379	96.158	99.497	98.45	101.58	99.557	101.91	96.316	94.18	99.214	98.655	95.674	101.14	97.518	100.36	102.19	98.652	99.622	100.79	101.36	103.67	103.22	104.3	101.58	102.74
105.92	104.4	104.25	102.68	104.69	105.85	108.24	105.96	103.85	103.65	105.08	105.77	107.16	107.74	100.05	105.29	108.01	105.96	107.29	103.05	106.14	107.48	108.78	106.54	107.81	110.12	103.42	105.82	104.51	104.61	105.51	105.8	102.26	106.99	104.68	108.97	110.53	103.62	111.31	108.6	106.93	105.86	101.61	105.94	101.95	107.33	107.63	108.18	108.1	108.25
107.82	109.55	113.14	104.16	110.3	106.57	108.69	102.77	107.94	108.12	111.29	109.09	104.78	105.3	112.32	112.59	113.28	112.07	113.13	107.78	105.58	106.77	108.82	101.51	103	107.88	106.26	108.52	109.51	109.75	111.06	108.12	108.4	106.62	105.94	106.91	110.34	113.21	107.02	105.74	110.35	108.4	109.74	105.96	110.28	111.16	108.75	104.44	105.4	103.18
100.39	106.49	102.43	106.28	103.13	108.01	109.53	108.04	110.34	108.81	109.2	105.61	105.42	109.76	104.3	108.07	105.47	105.86	104.01	109.02	101.89	106.53	105.7	103.73	109.96	104.55	107.8	106.38	109.54	110.14	106.18	104.55	107.23	106.4	105.96	102.32	106.54	103.51	109.22	109.79	103.12	104.42	107.04	104.8	107.63	108.95	105.26	105.5	109.76	105.69
105.97	101.6	103.58	107.93	104.18	106.16	98.786	100.98	101.6	106.63	107.77	109.83	108.67	104.94	104.69	107.92	105.28	104.54	102.64	103.37	107.08	104.82	100.85	107.55	99.225	105.54	108.77	111.3	104.49	104.87	109.32	107.58	107.43	104.13	106.45	106.48	104.46	102.19	106.41	104.22	106.49	102.12	103.66	104.29	104.32	108.45	106.67	108.52	106.64	103.92
110.55	98.629	104.98	103.66	110.23	102.78	103.76	108.18	104.14	105.45	108.05	106.79	104.93	106.62	104.62	106.16	108.1	106.14	104.65	106.19	105.4	105.26	103.98	105.55	106.64	106.11	105.81	106.54	102.61	104.73	105.04	107.47	106.39	106.33	108.75	106.06	105.87	109.57	102.37	107.78	106.32	104.79	103.07	103.46	105.01	104.57	106.66	108.82	101.4	104.56
96.499	97.734	100.71	98.581	99.058	99.768	95.011	102.84	97.73	99.645	97.477	101.21	100.42	98.151	99.013	96.12	99.012	97.772	97.87	98.309	93.57	99.434	102.93	99.073	102.19	96.372	100.71	99.28	97.201	98.429	96.644	101.02	93.31	94.183	98.465	97.551	100.04	94.329	99.336	97.762	95.26	97.46	100.15	99.238	99.604	95.585	94.862	95.814	98.111	97.901
108.49	108.61	108.28	108.13	111.03	104.46	107.96	107.14	102.35	105.76	109.94	110.07	104.18	109.45	105.16	105.66	105.52	105.31	106.94	105.32	108.75	106.64	102.74	105.91	111.78	107.55	109.47	106.15	107.93	102.77	106.77	110.85	106.13	104.89	102.03	109.39	106.29	107	109.92	107.96	101.77	107.1	106.87	105.75	110.4	104.69	108.01	106.81	103.11	109.14
111.9	107.79	112.11	109.73	108.02	109.05	108.61	108.85	107.06	106.93	99.424	112.06	107.84	104.4	106.4	104.52	109.74	107.75	107.38	112	106.55	105.65	107.54	107.43	105.7	106.63	109	108.1	109.25	108.37	105.32	112.61	107.16	109.76	108.89	112.78	104.74	107.33	109.62	108.27	113.58	106.54	110.39	106.37	107.26	107.72	103.32	111.47	108.44	108.06
93.291	99.823	97.754	101.15	98.039	98.301	95.753	93.341	97.052	95.22	102.23	98.98	99.493	101.59	97.667	98.065	98.557	98.743	99.943	95.157	99.041	96.186	98.12	93.996	94.961	97.063	97.648	96.43	96.759	96.615	99.69	98.355	97.913	98.015	92.507	100.14	96.107	94.672	97.663	97.566	101.02	99.498	100.74	94.444	100.62	97.705	99.888	94.55	97.838	98.754
103.65	105.82	107.1	108.1	101.66	105.51	108.76	109.82	108.59	104.14	109.91	102.8	102.67	103.17	105.67	105.26	104.4	103.65	105.14	103.6	105.8	102.15	111.06	103.9	104.94	105.93	105.03	106.2	105.31	104.43	104.1	106.05	106.06	106.02	108.2	108.41	106.44	104.35	103.25	102.55	105.97	108.62	107.95	106.03	106.47	104.08	106.94	111.52	101.11	104.14
108.63	109.65	110.71	108.52	107.97	111.99	107.73	105.42	103.31	108.86	107.3	110.99	105.68	102.81	99.401	105.56	101.28	106.91	104.87	106.07	110.43	106.11	106.23	104.31	106.98	110.33	106.98	104.7	104.69	108.03	105.7	105.17	104.12	102.6	105.51	106.99	108.58	101.04	106.61	104.8	104.96	109.01	108.95	107.32	105.56	107.08	104.89	107.35	104.7	105.72
104.9	107.72	100.4	105	103.28	102.43	102.7	107.66	104.46	101.75	104.96	101.48	104.04	103.9	96.979	103.83	101.57	104.66	103.72	98.042	105.24	105.05	95.324	104.62	98.617	101.49	101.56	101.04	99.542	108.79	102.64	102.26	100.46	104.36	102.23	99.988	106.58	105.5	103.32	99.551	105.96	102.33	104.3	102.35	106.69	100.15	97.377	103.64	102.47	102.71
96.544	98.628	93.052	99.487	99.284	97.092	95.347	95.313	97.64	99.398	99.763	100.3	96.85	99.83	96.061	103.37	98.416	95.872	102.53	94.46	94.302	100.75	97.388	97.398	96.816	96.468	95.997	95.651	104.55	100.01	100.65	98.726	92.768	95.768	99.006	102.97	92.658	98.154	100.43	100.48	98.467	94.899	105.75	97.71	96.936	96.246	95.267	100.26	94.978	95.268
98.326	101.02	103.31	104.07	104.11	100.02	100.14	99.204	102.56	98.517	101.67	97.42	96.317	100.45	96.908	98.681	101.35	104.8	102.56	102.24	100.55	97.577	96.414	100.91	100.38	101.15	102.59	98.921	94.932	103.99	103.31	102.66	103.03	102.6	99.502	97.645	101.34	101.02	97.291	96.832	103.67	100.27	99.303	99.955	94.951	96.288	100.16	100.38	102.58	99.774
109.46	107.25	106.46	100.8	105.55	104.17	106.07	105.85	99.603	106.75	103.99	109.04	109.13	106.53	106.4	106.93	107.87	106.25	105.13	107.81	105.05	106.53	108.44	104.78	103.94	110.82	105.61	104.63	105.19	105.12	106.91	107.72	105.85	109.09	105.86	101.12	106.66	104.21	106.85	105.09	103.57	110.94	103.04	111.36	104.52	107.05	109.24	108.74	105.11	106.61
97.233	98.242	99.531	95.664	97.993	103.68	103.22	99.327	97.736	97.887	101.62	98.939	98.204	101.16	98.712	98.001	107.02	99.702	97.332	97.597	97.499	98.123	100.14	96.67	98.278	100.29	101.06	98.382	98.896	100.99	100.85	98.282	99.013	107.17	96.059	99.065	96.629	101.21	100.67	99.745	101.34	99.103	96.924	98.904	104.61	97.641	94.896	96.964	101.46	99.6
100.49	99.011	99.141	103.81	101.27	101.96	96.915	101.99	105.33	94.939	98.643	103.94	99.435	103.65	100.25	100.22	102.66	101.55	97.931	99.369	100.1	99.503	100.23	97.092	97.206	100.25	98.146	100.13	100.57	97.8	99.956	99.084	100.67	96.907	101.21	101.27	107.78	100.15	100.45	99.839	98.682	99.543	96.014	101.45	99.895	96.92	100.14	102.99	98.569	97.844
107.06	104.52	104.46	104.61	105.61	104.71	107.09	102.46	104.99	110.6	105.76	106.14	103.43	105.05	103.59	104.91	107.51	99.761	103.46	105.29	103.99	103.89	103.66	101.48	102.19	106.6	103	108.38	104.74	110.68	104.58	105.07	103.16	107.1	106.36	107.19	99.587	102.36	100.8	101.75	104.41	105	103.24	104.64	106.16	100.38	106.03	106.72	108	103.52
101.77	110.54	106.26	106.95	104.92	102.18	101.37	110.32	104	107.35	106.56	107.66	106.78	104.9	104.36	110.52	110.34	104.88	103.71	107.66	105.07	104.5	104.44	108.24	107.11	102.41	104.12	104.7	103.6	102.04	104.32	108.14	109.03	106.21	105.68	104.2	100.69	109.05	104.33	105.38	109.4	107.95	104.48	101.5	102.55	106.25	108.88	106.03	106.33	105.59
109.33	111.43	108.16	106.37	109.16	106.88	109.65	106.18	106.43	103.56	106.89	106.71	109.23	109.09	109.92	103.88	105.79	107.47	108.09	107.42	107.29	107.13	107.04	105.16	108.41	106	106.07	107.73	106.31	110.7	112.21	109.68	109.36	107.47	103.19	105.78	109.41	107.39	105.08	100.8	111.97	112.48	112.34	109.1	108.18	109.19	105.68	109.98	104.45	103.98
102.82	101.73	101.13	98.525	97.176	103.23	95.456	99.454	102.44	97.061	99.248	99.225	101.32	99.296	102.01	100.57	95.854	99.047	104.4	100.39	101.13	96.006	98.046	100.14	99.95	103.27	103.12	100.07	99.411	97.645	98.751	100.18	102.23	101.79	101.53	98.428	100.4	102.95	100.29	98.226	96.01	101.41	96.076	101.87	98.634	97.952	101.33	97.75	96.817	101.59
98.566	101.37	97.482	96.685	98.009	96.625	100.2	95.093	98.689	98.255	95.391	98.37	95.296	93.759	98.213	97.72	99.106	100.9	97.656	94.341	94.709	98.114	94.162	100.48	97.704	101.72	95.268	98.486	99.616	99.416	95.999	99.535	96.126	96.465	96.713	96.388	95.793	101.68	97.624	98.369	99.64	97.87	99.188	96.636	99.325	100.34	98.431	97.994	94.576	94.957
104.62	107.28	105.12	107.45	112.33	108.36	106.83	106.82	104.47	104.8	107.06	105.7	105.09	106.38	112.28	108.93	108.83	105.65	112.87	109.87	107.7	110.71	107.28	107.05	106.43	106.79	112.47	107.9	111.1	107.72	107.7	105.12	106.74	104.96	106.16	109.55	108.17	107.94	108.47	105.45	109.98	110.92	109.08	111.33	108.69	106.46	106.95	108.22	102.14	108.95
108.79	108.08	105.74	106.97	103.14	105.9	104.72	106.65	102.17	108	104.49	105.63	105.94	104.23	106.47	109.94	108.2	107.28	106.72	102.92	104.62	105.24	106.03	104.82	105.66	106.87	108.78	104.73	104.75	101.35	103.92	107.6	103.52	110.34	106.15	104.91	109.2	104.34	102.38	107.38	105.32	100.53	104.64	104.82	110.14	101.37	100.64	110.93	105.32	105.23
101.76	110.15	103.86	97.87	102.21	107.6	107.01	105.96	108.84	103.21	103.15	109.04	105.25	104.98	113.31	106.68	108.77	110.68	105.74	102	108.86	107.38	107.1	104.63	105.93	109.62	113.28	104.14	108.06	106.17	108.96	102.97	104.81	106.05	110.46	107.31	107.64	108.38	104.76	101.14	110.47	107.65	112.49	108.39	108.27	102.36	106.32	104.28	107.02	111.63
104.75	105.77	106.38	109.82	107.65	106.99	109.27	105.72	105.2	110.75	110.22	107.32	109.1	104.91	106.25	108.08	103.5	111.51	106.48	109.02	110.49	106.8	106.71	106.59	112.48	107.79	104.33	108.92	107.18	103.73	106.37	107.83	105.9	104.9	107.76	102.43	108.88	108.08	106.54	105.54	111.29	106.72	106.83	109.96	107	103.82	109.84	108.78	101.66	109.82
103.21	101.49	96.768	96.449	100.62	103.25	104.7	102.53	106.78	101.29	99.322	102.87	105.25	104.73	98.815	104.25	100.82	100.61	103.28	101.72	97.73	102.71	95.839	101.26	101.7	101.13	100.96	102.9	104.11	98.029	105.69	97.567	102.05	102.64	101.03	101.79	101.75	101.52	97.634	100.49	100.95	102.01	100.33	100.03	98.228	97.459	100.48	96.743	102.45	100.24
113.6	106.31	107.9	106.74	110.82	106.08	109.9	105.26	110.83	105.58	113.26	104.16	109.01	106.58	110.38	111.63	105.18	108.71	112.22	108.85	108.2	106.34	103.27	101.96	106.31	106.59	106.5	107.8	109.15	113.63	110.91	111.3	109.78	107.76	107.65	110.92	102.61	107.12	105.91	104.08	108.82	107.98	111.01	107.31	107.5	107.18	107.94	108.35	110.48	109.28
109.2	101.75	104.01	104.59	105.62	106.7	108.06	108.71	106.15	107.28	99.328	103.36	102.88	106.62	107.24	101.89	103.53	107.56	107.3	103.89	110.84	104.84	106.83	106.67	108.38	104.35	106.58	104.74	110.5	104.43	106.53	103.95	103.31	110.21	108.67	103.31	100.94	100.97	106.61	105.24	104.23	109.55	104.5	106.46	105.14	101.84	99.068	111.71	106.87	103.78
111.04	111.66	111.42	107.63	110.14	110.11	109.58	107.18	105.5	112.2	113.84	107.92	108.18	106.19	105.66	105.58	108.63	110.38	106.35	109.68	109.16	109.31	110.79	104.86	104.96	114.05	106.61	110.51	109.06	112.17	106.79	104.4	108.02	105.08	106.45	109.1	108.42	113.55	109.63	107.18	107.03	109.21	102.78	107.86	113.52	110.23	102.67	107.11	107.71	106.06
107.87	106.23	103.94	100.54	106.38	102.12	106.97	109.47	109.7	106.78	104.91	106.09	112.34	103.49	103.7	106.76	105.81	104.2	107.37	103.76	106.31	103.71	106.58	103.96	106.39	108.58	108.97	105.49	102.21	103	106.49	107.5	106	106.93	105.92	110.56	107.89	104.46	107.09	105.7	106.78	105.64	107.22	108.26	107.58	108.47	107.23	109.35	106.44	102.7
97.345	97.456	101.11	103.39	98.386	99.039	99.802	99.208	100.26	96.939	94.926	102.59	97.853	94.318	95.469	95.674	99.159	97.218	99.198	96.866	101.05	98.836	96.102	99.82	99.466	102.9	94.987	89.73	98.877	99.72	92.816	96.129	98.059	97.161	96.995	94.314	102.95	96.5	96.318	95.196	100.18	96.733	103.4	92.692	95.652	92.476	95.149	100.58	99.228	102.54
104.66	106.44	101.19	107.25	103.93	103.2	104.66	105.97	104.98	104.19	103.79	104.7	110.18	103.97	109.68	101.27	108.18	105.63	111.89	104.28	106.6	109.8	102.2	105.15	104.12	103.12	106.22	102.12	104.94	106.27	106.92	108.5	110.26	104.5	105.27	104.04	102.78	109.72	106.86	106.63	108.54	107.72	108.9	104.9	106.12	106.48	100.09	108.88	106.49	104.01
107.7	105.35	110.74	105.59	103.75	106.11	110.1	101.03	106.22	101.33	105.22	100.2	105.01	107.91	100.55	107.48	105.84	104.79	105.75	106.61	105.9	106.67	104.71	103.81	108.24	106.02	106.14	109.37	105.04	105.89	101.27	101.93	109.01	109.14	102.72	106.64	106.35	108.08	106.42	104.11	105.55	109.68	107.33	104.67	105.12	105.49	107.19	101.21	104.1	105.79
100	104.04	100.49	103.13	99.298	102.29	98.394	101.27	99.544	100.38	97.413	100.97	97.997	103.19	100.46	100.61	100.46	99.864	101.76	102.53	105.11	98.078	102.15	102.01	94.793	100.46	102.02	101.13	99.327	104.83	95.97	102.07	100.81	99.866	99.554	98.378	102.35	99.963	100.33	102.08	97.782	99.508	102.73	100.4	101.71	108.16	101.04	103.37	99.287	99.691
100.88	105.15	110.18	110.01	105.5	103.37	104.45	99.494	110.46	104.98	105.75	106.57	105.64	104.4	105.33	104.2	109.88	106.95	107.12	104.36	105.44	106.45	107.62	107.61	106.62	110.13	107.22	103.33	99.82	106.28	109.38	105.91	107.29	104.83	99.757	105.46	108.18	108.21	107.81	106.3	103.89	104.72	105.33	104.02	107.73	104.78	106.16	108.98	106.23	106.23
109.23	109.19	111.4	109.62	109.99	107.64	107.86	109.23	104.27	108.48	108.4	102.95	110.03	108.88	107.96	110.84	107.72	106.84	110.65	104.13	110.37	106.85	102.9	108.83	106.09	109.65	110.71	109.62	108.88	111.45	109.67	108.23	107.59	106.8	109.76	115.94	106.39	107.93	109.99	105.86	108.38	110.99	112.04	107.12	108.19	105.48	104.9	110.23	104.23	110.13
104.38	110.75	103.69	102.34	100.19	104.26	106.64	108.4	103.42	103.66	103.64	107.44	104.65	110.8	110.1	106.85	108.76	105.88	106.7	107.08	105.26	105.27	106.01	105.75	108.25	106.87	102.86	106.25	107.55	103.51	100.88	104.12	104.51	100.02	102.46	106.01	110.1	107.1	105.63	102.3	107.78	106.8	104.47	104.08	105.89	105.1	104.33	110.03	107.55	108.41
108.92	107.59	108.29	106.47	112.2	105.45	110.6	107.8	109.19	105.12	110.96	107.69	107.54	108.82	108.96	107.97	108.35	107.17	106.37	107.76	108.04	106.87	107.44	108.6	109.94	106.19	105.9	112.35	109.25	107.23	105.18	112.47	111.09	106.5	109.36	108.33	106.33	110.51	105.77	107.96	107.43	110.69	107.73	106.72	108.99	109.99	109.82	107.67	108.33	105.65
101.66	103.66	100.79	102.88	97.314	101.18	99.336	101.51	97.516	102.75	102.6	101.84	99.885	100.16	99.858	98.767	98.225	104.41	101.06	105.91	99.427	100.48	102.22	101.28	99.499	103.07	101.69	101.56	103.27	99.261	99.547	97.623	98.142	104.79	101.03	101.29	99.73	101.85	106.86	95.376	99.465	98.017	99.147	105.53	105.78	99.669	103.14	105.54	107.13	102.27
101.44	104.04	98.769	97.99	97.787	102.68	95.47	102.3	99.941	99.523	95.762	95.713	101.43	100.6	100.27	100.23	97.418	97.799	101.32	101.77	96.572	100.19	99.146	100.47	98.812	99.512	101.02	95.795	97.463	97.53	100.33	99.963	100.77	100.26	101.99	100.16	94.467	102.8	96.16	98.227	102.27	99.6	100.1	97.536	101.65	103.47	102.54	98.458	99.496	98.121
108.91	104.98	104.62	104.54	108.17	106.9	109.39	109.63	106.5	106.05	107.21	105.13	107.85	99.455	108.02	108.13	102.14	106.15	111.84	103.99	107.76	108.29	106.56	105.62	103.92	106.58	110.34	102.81	104.81	108.03	108.11	101.75	101.23	107.58	106.85	109.26	105.91	103.66	106.47	106.35	104	113.06	103.11	103.47	108.27	105.07	107.73	100.69	105.94	110.77
103.56	105.95	100.53	100.04	100.32	101.08	105.25	103.45	103.55	105.47	101.27	104.22	102.69	106.02	98.589	104.64	102.01	101.95	106.24	102.31	104.4	104.6	99.473	99.538	101.62	103.44	100.72	105.7	103.56	106.31	103.28	103.34	100.2	107.99	103.99	99.862	104.59	103.11	101.56	104.25	103.75	103.52	101.87	108.3	103.28	103.32	103.96	107.39	100.37	99.778
102.53	103.46	106.79	108.47	109.63	105.39	104.64	106.75	106.65	103.47	103.35	104.73	103.6	104.87	108.22	104.87	104.22	106	108.47	102.77	103.53	109.7	104.38	103.44	108.4	102.94	108.06	100.85	108.75	106.37	112.97	105.13	108.31	103.4	105.67	109.61	107.24	101.07	102.32	103.79	107.7	105.75	107.78	108.34	104.56	109.76	105.8	102.64	110.26	111.06
99.952	96.202	96.055	98.794	101.67	98.891	101.94	98.363	95.856	96.794	96.999	99.651	99.168	101.23	102.12	101.23	96.57	97.997	97.388	100.66	93.209	99.107	101.47	98.585	100.37	92.173	94.398	93.676	100.17	101.29	99.741	100.19	97.181	97.931	97.308	96.81	98.354	100.54	99.062	100.16	97.912	98.633	97.931	99.408	95.541	96.476	99.066	99.177	97.806	102.02
98.342	99.253	100.53	98.165	104.28	101.44	99.399	100.71	95.21	102.37	97.526	99.775	97.307	95.593	100.26	102.74	101.93	100.47	107.45	94.547	97.669	102.75	101.69	96.725	100.22	101.05	101.96	100.19	99.712	99.027	99.932	94.194	101.2	103.72	98.222	100.96	102.43	102.6	100.42	101.57	97.81	101.31	94.664	101.96	103.79	101.27	102.82	105.45	96.971	100.16
107.81	106.85	107.43	99.964	105.64	100.37	109.72	104.3	103.84	101.01	106.4	105.64	103.51	108.25	108.22	108.25	104.79	107.84	107.55	107.13	108.64	102.09	106.69	103.88	110.42	105.46	102.87	106.92	102.06	109.03	107.86	103.11	102.51	106.16	105.29	106.69	106.87	104.17	111.86	107.71	102.09	109.16	108.67	106.45	102.82	110.29	106.2	109.81	106.99	106.23
107.67	110.02	107.07	105.44	106.08	108.69	106.27	114.76	106.5	110.22	106.61	112.69	107.37	110.16	106.87	111.16	104.87	105.4	109.74	112.76	108.3	113.35	103.95	104.6	107.31	112.03	111.39	106.07	108.2	108.19	110.83	107.22	106.59	111.65	107.89	112.68	106.07	113.28	106.49	108.64	108.32	108.17	105.84	103.68	109.92	106.08	108.62	106.13	109.33	104.94
107.09	110.09	108.42	99.563	100.19	105.2	103.87	104.49	103.7	104.24	107.51	106.65	103.46	104.32	102.06	108.75	106.42	104.38	108.57	104.74	108.08	100.77	103.99	100	104.74	106.05	104.94	106.51	108.42	108.1	105.79	103.82	109.49	104.9	104.66	102.01	109.68	109.13	102.85	104.01	104.14	106.08	108.76	103.81	106.89	102.14	103.59	107.4	104.62	101.08
98.42	98.117	99.266	99.494	96.52	95.204	93.641	95.934	94	100.83	97.367	101.19	101.25	95.724	102.38	100.76	98.162	104.02	96.736	94.956	92.946	99.777	96.649	98.999	93.761	100.01	99.826	96.945	93.807	101.15	99.129	101.58	97.363	98.469	96.256	94.158	98.092	96.502	96.822	98.693	96.132	99.988	99.548	98.978	96.665	98.417	98.138	94.16	98.669	98.157
93.626	100.09	96.178	94.431	95.999	97.318	100.62	102.49	98.286	94.176	96.487	93.106	96.027	97.155	102.32	97.021	100.49	97.286	98.443	101.36	94.469	99.239	98.96	97.472	98.902	94.759	92.423	97.378	96.737	100.37	99.834	103.12	97.628	96.479	99.159	99.397	97.332	97.562	100.07	94.21	100.71	96.6	98.829	97.137	97.998	97.836	99.533	96.737	95.218	94.929
102.94	98.579	103.34	95.773	97.579	98.457	94.749	99.469	97.938	100.4	96.567	96.541	94.484	97.908	96.14	98.177	95.077	101.95	99.604	100.44	102.02	100.41	94.026	101.04	99.256	97.208	98.837	100.47	96.248	100.95	97.85	98.095	92.41	97.972	95.386	97.892	101	101.3	95.217	102.98	95.13	97.605	96.439	97.277	99.474	98.952	97.118	101.44	97.878	102.45
104.3	105.68	109.27	105.61	105.53	106.94	106.62	109.48	105	107.24	106.52	106.23	107.61	105.44	106.27	107.99	106.88	106.51	105.13	108.59	108.45	101.93	107	105.36	101.77	103.84	107.36	102.84	106.84	107.61	107.6	103.09	106.64	104.56	105.17	106.16	105.54	104.9	108.33	106.15	100.87	104.97	101.8	103.16	103.45	107.24	102.83	103.05	103.72	110.25
108.08	105.94	108.53	102.42	106.7	104.02	108.74	107.82	107.43	111.69	105.81	108.55	106.49	107.95	107.72	110.03	108.11	103.43	109.82	109.7	103.25	109.81	103.97	110.4	106.74	109.96	108.57	107.08	104.53	106.34	105.44	105.92	105.8	105	106.29	104.73	109.19	104.29	104.24	108.92	104.15	109	105.76	107.57	105.34	109.77	109.18	109.36	102.92	101.47
111.05	110.94	104.85	109.88	108.72	102.38	108.13	107.42	108.65	112.5	104.98	105.77	109.17	106.5	104.43	109.93	103.78	112	107.04	109.12	110.22	105.66	108.4	108.91	106.04	107.44	107.18	108.73	107.39	105.6	111.01	110.56	113.14	107.44	109.71	103.97	103.98	108.04	109.97	107.35	105.69	113.69	108.37	107.91	105.62	110.55	105.24	109.18	108.85	106.64
106.1	109.2	107.03	103.49	100.17	104.13	105.7	106.62	106.54	102.93	107.62	102.17	102.33	104.4	110.06	104.28	107.28	103.69	104.82	107.16	106.55	104.06	105.1	100.42	104.34	102.19	106.45	110.31	105.34	104.85	107.8	105.73	106.91	106.55	101.99	108.26	107.19	106.37	104.79	110.32	108.82	108.66	107.57	105.76	103.28	104.06	106.52	107.58	107.81	101.45
113.67	109.89	110.08	111.52	110.36	111.34	107.7	107.42	111.64	107.45	112.51	110.85	110.16	108.09	113.42	108	109.62	112.24	109.34	110.13	106.74	109.05	104.97	107.02	106.59	110.76	113.39	113.98	112.12	115.33	111.54	110.96	106.65	104.84	113.38	109.45	107.57	107.44	109.85	107	108.89	109.99	111.27	110.48	110.05	115.47	111.38	108.7	113.59	109.29
103.76	103.84	104.85	106.93	101.88	107.85	108.68	106.3	106.28	108.86	106.05	108.48	101.84	103.92	106.19	106.6	106.86	106.28	101.28	103.84	106.44	106.34	102.46	103	104.14	104.81	105.18	99.818	100.95	107.82	110.46	101.55	108.47	105.18	110.46	104.49	105.58	108.04	111.04	102.82	104.79	103.47	107.23	106.45	106.96	105.4	103.86	106.85	105.89	108.69
105.34	101.98	103.07	105.05	105.82	107.36	107.43	111.35	107.82	109.47	105.16	103.1	107.04	102.84	107.37	110.22	103.3	102.58	101.49	104.7	109.78	105.32	103.72	107.31	102.16	101.37	106.57	103.24	102.8	101.27	102.15	106.46	100.59	105.48	105.17	106.52	102.65	102.07	106.03	107.26	105.34	102.2	104.06	108.53	105.08	107.73	110	106.73	105.52	105.59
107.79	107.63	108.52	111.64	105.11	102.31	106.64	110.87	107.58	111.31	109.14	106.67	107.56	109.23	104.75	104.63	106.01	107.84	108.05	112.2	105.69	105.81	110.58	108.62	106.61	109.43	113.78	102.71	105.27	105.04	111.69	104.98	107.87	110.17	106.64	108.32	106	105.43	110.93	105.09	106.24	106.78	107.99	111.15	111.27	106.89	106.64	112.14	104.97	108.91
94.25	91.908	93.362	93.752	96.732	94.352	96.712	97.284	98.99	95.443	99.732	98.617	98.564	97.337	100.05	96.415	102.5	98.425	99.505	98.197	96.115	96.569	102.38	93.959	103.29	98.227	96.241	97.845	96.842	98.751	95.658	93.369	95.691	97.954	94.901	94.152	99.773	96.463	97.962	98.594	97.582	99.401	97.083	101.35	100.61	96.38	96.16	101.87	96.219	99.523
103.66	100.67	100.59	97.771	101.96	96.561	101.35	100.66	99.087	101.26	99.119	103.4	98.189	100.91	103.18	100.39	101.85	100.44	102.54	101.45	102.99	98.72	98.085	103.45	102.19	97.7	98.693	101.8	103.37	103.64	99.371	97.597	98.954	104.93	99.669	101.43	97.706	100.68	103.57	100.73	103.6	100.19	97.416	98.042	100.74	100.46	101.8	103.74	103.64	103.41
105.86	100.35	105.02	105.68	110.98	106.54	109.83	104.18	105.18	106.27	109.21	108.45	104.09	109.27	103.42	107.38	101.96	108.75	108.88	107.77	108.08	103.84	106.91	104.62	104.64	105.49	107.27	107.26	107.82	105.61	108.61	104.88	107.43	104.46	109.2	104.38	101.88	105.26	105.27	105.87	106.67	107.22	103.97	103.38	106.86	111.48	103.9	103.67	107.6	106.45
111.3	108.08	109.82	111.34	109.9	111.91	107.76	106.46	108.87	106.54	112.18	104.26	107.52	111.77	109.87	104.58	107.95	113.74	108.04	109.5	110.65	106.04	109.91	112.02	111.29	110.22	109.45	101.3	107.63	108.73	106.59	107.4	106.9	114.57	105.91	109.59	109.64	107.77	108.47	110.7	106.03	108.18	109.93	106.75	107.2	101.99	106.23	105.52	110.21	110.01
109.1	111.98	109.4	109.72	110.05	106.59	107.61	106.65	110.97	106.55	110.04	101.58	109.81	111.45	107.73	108.29	110.11	103.99	106.53	108.13	107.6	109.66	108.91	106.22	104.16	108.59	106.12	108.55	105.26	103.02	111.59	108.52	110.08	114.42	109.7	106.85	110.36	106.06	107.72	115.79	115.08	109.4	112.2	108.66	111.05	111.46	110.09	110.67	108.18	106.75
106.57	109.32	104.73	101.33	103.17	103.06	100.74	105.32	102.12	105.21	102.1	106.41	107.2	112.18	106.59	104.61	108.49	102.51	108.79	107.19	102.65	104.46	107.56	106.14	106.19	107.74	104.7	106.28	105.59	101.78	108.96	102.82	108.42	105.06	103.46	106.13	108.7	105.91	107.96	107.42	102.14	105.5	108.48	101.59	106.18	103.62	103.05	110.72	108.33	107.11
106.17	107.42	110.59	106.23	107.69	106.4	107.21	106.95	106.59	105.27	102.71	108.9	106.96	106.45	101.55	108.55	108.83	105.25	107.56	107.79	105.02	106.16	102.45	108.73	104.16	108.75	109.94	107.1	105.72	101.86	101.29	105.57	103.56	107.21	108.25	106.39	103.44	106.65	105.42	107.94	107.05	105.46	109.71	106.7	110.07	105.94	104.65	106.89	106.49	103.58
109.7	105	103.57	101.58	106.9	102.65	106.36	108.05	107.19	108.93	103.24	106.57	104.07	107.34	104.92	104.99	102.65	103.9	107.08	102.03	105.19	102.31	108.21	104.18	104.08	105.88	108.66	105.71	106.37	104.24	104.21	104.59	105.78	108.45	104.72	106.8	105.63	106.09	104.6	110.58	107.16	101.75	104.09	105.64	108.07	107.76	108.28	106.9	107.53	109.26
109.72	100.81	102.64	105.86	105.96	109.81	107.24	108.92	106.01	104.05	104.22	104.74	107.05	106.81	104.81	102.78	104.6	102.28	102.79	106.39	103.73	104.1	101.94	105.33	105.54	105.85	104.28	106.24	105.1	108.38	106.57	107.23	99.766	107.86	106.64	104.77	105.92	104.91	102.32	105.84	100.81	102.74	107.77	102.05	101.27	106.11	108.35	104.69	104.62	102.84
104.8	110.03	107.19	109.74	106.46	107.13	104.19	103.33	104.56	106.87	104.08	105.13	110.01	106.85	105.93	104.77	104.65	104.58	106.02	108.18	103.77	105.62	109.55	105.64	105.27	105.22	104.29	105.2	105.5	108.13	104.89	105.07	98.82	103.9	104.07	107.77	103.77	109.05	107.71	106.14	103.18	102.91	104.41	108.65	102.99	107.69	106.45	106.97	107.72	102.31
109.78	104.3	109.73	108.46	105.49	103.05	108.1	105.77	107.47	105.7	105.09	111.76	108.06	106.85	106.4	101.96	108.77	112.71	100.96	105.11	111.94	104.07	110.1	108.75	104.24	106.9	103.09	105.63	106.1	106.06	110.48	107.03	101.62	112.13	103.47	102.01	104.74	109.21	107.45	103.64	110.26	104.41	104.2	107.5	107.16	110.21	106.38	107.39	106.22	103.74
101.95	100.18	101.61	101.21	97.023	104.66	98.392	98.212	98.268	99.484	98.035	98.663	98.056	103.62	102.97	99.499	98.832	99.392	98.848	99.84	101.95	104.4	99.952	101.61	102.72	102.03	104.72	104.99	98.637	104.55	100.03	100.13	100.34	103.7	102.23	93.804	101.32	100.94	96.925	101.7	100.89	101.14	96.244	98.819	101.68	100.47	99.19	102.66	100.71	102.56
103.6	98.773	98.627	96.919	101.89	106.03	102.56	99.21	102.34	98.787	102.38	97.533	101.75	97.146	99.706	101.4	100.98	101.84	99.952	98.93	99.362	101.41	101.1	98.121	101.94	106.49	99.638	99.248	95.484	98.454	101.99	97.133	96.967	102.57	103.67	102.86	103.18	105.18	102.01	99.971	97.752	101.43	95.494	97.993	101.55	98.727	100.29	99.972	102.16	102.92
106.98	106.53	105.35	102.11	105.88	108.88	106.71	106.86	107.79	108.76	107.22	105.6	106.08	108.14	106.38	103.72	106.7	100.65	104.55	106.92	107.66	101.24	110.25	103.61	105.65	105.95	106.89	102.84	107.55	103.52	100.96	107.07	109.03	105.52	106.48	108.95	111.35	102.19	105.81	107.37	105.36	104	106.22	104.76	105.65	106.67	103.52	106.18	104.1	104.39
110.08	102.47	106.59	110.68	102.01	102.09	109.99	103.69	103.75	110.04	109.37	110.97	107.02	105.21	104.25	105.07	100.82	106.4	105.95	104.51	104.97	102.92	100.51	101.86	106	106.95	106.22	106.71	106.85	105.99	106.75	106.47	101.82	105.59	107.84	103.8	105.23	103.55	107.68	106.93	104.47	106.1	105.23	101.89	107.94	104.41	104.62	101.83	106.59	105.38
104.56	102.16	106.04	99.397	101.32	103.37	105.27	105.59	99.606	104.33	106.07	99.293	97.823	103.48	101.96	104.33	103.14	100.85	102.22	98.038	102.39	102.33	99.025	99.955	107.47	103.87	102.37	104.08	101.25	105.05	107.69	103.11	104.35	101.64	101.63	105.49	105.16	103.87	104.64	105.32	102.05	107.47	100.84	105.15	104.93	103.7	104.39	103.29	101.47	102.01
107.67	109.37	106.26	108.35	106.31	107.9	108.29	108.79	105.61	108.63	107.95	105.63	108.89	106.72	106.96	105.71	110.44	112.6	106.17	103.54	107.87	107.81	106.07	109.06	109.08	110.02	108.19	110.2	109.78	106.6	110.74	109.08	109.27	110.79	112.84	105.27	106.87	109.3	110.73	105.44	107.71	107.51	111.43	109.51	107.13	107.25	110.48	109.64	106.67	108.21
111.68	112.57	112.3	110.81	107.33	112.41	110.59	113.86	111.41	107.25	114.84	112.13	113.52	112.02	108.52	110.36	112.18	109.47	110.78	109.65	111.38	110.87	111.22	111.17	105.38	113.02	110.51	110.07	109.19	112.46	109.16	110.17	113.19	110.84	112.33	114.57	113.23	110.01	109.28	110.22	111.9	106.09	114.87	108.39	110.1	112.18	112.28	113.6	112.36	106.63
109.71	112.37	107.98	110.18	110.49	110.42	109	110.45	108.23	106.68	111.57	111.35	111.06	105.17	106.14	109.28	109.7	110.46	108.41	107.54	112.51	109.8	107.47	112.13	105.46	113.9	106.62	108	111.13	106.61	108.11	107.27	107.1	108.01	113.08	106.81	109.88	107.38	106.49	108.33	104.58	107.4	111.5	109.06	109.33	108.41	108.4	106.27	107.85	106.53
107.9	108.48	106.43	107.93	113.75	108.31	107.2	110.32	107.68	103.67	107.49	107.45	107.93	108.47	106.39	106.21	106.62	110.98	107.08	107.37	110.08	105.73	107.78	108.03	109.72	106.55	105.21	107.38	106.91	109.2	109.96	108.99	108.19	107.44	111.67	106.21	108.74	106.4	106.33	110.03	109.43	110.29	109.3	106.2	107.85	106.67	106.97	110.24	108.97	105.92
104.38	102.73	108.41	103.62	106.8	108.98	104.89	104.57	109.91	110.98	109.48	106.24	109.82	104.9	105.8	103.38	101.73	105.02	108.28	112.97	102.63	108.34	101.47	103.75	107.41	103.53	108.81	100.01	105.85	107.61	105.1	107.73	104.94	100.85	105.1	101.78	101.41	110.14	101.8	104.99	108.03	108.36	105.05	104.7	110.68	108.26	105.43	108.49	107.74	106.22
109.13	109.36	104.87	107.45	110.37	108.26	107.83	109.84	108.25	112.07	110.55	109.2	106.16	108.04	108.65	112.83	107.79	108.16	106.76	111.33	109.9	107.91	105.52	107.23	109.41	103.76	110.71	107.91	108.85	113.63	110.28	108.68	109.85	107.55	108.58	111.55	105.76	109.13	107.02	110.9	103.48	106.31	110.72	105.7	108.78	103.66	106.7	109.44	105.78	110.79
103	104.12	100.38	98.342	95.516	98.673	99.766	103.43	101.71	104.25	101.32	99.63	102.73	99.804	98.5	104.33	101.16	100.84	103.4	99.963	101.93	101.28	97.679	103.98	103.67	99.53	99.467	104.84	97.931	97.387	96.639	99.39	104.82	102.9	97.432	99.185	98.035	99.125	103.8	99.666	101.08	99.43	103.04	102.4	100.05	98.629	101.44	102.27	94.142	101.18
103.51	100.43	111.76	105.3	105	105.94	105.5	104.95	108.05	106.56	102.56	101.53	105.01	105.43	105.55	101.47	108.65	105.32	102.8	106.52	103.17	105.23	100.82	106.14	109.37	110.67	105.09	106.99	105.03	98.606	107.85	103.47	106.72	105.95	110.19	106.85	104.32	107.8	101.59	107.15	107.52	104.45	104.53	105.54	107.49	107.72	104.93	108.32	106.15	103.83
105.18	102.11	107.08	100.11	108.17	108.43	100.23	109.15	103.08	105.24	106.82	107.05	108.98	103.31	110.59	102.22	105.11	105.03	105.29	104.77	103.26	102.27	105.17	108.49	104.76	108.35	103.76	107.23	100.32	107.01	106.43	103.82	104.56	103.25	100.06	105.66	108.27	109.15	107.18	107.13	106.99	104.32	108.13	105.77	104.56	108.25	107.98	106.18	107.4	106.29
113.08	111.8	108.4	108.38	111.39	107.38	106.74	110.7	115.08	108.06	107.3	103.82	109.42	106.63	106.93	112.26	107.65	106.22	111.79	108.5	106.98	109.07	106.65	107.86	106.4	104.09	105.02	103.51	108.35	111.25	107.65	110.14	111.44	111.49	113.32	110.6	109.03	109.98	113.23	109.31	108.35	112.09	110.13	110.53	107.62	106	107.92	106.62	111.56	105.97
105.21	104.62	107.92	107.82	107.07	108.77	107	106.18	110.76	110.94	109.11	108.42	110.11	105.09	106.5	103.61	103.18	105.67	107.41	113.23	110.06	108.1	108.65	105.87	105.57	109.56	112.35	106.93	106.92	108.27	106.99	108.99	107.15	106.85	110.66	103.31	108.79	105.78	109.85	104.79	108.67	105.07	113.11	107.92	105.28	106.2	109.69	108.2	110.46	108.98
107.56	105.05	106.07	102.39	105.1	107.15	106.36	105.94	107.81	108.42	106.88	107.41	107.83	105.96	108.4	104.02	107.71	102.87	104.31	106.73	103.02	103.58	104.59	109.49	108.29	104.34	105.74	105.01	104.21	107.91	104.64	104.76	107.32	102.22	106.47	106.03	107.76	105.69	107.45	105.06	100.35	103.15	105.29	105.52	108.13	111.62	106.69	104.42	104.46	105.2
101.56	102.89	99.829	103.44	99.396	97.5	94.52	104.5	99.005	101.9	101.04	100.15	102.84	102.74	99.182	100.07	100.8	99.623	99.249	99.757	99.108	102.55	100.57	99.44	98.723	103.62	101.39	97.297	99.495	101.26	99.449	100.62	102.23	101.21	101.63	100.73	102.07	102.72	103.02	98.688	105.42	104.07	100.89	102.68	99.797	98.426	104.39	103.11	98.641	100.79
104.62	111.47	107.76	108.54	108.01	111.78	111.85	107.97	109.25	108.81	111.09	112.48	106.47	113.55	115.15	109.81	106.77	108.13	106.93	106.41	110.07	111.54	104.83	107.88	111.1	114.53	111.03	106.23	107.85	107.72	111.13	108.61	106.27	110.58	107.56	108.36	109.05	110.4	108.7	111.22	106.23	108.75	108.63	108.51	110.49	106.48	108.22	107.1	106.81	107.29
109.54	106.48	106.27	110.12	111.41	109.38	105.49	106.91	115.14	106.73	106.76	102.93	107.78	108.73	109.77	107.08	109.13	107.43	106.36	105.68	108.82	107.92	105.26	109.48	109.88	102.35	105.06	105.02	107.84	112.31	107.05	107.19	106.99	106.33	107.09	104.18	106.21	106.96	103.99	108.34	107.55	111.63	107.77	101.98	107.97	107.54	103.52	110.51	107.74	105.63
108.88	109.28	110.85	108.59	106.86	112.01	106.54	106.81	108.99	107.52	110.37	107.08	109.39	104.45	108.94	112.23	105.76	110.05	110.73	108.34	106.94	108.47	109.81	106.64	109.54	107.86	110.4	109.15	104.75	106.62	110.05	105.41	107.79	110.26	108.29	107.6	109.1	108.57	107.27	108.65	107.12	109.48	109.98	108.58	103.11	109.67	111.98	105.89	109.38	110.43
101.81	103.93	108.82	108.35	104	107.31	108	112.37	107.17	104.95	105.23	102.54	108.76	109.16	105.16	108.69	105.19	108.55	104.88	105.36	107.73	107.98	103.32	104.68	110.17	104.71	103.96	103.33	105.35	102.52	103.5	104.13	107.63	104.37	107.23	105.86	107.02	102.2	101.47	103.34	109.23	105.74	103.56	108.28	105.27	103.81	101.11	102.74	105.83	107.8
109.53	110.2	110.5	107.31	110.16	112.75	109	117.25	108.5	113.65	109.85	114.25	111.6	111.58	111.89	111.7	110.95	108.41	108.58	109.4	112.67	111.8	110.51	108.7	112.69	112.49	112.06	111	108.48	112.54	107.64	108.63	110.25	109.57	107.39	111.26	111.8	111.55	109.55	114.06	111.14	112.15	111.2	111.74	110.98	109.34	110.35	110.4	107.26	111.13
104.74	107.72	108.24	110.58	109.17	108.71	110.67	106.98	109.48	108.92	108.61	106.85	108.62	102.51	108.92	108.63	101.33	111.22	110.45	107.55	105.12	106.52	107.73	110.63	107.1	108.87	107.1	108.9	108.46	108.21	107.48	103.18	111.75	104.84	103.16	105.01	108.46	109.93	100.44	107.09	107.46	111.6	106.84	109.9	102.63	108.47	104.46	111.4	108.27	105.77
105.12	98.284	99.113	101.82	100.15	96.063	98.053	99.56	100.7	99.5	105.21	101.45	96.186	100.27	98.808	103.29	99.243	97.936	100.28	99.867	103.61	98.349	102.06	103.35	103.93	100.14	101.19	98.512	100.85	101.94	100.87	102.17	99.729	99.687	100.31	101.46	98.339	98.361	103.05	99.641	98.828	95.693	96.35	97.792	101.02	94.891	101.77	98.861	101.74	100.57
111.85	100.2	109.04	105.12	104.58	105.11	108.6	103.94	104.52	100.45	104.44	104.04	106.89	103.7	108.99	108.11	106.14	105.42	109.72	112.68	110.64	104.41	104.37	104.73	105.51	110.5	106.93	104.91	107.25	105.73	102.1	104.3	104.02	104.36	107.48	103.87	108.81	107.25	109.61	104.92	107.84	106.78	105.63	107.57	106.74	107.96	103.62	106.8	103.18	112.07
112.51	117.33	113.52	113.22	116.6	111.43	110.99	114.29	110.5	112.63	111.85	107.14	112.03	109.58	109.21	117.08	108.89	106.54	114.71	111.98	112.48	115.59	112.34	113.76	111.43	111.1	109.79	109.51	111.45	111.53	106.24	106.26	110.65	106.76	109.21	112.46	115.31	111.54	104.61	114.54	108.85	108.85	110.4	110.79	110.51	108.63	108.02	112.41	113.86	109.23
106.99	106.59	103.31	103.86	109.21	102.45	111.51	109.43	108.58	104.46	105.11	110.33	111.18	107.45	107.23	111.26	107.87	111.13	108.8	106.45	102.47	107.75	109.25	108.83	106.3	106.98	109.04	110.79	107.22	107.3	105.24	107.7	110.4	105.11	107.42	110.5	110.42	112.77	110.93	108.04	107.75	108.65	107.12	107.42	103.44	108.86	102.95	109.22	112.29	106.09
102.97	100.74	100.19	104.94	101.96	97.817	101.54	103.87	103.29	101.28	101.69	97.633	98.936	101.46	100.89	100.38	102.07	103.99	101.33	98.527	101.6	98.009	102.17	97.934	96.643	100.16	98.893	105.14	100.91	102.4	104.11	101.77	100.92	99.263	97.632	99.062	101.34	101.24	99.81	102.05	99.987	100.43	103.64	102.84	102.54	97.96	103.39	100.16	104.49	98.909
102.44	104.4	106.57	105.01	104.24	105.6	107.9	106.48	106.34	105.46	109.84	104.65	106.14	106.61	107.94	105.4	109.29	106.92	110.54	108.94	104.03	107.36	106.95	103.35	104.05	106.77	104.77	108.58	111.57	108.06	106.62	107.3	103.14	110.17	107.71	107.57	107.46	104.46	105.4	112.3	105.61	105.71	110.38	107.75	110.33	108.13	109.21	104.92	105.54	107.03
113.02	114.09	109.03	111.14	109.86	111.56	113.29	111.34	106.26	112.07	107.59	111.6	108.95	114.35	109.89	107.66	108.76	113.47	112.51	103.76	108.04	107.81	107.36	107.68	110.17	108.53	110.67	109.82	108.02	113.17	110.71	108.77	110.89	109.43	108.95	107.12	112.76	109.9	109.59	110.98	112.03	109.08	112.49	110.34	109.93	109.51	109.42	112.56	115.51	109.49
111.18	105.69	104.27	103.25	107.64	110.6	104.88	99.562	107.47	109.28	107.35	105.22	105.9	104.56	107.9	106.02	107.4	109.47	99.997	105.75	105.76	100.45	104.34	103.58	103.37	112.12	103.58	110.18	105.01	104.31	106.8	104.28	109.12	108.58	107.33	103.05	104.3	102.19	108.8	105.87	107.33	107.68	109.62	103.5	104.96	108.03	108.21	102.24	104.67	107.92
96.328	103.75	98.475	99.208	99.319	96.108	97.577	94.691	99.107	97.021	99.646	96.414	99.569	99.208	96.098	101.07	99.153	100.61	94.242	97.436	93.759	100.8	94.219	96.229	98.17	96.008	99.684	96.466	96.278	99.242	101.51	99.972	100.84	99.171	100.76	99.018	94.888	100.12	98.205	93.724	92.954	96.971	99.98	100.09	96.272	98.476	96.6	99.566	98.154	99.77
104.68	107.63	111.66	104.93	106.67	107.58	108.41	110.95	109.41	105.41	110.03	106.44	102.26	110.39	108.57	108.68	111.97	104.85	105.47	111.02	110.5	104.93	104.06	112.37	110.92	110.59	109.3	104.64	107.82	107.22	110.89	109.26	107.77	108.19	111.03	108.61	104.36	106.67	108.69	106.65	109.33	104.33	108.65	106.41	109.12	107.71	109.97	108.47	105.88	109.53
104.08	96.954	98.162	103.02	104.39	105.05	101.74	104.37	103.66	106.15	100.45	103.01	100.08	100.4	104.62	103.3	101.1	105.69	100.44	106.39	103.53	104.11	106.03	103.88	108.54	100.48	98.701	104.46	102.99	103.19	98.382	104.69	104.06	104.3	104.77	102.23	102.56	101.66	102.6	106.04	104.35	102.55	97.537	103.64	102.37	101.99	100.64	102.08	103.93	102.8
100.24	102.46	102.49	97.388	96.557	99.018	98.78	98.146	96.045	103.17	93.796	102.04	99.665	101.32	97.601	99.666	96.625	97.249	99.864	97.525	96.999	95.986	99.571	95.313	99.53	102.61	90.019	99.798	101.64	96.337	103.87	97.556	93.645	101.56	96.29	99.718	100.23	98.683	96.667	100.7	99.595	103.76	93.172	99.842	98.281	98.175	96.096	100.36	97.821	93.734
104.55	97.295	100.43	98.239	101.6	104.26	98.8	98.425	104.14	98.203	99.324	101.65	98.168	102.56	99.835	100.31	97.226	100.19	98.933	101.96	96.788	100.05	98.926	100.38	98.407	101.87	98.427	101.77	100.29	99.576	96.991	97.803	100.39	100.13	97.815	100.76	97.394	101.78	95.801	98.136	100.45	96.445	103.29	100.37	102.28	102.57	98.008	98.28	96.954	102.78
110.84	110.22	108.79	107.79	112.41	113	111.96	108.27	110.11	108.92	109.92	109.47	108.17	111.64	113.74	104.04	110.84	111.82	111.5	109.88	107.45	109.77	113.59	110.49	112.03	110.98	112.27	110.3	110.13	109.88	109.96	111.96	111.3	106.93	111.53	109.75	113.01	111.99	109.04	104.56	108.45	105.33	111.48	113.88	111.19	116.4	108.46	110.26	111.29	115.37
99.572	101.85	95.581	94.991	98.71	104.66	97.593	98.601	95.232	102.57	95.938	100.16	99.262	100.34	98.926	99.781	95.406	103.53	97.847	99.773	98.147	97.278	97.656	102.89	100.4	99.842	99.359	97.005	100.07	99.847	100.9	100.18	99.873	97.04	97.676	102.09	98.427	95.014	98.919	97.935	102.72	98.05	98.675	102.76	98.308	98.378	98.391	102.83	99.691	97.41
107.71	114.42	110.38	105.15	111.05	103.8	105.06	106.86	110.6	107.07	105.53	107.17	109.92	109.21	107.99	109.8	107.95	108.45	106.35	109.21	112.75	109.42	110.32	110.45	108.39	105.19	105.42	107.07	104.35	111.65	106.99	103.67	106.69	109.42	107.18	105.13	109.41	105.27	108	103.96	109.42	109.12	110.8	110.13	104	106.51	111.33	110.05	106.61	108.26
99.418	99.4	101.02	94.663	94.493	96.316	98.617	98.869	97.574	94.92	94.787	98.642	97.8	100.03	96.543	101.95	97.698	99.251	99.64	98.433	100.53	95.836	103.39	97.237	98.446	100.76	99.348	102.67	96.804	100.81	100.14	93.938	94.398	97.311	97.8	99.071	99.282	99.574	100.93	100.55	97.139	102.63	101.03	92.049	99.323	97.706	99.855	100.85	91.836	94.943
101.46	104.5	104.99	105.24	105.44	103.14	105.62	108.64	106.31	100.75	106.85	109.9	107.06	106.4	104.35	106.12	102.53	102.87	104.46	103.07	104.15	104	104.72	105.4	103.92	105.79	110.84	103.71	110.75	105.86	101.95	107.24	106.47	108.97	102.81	107.18	106.5	108.88	104.96	99.565	106.35	105.7	103.97	99.501	104.55	101.83	102.01	102.6	108.03	105.68
105.51	108.49	104.09	105.61	108.2	108.94	110.44	105.62	107.55	103.89	110.64	107.91	101.88	104.81	107.21	102.49	101.61	106.99	107.01	107.68	105.35	107.88	105.25	106.04	106.88	109.78	107.86	106.77	112.43	110.43	108.15	105.94	107.22	106.16	109.17	109.12	109.26	106.26	109.1	106.82	103.43	104.19	104.66	107.53	107.47	107.24	108.55	107.86	103.73	100.7
100.25	112.15	110.57	106.75	106.28	108.21	105.06	109.52	106.13	106.19	108.71	107.2	106.85	105.66	104.18	104.32	105.97	105.24	108.19	105.8	101.27	103.69	108.36	108.35	111.06	106.3	105.75	106.49	103.64	107.93	105.82	106.88	107.72	104.07	105.35	106.58	107.28	105.85	106.45	108.97	108.87	100.92	113.19	106.17	106.03	106.62	106.83	110.09	105.89	108.9
105.36	104.38	105.76	107.89	104.66	102.29	105.24	105.15	106.07	107.15	106.24	106.29	100.58	99.794	101.6	112.8	110.33	110.33	103.49	105.83	107.66	104.8	105.79	101.16	108.76	105.71	105.83	102.72	102.14	101.65	111.27	101.56	103.14	104.56	106.05	105.13	103.3	107.92	104.71	104.73	106.28	103.63	105.03	106.77	105.7	107.19	109.38	104.04	107.15	106.92
107.21	107.2	105.97	111.4	107.88	108.71	111.26	109.54	109.23	101.78	105.96	108.49	107.62	111.66	111.46	110.78	103.33	105.07	107.93	106.59	104.91	103.58	106.26	111.19	109.2	104.78	105.39	106.43	104.94	106.97	108.98	113.82	107.57	109.91	109.71	109.32	103.64	107.38	108.64	110.11	106.88	109.21	106.73	104.23	104.91	108.36	106.02	108.46	108.24	106.45
102.25	106.73	106.98	103.89	106.52	101.95	106.53	110.1	108.45	103.62	106.17	105.77	107	104.92	105.94	104.28	111.09	104.43	105.66	105.4	104.95	106.03	103.58	104.13	109.22	104.86	107.42	103.83	105.93	108.36	102.31	104.44	105.45	103.75	107.22	106.62	110.75	107.06	108.7	105.01	105.87	103.77	104.47	104.52	108.58	104.96	105.12	108.04	106.4	108.35
95.661	99.737	96.379	99.166	98.244	99.385	99.328	97.281	95.264	98.426	96.592	97.333	98.517	98.914	99.2	94.22	101.52	96.384	98.477	95.847	98.282	98.358	94.626	96.91	99.078	101.68	95.713	99.128	96.898	96.762	97.84	96.849	98.577	99.22	99.967	98.187	96.469	98.797	97.997	102.44	96.253	94.575	100.33	98.236	100.05	100.13	93.67	104.29	99.34	98.008
101.2	100.78	95.423	94.26	94.612	97.76	95.183	92.064	91.017	97.916	99.028	91.793	101.21	99.325	97.17	96.212	96.8	97.653	100.42	97.171	100.2	97.156	100.66	99.033	100.41	98.896	96.655	100.25	92.764	97.805	99.825	100.42	96.143	97.418	100.64	97.789	98.217	99.241	99.61	99.807	96.057	102.81	99.281	98.524	97.898	97.554	96.244	93.414	100.2	100.88
106.36	110.18	110.17	111.67	110.41	106.15	113.8	105.8	107.68	103.5	112.55	106.18	111.39	107.03	112.03	105.64	108.19	109.58	114.49	107.91	110.34	108.83	99.863	108.51	110.9	111.21	104.14	106.55	109.13	103.76	108.7	105.83	110.59	110.68	105.58	109.55	107.19	109.34	105.41	104.21	110.9	105.48	108.19	109.48	111.04	112.17	107.2	107.11	111.34	105.62
109.97	105.55	104.59	104.35	109.03	104.89	101.64	107.95	106.18	106.77	109.78	106.98	105.26	109.71	104.02	106.35	109.19	105.23	103.36	104.13	104.36	107.46	105.38	110.3	103.77	107.73	106.1	104.68	106.78	108.02	104.95	104.95	108.08	109.95	106.83	107.08	101.3	109.04	104.88	109.74	105.37	108.71	106.76	110.84	103.68	106.05	102.57	108.03	106.13	102.04
101.86	99.355	101.79	98.066	102.19	103.16	102.93	96.642	101.85	99.384	101.06	99.261	100.69	99.667	98.906	97.34	96.845	95.019	99.559	100.98	101.68	99.398	100.88	101.95	98.931	98.298	98.993	98.912	99.037	103.32	97.668	102.2	102.28	97.882	100.32	100.45	99.579	101.16	104.69	98.302	101.43	100.2	96.877	96.728	103.09	99.778	103.07	100.35	98.948	98.918
99.921	98.551	93.968	99.042	100.69	97.798	97.188	101.78	95.512	99.931	95.717	98.622	98.257	99.33	101.95	99.296	94.732	96.944	93.347	99.909	100.66	96.111	98.139	98.306	96.82	95.968	96.056	98.491	97.744	97.302	97.025	96.973	99.935	99.57	95.889	98.084	100.54	96.66	99.673	96.751	100.22	98.632	100.09	100.87	98.911	104.72	99.237	98.968	101	94.627
95.521	96.643	98.899	98.189	95.607	94.74	98.634	100.03	97.18	98.533	100.92	97.971	98.891	97.673	97.517	95.508	100.89	97.013	92.126	100.28	100.48	99.654	101.87	98.197	98.428	99.456	97.259	102.47	95.743	99.088	99.786	97.136	96.853	97.159	101.38	99.129	97.916	96.528	102.41	99.105	100.31	97.277	100.99	99.443	98.64	96.616	98.453	98.022	95.972	98.34
97.795	93.917	95.613	100.99	95.798	97.443	98.494	97.367	95.592	100.54	99.725	97.308	100.29	100.8	98.251	99.596	98.678	98.058	94.988	97.682	100.08	98.792	100.65	97.299	99.392	100.36	99.558	97.589	100.38	97.816	97.78	98.24	101.09	97.064	101.83	99.529	95.898	98.611	97.944	97.318	97.8	96.278	100.08	97.603	94.535	96.287	99.059	96.899	99.735	101.3
103	103	103.21	105.65	103.04	104.04	103.44	105.05	102.74	102.11	103.32	104.36	102.8	104.98	104.1	103.5	103.87	100.89	102.83	106.11	100.6	102.2	101.12	102.84	106.53	108.59	106.77	101.7	100.84	102.96	104.61	99.956	99.402	106.76	103.48	102.19	104.56	104.31	104.82	103.71	103.31	97.604	102.11	102.04	100.77	108.96	99.252	96.073	106.62	105.41
112.03	103.77	110.48	106.43	103.51	109.52	111.5	107.91	109.35	103.11	105.44	110.05	107.18	107.94	106.72	109.44	106.32	107.76	106.3	106.16	106.42	110.96	104.75	110.07	112.11	107.08	106.56	108.58	107.17	111.61	105.69	109.51	113.49	110.06	108.55	107.04	108.93	108.77	110.47	110.56	110.37	106.04	112.25	112.68	108.75	108.83	108.9	106.85	109.51	108.12
102.81	99.812	96.284	99.102	96.849	98.434	99.006	100.27	102.11	101.39	99.135	98.176	100.7	97.308	101.07	94.953	97.262	93.666	99.876	96.265	97.128	100.51	100.38	99.226	94.921	95.216	92.086	101.15	98.46	99.843	100.44	100.37	106.22	100.86	98.716	95.569	97.479	100.92	98.407	101.51	101.78	95.777	95.552	97.281	101.78	96.264	98.584	98.485	95.768	100.14
100.8	108.92	105.82	108.45	101.19	105.37	104.93	104.75	104.96	108.43	100.59	105.19	103.92	105.9	102.16	102.08	106.79	106.29	101.65	107.89	105.78	103.58	101.13	102.97	101.38	105.46	103.57	103.18	101.37	109.25	102.04	103.89	103.88	105.4	107.15	100.2	103.52	104.83	100.83	102.13	106.85	107.65	106.16	101.89	104.45	102.43	104.3	101.39	107.95	109.73
102.31	101.5	109.71	111.3	100.6	103.15	103.87	107.95	103.29	104.73	105.49	108.41	103.34	106.63	106.02	110.77	102.46	100.38	102.47	108.35	105.02	102.36	100.8	104.53	102.65	103.64	107.8	104	102.55	105.06	102.84	107.74	104.88	108.78	106.04	101.83	111.33	109.56	104.03	104.1	106.98	103.97	105.88	100.83	100.87	105.69	107.5	108.6	103.61	108.26
106.02	104.77	103.8	105.96	101.71	106.86	101.76	102.9	105.11	106.71	109.04	106.49	102.88	105.57	109.77	102.84	103.5	109.9	108.82	107.39	107.81	106.51	103.59	108.16	106.63	109.03	109.51	103.14	102.89	100.49	102.3	104.62	105.43	107.62	108.81	108.78	107.78	103.43	100.5	104.97	101.57	109.4	101.51	107.61	102.24	106.52	109.05	104.07	108.36	107.82
104.61	105.37	107.06	105.13	106.82	104.86	106.34	110.53	106.57	106.85	106.52	109.81	103.44	103.82	107.96	104.96	107.43	106.09	106.68	105.98	104.71	105.75	103.32	104.53	111.03	103.9	108.17	105.2	103.25	107.3	106.71	104.88	107.7	101.32	99.904	105.24	104.62	103.23	107.75	104.68	104.88	103.65	107.71	104.2	103.76	107	104.18	104.29	108.24	107.49
102.89	102.43	104.38	102.76	102.8	105.37	104.5	108.98	105.32	99.737	102.96	102.65	104.73	104.69	105.2	104.72	103.31	104.92	106.31	108.18	104.05	108.36	106.26	102.17	105.08	107.86	106.56	110.51	107.66	99.248	107.63	104.35	102.05	104.69	107.67	105.56	106.85	104.46	107.05	106.04	111.27	108.07	103.48	107.75	106.05	103.19	106.11	107.87	108.72	103.91
105.77	109.11	104.5	98.9	108.05	105.59	106.4	105.09	105.47	103.11	106.72	107.4	108.3	108.92	108.62	100.87	103.19	106.78	103.73	106.92	101.25	105.17	105.85	107.31	105.21	105.34	104.75	104.61	105.01	107.4	105.04	106.69	106.63	103.56	104.95	103.77	106.08	104.89	108.54	106.01	109.38	101.97	102.19	102.7	103.54	102.83	105.9	104.74	108.36	104.9
113.26	110.75	110.86	111.63	114.58	113.14	108.98	112.5	110.69	112.02	111.15	108.29	108.93	111.75	112.98	115.11	112.92	110.28	112.63	108.85	110.26	113.28	108.93	110.02	111.32	114.01	111.29	107.96	111.85	113.26	111.44	117.29	115.66	110.4	109.79	107.14	112.88	109.11	110.21	107.73	112.14	112.26	114.53	108.44	104.05	110.3	111.53	111.33	111.71	111.52
108.01	106.31	106.53	105.96	105.5	107.13	105.02	105.1	105.42	103.78	107.33	107.51	103.15	105.01	106.25	101.96	104.72	105.1	109.21	103.17	103.12	99.951	102.15	107.18	110.69	106.29	104.08	107.54	106.24	100.99	105.58	106.09	107.32	104.86	109.59	106.37	107.11	107.84	106.93	103.85	106.46	105.06	105.81	101.24	105.85	104.69	109.55	105.31	107.02	108.96
107.46	100.15	104.49	103.39	104.9	107.72	106.04	102.8	103.66	102.2	108.82	104.65	104.12	107.19	103.47	101.68	103.4	102.96	105.19	104.81	107.19	107.51	106.56	104.33	105.75	104.94	108.51	105.53	102.22	107.06	107.05	108.34	108.25	107.27	106.03	106.8	101.37	107.19	103.26	104.77	105.89	109.82	103.81	105.3	102.28	101.02	103.16	105.65	106.41	109.36
107.96	106.94	104.02	101.79	104.89	105.9	101.93	102.9	105.66	108.35	102.49	103.79	105.91	105.84	106.88	109.45	98.04	101.68	106.84	105.8	106.54	107.09	101.53	108.3	104.63	110.23	105.28	104.48	110.19	101.78	102.48	105.16	103.39	107.77	107.68	109.49	105.38	104.98	104.94	102.93	107.53	107.29	109.23	101.77	106.63	109.07	106.73	108.53	107.07	106.57
103.38	106	106.52	114.43	105.11	107.06	111.65	108.96	110.58	107.27	110.99	104.95	110.61	105.83	112.46	108.33	110.27	107.58	112.45	111.68	113.15	105.44	106.65	103.54	104.94	109.04	104.39	109.02	106.87	107.74	110.98	108.09	109.61	109.18	107.36	110.14	108.14	113.96	109.46	109.7	104.52	113.32	108.66	107.05	103.07	111.19	106.36	108.53	102.52	111.37
106.44	105.23	107.07	107.84	107.3	106.27	106.23	104.2	103.91	105.28	107.91	101.51	104.26	105.96	102.69	107.39	103.23	107.81	105.83	103.32	108.24	108.01	108.8	109.63	107.31	104.56	104.72	103.82	104.1	109.47	100.73	107.9	104.79	106.77	104.83	107.78	106	103.12	104.02	107.56	108.95	105.65	104.87	105.31	107.35	104.91	100.21	104.03	108.93	103.63
92.983	98.772	98.038	98.39	98.275	97.984	99.539	99.62	95.349	98.758	96.339	96.726	97.315	99.921	94.811	99.963	99.449	97.272	102.07	101.59	104.07	98.65	100.54	97.812	95.036	96.244	96.458	97.578	96.946	100.81	97.762	101.25	93.786	98.462	96.876	101.08	100.02	99.544	98.989	97.977	102.58	100.03	99.371	95.33	97.135	100.28	100.38	98.962	99.372	94.655
99.278	98.358	95.484	98.75	101.47	94.716	97.826	101.36	101.37	98.755	97.742	101.45	99.528	99.792	100.73	98.407	99.275	97.841	99.629	98.436	99.856	94.833	94.724	99.923	97.146	93.311	99.297	98.624	101.88	100.05	98.797	98.54	97.378	96.799	102.55	99.428	97.954	96.962	96.983	94.568	99.741	101.08	99.984	97.401	97.997	94.661	98.125	97.558	94.823	99.19
108.24	112.08	111.4	107.91	111.89	108.42	103.28	108.1	111.86	109.5	104.43	111.87	111.01	110.42	109.46	101.32	109.37	114.65	110.08	109.32	109.83	106.17	108.28	110.49	112.97	109.26	110.57	109.68	109.16	106.31	106.09	106.89	107.49	106.26	107.99	106.79	112.1	103.44	107.64	109.57	106.24	110.86	107.84	111.32	107.97	112.02	112.19	106.9	109.58	109.93
107.78	108.03	106.39	109.06	105.59	112.32	105.78	108.62	112.57	113.97	107.44	103.45	107.17	105.28	104.4	110.33	111.58	110.13	104.17	108	106.12	108.32	108.4	105.89	104.5	109.42	108.76	109.48	111.32	105.01	110.14	107.17	109.39	110.48	105.58	107.82	103.74	106.59	105.58	105.85	107.19	112.09	108.4	106.14	109.42	103.8	108.13	109.82	104.74	107.44
101.48	103.57	107.19	103.67	108.4	106.61	105.14	105.67	106.64	100.32	104.68	109.33	104.9	101.96	102.11	107.47	102.56	106.45	104.85	103.89	105.78	106.01	105.27	106.78	108.74	106.96	106.28	106.21	106.49	104.69	106.85	103.25	107.09	104.46	105.95	103.38	102.25	104.75	103.74	106.83	102.46	104.39	105.57	106.31	103.87	100.88	105.95	107.77	102.01	105.32
110.05	107.18	108.04	103.23	103.32	106.44	107.22	106.76	106.6	104.03	108.8	106.54	105.84	107.05	110.31	105.77	106.02	104.78	110.98	106.8	107.84	104.24	108.24	102.96	108.89	102.25	107.15	108.27	106.98	105.51	105.2	108.36	104.73	109.03	109.55	113.33	109.32	105.82	110.79	104.06	105.78	106.06	108.2	107.11	106.32	102.74	103.92	104.98	101.46	107.91
111.63	107.33	107.03	106.36	104.97	107.44	105.04	104.73	101.31	108.02	107.79	106.89	113.52	108.86	109.1	104.8	104.58	108.83	107.86	105.68	108.79	106.44	105.22	109.65	102.43	108.49	110.09	105.47	109.23	106.51	106.84	106.52	110.61	103.63	109.94	105.6	103.5	103.88	107.54	108.12	107.97	109.83	104.26	108.57	103	107.15	101.84	108.76	103.15	106.16
106.5	105.2	102.96	107.45	107.31	104.81	105.95	107.29	108.59	103.56	106.9	103.63	106.83	108.44	105.59	107.06	105.44	103.25	100.51	113.58	101.98	107.82	106.38	101.28	106.06	107.93	105.74	105.65	106.11	98.492	105.98	104.35	106.6	108.3	110.74	110.21	107.28	107.49	103.57	106.87	103.47	100.69	106.53	106.24	104.69	102.75	105.84	106.72	104.42	107.43
105.76	109.11	101.19	106.66	108.23	103.43	105.86	105.22	106.52	106.19	106.65	107.72	104.06	103.17	110.06	107.38	107.04	108.75	106.62	112.54	105.95	107.31	104.8	104.4	107.53	105.41	108.04	103.2	110.91	105.49	105.63	106.17	106.96	106.63	106.29	99.704	105.44	110.31	106.6	108.58	108.8	106.13	101.66	106.72	105.89	107.32	108.33	108.14	103.77	102.73
99.018	106.84	99.904	110.44	103.86	100.82	107.9	103.02	110.72	108.34	108.49	111.31	107.6	105.26	105.35	105.45	108.13	105.31	109.43	107.68	106.28	107.06	108.69	108.46	104.58	105.57	105.55	106.85	103.48	104.33	104.84	104.51	108.98	106.28	104.41	106.23	105.46	104.34	103.17	101.7	107.17	102.79	109.32	107.02	107.13	104.37	104.79	113.23	107.17	104.19
105.33	104.53	104.52	103.21	107.04	107.4	105.77	108.65	105.06	113.43	106.29	107.34	101.75	109.17	105.12	107.99	105.78	107.07	106.64	99.705	103	102.25	105.43	104.52	105.36	105.17	103.15	102.88	103.25	107.06	104.34	108.4	105.42	105.29	102.83	103.96	103.43	105.3	101.83	105.8	107.51	107.01	98.228	107.82	100.75	105.96	110.75	111.02	101.24	110.67
103.81	109.42	103.53	104.91	109.28	106.79	106.64	106.97	104.3	107.43	105.96	105.22	104.47	103.99	105.05	105.4	102.72	109.36	111.17	104.29	110.86	106.62	105.57	106.67	101.04	111.46	102.32	105.88	109.41	101.64	107.14	102.31	107.13	105.76	108.63	106.44	107.04	105.35	105.55	104.89	108.63	105.59	108.02	104.36	106.92	106.08	108.33	108.91	105.53	111.63
106.01	106.18	106.67	107.96	103.25	107.14	103.76	107.4	109.33	105.33	105.58	106.17	105.25	105.46	105.33	104.12	103.27	100.15	105.8	107.83	104.37	105.01	102.47	102.73	105.12	102.57	104.72	104.82	106.37	103.58	105.79	106.79	108.44	103.94	103.38	103.76	102.14	104.08	105.93	99.932	103.97	106.34	104.59	107.23	103.97	105.74	110.16	100.96	107.52	104.9
103.16	100.81	108.33	106.78	106.76	105.32	106.41	108.21	107.07	110.21	105.06	105.92	111.67	109.21	101.99	104.12	104.2	106.11	103.34	108.88	106.7	104.03	107.39	105.63	105.98	106.21	104.03	107.52	104.63	106.29	105.94	106.67	107.08	106.45	109.48	106.13	103.71	109.29	103.88	107.2	103.81	107.38	105.35	109.04	105.21	106.65	108.52	109.34	106.67	103.68
96.643	101.97	97.245	99.962	99.653	95.757	101.7	100.21	97.787	101.5	97.905	99.808	101.33	100.64	99.159	96.317	97.248	100.86	95.218	99.391	92.974	99.918	97.089	100.38	98.768	95.782	98.192	96.058	99.737	95.773	100.24	96.412	103.32	92.443	97.606	99.042	94.1	97.729	97.403	99.81	94.325	99.006	94.628	105.1	95.682	99.056	100.68	101.79	98.338	98.945
100.27	96.767	102.86	101.93	102.2	99.417	100.36	100.08	101.74	101.75	99.792	102.73	105.21	98.918	98.611	100.78	101.17	100.6	103.6	101.74	105.43	96.491	97.16	99.289	100.06	101.07	101.91	98.802	100.76	102.49	99.375	99.993	101.51	101.47	98.899	98.882	101.43	97.133	97.72	100.42	99.139	97.596	99.223	99.85	102.13	100.97	100.94	100.78	98.722	98.765
107.07	105.06	106.35	106.28	108.18	108.05	106.72	104.78	106.37	105.73	105.64	105.55	105.11	103.65	102.59	104.5	103.31	106.34	107.95	102.75	103.63	105.62	102.14	101.96	107.02	112.24	100.79	105.8	109.89	101.8	106.63	100.87	104.37	106.79	102.95	105.89	104.1	106.49	105.63	104.01	109.64	103.95	104.96	106.07	104.88	109.82	102.31	103.31	105.47	105.58
106.1	108.91	107.52	106.18	110.13	104.81	104.57	101.31	108.22	109.32	101.71	101.11	114.59	111.49	107.51	104.44	107.29	102.57	110.77	108.03	107.19	104.36	107.37	104.32	98.252	109.49	107.63	107.66	108.33	103.44	108.02	105.42	102.72	108.25	106.93	105.48	102.24	109.97	98.088	110.29	105.42	107.1	105.68	110.74	108.84	99.405	100.31	102.55	104.46	104.63
101.85	99.277	106.04	99.578	99.465	100.89	97.716	99.449	99.191	94.854	97.85	98.671	100.12	100.26	92.279	100.94	101.78	103.33	97.559	97.13	101.02	97.747	98.443	93.241	97.721	98.927	92.502	98.073	92.993	98.334	98.917	100.61	95.153	101.71	97.929	96.866	93.728	96.321	100.86	94.325	98.544	100.44	101.17	95.718	97.469	96.881	100.11	98.89	99.505	97.079
100.64	101.65	96.959	98.562	103.62	99.86	101.32	100.33	103.57	104.61	94.28	103.38	104.22	100.46	97.166	101.03	102.08	104.24	100.67	100.67	99.005	101.75	98.906	102.75	101.18	99.461	102.68	100.1	98.143	99.475	98.848	97.651	99.241	101.44	99.599	102	100.13	96.991	99.897	103.43	100.17	98.134	98.402	98.331	101.83	100.08	101.3	100.52	97.841	103.61
107.55	105.4	102.31	101.41	104.84	105.17	106.81	104.5	106.6	104.43	105.23	105.26	102.76	108.21	103.82	104.98	104.97	101.92	106.22	107.65	102.92	103.97	106.25	107.01	104.49	110.78	105.68	106.34	109.94	104.5	103.54	110.3	110.33	107.09	106.26	109.42	102.34	104.52	103.72	105.97	107.9	104.77	103.58	101.26	103.88	102.24	103.91	106.69	104.9	106.83
106.36	108.42	105.44	103.01	106.64	105.12	103.51	105.3	107.99	105.69	107.33	108.17	108.13	107.98	106.97	104.4	107.18	107.03	102.33	103.02	106	104.65	104.94	104.38	107.12	102.25	109.57	105.08	98.118	106.2	109.03	109.46	109.09	106.41	107.21	104.39	107.73	111.1	102.78	105.82	104.97	104.5	108.13	107.93	107.8	103.82	104.91	110.26	103.67	111.33
109.5	108	105.6	104.03	101.49	105.71	104.65	104.17	107.74	105.48	107.11	106.16	104.13	106.07	108.47	105.72	97.784	103.21	108.12	107.9	106.18	105.49	109.07	112.41	104.2	114.38	104.96	104.8	107.43	104.41	108.27	105.29	103.51	105.18	102.57	105.17	104.66	106.43	106.18	103.1	107.33	104.61	107.51	99.397	105.15	103.63	103.36	104.02	104.67	108.16
107.44	105.11	111.71	114.92	105.96	104.89	106.59	108.4	104.3	105.01	109.62	108.89	105.27	109.93	106.3	113	105.16	109.91	110.06	103.81	107.62	110.63	105.51	107.85	105.27	111.83	104.21	112.05	110.04	110.19	108.96	108.71	105.61	103.94	104.84	106.07	106	106.38	105.99	109.41	104.78	107.92	113.83	105.39	107.51	110.49	109.92	107.46	107.88	106.77
106.59	104.93	105.96	110.71	106.74	110.41	109.24	106.37	107.01	104.41	106.24	108.9	107.56	106.45	102.61	106.02	105.22	101.21	114.32	105.8	112.2	109.65	106.3	106.75	104.73	109.53	106.73	106.18	107.47	111.68	106.6	109.04	105.86	108.88	104.97	108.3	110.09	109.64	107.84	110.75	104.65	106.15	109.82	106.33	110.2	107.76	103.01	108.38	110.98	106.36
104.53	106.46	106.34	112.08	106.18	102.39	105.63	103.52	105.47	103.96	108.28	106.19	105.24	109.35	107.64	106.63	104.25	105.65	106.59	109.23	108.02	109.62	102.12	105.89	106.5	105.11	101.82	107.14	108.31	102.02	107.06	104.06	105.21	101.69	107.04	104.6	104.41	106.27	104.73	105.05	108.42	114.58	108.83	105.39	106.79	105.42	106.73	101.61	102.9	104.96
109.33	104.15	100.62	111.7	110.43	106.98	110.29	108.44	109.93	108.5	105.32	105.41	107.21	105.84	103.01	105.06	103.54	106.13	106.85	103.7	104.79	105.94	107.74	111.2	106.44	104.41	105.21	107.45	103.81	107.82	108.15	103.69	108.61	105.92	106.63	105.59	106.73	107.16	109.27	107.13	105.46	106.08	100.52	108.61	103.91	109.53	105.59	105.72	104.86	108.81
108.79	106.48	104.72	107.99	108.31	102.87	102.14	110.91	108.81	103.74	110.03	105.15	105.6	103.31	106.15	106.22	110.25	105.69	106.44	108.07	102.87	110.94	103.73	108.34	109.01	103.8	103.85	104.64	107.08	108.77	109	104.79	104.99	104.96	108.12	109.27	102.21	104.72	104.13	102.9	104.99	108.02	104.79	107.45	108.18	106.69	101.65	106.35	102.49	110.33
103.34	111.99	106.71	106.4	105.72	104.99	108.54	106.47	104.44	103.68	105.84	104.34	109.92	112.34	105.02	106.67	104.37	105.42	103.89	103.11	108.45	108.44	109.09	105.57	105.11	108.02	106.33	103	105.75	102.13	106.33	106.8	105.15	105.37	106.47	105.26	105.63	105.58	99.213	105.27	104.74	111.11	104.5	110.72	106.32	110.2	103.63	111.43	107.44	104.93
108.06	108.47	105.62	104.65	103.48	102.1	107.39	107.17	107.34	104.38	107.39	104.1	104.16	106.89	100.82	101.2	108.1	108.49	108.98	107.4	107.61	108.33	104.04	108.81	105.65	110.4	108.84	106.26	105.65	102.82	104.95	108.42	108.52	104.18	105.47	103.65	103.93	99.426	107.6	104.47	105.39	103.18	104.54	107.11	108.11	103.96	102.85	108.92	104.13	105.17
101.35	104.57	104.84	108.38	106.61	99.517	102.06	105.94	108.31	96.826	101.56	107.04	104.94	105.54	98.86	96.65	102.86	100.06	99.509	102.17	103.15	106.08	107.55	98.112	103.95	101.24	101.7	103.44	103.64	99.854	104.14	103.1	105.4	104.65	103.39	99.356	97.956	99.701	103.34	100.1	102.56	105.16	101.56	106.41	105.31	105.65	104.64	98.773	102.99	103.92
112.03	111.36	105.44	106.77	110.62	109.1	106.22	103.41	105.18	108.67	108.4	108.45	107.38	114.37	109.5	111.52	105.45	109.8	110.59	103.72	106.7	109.22	107.82	106.06	109.41	104.85	107.83	107.69	107.58	108.57	108.64	112.08	106.42	110.2	105.5	107.62	106.67	105.29	106.31	106.43	108.28	106.73	109.71	109.79	109.28	109.83	107.09	108.4	106.01	114.73
108.13	106.24	105.84	106.65	110.09	104.5	106.5	105.37	107.35	108.53	106.05	104.74	107.48	102.66	106.82	108.55	103.36	105.96	108.83	101.47	106.87	104.04	107.43	103.8	103.09	102.78	107.49	108.16	110.92	106.2	107.12	103.13	105.48	102.77	109.98	105.85	106.82	104.5	104.4	104.98	103.29	108.53	105.72	102	109.24	104.9	107.7	105.67	108.49	104.96
108.25	107.06	107.75	108.45	100.74	112.15	110.65	109.46	111.93	110.07	108.29	109.51	109.1	109.59	108.02	106.61	110.43	106.36	110.03	111.49	107.16	110.18	105	108.54	109.43	110.64	109.07	107.43	104.19	104.69	104.82	108.87	106.32	111.2	109.15	110.53	101.49	106.82	104.69	109.29	105.58	106.57	107.27	104.52	110.59	112.27	106.6	108.34	112.1	109.98
109.44	109.31	105.23	108.42	105.92	109.58	103.75	108.14	106.01	103.78	105.2	104.49	108.85	107.05	104.02	104.05	105.2	110.96	107.43	106.79	107.09	106.94	108.25	106.38	104.32	110.74	107.44	107.35	105.24	100.29	103.78	105.15	107.31	105.88	99.428	104.99	104.96	107.98	107.5	106.73	107.14	103.23	107.87	104.84	105.11	108.85	104.71	108.53	110.51	104.71
98.489	100.1	96.218	93.695	96.395	99.99	99.004	98.297	98.583	99.036	97.153	96.875	102.02	100.39	98.624	98.948	102.85	95.83	93.434	97.806	97.024	99.251	94.865	99.713	95.989	102.3	95.041	99.552	97.64	101.01	96.558	99.587	101.22	100.01	98.048	101.94	97.991	101.38	98.624	98.901	98.449	97.708	99.177	93.892	97.264	99.141	98.149	95.717	100.29	100.49
107.63	112.07	108.37	108.38	111.18	106.89	101.67	107.64	105.6	106.52	108.72	105.95	111.53	108.38	107.13	108.31	109.77	105.16	103.43	109.78	111.3	109.57	108.17	108.46	110.37	106.85	110.83	104.44	107.6	109.09	109.08	103.49	109.23	103.81	107.52	108.02	109.37	110.61	106.87	112.7	106.52	108.09	106.8	109.29	106.6	110.32	108.86	113.16	105.55	108.89
104.68	104.78	104.51	103.67	106.45	108.87	103.92	102.91	102.71	107.96	105.25	106.65	103.1	106.6	100.86	100.74	104.92	105.06	107.64	102.04	103.05	105.68	99.333	108.62	109.4	104.35	105.11	102.94	111.53	107.42	109.39	107.36	107.57	105.89	106.61	105.56	104.73	107.37	105.96	104.03	103.6	110.35	111.19	107.03	107.04	109.65	106.83	104.83	105.46	107.25
102.68	104.9	103.9	106.1	107.78	105.95	107.92	108.6	111.48	108.69	105.59	107.42	106.04	110.95	107.94	99.671	105.02	103.86	106.75	108.32	105.11	104.61	104.4	106.71	105.54	106.72	111.49	103.78	104.75	102.35	100.46	103.4	103.59	110.49	104.44	106.17	106.04	108.87	104.26	106.49	104.78	105.38	105.25	107.1	102.98	102.61	107.68	108.18	106.79	107.39
102.21	112.77	102.65	104.02	103.48	108.54	101.74	108.65	105.99	102.95	107.34	106.04	106.51	103.2	100.7	110.95	101.04	106.04	105.24	107.8	105.3	105.2	106.89	103.34	109.84	102.41	104.82	105.04	101.4	109	104.53	108.51	103.11	102.21	109.26	107.48	106.78	107.77	106.07	105.32	105.9	106.91	101.25	103.43	104.58	104.31	109.04	109.23	104.6	108.04
100.89	101.53	103.14	96.947	99.466	100.27	100.71	104.11	97.984	102	102.02	101.38	103.09	97.307	101.92	99.231	102.78	100.37	104.87	101.88	94.949	95.648	98.963	102.27	98.928	99.971	101.91	102.01	96.784	101.88	98.851	101.67	98.741	102.91	94.963	102.95	99.544	96.539	97.743	96.734	100.98	99.607	101.26	97.844	99.749	98.688	102.54	99.304	97.202	99.897
104.46	105.16	102.88	104.67	106.55	107.52	105.68	103.19	107.36	105.1	105.21	106.36	105	102.15	106.08	109.33	111.87	104.81	108.77	109.96	103.18	103.45	104.66	108.82	108.89	102.76	103.37	109.88	105.04	104.12	107.9	109.41	111.34	105.21	107.51	105.22	104.43	104.78	107.72	104.55	107.29	110.47	103.75	102.71	108.81	108.81	108.64	109.53	105.31	107.76
108.37	101.35	108.48	102.32	106.18	105.05	109.09	104.55	103.47	107.27	110.4	108.29	104.56	108.9	109.13	107.37	104.09	106.81	108.53	107.66	108.51	103.28	105.35	106.33	107.75	103.1	109.24	102.23	105.37	106.14	103.44	106.8	107.57	103.73	103.33	109.23	107.21	104.38	103.34	105.98	102.22	108.61	102.7	105.98	104.05	104	105.04	107.5	106.7	105.15
105.42	107.24	110.09	107.82	107.95	109.37	109.35	108.97	110.05	109.62	104.56	110.74	106.25	108.97	108.39	103.18	111.73	106.17	108.24	111.89	109.83	107.51	110.99	103.51	106.09	109.48	106.15	108.93	104.87	108.23	113.09	105.97	105.84	111.76	103.86	109.92	108.33	112.39	106.64	107.26	108.92	105.7	107.26	108.95	106.41	104.55	105.34	109.81	109.79	110.17
108.86	107.75	109.09	104.92	101.03	108.29	102.7	102.88	107.21	100.99	105.26	112.62	103.85	106.82	107.08	108.07	108.88	107.3	101.79	105.62	102.85	105.73	105.44	105.39	103.16	104.29	99.413	105.62	104.8	109.77	105.61	102.01	105.13	104.93	104.13	107.25	108.78	103.17	105.72	103.33	108.23	110.61	107.44	102.95	103.09	106.7	101.34	105.72	102.26	107
97.436	97.366	97.533	94.926	93.951	98.789	99.196	96.904	98.958	95.132	94.356	95.531	98.194	103.11	95.386	101.68	99.221	103.88	98.825	97.033	103.12	98.01	96.775	95.811	99.051	93.811	95.87	95.58	100.64	93.556	99.03	101.47	97.491	96.523	97.089	99.533	99.596	95.554	94.267	96.798	100.1	98.165	97.198	98.088	103.03	99.136	100.74	96.623	95.684	92.819
101.09	108.63	104.49	107.44	108.68	107.13	101.82	105.06	105.96	109.68	102.65	105.28	104.33	103.91	108.32	108.48	110.11	103.98	105.66	104.98	103.75	105.94	109.93	107.46	110.42	99.952	104.55	102.25	111.02	104.37	105.02	107.62	104.75	103.77	101.82	105.2	103.91	108.68	105.89	107.97	109.87	107.8	104.93	99.816	109.96	112.23	103.47	105.41	105.84	105.19
106.96	106.46	106.49	109.27	101.92	105.94	101.91	109.55	102.98	107.03	109.47	105.18	107.42	108.87	106.3	106.33	107.97	112.06	106.32	112.83	104.22	110.96	106.24	108.28	112.49	108	109.44	110.4	105.78	107.75	108.14	107.37	109.32	112.56	109.28	107.59	110.96	105.97	109.26	104.45	108.65	107.56	112.54	107.86	107.31	110.61	104.25	105.75	108.58	107.64
106.77	111.61	107.99	107.83	106.7	108.73	107.78	105.66	105.96	103.83	106.63	108.67	112.13	106.22	110.2	108.9	107.69	108.72	104.23	109.26	105.86	108.62	107.98	108.63	105.1	111.05	105.49	106.97	108.89	106.69	109.91	114.73	110.36	109.25	108.04	106.38	106.21	110.29	108.2	108	107.26	108.86	105.8	105.5	110.11	106.84	104.96	112.9	109.29	106.21
110.46	107.4	108.06	108.05	107.6	106.39	110.27	110.33	112.83	107.57	109.01	103.68	106.52	106.87	106.65	109.85	108.29	105.65	111.22	105.53	107.62	107.41	111.45	105.71	104.97	109.65	108.26	110.88	109.33	103.08	110.46	107.78	111.16	108.25	105.74	112.08	108.1	107.85	106.9	107.51	109.94	110.51	106.68	105.9	107.57	108.15	113.78	109.71	110.32	106.8
102.98	107.34	107.85	105.35	106.75	106.2	100.58	102.25	108.01	105.27	105.68	107.8	107.95	105.19	105.24	102.96	105.89	101.18	104.59	108.53	103.98	108.59	104.75	105.89	107.94	110.17	109.24	103.09	106.43	107.88	104.59	108.6	106.49	108.12	109.36	108.91	107.87	108.58	107.13	106.61	98.974	106.71	104.71	107.55	106.94	102.76	109.87	104.87	100.56	107.89
101.15	106.59	104.96	106.24	105.08	105.16	106.92	104.89	104.39	103.19	109.66	108.79	108.44	106.87	105.79	103.06	104.96	99.827	110.35	109.96	108.9	105.54	107.85	96.661	101.63	105.99	106.09	105.36	99.015	111.65	106.42	103.02	101.18	104.11	104.97	102.1	106.85	103.12	102.46	109.49	103.45	106.9	103.39	109.64	110.15	110.12	107.35	109.28	105.55	106.72
104.93	108	103.09	107.47	110.05	107.07	104.21	104.08	107.04	101.44	106.14	107.23	110.2	108.61	104.32	107.48	106.37	106.67	104.86	106.55	107.71	102.77	106.52	109.99	107.76	103.96	103.13	109.18	103.71	107.47	107.63	109.06	101.39	107.47	104.81	107.59	102.25	111.79	106.45	107.55	104.04	108.41	109.17	106.55	104.44	108.48	103.48	103.34	103.23	108.82
103.08	103.89	109.77	106.12	103.05	109.78	101.52	107.58	109.22	104.64	105.64	105.63	108.19	106.68	102.04	103.63	108.64	105.81	103.68	103.91	105.95	106.71	104.69	100.85	106.46	102.43	106.18	105.72	105.62	109.02	104.58	106.11	105.7	107.64	107.5	101.57	103.99	104.08	110.75	103.46	105.98	102.95	104.18	104.84	107.46	104.32	104.79	108.55	102.94	104.82
103.36	91.955	103.74	97.416	100.45	103.27	102.32	98.758	99.871	101.8	97.821	98.779	98.738	91.944	98.618	94.379	98.688	100.29	100.59	101.36	99.141	101.62	97.775	100.34	100.06	103.4	102.58	93.838	95.589	98.735	101.29	101.94	99.703	101.65	97.565	98.326	96.094	101.27	94.41	98.034	95.946	97.072	93.129	102.27	97.957	101.95	94.352	99.302	104.09	97.328
99.41	100.84	100.18	100.82	95.808	101.91	97.771	100.96	95.007	99.39	97.342	100.74	99.541	102.64	103.97	100.14	101.4	100.33	95.542	101.91	100.18	99.115	97.445	99.818	95.2	96.666	99.551	102.08	95.362	94.69	93.777	95.718	99.159	98.749	97.71	95.594	98.091	96.006	99.753	97.117	94.352	102.65	99.601	101.04	98.031	99.541	98.859	98.494	93.968	97.575
105.73	99.659	107.7	103.4	106.02	108.18	102.56	107.95	102.01	103.29	108.38	105.94	104.83	106.75	105.53	105.63	103.17	103.69	103.16	102.12	103.49	106.31	105.81	102.22	98.386	102.84	109.7	105.86	100.44	108.1	103.02	102.54	108.68	106.37	102.04	103.41	108.41	101.09	103.81	104.18	102.72	104.72	105.31	104.04	105.24	106.31	107.84	103.75	106.23	108.02
105.34	102.54	103.06	96.863	97.57	103.39	98.877	101.6	99.747	97.425	102.22	100.21	96.559	97.902	96.322	98.381	101.26	100.66	101.36	97.824	97.781	101.07	104.6	98.302	96.804	101.75	102.68	102.07	100.83	97.794	103.12	97.778	99.262	99.898	100.68	99.559	98.002	99.135	94.515	101.91	103.05	108.4	99.018	99.905	103.6	98.145	102	104.01	98.145	97.719
108.46	106.59	102.07	107.49	112.45	109.69	108.98	108.04	106.13	108.9	109.19	104.14	105.39	109.84	109.54	109.34	111.05	108.48	107.8	106.34	106.46	105.51	109.67	109.1	107.72	109.74	104.75	106.25	107.59	107.31	109.53	107.04	109.44	110.06	106.29	106.81	104.13	107.98	109.18	108.77	109.69	106.03	112.25	109.09	105.37	110.2	105.66	108.35	106.84	110.43
102.6	105.62	108.79	103.29	104.23	108.13	104	109.56	107.24	105.66	100.57	107.31	104.54	108.24	107.28	111.25	104.2	107.91	106.82	105.36	106.06	107.48	101.39	105.99	107.63	109.2	105.07	106.16	106.61	105.6	106.74	105.03	100.99	105.65	105.82	107.47	111.08	104.35	104.69	102.75	101.91	106.95	104.91	108.37	102.29	106.34	103.73	104.78	102.49	107.18
105.94	105.83	107.83	103.41	105.97	102.16	105.33	102.84	109.25	104.58	103.96	108.79	105.6	105.69	104.61	104.74	105.96	107.33	105.99	104.87	108.58	107.49	106.46	104.51	107.36	106.34	107.17	106.62	103.59	109.52	105.45	105.7	107.77	107.95	107.54	106.03	109.87	110.64	109.67	107.6	110.3	106.66	108.31	102	107.06	104.85	105.75	109.89	108.7	103.62
100.85	100	100.53	97.176	100.72	101.3	93.008	99.179	99.679	101.28	100.44	95.683	95.79	94.982	102.29	98.275	102.35	99.162	102.56	98.937	96.402	103.26	100.34	100.01	95.749	94.291	99.384	98.36	99.562	96.717	102.51	97.408	101.19	99.328	102.28	104.02	100.62	98.771	101.87	104.57	97.52	100.4	100.9	102.67	99.777	99.256	101.4	101.28	104.98	103.28
107.15	106.78	104.44	105.74	104.51	109.3	104.72	104.99	106.85	104.6	102.53	103.57	106.9	101.92	107.15	102.87	104.71	108.9	104.48	107	108.57	108.77	106.88	106.02	103.55	103.19	104.23	103.41	108.68	103.62	105.76	104.54	103.47	105.27	100.79	103.45	105.32	106.31	104.54	101.54	105.67	102.4	102.78	108.67	102.69	102.39	104.73	102.53	106.01	104.4
106.68	108.39	112.73	106.67	107.18	104.25	104.12	109.91	105.41	108.2	107.12	106.64	112.41	105.9	101.25	102.48	105.27	105.44	108.35	103.64	104.65	104.25	108.7	106.62	104.91	103.84	101.45	104.56	106.97	102.54	108.37	102.91	108.48	110.16	105.73	104.88	105.23	105.38	104.48	107.81	101.49	101.47	103.94	104.86	104.65	110.84	109.4	105.43	105.73	104.37
97.391	98.2	99.972	96.397	101.33	94.615	100.67	94.994	93.886	100.22	98.185	93.365	97.557	92.863	97.449	99.737	98.791	97.776	100.12	99.182	95.462	101.65	94.739	100.55	92.732	95.885	96.115	97.589	98.828	104.26	97.138	94.88	99.21	95.777	96.588	97.44	92.06	98.212	100.19	97.289	99.126	99.83	94.791	96.749	94.299	96.444	100.74	97.027	96.993	100.02
107.08	106.42	105.37	106.58	105.75	107.23	109.26	106.88	109.53	109.04	104.39	103.04	110.63	106.26	97.059	108.09	104.14	103.57	108.91	103.5	105.38	104.15	104.7	107.3	106.12	103.4	105.37	104.53	106.63	106.49	108.59	108	105.37	110.8	106.01	102.99	104.59	105.43	105.26	107.12	104.4	101.59	110.58	107.16	104.07	111.1	110.81	106.43	105.31	109.03
103.46	105.09	102.51	104.22	109.46	107.16	107.13	105.65	105.79	108.46	105.37	100.12	104.22	108.96	108.91	107.8	104.44	104.63	107.47	106.32	109.09	103.32	106.84	102.67	107.05	101.42	104.87	109.1	106.38	101.84	103.35	105.74	104.78	104.3	109.35	106.39	106.76	105.75	105.75	114.57	106.02	106.27	106.83	108.29	105.46	103.81	104.42	106.37	108.2	108.87
100.71	106.81	101.9	95.43	102.27	102.95	100.78	100.81	102.08	98.371	103.61	99.855	100.43	101.95	98.8	102.1	98.208	103.14	101.5	103.33	97.88	104.3	99.117	99.641	100.25	98.186	102.55	101.49	100.5	98.995	98.727	104.55	101.33	96.149	99.754	98.892	102.61	97.392	102.4	97.35	99.241	95.512	101.52	99.395	101.51	103.64	100.28	101.31	102.09	99.394
98.783	95.924	96.94	101.94	93.562	98.406	96.513	100.71	97.997	99.091	103.02	97.956	99.303	102.86	101.41	97.081	95.911	98.203	96.248	97.022	90.69	98.395	96.515	95.192	95.265	96.559	97.249	94.189	100.56	97.348	99.959	97.645	96.676	99.766	99.882	101.08	95.224	98.314	95.042	97.532	98.429	99.271	98.386	101.42	99.994	98.135	95.213	95.55	101.01	97.166
105.66	107.9	107.85	105.38	107.64	108.36	112.68	102.35	107.35	110.91	107.36	113.32	107.89	108.13	111.77	106.61	107.81	106.7	106.17	110.63	108.19	101.85	105.68	109	108.36	107.77	107.68	108.41	112.85	110.13	106	102.83	109.06	109.43	111.19	107.51	105.35	110.54	107.28	110.16	106.23	108.17	107.71	112.13	110.17	108.92	113.29	109.59	112.05	108.02
106.11	108.62	107.97	106.47	103.62	106.84	107.51	106.13	105.5	106.21	101.3	102.66	107.45	105.48	108.31	102.91	102.87	105.16	106.07	102.29	104.57	105.05	104.1	107.4	104.76	106.64	106.66	103.3	104.43	106.71	101.46	103.5	106.93	102.54	102.73	103.18	108.18	104.81	103.33	103.82	104.29	107.46	107.49	108.67	108.25	101.13	106.08	105.03	105.02	106.53
106.08	105.96	105.75	107.54	108.71	107.31	104.21	103.98	109.27	104.65	110.97	101.76	104.46	105.84	106.47	109.15	100.83	106.6	103.42	105.34	105.95	108.36	105.25	103.04	113.01	105.74	101.16	105.12	106.24	108.92	104.63	107.93	111.58	103.44	105.87	105.46	109.88	104.19	107	100.26	104.02	104.47	102.35	109.5	99.909	102.77	107.64	106.1	105.33	108.87
106.8	103.1	104.22	102.08	105.12	104.49	103.98	108.85	106.93	109.56	104.63	103.86	105.04	105.87	108	107.61	108.24	103.48	108.48	102.93	111.37	105.17	108.09	104.43	105.41	106.82	105.1	103.81	103.75	105.92	107.46	103.7	105.09	105.42	100.89	107.49	108.85	107.03	107.16	104.72	105.57	106.53	110.38	104.82	108.47	109.08	105.61	100.2	104.45	97.5
99.047	97.745	98.445	94.257	96.629	96.313	94.461	98.656	98.31	92.57	94.809	98.057	97.971	95.3	94.748	99.869	95.737	99.459	100.9	101.56	98.243	100.49	95.307	97.824	94.405	102.61	98.569	96.569	94.201	96.581	92.575	101.89	101	100.87	97.993	97.872	94.137	94.92	95.784	101.34	97.683	93.866	95.27	91.419	93.027	95.462	100.21	102.06	98.158	97.554
105.7	103.91	107.84	103.05	106.52	110.63	101.29	107.18	106.86	103.09	110.14	106.95	105.78	106.6	108.45	103.13	104.05	103.92	107.9	105.64	107.74	104.13	110.04	109.55	103.91	104.59	100.99	107.34	107.39	105.24	105.93	104.05	108.24	105.28	104.14	107.31	101.75	104.84	106.62	105.36	105.59	103.37	105.64	109.83	109.76	103.91	104.47	99.384	105.2	105.85
108.72	105.58	111.06	102.33	107.04	111.69	105.92	105.46	106.41	107.87	104.96	105.69	98.512	110.54	107.5	109.55	105.25	108.23	106.77	110	106.06	106.06	99.863	103.83	110.64	102.48	108.62	103.89	104.39	107.21	108.29	105.33	108.34	105.7	105.86	102.85	103.23	105.14	103.67	105.39	103.5	106.27	104.27	104.98	104.6	106.19	109.41	103.36	109.6	106.36
108.48	109.2	103.67	106.12	111.59	109.84	108.72	108.95	101.49	107.3	106.86	110.39	105.13	112.23	106.17	107.19	107.06	106.71	106.01	106.77	105.33	102.09	109.54	110.32	107.6	108.38	111.99	106.41	105.19	106.47	107.11	107.74	107.59	109.84	106.6	103.55	107.6	106.02	107.76	109.2	106.49	107.51	106.13	111.33	108.3	106.8	113.1	108.7	108.46	109.86
102.72	105.53	105.58	104.77	104.23	109.97	106.26	105.31	100.68	103.96	106.87	107.3	105.96	104.29	107.89	108.85	107.19	110.59	102.98	107.4	107.2	107.86	110.62	107.46	106.79	109.08	103.22	105.31	104.53	103.02	102.24	103.97	105.17	104.14	109.46	108.83	109.86	104.54	107.03	109.13	104.41	108.05	109.34	104.01	99.791	111.18	104.79	109.17	104.85	102.66
101.15	100.03	98.334	98.656	102.19	99.455	99.373	99.049	97.192	101.97	99.864	102.02	98.531	101.26	97.246	100.43	100.3	100.77	98.884	98.587	101.43	99.08	99.124	102.74	99.276	102.43	98.502	101.31	102	103.29	98.292	95.016	99.817	100.36	100.3	99.813	95.572	104.63	100.01	101.53	101.45	96.197	102.97	103	100.13	103.99	102.31	102.27	101.92	99.409
109.95	103.25	104.62	109.2	110.13	103.21	107	108.1	108.28	107.16	103.4	106.72	107.13	103.01	105.56	105.69	105.68	101.91	105.63	102.67	104.35	103.87	105.36	103.58	105.96	102.24	106.65	103.15	106.54	104.96	101.31	106.15	104.23	105.65	107.58	103.64	108.1	98.832	104.38	103.79	105.74	104.99	101.22	99.483	101.97	106.93	101.85	104.94	108.94	107.99
98.767	94.698	96.574	97.709	97.491	99.216	95.382	100.34	95.416	98.437	94.984	99.122	99.507	105.28	98.672	97.545	99.692	103.21	100.03	100.3	93.381	94.677	96.224	101.51	98.591	101.28	95.869	95.669	102.07	96.936	101.82	95.521	97.708	96.947	100.06	100.33	101.93	99.424	98.996	96.286	97.708	99.994	99.337	100.14	98.875	99.653	97.171	94.276	96.136	98.197
107.72	104.32	106.76	105.42	107.02	103.56	102.14	107.29	107.48	105.57	108.31	105.67	105.98	110.28	107.64	108.16	105.84	103.17	104.46	109.75	108.2	107.47	109.35	103.93	104.16	107.45	106	105.36	106.41	104.19	109.55	105.96	106.36	103.63	106.92	108.32	107.23	109.55	107.49	104.3	109.84	107.99	102.91	108.05	103.9	110.39	108.56	109.36	106.32	103.2
108.32	106.03	107.2	103.63	103.4	108.15	102.18	105.1	104.58	102	106.62	103.24	106	105.71	103.74	109.13	107.2	106.99	106.29	102.11	105.72	100.07	107.74	102.34	101.29	104.41	103.96	106.43	104.01	109.21	107.12	104.61	104.81	109.03	111.31	106.39	108.62	107.93	106.69	104.74	102.88	109.32	108.42	106.05	107.81	104.4	105.7	111.51	110.7	103.53
106.12	104.78	105.08	104.99	106.48	109.85	108.16	110.19	109.21	108.39	106.11	103.64	108.01	103.41	105.63	108.13	104.95	105.4	104.53	102.5	107.54	102.57	107.93	104.94	105.88	106.24	103.58	107.7	106.93	106.12	105.65	107.72	103.61	106.2	104.52	107.67	109.87	103.95	105.7	107.31	105.81	107.19	105.27	103.29	104.09	106.55	109.28	104.2	109.38	104.63
105.58	104.61	108.68	103.77	107.62	102.64	107.47	100.12	109.8	103.82	106.42	102.62	105.89	104.5	109.64	105	108.26	102.59	108.35	108.32	103.85	112.05	103.89	107.55	107.67	109.01	103.99	105.79	102.53	103.94	108.9	107.59	107.3	106.14	105.74	100.03	107.04	105.97	106.73	103.73	107.82	99.944	104.75	105.76	99.579	103.8	106.27	105.41	105.84	108.16
103.95	102.58	104.26	100.89	98.084	97.663	102.88	95.558	102.93	102.02	101.31	101.33	97.91	104.99	98.597	101.12	99.463	99.187	98.379	97.184	103.99	97.831	101.73	99.357	99.374	103.8	93.997	97.92	105.92	102.11	103.1	100.02	101.29	102.76	100.09	102.99	102.61	98.063	97.22	102.23	100.61	98.635	99.351	102.19	98.632	100.58	103.39	98.828	99.835	95.653
110.48	106.73	108.17	103.71	105.53	106.27	104.06	104.96	106.17	108.35	112.83	107.54	110.09	104.3	100.67	107.36	102.3	105.31	106.95	109.27	103.12	104.79	106	107.01	106.18	106.64	101.54	101.32	108.71	103.45	106.33	106.15	104.25	108.45	103.51	100.61	105.33	101.99	107.44	107.09	107.17	106.82	104.58	107.34	102.43	102.09	104.76	104.57	103.61	102.64
107.23	102.38	108.46	105.93	104.24	108.12	103.61	101.89	108.25	109.52	104.22	103.54	105.57	106.54	107.86	105.64	107.17	102.62	106.63	103.49	110.01	107.21	105.85	101.83	105.49	107.34	105.21	104.03	110.05	110.47	102.59	109.8	104.93	105.9	107.21	102.45	107.95	106.3	104.17	104.03	108.36	104.31	102.56	106.58	105.16	105.52	104.15	102.93	104.69	109.33
110.87	102.53	104.81	108.13	108.27	110.94	106.29	109.81	105.95	106.86	107.64	106.49	107.2	109.58	106.87	105.22	100.03	102.21	103.01	101.81	110.28	108.05	107.23	103.93	109.53	104.56	106.15	107.11	107.76	105.36	106.48	104.97	106.87	111.18	104.8	107.34	109.12	107.3	104.7	103.9	110.3	104.88	104.75	108.52	103.53	107.61	105.13	106.86	102.39	105.18
104.01	106.18	106.81	107.27	101.71	106.43	108.79	111.83	107.03	104.83	107.7	106.09	106.54	106.57	108.36	106.25	108.15	101.03	105.11	106.28	107.39	108.96	105.49	108.36	109.35	106.76	108.02	107.13	108.6	102.89	105.4	103.52	107.49	108.98	100.79	105.68	107.2	107.61	109.71	104.23	106.42	109.95	102.54	109.06	106.31	107.51	104.9	106.42	105.88	104.9
111.36	110.54	108.49	109.81	106.05	107.54	112.36	103.14	110.72	105.91	110.67	109.39	107.89	108.51	108.47	104.9	111.36	108.04	107.73	107.9	109.93	108.17	107.09	108.23	107.53	105.29	105.6	109.49	107.49	111.76	109.15	110.7	110.21	106.73	104.83	104.2	110.23	110.19	112.59	114.94	110.94	112.18	112.26	108.13	106.29	109.84	101.69	108.4	108.03	109.67
108.74	105.43	111.7	105.64	106.32	109.04	106.03	106.38	104.87	106.01	111.47	108.12	109.2	112.32	107.77	110.31	108.19	109.94	103.97	110.04	107.06	110.11	108.56	105.61	108.56	107.7	106.98	107	108.91	107.86	105.36	110.3	105.93	109.34	112.55	108.71	104.38	109.52	107.9	102.69	108.43	112.44	103.58	105.81	108.42	109.42	108.37	105.81	105.91	107.71
101.63	96.624	100.1	98.296	100.71	98.316	100.62	102.19	101.55	101.14	98.809	104.63	101.72	98.736	97.556	100.41	101.04	101.85	103.83	95.705	101.8	97.629	101.63	98.948	98.86	99.644	100.42	97.415	102.4	99.808	100.37	102.98	104.79	97.236	106.57	98.291	103.57	99.684	105.98	99.003	103.06	100.39	99.976	101.91	99.826	103.47	102	102.23	98.52	101.21
106.46	101.25	103.39	105.67	103.1	101.54	107.24	104.03	104.62	103.71	100.16	103.61	107.01	106.58	104.78	107.98	106.63	104.17	108.02	105.45	106.38	106.96	101.24	105.63	107.69	105.55	106.99	110.68	108.8	108.58	104.03	106.53	101.23	104	106.28	106.63	103.44	103.97	107.16	105.74	109.91	106.16	99.243	102.61	100.92	108.44	106.73	102.62	105.21	107.11
104.78	104.34	105.01	106.98	107.02	103.83	104.37	107.41	107.9	106.14	108.14	106.37	105.36	107.07	106.44	104.87	104.51	107.59	104.85	105.36	108.44	109.62	103.26	104.55	104.21	107.36	104.95	105.62	106.55	103.01	105.89	110.57	103	104.83	110.81	101.81	104.75	103.78	105.59	103.83	101.21	102.04	103.08	107.94	107.86	102.44	110.39	102.43	107.1	105.73
107.31	103.64	104.73	102.66	108.41	105.1	111.49	106.97	106.1	108.3	107.58	104.28	104.3	108.66	101.15	105.73	103.07	104.86	104.63	102.42	98.945	108.87	104.84	108.97	101.9	102.61	107.11	106.67	106.66	111.6	105.58	107.27	103.27	107.46	104.45	106.25	109.37	105.34	106.81	103.87	105.78	100.59	104.51	110.8	105.6	104.24	107.7	105.82	107.39	107.19
103.1	108.93	102.83	109.29	107.03	102.85	103.98	109.05	106.33	109.62	104.96	106.11	104.92	104.62	107.58	105.38	108.42	105.69	103.09	109.1	106.85	109.31	107.64	103.68	98.922	104.85	103.85	103.81	107.4	100.25	103.28	106.19	104.21	103.39	108.44	102.61	104.1	107.44	105.29	106.92	105.48	104.4	106.49	112.16	105.81	104.42	105.29	104.19	107.5	103.26
102.88	104.94	107.05	110.84	108.16	108.6	100.94	108.17	106.54	105.69	103.12	108.9	106.69	104.94	107.05	110.36	104	100.62	102.07	109.43	107.78	106.23	106.92	107.35	108.52	103.28	102.52	106.96	106.43	104.26	104.92	104.86	104.91	101.63	104.8	103.45	106.72	104.86	106.06	103.73	108.59	104.83	99.707	102.31	110.66	109.68	105.98	103.54	109.67	107.34
102.44	105.59	105.57	103.36	110.34	105.91	106.25	106.14	104.36	109.83	108.21	108.85	107.42	103.39	105.73	105.77	106.96	110.76	104.32	106.09	107.22	104.72	105.39	105.8	108.26	106.02	107.77	103.12	104.93	108.31	106.02	106.9	105.91	104.27	109.31	105.83	108.75	107.5	108.3	106.22	107.37	108.25	107.47	110.26	109.56	106.28	106.49	105.03	109.34	105.99
101.56	106.57	101.72	108.21	108.89	108.6	105.57	104.89	106.75	108.57	104.06	106.48	106.93	105.49	106.91	100.26	104.8	106.28	110.68	103.77	106.69	108.21	107.17	106.29	102.97	103.84	106.23	106.15	109.25	105.48	104.31	106.67	107.43	103.12	100.93	101.45	104.1	107.01	107.26	108.03	107.39	105.24	105.48	109.32	106.26	109.63	103.06	107.11	103.84	103.8
106.43	104.57	104.69	104.75	106.16	108.56	110.36	106.61	107.94	106.39	107.26	104.12	104.43	108.3	100.27	105.3	105.4	102.01	107.75	101.53	105.33	104.43	109.73	104.85	104.26	107.14	107.49	107.4	107.95	101.46	103.19	110.03	105.32	110.04	106.99	102	107.53	108.01	101.7	103.03	103.68	104.49	104.63	101.12	104.21	105.78	104.88	102.75	105.83	107.49
104.99	105.65	104.45	105.41	106.46	106.75	105.63	105.55	104.74	107.84	105.91	107.44	108.71	103.42	104.63	102.68	103.16	103.4	105.62	102.23	104.97	101.65	110.32	102.55	111.63	106.64	108.02	105.58	103.96	109	107.72	109.61	100.47	104.6	104.32	107.53	102.32	106.1	105.42	103.27	107.33	107.31	104.46	102.16	105.07	105.07	103.33	105.74	104.54	108.24
103.81	105.49	105.16	107.13	106.12	103.08	103.75	106.82	108	107.5	106.1	108.61	102.36	104.2	109.31	104.76	105.71	107.11	104.7	105.48	108.56	106.24	108.34	104.62	109.23	107.66	106.63	111.84	102.11	108.22	103.99	109.15	107.03	110.17	108.24	103.01	105.6	107.19	109.95	109.08	102.71	105.23	103.18	104.81	105.05	102.58	104.87	104.57	106.8	105.42
100.13	100.32	93.977	98.589	101.53	95.284	98.62	98.17	97.804	98.508	89.983	98.075	96.142	97.923	95.529	97.54	99.117	96.866	105.34	98.325	94.717	97.468	97.103	95.912	100.87	101.57	102.85	99.108	95.695	96.761	98.525	99.158	94.058	100.8	101.84	101.09	99.663	93.587	100.05	99.161	97.874	99.098	97.187	98.993	93.661	93.618	100.15	94.916	97.874	97.332
102.19	101.44	98.006	95.638	96.791	100.45	98.625	96.764	97.635	96.892	96.535	101.9	97.933	97.834	99.155	97.197	96.447	97.649	99.977	99.658	94.372	99.967	95.672	96.698	98.029	95.704	98.716	93.697	95.012	97.075	102.2	94.533	94.206	97.886	98.695	101.02	97.453	100.5	94.616	93.309	97.947	101.12	98.911	97.614	95.812	100.47	94.564	101.39	97.71	94.496
108.68	104.46	109.68	106.7	104.51	105.66	102.83	110.75	106.78	105.03	107.05	112.44	110.11	107.14	107.66	106.87	106.31	111.18	112.34	107.25	109.04	104.49	106.67	107.75	111.6	104.26	113.06	111.11	107.33	107.21	113	113.73	106.16	109.14	111.44	108.07	110.8	111.35	105.29	109.73	108.63	105.21	109.9	106.06	112.73	105.77	109.64	109.22	109.41	106.33
100.65	104.3	98.257	100.39	99.698	101.57	101.74	100.77	103.33	101.54	100.73	98.355	97.417	102.77	99.162	98.495	100.67	96.864	96.038	97.921	98.25	92.51	102.45	102.06	100.58	95.502	101.9	97.651	99.467	99.522	99.158	103.8	97.798	96.551	102.05	97.391	97.736	103.2	103.9	100.52	100.15	103.03	98.726	101.73	100.45	98.357	101.32	99.764	102.18	102.54
106.31	111.24	105.67	108.45	107.43	111.12	105.53	108.47	105.94	105.76	107.66	111.22	102.93	110.35	104.46	104.99	104.08	104.3	108.1	113.26	111.91	107.33	102.83	106.09	104.04	108.37	105.43	108.66	109.39	106.21	104.83	110.41	109.53	106.43	107.64	105.18	107.09	106.39	110.24	109.22	108.06	107.59	107.42	111.01	113.81	105.31	107.97	105.34	111.64	103.89
107.73	108.25	106.1	108.17	103.32	105.32	104.52	100.85	106.15	102.37	105.8	109.57	107.99	107.83	103.26	105.19	104.42	106.63	104.28	107.3	106.03	105.43	109.37	107.83	105.94	106.51	103.22	105.78	105.89	105.35	100.75	106.14	104.31	102.75	107.32	106.66	106.14	104.37	106.44	107.52	112.38	104.14	105.58	103.14	105.38	108.11	110.96	101.59	101.42	101.91
104.26	113.23	106.24	105.37	108.69	107.99	109.41	108.51	104.59	110.63	108.05	107.72	110.88	107.85	110.58	106.39	112.61	109.89	105.89	105.31	110.33	107.95	107.11	110.02	108.81	105.71	106.42	110.29	106.62	105.91	106.67	109.17	106.5	107.66	106.67	113.53	106.34	108.86	110.29	106.55	111.13	100.29	109.77	108.48	109.23	110.48	110.4	105.46	112.8	113.63
105.61	106.85	107.07	102.86	107.42	108.88	109.66	108.32	105.02	110.77	107.92	108.97	109.11	108.25	105.96	107.2	108.65	105.8	108.75	108.72	106.53	107.59	110.43	109.72	110.35	110.63	106.2	113.63	113.76	113.74	109.93	113.97	107.36	108.59	107.2	109.59	107.8	109.46	111.44	110.9	110.9	106.5	110.94	103.11	108.49	109.67	105.19	106.85	110.12	108.67
108.15	108.18	103.41	109.67	109.07	109	105.9	106.7	102.17	109.62	104.44	105.34	108.88	106.92	104.45	104.62	107.61	104.78	102.8	106.28	107.63	108.28	105.47	106.3	105.11	105.31	104.54	107.68	102.23	107.95	104.42	105.07	102.29	105.84	104.38	107.22	108.48	106.23	106.3	104.44	106.79	105.24	102.08	106.06	109.01	102.37	108.24	105.08	103.83	102.71
98.773	101.29	98.278	95.146	103.06	99.152	99.27	99.249	96.002	95.494	98.776	102.89	97.499	97.874	99.649	96.834	101.49	101.23	100.73	96.677	99.407	102.37	93.721	97	96.207	96.986	97.312	98.988	99.892	99.63	95.811	98.529	98.169	100.29	98.334	97.783	97.255	97.454	95.081	95.655	96.542	100.88	99.187	97.849	98.564	98.506	97.228	96.98	100.08	97.917
106.89	105.02	104.95	108.07	110.43	109.36	111.97	107.13	106.62	108.77	111.62	104.84	104.24	108.33	109.26	105.76	102.77	107.92	106.04	109.35	107.62	105.36	105.34	110.93	105.14	105.54	108.91	109.88	105.36	109.3	109.6	106.84	104.73	103.51	109.38	112.81	106.68	111.83	107.04	107.26	107.43	102.77	106.89	112.43	110.77	103.54	104.46	108.8	103.08	109.06
103.84	106.65	104.21	106.02	110.29	104.4	107.84	107.77	103.85	110.48	111.3	109.53	105.4	107.6	107.36	107.93	109.17	113.46	111.93	107.12	107.09	105.01	109.23	106.31	107.81	108.38	104.47	107.42	103.19	110.75	108.78	107.23	106.31	107.08	108.58	105.88	109.55	107.25	107.61	108.14	106.2	102.03	109.14	108.53	105.17	104.64	109.71	106.74	106.49	104.16
104.8	103.27	103.99	100.73	104.11	106.42	105.22	106.1	109.01	105.21	105.78	104.35	104.04	113.24	104.09	104.19	106.13	107.17	103.35	106.76	108.82	103.03	107.73	109.96	105.58	108.35	103.87	99.707	108.76	105.71	105.9	102.97	105.17	106.54	107.48	110.84	109.17	103.29	109.01	103.85	108.3	106.18	107.25	101.86	103.02	106.87	100.33	106.68	106.67	107.13
103.83	104.41	105.07	107.53	105.36	108.44	108.03	106.01	109.49	103.8	107.45	105.67	106.47	108.96	108.42	107.04	108.87	111.63	108.21	105.07	106.8	105.06	106.08	105.11	108.92	103.9	105.37	108.99	111.38	102.04	107.38	104.57	106.06	107.74	104.93	106.62	103.12	103.65	108.14	108.45	105.9	106.45	107.3	108.32	107.48	106.72	106.12	109.56	104.14	105.58
106.32	107.74	111.99	105.41	115.13	110.64	107.7	111.03	110.07	109.64	107.99	110.88	111.11	112.27	107.8	108.28	108.7	109.76	112.38	108.93	110.56	108.9	107.42	111.15	111.09	112.29	108.55	112.44	111	107.44	112.45	111.77	106.89	111.38	103.56	110.5	113.15	112.11	108.2	107.68	109.93	111.08	108.28	106.4	110.47	106.31	107.71	109.39	107.66	111.76
99.926	109.01	101.57	109.67	108.32	105.84	107.22	103.47	110.96	104.2	102.85	103.26	105.07	100.69	101.7	104.79	104.18	106.65	107.85	104.69	102.7	103.6	100.78	106.72	110.04	101.25	105.08	103.81	106.68	107.09	101.39	103.75	105.63	105.72	106.88	107.04	106.69	105.21	103.3	103.14	105.03	102.26	108.77	108.74	108.79	106.67	104.62	107.44	103.12	102.88
111.93	106.02	108.26	110.05	110.34	108.86	109.45	111.13	107.9	109.14	107.31	105.56	106.42	112.17	105.3	106.95	105.22	108.94	106.84	108.02	108.73	108.78	105.18	104.52	110.75	109.91	110.8	109.46	107.46	104.67	104.83	108.8	103	108.07	104.22	108.06	108.48	109.48	111.76	105.09	110.26	108.39	111.51	111.52	104.52	107.35	105	109.79	109.13	104.96
105.32	96.753	98.935	98.255	99.485	97.84	101.04	105.33	100.42	103.12	100.04	99.685	105.1	98.355	99.274	97.552	99.995	95.027	105.01	101.7	99.951	99.361	99.028	101.07	100.81	101.83	101.09	102.79	99.967	102.68	100.5	100.15	98.733	101.73	99.643	99.244	101.8	99.017	103.77	100.9	103.77	103.3	98.411	100.13	100.73	99.245	99.013	99.708	97.856	103.45
106.51	112.01	101.23	110.51	103.84	105.69	112.13	108.11	104.77	105.49	104.97	107.2	105.18	103.81	105.33	104.02	104.04	106.68	103.87	106.25	104.67	106.9	102.52	104.01	108.47	108.13	105.42	101.77	106.04	106.79	102.81	99.615	108.62	102.75	104.4	105.29	106.98	105.55	104.33	102.37	100.97	105.74	104.7	105.7	106.45	104.57	106.2	106.11	108.3	101.09
112.68	108.02	113.58	110.82	110.34	110.18	113.56	110.52	109.78	108.3	112.17	109.09	111.25	111.56	114.47	108.61	109.93	110.08	111.25	110.52	110.15	113.57	110.7	108.74	114.67	106.63	109.13	113.63	107.71	110.94	113.56	111.16	106.43	108.6	107.75	111.71	109.72	104.7	114.25	110.81	110.07	109.81	107.89	115.59	108.3	110.01	110.27	109.89	103.45	108.17
108.84	111.73	111.46	107.51	108.89	108.56	109.45	107.36	106.35	109.84	109.1	107.12	110.21	108.58	107.58	104.41	110.66	101.79	103.17	113.55	110.35	109.51	105	103.07	108.69	107.1	108.01	110.93	115.58	106.78	112.47	104.58	108.59	107.32	107.36	105.35	109.63	111.03	108.45	103.84	107.49	105.56	109.18	111.54	105.82	108.95	108.63	104.24	104.87	106.15
105.46	103.09	107.02	105.68	102.72	104.69	104.65	106.32	105.36	105.46	106.56	101.24	106.72	103.97	102.71	102.4	103.34	106.36	103.14	110.65	107.58	102.98	107.33	108.83	106.48	103.99	104.51	101.97	105.12	107.32	104.57	106.14	103.18	107.55	106.53	110.13	102.96	109.03	102.63	105.46	102.55	105.83	107.86	101.7	104.73	107.31	104.43	106.93	107.42	107.64
103.49	95.676	100.72	99.64	102.32	99.408	97.891	98.681	100.05	95.987	96.352	95.764	101.43	103.07	96.876	97.764	96.06	98.086	102.49	101.23	103.84	97.544	98.931	98.424	94.717	99.833	100.44	98.199	102.46	102.6	97.265	100.97	90.939	104.98	102.15	97.156	96.176	98.82	98.091	97.596	100.4	96.311	95.651	97.406	99.231	97.113	100.33	100.83	96.547	99.466
109.32	110.05	108.23	106.01	107.19	108.73	103.26	102.73	106.74	107.84	105.59	104.8	104.21	100.55	104.77	106.97	98.824	106.14	106.31	107.86	106.1	105.14	107.3	109.91	104.33	102.18	105.54	110.13	105.54	105.55	111.12	106.92	109.44	107.94	110.33	106.03	101.38	105.68	105.82	107.46	101.57	105.29	107.17	102.84	106.75	105.79	107.38	106.64	108.73	105.07
107.58	113.39	107.28	110.15	110.41	113.34	114.56	114.93	113.56	108.56	109.29	111.8	107.72	109.26	108.12	109.52	110.3	109.63	108.11	110.1	108.9	116.15	110.95	108.89	107.49	107.93	111.82	108.22	109.02	111.91	108.51	112.46	109.04	115.63	106.31	111.8	110.87	110.74	110.65	114.71	113.98	110.2	107.41	109.28	111.06	113.58	112.04	113.3	105.58	109.45
103.12	101.95	96.949	99.36	99.754	102.61	101.14	100.19	101.23	98.829	99.936	98.796	98.991	98.474	102.01	103.5	100.76	100.39	98.555	98.865	100.38	98.689	100.1	94.431	102.05	101.56	104.91	98.954	99.954	105.41	102.75	98.28	102.87	101.87	99.828	103.69	107.58	100.44	102.44	100.32	99.582	101.97	98.682	99.36	98.543	102.71	99.63	101.59	102.49	101.98
101.21	100.31	105.59	101.6	103.97	101.52	102.17	102.52	101.2	105.69	107.29	100.48	102.99	106.45	105.53	104.79	105.01	100.09	101.6	100.08	101.2	106.21	103.67	103.47	100.51	99.021	102.33	105.04	99.579	103.7	106.49	103.11	104.33	98.377	107.56	106.54	100.86	104.38	104.07	108.14	103.41	105.05	102.09	102.08	104.61	107.23	106.68	103.76	104.76	104.45
105.6	104.55	104.95	112.77	111.14	104.78	110.43	112.08	106.04	107.12	111.31	107.05	103.77	105.56	108.83	107.41	108.71	112.77	112.42	109.96	109.52	109.35	111.56	105	105.04	103.51	111.83	108.09	106.9	100.96	110.64	113.01	108.63	110.32	105.1	109.88	111.8	108.15	109.36	107.83	107.86	113.06	107.84	108.12	108.88	106.63	110.63	109.03	109.53	112.32
103.35	100.36	102.9	97.156	100.55	102.45	97.599	101.27	101.47	104.35	99.613	99.596	99.702	99.472	97.776	102	99.06	102.46	100.73	102.03	101.48	102.21	101.16	99.745	98.815	101.65	99.303	102.87	104.05	98.125	102.08	106.35	99.443	98.82	98.437	97.985	103.78	96.917	97.864	100.88	99.988	102.09	99.631	100.18	99.064	101.95	98.443	101.89	101.03	103.1
101.63	101.18	93.266	99.522	96.569	99.505	102.77	97.982	98.014	93.774	97.208	99.236	98.582	98.668	98.518	100.27	96.473	93.352	97.831	98.297	96.881	99.954	101.84	103.59	96.859	97.642	102.35	96.574	94.441	98.967	98.386	96.903	97.838	103.11	100.66	95.94	97.615	99.836	95.3	102.14	100.08	98.485	98.182	101.97	99.386	99.365	98.162	100.29	99.48	101.99
102.87	110.63	112.59	107.37	109.12	108.65	103.96	104.76	106.18	107.53	106.81	108.5	108.29	112.23	111.38	111.2	106.92	109.96	110.72	105.28	109.1	106.8	109.43	104.1	105.25	108.62	107.02	105.31	108.19	105.7	109.74	105.85	107.35	106.86	109.1	108.26	107.62	113.5	110.65	107.75	110.81	108.11	106.62	111.68	109.23	108.6	108.42	106	107.4	106.4
107.71	108.51	106.73	108.03	106.7	107.94	108.74	103.97	109.38	109.71	105.57	109.99	106.24	110.02	111.56	112.71	106.23	107.02	106.39	107.12	107.94	107.43	109.39	106.86	107.69	107.43	106.29	111.58	105.55	107.91	108.47	110.94	108.95	105.69	104.34	108.23	105.97	106.83	108.79	106.23	109.78	108	106.62	108.91	110.32	111.75	108.4	108.13	104.86	110.57
113.64	109.22	110.93	106.88	111.43	109.13	111.7	112.25	109.42	111.31	110.29	106.2	114.76	111.86	112.96	112.25	111.78	116.34	108.53	109.85	108.66	103.66	112.6	109.54	108.29	112.11	108.41	112.16	113.25	111.59	112.02	110.6	113.6	106.81	110.87	110.59	114.75	111.22	108.19	112.95	113.65	113.56	114.97	111.57	111.83	115.07	107.14	113.6	111.28	110.99
106.3	103.1	110.86	105.02	104.18	104.9	106.89	109.29	106.62	100.04	109.06	110.18	109.14	109.46	110.33	107.35	107.51	105.8	108.62	108.7	107.96	109.3	104.64	112.81	110.85	110.84	109.98	102.54	111.8	108.25	104.79	108.45	104.61	108.81	106.99	110.36	111.16	109.95	108	108.08	107.33	109.45	106.2	110.5	110.05	107.15	109.01	107.69	105.35	105.49
108.86	104.3	108.03	103.71	108.31	106.52	104.05	108.51	108.24	106.35	111.75	107.89	107.21	107.37	104.25	108.19	107.87	110.44	108.04	110.37	105.13	104.18	111.26	110.86	108.98	109.03	106.39	108.41	108.78	107.29	103.62	109.21	103.87	106.27	105.32	109.11	107.1	110.94	108.15	107.94	110.91	105.24	105.16	113.83	113.68	111.08	109.5	112.97	105.3	108.74
108.95	111.41	112.04	110.17	109.41	106.74	109.2	106.78	107.59	109.73	108.83	108.11	107.09	104.72	107.41	109.83	112.02	111.08	112.37	106.76	111.63	112.22	107.46	109.64	104.55	112.58	107.27	109.24	110.32	107.73	109.84	113.11	107.85	105.31	111.84	111.48	110.23	108.52	109.07	110.13	110.36	112.74	111.28	108.17	107.86	112.15	111.79	105.6	108.78	107.34
111.4	104.81	107.82	106.31	101.77	103.28	104.58	106.13	103.84	106.7	103.99	105.86	107.13	110.19	104.25	107.81	103.93	104.94	104.16	102.63	103.53	106.71	101.73	105.89	103.08	106.54	101.96	101.84	107.13	103.44	112.86	108.03	102.49	106.82	105.63	106.79	104.61	106.29	110.36	107.75	108.18	104.54	109.4	104.3	104.9	104.89	107.11	104.92	101.86	107.21
98.648	97.636	97.656	100.31	94.827	94.601	101.11	99.119	102.1	95.666	101.55	99.994	97.021	101.95	98.586	97.988	99.103	98.745	97.975	97.382	96.944	98.853	97.704	99.322	94.772	96.1	99.254	96.061	96.592	96.335	100.31	102.05	101.5	93.603	96.894	100.76	102.34	96.609	102.28	98.63	99.075	97.53	96.797	98.989	96.172	98.531	96.725	95.726	97.308	97.181
99.838	100.03	96.608	100.79	96.346	93.895	101.99	98.349	103.4	99.657	105.93	100.21	100.13	100.29	105.17	98.408	103.42	102.53	99.926	101.21	98.422	100.75	102.28	95.629	100.55	102.75	95.668	99.401	104.42	97.027	99.52	101.84	105.45	100.5	102.36	103.76	97.098	98.347	100.42	99.352	105.44	103.34	99.343	100.22	104.15	97.639	105.51	101.04	98.476	98.229
106.51	109.54	109.3	114.47	107.81	105.98	109.24	103.94	104.83	108.41	107.9	107.9	105.91	106.69	109.95	104.04	109.47	107.54	105.31	107.88	107.7	106.76	112.14	107.86	110.28	104.56	110.13	105.95	108.63	104.75	112.01	107.65	110.03	108.46	110.42	110.37	105.57	103.77	109.99	107.89	110.5	107.52	107.12	109.13	107.08	107.06	109.73	108.17	111.27	108.56
108.66	110.22	105.95	106.38	111.38	105.08	103.24	105.45	107.85	109.32	107.15	108.71	103.97	109.44	104.99	107.12	108.78	107.81	110.72	105.13	106.48	103.8	106.2	104.42	109.17	104.8	106.62	103.22	104.94	104.75	110.66	105.32	110.27	107.99	105.82	109.16	110.53	105.63	107.17	102.1	103.5	101.56	103.75	106.14	103.99	105.16	105.49	107.24	103.8	110.52
107.29	106.18	105.62	103.99	102.32	107.37	108.52	107.4	106.02	104.04	111.01	106.81	102.78	110.54	106.02	106.79	105.45	101.91	104.7	107.65	106.44	108.77	104.65	108.76	108.33	102.23	104.78	104.05	105.76	106.55	108.53	108.06	107.11	108.52	108.19	104.18	110.89	108.91	105.31	106.91	102.83	110.33	106.76	107.22	108.31	103.84	102.75	105.79	108.78	110.33
106.47	105.98	104.46	107.67	103.38	102.68	106.02	107.03	103.8	105.53	105.09	106.65	106.76	106.57	108.52	106.59	107.55	102.57	106.19	101.29	104.16	106.72	106.02	107.06	102.45	111.16	105.92	103.49	105.71	107.39	108	105.65	108.62	106.14	107.42	106.26	110.26	107.1	108.11	105.38	106.28	105.27	103.3	102.73	111.75	107.67	105.6	105.88	103.62	105.9
101.03	105.61	104.39	103.33	105.88	112.01	106.08	105.18	110.32	104.93	104.55	100.21	102.37	104.81	110.48	108.1	106.81	108.08	104.9	106.68	104.99	108.46	100.27	109.99	108.72	105.23	107.05	105.01	103.27	106.94	101.85	104.21	100.57	104.63	107.74	101.21	102.93	102.86	103.63	108.27	106.78	108.09	104.15	102.86	109.08	108.03	104.49	105.47	104.87	104.55
104.38	105.79	105.66	112.48	106.23	103.2	107.94	104.55	112	104.51	106.78	110.24	107.63	103.53	110.92	109.59	107.1	110.24	108.97	106.53	110.04	107.85	107.88	106.36	106.49	108.84	108.55	102.43	112.26	110.59	108.9	106.55	105.79	111.19	106.75	109.74	107.61	103.5	102.66	112.6	105.38	109.74	104.04	107.44	106.64	106.65	112.13	105.73	109.63	107.73
107.47	100.76	102.77	100.35	98.424	101.41	105.5	104.44	106.42	108.08	106.23	107.68	105.61	106.81	100.6	102.38	108.61	105.91	107.72	108.9	106.77	105.55	104.03	100.87	104.89	107.93	108.91	108.21	104.88	105.13	106.53	105.05	103.92	105.83	106.01	103.49	105.06	107.56	105.7	107.4	106.74	106.05	103.92	105.26	109.24	103.75	107.38	104.4	110.74	103.33
110.12	104.66	104.12	106.04	107.02	105.96	106.44	105.42	107.42	105.66	105.87	110.66	108.31	108.68	104.91	105.37	108.5	108.54	104.49	108.62	106.68	104.16	99.765	106.61	104.28	104.67	102.92	106.62	105.74	106.72	108.73	113.59	108.14	101.79	105.77	106.39	105.77	108.76	103.69	109.69	105.6	108.37	109.57	108.65	102.86	108.57	105.57	107.42	105.17	103.11
109.99	104.5	109.1	112.48	108.9	105.39	105.46	107.95	106.03	106.46	105.99	102.58	106.18	108.23	102.2	109.59	109.22	113.86	104.78	110.7	108.23	111.54	105.2	106.72	107.21	107.81	106.54	106.02	109.08	106.52	107.74	107.25	106.04	106.89	104.37	108.02	108.68	108.49	109.06	111.32	107.62	104.34	106.49	109.15	112.2	105.97	110.22	107.94	108.02	107.86
97.57	96.476	97.453	97.515	94.259	95.44	95.811	96.53	99.283	96.092	100.11	102.22	96.287	96.818	99.871	100.06	100.12	102.12	96.731	100.05	98.828	97.718	99.701	100.08	99.056	96.224	99.273	94.448	94.313	99.172	100.89	96.356	96.696	97.116	101.8	97.016	101.15	98.641	101.33	95.961	100.18	93.161	95.969	100.6	96.578	99.341	103.03	92	101.09	99.337
116.19	111.5	111.78	110.36	105.01	107.77	109.64	107.63	114.04	109.04	112.38	104.66	116.53	117.04	111.32	108.51	111.92	108.16	109.41	114.54	108.45	108.84	108.5	109.45	109.56	108.24	108	109.38	110.05	108.03	105.64	110.5	109.57	109.83	105	108.91	109.88	108.14	107.18	109.2	110.46	105.42	108.03	109.28	110.93	112.21	113.06	108.39	108.78	113.79
108.03	109.43	103.49	105.43	109.13	108.39	107.71	107.37	107.7	105.8	112.08	106.42	105.64	110.31	107.43	105.88	107.85	109.1	105.17	106.12	104.83	102.93	112.08	108.32	105.76	106.12	107.27	105.37	109.22	107.22	112.63	106.29	103.02	107.77	106.79	104.87	109.01	112.11	106.31	111.67	109.41	108.66	104	103.15	105.05	109.57	107.35	105.35	110.55	102.99
95.496	99.921	97.417	96.698	93.151	99.088	99.345	100.19	103.52	97.272	95.737	97.378	99.215	98.202	96.651	97.123	95.889	98.742	98.459	94.256	99.794	98.775	96.874	102.34	98.744	98.115	100.61	98.252	100.48	98.655	94.408	100.81	102.46	104.69	97.304	96.631	99.778	99.688	99.998	97.464	95.541	99.176	96.647	99.655	99.051	100.09	94.808	97.569	99.704	96.875
103.54	101.55	99.444	99.882	102.93	98.097	98.704	97.374	98.572	95.334	100.12	101.27	102.66	98.441	103.09	99.814	101.7	100.38	99.739	101.93	97.531	99.15	102.07	102.11	101.74	99.779	99.715	100.27	100.44	103.22	98.245	100.87	102.05	101.27	103.27	99.91	99.158	101.74	103.49	100.57	101.76	97.971	100.21	101.09	102.91	104.29	100.78	101.84	102.55	95.973
106.23	102.68	103.03	107.95	107.84	104.11	103.21	104.03	104.33	102.85	104.22	104.3	108.77	108.07	104.65	110.04	105.49	109.83	107.68	106.41	106.44	107.01	102.23	103.02	100.38	103.17	108.33	107.05	106.16	105.46	107.48	105.84	103.88	106.28	105.99	101.63	106.54	108.67	107.29	105.17	103.57	105.05	103.84	107.13	101.55	107.45	106.01	107.97	101.64	106.84
103.82	103.1	102.63	103.84	106.75	101.7	106.69	103.28	100.93	105.48	107.1	106.06	104.26	105.53	107.41	105.91	107.54	104.42	103.01	106.99	104.94	106.78	104.53	108.29	102.62	107	102.82	108.3	100.43	104.77	105.58	102.64	99.581	101.3	103.61	101.87	106.59	103.45	104.96	105.08	101.9	104.32	109.79	100.8	104.52	106.23	102.72	105.24	105.44	105.97
100.19	95.87	100.31	90.985	97.909	99.047	101.7	101.2	94.35	100.02	98.836	93.026	96.258	95.849	99.472	98.662	97.509	102.34	97.777	95.187	99.158	92.796	104.42	99.367	99.314	96.458	99.404	99.161	96.046	98.003	99.69	100.4	96.057	98.021	101.87	99.13	95.611	96.032	97.741	97.311	93.527	98.73	95.359	94.284	96.893	100.19	97.122	98.044	104.1	98.725
107.87	106.54	110.09	102.38	109.4	104.32	108.11	110.67	105.7	110.33	106.26	108.72	105.13	105.67	110.12	108.31	107.39	106.86	108.72	106.33	105.62	108.11	109.95	107.44	110.95	110.04	108.42	107.92	106.15	111.78	112.07	103.24	108.03	108.43	106.5	107.88	105.89	109.99	105.41	103.19	109.93	106.49	107.05	107.3	112.34	108.43	112.02	109.23	108.74	109.37
101.82	100.56	102.44	99.703	99.502	98.753	98.631	100.09	101.79	102.48	100.85	101.73	101.27	97.617	99.313	98.189	99.023	98.028	101.01	102.42	97.173	100.51	98.362	101.26	99.272	102.78	99.407	103.84	99.41	101.62	99.69	95.112	99.882	99.998	98.891	100.82	102.14	101.1	102.17	97.768	102.57	100.6	101.45	102.77	96.47	98.454	102.78	94.68	97.64	99.189
105.84	105.33	109.74	104.74	108.71	104.8	106.87	107.74	103.04	106.5	105.72	104.93	103.12	106.47	105.5	110.61	107.82	109.4	109.15	104.69	103.33	101.72	105.94	103.94	105.46	104.18	107.8	110.27	105.1	106.71	103.51	107.04	106.36	109.26	106.2	106.63	103.6	110.14	103.59	108.96	106.87	101.89	106.51	106.64	105.68	104.08	107.43	103.7	106.25	105.31
98.56	100.45	94.989	98.245	94.674	100.28	93.19	96.202	100.77	100.95	99.586	99.183	97.557	96.391	104.41	98.159	99.88	91.786	101.8	95.68	99.239	97.974	97.479	93.667	99.48	98.558	100.75	94.963	96.656	95.025	104.82	103.4	97.665	91.431	98.213	101.31	97.88	99.102	100.97	101.01	99.419	99.929	97.234	96.48	94.869	96.651	101.52	96.319	98.013	96.284
100.29	99.964	99.518	95.808	99.98	98.475	95.112	96.735	100.21	98.372	97.19	96.543	100.83	100.64	96.65	97.85	99.397	99.131	93.989	96	95.224	99.126	93.149	103.72	101.46	99.943	105.49	96.755	98.099	94.913	99.87	93.816	95.706	100.81	97.066	99.527	99.918	99.728	96.192	99.733	96.832	93.501	98.949	94.482	102.24	97.934	100.67	101.44	99.226	98.59
105.09	102.84	104.48	103.15	104.57	112.31	103.2	108.86	106.61	107.72	108.04	103.55	104.04	102.68	109.71	104.05	106.92	104.99	106.43	106.1	105.96	107.02	105.5	109.9	107.11	104.4	104.66	105.93	104.28	111.43	109.45	104.15	104.17	105.84	108.3	106.83	105.62	104.37	100.97	102.6	106.03	101.27	104.54	101.58	105.25	102.79	109.61	103.51	107.69	104.7
104.05	112.08	104.71	105.85	106.49	110.2	107.84	106.49	101.65	106.05	103.76	105.84	107.15	101.71	107.19	105.26	101.08	106.58	102.73	107.58	103.6	103.98	105.03	103.13	108.6	107.36	108.16	104.98	111.22	105.37	105.19	112.13	106.58	110.41	108.46	111.45	103.09	107.63	111.07	105.72	108.11	107.27	107.79	107.83	103.36	103.11	105.72	109.09	105.33	105.67
105.06	107.54	105.84	105.59	107.85	103.28	113.36	107.92	105.26	104.11	103.59	107.55	107.58	109.19	104.75	107.63	112.08	107.83	108.56	103.43	103.85	105.7	107.76	105.95	104.39	104.92	108.03	110.62	108.65	104.5	111.87	106.4	108.32	103.68	112.28	109.9	106.08	106.14	108.01	106.96	106.71	110.42	105.24	110.64	111.26	108.85	110.11	107.5	106.19	103.29
109.39	107.72	109.77	110.76	108.6	110.72	106.9	103.93	106.95	108.93	105.71	106.43	110.41	112.48	107.77	109.16	109.45	110.56	105.5	103.49	104.62	108.6	107.2	104.41	107.94	108.52	106.14	108.02	106.18	110.68	113.98	105.81	109.86	108.23	110.46	110.2	103.79	110.92	106.96	108.91	109.53	104.63	108	109.39	108.22	110.3	108.07	108.7	107.46	111.53
109.15	103.32	112.6	105.66	112.75	108.12	106.39	107.64	109.37	104.68	106.69	104.76	110.02	113.23	108.63	107.82	109.66	110.59	109.93	107.49	110.41	109.64	105.15	112.61	108.89	109.67	107.02	110.28	110.8	109.77	108.53	105.82	109.12	106.51	108.67	111.02	110.23	112.14	109.43	108.11	103.4	110.43	105	109.44	112.22	102.77	112.63	110.15	114.09	108.76
106.79	102.95	102.22	105.42	104.22	106.74	103.54	103.95	107.83	107.35	99.455	101.05	105.67	106.21	104.8	102.49	108.74	107.23	104.15	101.57	106.15	106.57	104.34	105.22	105.71	102.76	107.24	104.96	108.68	104.45	107.93	103.29	104.79	106.95	104.87	106.6	101.84	102.97	102.96	103.13	101.78	103.06	101.9	105.33	109.58	112.8	106.16	103.53	106.32	108.22
106.98	105.08	105.6	102.25	106.22	106.81	103.2	106.54	103.17	101.14	107.82	105.91	105.85	109.56	104.35	105.94	103.99	109.9	106.92	108.94	109.06	102.63	106.5	106.69	103.88	107.74	110.45	107.63	107.86	107.58	104.33	107.75	103	107.34	104.76	108.14	103.87	105.93	104.81	106.12	103.52	102.56	99.566	107.17	104.88	102.66	100.55	105.42	99.959	106.99
101.37	101.45	98.014	100.14	96.902	101.15	106.71	98.58	100.34	102.3	99.642	97.452	97.978	100.03	100.54	100.45	99.314	104.87	102.15	100.11	97.46	101.27	96.39	100.3	103.07	104.08	99.599	99.21	97.54	100.17	98.444	104.79	101.94	99.673	102.22	99.661	96.742	102.22	109.23	102.89	97.76	101.06	101.64	102.46	97.46	99.517	102.85	98.781	99.676	99.8
101.25	100.8	99.755	105.31	102.54	104.65	103.54	99.833	104.81	102.67	102.2	100.83	101.2	104.84	101.86	101.15	102.14	102.66	101.11	99.514	103.44	101.13	103.43	102.39	102.77	103.71	104.71	106.23	103.79	104.53	103.92	101.41	109.57	106.96	99.536	103.18	102.79	102.88	104.37	104.48	101.91	107.38	103.76	104.24	99.346	99.212	105.26	101.44	102.31	102.83
106.53	105.2	107.73	108.95	106.01	111.4	107.89	109.78	105.28	107.18	106.17	108.11	112.38	103.31	107.76	114.79	109.93	105.95	106.39	106.23	110.52	110.67	110.28	105.47	106.31	104.77	107.61	109.78	105.03	105.53	107.43	107.15	104.3	114.64	109.56	108.49	108.09	111.49	109.87	107.36	109.48	106.02	108.34	106.09	106.15	107.41	106.82	113.45	110.37	107.47
104.52	108.02	108.43	99.852	107.99	108.47	103.53	106.87	110.13	103.2	102.54	103.93	108.81	106.43	104.95	107.44	104.56	105.78	101.84	106.15	105.35	106.04	103.95	105.94	106.37	106.95	105.55	103.24	110.37	105.5	105.85	103.52	108.1	108.51	105.29	104.71	104.02	108.14	109.14	106.81	107.29	106.07	103.81	103.84	107.45	103.91	108.58	112.03	107.76	105.84
104.61	110.28	108.93	108.25	106.25	108.94	110.47	110.17	103.65	108.41	109.64	106.62	103.41	108.8	111.49	107.66	107.36	104.74	109.19	106.77	103.52	112.22	103.52	107.91	104.38	111.33	108.5	109.53	108.44	110.19	107.33	111.33	112.29	108.13	109.89	103.4	116.05	108.34	108.06	107.9	109.04	106.14	105.66	108.14	110.78	114.62	104.45	104.83	106.09	106.59
106.92	105.77	106.6	104.74	105.38	108	101.16	108.63	106.71	104.73	109.18	106.52	104.47	107.87	105.88	109.88	106.48	106.97	108.85	105.74	111.81	106.29	107.21	106.11	103.96	103.69	108.08	104.26	112.14	104.88	105.47	107.56	106.4	105.37	104.23	105.56	106.61	105.6	103.32	105.55	107.99	108.25	107.77	101.16	105.85	103.02	102.83	102.33	103.15	107.03
107.52	108.78	108.57	107.89	102.6	105.63	104.58	106.48	106.6	106.19	108.31	105.65	102.99	109.7	106.49	106.94	104.13	104.55	109.39	100.44	102.16	108.28	109.72	108.53	107.62	107.12	104.79	106.17	107.26	107.85	100.18	105.65	105.52	100.3	103.7	111.46	106.12	105	111.75	102.62	101.47	101.81	98.735	104.18	104.82	106.69	105.11	102.94	108.75	107.83
98.629	96.605	97.26	99.098	98.559	100.12	98.344	97.712	97.076	98.502	102.14	95.473	97.954	102.06	98.693	97.12	102	102.2	102.77	99.941	95.814	100.36	95.082	102.15	97.932	97.722	99.102	97.363	95.678	99.641	95.383	102.06	101.94	98.596	102.95	93.828	94.876	94.909	101.69	93.915	96.781	95.522	100.07	102.94	92.032	99.963	100.88	101.46	102.61	101.29
100.66	99.074	98.928	97.038	99.141	100.29	105.86	101.95	102.83	103.38	96.613	97.314	100.55	98.568	104.27	101.27	102.18	97.844	102.62	99.3	98.687	97.31	108.08	98.867	104.16	103.06	101.28	98.912	102.64	104.26	99.992	101.76	98.628	100.26	101.19	103.23	106.08	94.901	101.27	103.11	99.389	99.625	103.06	101.88	100.98	100.75	96.857	101.4	99.182	98.45
109.52	104.52	107.66	107.07	105.78	106.23	107.28	101.47	106.2	106.11	103.87	108.83	106.55	102.25	105.85	105.57	106.98	107.02	107.19	105.64	107.7	105.5	106.61	102.68	102	107.33	102.65	104	102.71	105.1	108.01	107.04	105.72	109.15	108.3	108.02	109.5	107.79	104.29	105.95	101.77	104.58	104.43	103.68	102.42	105.57	107.57	106.62	101.77	101.56
105.15	108.85	104.83	106.27	110.59	106.73	106.12	111.85	105.36	109.52	110.47	106.67	104.12	104.94	108.95	109.44	110.08	109.93	105.74	107.37	105.19	105.49	107.7	110.12	113.07	102.34	107.67	105.01	111.7	109.8	107.1	105.2	112.2	107.44	104.08	105.9	109.19	107.09	104.36	107.37	108.01	106.18	106.18	110.78	102.57	109.87	105.86	109.81	108.44	107.55
99.966	99.869	95.233	98.156	96.21	92.874	98.672	100.33	98.28	96.223	93.683	100.39	100.59	97.427	98.161	102.43	96.811	96.065	102.45	94.902	98.446	97.387	94.041	93.509	98.363	102.16	96.3	100.71	95.516	100.81	97.983	92.614	96.856	101.36	101.1	96.821	97.052	95.788	100.06	98.445	99.516	100.42	95.51	97.746	98.051	103.5	95.891	99.688	93.346	99.368
103.31	103.96	107.16	107.41	111.67	108.01	101.84	107.26	106.5	103.2	106.09	104.27	104.27	109.04	100.74	103.01	109.42	104.06	108.89	107.94	105	107.66	104.9	104.98	105.21	107.08	106.36	107.57	108.79	105.97	104.31	105.74	104.67	108.87	103.31	105.84	106.12	107.09	109.36	100.6	103.89	101.14	106.67	106.1	103.98	102.67	108.68	106.67	107.12	108.8
105.34	105.19	104.03	104.12	99.98	103.84	106.79	103.88	111.15	106.58	105.81	108.06	110.92	110.76	107.13	106.84	107.29	105.41	103.28	108.4	103.89	105.92	106.04	108.63	103.43	104.42	104.74	104.39	104.21	103.75	110.36	107.25	100.09	102.89	105.28	105.82	104.15	105.64	102.75	106.38	104.71	101.34	108.76	106.48	109.31	102.92	104.9	107.13	103.69	104.02
108.33	113.8	110.11	107.82	107.53	111.21	105.44	109.37	114.63	110.27	113.77	106.16	109.04	112.55	106.96	112.2	111.01	110.92	107.89	111.75	108.61	107.3	110.46	114.61	111.67	112.32	112.3	107.46	109.49	112.87	113.33	110.48	108.26	111.92	109.12	112.43	106.69	109.97	107.66	109.33	107.44	113.81	108.22	107.61	107.1	107.55	114.01	104.76	110.56	107.38
105.22	109.94	112.57	108.79	110.63	109.97	111.23	107.99	109.57	108.86	107.58	106.16	106.76	104.52	110.14	107.12	106.72	112.64	111.04	108.14	112.48	106.98	108.72	108.08	107.33	107.9	110.26	107.01	107.62	113	110.23	106	108.99	109.98	109.79	109.99	111.88	108.53	109.33	111.69	106.96	108.62	112.2	111.94	112.41	102.77	106.51	111.69	105.66	106.06
102.61	101.33	101.16	101.07	99.564	99.314	101.09	102.93	102.88	102.17	100	94.808	98.645	96.746	101.42	101.73	102.95	101.23	98.294	99.566	101.3	104.38	101.35	103.14	101.6	103.83	100.91	98.338	96.532	100.56	99.291	97.04	101.5	104.46	100.05	101.05	103.56	102.54	97.881	98.071	100	99.157	101.2	98.938	102.24	99.526	97.014	98.894	99.459	101.23
111.04	108.91	105.79	101.41	104.83	103.55	113	105.99	101.29	107.08	103.58	103.25	102.35	103.96	106.67	107.76	103.74	100.37	105.69	102.62	109.82	108.76	108.66	105.51	105.91	104.55	106.14	110.39	104.64	107.71	113.85	102.18	104.56	109.59	104.81	103.02	103.16	99.677	109.51	101.84	108.61	104.56	109.9	105.01	105.24	102.64	106.85	112.8	107.36	104.48
108.46	105.42	102.49	105.82	103.85	110.48	106.53	104.93	105.85	105.11	105.11	102.63	105.94	102.91	106.45	103.03	106.38	107.82	104.03	103.78	102.19	105.67	110.73	100.99	105.48	107.64	105.03	101.35	108.02	104.91	101.23	106.52	105.93	107.98	105.38	101.76	110.01	105.76	103.23	104.38	103.29	108.51	107.52	103.42	105.69	107.99	105.55	101.64	105.43	101.54
106.58	105.21	107.69	106.9	104.37	104.44	104.15	107.91	104.24	106.04	105.37	105.15	100.48	104.17	105.99	103.38	104.9	107.54	109.02	107.78	104.69	103.19	106.22	109.26	105.44	106.57	107.28	108.83	107.19	105.51	102.78	108.41	108.01	107.92	104.53	108.64	107.21	103.85	109.45	106.2	107.45	103.68	103.06	108.76	107.34	102.35	105.69	108.6	103.68	103.81
109.81	104.11	108.94	108.89	106.65	105.18	107.31	109.43	110.1	105.88	104.21	110.21	108.1	109.25	107.68	107.94	108.36	106.2	107.52	103.82	110.35	106.1	109.25	111.41	108.15	107.13	102.11	109.5	105.06	104.02	109.81	108.54	105.89	109.75	107.14	109.18	104.07	108.19	105.51	107.12	107.71	108.7	106.84	106.52	106.73	103.41	104.87	110.71	109.82	112.98
101.65	105.57	107.32	100.05	105.03	106.68	108.48	104.42	106.97	106.43	105.33	109.33	109.18	108.98	106.63	97.631	104.78	105.3	106.74	106.5	103.54	106.63	99.935	105.07	103.72	105.05	106.48	102.96	105.2	104.58	101.8	103.12	107.42	106.49	108.92	111.25	105.47	108.61	105.84	107.66	107.51	105.02	102.26	107.87	108.01	111.74	105.53	106.49	104.8	108.21
109.07	106.66	111.23	108.45	109.15	107	104.62	103.72	106.78	107.97	105.83	103.09	112.1	108.56	115.35	107.68	111.81	111.6	108.53	109.57	109.46	109.08	106.14	109.45	110.92	106.8	109.64	111.08	107.39	107.12	105.59	106.14	112.41	106.84	109.75	109.01	103.25	109.43	107.53	109.78	105.76	107.11	106.32	106.45	105.42	108.11	105.37	109.37	112.23	107.13
99.691	99.603	100.79	106.55	103.87	101.49	95.485	99.964	98.049	102.98	101.65	100.97	98.142	96.481	105.79	102.42	99.481	100.27	96.701	103.6	101.54	104.3	97.766	99.768	95.942	100.44	99.84	99.805	102.76	101.02	102.04	98.055	101.62	98.01	100.68	101.41	97.998	102.53	99.265	99.025	97.745	107.2	97.242	101.94	99.374	99.78	102.95	102.95	103.63	100.03
109.68	109.36	106.94	109.57	111.29	110.19	112.03	106.63	111.94	105.2	108.46	110.39	108.95	112.08	112.98	106.65	112.41	111.08	106.54	107.83	109.65	108.28	111.21	111.42	111.38	106.98	115.03	108.84	106.79	110.5	107.07	108.56	109.05	108.08	110.54	107.86	105.27	105.78	109.91	112.44	108.85	110.01	107.7	103.96	107.25	109.07	111.67	100.91	108.67	110.81
110.64	108.63	109.05	113.53	114.63	111.24	103.92	111.66	112.58	108.36	110.81	111.53	110.88	111.41	110.37	110.66	105.67	116.6	106.76	111.42	110.33	112.63	110.88	109.18	109.36	107.96	110.17	112.34	115.26	111.97	111.02	110.83	110.54	110.63	115.3	109.09	114.05	105.51	110.71	112.92	107.93	107.29	112.66	115.49	111.85	113.11	107.89	113.43	107.14	112.19
108.2	106.14	104.78	105.9	106.2	107.29	104.9	103.76	102.62	104.32	104.78	103.3	108.66	103.47	106.42	105.01	107.77	101.61	106.42	109.88	105.84	111.01	108.57	104.28	106.35	109.32	107.01	108.26	100.68	103.93	107.93	106.79	106.69	104.56	105.98	104.51	105.42	108.39	104.46	102.56	107.25	103.66	107.14	107.7	105.61	108.02	102.82	105.27	101.7	104.62
107.08	106.33	107.31	110.17	109.54	106.76	107.16	109.55	109.35	109.58	112.05	111.08	110.02	111.36	105.86	107.18	107.56	105.18	110.96	110.52	110.61	112.37	107.45	109.38	105.66	111.44	111.36	110.37	108.83	111.25	100.84	109.88	108.67	105.73	110.43	105.51	111.07	106.21	104.74	106.15	106.37	112.88	108.82	104.16	106.38	111.22	107.92	111.77	112.71	110.52
100.45	94.454	97.567	97.903	94.787	99.252	97.738	98.474	99.259	93.832	99.558	97.893	97.11	100.27	97.288	97.543	96.723	102.25	95.835	96.521	97.945	100.96	99.911	99.945	94.436	100.39	98.393	96.635	92.98	97.908	98.828	96.174	95.597	99.748	94.304	95.728	98.182	97.027	95.91	101.83	101.81	96.128	98.581	92.417	95.869	98.177	95.803	98.747	97.393	99.632
100.85	100.8	93.598	98.214	99.39	105.26	98.07	96.907	97.526	96.51	97.965	102.19	97.743	101.25	105.36	95.963	100.86	98.701	101.92	104.66	99.37	102.53	99.117	101.53	99.679	104	104.47	98.391	100.52	99.356	97.751	98.998	97.354	96.665	98.56	99.467	103.22	95.337	100	103.37	103.97	102.63	103.69	103.01	101.24	100.83	102	104.18	102.05	100.85
109.72	104.5	106.86	103.43	105.75	105.41	109.49	110.06	106	106.29	105.62	107.63	108.17	111.88	106.18	107.99	106.77	108.17	113.84	104.82	107.93	107.87	109.06	112.16	105.89	105.42	113.63	105.85	105.52	105.82	112.74	106.98	101.48	107.82	111.01	109.3	102.61	112.52	107.24	106.72	105.27	107.63	112.2	108.78	111.62	105.52	109.74	110.18	106.88	110.88
96.725	99.275	100.12	98.43	96.141	96.555	99.529	98.825	96.193	96.798	98.988	92.935	97.752	100.72	94.771	99.78	96.005	98.937	97.221	99.202	100.38	100.89	94.612	97.909	97.386	96.122	94.587	95.534	96.593	98.273	98.599	94.218	95.286	93.183	99.925	102.12	99.877	99.034	96.75	95.843	102.03	99.058	97.765	101.7	100.74	98.074	98.903	99.666	95.835	97.877
111.88	111.27	112.18	109.5	112.65	112.33	112.03	108.38	111.68	107.4	105.93	111.44	110.55	107.74	110.19	107.02	113.8	110.98	112.09	110.38	109.22	108.37	109.84	109.69	113.48	109.1	111.07	108.01	110.12	108.11	113.9	111.45	108.22	108.05	109.58	106.93	111.06	112.72	111.36	108.64	112.28	111.52	110.12	111.88	110.11	107.86	111.14	111.97	109.41	111.07
103	111.01	107.03	109.33	104.77	102.57	108.97	100.81	103.67	104.32	106.45	109.28	102.48	105.89	106.55	105.11	104.67	111.96	108.52	103.66	105.13	105.65	105.07	105.37	109.5	100.69	105.35	104.65	105.03	106.4	102.02	109.25	101	102.04	104.72	104.32	108.54	104.35	108.56	102.44	100.83	110.73	108.37	98.7	105.17	104.2	102.85	104.67	107.26	104.78
105.83	106.05	104.33	103.27	103.47	103.97	103.52	102.9	109.34	104.38	104.61	102.47	107.87	101.29	103.46	105.33	105.06	100.33	97.649	101.84	105.67	103.18	103.52	101.23	101.94	102.58	103.24	105.43	105.73	106.72	103.61	101.05	102.33	99.29	106.12	103.33	105.42	103.58	102.55	102.45	103.89	101.27	101.89	100.46	98.918	108.91	104.19	104.33	101.54	101.74
110.43	110.11	111.79	110.44	105.59	108.58	105.72	109.82	106.09	107.52	109.73	109.72	111.29	108.38	108.67	110.99	105.21	107.69	112.19	106.43	106.67	106.39	108.15	103.45	106.32	107.66	110.63	107.98	106.88	105.47	107.66	103.63	108.91	106.22	108.66	106.16	107.11	108.67	114.36	105.16	106.39	105.6	107.76	108.1	103.5	109.79	104.04	104.28	105.66	107.48
102.38	108.54	105.17	102.36	105.63	102.05	104.29	108.43	105.22	104.63	106.7	108.98	99.263	101.77	105.14	102.86	108.09	109.01	108.85	104.81	103.9	105.95	104.49	102.68	105.8	107.09	104.54	106.91	101.38	102.15	110.37	106.16	103.48	104.63	104.77	105.9	103.95	105.53	105.2	105.77	108.87	105.06	107.84	106.94	105.81	104.5	104.17	105.79	103.46	102.07
107.95	106.43	105.84	106.21	110	106.45	108.88	110.14	110.45	105.9	106.91	107.01	108.82	107.92	110.04	105.94	111.8	105.96	106.63	110.23	110.24	106.36	105.87	102.69	108.47	110.74	103.22	109.3	103.15	108.83	110.58	108.21	107.18	105.17	106.56	108.74	108.77	108.6	110.47	105.62	107.38	105.99	111.68	105.58	108.27	108.29	112.55	109.9	109.75	105.36
104.55	103.38	104.88	98.803	103.07	99.598	97.654	101.23	104.91	105.17	103.52	102.5	103.57	99.996	102.68	105.99	107.91	103.98	105.22	101.51	103.18	104.72	104.75	100.92	101.19	102.15	103.74	105.04	98.981	98.154	106.12	102.79	102.5	103.75	101.43	103.86	99.924	105.16	101.34	102.18	101.12	105.86	103.18	99.374	102.87	100.59	103.62	102.77	101.63	103.3
106.73	107.29	110.51	103.54	105.85	105.78	102.76	107.75	107.46	106.69	106.13	106.72	104.98	107.03	108.76	104.99	105.4	106.9	105.05	104.8	109.08	106.2	109.14	105.48	105.66	106.34	107.21	101.89	110.84	107.13	105.19	104.76	102.59	103.48	109.51	111.13	107.81	103.95	107.4	108.27	107.23	103.76	107.03	104.61	103.82	103.8	106.3	108.19	103.64	102.92
106.29	108.88	102.84	108.39	111.24	108.58	106.83	107.32	105.32	107.69	108.67	107.01	107.71	105.71	108.82	109.94	107.82	107.05	107.14	106.99	107.33	104.82	106.41	104.97	103.91	107.51	104.76	105.13	106	103.8	102.03	109.04	109.34	106.32	111.12	104.91	108.89	108.16	104.55	109.19	107.12	109.65	104.98	107.08	104.34	111.11	105.45	108.19	106.57	100.82
105.2	107.2	107.44	104.88	100.65	106.54	108.07	104.62	107.72	104.04	107.85	107.59	107.55	106.03	107.62	108.92	108	103.4	104.55	110.06	109.21	108.97	107.82	108.05	107.82	103.48	112.8	107.74	103.46	108.86	102.35	105.95	107.92	106.66	109.04	102.29	105.75	105.92	111.65	106.49	105.48	106.06	111.39	101.59	105.61	111.33	106.23	105.48	111.79	104.83
98.604	94.805	95.053	95.769	98.14	97.104	98.625	97.896	93.553	99.762	100.25	97.569	99.921	96.772	95.989	97.946	97.443	97.328	103.14	90.933	98.673	99.539	98.397	100.42	98.207	100.62	101.55	99.517	91.908	102.23	98.011	95.978	97.278	98.687	96.535	99.623	103.83	97.561	99.724	96.321	98.105	97.932	100.22	99.087	102.89	101.47	94.277	100.06	96.782	99.827
97.98	101.05	101.79	96.733	99.778	93.154	97.235	100.88	95.515	95.55	100.74	95.911	94.469	93.725	101.07	102.54	99.227	95.215	93.782	99.962	96.732	99.048	97.352	98.137	96.661	99.476	98.8	96.739	97.324	99.747	97.081	98.973	95.618	94.697	98.251	98.005	96.667	98.814	95.696	97.711	100.17	103.09	97.19	96.841	102.03	95.698	102.88	91.878	97.218	92.509
102.21	104.01	107.54	107.7	107.01	110.88	105.47	106.89	107.51	107.73	105.29	103.97	108.28	106.45	107.37	106.42	100.35	107.22	106.14	103.36	106.51	105.48	102.49	109.9	103.89	104.96	104.66	107.6	106.89	104.39	104.92	104.48	103.1	105.59	108.32	109.67	105.54	104.59	104.32	107.91	100.68	106.16	106.48	108.01	107.96	105.61	108.9	106	103.68	100.64
108.3	107.42	106.51	105.84	105.16	105.45	108.09	105.6	109.94	106.83	107.73	105.73	104.45	101.98	105.75	107.85	109.47	103.68	102.02	106.12	103.52	106.86	106.71	103.98	106.51	104.04	108.43	103.94	108.12	105.71	107.76	107.41	106.17	109.43	103.53	103.43	104.01	103.03	104.93	105.85	104.82	106.07	103.46	103.81	102.95	105.54	106.29	109.79	104.42	109.99
97.877	98.273	98.287	99.847	98.444	96.52	102.97	101.34	95.942	95.228	97.228	97.453	93.488	100.44	100.22	98.567	99.118	97.76	94.214	97	97.37	98.658	97.473	95.918	103.07	97.049	97.539	100.77	95.864	96.002	99.904	99.881	95.96	102.68	99.913	101.27	99.184	101.45	99.221	96.599	99.438	97.169	99.024	98.786	98.272	101.81	94.366	92.802	97.339	95.852
105.3	109.08	105.64	108.25	109.6	109.6	108.23	109.99	108.25	107.49	105.75	110.72	112.63	113.73	110.36	105.03	107.76	102.37	109.09	110.37	110.8	111.52	105.81	103.95	105.7	109.89	104.88	109.25	105.2	111.33	108.82	108.78	109.63	104.36	110.84	106.67	109.97	107.71	106.03	108.15	107	110.98	109.41	114.57	109.31	107.17	110.94	108.24	107.34	106.89
107.99	108.34	105.92	108.82	113.98	109.2	105.97	102.07	111.99	106.33	105.46	110.09	109.64	105.58	110.44	107	107.92	108.54	109.64	107.61	109.08	108.82	111.53	109.17	106.51	108.21	105.17	105.82	106.22	109.11	108.79	108.22	108.07	105.33	110.14	107.44	103.74	108.35	108	106.37	112.59	108.87	107.66	110.12	111.12	110.95	106.82	108.11	108.3	111.79
101.28	101.76	99.198	100.95	101.12	102.55	102.54	101.04	100.96	105.19	94.911	102.35	94.485	100.89	100.88	103.47	97.789	102.7	103.85	104.77	100.8	103.76	101.74	100.17	97.701	102.19	96.662	98.187	101.99	103.74	99.386	100.31	100.6	102.54	98.755	97.873	105.45	97.095	101.42	100.57	100.68	99.119	103.1	98.391	102.03	96.083	98.065	96.997	102.15	99.717
99.994	99.653	96.746	92.257	95.789	98.29	98.79	97.677	97.847	93.979	94.228	99.158	94.893	99.417	97.124	99.446	97.468	102.98	98.516	100.49	98.236	103.28	97.741	96.226	93.635	95.844	97.952	101.09	97.002	97.804	96.87	96.014	95.625	97.881	97.609	98.057	98.294	96.741	95.88	97.755	97.819	93.386	97.992	94.809	100.96	98.07	97.051	99.498	99.087	97.387
109.77	107.85	105.85	104.31	105.52	104.61	105.77	106.58	106.42	101.7	106.66	104.31	106	110.41	107.29	102.73	107.78	103.07	103.87	105.72	104.94	107.7	106.02	108.19	107.89	106.39	108.01	105.51	101.74	108.67	106.59	109.04	107.45	104.33	111.62	104.09	106.96	106.59	105.29	107.79	102.76	103.42	103.18	102.87	101.81	106.76	105.85	105.1	103.42	107.6
111.66	110.3	109.86	107.74	111.15	108.25	107.28	108.14	113.01	110.81	109.82	106.78	113.87	111.2	109.32	109.87	114.81	113.66	108.22	112.93	114.13	110.52	110.43	112.63	112.23	107.87	112.91	108.78	115.56	111.09	111.17	108.01	109.4	113.94	110.87	108.69	110.67	111.44	109.08	108.03	108.48	107.72	107.84	108.09	114.07	112.44	112.17	112.3	110.47	107.71
102.43	104.19	98.146	102.37	100.29	101.69	101.11	98.226	99.595	100.79	103.23	99.042	98.007	98.357	98.871	102.3	101.9	99.518	102.63	99.909	101.89	99.63	102.68	97.454	100.57	98.499	96.335	99.135	98.543	102.85	100.47	104.63	101.64	100.28	99.097	99.806	102.51	100.48	103.8	101.68	100.83	96.294	100.46	96.991	99.15	100.49	95.312	100.33	103.71	102.32
105.5	107.56	101.75	107.96	102.87	101.86	101.78	103.94	101.96	105.32	108.74	109.14	104.52	110.12	102.1	107.48	109.75	104.41	105.56	107.94	107.48	107.01	105.24	105.93	106.15	105.37	106.18	106.94	105.54	108.52	109.08	108.24	112.73	104.12	103.49	106.39	109.1	103.46	101.75	105.96	103.77	107.81	107.06	103.26	103.1	109.56	104.74	102.63	105.91	101.77
103.32	102.02	96.612	96.11	99.636	95.727	96.565	96.539	98.331	101.4	98.148	102.26	98.549	97.39	103.19	101.04	98.564	99.647	97.44	100.38	99.584	100.28	98.741	99.564	101.57	102.96	98.498	96.471	94.162	98.853	98.634	95.315	98.86	97.268	94.99	100.38	100.44	94.274	97.671	97.941	100.83	97.347	92.213	98.185	103.23	96.199	97.988	96.802	99.289	99.429
105.18	105.91	100.59	101.03	106.13	103.77	110.31	106.82	105.07	102.52	105.47	103.95	105.72	102.9	106.85	104.89	101.58	106.53	103.4	108.41	101.51	106.58	105.19	104.16	107.34	107.95	105.55	105.53	111.31	104.95	108	103.53	104.51	103.92	107.95	107.29	105.67	107.24	111.2	104.76	107.57	106.9	105.15	106.91	112.86	101.62	108.31	100.6	102.73	104.92
109.2	107.43	111.78	113.17	108.46	110.54	108.27	106.05	110.4	109.87	107.88	110	111.36	105.56	108.98	106.13	107.41	104.98	108.26	107.78	108.04	104.49	107.19	106.25	106.44	111.65	109.98	112.56	106.02	107.43	106.71	108	106.24	104.12	105.29	107.41	105.81	106.67	108.2	108.71	106.32	106.19	107.45	107.36	112.77	110.83	108.27	108.64	104.41	111.45
102.29	102.38	96.299	96.304	104	100.06	105.51	97.405	99.582	98.615	95.654	100.49	97.415	103.03	102.02	101.72	99.646	102.99	102.41	99.15	97.553	98.545	100.52	98.521	100.29	96.645	101.89	102.16	94.769	104.61	99.213	101.63	100.55	102.41	99.617	99.889	98.898	101.43	98.077	106.11	99.319	100.34	104.55	99.784	100.41	92.759	100.31	94.231	101.19	99.989
106.16	112.64	110.82	106	105.37	105.98	105.97	106.53	111.96	109.48	107.36	104.06	106.87	101.9	107.97	107.1	112.79	108.65	106.27	112.05	110.15	109.26	105.47	105.81	110.64	108.89	108.6	105.68	108.27	109.44	109.62	113.44	110.8	108.12	110.55	106.69	106.11	110.5	108.73	107.2	108.16	111.88	112.92	108.39	106.74	108.4	110.38	109.64	105.78	102.37
98.089	100.02	99.61	103.48	98.615	97.155	97.364	98.296	98.961	100.04	99.44	96.116	103.72	96.388	98.904	96.145	96.908	100.4	101.15	102.25	94.631	95.351	97.984	97.176	96.289	96.067	104.14	100.34	102.25	97.125	103.23	97.743	98.09	99.49	96.235	97.78	99.058	97.496	95.64	98.619	101.42	99.383	100.07	99.324	95.205	96.769	99.313	101.23	101.27	103.47
103.13	96.021	96.566	100.77	101.84	103.06	101.25	101.33	95.114	104.3	99.851	102.17	98.02	100.59	101.52	102.33	102.3	104.09	105.17	103.55	101.07	102.21	101.55	100.37	101.87	100.43	101.92	97.084	102.72	101.13	100.32	93.347	100.12	100.57	99.482	101.37	103.61	103.36	99.531	100.74	98.124	101.05	98.744	102.05	105.44	97.983	105.4	96.925	96.765	98.109
96.505	96.521	101.53	96.781	101.21	98.683	99.197	96.468	102.45	96.483	97.963	99.565	96.702	96.435	97.297	101.24	97.084	99.537	100.2	100.69	98.277	98.782	98.986	97.877	98.637	96.747	101.44	102.54	100.16	100.36	99.749	98.447	99.351	100.38	100.65	95.613	99.638	97.591	100.43	100.17	101.08	99.011	104.17	98.597	98.093	97.01	97.114	95.246	100.57	99.978
108.09	106.03	105.78	110.24	110.04	111.33	108.49	110.56	112.25	109.23	105.56	106.87	109.33	114.57	112.58	104.24	109.08	107.43	106.64	103.71	109.85	108.18	107.33	111.12	109.61	109.48	109.69	110.28	109.96	110.5	104.98	110.59	109.17	107.19	108.5	106.79	108.23	108.23	109.99	107.95	107.93	107.64	108.94	108.05	113.19	107.44	111.67	109.69	109.18	108.93
106.58	107.56	104.84	105.79	103.39	102.62	106.89	108.25	109.22	105.4	103.47	105.18	107.85	105.35	104.78	108.08	107.62	107.43	102.71	105.06	103.41	104.55	103.86	99.814	107	104.6	108.31	103.24	106.81	103.47	105.62	103.46	105.39	104.39	108.19	103.75	105.88	104.23	106.36	104.45	104.14	103.89	99.331	100.67	107.68	104.49	106.32	104.91	105.05	104.45
103.55	106.51	107.18	108.59	107.21	106.98	108.14	108.11	100.48	102.79	103.84	103.93	104.8	106.31	105.51	105.65	106.2	101.59	106.93	100.14	105.7	110.33	102.16	104.54	103.13	99.55	109.39	105.03	103.1	114.08	110.36	108.85	107.4	108.44	106.17	107.41	108.36	111.73	102.87	110.64	107.06	104.97	104.52	107.59	105.5	102.27	105.22	105.33	107.89	105.8
108.82	106.62	107.36	110.59	108.36	111.93	109.25	108.92	109.24	112.33	108.53	110.56	112.28	111.34	105.4	108.39	107.47	105.52	111	106.95	110.14	113.11	109.47	110.88	108.64	103.2	106.59	107.21	108.96	114.19	108.85	108.07	107.84	104.57	111.54	112.97	104.62	104.96	104.25	109.71	105.54	113.51	110.46	107.55	108.34	107.98	109.06	107.65	104.6	104.61
107.76	105.03	111.08	106.4	114.11	110.42	102.46	107.57	105.39	105.56	106.19	104.95	106.22	106.45	102.49	106.84	104.95	101.05	106.51	105.16	106.63	107.71	104.59	108.35	108.8	101.56	103.08	107.73	105.64	103.48	108.47	106.05	106.63	109.06	107.19	104.09	105.1	107.03	107.83	102.24	107.87	107.86	106.94	106.45	105.6	105.09	104.97	103.62	103.3	100.97
105.33	108.46	106.41	108.55	105.93	111.11	113.41	105.71	107.09	108.11	110.4	109.1	107.85	107.59	106.27	107.43	107.6	108.75	100.08	105.13	101.93	106.81	106.34	110.14	109.43	108.24	107.68	107.1	107.21	107.6	113.8	109.99	104.83	107.78	109.22	109.63	107.64	109.1	104.35	109.6	104.01	109.18	104.42	108.03	108.72	108.91	106.55	108.52	105.74	109.22
107.09	109.82	107.03	106.9	108.11	105.67	108.95	108.47	104.21	103.47	109.68	105.57	105.89	106.92	108.27	101.21	105.76	107.3	106.31	102.38	103.62	110.56	110.12	104.62	107.71	102.85	108.01	102.86	105.55	106.74	103.47	107.64	103.26	103.31	107.1	107.08	109.53	107.58	110.11	106.38	109.92	102.45	108.07	104.65	102.66	105.42	105.98	109.45	105.17	107.15
104.8	103.29	108.61	103.79	105.37	105.38	103.01	106.53	102.87	102.16	103.78	108.29	107.13	105.09	105.91	105.92	107.14	107.1	106.34	107.14	108.45	105.07	101.96	102.78	106.02	107.26	107.79	108.28	101.1	104.7	107.67	105.52	104.15	108.87	109.08	106.12	103.95	106.53	106.67	106.53	104.97	106.9	104.41	106.41	109.09	106.23	103.97	105.47	105.88	108.53
102.19	103.99	98.159	100.59	99.049	96.593	96.853	99.727	97.598	95.12	97.002	100.75	96.43	101.13	99.677	99.547	98.573	101.54	96.261	98.857	102.29	99.46	95.662	92.527	100.16	100.54	101.16	100.52	97.973	101.34	95.374	100.29	104.14	100.13	100.55	100.83	98.191	96.272	96.88	97.865	99.595	104.06	94.107	100.87	94.675	95.213	101.51	98.381	99.065	93.1
111.46	110.96	113.04	109.06	110.92	109.1	113.79	107.59	113.93	110.1	115.69	110.22	109.74	112.97	112.42	114.17	106.82	111.7	114.61	110.47	110.96	110.31	110.23	108.72	109.95	112.41	110.38	109.08	106.4	108.07	109.09	109.64	107.04	109.99	112.31	109.38	110.03	112.06	108.85	106.88	106.2	107.28	110.71	112.33	111.72	109.51	111.21	108.85	110.61	111.76
105.86	107.85	107.73	114.47	108.55	106.47	108.58	110.48	109.96	107.62	112.02	110.24	107.23	108.19	109.26	113.3	105.5	110.05	105.65	108.97	110.92	106.17	104.1	107.08	109.84	109.02	104.45	108.11	110.02	108.46	110.67	106.3	110.02	108.49	107.51	108.31	109.23	107.44	109.45	110.78	106.41	111.93	106.35	111.62	109.1	105.73	109.43	112.04	105.49	106.75
113.19	109.18	109.84	109.34	107.08	105.51	108.25	109.06	105.28	106.95	107.85	108.9	114.74	107.38	106.75	104.47	108.15	108.7	106.24	110.95	108.8	111.08	106.09	111.63	107.62	110.01	106.18	105.4	109.07	105.73	108.76	106.94	110.9	107.94	108.08	110.45	107.14	109.51	107.41	109.68	107.1	107.97	107.84	106.76	111.27	105.33	108.86	108.57	107.77	102.98
108.15	102.69	105.85	108.73	107.57	107.34	106.9	106.52	104.83	108.18	105.88	100.48	105.24	104.08	103.16	105.33	107.02	106.33	110.05	102.1	108.51	108.24	106.96	106.73	106.36	107.78	100.97	106.77	110.91	104.48	103.56	104.14	109.79	103.35	104.47	103.62	103.6	106.81	104.11	105.4	105.27	105.69	105.68	101.68	103.35	103.87	105.64	104.7	108.92	105
110.05	110.05	103.18	107.93	108.06	109.93	108.34	109.16	106.84	106.71	105.44	105.13	106.66	106.67	106.4	107.9	102.25	104.95	101.68	99.661	108.83	106.32	105.41	106	105.02	101.05	105.7	106.83	108.34	105.63	101.58	104.01	103.4	104.41	103.42	111.81	106.16	107.5	109.81	105.24	104.39	100.8	104.21	106.16	107.91	103.34	103.98	104.6	107.1	98.905
108.25	110.77	110.65	106.12	109.47	105.17	107.13	111.25	103.74	104.45	104.04	110.78	110.08	106.79	107.14	105.52	113.17	105.67	105.42	109.85	110.32	107.6	111.5	108.95	105.24	106.88	108.48	107.32	108.28	111.84	107.66	107.69	110.04	105.58	109.03	109.55	108.21	109.81	104.24	107.81	107.88	104.62	106.28	108.91	106.56	106.22	110.15	111.71	109.59	108.42
107.43	104.66	110.09	108.06	101.23	104.05	108.25	104.07	101	103.76	106.1	107.38	101.8	107.77	103.96	106.93	102.1	104.17	105.94	105.56	106.3	106.71	107.53	107.12	108.7	101.83	106.77	108.79	105.48	108.43	108.41	105.6	109.16	106.07	107.27	104.99	108.26	112.5	102.81	109.45	108.17	106.2	106.61	106.68	105.13	107.18	106.98	104.29	107.97	108.02
107.18	111.9	106.14	110.43	112.29	106.98	108.46	106.88	112.87	104.39	110.21	104.21	110.86	107.72	107.86	113.71	112.4	109.92	108.97	110.57	106.03	107.68	108.95	111.69	105.39	107.81	113.14	110.8	114.84	107.82	108.3	108.07	110.58	110.84	108.85	109.85	108.13	111.9	106.3	107.88	105.81	112.49	106.43	108.67	105.99	108.43	104.82	106	106.99	109.02
101.88	99.985	97.136	97.784	101.31	101.17	98.086	95.809	97.709	99.066	95.399	98.98	95.972	99.801	102.64	99.949	96.102	99.119	93.538	95.482	97.282	94.962	99.079	98.83	95.789	104.76	96.383	100.17	95.676	96.276	97.098	101.31	98.68	96.538	100.53	97.929	93.809	99.509	98.784	99.695	97.136	102.44	97.799	97.801	99.258	101.03	97.262	94.711	99.368	97.464
110	103.52	108.58	106.71	106.63	107.47	110.73	110.79	106.19	104.19	110.75	111.31	109.41	108.88	105.37	109.15	110.83	110.07	109.85	110.26	107.6	106.51	105.52	108.65	112.41	107.77	110.09	110.1	105.93	110.5	108.81	112.14	106.05	105.32	109.48	109.25	104.67	106.41	110.15	107.28	107.1	110.68	109.92	110.85	107.46	108.27	113.86	107.95	106.85	108.35
111.28	108.93	107.64	110.38	113.32	111.89	112.24	106.78	111.36	108.85	108.88	109.92	111.89	110.7	110.18	117.17	113.66	110.79	110.67	108.27	110.96	111.86	111.71	107.11	111.43	111.43	115.99	112.54	112.53	113.65	110.7	110.46	110.14	109.16	111.76	109.59	112.53	110.41	109.03	115.53	108.83	101.66	110.04	108.19	111.65	111.42	111.2	112.76	108.45	111.91
99.943	100.26	103.86	101.08	98.245	101.24	97.835	101.73	105.44	98.271	100.76	100.21	102.49	100.61	93.37	102.2	100.5	100.92	104.53	101.45	100.52	97.29	102.59	101.7	102.74	99.978	101.96	100.66	98.748	101.71	102.84	100.76	100.38	104.79	103.7	98.865	96.119	99.51	102.64	106.56	99.95	97.84	99.545	102.13	102.95	105.14	102.24	99.306	99.469	97.704
103.12	106.58	107.86	106.64	105.44	106.36	106.54	105.38	106.21	110.45	102.3	102.03	101.83	106.44	104.51	102.96	105.55	108.28	105.62	105.45	108.27	108.31	104.72	104.63	107.52	106.03	104.39	108.81	105.22	108.54	109.46	107.45	103.98	108.73	105.89	107.05	102.34	107.85	103.85	103.71	102.22	104.72	106.38	105.15	107.77	107.48	107.62	110.21	107.73	108.64
104.81	108.42	105.96	110.84	111.65	110.25	106.08	109.07	108.37	110.78	108.94	109.89	109.63	109.57	108.42	106.02	109.33	106.55	106.67	107.22	109.2	102.36	104.27	108.92	108.04	100.82	103.5	108.66	103.75	109.85	104.66	106.45	108.17	109.95	106.56	105.18	109.15	111.27	108.89	107.02	105.9	107.31	108.68	103.39	104.88	108.53	108.13	106.74	107.53	106.39
94.983	99.363	97.531	91.307	94.097	98.837	96.329	98.23	100.38	95.782	97.418	101.55	102.74	97.363	98.609	98.24	99.873	99.089	97.337	97.986	98.046	99.585	97.142	97.349	96.764	100.96	95.06	97.355	96.279	100.67	98.889	95.432	98.597	100.03	95.6	95.089	96.528	96.562	100.5	99.829	97.039	98.245	99.556	96.735	102.62	96.555	101.5	97.917	101.08	97.565
99.402	99.68	99.336	94.618	104.4	102.39	98.222	102.9	102.91	101.74	105.52	103.68	101.42	102.5	103.57	101.99	99.876	101.3	105.35	92.539	100.14	100.68	102.58	103.04	97.866	101.72	104.54	96.771	103.57	99.698	105.73	99.231	98.899	100.28	100.81	101.88	102.54	104.93	102.85	101.02	104.39	102.45	98.057	97.612	95.403	103.24	103.57	101.08	99.691	98.338
106.77	110.81	111.82	108.87	109.15	107.45	109.59	106.59	106.12	107.08	112.39	112.51	109.56	105.2	106.15	104.1	110.29	108.19	105.98	105.65	108.66	106.52	112.11	115.1	109.28	108.56	105.19	108.39	109.45	108.48	107.49	108.85	111.5	110.84	107.39	109.75	111.25	110.37	110.19	106.78	105.2	106.37	110.57	108.31	109.64	106.45	111.52	105.5	108.12	104.24
102.47	101.13	102.83	100.38	97.943	102.44	100.74	102.92	105.31	101.1	98.161	105.56	94.027	96.128	98.359	96.528	100.41	97.171	98.293	96.869	96.553	103.92	99.42	101.08	104.84	99.255	102.19	99.86	100.96	101.39	103.39	98.986	102.42	106.1	103.13	100.62	99.233	96.263	102.87	97.171	103.18	104.67	101.74	98.044	97.178	102.7	102.22	103.95	97.513	102.86
103.58	101.17	102.4	103.68	97.437	102.57	100.67	101.92	102.61	101.05	104.59	104.82	105.2	102.89	102.13	100.92	103.74	102.59	104.66	101.1	103.26	101.91	104.58	103.67	103.24	105.72	104.16	107.28	106.71	101.67	102.62	103.15	104.85	104.63	108.3	105.22	101.56	101.18	106.61	101.4	103.01	103.24	102.3	98.782	99.979	99.919	104.98	100.77	104.33	104.85
96.292	96.66	99.892	98.82	95.791	95.879	98.68	93.929	99.703	91.931	96.058	100.77	95.262	97.698	92.252	95.066	94.854	99.651	98.443	98.367	99.709	99.493	97.37	98.212	100.64	98.234	94.974	98.616	100.86	96.651	96.232	98.258	99.167	99.312	93.493	97.465	98.024	97.059	96.323	100.76	95.352	97.32	91.269	99.32	94.103	96.424	98.341	97.09	95.402	97.875
110.4	107.67	105.78	105.86	109.86	101.54	105.95	105.31	100.93	107.28	106.63	109.24	104.88	106.29	103.78	106.69	104.85	101.92	107.79	107.24	104.56	102.62	109.7	108.86	109.41	105.97	106.54	106.11	103.71	101.33	105.49	106.55	105.68	101.74	106.02	103.99	104.23	105.54	101.18	105.28	109.49	106.18	104.83	109.4	108.62	99.797	109.19	107.61	102.65	98.527
106.48	105.37	106.28	107.29	106.41	110.26	104.79	110.42	106.17	102.06	108.27	110.54	101.45	109.05	107.67	101.17	105.52	101.92	102.67	110.23	108.03	107.6	105.65	107.68	109.81	105.67	106.2	107.56	106.74	108.53	105.05	110.25	105.06	110.95	106.87	106.31	108.74	107.03	107.95	107.05	104.41	104.79	104.07	109.74	106.43	109.03	106.48	103.38	107.08	104.43
109.29	107.82	104.03	103.59	102.06	105.82	105.12	106.22	111.54	106.82	103.28	106.67	108.17	104.7	101.33	107.27	105.79	107.57	109.37	109.92	104.59	105.55	106.17	104.74	105.86	105.83	105.72	109.98	109.2	107.77	104.52	102.93	109.48	107.56	107.87	108.7	105.11	105.61	106.43	104.3	103.67	106.71	107.86	101.01	106.91	108.06	109.3	108.22	103.2	102.13
104.79	107.17	103.44	108.95	109.04	108.57	108.47	104.25	109.42	104.06	106.85	106.51	105.37	108.19	108.28	105.72	103.91	110.71	104.11	108.55	104.85	105.8	108.29	107.59	101.19	100.47	107.27	106.13	104.56	110.21	107.03	111.62	108.94	105.43	110.84	103.15	105.78	104.7	102.34	104.4	104.99	104.59	104.28	106.21	106.34	105.58	109.38	107.81	106.58	107.96
105.57	106.53	108.66	110.72	108.39	107.05	106.78	101.57	106.78	107.48	106.9	109.17	105.54	103.21	104.35	108.05	104.81	104.55	106.37	103	103.47	104.71	103.83	106.27	108.82	102.97	108.49	110.54	106.68	105.27	104.55	104.48	108.28	107.62	105.9	102.93	102.02	106.98	106.07	107.97	109.02	112.51	107.35	105.39	108.33	104.53	104.09	103.62	99.895	107.98
89.892	95.091	97.126	95.147	96.691	95.224	94.453	96.024	93.265	97.443	95.226	99.685	93.102	95.907	97.703	98.301	98.77	94.485	95.634	97.524	98.143	100.45	92.316	97.704	99.66	98.917	97.803	93.313	101.55	94.733	95.998	100.07	91.776	92.548	94.886	93.392	98.268	101.15	99.548	97.672	97.353	93.749	102.32	94.656	96.611	96.457	97.247	92.304	95.618	95.929
110.3	108.15	102.16	103.22	104.99	109.56	103.68	103.67	103.54	106.02	110.38	108.72	109.37	102.06	112.67	108.27	107.78	105.04	103.78	108.83	103.11	104.27	105.75	102.61	97.838	106.18	109.47	105.25	107.75	106.55	103.76	106.38	104.06	106.81	107.03	107.53	106.89	104.31	108.9	102.18	105.9	108.18	110.19	105.3	102.86	104.29	107.11	108.62	106.59	108.01
108.98	109.86	109.4	107.57	109.92	104.1	107.92	107.47	106.42	111.45	112.52	107.02	111.75	110.86	108.4	113.24	108.83	113.72	104.65	109.53	109.63	108.98	105.23	107.62	114.05	107.66	106.84	110.36	102.52	107.74	108.77	112.45	109.17	111.59	112.7	105.89	105.81	107.98	105.25	108.57	107.81	105.49	107.13	111.59	108.35	110.39	112.04	110.29	110.73	105.21
110.73	106.18	106.22	104.43	107.66	106.18	109.44	104.85	105.42	103.01	107.64	101.18	110.27	107.25	102.01	103.33	112.55	105.48	105.42	105.28	102.82	102.02	105.35	104.36	103.81	105.75	104.92	102.41	106.77	106.25	101.67	106.77	105.28	104.57	106.93	106.23	103.65	104.77	112.29	104.28	104.08	112.32	107.43	105.9	99.907	103.44	104.72	104	108.96	106.1
106.33	104.28	107.19	103.84	109.45	106.17	107.79	102.92	102.2	106.73	104.81	107.93	105.92	100.42	106.85	102.47	107.34	103.74	105.49	106.41	101.55	100.64	101.65	106.11	100.43	104.54	108.55	106.84	107.28	101.5	104.76	106.68	107.63	104.25	103.6	107.64	108.69	110.91	110.27	105.05	106.59	106.73	109.78	107.96	105.35	105.39	102.94	106.22	106.89	103.32
102.21	107.97	101.79	102.8	103.83	105.62	102.67	102.43	104.21	108.71	105.78	106.86	104.59	109.7	106.76	104.25	102.78	108.08	105.64	107.37	106.01	102.13	104.45	106.27	101.67	101.86	102.19	109.45	108.68	104.75	106.24	101.87	105.02	103.78	104.7	105.78	101.99	101.12	107.13	109.01	106.63	105.33	105.83	104.28	101.94	109.72	110.46	104.21	104.12	105.41
108.35	107.35	103.65	105.09	102.85	106.43	105.7	108.67	107.69	105.9	104.25	102.47	101.73	105.37	108.44	105.38	105.03	102.3	107.75	103.95	100.33	104.3	101.74	103.48	107.56	106.53	101.03	109.19	107.8	105.41	106.85	103.48	106.34	108.66	107.02	102.42	106.59	109.6	105.88	110.67	107.32	100.12	112.39	106.09	108.01	109.78	107.34	103.71	107.97	107.53
106.94	108.32	110.82	106.74	107.06	104.39	104.56	108.29	101.3	107.36	104.7	101.97	104.78	109.03	102.72	108.36	103.97	106.04	106	109.33	101.76	106.27	104.49	102.64	107.4	107.29	107.65	104.17	106.13	106.28	101.79	103.58	103.89	105.38	106.19	101.42	109.56	105.3	105.62	106.55	109.25	102.87	105.65	103.35	105.75	102.76	106.5	104.91	104.6	102.9
100.5	105.18	108.17	104.38	101.1	101.57	106.61	101.99	102.39	102.99	104.49	100.65	105.33	109.05	99.971	105.6	103.46	100.45	107	103.48	103.56	99.229	101.06	101.03	101.3	104.01	101.72	106.31	101.38	98.336	100.3	105.08	103.36	103.89	103.06	102.08	100.66	103.76	106.21	103.59	106.03	106.56	98.103	108.99	103.33	100.91	105.76	104.28	104.79	101.22
106.51	114.31	113.69	111.4	109.85	109.93	112.42	109.93	112.24	113.22	114.29	111.56	108.09	106.11	106.89	110.92	112.36	110.42	111.36	108.81	108.48	110.6	111.02	107.4	111.99	110.68	108.65	113.99	109.64	111.24	107.57	109.9	109.35	109.87	112.68	112.91	109.77	111.41	110.11	113.03	108.94	107.01	112.31	107.45	111.05	113.15	112.41	113.75	108.37	110.42
108.88	102.92	103.69	104.09	101.65	102.68	106.23	105.01	105.48	105.82	105.5	109.46	108.68	105.11	103.66	103.6	104.59	100.23	106.94	108.27	104.19	107.65	107.27	108.07	105.75	102.72	105.82	108.67	104.98	107.17	103.69	106.63	105.88	100.71	104.53	105.97	105.6	96.171	106.63	104.58	106.49	106.42	107.04	107.76	105.54	112.86	103.87	105.49	106.15	105.66
105.93	100.05	107.6	105.45	103.31	108.51	103.39	103.51	107.49	105.59	103.82	107.21	104.41	107.79	105.26	104.73	104.77	107.51	107.94	110.66	107.39	106.7	102.65	105.33	108.69	101.36	107.51	108.4	109.51	103.93	101.18	100.66	108	101.93	108.07	105.39	105.18	109.14	103.51	108.77	104.61	108.83	108.66	104.42	108.5	104.43	108.95	106.94	104.62	105.06
98.758	101.02	100.52	102.52	100.68	95.557	100.77	96.236	101.42	103.95	97.81	103.95	102.79	97.421	101.56	100.35	99.302	98.083	99.395	100.92	99.716	102.01	101.37	98.501	103.67	99.122	97.408	97.159	104.48	101.68	105.81	103.07	98.954	102.79	99.547	100.8	96.349	98.514	97.578	100.97	99.902	101.03	104.11	102.69	101.47	99.927	103.62	98.199	105.01	100.31
108.43	107.17	103.88	109.99	102.27	105.29	107.49	106.57	105.1	105.66	108.56	106.54	108.63	109.76	107.6	103.95	105.8	107.87	105.95	103.47	105.16	108.99	105.62	106.44	107.69	109.11	107.52	103.17	108.75	105.52	104.65	105.36	105.26	110.83	108.72	109.01	110.96	105.81	107.41	110.61	106.73	109.53	110.73	110.21	103.79	106.84	103.98	109.57	106.36	116.65
106.91	102.41	110.43	105.8	108.69	108.07	110.1	103.58	105.83	109.05	111.22	110.15	110.13	112.06	109.43	105.33	107.83	107.63	109.37	110.33	109.92	112.54	111.24	109.45	112.87	105.31	105.76	110.02	108.47	107.01	109.49	108.38	114.82	109.82	108.24	105.9	105.65	108.12	113.84	106.61	105.89	105.18	110.43	107.07	108.42	104.79	108.67	109.92	111.62	110.43
95.555	99.647	93.393	95.197	93.917	94.977	99.193	99.781	97.072	95.818	98.47	96.877	96.202	95.546	98.122	100.29	97.32	98.413	95.398	102.63	95.056	97.007	102.82	99.343	96.082	96.731	95.257	98.234	98.278	98.644	106.09	97.909	94.959	98.186	102.42	99.006	100.26	92.184	98.895	98.915	98.656	95.824	95.377	97.158	99.574	101.69	94.924	98.077	99.085	96.869
107.89	101.88	106.76	112.56	109.22	109.65	108.16	102.94	111.01	105.97	112.31	105.17	107.58	105.69	109.3	109.52	105.54	109.95	108.04	105.51	108.1	104.4	109	105.85	107.28	111.32	106.46	103.05	108.37	113.56	107.06	110.2	109.1	101.97	112	110.96	108.26	112.06	109.71	105.67	110.44	112.9	105.9	106.43	112.42	107.85	105.26	110.64	110.47	113.37
109.28	112.09	107.91	103.08	103.65	105.97	107.39	108.16	105.86	106.81	102.93	106.42	97.718	108.28	110.97	108.64	107.99	107.56	110.38	106.41	108.68	110.25	109.47	105.36	100.16	104.71	103.75	101.5	104.73	105	102.24	103.85	105.41	107.84	105.12	103.43	103.66	106.78	106.97	104.09	107.79	103.94	104.18	107.17	100.51	107.27	100.59	105.16	103.46	102.51
97.556	97.928	97.262	103.74	97.429	97.629	98.841	95.931	104	96.255	99.386	95.663	98.903	99.088	99.935	98.782	99.004	97.994	93.861	97.931	96.985	97.647	102.2	101.7	97.263	97.982	101.34	98.708	97.058	96.896	98.577	99.622	97.562	97.692	99.647	96.746	99.164	99.14	97.819	96.077	98.205	97.792	101.91	97.544	98.412	97.488	97.467	105.11	93.919	97.119
94.901	96.11	96.435	97.559	101.74	97.021	96.628	99.396	101.5	98.115	99.725	97.136	96.961	102.35	100.19	98.77	99.353	98.737	96.586	98.383	101.36	99.994	95.686	94.86	98.99	102.07	93.037	96.752	92.841	100.38	99.237	98.627	90.646	94.495	97.729	104	98.019	102.73	103.98	100.06	99.353	98.107	101.51	105.29	98.344	99.216	102.69	96.341	101.18	101.73
101.47	101.64	101.35	97.156	104.74	103.39	100.93	102.07	98.567	97.571	97.586	97.796	97.618	97.411	99.026	97.01	99.262	100.82	101.03	102.96	98.964	99.15	95.063	101.51	96.902	98.423	96.488	100.78	102.56	101.43	97.58	100.29	95.768	103.29	98.912	98.171	99.616	103.9	96.743	100.39	96.143	98.084	102.75	97.199	97.41	103.79	101.81	102.02	94.14	97.599
109.54	107.93	109.05	107.07	114.11	110.1	108.12	107.82	110.66	110.02	110.85	111.73	109.08	109.75	107.4	109.71	110.62	114.75	119.38	112.04	111.41	111.46	110.14	112.92	110.79	112.95	106.37	110.17	112.38	110.14	108.84	111.55	110.72	110.9	111.4	111.47	111.29	109.7	111.23	107.84	111.68	114.02	114.44	112.08	109.73	111.05	112.89	114.01	110.41	112.19
106.8	107.16	109.17	106.58	112.92	107.4	108.72	108.71	110.21	104.7	107.37	108.05	106.27	105.18	111.51	112.03	111.7	107.29	110.66	106.64	112.08	108.16	110.91	108.11	111.92	104.1	108.74	109.2	105.55	103.89	110.9	114.23	105.69	110.68	108.34	109.21	109.82	110.35	110.2	107	105.74	110.41	105.61	106.46	111.9	104.86	107.38	107.56	106.61	106.85
98.152	100.87	98.798	100.79	99.986	104.61	96.777	101.19	98.03	101.84	98.077	105.59	102.1	98.911	103.98	104.46	100.51	104.2	100.14	103.48	100.09	102.55	99.506	101.64	101.15	103.4	99.739	103.28	99.599	100.05	101.47	103.13	100.65	101.07	98.111	102.04	104.89	101.78	100.53	100.05	100.58	104.94	99.547	98.585	98.321	100.04	100.15	101.76	103.72	100.58
106.8	103.17	106.73	107.31	106.88	106.48	105.9	105.87	104.72	102.93	102.61	100.99	107.29	105.44	104.34	105.63	111.44	105.7	105.48	107.38	106.79	107.03	105.65	104.87	104.73	112.83	106.08	107.42	104.95	108.98	110.99	106.88	108.31	106.36	108.01	107.38	108.49	100.17	107.85	103.58	103.31	104.36	102.98	104.46	106.02	108.25	101.95	103.01	104.93	107.49
106.37	110.29	105.08	109.05	107.42	105.25	107.17	110.1	109.27	107.96	112.93	106.07	107.08	108.55	107.69	112.74	105.38	110.48	108.85	108.94	109.1	108.74	108.41	105.77	108.09	108.69	109.97	109.29	106.93	106.29	107.66	110.65	108.62	111.6	113.05	108	110.36	109.72	106.72	102.12	106.9	107.96	111.92	109.11	106.32	107.6	107.11	110.26	103.4	108.86
108.99	105.73	109.44	110.87	109.39	102.57	107.79	109.31	107.73	109.82	107.28	107.12	106.47	108.19	105.49	105.22	108.53	107.45	106.47	105.92	111.7	106.88	112.99	109.09	108.53	109.53	105.19	108.23	109.23	108.31	109.84	110.45	109.07	107.32	110.39	108.17	107.09	108.59	108.73	113.04	111.98	108.68	109.97	108.57	104.47	110.21	112.15	106.54	108.11	110.07
108.62	105.73	101.47	105.79	107.19	111.76	109.33	107.47	109.48	109.14	108.09	107.29	104.41	105.91	109.75	104.02	108.63	107.68	101.25	104.49	107.78	107.81	106.24	107.15	102.69	109.95	107.72	104.66	107.24	112.04	108.59	108.66	107.28	110.01	102.99	102.35	111.57	105.92	107.88	107.2	111.08	110.41	105.14	108.36	109.19	107.53	103.58	105.62	107.81	106.71
104.49	105.36	104.05	106	103.92	105.47	99.848	106.26	107.06	106.81	108.4	105.72	105.86	109.46	102.63	107.37	104.25	104.04	100.73	103.74	102.44	108.63	103.55	102.1	106.3	106.6	101.17	104.35	105.42	101.77	99.844	105.88	106.31	109.23	108.84	108.13	103.86	105.6	107.16	111.98	102.26	104.53	104.52	105.65	105.84	105.1	106.44	105.12	105.84	106.44
99.658	99.38	98.248	101.08	99.608	100.98	100.87	95.649	100.65	99.101	97.17	100.79	104.82	97.14	101.03	97.125	99.782	98.855	98.035	99.202	102.45	96.702	99.773	102.46	101.11	101.52	103.06	103.17	97.105	103.29	96.286	104.2	106.14	101.95	102.12	98.404	102.63	102.87	101.88	101.37	101.2	97.081	99.087	102.54	101.15	100.88	102.13	100.76	99.857	105.26
111.44	107.61	107.03	108	106.07	108.07	108.42	104.91	101.97	107.23	108.56	103.58	109.68	105.1	106.7	109.23	106.45	109.73	108.24	106.33	111.29	113.1	106.84	112.68	106.96	108.17	108.35	105.59	106.73	106.13	108.06	107.03	108.43	108.81	107.87	110.56	108.5	108.56	109.6	108.83	109.69	103.69	107.95	110.26	105.97	111.62	108.12	108.22	106.78	108.53
103.56	100.44	107.58	103.54	105.26	104.71	106.09	104.89	102.44	102.87	109.12	110.05	106.13	106.66	107.74	105.36	105.3	105.77	103.38	100.16	104.79	107.97	105.73	102.31	100.71	103.64	106.19	105.21	108.28	104.67	107.38	104.97	100.98	106.24	107.37	106.97	106.52	106.26	100.64	102.39	108.22	110.05	104.34	103.71	110.32	106.28	104.16	104.82	103.07	109.94
103.92	99.559	97.491	98.48	98.312	102.53	101.9	96.184	97.855	101.99	101.09	100.5	95.883	97.616	97.961	99.788	99.099	97.751	95.934	103.31	97.057	99.182	102.13	98.482	98.524	98.577	98.747	95.82	94.448	93.583	96.311	99.012	98.54	100.24	98.158	97.455	98.151	100.57	101.23	100.93	99.712	96.822	100.7	96.121	99.048	96.15	102.01	104.84	99.05	100.2
110.28	106.16	104.11	107.04	106.7	103.77	105.91	104.67	106.27	109.2	105.88	108.92	103.34	106.3	106.55	102.79	104.58	102.86	107.56	106.14	102.87	108.66	102.21	113.01	109.13	108.35	111.35	108.74	108	105.09	105.08	108.35	100.64	104.83	107.66	104.18	101.84	104.29	103.26	102.49	108.17	108.11	109.03	105.65	105.23	105.36	110.73	107.24	107.99	113.05
103.59	98.895	99.418	97.199	99.809	97.651	99.61	95.811	97.435	97.844	99.052	94.783	101.33	99.332	101.79	103.06	96.364	95.912	97.896	101.3	96.019	95.033	97.6	98.091	98.163	100.78	99.538	101.25	98.742	97.418	98.647	98.106	100.63	101.29	100.82	99.04	96.902	98.274	97.616	99.529	96.824	100.37	100.31	101.71	96.224	102.73	92.531	100.85	99.49	95.288
100.61	97.472	95.323	99.671	103.46	94.465	100.11	102.97	100.37	102.42	101.14	100.36	99.81	104.62	101.57	100.29	99.506	100.37	103.31	98.003	101.02	101.1	102.1	100.03	100.59	96.714	100.54	97.55	102.84	101.59	102.26	101.06	100.86	101.52	102.12	99.564	101.29	96.282	99.098	98.733	99.811	98.334	97.839	97.404	102.03	98.23	105.94	97.494	100.16	99.847
104.18	106.47	107.7	102.75	108.57	104.67	112.64	107.15	107.78	110.04	108.48	105.65	105.78	103.5	105.19	110.45	106.35	108.98	106.93	107.99	100.19	106.8	101.65	106.21	106.06	100.89	102.88	103.12	105.75	104.79	109.35	106.01	106	101.89	105.82	99.381	106.51	103.8	105.7	103.72	107.66	107.22	104.72	108.19	107.84	107.9	105.17	102.76	103.04	109.13
106.03	109.49	107.13	106.75	102.79	105.6	106.76	108.44	109.12	101.61	110.02	106.56	104.39	108.05	108.32	104.93	107.11	106.83	112.45	109.12	109.64	108.72	103.91	108.58	105.73	108.23	104.41	106.75	108.63	105.67	104.18	109.95	108.6	104.73	106.14	107.63	111.36	107.26	104.39	108.03	110.05	108	106.53	109.34	108.3	105.5	105.84	107.8	110.45	110.85
110.75	107.95	110.71	109.2	107.25	108.39	109.58	108.18	104.69	106.19	106.22	111.3	104.33	112.25	110.02	108.51	111.11	106.6	110.87	106.36	110.45	109.39	110.09	107.04	103.68	102.64	108.68	108.44	107.25	111.8	108.99	106.79	110.36	107.49	107.95	105.63	109.47	106.21	105.75	105.07	109.95	107.51	109.87	105.89	102.15	111.03	107.05	110.69	112.42	108.62
108.78	107.15	106.26	110.26	108.35	110.48	107.83	107.57	110.86	109.78	110.33	104.6	110.4	110.81	109.82	111.79	105.28	107.6	111.5	107.44	107.82	108.61	107.38	108.14	111.06	105.33	108.7	109.37	100.93	113.02	110.71	104.11	105.66	108.15	108.56	109.58	105.07	110.81	104.18	106.5	109.79	111.58	110.9	106.86	109.5	108.35	105.47	107.65	105.92	105.61
105.77	104.68	107.44	108.93	102.62	105.98	107.63	104.55	104.06	103.65	105.52	105.44	104.77	104.77	110.24	104.84	105.39	108.68	105	108.41	105.24	111.25	105.27	106.37	105.36	103.98	103.97	105.18	102.36	106.24	105.29	102.91	104.2	107.68	106.2	102.11	105.27	105.54	104.85	101.69	106.01	107.2	102.2	106.73	110.45	102.24	106.8	109.68	104.93	104.19
109.17	108.16	106.45	104.21	105.52	115.18	106.11	109.62	109.35	105.92	105.97	105.23	109.2	112.03	107.94	108.74	111.92	109.03	112.6	107.5	107.69	108.7	107.54	112.66	103.03	105.97	108.39	108.72	109.22	108.64	109.53	103.64	112.83	110.53	112.78	108.03	103.17	110.58	111.37	102.64	106.42	112.09	108.92	113.02	110.32	111.38	106.98	107.01	107.77	109.87
97.15	99.209	93.245	94.366	96.159	95.963	94.915	102.69	98.007	99.432	97.631	93.842	99.394	96.582	98.134	97.764	100.92	99.518	95.656	99.676	98.988	96.64	97.065	100.04	99.691	96.758	101.06	101.75	99.957	100.64	98.918	99.919	96.615	101.61	99.485	94.892	99.357	93.794	93.795	97.276	98.324	93.463	96.763	96.675	98.901	97.072	100.57	98.223	98.734	103.93
102.66	105.77	104.08	101.22	103.84	100.59	105.43	99.929	101.48	102.95	102.35	99.486	105.37	105.83	105.63	99.777	99.968	106.13	106.4	103.07	108.35	99.864	102.3	97.812	99.027	100.73	103.93	103.69	100.57	108.07	102.96	99.55	103.46	102.09	100.89	100.77	102.33	103.04	104.48	101.62	102.3	100.8	104.54	103.2	103.28	101.13	105.77	105.1	101.41	102.87
107.42	107.53	104.78	110.52	103.37	106.15	106.21	102.96	107.57	108.24	104.42	109.41	104.03	102.73	102.08	99.193	108.51	107.54	107.26	104.76	109.85	104.6	104.25	108.74	101.87	104.33	104.69	100.95	107.51	105.93	107.95	108.27	110.86	106.56	103.5	108.91	103.24	108.43	100.39	104.78	108.07	107.64	103.31	110.56	103.84	102.84	104.28	105.78	106.81	105.1
100.63	102.4	104.74	95.511	100.59	102.04	102.94	99.667	99.99	105.49	101.83	105.28	101.44	100.21	99.43	105.07	95.763	98.446	99.762	100.6	98.002	99.51	97.382	102.54	99.848	100.94	99.661	97.037	101.52	103.26	96.77	100.61	101.99	102.53	98.735	97.021	100.68	99.385	101.98	102.58	100.07	99.627	100.94	96.036	100.52	98.719	104.05	100.86	98.963	99.927
110.15	111.33	105.13	110.96	108.22	108.86	109.79	111.81	111.96	103.8	111.19	108.82	110.22	109.41	105.43	112.68	106.66	115.18	108.85	111.51	112.37	110.95	112.48	109.79	108.15	111.11	109.64	108.83	106.49	110.4	106.47	115.54	112.07	112.04	109.85	111.25	107.02	109.07	108.88	106.88	108.42	110.79	110.6	111.69	111.73	107.94	113.89	114.56	110.37	106.5
100.71	99.593	96.526	98.272	100.32	97.204	98.815	98.83	100.13	100.81	100.51	97.263	99.896	101.11	103.5	103.02	100.83	103.02	101.21	101.26	95.817	99.192	98.007	97.808	102.34	102.26	100.44	105.1	102.05	100.59	97.177	100.84	103.14	95.904	100.21	99.128	97.708	99.755	99.081	101.42	101.43	100.3	101.35	101.2	98.062	98.587	94.918	100.1	100.98	101.69
109.32	104.82	109.95	110.29	109.37	111.89	110.28	108.69	102.66	106.51	109.87	108.73	106.95	106.64	110.38	105.08	110.14	106.11	104.46	107.04	110.79	106.67	110.86	107.22	110.84	114.48	111.78	106.25	110.23	112.45	109.51	109.87	104.67	108.2	104.89	110.75	108.77	106.22	106.17	109.22	103.16	109.74	106.07	105.61	110.23	106.71	105.48	108.94	106.59	112.33
107.91	104.17	104.4	106.68	104.56	102.55	106.47	105.45	102.17	102.39	104.58	104.77	105.47	101.58	105.25	105.36	108.48	105.18	101.21	108.02	103.15	106.63	106.2	110.76	103.34	106.44	103.63	102.6	101.67	108.36	105.62	106.81	105.26	109.07	107.25	105.08	105.57	103.54	105.77	104.89	105.75	104.69	100.69	107.19	105.27	100.87	108.87	102.79	101.74	103.96
104.08	105.81	108.41	105.31	102.83	102.2	103.61	107.57	99.662	107.73	102.27	106.48	107.96	103.28	108.83	108.46	102.96	101.52	108.84	102.81	103.51	103.38	109.73	107.09	105.22	103.45	101.94	104.39	105.51	101.84	101.62	103.29	109.11	100.75	104.56	107.51	107.27	107.8	108.1	104.45	105.25	103.42	108.09	103.11	110.79	110.14	110.46	101.24	103.31	105.38
108.33	109.14	108.41	106.42	106.57	110.28	111.38	106.58	107.93	105.49	107.89	104.05	112.73	113.53	111.89	107.02	107.42	111.72	105.91	109.08	110.77	106.97	110.84	108.28	107.73	111.22	108.65	105.4	108.67	104.26	107.57	103.52	108.87	111.86	110.34	103.45	105.97	111.81	105.24	107.52	109.88	106.99	109.98	104.96	111.37	107.73	107.4	105.13	109.61	107.12
105.18	106.71	100.84	106.81	109.07	105.96	102.87	107.11	103.47	103.84	107.87	104.98	100.08	105.34	105.03	106.31	105.72	106.67	108.69	107.98	109.34	104.14	102.89	108.06	107.24	102.87	106.49	107.87	104.32	107.34	104	107.81	108.27	106.53	108.83	106.75	106.82	109.18	103.74	105.13	100.79	105.44	104.65	101.79	109.04	103.44	106.38	105.12	103.65	106.34
107.32	104.39	102.53	106.7	106.12	106.69	106.47	105.44	106.86	105.79	105.63	108.31	105.1	107.56	108.04	107.26	104.58	103.12	103.41	108.99	104.01	110.08	105.43	103.41	106.53	103.63	104.72	104.07	107.32	105.54	106.48	105.17	107.62	105.06	103.91	110.05	107.45	107.49	105.92	108.04	104.48	105.05	105.72	98.84	105.96	106.62	103.71	104.63	106.47	105.02
110.94	108.77	105.35	106.3	105.37	106.03	104.19	108.48	103.63	107.47	107.29	105.59	104.09	108.13	104.87	106.74	108.72	107.3	107.64	105.53	107.27	108.05	107.09	108.94	104.35	112.12	108.48	107.49	102.85	110.58	101.37	108.39	104.36	104.88	102.46	109.11	105.02	104.05	110.94	108.86	101.86	106.72	108.28	102.51	106.52	104.61	108.63	109.71	106.12	109.28
105.32	103.87	100.76	100.49	110.02	106.19	109.3	107.64	104.95	109.84	102.52	106.27	104.91	101.8	106.91	111.63	104.61	104.3	103.24	107.84	104.72	108.71	104.08	104.78	107.5	108.33	107.5	104.04	108.88	109.92	105.33	108.65	109.58	104.68	108.09	106.06	102.79	108.46	106.45	104.86	106.29	106.78	104.82	103.21	104.52	108.1	103.83	107.32	106.04	108.73
110.27	108.35	110.31	108.18	109.32	111.28	105.42	108.01	108.15	107.38	109.34	108.78	104.53	109.75	108.93	109.3	113.25	109.48	107.58	108.28	112.67	105.83	111.68	109.58	110.91	106.56	110.39	111.79	106.8	109.5	108.91	108.1	108.04	111.04	105.16	109.13	106.97	109.31	108.22	107.41	108.97	104.13	108.95	107.27	108.16	108.58	107.01	108.12	108.11	106.85
104.89	108.93	107.85	111.8	108.95	108.19	105.76	110.91	105.03	107.66	109.23	106.87	110.05	109.47	113.66	111.48	108.52	111.31	106.43	108.06	111.24	108.48	111.06	108.88	106.09	105.19	104.47	102.96	110.64	110.95	109.2	107.24	107.73	110.32	108.71	105.05	108	105.33	110.9	108.03	108.99	105.47	103.37	109.47	110.28	104.92	111.48	111.65	106.35	107.92
107.51	109.29	106.99	106.28	115.26	108.39	108.12	104.53	105.59	111.94	109.11	106.58	109.65	104.29	105.46	110.38	104.86	104.87	109.38	109.92	110.58	109.17	109.14	111.26	106.94	103.82	111.09	109.98	105.54	105.62	106.75	108.49	108.1	104	109.92	106.9	105.51	105.19	105.48	109.13	110.01	115.89	101.89	108.56	106.69	107.41	103.63	106.97	108.37	105.85
104.5	101.86	100.71	99.205	100.2	95.192	99.871	103.17	102.26	104.15	99.14	98.042	103.12	98.484	104.26	99.22	102.89	96.429	100.04	97.625	97.451	103.92	100.65	99.438	102.95	103.43	97.247	102.04	99.319	100.69	101.72	100.02	101.52	98.673	100.72	99.408	97.104	98.927	100.08	101.74	99.595	96.809	101.57	101.15	99.115	105.58	104.63	103.63	98.363	99.402
105.29	106.88	102.17	104.14	101.79	103.93	98.405	103.43	109.16	105.11	104.95	100.7	101.36	107.55	102.36	103.58	106.28	102.64	101.49	105.11	107.37	100.85	103.15	103.25	106.03	101.38	103.72	101.22	99.532	102.72	101.64	104.04	101.63	106.55	107.51	99.797	103.79	104.26	102.98	102.88	101.97	98.595	97.447	101.32	103	103.59	101.54	104.75	106.66	103.29
98.44	102.53	104.58	100.55	101.95	100.99	98.061	100.92	100.72	96.94	100.92	96.513	102.06	94.298	101.01	101.49	94.726	100.91	108.78	102.92	101.82	99.443	99.716	99.067	99.894	99.219	95.672	96.357	100.13	100.09	99.684	103.11	99.928	97.003	100.39	98.497	98.011	101.29	101.75	100.04	99.494	102.11	99.817	104.44	102.39	99.034	93.317	102.9	101.83	104.46
99.04	99.667	101.78	96.072	97.755	94.835	98.545	95.849	100.7	97.394	101.02	101.14	100.71	94.978	92.646	98.519	98.272	99.801	98.436	101.63	93.484	97.185	95.719	96.044	97.155	98.875	95.68	97.037	98.814	99.684	96.491	98.802	103.36	97.294	96.644	96.047	94.294	93.379	97.965	98.865	91.408	96.884	95.157	100.15	98.505	95.599	97.285	99.166	96.777	100.11
110.82	109.02	109.57	110.78	107.83	109.77	109.92	111.33	111.88	103.39	111.06	114.15	107.19	111.45	109.26	112.91	104.96	103.78	103.67	109.86	107.44	108.2	106.56	109.04	108.99	106.91	106.17	105.52	105.6	103	111.28	110.5	105.23	104.3	110.65	107.21	110.7	109.03	107.69	105.16	104.86	106.63	110.64	105.3	113.32	113.84	105.57	109.72	107.31	107.48
100.3	105.72	99.14	97.985	102.37	95.905	101.58	101.17	102.07	96.794	97.906	99.755	98.643	97.574	98.173	95.651	95.967	97.068	97.665	96.071	100.8	95.058	99.912	94.248	92.393	96.251	96.166	94.199	94.119	98.396	103.21	95.011	98.734	97.563	93.823	98.174	97.933	98.344	95.906	98.767	99.659	100.97	93.816	99.467	98.04	93.072	102.46	99.531	99.736	96.143
100.95	102.06	102.34	99.014	98.34	99.781	100.35	97.115	99.158	100.91	99.296	98.761	96.457	98.461	95.106	94.893	99.735	96.63	99.109	97.284	96.722	96.817	98.432	97.139	102.06	98.627	97.728	97.558	98.33	98.413	103.27	103.43	99.966	97.418	97.69	93.39	101.21	96.301	100.88	97.174	98.7	98.216	100.25	95.928	101.44	97.947	96.156	96.884	103.37	101.49
102.42	105.78	108.72	107.39	104.86	105.07	108.46	104.91	107.8	106.7	108.51	106.77	104.5	104.84	104.63	101.3	104.53	102.99	105.73	106.7	109.55	103.51	106.66	104.13	108.27	102.59	105.22	103.76	107.72	104.97	104.87	103.5	109.58	110.31	104.96	105.42	104.57	106.53	107.41	104.94	104.49	106.95	101.31	110.31	109.34	105.77	101.49	105.33	104.77	103.27
108.38	107.98	108.63	107.8	111.98	109.61	110.41	108.23	108.94	104.2	106.29	108.79	107.27	107.93	112.27	106.57	110.65	106.3	108.08	108.19	106.78	111.63	109.2	110.29	103.51	107.77	112.44	105.94	111.21	107.58	113.89	109.68	108.17	109.1	110.67	110.3	113	107.72	105.93	112.25	107.87	106.38	107.69	110.96	109.57	107.62	112.18	112.33	106.84	106.99
110.8	108.56	108.12	104.11	106.88	102.64	107.54	109.04	110.39	108.09	104.76	108.85	104.25	105.34	106.05	103.84	107.27	111.37	109.75	109.79	107.48	105.86	109.68	111.34	107.46	108.93	112.99	110.6	106.61	111.1	107.11	109.89	106.06	108.48	104.39	108.79	102.21	107.88	103.52	110.99	107.87	108.31	103.18	110.36	107.65	105.39	104.53	108.93	105.31	104.79
109.22	110.27	108.95	110.12	108.93	107.86	109.84	110.37	104.51	106.54	111.13	111.81	106.75	112.24	113.66	107.24	109.8	110.13	110.29	108.23	106.13	103.83	108.36	104.87	108.64	111.55	108.72	108.74	105.65	110	110.07	107.64	108.07	108.86	108.13	108.25	112.08	105.39	107.84	111	109.37	104.38	108.6	113.06	110.85	108.19	108.83	111	108.15	107.83
102.03	108.34	106.74	104.42	107.11	105.32	106.77	103.35	107.19	108.57	107.92	105.15	103.37	104.54	106.59	104.06	109.68	105.97	108.09	104.22	106.21	99.964	106.39	109.2	105.93	104.1	108.6	104.59	104.76	101.33	112.83	106.72	105.84	104.93	107.46	106.07	106.57	104.53	106.31	105.72	108.82	108.97	103.85	106.64	108.65	101.45	107.86	105.45	104.74	106.26
104.48	108.19	108.32	105.47	106.9	106.75	109.6	106.21	103.75	100.23	109.08	103.46	107.25	106.01	105.01	107.7	105.73	102.91	100.52	108.95	108.54	101.2	104.57	101.48	105.33	104.49	106.32	101.91	106.19	102.97	106.91	108.12	107.07	108.07	105.5	100.45	111.33	103.73	100.7	104.8	107.11	108.06	105.61	109.46	104.65	109.34	107.66	107.65	104.85	105.12
103.62	105.83	106.47	103.39	107.85	104.78	102.77	102.98	104.92	104.82	101.46	108.5	103.24	99.473	107.16	108.34	104.44	109.11	102.14	109.12	107.75	105.58	106.27	106.82	108.25	103.67	107.37	108.91	105.56	107.89	104.01	108.52	106.45	103.14	102.74	108.48	104.03	103.25	106.88	105.35	103.92	108.05	106.63	106.48	106.89	101.03	102.95	107.04	106.37	98.448
108.52	111.83	110.62	106.66	101.21	109.96	113.23	109.21	106.63	106.22	105.33	108.33	111.71	107.06	110.85	107.13	106.45	110.53	108.88	111.52	108.66	109.26	107.47	110.24	108.72	104.13	109.12	105.21	109.11	110.6	106.46	108.55	106.15	108.92	114.26	110.11	104.66	102.8	109.2	108.94	110.31	106.7	107.69	108.42	106.52	106.73	108.32	105.55	109.39	104.21
102.47	104.34	102.1	100.5	107.52	100.06	105.1	99.549	97.731	101.88	100.94	95.627	103.2	100.04	98.81	97.688	102.37	98.525	104.37	102.28	102.06	100.79	98.281	105.34	103.77	97.947	99.64	104.52	102.36	106.57	96.576	96.761	103.33	97.968	99.301	98.934	99.098	100.91	98.234	99.539	97.71	101.16	101.43	98.325	99.743	104.55	101.13	102.76	100.21	98.026
109.44	104.76	107.3	109.44	108.56	108.26	109.13	104.75	106.49	110.22	109.1	106.49	105.71	102.51	106.38	107.73	103.07	104.27	104.56	101.94	104	101.64	105.1	106.58	104.9	107.95	108.18	109.86	107.04	109.3	105.93	106.17	104.92	105.2	101.78	108.32	104.17	109	102.76	103.49	103.07	105.47	105.51	104.34	106.26	104.85	107.44	106.97	101.83	110.88
111.33	109.6	113.15	109.5	111.18	103.67	105.73	105.26	109.3	106.1	107.26	108.15	108.62	109.16	112.97	104.73	109.07	104.79	105.51	112.13	113.54	105.96	107.83	109.08	101.96	107.32	103.99	105.31	110.07	113.91	107.11	112.2	107.87	109.64	108.48	107.24	107.33	108.25	110.22	109.01	108.56	104.66	109.32	107.16	108.68	109.24	110.1	106.83	109.19	108.91
109.15	105.92	104.82	109.35	109.24	105.13	105.13	106.32	105.91	107.44	104.2	103.41	108.99	111.63	105.6	110.9	104.23	101.65	107.26	105.99	108.45	108.62	109.12	103.89	105.46	102.65	110.2	106.1	105.86	99.743	104.6	102.32	105.87	108.92	108.44	104.71	109.31	105.99	105.94	106.79	103.27	106.63	106.31	104.02	101.66	108.47	104.46	107.75	109.76	105.51
105.68	105.63	105.68	104.97	101.26	107.19	107.19	106.86	106.01	104.66	99.004	108.2	104.1	105.12	105.74	103.91	108	100.9	106.09	107.05	103.24	104.9	111.04	107.43	105.16	103.99	104.29	105.61	107.26	102.45	106.3	102.96	105.07	101.4	106.46	109.21	108.38	105.36	107.04	105.36	108.85	102.22	106.83	107.79	108.22	105.62	109.32	103.93	106.32	102.75
107.42	104.3	103.01	102.25	107.52	106.02	105.89	111.54	107.63	108.79	107.85	110.28	107.24	107.74	108.66	110.61	108.32	108.56	108.43	108.53	107.63	110.73	111.09	108.37	110.98	105.08	108.18	108.66	107.46	110.1	112.47	106.38	110.58	109.09	104.47	108.8	106	106.88	104.05	103.78	110.65	109.73	108.51	104.21	111.85	111.78	101.2	105.94	110.94	110.54
105.45	105.62	107.99	104.44	108.81	109.08	106.7	110.24	108.01	111.41	110.13	108.41	106.58	108.85	106.43	104.68	105.2	103.57	110.68	110.02	111.93	104.68	105.97	111.68	108.82	106.63	105.4	110.11	112.4	104.61	107.84	104.72	107.65	107.51	104.17	105.37	108.55	105.6	106.59	106.42	104.66	110.38	106.84	110.68	103.66	106.61	111.25	110.85	105.13	104.71
104.05	101.79	100.92	102.44	99.511	98.774	102.92	106.38	103.47	100.09	103.31	99.467	96.05	101.26	101.81	99.656	102.09	100.08	95.166	99.93	105.96	96.862	99.466	101.29	107.35	99.622	102.63	101.38	103.9	108.26	99.25	100.69	98.946	101.38	97.115	103.92	101.43	103.24	98.33	99.153	102.97	105.25	103.22	105.2	96.833	100.81	99.267	104.87	104.1	102.75
105.26	102.95	101.99	103.32	109.68	104.2	109.98	105.6	107.89	112.45	104.2	106.22	109.7	106.61	103.13	106.88	111.52	104.04	101.72	108.7	102.31	109.2	105.09	105.12	106.58	110.55	105.31	102.86	101.55	107.38	107.63	107.04	103.88	105.44	105.21	103.69	106.42	109.27	108.92	105.34	104.79	105.14	107.01	101.86	107.27	105.56	106.62	106.3	110.24	109.61
103.81	108.39	106.82	106.63	108.63	105.15	107.83	107.74	106.89	107.12	104.71	107.53	105.54	104.28	104.43	105.73	104.62	111.05	108.06	105.85	106.23	106.08	107.31	111.66	105.67	107.36	105.64	104.29	108.11	107.37	102.07	110.06	111.14	109.63	102.12	106.62	106.47	107.43	107.96	106.59	108.67	102.03	103.26	106.35	108.2	108.35	106.25	106.74	106.71	104.78
106.14	109	108.91	103.97	105.86	107.73	104.9	110.53	106.44	106.31	110	105.02	105.15	107.6	108.14	107.27	108.91	110.65	107.49	108.63	109.57	107.71	108.04	103.28	111.27	109.19	110.46	106.46	107.17	110.2	108.11	106.56	105.87	105.06	110.57	108.46	108.32	107.31	104.36	111.46	108.98	104.36	103.79	108.32	103.53	106.56	105.97	111.19	109.17	113.16
105.63	112.44	106.82	108.78	106.44	106.71	106.44	109.97	108.72	109.31	102.71	105.65	105.67	106.51	109.54	112.67	105.42	109.75	102.96	107.92	110.36	108.7	105.66	105.8	106.6	107.38	105.44	102.95	104.6	104.8	111.11	107.76	105.14	104.85	106.01	107.54	106.67	102.57	103.82	105.65	110.57	106.67	110.58	104.17	107.54	107.74	103.95	106.79	102.72	103.23
110.36	111.26	108.57	112.52	102.31	104.23	107.71	108.99	109.81	109.95	103.71	105.87	108.05	108.32	106.01	104.49	108.02	109.98	107.02	107.61	107.95	105.58	108	106.14	105.98	111.55	108.25	106.27	105.71	105.65	109.52	106.89	102.66	106	112.22	106.83	113.94	104.18	107.85	102.69	105.69	107.13	107.45	107.41	109.55	109.18	108.11	112.8	109.44	106.59
102.34	105.45	107.89	103.72	105.49	104.3	102.56	102.2	100.79	101.37	110.65	106.93	110.61	108.98	107.53	109.03	103.91	107.24	105.28	109.78	105.61	105.29	105.49	106.61	111.64	107.36	103.78	104.28	104.59	102.39	102.57	102.29	105.97	100.62	105.56	109.49	105.19	107.74	98.056	102.55	105.77	107.4	107.4	103.56	102.36	107.9	103.81	108.67	105.25	105.75
94.872	95.567	101.8	95.127	97.745	97.902	95.516	96.243	99.028	93.984	98.866	94.798	98.487	101.59	101.55	96.833	98.975	98.098	98.547	96.443	98.249	96.934	99.576	97.798	96.661	102.25	99.698	100.31	95.276	98.67	96.835	96.191	99.038	98.685	96.167	99.071	97.575	98.128	98.881	101.29	96.342	99.526	96.179	96.954	97.355	104.55	102.93	97.613	100.26	98.04
108.64	107.34	104.94	110.32	105.46	110.3	104.83	107.27	110.66	114.35	108.84	112.98	109.52	107.38	105.6	109.42	103.92	113.45	105.52	108.92	108.66	105.88	107.34	107.34	108.26	111.63	105.76	109.53	106.58	108.6	109.86	106.92	103.09	108.16	108.06	112.96	111.95	109.36	108.39	108.82	109.91	107.3	107.97	110.75	105.84	111.34	107.96	106.42	106.49	108.08
111.99	106.41	108.11	105.96	109.34	104.88	103.4	105.88	110.41	104.55	107.97	109.39	101.06	111.4	107.29	103.56	110.98	110.79	114.18	111.87	111.29	108.44	103.61	108.44	107.35	109.51	109.27	108.56	108.84	109.15	103.5	108.14	111.44	106.38	109.53	104.09	107.13	107.19	105.36	110.4	111.4	108.15	105.08	113.41	105	109.21	106.41	107.94	105.9	105.19
102.7	107.31	108.98	102.66	107.2	103.6	103.09	104.02	104.63	102.13	104.47	100.99	102.71	105.43	105.64	107.52	107.4	106.7	106.7	107.63	101.57	107.47	104.41	106.23	106.74	106.27	101.58	102.31	106.64	105.17	105.56	103.31	104.84	99.162	107.99	105.97	100.55	105.02	104.94	102.45	105.49	101.76	106.01	107.62	110.09	107.24	103.08	104.25	106.65	103.32
105.32	104.03	105.86	106.4	105.68	108.26	104.71	107.15	105.54	111.74	102.8	107.39	106.38	107.52	104.73	106.47	103.64	107.05	105.02	106.59	107.36	101.3	106.89	105.82	107.05	113.8	106.68	103.83	107.1	109.92	105.31	106.29	107.52	108.6	101.11	109.31	107.95	107.48	105.65	102.51	109.15	112.2	105.33	106.85	107.93	106.45	104.59	103.33	109.34	106.5
104.68	106.47	104.89	105.3	105.42	106.56	101.68	104.27	108.58	107.01	107.5	104.84	107.77	106.47	107.4	106.37	108.43	101.1	107.48	109.85	106.2	105.92	109.13	107.15	104.47	101.92	108.28	109.5	104.96	102.72	105.94	107.31	110	106.96	103.21	107.09	106.26	104.38	104.06	104.45	104.85	105.72	105.21	106.73	110.97	108.44	108.85	105.63	107.86	102.38
103.76	111.73	110.36	105.82	108.07	105.41	108.9	111.88	108.1	109.17	111.08	111.46	107.36	105.28	109.08	108.05	107.17	105.83	111	108.63	109.77	113.58	104.35	110.76	111.7	111.36	105.96	105.93	106.03	110.54	112.42	105.22	108.05	114.7	108.61	111.71	110.08	107.81	104.52	109.93	110.32	111.81	106.86	104.31	107.14	101.64	107.09	108.14	104.88	108.71
103	106.85	109.51	106.88	106.48	104.49	105.49	107.84	102.69	105.03	103.36	103.47	109.01	103.83	106.01	105.81	103.7	102.67	105.88	106.68	104.68	106.46	101.93	109.06	107.5	104.84	108.36	105.6	102.14	102.83	106.43	109.08	109.09	106.34	108.95	108.43	108.44	108.82	108.47	105.2	105.2	109.46	106.67	105.04	107.19	102.99	104.78	110	108.77	106.92
104.1	107.76	109.74	103.93	107.76	111.54	105.88	105.12	105.89	110.53	109.67	107.35	108.01	110.59	109.73	105.56	106.55	111.19	105.5	112.12	108.71	110.77	107.7	109.7	107.5	111.17	110.78	110.65	111.04	106.56	104.24	105.26	104.94	112.67	104.37	108.27	108.71	109.04	112.88	108.72	104.67	111.25	109.39	107.23	108.24	108.21	105.93	105.78	108.64	106.83
106.89	110.14	106.53	105.93	100.41	110.83	105.1	108.16	106.38	108.86	102.87	106.04	106.23	105.18	105.9	106.78	106.38	109.4	102.94	106.1	104.1	106.11	109.69	107.69	104.83	108.12	103.4	104.5	106.09	106.53	105.22	106.15	106.36	109.59	104.55	104.34	98.969	109.2	105.71	103.5	102.15	104.65	106.3	109.12	107.11	110.49	106.43	103.27	106.03	108.3
93.777	93.802	97.381	94.377	94.746	101.39	99.757	97.01	96.063	102.66	97.178	95.214	96.904	97.117	102.3	100.9	100.78	95.854	101.93	97.386	98.747	96.9	98.467	95.134	95.665	100.41	101.06	98.048	102.41	99.069	96.686	98.598	100.26	99.396	97.578	97.446	97.559	101.19	98.284	96.906	94.765	99.349	101.1	95.855	96.489	92.896	97.808	100.53	98.705	97.156
110.21	106.32	106.34	109.91	107.56	106.44	104.71	102.94	109.82	106.22	105.58	113.11	108.63	109.13	111.09	107.33	105.19	111.22	108.82	105.99	106.13	112.16	110.24	107.93	103.71	105.73	108.34	112.97	113.38	109.7	105.47	109.91	102.17	111.25	105.6	107.9	109.92	106.2	107.28	107.1	110.3	110.65	107.3	104	104.07	103.66	109.21	105.1	101.49	108.7
97.913	99.369	104.33	100.23	101.63	101.77	102.98	97.849	106.1	97.084	100.45	99.715	103.37	103.12	96.328	98.902	99.326	105.29	99.794	97.187	101.42	107.55	101.35	99.739	102.24	100.64	99.953	100.28	102.53	97.8	102.2	102.61	99.015	99.822	97.627	100.69	105.29	102.28	99.67	100.43	102.82	102.27	96.583	105.66	99.869	103.35	98.23	100.31	97.118	100.93
107.47	105.09	103.17	104.27	105.32	106.98	103.49	105.42	104.58	101.38	105.48	102.96	104.79	106.24	101.11	108.55	106.62	107.65	105.44	105.62	105.58	106.29	109.04	109.07	108.41	106.95	106.55	102.42	103.84	103.62	109.63	108.01	103.37	105.35	102.33	106.56	106.67	105.36	107.12	105.34	109.28	103.97	105.42	110.14	108.33	101.82	106.1	110.29	104.39	106.25
105.85	102.85	105.1	104.18	107.45	108.26	103.42	101.15	110.52	109.03	105.42	103.48	105.74	102.88	107.17	105.27	104	104.34	106.5	102.56	103.72	99.696	106.91	106.46	106.63	105.32	104.62	102.46	105.31	100.31	102.64	106.2	104.74	102.06	105	108.41	107.2	103.74	106.68	102.95	108.06	101.04	105.58	104.81	101.58	106.36	101.22	108.67	104.02	102.71
102.55	111.85	103.01	105.93	107.51	103.84	103.61	108.06	110.39	103.66	105.66	108.07	104.36	107.45	106.61	106.07	101.49	102.19	103.31	102.12	102.93	106.35	104.9	105.03	105.4	104.24	107.03	106.98	104.23	103.43	110.39	105.88	107.88	108.6	103.09	105.17	110.87	107.98	104	104.29	103.24	107.8	105.47	101.86	108.73	104.56	108.1	105.6	105.45	107.38
102.54	111.07	106.9	102.99	104.3	111.91	106.06	107.09	107.76	104.05	102.02	107.44	104.25	103.55	100.72	106.47	101.84	101.69	106.54	104.44	108.23	105.42	103.84	108.96	105.97	104.9	108.14	104.89	103.62	109.73	105.61	108.55	106.56	101.91	105.77	107.99	111.83	110.77	108.15	108.14	107.51	107.22	107.42	107.54	101.82	106.59	102.85	105.28	106.02	105.29
106.75	106.21	104.07	108.47	108.59	104.68	110.14	110.83	108.92	107.7	107.83	108.45	107.57	108.91	102.83	109.13	108.53	109.24	109.69	109.03	107.98	109.11	112.24	108.95	107.77	102.41	107.39	107.19	104.44	106.29	112.1	109.64	107.44	109	106.95	108.89	107.42	105.81	115.39	103.49	108.85	107	109.83	110.66	110.89	107.71	103.59	109.28	110.67	106.62
105.95	106.14	106.27	104.49	106.42	106.63	109.44	106.9	104.72	106.3	109.04	110.35	107.01	105.73	110.99	108.61	108.98	105.41	104.33	108.86	107.68	107.04	106.35	104.21	106.24	109	108.71	109.83	108.68	108.62	111.74	112.57	104.89	111.36	105.66	105.78	110.69	106.73	104.36	107.02	111.11	104.64	107.49	107.96	111.78	107.07	110.03	107.24	110.84	108.61
104.48	106.09	109.47	105.59	107.6	108.67	108.04	102.08	109.3	112.99	106.15	108.06	104.66	106.8	104.34	109.21	96.833	105.3	110.07	98.989	105.42	107.5	106.19	106.56	107.1	106.64	102.2	106.59	107.31	106.18	109.09	107.88	108.03	106.53	109.12	109.39	107.99	104.57	104.51	107.68	106.85	107.9	108.58	103.81	105.76	108.06	107.98	105.1	105.96	103.87
91.501	96.902	98.598	100.23	94.644	94.919	95.804	96.389	98.297	97.293	101.67	97.485	95.062	95.852	95.661	97.763	95.242	96.125	101.61	96.786	100.49	96.751	99.165	105.41	95.747	101.74	100.16	101.05	92.76	96.626	97.914	102.2	100.15	94.052	101.44	97.89	98.891	97.535	96.555	96.534	99.895	99.556	99.041	89.876	101.56	97.275	97.848	99.493	98.377	100.91
110.3	110.72	110.33	104.96	107.98	107.93	107.44	107.4	106.96	106.68	109.61	106.28	111.06	109.73	107.14	108.93	104.47	107.54	104.04	109.57	107.43	110.23	108.73	114.64	111.24	107.44	106.94	105.73	108.61	107.61	105.6	105.25	107.46	106.91	108.92	110.95	105.09	108.58	112.07	107.96	108.33	108.65	111.18	107.04	111.99	110.66	104.02	108.6	103.18	111.23
99.401	101.05	93.322	99.321	96.285	95.737	97.51	96.154	96.575	99.933	98.464	97.173	100.24	96.837	98.402	101.04	99.305	94.358	98.458	97.612	95.072	96.81	99.086	98.754	97.274	98.519	94.629	97.19	95.788	91.872	97.912	97.478	95.874	98.443	95.511	96.037	102.06	96.495	100.56	91.94	99.174	97.855	101.61	102	96.893	95.973	98.065	98.097	98.805	100.65
106.11	108.33	107.45	104.6	106.79	103.67	100.58	99.718	100.92	103.84	105.51	106.37	101.74	105.74	104.9	101.73	110.25	105.44	106.18	110.53	104.74	107.69	103.94	104.23	105.9	106.66	109.07	103.75	103.53	104.04	103.42	106.61	110.32	108.39	104.22	104.9	109.67	105.76	106.97	104.73	102.74	105.03	106.69	103.25	105.57	105.84	107.38	102.49	101.72	105.5
110.44	105.44	108.55	113.32	108.41	107.43	108.32	108.07	104.67	107.12	107.21	104.89	109.02	105.3	108.98	108.84	108.02	107.2	109.7	110	105.17	111.01	105.5	107.09	104.35	108.12	109.27	111.1	112.36	111.53	101.18	108.86	105.8	104.15	106.22	109.9	108.45	104.39	106.8	109.62	109.48	106.37	110.11	109	108.89	110.65	107.84	110.94	107.88	107.51
106.23	103.49	107.26	105.42	108.75	102.95	114.12	112.04	106.38	103.48	107.05	107.9	102.98	108.97	110.97	108.22	106.35	104.14	105.23	103.98	105.78	108.08	102.65	103.79	106.36	107.3	105.8	105.14	109.92	104.42	108.43	109.57	102.26	109.56	103.05	109.7	104.99	108.73	106.59	107.29	106.74	102.76	107.14	101.26	108.16	105.58	104.2	102.83	105.33	105.33
110.7	105.46	105.35	100.13	103.21	103.37	107.54	104.07	106.9	108.91	110.04	105.68	108.18	104.28	112.12	102.46	103.71	103.79	105.5	104.74	107.89	105.91	102.39	99.846	109.65	107.65	109.62	108.18	101.76	110.28	108.73	105.7	106.37	105.44	104.92	104.39	104.43	108.95	101.73	103.07	109.71	106.38	105.72	102.75	106.39	108.57	105.07	105.54	101.22	101.62
104.65	112.23	108.86	110.12	111.48	109.58	106.99	110.31	114.66	109.22	115.1	112.41	109.62	113.31	110.49	112.41	110.88	108.06	113.19	110.91	107.35	109.55	115.39	109.4	109.78	108.27	110.87	112.08	109.52	109.9	112.12	112.08	112.54	109.1	113.51	112.88	109.8	109.98	110.34	110.78	112.68	111.71	107.49	110.21	109.8	110.58	108.41	109.79	110.52	112.83
96.661	100.1	97.796	98.492	98.11	99.809	99.055	94.487	100.48	94.684	97.468	95.329	96.414	96.802	95.635	94.548	97.699	97.123	96.037	99.891	98.207	98.461	96.922	96.964	97.761	101.33	101.34	97.229	98.394	98.56	98.11	97.753	96.324	100.21	98.326	99.421	93.936	102.2	100.31	99.711	95.576	97.919	99.496	96.154	101.16	100.49	101.88	98.458	99.168	99.61
98.71	101.4	96.772	98.927	96.741	100.84	97.753	98.872	101.1	101.16	103.36	98.947	103.54	98.645	101.55	100.75	95.417	102.23	102.66	102.25	103.71	98.727	96.372	100.56	101.86	99.382	102.67	96.7	101.06	102.78	100.62	102.78	98.652	102.41	99.691	97.633	105.47	102.65	102.4	102.5	97.747	104.53	99.432	100.79	97.384	100.4	99.92	97.83	99.307	100.48
108.71	106.16	112.24	102.91	109.93	109.02	105.6	106.83	108.8	105.95	114.18	111.02	105.64	110.75	112.97	107.53	107.81	108.23	105.53	106.02	106.67	113.51	110.26	105.58	110.5	107.55	103.73	110.64	109.06	107.75	106.88	104.99	105.45	103.46	107.57	106.94	108.96	109.39	106.78	102.89	112.7	111.5	107.15	108.69	109.49	102.25	105.79	109.62	109.08	107.9
108.25	108.02	107.8	108.02	107.92	110.53	102.9	107	107.12	103.8	106.63	107.58	107.8	103.79	106.35	108.02	108.17	104.78	106.42	112.16	108.94	109.31	109.23	106.19	104.47	107.96	109.15	110.62	103.69	109.91	110.31	105.02	107.53	107.14	110.65	106.82	106.86	104.26	112.41	103.17	104.83	105.13	110.04	108.7	105.59	111.29	108.34	107.02	109.06	106.64
108.93	102.57	100.32	102.42	105.11	107.99	104.86	104.87	105.95	105.1	110.45	107.01	99.955	102.96	108.83	106.62	104.86	107.26	104.91	104.58	103.4	110.88	107.09	106.92	104.09	102.06	99.218	104.02	105.72	105.68	106.27	104.59	106.35	105.15	103.9	105.42	104.77	107.3	106.17	103.66	107.92	109.74	106.14	107.01	106.13	106.08	106.34	106.63	107.29	109.06
102.9	100.33	107.2	108.54	106.06	101.71	105.86	104.08	101.49	100.37	106.64	107.03	108.22	109.19	105.6	102.98	106.9	102.66	107.55	108.3	108.44	106.85	105.78	109.6	107.55	104.96	104.89	104.44	105.03	104.69	107.99	111.25	106.44	102.76	105.69	109.03	112.17	104.71	108.5	108.68	109.58	109.43	110.64	107.22	108.93	110.41	108.78	108.04	105.13	104.13
100.01	100.3	98.547	100.99	99.478	101.24	99.877	97.165	102.83	102.23	100.28	96.723	97.886	97.434	101.48	95.056	102.53	102.78	98.075	100.88	101.85	98.134	101.21	101.04	100.24	99.433	101.36	99.227	102.91	99.163	96.565	100.13	102.64	97.654	99.024	101.02	100.29	103.76	102.64	100.51	99.378	98.331	97.351	96.036	96.662	102.7	102.58	107.15	102.06	102.43
109.14	107.8	101.01	102.04	110.59	103.09	108.77	104.23	104.21	109.88	103.81	110.08	109.44	104.64	101.15	107.93	108.39	104.3	108.87	101.65	106.32	109.35	107.87	108.04	102.93	105.97	105.54	106.12	106.14	105.34	107.64	102.71	104.24	101.76	104.99	106.67	104.57	104.51	107.23	104.15	105.64	103.15	109.18	108.01	105.22	108.23	104.65	107.13	104.52	102.63
99.529	103.78	92.366	97.521	102.05	99.205	101.26	101.73	99.09	103.27	101.98	103.59	105.67	100.64	104.13	99.432	99.481	103.7	95.727	104.29	100.52	99.379	101.09	100.32	105.29	100.68	101.29	99.553	99.362	103.58	106.52	102.35	100.77	103.35	101.75	100.77	101.65	99.633	102.01	99.41	98.195	99.162	96.844	96.367	101.3	102.75	94.829	102.69	100.37	94.694
105.58	99.183	96.28	99.197	103.81	99.378	102.24	100.18	96.322	104.14	104.08	100.18	105.05	95.933	102.89	102.85	101.89	98.7	99.008	102.28	101.31	99.676	101.21	99.754	99.11	101.26	102.08	104.22	101.28	103.46	97.987	102.16	102.06	102.22	102.33	99.531	102.62	99.465	96.006	98.769	103.98	105.75	98.736	99.571	99.407	98.502	98.941	98.421	99.294	94.266
106.49	107.45	105.78	104.01	103.75	104.51	107.43	104.25	106.57	107.75	109.84	108.6	107.73	104.52	109.77	107.08	104.37	108.91	107.87	111.39	101.51	103.23	107.93	106.56	105.82	109	106.22	108.42	106.62	101	105.85	106.13	107.42	102.71	107.08	103.27	106.49	106.76	103.72	106.63	106.52	108.69	107.98	107.8	104.28	107.35	106.6	105.27	106.29	105.52
112.52	104.44	105.56	103.86	102.9	103.83	108.28	108.06	103.48	103.63	105.68	104.03	105	104.63	105.96	108.74	106.34	110.69	108.2	105.19	97.982	108.23	109.57	105.81	111.27	108.23	104.68	107.14	105.33	103.92	104.36	108.07	106.5	103.35	107.69	105.94	106.91	107.09	104.65	107.52	103.1	103.03	110.73	104.51	105.68	103.39	105.67	106.92	104.25	103.04
100.41	104.36	95.977	96.388	97.199	105.13	99.116	99.697	102.75	102.49	103.91	102.31	102.69	97.256	98.712	102.62	104.04	99.853	98.647	99.297	99.159	103.35	104.86	97.758	101.48	96.386	97.705	99.386	106.94	102.58	102.1	103.93	102.85	99.77	108.73	101.29	103.41	103	100.43	98.863	100.24	100.49	101.22	101.76	98.65	102.82	98.421	101.65	103.21	102.54
105.1	105.01	105.91	107.04	102.32	106	105.89	104.14	105.6	106.41	105.43	105.92	108.31	104.82	106.24	107.25	101.49	106.33	108.56	105.85	103.58	103.91	102.54	107.97	103.59	107.47	103.62	105.33	107.29	104.58	104.61	102.22	101.35	105.81	105.75	104.01	108.61	104.81	104.16	104.75	104.13	105.33	106.16	106.27	110.07	107.69	103.71	106.08	107.69	108.61
107.23	105.52	99.747	102.99	103.35	105.9	102.54	112.28	107.47	106.79	106.35	106.12	105.09	106.5	104.34	104.91	108.47	108.93	101.17	103.64	107.32	108.66	106.89	105.79	108.24	107.44	103.6	108.59	104.18	100.01	106.04	106.71	106.15	103.76	106.85	102.42	107.97	101.49	104.79	105.54	109.16	105.32	107.36	108.8	111.02	105.81	107.3	107.44	105.14	103.17
111.15	109.83	109.28	108.22	112.67	106.53	107.46	109.61	112	104.32	106.47	103.38	109.27	107.12	107.39	111.49	101.74	110.11	110.98	107.45	107.65	109.41	110.69	103.69	111.86	105.26	104.64	109.67	109.69	111.86	109.09	107.9	110.19	109.9	108.52	110.57	108.6	110.31	110.22	107.89	106.63	111.48	108.69	109.28	105.73	109.14	108.49	109.6	114.36	106.33
104.72	105.2	109.47	103.11	107.06	106.56	108.06	105.51	100.92	108.77	110.25	107.05	109.17	104.5	105.83	108.54	105.6	101.31	105.62	104.02	104.16	105.54	105.67	104.96	103.25	107.09	106.64	103.77	105.98	105.51	102.65	107.05	105.89	105.96	106.12	108.24	109.12	105.05	102.72	103.86	104.52	105.35	106.99	103.91	106.68	112.08	110.18	109.71	105.47	105.87
104.46	106.04	101.2	112.03	107.71	107.52	105.91	108.48	107.86	104.79	103.22	103.98	104.88	104.44	106.61	107.85	104.93	102.96	103.93	104.73	102.14	105.39	106.56	103.75	107.06	104.85	110.11	103.57	105.99	105.12	101.4	105.96	104.38	106.14	107.73	107.15	105.5	105.44	105.95	111.58	104.78	104.87	106.06	102.09	104.77	104.64	102.66	106.95	105.8	103.14
98.18	96.766	95.497	96.974	93.124	96.346	93.78	99.839	98.466	101.41	98.648	97.073	102.67	95.111	102.05	96.753	96.668	99.175	97.696	98.501	98.046	95.415	96.583	95.406	97.895	96.26	97.33	93.478	93.036	104.76	99.904	99.765	99.783	96.295	94.29	92.91	96.895	99.955	96.806	95.572	95.281	97.413	93.343	96.508	94.261	100.62	96.92	99.915	96.968	98.308
110.08	108.36	107.94	109.04	106.6	105.08	105.75	106.52	109.11	103.78	106.59	108.8	105.83	107.7	108.24	110.11	105.37	107.24	103.03	110.96	105.96	103.05	103.74	104.28	101.55	106.12	106.78	103.53	106.27	107.17	106.49	104.25	104.63	105.95	105.51	105.78	109.06	105.93	107.14	107.14	102.61	111.09	108.09	103.77	107.91	112.23	108.93	106.86	104.02	106.24
107.43	108.81	108.24	110.83	104.26	105.64	104.76	103.97	108.64	112.82	112.81	107.76	108.08	107.9	106.57	104.05	106.28	106.09	109.16	105.86	109.47	111.7	111.55	109.95	104.88	104.94	109.08	106.52	109.34	112.29	114.88	102.94	104.68	106.33	104.99	104.44	113.09	109.91	106.94	110.05	109.97	111.56	107.45	107.3	113.92	109.66	108.68	107.82	108.03	105.35
103.22	105.02	105.42	102.37	106.59	106.73	104.12	103.26	108.21	108.29	101.19	105.76	107.1	107.97	101.52	107.98	102.94	105.81	108.01	107.53	104.68	105.61	106.22	106.22	106.29	104.96	104.58	106.08	102.7	103.42	108.92	106.13	101.14	108.08	105.25	106.28	104.72	105.38	108.7	107.87	103.32	105.65	109.25	107.03	106.65	99.933	102.29	103.47	105.9	103.69
109.22	110.09	106.23	109.37	107.94	112.73	105.59	107.94	107.82	109.92	110.81	112.51	110.91	112.69	105.34	110.96	108.57	108.42	107.28	110.97	108.51	111.75	105.95	105.4	106.95	107.37	111.7	109.46	112.58	108.64	101.85	107.89	110.91	110.27	107.5	107.26	109.88	107.37	109.12	109.3	112.7	103.39	110.67	106.14	110.99	108.31	111.91	103.01	109.96	111.74
104.7	107.87	107.05	109.72	105.66	107.09	107.46	104.37	104.33	104.82	108.63	107.9	102.51	106.54	107.09	106.04	107.02	103.74	111.78	102.87	102.43	107.06	107.21	108.85	99.946	110.67	107.51	99.807	109.39	107.17	102.95	107.75	103.34	105.22	106.63	108.01	106.72	104.2	105.59	106.82	102.26	107.91	105.26	103.93	107.15	102.66	106.84	103.86	110.49	104.74
104.95	106.39	106.56	104.39	105.73	110.9	108.2	107.4	106.81	104.26	108.88	105.05	104.25	108	107.58	107.97	101.81	102.35	105.49	110.48	102.94	107.81	99.408	100.67	106.59	99.354	106.83	103.09	107.55	107.24	102.16	107.19	103.21	107.06	106.3	108.55	100.56	111.1	112.34	107.43	108.6	105.31	110.18	110.61	106.33	106.34	109.19	105.75	106.6	103.91
111.4	104.79	108.49	106.08	108.7	110.85	106.1	104.91	110.14	106.52	109.99	108.18	107.18	105.89	106.98	104.13	108.58	111.82	106.61	108.52	106.36	102.81	111.19	107.7	108.7	102.93	109.51	103.94	107.84	108.69	109.07	105.38	105.95	108.76	106.16	101.51	106.15	103.79	111.66	107.56	109.43	104.1	103.56	108.07	105.93	108.46	109.8	111.74	107.83	106.2
102.94	105.64	99.134	108.43	104.72	104.64	106.18	107.69	98.116	109.98	100.59	109.62	106.78	104.84	102.64	105.49	108.15	110.05	104.11	107.35	104.49	106.2	107.69	99.859	109.09	106.61	103.34	103.28	104.36	109.92	109.94	102.25	106.19	106.86	108.65	107.23	105.29	104.64	103.33	106.45	101.63	107.6	105.44	108.46	107.37	106	108.28	108.41	111.64	106.49
111.66	107.73	104.78	109.96	107.5	106.42	105.78	112.33	110.68	105.27	107.94	109.54	112.96	110.19	108.88	107.54	104.88	109.24	105.3	112.28	112.6	102.63	106.02	109.99	106.26	107.46	106.6	110.47	111.62	110.03	109.24	109.57	111.75	107.24	107.17	108.69	108.54	102.43	111.5	109.31	111.29	107.78	108.74	112.93	106.98	108.04	111.97	104.77	108.77	106.82
98.487	101.82	100.15	100.01	101.13	97.858	97.778	103.92	102.27	100.75	101.18	103.1	97.259	100.86	99.621	105.53	103.38	100.14	102.83	98.213	100.42	99.259	97.786	99.39	96.97	102.34	99.979	100.63	100.71	101.06	99.479	95.86	102.31	99.398	99.636	100.1	100.37	100	96.641	101.99	97.028	103.66	101.64	102.08	97.668	97.317	102.54	99.855	101.27	101.28
106.3	107.71	105.34	109.62	111.49	110.71	109.92	104.89	108.78	106.8	106.04	108.14	108.48	111.64	107.44	105.82	108.71	108.56	108.59	108.67	107.4	107.75	110.22	107.64	111.25	109.93	107.12	107.87	103.04	109.46	107.43	115.53	100.36	104.06	107.07	107.44	108.72	111.01	105.69	107.99	111.36	107.24	109.15	106.58	108.92	106.07	109.67	110.22	106.94	105.58
98.759	103.97	98.547	98.628	100.16	98.847	100.48	95.332	98.628	99.856	99.829	100.81	99.288	96.981	97.775	97.091	95.197	96.111	95.121	95.954	95.205	96.673	91.025	96.544	101.82	95.549	99.462	95.378	99.696	97.599	99.738	99.526	98.183	97.309	91.304	98.512	98.878	94.505	98.368	99.988	96.1	94.98	99.324	102	98.005	99.661	96.07	100.76	97.993	102.27
93.891	95.17	96.998	95.744	98.653	98.82	94.521	94.252	97.132	99.787	101.39	99.854	98.541	94.534	102.11	100.84	104.09	102.43	95.816	98.682	99.68	97.38	95.749	97.532	101.32	100.21	98.584	99.011	94.775	98.467	98.173	95.581	94.667	99.109	101.55	100.23	95.755	99.309	99.669	93.383	97.298	94.694	98.895	94.998	96.214	96.995	100.23	97.083	99.872	98.674
103.12	103.24	104.64	102.68	104.3	104.17	106.4	107.49	105.83	106.32	108.87	107.12	109.32	107.96	107.11	106.61	102.77	108.31	105.4	105.98	104.39	106.53	105.27	110.16	108.54	106.06	104.61	104.07	110.44	106.1	105.57	104.56	108.11	109.05	111.03	107.29	110.38	107.12	104.65	106.55	103.7	103.44	109.2	101.09	107.19	107.39	106.78	104.97	102.49	109.28
111.07	110.94	107.84	107.49	107.39	111.22	108.41	107.17	103.86	105.17	107.85	108.06	105.15	108.55	110.31	110.35	108.97	103.56	111.54	108.15	110.07	105.87	105.71	103.44	110.07	106.24	111.74	107.14	110.84	106.8	106.9	105.87	107.85	107.96	106.78	109.36	107.78	104.16	106.05	107.52	107.38	106.93	107.9	108.91	106.92	102.31	108.83	110.12	109.51	105.09
110.44	110.43	113.67	110.73	107.73	111.98	112.85	111.68	112.59	107.58	112.89	109.22	111.25	115.44	114.99	110.91	104.71	106.83	113.49	111.08	108.47	108.13	114.91	111.92	113.31	109.15	108.07	115.19	109.99	107.13	111.17	111.02	113.16	110.7	107.49	109.45	111.42	111.81	112.88	108.39	108.81	108.56	109.72	107.8	111.38	110.95	113.84	103.98	109.47	109.44
104.9	109.44	107.18	105.11	106.51	105.89	103.22	102.33	104.2	107.34	105.52	105.89	108.58	105.46	107.21	101.54	106.19	107.71	109.16	106.49	106.9	109.17	108.34	108.43	105.52	107.33	109.01	103.91	106.71	105.82	109.26	107.69	107.24	107.79	103.38	105.13	104.98	108.63	109.05	103.5	106.97	107.92	108.63	106.36	103.85	104.67	107.75	110.14	106.4	105.47
111.09	106.27	111.15	104.84	110.55	111.64	107.53	109.22	111.06	109.5	106.62	105.8	109.77	107.95	108.9	107.45	108.88	106.83	112.69	110.07	116.88	107.28	112.53	104.22	105.35	110.09	106.59	108.42	110.99	110.88	111.83	108.51	111.49	108.15	106.07	109.31	110.12	111.92	107.83	112.1	101.98	102.9	103.94	109.07	111.1	113.43	107.69	111.89	111.99	109.37
106.28	108.85	105.06	105.34	105.26	109.1	106.42	107.32	104.62	108.75	106.91	110.01	109.18	107.9	110.16	109.42	107.16	114.87	112.92	112.66	109.77	110.69	106.85	108.04	110.25	105	106.68	109.01	109.89	105.04	107.17	109.45	114.89	105.95	107.13	109.75	109.38	106.95	108.21	111.17	103.66	111.88	108.93	112.5	107.08	107.98	107.3	107.52	108.12	110.81
109.24	107.16	108.69	108.14	109.51	107.8	108.74	107.53	107.35	107.81	103.61	107.47	104.73	104.92	102.79	103.03	107.81	110.41	109.1	104.79	104.98	106.31	105.15	108.76	109.17	108.44	108.62	102.95	107.54	103.72	108.32	100.42	107.54	106.12	106.54	103.89	106.75	103.06	103.98	106.82	106.49	112.21	112.2	109.04	107.19	104.7	105.05	106.83	107.67	107.87
107.14	108.06	105.22	102.52	106.74	105.6	107.49	102.48	106.66	105.88	106.44	105.46	105.64	110.53	106.43	102.78	108.14	103.99	101.76	102.68	108.64	107.69	101.53	99.533	109.19	107.37	104.51	103.65	106.38	102.69	103.26	104.73	109.34	106.47	110.47	107.49	106.26	103.78	103.65	103.82	105.49	104.94	100.99	105.54	104.42	105.96	107.86	105.2	104.63	103.34
98.943	96.331	97.541	99.536	100.55	103	95.785	95.429	95.123	100.84	99.027	100.01	97.993	97.61	103.14	99.595	99.347	98.452	95.797	101.95	99.596	94.481	100.19	99.67	94.624	97.37	100.85	99.658	99.579	100.03	97.006	98.503	95.858	100.22	100.27	98.272	103.41	96.183	98.188	97.989	95.939	99.688	100.62	100.86	102.94	100.85	95.686	98.631	98.697	97.659
99.399	97.962	98.202	98.576	97.812	100.1	98.608	97.045	97.326	97.785	97.165	95.884	99.475	102.28	96.535	95.816	94.821	98.473	94.392	94.387	99.478	97.714	97.821	101.1	95.548	99.372	100.39	100.11	97.383	101.35	99.707	104.2	102.52	101.48	98.067	94.384	101.44	100.6	106.04	99.575	98.886	101.85	99.124	98.543	101.3	98.189	98.698	96.667	97.062	102.41
107.72	108.36	103.99	111.77	107.99	105.98	106.49	105.7	105.9	108.1	110.72	104.52	106.99	106.8	107.16	104.84	112.87	109.29	108.42	106.94	106.51	107.79	103.9	104.37	109.41	107.48	104.93	110.07	107.35	106.9	109.55	107.16	107.93	110.32	109.44	108.14	105.72	106.71	109.19	105	104.16	105.17	107.42	108.12	111.59	107.36	108.09	107.27	106.24	108.02
107.05	105.46	113.61	106.72	107.11	102.14	110.08	108.58	107.03	109.43	106.37	111.65	106.62	110.84	108.86	109.51	107.74	109.1	110.75	107.44	108.61	110.45	110.09	106.52	107.34	106.33	108.91	107.29	109.38	111.98	111.51	109.68	107.11	109.42	108.26	109.23	110.67	111.28	108.65	108.67	106.13	103.5	111.79	106.91	109.86	109.73	105.74	105.53	111.13	108.23
112.7	111.08	108.82	107.45	109.3	106.15	106.29	109.62	105.66	109.88	110.76	112.6	111	110.34	112.06	115.38	105.93	107.87	111.05	109.77	109.25	112.02	109.65	109.97	107.28	108.75	113.5	109.45	110.66	107.64	111.75	107.6	109.61	111.13	109.73	107.04	109.73	111.24	108.06	108.9	112.9	109.69	113.88	110.61	112.23	108.28	111.46	109.08	112.01	111.07
103.38	113.73	107.14	111.82	108.63	113.04	108.42	106.81	109.34	108.87	109.74	107.94	108.85	107.91	105.46	108.89	108.48	111.13	106.98	109.9	104.83	106.51	110.6	105.32	112.24	108.22	106.36	108.42	108.89	103.92	102.1	104.26	111.93	109.72	110.67	108.55	109.87	111.31	108.02	110.14	109.61	110.18	109.77	105.59	109.36	110.99	101.29	108.67	105.66	109.92
104.56	105.18	104.73	107.76	104.48	104.05	107.36	101.65	106.71	106.78	108.16	108.69	98.488	108.54	103.05	106.44	102.8	101.02	107.26	103.95	103.6	104.56	104.42	110.36	104.62	103.67	105.82	108.49	108.62	105.36	104.75	102.66	107.53	102.75	109.23	105.26	110.69	105.93	103.87	106.92	110.5	107.03	103.3	103.44	106.46	109.56	107.7	105.84	105.43	102.94
107.84	105.77	106.79	107.3	101.34	103.47	110.09	104.5	103.67	106.53	104.64	103.09	103.67	106.2	106.18	107.01	107.47	104.37	105.47	103.62	109.2	106.12	105.72	108.07	107.51	104.83	99.548	108.32	102.57	105.2	105.63	101.73	103.38	102.97	102.66	107.88	104.73	104.91	110.43	106.56	107.96	108.68	103.26	104.66	111.21	101.86	104.19	104.61	106.34	104.72
110.05	108.36	104.02	106.8	106.93	109.45	107.23	103.09	107.8	106.1	108.84	109.45	106.26	108.45	106.19	103.87	109.36	106.23	107.53	109.24	107.48	112.38	107.3	112.78	106.91	107.57	108.77	102.6	109.03	109.94	106.23	105.46	107.66	106.56	107.58	109.16	106.38	103.25	110.59	105.66	108.05	108.52	105.63	108.11	112.1	110.69	109.61	111.31	106.91	108.27
103.56	105.5	107.3	105.15	111.69	109.04	110.35	104.98	104.44	109.49	105.52	110.25	108.51	107.59	108.52	108.05	109.17	111.94	103.43	106.66	110.8	105.76	107.14	109.05	107.84	110.38	112.49	111.53	113.63	110.23	105.47	108.43	109.74	110.81	107.18	106.13	109.2	106.86	108.21	114	108.43	107.99	114.07	108.5	111.61	104.71	103.92	107.12	111.09	104.82
103.88	102.63	105.36	101.48	104.24	105.99	105.02	105.7	107.23	111.5	106.36	109.45	104.5	107.62	105.31	104.92	107.94	106.72	102	109.51	107.84	104.23	104.76	108.45	102.72	105.31	109.05	105.98	107.16	108.09	108.23	110.42	106.82	104.55	104.1	103.6	112	105.28	105.39	105.51	102.07	108.98	104.11	108.52	110.62	107.17	108.84	109.52	107.58	107.37
110.61	106.25	107.67	102.8	106.3	99.039	107.23	106.06	105.49	105.56	106.47	106.79	109.57	106.79	102.84	104.03	102.23	102.73	108.15	103.09	104.65	101.82	107.86	107.51	102.37	104.61	103.3	105.54	105.67	109.35	100.93	104.01	109.48	110.93	103.67	106.33	106.1	103.89	106.62	107.47	106.97	102	103.93	106.42	103.23	104.45	104.97	102.06	107.16	106.42
105.95	105.61	100.71	102.77	107.37	101.62	108.06	103.47	101.39	101.85	101.67	99.078	101.7	104.96	100.4	99.887	102.9	100.62	101.1	102.13	105.6	101.04	100.05	101.79	104.41	102.45	105.92	102.71	103.52	104.23	106.99	103.87	105.41	105.23	104.96	104.45	101.66	101.76	101.83	106.43	103.85	101.45	102.4	98.005	102.88	105.44	99.295	100.88	102.07	100.64
105.97	100.31	103.15	104.4	105.21	102.73	105.1	102.07	107.13	111.66	100.67	103.68	111.7	108.22	104.96	105.01	105.55	102.77	103.48	108.11	105.55	104.55	105.22	100.98	104.61	103.36	108.84	104.38	105.34	104.9	105.22	103.59	106.21	107.82	110.65	109.09	107	104.19	99.731	105.22	105.75	103.76	106.01	102.81	104.03	104.19	104.19	103.24	107.26	104.07
107.73	106.88	110.61	110.13	104.5	106.53	111.2	104.73	107.51	110.01	109.99	108.28	109.41	109.03	112.28	107.95	106.4	106.61	112.15	104.99	106	107.55	109.77	111.52	111.83	109.02	108.17	112.38	108.12	109.19	107.32	106.6	109.53	112.09	111.99	105.76	113.12	109.33	111.18	108.09	107.97	107.06	107.25	110.82	108.55	108.31	109.85	109.56	113.82	108.44
100.37	100.63	98.443	98.989	102.73	103.64	100.22	97.431	100.85	102.92	103.38	97.196	96.705	100.79	102.59	99.952	94.614	96.732	99.793	102.27	101.71	98.124	97.576	101.3	100.74	93.839	95.151	97.103	104.13	99.823	96.601	98.982	99.945	98.006	98.801	99.765	104.77	96.193	100.69	99.321	101.17	99.856	100.43	102.1	102.99	96.53	100.06	101.13	100.28	105.76
105.65	105.86	110.84	103.28	102.67	104.64	103.95	99.637	110.16	109.64	105.9	106.65	108.96	106.82	107.96	103.75	101.46	104.82	103.56	109.33	104.68	105.27	102.48	102.73	110.69	109.03	102.5	106.46	105.4	105.06	105.46	102.92	106.66	106.99	106.97	104.84	107.1	105.61	109.12	106.99	107.28	108.12	102.21	102.77	102.97	103.72	108.92	106.35	102.04	105.25
107.06	110.75	108.82	109.87	107.72	107.66	107.96	109.72	111.17	107	105.44	109.96	111.09	109.26	106.03	112.88	106.06	110.6	100.26	106.73	104.47	110.58	109.16	106.98	107.36	108.31	108.66	109.34	107.35	105.11	106.5	107.06	109.09	106.71	112.92	111.41	103.98	105.52	106.76	108.45	107.99	111.49	108.13	109.8	106.59	107.27	113.44	104.37	109.89	106.78
95.613	94.775	101.29	97.973	97.004	96.865	100.39	97.082	93.631	99.42	94.996	94.425	101.52	95.204	99.022	95.453	102.38	100.59	99.782	100.56	96.034	98.887	99.6	96.251	95.379	96.937	95.034	96.294	95.186	98.435	94.805	98.05	99.239	100.03	94.957	96.697	96.553	104.63	99.719	97.746	98.05	98.123	92.458	98.511	101.16	100.2	99.559	99.922	97.953	97.199
101.51	104.96	104.06	108.9	108.25	107.13	103.06	103.57	105.89	108.62	104.04	104.4	107.33	106.1	104.96	104.13	98.941	108.77	103.79	103.55	107.48	100.19	107.06	104.82	103.29	109.32	103.56	101.99	105.22	110.38	104.38	110.03	102.84	107.85	107.62	105.33	106.39	106.13	103.92	108.73	105.35	109.1	102.27	105.75	106.87	106.42	106.77	99.865	109.23	110.9
98.583	102.78	98.36	104.65	96.512	101.98	108.35	99.773	100.01	100.92	105.3	100.21	98.821	105.28	103.2	101.82	99.979	102.24	99.342	101.28	106.13	101.31	101.9	101.45	104.45	105.68	103.25	100.27	102.83	103.79	103.51	103.81	106.98	102.59	101.52	101.79	101.67	105.35	99.155	101.4	98.82	101.74	106.28	102.1	104.36	104.23	107.15	105.33	100.24	100.15
112.04	111.77	104.73	106.05	102.04	109	110.53	107.62	106.88	109.49	105.79	102.63	107.61	109.5	106.45	107.11	114.14	105.04	109.27	109.91	107.48	108.67	108.2	106.22	104.35	106.35	107.31	101.94	109.56	110.14	108.79	104.62	99.623	105.36	107.88	105.48	101.62	103.35	102.73	103.16	106.37	105.37	108.8	106.84	107.07	105.31	105.66	103.22	102.61	108.48
110.05	109.54	106.49	108.46	111.07	111.48	120.59	108.89	108.85	111.96	110.66	110.34	113.21	109.63	113.01	111.46	110.54	107.44	110.52	108.64	113.31	109.21	109.87	110.58	110.83	105.7	109.26	108.66	108.3	113.87	105.25	109.93	110.13	112.69	109.45	114.55	112.74	110.79	109.24	107.53	111.58	106.18	107.18	112.95	105.87	107.57	110.27	115.61	111.82	110.45
107.93	100.8	105.63	110.18	108.4	103.27	105.33	102.84	102.17	103.59	110.92	102.12	109.27	102.44	101.51	105.9	112.87	102.87	108.28	110.62	108.34	106.57	108.7	103.49	109.15	106.1	103.88	104.85	106.22	104.97	106.5	103.19	105.62	102.73	108.17	107.16	107.78	106.65	104.7	105.46	109.05	110.45	106.7	103.88	104.16	106.37	107.09	106.74	104.89	108.68
111.41	112.08	112.57	113.26	108.49	105.75	112.92	107.95	111.8	109.05	111.85	113.02	110.25	112.48	108.41	109.39	113.71	111.62	111.75	110.58	112.09	108.58	109.28	112.74	107.97	108.93	108.38	114.34	106.78	110.75	110.4	109.77	107.23	107.73	108.42	108.46	108.16	109.52	109.46	108.2	111.64	111.73	114.52	107.71	112.27	114.31	117.19	112.73	110.71	114
104.97	109.93	106.7	108.4	114.67	109.77	107.1	106.92	110.71	109.07	110.03	103.83	104.71	108.11	107.36	109.48	107.75	108.42	104.9	111.16	103.76	107.5	109.5	110.32	107.73	107.8	105.96	105.7	105.71	109.06	109.31	111.25	108.05	106.23	107.63	106.71	111.77	110.55	110.75	107.02	105.39	110.53	104.73	110.99	111.11	106.35	109.01	105.8	107.42	107.93
112.29	107.9	110.03	116.01	107.14	109.91	112.14	105.39	106.13	108.34	102.04	106.83	105.98	106.02	108.97	110.21	110.52	110.05	110.68	106.57	108.29	108.76	105.6	109.43	107.63	108.98	108.95	103.35	110.04	109.07	110.54	105.1	109.91	108.24	106.09	111.94	104.48	101.88	107.78	104.41	107.92	106.41	115.52	104.29	111.15	111.64	109.27	110.07	111.67	111.06
108.07	107.45	112.06	102.58	111.96	109.35	105.39	111.65	107.8	105.92	105.43	106.31	109.45	109.76	109.1	103.93	107.93	109.78	111.23	109.86	110.38	110.19	106	109.87	101.63	109.81	107.61	113.23	109.49	109.2	109.62	111.55	109.94	105.91	109.69	107.61	108.58	110.38	110.32	110.77	106.23	104.68	112.66	105.82	108.07	107.07	110.1	111.78	110.97	105.74
105.03	113.47	110.54	107.43	111.41	111.22	106.97	103.75	107.03	108.07	103.96	108.27	101.65	104.92	111.78	110.79	108.44	108.85	107.86	107.11	108.84	106.76	109.5	105.73	110.92	105.79	106	109.05	108.79	108.2	111.02	109.06	112.17	105.28	113.47	109.9	105.94	104.33	112.8	110.72	106.47	108.01	104.14	108.71	108.75	103.63	106	108.77	103.61	105.96
108.1	107.68	108.56	106.4	106.72	104.65	106.06	108.99	102.8	108.22	107.47	106.03	108.47	106.9	108.34	108.38	109.59	111.6	106.55	109.5	105.77	105.68	112.16	101.68	103.27	108.93	102.93	105.3	105.49	109.66	108.12	106.2	104.1	105.88	106.06	106.27	105.22	106.49	111.63	107.28	105.58	102.21	108.37	110.39	108.8	101.55	109.15	104.47	107.04	107.94
106.98	103.53	104.55	106.43	105.53	101.43	102.48	106.43	109.19	102.54	106.52	109.2	107.8	103.74	104.23	112.31	105.3	106.95	107.2	105.51	107.4	107.68	101.91	106.31	101.67	106.36	102.81	107.76	106.67	106.5	107.4	105.04	109.42	107.37	101.52	109	103.46	105.08	104.2	105.34	105.15	103.19	108.02	102.89	107.54	106.97	106.25	106.49	107.6	104.1
108.39	107.33	105.59	106.32	109.21	104.91	108.87	105	106.65	111.72	103.56	110.2	108.53	107.39	103.74	107.22	105.71	107.63	108.31	106.22	110.9	108.03	103.68	104.9	108.46	109.12	108.35	103.95	104.15	108.63	107.05	104.96	107.93	103.63	111.68	105.48	104.76	108.16	110.84	105.63	107.52	110.14	109.54	106.55	109.93	107.05	105.95	104.17	108.9	107.11
108.2	110.35	107.75	112.84	108.72	106.72	112.92	108.3	111.76	109.6	108.4	106.78	105.62	110	108.05	105.65	108.29	103.69	106.72	108.96	110.27	110.28	108.49	110.51	110.18	105.59	109.23	105.6	107.38	106.93	106.28	110.07	111.34	114.44	107.56	105.69	109.28	108.34	109.76	108.77	108.31	107.58	101.72	109.32	111.62	107.91	108.65	109.11	108.94	106.21
105.75	102.24	107.44	110.04	106.25	110.74	104.22	107.55	110.84	104.97	109.62	113.89	112.47	106.91	109.08	109.2	106.45	108.21	108.95	105.1	108.27	106.67	108.87	110.25	107.17	110.56	109.29	109.33	113.69	110.75	110.94	110.19	107.13	110.7	111.72	109.21	109.78	102.82	111.92	105.91	112.98	106.38	105.46	107.36	107.42	110.06	105.76	106.83	110.13	106.16
109.44	106.94	103.4	103.44	103.41	106.93	106.97	105.67	108.39	107.23	99.653	102.31	105.68	103.63	107.99	99.27	102.27	105.93	105.85	103.38	102.14	107.45	103.33	108.53	104.5	106.67	104.98	106.3	105.18	101.76	102.9	106.72	104.12	105.06	104.83	104.88	106.04	109.44	104.29	106.1	105.26	110.53	104.6	105.18	103.22	108.33	105.26	105.21	110.44	108.28
108.41	108.6	106.46	105.21	107.62	102.09	106.28	104.43	104.72	107.69	106.12	108.57	105.58	107.27	105.53	105.66	107.89	109.54	103.78	100.84	109.5	102.19	105.6	104.52	104.62	107.1	109.15	105.66	108.35	101.17	107.59	109.78	105.18	111.34	105.77	109.1	102.3	108.58	102.11	105.26	100.03	105.54	105.94	107.34	100.15	105.14	105.06	106.29	106.12	108.62
110.12	104.82	109.89	116.35	109.02	109.94	111.86	109.48	108.26	111.72	114.08	104.77	110.45	111.55	109.9	107.58	110.81	107.54	110.4	108.54	110.62	111.25	108.67	115.78	117.19	108.53	108.37	112.66	110.88	111.48	111.96	108.24	107.1	114.08	109.56	111.64	112.06	108.77	106.89	109.39	107.77	108.99	116.53	105.88	110.2	111.82	111.11	110.77	110.64	105.36
97.492	102.21	101.31	101.29	103.03	93.494	100.16	99.433	99.374	103.94	98.62	101.23	101.29	97.937	100.51	101.54	99.965	101.77	97.776	97.29	99.619	98.89	97.949	101.45	98.604	100.2	99.803	103.42	103.09	101.66	100.03	100.7	98.741	96.694	93.497	93.086	101.65	97.57	98.553	97.376	96.683	95.265	99.697	98.68	98.081	99.832	98.206	98.06	105.65	94.915
106.01	108.55	102.83	108.07	104.54	103.78	107.6	106.49	104.55	107.92	106.97	102.06	106.46	105.75	106.75	105.9	103.48	108.91	105	109.23	108.12	106.61	104.8	107.19	106.73	105.86	109.99	104.2	99.183	103.68	106.81	104.94	104.78	104.07	105.24	104.24	103.66	104.61	104.78	101.73	105.45	105.56	100.84	103.18	102.79	104.62	101.54	105.95	101.69	104.32
109.03	108.12	105	110.11	102.42	112.85	112.27	110.33	101.91	105.84	112.68	105.66	104.36	110.5	110.89	108.52	107.06	110.76	108.49	112.47	111.22	107.94	105.48	108.65	107.74	110.7	106.99	100.4	108.37	109.97	107.2	106.4	105.35	105.49	105.68	113.24	104.41	107.8	104.77	111.48	109.94	110.87	108.41	109.24	108.81	108.79	110.67	108.28	108.81	104.96
103.68	107.53	106.89	107.97	100.84	106.02	103.51	108.24	102.84	107.17	104.58	105.04	106.2	107.86	99.598	104.34	109.52	109.19	103.61	104.34	108.23	100.31	102.98	107.33	104.58	103.12	103.94	102.92	108.39	103.32	106.69	108.56	102.1	105.21	101.94	107.25	107.83	102.78	107.08	107.57	104.27	104.04	110.64	108.16	105.71	108.81	105.11	109.74	103.4	107.18
103.52	105.26	101.42	109.06	108.43	108.58	100.53	103.63	102.82	107.49	105.65	104.25	106.31	109.6	105.71	107.67	106.5	100.2	111.74	107.34	108.54	107.3	109.39	107.37	110.05	103.59	112.19	104.08	107.16	100.77	106.21	107.23	103.69	103.12	104.2	106.06	103.94	102.65	109.73	106.08	108.08	105	108.3	108.36	108.11	106.73	104.76	105.71	105.54	108.38
96.293	99.818	98.577	97.241	99.458	98.771	97.942	99.506	99.213	93.364	98.965	100.63	97.99	99.39	100.49	93.677	94.48	96.082	97.689	101.3	95.841	95.856	100.77	99.917	97.704	102.3	98.911	101.03	102.45	103.05	101.3	98.226	101.75	100.27	95.808	99.452	99.525	99.977	90.998	98.927	94.65	99.846	96.107	93.86	99.895	102.13	104.89	93.267	102.35	95.37
101.96	108.03	104.65	106	108.36	110.06	107.32	112.13	112.39	111.9	108.62	105.66	106.83	109.42	103.1	106.75	108.7	108.4	108.02	110.65	103.02	110.39	103.88	105.52	106.15	112.26	105.17	102.67	110.42	105.73	106.48	106.86	104.76	107.03	107.83	108.12	108.5	110.83	105.09	101.24	106.7	105.57	109.23	106.2	106.21	111.12	104.81	105.07	106.72	106.22
102.17	103.05	101.91	97.233	101.2	97.097	104.01	99.639	101.17	96.029	101.93	101.88	102.73	100.3	98.452	104.13	102.28	105.15	101.63	101.94	100.36	99.783	100.94	103.76	98.833	102.06	101.28	99.72	103.35	96.7	101.02	102.81	96.445	103.73	103.26	102.6	106.42	101.42	102.27	98.074	101.05	99.62	95.008	102.87	100.34	100.45	102.03	98.808	97.108	102.97
106.84	108.67	108.34	105.99	111.07	110.29	111.22	109.15	108.5	108.54	106.18	111.41	113	106.79	112.1	105.35	111.23	103.15	104.26	105.87	108.02	111.36	105.53	112.6	106.92	112.62	104.15	106.91	106.35	103.98	113.17	110.56	107.9	107.89	106.7	111.53	112.06	106.56	106.33	108.07	106.49	104.37	111.39	106.19	106.75	108.92	107.59	108.44	108.58	109.22
110.68	106.62	107.77	105.12	105.45	107.03	107.37	105.91	109.8	105.64	106.09	100.39	108.25	103.95	106.44	105.62	103.62	105.41	111.07	100.73	103.25	102.99	103.94	108.91	104.05	105.4	104.02	105.46	109.48	106.86	106.32	101.85	108.86	103.07	107.56	105.05	106.08	101.62	104.09	107.19	106.01	103.81	103.44	104.74	102.61	103.64	106.21	104.94	102.65	103.87
106.68	107.15	109.55	109.78	108.87	109.58	113.03	108.47	102.9	110.91	110.08	105.94	109.13	110.35	109.23	110.68	109.12	110.84	107.21	110.43	107.66	106.68	109.65	109.2	112.1	108.48	110.01	110.86	110.09	106.03	110.71	108.36	108.95	106.89	104.1	105.21	107.74	113.13	109.06	109.03	109.37	109.79	107.09	108.17	110.45	103.24	111.59	109.03	110.68	103.42
97.332	99.119	101.91	97.891	101.36	100.89	95.036	98.123	99.083	96.589	99.775	95.622	95.935	95.873	97.287	101.33	98.12	95.665	97.804	96.507	98.437	94.18	98.568	96.721	98.398	97.712	97.399	95.886	97.757	100.3	100	98.618	99.231	94.851	96.181	102.83	98.089	100.39	98.808	96.566	99.337	95.721	93.31	97.713	97.76	99.23	99.156	96.495	95.498	95.079
110.96	106.94	105.9	104.14	108.31	103.46	106.37	104.65	108.87	106.68	108.92	114.45	109.99	109.05	109.2	107.86	115.02	106.27	106.92	106.24	103.58	108.66	109.36	102.61	105	109.18	110.51	111.98	107.26	109.13	107.45	104.82	108.45	112.95	108.78	108.83	107.41	110.88	109.44	109.24	107.39	106.52	109.43	107.21	106.74	105.98	111.27	104.14	109.88	111.21
99.822	101.06	99.579	101.05	104.55	107.39	100.41	97.359	98.914	98.728	98.46	102.63	98.29	98.698	100.78	97.003	103.82	100.3	102.28	99.965	99.587	103.4	98.698	100.08	103.8	98.907	97.866	99.06	101.69	103.86	98.658	98.135	103.39	98.16	98.012	101.61	102.44	104.72	101.09	99.484	102.3	101.28	106.38	100.28	102.07	102.25	105.13	101.2	101.17	104.05
105.96	96.231	99.528	99.702	98.132	98.015	104.42	101.24	97.264	103.87	105.12	97.507	103.7	101.52	102.89	102.47	94.793	102.07	98.523	101.14	101.91	103.09	104.05	100.12	104.73	99.574	100.78	99.161	101.32	99.72	103.58	105.82	106.34	103.16	95.907	100.2	100.65	101.4	103.41	99.367	103.08	97.495	102.45	105.27	94.373	103.39	99.93	100.22	99.309	101.12
102.8	109.49	109.62	111.31	105.03	107.78	111.35	104.01	107.86	104.16	106.28	105.57	105.69	108.91	104.83	104.73	105.2	108.51	102.74	106.29	107.31	105.86	106.55	111.75	109.79	107.91	106.03	112.96	105.77	107.86	107.3	110.09	108.91	106.1	109.67	110.43	105.73	110.03	105.94	108.49	106.8	104.94	106.97	111.21	107.86	108.95	103.73	106.37	107.54	110.63
106.54	107.89	109.83	108.47	109.78	109.07	108.12	106.03	110.14	110.05	103.95	107.6	108.89	108.56	109.65	111.36	109.49	113.66	106.53	107.71	110.19	102.16	109.24	103.58	109.72	104.8	108.12	106.43	107.19	106.5	108.47	108.25	102.94	101.43	104.82	103.02	109.33	108.65	105.33	112.45	105.82	105.98	106.33	108.1	101.86	112.44	109.94	109.23	109.47	109.38
109.49	103.23	102.82	102.69	102.1	108.43	107.32	103.3	104.7	104.21	105.85	107.38	106.04	107.35	103.55	106.75	103.87	105.66	105.07	110.31	105.08	101.57	106.32	103.69	102.19	104.81	103.01	102.26	105.86	105.86	102.29	105.28	102.86	101.95	106.26	109.06	109.02	100.23	106.69	102.99	101.58	107.25	102.85	104.55	103.29	105.55	105.82	101.51	105.88	103.94
102.27	98.214	98.782	103.43	100.7	98.337	104.83	102.79	101.68	100.74	101.24	96.413	102.76	101.48	100.5	99.573	102.07	99.526	94.892	100.65	104.59	103.96	97.698	100.21	102.14	98.761	97.079	100.53	97.27	101.67	102.61	102.86	99.243	99.228	102.91	101.02	101.31	99.861	101.81	101.24	100.2	103.27	97.649	102.39	97.942	100.32	98.917	96.473	98.886	101.16
104.72	103.15	107.99	109.34	109.28	106.06	106.44	107.72	108.06	105.17	106.74	104.07	110.07	107.21	107.49	107.99	108.11	106.92	106.65	106.58	104	108.49	107.16	102.89	110.28	104.99	106.25	110.85	103.68	104.95	105.41	103.63	103.83	102.74	110.05	107.74	109.91	103.02	108.44	103.45	106.73	109.02	104.24	107.57	103.17	103.64	106.28	105.77	110.56	107.77
108.13	105.15	106.43	107.81	108.44	101.94	103.29	106.38	104.8	105.15	109.35	110.01	108.45	108.46	104.24	107.53	110.64	108.16	105.01	107.88	101.81	104.67	103.95	106.7	108.75	104.26	101.66	107.33	108.73	108.97	105.94	106.98	105.26	105.94	104.26	107.47	106.32	105.25	109.03	107.18	106.49	104.92	107.58	103.74	103.28	102.06	103.95	106.47	104.65	106.54
101.2	97.038	100.83	102.31	101.35	98.36	97.599	98.448	104.59	103.79	100.35	94.032	101.12	101.41	99.018	103.64	99.486	101.95	102.18	99.822	102.24	106.91	100.87	102.48	104.63	99.323	98.289	99.563	96.701	98.553	96.932	97.884	102.79	99.845	95.899	98.609	99.764	99.556	100.04	102.02	96.436	103.53	100.13	102.9	102.26	100.59	98.054	104.24	105.89	102.05
104.29	107.22	106.14	106.91	109.09	109.17	110.79	110.05	111.7	106.66	106.46	106.15	109.35	110.22	112.11	107.22	108.62	106.64	102.37	110.83	109.64	107.67	104.18	108.83	106.18	110.35	104.7	108.19	110.49	107.99	104.89	107.9	106.99	111.68	107.77	110.93	114.05	106.55	109.88	110.55	101.98	107.32	106.54	105.63	107.28	104.27	107.83	108.34	105.96	111.33
98.254	95.277	101.01	101.01	99.061	96.333	99.16	101.62	100.75	101.51	97.575	94.485	97.962	100.31	98.88	101.78	97.712	101.66	101.81	97.929	101.59	98.759	97.284	97.51	99.141	100.59	97.766	98.442	97.896	96.823	97.702	99.704	96.381	98.987	100.36	99.73	98.563	101.05	98.686	101.72	98.356	99.166	100.92	96.594	95.703	99.059	98.335	96.6	96.466	98.699
101.69	103.91	107.15	103.82	100.47	104.78	104.7	104.17	105.43	102.13	103.57	109.91	104.5	107	103.94	105.24	110.04	103.92	107.07	104.82	107.3	105.15	104.81	105.94	105.42	103.77	104.9	102.61	104.44	108.86	103.69	100.57	104.39	102.57	106.3	107.28	106.42	110.87	107.51	103.43	99.017	102.27	107.9	106.84	105.39	107.45	111.87	105.72	108.31	105.45
105.69	109.64	106.7	99.942	106	107.07	106.79	106.57	108.32	103.77	103.28	105.93	108.95	110.85	107.71	103.07	104.63	105.89	104.32	105.45	105.43	102.13	103.21	105.22	106.77	106.54	104.71	102.92	111.14	101.12	103.74	107.16	107	105.35	107.07	104.76	106.61	101.05	103.2	103.97	101.65	102.13	109.29	101.99	102.05	103.06	104.3	104.9	111.86	107.72
100.52	102.33	99.263	95.153	101.08	101.48	100.78	101.73	99.903	97.446	98.531	98.075	101.1	101.63	105.1	102.45	96.669	100.57	101.25	97.694	95.594	103.36	103.13	97.728	105.67	104.86	100.14	98.542	95.88	98.451	103.96	97.186	94.101	97.691	99.764	103.6	99.642	103.57	98.639	101.56	98.661	97.135	102.26	100.71	99.637	99.764	105.72	99.003	96.46	97.776
108.76	107.02	106.91	104.02	105.43	107.99	107.63	109.38	104.23	107.69	100.24	106.97	105.47	105.13	103.63	105.35	103.87	106.14	104.73	106.42	104.94	107.37	103.89	103.89	108.69	105.62	106.62	105.84	107.19	107.01	109.42	104.34	105.42	103.31	106.16	110.11	104.82	104.16	106.23	104.82	104.23	105.66	108.42	102.53	106.6	104.83	105.8	109.77	106.5	105.56
100.32	103.66	94.497	101.51	96.807	100.16	96.496	101.51	100.37	98.161	99.979	101.27	97.46	100.31	98.421	98.113	95.246	98.057	96.479	98.233	100.68	99.042	96.019	95.933	101.02	100.55	97.444	96.826	103.3	99.282	96.024	98.695	96.444	98.426	99.396	96.508	99.067	100.45	99.2	97.575	96.611	98.265	100.24	99.709	99.379	97.019	101.06	100.55	97.774	99.732
98.45	93.956	98.579	94.684	100.95	98.05	103.78	100.27	96.576	99.911	92.681	94.722	101.45	96.864	96.023	95.288	98.799	101.7	100.88	97.926	103.25	100.1	98.178	99.32	95.992	97.085	102.24	100.8	99.008	96.497	97.98	98.183	104.16	99.409	95.763	95.842	98.848	97.496	102.35	99.803	95.251	95.46	97.421	102.77	97.376	103.03	98.779	99.8	97.802	97.614
99.097	94.721	100.61	96.532	98.601	98.099	96.885	100.32	94.321	100.79	100.9	97.766	98.819	92.454	99.957	100.07	98.046	100.36	97.823	95.937	96.016	96.936	94.048	99.827	99.568	94.612	100.53	98.535	94.353	91.343	98.918	101.82	96.508	95.474	99.331	101.66	97.774	98.679	99.953	100.66	97.15	96.172	98.285	100.06	98.22	95.413	96.097	95.67	93.981	96.127
109.44	106.59	104.12	106.68	108.97	103.66	107.36	101	106.05	102.09	106.79	100.01	108.17	102.87	107.33	102.88	107.78	105.32	102.71	105.1	105.85	106.42	107.13	108.57	107.57	106.08	106.65	105.04	105.77	107.41	102.24	109.65	98.476	103.04	106.85	104.74	106.59	106.96	102.09	105.51	105.1	104.92	105.13	102.18	105.73	107.59	104.41	101.88	107.23	107.17
108.69	110.65	115.32	109.12	109.49	108.82	108.53	109.94	103.99	109.76	111.07	107.44	108.23	110.96	111.01	108.59	113.4	109.15	109.35	107.14	108.38	109.34	113.66	110.65	109.2	111.03	110.65	106.59	104.7	103.5	105.24	104.03	109.43	104.88	104.92	113.84	107.79	109.5	105.56	107.16	107.67	102.8	112	104.1	107.87	113.04	106.9	108.45	112.81	105.59
112.74	106.71	112.65	108.2	108.5	108.15	109.53	104.54	109.11	106.46	109.34	112.2	107.62	107.05	106.58	106.89	112.99	105.69	107.77	107.62	107.4	108.32	104.84	108.19	108.15	110.4	108.4	108.21	106.86	108.44	110.03	108.96	112.34	108.29	107.46	107.88	106.06	104.18	112.79	109.66	110.25	109.25	109.33	101.24	115.62	111.88	104.41	107.55	105.34	105.09
109.39	105.89	106.12	109.74	105.5	102.32	111.6	106.53	111.84	108.75	107.41	108.18	107.83	104.44	114.41	111.37	109.51	104.25	108.65	113.03	110.83	105.5	109	109.64	106.19	106.39	107	108.3	105.01	105.92	110.99	107.2	108.83	108.19	106.83	109.31	109.05	106.11	112.6	107.76	103.91	108.67	102.14	110.39	110.91	106.63	107.82	106.02	105.94	109.71
106.03	108.05	107.13	110.56	105.13	103.39	114.99	100.45	106.13	107.96	106.31	103.18	110.5	111.18	103.64	106.98	103.76	106.18	107.06	110.08	106.72	104.11	106.44	106.57	105.94	107.24	109.52	109.49	103.94	105.85	110	106.64	106.52	104.88	105.31	104.53	105.81	107.7	112.64	101.54	108.65	107.09	106.19	106.22	107.4	103.94	110.43	107.39	104.71	107.56
108.14	110.06	110.26	109.48	105.09	109.45	110.08	112.8	106.55	106.64	109.14	109.05	106.06	110.62	109.34	112.13	107.57	103.6	106.2	108.94	109.02	111.94	104.98	107.61	103.98	110.88	106.31	109.46	104.89	108.07	109.78	106.17	111.25	110.63	103.86	105.95	112.16	106.34	108.86	109.59	105.39	107.7	107.29	112.23	112.11	111.82	109.45	111.66	108.75	108.31
106.17	108.83	108.04	103.25	108.4	109.88	103.79	108.03	106.35	105.26	108	107.75	111.23	109.64	106.59	107.99	109.1	108.92	110.46	108.65	109.33	107.16	108.38	104.82	105.29	108.94	108.96	112.45	115.27	107.62	108.95	112.96	107.64	106.84	108.65	113.8	107.15	108.46	107.94	108.37	107.88	109.01	105.63	104.59	110.61	105.71	109.81	108.5	102.79	105.2
98.738	100.71	99.425	97.335	95.157	100.44	101.11	98.1	97.748	95.305	97.08	99.03	99.579	98.949	104.45	97.914	100.9	103.25	98.721	96.067	99.101	99.098	93.575	98.306	98.487	102.66	101.94	99.287	94.592	99.744	99.558	97.633	103.74	97.76	101.03	99.896	97.824	98.69	99.868	98.694	97.959	102.28	96.674	100.04	97.442	98.033	92.851	98.132	99.019	97.955
107.85	105.55	106.37	109.67	109.48	110.42	108.27	106.58	104.29	106.18	106.74	105.28	107.01	105.77	107.48	107.76	109.85	105.89	110.75	108.46	109.88	106.76	105.9	105.03	109.07	109.43	106.15	106.43	107.46	105.58	103.77	103.96	105.28	101.26	111.2	104.66	107.05	105.39	110.67	102.13	113.78	103.92	111.19	109.54	106.89	106.88	105.06	109.95	105.54	106.78
109.89	108.16	106.34	113.47	104.96	112.09	108.26	109.28	107.29	107.52	107.89	108.6	109.75	109.02	107.16	107.36	110.86	109.18	109.83	107.73	108.06	110.31	108.75	106.05	106.97	106.01	105.82	107.05	108.52	109.12	107.55	109.22	108.17	107.43	113.13	109.25	108.12	113.3	110.37	110.39	105.81	107.1	104.77	108.26	109.31	106.47	103.47	110.33	106.44	107.38
107.33	102.73	107.02	110.01	108.88	109.38	107.64	103.82	103.96	107.83	104.23	106.67	102.84	105.07	104.72	108.95	100.43	106.88	103.58	104.67	106.24	98.356	106.04	104.87	108.65	107.22	105.88	106.45	109.45	106.56	107	102.49	108.16	103.82	108.04	105.26	110.95	109.62	107.66	99.885	106.51	106.27	102.71	105.02	108.97	107.24	105.46	105.53	104.44	102.28
108.42	112.83	105.89	104.69	111.11	115.42	107.99	111.15	110.5	111.85	113.11	108.53	110.31	107.93	106.85	110.84	110.87	105.8	113.95	108.18	111.19	111.94	105.84	111.2	109.22	110.25	114.21	105.43	112.78	108.51	107.01	108.85	109.54	107.34	110.43	108.7	113.04	107.32	109.99	111	107.1	113.52	108.97	110.55	106.69	107.56	108.36	110.1	109.66	111.5
110.62	108.13	115.88	112.97	111.73	108.89	111.76	109.57	109.26	111.67	109.96	109.41	109.88	109.87	108.53	111.54	107.35	113.64	111.15	112.6	111.5	109.18	110.45	108.76	111.96	110.52	109.61	111.59	112.36	111.34	111.46	111.11	111.78	109.85	109.09	107.77	109.05	113.2	107.28	108.21	109.64	112.03	115.41	107.85	110.41	111.03	107.79	107.69	107.87	107.37
105.5	106.25	108.32	102.8	107.68	105.15	105.19	106.8	103.3	109.19	103.42	100.54	104.02	100.98	102.41	103.68	102.21	102.77	102.98	108.71	104.24	105.96	111.24	102.22	103.76	106.65	103.03	105.88	105.62	108.59	109.37	110.37	100.8	104.72	104.91	105.99	103.76	105.2	100.22	106.46	107.93	104.29	109.71	103.28	108.05	106.72	107.38	103.78	106.86	102.95
106.22	104.03	109.36	101.95	103.47	107.36	108	104.14	106.19	106.55	107.87	104.02	107.24	106.83	106.6	104.48	110.06	109.13	107.42	111.52	110.46	105.39	104.94	104.51	107.07	109.17	105.13	110.53	107.57	105.95	108.63	100.07	111.37	112	106.44	107.1	107.65	103.32	108.77	103.5	112.92	102.16	105.67	106.99	110.64	103.44	106.67	104.58	108.84	102.78
100.59	102.96	96.541	104.51	98.678	96.822	97.643	96.592	98.529	98.992	99.664	98.53	102.76	98.554	98.161	104.71	105.29	95.811	97.964	100.89	98.532	99.176	100.3	100.6	99.065	96.532	97.735	95.352	102.48	100.34	97.994	93.132	104.45	96.04	99.39	97.382	96.324	96.094	102.09	97.584	102.09	98.294	99.367	99.075	99.815	99.393	98.95	100.55	99.889	98.112
110.01	109.83	107.62	110.47	106.65	101.41	108.85	107.67	109.97	115.06	106.24	110.37	110.83	108.68	107.12	109.29	103.73	105.13	108.81	110.08	105.83	105.96	110.01	104.73	105.54	109.38	108.48	106.98	109.06	108.9	110.99	111.62	108.26	108	108.6	105.64	108.21	110.51	109.18	109.07	105.96	104.9	109.41	107.69	107.45	106.92	105.96	103.17	111.91	108.09
104.25	106.34	102.73	106.97	103.58	102.47	105.65	105.24	109.65	107.41	103.19	107.48	103.82	112.94	104.93	109.74	109.33	105.96	105.06	110.57	105.49	106.39	103.28	104.43	106.73	108.17	98.454	106.32	107.42	104.7	106.29	101.07	100.15	104.16	108.88	107.56	106.4	105.47	105.66	106.69	105.9	100.78	101	105.88	103.98	102.61	108.22	105.47	101.12	105.71
102.93	105.3	104.11	103.46	105.73	106.3	105.95	107.07	105.16	105.78	108.57	103.32	102.88	111.33	107.38	109.43	98.899	107.45	105.65	105.09	103	105.54	107.03	106.99	107.75	105.9	102.89	106.76	106.67	105.6	106.22	109	107.46	107.04	111.63	104.85	107.32	103.11	104.74	102.73	103.29	101.97	104.15	108.87	104.47	105.04	100.95	108.9	111.3	100.25
104.82	104.69	100.92	105.09	100.65	98.802	98.003	101.34	103.48	104.39	101.86	100.98	101.06	99.337	103.09	105.7	99.376	101.56	101.31	104.98	102.44	105.29	103.71	104.65	102.42	104.59	105.48	102.63	103	103.03	100.86	100.27	104.11	101.75	104.53	103.4	102.05	106.08	105.31	105.46	105.05	106.28	104.32	105.69	103.31	101.91	101.14	101.91	100.33	105.17
96.506	98.992	98.737	98.702	101.34	95.645	97.406	98.575	102.02	98.387	95.573	96.477	101.56	98.888	94.457	94.044	96.902	101.94	99.968	103.26	99.756	98.903	97.621	99.965	102.07	97.916	99.361	99.413	100.94	102.68	98.353	97.869	95.598	97.555	101.56	97.97	94.795	98.327	96.055	99.124	102.42	96.818	100.64	101.87	100.57	104.01	94.909	98.23	102.91	98.274
103.66	105.51	104.16	106.71	104.35	105.74	105.77	102.46	105.16	107.67	106.75	106.77	103.92	104.61	105.91	106.1	103.38	107.02	104.65	107.57	106.76	108.69	106.28	102.69	109.28	101.94	107.96	107.24	101.88	103.79	105.3	105.55	103	106.16	105.79	103.88	106.03	108.11	104.64	105.15	108.94	105.81	112.32	106.31	105.12	108.45	104.25	109.86	105.3	102.74
98.671	96.733	96.166	101.25	102.39	98.786	98.033	97.032	99.505	92.601	94.391	101.72	101.32	91.27	97.404	101.67	98.548	99.697	98.563	92.673	99.383	99.764	100.12	100.33	98.963	95.967	98.804	98.546	96.082	98.177	92.957	96.597	101.18	98.517	98.296	97.964	99.802	100.25	99.548	96.756	104.83	95.978	99.242	98.495	102.37	99.884	96.725	98.469	96.311	97.1
110.76	107.03	105.36	109.9	109.02	103.36	107.16	108.28	106.69	109.51	105.68	110.13	109.11	107.55	106.95	108.45	110.92	107.46	105.99	108.58	110.37	109.08	104.65	110.01	106	105.75	109.53	106.21	106.81	107.23	109.66	106.43	105.92	112.06	104.62	107.94	104.96	108.69	107.95	113.6	107.27	110	108.26	108.82	104.3	109.98	108.18	110.42	111.35	110.01
104.64	102	102.48	106.57	111.78	104.83	106.54	104.09	106.05	107.26	101.93	104.16	106.88	105.11	108.51	110.05	102.13	104.94	102.37	106.59	106.08	108.75	106.42	111.26	105.09	101.72	103.31	104.84	107.4	111.05	108.83	102.88	104.2	103.51	106.66	100.49	107.31	104.27	101.77	102.38	108.49	103.88	104.14	106.56	107.03	103.06	105.89	102.89	108.98	102.92
99.46	100.7	98.113	97.495	100.63	99.603	100.12	104.04	100.98	94.57	100.5	103.1	98.646	104.52	102.16	103.62	99.618	99.914	98.947	98.464	100.18	99.549	97.157	99.592	97.858	98.055	103.16	101	101.9	100.59	96.804	97.37	105.76	99.52	100.25	98.397	100.25	100.91	102.42	103.03	102.42	99.136	99.067	104.38	100.66	101.68	99.923	101.38	99.426	98.149
106.29	108.11	108.26	107.3	109.63	105.47	103.91	108.37	108.79	102.05	102.89	105.18	105.87	103.21	103.84	107.46	104.63	103.99	107.53	105.51	109.4	105.85	108.24	107.94	106.14	108.75	106.4	104.45	106.02	107.56	98.692	104.6	107.34	108.31	110.31	103.6	107.64	107.64	110.71	103.13	104.37	102.94	108.87	104.37	105.85	111.55	106.29	105.24	108.12	109.32
104.65	107.95	102.69	105.41	111.02	104.76	108.5	106.62	107.42	107.6	105.03	109.63	111.69	103.49	107.3	105	103.33	109.57	105.3	105.32	102.27	107.02	108.87	104.26	109.17	105.14	105.35	104.18	105.36	109.42	112.24	108.08	107.02	104.15	111.25	105.67	108.94	102	110.53	104.02	106.22	107.78	104.46	105.88	102.72	99.644	108.26	107.68	98.408	106.38
104.16	106.83	111.93	104.59	103.49	106.63	107.4	107.39	102.7	103.08	108.46	102.92	107.38	107.56	106.44	110.06	108.28	103.69	106.5	108.85	106.45	107.77	97.929	100.56	110.05	108.25	104.48	106.7	107.19	111.61	104.09	108.51	102.99	105.22	106.72	103.15	105.66	109.03	108.48	107.44	105.4	103.87	103.88	107.08	107.83	99.386	108.05	103.11	104.22	106.29
108.55	112.31	106.67	108.55	107.32	108.78	105.77	105.34	105.55	107.38	101.94	107.56	107.96	107.14	107.11	104.95	107.3	100.64	101.57	105.69	111.05	102.94	105.32	105.02	109.73	110.76	107.85	106.93	109.99	105.93	102.82	108.88	107.89	109.24	106.28	107.21	102.38	108.63	108.98	108.26	110.49	100.66	105.45	100.36	105.03	107.42	101.74	105.29	103.99	101.56
97.551	94.951	99.356	95.91	98.939	98.514	95.35	100.6	97.156	100.98	100.71	98.409	99.789	95.522	98.061	101.53	96.2	104.68	97.854	98.596	97.514	100.68	99.867	97.423	97.936	100.13	96.093	100.73	97.617	99.705	98.517	98.697	96.402	96.979	100.26	100.49	99.056	99.324	100.8	97.391	100.84	96.289	97.084	99.633	94.502	101.78	97.93	95.84	99.313	98.44
104.91	106.72	105.28	105.07	106.29	106.55	107.59	103.71	110.18	110.61	105.46	104.27	106.99	105.61	109.76	105.96	108.63	104.75	107.81	105.68	104.05	106.24	108.24	103.99	99.105	105.86	106.01	111.47	107.86	102.86	108.82	107.37	104.98	105.82	104.33	104.99	103.17	105.35	106.71	102.96	108.28	106.47	107.99	105.94	103.34	111.66	104.52	107.21	105.36	108.35
100	102.16	103.88	97.13	97.418	99.942	106.83	104.1	100.95	101.1	102.4	101.33	99.217	100.26	103.36	101.67	103.45	102.93	103.94	97.591	98.214	99.132	99.781	101.3	101.97	103.27	98.476	100.88	99.652	100.92	100.52	101.44	101.58	102.76	98.301	97.396	97.887	102.54	100.84	98.711	100.47	100.29	102.59	96.506	101.19	101.37	101.44	102.33	98.321	92.728
108.06	109.91	104.87	110.72	113.49	109.03	107.76	105	108.46	107.79	114.8	106.17	105.76	109.03	111.57	109.43	109.43	107.62	111.04	109.64	106.73	110.21	110.71	110.75	107.07	109.07	110.74	109.46	107.02	109.07	110.16	107.61	111.45	107.97	106.42	107.89	107.87	110.09	107.21	109.13	108.2	109.76	111.04	107.74	112.56	112.14	106.72	111.94	106.78	111.2
107.87	107.37	110.03	112.4	106.34	108.78	106.59	106.69	109.24	112.03	104.57	111.08	109.24	105.78	107.8	109.5	107.35	104.16	107.22	108.31	108.58	116.06	110.21	106.92	102.75	106.91	111.77	111.09	109.01	112.47	106.78	106.41	106.15	106.68	109.73	107.4	106.36	107.77	107.94	109.56	107.78	107.78	108.2	113.87	109.66	107.33	108.9	110.2	110.47	103.6
99.069	101.46	110.05	100.74	98.219	100.78	99.783	98.408	99.236	101.39	100.37	102.05	98.119	98.909	103.08	100.36	101.46	99.197	99.727	106.84	98.311	99.193	96.084	100.33	104.13	99.457	100.15	101.79	100.63	101.99	99.79	102.32	104.53	100.66	99.485	102.02	102.73	98.99	97.226	98.155	96.788	102.45	101.13	95.494	102.65	96.667	103.05	100.57	96.245	104.8
104.47	103.97	106.59	104.46	101.87	106.49	105.43	102.63	103.97	106.71	104.94	108.63	107.07	103.63	104.07	102.25	104.18	104.02	103.11	105.81	105.85	105.69	104.15	108.39	107.47	102.01	103.57	106.4	105.78	102.9	100.33	106.27	102.58	101.94	102.25	101.55	104.52	105.56	108.3	99.489	103.27	103.38	111.54	106.3	104.71	104.08	108.71	105.47	106.99	106.51
97.279	97.626	99.605	101.82	96.664	98.701	98.676	99.69	101.82	101.41	94.989	102.64	96.864	99.648	99.264	98.209	102.05	94.29	98.557	100.35	99.089	94.618	99.871	98.103	98.347	102.83	96.581	97.993	96.532	98.443	98.922	96.29	96.349	97.196	98.063	97.159	96.498	100.14	95.411	99.338	100.63	102.24	98.01	105.28	100.62	95.317	97.649	99.279	102.65	95.165
100.24	107.73	107.4	102.18	105.82	102.67	107.39	106.73	101.34	106.49	102.69	104.37	104.7	103.83	103.97	107.92	105.11	106.35	103.29	109.62	107.25	100.91	102.54	107.43	104.51	108.91	105.64	107.07	108.29	111.45	103.33	100.94	106.26	107.99	103.63	100.96	100.76	104.98	104.16	108.53	107.48	109.18	102.07	102.96	106.24	107.45	106.17	102.25	110.2	105.11
107.7	107.54	109.98	104.89	107.46	108.25	112.75	108.67	109.48	111.16	112.01	106.85	112	111.38	109.38	111.5	107.24	110.15	106	107.35	108.02	107.89	108.79	105.22	112.76	106.8	109.27	108.64	112.67	106.03	110.99	104.47	105.12	109	106.62	107.15	108.16	112.38	110.79	109.49	108.77	107.02	108.61	110.27	105.26	108.68	106.49	103.56	105.26	107.35
106.33	110.96	107.93	106.32	111.5	103.25	107.24	107.89	104.46	103.96	99.64	105.56	105.37	107.65	106.77	106.49	104.58	106	106.07	100.51	105.13	107.59	102.92	103.4	105.57	106.36	104.79	106.24	106.21	106.33	108.94	105.6	100.31	105.83	105.96	101.44	103.36	105.19	104.62	111.23	106.99	101.71	103.86	103.05	104.76	102.58	104.98	107.28	104.17	106.86
100.71	95.856	93.477	97.843	97.051	99.604	95.021	97.134	100.93	98.027	95.873	104.36	92.505	97.555	100.4	96.042	97.76	102.11	101.28	96.678	98.974	98.119	95.656	100.22	98.507	93.79	100.95	100.3	101.28	95.571	100.85	101.32	99.997	98.098	98.176	98.776	101.88	97.436	98.643	97.828	95.993	101.43	97.878	98.841	99.207	99.39	100.5	101.13	95.786	96.678
112.58	105.99	105.97	106.13	105.07	109.11	106.97	105.4	107.23	109.62	109.55	109.15	101.57	108.47	112.64	111.74	105.79	105.08	108.83	111.09	111.4	113.01	110.8	103.56	106.02	108.88	109.35	109.2	104.47	110.24	107.71	108.78	108.36	108.15	110.23	106.5	110.96	107.21	109.79	105.96	109.27	105.33	106.08	104.61	105.43	108	112.58	105.6	108.85	102.71
109.23	110.21	108.56	107.8	106.28	107.43	108.17	105.09	107.56	108.95	104.85	105.39	107.05	107.37	109.62	105.22	110.2	105.09	107.45	108.75	105.38	105.02	107.78	107.79	107.43	109.03	107.59	105.99	108.22	109.06	106.68	107.87	111.53	110.82	110.85	108.43	110.18	106.84	104.77	113.67	112.14	109.53	105.79	103.64	107.17	106.35	106.97	108.24	108.53	112.48
105.64	109.32	110.93	107.45	108.6	104.13	107.31	107.54	108.14	106.26	103.09	109.87	106.38	108.22	114.31	106.21	111.52	112.59	107.77	108.64	109.88	112.33	109.39	103.72	111.73	107.46	109.25	108.16	109.62	108.99	110.27	106.76	110.19	106.13	109.71	108.01	111.12	111.1	103.62	110.08	103.63	109.35	106.41	106.02	107.9	108.65	102.36	105.77	111.31	105.28
102.91	102.55	105.04	106.84	101.53	103.9	105.45	105.21	103.84	108.44	107.25	105.53	105.06	103.68	99.986	103.33	108.5	106.07	106.41	107.83	103.51	107.19	106.06	104.71	108.98	108.55	102.61	107.76	107	109.02	111.7	107.72	107.73	110.58	106.91	105.17	106.04	104.85	107.5	106.92	104.44	106.89	101.53	105.71	107.12	104.6	110.95	108.67	110.55	108.15
105.46	103.65	107.8	108.4	104.66	110.53	108.09	112.01	101.94	113.75	108.5	110.35	105.08	104.14	109.29	108.02	103.68	107.1	105.88	105.82	104.71	107.09	105.85	103.49	105.23	104.98	104.78	107.47	107.74	109.1	105.44	104.13	109.67	106.96	100.72	109.77	108.66	104.22	108.87	109.55	107.94	105.91	101.86	104.52	105.24	105.08	105.45	109.4	104.53	104.93
110.02	102.32	107.4	103.33	106.08	103.28	104.85	106.23	107.24	104	105.32	107.08	103.61	113.57	106.25	106.7	103.34	105.31	106.91	103.86	108.39	104.12	108.28	104.91	105.76	104.88	106.96	107.82	103.45	110.59	108.56	107.1	107.95	106.69	103.54	105.71	103.81	104.4	108.82	106.23	101.63	103.11	102.31	98.616	105.8	105.8	103.67	105.63	105.01	105.64
108.51	110.69	108.66	112.97	112.13	114.64	110.1	112.9	112.25	108.24	109.17	108.15	109.22	114.18	111.5	114.72	110.39	114.8	112.92	114.1	109.56	106.91	105.58	110.05	109.14	110.57	111.47	112.64	110.6	108.96	110.83	109.42	106.53	108.27	108.84	110.87	110.06	111.27	109.68	113.66	108.38	108.87	110.34	113.62	109.29	112.41	106.69	113.49	107.93	111.14
96.326	98.231	98.728	99.486	92.427	93.206	96.441	101.99	100.47	98.226	97.484	95.879	96.265	97.836	101.51	96.631	97.949	95.683	100.27	102.41	97.859	102.35	101.46	93.265	99.568	97.083	100.74	98.935	103	99.649	98.573	99.526	94.019	97.943	95.198	96.856	93.604	100.2	97.566	94.164	98.914	92.466	95.689	96.183	90.743	97.839	98.931	99.764	95.016	101.96
103.13	101.86	110	112.54	109.65	107.61	105.59	106.4	106.66	109.57	105.43	105.24	104.16	107.46	108.58	112.66	107.92	110.91	105.99	104.91	105.81	111.84	105.35	108.97	105.64	104.63	107.97	109.27	106.26	105.96	103.86	109.68	106.37	104.53	106.67	107.95	102.81	104.86	108.97	105.4	108.57	113.65	112.59	102.7	105.4	104.95	101.45	106.26	101.1	108.74
108.08	107.46	103.16	102.31	105.56	102.98	103.87	107.15	103.84	108.56	107.1	104.04	112.02	103.63	108.24	107.13	105.29	105.77	105.45	106.6	107.52	105.66	105.64	107.47	105.25	107.63	104.57	106.92	104.67	105.96	106.75	104.04	103.6	107.1	106.13	105.84	107.18	105.75	106.18	101.98	105.86	104.73	103.22	108.36	107.9	108.4	107.5	104.58	107.33	107.06
102.13	106.5	104.25	106.39	104.65	103.92	107.06	106.59	103.02	103.13	111.17	106.91	101.21	109.09	101.7	105.86	102.96	104.64	105.01	106.95	105.4	100.88	105.23	104.56	102.02	105.13	103.87	104.36	103.92	105.67	106.4	110.09	106.35	107.23	106.33	104.38	107.82	106.45	105.88	104.45	107.31	105.74	109.24	104.68	104.08	100.42	107.83	103.99	109.68	104.53
97.893	97.492	99.401	101.83	101.93	95.49	101.03	98.041	93.16	95.664	98.418	95.719	93.775	98.551	100.07	99.436	95.062	99.874	101.52	97.816	98.663	97.557	94.924	97.078	97.725	100.85	101.17	101.92	96.791	98.61	101.88	98.39	98.363	98.799	93.373	98.752	100.08	99.529	93.58	99.842	96.589	98.388	99.551	100.58	92.975	96.375	97.472	102.88	100.8	103.79
101.66	107.59	109.61	99.761	111.36	104.3	106.81	106.72	105.46	104.65	106.16	109.01	109.03	108.14	104.35	104.66	102.5	104.69	107.6	106.84	107.33	104.99	106.39	110.52	108.6	109.04	105.55	109.34	104.07	110.52	102.27	107.11	104.82	100.44	104.05	106.54	105.96	105.93	99.336	104.17	108.72	105.97	102.45	106.19	107.82	107.02	103.29	103.48	107.9	107.04
107.48	111.8	104.24	112.72	107.53	106.01	109.83	111.31	112.06	110.84	111.5	108.16	109.48	108.47	108.9	114.27	109.47	109.92	108.28	107.05	107.3	106.63	113.52	108.79	106.52	112.58	108.18	109.61	111.48	110.95	107.07	105.7	105.39	112.86	112.51	109.41	107.4	106.83	106.5	107.59	105.59	111.5	110.79	109.11	112.2	109.33	106.55	107.07	107.87	110.07
98.508	100.42	104.69	105.36	103.69	100.82	100.09	105.99	105.05	101	94.856	101.01	104.65	96.017	106.4	101.89	98.897	99.311	102.36	103.71	103.18	99.56	102.53	100.22	103.7	101.83	98.012	97.514	102.75	101.18	96.536	99.072	101.51	99.991	107.16	99.247	101.51	102.17	98.686	103.14	98.598	94.516	101.67	100.74	100.23	99.685	99.554	98.997	104.66	99.352
100.41	109.02	101.13	105.1	102.89	103.59	105.8	104.93	102.58	106	103.48	104.91	106	107	107.19	106.41	110.09	100.99	106.48	105.48	107.13	108.57	107.49	107.64	104.92	104.44	108.73	107.96	105.39	107.28	109.76	106.67	108.19	105.96	105.28	109.92	106.74	107.11	104.93	103.36	108.36	103.3	105.81	106.91	104.55	107.29	106.87	104.56	107.8	107.89
100.59	99.132	97.17	98.343	98.102	101.89	100.9	99.259	102.38	98.291	96.942	98.705	95.879	93.842	95.499	96.092	95.379	101.14	97.978	96.153	102.61	101.54	99.084	93.492	99.11	98.479	94.33	98.385	94.194	99.595	95.605	91.612	98.379	97.609	99.622	96.129	97.538	101.2	102.61	100.29	100.57	99.484	95.327	97.12	94.535	96.893	96.66	95.707	99.523	99.177
101.51	96.808	96.125	97.456	98.906	101.96	102.91	96.765	99.525	94.795	99.75	102.74	98.522	98.863	98.787	106.51	94.558	101.14	96.11	99.716	94.511	95.528	99.937	93.319	100.56	97.769	97.345	99.647	97.271	101.74	94.505	102.19	99.264	96.132	97.371	100.63	97.226	100.63	92.845	100.89	97.572	101.27	97.031	97.695	103.11	99.12	99.556	98.813	95.176	99.659
103.06	108.84	108.3	105.88	106.05	107.94	110.08	103.43	108.31	108.76	110.64	106	101.24	104.11	107.74	107.93	104.64	107.34	105.42	102.32	106.19	101.23	106.24	107.34	106.26	102.27	107.78	103.33	105.93	102.56	108.11	106.77	106.46	103.63	105.48	104.03	102.62	106.2	104.18	105.05	107.24	104.7	106.01	102.96	106.42	104.66	102.94	104.32	106.06	103.78
105.06	111.35	108.65	107.77	110.33	112.06	105.41	107.98	105.03	111.03	109.5	113.61	105.58	106.51	105.15	107.28	107.67	106.38	110.36	108.4	109.11	105.92	110.28	103.83	105.96	108.46	108.72	108.88	111.8	106.3	105.04	107.84	103.46	106.54	103.44	107.76	112.85	108.02	104.58	105.18	104.83	110.68	107.37	108.51	107.44	108.13	111.02	109.48	109.05	109.16
105	105.24	104.23	104.82	108.45	99.992	103.45	107.01	105.4	106.75	101.95	104.61	102.29	107.97	107.52	106.06	106.65	103.98	107.14	107.02	105.17	105.47	105.52	105.96	103.74	105.24	102.58	107.68	105.08	106.15	104.38	103.6	105.76	105.79	104.23	101.18	109.12	107.08	104.88	104.52	103.96	105.37	108.96	107.75	106.34	109.81	102.74	106.56	104.67	103.55
109.76	108.78	105.43	108.07	113.4	108.11	106.5	111.3	104.34	109.49	108.5	111.3	111.74	113.79	111.58	107.49	106.38	109.75	106.88	107.24	105.98	107.25	103.67	103.64	108.13	108.58	105.87	108.83	110.76	106.22	105.91	107.44	110.26	112.48	108.09	109.33	105.55	103.22	106.19	105.35	105.65	109.98	110.88	103.98	111.75	106.24	109.88	111.39	110.58	106.65
106.51	110.66	106.05	108.17	106.19	107.35	107.57	110.51	107.26	108.41	106.12	105.73	104.68	110.4	112.87	106.3	109.43	109.12	108.76	108.83	106.12	109.71	107.86	110.54	107.76	109.9	110.27	106.91	107.74	109.67	107.4	105.38	109.93	109.46	104.41	109.99	105.28	105.45	107.38	105.93	106.11	110.68	108.59	106.63	108.44	106.25	111.04	104.99	108.44	104.81
104.09	103.94	105.38	105.36	109.08	103.78	104.22	106.77	103.39	103.21	108.25	102.9	109.16	108.43	104.32	105.93	104.75	108.25	102.76	101.99	106.86	105.57	104.59	108.49	105.92	103.78	104.51	105.81	105.95	103.21	105.37	109.11	103.49	105.42	107.13	99.695	106.38	107.14	105.14	105.4	103.3	106.5	106.46	106.86	104.19	107.76	105.09	109.7	106.79	104.7
101.19	104.86	104.35	101.19	102.73	106.19	107.86	106.46	105.67	103.22	108.74	109.78	104.69	107.44	101.92	107.88	104.27	102.28	103.76	107.11	108.02	104	105.26	102.69	104.59	105.64	105.64	101.4	105.99	102.07	105.83	101.75	110.52	103.45	105.94	106.42	103.48	108.23	99.879	106.26	105.62	103.64	103.79	107.91	105.37	108	104.56	105.84	105.68	109.5
96.665	97.987	99.214	95.796	93.122	97.748	100.84	93.114	98.789	96.957	99.119	95.689	97.878	99.234	98.939	95.975	92.8	100.13	94.722	95.866	95.524	99.301	102.26	97.656	98.484	102.7	95.469	98.687	102.1	99.512	96.417	97.623	98.688	98.843	99.44	95.286	96.237	96.788	96.016	93.689	98.491	95.699	100.68	102.57	101.85	98.183	97.229	100.39	95.043	102.32
108.45	113.1	108.01	110.12	106.39	107.27	106.65	103.71	109.28	112.95	108.9	103.73	107.29	103.62	112.33	106.03	109.47	111.15	104.82	111.26	105.88	106.73	108.2	111.4	110.1	108.74	104.02	110.36	105.68	106.61	109.68	104.69	107.04	108.79	105.49	106.19	109.9	107.75	109.41	103.41	105.53	109.97	104.91	108.9	111.84	104.81	105.33	111.88	109.23	110.8
111.5	104.43	108.47	107.06	106.66	103.72	107.67	100.06	103.53	104	107.56	100.75	104.53	109.57	106.78	107.06	107.73	104.79	105.86	102.7	108.77	104.62	109.34	100.99	107.2	100.09	108.59	107.38	102.28	102.51	109.09	107.17	109.76	102.2	104.63	102.56	106.68	106.84	102.33	102.26	104.78	106.52	106.8	105.92	102.58	105.79	110.68	103.07	101.31	103.44
101.12	98.241	100.13	99.264	96.582	93.285	96.985	101.3	102.7	101.37	100.88	95.582	97.036	102.65	101.82	97.883	103.44	97.223	100.93	96.507	101.04	93.307	98.634	93.303	99.959	97.961	98.06	101.1	95.293	97.524	94.217	105.93	95.705	99.854	96.961	99.482	97.664	99.431	100.88	102.54	99.411	103.79	97.621	99.522	101.52	100.92	93.058	99.691	98.914	101.02
111.81	105.54	103.92	107.74	105.24	110.31	112.89	109.04	111.8	107.25	106.92	106	106.64	108.59	106.76	107.84	108.98	107.48	106.17	107.59	106.62	106.85	105.46	104.99	103.49	109.55	109.08	108.27	108.04	113.03	108.17	110.2	113.47	107.75	104.01	106.44	109.32	109.84	105.74	109.85	109.37	108.98	105.21	103.56	109.91	109.25	108.2	104.85	105.29	105.93
106.71	109.03	108.88	107.97	110.27	108.93	110.15	107.49	112.1	108.54	109.58	105.12	106.72	108.92	109.24	111.08	104.51	107	107.61	112.9	108.23	108.2	106.05	106.09	106.91	108.62	110.1	108.13	113.25	103.31	111.07	108.71	109.01	111.6	111.18	106.45	111.8	112.23	109.51	107.58	108.68	109.26	107.31	105.12	108.47	110.33	110.02	107.11	104.11	110.1
109.84	112.38	107.39	113.22	108.27	108.01	111.27	110.34	111.16	112.87	110.45	106.42	112.34	109.44	112.05	112.35	110.27	108.32	111.6	114.82	105.37	111.51	108.03	107.69	106.97	106.28	105.9	108.33	108.13	108.15	108.7	114.17	109.17	108.34	111.93	109.39	107.29	108.18	110.99	111.94	104.66	111.3	108.56	112.1	110.25	114.51	111.75	109.83	108.04	108.97
102.8	105.16	105.89	109	106.04	106.34	105.41	105.03	104.15	106.09	104.92	106.83	106.62	104.92	109.79	102.68	107	103.24	109.4	105.31	100.18	103.12	102.6	106.58	109.14	104.44	107.05	108.18	103.18	105.54	110.37	109.37	108.55	109.78	106.76	108.4	103.36	107.01	105.4	105.1	105.64	102.58	105.62	104.94	107.23	101.48	105.05	103.89	107.96	108.18
105.65	104.81	109.55	102.76	100.22	107.15	108.74	113.41	103.01	105.22	110.71	107.25	104.02	106.65	103.96	105.71	105.12	104.98	107.35	108.91	106.55	104.23	103.04	108.11	104.02	103.39	104.96	109.26	105.24	105.83	104.45	105.57	111.7	107.84	106.46	102.06	107.8	108.29	106.14	107.52	106.12	106.97	106.48	103.71	105.78	107.23	106.36	104.48	104.93	108.25
109.47	106.18	106.43	107.62	109.06	105.02	105.98	108.55	108.69	113.51	107.91	107.83	106.36	110.87	111.77	108.54	111.52	106.08	110.75	106.51	107.29	109.76	111.81	108.71	104.18	111.69	106.47	108.02	112.79	106.72	108.87	104.95	110.03	108.49	109.35	108.03	106.23	107.67	111.3	105.39	109.04	112.54	111.32	107.62	109.36	105.85	104.53	107.79	108.54	104.71
107.63	109.38	108.52	107.32	112.72	108.7	107.85	109.28	108.25	106.53	106.58	109.09	112.35	107.39	110.47	108.54	111.77	107.65	110.58	107.62	106.59	108.61	108.34	108.13	107.23	107.72	108.34	110.05	108.34	103.07	107.02	106.58	115.33	106.4	103.28	104.39	109.56	106.32	107.38	106.17	107.66	109.31	109.52	109.48	102.83	106	107.06	108.14	110.54	109.7
109.86	110.08	114.41	103.68	109.31	113.92	109.82	109.88	109.21	107.08	107.81	108.33	106.78	106.85	105.76	106.79	107.49	107.4	108.78	109.15	106.7	107.87	108.1	109.27	107.11	108.43	108.43	110.11	103.96	106.3	105.3	110.49	104.48	106.27	109.51	110.32	104.47	102.71	106.74	107.19	107.55	106.21	104.59	109.23	104.75	108.35	106.27	108.07	105.46	105.15
108.29	109.34	109.31	109.93	108.5	105.69	110.5	107.93	109.19	113.16	106.67	109.95	107.5	105.53	108.67	103.5	111.27	108.83	106.84	105.77	108.54	108.37	104.57	106.46	110.61	109.86	107.86	110.51	110.13	107.42	105.51	107.3	109.83	107.1	112.61	107.48	112.07	109.38	112.43	107.28	106.05	107.46	106.95	110.61	106.27	104.24	104.73	111.79	111.7	109.44
108.35	110.29	100.43	108.19	108.16	103.89	107.54	104.81	106.19	110.31	104.34	104.55	103.93	107.85	103.92	108.65	104.47	106.65	107.64	106.38	104.75	104.46	103.85	107.16	109.15	109.26	108.86	108.18	106.22	108.16	105.6	109.1	106.5	108.14	107.89	107.24	109.72	106.92	108.71	104.18	106.02	107.03	105.79	110.32	103.01	106.61	108.07	107.76	104.65	107.39
106.5	110.28	109.6	105	108.47	103.23	109.37	110.1	110.3	111.75	107.79	109.52	106.7	107.9	104.61	106.53	108.25	107.61	106.62	99.848	108.28	107.76	106.26	106.41	113.36	108.23	103.57	110.41	106.32	107.65	104.75	110.38	112.41	108.31	108.89	109.57	107.83	104.14	100.14	107.51	105.26	111.05	106.39	109.15	104.91	107.51	108.53	107.7	110.35	111.11
100.13	96.263	96.776	98.688	102.2	97.36	94.623	99.009	91.071	100.07	98.84	102.5	100.16	99.01	100.44	93.906	98.169	105.3	97.433	95.066	98.372	99.543	100.27	94.53	96.21	97.662	98.382	98.054	99.325	97.759	93.554	96.041	93.279	99.195	99.809	98.434	99.151	98.284	95.711	96.684	94.419	98.929	99.388	95.703	97.121	97.035	96.143	98.944	98.425	99.166
106.4	105.18	105.4	102.03	102.23	99.172	106.02	103.37	104.79	107.18	101.18	110.45	105.33	107.79	104.53	103.35	107.78	101.23	106.87	107.01	106.37	109.02	107.53	104.84	103.76	104.65	110.16	107.72	111.74	106.94	105.95	105.19	106.56	105.99	106.57	102.19	104.44	104.98	102.93	103.09	107.45	106.51	102.13	107.04	102.49	105.38	107.28	109.1	105.59	105.69
107.99	106.73	107.64	105.58	109.69	106.99	106.42	108.55	106.27	106.67	99.507	104.18	105.66	104.96	107.65	104.97	103.51	106.97	109.13	105.33	106.15	104.52	104.09	106.67	106.8	105.44	104.58	100.24	103.61	108.75	104.65	105.22	106.73	109.58	105.88	101.82	103.78	106.63	108.36	108.75	107.46	105.96	106.93	107.37	103.24	100.8	102.62	109.87	102.45	107.59
97.514	97.177	98.311	95.31	99.764	96.826	94.944	99.807	98.554	97.153	100.38	98.806	100.67	98.209	94.769	96.816	99.395	97.993	101.11	97.411	97.718	97.916	99.598	103.34	96.132	99.032	100.42	98.406	96.83	99.639	98.459	96.618	98.394	95.863	96.426	98.653	99.577	94.425	98.473	94.522	96.034	100.74	99.284	96.249	95.075	100.54	97.377	92.359	99.409	97.329
109.37	105.54	106.51	106.62	106.72	106.34	104.83	100.75	107.88	103.82	106.45	107.25	108.15	103.63	106.29	106.39	108.58	108.95	108.08	107.77	107.46	106.14	102.87	110.74	105	102.81	107.23	107.07	103.82	106.73	105.44	105.51	104.75	102.06	104.22	108.11	103.07	102.17	105.36	104.96	106.16	108.88	103.36	106.58	103.46	109.42	104.41	102.58	103.99	105.33
115.69	111.11	112.8	108.9	114.21	107.42	110.71	111.68	112.52	112.87	105.55	110.13	107.42	111.66	111.67	110.27	110.52	108.64	110.46	108.28	112.86	108.11	108.23	112.25	106.69	107.57	108.59	111.07	111.65	110.58	109.6	108.07	110.12	108.04	108.11	108.26	111.05	108.42	108.73	105.56	114.7	104.87	107.7	110.81	109.07	114.64	107.83	108.84	109.39	111.68
107.06	106.28	105.5	102.2	104.39	104.59	111.44	105.87	105.77	109.26	108.26	108.12	105.49	105.17	108.67	108.06	107.2	108.57	105.88	107.09	104.25	103.39	109.84	101.52	109.08	104.3	108	104.98	110.16	103.88	107.72	108.23	103.38	105.13	101.6	107.24	102.64	106.46	109.64	107.08	107.91	108.57	109.71	102.06	102.66	105.23	103.95	110.83	104.42	106.38
100.22	94.261	98.178	98.406	102.37	94.42	96.291	94.296	103.05	97.333	94.144	100.52	99.149	97.232	100.98	100.25	100.81	95.18	97.522	98.874	94.189	99.826	97.079	99.944	99.313	94.953	100.46	97.611	101.82	99.399	96.161	99.686	96.83	104.37	96.333	99.845	97.15	98.822	96.761	96.29	98.819	96.752	98.689	103.46	101	97.981	98.664	101.45	96.201	99.654
108.3	107.88	106.63	107.84	104.11	107.07	109.29	107.97	108.15	105.32	111.56	110.15	107.91	111.28	104.42	108.33	107.57	113.13	103.65	109.52	107.25	110.51	113.16	110.5	108.46	111.46	107.85	114.09	105.58	106.62	109.34	105.69	102.05	108.91	107.15	108	108.89	107.38	107.04	107.95	109.64	110.05	106.97	105.07	109.45	109.57	107.2	106.67	105.84	106.47
108.22	107.33	107.08	109.83	110.33	111.58	108.76	106.33	108.74	105.89	107.31	106.21	108.42	108.28	103.93	105.57	106.79	110.56	106.33	113.19	107.58	104.07	108.76	109.35	109.33	107.8	107.75	106.93	105.42	109.34	110.17	109.24	106.58	108.97	107.15	110.51	108.51	106.74	109.91	108.09	110.64	110.45	109.62	108.62	108.1	106.68	108.65	108.88	109.83	109.82
104.93	104.05	104.19	110.06	103.74	103.79	107.54	108.23	102.48	102.36	106.79	108.17	109	106.4	110.49	106.1	104.2	105.61	103.81	109.15	106.71	109.77	107.82	103.57	105.44	106.64	101.53	106.28	100.78	103.35	104.92	102.12	107.38	104.47	100.19	106.93	106.32	103.72	104.93	109.12	101.12	109.92	106.68	105.95	108.43	104.69	104.85	105.46	107.79	105.19
109.38	107.68	105.61	108.57	106.02	109.49	108.81	108.37	107.35	106.92	104.6	103.52	108.8	105.96	107.29	104.73	104.98	109.08	103.2	106.93	106.45	112.76	105.78	109.02	106.8	109.41	105.74	105.67	107.46	109.52	110.88	106.1	108.66	108.55	112.03	101.87	103.67	110.69	109.28	111.37	104.28	109.01	109.46	104.9	108.63	106.91	103.97	109.69	112.42	105.31
108.17	109.43	106.94	104.47	113.11	110.52	107.1	106.46	106.91	106.27	108.43	109.38	109.8	109.15	110.16	103.8	108.83	109.48	113.24	108.36	105.59	109.1	105.95	107.17	112.84	112.45	111.11	105.17	103.63	109.32	109.74	111.38	105.97	111.59	105.88	112.97	108.25	109.82	109.63	109.18	110.74	111.81	101.9	114.23	108.33	113.03	108	110.94	108.48	107.28
104.77	102.91	99.422	108.49	104.97	102.59	105.47	106.04	105.8	101.66	108.16	108.23	108.41	105.34	112.47	104.52	105.41	109.95	106.71	107.33	106.86	112.4	109.49	109.42	105.81	105.83	103.47	106.5	105.47	107.87	107.21	106.73	105.68	109.16	102.56	109.27	106.97	110.02	105.11	109.49	111.44	104.32	113.82	106.67	109.47	104.59	105.62	104.02	106.12	104.45
104.66	105.9	107.46	110.5	104.86	104.62	103.39	109.57	103.02	107.39	106.43	101.66	105.79	104.79	106.18	111.5	108.08	101	105.69	106.15	103.46	105.64	101.36	100.76	111.29	108.69	110.35	107.84	108.95	108.73	102.53	108.01	102.06	102.14	103.9	104.52	104.68	105.78	105.07	108.94	103.71	104.81	109	107.41	106.26	108.8	109.06	107.26	111.09	104.88
104.82	107.86	107.54	105.58	104.85	103.64	107.12	108.25	107.63	103.94	104.35	104.92	108.93	103.5	105.55	104.61	102.59	104.93	107.7	107.9	109.59	106.97	103.8	103.24	108.45	102.25	108.64	110.39	102.7	108.36	106.25	106.34	109.56	106.33	107.61	106.52	104.08	107.58	108.62	108.11	105.14	112.48	109.35	107.64	107.09	107.42	104.48	104	98.77	104.04
110.53	110.64	110.98	107.15	104.62	107.14	105.76	113.16	105.66	103	110.67	109.25	103.86	109.26	113.34	105.35	107.35	106.52	108.14	108.75	109.54	110.56	108.74	112.35	102.78	110.73	108.31	106.95	107.28	108.34	110.34	109.38	107.57	105.72	105.54	108.97	110.76	109.41	108.79	105.79	105.98	107.47	108.58	105.78	108.14	108.63	106.71	106.48	108.88	103.76
99.769	102.66	98.636	98.698	100.89	100.27	95.37	103.09	97.186	101.62	95.796	95.938	99.454	97.509	98.653	94.695	98.498	102.98	95.352	100.9	94.271	94.012	103.84	95.101	98.79	96.84	99.959	100.09	101.26	102.43	95.903	97.695	97.175	96.956	97.769	102.92	103.65	95.111	93.978	98.424	96.436	98.35	96.353	100.67	100.89	102.58	101.93	98.966	103.69	97.637
108.44	104.53	108.6	103.6	106.55	107.31	103.52	106.04	106.55	108.57	107.47	111.82	107.59	104.13	107.18	104.47	106.98	107.67	107.24	107.39	109.74	104.77	106.28	106.34	110.59	106.65	103.22	102.74	105.97	101.75	108.54	110.25	106.44	104.18	107.34	104.49	107.96	104.84	103.8	103.66	104.76	105.57	105.88	108.54	108.22	106.33	105.94	110.08	108.07	107.83
104.46	104.25	108.22	107.86	106.94	111.08	103.56	107.98	105.36	105.21	105.43	108.34	107.19	107.74	108.82	102.42	103.37	108.35	108.47	106.42	106.02	105.55	103.32	105.73	102.16	105.66	105.27	109.27	103.15	105.14	106.09	103.81	108.56	104	108.33	104.65	105.78	107.05	105.69	107.39	104.99	105.07	104.47	106.12	109.31	103.96	107.13	107.07	102.67	105.26
108.71	107.28	104.48	105	104.33	103.3	109.69	104.53	105.01	111.08	104.98	104.33	106.15	104.18	102.94	106.92	106.23	104.61	102.42	105.9	106.54	107.03	107.44	103.98	101.51	100.84	106.25	108.31	109.85	101.7	105.95	107.81	106.47	107.07	102.15	103.36	103.27	110.32	103.82	109.53	105.89	102.06	103.76	106.47	103.14	103.89	106.09	103.61	106.7	106.12
100.96	97.384	96.176	98.908	100.75	100.86	100.7	98.649	98.207	97.098	97.559	96.744	98.987	97.237	96.63	97.256	102.96	98.734	95.434	94.367	97.277	99.954	99.382	102.04	100.36	97.752	94.57	97.226	96.946	97.025	94.452	96.332	99.592	99.684	99.116	97.143	97.581	100.68	94.224	96.668	102.65	104.1	98.927	95.221	101.56	96.123	93.559	98.309	92.605	97.37
106.54	105.63	106.9	106.72	109.98	104.62	109.87	107.87	104.75	111.09	108.51	110.06	102.81	109.15	107.99	108.8	108.42	109.01	110.56	105.65	107.28	108.82	108.08	111.05	106.82	108.49	105.97	104.4	109.34	110.19	106.92	106.52	105.25	104.53	109.39	104.79	109.18	108.04	109.46	107.1	109.37	105.9	104.41	105.9	107.55	104.29	108.92	111.35	102.72	109.09
103.07	110.62	104.68	104.43	107.49	103.69	107.05	106.06	106.49	110.1	111.92	109.28	105.19	109.34	106.68	106.05	105.62	107.15	107.03	111.25	101.87	105.95	111.9	106.79	105.29	108.93	105.36	105.51	105.35	106.59	105.17	108.51	107.6	104.88	105.41	106.73	105.95	108.51	105.48	107.16	107.9	106.58	105.22	106.65	109.89	108.08	103.34	105.73	109.44	108.16
109.73	108.33	112.69	107.38	114.22	105.27	105.98	107.22	112.41	111.59	105.3	109.48	109.84	110.56	112.91	107.22	112.92	112.24	113.53	106.97	110.12	109	107.72	109.34	109.79	107.14	111.98	112.61	107.33	111.75	109.37	109.03	109.25	107.62	104.97	111.19	112.17	111.24	111.08	113.04	112.38	110.29	110.56	111.94	110.74	107.88	113.55	104.47	109.91	113.83
109.07	104.15	111.06	106.92	105.6	105.95	108.9	107.97	107.73	107.44	109.55	104.88	109.23	111.71	106.48	110.44	109.34	108.74	110.48	107.27	105.72	108.74	107.56	109.17	106.25	109.54	110.99	104.42	107.28	105.02	106.21	110.15	106.11	105.52	106.11	111.17	110.06	104.33	113.43	108.86	105.82	111.2	109.33	104.65	108.14	107.33	105.96	108.74	109.47	109.19
110.61	106.85	99.897	106.02	108.53	107.14	111.25	106.55	106.92	101.02	106.24	107.1	106.28	105.18	104.33	104.99	106.21	109.38	106.76	109.24	106.66	102.01	101.86	104.11	109.03	102.89	105.46	103.18	106.69	103.94	104.53	107.36	106.59	107.51	107.27	103.79	102.7	103.67	103.81	108.2	107.74	110.9	108.73	101.26	104.84	109.11	107.73	109.57	101.54	106.47
98.999	102.51	100.93	103.1	107.44	106.35	104.36	107.5	102.86	103.59	106.22	105.4	105.17	104.55	102.77	100.9	101.95	104.76	104.68	99.353	98.091	105.36	105.29	104.5	103.58	102.55	105.43	103.17	100.82	101.15	105.2	102.53	102.99	104.37	102.48	104.98	101.85	101.76	105.24	101.39	100.73	101.29	98.417	97.021	100.66	105.8	102.99	100.9	102.05	101.37
[truncated: 150 more columns]
