# Supplementary material for: Genetic dissection of main and epistatic effects of QTL based on augmented triple test cross design
Source: PLoS One. 2017 Dec 14;12(12):e0189054. doi: 10.1371/journal.pone.0189054 (PMC5730204; doi:10.1371/journal.pone.0189054)
Supplement: S10 Supporting Information — (ZIP) [file pone.0189054.s010.zip › z6_1000_0.8_10.csv]

104.87	105.04	105.9	105.45	107	106.88	105.25	104.81	105.24	105.42	106.32	105.07	105.21	105.55	105.24	106.39	106.38	105.16	104.26	104.75	104.37	104.34	104.99	105.49	107.34	103.7	106.47	106.06	104.55	106.86	105.21	106.18	106.49	105.95	103.6	104.62	106.15	105.68	106.38	103.75	104.4	106.18	104.64	105.01	106.16	105.84	103.62	105.05	105.06	105.46
102.39	103.06	103.85	103.62	103.92	102.09	102.74	101.87	103.74	102.19	102.92	102.45	102.34	103.99	101.54	104.49	103.41	102.38	101.24	102.55	102.86	102.77	104.73	102.06	102.12	103.84	102.04	103.03	102.68	103.25	102.96	101.9	101.48	102.87	102.18	103.63	103.33	100.74	102.18	101.93	103.79	103.55	104.57	103.19	103.35	103.55	103.48	102.7	102.55	103.15
107.52	109.44	109.02	108.93	107.99	108.17	108.52	108.16	110.46	106.91	108.39	106.28	107.06	108.71	107.98	108.05	107.48	106.5	109.57	108.72	107.5	108.32	108.17	108.63	108.06	107.93	108.48	108.77	107.9	107.04	107.11	109.25	109.42	108.98	108.68	109.68	108.99	107.94	108.33	108.65	108.41	109.25	108.24	109.46	107.31	108.4	108.75	108.19	109.91	108.42
105.43	106.66	105.48	107.52	105.19	106.59	107.51	105.95	105.62	107.75	106.54	107.86	105.71	106.69	108.56	106.3	105.75	106.51	106.38	105.11	108.75	106.2	108.03	105.37	105.41	106.28	107.55	106.03	105.5	108.16	105.69	104.53	105.36	107.82	105.44	106.55	108.24	107	106.6	106.28	104.68	106.83	106.94	106.92	106.19	107.1	107.19	106.88	105.08	106.41
108.26	107.42	108.25	108.48	107.58	107.99	109.94	107.8	108.9	108.67	109.18	108.7	108.58	109.68	109.1	109.37	108.9	108.84	108.93	108.15	109.2	110.39	106.71	110.01	109.28	108.33	106.65	109.06	108.89	108.35	110.27	110.57	108.98	108.32	108.85	109.06	108.74	107.59	108.96	107.37	106.5	108.78	108.42	106.4	108.16	107.98	108.15	109.84	108.7	110.61
100.93	101.13	101.34	101.25	101.94	101.04	101.53	99.839	100.41	100.5	101.69	101.08	100.23	98.842	99.6	99.946	100.43	98.984	101.67	100.65	100.81	100.79	100.82	101.32	101.18	100.01	101.38	101.31	100.24	102.31	99.593	100.36	100.23	102.04	100.22	100.66	99.505	100.45	101.7	101.88	101.56	98.94	100.52	99.767	100.08	100.41	101.34	100.69	100.47	101.12
105.02	105.55	105.58	106.47	106.16	104.56	107.19	105.41	108.16	104.5	105.97	104.36	106.05	104.83	104.81	105.62	105.63	106.37	106.32	106.49	105.54	106.28	105.12	105.93	104.33	105.86	104.92	106.91	105.92	107.26	107.62	107.38	107.53	105.77	103.89	107.52	105.91	105.8	106.43	104.44	106.77	105.3	104.16	104.24	106.12	106.67	106.72	106.99	104.51	104.92
102.44	102.96	102.53	101.49	104.37	102.31	101.49	103.88	102.77	102.73	102.61	102.71	102.22	103.95	103.26	103.02	103.28	101.89	102.56	102.48	104.01	103.87	103.49	102.13	101.28	102.52	102.2	104.28	101.97	102.84	103.53	103.29	101.37	103.79	102.11	102.74	101.76	101.44	102.06	102.83	104.52	103.08	103.13	102.58	103.04	104	101.32	103.02	102.91	102.85
109.89	108.19	107.85	108.22	108.88	107.4	108.16	109.83	109.06	107.68	109.79	108.45	107.33	108.31	107.78	109.12	109.1	107.82	109.63	108.61	107.54	109.08	107.65	108.23	108.86	107.08	108.56	107.97	109.2	108.29	109.43	108.86	109.25	107.99	108.23	108.51	107.42	109.02	108.63	108.36	109.81	109.14	105.11	109.82	108.03	107.73	109.66	108.28	108.54	108.22
106.9	105.26	105.82	107.02	105.13	105.54	105.22	106	107.55	106.44	105.68	107.25	107.33	107.19	105.97	105.62	105.8	106.35	105.49	107.29	105.25	105.09	107.17	106.05	107.13	104.05	105.23	107.22	106.81	105.57	106.7	106.35	105.85	104.99	106.11	105.82	107.56	106.98	106.12	107.39	105.81	107.39	105.82	106.57	106.09	106.79	104.91	106.35	105.98	105.2
98.092	98.195	99.053	98.007	97.602	98.33	96.649	99.233	97.411	98.532	99.29	97.887	96.847	97.474	97.532	98.386	97.329	96.965	97.863	99.282	97.978	98.316	97.936	97.25	99.041	99.184	97.037	96.465	98.788	98.913	97.757	97.529	97.332	97.172	98.212	97.827	98.92	97.173	98.26	96.88	97.57	98.6	98.92	98.292	97.886	97.727	98.152	97.669	97.715	99.493
107.99	106.38	106.41	105.68	107.64	106.41	107.17	106.99	106.48	108.02	105.6	106.01	108.08	106.19	106.46	106.25	106.4	106.63	106.71	107.56	107.14	106.92	107.17	105.32	106.04	104.52	107.94	106.05	107.04	106.73	105.88	106.56	106.95	106.21	107.34	106.63	106.4	104.69	106.7	107.58	106.03	104.92	106.32	107.08	106.16	106.97	106.74	105.75	107.03	105.48
107.12	107.34	108.42	108.06	108.85	109.08	105.48	106.79	109.57	109.32	107.19	108.21	109.73	107.57	106.55	108.47	108.96	107.76	106.82	105.84	106.61	107.21	107.66	106.7	107.8	108.42	107.82	108.5	107.9	107.56	108.15	107.52	109.56	106.99	107.7	108.24	109.06	107.32	108.3	108.13	108.45	107.97	109.36	107.76	107.56	107.38	108.04	107.39	107.36	108.11
106.12	106	105.73	106	107.89	106.97	106.06	105.65	107.69	106.25	106.32	105.73	106.06	107.42	107.13	105.44	107.21	105.35	106.69	106.33	106.28	107.48	106.9	106.26	106.94	106.23	105.03	106.28	107.22	105.05	108.34	107.23	106.97	106.51	106.51	106.27	107.8	105.45	106.9	106.05	106.72	105.53	105.89	105.41	106.11	107.51	106.3	105.86	107.14	107.89
100.17	100.8	99.566	101.71	99.926	101.83	100.13	99.997	100.88	99.339	101.01	102.44	101.01	100.48	102.05	102.52	100.92	100.59	99.727	101.91	102.06	100.48	102.01	101.39	101.36	99.9	99.302	101.6	100.7	100.05	99.44	101.21	100.45	102.34	99.869	100.96	101.69	101.5	101.24	101.35	101.54	100.82	100.88	101.15	103.12	101.7	99.892	99.623	100.04	101.31
107.58	107.57	107.19	109.96	107.79	109.61	108.42	108.73	108.83	108.6	108.7	108.46	109.85	109.44	109.51	108.62	108.44	107.8	107.27	109.83	109.64	108.12	109.41	108.69	109.57	110.07	110.31	108.82	108.62	110.22	108.57	109.66	108.36	109.27	107.83	107.86	108.53	107.67	108.61	107.16	108.53	110.3	108.46	108.38	107.99	109.19	109.73	107.79	109.42	110.49
98.911	97.103	98.904	98.265	99.133	99.602	97.44	98.041	98.155	99.072	99.438	100.16	99.606	99.099	99.199	99.339	100.59	97.324	100.21	100.87	100.51	99.41	96.458	99.46	98.999	98.716	99.233	98.935	99.626	97.435	98.651	100.14	100.14	99.578	100.3	97.495	99.093	98.39	99.274	99.177	100.48	98.33	97.696	98.749	97.669	98.524	97.909	98.972	98.184	99.13
110.81	110.66	110.16	110.83	111.2	112.02	111.48	109.17	110.78	110.37	110.59	110.87	111.17	110.37	110.71	110.81	110.66	111.09	110.58	111.19	110.2	111.62	111.58	110.45	110.62	109.7	111.71	110.84	111.37	109.7	109.66	111.12	110.93	110.26	110.38	109.96	110.39	110.62	110.59	110.3	111.17	110.59	111.37	110.7	110.27	110.11	109.4	111.13	110.12	110.43
105.6	106.55	106.73	106.3	105.92	104.77	105.21	105.08	104.12	106.29	105.03	103.93	107.44	106.69	104.9	105.46	105.67	105.41	104.75	105.01	104.59	106.5	105.91	104.81	104.72	105.42	106.3	106.09	105.75	105.43	105.31	106.28	105.83	105.32	105.34	105.99	106.27	105.44	104.96	104.94	106.19	106.32	105.23	104.34	104.88	104.59	105.79	105.94	103.77	106.78
108.47	107.43	107.97	108.34	109.78	107.71	107.86	107.25	107.93	106.61	108.42	107.72	107.4	107.28	108.9	106.93	106.76	107.62	106.52	108.12	108.42	106.17	107.68	108.77	108.15	107.44	107.65	107.4	107.93	107.13	108.15	106.15	107.13	108.8	108.76	107.61	106.85	108.92	107.99	109.31	109.17	108.16	106.24	107.43	108.03	106.24	107.75	107.26	108.61	109.03
106.63	105.34	104.84	104.66	108.86	106.87	107.09	106.07	106.08	105.7	106.27	104.8	105.7	105.72	106.42	106.02	104.92	105.83	104.04	104.69	106.94	105.83	105.92	105.08	105.39	105.11	105.87	104.97	105.56	105.34	104.97	106.15	106.19	104.22	104.36	105.58	106.82	106.25	106.25	105.32	105.34	105.3	105.9	104.6	104.37	105.83	105.58	105.55	104.68	106.52
106.33	107.13	107.02	107.07	106.4	106.65	106.29	106.62	106.19	106.44	106.07	106.26	104.62	106.99	106.71	104.73	106.75	107.05	106.28	106.25	107.66	105.55	106.08	106.8	106.25	106.03	105.75	104.99	104.75	106.06	106.5	106.33	107	105.73	106.59	105.95	107.53	104.86	106.96	103.72	105.51	107.24	106.45	104.92	106.6	107.08	107.66	104.39	105.65	104.78
108.68	107.43	105.14	105.87	107.27	105.68	106.56	107.52	106.15	107.69	107.61	106.75	106.85	106.36	107.69	105.38	105.34	104.52	107.54	107.41	106.52	106.48	106.65	106.71	106.7	106.03	106.04	107.97	106.72	106.87	107.4	106.86	106.66	104.87	106.8	106.3	107.39	107.23	107.78	105.77	106.9	104.95	105.62	107.9	104.51	106.19	106.83	106.22	106.52	106.89
105.19	105.14	107.42	106.04	105.64	105.94	104.79	105.13	105.18	105.55	105.63	104.52	103.87	105.91	106.46	105.01	105.31	105.61	104.94	105.81	104.36	106.54	104.1	105.96	105.44	106.34	105.11	106.24	105.45	104.65	105.04	105.35	105.31	105.35	106.58	104.97	105.25	103.38	106.47	105.37	105.32	106.04	105.05	104.78	104.43	105.59	107.47	106.9	106.65	106.09
106.16	105.81	106.12	104.27	105.74	104.66	105.64	105.38	104.16	106.66	106.07	104.47	104.93	106.4	105.63	105.6	105.2	104.89	105.64	106.77	105.55	106.28	105.26	107.97	105.63	105.27	103.95	104.35	104.71	106.22	105	106.87	104.9	103.44	104.54	105.05	105.89	105.41	105.28	106.67	106	106.46	105.2	104.87	105.89	105.69	104.57	106.09	104.54	107.29
105.1	106.1	104.55	106.1	105.04	105	106.3	106.67	106.04	105.69	106	105.85	106.31	106.5	104.81	106	105.3	104.53	104.61	106.53	105.83	105.32	106.05	104.2	106.31	107.43	105.86	106.12	106	105.59	105.63	105.9	106.21	104	105.08	104.96	106.45	107.04	105.08	106.02	107.12	105.61	104.42	103.57	106.73	106.64	105.3	106.17	105.75	105.08
100.38	101.97	100.76	100.6	100.62	102.09	101.04	101.99	100.95	100.82	101.05	100.68	100.32	101.18	100.01	101.74	101.18	100.19	99.821	98.885	101.22	101.15	100.37	100.81	101.72	101.86	101.67	101.56	101.2	100.37	101.04	100.59	100.39	101.5	101.14	101.59	100.83	101.29	101.89	99.454	101.01	101.65	101.18	100.71	100.52	101.77	99.465	100.63	100.88	100.37
105.47	106.09	106.01	104.85	105.19	106.45	105.6	106.82	105.59	106.88	105.93	106.5	106.34	104.62	105.45	105.85	104.92	104.36	105.94	106.1	105.58	105.37	106.48	106.31	105.13	106.23	106.82	104.99	103.85	105.41	105.87	106.65	108.21	104.31	105.37	107.18	106.93	105.66	104.72	105.15	106	106.22	105.56	106.15	104.42	106.08	105.23	106.22	105.59	105.14
104.82	106.6	107.39	107.37	106.34	105.59	106.97	107.03	108.69	105.1	106.55	107.49	107.68	107.09	105.02	106.47	107.73	106.76	107.05	106.36	105.88	105.68	106.96	106.58	106.27	106.85	106.96	106.88	107.24	106.17	105.59	107.47	107.18	105.61	106.13	105.44	105.82	107.81	106.28	106.69	106.32	107.02	105.9	106.76	107.01	104.92	106.62	107.32	105.64	105.02
103.92	106.67	105.05	104.82	106.5	106.02	106.55	105.8	105.94	105.42	105.52	106.1	105.68	107.54	106.21	105.67	105.43	104.65	106.84	105.11	105.97	105.5	107.02	105.63	105.72	106.85	104.74	105.97	105.11	106.49	105.57	105.84	106.18	106.31	104.53	105.45	106.15	106.19	105.32	106.05	105.29	104.92	105.45	106.76	106.86	105	105.18	104.27	107.01	105.58
105.56	105.45	105.74	105.74	105.05	105.54	106.3	105.26	104.35	106.1	105.87	106.04	105.14	105.35	106.81	106.24	106.11	105.72	105.06	106.66	106.8	106.08	103.95	106.46	103.45	105.08	104.56	106.32	107.06	105.7	106.14	105.96	105.05	104.76	106.13	105.52	105.72	105.9	105.23	106.24	106.13	107.03	103.35	106.07	105.67	106.3	105.81	105.96	106.15	106.71
109.44	108.74	108.27	108.54	106.97	107.98	107.74	106.48	109.25	108.35	107.63	106.52	108.24	108.07	109.6	110.37	109.1	107.91	107.73	109.27	108.71	107.77	108.6	107.23	107.05	108.53	108.21	106.58	109.07	108.86	108.24	107.51	109.17	108.19	107.66	107.84	106.75	108.07	106.88	107.71	108.23	109.48	107.03	107.9	107.57	107.65	108.31	107.79	107.24	107.26
106.09	109.65	107.6	108.38	108.7	108.23	107.99	108.73	107.14	107.08	109.11	108.33	108.54	108.36	109.6	107.51	107.16	109.7	108.5	108.91	108.79	107.96	106.76	108.49	109.06	107.62	108.11	107.93	109.26	108.63	109.4	108.24	107.96	108.38	110.34	106.99	107.95	109.43	108.96	107.12	108.14	107.88	108.79	109.21	107.31	108.39	108.86	109.7	108.17	107.99
106.33	105.18	105.58	105.03	106.72	106.56	104.99	107.29	107.68	105.35	106.35	106.72	106.63	107.41	105.35	106.71	106.75	105.03	106.01	106.14	107.04	107.37	106.62	106.12	107.03	107.03	105.99	106.14	105.17	105.36	107.1	106.32	107.59	106.64	106.6	104.77	106.27	105.88	107.18	106.42	106.63	107.91	106.35	107.06	107.2	107.08	107.5	106.89	105.76	105.28
104.85	105	106.07	106.41	104.33	105.8	105.8	105.28	106.14	104.35	105.49	105.36	107.04	105.85	104.59	105.86	107.11	106.03	106.88	104.91	106.18	105.77	103.28	107.19	105.58	104.71	106.92	107.69	104.68	105.17	105.34	105.24	106.12	105.54	106.02	106.81	105.66	107.14	103.79	105.82	106.36	105.95	106.42	106.31	105.62	105.86	105.31	105.98	106.54	106.49
105.43	108.04	106.32	105.72	106.73	104.89	107.03	106.72	106.19	107.4	105.24	105.83	106.12	107.02	106.89	106.74	106.98	106.56	106.34	106.67	108.58	106.38	108.31	107.95	107.03	106.99	106.14	107.42	105.62	106.59	106.46	106.84	106.81	106.12	106.55	108.09	105.09	107.39	104.71	106.79	107.62	105.48	105.12	105.73	107.08	104.91	107.95	107.86	106.96	105.98
106.99	108.76	106.15	108.99	108.41	109.02	108.59	108.66	107.34	107.52	108.08	109.09	107.97	108.3	107.1	108.26	108.45	109.43	108.28	109.07	107.7	108.42	108.62	106.99	109.43	108	108.57	110.21	109.35	108.79	108.52	106.69	107.44	109.96	108.67	107.63	108.62	108.57	107.08	108	109.14	106.01	106.67	108.52	108.98	107.6	107.85	109.05	108.38	107.63
106.74	107.34	106.06	106.49	106.8	105.9	106.35	104.63	105.08	106.01	106.77	105.99	104.66	105.8	105.9	105.47	107.43	106.18	107.79	106.92	105.27	104.8	105.09	105.84	105.54	107.22	105.66	104.77	106.44	105.26	105.59	105.63	106.14	106.4	106.76	104.87	105.65	105.39	107.2	106.11	106.75	106.25	106.84	105.51	104.94	107.51	105.84	106.73	105.51	105.47
97.108	97.675	96.611	97.469	98.071	96.687	98.037	97.742	98.847	97.871	97.168	98.111	99.141	98.209	98.085	96.96	97.535	97.741	98.36	97.267	97.309	100.23	98.114	97.595	96.962	97.386	98.392	97.326	99.122	98.442	99.175	97.428	97.913	96.424	96.614	96.745	97.286	97.147	97.577	98.34	98.421	97.002	98.989	97.619	96.676	98.08	98.779	96.595	98.334	96.811
106.59	104.41	107.13	105.86	106.68	104.57	106.23	105.55	107.78	106.55	106.92	107	106.57	106.91	107.02	105.94	105.99	108.86	106.66	105.55	107	104.32	105.89	107.12	106.8	105.32	106.7	106.36	105.52	106.11	104	107.41	106.53	107.8	106.78	105.94	106.34	106.9	105.5	106.25	105.46	105.72	105.22	104.49	107.85	107.18	106.16	107.8	106.23	106.65
100.09	100.69	100.76	100.11	99.757	102.04	101.6	99.952	99.741	100.42	100.3	101.54	100.23	101.01	101.86	100.25	101.62	100.45	100.19	100.71	100.51	100.1	101.39	101.42	101.49	100.96	100.35	100.91	100.24	100.23	101.26	99.589	100.58	100.27	101.25	100.04	101.24	99.614	99.825	99.807	101.68	99.805	100.12	101.75	99.836	101.08	101.51	99.563	101.43	100.25
108.62	107.39	109.36	108.48	106.65	107.33	108.74	107.99	108.07	108.39	107.2	108.56	107.94	107.59	108.89	107.97	108.19	107.29	107.74	106.1	106.84	108.35	106.8	106.73	106.33	107.79	108.43	108.44	107.21	107.43	107.88	107.54	107.66	108.95	107.3	106.68	106.56	108.08	109.04	107.78	109.46	109.36	106.35	107.15	106.61	108.56	108.49	109.1	107.98	108.63
106.93	108.87	108.19	107.51	109.1	108.31	107.29	107.35	108.55	107.85	107.98	105.8	108.62	108.19	107.5	107.58	106.78	110.07	109.59	107.6	107.87	106.17	107.68	107.14	107.19	108.5	107.82	107.92	107.22	107.53	108.09	107.71	108.4	108.15	108.46	107.79	108.49	107.45	108.71	108.29	108.53	108.28	109.55	106.73	107.1	109.36	106.97	108.03	107.67	108.12
105.31	105.24	104.89	105.42	106.29	105.69	105.94	105.87	104.73	106	104.94	106.64	105.36	104.91	106.55	105.04	107.33	105.19	106.66	104.46	107.37	104.81	106.5	106.53	104.7	106.61	105.41	105.15	106.46	105.72	107.12	105.35	102.95	105.82	106.21	105.99	106.5	105.95	103.74	106.42	106.12	104.99	105.7	104.79	106.06	106.94	105.72	105.36	106.41	105.77
99.621	101.14	102.06	101.85	100.34	101.44	101.87	101.71	101.94	100.74	101.39	101.09	100.06	100.86	99.639	98.74	100.38	99.711	100.23	101.36	98.841	101.3	101.09	100.78	100.39	101.69	101.44	100.75	101.78	99.653	101.71	102.11	100.95	100.45	101.66	101.31	102.74	100.36	100.3	99.563	100.88	101.14	101.04	100.42	100.48	101.09	102.84	101.98	100.7	100.42
99.7	101.06	99.062	100.58	101.19	99.512	101.3	101.06	100.21	99.133	100.95	100.83	100.39	101.07	100.69	101.56	100.2	100.21	99.575	101.52	100.21	99.932	99.68	99.302	100.29	99.877	100.89	99.069	100.25	102.21	98.926	98.417	100.25	98.999	100.58	100.72	99.398	98.269	101	99.336	101.02	101.52	101.78	99.198	100.08	99.147	100.82	101.7	101.49	101.04
109.43	112.14	110.61	109.47	110.92	108.7	109.66	110.69	109.91	110.49	110.9	110.56	110.6	109.81	110.65	110.41	108.52	111.21	108.81	110.72	109.75	111.74	110.36	110.93	110.36	110.91	110.46	109.17	110.54	111.49	107.8	111.01	111.05	111.28	110.61	110.07	111.07	109.27	109.33	110.99	109.55	111.72	110.26	110.67	109.95	109.88	110.9	112.05	110.78	110.99
109.83	109.86	109.97	110.1	112.03	110.29	109.42	112.44	111.05	111.13	111.81	110.18	109.97	109.59	111.46	110.76	109.56	110.76	108.88	109.79	109.58	109.68	111.34	108.8	109.97	109.13	110.46	110.53	110.73	109.95	111.69	110.72	110.85	110.92	111.17	110.07	109.36	111.43	109.81	108.68	110.96	109.59	110.06	109.44	110.01	111.39	110.8	108.53	112.88	110.34
108.76	108.61	107.26	107.78	107.33	106.91	107.89	106.6	106.7	107.82	107.59	108.41	107.04	109	109.53	106.33	106.05	107.15	108.07	107.54	106.31	107.77	108.38	109.56	107.03	109.17	108.08	108.9	107.04	108.53	107.36	107.59	107.34	107.34	105.59	109.18	108.99	106.94	107.06	108.25	109.13	107.06	107.85	107.58	106.85	107.2	108.73	106.82	107.66	107.9
99.575	99.132	99.653	99.723	101.43	100.51	100.66	101.23	102.22	99.428	99.905	98.891	100.77	100.91	99.019	100.32	100.59	100.9	99.658	98.949	98.524	100.75	99.895	100.56	100.48	100.33	101.71	100.21	99.294	103.02	101.18	101.26	100.94	100.2	100.04	100.72	100.03	101.88	100.67	100.56	101.17	102.12	98.615	99.141	98.59	101.36	100.25	100.84	100.74	101.22
106.54	105.53	105.22	105.59	105.59	105.82	105.09	104.92	104.32	105.75	107.45	104	105.6	105.1	107.56	105.92	104.95	105.56	105.77	106.14	105.95	104.77	106.37	104.02	105.68	106.19	105.18	104.86	105.75	104.43	105.92	106.55	105.32	105.48	104.91	106.43	105.03	105.9	105.62	105.46	104.48	105.67	105.91	105.44	106.33	104.98	106.07	106.66	108.48	106.22
106.55	107.33	106.44	106.08	107.74	107.01	106.64	107.67	106.75	106.13	105.37	106.4	107.16	107.05	106.51	105.96	107.51	106.95	106.01	106.82	106.81	107.33	106.04	106.16	106.6	107.33	107.24	106.68	106.77	106.83	107.11	106.91	106.7	106.09	105.68	106.76	106.87	106.93	105.84	107.11	106.94	106.41	106.53	106.33	106.92	108.12	107.09	105.41	105.93	104.78
107.58	107.9	110.26	108.82	107.59	108.75	108.17	108.11	107.16	107.74	107.74	107.95	107.56	107.62	108.29	108.67	106.79	108.88	107.28	108.57	108.01	109.41	107.67	108.32	108.88	107.71	107.41	110.51	108.29	108.19	106.72	105.41	107.68	108.04	107.38	108.1	108.37	107.5	108.86	107.58	106.65	108.35	107.69	109.16	106.9	110.34	109.46	108.48	108.64	109.75
107.98	109.78	108.33	107.96	108.22	108.25	107	109.08	109.16	107.85	108.52	108.34	107.46	108.57	108.86	107.89	107.5	108.37	108.44	109.12	107.61	106.19	108.41	108.23	107.65	107.44	106.46	108.15	107.08	107.45	108.02	107.48	108.38	107.23	107.31	107.5	107.72	106.43	109.21	108.1	107.3	107.45	109.04	106.76	108.16	105.75	107.83	109.44	107.18	107.14
105.89	106.97	106.03	106.59	107.01	106.64	105.82	106.6	106.36	106.47	104.53	106.66	108.06	106.68	106.98	107.93	105.82	106.76	107.87	105.91	106.34	105.76	107.16	105.85	106.65	107.19	106.43	106.71	105.4	104.62	107.15	106.61	106.83	106.05	105.64	106.27	105.5	107.05	107.09	106.45	106.46	106.53	106.89	107.34	105.11	106.78	107.41	105.5	105.76	106.01
106.43	106.64	106.98	106.43	104.88	106.32	105.84	104.74	105.1	105.78	106.19	106.6	105.33	106.61	106.28	104.2	107.45	106.45	104.87	105.36	105.33	105.41	106.96	104.86	105.46	103.82	105.87	105.36	107.95	105.12	106.33	105.03	103.67	105.42	104.68	105.86	104.38	105.18	105.89	106.64	105.01	105.61	105.61	107.37	106.38	107	106.37	106.31	107.15	104.94
100.28	97.095	100.4	99.006	97.261	100.84	99.682	98.905	99.634	99.851	98.31	100.71	98.728	99.868	100.38	99.017	100.5	100.02	100.55	99.08	97.953	99.555	97.546	97.554	100.06	98.386	98.261	98.673	99.618	98.58	97.934	99.24	99.253	98.16	97.919	98.531	98.712	98.318	99.617	98.799	99.058	98.18	98.32	98.887	97.798	99.006	99.233	99.355	98.612	99.926
101.03	98.013	100.75	100.28	101.07	98.632	101.27	99.267	99.24	99.969	98.55	100.08	99.604	101.54	101.06	100.12	101	100.84	101.01	100.35	100.68	100.18	99.248	99.446	100.7	100.48	100.97	99.668	101.64	100.91	99.679	100.42	101.14	100.87	99.767	99.981	99.302	100.09	100.88	100.42	99.35	99.465	99.966	100.25	100.2	100.51	100.81	100.38	100.27	100.08
105.68	105.86	105.41	105.9	106.23	105.52	105.82	106.89	105.51	106.24	105.51	105.63	106.39	105.69	106.49	105.9	104.82	104.81	105.26	104.98	106.58	105.4	103.8	104.16	107.02	105.71	105.25	104.74	105.16	105.68	106.79	106.65	105.28	105.65	105.58	106.28	106.38	105.03	105.91	102.91	107.93	105.41	106.29	104.67	105.88	104.58	105.89	106.62	105.85	106.65
106.62	105.19	105.8	107.57	106.38	106.14	107.77	105.88	106.96	106.18	106.82	107.63	106.67	107.07	104.87	106.21	106.73	106.26	106.09	105.87	106.17	105.48	106.47	107.01	105.44	106.18	106.29	105.8	107.11	106.11	107.4	106.71	106.74	105.49	107.6	105.84	105.68	105.33	106.47	107.98	105.96	104.5	105.81	106.63	106.73	106.58	105.87	106.45	106.23	107.23
109.24	108.24	106.91	109.27	109.59	109.21	107.56	109.06	105.73	107.58	106.64	109.37	109.66	109.92	108.88	109.15	107.04	108.44	107.38	107.88	108.02	108.12	108.24	106.33	108.01	107.42	108.33	106.48	106.66	108.55	108.63	108.36	107.67	107.27	107.84	108.17	107.4	107.77	108.15	108.05	107.71	108.89	109.67	107.75	109.38	107.13	109.46	109.3	107.95	107.82
106.41	106.01	106.45	105.53	106.54	106.45	108.17	106.47	106.43	106.6	105.61	106.15	105.77	106.28	106.05	108.3	106.61	106.17	105.36	106.84	105.21	107.29	107.21	107.55	107.02	106.65	107.73	107.51	106.61	106.71	106.69	105.84	106.73	106.99	106.75	105.81	107.65	105.65	106.84	107.44	106.28	106.29	106.17	106.75	105.73	104.38	106.36	107.52	107.6	106.54
100.94	100.65	100.13	103.57	101.72	101.8	100.74	100.68	100.77	99.738	99.961	101.06	101.83	100.55	100.32	100.81	101.69	101.03	100.26	101.52	99.25	101.6	100.24	100.21	100.92	101.41	101.51	100.63	101.87	100.45	100.84	101.18	100.75	101.62	100.91	99.13	101.19	99.8	100.46	100.4	101.6	101.15	99.083	100.18	100.52	100.33	100.93	100.98	100.07	101
106.16	108.48	108.48	108.89	109.28	106.51	107.71	108.12	107.91	108.95	107.77	108.17	107.96	110.17	108.34	108.4	109.49	109.35	108.25	108.16	108.76	109.44	108.54	107.68	107.49	108.8	109.13	109.16	107.91	109.38	109.23	108.28	108.25	109.28	108.04	108.1	107.68	108.95	109.43	108.7	107.5	109.22	109.22	107.09	109.13	108.72	106.72	108.13	108.86	107.72
108.81	109.25	109.02	108.7	107.68	108.41	108.04	108.66	108.46	109.41	108.3	108.29	107.3	108.14	106.86	107.45	108.62	108.87	109.4	109.37	107.83	109.79	108.24	108.97	108.43	108.16	108.36	108.54	106.55	106.71	109.02	108.76	108.62	110.32	108.39	108.26	109.57	107.66	108.64	109.37	110.05	109.43	107.87	107.04	108.42	109.17	108.18	108.94	108.81	108.22
107.83	108.12	109.25	107.24	109.31	108.43	106.97	107.53	108.39	109.61	107.17	109.01	108.16	108.38	107.49	108.71	107.82	109.14	106.11	107.91	107.8	108.63	109.34	108.35	108.55	107.51	109.17	109.19	109.57	107.83	107.59	109.69	108.21	108.79	107.8	109.22	107.56	109.19	108.51	109.63	107.65	107	107.49	107.14	108.2	107.24	107	108.63	107.35	108.75
99.815	101.03	99.273	100.69	98.116	101.77	99.931	101.79	99.391	101.6	99.805	101.81	98.159	100	99.737	100.97	99.475	99.484	99.737	98.657	100.77	100.39	97.902	99.855	101.03	100.93	102.09	101.41	99.762	99.353	100.74	100.25	100.2	99.489	100.08	99.541	99.339	100.51	99.038	101.87	100.5	99.997	98.206	100.07	100.09	100.71	100.28	100.17	99.86	99.599
106.12	106.06	105.55	105.96	107.49	105.98	106.49	106.53	107.98	106.69	107.15	106.55	106.13	108.03	107.7	107.01	107.19	105.23	107.87	106.86	106.12	106.33	106.05	106.91	106.01	106.95	106.45	106.56	108.36	105.41	106.43	105.81	107.32	107.88	106.26	106.62	106.88	106.85	105.13	106.81	106.38	106.92	105.59	107.24	106.03	106.18	106.73	106.48	107.35	106.78
97.622	97.184	100	98.923	97.971	98.716	96.876	97.136	97.99	97.81	98.328	97.983	98.283	97.218	97.016	96.209	98.854	99.089	97.65	97.941	98.347	97.963	98.583	98.744	99.007	97.899	98.469	97.217	97.707	96.981	98.842	97.567	97.796	98.3	96.932	98.09	99.315	99.185	98.85	96.481	96.973	96.978	99.294	98.298	98.126	97.62	97.02	97.757	97.474	98.731
105.84	106.25	106.88	107.3	105.26	106.34	105.44	106.19	107.7	105.77	105.43	105.49	105.34	105.29	106.45	105.09	105.15	105.66	105.94	106.39	105.24	107.1	106.2	106.31	105.14	106.37	105.8	106.39	105.33	104.84	107.21	105.78	106.72	107.21	105.63	104.29	105.19	105.62	105.25	106	106.15	106.7	103.87	105.8	105.75	104.79	104.57	105.72	106.95	105.18
105.27	106.14	108.37	105.34	105.93	106.47	105.38	106.37	105.91	105.8	105.47	105.76	105.89	106.82	106.75	104.88	104.57	105.88	104.3	107.24	106.18	104.54	104.34	105.04	105.45	107.35	105.51	106.18	106.35	105.24	107.31	105.83	104.34	105.07	105.25	105.43	105.5	105.65	104.97	107.19	105.67	105.48	106.38	105.6	106.32	105.83	105.37	104.66	105.47	105.18
99.226	99.042	98.512	98.638	99.434	98.837	99.705	98.836	99.139	96.727	98.819	98.127	98.186	100.71	97.986	99.619	98.725	100.31	99.338	98.853	99	99.477	98.38	99.425	100.23	99.508	97.561	98.377	97.857	98.229	100.02	99.443	99.592	99.918	99.795	100.39	98.866	99.984	100.02	99.177	98.774	99.578	99.586	98.211	98.483	99.014	98.031	98.041	98.862	97.921
106.55	107.46	107.25	106.69	107.22	108.49	106.98	107.79	106.14	108.17	107.2	107.75	108.1	107.31	106.85	108.14	107.07	106.78	107.05	109.26	108.31	108.83	108.37	107.99	108.61	107.99	107.24	107.02	106.91	106.24	109.22	105.81	107.44	107.02	108.36	109.32	107.64	107.41	107.91	108.23	107.82	108.04	108.39	108.39	106.85	109.18	108.04	108.07	107.15	106.99
108.75	106.51	107.21	108.34	107.47	109.18	107.34	106.78	109.08	107.89	109.5	107.6	109.31	108	109	107.62	108.12	107.77	106.8	106.94	107.39	107	107.46	107.01	106.86	109.21	110.19	107.96	107.92	108.01	106.25	108.4	107.9	106.11	108.79	107.75	106.87	108.28	108.51	106.51	108.03	108.65	108.94	107.7	107.38	108.18	107.29	106.86	107.96	108.33
106.97	106.26	102.6	105.87	106.56	105.77	106.2	105.21	105.05	106.02	105.41	105.27	104.47	107.29	105.29	104.98	105.86	104.6	107.29	105.74	106.42	104.96	105.57	106.35	106.37	105.39	105.71	106.46	104.96	106.17	105.62	106.79	105.7	104.29	105.82	108.84	105.83	104.83	106.27	106.13	106.25	107.37	105.27	105.16	105.1	105.72	105.45	104.46	105.73	105.88
107.41	107.27	106.14	107.64	106.5	105.88	107.29	105.94	107.4	106.25	105.85	106.03	107.49	106.49	105.34	106.68	106.78	106.53	106.12	106.89	107.97	105.88	105.42	105.74	106.37	107.13	106.32	106.02	105.89	106.05	106.97	107.01	105.89	106.88	106	106.21	105.05	104.97	105.87	106.81	106.64	104.5	105.56	106.09	105.74	106.03	107.6	107.03	106.01	107.95
99.472	101.03	101.22	101.35	99.827	101.45	101.56	99.008	99.496	101.45	101.98	99.008	101.15	99.973	100.77	101.28	100.42	99.031	100.42	100.13	101.41	100.83	101.4	100.41	100.99	101.19	99.867	100.84	102.04	100.57	101.06	102.28	99.753	100.68	101.04	100.89	99.107	100.16	99.815	99.109	100.21	99.958	102.17	101.23	101.48	100.95	100.4	99.315	100.44	101.25
105.56	107.84	106.79	106.14	106.54	105.32	106.77	106.4	107.1	105.31	108.07	105.78	105.87	104.44	105.3	107.98	106.08	107.55	105.93	105.76	106.48	105.26	106.78	106.53	105.85	105.82	107.19	108.57	105.65	107.62	106.76	106.54	105.29	107.02	106.98	107.09	107.8	106.47	108	106.54	105.98	107.4	106.41	106.38	105.75	106.51	106.35	105.88	106.39	107.04
107.48	105.17	105.59	104.28	105.32	104.59	107.08	105.62	104.19	105.44	105.8	107.67	105.71	104.22	105.29	107.11	107.64	107.63	105.89	106.12	104.88	104.68	106.13	103.88	105.14	105.61	104.93	104.32	104.1	105.75	106.04	105.59	105.89	103.86	105.7	106.29	106.51	104.59	105.78	105.28	104.81	106.21	104.62	104.21	106.92	106.03	106.05	106.15	106.33	105.65
107.6	110.44	107.89	108.85	109.32	107.43	108.84	107.27	106.4	108.82	108.38	107.07	107.83	108.08	108.46	107.36	107.38	108.68	107.47	108.35	109.27	107.9	108.08	108.31	108.32	108.48	107.8	108	107.34	109.73	108.08	108.53	109.8	108.03	108.66	108.57	107.86	108.52	108.93	107.83	106.96	107.47	109.19	107.98	107.1	108.49	108.04	108.78	107.47	109.05
100.13	100.65	99.959	99.502	100.84	99.426	101.46	100.59	100.55	99.593	101.06	100.76	100.21	100.56	101.11	100.89	101.38	99.372	100.74	101.17	100.8	100.81	99.324	100.63	99.561	99.705	100.57	99.621	100.86	99.099	102.14	99.296	100.71	100.11	100.06	100.29	99.488	100.25	99.767	99.768	101.54	100.14	98.343	100.9	100.17	99.535	100.14	100.03	99.95	99.714
107.22	105.45	105.68	106.36	107.43	105.71	106.07	106.75	106.86	108.84	105.13	104.84	109.45	105.65	107.75	105.97	105.74	106.5	106.41	106.73	105.16	106.59	106.47	105.27	106.99	106.81	105.82	106.47	107.79	106.73	107.16	105.79	105.71	106.79	105.71	107.3	106.64	106.36	106.5	108.65	105.75	106.72	106.65	105.88	106.57	105.97	106.98	107.06	106.1	106.25
109.71	110.36	108.58	111.45	111.26	111.09	111.03	109.72	109.46	111	109.42	110.23	109.86	110.58	109.26	108.31	109.8	110.89	109.49	111.37	111.68	110.73	110.16	109.73	110.68	110.67	110.21	109.55	110.31	111.63	110.1	109.34	110.18	109.62	110.17	110.04	111.14	110.16	109.14	110.15	110.14	109.56	108.73	110.01	110.09	108.85	110.65	111.14	111.57	109.76
109.06	109.15	109.18	109.55	107.31	108.91	108.02	108.6	109.53	107.72	107.8	107.49	107.92	108.07	108.9	109.31	108.68	108.63	107.66	108.04	107.71	107.58	107.54	109.27	109.04	109.25	107.54	108.1	109.11	108.91	109.77	107.78	109.35	106.91	108.17	108.76	107.5	108.34	109.36	109.22	108.33	109.74	107.16	110.03	108.25	109.15	108.4	108.35	107.43	107.53
111.18	110.39	109.5	108.8	111.4	110.55	111.85	110.61	110.68	110.07	109.92	110.53	110.85	111.83	111.3	110.53	109.69	109.57	110.11	110.29	110.04	108.07	109.79	111.47	110.63	110.12	111.35	110.14	110.34	110.45	110.6	110.78	110.26	111.18	109.46	109.51	112.19	109.24	110.53	110.64	110	109.34	111.66	111.04	111.58	112.65	108.9	111.1	110.83	110.55
108.65	109.37	108.33	110.3	108.47	108.42	108.67	106.09	108.63	108.65	107.81	107.07	107.59	109.65	110.08	109.33	106.88	107.25	108.2	109.97	107.6	109.55	107.42	108.43	109.12	108.08	108.72	108.75	108.86	107.95	107.02	109.52	108.91	109.65	108.48	109.14	107.96	108.32	110.05	110.05	109.16	108.48	110.55	107.81	108.69	108.32	109.67	108.26	109.19	108.12
98.576	98.934	98.747	98.07	96.585	99.716	99.311	96.17	98.906	99.77	97.185	96.82	98.731	97.622	98.062	98.032	98.614	98.058	96.716	98.04	99.001	97.156	96.094	98.555	97.077	97.846	98.016	97.472	97.443	98.866	98.01	97.012	97.357	97.003	95.899	96.598	97.749	96.959	97.774	98.961	98.291	97.666	97.246	98.115	98.844	96.575	98.054	99.162	98.349	98.58
106.08	105.73	105.31	106.33	106.19	105.72	105.83	105.21	106.18	105.19	106.43	104.46	104.75	106.59	105.51	106.74	105.71	104.95	107.83	107.12	105.63	103.48	103.78	107.6	105.62	107.04	105.66	104.4	105.54	104.53	106.19	105.36	103.48	105.55	104.79	105.23	104.73	104.25	105.14	106.71	107.4	106.67	104.24	106.66	107.25	105.03	104.86	105.79	105.84	105.63
105.85	105.52	107.05	105.18	106.13	106.05	106.97	104.09	106.72	108	106.9	106.21	104.4	105.91	104.67	106.35	105.35	105.32	106.87	105.04	103.45	106.77	106.32	106.41	106.73	104.51	107.16	104.27	105.84	105.37	105.38	104.91	106.01	105.82	104.26	105.64	109.01	106.23	106.54	106.51	106.36	105.87	104.28	106.16	105.28	107.6	104.5	106.23	105.97	107.74
107.26	108.41	107.26	107.63	108.03	108.47	108	109.07	108.76	108.45	108	106.64	106.6	108.78	107.15	107.73	108.52	107.43	107.53	107.99	108.49	107.19	108.42	107.07	107.88	107.88	108.35	108.22	106.4	107.09	109.21	107.79	106.26	108.65	108.13	107.35	108.51	107.36	107.55	108.01	106.58	106.39	107.15	107.67	106.79	107.33	108.26	107.29	109.45	106.67
108.14	108.77	107.1	107.71	108.24	108.27	107.34	109.35	107.77	108.64	108.07	109.12	109.45	108.23	108.24	110.16	107.98	107.84	107.53	109.05	107.74	108.38	107.89	109.68	108.2	108.73	108.19	108.97	108.1	108.84	108.93	107.23	109.36	108.61	109.01	109.08	109.28	108.57	108.3	108.62	107.43	106.9	109.63	111.14	108.63	109.96	107.83	108.11	108.17	108.25
108.8	107.62	108.23	108.61	107.89	109.21	108.52	108.47	107.8	108.1	107.82	109.13	108.93	109.42	108.9	107.74	108.5	108.06	108.44	109.73	106.88	107.55	107.95	108.35	108.86	107.05	108.49	108.94	106.65	108.4	107.62	107.92	107.63	107.73	108.82	108.01	107.53	107.73	107.79	108.6	108.45	108.87	109.21	107.52	108.73	107.88	108.97	108.79	106.64	107.29
107.82	107.21	107.14	107.14	108.58	106.58	108.1	107.74	107.18	109.48	106.58	108.76	109.44	108.48	108	107.49	107.6	108.35	107.1	109.22	108.18	106.48	107.9	109.77	106.99	107.85	106.4	107.52	108.4	109.13	107.12	107.48	108.36	107.65	108.88	106.57	108.96	107.3	106.93	105.79	107.81	107.02	106.55	108.24	106.89	108.23	107.48	108.13	107.73	108.6
100.83	100.1	101.53	100.06	101.85	100.26	100.31	100.38	100.65	100.72	100.96	100.42	101.23	99.916	101.6	100.49	101.28	99.63	99.807	100.88	100.68	101.3	101.03	99.894	100.54	100.8	100.96	99.78	101.61	101.31	98.955	101.37	100.29	101.18	99.932	101.17	100.77	100.24	101.74	100.28	98.853	100.69	99.195	101.67	99.948	101.29	99.45	100.53	100.35	101.62
108.29	107.74	108.03	106.99	109.47	108.43	109.78	109.9	107.27	108.24	106.82	106.79	107.92	108.21	108.85	106.9	109.57	107.29	108.21	108.5	107.76	108.48	109.21	108.49	108.01	107.88	108.8	107.82	109.31	108.42	109.59	106.45	107.84	108.32	108.15	106.76	108.33	107.77	109.62	108.38	109.08	109	108.24	107.9	108.81	109.64	107.74	107.49	108.46	107.44
104.35	103.95	108.18	106.18	105.55	104.64	106.72	106.32	105.4	105.41	105.98	105.68	106.09	104.96	105.74	107.44	106.52	104.66	105.92	106.84	106.18	104.99	105.51	105.89	104.06	106.42	105.1	105.58	105.15	106.02	105.75	104.8	107.34	105.45	105.74	106.64	106.06	104.07	104.72	106.08	105.93	106.78	106.61	105.52	106.63	104.33	105.82	105.67	103.68	104.73
108.35	109.59	106.79	108.53	108.42	106.82	108.82	108.92	107.62	108.01	108.57	108.01	108.65	108.79	109.05	106.84	107.54	108.25	109.5	107.63	107.8	106.35	109	107.75	109.34	108.43	108.16	108.31	105.71	106.37	108.15	108.37	107.69	107.52	108.96	108.27	108.67	107.68	109.01	108.68	107.69	108.86	107.66	108.31	106.1	107.11	108.78	107.69	107.91	107.97
106.34	105.32	104.1	104.63	106.14	105.51	106.76	105.43	104.98	105.74	105.91	106.5	106.09	105.55	105.74	106.78	106.71	106.45	106.36	106.15	105.05	105.19	105.02	104.59	104.52	105.67	106.75	105.44	105.27	105.71	104.75	105.56	104.1	104.94	104.43	105.35	105.8	105.52	105.33	105.69	106.17	105.82	105.96	107.45	105.22	105.03	104.5	106.06	106.17	105.17
100.53	100.43	100.41	100.28	100.56	100.64	99.532	98.607	101.2	100.01	101.56	99.883	100.71	99.863	99.435	101.16	100.47	101.17	100.77	98.628	99.71	101.03	100.19	97.792	99.864	100.09	100.16	101.33	100.18	99.665	100.93	101.79	99.237	100.7	100.3	99.933	100.97	99.616	100.55	101.68	100.24	100.33	100.13	101.36	101.63	99.971	100.86	98.221	100.11	101.13
107.03	107.3	106.38	108.13	107.16	106.79	106.18	106.2	107.2	106.67	107.44	107.43	106.59	107.8	107.43	107.77	106.04	104.19	107.12	106.47	106.27	106.14	105.38	106.77	106.82	107.55	106.32	107.07	106.52	107.8	107.99	107.84	105.95	106.84	108.2	105.67	105.82	106.47	106.01	107.47	106.44	108.26	107.26	106.73	107.19	107.4	105.29	107.66	106.29	107.12
107.5	105.77	104.93	104.77	105.43	104.69	105.68	106.35	105.17	104.85	105.56	104.21	106.12	105.97	105.43	105.96	105.6	105.5	105.59	104.17	107.14	105.21	106.65	106.41	105.91	106.1	106.78	105.64	107.51	105.21	105.55	105.98	106.92	105.88	106.77	105.46	105.37	106.2	107.25	106.24	104.74	106.01	107.03	105.63	106.63	105.67	105.22	106.67	107.8	104.08
107.01	108.23	107.12	106.37	109.15	108.34	108.91	108.66	107.48	106.66	108.49	107.31	107.45	107.57	109.17	108.99	107.62	105.45	106.66	107.68	107.61	106.77	107.99	107.61	106.82	105.89	108.12	108.29	106.61	108.45	107.06	108.05	107.29	107.21	106.93	109.6	109.02	107.64	107.03	108.9	107.22	106.67	107.6	109.41	109.3	107.87	106.92	106.43	107.42	108.84
103.77	102.98	101.5	103.21	102.18	101.79	102.73	104.51	102.27	103.79	103.45	102.07	102.83	103.26	101.43	102.64	101.83	102.13	103.25	102.78	103.5	103.53	105.03	104.22	100.39	100.82	102.87	101.87	101.82	102.31	102.11	102.97	101.41	103.21	102.42	101.27	102.68	103.39	102.58	103.11	102.16	103.49	103.44	102.15	103.93	101.75	102.23	102.9	102.49	102.51
108.23	109.01	108.95	107.55	107.23	106.68	106.96	107.8	107.59	107.66	107.19	108.76	106.94	108.33	108.87	107.4	107.78	108.3	108.83	107.5	108.2	108.94	109.11	107.13	107.38	108.81	108.87	107.53	107.69	111.33	109.25	108.1	108.22	107.71	107.93	106.48	108.58	108.77	108.23	108.85	107.2	108.12	106.79	107.83	108.8	108.33	108.88	109.47	105.1	108.19
105.09	104.67	105.85	105.15	106.66	105.5	107.01	104.94	104.69	105.44	104.77	105.55	105.53	105.32	106.04	106.96	105.29	105.34	104.69	105.91	105.76	105.07	105.12	105.08	105.02	105.22	105.87	105.41	104.93	106.4	106.62	104.86	106.48	105.57	104.79	106.69	106.57	105.62	105.13	105.64	105.91	106.55	104.15	104.26	106.23	104.71	105.56	105.43	105.44	104.77
105.41	104.97	105.51	104.53	104.93	105.73	104.99	104.68	106.83	105.56	104.88	104.9	104.26	106.03	106.81	106.37	104.39	106.83	104.4	106	104.89	105.81	105.86	105.24	104.85	106.85	105.74	103.66	105.58	106.04	104.47	105.16	105.54	107.56	104.31	104.28	104.26	104.82	106.71	105.58	104.81	105.86	104.85	107.45	105.03	107.03	106.36	106.46	104.84	104.12
105.03	105.42	104.82	106.19	105.59	106.47	105.42	104.84	106.46	105.27	105.16	104.96	105.87	104.42	104.64	103.99	106.45	104.12	105.31	105.05	106.02	106.98	104.98	106.16	107	105.39	105.57	105.42	106.68	105.95	106.81	106.15	106.64	106.23	105.13	105.31	107.32	105.05	106.92	104.43	103.79	107.08	106.84	105.08	105.97	105.22	104.9	103.85	106.07	105.67
109.37	105.51	109.03	105.84	107.75	108.22	109.28	108.08	108.56	107.76	107.71	109.64	110.27	107.98	108.82	107.99	107.84	109.76	107.47	109.89	109.01	108.31	108.29	107.77	108.37	109.37	107.42	110.07	108.41	107.3	108.71	109.46	107.8	107.52	108.22	107.57	108.12	106.62	107.88	106.97	108.76	109.19	107.89	106.81	109.33	107.04	109.29	108.94	107.61	107.85
108.51	109	108.42	108.09	108.73	109.05	108.55	108.54	107.5	108.24	108.7	108.34	110.07	110.01	109.83	108.07	109.36	108.07	107.51	106.45	107.07	107.87	107.99	108.79	108.9	106.71	108.17	108.25	108.01	108.14	110.42	108.88	105.49	107.61	109.83	107.9	108.29	108.52	108.27	107.92	106.56	108.59	107.54	106.99	109.81	108.35	108.1	108.13	107.94	107.72
106.43	107.82	105.28	105.69	106.04	107.51	105.51	106.37	107.83	105.93	106.74	106.53	107.1	105.84	106.63	107.5	106.98	105.39	106.49	106.09	107.03	106.38	106.2	105.67	107.16	104.49	104.46	105.59	105.91	104.95	105.93	105.32	106.11	105.68	105.47	107.28	108.04	105.83	105.73	106.71	106.72	106.86	105.9	106.29	107.11	105.68	107.21	106.71	107.63	105.6
107.7	107.93	107.39	108.9	107.75	107.76	109.05	108.65	108.11	108.26	108.17	108.11	108.5	108.41	107.68	108.01	107.28	107.73	109.37	108.06	107.9	106.95	107.62	109.61	107.54	107.94	108.02	107.39	108.07	106.72	108.68	107.66	107.6	107.91	108.12	105.72	108.24	107.45	108.3	107.13	107.49	107.87	108.88	109.19	108.35	108.57	107.87	107.01	108.78	107.8
106.62	106.49	105.39	104.96	106.74	104.42	104.72	105.93	107.03	105.15	104.64	106.12	105.22	106.22	105.32	105.88	105.37	106.03	104.26	105.74	105.95	105.69	107.01	103.87	106.41	105.44	104.2	106.47	106.14	107.13	105.93	106.27	105.94	106.72	104.49	104.06	105.92	105.45	104.45	105.32	105.88	107.06	105.69	105.18	106.09	105.85	104.29	105.58	104.69	104.74
104.49	105.39	106.79	106.32	107.56	106.36	107.05	105.46	107.04	105.64	105.83	106.31	106.78	106.3	105.19	106.79	108.22	107.51	107.4	106.74	106.98	107.51	107.65	106.34	106.95	106.38	107.21	106.41	105.87	107.47	106.42	107.37	107.88	106.77	106.29	106.45	106.26	107.26	105.22	106.73	105.8	105.82	108.07	106.89	106.6	105.88	107.24	105.53	106.33	107.73
107.46	107.96	107.44	106.24	108.19	105.93	108.52	108.06	108.55	107.67	106.97	108.82	108.47	107.28	108.23	107.17	108.4	108.63	108.18	106.34	106.36	108.22	107.67	107.42	107.53	107.12	107.73	108.01	108.09	108.52	106.86	107.68	107.52	107.13	106.97	107.22	107.47	107.38	108.02	107.27	108.82	106.7	108.07	106.43	107.78	108.85	106.92	106.26	106.19	106.8
99.673	98.364	100.36	102.14	100.29	101.85	100.7	100.52	101.89	100.19	99.672	100.97	100.32	101.61	98.932	100.24	101.08	102.22	101.66	101.39	101.54	100.51	101.17	100.65	100.11	99.876	100.83	99.54	99.294	100.86	101.15	102.2	100.8	100.05	100.97	100.75	99.845	99.729	100.45	100.52	99.18	101.04	99.698	100.08	101.09	100.23	100.47	98.848	100.99	100.54
105	105.46	104.4	103.95	105.81	105.19	104.52	105.28	105.8	105.42	105.41	105.96	104.48	103.48	105.81	105.47	105.4	106.98	106.12	104.54	104.73	105.3	105.18	104.63	104.43	106.96	105.69	105.99	106.54	105.41	105.16	105.64	106.35	104.21	106.48	104.61	105.13	106.7	104.76	106.38	105.57	106.92	105.07	105.6	106.88	105.04	105.17	107.03	105.36	104.84
101.9	100.92	99.958	101.33	101.36	100.43	101.66	102.43	102.34	100.17	101.15	99.387	99.911	100.42	101	100.48	101.34	100.61	100.7	99.787	100.44	99.317	101.99	100.99	100.63	101.13	102.83	101.28	101.12	100.51	100.28	101.79	101.26	100.83	101.11	102.2	100.88	100.47	101.51	101.31	100.47	100.43	99.819	99.852	102.54	101.9	98.642	100.97	100.96	101.19
107.91	108.94	108.56	108.48	108.28	108.55	108.78	107.84	109	108.11	108.93	108.3	108.14	108.06	108.78	109.47	107.41	108.03	110.35	107.35	109.43	108.11	108.32	108.37	107.99	108.14	108.79	109.6	108.63	107.46	108.64	109.51	108.65	108.69	109.77	108.28	109.04	107.56	108.71	108.29	107.86	108.3	108.49	107.84	110.22	108.94	107.38	109.36	108.75	108.13
102	102.25	103.28	102.6	103.28	102.87	103.1	104.15	102.1	104.89	101.98	101.66	103.63	101.21	101.79	102.46	104.19	103.11	101.04	101.44	103.03	104.13	102.74	102.89	103.05	102.57	102.12	101.82	104.01	101.19	102.45	101.49	103.47	105.64	102.61	103.28	102.76	103.65	103.01	103.09	102.87	104.32	101.48	101.86	102.48	103.18	102.43	101.61	103.87	103.18
105.08	106.31	105.61	106.93	105.05	105.12	104.38	105.28	105.78	105.8	106.2	108.24	105.65	106.87	105.21	106	104.5	105.21	106.88	104.74	106.23	105.46	103.75	106.16	104.37	104.75	105.85	104.38	105.63	105.34	106.86	105.36	105.98	104.75	106.42	105.55	106.86	105.95	105.48	105.18	106.37	106.63	106.06	107.04	105.48	105.79	105.34	105.54	106.13	105.26
109.28	108.48	107.71	108.73	109.51	106.18	108.53	107.36	108.77	109.23	109.97	107.81	108.73	109.26	108.42	108.58	109.87	109.38	106.25	108.85	107.76	108.41	109.7	108.71	108.1	107.23	108.28	108.99	106.35	106.96	108.01	108.17	108.66	109.44	108.36	108.79	109.63	108.41	108.67	109.2	107.79	108.24	107.69	108.74	109.64	108.06	109.61	108.71	108.62	109.07
110.44	111.7	111.38	108.98	110.22	109.15	110.06	110.37	110.72	108.45	110.25	112.31	111.03	110.26	111.05	110.56	110.72	109.47	110.49	109.03	110.69	110.63	110.92	111.87	111.51	110.53	110.19	110.13	110.99	111.81	109.05	109.38	110.59	111.52	110.61	110.79	112.07	111.11	112	111	110.27	110.2	110.73	110.93	111.42	110.93	108.28	109.28	109.93	109.64
97.187	99.293	99.261	96.108	98.492	99.167	97.102	98.098	97.111	97.789	98.482	98.234	98.026	97.94	98.412	97.192	96.508	98.771	98.313	96.861	97.842	99.003	97.276	96.686	97.322	99.331	98.38	97.134	97.046	98.053	95.667	98.743	98.897	98.586	99.343	97.702	98.807	97.157	98.704	97.663	97.231	98.755	98.571	98.326	97.888	97.829	98.063	98.191	99.748	99.897
107.21	107.03	106.33	106.71	106.94	106.37	107.91	104.19	107.64	106.34	105.88	106.22	107.77	106.98	107.02	106.41	106.5	107.82	105.44	106.22	107.34	107.03	106.99	107.54	106.98	107.84	105.63	106.21	105.54	105.83	105.91	105.81	106.22	105.88	107.74	104.61	106.06	106.09	106.84	107.66	106.2	105.82	105.46	107.13	106.24	106.52	105.99	105.89	106.77	105.03
99.542	99.318	98.632	98.643	98.966	98.287	100.37	98.096	97.027	99.32	98.752	98.739	100.3	98.877	97.997	99.423	99.356	100.2	98.059	98.875	100.29	99.653	98.757	98.66	98.325	98.747	98.905	98.648	100.25	99.004	99.042	98.066	100.34	99.634	98.015	99.212	99.256	100.37	99.404	99.74	98.874	97.853	98.963	99.16	98.199	98.627	99.898	100.35	98.784	98.422
107.38	107.47	106.03	110.2	106.43	108.84	107.63	107.76	108.66	109.29	109.18	106.75	108.11	109.02	107.5	110.18	108.22	109.08	105.01	109.84	109.32	107.86	107.97	106.62	107.35	108.07	106.79	107.81	107.8	107.68	108.72	107.49	107.76	107.36	107.83	108.75	106.9	106.4	107.94	108.29	108.3	107.86	107.61	106.49	106.52	106.7	107.3	108.52	106.31	107.74
99.474	98.315	99.148	100.69	98.45	99.125	100.65	98.268	99.815	98.794	99.055	98.351	97.709	98.808	99.162	100.81	99.406	97.692	99.882	98.321	99.231	97.887	99.365	98.043	99.448	98.913	100.27	98.634	98.01	98.897	98.911	100.05	99.166	98.497	98.576	97.889	97.188	99.196	98.803	98.909	99.543	98.044	98.478	99.189	98.642	98.221	97.747	99.411	98.32	100.94
104.71	105.04	106.44	104.31	106.5	105.32	105.19	106.66	105.2	106.9	105.24	105.22	105.61	104.88	106.28	104.55	104.67	104.07	105.07	105.75	105.69	105.68	104.39	107.17	104.63	107.42	105.84	105.47	105.49	104.2	105.89	103.68	105.04	105.59	104.22	105.06	106.63	104.16	105.55	105.97	105.19	105.69	106.11	105.24	104.6	106.52	104.99	105.83	105.89	103.9
108.76	108.14	108.11	108.62	108.56	107.12	107.75	108.49	108.25	107.69	107.73	107.18	108.68	106.04	107.65	108.57	108.11	107.94	107.67	108.78	107.93	106.72	107.21	107.58	106.84	108.18	107.32	107.23	105.17	107.7	108.49	107.88	108.45	108.38	107.69	108.29	107.21	106.64	108.18	107.55	108.86	107.78	107.14	106.07	106.28	107.87	109.48	106.44	107.11	106.89
106.92	108.47	108.61	107.55	106.81	107.56	107.54	107.1	108.34	108.71	110.01	108.91	108.24	108.36	107.88	108.01	108.33	108.3	108.63	108.11	108.05	109.04	107.44	107.56	108.5	107.57	107.18	107.22	109.72	107.28	108.27	108.62	109.12	108.71	109.57	107.41	110.01	107.84	108.68	107.61	109.13	109.04	108.27	106.92	108.58	108.7	107.79	107.46	108.27	108.44
109.14	109.75	105.94	108.79	107.2	108.76	108.79	107.12	108.59	108.15	107.89	106.99	107.46	107.51	107.34	106.69	107.39	108.59	109.8	108.42	109.29	110.09	108.27	108.17	109.21	109	108.57	108.95	109.15	109.56	107.95	108.32	109.48	108.9	108.02	106.74	108.72	108.3	107.97	106.98	108.28	106.95	108.6	109.79	108.91	107.53	108.86	106.73	108.03	107.47
100.42	99.934	100.3	100.62	100.81	100.67	100.95	99.987	101.6	99.678	99.37	100.05	99.431	100.5	100.17	100.79	99.82	100.92	100.9	101.47	99.768	99.997	99.718	98.719	100.17	100.42	99.163	99.555	100.4	101.76	100.3	100.15	100.26	99.932	102.01	100.41	103.41	99.908	99.824	99.367	100.7	100.54	100.49	99.073	100.41	99.645	101.43	98.757	99.976	99.858
108.42	106.57	107.22	109.72	108.85	110.08	109.05	108.39	110.18	108.01	107.41	109.98	109.05	109.77	106.31	108.95	108.36	108.33	107.9	107.53	109	107.98	108.28	109.04	108.95	107.79	109.64	108.89	108.57	108.1	107.12	108.64	109.16	107.83	109.09	108.02	108.91	108.27	109.14	107.55	106.81	107.03	108.52	108.59	107.99	109.19	108.22	108.51	107.76	109.82
98.452	99.3	98.657	96.719	97.118	98.12	98.539	97.423	98.333	97.168	99.496	97.869	97.69	99.402	99.586	97.892	98.537	97.686	96.712	98.093	98.679	97.399	98.869	98.015	97.674	97.366	98.516	98.642	98.462	98.535	98.01	99.065	99.028	97.849	96.779	97.781	98.759	99.064	98.722	97.678	98.153	97.999	98.902	96.486	98.373	98.219	99.162	98.153	98.227	98.995
97.464	97.954	96.406	98.621	98.496	98.088	97.751	96.677	98.628	97.285	97.985	97.89	98.211	97.863	96.866	96.962	98.715	97.744	97.156	98.856	98.619	97.224	97.644	98.89	96.669	97.415	98.133	96.538	98.008	97.043	97.909	97.134	98.42	98.735	98.413	97.761	97.834	98.062	98.581	98.193	97.805	96.98	97.751	98.583	97.465	98.545	97.836	96.818	98.166	97.807
108.02	109.05	107.09	108.06	109.57	106.91	107.59	109.69	108.58	108.07	107.67	108.75	108.31	108.96	107.58	108.57	107.83	109.28	108.43	108.52	109.29	107.24	107.77	106.58	107.18	108.57	108.55	108.83	108.27	107.91	106.92	108.76	106.9	107.65	107.07	107.75	107.52	109.08	106.77	109.37	110.16	109.21	107.59	108.53	107.83	107.26	108.05	106.16	109.15	107.2
104.96	105.98	104	105.99	105.95	105.37	105.29	106.01	108.06	105.85	104.8	106.37	105.41	106.04	105.67	104.46	104.62	105.66	104.54	104.85	105.01	104.53	105.61	104.3	104.53	106.09	104.58	105.19	103.81	105.51	106.88	106.79	105.78	105.83	104.45	104.91	107.2	103.39	103.96	104.58	105.52	105.99	104.73	105.17	105.42	107.08	106.6	105.66	105.27	105.99
98.124	96.192	97.864	98.167	97.95	99.333	98.641	97.252	97.981	98.158	97.903	98.599	99.736	98.984	96.955	97.499	98.166	98.562	98.221	97.91	98.625	97.751	98.017	99.143	97.301	99.263	98.457	98.583	98.487	99.033	98.04	99.274	97.79	97.59	98.278	97.466	97.539	98.89	98.594	98.412	98.477	98.78	98.388	100.07	98.241	98.026	98.467	98.618	98.083	98.952
108.48	107.76	106.26	109.11	106.62	107.79	107.57	108.09	106.88	107.38	108.24	109.66	107.53	108.33	107.54	107.03	105.69	107.83	107.61	107.43	106.78	108.73	108.37	109.09	107.76	108.28	106.84	108.06	108.82	107.61	107.69	106.87	108.85	107.35	106.24	107.83	107.4	106.89	107.91	107.42	107.72	107.61	108.5	108.08	108.82	107.93	106.04	108.01	107.49	107.59
106.78	103.65	106.35	105.25	106.16	104.68	107.13	104.8	105.16	106.69	106.08	105.55	104.32	105.98	106.07	107.08	107.14	106.23	105.67	105.26	105.91	105.14	105.18	104.82	106.89	105.05	106.07	105.29	107.11	105.1	104.45	105.14	106.14	105.96	107.17	106.72	104.48	105.89	104.6	104.06	106.14	105.39	106.82	103.97	105.13	104.71	105.59	107.12	107.41	106.71
105.7	105.84	105.75	107.03	105.84	106.61	105	105.31	105.87	106.3	105.44	107.38	105.98	103.77	107.21	105.43	105.01	106.09	106	105.99	107.22	106.72	105.45	105.83	104.79	106.33	108.13	106.21	107.71	105.99	105.4	106.52	106.7	103.27	104.81	106.38	103.8	105.21	106.01	105.47	106.96	105.32	105.58	105.68	105.83	105.47	105.36	106.32	105.07	107.63
106.1	106.39	103.98	104.36	104.88	106.13	106.08	106.49	105.87	106.54	104.54	105.91	106.37	106.04	107.43	106.75	105.93	103.85	104.4	105.5	105.5	104.36	106.82	105.28	106.92	105.84	104.7	105.65	105.72	106.35	105.95	104.92	104.94	106.57	105.61	105.52	108.12	106.04	105.25	105	105.04	105.13	105.54	105.71	105.77	104.86	105.19	104.22	106.86	106.2
106.99	103.51	105.57	104.78	104.1	106.17	104.68	105.5	106.1	106.72	106.63	104.19	106.36	105.29	104.31	105.72	104.92	104.93	107.24	104.74	103.69	104.64	104.66	106.3	105.56	104.49	105.75	104.76	106.9	106.75	104.33	104.05	104.68	104.83	105.32	104.6	105.54	103.97	105.99	105.29	105.12	106.09	106.9	104.72	105.94	107.38	104.59	105.84	105.45	104.85
108.21	109.11	105.64	109.82	108.76	109.8	107.96	108.38	107.47	107.93	108.85	108.4	108.38	106.55	106.6	108.27	107.95	109.7	108.33	107.39	108.99	107.51	108.51	108.36	108.18	108.08	107.42	107.8	107.66	109.06	109.63	108.29	108.65	107.33	107.3	108.43	107.98	108.22	108	107.88	109.22	107.7	106.94	107.38	108.94	106.97	107.41	107.78	108.79	108.24
99.004	99.839	101.02	99.878	99.893	99.766	99.31	101.53	101.36	100.7	101.27	100.3	101.49	102.14	100.1	100.76	99.65	99.366	101.7	101.42	101.47	100.96	101.36	100.54	98.322	99.057	99.49	99.908	100.07	100.93	100.83	100.32	100.75	101.55	98.154	100.71	100.29	99.439	100.95	99.774	100.75	99.721	98.305	100.95	100.46	99.723	100.07	100.19	101.41	99.28
101.92	103.45	102.46	103.31	103.41	102.64	102.08	103.72	101.26	103	102.16	102.52	102.22	102.94	102.91	101.86	101.03	101.72	102.28	103.48	102.12	103.73	103.24	102.49	103	102.6	102.82	102.6	103	102.51	102.79	103.98	102.92	104.12	102.36	101.96	103.53	101.56	102.86	102.79	101.61	101.94	101.98	102.6	102.57	101.92	102.93	101.78	101.86	101.79
107.23	107.31	106.75	107.91	106.8	107.3	109.38	107.7	107.78	107.91	107.86	107.41	108.88	106.86	107.41	107.81	108.28	107.44	108.24	109.18	107.33	106.86	107.01	107.96	107.83	106.97	108.45	106.65	108.64	107.49	108.59	107.6	107.62	109.02	108.24	107.72	106.54	108.8	109.21	105.67	107.52	108.47	106.95	106.73	108.15	107.9	108.41	106.5	107.5	107.35
107.28	107.4	105.28	105.88	105.68	104.24	105.55	104.49	104.57	106.48	105.89	105.52	105.34	106.63	105.2	105.69	106.69	105.11	105.84	105.22	106.38	104.86	104.85	106.88	106.34	104.21	106.24	105.6	104.79	105.45	106.29	106.07	104.98	104.32	105.85	104.71	106.32	106.5	104.85	103.39	104.41	106.22	105.27	105.09	105.25	106.16	106.07	104.3	104.41	105.13
104.65	106.56	106.53	106.93	107.17	105.57	104.92	105.53	105.12	102.82	106.61	105.86	103.68	106.34	105.53	105.79	106.59	106.2	106.87	105.42	106.88	103.83	104.47	105.24	103.81	106.54	105.92	105.48	105.42	104.68	105.71	106.33	105.38	103.86	104.75	104.95	106.83	105	105.87	106.21	105.51	105.04	106.51	104.43	106.63	107.39	106.8	105.57	104.97	105.7
111.46	110.58	110.5	110.95	110.17	109.76	110.62	110.17	112.15	111.36	110.7	111.86	110.41	109.59	111.19	110.53	109.49	110.57	110.16	110.97	110.09	107.69	111.43	109.29	108.2	111.4	109.45	110.87	108.27	111.14	110.58	110.29	109.46	110.96	112.46	111.38	112.11	111.47	110.62	110.45	111.55	110.89	109.91	111.21	110.92	109.32	111.37	110.54	110.12	110.87
107.88	107.36	107.58	107.07	106.44	106.42	107.83	107.38	106.97	108.24	107.86	107.32	105.1	108.65	105.65	108.31	107	108.33	105.56	106.98	107.57	106.95	108.6	107.2	107.9	105.56	108.85	107.91	108.41	106.3	107.72	107.54	107.63	106.8	108.17	107.62	106.92	106.96	109.8	108.72	106.37	108.8	105.85	107.64	108.29	107.72	107.95	108.55	108.04	108.15
107.45	108.72	106.88	108.67	108.55	109.22	108.85	106.76	108.41	106.55	108.13	108.46	106.66	109.16	107.11	108.44	106.42	108.17	109.07	108.08	107.86	108.4	109.48	106.3	107.83	108.49	107.3	107.55	108.49	109.78	107.1	106.57	108.87	108.81	108.42	108.64	109.42	108.9	109.38	109.56	108.66	109.07	108.81	107.3	107.43	109.05	106.96	109.72	107.96	109.44
98.793	98.255	98.527	98.263	99.03	99.168	98.218	97.786	98.482	98.421	97.32	97.47	98.429	98.093	96.722	97.45	99.248	97.529	98.307	97.758	98.177	98.457	99.355	97.471	98.133	99.809	99.061	98.028	99.215	97.864	99.27	97.782	97.345	97.928	98.006	96.941	97.908	97.905	98.087	98.525	98.381	97.819	98.327	99.031	97.91	97.386	97.681	97.091	98.413	97.705
109	111.36	109.31	110.13	109.55	111.38	111.23	111.75	110.78	109.93	110.87	109.01	110.84	109.59	112.17	111.19	110.36	111.68	109.57	109.76	109.56	110.47	110.64	109.89	109.62	110.24	110.24	110.52	110.32	110.34	110.51	112.47	109.84	109.23	108.87	110.33	111.12	111.22	111.51	111.49	109.02	112.18	110.32	109.93	110.78	109.62	110.08	110.18	109.3	110.59
99.791	99.199	100.27	99.58	101.62	99.901	101.8	99.569	101.79	100.17	101.48	99.708	101.62	99.904	100.54	100.92	102.3	97.622	102.06	100.8	101.22	100.28	101.51	100.14	100.93	99.494	101.46	100.96	101.08	100.59	99.951	100.96	101.66	99.886	100.98	100.35	100.63	100.89	100.65	100.08	100.89	100.57	101.09	100.67	100.53	102.23	100.92	100.62	100.24	101.65
108.55	108.02	106.7	108.15	107.69	108.79	110.05	109.38	107.83	108.44	107.88	108.86	107.44	106.83	108.87	108.97	109.95	106.42	107.23	107.94	109.39	109.33	107.23	107.25	108.44	107.64	108.1	109.24	107.47	107.29	108.32	109.83	107.16	108.88	108.6	108.35	107.74	108.3	106.87	107.77	108.73	108.08	108.81	108.55	107.57	106.65	107.46	109.58	108.16	107.82
104	105.85	105.54	106.29	105	104.2	106.53	104.39	105.52	106.74	106.45	107.13	105.66	104.97	104.24	107.23	106.93	105.11	106.26	105.58	106.32	104.41	105.56	105.29	106.88	104.76	105.33	105.79	105.21	104.42	106.72	105.6	105.26	105.21	106.15	106.14	105.93	105.61	105.65	104.89	105.29	104.68	105.36	107.54	105.8	105.34	105.66	106.16	105.42	106
107.27	104.54	105.47	105.22	105.12	107.05	106.88	106.85	106.01	107.16	105.89	104.24	105.46	104.59	104.21	104.8	106.73	104.66	104.19	105.42	106.94	105.88	104.5	106.29	105.91	107.06	106.62	105.46	105.03	105.71	104.87	105.31	106.75	105.02	105.34	105.13	105.82	104.67	106.17	106.69	106.11	104.87	105.8	105.11	106.92	105.79	104.64	104.79	104.33	106.59
110.73	109.65	111.2	110.04	109.95	111.73	109.73	110.77	110.64	108.96	110.82	109.85	111.27	108.98	109.17	109.97	108.84	110.61	109.42	110.54	108.9	111.45	111.54	110.81	111.3	110.15	109.93	108.85	111.12	109.82	111.28	110.13	112.19	109.52	112.12	110.96	110.23	110.09	110.27	109.64	110.82	110.31	110.34	109.65	110.27	111.02	109.84	111.59	110.82	111.51
107.83	107.23	108.84	108.9	106.47	108.77	110.31	108.75	109.2	107.18	109.08	109.8	108.36	109.36	108.53	108.12	107.99	107.85	107.06	109.7	108.71	110.18	109.79	108.26	108.52	108.83	108.76	107.22	109.1	108.33	108.23	106.06	106.35	109.47	109.03	107.89	108.42	108.04	109.06	108.64	108.41	107.21	108.45	107.78	106.89	109.49	109.61	108.34	107.12	108.03
100.03	101.5	99.638	101.92	99.764	101.22	99.629	101.18	100.07	101.54	101.38	98.999	101.28	101.97	99.391	100.81	101.3	101.56	102.12	100.55	99.842	99.992	99.306	101.1	99.995	101.7	99.912	99.991	100.03	100.27	99.761	102.2	100.88	99.871	101.46	101.75	98.794	100.32	100.26	100.39	99.878	101.65	98.947	99.989	102.07	99.475	101.7	101.67	100.17	100.74
99.896	101.32	100.56	100.84	100.2	101.07	99.449	100.63	100.45	101.69	101.18	99.4	101.62	99.252	101.93	100.6	101.08	101.67	101.64	102.03	100.21	99.831	100.13	99.646	100.83	101.33	100.35	101.52	101.25	98.605	100.14	99.509	101.87	101.08	100.81	102.69	100.56	100.23	100.69	100.18	101.08	101.09	100.78	99.965	100.79	100.96	100.94	101.3	99.23	101.67
107.79	108.58	108.6	108.3	108.94	107.28	108.72	109.15	109.55	107.14	108.5	107.91	108.79	109.31	106.83	107.97	108.76	108.92	108.37	108.12	107.34	110	107.63	108.08	106.78	107.4	108.53	107.31	107.6	107.21	108.31	108.5	107.46	107.62	108.78	107.97	109.36	109.24	107.37	106.51	109.02	108.96	107.16	107.99	108.17	108.1	108.67	107.23	107.65	108.02
106.42	104.88	106.54	104.5	103.94	103.99	106.56	106.17	106.88	106.04	105.31	106.64	106.71	105.11	104.31	104.35	105.39	105.98	107.53	104.6	105.83	106.02	105.11	105.62	104.25	105.77	106.05	105.51	104.54	105.64	106.12	105.95	104.85	106.49	107.21	107.03	106.85	105.43	105.55	106.6	105.17	104.57	107.13	105.52	105.71	105.65	104.86	105.11	105.44	104.67
103.54	106.38	105.89	106.19	104.67	106.07	104.48	104.79	105.03	104.26	104.62	105.8	106.12	104.2	107.08	105.67	105.29	106.2	106.42	105.76	106.04	106.15	107.18	106.86	105.75	104.59	105.97	104.74	104.6	107.54	106.98	105.95	106.46	105.1	107.11	106.13	106.54	105.99	106.01	105.88	107.37	104.07	106.67	104.03	106.39	106.22	105.28	105.9	106.06	107.2
103.53	101.29	103.2	102.61	103.16	102.23	102.98	101.72	105.07	102.44	102.96	103.53	104.18	104.35	103.24	103.28	102.38	102.16	102.79	102.13	103.68	103.33	103.45	102.64	102.49	102.01	103.11	102.18	104.07	102.78	103.93	102.49	102.08	103.66	102.74	104.25	102.06	102.53	101.47	103.59	103.53	103.07	103.26	104.04	103.35	101.64	102.14	103.02	102.65	103.78
105.65	104.51	106.29	105.18	105.65	105.48	105.93	104.51	104.56	107.1	104.73	105.33	104.93	106.5	106.09	105.97	106.22	104.75	107.35	105.87	104.52	104.67	106.67	107.17	105.94	106.49	104.06	105.52	106.03	104.43	105.63	105.2	106.37	105.23	103.75	104.87	105.48	105.69	105.67	105.85	104.81	107.58	105.84	106.62	105.71	105.19	106.62	105.76	105.62	104.07
100.27	100.47	100.71	100.81	100.51	99.742	100.3	99.353	99.964	100.88	98.932	100.49	99.856	99.491	100.19	100.2	100.76	100.48	100.58	100.29	100.15	100.89	99.763	100.98	99.719	100.69	99.525	101.06	100.72	102.05	100.68	100.16	101.03	100.17	101.32	99.919	99.415	100.51	100.8	99.562	100.88	100.93	100.51	99.431	100.24	100.08	100.84	99.547	99.568	98.596
106.97	108.77	107	106.66	108.09	107.1	108.97	106.31	107.99	107.6	108.22	108.21	108.53	108.57	107.95	109.25	106.03	109.34	106.85	108.65	108.6	108.37	108.6	108.64	106.79	109.4	107.51	109.2	107.81	107.1	108.33	108.47	108.64	108.49	108.19	108.28	108.9	108.49	107.32	105.51	107.32	108.1	106.92	107.55	108.76	107.23	107.17	105.83	107.25	107.74
99.981	100.59	99.52	101.59	100.6	98.931	100.44	102.34	101.08	100.24	101.36	101.67	101.7	100.44	100.84	100.36	101.94	101.06	100.25	100.99	98.725	100.31	100.26	100.51	101.49	100.18	98.749	101.45	100.39	101.87	99.776	100.63	101.28	101.51	99.239	99.387	99.617	99.154	99.663	100.26	99.918	101.35	100.9	100.69	100.98	102.23	100.51	99.441	101.06	101.36
105.94	107.3	105.72	104.85	106.87	105.2	106.15	105.03	104.42	105.46	106.7	106.09	105.52	105.07	105.78	105.88	104.76	105.54	105.47	105.11	106.89	105.31	105.23	105.92	106.56	106.4	105.21	105.88	105.58	106.04	104.63	106.37	104.74	104.76	106.07	105.62	105.99	105.27	103.92	105.52	105.36	105.59	105.62	106.18	104.03	105.74	106.24	105.64	105.71	105.69
106.76	104.72	105.94	104.9	106.49	104.24	106.31	105.56	106.2	106.5	105.28	105.62	105.28	104.66	105.52	105.03	106.69	104.88	105.61	104.56	104.56	104.69	104.45	105.5	106.31	104.04	106.05	107.34	106.8	107.16	104.77	104.59	106.5	106.48	103.98	106.04	105.7	104.66	105.52	107	105.96	106.02	105.46	103.28	104.81	105.9	107.31	106.09	104.11	106.71
101.19	101.76	102.68	100.69	101.03	99.474	100.95	101.53	100.61	99.779	100.67	99.639	100.47	100.95	101.8	99.456	100.39	102.67	100.21	100.32	100.78	100.66	100.98	100.25	101.33	100.54	100.52	101.59	99.587	100.87	99.482	100.01	100.71	100.11	99.867	101.66	100.33	100.89	101.67	101.61	101.12	100.04	100.51	98.913	101.24	100.72	101.54	101	99.219	99.556
104.95	106.42	105.94	108.08	105.78	106.63	105.97	107.14	104.16	107.55	104.87	105.64	107.34	106.69	107.42	106.23	105.9	105.85	106.98	106	105.31	105.3	106.41	105.09	106.14	107.41	106.48	106.08	107.6	106.98	106.65	107.3	108	106.15	105.88	106.94	104.67	107.07	105.66	106.23	106.43	106.83	106.8	106.07	106.59	106.08	105.78	108.01	107.21	106.84
105.86	107.46	107.79	105.5	108.07	106.04	106.12	107.27	106.06	105.99	106.16	105.14	104.99	107.04	105.83	106.17	105.57	106.07	106.41	104.66	106.63	106.62	106.26	105.1	106.53	105.28	106.09	106.64	106.91	104.76	105.59	105.8	106.35	104.75	104.22	105.99	106.87	105.48	106.65	105.81	106.73	105.97	106.01	105.14	106.85	105.06	105.35	105.37	104.49	106.98
106.81	107.08	104.43	104.66	105.56	104.8	105.54	104.74	105.78	106.55	106.43	104.5	106.11	106.41	106.19	105.3	106.07	105.08	105.97	106.76	104.43	104.99	104.33	104.96	105.6	104.35	105.48	106.52	106.69	106.13	104.71	104.51	104.48	106.84	105.81	105.26	105.39	106.08	106.36	105.52	105.89	105.39	106.2	105.57	106.71	105.77	105.8	107.03	106.25	105.58
98.358	99.42	98.918	97.788	98.97	98.592	97.428	98.869	99.083	100.69	99.197	100.25	99.527	98.46	97.81	98.751	97.456	98.098	99.648	100.64	98.852	99.366	99.449	98.976	99.101	97.474	98.815	99.974	98.944	96.619	97.874	99.521	98.764	98.636	100.35	98.067	98.5	99.629	98.852	98.702	97.618	98.946	100.14	99.227	100.63	97.253	96.567	97.277	99.208	98.812
108.07	107.59	106.53	109.22	108.84	107.5	107.99	108.7	108.04	107.61	108.64	107.93	107.62	108.36	107.97	107.61	106.77	107.82	108.68	110.12	107.95	106.82	108.75	107.8	109.29	107.48	108.57	107.19	109.74	106.14	107.85	107.49	107.04	106.49	110.2	107.11	106.08	108.78	108.36	108.55	106.32	107.89	107.89	106.89	106.77	107.24	106.59	107.71	107.09	107.15
104.72	103.24	104.57	104.36	105.42	105.54	105.66	106.03	103.78	105.02	106.48	106.69	104.95	106.47	105.24	104.67	107.39	106.35	105.92	104.74	105.06	105.58	105.7	105.21	105.29	105.16	105.56	105.13	105.65	105.08	106.1	105.02	105.14	104.58	104.56	106.35	106.67	105.35	104.97	106.29	104.93	105.77	106.8	105.6	105.77	105.14	106.23	105.68	106.36	105.76
105.67	106.8	105.39	107.78	107.32	106.73	106.19	106.6	107.4	106.67	106.91	105.37	107.3	106.61	105.73	106.41	106.95	105.31	106.72	105.74	106.75	107.1	106.7	104.75	108.12	107.69	106.52	106.51	106.49	105.52	107.3	107.09	106.56	106.04	106.03	106.13	106.75	106.29	106.92	108.26	108.41	106.66	106.45	107.55	106	105.5	105.27	106.73	107.97	105.44
101.34	101.46	101.32	100.41	101.73	100.23	99.685	99.608	101.31	100.62	100.71	99.891	100.14	101.32	100.94	99.822	100.62	100.01	101.11	100.22	101.06	100.92	101.42	99.761	100.59	99.873	100.81	101.37	100.69	101.36	100.76	99.561	98.983	101.36	98.99	99.584	100.8	100.93	99.696	100.6	101.01	100.84	101.38	100.37	101.75	100.46	98.88	100.75	100.71	99.828
107.49	106.84	105.96	106.34	106.76	104.31	107.9	105.07	106.81	106.04	104.45	106.87	106.12	106.93	106.8	106.27	105.66	107.1	107.83	105.6	107.5	107.79	104.98	107.5	107.21	108.23	106.38	106.1	105.07	105.92	106.56	105.66	104.25	106.62	107.03	106.74	105.65	106.12	106.27	106.19	107.43	106.14	107.05	107.74	105.09	106.6	105.16	105.79	106.26	106.94
109.67	108.72	109.68	108.15	109	108.48	107.67	108.07	108.17	109.31	108.94	107.51	107.89	109.63	108.95	108.24	109.1	108.68	108.17	109.2	108.96	108.74	109.19	107.82	108.07	106.03	109.12	108.4	107.31	106.73	106.39	107.3	107.86	107.08	108.93	108.72	108.15	109.07	106.63	108.91	106.66	107.93	107.52	108.63	107.85	107.96	109.2	108.12	108.31	107.13
105.7	105.03	106.4	105.26	104.88	104.92	106.74	105.68	106.75	106.4	105.35	104.68	105.44	105.02	106.98	106.8	104.71	105.1	104.68	107.11	106.67	102.72	105	105	103.83	105.67	105.91	106.14	106.92	105.92	106.8	105.52	103.87	104.2	104.49	104.78	107.14	106	104.56	105.11	105.96	106.1	107.43	105.58	105.86	105.37	106.55	104.13	104.48	104.38
108.63	108.41	110.26	106.5	109.24	109.84	109.01	106.22	110.22	109.07	109.4	108.4	108.98	108.17	108.88	108.25	108.51	110.05	108.8	108.46	108.47	107.72	109.99	108.02	109.09	108.36	107.6	107.1	109.06	107.87	110.04	108.38	108.7	109.35	107.99	110.81	107.94	107.72	107.77	108.57	108.35	107.15	110.33	109.44	108.27	108.48	107.62	108.27	108.01	108.19
106.2	105.73	104.59	104.47	106.65	103.63	106.23	104.01	105.16	105.88	106.77	105.99	104.37	107.01	106.22	103.48	104.79	106.5	104.62	106.58	107.24	105.33	107.01	106.29	105.83	106.12	106.23	105.22	104.71	105.89	105.34	103.92	105.01	104.36	106.13	105.05	105.29	105.34	106.14	105.99	105.74	104.8	105.7	105.74	104.62	104.24	106.15	104.36	105.93	106.22
97.509	97.512	98.131	100.18	99.66	99.507	97.725	99.955	98.376	99.129	98.058	98.025	97.381	97.842	99.043	97.852	98.576	100.06	98.298	99.491	99.004	100.02	99.738	99.187	99.413	99.474	99.018	98.852	100.77	99.5	100.55	99.102	98.273	97.65	97.625	98.197	99.017	98.907	99.217	98.52	100.76	98.845	99.609	98.334	97.525	98.875	99.963	98.071	99.925	98.546
107.44	106.33	107.23	106.33	105.92	105.81	105.37	106.11	104.15	107.7	106.27	107.43	105.17	105.51	106.41	107.73	106.47	106.24	106.79	106.09	107.45	105.24	106.32	106.55	106.72	106.63	107.97	106.74	105.96	105.94	105.36	107.59	107.24	105.55	107.37	106.55	107.05	105.58	106.32	107.78	106.39	107.46	105.21	105.16	108.07	104.64	105.91	107.75	106.72	106.32
108.17	107.26	108.46	108.83	107.91	107.18	106.71	108.73	107.12	108.75	108.07	107.21	108.85	108.07	108.52	109.49	108.45	109.61	107.13	109.22	108.14	108.49	109.89	108.4	107.46	107.69	107.88	109.5	108.76	107.93	108.17	106.94	109.02	107.4	108.65	107.69	108.02	109.31	109.01	109.79	106.74	108.53	107.14	109.74	108.89	105.84	106.69	109.46	108.87	108.65
104.67	105.57	105.83	105.8	105.64	106.69	107.45	106.57	107.7	106.22	105.99	107.46	107.45	106.38	107	106.99	107.04	107.14	106.97	103.62	106.76	105.98	105.99	107.06	106.42	108.28	106.07	106.68	106.27	105.22	106.24	107.47	105.5	107.32	107.67	106.73	105.92	106.61	107.56	106.68	105.87	107.49	107.38	105.59	104.79	106.05	106.24	105.96	106.45	105.59
107.5	110.08	107.28	105.77	108.02	107.28	106.51	106.87	108.55	107.31	108.05	108.04	106.65	108.62	107.96	108.71	109.29	108.17	108.78	109.11	108.62	108.8	110.16	107.5	109.12	108.91	108.06	107.18	107.62	106.77	106.69	107.26	107.4	108.6	107.15	109.13	107.84	107.07	107.74	108.65	106.24	107.01	108.12	110.5	107.83	107.62	107.6	108.17	109.6	108.76
99.72	100.12	101.13	101.4	100.36	101.39	101.62	101.07	100.37	99.947	100.56	100.88	101.51	101.48	100.77	101.85	102.36	99.909	100.5	101	100.48	100.8	100.22	100.96	100.45	100.11	101.63	99.868	100.94	99.546	100.35	101.34	100.29	101.08	101.07	101.84	100.96	101.07	101.96	101.57	101.42	100.58	100.41	100.84	100.43	100.57	99.195	101.27	101.42	101.32
102.4	102.49	101.56	102.04	102.94	102.56	101.6	103.15	103.21	102.28	102.85	103.12	105.51	103.72	101.01	102.42	102.99	103.27	101.68	103.87	101.81	103.58	103.09	102.57	101.94	102.27	101.82	102.68	103.29	103.19	101.95	102.55	102.51	101.49	103.05	101.76	101.39	103.55	100.18	102.56	104.43	102.72	102.77	102.65	103.44	104.3	101.81	102.18	101.39	103.06
106.43	106.08	105.87	107.24	104.66	106.82	107.53	106.55	107.81	106	107	105.73	106.83	105.9	106.86	106.96	107.18	107.63	106.81	106.77	106.68	105.57	106.16	106.2	105.61	106.7	104.32	106.24	105.87	106.46	107.21	105.16	106.17	105.68	105.16	105.93	106.4	106.76	106.03	106.87	106.42	106.19	106.73	105.96	106.4	106.41	106.93	107.11	108.22	105.6
108.11	108.65	107.16	108.43	108.1	109.55	107.48	108.44	107.85	106.07	108.13	106.14	106.1	108.35	108.27	107.61	108.16	107.75	107.88	109.09	108.31	108.97	107.62	109.22	106.57	107.65	107.14	108.71	107.4	106.72	108.75	107.96	107.82	106.71	108.84	107.22	107.76	107.06	109.38	107.99	107.21	107.97	108.59	107.77	108.12	108.73	108.39	108.98	107.69	108.38
107.9	109.9	109.46	109.38	108.7	107.48	108.85	109.71	109	109.36	107.84	109.21	108.82	108.25	108.37	109.4	108.45	109.79	108.29	109.03	108.78	109.28	108.11	107.88	108.52	107.7	108.85	108.27	107.25	108.16	108.86	107.35	109.47	109.37	108.72	109.06	109.05	108.85	110.2	108.3	108.67	109.21	109.21	109.13	109.64	109.62	107.82	108.14	108.78	109.2
109.72	110.44	110.64	110.29	111.57	110.43	110.12	109.74	109.46	112.15	111.64	111.14	110.26	109.7	111.3	110.54	111.25	109.1	109.41	110.2	109.49	109.65	109.33	110.78	112.18	111.09	109.89	111.05	109.13	110.2	110.54	109.84	111.14	108.94	109.85	109.95	110.73	110.91	111.15	112.74	110.54	110.03	109.91	111.74	109.35	110.05	109.81	110.07	110.21	109.1
108.96	109.29	111.67	109.31	111.12	109.55	110.21	110.88	109.7	110.33	111.73	112.19	108.52	110.32	109.88	110.71	110.4	107.99	109.5	110.71	112.34	110.78	110.53	109.32	111.23	109.3	110.79	110.76	110.84	110.96	110.16	110.37	110.3	111.39	110.15	110.63	108.23	110.31	110.2	110.2	110.9	110.66	109.57	111.32	110.19	110.26	109.46	108.93	111.06	110.97
98.1	97.74	98.446	97.969	97.828	97.105	98.51	96.803	98.205	96.405	98.748	97.044	98.688	97.758	99.14	100.2	98.217	98.759	98.34	98.11	98.478	97.773	99.651	98.57	98.058	97.783	96.905	96.991	95.258	97.749	98.567	97.68	98.272	98.047	96.962	100.54	98.148	97.769	94.98	98.258	99.024	97.789	97.393	97.097	98.01	97.268	97.018	97.751	98.423	97.474
107.25	106.99	107.43	106.46	107.8	107.7	109.39	107.15	107.24	106.69	108.18	107.49	108.01	108.7	108.31	108.57	109.51	106.28	108.36	107.61	108.49	106.96	106.64	109.65	107.35	107.34	108.76	106.69	109.73	108.72	106.12	107.93	107.56	107.02	107.31	108.05	107.61	107.54	107.94	107.16	108.01	105.83	107.11	110.21	107.29	106.85	108.29	108.81	106.74	108.56
105.15	105.63	106.83	105.23	105.9	104.32	106.39	105.78	104.31	105.5	106.06	105.05	105.64	103.71	104.65	106.07	105.93	105.81	106.24	105.22	104.93	106.11	106.74	105.95	105.8	104.35	106.22	106.78	105.88	105.3	105.65	104.67	106.06	105.74	104.84	104.85	105.17	105.28	106.35	104.68	105.56	105.86	106.64	105.47	106.07	104.35	104.72	105.57	105.02	107.37
103.95	105.72	105.94	106.51	103.82	104.2	105.81	105.55	106.2	104.78	106	105.39	105.53	104.77	106.1	104.76	105.46	105.9	105.78	104.93	105.96	105.57	105.84	105.42	105.08	107.52	106.61	106.28	105.1	106.29	106.27	106.72	106.76	104.58	106.25	104.74	105.66	104.92	107.83	105.45	106.1	104.95	106.46	105.22	106.56	105.42	107.94	103.88	106.05	107.71
106.13	104.93	106.88	104.88	104.37	104.84	105.98	105.79	104.87	105.68	106.05	104.87	104.98	105.98	105.85	104.76	104.64	106.85	104.86	107.39	104.78	106.48	104.35	107.79	106.81	105.42	105.02	106.14	104.12	104.77	106.77	105.95	105.72	105.92	105.89	105.95	105.94	105.21	106.08	107.28	107.53	106.26	105.9	106.44	105.82	106.08	105.3	107.02	105.25	105.01
110.5	109.9	110.62	110.82	108.17	111.55	110.93	112.22	109.48	109.62	109.33	109.81	109.25	111.02	111.47	110.56	110.85	109.94	110.76	110.65	110.58	109.43	110.71	109.64	109.54	110.51	109.92	110.2	112.42	109.93	111.04	110.23	109.82	108.29	109.11	109.79	112.4	109.73	110.46	111.66	111.01	112.08	112.8	110.42	109.78	110.3	110.45	110.88	111.17	111.68
108.11	106.75	109.54	106.65	106.87	106.41	107.24	107.69	108.21	108.79	109.62	109.62	108.32	107.83	108.75	108.98	108.76	109.33	107.77	107.77	110.09	108.65	108.4	107.37	107.99	107.37	108.52	109.47	108	107.09	107.88	108.97	107.18	108.66	108.61	110	107.42	108.23	108.85	107.91	108.33	107	107.45	108.43	108.71	108.79	107.77	108.62	108.32	108.74
107.05	107.16	106.67	106.93	105.93	105.28	105.72	106.76	106.41	107.72	104.91	106.3	107.85	106.78	106.76	106.44	106.23	104.83	106.7	106.84	105.12	106.94	107.67	105.46	105.99	106.72	107.75	107.29	106.25	106.34	106.82	106.5	105.99	106.92	106.82	107.41	107.88	106.23	106.11	106.51	106.28	105.32	107.37	107.11	105.73	105.97	105.38	107.19	105.42	106.13
110.5	109.91	110.94	110.07	109.38	110.45	110.31	109.92	112.06	109.33	109.8	110.54	110.64	109.62	108.48	109.12	110.25	108.67	111.05	111.57	111.53	110.21	110.24	111.26	111.51	109.73	110.34	111.04	109.46	110	110.13	110.85	108.77	112.6	109.41	111.53	112.34	110.74	111.14	110.37	111.64	110.24	110.21	111.39	111.09	111.53	108.93	108.87	109.39	110.53
97.855	98.31	99.165	97.834	97.412	97.297	99.796	96.881	99.489	99.541	99.446	98.417	99.449	98.031	98.39	97.555	98.758	99.527	99.22	98.166	97.66	97.63	97.686	100.52	98.424	99.019	99.021	98.508	99.447	98.067	99.156	97.914	98.509	98.858	98.433	98.484	98.768	98.944	100.07	99.783	98.64	98.114	97.446	99.364	98.147	98.64	97.414	98.174	98.931	98.287
108.87	108.12	107.61	107.76	109.12	108.44	107.85	107.37	107.99	108.84	109.84	108.38	107.8	108.68	107.34	107.94	109.2	107.34	108.04	107.84	107.27	107.75	107.45	109.92	108.53	107.72	107.51	107.39	107.37	107.3	106.9	108.29	107.34	107.99	109.56	106.62	107.76	107.79	109.04	108.33	106.31	107.02	109.04	107.8	108.36	109.6	108.8	109.29	108.39	108.93
108.49	108.11	107.21	107.07	109.41	108.33	108.27	107.43	107.46	108.17	109.32	106.56	108.47	107.74	107.91	108.88	107.43	108.14	109.33	108.22	108.58	108.44	107.99	106.83	107.78	109.18	107.08	106.52	108.35	108.85	106.99	107.17	108.08	108.54	106.79	109.15	108.66	108.57	107.91	107.17	108.24	106.98	107.42	108.52	107.58	107.95	108.14	108.67	107.99	108.85
98.444	99.547	96.123	97.452	96.662	97.786	97.944	97.846	97.191	96.336	97.877	99.544	97.276	97.16	98.677	99.945	96.784	98.459	98.236	98.593	100.04	96.989	97.583	98.711	98.728	96.958	97.431	97.135	98.04	98.763	97.55	98.684	99.371	99.477	98.9	96.913	98.892	98.029	98.559	97.328	96.664	99.47	98.685	97.119	97.517	99.172	96.7	98.141	98.04	98.697
105.54	104.72	105.66	106.41	104.29	106.6	105.72	106.18	106.46	105.43	104.13	103.87	105.34	106.32	105.01	106.46	105.39	105.29	106.57	105.75	106.88	106.62	106.28	106.67	105.49	104.27	105.59	105.85	105.22	105.72	106.08	105	105.44	105.33	104.79	107.49	106.73	105.23	105.15	105.97	105.52	105.93	107.48	105.56	106.25	106.4	105.1	104.09	105.57	105.74
108.99	108.97	107.76	107.67	108.47	108.42	108.79	108.08	108.29	106.33	107.48	108.32	107.62	108.28	107.8	107.33	107.71	109.06	107.49	108.44	108.91	108.39	109.02	109.02	107.98	109.25	109.12	106.45	108.02	108.24	108.69	109.97	109.53	108.29	107.6	106.81	108.27	107.99	108.27	107.03	108.54	109.61	108.69	107.49	108.58	108.24	109.38	109.34	109.28	107.24
100.65	99.654	100.65	99.007	99.348	99.517	100.37	100.69	99.483	100.14	99.549	99.699	101.95	100.17	100.43	99.335	100.9	101.79	99.505	100.65	99.639	100.85	101.35	99.29	100.79	100.92	100.34	99.602	99.813	100.44	99.729	99.533	99.925	101.17	99.203	99.726	101.42	100.16	100.72	100.86	99.847	98.739	99.766	99.374	99.829	101.2	99.981	100.23	101.28	99.092
110.54	111.31	110.07	110.09	109.13	110.69	111.03	109.52	111.09	111.05	110.66	110.86	110.57	110.3	110.13	111.27	111.28	110.86	110.46	111.08	109.36	110.6	110.85	111.14	110.79	110.88	110.18	110.51	111.47	110.6	109.49	112.31	110.35	110.22	111.41	109.22	110.77	111.51	109.71	109.58	110.04	110.98	111.42	110.71	113.06	109.23	110.09	110.86	110.71	110.15
111.12	110.85	109.85	111.58	109.91	110.23	110.35	110.62	109.73	110.35	111.43	110.21	111.02	109.79	111.62	110.23	109.23	112.03	111.5	109.89	110.65	109.73	108.9	110.63	110.57	110.55	110.89	109.32	111.39	110.57	111.69	111.44	109.85	109.85	109.73	111.57	110.32	110.14	108.73	111.97	110.18	110.45	111.34	110.97	111.57	111.49	109.55	110.38	109.88	108.82
101.35	101.64	100.91	99.803	101.54	100.37	100.62	101.88	100.99	101.76	100.92	102.42	101.52	101.59	101.54	100	100.69	100.63	101.85	101.28	101.58	102.36	100.88	101.33	101.36	101.37	102.21	102.25	101.19	101.51	101.19	99.556	101.25	101.06	100.02	101.62	100.43	101.59	100.55	100.56	99.964	99.957	101.04	101.83	101.52	101.01	101.68	101.29	101.39	100.5
108.19	109.89	106.25	107.59	106.82	108.79	107.48	107.13	107.1	108.78	107.61	108.78	106.54	106.7	107.23	107.74	108.18	107.85	108.43	107.19	106.98	107.16	108.68	107.87	108.72	108.19	108.45	107.79	107.54	107.06	107.59	107.28	108.62	110.37	106.88	108.1	108.84	107.66	107.17	106.78	106.82	107.18	108.32	107.78	106.69	108.44	107.63	108.7	109.98	107.56
105.06	105.25	104.89	107.21	104.68	105.91	105.39	104.96	104.72	106.07	105.49	105.9	106.12	105.16	105.14	106.13	104.99	105.33	105.37	103.7	105.28	105.65	105.21	105.68	105.53	103.64	105.29	105.29	106.1	104.42	106.15	104.76	106.6	105.35	105.35	105.22	104.8	104.49	105.91	104.85	105.58	106.65	106.01	105.89	106.75	105.32	105.37	104.39	105.74	103.28
98.049	98.081	97.658	98.539	99.381	98.513	98.679	99.557	99.557	98.643	99.666	97.889	99.144	98.129	99.097	99.945	97.51	98.312	98.396	97.804	99.829	96.571	97.375	99.44	99.049	99.021	96.644	98.202	98.062	99.706	99.27	97.882	98.585	98.487	97.455	98.044	98.468	97.005	98.844	99.145	99.899	98.14	97.533	98.567	97.671	99.093	99.296	97.477	98.887	98.584
99.353	100.77	101.43	100.88	102.31	99.942	99.731	100.96	99.893	100.28	102.12	100.65	101.39	101.54	102.03	101.94	101.2	101.4	100.58	103.31	101.47	101.53	100.53	102.12	99.053	100.41	100.93	100.76	100.55	100.65	102.03	101.27	100.73	100.86	99.967	101.34	101.17	101.02	100.4	100.38	102.48	101.59	101.28	101.52	101.64	100.74	100.01	99.135	99.054	101.33
99.44	98.521	97.694	99.732	98.747	98.83	100.44	99.539	98.175	100.11	98.482	97.492	100.46	99.777	100.18	99.744	98.676	99.411	99.388	100.27	98.305	99.191	98.918	100.4	97.806	99.062	98.052	99.546	100.53	97.74	98.93	97.709	99.433	98.073	99.668	98.765	98.306	99.377	98.882	100.04	98.155	98.377	99.045	97.635	99.614	100.82	95.814	99.449	98.814	99.839
107.39	106.84	105.85	107.46	107.54	107.62	107.1	108.19	107.84	107.8	108.69	108.26	107.02	106.65	106.19	106.87	105.69	107.69	107.64	108.2	105.33	105.4	105.97	106.29	105.84	107.44	106.33	108.86	107.17	105.94	106.55	107.1	106.97	106.55	107.73	107.59	106.45	106.92	105.84	108.16	105.88	104.56	107.16	105.39	105.93	106.85	107.46	107.27	105.48	106.08
100.33	101.38	100.94	99.521	100.43	99.719	100.04	98.849	99.521	100.09	100.31	99.496	101.04	100.42	101.65	100.51	101.42	100.28	100.72	100.48	100.45	99.44	99.447	102.12	98.99	102.2	100.41	99.14	101.2	101.24	101.21	99.063	99.985	101.74	100.24	98.677	100.76	99.637	99.129	98.352	100.28	100.52	102.05	99.925	99.717	100.42	99.952	100.53	99.248	99.409
106.41	107.65	106.45	107.14	107.22	106.14	107.48	105.92	106.29	106.03	106.96	106.99	107.53	107.68	105.16	105.63	105.89	106.92	104.78	106.14	106.26	106	107.44	106.92	106.8	107.72	106.79	107.39	106.03	104.96	106.39	105.77	107.44	106.66	107.28	107.19	106.52	106.54	105.41	106.72	106.72	105.56	107.31	106.24	108.59	106.46	107.51	106.15	106.31	106.61
108.34	109.23	107.66	108.37	110.36	107.27	107.7	108.78	108.79	109.98	109.21	107.35	109.2	108.8	108.93	108.18	107.59	108.37	107.07	107.84	107.8	108.87	109.04	109.89	107.65	109.36	107.87	109.11	107.65	108.6	109.64	109.56	109.16	108.57	108.43	109.7	108.43	107.68	108.59	108.03	108.65	108.83	108.01	108.53	108.32	110.19	109.43	109.54	108.61	107.95
109.31	107.17	108.74	107.48	108.31	109.14	108.12	107.82	108.17	107.23	107.27	108.39	108.2	108.6	108.32	107.96	108.87	107.87	107.59	106.89	107.8	107.96	108.21	108.62	108.29	108.64	107.76	108.33	108.55	109.32	108.12	107.98	108.88	106.25	109.39	110.39	108.58	109.67	107.61	108.28	108.1	108.68	108.32	107.71	110.38	109.18	108.03	107.84	108.56	108.66
99.79	101.56	99.979	99.994	99.847	100.78	99.892	100.21	99.178	101.18	101.18	101.4	100.56	100.34	100.79	101.74	102.29	101.85	100.3	100.09	100.39	99.915	100.32	101.2	100.21	100.52	102.02	101.03	101.36	101.99	101.44	99.992	100.78	100.34	100.72	100.01	100.22	101.48	99.47	99.127	101.38	100.68	100.29	99.544	100.88	99.956	99.521	100.72	98.988	101.51
105.31	103.8	106.7	106.9	104.77	105.63	104.16	105.37	107.4	105.65	105.27	104.73	105.71	104.73	105.57	104.25	105.64	106.15	107.49	105.62	105.74	106.54	105.55	105.84	106.53	105.25	104.65	104.6	106.03	105.95	104.49	106.22	105.21	104.96	106.75	106.35	105.45	106.65	106.45	108.16	105.37	105.86	105.75	106.65	106.25	106.62	104.8	105.79	105.54	103.41
105.65	106.02	105.8	106.01	106.38	107.09	107.15	106.98	107.1	108.83	106.65	106.74	107.27	106.16	107.06	105.53	105.25	106.23	106.26	105.62	106.62	106.81	107.59	106.72	107.77	106.4	106.45	106.83	105.74	105.82	106.48	105.07	107.2	106.13	105.12	105.69	104.61	105.74	105.54	106.17	105.83	105.23	108.12	107.51	105.87	105.63	106.5	106.35	107.85	106.61
105.76	106.37	104.77	105.18	105.67	106.05	105.4	104.89	105.77	106.78	106.98	104.77	105.53	105.19	105.77	106.08	105.36	104.5	104.76	105.73	105.67	106.25	105.91	105.17	105.36	105.5	105.3	103.87	105.1	105.49	104.81	105.91	106.58	104.89	104.2	105.88	106.05	104.91	105.79	105.82	104.15	105.06	105.79	105.55	105.76	105.33	104.23	107.28	106.35	105.53
105.42	103.23	106.48	105.52	105.04	106.49	106.86	105.99	107.55	106.76	107.07	106.32	105.24	104.71	105.89	105.38	105.87	106.05	105.75	105.5	106.04	107.18	104.1	106.04	106.19	105.14	106.04	105.56	106.85	104.75	106.32	104.52	106	106.16	106.11	104.46	105.72	106.75	105.4	105.34	105.75	106.38	104.95	104.47	106.59	106.16	104.7	105.23	106.61	104.93
98.436	99.232	98.829	100.71	98.53	98.555	99.878	98.218	97.318	99.37	96.319	98.837	98.858	99.127	98.084	97.568	98.726	99.6	100.42	99.866	99.136	98.794	98.965	99.934	99.164	99.747	98.932	101.08	99.402	99.143	98.804	99.16	100.26	98.934	100.31	97.883	99.34	98.392	99.859	99.739	98.972	97.496	99.169	98.94	98.387	99.316	98.015	99.509	99.665	99.931
99.353	98.247	98.662	98.764	98.121	99.266	99.245	97.446	97.79	97.892	98.453	97.81	98.325	97.892	99.053	96.824	96.558	98.886	98.214	99.609	99.264	96.997	98.825	97.27	98.743	97.843	99.175	98.517	97.974	96.629	97.36	98.779	97.786	95.136	100.37	98.436	98.659	98.427	97.3	97.776	98.437	98.486	98.749	97.354	97.402	98.711	99.035	98.047	98.418	98.612
106.16	107.05	107.16	106.32	105.69	105.49	107.17	106.02	106.42	105.66	104.61	107.25	105.1	105.18	106.61	107.23	107.34	108.93	107.12	106.98	106.29	105.91	105.5	105.72	106.08	106.29	106.46	105.68	106.75	105.9	106.66	104.56	107.19	106.67	105.2	106.92	106.36	106.01	106.33	108.88	106.46	104.94	105.23	107.15	106.44	105.85	106.3	105.23	105.83	106.42
107.18	108.85	108	110.23	109.57	107.86	108.14	108.73	107.83	107.28	108.25	109.79	108.16	108.09	109.06	109.96	108.73	106.88	108.12	109.95	109.8	108.84	107.61	108.23	108.02	108.19	107.65	108.13	109.65	107.92	108.15	108.55	107.1	110.47	109.27	109.69	107.83	107.58	109.27	108.69	108.64	108.29	109.89	109.04	108.4	108.53	110.61	108.91	106.33	109.85
105.94	105.69	106.61	105.41	104.8	104.75	104.95	105.47	105.53	104.87	104.7	106.16	105.92	106.49	105.66	107.47	105.68	104.7	107.03	106.45	104.18	104.87	105.89	105.7	106.28	105.47	105.18	105.92	105.93	104.55	104.93	104.44	106.73	106.98	105.39	103.98	105.17	104.03	104.95	106.16	106.23	106.48	106.08	105.16	106.28	106.2	105.82	105.27	105.83	105.53
108.64	109.49	108.33	108.02	106.87	107.61	109.94	107.97	106.67	106.8	109.04	108.35	110.34	107.25	106.28	108.52	107.96	108.15	108.2	108.7	108.32	108.95	107.93	108.85	107.37	108.97	107.6	107.34	108.17	107.22	108.56	108.85	108.39	107.93	106.93	109.42	108.01	108.7	109.3	107.64	107.59	108.45	108.19	107.53	107.74	107.51	106.95	108.13	106.9	107.65
108.97	106.9	108.99	107.42	108.15	108.46	107.25	109.09	109.44	107.38	108.65	107.73	107.97	109.03	108.62	108.37	106.81	108.7	108.14	108.37	107.37	107.93	108.77	107.16	107.57	106.53	107.65	109.34	108.43	108.61	108.51	108.2	107.4	106.73	107.74	107.56	108.23	106.58	109.07	108.54	109.36	110.36	108.1	108.8	108.94	108.48	107.94	108.65	108.1	108.42
107.03	106.24	106.31	106.49	104.93	107	108.06	105.2	106.52	108.14	105.33	107.07	105.88	106.08	106.39	105.94	106.38	107.08	105.57	104.47	106.92	105.63	106.88	106.6	106.91	106.17	106.58	107.17	106.91	106.84	104.86	107.94	106.34	106.37	105.66	106.87	106.56	105.29	105.93	106.55	105.55	107.27	105.88	107.39	105.52	105.91	106.52	106.72	106.1	107.11
106.33	105.91	106.72	105.11	106.81	106.18	106.87	106.56	106.46	105.36	108.04	106.05	105.94	106.73	106.21	105.81	106.88	107.78	106.09	106.83	105.36	107.94	107.96	107.76	105.98	106.6	106.35	106.79	106.64	106.06	106.4	107.49	106.21	104.95	106.77	106.47	106.79	105.52	106.93	107.08	105.67	106.53	107.82	105.41	106.65	107.38	106.08	106.34	107.11	106.77
98.994	99.265	97.528	99.804	99.414	98.742	99.159	98.509	100.76	96.92	99.609	98.581	98.857	99.668	98.247	99.138	98.879	99.817	98.277	97.961	98.869	99.606	100.24	98.124	99.244	98.202	98.393	100.45	100.08	100.48	99.382	97.955	98.991	98.679	99.824	99.648	98.794	98.802	98.554	99.693	98.172	100.3	98.27	99.807	99.377	98.872	98.128	98.354	98.78	96.977
105.56	106.2	105.71	106	108.17	105.81	106.21	107.5	107.45	106.43	106.87	106.53	108.44	106.34	106.22	106.94	107.46	108.3	106.64	106.87	107.65	105.94	107.01	104.44	105.59	106.7	108.08	106.94	106.46	106.57	106.56	107.25	106.89	105.85	105.42	107.3	106.15	106.16	104.66	105.39	106.9	106.52	106.25	106.05	107.94	107.48	106.47	106.25	106.7	105.6
106.13	105.57	105.25	105.66	106.42	104.87	102.81	104.42	104.06	105.36	104.08	106.37	104.93	105.85	103.43	105.42	106.01	104	106.26	105.69	106.04	104.69	105.22	104.8	104.69	104.48	106.96	106.24	104.75	104.83	105.9	105.71	104.93	106.5	106.12	106.45	105.64	104.07	106.14	105.44	107.6	105.11	105.88	104.95	107.08	105.58	105.35	106.56	105.24	106.98
106.08	105.86	106.62	106.55	107.67	107.38	106.12	106.89	106.23	106.22	104.75	104.71	105.46	106.46	107.5	104.25	103.82	106.04	105.4	105.52	106.67	105.18	105.68	105.67	106.09	104.1	104.55	105.51	107.06	105.63	105.68	105.23	104.98	104.71	106.46	105.1	104.4	105.11	106.81	105.53	106.78	106.21	106.44	107.38	106.46	105.89	104.46	105.61	105.14	105.25
104.8	106.97	106.76	104.39	104.89	106.21	106.54	105.13	105.62	107.38	106.89	105.44	105.79	106.19	105.37	104.78	104.71	104.35	104.57	105	105.04	107.67	105.17	105.47	106.44	106.26	107.43	107.26	105.46	105.04	107.72	104.83	105.91	105.64	106.81	104.71	106.6	107	103.89	105.57	107.05	105.37	104.7	105.87	107.06	106.37	104.49	105.4	104.86	105.08
104.79	106.32	104.57	105.7	106.06	106.4	104.29	105.83	106.87	105.07	105.09	105.39	105.26	105.37	106.02	106.11	106.47	105.51	106.24	106.79	105.78	105.48	103.75	105.02	104.87	107.17	103.68	105.16	105.33	104.64	105.65	104.84	104.57	106.7	106.9	104.99	104.36	105.99	105.22	104.88	104.44	106.03	105.74	104.88	104.42	105.12	106.22	105.1	106.22	107.06
105.62	105.19	105.98	104.33	104.82	106.29	105.85	105.02	105.72	105.19	105.55	105.81	105.19	104.01	104.98	104.42	106.45	104.88	107.04	104.97	106.22	107.38	104.91	104.9	105.65	105.8	104.72	105.75	105.12	105.23	106.4	105.64	105.62	104.59	106.56	105.51	105	105.32	105.54	106.36	105.81	105.87	106.02	105.85	104.79	104.77	106.37	104.84	104.9	105.11
109.91	110.8	110.83	111.15	110.45	108.69	109.67	111.16	110.42	109.13	109.96	110.77	110.12	110.66	108.92	110.69	110.15	109.71	109.94	109.82	110.58	109.94	111.3	110.48	109.33	110.72	110.97	110.14	110.44	110.22	110.37	110.32	109.95	111.12	111.87	109.01	110.92	112.24	110.05	111.76	108.35	111.25	110.79	110.55	109.9	111.08	109.56	110.84	109.78	110.69
104.26	104.35	105.67	106.42	106.2	105.36	104.98	105.2	105	104.41	104.28	106.12	105.93	106.16	107.49	106.33	104.6	106.86	106.49	106.42	104.82	106.37	105.03	105.08	105.5	105.47	106.48	105.38	105.27	105.18	105.69	105.65	106.12	105.25	105.47	106.42	105.44	105.99	105.47	106.48	106.49	104.32	107.1	107.63	105.7	105.15	103.46	106.64	107.49	106.14
106.56	105.27	105.15	106.3	105.06	105.66	106.21	103.33	105.97	106.87	105.32	106.88	106.65	104.61	105.24	104.73	105.4	104.73	105.39	108.05	105.65	106.26	105.27	105.04	105.8	106.57	106.25	105.18	104.77	104.79	104.6	105.72	106.6	107.34	106.85	107.03	105.18	104.64	106.88	105.53	105.9	104.27	105.21	105.32	106.39	105.02	105.55	104.01	105.27	105.72
108.77	109.47	108.3	108.2	107.3	108.27	108.58	107.72	109.2	109.26	107.56	107.75	109.9	108.78	108.23	108.5	107.27	110.28	108.27	105.97	108.13	107.5	108.41	107.92	107.1	105.2	108.45	108.34	107.42	107.68	107.65	107.78	109.28	108.88	107.68	108.03	107.55	107.97	107.17	107.77	108.54	107.16	108.56	107.72	106.7	107.12	108.42	106.66	108.73	108.81
109.8	107.79	108.42	108.59	108.25	107.7	108.44	108.2	109.64	108.09	109.72	109.12	109.08	108.45	106.73	109.2	109.61	108.86	107.21	108.58	109.29	109.55	107.5	109.05	108.31	108.86	108.98	107.37	108.15	107.98	107.53	108.92	108.02	108.59	107.83	107.87	108.78	107.79	107.12	106.67	108.45	108.61	109.68	110	109.51	107.35	108.31	109.57	108.64	108.9
108.25	109.87	110.33	107.67	108.36	108.12	107.72	109.19	108.42	109.04	109.54	107.9	109.09	108.64	108.84	109.08	108.87	107.47	109.82	107.9	108.13	107.94	110.28	108.46	108.06	108.37	108.31	109.34	108.31	108.53	109.13	108.99	107.17	109.21	108.76	107.85	106.39	110.3	109.71	107.46	108.23	109.14	108.99	109.24	109.88	109	109.13	108.47	108.04	108.21
109.04	108.69	107.45	107.86	109.22	107.71	107.67	107.02	109.28	107.46	108.63	107.89	107.31	106.68	106.72	107.43	107.61	106.59	107.64	107.32	107.58	108.08	105.57	109.22	108.6	107.28	106.56	107.61	107.29	109.71	108.15	107.75	108.83	108.34	106.33	107.84	108.46	107.08	108.6	109.11	109.11	108.79	107.76	105.82	109.15	109.56	108.37	106.7	108	107.07
110.45	110.61	110.6	110.12	110.24	109.17	109.96	110.75	111.12	110.93	111.34	111.44	110.98	108.68	108.78	111.54	110.72	110.45	109.67	110.08	109.23	109.99	110.93	111.44	111.55	108.65	110.03	108.99	110.81	110.47	110.38	112.04	110.18	110.22	112.31	110.71	110.5	111.73	108.85	109.62	110.63	111.5	109.45	109.82	111.35	109.11	109.72	110.06	110.46	110.03
97.946	97.438	96.329	97.14	97.106	99.144	99.177	98.652	99.477	96.654	98.103	97.662	98.36	98.375	98.109	96.689	98.26	97.432	98.305	97.634	98.231	98.387	97.628	99.785	97.707	99.187	96.866	98.761	98.886	95.69	97.797	97.97	97.648	97.372	97.572	97.224	97.809	97.423	98.053	98.35	98.668	99.083	98.389	97.091	99.516	97.335	96.994	98.577	97.003	97.226
99.441	99.582	100.16	100.02	101.48	100.18	100.3	99.126	101.06	100.5	99.042	100.11	101.61	100.87	99.558	100.63	99.966	99.902	99.878	100.32	99.954	99.783	100.24	99.88	100.55	99.151	99.21	99.965	100.19	99.705	100.71	99.007	99.846	99.373	99.296	98.245	99.036	102.14	101.39	99.791	100.63	100.34	99.509	99.887	99.464	100.7	100.99	100.62	99.479	101.13
105.86	107.04	106.25	103.97	105.32	106.05	105.9	106.05	104.65	105.8	102.82	105.38	104.47	105.86	104.93	104.05	105.35	105.53	107.05	103.52	106.63	105.58	104.7	104.94	105.76	105.53	105.51	103.85	105.73	105.96	105.34	106.39	105.79	106.3	104.55	104.57	107.17	106.22	104.5	105.67	105.5	104.39	105.09	106.65	104.85	105.59	105.05	106.16	105.39	106.56
102.7	101.48	103.52	101.91	101.51	103.05	103.03	102.9	102.31	101.82	104.53	103.21	103.66	103.48	102.6	102.1	103.03	103.37	103.02	103.38	102.99	102.2	103.21	103.51	101.81	102.23	103.76	103.34	102	104.26	103.23	103.2	102.78	102.72	102.66	103.94	103.29	102.17	102.01	103.15	102.61	102.82	102.12	103.37	102.46	103.49	102.04	101.6	102.73	103.39
106.46	104.6	106.37	105.05	105.11	106.11	104.78	105.85	104.11	106.19	104.37	106.14	104.95	107.09	105.79	103.71	105.58	104.59	105.71	105.98	105.88	106.04	105.39	105.01	104.78	105.17	104.48	105.05	105.28	105.2	104.94	105.44	105.84	104.97	104.76	105.96	104.61	104.71	106.67	105.8	105.91	103.9	103.53	106.64	105.96	106.21	106.62	105.35	105.87	105.65
100.16	98.268	100.84	100.23	101.29	100.62	101	99.769	101.65	99.837	101.43	99.882	100.72	99.582	99.92	102.3	100.47	99.416	101.89	98.564	99.644	100.56	100.71	99.692	99.424	99.031	100.7	100.54	101.01	99.574	101.33	100.36	102.1	99.723	99.627	99.741	100.92	100.07	100.66	100.45	100.9	100.95	100.93	100.06	99.169	99.646	99.388	98.844	100.35	101.48
104.94	105.9	107.37	106.2	104.67	106.36	103.92	106.73	104.87	105.28	106	107.3	104.44	104.42	105.31	105.03	106.77	106.25	106.42	105.34	103.43	106.11	104.8	104.74	105.57	105.17	105.84	103.35	105.76	106.85	105.53	103.97	104.69	105.67	106.8	104.44	104.74	107.3	106.82	106	107.13	105.01	105.97	106.8	104.27	106.19	107.13	104.37	104.26	105.9
109.35	107.4	108.51	108.62	106.68	108.1	108.25	107.65	106.15	107.41	108.33	107.51	107.24	108.18	108.52	108.87	110	108.2	108.02	108.24	107.24	107.21	108.1	106.89	107.51	107.96	107.4	106.79	106.42	107.6	107.64	109.82	108.26	108.86	106.29	107.54	107.18	107.74	106.91	107.88	109.49	107.24	108.35	109	108.52	107.27	107.77	106.66	109.14	106.99
101.84	100.84	101.1	99.798	102.11	100.82	99.665	100.49	100.04	99.161	101.4	100.12	100.04	100.16	100.05	99.091	100.05	100.31	99.537	100.53	101.17	99.493	99.952	100.56	98.706	101.75	101.19	100.29	100.02	100.5	99.501	100.24	101.29	100.24	99.823	101.41	100.99	100.13	100.64	98.72	98.917	99.833	102.01	100.72	100.48	100.44	100.38	100.57	101.85	100.65
105.37	106.37	105.4	107.59	105.27	105.98	106.52	106.04	105.17	105.26	104.88	106.2	107.08	105.53	106.71	105.86	106.42	106.27	106.88	104.78	105.51	105.33	104.41	105.25	104.64	105.72	105.23	106.31	106.66	104.22	105.5	104.72	104.82	105.59	104.28	104.32	105.62	103.65	106.23	106.76	106.15	106.31	106.02	106.68	105.37	104.75	105.16	103.88	106.69	106.24
108.49	108.01	105.84	107.27	107.03	106.57	107.16	106.33	107.57	108	107.13	106.08	105.5	106.21	106.76	106.63	108.06	105.87	106.56	106.5	106.6	106.79	106.31	105.88	106.72	106.83	107.45	107.92	106.37	107.66	105.49	106.99	107.26	106.61	105.82	106.11	106.84	106.2	107.32	105.81	106.77	105.41	107.91	106.56	105.67	108.03	107.11	105.42	105.98	106.02
107.46	106	105.77	105.95	107.1	105.53	105.93	106.71	107.31	106.46	107.12	106.6	106.84	105.11	106.88	106.33	105.81	106.64	105.43	106.77	106.51	106.54	108.56	107.53	107.23	106.4	107.91	107.83	106.69	106.01	107.56	105.42	106.29	105.61	107.75	104.64	106.6	105.59	106.47	107.67	105.04	106.58	106.71	106.18	105.39	105.94	105.75	107.25	106.65	107.04
110.37	109.97	110.84	109.71	110.83	109.63	110.1	112.7	110.24	109.72	110.49	110.03	111.94	110.17	110.37	109.69	110.21	110.72	110.95	111.1	109.57	110.72	109.33	109.91	111.18	110.42	109.92	110.36	109.78	111.13	109.73	110.94	110.02	110.82	110.69	111.56	111.07	110.87	110.32	110.5	109.22	109.76	109.71	110.8	111.24	110.39	109.86	111.16	109.54	111.28
109.56	109.95	109.89	110.67	110.04	110.66	110.98	111.23	110.38	110.13	110.71	111.02	109.44	111.26	109.64	110.61	110.85	110.95	111.5	110.47	111.29	111.05	110.14	108.85	111.67	110.01	109.24	111.24	110.32	110.64	111.74	110.07	111.42	110.62	109.13	110.31	109.54	110.92	109.14	108.85	110.5	111.41	110.2	108.76	111.07	110.18	109.81	110.41	111.11	109.12
105.37	106.04	106.5	106.84	106.76	105.8	105.71	105.21	105.74	105.79	104.48	106.43	104.14	103.85	106.48	104.26	105.27	106.68	105.31	105.16	107.2	105.23	104.65	105.8	104.39	104.3	105.41	106.18	105.03	105.86	105.39	108.08	104.82	105.46	106.56	105.19	106.07	105.56	106.29	105.99	105.46	106.16	106.57	105.06	105.19	104.3	108.1	105.17	105.74	103.41
107.28	107.37	106.8	107.44	106.85	108.24	106.32	107.62	107.53	108.68	107.27	108.08	108.49	108.06	107.79	107.56	108.89	107.51	108.08	107.68	108.85	107.21	109.06	109.24	108.24	109.21	107.68	107.31	107.03	105.45	108.07	107.5	108.69	106.09	108.45	107.58	106.87	108.01	107.93	107.81	108.01	108.69	108.02	107.77	108.63	107.61	106.91	110.26	107.2	107.11
108.31	108.39	110.28	108.53	107.26	108.2	109.24	107.43	108.83	107.85	108.85	108.79	108.49	109.39	107.97	107.85	109.55	109.88	107.96	108.26	111.01	108.85	107.56	108.9	109.97	109.91	109.27	107.75	107.97	108.04	108.95	108.38	109.35	109.32	108.67	108.94	110.17	108.83	109.49	109.57	109.52	108.89	108.12	107.68	109.21	109.74	109.75	108.32	109.37	109.24
103.62	106.23	105.54	104.91	105.09	104	104.94	106.53	104.73	105.17	105.37	105.73	105.97	105	107.17	105.75	105.12	106.4	105.45	106.59	105.34	104.29	105.02	105.13	105.84	105.9	104.25	104.52	105.42	105.33	105.28	104.5	106.63	106.17	105.14	105.18	107.57	104.75	105.6	105.85	107.05	106.51	105.49	105.28	105.44	103.97	105.39	105.46	105.25	104.57
107.47	107.74	108.52	107.87	106.76	109.58	109.17	106.94	108.43	110.38	106.01	109.46	108.57	109.5	107.57	108.3	108.06	109.61	107.11	107.59	109.52	107.55	109.38	108.66	106.33	107.17	106.81	109.27	106.82	108.15	108.72	109.55	107.46	108.4	108.53	107.33	106.47	107.18	107.38	107.83	109.16	108.09	108.98	107.34	108.13	108.06	107.4	108.67	109.57	108.06
107.85	105.52	106.31	105.63	105.28	107.58	105.99	105.8	106.28	106.85	106.09	105.79	108.28	105.36	105.7	107.14	107.01	107.59	108.95	106.33	107.6	106.91	107.75	105.8	106.13	106.4	104.57	106.33	106.09	106.63	106.46	105.69	107.14	105.89	104.6	106.4	105.44	107.15	105.78	106.19	107.11	105.66	105.57	105.59	106.98	105.93	105.98	105.78	107.38	107.25
107.53	107.46	109.63	107.47	108.85	107.77	108.02	107.66	108.42	109.63	108.41	107.93	109.9	108.56	106.77	104.69	109.07	108.08	108.7	107.89	108.16	108.51	108.38	108.93	106.53	108.1	107.71	108.53	108.71	107.17	107.86	107.88	108.01	109.46	108.48	106.34	107.21	107.71	107.4	109.29	106.85	107.73	108.35	106.63	109.38	109.31	106.48	108.15	107.37	107.4
108.88	109.81	107.69	108.42	108.99	108.01	107.13	106.98	108.81	107.33	108.35	108.12	108.05	107.6	108.7	108.2	107.7	107.41	108.93	109.15	108.54	108.26	109.53	108.42	108.46	107.94	109.43	107.86	108.27	109.88	108.45	107.23	106.93	108.87	108.07	108.84	107.99	108.15	109.13	107.58	107.39	107.55	108.34	110.85	109.11	108.66	107.76	109.29	108.14	108.6
107.06	107.87	108.02	107.59	109.78	108.26	109.63	108.08	108.15	109.45	107.7	108.58	109.4	108.1	108	108.64	108.13	109.57	109.08	108.14	110.53	108.16	108.81	107.61	107.92	108.25	107.73	106.99	108.54	108.52	108.23	106.68	107.36	109.08	109.39	106.35	107.54	106.49	107.59	109.61	109.01	107.52	107.92	109.56	108.03	108.09	108.66	107.61	108.41	109.37
99.796	100.22	100.56	99.92	101.4	100.37	98.655	100.68	100.33	99.97	100.24	101.01	101.42	101	101.59	99.917	102.03	100.54	101.67	98.275	101.11	99.005	101	101.56	99.585	100.8	101.08	99.81	101.35	100.68	100.04	100.77	101.24	100.93	101.22	99.607	100.29	100.7	99.604	100.3	99.001	99.959	98.7	101.28	101.13	101.36	101.75	99.29	100.94	99.432
105.37	104.18	104.76	105.83	105.3	106.82	106.34	106.36	104.41	106.26	106.32	106.37	104.53	105.57	105.43	105.64	105.62	106.94	105.43	103.63	105.87	105.82	106.85	106.66	106.19	106.66	105.4	105.92	105.64	105.92	106.44	106.45	106.15	104.85	104.47	105.27	107.12	105.62	104.89	106.32	106.14	104.69	106.15	103.06	104.95	105.94	106.28	105.59	105.66	104.41
97.297	97.127	99.125	98.492	98.827	98.281	98.57	97.709	98.351	96.998	96.826	98.219	98.402	97.442	97.195	99.087	98.693	98.139	99.354	98.997	97.611	98.909	98.56	99.142	98.652	98.71	97.431	97.931	98.384	97.02	97.762	98.634	98.644	96.622	97.335	97.279	98.982	98.331	99.099	98.557	98.009	99.081	97.283	98.575	97.483	98.521	98.968	97.413	99.095	98.626
109.05	109.34	109.23	109.38	107.52	108.52	107.98	109.02	109.35	107.85	107.85	108.41	109.44	107.36	108.62	107.73	109	108.07	107.27	108.25	110.01	108.67	108.97	108.56	106.52	107.99	108.52	109.35	109.41	110.74	107.44	107.69	108.4	109.74	108.41	108.28	108.67	109.32	107.82	109.12	107.87	108.82	108.91	108.77	108.8	108.92	108.1	107.62	108.9	108.3
109.61	108.9	109.97	110.78	107.74	110.07	108.83	107.51	108.66	109.37	106.61	109	107.99	106.08	109.56	108.1	108.9	108.75	108.6	109.42	108.01	109.78	108.09	109.29	107.48	108.17	108.39	109.48	109.45	107.88	109.25	109.02	108.3	107.99	107.93	107.79	109.24	109.22	108	109.49	108.17	108.7	109.63	108.3	109.42	108.48	108.68	107.51	107.05	109.48
97.866	99.381	97.682	97.04	96.462	99.722	97.778	97.912	98.039	98.832	97.368	98.108	98.812	97.732	96.724	96.902	96.97	98.06	98.426	98.811	96.677	96.405	98.394	98.483	96.375	97.222	97.338	98.622	97.428	97.503	98.898	98.75	97.033	96.483	98.101	99.572	97.98	98.843	96.365	98.28	97.661	97.316	97.112	96.88	96.933	97.058	98.084	98.98	98.053	97.034
107.73	107.8	107.57	107.64	106.62	108.2	107.76	108.61	107.56	107.48	107.45	108.41	109.58	107	107.99	109.78	107.94	106.93	106.98	106.5	108.78	107	108.04	107.67	107.98	106	107.05	107.78	106.93	107.91	107.3	108	107.5	106.6	108.46	109.56	107.37	107.31	107.16	107.02	107.66	105.97	107.04	108.68	109.4	106.05	108.15	107.01	107.72	107.75
106.62	105.4	106.29	106.92	105.42	105.97	106.5	106.4	104.11	105.96	103.95	106.55	105.02	104.21	107.01	105.38	105.47	105.12	106.01	105.66	106.23	104.83	104.96	105.14	107	106.23	104.64	105.24	106.37	105.1	107.36	105.57	104.66	105.16	105.6	105.38	105.08	104.21	105.35	105.09	104.21	105.4	105.11	105.26	104.82	106.44	106.66	105.69	105.98	105.8
104.76	106.76	105.79	105.19	105.78	107.12	105.83	105.38	106.76	106.38	107.57	104.75	106.05	104.59	105.11	105.12	106.64	106.5	106.15	105.78	104.16	104.24	106.69	105.9	104.27	104.39	105.6	105.68	106.85	104.25	105.33	105	103.22	105.3	105.56	105.53	105.97	103.63	105.76	106.19	106.25	105.07	104.98	104.77	105.05	105.57	104.64	105.46	106.07	105.68
107.83	109.35	107.97	107.6	110.13	111.25	108.12	109	109.38	107.57	110.26	109.31	109.41	108.33	107.86	109.08	108.79	109.54	108.65	109.87	109.29	109.85	108.63	108.74	108.08	107.92	110.03	107.86	108.61	109.46	109.19	110.61	108.16	109.95	108.26	108.12	107.78	109.31	107.91	108.68	108.96	109.2	108.6	107.31	108.31	107.77	109.82	108.23	108.28	109.36
104.5	105.5	106.09	106.49	106.35	104.95	106.57	106.11	105.4	104.92	105.4	106.46	106.51	106.27	105.62	106.68	105.98	105.62	105.74	107.29	104.5	105.66	106.19	106.1	106.66	106.42	106.08	104.53	106.71	106.23	106.22	106.75	105.69	106.19	105.48	105.72	106.08	106.87	106.15	105.97	105.32	105.04	105.72	107.09	106.9	106.1	107.15	106.09	105.51	104.41
106.06	105.98	105.97	105.31	105.74	104.56	106.34	104.72	105.24	105.38	107.35	105.11	105.34	105.07	105.3	105.49	105.6	105.63	106.09	106.48	106.97	106.23	106.81	106.85	104.67	105.86	105.97	107.68	106.19	105.33	105.72	106.37	105.84	105.81	105.56	105.76	106.34	104.83	105.34	105.81	106.36	104.76	105.1	106.25	107.75	106.92	105.24	106.61	105.07	105.23
104.76	106.63	107.7	105.62	104.83	105.99	106.47	106.66	106.71	105.97	105.1	105.27	105.98	105.36	105.77	104.75	105.28	105.39	106	104.64	104.22	104.7	105.25	103.24	105.11	105.56	105.38	106.8	106.91	105.61	106.2	106.34	105.96	105.39	106.21	105.68	104.04	105.32	107.01	105.5	106.27	105.51	106.6	105.42	106.37	106.86	104.61	105.87	105.23	104.9
108.65	109.16	108.12	109.5	107.7	109.2	108.61	108.56	108.74	108.11	108.21	108.86	109.06	106.28	108.8	109.06	108.85	109.91	107.31	107.68	108.91	108.96	108.63	108.16	107.09	107.95	109.04	107.73	108.53	108.27	109.03	107.29	109.63	109.27	109.04	109.36	108.63	108.05	109.27	108.49	108.69	107.62	107.12	109.42	107.58	108.56	109.25	108.91	109.58	109.49
105.54	105.12	105.78	104.37	104.34	107.31	105.85	106.53	104.83	106.25	103.66	106.64	106.39	104.89	106.93	106.28	105.13	105.65	105.68	105.69	104.21	105.39	105.31	105.12	104.56	105.2	104.06	104.89	105.64	105.5	105.35	105.56	105.78	106.26	105.79	106.9	105.7	105.26	105.47	106.24	106.32	105.61	105.37	107.02	105.39	106.41	104.41	103.67	106.03	104.53
106.42	105.35	104.41	105.54	105.53	104.22	104.89	105.58	104.92	106.75	106.46	106.35	108.16	106.91	106.37	106.05	104.57	105.85	106.73	104.44	107.61	105.52	106.66	105.64	105.91	105.37	105.53	106.3	105.78	107.51	105.6	106.09	105.82	106.4	104.22	106.04	105.96	105	105.13	104.88	106.01	106.02	104.12	105.72	104.27	107.33	106.39	105.06	105.73	105.44
101.4	100.92	100.56	99.244	101.06	99.982	100.73	102.12	101.26	101.11	101.1	101.97	101.21	100.3	100.14	100.34	99.744	100.03	100.43	97.945	101.27	101.01	101.46	100.97	101.11	100.26	100.69	101.6	99.532	100.99	99.854	103.11	99.55	102.11	100.45	101.11	100.8	100.36	102.58	100.55	100.82	100.24	99.932	100.99	101.23	100.79	99.592	102.19	99.967	101.07
104.21	105.08	105.5	104.71	106.36	104.99	105.77	106.62	106.58	107.27	107.39	105.8	105.57	105.66	106.56	106.19	105.84	105.87	106.8	106.51	105.9	105.01	106.62	106.1	107.16	105.88	105.28	105.45	105.49	107.46	105.84	105.65	105.33	106.57	104.13	105.67	105.05	106.32	104.69	105.05	105.58	105.76	105.43	105.43	107.03	106.01	106.4	107.02	105.74	105.87
107.78	106.76	108.36	107.3	107.3	107.72	107.74	109.22	110.06	109.09	106.25	107.82	107.27	108.88	107.78	109.92	108.16	107.74	107.61	107.31	107.1	107.25	107.2	108.57	109.11	105.92	109.01	108.11	107.69	108.01	107.39	106.93	106.92	107.66	107.03	108.24	108.1	106.47	106.41	108.05	107.46	106.43	107.48	108.6	107.46	107.38	107.58	108.17	107.86	108.15
101.51	101.9	99.595	98.798	99.088	101.28	99.875	100.66	100.6	99.327	101.22	98.693	101.01	101.6	99.585	98.173	100.63	98.569	100.07	100.37	99.749	100.96	100.29	101.14	100.16	98.521	100.64	98.792	100.04	100.35	100.03	101.18	101.95	100.24	100.67	99.153	99.226	101.91	101.74	99.566	100.92	100.81	99.973	100.43	99.028	99.841	100.26	100.37	100.99	101.21
107.61	104.85	106.49	106.46	106.95	107.54	107.4	107.08	106.52	105.14	107.6	105.86	107.45	106.93	106.4	106.22	103.91	107.3	106.8	107.1	105.75	106.02	106.64	105.37	107	104.91	107.87	106.25	106.15	106.12	105.11	106.5	106.53	106.19	107.37	107.32	108.18	106.94	108	107.95	106.1	105.31	105.56	107.05	107.42	106.38	105.67	106.91	105.7	106.27
105.09	106.61	105.37	106.29	106.39	106.57	106.48	105.91	106.16	105.67	105.36	106.19	105.97	105.05	106.81	107.75	105.48	106.7	107.89	107.13	104.42	106.44	107.43	106.5	106.79	105.27	106.31	106.01	106.79	106.22	105.57	105.84	105.72	106.92	106.49	106.14	106.28	104.78	107.74	107.48	106.57	105.19	106.92	106.76	106.43	106.96	106.53	106.8	106.66	107.32
107.38	107.57	107.49	108.06	108.65	105.88	105.68	107.32	105.77	108.58	108.69	106.2	107.87	109.17	106.17	106.44	107.87	106.94	106.49	109.08	107.53	106.93	109.2	107.8	109.3	107.98	107.84	108.61	107.03	108.44	106.38	108.05	106.47	108.27	105.36	105.84	107.61	108.21	109.12	105.98	107.19	107.16	108.9	108.94	108.28	108.44	108.13	107.29	108.5	106.38
107.41	108.35	108.09	107.33	108.04	108.18	109.12	106.22	106.93	109.88	107.45	109.35	107.87	108.23	107.22	106.94	107.96	108.24	107.42	107.78	109.22	106.42	109.69	108.77	109.76	107.66	107.01	109.17	108.44	106.44	107.42	108.19	108.38	109.43	107.22	108.33	107.94	108.06	108.5	108.09	107.45	107.08	106.65	108.43	109.16	108.1	107.15	107.95	108.39	106.56
105.54	104.61	106.28	105.61	105.18	106.81	105.43	104.64	106.22	104.57	106.95	106.25	104.64	104.22	106.26	105.73	105.72	105.65	105.8	106	106.1	105.31	104.2	104.73	106.86	107.12	107.59	103.83	104.22	104.5	104	107.12	104.98	106.05	106.38	105.04	105.98	106.82	107.04	104.64	106.18	106.19	107.16	104.48	106.77	105.42	105.58	106.55	105.9	106.38
106.61	106.44	105.98	105.27	107.57	105.99	105.74	103.88	105.44	106.9	105.45	106.4	104.6	106.24	106.79	106.39	105.3	106.38	106.03	106.96	105.75	107.24	107.32	106.31	104.72	103.76	104.8	105.65	107.53	105.48	106.66	106.66	104.05	106.06	105.56	105.43	107.05	106.05	105.48	106.76	105.56	106.65	104.92	106.56	106.61	105.56	104.76	106.55	105.18	104.76
105.68	106.31	105.36	105.65	105.74	107.09	106.28	107.69	107.11	106.5	106.28	108.92	108.23	106.27	107.21	104.77	105	105.54	104.17	106.36	106.42	105.26	106.69	106.78	107.07	104.68	105.82	106.59	108	106.05	105.65	105.43	106.66	106.2	108.08	107.39	107.47	106.83	105.46	107.86	106.67	105.91	105.01	105.84	105.97	105.22	107.41	107.32	106.35	106.19
100.07	100.21	101.7	101.29	98.967	101.04	101.39	101.31	100.31	100.29	101.99	99.914	99.506	99.696	98.839	100.3	100.16	99.59	100.37	100.95	100.11	98.153	100.47	100.93	99.824	101.42	101.39	100.69	99.995	102.43	101.09	98.924	99.801	99.221	100.11	99.585	99.259	98.518	100.31	100.9	99.233	98.682	100.5	100.43	99.472	100.75	99.834	100.21	100.65	99.958
109.64	107.61	108.34	109.1	109.65	109.53	106.75	109.36	108.1	109.03	109.51	110.15	108.39	107.71	108.91	108.85	107.34	109.51	110.25	109.26	108.65	107.49	107.74	107.47	109.92	107.38	107.11	108.4	107.89	109.21	109.77	108.35	107.75	108.57	108.26	107.96	110.04	108.62	107.74	107.29	107.84	108.74	110.14	109.8	109.17	108.48	108.09	108.53	109.09	108.73
97.784	97.185	99.543	97.373	96.785	97.461	98.382	99.811	97.863	97.437	97.275	98.651	97.089	98.465	98.346	97.632	97.186	97.663	97.503	97.434	99.162	99.035	97.777	98.717	97.527	96.718	99.688	97.699	96.447	98.843	97.04	98.979	96.93	96.036	98.562	98.871	98.718	97.464	99.499	98.295	98.007	98.274	96.986	98.181	98.579	97.718	98.135	98.508	97.806	97.24
105.33	105.68	105.35	106.05	104.67	105.65	104.99	104.97	106.52	104.9	106.1	105.64	107.06	105.83	105.31	108.21	104.3	105.56	105.61	105.11	105.75	106.7	105.28	104.82	105.99	105.18	104.07	106.79	105.26	104.55	105.26	106.02	105.33	103.66	105.04	104.66	106.29	106.28	106.12	105.87	104.91	105.63	105.77	104.77	106.02	106.24	104.92	106.13	106.83	105.82
101.44	99.718	99.485	99.305	99.237	99.909	99.004	101.96	102.31	101.28	100.27	99.532	99.839	100.84	100.1	98.659	100.66	100.58	100.49	100.54	98.975	101.8	100.68	100.47	100.76	101.88	100.31	100.64	100.52	100.26	99.844	99.147	100.77	98.904	101.09	99.564	101.1	99.516	99.071	100.92	98.696	101.08	99.958	99.334	101.25	100.45	98.733	100.21	100.03	99.901
110.05	110.85	111.26	110.19	110.3	111.65	109.26	110.75	111.55	111.34	110.68	109.5	112.86	110.46	108.49	109.76	111.58	109.91	110.97	112.06	111.59	110.66	110.1	111.14	110.47	109.47	110.6	109.65	109.68	109.72	108.98	108.95	110.01	111.22	110.42	110.72	109.69	110.45	108.66	110.52	111.06	110.47	111.11	111.13	110.05	109.84	109.07	108.41	108.89	109.82
108.56	108.17	108.27	108.12	108.2	107.91	106.89	107.88	107.83	108.05	108.75	107.44	109.19	107.34	107.54	109.05	108.07	108.29	105.68	106.01	107.98	106.61	107.57	109.22	107.81	107.79	108.51	106.67	106.34	105.85	108.42	107.9	106.81	108.03	107.8	107.3	107.42	109.35	109.05	108.37	106.97	106.63	106.07	106.99	106.95	108.05	107.56	107.91	108.99	107.46
101.66	100.83	101.56	101.34	101.59	100.47	101.48	100.63	100.28	99.828	101.46	100.66	99.899	99.597	101.84	100.85	101.18	100.03	99.984	100.48	101.19	101.06	100.52	100.87	101.16	100.91	101.52	99.599	99.487	100.3	101.4	101.23	102.09	99.883	99.959	100.28	102.31	101.17	101.25	100.93	100.57	100.21	101.65	100.81	99.149	99.734	101.06	102.63	99.585	98.468
104.48	105.47	106.56	106.76	105.41	105.7	105.04	105.01	106.48	105.84	104.42	106.23	105.69	105.54	105.2	106.2	105.49	106.37	104.36	105.44	104.24	106.33	106.7	104.8	104.9	104.15	105.69	104.24	104.6	105.41	107.68	105.09	105.3	103.85	106.63	103.6	106.84	105.77	105.23	104.32	105.81	106.2	103.95	105.76	106.16	105.34	103.64	106.15	105.62	104.63
105.52	104.4	105.05	107.91	104.26	104.87	103.84	104.04	106.05	106.15	105.35	107.04	105.17	106.57	106.04	105.12	105.15	105.32	106.79	105.59	105.32	106.65	106.42	105.06	106.58	105.16	105.83	106.2	104.45	105.88	103.93	105.06	107.67	104.41	103.92	106.63	106.88	106.57	105.23	107.14	105.23	105	105.75	107.32	106.28	104.7	105.79	106.09	105.18	106.39
106.03	105.56	104.18	104.24	103.73	106.2	104.87	105.31	106.57	106.55	104.13	106.03	104.7	104.98	105.89	105.06	104.48	105.74	105.83	105.72	104.83	104.42	105.27	104.78	104.13	104.46	106.01	106.84	107.61	104.64	104.99	106.05	105.98	106.04	105.46	105.35	106.57	104.95	105.35	105.87	106.18	106.02	105.59	105.34	106.68	105.65	107.45	104.93	106.49	105.89
105.51	104.59	105.14	105.84	107.2	105.13	104.47	106.4	105.38	106.66	105.9	105.08	105.7	105.34	106.31	106.61	104.19	106.79	104.42	105.37	105.61	104.89	106.68	106.14	106.55	105.96	105.73	106.16	105.52	105.61	106.7	106.17	104.99	106.94	105.92	105.83	106.27	105.49	106.56	104.02	105.34	103.82	104.94	106	106.26	105.49	106.28	106.05	105.15	104.66
106.77	106.36	105.85	105.73	104.53	105.9	105.96	107.27	104.28	105.35	106.41	105.52	106	106.48	104.99	106.24	103.29	106.62	106.02	104.62	104.38	106.17	103.06	106.71	106.59	104.67	107.26	106.47	104.76	107.21	105.86	104.77	106.55	105.8	105.59	105.81	105.71	106.96	104.86	104.91	106.55	105.33	105.63	106.91	103.98	106.78	104.61	106.27	105	104.6
99.346	101.09	101.24	100.15	100.72	98.135	98.845	100.41	99.766	100.12	99.84	100.9	101.59	101.31	100.59	100.16	101.26	100.47	99.224	99.642	100.86	99.805	100.12	99.223	99.392	101.17	101.66	100.18	100.64	99.699	99.352	99.162	101.77	101.96	99.054	101.88	101.75	98.375	100.62	99.971	99.57	98.733	99.716	99.68	100.62	100.56	99.446	99.609	100.71	101.16
109.83	109.01	108.73	107.34	107.82	106.47	109.21	108.53	109.08	108.62	108.26	108.78	108.94	110.29	108.91	107.51	107.1	108.08	108.36	108.91	110.43	108.44	108.42	107.96	108.26	110.49	109.93	108.32	107.54	108.71	109.49	107.55	107.72	108.84	107.8	109.81	106.07	109.24	107.23	108.32	107.61	107.48	107.86	107.44	109.26	109.05	109.18	109.9	109.21	109.82
97.638	97.883	98.883	98.962	98.729	98.018	99.362	99.212	97.234	98.351	98.956	96.803	98.863	98.384	98.815	98.693	99.363	98.563	98.338	99.008	97.467	97.102	99.115	98.058	97.577	99.856	97.941	97.771	98.01	98.377	97.093	98.971	97.836	98.678	97.821	98.641	99.152	97.515	96.222	96.286	99.515	99.246	98.002	99.095	98.525	98.581	97.979	99.276	97.261	97.529
106.57	105.51	105.35	106.9	106.46	106.83	106.32	103.64	106.58	107.11	105.95	106.49	107.53	106.48	106.34	105.44	107.3	106.03	106.99	104.8	106.01	107.32	107.2	106.76	106.14	104.7	106.78	106.03	106.26	105.6	106.53	106.72	106.92	106.42	104.52	105.6	106.13	107.44	106.04	106.52	107.67	106.82	105.57	105.22	106.41	107.72	106.36	105.82	106.99	108.26
105.44	107.39	105.48	105.9	105.37	105.04	105.85	104.2	107.56	104.67	107.7	106.85	105.8	106.21	105.35	105.89	105.12	104.34	106.41	106.6	103.66	105.69	107.64	106.32	104.85	105.7	105.56	105.39	107.39	104.41	105.38	106.56	106.51	105.44	104.93	105.33	105.81	106.4	105.12	105.87	105.36	106.79	106.24	105.8	104.99	105.3	106	106.03	106.87	104.81
108.34	106.89	106.28	106.85	105.55	106.31	107.34	107.43	105.1	107.42	107.84	104.81	106.53	107.22	106.69	107.6	106.64	105.74	106.52	107.61	106.6	106.77	105.79	106.32	106.28	106.67	106.46	105.81	106.33	107.33	106.7	107.08	107.07	106.94	107.08	107.38	106.71	106.59	106.61	104.44	106.53	105.62	107.2	107.6	106.56	107.63	107.19	107.71	105.89	107.94
107.14	104.01	104.13	106.81	106.38	104.63	106.64	106	106.92	105.29	106.35	105.66	105.46	104.08	107.6	104.19	107.48	105.71	104.84	106.93	106.52	103.99	106.07	104.55	106.77	104.88	104.79	105.19	104.22	106.13	106.34	105.54	106.06	105.94	105.37	105.26	106.4	106.2	105.71	106.06	105.85	106.33	105.43	106.85	105.09	105.16	105.62	105.95	106.61	105.3
106.52	104.51	107.56	105.52	106.44	106.76	107.09	106.5	107.36	106.6	105.98	105.58	107.76	107.32	107.08	107.82	105.86	105.25	106.99	106.16	106.83	107.07	106.21	107.06	106.43	106.06	106.5	105.73	106.59	106.48	106.64	107.23	108.25	107.04	107.97	108.48	106.58	108.2	106.23	106.83	106.74	106.99	107.02	105.94	106.32	106.64	107.66	105.77	106.92	107
108.93	109.04	107.52	107.9	108.14	110.05	109.29	109.18	108.04	107.91	108.41	107.8	107.22	108.18	109.33	107.54	108.48	106.13	107.97	108.46	108.52	108.22	108.08	106.46	110.15	108.82	109.09	108.11	109.45	107.05	108.51	107.7	107.3	108.13	107.81	108.5	108.39	108.06	106.69	108.61	108.06	108.77	108.08	109.71	108.17	108.6	108.13	108.32	107.39	108.45
107.15	107	107.74	107.71	107.3	107.99	107.01	107.15	108	109.12	108.67	107.68	107.32	107.32	106.82	108.48	107.25	107.13	106.29	108.05	106.02	107.5	108.05	106.49	108.28	108.55	107.97	107.79	107.76	107.21	107.22	108.35	110.42	109.01	108.68	108.88	107.22	108.89	106.68	107.67	107.96	107.76	107.73	106.95	107.71	106.84	106.44	106.95	108.36	107.11
108.73	109.27	108.26	107.11	108.68	106.82	109.41	106.99	110.55	108.75	110.27	108.72	109.61	106.57	110.65	108.65	107.61	108.6	109.74	107.74	108.42	108.79	108.93	107.56	109.39	108.34	108.21	109.32	110.81	108.21	108.52	109.45	108.08	109.99	110.66	108.23	108.43	108.05	109.74	108.64	108.84	108.86	110.04	109.4	109.5	108.42	107.96	108.35	107.88	109.24
105.74	107.69	105.72	105.1	106.92	106.11	107.52	106.13	107.49	106.45	106.18	106.84	105.89	106.98	107.44	107.4	106.31	106.88	107.44	105.47	107.19	105.96	106.45	106.53	108.05	106.61	106.33	106.55	107.32	106.09	106.03	108.55	105.07	106.73	105.14	106.71	106.55	107.13	107.01	105.79	106.31	106.31	106.62	106.66	107.46	107.47	107.42	107.89	107.34	105.08
106.62	107.98	109.94	107.4	106.14	107.79	108.9	108.55	107.16	108.86	107.63	106.85	108.71	108.63	106.01	108.72	109.36	109.9	108.09	107.33	108.67	106.97	108.4	106.89	108.64	107.62	105.91	108.36	107.3	107.78	107.24	107.21	109.16	106.17	107.41	108	107.97	107.47	107.73	108.04	106.75	108.05	108	107.19	107.6	107.73	105.09	107.94	107.6	108.41
107.86	108.03	107.29	107.57	106.64	107.85	108.21	108.21	107.71	109.35	107.09	109.23	107.7	107.73	107.46	107.73	108.95	106.48	107.44	107.45	108.55	108.49	107.56	106.79	108.44	108.63	107.72	108.39	108.05	107.5	106.46	107.89	108.33	107.65	106.93	107.68	108.56	107.52	108.02	107.72	107.78	108.48	106.88	107.03	107.15	108.19	107.03	107.33	109.37	109
105.01	105.56	104.61	105.5	103.3	106.26	104.6	105.92	105.73	105.39	105.55	106.21	104.18	106.78	105.59	105.83	105.71	104.82	105.41	104.44	104.61	106.75	104.35	106.77	105.54	105.89	104.16	105.07	106.26	105.15	104.4	104.58	107.55	104.98	106.91	105.49	105.5	104.43	106.68	106.07	105.95	106.83	106.27	106.23	105.4	104.37	105.54	104.4	105.59	105.31
105.5	106.73	107.21	105.77	104.63	105.02	106.18	104.04	105.95	104.51	105.9	105.44	106.77	103.63	106.26	104.43	105.12	104.06	106.94	106.57	105.24	106.57	106.36	105.53	106.45	106.48	107.48	104.71	105.11	103.71	106.32	105.31	106.5	105.97	105.87	104.79	104.98	105.48	105.58	105.85	104.78	105.85	106.38	103.29	106.17	107.07	104.42	106.14	105.39	105.98
100.58	99.932	100.68	99.814	101.26	100.44	99.82	101.2	98.511	100.94	101.07	98.771	99.954	101.04	99.922	100.56	100.13	100.73	99.441	102.07	100.32	101.16	101.26	100.49	99.756	100.43	100.35	100.4	100.47	101.58	100.1	100.89	100.22	100.52	99.943	101.81	101.2	99.315	101.38	101.56	101.1	100.78	101.49	101.04	100.61	99.442	100.64	100.52	101.03	100.76
110.38	110.38	110.64	109.23	109.72	111.46	110.83	111.23	110.62	110.54	109.5	109.35	110.85	111.59	110.75	111.19	109.88	110.29	110.42	109.56	110.69	111.05	110.7	110.13	110.82	110.41	111.09	110.75	111.93	111.55	111.61	111.7	110.14	109.46	107.69	112.07	110.4	110.95	111.27	109.7	109.49	109.51	111.63	110.96	109.34	109.42	111.12	109.83	110.88	109.82
104.63	107.09	105.37	104.95	106.1	104.11	105.79	105.7	105.56	105.15	105.5	104.51	104.09	104.93	106.39	104.72	103.79	105.01	105.93	106.4	107.94	104.83	106.3	104.86	105.71	104.13	104.75	107.26	105.46	105.54	106.11	106.02	105.49	105.54	106.02	104.88	105.64	105.57	105.3	106.84	105.76	105.1	106.16	106.16	104.82	104.39	106.33	106.27	105.1	105.01
100.38	100.35	101.1	100.43	99.742	100.06	101	101.97	101.16	100.82	101.96	99.779	100.14	100.99	99.721	100.56	102.1	102.12	100.38	100.72	101.4	99.996	101.62	101.11	100.66	99.829	98.729	100.33	102.09	100.01	100.83	99.81	99.878	101.65	100.95	100.01	100.95	99.682	100.73	101.94	101.18	100.78	100.61	101.92	99.834	101.56	101.83	99.417	100.69	101.87
109.55	106.33	108.01	108.65	107.77	110.53	108.29	108.56	107.65	107.2	106.96	108.65	108.09	107.24	107.34	105.18	106.86	106.18	107.52	108.61	107.26	108.65	107.52	106.83	108.67	107.96	107.6	107.19	108.87	107.95	106.39	108.25	106.87	107.95	107.4	108.26	107.93	107.56	106.99	107.98	108.91	108.34	107.18	106.89	106.27	107.13	108.49	107.31	108.06	108.36
105.61	106.26	106.77	105.46	105.2	105.35	105.15	106.35	105.81	106.18	106.71	106.27	105.41	106.05	106.14	104.5	106.05	107.26	108.19	105.13	104.88	106.39	105.27	104.94	105.06	103.9	105.57	106.9	105.01	105.06	105.44	106.09	105.25	105.79	105.12	105.92	105.09	106.01	106.04	105.68	105.29	105.52	106.15	106.09	105.69	104.85	106.67	106.77	106.1	105.5
106.69	106.51	106.88	106.17	107.08	106.14	106.63	106.57	106.9	106.64	106.94	107.26	107.55	107.54	107.25	107.07	106.56	107.17	106.66	106.59	106.31	106	107.76	107.63	106.88	106.59	106.79	106.17	106.04	105.97	105.38	105.13	105.49	106.42	107.22	105.7	105.62	106.27	104.8	106.5	106.55	106.34	106.2	105.94	106.36	105.2	105.95	107.31	106.27	105.85
106.5	105.01	105.87	106.21	104.85	105.43	106.31	105.29	106.55	107.25	105.96	105.85	104.19	105.31	105.29	106.09	104.85	106.03	106.28	105.33	106.86	105.09	106.49	104.53	105.2	105.42	105.7	106.53	104.43	104.21	106.03	105.58	105.2	104.19	106.29	106.54	106.73	104.81	106.53	104.42	105.95	105.65	106.59	105.76	105.97	106.35	105.65	107.64	104.5	106.6
97.471	96.989	99.657	97.705	99.341	98.892	97.839	97.017	99.029	99.342	97.263	98.257	98.386	99.239	97.692	97.045	97.623	98.056	97.698	97.272	98.252	97.016	97.273	97.416	97.786	97.807	98.675	97.753	97.44	98.014	97.772	98.678	98.032	97.86	98.424	97.414	98.516	96.413	97.39	97.303	98.681	97.751	98.816	97.979	98.504	97.734	97.695	96.963	98.409	96.184
98.657	98.944	98.074	97.686	97.626	98.222	98.139	96.807	98.96	98.598	97.136	96.733	98.208	98.403	96.867	97.012	98.209	98.467	98.75	96.451	96.921	96.788	98.202	98.476	97.776	99.467	98.555	98.224	99.452	97.571	98.789	99.531	97.114	96.706	96.885	97.957	98.714	97.745	98.147	96.01	97.563	97.45	96.574	98.511	98.028	97.656	98.343	100.01	98.191	95.684
104.45	106.37	105.71	105.55	104.62	104.32	106.53	104.31	104.53	105.63	106.33	104.74	105.68	106.97	105.64	105.44	105.6	104.12	105.42	108.36	104.6	106.12	104.62	106.66	107.13	104.91	105.33	106.9	106.66	106.88	105.58	104	107.09	105.48	107.12	106.93	106.75	105.99	105.34	104.38	104.74	106.23	104.82	106.17	106.28	105.95	104.31	105.24	105.31	105.87
108.91	108.08	106.07	109.19	106.75	107.28	108.44	108.03	108.89	108.62	108.15	109.96	108.34	109.94	107.44	107.98	108.45	107.92	106.13	108.11	108.46	108.22	108.74	107.17	108.22	108.59	107.81	108.45	108.82	108.96	109.32	108.74	108.62	108.34	108.81	108.09	108.46	106.67	107.58	108.11	106.9	107.44	107.67	108.08	107.02	108.8	108.19	108.86	108.59	108.3
106.85	106.78	105.51	106.86	104.99	105.37	106.98	107.2	107.42	106.44	105.97	106.77	106.81	105.07	104.88	107.93	106.92	106.66	107.44	106.93	105.03	106.96	105.94	106.24	104.5	107.02	106.7	107.41	106.14	106.92	107.26	105.71	105.41	106.83	105.6	105.65	107.61	106.17	104.57	105.92	106.63	107.67	106.54	105.57	106.93	106.18	104.59	106.29	104.99	106.69
97.573	98.796	96.501	97.057	98.555	98.819	98.924	97.893	97.221	98.452	98.275	99.47	97.889	96.79	97.84	98.851	98.821	98.303	96.751	99.482	98.164	98.64	98.642	96.506	97.89	96.771	98.091	97.259	97.293	98.524	98.847	98.359	100.27	98.086	98.441	97.641	97.812	98.817	97.21	97.505	97.414	97.393	98.844	96.941	99.486	96.907	97.483	97.843	98.018	98.547
107.27	109.08	106.97	108.63	108	108.57	107.92	107.37	107.83	104.67	108.73	107.68	107.89	107.66	107.66	106.56	106.86	107.17	106.98	107.26	107.46	108.37	108.21	108.9	108.6	107.32	107.82	107.68	108.79	107.18	107.25	106.16	107.58	105.6	107.2	108.6	107.84	107.58	108.64	108.42	108.22	108.91	107.5	108.03	107.51	108.13	109.6	107.23	108.51	106.84
106.23	106.52	107.5	107.23	107.13	107.1	106.08	104.72	106.04	107.78	104.42	106.84	106.72	107.2	107.98	106.73	107.84	106.92	106.18	106.33	104.63	106.19	106.81	106.16	105.44	106.92	106.99	107.77	106.27	104.42	106.67	108.49	106.64	105.37	106.54	107.53	107.06	105.15	106.23	106	106.74	105.93	106.29	106.73	105.7	106.83	107.21	106.76	105.87	105.65
106.7	107.96	108.23	107.43	107.25	107.44	107.35	105.66	107.84	106.97	107.56	107.12	107.8	106.81	108.44	107.74	106.46	108.63	109.48	107.96	105.91	107.79	106	107.35	106.39	108.92	106.25	107.27	107.84	108.22	108.39	108.62	107.85	108.35	106.94	108.17	108.2	106.52	108.03	107.66	109.45	107.89	107.79	107.39	108.25	107.75	106.64	106.3	109.01	108.22
106.17	106.84	106.99	106.02	105.46	105.2	106.87	106.38	107.08	106.16	105.92	104.82	105.7	105.94	106.58	106.79	105.37	105.65	105.07	106.3	107	106.41	106.83	106.98	106.31	106.23	106.02	106.01	106.36	105.56	105.85	105.71	106.11	106.66	106.87	107.54	106.64	105.85	106.94	105.8	106.57	106.31	106.94	105.74	106.76	105.58	105.62	106.31	107.14	106.68
112.01	109.85	110.16	110.32	109.71	109.22	110.3	111.07	111.33	109.94	111.02	110.82	111.62	110.34	112.21	110.57	111.83	110.3	108.53	111.68	110.19	112.47	110.49	110.29	110.39	110.41	110.41	110.39	110.55	110.59	109.29	110.4	110.44	110.29	110.01	110.43	110.65	108.92	108.12	110.78	109.64	111.05	109.33	109.91	111.16	111.08	111.18	110.93	111.18	111.39
104.63	106.83	104.96	105.73	105.83	104.76	103.18	104.91	106.23	106.78	104.98	104.9	105	105.91	104.53	106.04	106.28	105.31	106.68	104.79	105.33	105.12	106.85	105.51	103.96	105.98	105.94	105.72	104.49	105.3	105.53	105.31	104.92	105.29	106.82	105.88	107.01	105.92	105.09	106.05	104.42	104.92	105.98	105.84	106.22	104.81	104.53	107.5	106.01	106.3
109.09	108.5	109.51	107.68	108.98	108.13	107.84	108.38	109.3	108.94	108.03	108.18	107.88	108.85	107.33	108.76	107.89	108.74	109.38	108.54	108.32	109.13	109.04	108.64	107.78	106.65	110.34	108.7	108.51	107.9	109.91	109.42	108.06	109.28	109.1	108.74	109.62	108.13	110.33	108.93	107.65	107.87	110.3	109.15	108.38	107.72	108.75	107.77	109.51	109.13
110.22	108.55	108.48	108.51	108.65	109.37	108.93	108.05	109.18	109.23	108.61	108.43	108.34	108.56	109.82	109.39	108.85	107.3	108.68	108.9	108.11	108.63	107.28	108.97	108.35	106.77	107.94	107.41	107.98	108.51	109.98	110.79	107.56	109.5	109.39	109.4	107.94	108.25	109.63	109.25	109.23	108	108.78	108.92	108.1	108.14	109.12	108.18	109.17	109.16
106.51	105.49	104.95	105.05	104.29	105.45	106.14	106.85	105.62	104.8	106.01	106.24	105.49	104.72	106.12	105.89	105.68	105.9	105.36	105.38	105.85	105.01	104.97	105.91	106.06	106.11	104.22	106.63	105.83	105.27	104.43	106.34	106.3	105.66	105.71	107.63	105.54	105.77	105.42	103.69	104.79	104.58	104.97	106.92	106.09	106.3	104.23	106.09	105.47	105.12
106.62	106.18	106.48	107.64	106.35	105.66	108.53	106.37	106.54	108.07	105.65	106.38	107.44	108.09	107.5	106.27	107.54	107.66	106.06	106.92	107.84	107.86	108.35	106.39	104.05	107.13	106.86	106.64	106.31	107.7	106.25	108.07	105.88	106.33	106.39	106.93	107.5	107.47	107.54	107.33	106.19	107.43	107.79	105.75	107.36	105.48	106.09	107.81	107.77	105.88
98.193	96.926	96.76	96.698	98.398	96.689	97.628	97.019	98.205	97.826	98.884	98.53	97.506	99.04	98.906	96.466	97.226	97.036	99.053	98.487	96.75	96.154	97.866	96.255	98.212	97.096	97.797	99.475	97.843	98.286	98.075	97.038	96.621	97.674	98.529	97.345	97.729	97.605	97.152	96.909	96.538	99.786	97.303	97.073	98.254	99.065	96.695	97.589	97.68	97.087
106.63	105.53	105.4	105.38	105.38	105.66	105.19	104.81	105.3	105.64	104.68	105.6	104.3	106.43	104.26	106.11	105.03	106.87	105.43	105.2	107.19	104.29	106.06	105.68	105.97	105.2	104.74	105.01	105.76	106.21	106.13	106.99	107.1	104.51	106	106.81	105.32	105.2	104.49	104.75	107.11	106.09	103.99	106.63	105.53	106.62	105.9	104.72	105.53	106.68
106.54	105.62	108.33	105.83	107.02	106.71	104.92	106.88	106.39	106.85	105.9	105.64	106.51	106.47	109.18	107.75	107.39	106.06	105.8	107.78	106.38	107.63	107.12	105.22	107.61	106.22	107.34	105.87	106.24	106.92	106.84	105.61	106.01	106.84	106.39	106.9	104.85	105.09	105.98	109.09	106.91	107.23	106.96	106.63	107.64	107.07	106.64	106.73	106.3	107.26
108.28	107.12	108.98	107.82	108.16	108.76	107.66	108.15	106.88	107.86	108.13	109.14	107.76	107.03	107.32	107.31	108.65	108.07	107.02	108.24	108.04	108.48	106.1	108.8	106.29	108.11	107.05	109	107.1	108.2	107.24	108.99	108.86	109.15	107.5	106.04	108.57	106.54	107.85	107.37	107.74	108.43	107.61	109.63	107.69	109.2	107.93	110.11	109.08	107.45
106.04	107.44	106.99	107.61	104.91	106.74	108.08	106.92	107.15	105.3	106.7	104.38	107.17	107.84	106.16	108.15	107.19	106.23	106.64	106.88	105.89	107.1	107.71	107.34	106.48	105.31	105.62	106.52	106.88	106.06	105.12	106.12	105.43	106.22	105.6	105.76	107.43	107.31	105.41	106.18	106.48	106.53	105.38	107.47	105.82	106.29	107.8	105.93	105.02	106.51
105.6	106.39	107.02	107.56	107.25	106.72	105.63	107.35	104.4	106.01	105.99	105.59	107.44	106.42	106.79	106.37	106.21	105.07	106.96	108.24	107.61	107.2	105.98	106.73	106.75	105.04	105.73	106	105.76	107.91	105.3	107.31	106.72	107.32	105.68	107.09	106.43	106.34	107.66	105.78	106.74	106.16	107.07	104.96	105.04	107.47	107.2	106.96	106.92	107.73
100.18	100.31	100.78	101.33	101.22	102.24	99.603	100.68	99.404	99.802	99.704	100.17	99.63	100.6	100.54	99.701	99.93	101.88	100.8	99.69	101.13	101.75	99.968	101.15	100.39	100.74	102.74	99.716	100.65	101.33	100.34	98.894	101.89	102.89	99.982	99.983	100.73	101.71	101.56	100.74	100.5	101.99	99.165	100.61	99.742	99.495	101.22	101.18	100.69	100.2
106.17	106.45	105.46	106.84	105.67	105.63	105.03	106.8	106.8	105.79	105.28	105.62	107.32	105.07	105.28	105.61	104.57	106.57	104.79	105.38	106.57	104.05	104.53	108.49	105.87	106.07	104.88	106.35	104.58	104.84	108.11	104.8	106.13	105.75	106.08	107.01	106.9	106.77	105.24	105.59	105.16	105.43	107.02	105.84	104.82	106.79	106.46	106.49	105.89	105.77
97.555	97.128	97.955	97.574	99.109	97.253	97.95	98.008	96.164	98.855	98.114	98.055	96.909	97.427	97.551	98.247	97.377	97.195	95.341	99.216	98.113	97.752	98.361	97.813	99.437	98.28	99.42	98.153	98.873	99.491	97.459	98.113	98.195	96.06	97.866	96.241	97.505	98.476	97.471	99.159	99.444	98.553	96.336	97.115	97.275	98.483	97.427	97.911	96.976	96.14
103.73	102.17	103.56	105.21	102.87	103.69	102.65	102.37	102.5	102.37	101.02	102.67	100.63	101.2	103.33	104.18	102.02	101.57	103.3	102.25	102.58	102.62	103.69	102.34	103.5	103.23	103.06	103.57	103.89	102.69	102.91	102.32	102.73	102.71	102.45	103.64	101.92	104.32	103.07	103.35	103.63	103.93	103.03	103	102.7	102.46	103.41	103.1	101.87	101.59
107.1	105.31	105.82	105.34	103.69	106.52	106.36	107.32	105.73	106.43	106.42	105.56	106.38	106.48	104.89	106.08	106.31	105.76	104.73	105.88	104.55	105.49	105.5	105.3	104.61	106.21	105.34	104.99	103.66	107.14	104.37	104.79	104.96	104.79	105.18	105.48	105.16	105.95	105.18	106.74	104.52	106.78	103.43	106.16	106.87	104.85	106.08	104.85	105.1	105.53
98.641	98.713	98.346	98.181	98.776	98.394	100.51	99.429	98.942	99.969	96.71	98.13	98.368	97.42	98.083	98.504	96.945	97.636	99.841	98.562	99.857	100.13	98.731	99.215	96.901	98.909	100.07	98.192	97.362	98.277	99.293	97.816	99.503	100.38	98.822	100.22	98.325	98.484	98.484	100.42	99.223	99.048	99.361	97.711	98.272	99.399	98.035	98.894	99.571	98.351
99.9	101.61	100.11	101.05	100.19	100.65	100.19	101.36	101.79	100.34	100.35	99.542	101.09	100.57	99.081	101.04	98.545	99.603	98.699	98.842	100.59	100.15	100.67	99.599	100.59	99.879	100.23	100.48	99.856	101.08	100.08	99.747	102.52	99.973	99.662	99.618	101.34	100.54	99.134	100.6	100.37	101.7	99.954	99.108	100.35	100.08	98.825	100.82	99.688	100.34
98.865	99.269	100.63	100.97	101.33	100.39	99.334	99.757	100.3	100.52	98.364	101.53	99.93	101.24	99.959	100.75	101.07	100.01	100.42	100.77	99.222	101.03	98.34	100.88	100.73	98.675	99.458	100.52	99.339	99.33	101.05	99.393	100.53	101.89	100.39	99.804	99.465	100.3	99.178	100.87	99.956	99.65	100.06	100.25	100.48	99.06	100.64	100.01	100.74	99.763
100.48	98.855	99.073	98.696	98.946	99.441	99.232	97.557	99.298	98.796	99.062	99.163	100.03	99.559	98.318	97.738	99.81	98.078	97.279	98.07	99.092	98.348	100.36	97.652	98.918	96.797	98.346	98.665	99.814	99.947	97.825	99.825	99.592	98.978	98.111	99.92	98.307	97.862	98.88	97.067	98.046	99.526	100.43	98.985	98.222	98.319	98.131	100.19	99.8	99.956
109.36	109.31	109.65	108.1	108.38	109.33	108.31	107.9	108.81	108.13	108.77	107.84	108.4	107.92	105.98	109.55	107.04	109.4	109.32	108.32	108.74	107.39	109.4	108.9	108.68	108.87	107.82	109.02	109.66	109.67	108.21	109.17	107.48	109.16	107.72	109.66	109.15	107.55	108.93	109.33	107.66	108.7	107.87	108.31	108.99	109.33	108.34	110.24	105.77	108.28
108.09	109.23	107.11	109.54	108.18	107.17	107.97	107.86	108.72	108.73	108.58	106.68	108.89	105.56	108.75	108.03	108.5	107.76	107.75	108.02	108.93	109.47	108.2	106.82	108.31	107.63	107.86	107.15	108.46	106.96	108.06	108.14	108.13	108.27	109.32	107.65	108.53	108.22	107.96	108.89	109.27	108.26	108	109.15	109.18	107.67	108.8	108.07	109.7	109.29
99.943	100.85	99.446	99.098	100.04	100.61	100.69	99.204	100.19	100.11	101.9	98.951	100.05	100.3	100.02	99.383	100.57	99.31	98.855	100.07	100.44	99.69	98.989	102.24	100.32	99.284	100.35	99.847	100.63	99.963	100.01	99.648	99.88	99.409	99.933	98.823	100.66	100.04	98.77	101.42	101.23	99.759	100.22	99.807	99.852	101.08	100.11	99.823	99.967	99.55
105.78	104.65	107.12	105.07	106.08	105.27	106.08	106.87	104.55	106.07	106.86	106.71	106.94	106.6	104.98	104.76	104.75	104.91	105.72	104.86	106.53	106.28	106.71	106.35	104.74	104.8	106.56	106	106.05	104.44	105.88	105.55	105.64	105.91	106.29	105.57	103.96	104.99	105.87	106.92	104.66	106.92	104.95	104.33	107.62	105.81	106.19	105.87	105.79	105.14
107.77	107.24	108.03	110.26	108.18	107.93	108.92	109.4	108.6	108.82	107.03	108.47	108.73	107.95	110.27	108.56	110.07	107.93	108.05	107.81	108.27	108.51	107.99	107.18	108.59	108.79	111.35	109.68	108.5	107.47	110.25	109.75	108.4	110.08	109.2	107.5	109.26	107.34	107.99	108.75	109.43	107.57	108.06	107.97	108.6	107.93	108.5	108.46	108.54	109.48
100.41	101.88	100.43	101.02	101.57	100.29	100.03	101.13	100.32	100.95	101.12	100.4	101.32	100.8	101.17	101.21	101.85	100.5	100.68	100.4	101.01	99.817	100.29	101.16	100.38	99.859	101.52	99.503	101.89	101.64	102.56	100.22	99.325	101.32	98.96	102.48	101.8	100.83	100.81	100.33	103.13	99.625	100.36	101.05	99.695	99.674	101.82	98.956	100.94	101.12
109.16	109.19	107.7	108.22	108.01	108.73	108.67	109.01	107.96	109.89	107.33	108.36	109.25	108.93	107.16	108.36	108.11	107.4	107.93	109.99	108.01	108.28	107.95	108.17	108.45	109.09	107.53	108.96	108.95	108.73	109.06	108.09	107.02	108.56	108.26	109.86	109.91	108.21	106.96	108.83	110.4	107.53	109.69	108.24	106.84	109.07	107	108.87	108.94	108.35
105.71	105.49	105.27	106.84	106.59	107.51	107.39	107.4	107.31	107.76	106.33	108.42	106.69	106.48	106.07	106.73	107.46	106.1	107.21	106.91	104	107.32	107.12	105.3	106.01	106.33	105.55	105.5	107.32	105.74	105.81	107.96	108.1	105.08	106.22	106.42	106.93	107.6	106.59	105.24	106.75	106	106.47	107.14	107.36	107.38	107.41	107.21	105.97	107.39
108.76	111.22	110.8	111.95	111.76	109.3	111.12	111.56	110.73	111.86	109.07	110.65	111.68	110.73	109.9	110.13	110.98	110.96	109.34	110.49	110.22	109.58	109.47	110.24	110.21	110.74	109.57	110.04	111.1	110.55	110.49	109.95	110.73	110.96	110.63	109.87	109.78	112.21	110.36	111.54	110.84	111.58	110.31	110.59	109.76	111.05	109.2	111.71	110.34	110.6
106.5	105.78	105.44	105.81	106.51	106.27	105.01	105.15	103.97	106.08	105.04	106.36	104.39	106.02	104.56	105.41	104.73	105.67	106.2	106.07	107.75	104.05	105.58	104.32	106.61	107.09	106.05	105.86	105.05	104.82	105.26	104.67	106.68	105.72	104.74	105.4	106.44	104.34	104.33	104.9	105.67	105.39	105.59	105.5	105.2	105.34	105.4	105.8	104.95	104.51
105.73	105.48	104.58	104.97	105.69	107.28	105.6	104.94	105.21	104.52	106.4	106.49	105.52	105.22	106.03	105.9	106.37	105.18	105.82	105.69	104.34	105.39	104.98	106.29	105.87	105.19	105.68	104.75	105.68	105.88	105.95	106.03	105.57	105.52	104.77	103.73	106.94	105.82	105.02	105.43	105.15	105.69	105.43	104.93	105.25	103.71	106.14	107.11	105.6	104.42
108.03	109.49	108.63	106.19	107.91	109.08	108.97	107.43	109.48	108.09	108.54	107.67	108.08	109.34	109.01	108.98	109.25	107.29	107.87	108.32	108.93	108.47	108.02	108.32	106.73	108.99	109.68	109.14	108.92	107.75	108.88	107.56	107.34	107.5	110.02	108.59	109.62	107.66	108.36	108.94	107.55	108.96	108.19	108.32	107.76	108.83	107.91	109.29	109.19	109.03
107.69	103.88	105.73	105.55	105.17	106.43	105.4	104.88	105.78	107.18	106.24	105.91	106.96	105.85	104.4	107.35	105.04	106.16	105.16	105.53	106.16	105.13	106.28	105.41	105.41	105.62	106	108.27	106.03	105.09	106.57	105.08	105.7	105.74	107.65	104.49	105.19	105.34	106.34	106.15	105.19	106.12	106.01	107.69	107.27	105.22	107.2	105.34	104.57	106.38
104.78	105.77	105.98	105.18	105.31	107.87	106.37	105.5	105.71	104.8	106.78	105.59	105.87	105.93	105.83	105.48	104.83	105.62	107.93	106.22	107.01	106.59	105.48	105.64	107.07	107.04	104.81	105.62	105.04	106.02	105.63	107.13	104.12	106.08	105.83	105.74	106.22	104.52	104.34	104.62	105.12	105.3	105.36	105.54	103.62	106.01	105.81	105.66	106.08	105.04
98.077	99.874	100.04	99.459	99.708	99.331	100.59	99.422	97.862	100.52	101.23	100.28	102.28	100.34	100.63	99.813	101.06	99.466	100.24	101.01	100.96	98.677	100.53	100.64	100.65	99.423	100.33	101	99.781	100.97	100.17	101.74	101.01	99.641	99.119	100.19	100.41	100.83	100.67	99.781	100.05	101	100.74	99.395	99.757	99.33	100.09	100.37	100.29	101.35
99.694	100.32	101.26	100.71	101.48	100.06	100.61	98.651	101.34	100.64	98.905	99.796	100.63	101.31	101.59	101.77	100.25	99.578	102.09	100.08	101.14	100.89	100.15	101.48	100.57	98.733	100.29	101.58	98.759	99.517	99.469	101.1	99.463	100.59	100.98	100.38	99.234	99.868	100.31	101.02	99.795	101.1	101.63	101.51	101.84	100.39	99.25	99.782	101.14	102.32
104.58	106.42	105.39	107.16	106.73	106.21	107.07	105.82	106.02	106.09	107.94	105.73	107.08	106.58	106.04	105.24	105.31	103.9	105.96	104.7	105.48	106.75	106.37	105.82	105.63	106.9	105.87	103.91	104.6	105.73	105.02	106.12	105.98	105.92	105.89	107.38	107.44	106.07	106.2	105.77	105.11	106.01	105.06	105.37	105.95	106.93	105.08	107.29	106.42	106.92
106.43	104.94	106.52	106.32	105.99	105.42	106.76	106.6	108.15	106.01	105.76	106.14	106.31	105.41	105.29	105.51	104.89	105.03	105.22	104.31	106.42	106.26	105.6	106.1	106.01	104.92	105.96	104.9	105.76	105.83	106.33	105.15	104.49	105.62	104.9	107.55	106.15	106.37	106.41	105.87	107.44	106.43	106.64	105.66	106.22	104.99	107.05	107.02	105.19	106.19
108.57	107.02	108.42	108.5	108.09	108.15	108.01	107.99	108.51	108.61	108.68	107.07	107.38	107.46	107.7	109.84	108.02	106.58	108.05	109.01	109.33	110.46	108.56	107.86	108.01	106.98	107.97	107.21	107.82	107.36	107.24	106.71	107.7	106.99	109.79	108.34	108.67	106.98	108.6	109.13	108.24	108.33	109.05	108.92	109.2	109.16	108.69	108.58	107.38	108.08
100.28	98.346	100.55	98.823	98.274	99.994	100.17	99.718	100.73	98.285	99.829	98.87	99.358	98.681	99.093	100.21	98.072	100.18	99.531	97.414	99.712	98.665	98.582	99.105	98.545	100.96	99.485	100.34	99.212	98.763	99.464	97.875	98.116	99.653	99.423	98.343	98.96	97.502	98.381	98.6	100.07	99.876	98.728	100.86	99.38	97.848	97.8	101.27	98.678	99.063
95.885	98.136	98.498	97.186	98.188	98.023	96.93	98.151	98.157	97.268	97.797	98.156	97.231	97.528	97.574	98.123	97.833	97.553	98.344	96.743	99.754	98.859	97.665	99.208	98.854	98.227	98.166	97.113	99.064	97.787	99.771	97.554	98.533	97.715	101.29	98.698	99.399	97.122	97.082	98.651	98.884	97.718	97.027	97.313	97.948	98.826	97.049	99.929	98.438	97.036
108.4	109.31	107.57	110.57	108.34	109.24	108.98	108.13	109.9	108.37	109.17	108.47	109.06	107.6	106.82	109.11	108.79	108.91	110.39	108.65	109.44	107.38	109.61	109.23	109.06	107.4	107.94	108.58	107.14	108.79	108.92	109.4	108.72	107.59	107.92	107.7	109.2	107.57	108.07	108.67	108.51	108.19	108.05	108.93	109.42	107.98	110.02	110.26	107.32	106.94
101.19	100.09	102.53	101.54	101.17	100.75	100.09	100.95	100.52	99.526	99.607	100.97	99.679	100.44	100.41	99.424	100.22	100.75	100.51	102.35	99.864	100.32	99.795	99.985	100.1	100.45	101.61	102.1	100.93	98.902	101.38	100.57	101.4	101.52	100.01	100.07	99.971	101.07	101.96	100.12	100.33	99.585	100.98	101.14	99.938	100.18	100.1	101.57	100.93	101.87
107.49	107.15	107.8	108.73	108.19	109.55	107.88	110.32	107.67	110.07	109.12	107.39	108.2	107.06	106.81	108.24	106.71	108.73	108.06	108.28	107.46	108.41	109.33	107.62	107.52	107.59	108.36	108.14	107.1	108.8	108.18	108.99	109.47	108.65	108.14	107.96	107.34	107.82	108.29	106.37	107.07	107.08	108.28	107.46	108.81	106.46	107.5	107.88	107.79	107.99
108.04	107.79	108.58	109.1	107.61	108.21	109.05	108.78	108.84	107.85	109.47	108.24	109.56	109.07	108.63	108.05	108.59	108.94	108.4	109.07	108.89	107.65	108.54	109.01	108.8	109.61	108.05	109.08	107.04	109.09	108.4	108.71	107.73	108.86	107.47	107.92	109.38	108.59	108.79	109.38	109.21	106.69	108.71	107.24	109.94	109.08	107.02	109.44	107.03	109.91
105.18	106.83	106.32	104.19	106.53	103.84	105.19	105.8	105.35	108.08	105.59	104.3	105.22	104.98	105.8	104.76	105.95	105.48	104.39	104.34	107.41	105.53	105.13	105.17	104.63	104.46	106.87	104.96	105.98	106.84	105.01	103.77	106.71	105.33	105.39	105.47	104.22	105.86	106.12	105.33	105.72	105.85	105.39	106.19	105.35	105.26	106.1	106.46	106.64	106.14
105.31	105.66	107.45	105.85	104.42	104.9	106.55	107.84	105.09	105.28	106.76	105.68	105.84	105.56	106.89	105.7	104.83	106.13	104.59	106.67	107.11	105.24	105.84	104.68	105.19	106.23	106.58	106.49	108.15	105.23	105.62	103.82	103.84	105.98	106.55	106.01	108.21	107.46	106.49	105.45	106.93	107.14	106.56	105.92	105.08	106.43	106.1	106.19	106.72	105.8
97.439	97.638	98.18	98.339	96.15	97.954	97.897	97.483	97.005	99.379	98.17	100.04	98.129	98.342	97.507	98.664	97.45	97.771	97.83	96.442	98.277	97.924	98.852	98.208	98.284	98.041	98.145	96.402	97.58	98.281	97.864	97.606	98.017	97.806	97.604	97.345	97.665	97.904	98.215	97.189	98.565	96.128	98.037	98.409	98.744	100.37	97.714	98.209	98.056	98.01
99.07	96.54	97.707	98.028	99.05	98.705	98.401	97.105	98.885	98.043	96.85	99.637	98.194	98.225	98.584	98.157	97.458	99.812	98.526	98.424	97.608	100.85	96.945	98.943	98.257	98.916	97.318	99.46	98.584	98.218	98.186	96.851	98.383	98.447	99.132	97.817	97.462	99.047	98.895	97.942	97.945	98.306	98.819	97.938	98.893	98.616	98.628	97.623	97.751	97.577
105.81	104.35	105.3	106.06	107.08	104.66	106.97	106.41	107.27	105.32	106.05	106.85	106.73	104.08	107.47	106.92	106.88	107.37	105.69	106.38	106.58	107.48	106.66	105.07	106.01	107.73	105.93	107.35	105.69	107.67	108.05	106.62	105.45	105.85	106.54	105.14	106.63	105.7	107.16	105.25	107.02	106.73	106.67	105.77	105.01	106.48	105.97	107.21	104.99	105.72
105.24	107.17	106.54	105.65	107.29	105.99	106.91	105.66	106.54	106.11	106.71	106.98	105.94	105.45	107.25	106.71	106.5	107.08	105.42	106.69	105.51	106.34	106.05	106.12	106.94	105.05	106.19	105	106.51	105.47	106.04	107.66	106.61	107.86	105.89	105.2	104.77	108.48	105	106.08	106.28	107.25	106.65	106.15	107.07	105.59	107.25	106.36	108.68	107.47
109.22	108.67	107.12	108.93	107.87	109.19	106.72	107.39	109.45	108.91	107.76	108.22	106.93	108.69	107.48	106.75	108.13	108.56	109.56	108.06	108.69	109.7	107.07	108.28	109.02	108.92	106.86	106.73	108.6	108.12	108.05	109.08	107.35	107.47	108.41	109.2	108.37	108.88	108.07	108.92	109.23	106.02	107.8	107.33	107.32	108.22	108.76	109.02	107	107.08
110.05	110.32	110.18	110.01	110.8	109.98	111.48	109.83	111.94	111.07	110.75	109.39	112.3	111.48	111.52	110.32	111.54	110.6	110.49	109.95	110.82	110.45	110.45	108.97	109.9	109.97	111.45	108.75	110.05	110.18	111.03	110.8	109.46	110.37	109.39	109.27	110.31	109.02	109.11	111.05	108.94	111.57	110.15	109.73	110.88	111.4	110.78	110.76	109.31	110.86
106.11	107.63	105.96	108.15	106.04	105.89	107.16	107.6	105.32	106.79	107.53	107.66	106.49	107.73	105.8	108.75	108.24	105.64	107.44	106.97	106.15	107.95	106.6	105.03	106.68	107.39	105.74	106.56	107.21	105.29	106.41	106.42	107.48	105.88	105.2	106.53	106.88	105.84	105.84	107.43	105.87	106.68	106.55	106.53	106.6	108.05	105.33	106.25	105.97	104.96
106.7	106.7	107.49	106.68	105.28	108.21	106.26	106.28	106.57	105.55	106.59	106.32	107.02	104.69	105.7	106.29	107.18	106.52	106.17	104.81	106.07	106.21	106.57	105.42	106.15	106.05	106.47	107.4	106.07	105.12	106.97	105.58	104.73	107.02	107.98	106.9	106.03	107.77	106.46	105.33	107.34	105.91	105.91	107.37	104.18	106.63	106.74	106.88	105.42	105.51
107.22	104.85	104.96	104.42	105.87	105.96	107.02	107.75	105.8	105.56	106.22	105.87	107	106.27	105.59	104.28	105.03	104.12	106.38	106.07	104.83	104.89	104.38	106.14	107.06	106	105.86	104.83	103.9	105.72	105.16	105.54	104.99	104.61	104.82	105.32	105.17	105.6	104.88	106.42	104.62	104.71	105.05	105.58	105.37	104.79	104.26	105.72	104.63	104.95
108.55	109.02	109.74	109.13	109.16	108.23	107.94	108.03	106.35	106.96	107.89	107.83	107.89	108.87	109.33	108.41	106.72	107.6	109.19	109.03	108.44	109.68	108.8	107.4	106.81	107.71	108.19	107.97	108.65	108.97	108.71	107.77	108.15	106.64	108.06	108.69	108.36	107.51	108.49	109.02	107.94	107.84	108.72	108.56	107.7	108.03	109.29	107.99	108.67	106.15
105.43	106.17	105.65	106.15	106.37	105.78	104.89	105.76	106.85	104.96	106.67	105.36	104.36	105.7	105.18	104.38	104.46	104.47	105.45	105.57	105.65	106.09	105.19	104.81	106.1	104.81	104.96	108.27	105.9	105.2	104.98	104.87	104.6	105.62	104.25	105.02	104.85	106.25	106.24	106.98	105.2	104.7	105.73	107.24	105.28	106.39	105.54	104.75	104.06	105.46
101.45	100.11	99.831	101.16	101.84	100.43	101.42	101.26	100.84	101.15	100.35	100.64	101.14	99.516	100.8	100.42	99.005	100.61	100.52	100.48	100.18	100.73	100.04	98.896	100.42	100.9	101.77	100.54	100.02	100.3	99.764	100.39	100.41	100.69	101.1	102.72	101.06	102.51	99.679	101.88	99.642	100.85	99.46	100.36	100.21	100.54	100.21	100.54	100.59	102.73
109.14	108.08	107.97	107.41	108.23	106.89	107.42	105.79	109.19	107.41	107.64	107.35	107.47	109.72	107.72	106.66	107.83	107.27	107.37	106.89	107.95	107.07	106.51	107.36	106.74	108.08	107.17	108.55	107.8	106.4	106.17	107.51	107.07	107.32	107.47	106.7	108.81	109.6	107.78	105.83	108.27	106.75	109.26	109.06	107.41	107.34	107.52	109.25	106.62	107.26
106.59	108.68	109.07	109.49	108.14	108.33	107.73	107.66	108.61	108.87	107.87	109.37	108.91	109.03	109.67	107.61	106.29	108.14	107.92	108.3	107.55	106.97	106.22	108.34	107.82	108.39	108.84	110.4	106.49	107.9	107.12	108.95	109.9	110.3	109.45	109.29	108.43	109.65	109.77	109.31	108.15	107.65	107.87	107.41	107.24	108.97	108.6	107.69	109.44	107.98
107.71	106.84	105.74	105.62	104.19	106.68	106.04	105.34	106.93	105.29	106.4	107.86	104.99	106.78	105.8	107.56	108.01	106.77	107.48	104.75	107.22	107.53	105.51	106.73	106.88	105.6	105.6	107.4	107.31	106.81	107.52	105.55	107.6	105.96	106.19	106.72	106.73	107.21	106.55	107.28	106.22	106.82	107.81	107.08	105.96	107.59	107.31	106.9	108.86	105.76
105.84	106.19	106.28	106.36	107.33	106.21	105.61	106.43	105.33	105.52	103.7	106.32	104.91	106.73	104.94	105.13	105.39	106.29	106.62	105.19	103.9	106.23	104.43	106.07	106.23	104.87	105.49	103.81	105.87	105.83	107.01	105.74	105.16	104.26	107.11	103.84	106.39	105.2	105.49	106.18	105.27	105.6	106.14	107.31	107.55	106.76	105.8	106.26	105.03	105.42
106.58	105.35	106.7	106.88	104.89	106.38	105.55	105.83	105.8	105.44	108.49	106.46	105.86	106.38	106.5	105.38	107.9	108.28	108.39	105.28	107.87	106.73	106.81	107.68	107.22	107.72	105.94	106.81	108.09	105.9	106.63	107.3	105.1	105.84	107.17	107.54	107.07	107.17	104.89	106.58	106.18	106.98	106.55	106.48	105.2	107.36	106.09	107.54	106.18	107
109	108.07	108.86	105.67	109.12	107.93	108.14	107.37	107.29	107.97	108.04	107.5	106.95	108.23	107.47	108.27	107.5	107.44	107.48	107.66	107.64	109.56	107.33	107.41	107.44	108.57	106.39	107.04	109.02	107.52	107.44	108.17	109.66	108.79	106	106.81	109.56	107.94	106.82	106.68	108.05	106.68	106.88	107.08	107.93	108.33	108.17	107.46	105.05	107.98
98.318	98.4	98.36	98.32	97.65	99.202	98.032	97.455	98.191	99.458	97.604	98.265	100.05	98.899	100.2	99.204	99.794	99.492	97.78	99.47	99.071	98.049	98.433	97.791	98.32	97.405	98.708	100.26	96.887	98.845	98.751	97.501	99.415	98.041	97.221	98.258	99.225	98.048	99.452	99.192	96.223	98.028	97.991	98.601	97.545	99.673	99.254	98.218	97.76	99.681
97.24	99.362	96.707	98.114	97.634	97.065	97.99	98.928	97.479	99.398	99.266	98.031	97.378	98.002	99.89	99.026	99.187	97.699	96.967	97.98	97.564	97.521	98.519	97.586	97.086	98.577	98.41	98.384	97.797	97.885	99.747	97.727	98.883	98.481	97.025	97.093	96.046	98.269	98.07	97.538	97.38	98.933	97.847	96.938	97.732	97.787	99.243	98.94	97.688	96.561
105.7	106.25	106.15	105.92	107.31	106.82	106.14	106.41	106.45	107.46	106.3	106.75	107.34	106.49	106.73	106.58	106.52	107.13	107.11	107.3	107.09	107.81	104.88	106.35	106.9	106.09	106.93	107.52	106.58	106.02	105.72	107.44	107.37	107.5	105.31	108.32	104.26	106.71	106.72	105.87	105.13	105.79	106.83	106.64	106.55	105.21	106.27	105.89	106.78	106.65
106.72	105.61	107.59	106.68	107.11	105.68	107.37	104.96	105.94	109.07	105.38	106.96	106.13	108.54	105.78	104.61	106.37	106.19	107.08	107.02	107.8	105.39	106.4	105.73	106.64	105.36	105.98	106.58	105.54	107.38	108.3	105.73	107.89	106.72	108.12	107.71	106.21	106.01	106.25	104.51	106.74	106.07	107.43	106.07	104.63	106.23	106.9	106.69	105.55	105.3
100.19	102.29	99.66	99.765	99.071	101.02	99.879	99.964	100.5	99.613	100.18	100.27	98.801	99.404	98.789	102.11	99.435	100.27	100.58	100.4	99.641	102.12	99.441	100.82	99.628	99.325	101.89	100.98	101.36	99.012	99.651	100.9	103.03	100.7	100.23	100.81	100.62	98.544	100.11	100.4	101.3	99.655	99.432	98.753	100.78	99.646	100.67	100.35	99.031	99.264
105.72	105.53	104.93	105.79	106.32	106.35	105.42	107.1	104.81	104.16	107.27	105.77	106.46	104.56	105.3	104.41	105.82	105.98	104.99	105.73	107.27	105.1	106.2	104.7	106.63	107.15	105.29	105.13	106.14	105.08	105.32	106.68	105.71	106.39	105.74	105.41	106.58	105.06	106.44	106.14	104.85	105.14	106.22	106.04	107.06	106.94	106.14	106.52	106.03	106.62
106.04	107.42	106.35	105.62	106.92	107.89	106.6	103.41	105.95	107.38	106.08	106.7	106.84	105.33	106.62	107.26	105.02	105.63	107.84	107.61	106.6	106.63	106.15	106.96	106.87	106.6	107.39	105.88	106.99	106.41	106.78	108.06	104.7	105.49	106.91	106.05	106.78	107.95	105.06	107.37	105.9	107.19	106.72	104.55	106.82	107.5	106.04	107.3	107.34	107.92
108.83	107.22	106.76	110.22	107.2	108.76	109	106.48	110.38	108	108.66	107.53	110.95	108.54	107.77	107.38	109.09	109.77	107.55	109.46	109.88	107.16	109.45	108.45	108.75	107.54	106.47	108.14	106.85	107.54	107.85	107	109.4	107.55	107.51	107.48	108.94	108.89	108.43	106.15	108.6	108.63	109.48	108.79	108.69	107.51	107.82	109.92	108.23	107.61
105.29	105.03	104.05	104.82	107.08	105.6	106.4	106.2	105.09	106.47	105.55	106.04	105.5	106.5	104.6	107.13	105.61	104.97	104.98	104.05	106.42	103.93	105.78	106.53	103.57	105.2	105.38	106.71	104.91	105.69	106.87	104.22	105.02	107.09	105.3	105.76	104.52	104.12	104.99	106.24	106.26	105.38	105.34	105.42	105.71	105.11	105.21	104.72	105.29	105.53
106.98	107.35	107.2	107.42	106.48	108.22	108.09	109.42	107.84	107.55	108.45	108.32	108.26	109.02	107.61	108.55	107.26	107.92	107.91	107.52	106.96	108.24	107.46	107.32	106.81	108.41	109.02	107.52	108.29	107.5	106.65	107.39	107.98	107.27	108.41	107.57	106.16	106.38	108.01	108.11	107.18	107.94	107.78	107.19	107.38	109.96	106.51	108.24	108.45	108.53
99.473	97.807	98.271	97.389	99.281	98.501	98.9	98.325	98.172	98.384	97.887	97.887	97.466	96.904	97.392	99.684	97.876	98.461	98.495	98.292	97.795	98.32	97.171	99.092	99.918	98.087	97.941	99.067	97.669	98.52	96.047	97.682	98.151	99.012	97.084	96.118	98.242	97.931	98.105	98.446	98.183	97.365	99.006	98.192	96.772	99.153	97.657	97.833	98.259	99.488
106.35	106.75	106.29	107.76	105.84	107.33	104.94	106.64	106.05	106.8	105.66	105.67	106.95	107.64	107.61	107.49	105.12	106.88	107.21	108.07	107.2	107.11	105.84	105.55	106.74	106.28	105.38	106.25	106.54	107.99	106.43	106.66	105.3	107.58	106.8	106.46	107.06	104	105.73	106.72	107.18	107.58	105.12	107.76	105.42	106.2	106.83	106.9	106.92	105.53
100.47	100.44	100.03	99.605	100.6	100.24	100.95	102.57	99.959	99.331	100.08	100.55	99.154	99.4	101.34	100.61	100.7	100.55	100.65	99.722	100.07	99.788	99.365	101.63	99.012	99.474	100.18	101.21	99.142	101.02	100.83	98.18	99.199	102.08	99.91	100.37	99.941	100.57	100.54	100.35	98.983	99.64	101.72	100.06	100.02	98.934	99.305	99.903	99.421	100.04
104.56	104.82	106.36	106.76	106.23	105.87	106.58	105.02	107.06	105.42	105.81	105.25	106.28	106.44	105.18	104.27	106.02	106.2	107.48	104.07	104.92	106.18	105.65	106.26	105.52	105.22	105.81	106.65	106.7	106.53	105.29	107.1	107.1	104.65	105.78	104.69	105.29	107.47	106.41	105.03	105.2	108.05	106.33	107.27	106.62	106.55	106.54	107.02	103.37	107.3
108.31	108.95	109.36	107.28	109.31	108.25	108.27	109.51	109.3	107.36	107.53	107.64	108.05	107.37	109.74	109.05	107.97	106.96	108.64	108.81	107.36	110.24	107.32	107.83	109.18	107.67	106.66	108.74	108.63	109.35	109.88	109.72	107.28	107.46	107.1	108.5	107.11	106.97	108.67	106.96	108.2	108.12	109.43	109.43	107.71	107.76	106.99	107.53	107.79	108.73
108.01	109.04	108.78	108.77	108.73	107.92	106.84	107.29	106.86	106.82	109.76	106.58	108.73	108.31	107.63	109.26	108.95	108.31	109.15	108.92	108	108.83	109.47	107.3	107.58	107.28	107.86	109.7	108.35	108.12	108.56	108.18	106.52	108.02	107.17	110.42	108.52	108.64	107.91	110.2	109.55	109.75	108.68	107.71	108.67	108.6	108.54	108.83	108.43	106.7
106.33	106.43	104.3	107.61	105.76	105.32	107.75	107.18	106.32	105.05	104.87	106.58	106.17	106.41	104.99	106.2	105.4	106.43	105.82	105.98	106.52	104.92	105.79	105.18	106.51	105.74	105.89	105.78	107.23	106.3	105.79	105.89	106.14	104.93	104.51	105.54	106.26	105.91	106.93	106.41	105.87	105.47	107.08	104.94	105.72	104.5	105.07	105.88	106.32	106.88
108.49	108.29	108.76	107.36	108.15	108.6	108.83	109.74	107.75	109.8	108.47	108.4	108.76	109.19	108.79	108.45	107.55	108.23	108.29	106.93	107.3	108.94	108.9	107.69	108.2	107.7	108.98	107.85	110.03	108.48	107.12	107.89	109.78	107.72	107.3	108.94	106.84	110.66	108.19	107.37	108.71	108.67	107.98	108.88	107.41	108.5	108.31	108.89	108.8	108.22
109.86	110.36	107.82	107.96	107.67	108	108.93	109.43	108.43	108.72	107.26	107.82	108.04	107.51	108.4	107.81	108.6	107.54	108.73	108.06	109.54	108.53	110	108.43	107.52	108.09	108.05	108.28	108.96	107.87	108	107.89	109.06	109.64	108.2	108.99	109.5	108.13	107.44	109.48	108.54	107.52	109.11	108.98	108.94	107.6	109.78	107.92	108.26	109.21
105.07	104.66	103.8	103.93	105.44	107.16	104.33	106.09	107.17	104.6	105.79	105.97	106.5	104.83	105.29	105.98	104.53	104.44	105.38	106.37	105.68	105.79	105.02	105.06	106.23	106.57	106.78	105.18	106.49	106.32	105.76	105.5	103.88	105.68	105.96	106.99	106.35	105.07	106.83	106.79	106.65	106.3	105.54	106.16	105.47	106.57	106.19	105.07	105.27	106.56
106.71	106.25	105.25	103.79	105.31	104.79	104.73	105.52	105.72	105.62	107.19	106.08	106.75	105.46	105.81	106.31	106.58	106.66	106.04	106.36	105.32	104.36	105.45	106.17	105.82	105.85	106.79	105.66	104.8	107.06	105.75	105.53	105	106.25	104.06	105.39	104.36	106.46	104.93	104.92	107.63	104.92	107.36	105.14	106.72	105.14	105.08	106.75	105.44	104.83
99.549	98.316	99.314	99.202	98.969	98.587	96.386	98.977	99.101	99.566	99.647	100.03	97.689	98.953	100.4	98.458	99.025	97.542	99.545	98.715	99.019	98.463	98.98	98.747	98.97	98.606	99.545	98.232	99.51	97.436	98.646	97.937	99.863	97.824	98.779	100.43	99.288	98.61	99.824	98.522	98.528	99.685	97.53	99.004	99.296	98.181	98.956	98.34	99.782	99.094
107.04	108.26	108.09	109.38	108.65	108.13	108.83	108.59	108.17	107.52	109.2	108.91	108.04	107.1	109.09	108.48	107.71	108.5	108.33	109.5	108.56	107.49	107.68	108.53	109.82	107.79	108.26	108.91	106.6	106.96	108.27	108.6	108.69	108.17	107.12	108.29	106.3	106.77	107.85	106.75	109.8	109.2	107.25	107.81	109.23	109.39	109.08	109.64	105.97	108.58
109.4	107.83	109.44	107.75	109.88	109.04	108.92	108.55	109.49	107.85	107.13	110.38	108.9	107.2	109.21	109.18	110.13	108.48	108.59	107.91	110.06	109.89	108.74	111.21	108.96	108.97	109.37	108.96	108.61	109.75	108.42	110.11	107.83	107.95	109.33	110.63	107.52	108.95	110.04	108.9	108.7	110.35	108.75	107.21	107.57	107.91	109.8	107.6	108.08	108.97
106.2	105.81	106.16	105.6	105.97	107.1	104.01	106.96	107.29	105.79	106.62	107.42	107.19	106.76	106.24	106.95	107.4	106.9	106.99	106.75	106.13	106.18	105.78	104.96	107.14	106.92	106.06	107.27	104.95	106.53	106.25	106.05	104.75	106.1	105.82	104.94	107.4	105.56	107.4	107.62	105.31	106.66	105.46	106.75	106.06	107.26	106.29	106.53	107.67	106.08
108.18	109.7	109.39	108.96	107.65	108.18	108.45	107.4	109.31	108.97	106.96	107.28	105.91	109.84	106.78	109.38	106.92	108.73	109.24	108.09	108.29	109.02	108.28	107.97	107.83	108.78	107.97	108.3	106.95	109.34	107.87	108.65	107.97	108.04	107.48	107.41	108.39	108.6	108.44	107.34	106.9	108.26	108.99	109.18	107.16	109.47	107.84	108.06	108.62	108.04
104.02	103.67	106.25	105.96	106.3	105.18	105.79	107.83	106.57	105.64	106.39	105.04	107	105.48	105.51	106.85	106.39	105.52	104.64	104.45	105.39	104.08	105.94	104.89	103.94	105.92	105.55	105.39	106.43	104.75	104.68	107.09	106.89	106.1	106.96	107.08	105.37	104.65	106.36	105.33	106.03	105.12	107.6	106.8	107.63	105.56	106.32	106.76	105.24	104.69
107.39	105.47	105.32	104.33	105.59	106.76	106.01	105.63	107.19	107.85	107.32	105.18	106.15	104.16	105.33	107.37	107.02	107.39	107.04	107.44	107.53	106.71	105.87	106.37	107.04	106.48	106.59	106.04	106.79	105.66	106.05	106.56	106.5	107.58	106.95	105.33	105.44	106.1	106.42	108.61	107.21	105.16	107.8	105.95	107.14	106.18	106.72	105.79	106.88	107.81
105.86	106.91	105.01	105.83	105.1	106.09	105.5	105.44	106.31	107.79	105.15	106.09	106.51	107.06	104.83	104.76	104.78	106.4	106.72	105.05	103.76	105.26	104.42	105.5	107.74	105.63	103.92	106.99	107.14	105.25	104.74	104.56	105.79	105.11	106.51	106.31	106.18	104.64	104.92	105.87	105.86	106.23	105.09	106.13	104.61	104.9	104.34	107.63	104.65	105.11
104.72	105.57	105.52	105.88	104.96	107.74	104.18	105.28	104.32	105.77	105.31	104.84	105.4	106.22	106.17	105.27	103.77	104.93	104.56	107	106.89	104.85	107.04	104.49	105.37	105.82	104.59	105.69	106.14	106.25	104.69	106.3	106.03	105.41	106.26	106.48	104.5	106.22	105.75	105.53	107.44	104.43	106.13	106.61	105.08	105.06	106.83	105.15	106.24	105.12
105.05	105.49	105.11	106.38	106.7	106.3	104.67	105.94	103.06	105.55	104.73	105.44	105.97	105.57	107.83	104.09	105.71	106.72	105.54	106.37	106.38	106.48	106.33	106.96	104.83	104.72	107.24	105.99	105.4	105.86	106.07	106	104.53	104.36	104.46	105.56	106.79	106.68	107.25	106.58	105.87	106.09	106.01	104	105.98	105.91	106.97	106.3	105.11	104.88
103.33	103.46	103.32	102.89	104.02	103.19	102.87	102.72	102.45	102.84	102.95	102.41	102.32	104.93	101.87	103.66	104.33	103.57	103.05	102.04	103.18	102.88	102.82	103.74	102.91	102.42	103.59	102.36	103.31	103.53	102.2	103.47	101.49	102.91	101.41	102.17	103.26	102.34	104.03	101.95	103.34	103.17	103.81	101	102.53	103.07	101.24	101.79	104.07	103.59
100.61	102.46	102.01	100.11	99.379	99.479	101.61	100.54	101.73	101.36	100.24	99.62	100.7	100.43	101.6	100.63	102.73	101.74	99.521	101.35	100.55	100.36	101.05	100.39	101.35	100.37	101.07	98.568	101.05	100.1	99.634	100.01	100.9	101.94	99.309	101.27	99.057	99.263	100.98	100.17	102.28	99.921	100.84	101.74	101.58	100.18	100.8	101.64	100.69	99.711
106.28	108.22	106.2	107.16	104.78	105.15	105.94	106.22	107.15	105.75	106.35	107.08	106.88	107.47	104.56	106.35	106.07	106.33	105.8	106.77	106.48	106.71	106.29	106.5	106.86	106.18	106.87	107.43	105.47	108.09	105.33	106.76	106.35	107.5	106.41	107.09	106.42	105.66	106.1	106.42	104.65	106.15	106.72	107.61	106.88	106.23	106.6	105.61	104.73	106.57
99.043	98.455	98.979	97.908	98.26	97.618	97.424	99.328	99.191	97.956	97.205	98.077	97.645	96.765	97.482	96.119	97.45	98.37	96.995	98.015	96.423	98.938	98.354	99.268	98.252	97.851	97.352	98.187	97.986	96.794	98.889	99.027	97.497	97.276	97.635	98.143	98.625	98.334	96.816	99.086	98.276	95.965	98.007	97.786	99.167	96.818	97.594	98.626	99.278	99.073
103.69	102.72	102.67	101.87	102.33	102.96	103.65	102.01	102.18	102.93	104.3	103.96	102.15	102.7	103.4	102.14	102.74	102.1	103.46	103.84	103.1	103.14	102.04	102.88	102.04	101.42	102.21	103.22	102.97	102.78	102.26	103.81	104.57	102.68	102.65	101.78	102.98	103.6	103.43	103.13	102.84	102.5	101.7	103.62	104.46	103.53	103.38	103.34	102.05	103.88
108.84	108.18	109.37	108.03	108.91	109.29	108.76	108.64	108.03	108.31	108.72	107.73	108.73	110.52	108.44	107.89	108.01	109.32	108.09	109.99	108.03	108.22	109.43	108.07	108.38	108.33	108.8	108.42	108.24	108.37	108.29	108.06	108.57	108.56	107.93	109.04	107.82	108.53	108.42	107.56	107.92	107.56	107.98	108.6	108.38	109.43	108.29	109.96	108.72	108.39
99.566	97.999	96.553	98.038	98.897	98.702	97.607	97.028	99.092	98.897	96.119	96.799	96.914	98.841	98.812	97.948	97.13	96.776	97.242	98.152	99.33	97.27	97.153	99.27	96.772	96.996	97.089	97.682	98.3	98.379	98.331	97.617	98.199	96.642	96.406	99.04	95.433	97.741	97.784	98.251	97.744	98.9	99.358	97.433	96.678	97.084	97.846	98.207	98.118	98.174
99.407	99.692	98.873	98.115	98.218	98.704	98.867	101.14	100.45	99.319	99.962	98.5	98.043	100.36	100.01	100.16	99.136	98.655	98.912	99.937	99.231	99.79	98.672	99.354	98.954	99.176	98.751	99.474	98.109	99.575	98.238	99.047	98.672	100.76	98.5	97.507	99.688	98.612	98.666	99.571	98.192	98.84	97.984	99.468	98.794	98.6	97.638	98.968	98.493	99.092
100.34	101.19	100.07	102.04	101.52	99.303	102.55	99.298	101.89	99.769	100.86	100.66	101.46	101.8	100.92	100.51	100.42	101.04	102.54	100.45	100.89	101.37	101.11	101.59	102.27	100.96	101.19	99.65	101.53	100.44	100.33	100.64	101.41	100.99	101.84	100.99	100.18	99.381	101.25	100.43	100.72	102	100.91	100.33	101.6	99.752	101.79	102.07	100.62	99.868
98.149	98.867	98.227	98.386	98.873	97.624	98.708	99.1	97.442	96.582	97.763	98.109	97.16	98.213	97.123	97.366	98.118	96.563	98.104	97.198	99.19	97.974	98.588	97.667	97.785	97.669	97.169	99.457	96.934	97.454	97.063	96.748	98.412	98.641	96.84	98.07	97.356	98.552	97.187	97.475	99.716	98.024	97.326	97.587	97.816	97.273	96.877	99.882	98.309	98.409
110.39	108.04	107.7	109.13	108.35	107.21	108.11	107.56	108.81	108.42	109.7	107.78	108.33	107.38	108.79	107.53	108.36	108.59	108.87	107.54	106.8	106.79	108.8	109.8	107.35	109.36	109.25	109	107.85	108.32	109.03	109.24	108.4	106.64	108.96	108.33	108.2	106.32	107.76	108.52	107.74	108.9	108.88	108.03	107.87	107.89	109.22	108.37	108.54	109.59
106.49	105.77	108.65	106.88	105.74	106.82	107.06	104.75	107.4	106.66	105.74	106.74	106.46	106.04	106.7	105.33	106.09	106.24	107.58	106.51	106.19	104.72	106.1	106.27	106.72	106.33	106.03	107.45	106	107.44	106.62	106.29	105.85	106.95	106.06	107.77	106.49	106.56	106.78	108.49	105.26	106.11	106.5	106.34	108.34	105.8	107.54	104.84	107.01	104.75
103.7	105.45	106.97	105.09	105.83	104.69	105.28	105.85	106.88	104.65	105.33	105	105.09	107.4	104.26	104.87	104.45	106.26	106.01	106.8	105.93	104.3	105.48	105.55	105.68	104.49	104.38	106.92	105.6	105.94	105.3	107.11	105.28	104.58	106.77	106.36	105.52	105.96	105.26	105.41	106.96	104.38	105.64	105.72	106.03	105.59	105.57	105.38	106.15	106.26
108.51	107.96	106.88	109.48	108.25	108.53	110.13	108.54	108.2	108.1	108.71	107.31	109.62	108.86	107.5	107.34	109.49	108.55	109.12	108.58	107.4	107.98	107.86	108.63	109.22	108.35	108.55	108.38	108.9	109.73	107.18	107.36	107.62	107.25	109.37	108.2	107.73	109.01	109.21	109.71	107.55	107.42	109.7	108.37	107.26	107.77	108.94	107.06	107.33	108.45
106.81	107.43	108.36	108.81	107.57	108.07	108.7	108.88	107	109.25	108.31	109.32	107.19	107.46	107.01	107.33	107.36	107.05	107.05	108.04	108.36	109.19	107.33	106.8	108.12	108.07	108.12	107.64	109.13	107.98	106.99	108.63	106.7	108.4	108.15	107	108.1	108.91	108.12	107.35	107.38	108.12	108.3	107.79	107.29	106.71	107.55	107.23	108.46	106.5
97.241	98.81	97.371	97.748	99.434	97.914	98.045	97.049	98.417	98.823	98.384	98.689	97.956	98.236	97.678	97.75	97.258	98.192	98.46	96.279	96.697	98.468	99	98.841	98.15	97.942	97.915	99.787	99.396	98.759	99.475	99.03	97.631	98.101	99.323	96.251	96.92	98.488	98.031	97.428	97.633	97.667	96.983	97.069	98.594	98.568	98.139	98.537	98.37	97.371
107.44	108.81	108.44	108.99	107.97	108.83	108.85	108.2	109.38	110.44	108.92	109.32	108.99	106.56	107.91	108.34	109.2	108.39	108.46	108.69	107.24	107.52	108.2	107.84	108	107.19	110.34	107.48	108.21	109.51	108.32	108	107.24	108.17	107.86	108.78	109.42	108.4	107.04	107.5	107.91	107.71	107.9	107.92	107.27	109.59	107.83	108.5	106.43	108.06
109.87	110.48	109.99	112.19	110.88	111.15	109.76	109.9	110.23	110.62	110.57	110.09	109.17	110.47	109.25	110.9	110.8	111.31	110.6	109.65	108.57	109.46	110.42	111.63	110.69	111.43	110.89	110.46	111.45	110.01	111.43	110.87	109.98	111.04	111.14	110.93	110.24	109.91	109.66	110.61	110.3	111.78	110.45	109.9	109.59	110.51	109.17	110.08	110.38	111.05
106.84	105.96	108.34	108.47	108.87	108.76	107.63	107	107.66	107.11	108.28	107.04	106.48	107.01	109.31	106.28	108.69	108.96	107.6	107.82	106.51	106.73	108.11	107.43	106.34	105.54	108.3	107.62	109.32	106.19	108.23	106.24	107.36	107.84	108.82	108.37	108.56	105.98	106.18	108.09	108.31	105.7	107.91	107.97	107.97	108.99	105.37	107.14	108.67	107.3
98.581	98.814	96.823	96.785	97.627	97.561	96.121	97.296	97.611	98.751	98.557	99.426	98.192	99.48	99.046	98.975	97.057	97.47	97.372	98.023	98.593	97.407	98.152	96.377	98.753	97.558	97.597	97.49	99.028	98.666	98.04	98.593	99.23	99.728	98.587	97.948	98.325	97.362	98.522	98.359	96.921	96.935	96.137	98.415	97.696	98.426	98.298	98.023	97.287	97.615
107.99	108.8	108.97	107.59	106.53	107.87	107.95	108.01	107.42	108.36	109.2	107.25	108.29	106.87	108.41	108.35	108.49	107.93	109.16	108	107.16	109.46	106.6	107.93	106.79	107.48	108.9	107.09	108.02	105.87	105.48	107.02	107.91	105.81	107.34	107.57	106.99	107.13	106.39	107.67	107.1	106.56	107.82	107.97	107.77	108.48	108.25	108.04	107.71	108.8
107.09	106.57	106.2	105.03	106.61	107.57	105.72	106.22	105.29	106.58	105.57	106.17	107.81	105.86	107.38	105.88	104.45	107.5	107.01	105.99	107.01	106.01	107.55	105.54	106.33	106.28	106.38	105.5	107.05	107.98	105.76	105.35	106.09	106.99	104.92	107.17	106.45	106.73	106.61	105.45	106.38	106.13	106.69	106.38	105.51	106.26	105.72	105.92	106.52	104.75
109.5	106.95	108.91	108.73	109.05	109.36	107.25	108.09	108.71	108.24	109.58	108.53	107.92	109.02	110	108.77	109.65	108.72	108.05	107.34	108.3	108.3	106.97	108.26	107.81	110.42	109.07	108.27	109.59	108.78	109.05	108.16	108.18	107.85	109.18	108.13	108.96	108.19	107.24	109.38	106.7	109.23	108.89	109.36	108.3	107.62	108.48	106.28	107.17	109.39
107.08	105.72	105.21	105.88	105.16	105.07	106.37	106.64	105.59	107.06	105.73	105.15	105.81	105.95	105.9	105.01	105.02	105.98	104.94	106.46	105.94	105.68	105.56	107.07	107.14	105.1	105.98	106.21	105.8	105.89	106.8	104.61	106.44	107.14	105.47	105.8	108	106.27	105.37	105.57	106.75	104.84	104.98	106.65	105.7	105.86	103.54	108.39	106.75	106.68
105.82	106.71	104.76	105.68	105.42	107.1	104.73	104.63	105.27	105.39	104.74	104.66	106.25	106.2	105.98	104.69	105.84	105.47	106.26	105.7	105.24	105.9	104.62	105.75	104.99	105.12	105.82	104.87	105.2	105.15	104.69	105.35	104.44	105.33	104.51	105.87	105.17	104.03	103.16	106.75	105.64	105.99	107.33	106.05	104.67	107.32	104.86	105.42	104.69	105.8
106.78	106.56	107.3	106.78	106.69	108.19	106.97	108.94	108.08	107.36	108.05	108.74	107.55	106.83	108.49	108.86	108.04	109.09	108.5	107.86	107.98	107.09	107.43	107.11	107.79	108.3	107.65	107.41	109.9	108.65	106.59	109.11	108.82	106.63	106.71	107.82	109.17	106.63	109.75	107.68	107.82	107.88	107.69	106.75	107.15	108.1	108.19	107.18	108.09	106.77
107.55	107.36	108.05	111.02	108.82	109.04	107.58	109.59	108.39	108.25	107.5	111.5	109.53	109.02	108.96	107.82	109.31	108.16	108.32	108.65	110.28	107.77	109.21	107.9	110.88	109.86	108.56	110.35	107.87	108.66	109.19	108.6	108.72	109.13	106.89	108.95	106.89	108.69	106.29	107.03	107.52	108.58	109.74	110.57	109.67	109.45	108.39	109.66	108.74	108.5
107.7	108.49	107.89	108.15	109.58	108.03	108.6	107.45	108.48	109.17	108.13	108.16	108.11	108.91	107.6	107.27	108.8	108.05	108	107.86	107.92	108.42	107.95	107.61	108.57	109.58	108.18	108.81	108.87	108.15	109.36	107.62	107.92	106.6	106.37	107.14	108.83	107.64	107.32	107.74	109.29	106.97	109.96	107.83	108.03	109.15	109.31	107.04	108.25	108.8
108.88	109.02	109.55	108.27	107.3	108.71	109.65	110.5	109	109.03	108.88	108.39	110.61	107.92	107.47	108.17	107.75	108.74	107.79	106.66	107.58	108.84	109.68	109.21	109.02	108.27	107.51	107.97	109.65	108.61	109.46	109.88	108.8	107.87	108.62	109.72	108.55	108.16	108.44	108.06	110.42	108.81	108.87	107.85	108.74	109.4	108.71	110.04	109.88	109.39
105.66	105.92	106.54	106.59	106.75	106.12	106.81	105.01	105.22	106	107	107.04	104.4	105	106.21	105.14	107.18	106.06	104.93	105.61	104.45	105.77	105.77	105.77	106.71	104.7	106.14	105.98	105.31	104.44	106.44	106.08	107.84	105.76	105.51	104.92	104.28	105.38	104.23	105.16	107.02	107.39	105.29	105.4	104.47	105.81	105.68	105.7	104.08	106.53
108.34	106.47	107.78	108.01	108.29	107.88	110.72	109.61	110.93	107.88	109.33	108.94	109.09	107.61	108.48	107.25	108.28	108.41	106.76	108.95	108.78	108.16	109.12	109.44	108.87	107.39	109.31	109.55	106.52	108.91	108.73	109.4	108.56	107.61	108.21	108.08	108.18	108.75	108.79	108.49	109.99	108.94	109.47	108.79	109.26	109.51	108.44	107.75	108.22	106.86
100.19	100.95	100.01	99.881	99.611	100.73	100.22	99.877	100.53	99.57	100.54	99.741	100.09	100.81	101.07	101.1	100.66	100.77	100.26	102.75	101.18	100.68	100.41	99.814	102.66	99.415	101.27	99.686	99.925	101.41	100.22	100.48	99.639	97.567	100.26	101.23	98.914	99.662	100.85	100.3	102.54	99.478	101.74	101.75	101.15	101.2	100.16	98.792	100.66	100.63
100.08	100.3	99.425	101.31	100.16	101.83	101.4	100.62	101	101.21	100.99	102.58	101.63	101.52	101.1	100.47	99.759	100.1	99.07	101.21	100.66	100.12	99.856	100.84	100.16	100.39	101.15	100.56	101.39	100.13	99.526	101.39	100.56	100.42	100.69	101.09	100.7	99.729	100.49	100.03	100.21	99.487	101.75	101.2	100.98	101.35	99.528	100.43	100.51	99.854
100.52	99.645	100.92	100.01	99.858	99.065	99.398	99.882	100.68	99.394	101.57	99.924	101.72	99.81	99.986	101.7	99.844	101.8	100.64	100.92	99.091	100.09	99.516	99.073	99.649	99.016	99.671	100.96	101.56	100.31	101.89	100.95	98.746	99.64	100.53	100.45	99.815	100.3	100.02	100.95	99.65	100.57	102.1	101.45	98.955	100.94	101.22	99.091	98.476	98.971
110.49	109.8	111.6	110.86	110.76	109.87	110.46	110.23	110.15	111.52	110.71	112.19	110.04	109.53	111.61	111.2	111.51	110.27	111.87	110.72	112.01	108.43	109.98	112.4	111.24	111.57	111.89	110.82	109.96	111.08	111.39	110.98	111.22	110.15	109.67	110.38	110.81	109.67	110.73	108.68	109.31	110.92	108.71	109.38	109.84	110.91	110.86	110.25	112.11	110.97
105.52	107.41	105.04	106.05	107.5	105.46	106.8	107.43	106.73	105.89	105.62	106.03	106.12	104.73	105.6	106.3	107.28	108.62	104.71	106.87	105.87	105.76	106	105.46	105.9	106.87	107.85	107.01	105.46	107.3	106.99	107.72	107.59	106.34	105.3	106.07	105.84	105.55	106.44	105.45	105.66	107.44	107.38	106.66	106.14	106.9	105.67	105.53	106.04	106.32
107.44	107.41	107.76	107.76	108.92	108.01	107.76	108.77	107.64	109.42	108.53	107.35	108.67	107.92	108.69	106.94	107.75	108.82	108.22	107.72	109.26	107.94	107.08	108.23	107.97	108.37	107.54	106.56	109.32	107.05	106.41	107.4	108.62	107.48	107.38	107.01	109.6	106.4	106.33	107.07	107.4	108.69	107.1	108	110.47	107.99	107.27	106.63	107.68	108.39
107.24	105.87	106.51	104.09	105.65	104.57	105.69	104.96	105.78	105.3	105.26	106.34	105.73	106.23	105.32	104.05	103.66	105.1	107.14	105.43	105.34	105.36	106.4	106.21	105.2	104.89	106.97	105.08	106.66	105.25	105.23	105.33	106.01	106.24	104.86	105.65	103.17	105.81	105.71	105.24	105.5	106.4	105.61	105.13	104.92	105.53	105.09	106.53	106.2	106.55
105.54	107.79	108.28	106.91	108.62	107.04	106.39	107.66	108.48	107.57	109.28	106.88	107.34	108.04	108.2	108.75	109.28	108.37	106.98	109.12	108.72	110.31	106.75	107.74	107.71	108.59	107.64	107.23	108.42	107.13	106.16	107.87	107.35	107.5	108.47	108.39	108.49	106.36	106.95	108.94	108.83	108.06	108.47	106.4	108.17	107.64	108.55	107.49	109.27	107.76
106.14	104.85	106.26	103.85	105.29	105.94	106.27	104.95	105.96	106.6	106.1	106.81	106.95	104.88	106.75	107.07	106.64	106.28	106.95	105.29	105.59	105.47	107.23	104.08	106.2	104.76	106.89	106.14	106.93	105.54	105.25	104.69	106.08	105.88	105.82	105.42	105.61	105.35	104.72	105.14	107.25	106.64	107.46	104.67	105.56	105.91	103.95	105.33	106.51	103.8
107.02	108.54	108.57	107.85	107.77	107.38	108.02	106.95	107.86	108.75	107.55	109.5	107.75	108.19	108.47	107.96	108.71	107.49	106.73	107.41	108.11	107.22	108.17	109.19	108.28	108.25	107.46	109.05	108.21	108.14	109.12	106.71	106.84	108.36	107.27	108.84	107.89	107.41	106.2	107.53	109.09	107.24	106.8	106.89	105.95	106.18	107.95	107.74	107.13	107.93
108	107.34	107.67	108.06	108.18	107.81	106.67	108.07	107.93	108.44	107.48	108.2	107.37	106.93	107.64	108.21	107.6	108.3	106.68	106.98	107.47	108.53	108.29	108.59	108.07	108.93	107.84	105.89	107.72	107.16	107.36	108.46	107.47	107.54	108.78	106.24	108.79	107.21	108.38	106.76	108.26	106.59	107.26	108.43	108.7	107.11	109.96	107.06	108.82	108.42
105.82	105.38	105.65	106.33	105.22	106.17	106.41	106.99	106.44	105.18	104.85	105.15	105.51	104.98	105.4	105.47	104.11	107.01	104.02	105.16	106.3	105.79	105.06	104.91	105.52	106.17	106.62	105.31	105.55	105.95	105.82	105.25	105.86	105.04	104.67	106.4	104.73	105.7	106.28	106.57	103.78	106.87	106.14	106.11	105.05	105.71	106.6	105.73	103.82	105.91
108.52	107.38	108.67	109.24	107.64	108.42	108.95	107.41	107.75	109	109.99	107.78	109.41	108.04	108.21	107.93	108.05	107.75	107.82	108.25	108.24	107.29	109.03	108.23	106.52	107.02	108.83	107.12	108.45	109.27	108.08	106.94	106.66	108.59	107.74	108.12	107.31	108.71	107.83	107.36	108.9	107.77	108.33	108.6	109.13	108.62	108.92	108.33	107.55	107.54
101.72	100.2	102.25	99.52	100.19	99.393	100.91	98.403	100.21	100.15	101.72	100.21	100.24	100.81	101.27	99.835	99.97	101.67	100.16	99.988	99.927	101.24	100.17	99.513	101.34	101.04	100.82	100.16	99.145	100.15	100.77	99.256	99.598	99.671	100.07	99.44	99.456	99.042	101.14	100.91	99.782	98.881	101.28	99.552	99.854	100.51	100.64	99.953	100.91	100.14
106.14	107.43	107.04	107.27	105.55	107.99	107.35	106.9	106.52	106.5	106.72	106.25	106.42	105.99	108.44	108.17	106.12	107.95	107.62	106.88	105.16	107.31	107.02	105.81	106.1	106.46	107.75	107.64	105.9	105.68	106.16	106.83	105.65	105.74	106.48	105.66	107.31	106.6	107.21	106.76	106.41	106.36	107.27	108.57	106.74	106.31	105.48	106.88	106.16	105.66
101.14	102.14	101.46	99.557	99.618	101.48	100.86	99.538	100.44	99.706	102.23	99.15	101.33	101.69	99.056	99.581	100.88	99.747	99.733	100.64	100.81	101.61	101.42	101.26	103.01	101.38	98.42	101.18	100.86	99.163	99.854	100.43	101.73	100.93	100.76	101.62	100.95	101.12	100.02	101.13	101.62	101.4	100.92	103.25	100.88	100.8	99.959	101.13	100.51	100.11
105.26	106.69	106.27	105.31	104.66	106.84	104.88	106.09	106.72	105.41	106.4	105.11	104.16	106.13	106.32	105.35	105.78	105.45	105.3	106.08	105.69	106.52	106.59	105.2	107.01	105.04	106.7	105.06	104.75	107.53	104.94	106.08	105.54	104.37	108.11	106.29	106.23	106.39	106.29	106.53	104.76	104.94	105.05	106.24	105.47	104.68	106.6	107.43	107.14	107.36
103.52	102.74	101.77	101.89	103.25	103.29	103.97	100.18	104.18	102.98	102.8	102.05	102.52	104.62	102.06	102.22	102.73	102.56	102.88	102.44	102.73	103.78	101.53	102.66	102.8	101.43	103.57	103.18	102.94	103.56	103.06	103.32	102.58	102.37	101.07	103.46	103.52	103.97	103.45	104.03	102.54	103.96	103.18	103.28	103.35	103.26	101.05	102.4	102.33	103.46
107.54	106.97	107.17	107.97	105.93	107.26	106.4	106.98	105.39	106.22	106.94	106.79	106.06	107.68	107.17	105.04	105.12	108.31	107.08	106.07	106.91	105.04	107.87	105.77	107.05	107.32	106.24	106.75	105.25	108.75	107.1	105.87	107.19	106.83	106.42	106.82	106.87	106	105	106.73	105.4	107.56	105.15	107.11	106.95	106.75	106.74	106.18	105.44	105.65
108.44	107.85	109.49	108.03	107.72	108.8	108.29	108.98	108.27	109.24	108.53	108.18	107.38	109.49	107.69	110.15	108.72	109.43	109.55	109.26	109.45	108.83	109.36	109.49	108.31	108.6	110.29	108.97	108.37	108.12	108.9	108.63	107.52	108.02	109.19	107.28	107.68	107.52	108.94	108.66	108.05	107.94	108.86	109.42	108.41	108.64	107.93	107.56	108.47	109.07
106.16	107.18	104.77	104.8	104.12	105.72	106.54	106.21	105.78	106.4	107.14	104.53	103.51	107.13	106.5	106.21	105.18	105.94	106.23	106.05	106.74	105.92	107.78	106.14	105.64	105.38	105.41	105.89	104.96	105.83	106.03	106.85	104.31	107.24	107.39	103.63	104.11	105.99	105.89	106.23	105.64	105.43	104.87	105.2	106.73	104.87	105.07	105.25	105.61	105.62
107.01	106.6	105.12	108.4	106.37	105.16	106.18	106.46	106.46	105.76	108.14	106.92	105.91	105.73	106.82	106.5	106.33	106.19	107.8	107.59	107.47	106.72	106.26	106.79	107.95	106.93	107.11	106.81	105.51	107.53	105.23	106.2	106.63	106.38	106.29	105.01	106.72	107.62	104.8	105.9	106.22	107.44	107.32	107.76	105.72	107.02	106.5	104.9	107.4	105.79
104.5	105.01	106.48	106.99	106.41	105.58	106.57	105.63	106.17	103.87	105.26	108.18	105.45	105.31	103.96	105.28	107.99	105.96	106.41	105.02	104.98	105.14	103.5	105.6	105.25	106.2	105.45	106.8	106.94	106.06	105.4	105.08	105.28	105.28	105.97	105.95	104.64	106.09	105.54	104.9	104.21	105.09	105.92	106.16	104.2	106.09	104.57	105.39	106.99	105.38
106.86	108.86	107.05	107.11	105.85	106.16	107.66	107.32	107.79	108.37	107.31	106.05	106.16	108.1	108.17	109.14	106.86	107.13	109.24	107.01	109.05	106.13	107.84	108.21	108.06	107.02	107.53	108.12	106.62	108.38	108.64	105.36	107.47	110.05	109.02	107.61	107.69	107.83	107.54	109.63	106.53	108.59	108.13	108.79	107.59	107.94	106.87	107.51	108.78	108.32
108.67	108.55	108.51	109.75	107.65	107.65	110.27	108.5	109.57	108.59	107.81	108.72	107.93	108.47	108.98	107.94	107.97	108.95	108.71	108.22	108.57	106.84	109.46	109.06	108.42	106.59	109.15	108.95	110.44	109.82	109.34	108.31	108.63	108.27	108.11	107.13	108.26	109.16	110.36	108.65	108.86	108.89	108.57	108.77	107.82	107.91	105.78	107.95	108.64	108.17
108.36	107.77	109.24	109.54	107.52	108.45	107.11	109.38	107.84	108.84	107.49	108.51	108.7	105.71	107.99	107.83	108.53	107.82	107.94	107.94	109.94	110.45	108.71	107.85	107.7	107.81	108.88	108.54	109.59	107.3	108.32	108.59	108.11	107.69	108.92	106.63	107.65	107.93	106.74	109.2	108.4	109.14	107.98	106.67	108.59	108.81	106.81	108.31	108.56	107.55
108.15	108.24	108.52	107.82	108.78	108.75	107.82	109.04	107.16	108.8	110.4	107.82	111.42	108.15	107.8	109.51	108.93	108.98	108.79	108.55	108.86	109.59	108.47	108.7	110.15	108.9	107.86	108.55	109.13	109.92	109.06	108.2	108.88	107.94	109.54	110.01	109.34	109.07	108.61	107.78	107.39	109.81	108.3	109.05	109.65	107.35	108.23	108.72	109.82	108.24
103.65	103.31	103.31	102.73	103.45	101.83	103.43	101.06	102.31	102.36	102.43	103.4	102.23	103.33	100.83	101.51	102.38	102.49	102.97	104.01	101.54	102.89	103.09	103.96	104.62	102.38	103.09	103.56	103.81	101.3	103.12	103.31	103.74	101.12	100.99	103.21	104.09	102.48	103.02	102.02	102.57	102.93	104.3	102.07	102.94	101.75	102.42	101.7	102.79	103.76
107.14	107.57	107.66	107.33	108.31	107.98	108.35	108.65	108.58	108.67	107.43	108.81	107.67	107.86	108.65	108.59	108.04	107.96	109.63	108.06	106.84	107.31	107.22	108.07	108.61	108.01	106.39	108.53	109.89	108.88	107.9	108.13	109.02	108.73	107.21	107.86	107.24	107.73	107.6	107.44	109.15	107.87	106.98	107.38	109.39	106.83	109.08	108.65	108.74	108.28
106.94	106.75	106.53	104.54	105.72	106.14	104.6	106.18	106.38	108.98	105.51	106.48	106.98	105.32	106.39	105.18	104.99	105.09	106.02	105.43	105.64	105.63	106.82	106.79	106.91	105	106.22	106.54	107.12	106.12	107.08	106.72	104.23	106.04	106.87	105.95	104.51	105.4	105.31	106.77	105.4	104.43	105.03	106.06	107.85	105.4	106.66	104.58	106.79	105.63
98.786	96.537	99.445	97.126	98.187	97.673	97.489	96.878	97.295	96.704	99.599	97.943	98.886	97.679	96.874	98.143	96.503	99.509	100.69	99.674	98.508	98.195	98.523	98.886	98.348	97.905	96.17	99.023	97.102	98.551	97.997	95.855	97.149	100.35	97.273	98.979	96.757	98.435	98.799	96.894	98.658	96.668	97.778	98.95	97.112	99.214	97.376	97.516	97.672	96.98
107.78	108.57	108.39	108.8	107.79	109.91	108.32	108.98	109.61	109.01	108.59	108.33	110.03	108.92	108.31	107.9	109.78	110.21	106.54	109.94	108.17	106.29	108.79	108.26	108.57	108.49	108.25	109.88	108.18	107.26	108.16	107.06	108.79	108.71	108.44	109.16	108.38	108.86	108.67	110.31	109.08	106.64	108.14	109.65	109.17	110.21	109.4	107.6	109.82	107.17
106.94	108.52	108.66	110.82	109.19	108.14	109.3	108.08	108.39	110.75	107.96	108.53	108.94	108.65	107.6	107.09	109.07	108.23	109.44	108.45	109.34	108.94	110.53	107.85	108.36	106.48	107.89	109.68	109.45	109.33	108.47	108.71	107.49	108.44	109.05	107.46	108.3	108.24	107.45	107.74	107.76	109.02	109.15	109.38	109.52	108.85	108.43	108.02	108.35	107.59
110.89	109.63	110.78	110.15	109.64	108.88	110.33	111.72	109.73	109.34	110.06	109.93	110.77	109.77	110.97	111.33	109.3	111.18	110.64	110.62	110.14	111.12	110.6	110.13	109.52	110.32	111.87	111.01	110.26	110.49	111.85	109.24	110.54	111.33	110.67	109.74	111.35	110.28	110.93	110.15	110.63	111.27	111.9	109.99	108.26	110.15	111.56	110.06	110.56	111
106.2	104.24	105.98	105.48	105.07	105.45	106.27	106.53	106.44	104.72	106.73	106.32	104.49	105.01	104.19	106.78	105.23	106.54	105.94	108.7	106.06	106.63	105.15	106.22	107.54	106.11	105.76	105.5	103.58	104.33	105.11	105.83	106.94	105.49	106.51	103.72	106.3	105.15	105.37	104.93	105.41	106.28	105.04	106.05	105.76	107.13	106.29	106.7	105.28	104.89
100.57	101.09	101.17	101.97	100.96	102.34	100.65	101.27	101.69	99.947	100.8	100.51	100.96	100.33	99.17	101.41	102.09	102.14	101.2	101.3	101.07	101.73	101.92	102.1	101.62	100.13	99.745	99.95	99.265	101.9	100.51	99.313	100.44	99.094	101.84	100.42	100.4	101.99	99.612	101.47	101.11	99.781	101.79	100.11	100.8	100.8	100.01	99.857	102.09	101.01
103.7	105.78	105.51	105.99	105.17	103.11	105.62	104.95	104.82	104.12	105.95	107.06	106.77	106.2	106.26	106.1	105.5	103.99	105.1	103.94	105.43	107.29	107.23	105.07	106.2	105.52	107.71	104.16	103.36	105.36	105.92	104.82	105.25	105.59	105.2	107.03	105.68	104.82	105.22	106.44	104.95	105.93	107	104.1	106.07	104.74	105.26	103.91	105.79	106.57
106.71	106.37	105.92	105.43	105.74	106.43	106.87	108.53	107.58	106.41	105.96	107.82	105.6	106.24	105.2	106.04	106.71	107.33	108.21	107.92	106.75	107.04	106.03	106.25	107.85	104.7	106.61	107.7	108.19	107.14	107.54	105.46	106.68	105.34	107.56	105.68	105.4	105.73	105.86	107.04	106.52	106.14	104.56	107.42	106.77	106.24	107.03	104.82	105.37	105.8
107.23	109.23	107.84	108.97	109.13	107.77	107.76	109.71	108.25	106.79	108.78	106.96	108.11	108.2	109.39	107.35	108.75	107.68	107.56	107.04	109.35	110.18	107.38	106.51	107.84	107.4	108.61	108	108.36	108.76	108.7	108.5	107.03	107.86	108.54	108.59	107.18	108.31	107.79	108.82	107.54	108.16	106.93	107.69	107.77	107.21	107.88	107.73	108.25	109.06
107	105.34	105.11	105.73	104.93	104.87	104.31	105.75	105.03	104.62	104.71	107.53	104.28	105.87	104.58	104.98	103.48	105.6	105.38	105.78	105.18	106.6	105.85	106.34	106.82	106.8	105.39	105.13	106.16	106.38	106.1	105.57	106.39	106.11	105.3	106.85	107.47	106.47	107.35	105.2	106.3	106.12	105.21	105.26	106.01	104.99	106.22	105.77	102.54	105.78
97.437	99.562	98.748	97.397	97.165	96.885	96.412	97.769	97.693	97.737	96.19	98.207	96.973	98.589	98.755	98.49	96.225	97.821	96.391	97.716	97.959	98.777	97.873	97.595	98.936	97.458	97.741	96.635	99.07	97.022	97.483	98.674	99.012	97.476	97.282	97.121	97.208	98.133	97.688	98.541	97.245	98.805	99.324	97.347	98.591	97.694	98.201	97.879	96.381	97.104
106.42	105.3	106.09	104.99	104.52	105.13	105.73	104.33	107.3	104.61	105.69	106.76	105.39	105.84	106.97	106.63	106.5	105.19	104.78	105.91	106.14	105.37	106.57	105.36	104.99	106.08	106.45	106.8	105.56	106.58	105.44	106.64	105.97	104.55	104.94	106.51	106.64	105.7	104.51	105.23	105.15	106.93	106.13	105.81	105.15	105.29	105.22	108.05	105.83	106.86
105.64	105.47	107.03	106.76	106.46	106.47	106.65	106	104.91	106.54	105.31	104.59	105.54	105.78	105.43	106.64	104.45	105.72	105.04	104.85	105.33	105.42	106.72	106.92	105.83	105.91	105.51	104.75	106	103.67	103.42	105.61	107.61	106.31	104.81	106.6	105.83	106.06	104.7	106.09	106.16	105.7	105.19	105.1	105.5	106.48	104.82	104.46	105.56	105.28
109.1	109.07	108.83	106.45	109.42	107.68	107.24	106.82	108	110.05	108.52	108.88	108.31	109.22	107.99	109.41	107.25	107.57	108.36	108.31	108.09	109.37	108.58	107.92	107.42	107.38	107.64	108.09	109.13	108.6	107.89	107.78	108.62	107.42	108.56	108.43	108.87	108.01	108.26	108.2	108.25	108.95	107.72	109.71	108.6	107	108.53	108.54	108.85	106.71
98.948	98.145	99.857	98.732	100.73	97.484	97.573	99.353	99.259	99.389	98.331	99.721	98.483	98.382	98.851	98.497	98.394	99.03	99.104	97.439	99.369	99.225	98.929	98.054	96.971	99.07	97.794	99.491	99.509	99.299	98.001	98.291	99.468	98.675	97.897	100.16	98.17	97.845	98.501	99.177	98.169	99.819	100.13	99.347	99.019	98.501	96.7	100.05	98.037	98.942
105.48	105.25	106.94	106.54	104.8	104.59	105.9	105.51	106.3	104.28	105.28	105.31	104.36	105.9	105.48	106.63	105.49	107.27	105.86	104.45	102.83	105.3	104.88	106.67	106.65	105.22	104.89	106.82	107.43	104.7	105.68	106.43	105.94	105.29	105.69	105.82	107.12	104.52	104.13	106.67	105.01	105.16	104.49	107.73	104.91	106.77	103.7	106.15	106.58	105.94
107.55	106.75	108.82	108.84	109.63	106.99	108.06	107.71	109.3	108.29	107.54	107.43	108.82	110.17	107.16	107.09	106.37	108.31	108.08	107.64	107.08	108.33	106.81	107.89	107.26	108.71	108.71	108.7	108.86	107.74	108.73	108.39	107.58	107.84	108.88	109.9	108.13	108.33	106.98	106.58	107.18	108.55	107.43	108.54	108.89	108.44	108.69	109.57	108.7	109.8
105.99	107.36	106.92	106.63	108.17	105.44	106.41	104.61	107.27	106.98	106.41	106.93	104.81	104.76	107.17	106.17	106.09	104.49	106.54	107.12	106.64	106.36	105.89	107.12	105.9	106.5	106.63	106.27	106.63	107.24	105.43	107.31	105.77	107.18	106.47	104.91	105.81	108.75	105.94	105.85	107.25	106.2	105.93	105.99	105.68	104.09	107.21	105.27	105.78	106.55
104.63	105.83	104.71	106.02	107.1	105.57	106.11	105.52	106.57	105.2	106.2	105.11	105.88	106.56	105.02	105.14	106.21	107.18	106.1	106.39	106.4	105.14	105.38	103.85	105.77	105.43	105.58	106.1	104.48	106.48	104.34	106.45	104.51	103.73	103.85	106.44	104.38	104.76	105.39	105.59	104.7	105.53	104.25	104.49	105.42	105.36	105.1	104.68	104.33	105.93
101.21	100.31	102.73	102.27	102.54	100.9	102.66	101	101.22	100.18	100.67	99.127	100.08	100.33	99.434	100.34	102.06	101.03	100.71	100.92	102.49	100.77	100.51	100.17	101.56	101.33	101.03	99.799	102.19	100.92	99.58	100.97	103.11	100.27	101.96	101.01	101.92	100.67	102.39	102.05	99.866	101.17	101.4	101.06	101.99	100.07	101.01	101.76	99.475	100.72
105.3	107	105.14	106.18	105.12	106.06	106.11	105.56	105.86	105.22	106.09	104.88	105.94	105.71	104.73	105.46	106.58	105.47	105.66	105.46	104.66	103.78	105.42	106.85	105.87	104.6	105.99	105.47	107.7	104.45	105.79	106.25	104.77	106.47	104.9	104.31	104.49	106	106.17	106	105.35	106.5	106.16	105.86	103.99	105.72	104.94	105.7	106.06	106.05
101.17	99.617	99.056	101.04	99.515	100.6	100.9	101.8	100.13	100.71	100.95	100.56	99.711	100.13	101.24	101.56	101.35	99.559	100.79	101.83	99.936	100.23	100.7	100.24	102.2	99.195	100.72	99.482	100.75	100.41	102.43	101.28	100.36	100.13	100.38	101.09	99.018	100.15	99.465	99.732	100.53	100.61	100.01	99.558	101.29	101.18	100.27	100.8	102.5	98.558
104.35	105.67	107.09	105.27	106.8	104.25	104.97	105.6	104.95	104.96	105.95	105.89	104.78	105.71	105.11	106.25	105.49	105.93	106.12	104.27	106.18	105.65	104.46	106	105.36	105.6	105.52	104.81	106.19	105.57	106.07	106.35	105.37	104.95	105.74	106.04	105.39	106.3	104.9	104.87	104.57	105.47	106.12	105.93	106.03	106.21	105.65	105.94	105.79	105.26
109.79	109.91	109.52	110.4	110.95	111.34	110.6	110.97	108.89	109.53	110.33	110.94	109.54	109.53	109.2	109.78	111.42	110.25	111.38	109.83	110.01	111.46	111.2	111.79	108.69	111.13	110.97	110.43	110.8	110.89	110.72	110.36	109.53	110.44	111.21	111.36	110.62	108.81	111.27	110.75	109	109.26	109.64	110.68	109.79	111.11	111.13	109.96	109.69	111.16
106.33	105.7	106.32	106.55	105.87	104.54	106.23	106.11	105.03	105.3	104.4	106.38	106.39	106.34	103.77	106.17	105.13	105.65	106.88	105.5	105.53	104.63	103.55	106.9	104.53	106.06	104.76	106.15	106.67	105.5	105.53	108.02	105.59	104.66	105.61	105.03	105.06	105.07	106.49	105.05	104.76	106.04	105.79	107.43	104.04	104.59	107.11	105.53	105.5	105.37
105.24	106.05	106.82	106.56	105.37	105.32	106.06	105.88	104.05	105.13	106.18	105	105.44	105.85	105.58	104.48	105.75	106.68	104.73	105.49	105.37	105.93	105.21	106.21	105.98	105.54	106.89	105.31	106.11	104.84	104.55	105.49	105.29	104.57	105.55	105.77	105.63	107.27	106.22	106.64	106.43	103.75	105.16	106.83	105.86	104.21	106.87	106.16	105.54	104.98
106.49	105.65	105.59	106.01	106.94	107.16	106.81	105.59	105.95	107.15	106.74	107	105.17	106	106.71	104.85	105.08	104.52	107.72	104.22	107.4	104.75	104.91	105.11	106.87	105.18	107.76	106.42	105.71	105.09	106.68	106.27	105.27	107.44	105.7	105.63	106.14	105.16	105.4	104.45	105.39	105.37	105.29	105.83	104.12	106.59	105.03	104.83	105.96	106.04
107.08	105.73	105.89	108.86	108.34	106.43	108.11	106.12	106.68	105.45	106.34	106.55	106.44	106.72	107.43	105.12	105.89	106.58	106.43	107.31	105.43	107.7	104.31	106.19	106.62	106.98	106.06	105.86	106.36	104.79	107.19	106.93	106.35	106.67	105.87	105.24	107.4	105.59	106.75	107.61	106.34	105.65	106.47	107.15	105.7	106.67	105	108.52	106.29	107.08
106.14	105.6	107.1	107.74	108.38	105.14	105.69	106.25	106.66	106.01	106.51	107.23	107.7	105.62	106.81	105.99	106.67	108.21	107.83	104.92	104.22	105.86	106.16	106.56	106.92	106.12	107.54	105.76	105.64	107.47	107.06	105.77	105.81	107.29	108.5	106.11	107.45	105.95	107.19	105.16	106.31	106.51	105.6	106.61	104.12	105.67	106.47	107.09	106.53	106.61
106.73	106.55	105.64	106.31	106.88	105.97	106.59	107.19	107.06	108.58	105.83	106.94	106.85	107.62	106.16	106.79	107.08	107.39	107.11	106.27	107.24	105.43	107.01	105.25	106.33	105.29	107.44	107.23	105.87	106.9	106.05	107.7	106.63	106.56	104.64	105.68	107.26	106.61	106.97	106.45	108	106.55	106.07	106.69	106.36	106.41	105.66	106.51	107.28	107.8
110.39	110.47	110.2	110.3	110.6	111.58	110.65	111.05	109.54	110.06	110.04	109.24	108.49	108.81	110.16	109.84	110.06	110.74	110.32	110.51	108.27	109.14	110.81	109.18	111.43	109.04	110.1	110.46	109.83	110.94	109.84	110.07	109.64	110.64	108.9	110.98	110	109.99	111.39	110.79	110.82	110.46	110.8	109.41	108.8	110.1	111.97	110.12	111.37	111.51
101.33	101.96	101.22	101.38	101.62	99.873	101.23	100.65	100.98	102.54	100.93	99.841	102.41	100.28	100.53	100.8	101.12	100.58	100.42	100.64	100.11	100.43	101.45	101.27	99.777	100.27	102.9	101.2	101.71	98.724	100.66	100.52	101.26	100.29	101.77	101.56	99.689	101.22	99.642	100.48	101.73	101.62	101.93	99.149	100.68	101.98	101.12	101.62	100.76	101.02
107.34	106.05	107.53	108.76	107.23	107.59	108.29	106.34	107.85	108.71	108.88	107.47	107.65	107.48	107.86	107.03	110.01	107.55	108.24	105.2	107.81	107.13	108.66	108.59	107	109.21	108.48	108.9	106.97	107.78	108.68	109.13	108.3	107.25	107.06	108.59	108.01	108.67	108.78	108.37	107.29	108.36	108.11	107.31	105.47	108.83	108.82	106.71	107.42	107.92
106.71	105.6	104.42	106.5	104.25	106.97	105.86	105	105.67	103.92	108.07	105.35	105.04	104.92	105.52	105.71	104.96	106.4	105.58	106.49	107.11	105.21	107.54	105.71	105.87	104.98	106.38	105.95	104.8	105.66	107.09	106.25	105.67	105.23	104.66	105.7	105.48	106.31	104.73	104.74	104.01	107.12	106.52	106.41	105.42	104.33	102.98	106.31	105.52	104.27
107.13	106.59	105.57	104.6	103.76	106.74	105.01	106.14	106.5	105.47	105.38	106.36	106.66	106.94	104.65	105.58	105.28	104.93	107.32	105.12	105.98	106.84	106.67	106.08	105.55	106.07	105.97	106.6	105.53	106.75	106.92	106.25	104.76	106.37	104.23	104.01	105.48	106.58	105.47	105.21	104.67	105.1	107.87	106.89	106.55	106.35	105.77	105.07	105.51	106.23
98.5	98.265	97.263	97.748	99.241	100.58	98.9	98.978	98.615	99.17	99.307	100.25	98.011	99.236	98.887	98.328	98.225	98.432	97.987	97.917	98.884	98.632	99.025	98.672	99.15	97.367	98.711	97.955	99.319	98.567	98.488	97.876	99.057	99.54	98.476	99.244	98.223	98.235	99.103	98.828	98.998	100.15	97.197	99.696	99.464	99.339	98.182	99.806	97.897	97.918
106.44	106.43	106.05	106.59	106.28	105.31	104.98	104.93	106.87	104.85	106.51	105.69	105.42	107.02	103.97	106.1	106.48	105.38	105.89	105.73	104.46	104.67	104.98	107.01	105.33	106.58	106.11	105.29	107.03	106.43	105.56	104.46	106.68	106.4	105.19	105.96	104.34	104.63	106.25	106.52	104.4	106.43	106.04	107.2	107.19	104.51	104.81	105.32	104.98	105.5
103.91	104.29	105.37	105.19	105.98	105.78	104.28	105.76	106.11	105.22	106.39	106.64	104.04	104.91	106.04	104.77	105.73	105.36	105.74	104.19	105.4	104.68	106.31	106.45	104.92	105.86	104.77	105.56	105.63	105.19	105.13	105.09	105.44	104.22	105.59	106.21	106.12	105.75	106.82	104.56	104.37	106.6	106.1	105.4	105.08	105.86	107.32	105.8	105.34	106.42
105.16	106.76	106.47	105.56	103.66	107.39	105.37	105.6	105.55	104.7	105.71	105.5	104.89	105.92	105.26	105.74	105.81	104.53	105.05	105.93	106.13	105.31	104.97	105.51	105.93	107.77	106.56	107.3	105.25	107.08	106.45	105.59	106.91	104.92	106.01	105.09	105.53	105.18	105.79	106.3	105.74	105.25	106.06	105.98	106.5	105.28	104.06	106.26	106.1	106.06
109.71	110.72	107.28	107.48	109.51	108.43	108.19	106.79	108.21	108.26	108.15	107.58	107.51	107.84	108.54	108.27	108.38	108.3	107.07	108.46	109.74	108.27	107.29	108.52	106.67	108.57	107.66	107.42	107.59	111.64	109.26	108.19	108.65	107.76	107.9	108.52	108.39	108.32	109.88	107.5	107.74	108.06	109.1	107.33	106.85	110.21	107.32	107.76	108.7	108.31
110.99	109.73	110.58	109.32	110.55	110.5	111.39	109.77	110.44	111.7	110.93	111.95	110.27	109.76	110.74	111.89	110.54	109.34	108.69	110.11	111.49	109.81	110.97	110.81	111.09	110.56	111.29	109.39	109.98	110.28	110.19	110.84	109.54	111.09	110.91	108.93	108.6	110.17	108.42	110.05	110.47	109.75	111.24	109.39	109.41	109.6	109.59	111.83	109.6	110.39
98.6	97.558	97.259	98.926	97.419	96.435	97.315	98.19	97.925	98.994	97.162	98.209	97.556	99.961	99.869	97.664	97.859	97.805	98.784	99.556	98.884	97.8	98.35	96.397	97.747	98.976	97.684	98.766	98.782	97.107	97.68	97.429	98.339	98.831	96.534	97.453	98.237	98.418	97.598	97.173	98.143	97.074	98.187	97.74	97.876	96.921	98.794	98.628	97.911	98.192
104.61	107.53	106.99	105.16	105.88	105.63	105.69	107.19	106.46	106.19	105.53	107.91	104.92	105.09	107.68	106.55	107.18	105.81	106.57	106.01	107.04	105.15	107.63	107.2	105.73	107.53	107.26	105	105.86	106.09	107.07	106.26	104.86	107.34	106.02	107.81	107.2	107	105.56	106.53	107.79	105.49	106.76	106.21	106.26	104.62	105.16	105.81	105.96	105.18
104.95	107.73	106.85	106.99	106.16	107.54	107.04	105.05	108.01	106.33	106.66	107.51	106.28	105.49	106.36	106.92	107.02	108.52	105.33	106.39	106.31	105.85	106.07	105.98	104.86	107.39	106.2	105.99	104.79	105.25	105.41	107.06	106.74	105.15	106.9	106.46	107.04	104.18	106.85	107.29	106.64	105.07	105.57	104.87	105.4	107.67	105.49	107.15	106.22	107.07
105.09	104.07	105.8	104.46	104.97	104.73	105.26	107.54	107.92	106.03	106.05	105.6	106.07	104.98	104.91	106.23	106.08	105.8	105.14	106.53	106.01	104.86	106.1	106.2	106.87	106.09	104.93	106.08	106.71	105.22	105.9	106.75	105.68	106.14	106.06	106.73	106.5	105.03	106.19	105.49	104.54	106.1	105.3	105.87	105.81	104	106.53	105.33	105.6	105.45
107.65	107.27	108.47	107.87	107.88	106.47	109.23	106.96	107.68	108.97	107.62	109.54	107.49	107.83	108.24	109.99	109.52	109.51	108.04	109.3	107.87	109.11	109.11	108.56	107.61	108.11	107.07	110.4	108.56	107.65	106.98	107.39	109.7	107.34	108.43	108.33	110.12	107.77	108.45	108.88	107.84	108.76	107.82	109.49	108.1	107.65	108.58	108.18	108.64	109.19
111.22	109.6	110.61	110.09	111.79	110.36	109.9	108.99	108.55	109.7	109.69	110.74	109.86	109.85	110	109.19	109.6	109.42	109.19	110.97	110.94	110.36	110.28	110.87	110.29	110.06	112.14	110.13	110.82	111.04	110.75	108.4	109.75	111.07	110.71	108.93	109.22	108.75	110.54	110.51	111.28	110.94	111.21	110.92	110.22	109.94	111.54	110.31	109.78	111.51
100.44	101.58	100.28	99.979	98.957	99.292	98.637	100.21	100.53	102.96	100.41	100.73	99.78	99.715	98.991	98.734	100.16	100.69	100.54	100.62	100.12	100.02	100.47	99.256	100.33	98.438	100.62	101.3	101.04	98.742	100.29	100.84	100.26	98.555	101.12	98.529	100.95	99.915	98.934	99.927	100.82	102.04	99.411	99.936	98.742	100.68	100.34	99.457	98.209	101.13
107.45	108.51	107.66	107.71	107.69	107.45	107.32	109.52	106.1	106.24	108.76	107.53	108.68	108.31	108.09	105.56	108.3	107.96	107.35	109.57	108.48	107.89	106.83	105.93	106.42	109.29	107.78	106.77	105.8	108.8	107.81	108.13	108.98	107.52	107.68	108.52	108.42	107.95	107.58	109.92	108.78	108.78	107.16	108.69	108.02	109.2	108	108.06	108.97	107.34
106.04	105.44	107.36	106.68	106.7	104.93	105.8	105.85	106.6	105.7	104.96	105.01	105.55	103.79	105.98	103.45	105.6	107.1	106.11	105.9	105.58	104.89	105.66	104.67	106.97	106.68	104.41	105.15	103.76	104.11	106	105.26	105	106.21	104.48	105.31	106.4	105.09	104.79	106.17	104.74	105.31	106.3	105.44	106.24	104.24	105.43	106.58	103.99	105.89
104.91	105.91	105.06	106	105.85	105.74	104.85	105.43	105.1	104.92	105.53	106.73	105.81	105.53	105.69	103.31	106.35	105.37	105.95	105.87	104.92	104.92	106.33	105.46	105.12	105.24	105.59	104.76	104.82	106.2	104.97	105.28	106.17	105.63	106.25	104.28	106.34	105.07	104.19	105.07	105.27	105.77	105.01	105.63	105.82	106.67	105.61	106.6	106.23	106.34
108.89	108.99	106.15	109.44	110.37	107.82	108.64	106.73	108.07	107.67	108.77	107.8	109.46	109.07	108.61	108.6	109.48	108.91	109.16	109.57	108.06	106.75	109.38	108.15	107.95	108.13	108.53	108.32	108.72	108.63	108.84	107.76	106.81	111.24	107.57	108.47	109.09	108.6	108.86	107.93	109.49	108.35	107.51	108.76	108.27	108.43	108.94	109.03	108.48	107.79
108.02	108.97	109.2	109.01	109.62	108.91	107.66	110.01	108.75	108.24	109.41	110.54	108.44	108.94	110.36	108.63	108.56	109.65	108.72	110.09	108.4	109.56	106.67	108.18	107.95	108.02	108.42	109.1	109.53	108.75	108.13	108.75	110.29	108.16	108.93	110.6	108.04	109.2	108.65	107.43	108.08	107.67	108.61	108.84	108.17	110.13	108.26	108.85	109.32	108.95
106.34	108.6	108.52	108.41	108.49	107.67	107.93	107.78	108.66	108.02	107.33	107.49	107.92	107.78	109.13	107.73	107.9	107.55	107.53	107.65	107.8	108.03	107.94	108.73	109.1	106.6	108.1	109.26	108.28	110	108.49	107.24	107.71	109.1	110.41	109.37	109.46	107.47	109.85	107.73	108.41	108.98	107.25	108.17	107.94	108.88	108.45	107.83	108.05	108.93
106.64	108.65	108.28	106.96	108.23	108.35	107.88	109.75	108.07	107.61	106.93	108.24	110.19	109.29	107.72	109.3	109.1	109.21	107.35	109.27	108.25	108.24	109.99	109.33	108.25	108.12	107.47	108.68	110.91	107.87	108.78	107.68	109.5	109.34	107.33	108.02	108.9	108.34	107.65	109.46	106.73	109	108.8	107.9	108.73	108.41	108.61	109.77	109	108.33
97.868	100.34	97.07	99.262	96.901	98.975	97.187	98.067	98.8	98.758	99.418	99.447	96.796	99.231	98.072	99.153	98.124	97.454	97.452	98.989	98.49	97.671	99.312	98.618	98.648	97.781	99.414	97.331	98.41	97.678	98.404	98.157	98.232	98.459	98.937	97.814	98.815	98.144	96.69	97.865	98.733	100.07	98.482	97.903	96.924	96.729	98.362	97.858	98.567	97.535
107.27	108.58	106.79	109.61	107.25	107.92	107.98	107.68	107.1	108.61	108.67	109.13	107.47	106.89	108.43	108.06	106.72	109	108.95	108.71	107.02	108.06	108.16	106.83	108.29	107.89	106.93	108.57	109.55	108.94	107.77	107.33	107.16	109.42	108.89	107.93	107.23	109.03	109.44	106.66	107.44	107.58	107.7	105.71	109.59	107.54	107.77	107.65	108.14	108.49
109.12	110.51	110.8	110.02	110.29	109.56	111.43	109.57	109.32	110.01	109.42	109.69	108.89	111.68	111.99	109.77	110.29	109.79	109.82	110.38	109.47	108.84	109.08	111.32	110.32	110.16	109.14	110.3	110.07	109.6	109.13	109.52	109.81	110.77	110.52	111.54	109.9	110.03	110.17	110.13	110.75	110.95	111.22	108.82	109.79	110.86	111.41	109.73	110.86	109.67
105.85	105.44	106.32	106.18	104.76	106.78	106.09	105.93	104.03	107.12	108.08	106.83	108.08	105.03	106.41	106.7	106.87	106.84	106.81	106.98	106.03	105.69	106.85	106.97	106.15	105.03	105.94	106.08	106.14	106.19	105.44	106.98	107.53	106.89	108.12	106.04	106.59	107.5	106.53	105.71	106.98	107.43	106.4	106.19	104.78	106.74	107.71	106.22	105.65	106.54
104.85	105.51	105.37	105.99	104.88	106.24	105.6	103.35	107.62	105.92	106.7	104.53	105.58	106.96	105.32	104.78	105.54	104.82	106.55	106.27	104.88	105.61	105.8	107	105.3	105.73	106.72	107.3	104.01	106.42	105.97	105.42	104.87	104.99	108.85	106.54	104.21	106.17	104.99	105.41	107.19	106.25	105.98	105.56	106.52	104.27	103.67	105.37	105.68	105.85
105.14	107.23	105.84	105.32	105.76	105.23	106	106.23	105.19	105.43	106.65	105.76	105.64	104.92	106.26	106.44	104.99	105.99	107.57	105.28	105.73	105.54	106.14	105.34	105.6	105.22	106.55	105.94	105.38	105.56	105.42	103.36	105.84	106.34	107.43	106.23	105.9	105.07	105.36	105.81	106.17	106.15	107.43	107.59	106.7	105.28	105.28	105.12	105.58	107.61
106.8	105.52	106.74	106.97	106.19	106.45	105.75	106.13	107.33	106.8	107.73	106.92	106.64	105.49	107.45	107.72	108.39	105.9	106.24	106.65	105.53	106.59	107.1	106.94	105.79	105.96	106.77	107.22	105.96	106.47	107.16	105.15	105.62	106.35	105.54	105.44	107.52	106.91	105.92	106.13	105.84	106.87	106.55	106.31	106.76	106.61	106.82	107.21	107.85	105.89
105.75	105.36	107.5	105.53	103.77	104.75	106.74	104.65	105.11	106.86	108.17	105.54	105.91	105.02	104.56	107.19	105.99	103.07	105.56	105.92	106.38	105.7	105.49	105.26	105.8	106.81	107.39	106.34	104.39	106.76	105.56	104.82	105.03	104.61	104.18	104.66	104.58	105.92	105.19	105.86	106	104.55	106.42	105.64	104.91	106.92	104.06	105.21	106.37	106.07
97.73	97.291	97.178	97.004	97.836	97.876	97.687	98.657	98.574	97.81	98.564	98.064	96.652	97.802	98.618	98.149	99.073	98.945	97.552	98.202	97.148	98.027	98.551	97.624	98.835	97.473	97.756	97.482	98.93	98.573	98.972	97.047	96.933	98.704	98.055	96.915	98.221	96.653	98.678	98.387	97.792	97.744	98.174	98.133	97.835	97.791	98.033	96.752	98.949	99.005
104.85	107.57	105.15	106.27	105.11	106.1	105.99	106.88	107.22	106.1	106.84	104.43	107.92	105.79	105.84	106.8	104.89	106.91	106.34	105.83	105.8	106.83	104.48	104.88	106.91	106.34	106.11	105.83	105.98	107.46	106.05	106.83	106.97	107.08	105.93	105.65	105.49	106.71	106.07	106.79	104.75	106.44	106.24	105.69	104.89	105.73	106.33	105.73	104.36	105.15
105.91	104.45	107.33	107.32	106.91	106.62	107.11	105.66	106.56	105.99	106.16	106.55	105.25	105.13	105.87	103.85	106.11	105.47	105.57	106.07	105.51	104.98	105.44	104.32	104.52	104.36	105.17	105.17	104.77	106.21	105.89	104.14	105.32	107.13	104.43	107.08	106.13	108.23	104.19	105.9	105.58	106.3	106.09	103.28	107.37	106.61	104.43	104.87	106.77	106.37
106.3	106.34	105.19	105.51	106.98	105.98	104.7	105.36	106.43	105.68	104.91	105.84	106.2	105.11	104.51	105.89	105.61	105.71	106.65	106.87	105.9	105.82	104.7	106.91	105.93	106.75	105.98	104.77	105.17	103.76	104.76	106.52	105.94	106.03	105.22	105.71	106.71	105.15	105.88	106.72	105.3	104.93	104.6	107.32	106.25	105.87	106.48	105.88	106.74	105.57
96.819	98.524	97.192	97.06	96.723	98.41	98.642	97.625	96.681	97.949	97.031	98.448	97.302	97.769	98.834	99.332	97.226	97.8	97.488	98.635	96.661	97.665	97.669	96.871	97.653	95.968	98.666	98.771	96.617	97.728	98.209	98.739	98.192	99.124	99.188	98.046	98.378	98.014	97.949	96.657	98.257	98.227	98.254	97.265	98.321	96.714	98.716	96.712	98.163	97.57
105.5	107.37	106.04	106.24	105.98	105.55	105.3	105.96	107.48	105.22	104.51	105.72	105.82	105.09	105.65	105.86	105.96	105.41	104.7	106.78	105.64	106.67	106.26	105.87	106.29	107.31	106.08	108.07	105.41	106.28	105.85	104.24	105.37	105.12	106.05	106.6	105.81	105.58	106.56	105.06	107.03	105.06	104.94	106.38	106.91	105.29	106.4	106.58	103.19	105.13
108.46	108.05	107.35	108.64	107.98	108.03	108.06	108.32	108.22	107.44	108.4	108.74	109.01	107.35	108.7	108.52	109.12	108.75	108.04	108.9	108.74	108.15	110.44	108.11	108.58	106.75	108.21	107.07	107.72	107.66	109.08	107.77	107.49	109.31	108.68	108.31	107.23	108.35	107.49	107.76	108.56	108.63	108.45	107.62	108.1	108.06	107.64	108.23	109.06	108.21
108.74	109.71	108.81	109.03	109.26	107.77	107.41	108.87	107.23	107.07	108.59	108.76	109.31	108.78	108.34	108.14	108.5	109.37	108.9	110.06	110.91	109.42	108.49	108.68	110	108.91	108.32	108.82	108.81	107.41	108.42	108.5	109.62	108.7	106.89	108.19	109.58	108.04	110.14	108.37	108.55	107.57	109.13	110.27	107.96	110.1	108.98	108.55	108.43	109.48
108.49	107.71	109.85	107.3	107.07	107.12	107.57	107.51	108.53	109.39	106.19	108.05	106.68	106.59	107.18	107.72	107.01	107.34	108.14	107.97	106.84	108.26	107.91	107.64	107.49	107.56	106.87	108.18	107.46	105.91	108.59	106.88	108.88	107.42	108.89	109.47	109.54	110.53	107.41	109.25	108.86	107.24	106.3	108.8	107.91	108.22	108.37	109.04	107.42	106.5
97.16	97.506	99.366	97.814	99.333	98.327	99.416	97.076	98.434	99.434	98.236	98.078	98.446	98.279	99.049	99.597	99.316	99.212	98.366	99.386	98.415	97.65	99.167	100.12	99.769	99.851	98.937	98.928	97.816	99.245	101.02	99.75	99.339	99.004	98.706	98.258	100.53	99.254	98.528	101.04	99.579	99.189	99.853	97.685	99.894	98.11	98.474	98.906	97.99	98.398
105.29	104.83	106.75	105.81	106.33	105.83	105.47	104.78	105.54	105.44	105.23	105.47	104.19	105.04	105.68	106.43	105.8	105.87	105.88	105.07	105.69	106.13	106.23	105.88	105.15	104.34	105.86	106.64	106.43	106.41	105.24	104.17	107.62	105.98	104.58	104.99	105.61	105.38	105.4	105.4	104.49	105.71	107.32	104.77	105.1	107.42	105.54	105.13	105.44	106.41
105.87	106.44	105.6	106.04	106.52	105.1	104.99	106.06	106.85	105.51	106.32	105.73	106.01	106.11	107.01	105.41	105.56	106.03	106.5	106.68	106.65	106.3	106.72	106.43	106.65	106.23	104.72	106.43	107.75	106.92	104.39	106.48	106.7	107.29	106.05	106.55	107.62	105.91	107.63	105.92	105.24	107	106.06	106.4	106.24	106.2	104.55	105.33	107.69	106.64
96.693	97.119	98.045	97.522	97.597	97.134	97.483	98.982	98.146	97.487	97.871	97.778	97.82	97.593	100.03	98.265	97.56	97.097	98.155	98.42	96.808	98.144	97.555	98.999	96.941	97.668	97.422	98.023	98.564	97.027	98.036	99.143	99.154	98.686	97.784	99.061	97.643	97.544	98.904	97.894	99.156	98.593	99.797	97.93	96.152	97.606	98.787	98.014	96.081	98.228
105.26	105.54	107	107.91	106.36	107.1	106.34	105.8	106.84	106.94	106.19	106.48	106.23	106.68	105.63	106.49	107.17	106.26	105.93	106.69	106.36	105.39	105.75	107.52	105.53	107.12	106.12	105.46	105.98	105.78	107.05	105.45	106.86	106.87	106.2	107.16	105.8	105.46	106.79	107.68	105.69	105.06	107.85	106.5	107.16	105.56	106.75	106.7	105.31	106.4
97.388	98.45	97.681	98.829	99.58	99.694	99.631	98.753	100.1	100.07	99.936	97.858	99.189	98.925	99.363	99.642	99.031	98.919	99.197	99.021	96.86	98.887	98.663	99.051	99.562	98.064	100.05	100.33	98.733	99.135	99.53	98.375	98.765	99.802	100.65	98.958	99.663	98.022	99.491	98.364	98.425	98.073	97.825	99.881	98.319	99.3	98.335	99.497	97.696	99.66
108.83	108.54	108.34	106.18	109.25	108.28	108.59	109.2	108.36	107.31	108.27	108.23	108.35	108.72	106.98	107.52	108.34	108.76	108.33	108.2	108.21	108.73	107.85	107.27	107.6	107.03	107.24	107.25	107.36	107.77	106.53	107.7	105.97	107.4	108.7	108.47	108.31	108.82	108.41	106.19	109.2	107.33	107.17	108.03	108.52	107.83	108.65	109.73	109.64	107.54
100.2	100.27	100.16	101.22	100.01	100.34	100.73	100.09	100.45	101.04	100.9	99.994	99.972	100.95	100.27	101.38	100.48	100.76	101.77	100.31	101.7	101.85	102.15	101.15	102.16	100.42	100.19	101.41	99.969	99.253	101.1	100.91	101.07	101.96	101.41	99.786	99.008	100.29	99.493	101.4	100.15	100.45	101.12	99.784	101.12	100.23	101.64	101.84	101.13	100.93
97.589	96.688	97.137	99.55	97.821	98.739	98.716	99.21	99.017	98.18	98.311	97.777	99.242	97.151	97.52	97.895	98.202	98.531	99.027	97.491	97.629	98.051	96.982	98.991	98.021	98.852	97.833	99.104	97.609	98.536	98.635	97.543	98.235	97.696	98.198	98.145	97.2	98.956	96.886	98.816	96.017	98.03	97.379	98.501	96.515	99.175	98.262	97.369	98.529	98.331
99.695	96.453	98.125	97.787	97.358	98.03	97.482	97.808	99.104	98.493	98.18	97.053	98.574	98.324	97.384	98.167	98.462	97.478	97.094	98.708	97.691	97.007	97.192	96.944	97.255	98.251	99.085	96.555	96.038	97.898	98.374	96.498	96.892	97.814	97.517	96.556	97.993	99.85	97.887	97.312	99.335	99.403	97.739	98.197	97.544	97.789	98.425	97.905	96.334	97.026
107.11	109.38	107.63	107.43	108.97	108.17	108.56	107.94	107.75	107.85	106.92	108.79	108.7	108.25	108.11	108.03	107.8	107.61	106.73	107	106.11	108.74	109.22	104.93	109.65	107.99	109.21	107.57	108.07	108.82	108.98	108.27	107.14	109.13	107.71	108.29	108.29	108.17	108.03	108.11	106.74	107.84	107.39	107.57	108.53	107.96	108.31	109.42	108.32	106.96
98.558	99.236	99.467	97.863	98.297	99.574	99.585	99.534	99.361	98.319	97.85	100.35	99.349	98.204	97.902	99.796	98.742	99.26	98.878	100.07	100.19	97.176	100.27	97.609	98.495	100.81	98.176	97.842	99.826	99.396	99.706	98.126	98.262	98.957	100.07	99.169	99.548	97.192	99.041	99.47	98.192	97.994	97.935	98.668	98.723	99.115	99.815	99.083	101.22	98.945
110.65	110.23	111.65	111.62	110.15	110.13	112.55	110.24	109.94	108.27	109.62	108.96	109.75	111.81	110.09	111.61	111.01	109.87	110.96	111.12	110.04	110.87	111.18	110.68	110.9	110.06	111.52	109.85	110.59	110.92	108.91	111.07	111.36	110.93	111.37	110.03	109.73	110.11	111.33	108.99	108.24	110.6	112.65	110.55	110.17	111.09	110.41	109.57	111.85	111.1
110.18	110.48	110.58	111.25	111.14	110.79	110.51	110.56	110.5	109.57	109.09	109.13	109.83	110.86	112.21	108.81	108.72	110.06	109.34	109.26	109.32	110.54	110.68	110.49	109.38	110.45	109.04	110.08	110.58	111.1	108.6	109.55	108.68	109.22	110.23	109.08	109.5	110.37	110.67	109.96	110.59	110.64	110.69	110.6	110.17	109.69	112.24	110.64	111.05	109.19
105.63	106.42	106.93	107.9	107.42	106.97	107.26	107.4	106.46	107.48	107.65	105.2	105.3	105.93	108.04	105.65	106.9	107.67	106.13	108.01	107.08	107.88	105.31	106.58	106.6	106.49	108.36	106.96	105.63	108.01	106.28	106.77	105.29	104.64	106.04	106.77	107.35	104.95	105.27	106.65	106.15	105.59	107.8	105.32	107.99	106	107.37	105.99	106.63	106.11
107.53	108.66	108.84	108.13	108.66	109.26	108.81	109.48	108.33	108.21	107.49	108.39	107.6	108.35	110.37	108.42	106.26	109.06	106.59	107.79	109.96	108.99	107.18	108.55	108.19	109.8	107.73	109.05	108.17	108.79	108.68	108.3	108.48	107.48	110.01	109.08	109.15	109.14	108.39	108.21	108.14	107.42	110.57	107.13	108.67	107.26	109.06	108.54	109.65	108.48
106.27	106.92	106.32	105.66	107.27	104.41	106.87	106.05	105.22	107.22	106.82	104.85	105.36	107.1	107.21	105.58	105.73	105.85	105.96	105.16	105.56	106.52	104.76	104.67	105.03	104.93	103.63	105.69	104.93	106.88	106.33	104.69	104.52	105.35	106.34	105.45	106.56	106.33	105.67	105.72	107.06	103.55	106.25	103.55	104.38	105.31	106.86	105.64	105.71	105.51
107.71	108.91	108.56	107.54	108.57	108.46	107.84	108.95	107.93	108.27	108.36	107.36	106.3	108.03	108.33	107.62	108.53	109.63	109.43	110.12	107.57	108.92	108.51	108.53	108.53	107.79	108.28	107.75	109.19	107.19	106.76	108.8	108.49	107.83	107.2	108.98	109.09	107.03	107.92	108.06	107.01	108.78	108.48	107.34	107.79	106.97	108.25	108.87	108.29	108.69
108.33	109.22	109.19	109.97	107.1	108.88	108.14	109.24	109.22	109.11	109.03	108.55	110.03	109.74	110.3	109.14	109.27	109.62	107.38	109.38	109.24	108.7	110.3	107.78	109.06	107.93	108.42	109.19	107.36	109.9	109.4	109.74	108.57	108.84	109.36	108.7	109.44	108.88	107.11	109.08	109.29	108.48	107.95	107.75	108.4	108.14	108.9	108.4	109.82	109.09
105.94	107.24	106.15	105.87	105.91	105.84	106.5	106.52	105.07	105.79	105.4	106.08	104.7	106.59	106.92	106.78	105	106.73	107.17	105.02	106.99	106.44	105.78	106.36	105.94	106.64	106.78	103.93	105.57	105.59	106.1	106.06	106.34	105.39	105.68	105.47	106.62	105.49	105.36	105.03	105.93	106.43	105.14	105.49	104.84	106.03	105.64	107.08	105.47	106.86
98.047	99.354	97.559	96.761	98.266	98.085	98.673	98.051	97.918	96.495	96.889	96.855	99.161	98.894	98.137	98.196	99.325	98.18	97.38	98.107	99.447	97.607	97.03	99.256	97.436	99.586	99.531	97.051	96.893	96.718	99.711	98.061	99.297	97.54	98.058	97.929	98.834	97.571	99.646	99.513	98.731	98.67	96.616	98.872	96.996	97.68	98.948	98.815	98.294	99.517
97.695	98.024	97.957	98.968	98.839	98.275	98.971	99.078	98.23	97.454	97.402	97.447	96.573	97.928	98.184	97.84	98.177	97.61	96.93	96.401	97.914	97.706	96.864	98.064	98.145	97.742	99.302	96.892	97.797	99.179	99.493	98.343	98.125	99.382	97.505	98.663	97.555	97.164	98.045	96.44	97.713	98.214	98.435	97.928	98.431	98.09	97.732	98.395	98.635	98.331
105.01	106.63	105.93	106.24	104.03	105.54	105.76	107.13	105.95	105.32	104.77	105.64	106.18	105.58	106.5	105.94	106.7	107.74	105.32	106.52	105.29	105.43	105.08	104.46	104.93	105.42	106.61	104.72	104.91	108.18	105.43	107.05	106.67	105.76	104.37	107.07	105.47	105.98	105.16	106.36	104.68	104.05	103.29	105.81	103.99	106.14	105.19	104.45	105.4	106.77
106.23	107.69	106.83	108.3	107.58	107.09	108.05	106.35	108.76	107.5	107.66	107.09	107.73	107.49	109.62	108.09	108.01	107.52	107.58	106.66	107.75	108.43	109.31	108.6	107.49	108.43	108.29	106.85	108.5	107.13	107.24	108.79	108.85	108.24	108.32	108.51	107.2	107.42	109.75	109.14	107.89	106.64	106.83	107.04	106.34	107.07	107.86	107.56	108.16	108.11
105.86	105.49	107.04	106.85	105.41	105.05	104.62	105.99	104.08	106.08	106.19	106.17	106.68	104.23	104.77	104.38	106.61	106.04	106.57	105.63	104.25	105.74	105.29	105.09	106.27	105.39	104.93	105.43	107.14	107.83	103.36	106.04	104.8	105.09	105.61	106.67	105.7	106.32	105.87	105.67	107.08	105.37	105.94	105.29	105.95	105.31	107.24	105.14	104.67	106.1
98.521	98.063	100.31	97.737	99.868	98.432	99.728	98.62	99.437	99.727	98.855	98.381	98.107	99.44	100.04	97.933	99.7	98.013	99.65	99.167	98.936	100.86	98.961	98.693	99.152	96.639	99.561	99.336	99.206	99.184	97.433	99.699	98.063	99.862	99.446	101.02	100.12	97.446	97.219	98.526	98.888	98.769	99.084	99.017	98.931	99.924	98.522	98.035	99.987	98.772
100.55	100.39	103.19	102.64	100.08	101.49	100.55	101.69	100.98	101.18	102.38	100.86	100.61	101.11	100.04	100.31	101.25	101.48	100.86	100.48	101.84	99.689	102.12	100.85	100.36	99.877	101.52	101.23	99.683	99.976	100.17	100.02	102.24	102	101.59	99.625	100.9	99.392	101	100.02	101.4	100.93	100.37	101.33	101.14	99.45	100.58	101.24	99.884	99.766
97.978	99.933	99.456	97.498	99.267	98.791	96.404	100.23	98.581	98.618	99.84	99.039	98.351	99.569	99.062	98.648	99.06	99.059	97.774	96.282	98.876	97.125	99.636	97.497	97.793	97.883	98.163	99.464	98.157	98.714	98.472	98.876	97.756	99.908	99.173	98.027	98.345	99.397	98.422	99.46	99.115	97.939	99.044	99.006	99.725	98.85	100.4	99.12	99.054	99.284
108.29	110.61	108.15	109.72	108.3	108.21	107.31	108.69	107.47	109.01	108.33	109.25	108.66	108.65	108.55	107.61	109.07	107.94	108.07	109.21	108.24	108.23	108.12	107.91	107.18	109.74	109.39	108.45	108.68	109.27	107.92	106.48	108.3	108.79	107.82	109.07	110.34	107.84	106.97	108.64	108.14	106.46	107.96	109.15	107.74	108.32	107.24	108.79	108.71	108.36
100.7	99.987	100.75	100.73	100.58	100.67	101.75	101.04	101.54	99.492	100.72	100.46	100.61	100.8	100.49	99.953	102.35	102.47	100.56	100.9	102.14	100.91	100.21	100.92	99.183	100.23	101.68	102.63	100.78	100.42	100.55	101.2	100.76	100.42	101.04	101.37	101.09	101.8	101.41	99	100.19	100.67	100.89	100.42	102.18	100.03	99.452	100.09	102.55	101.56
110.6	107.36	107.71	106.17	110.26	109.41	109.1	108.44	107.51	109.1	108.63	109.41	108.58	107.25	108.07	106.8	107.43	108.84	107.3	110.19	108.29	108.26	107.43	108.16	107.99	107.33	107.23	109.13	109.32	108.28	109.08	107.18	108.34	108.53	107.54	107.65	108.32	108.46	107.89	107.73	108.73	107.47	107.75	108.47	107.66	107.86	107.09	109.1	107.05	107.5
111.32	109.02	109.78	110.78	110.59	109.99	110.71	109.48	111.92	111.42	109.46	110.65	112.41	110.05	110.95	108.99	110.98	111.49	109.38	111.23	110.93	110.17	109.93	109.78	109.77	110.67	110.42	110.51	110	112.28	110.26	109.96	111.3	110.96	111.11	108.67	110.17	110.04	110.33	111.37	109.33	109.7	110.38	111.53	109.36	111.38	110.35	111.28	109.05	110.97
107.95	109.47	108.62	108.02	107.43	109.53	106.9	108.39	109.78	108.68	108.29	106.06	107.92	108.22	108.7	108.85	108.84	107.19	108.06	108.54	107.54	107.14	107.03	109.53	109.07	108.41	108.84	109.41	107.62	106.8	109.86	109.2	108.29	108.35	108.5	107.54	109.85	108.81	110.23	108.45	105.7	106.84	107.71	110.37	106.86	106.98	108.35	107.94	109.69	109.28
106.93	104.45	106.6	106.43	104.12	105.75	105.2	106.07	104.92	105.16	105.74	105.67	105.23	105.06	104.24	105.3	105.96	105.7	104.67	105.08	105.34	105.82	105.48	106.11	104.15	105.93	106.11	105.6	105.81	105.11	106.47	105.07	104.97	107.17	104.63	105.81	106.21	105.36	105.38	105.41	106.49	106.34	106.1	105.92	104.78	104.81	106.45	106.92	106.29	105
104.83	105.63	105.03	106.33	105.04	103.98	106.64	105.65	106.08	105.98	105.61	105.84	105.63	106.09	105.39	104.82	105.01	104.52	105.45	105.95	105.95	107.55	105.86	104.9	106.58	105.32	106.73	105.96	104.57	105.94	105.67	106.55	106.01	104.95	105.55	106.38	105.02	106.4	106.87	104.73	105.97	106.96	103.93	104.88	104.46	107.07	106.75	104.89	106.37	104.75
106.16	106.42	104.82	104.91	105.33	106.27	104.82	105.24	105.03	106.98	104.93	105.9	105.53	107.06	106.81	105.47	105.65	105.25	104.92	106.45	107.54	107.02	106.29	107.14	105.68	105.48	105.8	105.42	106.49	104.47	106.6	106.75	105.43	106.82	106.4	105.42	107.09	105.81	105.73	105.56	104.87	105.71	107.1	106	107.38	105.84	103.94	106.4	106.05	105.92
105.58	105.14	105.2	103.27	106.38	106.83	106.86	106.2	107.44	108.36	104.82	106.07	106.22	104.45	106.51	106.32	106.22	105.72	106.47	106.02	106.13	105.78	104.71	105.56	106.27	105.61	106.37	106.25	104.82	106.55	105.89	106.82	105.98	105.79	106.3	105.31	105.19	105.93	104.75	105.04	105.74	104.55	104.46	106.3	105.3	107.15	105.33	106.2	105.08	106.16
99.116	97.688	96.434	98.883	98.566	96.297	97.4	97.386	98.759	97.829	98.449	97.075	98.066	98.327	98.186	97.01	97.804	97.563	98.83	97.778	98.299	99.096	98.784	97.984	98.773	99.203	98.342	98.109	96.661	98.732	98.282	97.385	98.151	98.774	98.066	98.146	98.199	98.962	98.6	96.913	98.217	97.908	97.202	98.399	96.443	99.037	97.861	99.137	99.517	97.614
107.73	107.79	107.22	109.03	107.71	108.4	107.65	109.77	107.27	109.73	108.29	108.59	108.43	107.94	108.73	106.77	108.52	108.27	107.91	107.52	108.03	109.18	107.32	106.77	109.04	108.69	107.66	108.25	108.77	107.87	108.79	108.19	106.06	107.79	109.45	108.48	109.44	108.2	107.17	106.14	107.92	107.53	108.64	108.81	107	108.82	107.1	108.2	106.93	108.28
107.75	106.65	107.73	107.7	108.07	107.75	107.25	108.79	107.61	108.36	107.96	107.95	107.61	108.69	107.02	107.33	108.1	109.94	108.46	108.33	108.07	108.7	108.26	107.46	107.65	106.78	107.21	109.34	106.55	107.68	107.17	106.83	105.53	106.55	106.96	108.29	107.8	107.42	107.9	106.53	107.36	109.11	107.98	108.56	107.93	107.88	106.54	108.15	109.32	107.68
103.78	105.88	104.07	106.66	104.49	104.86	107.54	104.39	106.18	106.42	104.97	104.53	107.43	105.18	105.55	104.35	106.46	105.67	105.31	104.78	105.13	106.81	105.37	104.07	106.52	105.2	106.33	106.24	105.03	105.59	106.07	104.65	104.43	103.54	106.22	105.06	106.02	105.12	104.81	105.71	104.78	106.31	105.14	104.29	105.39	106.69	106.04	106.3	106.6	105
107.5	105.84	107.45	106.53	105.72	107.04	107.08	105.12	106.25	108.85	107.78	105.45	106.6	107.54	105.69	105.76	105.82	105.34	107.8	105.79	106.36	105.99	105.86	106.71	106.29	106.36	106.79	105.61	107.97	106.64	107.01	105.48	104.88	106.27	105.24	106.23	105.6	105.13	107.36	105.79	105.57	106.84	105.15	106.3	105.98	107.52	106.61	107.22	105.33	106.95
106.08	104.51	105.25	106.14	105.44	105.44	105.02	106.65	108.46	105.69	105.66	105.89	105.68	105.07	105.67	104.95	105.43	104.98	106.56	105.55	106.21	105.25	106.61	104.36	105.14	106.4	106.43	104.8	105.78	104.79	106.66	104.46	105.79	105.86	104.68	106.83	104.5	105.33	105.3	104.95	106.21	106.03	105.16	104.78	106.68	106.93	105.48	105.72	105.32	104.57
107.55	109.08	108.62	107.95	107.21	108.34	108.2	108.27	106.53	106.2	109.02	107.41	108.72	107.91	106.33	107.74	107.74	107.53	107.31	107.51	107.38	107.71	109.96	107.02	106.35	108.73	108.6	107.98	108.19	107.76	105.98	107.34	107.48	106.97	108.22	108.12	108.5	108.63	108.02	106.27	108.31	108.05	108.01	107.26	109.03	107.14	108.43	107.74	106.56	107.19
107.21	108.81	108.1	106.4	107.22	107.16	107.77	106.9	107.4	108.9	108.18	106.31	108.21	107.46	106.66	108.19	107.94	108.41	109.31	106.87	108.91	108.6	108.53	107.86	107.2	108.3	107.28	109.63	106.73	108.59	108.01	109.65	108.98	108.83	108.88	106.19	107.77	108.14	107.1	107.51	107.35	108.39	107.25	108.07	107.41	108.88	108.81	107.48	107.71	107.14
108.64	107.5	107.64	107.64	107.66	105.71	108.21	107.78	107.48	108.25	107.79	108.46	108.75	108.58	107.85	107.41	107.8	107.77	107.65	109.7	109.95	108.38	106.76	107.72	107.12	107.39	108.78	107.26	107.98	107.36	106.88	107.93	107.04	105.63	108.12	107.93	108.33	108.39	109.85	107.4	107.67	108.23	106.2	108.8	108.41	107.16	107.1	108.42	107.99	108.88
105.5	105.21	106.31	107.17	106.39	106.96	107.36	106.5	105.16	107.19	105.74	105.68	106.14	104.78	106.33	105.13	106.26	106.31	104.53	106.36	106.25	104.8	104.67	104.89	105.07	106.39	105.52	105.38	105.94	104.9	106.95	104.69	105.79	107.43	106.98	104.09	105.13	106.63	104.62	105.6	108.17	106.66	105.26	105.84	105.83	106.46	104.73	105.49	106.38	105.23
105.64	105.48	105.42	105.95	104.52	107.69	106.84	106.57	105.11	106.93	106.25	105.43	105.15	105.14	106.47	105.06	107.05	106.27	105.76	107.28	105.53	104.76	106.35	105.14	106.89	105.85	106.35	105.95	106.4	106.84	104.59	106.22	105.59	106.7	107.7	106.13	105.94	105.83	105.93	106.36	105.99	105.76	104.52	106.59	104.6	104.89	105.28	108.15	103.91	103.88
109.17	107.52	110.26	107.54	106.94	108.13	107.99	108.25	109.61	106.78	107.69	108.85	108.81	109.1	109.25	107.76	107.92	108.97	107.16	108.42	108.47	108.73	108.34	107.09	107.11	107.23	109.4	107.03	108.7	107.84	108.61	106.71	109.38	109.13	108.92	108.03	107.97	107.37	109.43	108.47	108.05	108.16	108.56	107.02	109.07	109.65	108.26	109.14	108.55	107
105.42	106.56	105.47	105.34	105.58	106.55	104.43	106.13	105.71	105.79	104.88	105.64	105.45	105.68	106.35	104.83	106.6	105.49	105.4	105.08	104.5	105.3	107.43	106.32	105.69	105.4	105.79	106.82	104.47	105.6	104.58	105.86	104.97	107.09	106.15	105.59	105.12	106.66	105.89	105.26	106.27	106.08	105.56	105.42	104.56	105.07	105.09	106.03	104.89	105.28
107.77	106.28	106.63	106.68	106.39	105.95	106.35	105.18	106.27	106.58	106.35	106.94	106.62	105.97	107.74	105.22	104.39	106.98	106.28	106.63	106.4	106.26	105.1	106.33	106.28	107.53	105.3	107.21	106.03	106.52	105.31	106.36	106.58	105.27	107.25	106.29	106.47	105.27	105.92	106.16	105.77	105.11	108.13	105.43	106.72	106.07	105.48	106.31	106.67	105.68
108.59	111.13	111.91	110.03	109.19	109.69	111.22	109.5	109.59	110.32	109.15	110.21	111.41	109.51	110.58	109.5	110.68	110.38	110.55	110.56	110.24	110.35	109.75	110.02	111.23	108.57	110.63	111.29	111.03	110.55	108.89	111	108.98	107.83	110.76	110.88	110.48	109.48	110.8	111.1	110.94	110.22	110.48	108.3	110.69	109.73	111.41	110.21	110.64	110.33
107.83	109.99	107.62	109.07	109.13	107.81	107.24	107.13	108.79	107.45	108.15	109.62	107.55	107.79	109.91	107.06	107.11	108.12	106.69	107.84	106.09	108.8	108.21	107.98	110.35	108.57	110.12	108.07	109.6	107.44	108.17	107.75	107.83	107.26	106.97	108.41	107.6	107.68	108.56	109.35	110.22	108.31	107.25	108.35	109.27	107.95	108.15	107.72	107.04	106.74
108.56	109.16	109.01	109.37	109.12	107.6	108.76	108.07	106.59	108.71	109.55	108.99	107.04	107.5	107.32	108.89	109.15	108.95	108.35	108.73	109.1	108.53	108.12	107.38	107.24	107.94	109.29	110.4	109.53	107.51	108.87	108.04	106.76	110.66	108.69	108.77	107.86	109.07	107.73	108.71	108.14	108.28	108.93	107.58	109.34	108.69	109.52	107.44	108.81	108.16
98.729	98.486	99.794	98.285	99.676	98.049	97.818	98.886	98.461	99.898	99.136	98.84	98.803	98.379	99.517	98.198	98.638	99.357	97.342	99.17	98.029	98.647	99.622	98.682	99.534	100.56	99.343	99.189	99.493	98.438	98.73	100.17	99.778	99.142	98.042	97.963	98.83	99.226	98.493	98.293	100.47	97.362	97.151	98.981	99.53	99.257	98.913	101.04	98.892	99.152
107.04	105.85	107.28	105.98	104.03	105.34	103.3	105.45	104.46	104.84	104.44	106.14	104.88	104.63	104.67	104.76	105.11	106.85	105.59	106.15	104.3	104.89	104.76	105.35	106.3	104.89	105.32	104.77	105.53	106.46	106.58	105.69	105.51	104.43	105.3	106.63	105.37	105.26	106.38	106.12	105.03	107.71	104.54	106.36	105.33	105.38	103.57	104.51	107.44	105.48
105.35	106.6	104.54	106.5	106.38	103.97	105.63	104.92	105.16	105.49	107.68	105.97	103.42	107.07	106.6	104.86	104.35	105.29	104.36	104.95	105.25	106.58	105.86	104.92	105.01	106.48	105.45	106.8	106.16	105.07	106.23	105.62	106.06	105.01	104.79	104.91	104.46	107.74	106.35	105.88	104.38	105.27	105.22	104.92	107.5	105.53	105.22	106.21	105.65	104.9
106.81	106.91	106.83	105.61	105.78	106.89	107.11	106.32	106.94	106.01	106.86	106.81	105.71	106.36	107.24	104.86	105.36	105.76	106.38	105.41	104.51	106.08	106.42	107.21	105.46	106.24	107.44	106.91	106.59	107.25	105.42	107.28	107.14	105.42	106.47	105.43	106.32	106.1	107.31	105.1	107.94	106.23	106.2	107.2	105.7	106.56	107.32	105.07	106.39	107.14
100.01	98.38	97.195	98.228	99.032	98.353	99.037	97.382	98.215	96.951	98.441	96.924	98.148	97.389	98.42	98.809	98.351	98.108	98.312	97.048	98.527	98.053	97.58	98.91	100.36	98.982	98.472	97.194	98.683	97.119	96.978	99.654	99.02	99.018	97.354	97.852	97.822	98.726	98.875	97.117	98.809	98.689	97.124	97.715	96.598	99.466	98.023	98.103	97.846	95.678
102.17	102.14	100.33	103.49	100	102.31	102.26	102.23	101.76	100.78	103.2	102.35	101.65	103.5	101.75	103.06	99.844	99.555	100.61	101.44	101.15	101.61	100.58	102.36	99.856	100.53	101.83	100.34	100.95	100.07	102.31	97.931	99.794	99.457	102.46	102.08	101.54	101.28	101.23	101.92	101.59	101.61	101.6	101.83	100.54	99.417	101.55	100.01	101.7	100.64
105.33	106.59	105.59	105.2	105.43	105.93	107.08	105.14	107.42	105.75	106.16	105.56	105.55	106.18	106.54	104.72	105.28	106.31	105.7	104.96	106.46	106.15	104.91	106.77	105.12	105.25	105.87	107.79	106.07	106.21	104.4	105.57	106.41	105.86	105.33	105.32	105.8	105	104.48	106.66	104.87	106.13	106.66	106.61	106.73	105.37	105.56	105.6	106.55	104.88
108.19	107.17	109.01	108.03	108.75	108.53	107.09	107.59	108.17	108.45	109.23	107.78	107.11	108.88	108.1	108.18	110.09	107.69	108.2	108.14	108.63	108.4	107.79	109.4	109.03	108.38	109.3	108.74	108.26	108.25	107.73	108.67	108.81	108.68	107.19	107.45	108.74	107.73	108.28	109.14	106.56	107.97	107.91	107.9	107.51	109.05	108.71	108.88	110.36	106.16
110.69	111.04	109.71	109.69	110.29	111.04	109.52	110.55	110.87	111.06	111.53	110.92	110.05	110.25	111.49	109.9	110.82	111.05	111.36	111.69	108.76	111.98	110.06	109.93	110.24	110.54	111.25	109.81	109.06	110.64	110.46	111.27	111.09	109.32	110.84	110.29	110.75	112.33	110.27	110.2	112.61	110.62	110.91	112.57	111.58	109.66	110.37	109.19	111.66	111.09
96.999	98.88	99.194	98.617	97.36	97.431	97.388	97.324	98.363	97.965	97.384	98.645	98.66	97.705	97.461	98.595	97.15	98.761	98.38	98.441	97.991	98.583	98.646	97.933	97.115	97.562	97.96	98.219	97.827	99.416	98.435	98.505	97.466	98.369	96.523	97.655	98.172	97.944	97.57	98.301	98.067	97.826	97.622	97.122	98.64	99.01	97.661	96.654	98.533	98.748
99.115	97.191	96.796	97.913	97.583	97.997	96.985	98.13	97.682	98.78	95.041	98.66	97.26	97.41	97.941	98.325	97.642	97.87	97.407	99.146	96.2	98.021	97.047	96.589	97.163	98.123	98.339	98.58	97.003	99.461	98.787	97.889	98.785	97.804	96.589	99.22	98.095	96.463	98.511	97.841	97.76	99.257	97.69	98.228	96.038	97.862	98.711	98.937	98.788	97.733
106.66	106.33	104.74	104.63	104.25	105.04	105.88	104.21	105.3	104.68	107.29	105.91	106.73	103.13	104.63	105.25	105.89	106.04	107.27	105.42	105.58	106.32	105.65	106.57	105.21	105.83	105.72	104.56	105.67	108.09	106.43	105.64	105.97	104.29	106.4	106.26	104.76	105.35	104.23	105.77	107.11	104.34	105.3	105.05	107.51	105.26	106.5	105.74	106.53	106.08
99.053	98.399	97.773	96.969	97.926	98.335	97.767	98.395	97.767	98.356	97.641	98.969	98.754	98.411	98.496	98.258	96.932	98.969	97.72	98.106	97.559	98.615	97.156	98.271	98.404	97.307	97.607	98.506	97.147	98.784	97.732	96.69	97.541	97.998	98.053	97.7	98.898	98.178	99.123	97.62	97.693	98.988	97.426	98.626	97.855	99.117	97.1	99.68	96.928	97.663
106.29	107.68	107.1	107.56	108.25	106.67	110.03	106.21	108.77	107.73	106.89	106.77	106.6	107.78	108.76	106.44	109.05	106.85	107.7	106.86	106.61	107.95	106.53	109.54	107.31	108.26	106.28	107.29	109	107.15	109.68	106.85	107.99	109.02	107.06	107.32	107.56	108.03	106.68	107.87	108.57	108.24	107.75	107.89	108.7	108.55	108.19	108.82	108.63	108.61
102.07	100.04	101.34	102.12	101.42	100.71	101.5	101.12	101.01	100.77	101.7	100.46	99.079	102.87	101.24	100.76	100.95	101.97	100.78	101.21	100.73	100.59	101.7	101.11	100.74	100.18	101.45	101.56	100.14	100.05	102.47	102.11	102.92	100.2	99.22	101.33	101.61	100.67	101.8	102.4	102.49	101.07	99.861	100.32	100.55	100.35	100.53	100.28	101.07	102.05
100.73	100.09	102.14	100.1	100.49	100.37	101.08	101.46	101.52	100.97	102.36	99.819	102.1	100.91	99.995	101.35	101.28	98.423	100.95	99.037	100.64	98.992	99.882	100.57	99.782	100.68	99.134	100.47	102.05	99.832	99.647	101.69	101.83	100.66	98.734	99.672	99.574	100.3	100.51	100.56	100.01	101.45	100.51	100.72	101.71	99.634	99.517	101.36	100.47	101.33
99.608	100.18	99.082	98.572	99.666	99.339	98.375	100.77	98.63	98.136	97.744	97.26	99.239	98.44	99.527	98.715	99.993	97.911	99.41	97.667	98.026	100.06	97.83	98.085	98.284	97.493	98.525	99.223	97.938	98.068	98.571	97.492	97.831	98.596	97.703	99.078	98.141	99.563	99.2	98.23	98.909	98.284	97.227	99.406	97.041	99.563	99.284	99.07	98.865	98.01
106.43	108.98	107.23	108.97	106.76	107.63	108.52	107.91	108.09	107.98	107.81	109.16	107.78	108.49	108.68	108.03	105.66	106.86	107.16	107.57	108.14	108.79	109.04	107.45	107.53	107.74	109.07	107.41	107.83	109.05	107.6	106.41	108.09	108.04	106.77	107.94	108.69	108.47	108.2	107.38	107.76	109.31	109.18	108.07	107.64	107.14	109.32	107.79	109.02	108.79
105.44	105.76	106.34	106.83	106.87	106.94	105.74	105.08	106.41	106.1	106.25	105.87	106.7	106.32	105.54	106.41	105.65	107.11	106.77	106.54	106.08	105.32	105.54	107.18	104.41	107.17	106.39	106.38	106.16	107.27	106.79	107.23	106.73	106.53	105.11	105.96	105.1	106.62	108.02	105.58	107.13	107.46	107.05	107.78	106.15	107.1	107.25	103.84	106.47	107
98.4	98.572	100.31	98.035	96.28	96.709	98.594	99.534	99.404	97.686	98.505	99.121	98.227	98.292	97.818	96.824	98.486	96.385	98.431	97.051	98.956	97.443	98.491	96.617	99.487	98.307	98.691	99.625	97.218	97.702	97.797	99.714	98.539	97.991	98.094	99.266	98.39	97.265	97.989	98.097	97.869	97.886	98.188	98.096	98.063	99.121	98.204	100	99.721	99.355
106.42	105.93	105.41	105.23	105.02	105.02	105.38	105.39	105.9	106.13	107.16	105.28	106.33	105.33	106.37	107.15	105.19	105.08	106.86	107.02	106.49	105.23	105.48	105.09	107.65	105.6	104.96	105.71	106.74	106.98	106.07	105.94	107.06	105.4	105.87	106.85	106.66	106.64	106.34	105.48	104.83	105.92	105.34	106.94	105.53	105.81	105.35	105.74	105.73	105.55
98.552	99.613	100.57	97.994	99.243	99.083	97.87	99.599	98.186	98.827	98.076	98.475	96.652	97.696	98.481	98.832	99.187	99.853	98.383	98.956	99.362	97.996	98.127	98.877	99.255	97.484	98.704	99.242	98.749	99.287	99.048	96.96	98.121	100.48	98.285	98.128	98.108	99.945	98.732	97.619	97.717	100.76	98.879	99.386	100.02	98.623	98.455	97.81	97.353	101.2
97.667	98.553	98.652	97.395	99.152	97.101	98.182	98.203	96.46	97.936	98.98	97.859	97.186	98.053	98.395	99.63	96.154	98.406	96.697	99.346	99.017	97.609	98.7	99.671	98.042	97.547	97.764	98.099	98.929	97.31	97.888	96.812	97.318	97.714	98.844	97.5	97.304	96.372	97.259	98.269	99.34	97.39	98.997	96.894	97.748	97.296	99.292	97.457	98.594	100.31
101.65	100.98	101.07	100.55	99.746	99.529	102.2	99.555	101.72	99.86	100.03	101.41	100.38	100.71	99.771	98.658	101.41	99.975	100.4	102.41	101.18	101.34	100.83	101.88	100.55	100.15	100.94	101.9	102.05	100.65	101.42	99.92	100.34	100.37	101.01	100.34	102.42	100.27	101.1	100.93	100.88	101.08	100.36	100.46	100.63	101.17	101.58	99.418	100.4	100.7
102.8	102.2	102.87	103.21	100.44	102.97	102.71	104.57	102.27	103.47	103.13	102.31	102.99	102.95	102.98	103.52	104.21	100.51	103.66	101.48	104.34	102.19	102.62	100.83	102.28	102.16	103.3	102.04	102.95	101.7	101.91	102.6	103.08	101.97	103.82	101.73	103.34	102.44	102.29	102.94	101.8	102.31	102.49	102.41	102.34	103.8	102.84	102.72	101.65	102.66
105.76	105.66	106.78	105.2	105.42	104.77	105.63	105.97	104.98	106.24	105.64	104.33	106.36	106.07	105.78	105.94	104.99	105.44	106.17	105.04	104.22	105.22	106.76	106.57	106.23	105.23	106.62	104.76	104.81	105.66	106.76	104.08	104.83	105.68	105.72	105.88	104.58	106.84	105.71	107.97	106.22	107.3	106.33	105.95	106.65	104.93	105.13	107.17	105.81	104.7
97.653	99.024	98.669	96.237	97.14	98.333	98.993	99.463	97.443	98.828	98.819	97.708	97.264	99.03	99.277	97.789	98.509	98.811	97.1	98.106	98.056	98.256	98.965	97.621	100.13	97.999	97.061	97.503	97.354	97.323	99.359	98.528	99.059	97.867	97.406	98.176	98.191	99.037	97.396	98.8	97.835	98.03	99.917	98.389	97.385	96.817	98.672	96.356	98.61	98.668
106.31	104.77	104.9	104.76	104.57	106.69	104.38	106.13	105.56	103.08	105.73	106.64	106.23	105.77	104.7	106.34	106.48	105.92	104.58	105.28	105.18	105.53	104.24	105.49	106.51	104.54	105.38	105.4	107.39	106.12	105.45	105.09	106.94	105.89	105.63	104.86	104.93	106.84	105.51	106.01	105.52	104.71	105.15	107.34	105.81	105.81	107.14	106	105.4	103.22
106.71	105.93	106	107.76	105.04	105.52	104.41	105.36	107.34	106.15	105.72	105.76	106.05	107.44	105.76	106.49	107.54	105.99	107.99	106.92	107.62	104.73	107.42	105.71	107.91	105.91	105.81	106.69	105.41	108.03	105.59	105.82	106.72	107.44	106.33	105.7	106.52	106.29	106.83	107	106.63	107.8	106.17	106.88	106.65	107.19	106.34	106.12	107.66	106.24
105.19	104.67	104.52	104.99	106.23	104.92	105.76	104.1	106.4	106.08	105.25	104.67	106.51	105.41	105.08	105.72	106.21	104.2	105.52	104.49	105.6	105.02	105.17	105.12	105.53	105.41	105.85	106.57	104.38	106.75	105.81	106.77	103.47	105.19	104.98	105.06	106.44	107.06	105.44	104.47	105.35	105.88	105.2	104.55	105.8	107.64	105.01	104.73	106.3	106.9
100.96	99.502	98.614	100.08	99.218	98.111	98.521	99.251	97.862	98.85	99.183	97.56	98.066	98.11	98.072	99.746	97.99	100.32	98.144	97.91	98.529	99.675	98.638	98.835	97.884	97.782	99.611	100	99.114	97.997	100.57	98.477	100.08	98.521	99.296	99.036	98.691	99.012	99.319	98.427	98.918	98.257	100.68	98.793	99.15	97.869	98.137	98.175	98.855	99.775
106.34	107.43	106.66	107.35	106.66	105.76	106.72	105.93	107.17	107.2	105.13	106.41	104.78	105.75	107.19	107.6	106.16	106.27	106.31	107.15	108.35	109.67	107.66	107.63	106.46	106.88	105.53	106.92	107.17	105.13	105.93	106.9	106.1	105.52	106.6	107.08	107.05	106.46	106.55	105.75	106.37	106.18	104.73	107.4	105.73	106.69	107.28	106.16	106.98	106.9
99.383	101.57	101.68	100.4	100.17	100.72	100.42	100.83	99.866	100.39	100.12	102.07	100.59	100.44	100.4	99.886	100.6	100.24	99.613	99.125	99.406	102.14	99.598	100.35	101.28	100.71	101.59	100.8	100.82	100.06	101.17	100.03	99.046	99.747	101.89	101.1	99.445	99.954	99.734	100.09	100.67	99.693	100.76	100.95	100.53	99.757	100.19	100.58	99.877	102.18
105.85	105.38	106.18	106.02	106.06	104.5	107.53	106.28	106.05	106.16	106.54	104.64	106.53	106.13	105.6	107.42	104.87	106.03	106.66	106.28	107.02	106.03	105.89	107.43	104.92	105.69	106.93	104.99	105.67	105.82	105.59	104.11	106.17	107.38	105.96	106.14	105.74	104.85	105.86	107.62	107.14	105.06	105.1	104.57	105.3	106.55	106.02	106.49	107.13	105.97
106.64	107.43	105.93	106.17	105.33	105.63	106.51	106.37	105.9	105.54	105.92	106.31	105.82	105.2	105.62	105.65	105.4	106.33	104.74	105.97	104.95	104.29	106	106.09	105.2	107.4	104.73	104.42	106.04	105.27	105.03	106.28	103.68	105.38	105.89	106.53	104.66	106.62	106.6	106.84	105.94	104.96	106.53	106.57	105.65	104.92	106.4	105.35	106.36	105.86
105.87	105.79	106.08	106.28	106.34	106.19	104.87	106.27	106.48	106.02	105.64	105.88	107.06	106.49	105.17	105.86	105.24	105.76	105.34	106.54	105.1	106.64	105.03	106.04	106.16	105.45	105.59	105.92	105.39	106.56	106.69	106	106.02	105.6	105.38	104.82	106.63	106.18	106.05	106.06	105.63	105.57	105.36	106.88	106.4	106.08	106.55	105.24	107.08	104.98
108.26	107.98	105.87	108.19	109.21	106.94	109.27	108.53	108.45	107.47	107.17	108.27	108.17	107.59	108.47	108.9	107.99	109.18	110	107.71	108.85	108.4	110.14	108.46	109.23	110.55	109.8	107.76	108.66	110.57	109.32	108.2	108.68	109.68	108.5	109.71	108.71	109	108.56	108.57	109.76	106.39	108.19	106.94	108.92	107.44	108.48	108.96	107.98	108.88
108.54	107.67	108.19	109.97	107.41	108.47	109.3	107.76	107.46	107.77	106.3	109.13	108.63	108.43	107.49	108	109.56	108.57	108.31	107.24	108.08	106.87	109.57	109.15	107.9	108.38	108.77	108.25	107.26	108.74	108.48	108.89	107.81	106.01	108.74	108.99	108.55	108.1	108.5	107	109.59	108.61	107.93	107.9	106.61	105.4	107.37	108.88	108.19	108.87
105.82	105.71	105.96	105.58	104.93	106.46	107.46	107.13	106.4	104.92	106.45	104.17	103.56	104.43	106.16	105.96	105.28	104.71	106.33	104.29	103.91	106.48	106.23	106.42	104.91	106.03	106.62	106.33	105.76	105.92	106.74	104	106.19	105.95	104.52	105.94	105.28	104.99	104.24	107.49	105.8	105.39	106.96	103.77	105.98	104.77	104.86	106.63	104.46	105.04
106.77	106.05	107.55	107.36	107.77	107.21	107.1	106.89	106.66	106.25	107.21	105.73	105.94	107.39	104.92	106.92	104.14	106.2	106.71	107.68	105.41	106.87	106.58	107.55	108.11	107.04	107.3	106.86	105.59	106.52	106.18	105.69	106.72	104.66	105.67	107.09	106.3	106.46	107.36	106.05	107	107.18	106.48	105.91	105.52	107.05	106.64	106.25	107.06	106.6
107.64	106.9	108.22	109.94	108.2	107.2	106.62	107.02	109.84	107.54	107.67	107.22	107.99	108.25	107.37	108.19	108.38	107.57	107.05	108.53	106.99	108.68	109.16	106.56	107.94	109.17	106.8	108.3	107.62	106.52	108.79	107.32	107.75	108.37	107.08	108.17	109.44	108.14	108.58	107.04	108.58	108.12	108.72	108.5	107.46	107.29	106.99	106.7	109.34	108.93
106.22	103.68	106.33	105.11	104.4	105.28	105.39	106.71	104.62	106.32	104.34	105.32	105.08	106.39	105.35	106.69	105.76	105	106.24	105.38	106.41	104.69	106.02	105.8	104.62	105.34	104.82	106.18	104.29	104.8	105.79	104.53	104.31	104.92	105.08	105.72	104.57	105.39	106.31	106.49	105.51	105.52	104.4	105.98	105.22	106.93	105.71	107.15	105.83	105.83
109.46	108.41	108.28	108.48	107.9	107.62	107.77	108.92	108.26	106.76	109.93	107.88	107.8	107.6	107.54	108.19	108.67	107.41	108.23	108.08	109.38	108.49	109.81	109.07	106.5	107.28	107.65	109.68	108.1	108.7	108.08	109.44	107.73	108.93	108.72	106.49	109.12	107.83	108.24	107.27	107.71	106.42	107.31	109.15	107.07	107.29	107.84	108.41	107.32	107.35
108.21	108.11	108.73	108.3	106.9	108.02	106.84	107.64	107.74	108.31	107.1	107.74	106.11	105.7	107.77	108.79	107.86	108.87	107.49	108.55	107.6	108.65	106.69	109.2	107.61	108.81	109.56	107.6	108.18	108.03	106.44	109.76	109.17	108.29	108.25	108.55	105.95	108.76	108.05	108.72	104.9	108.63	108.64	109.64	108.37	107.91	109.02	107.68	106.66	106.95
100.83	98.985	100.61	98.641	97.846	100.4	99.108	98.04	98.892	99.784	99.307	99.072	97.702	100.06	99.493	97.762	99.285	98.99	97.727	98.205	100.17	100.04	99.494	99.675	99.084	98.975	99.422	99.406	98.966	98.219	99.205	99.541	98.483	99.102	97.191	98.037	100.02	99.409	98.979	97.89	99.163	97.961	99.025	98.443	99.276	98.543	98.078	98.181	100.6	98.532
98.275	98.77	98.69	97.44	97.379	98.706	97.673	99.379	97.634	98.261	98.132	97.964	99.784	99.622	97.609	97.017	96.133	97.804	99.04	96.162	98.237	98.475	98.673	97.64	96.521	96.664	98.335	98.302	98.286	98.036	99.633	99.089	98.617	98.898	98.052	97.252	99.328	96.846	98.995	99.023	98.344	98.539	97.612	99.051	97.564	98.264	97.11	98.005	98.324	96.56
109.2	109.2	108.84	110.23	107.77	107.32	108.3	108.43	107.76	106.33	107.05	108.41	108.18	108.79	107.9	110.56	108.42	107.77	107.84	108.83	107.65	107.86	109.32	109.07	107.79	108.13	107.74	109.43	107.65	107.3	106.93	109.82	107.72	108.42	109.19	109.13	109.54	107.15	109.23	107.62	107.77	108.02	108.42	107.6	108.43	109.12	108.89	108.27	107.87	107
106.91	107.73	105.56	107.9	103.43	106.77	105.26	107.14	105.79	106.52	107.16	105.35	105.9	107.53	107.33	106.61	106.01	107	105.23	107.56	104.61	107.71	106.56	105.75	106.17	106.66	106.93	105.42	105.48	105.79	107.95	106.79	106.78	107.33	107.41	106.2	108.22	106.86	107.63	107.21	105.41	105.84	106.22	107.06	104.72	105.47	105.91	105.77	107.2	106
112.11	109.18	111.3	111.64	110.54	109.74	109.88	109.44	111.08	111.42	110.08	109.98	109.22	110.96	110.24	110.79	111.21	111.14	109.88	110.33	109.69	111.62	110.8	111.84	109.31	110.43	110.78	111.33	111.23	110.26	110.82	109.85	111.11	111.39	110.2	110.3	111.22	110.8	110.57	108.72	109.34	109.04	110.19	111.11	109.76	110.27	110.77	111.43	111.02	111.34
104.75	106.95	104.26	105.43	105.07	104.7	106.45	106.26	105.1	105.94	103.69	107.34	105.08	107.63	104.35	105.99	105.61	105.05	105.02	104.31	104.73	106.56	105.1	104.51	104.49	105.43	104.94	104.82	104.94	104.59	105.88	106.3	104.04	106.86	106.04	106.47	105	104	104.53	106.92	104.61	105.46	105.39	105.63	105.94	104.99	104.41	106.23	106.06	106.22
106.32	104.65	105.62	105.19	105.77	105.63	106.09	106.62	106.54	105.71	105.66	104.75	105.45	106.24	107.89	104.66	105.41	105.95	103.95	105.34	105.22	105.23	104.84	105.28	106.6	105.99	105.5	106.21	105.5	103.67	105.83	106.12	107.84	106.24	105.5	105.58	103.98	105.32	104.56	107.1	105.92	104.74	105.77	103.83	107.87	103.58	106.04	105.64	106.33	105.62
106.91	107.86	107	107.22	107.61	109.44	108.78	107.77	108.25	109.91	106.97	107.94	109.78	107.48	107.99	109.14	109.18	109.05	107.53	109.24	108.57	108.16	109.42	108.54	110.15	107.07	106.89	108.14	108.43	108.02	108.61	108.08	109.4	108.25	107.93	108.38	107.88	108.7	109.35	110.06	107.77	107.6	107.82	109.34	108.9	108.3	107.38	108.64	108.57	109.07
105.13	106.83	105.31	105.18	105.26	105.7	106.21	105.82	105.46	105.76	105.44	105.78	105.77	104.65	105.97	106.34	106.36	106.85	105.18	106.01	106.56	106.19	104.86	105.41	104.03	104.98	105.49	105.71	103.74	104.85	104.95	103.95	105.28	106.22	106.45	105.38	104.63	108.47	106.78	105.84	105.35	105.42	106.25	105.22	106.8	104.8	105.72	106.38	106.58	106.45
104.56	105.5	105.74	104.95	103.65	105.41	105.79	105.54	105.99	105.34	105.34	106.01	105.37	106.02	105.47	105.56	104.62	106.02	105.47	105.81	106.01	106.07	105.54	106.43	106.41	105.72	106.48	106.2	105.92	106	105.17	106.73	106.29	107.01	107.55	105.84	105.86	105.6	104.41	105.8	107.05	105.98	105.85	105.74	105.96	105.48	105.37	105.2	105.03	105.03
104.47	105.79	103.87	106.18	106.17	104.72	105.72	106.35	105.27	105.12	106.24	105.39	105.03	107.2	106.33	105	106.02	108.1	104.87	105.3	104.95	103.57	105.04	104.94	105.3	106.22	106.22	104.96	105.03	105.72	104.22	106.3	105.77	106.29	104.59	104.5	106.49	105.44	107.08	106.22	105.27	105.28	105.43	104.56	105.57	106.13	106.31	104.16	105.25	104.55
105.93	109.44	108.31	108.78	108.96	108.51	108.88	109.26	107.71	107.98	107.59	107.46	107.55	108.07	109.29	108.28	107.95	109.48	106.73	108.66	108.85	108.68	110.19	108.56	110.29	108.49	108.61	107.57	107.66	109.43	109.55	109.17	108.52	109.06	109.87	109.73	109.36	110.28	109.22	108.52	107.82	107.76	108.94	108.54	109.11	109.69	109.04	108.62	107.41	108.4
109.5	108.67	108.82	110.45	109.02	108.73	109	108.1	108.09	110.4	108.26	109.64	110.02	107.3	109	107.78	108.4	108.91	109.35	108.3	108.39	107.9	108.78	108.71	109.77	109.02	110.16	108.6	108.49	107.9	108.61	108.72	108.77	108.54	107.01	107.82	110.33	108.32	108.12	108.51	109.57	109.38	108.73	107.89	108.84	109.6	108.65	107.69	107.99	108.58
105.71	107.08	105.78	107.97	107.16	105.58	107.39	108.85	105.24	107.13	105.34	105.81	107.27	106.75	106.27	104.74	107.87	107.79	105.96	108.88	105.62	104.63	106.21	105.24	105.74	106.51	109.03	107.21	107.23	107.99	105.65	106.54	105.68	106.16	106.55	107.88	108.03	107.23	107.01	106.99	104.15	105.81	105.65	105.73	104.35	106.23	106.79	106.54	105.98	107
102.97	103.77	103.26	102.65	100.25	101.41	101.12	103.61	103.72	102.35	103.9	101.85	102.15	103.42	103.27	103.34	104.55	102.07	103.21	101.84	103.52	102.77	101.91	102.08	100.73	103.07	103.13	103.32	102.94	103.41	104.88	101.4	105.35	102.75	101.24	101.96	103.57	102.36	102.19	102.61	104.72	102.79	102.21	103.32	102.55	104.96	102.72	102.68	103.95	102.54
104.77	107.21	104.96	106.61	104.91	104.66	106.12	105.36	105.83	107.56	105.31	104.77	105.26	105.7	105.54	105.04	105.05	105.66	107.2	106.25	105.64	106.99	105.64	106.02	106.98	105.7	104.08	107.04	106.08	106	105.85	105.99	105.95	104.74	105.19	105.8	105.77	103.77	106.76	106.27	105.09	104.87	105.94	104.63	105.06	105.41	106.06	105.73	105.63	104.64
98.624	99.339	98.266	99.043	97.59	97.394	98.151	98.273	98.263	98.209	97.988	97.621	98.996	98.437	96.157	97.464	99.104	97.172	99.32	97.662	97.973	98.895	98.158	96.328	97.616	98.138	98.367	97.946	99.133	97.329	96.734	98.251	97.685	97.131	98.052	98.303	99.264	99.907	98.458	97.616	97.61	97.341	96.1	98.794	98.455	98.625	97.52	98.262	96.947	98.415
97.479	98.563	98.83	98.322	98.94	97.125	98.629	96.803	99.039	96.702	98.972	98.482	98.522	98.005	100	98.503	98.448	96.771	98.62	99.184	99.094	96.433	98.821	98.292	98.652	97.688	97.274	97.764	98.826	98.095	97.926	98.206	99.869	97.807	99.079	98.851	99.816	97.26	98.372	97.619	97.444	98.072	97.741	98.439	97.732	98.612	98.019	97.259	97.643	97.062
105.87	107.31	107.38	106.7	108.45	105.38	108.21	107.62	104.57	107.53	106.15	105.98	104.99	107.17	107.2	107.4	106.78	106.23	105.58	106.22	106.28	107.46	107.14	106.42	106.9	107.13	107.35	106.7	105.76	106.54	105.26	107.33	106.44	108.13	106.62	106.01	106.67	107.47	106.87	106.19	107	107.03	106.16	107.78	105.97	108.26	106.51	106.23	107.29	107.71
110.23	110.9	110.14	109.53	110.24	110.01	109.25	108.97	110.07	110.88	111.46	111.65	110.91	107.68	110.41	109.66	110.27	109.58	111.07	109.87	111.37	111.35	111.34	110.3	109.27	110.63	110.36	110.25	110.06	109.93	111.26	109.54	111.54	109.83	110.95	111.4	110.61	112.13	109.67	110.84	110.01	110.81	109.71	109.24	110.53	107.37	110.29	110.68	111.01	110.57
105.22	105.56	105.38	105.67	105.79	106.01	104.96	106.31	106.5	105.39	105.76	106.41	105.6	105.86	105.86	104.52	104.05	105.94	105.27	105.32	105.29	106.48	105.45	106.41	105.65	104.65	103.8	107.36	105.52	106.66	106.06	105.77	105.35	105.64	105.45	105.13	106.64	105.32	106.26	105.63	106.13	104.94	105.61	105.07	106.25	105.29	104.51	103.99	107.59	106.13
105.76	106.36	104.69	106.12	106.6	106.9	106.83	106.07	104.16	107.01	106.12	105.79	105.68	105.25	105.5	105.28	105.96	105.77	106.08	104.94	107	106.17	105.7	106.54	105.55	105.49	106.2	104.8	105.1	106.67	104.93	105.68	105.53	106.08	105.11	105.88	105.87	106.25	105.94	105.07	104.89	107.15	105.44	105.8	103.36	104.76	105.85	104.89	104.78	105.19
105.85	105.61	105.78	105.37	105.16	106.67	105.9	106.39	107.42	104.77	106.15	106.36	105.77	105.53	105.21	106.09	105.92	105.83	108.44	104.86	107.01	107.37	106.86	105.43	105.19	105.79	104.52	105.12	106.63	106.68	105.73	106.11	105.2	104.95	106.22	106.66	105.66	104.98	105.7	106.7	107.4	104.43	106.69	106.49	107.06	106.04	105.72	105.5	105.48	105.51
98.317	99.201	97.731	98.301	98.458	97.631	98.328	99.613	97.79	97.94	97.625	97.08	99.443	97.829	98.415	97.681	97.738	96.678	97.571	98.118	98.739	98.743	96.043	97.245	98.402	98.238	98.774	98.323	97.645	96.552	96.936	97.815	97.896	98.594	98.4	98.232	98.945	98.437	96.54	97.915	100.03	98.043	96.884	97.187	97.13	97.5	97.602	98.446	99.017	99.412
108.85	108.75	108.28	107.95	108.91	109.37	108.8	107.53	107.36	108.68	107.47	108.74	107.97	107.99	107.14	109.07	107.86	107.15	108.61	107.11	107.48	106.78	108.42	108.77	108.63	107.9	109.3	108.37	109.14	109.99	108.11	106.96	108.76	109.2	107.48	108.27	110.56	107.88	109.43	108.73	109.78	108.33	107.24	108.4	106.86	108.05	107.11	108.2	107.93	108.34
107.56	108.73	108.6	108.08	107.41	109.61	106.92	106.55	108.8	107.24	107.21	108.39	107.73	108.85	106.46	107.42	107.97	107.15	107.03	106.58	109.6	105.52	106.62	108.34	108.82	109.43	106.96	106.56	106.99	108.38	107.94	108.93	106.99	106.22	107.34	107.23	105.86	107.44	108.75	106.74	107.89	108.49	106.09	108.23	107.99	107.25	108.18	109.49	108.11	108.31
104.91	106.55	106.26	105.72	105.94	105.73	104.45	105.78	103.93	106.34	106.12	107.44	104.97	104.05	105.67	104.44	106.49	105.67	106.57	105.77	104.69	106.51	106	106.27	105.88	105.04	105.04	104.44	104.26	104.34	107.73	105.13	105.91	105.28	104.93	104.93	104.35	105.96	105.63	107.96	105.88	105.81	105.93	105.68	106.08	105.41	106.05	106.58	104.32	105.55
99.311	96.903	98.515	98.124	99.248	99.178	97.068	98.353	99.25	99.778	97.832	97.359	98.821	98.093	99.276	98.166	99.492	96.963	97.11	97.333	96.617	99.663	98.297	98.798	97.816	98.516	98.614	96.176	97.796	97.134	97.664	97.06	98.096	96.317	98.466	96.255	97.128	97.416	99.15	98.228	97.535	98.348	99.426	96.971	98.453	98.688	98.423	97.318	98.167	98.47
109.08	109.27	107.38	107.54	108.72	106.98	108.65	106.46	108.02	107.78	107.9	108.3	108.79	108.3	109.82	107.3	107.92	107.89	108.18	107.05	107.57	108	109.91	110.04	109.5	107.04	108.39	107.94	106.48	108.86	109.18	107.51	109.48	107.81	108.41	108.15	108.48	109.43	108.35	108.81	108.07	108.51	107.57	108.89	107.99	107.51	106.67	107.72	108.19	107.64
107.82	105.97	105.52	105.92	104.82	108.27	105.62	105.28	105.98	106.7	106.36	105.57	104.23	105.59	105.53	107.16	104.41	106.86	106.1	106.77	105.36	104.31	107.31	106.55	106.11	105.99	104.96	107.55	107.09	105.72	105.85	105.93	107.12	106.14	107.47	105.39	107.6	106.95	106.28	106.4	106.24	107.05	106.48	104.92	106.48	105.35	104.53	105.44	105.49	106.17
100.33	100.6	101.11	101.6	102.64	99.857	100.08	102.36	100.52	102.01	100.18	100.59	100.97	99.682	101.47	100.51	101.13	100.73	100.1	101.89	99.495	100.98	101.27	101.75	99.478	101.12	101.59	100.06	100.89	101.75	100.11	101.74	99.975	98.445	100.03	99.901	101.4	99.098	103.01	100.52	100.52	100.49	100.05	101.8	100.41	103.47	101.85	100.82	100.46	101.65
108.22	106.83	108.35	105.6	107.57	106.58	107.38	107.51	107.63	106.7	108.96	108.99	109.19	108.77	108.71	108.23	108.68	108.06	107.83	107.72	106.58	105.9	107.91	105.51	108.38	107.42	108.97	106.3	107.49	106.7	107.55	107.75	107.76	106.96	109.31	108	107.19	106.69	108.23	108.91	108.06	108.67	106.32	107.51	108.2	107.17	110.43	107.18	108.52	107.47
106.71	108.47	107.26	108.74	107.78	108.71	107.95	108.1	107.9	107.08	107.18	108.32	108.9	107.02	106.58	107.48	108.92	107.68	107.53	107.51	108.58	107.72	108.87	107.66	110.04	107.66	107.74	107.6	108.26	107.79	106.39	108.69	107.76	108.15	107.63	109.35	107.64	106.85	107.41	106.9	108.19	108.59	107.24	107.39	107.62	107.14	105.91	106.67	108.19	107.83
102.36	101.52	103.35	103.56	103.03	101.56	102.74	102.92	103.26	101.96	103.42	103.05	101.93	102.05	102.52	103.79	103.14	103.14	104.2	102.47	102.52	102.14	102.93	103.22	102.75	102.16	104.59	103.36	102.75	101.71	103.74	102.63	104.35	103.31	102.05	102.17	102.25	103.56	102.98	102.44	101.96	102.43	104.2	104.19	102.08	103.68	103.45	103.53	100.74	103.6
109.02	108.53	108.89	108.59	108.79	110.19	107.94	109.83	109.57	109.05	108.44	108.7	108.63	107.73	109.58	108.9	108.6	109.05	107.66	109.82	108.52	108.01	109.59	108.35	108.94	108.1	108.5	109.84	109.44	108.51	107.4	108.44	107.94	107.26	108.59	108.71	108.19	109.19	108.9	108.42	109.48	109.09	108.53	110.33	107.59	108.09	110.34	110.23	108.18	109.3
106.38	106.06	107.7	105.95	106.06	107.2	106.5	106.25	106.23	106.56	106.64	107.32	107.68	105.37	107.09	106.13	106.23	105.69	106.92	106.74	107.08	107.77	107.86	106.11	106.12	107.94	106.47	106.05	106.23	105.68	106.33	106.61	107.49	106.45	105.58	105.96	106.76	106.76	107.96	104.96	107.45	106.33	106.64	105.71	108.08	105.31	106.71	108.04	107.04	105.32
101.39	99.46	101.88	99.295	99.564	100.67	99.771	100.61	99.561	100.6	100.2	100.78	100.25	100.95	100	98.999	99.836	101.96	100.89	101.17	102.51	100.58	99.384	99.686	99.287	100.14	99.014	100.39	99.751	99.512	102.2	100.12	100.64	99.65	100.06	99.526	99.982	101.23	101.35	100.22	99.418	100.07	99.813	98.848	99.331	101.7	99.515	101.37	99.197	99.487
104.67	106.81	105.11	107.47	106.49	105.73	107.32	106.94	105.33	105	105.32	105.83	106.05	105.36	107.25	105.68	105.59	107.64	107.17	106.64	107.76	106.38	107.91	105.7	105.67	107.79	106.54	106.02	105.89	104.98	107.1	105.53	107.55	107.66	104.28	106.74	105.85	107.41	106.63	106.19	107.24	105.42	106.16	107.74	106.62	105.85	107.38	105.84	106.57	107.34
107.84	108.12	108.09	108.26	107.69	106.84	108.23	109.83	107.05	107.15	108.88	108.09	108.37	107.71	109.11	107.03	107.84	108.34	107.25	107.07	107.93	107.76	106.6	106.17	106.95	109.25	107.97	106.78	107.67	108.68	108.63	109.82	107	108.25	107.91	106.91	107.55	106.79	108.33	107.45	107.9	108.14	108.85	108.31	107.1	108.05	107.72	107.35	107.18	109.86
107.93	109.09	108.54	108.85	106.59	108.5	108.67	109.3	107.85	108.58	107.36	108.33	109.9	111.06	107.24	107.95	108.45	109.1	109.02	108.63	108.03	107.32	107.84	108.26	107.89	107.94	109.2	109.39	109.03	107.29	108.15	110.01	108.84	108.12	109.16	107.83	108.76	107.53	108.63	108.23	107.41	108.51	109.09	109.62	107.94	109.2	108.82	109.02	108.69	108.49
110.03	108.15	107.7	109.4	106.86	108.29	108.88	107.1	108.03	107.37	108.26	108.97	108.94	106.79	108.14	107.57	107.75	107.11	107.85	108.93	108.68	107.13	107.44	109.67	107.65	108.11	108.36	109.69	109.66	107.4	108.88	107.79	107.95	109.89	107.79	106.67	107.83	107.27	107.28	108.91	109.07	107.55	107.43	108	106.68	107.47	107.98	107.54	106.88	107.92
100.6	99.654	102.3	100.57	98.927	100.61	100.18	98.35	99.845	100.06	100.4	101.65	101.4	99.998	99.229	99.205	100.95	100.12	100.25	100.04	100.3	100.2	100.06	99.638	99.899	99.926	99.46	102.18	101.13	100.95	100.23	99.761	100.63	101	99.615	100.15	101.3	99.788	102.56	101.72	101.05	101.25	99.991	100.63	100.5	99.961	101.28	101	100.41	98.845
99.769	97.917	100.12	99.654	98.7	97.651	97.605	97.85	98.681	99.1	98.713	97.501	98.378	99.717	98.503	99.118	99.009	97.59	99.249	98.497	98.247	98.66	99.151	98.977	100.23	98.223	98.036	99.933	97.298	96.911	98.77	96.939	99.291	97.514	98.666	97.771	99.706	99.634	97.982	99.533	98.53	99.054	100.51	97.904	99.802	99.421	99.777	99.193	97.853	99.901
109.97	108.23	111.93	110.46	110.87	111.64	109.98	109.78	109.86	109.68	109.9	109.66	108.67	110.87	111.47	111.8	109.64	110.96	110.43	109.22	110.66	111.64	109.65	109.15	109.26	110.83	110.35	109.44	110.2	110.9	108.54	109.33	109.78	109.59	110.26	108.85	109.24	110.18	110.31	111.24	109.53	110.19	110.97	112.37	110.71	110.16	110.05	110.47	110.79	109.07
106.38	105.86	107.94	105.18	105.99	105.33	104.73	105.61	107.07	106.7	105.56	106.36	105.58	105.76	106.77	105.39	104.93	105.56	105.98	105.23	105.78	105.6	106.99	105.15	105.94	105.18	106.37	104.91	106.28	105.92	105.36	104.68	106.06	105.67	104.83	105.87	104.95	105.08	107.07	106.29	105.64	104.87	105.42	105.94	105.73	107.43	105.02	106.56	105.69	105.32
108.12	108.05	107.69	107.37	107.35	107.41	108.93	108.62	108.06	107.35	108.42	107.23	106.25	106.29	107.14	108.56	107.87	107.03	107.27	107.21	108.1	107.5	108.17	106.49	108.17	107.85	106.66	107.13	105.26	107.93	107.32	108.35	107.68	108.64	107.9	108.45	108.16	109.01	106.79	107.57	108.19	106.87	108.24	105.44	109.8	108.61	108.77	106.33	107.93	109.51
97.685	97.771	97.758	98.14	97.759	97.965	97.504	98.11	97.844	97.552	99.106	99.289	98.414	96.15	96.301	98.009	95.678	98.289	99.696	97.378	97.972	98.223	97.632	98.677	98.646	99.622	98.168	97.457	97.313	97.884	99.58	98.791	97.307	95.787	97.301	98.448	97.111	97.987	97.222	99.142	98.118	98.89	98.439	97.544	98.19	98.04	99.139	99.211	98.69	98.387
106.66	104.86	105.75	104.13	105.41	104.62	105.14	105.97	107.02	105.84	105.35	104.83	105.19	104.65	105.7	106.16	105.21	105.6	107.29	106.28	104.72	105.34	104.28	106.54	106.48	105.42	107.17	105.79	105.62	106.22	107.13	105.69	107.56	105.25	106.47	103.94	106.05	106.78	106.16	105.94	106.57	105.69	104.92	104.82	106.27	105.49	105.54	106.51	106	105.3
105.34	104.96	106.12	105.8	106.89	105.77	104.68	107.22	106.27	105.46	104.65	105.23	105.27	105.48	106.44	106	105.48	105.67	106.23	105.41	107.88	106.91	105.7	106.59	107.45	105.35	102.4	105.68	107.17	106.53	104.55	104.48	104.82	107.11	106.78	105.44	106.87	106.09	106.81	104.81	105.96	105.06	105.69	104.37	104.76	104.89	106.87	105.61	106.17	105.52
108.3	107.39	109.12	108.26	108.32	109.11	108.23	108.45	108.66	108.39	107.96	105.34	107.91	109.39	109.23	107.41	108.73	108.92	106.48	107.2	107.01	107.61	108.08	108.17	107.76	108.24	108.04	106.18	107.32	108.65	108.56	108.68	107.45	109.35	108.31	108.93	107.28	106.81	109.27	108.06	107.35	108.26	107.83	109.46	108.71	107.77	107.73	106.41	109.86	108.23
105.93	106.04	105.58	106.99	105.2	106.54	106.19	105.34	105.93	105.55	106.4	106.27	106.2	107.12	104.59	106.14	106.85	106.99	106.36	107.5	106.93	107.16	107.22	106.45	107.57	105.27	106.73	105.18	106.51	106.96	106.06	105.17	104.66	106.12	106.8	106.94	106.27	104.86	107.29	107.11	106.99	108.72	106.02	107.01	106.35	106.26	106.54	108.29	106.68	107.91
105.08	106.43	106.59	105.45	104.73	106	106.15	105.93	105.3	105.93	106.41	106.04	106.44	105.96	106.79	104.67	107.05	106.82	104.38	104.9	106.21	104.63	104.72	105.28	105.12	106.31	105.09	106.39	105.47	104.94	105.06	105.16	105.46	104.41	106.83	104.49	104.85	107.44	105.77	105.29	105.07	105.57	106.23	105.58	105.8	105.52	106.45	105.48	105.93	104.1
108.22	106.57	107.86	106.37	108.44	109.84	107.49	106.28	107.77	108.24	109.03	107.75	107.11	106.43	108.1	108.78	108.5	106.43	107.03	108.65	108.97	108.35	108.75	108.42	107.76	107.83	108.12	108.44	109.08	108.55	107.49	108.13	107.57	107.27	108.08	106.26	108.73	109.29	108.57	108.97	108.84	107.63	108.66	106.81	109.38	107.82	109.45	106.79	107.25	107.84
107.57	107.7	106.46	106.96	106.75	108.43	107.5	108.48	107.34	106.95	106.61	108.26	108.46	106.81	107.43	107.06	107.49	106.96	107	107.78	107.99	106.22	108.16	107.34	106.69	107.54	107.99	108.03	106.65	106.64	107.92	108.24	108.56	107.58	108.09	108.19	108.11	107.28	107.55	106.09	108.4	109.57	108.37	107.76	108.06	107.6	109.04	108.22	106.83	107.25
105.77	105.98	105.65	104.59	105.99	104.67	104.18	104.66	105.71	106.23	105.67	105.86	105.33	105.64	104.61	104.06	104.25	106.28	105.74	105.58	105.86	106.67	106.82	104.84	105.63	104.29	105.13	104.09	106.64	105.86	104.99	105.43	106.77	104.08	105.98	105.49	105.91	104.96	104.55	105.75	105.42	105.49	106.87	106.1	105.4	106.36	106.42	105.11	105.71	105.98
110.31	107.44	109.58	109.75	108.99	110.45	108.47	108.03	108.39	107.25	108.51	107.81	108.18	107.65	108.27	108.7	108.33	109.45	107.05	107.7	110.05	108.63	107.68	106.85	106.34	108.98	109.31	108.95	109.05	107.9	107.91	108.74	108.87	109.72	109.07	107.92	109.92	107.88	109.84	109.31	108.11	110.51	108.51	108.05	109.21	108.46	109.67	109.15	107.31	107.97
106.81	109.09	108.9	108.58	107.51	108.71	108.65	107.31	106.98	108.66	109.3	108.85	107.05	108.38	107.89	106.65	109.08	107.17	106.5	107.21	108.74	107.76	106.41	105.44	107.63	107.54	107.71	107.68	108.54	107.59	108.99	107.27	107.99	107.7	107.72	109.22	106.7	106.46	108.03	107.96	106.88	108.17	107.34	108.4	108.72	109.63	108.07	107.8	107.48	108.59
107.09	107.05	109.06	106.59	107.78	108.71	108.54	106.08	108.67	108.77	107.99	109.61	108.7	107.24	106.85	107.24	108.53	107.89	108.11	109.34	108.76	109.36	109.1	109.23	108.78	107.89	107.38	108.14	108.47	108.64	109.47	108	107.86	108.64	107.55	107.54	109.27	108.46	109.74	108.37	108.14	106.93	107.42	107.85	107.27	108.41	108.85	109.49	106.95	108.98
107.57	108.69	106.45	108.64	108.93	109.76	108.11	108.83	107.53	107.12	110.14	108.74	108.3	108.33	110.15	106.6	107.53	108.78	108.35	106.99	108.7	108.88	108.23	107.91	109.27	108.62	109.57	108.35	107.1	108.67	108.08	107.56	108.47	108.33	109.77	109.41	108.99	108.21	108.93	107.9	107.15	109.59	108.44	107.7	108.73	107.91	108.48	107.31	108.28	107.98
105.73	106.54	105.79	107.1	107.51	108.55	107.55	105.97	107.15	106.64	107.43	105.96	104.59	106.85	106.54	105.56	105.32	105.42	108.07	106.48	106.92	107.8	106.13	107.58	106.35	107.13	106.67	105.46	107.91	105.75	105.92	106.06	107.19	107.81	106.22	105.58	106.26	107.59	107.31	106.28	106.22	105.42	106.04	106.28	107.17	107.67	107.35	107.29	107.84	107.06
108.67	108.5	108.53	110.01	108.14	109.02	108.2	106.62	107.66	108.38	107.17	108.09	109.37	109.3	108.73	108.63	107.41	110.32	108.2	108.86	108.72	106.77	108.48	107.28	109.01	107.34	107.62	108.31	107.97	108.51	107.98	108.31	108.66	109.37	108.54	108.62	110.46	109.08	108.49	108.36	106.88	106.97	107.9	108.01	108.23	108.07	107.2	107.62	108.76	106.18
97.252	98.462	98.392	98.531	98.226	96.722	97.349	97.997	98.095	97.188	98.756	99.16	97.87	97.241	98.133	98.414	98.103	96.714	97.261	96.778	97.123	99.014	97.745	98.652	96.918	96.763	98.811	96.913	98.377	96.871	98.983	99.22	98.941	96.241	96.366	98.129	98.773	99.769	96.698	96.501	98.575	97.892	98.904	97.508	98.644	97.743	97.709	97.677	98.521	97.411
104.97	104.41	105.13	105.34	106.07	105.87	105.64	104.68	105.62	105.74	106.61	105.92	106.07	105.28	106.19	105.98	104.56	106.29	104.99	105.79	105.5	105.42	105.77	104.88	105.87	105.34	105.75	105.43	104.86	105.35	106.58	107.4	105.03	104.42	106.04	106.81	106.2	105.84	106.33	104.25	105.53	105.5	105.66	104.86	107.29	105.69	106.36	104.83	103.31	105.54
106.54	105.09	104.99	106.86	107.48	105.46	107.49	106.08	104.88	106.16	106.4	105.02	105.94	106.01	108.37	105.17	106.98	106.28	105.5	105.62	103.61	107.51	106.11	105.39	105.64	104.66	105.68	103.71	104.7	105.92	104.31	105.51	105.03	105.95	106.7	107.13	105.62	105.94	106.69	105.44	107.16	106.02	104.37	107.28	102.96	104.6	106.36	105.48	105.34	106.58
99.65	98.743	98.727	100.26	100.35	97.963	98.308	98.557	98.054	100.34	98.254	99.193	98.128	98.2	100.16	100.2	98.841	98.499	99.671	98.974	99.059	101.06	98.015	96.934	100.05	100.25	97.89	98.436	99.256	98.105	99.21	98.247	98.83	99.527	98.536	100.24	99.874	99.547	98.633	98.328	98.797	97.796	98.994	99.409	99.493	99.635	99.056	97.724	99.644	98.795
108.88	107.77	107.73	106.31	109.43	107.14	109.3	106.48	108.76	107.13	106.51	108.21	107.56	109.13	107.43	109.23	107.6	108.19	107.18	108.93	108.13	108.74	106.59	108.34	107.29	107.96	106.5	107.43	106.93	106.98	108	108.71	108.23	106.43	108.92	108.09	108.11	109	107.75	108.2	108.03	108.56	108.05	107.51	107.23	107.72	107.94	106.86	107.01	108.18
109.05	112.37	110.26	111.13	111.25	109.78	111.09	109.28	110.95	110.07	109.91	111.36	109.45	111.32	109.87	110.09	109.85	110.4	109.99	110.39	110.58	109.96	110	110.73	112.63	108.15	109.64	109.96	111.51	112.22	110.67	111.09	109.6	111.91	110.98	110.22	109.67	110.34	110.16	111.8	112.01	109.34	110.33	109.26	110.48	110.86	112.6	109.04	110.92	109.44
105.13	106.06	105.85	106.08	107.02	107.12	105.8	105.77	104.87	105.69	105.95	107.52	105.82	105.65	107.22	104.92	105.83	104.69	104.34	106.6	103.68	104.11	105.54	104.74	105.47	105.06	105.61	104.65	106.35	106.82	105.96	105.35	104.36	107.62	107.23	104.65	104.55	104.39	105.19	104.05	105.08	105.86	104.15	104.58	105.64	105.16	105.39	105.23	104.66	105.56
109.23	108.67	108.73	109.38	108.22	107.76	107.54	106.84	107.27	108.3	108.92	109.8	108.94	108	108.5	109.71	107.72	108.65	108.99	109.88	108.64	109.31	108.35	108.05	108.59	110.35	107.73	109.07	107.91	106.75	109.82	109.21	109.61	107.55	109.49	108.68	108.11	107.54	107.4	108.72	107.14	108.61	107.9	108.16	109.66	107.94	107.78	108.81	107.81	107.82
96.579	98.528	98.807	98.832	97.128	98.132	100.51	99.139	97.343	98.011	97.938	97.048	97.469	97.569	97.782	98.07	99.109	96.536	97.296	98.73	97.97	97.365	98.229	97.993	97.896	98.539	97.717	98.439	97.279	98.541	98.063	98.004	97.361	98.838	98.959	98.219	97.728	97.218	98.582	97.052	98.722	98.357	99.325	97.639	98.262	98.253	97.458	99.202	97.712	98.097
108.6	108.97	108.46	109.08	109.42	108.43	107.81	107.26	106.34	108.78	108.3	107.31	109.13	107.63	109.25	109.36	108.67	109.3	107.99	108.99	109.55	108.82	109.77	107.95	108.38	108.5	108.61	109.18	107.73	109.66	107.92	109.21	108.25	108.25	110.25	107.98	108.41	107.75	109.81	109.93	108.63	107.32	111.17	108.83	108.32	109.82	108.11	108.22	109.32	110.05
107.6	107.14	106.66	105.7	104.79	107.04	107.85	105.09	106.44	107.14	106.13	106.04	106.51	106.5	107.25	106.19	107.3	106.98	107.48	105.83	104.99	106.69	106.82	106.32	108.12	105.53	107.16	106.42	105.08	106.32	105.87	107.54	106.05	106.18	107.16	105.1	107.16	106.02	107.1	107.08	107.57	106.88	106.66	107.78	106.86	106.31	106.62	106.86	104.74	107.31
107.21	105.02	105.98	105.66	105.05	105.84	105.99	105.22	106.54	105.11	105.07	104.74	105.49	104.65	104.92	106.25	105.26	105.44	105.88	104.67	105.89	106.96	106.83	104.38	105.81	105.11	105.08	106.62	105.36	106.35	106.22	105.87	105.36	105.1	107.2	104.98	106.26	107.28	105.05	104.98	105.46	104.41	105.43	105.75	106.43	104.51	104.68	105.62	104.74	104.06
98.383	99.29	98.348	97.858	97.578	97.956	98.868	97.787	98.167	97.83	99.412	98.376	97.537	98.477	98.962	97.528	97.207	98.669	98.341	97.144	97.558	97.131	98.548	97.757	96.272	98.114	97.435	98.12	98.473	97.722	98.995	96.457	97.585	98.021	98.122	98.886	100.41	98.96	98.288	98.548	98.801	97.586	98.275	98.649	96.771	97.73	97.402	98.917	99.028	98.088
105.07	105.88	105.48	106.37	105.96	106.64	106.26	106.4	107.56	105.68	106.17	105.31	107.27	105.82	106.43	107.3	104.35	106.75	106.26	107.62	106.98	105.43	107.14	104.89	105.49	106.12	106.16	106.23	107.49	107.4	105.74	107.08	106.91	106.26	107.25	107.5	107.4	106.74	106.51	106.6	106.15	106.83	105.87	106.13	105.57	106.76	105.86	106.08	107.49	105.26
104.89	107.4	105.6	105.18	104.66	104.73	104.03	104.96	105.86	104.98	105.97	104.46	106.46	106.05	105.03	104.45	106.04	105.22	107.3	103.41	105.77	106.22	106.93	104.7	105.23	105.46	105.42	103.9	105.91	105.76	107.57	106.13	105.58	106.12	104.83	106.99	104.79	105.71	105.67	105.34	105.64	106.14	105.92	106.3	105.16	105.03	104.69	106.24	105.61	105.76
106.66	105.65	106.8	106.63	105.52	105.62	104.94	105.89	107.63	105.91	106.43	105.61	104.67	105.38	105.29	106.21	104.74	106.1	105.71	104.67	105.75	105.85	106.2	106.04	105.78	105.57	105.02	105.76	107.33	105.14	104.94	105.98	105.75	105.55	104.91	106.31	105.52	105.51	105.48	106.45	106.8	105.05	105.85	104.42	104.68	105.58	105.82	106.13	106.16	106.59
107.06	106.51	106.85	107.45	107.97	105.77	106.96	106.29	106.2	106.14	107.6	105.25	106.22	106.45	105.72	106.54	106.52	107.1	105.94	106.08	107.05	105.88	106.58	106.75	105.7	105.23	104.94	107.61	105.57	105.34	106.02	107.27	106.4	106.82	105.6	106.6	106.74	106.82	106.18	107.25	106.75	106.49	106.35	107.2	106.77	105.58	106.1	104.63	105.97	106.68
108.97	109.69	110.91	110.12	109.68	111.81	109.54	109.85	110.66	111.32	112.31	108.67	111.42	110.01	111.32	111.11	110.48	109.84	110.77	109.26	111.23	111.6	112.29	111.52	110.65	108.92	110.16	109.8	111.51	109.84	111.12	108.7	110.36	109.09	107.52	110	110.04	109.54	111.1	109.77	112.36	111.02	112.42	110.83	111.36	109.73	110.4	110.48	108.89	110.67
105.87	106.96	105.47	107.42	107.39	105.84	107.5	105.86	106.67	106.75	106.31	105.72	106.1	106.79	105.95	106.71	107.66	107.68	106.75	106.54	106.11	107.22	106.57	104.11	105.64	105.56	105.89	106.68	106.39	106.45	105.85	106.05	105.34	108	105.67	106.38	106.75	107.51	107.48	105.5	105.57	104.4	106.81	106.53	105.34	106.49	107.07	105.18	106.13	106.24
109.52	109.59	111.99	109.61	109.98	110.66	111.49	109.4	110.53	109.88	111.16	109.91	110.88	111.02	110.64	111.14	110.56	111.66	109.95	111.17	109.27	110.2	109.6	110.25	111	111.27	111.52	110.03	110.5	110.83	110.48	110.37	112.13	109.97	111.06	110.17	110.69	110.61	111.21	110.56	111.03	109.15	110.67	110.28	111.02	110.41	108.85	109.42	111.02	108.66
98.782	99.442	99.437	98.007	99.453	99.394	98.619	98.708	98.502	98.406	98.298	97.6	98.876	98.866	96.48	98.506	98.902	97.964	99.923	99.082	100.23	99.257	99.556	99.322	99.007	98.182	97.932	99.703	98.3	98.099	100.36	99.52	96.792	98.813	99.466	98.958	97.688	99.906	99.064	99.213	98.003	100.35	99.611	98.437	98.307	99.153	97.349	99.023	97.532	99.076
107.89	107.12	106.9	106.74	106.48	106.58	105.42	107.51	106.16	107.14	107.69	106.76	105.97	107.15	105.88	106.17	106.66	105.86	106.78	106.01	106.08	107.62	104.25	107.05	107.06	106.46	105.02	106.35	106.46	105.68	107.15	106.97	107.19	104.55	106.3	105.96	108.39	105.19	107.1	106.01	108.03	108.69	106.42	106.13	107.72	106.67	105.73	106.54	104.57	107.65
110.81	109.83	110.95	109.07	111.39	110.18	110.06	111.17	110.05	108.67	111.45	109.85	111.72	111.3	110.61	109.8	112.17	111.69	109.87	111.46	110.87	109.3	109.9	110.15	109.46	111.26	110.35	110.15	110.45	110.36	110.9	110.34	110.57	110.04	111.09	110.3	109.79	110.39	108.61	111.12	110.28	111.73	110.07	110.24	109.64	110.95	110.38	110.33	110.45	110.12
99.068	98.729	98.565	99.413	96.587	99.322	97.928	98.165	97.941	98.119	98.582	98.27	98.482	98.325	98.197	98.699	97.162	97.2	97.785	99.204	98.589	98.194	96.519	97.951	97.163	98.719	97.705	98.63	98.15	97.158	97.103	96.593	98.129	97.293	99.134	97.09	97.771	96.839	98.54	97.876	97.854	97.608	99.39	97.85	98.541	98.169	98.414	97.153	98.423	96.93
105.11	104.5	106.02	107.33	105.19	106.46	105.77	106.28	106.03	107.01	105.54	106.87	106.94	105.36	106.1	105.82	105.13	106.78	107.75	107.06	105.5	109.03	106.06	106.9	106.17	107.39	106.49	107.11	106.43	105.49	106.23	105.83	106.97	106.25	106.22	108	106.47	106.51	106.59	105.88	107.06	107.27	107.27	106.79	106.39	104.8	106.21	106.14	106.03	106.92
110.9	110.48	110.39	111.13	110.46	109.83	110.52	110.57	109.47	110.34	110.79	110.97	110.71	110.65	109.43	109.82	110.34	110.9	110.33	110.56	109.65	109.29	110.09	109.99	109.67	109.81	111.86	109.82	110.29	109.92	110.82	110.45	111.16	109.11	110.01	110.88	109.22	109.58	109.92	110.51	110.91	110.69	108.27	109.59	110.66	110.89	111.16	109.92	108.32	110.24
105.62	104.78	104.44	104.79	106.06	105.69	105.22	105.62	105.31	104.71	105.31	105.29	106.09	106.66	105.02	105.35	105.17	106.58	104.82	104.96	105.98	104.41	105.87	104.79	104.3	106.74	105.9	104.77	106.21	105.18	105.98	104.54	105.92	104.68	107.36	106.09	106.75	104.1	106.21	104.29	105.77	106.49	106.11	105.32	104.78	106.12	105.81	105.54	104.27	106.19
108.75	108.9	108.09	108.42	107.18	109.74	109.83	108.43	107.95	108.62	108.98	109.37	109.39	106.59	106.73	108.22	107.9	110.03	107.98	108.3	109.28	109.09	109.58	107.01	108.97	108.25	108.46	108.15	108.43	109.21	108.49	108.57	108.3	107.99	109.11	110.21	108.14	108.14	107.49	108.08	107.87	108.1	107.93	107.46	107.43	110.1	108.65	109.8	107.91	108.14
103.6	102.5	103.94	103.94	102.73	102.37	102.81	103	102.38	102.44	103.72	102.54	103.68	103.59	102.98	104.64	102.56	100.58	103.01	102.08	103.64	101.25	103.72	103.8	103.24	102.34	102.51	103.53	101.47	101.93	104.44	102.05	102.72	101.71	103.05	102.4	102.5	104.74	103.63	103.73	102.49	101.47	103.07	102.57	103.08	102.29	102.4	103.64	102.89	102.79
105.58	106.33	107.64	106.68	108.12	108.21	107.23	107.62	107.14	104.96	105.69	106.27	106.68	105.83	107.45	108.34	105.37	106.68	105.68	106.54	105.51	105.01	107.59	107.26	107.26	107.37	107.31	106.89	105.95	107.84	103.06	106.3	106.86	106.09	106.44	106.07	106.94	106.67	105.62	106.79	106.59	107.84	106.11	105.78	105.39	105.67	107.42	107.39	105.93	106.67
106.18	106.34	105.86	104.89	105.61	104.72	104.59	105.71	104	106.26	105.51	105.18	106.27	106.3	105.77	105.84	107.06	106.74	106.11	105.42	105.74	104.86	105.31	105.43	105.99	104.25	104.65	107.14	105.59	107.24	105.81	105.8	105.85	104.88	105.17	107.06	105.37	105.39	105.84	105.43	106.83	107.14	106.5	104.62	106.83	104.96	106.12	105.29	105.47	105.13
106.58	106.84	105.71	105.76	106.83	104.98	107.52	107.15	106.8	105.62	106.42	104.8	105.95	106.58	107.07	105.62	104.42	107.77	105.42	106.68	105.26	106.78	107.69	106.06	105.84	106.73	106.15	105.51	107.13	106.38	106.41	106.16	105.74	107.95	106.32	105.94	107.57	106.94	104.96	105.32	106.84	106.19	107.01	106.26	105.76	105.01	105.38	106.13	105.68	107.1
107.15	104.72	105.55	107.27	107.07	106.16	106.68	105.3	106.21	106.79	106.04	106.74	106.55	105.8	105.61	106.47	107.68	106.77	106.45	107.29	108.64	106.77	107.03	107.49	106.27	106.68	106.72	105.45	106.69	107.98	105.98	104.48	106.63	104.19	108.73	106.94	106.98	106.22	108.04	105.99	106.02	107.31	107.05	105.77	107.71	106.36	106.84	107.98	106.23	106.48
109.03	107.85	108.08	109.23	108.76	107.63	109.04	107.14	109.28	107.83	109.11	109.54	108.01	108.65	110.9	109.55	109.67	107.83	108.73	109.89	108.85	107.28	107.76	108.52	108.98	110.44	109.49	109.41	109.27	108.74	108.96	107.07	109.2	108.97	108.51	109.2	108.37	108.45	108.66	109.36	108.04	108.46	107.85	109	109.03	108.11	109.01	109.48	108.23	108.43
108.7	108.13	106.68	108.23	108.89	108	107.53	107.3	107.07	106.8	109.03	107.55	107.83	108.23	107.5	107.93	106.28	107.26	108.49	108.03	108.68	107.62	107.44	109.21	107.94	108.66	106.6	108.69	107.63	108.39	108.63	106.07	108.77	108.7	107.16	107.85	107.68	106.87	106.09	107.61	108.86	108.56	108.99	107.88	107.66	108.85	110.13	107.93	108.78	108.65
106.94	106.22	106.73	106.87	105.16	104.86	106.24	104.83	105.92	104.67	104.74	104.13	105.69	105.18	104.11	104.58	103.99	105.34	105.4	106.05	105.06	106.62	106.11	104.19	105.42	104.7	104.41	105.02	107.1	105.5	106.51	105.51	106.36	104.41	105.06	105.48	105.27	106.82	104.95	104.18	106.58	105.13	106.25	106.12	105.71	105.04	105.53	105.53	104.93	105.88
106.31	106.27	104.18	104.28	105.86	104.74	104.56	105.91	105.05	104.43	105.59	105.44	106.27	105.58	107.23	105.68	105.01	106.29	105.33	106.92	106.13	105.26	105.25	105.55	104.86	105	103.53	103.57	106.1	105.81	105.84	106.39	105.6	105.42	104.93	104.93	105.64	104.98	106.37	106.1	106.75	105.48	105.29	106.34	104.82	105.4	105.78	105.38	106.09	105.89
107.28	108.29	107.23	109.82	106.19	108.33	108.56	107.74	108.81	106.84	107.41	108.63	107.36	109.49	108.11	109.54	109.11	109.29	107.53	108.74	108.37	108.93	107.98	109.37	108.26	107.66	107.26	108.72	108.62	107.05	107.39	109.24	108.05	107.25	108.69	109.13	106.75	108.33	107.56	107.54	108.21	107.24	108.31	107.01	108.07	107.15	109.04	108.91	107.25	109.25
106.63	106.1	104.21	104.62	105.16	106.44	105.46	107.82	105.99	105.63	104.31	105.88	104.69	106.41	107.47	104.21	105.03	106.47	106	106.26	106.04	106.27	105.6	106.43	104.06	104.67	106.43	105.14	105.26	106.09	105.99	104.7	106.61	105.36	107.4	106.73	107.81	105.42	104.84	105.79	105.02	105.29	105.93	106.68	104.46	106.06	107.14	105.07	105.34	106.03
110.15	110.28	111.33	110.97	110.1	111.5	111.72	110.57	110.77	109.51	109.49	110.57	109.21	110.1	110.11	109.25	110.92	109.82	109.77	110.37	110.36	109.94	109.98	110.12	110.56	110.45	110.67	110.76	109.66	109.17	110.66	109.28	110.2	110.58	110.9	111.46	109.64	109.38	110.54	111.36	111.74	110.98	111.51	110.93	110.16	111.49	109.75	111.19	110.8	112
106.83	105.81	106.94	107.33	106.28	104.73	105.97	104.81	104.79	106.16	106.83	105.09	104.64	106.24	106.46	106.93	106.73	106.01	106.36	106.06	107.05	106.11	106.62	106.25	106.57	105.57	106.79	106.84	107.16	105.94	105.71	104.99	104.7	105.68	106.69	105.24	107.4	106.42	107.49	106.78	105.71	104.96	105.23	108.31	106.5	107.11	106.77	106.08	106.91	105.92
107.65	106.85	107.64	108.4	107.95	107.04	108.2	107.43	107.39	108.4	106.97	107.7	108.25	108.75	108.65	108.98	109.25	107.02	107.89	106.47	107.09	107.59	109.28	107.38	107.39	106.19	106.97	106.65	106.32	107.56	108.04	106.89	107.5	108.18	108.83	107.52	107.13	107.48	108.3	108.07	108.86	107.73	108.94	107.34	108.31	109.58	107.24	107.62	108.38	107.16
105.31	103.96	104.85	107.5	105.01	104.84	104.38	104.7	105.52	105.11	106.09	106.18	106.02	104.21	105.63	105.12	105.94	106.09	104.69	106.49	105.21	105.53	106.6	105.67	105.66	104.42	105.47	105.13	104.99	106.24	104.83	105.9	104.51	106	106.17	106.64	106.06	104.95	106.18	106.16	105.27	106.53	106.83	105.51	105.9	104.14	104.54	106.92	103.55	107.04
107.33	108.58	107.96	108.28	108.76	108.81	107.64	107.84	110.17	109.26	108.65	109.47	106.38	108.28	109.03	108.97	107.92	109.7	108.07	108.01	107.69	108.2	108.19	108.61	107.99	108.4	106.73	108.71	108.76	109.04	107.65	108.63	110.33	110.64	108.02	106.77	108.11	108.59	108.82	109.56	107.59	109.02	108.17	109.05	107.89	108.08	110.23	109.21	108.42	108.75
107.87	109.48	108.11	107.83	107.19	108.15	108.69	109.06	109.53	107.47	107.37	109.2	106.74	110.48	108.91	108.08	108.46	109.11	106.94	108.13	109.58	107.57	107.14	105.97	107.31	108.76	108.83	107.76	106.42	109.2	108.36	108.18	108.25	108.17	107.9	109.88	107.33	106.89	108.59	108.86	107.34	108.02	109.44	109.63	107.77	107.66	109.12	108.49	108.86	107.67
107.94	109.49	107.43	108.06	108.9	108.04	108.36	107.58	107.39	106.55	109.03	107.12	110.62	109.03	108.18	108.79	109.12	109.19	108.8	106.75	109	109.24	108.13	107.41	110.14	108.38	108.46	108.22	109.7	108.63	107.81	108.05	108.04	108.22	107.76	108.13	106.9	107.99	107.56	108.37	108.46	108.08	109.16	108.2	107.59	108.07	106.46	108.65	108.75	107.75
107.83	106.97	108.19	108.35	106.64	105.97	105.83	106.25	106.17	105	105.89	105.09	105.67	106.6	107.91	106.83	106.52	106.99	106.87	105.96	106.34	108.19	106.72	107.74	107.28	106.1	107.09	105.65	106.15	107.55	106.31	108.89	104.96	104.73	106.33	105.76	106.58	105.34	105.42	106.39	107.82	105.77	106.13	106.55	106.12	107.93	107.4	107.14	106.07	106.97
107.64	108.43	108.21	108.33	108.4	109.66	109.19	108.04	108.58	109.05	109.43	109.56	108.59	108.79	108.9	109.13	108.33	108.83	107.61	107.91	107.92	108.25	108.48	111	109.87	108.36	108.4	108.47	108.17	109.39	107.97	109.93	108.61	107.92	108.93	110.15	108.11	109.18	108.48	109.33	108.02	108.09	108.79	107.46	108.69	107.98	109.47	109.13	107.38	106.42
107.9	107.98	105.94	106.3	105.47	106.15	106.62	107.12	107.34	106.54	105.27	107.4	106.31	106.46	105.67	106.34	106.37	106.14	107.41	106.2	106.57	106.65	106.02	106.9	105.65	108.43	106.6	106.86	106.49	107.07	106.44	106.2	106.71	106.5	106.44	106.89	106.38	104.8	106	107.42	106.4	106.57	106.92	105.28	107.94	105.28	105.59	106.62	107.42	105.82
99.619	99.362	101.45	99.931	102.18	100.61	100.51	99.963	100.33	99.549	101.18	101.55	99.98	100.01	100.36	99.608	100.38	100.03	100.02	101.04	101.24	101.45	100.95	100.83	101.55	98.87	99.256	101.04	103.19	99.686	101.53	100.21	100.36	99.387	101.75	100.21	101.29	99.944	101.34	101.4	99.034	100.43	99.947	98.506	99.814	98.233	100.83	98.639	99.226	100.37
106.31	102.63	105.28	106.72	105.65	104.74	105.83	105.17	107.11	106.83	107.66	106.85	105.3	107.2	106.55	106.65	104.85	104.84	105.57	104.77	106.05	107.62	107.16	105.26	107.1	105.27	105.38	105.01	103.27	107.33	105.85	106.4	104.4	105.68	106.46	105.62	106.28	104.42	105.54	105.76	106.33	107.96	107.39	106.01	105.5	103.59	105.92	105.49	105.94	105.71
106.9	105.89	107.38	105.51	107.04	107.17	107.07	106.16	106.14	107.76	106.26	105.26	106.6	105.06	105.26	108.05	107.11	105.08	106.3	106.26	106.95	107.33	106.23	106.34	105.4	106.22	108.49	105.93	107.54	105.65	107.71	105.65	106.85	106.49	105.26	108.11	107.47	107.73	107.73	106.87	107.13	106.97	108.07	103.35	105.74	105.55	106.59	105.91	107.14	105.76
106.59	106.04	105.93	105.94	104.67	105.88	104.98	106.04	106.59	105.93	106.64	106.12	105.63	106.87	106.21	107.31	105.53	104.63	105.31	105.39	106.11	106.58	105.42	106.29	105.65	104.26	105.31	106.11	105.82	107.42	107.01	106.58	107.11	106.02	105.92	106.77	105.46	105.57	107.28	105.56	106.64	107.4	104.4	105.33	105.71	106.47	106.01	105.74	105.47	105.73
98.072	98.454	97.635	97.757	95.863	97.161	96.588	97.632	98.772	98.872	98.618	97.568	97.948	98.195	98.539	99.28	97.391	99.54	97.711	99.548	97.983	98.539	97.861	98.142	98.523	98.65	98.492	98.582	98.919	98.192	96.585	98.314	99.455	100	98.78	96.513	96.16	97.649	96.938	98.928	97.641	99.353	98.777	97.346	98.231	97.829	97.227	98.405	97.374	98.23
104.77	105.01	106.2	105.76	105.04	104.43	106.07	106.22	105.93	104.28	104.55	104.87	107.54	106.86	106.57	106.04	106.58	104.8	104.61	105.25	106.05	106.15	104.74	105.86	105.19	104.87	106.76	105.32	104.32	104	106.54	104.93	106.49	106.05	105.23	105.32	106.61	106.66	105.49	105.25	104.99	106.25	105.01	105.42	106.27	108.12	105.05	104.75	104.05	104.79
105.41	104.97	106.53	107.2	105.46	106.23	106.54	106.08	108.33	105.72	106.14	108.37	105.1	107.56	107.66	106.43	104.75	106.96	106.2	106.04	105.69	104.29	106.92	106.07	106.62	104.93	104.66	105.18	106.62	105.53	107.23	105.64	107.3	105.31	107.1	107.3	107.2	107.66	106.71	107.33	107.99	106.93	106.95	106.95	106.66	105.38	106	106.76	105.6	106.36
101.41	98.797	100.19	101.46	99.529	101.65	99.566	101.59	99.09	101.56	101.74	100.05	102.02	101.84	99.775	101.25	100.76	100.52	101.06	99.915	100.29	100.05	100.6	99.725	99.542	100.34	100.11	99.903	99.464	101.72	100.18	100.16	98.485	100.67	97.359	101.21	100.82	99.79	100.83	101.05	101.03	100.88	100.28	100.35	100.52	98.362	98.947	100.83	100.44	100.24
101.21	99.992	100.56	100.26	100.45	100.66	100.9	101.9	101.58	101.56	100.17	100.55	100.42	100.17	100.04	102.19	98.775	101.07	100.36	100.07	101.32	100.53	102.3	100.29	99.295	101.36	99.92	99.266	100.32	100.54	99.689	100.87	100.7	100.28	100.64	101.99	98.841	101.45	100.17	100.05	99.26	100.02	100.44	101.52	99.255	101.71	100.69	100.53	101.91	101.14
98.071	97.8	97.632	98.695	99.084	96.965	98.109	98.106	98.002	97.51	97.353	98.512	98.853	98.821	96.649	97.591	98.231	97.413	99.017	100.02	98.997	99.425	98.76	97	99.02	98.808	98.279	97.554	97.374	98.263	98.453	96.843	97.709	99.934	97.912	98.626	98.848	96.883	97.773	98.224	97.889	98.421	98.239	98.973	98.298	98.293	98.144	99.045	98.514	97.529
105.91	105.54	105.53	106.94	105.63	105.29	106.61	106.84	105.24	107.21	105.9	106.56	105.82	107.95	106.05	105.66	107.95	106.65	104.98	106.29	104.67	105.57	105.96	106.08	106.22	105.04	105.9	106.3	105.96	107.38	105.71	107.54	105.34	106.54	105.64	105.27	106.13	106.35	106.39	105.64	103.55	105.38	106.68	105.35	104.43	105.82	106.13	104.1	106.21	106.61
110.54	109.61	109.93	109.86	111.67	110.22	111.4	110.58	110.9	110.9	110.99	109.67	112.51	110.95	108.64	109.71	111.16	109.59	109.49	109.8	112.52	111.7	111.65	110.45	109.68	110.26	111.17	109.27	110.24	111.11	109.68	110.21	110.79	109.88	109.89	110.41	110.52	109.67	111.26	110.23	111.22	109.74	110.39	110.26	110.7	111.34	111.22	109.96	110.47	112.1
99.032	100.99	99.466	100.27	100.12	100.84	100.38	99.169	100.8	101.48	99.629	98.952	100.53	101.63	100.89	99.27	101.63	99.017	99.609	100.3	100.73	99.317	100.32	101.23	100.63	101.59	100.22	99.91	100.21	102.44	99.196	101.19	100	100.83	101.35	101.1	99.449	100.53	100.7	100.47	100.24	100.97	100.92	100.65	101.45	99.356	100.27	99.265	100.96	100.61
100.69	101.98	99.946	102.28	100.46	101.39	100.31	99.615	101.02	99.739	99.847	100.21	100.8	100.15	101.68	100.65	100.3	100.52	100.24	100.69	101.29	99.528	101.22	101.05	100.35	100.49	101	99.535	99.797	99.86	100.05	100.81	101.37	99.663	100.37	98.024	100.33	100.05	102.51	100.67	98.885	100.79	101.82	101.12	101.05	100.27	101.68	100.57	99.443	100.66
108.17	107.57	108.74	108.53	108.69	109.74	108.48	108.54	107.63	109.17	108.38	108.73	109.24	108.82	108.82	108.31	109.04	107.97	108.71	106.87	108.69	109.38	107.43	107.69	108.22	107.44	108.65	107.27	108.47	108.86	108.51	108.68	108.56	107.36	108.73	108.73	108.24	108.53	108.47	109.94	107.13	108.35	107.54	110.04	108.01	107.61	108.96	107.57	107.47	108.22
106.77	107.29	107.15	106.14	105.78	105.95	107.4	106.45	105.84	107.64	106.69	107.47	106.74	106.84	106.92	106.28	106.79	107.33	106.31	108.04	107.05	105.42	106.86	105.88	105.35	106.45	107.87	105.69	108.35	106.91	106.12	106.09	107.18	107.9	104.47	105.11	107.1	105.01	105.27	107.18	106.21	108.16	107.55	106.06	106.66	106.88	104.71	107.82	104.74	107.21
105.94	108.12	106.58	108.02	106.59	106.66	107.86	108.1	108.94	108.77	108.6	107.23	108.64	107.03	107.9	108.02	107.99	108.77	108.46	106.66	109.34	107.96	107.89	107.89	108.34	109.17	107.91	107.15	108.67	108.84	108.29	107.55	109.72	107.72	108.42	106.74	106.9	105.67	109.38	108.39	107.03	109.64	110.63	107.43	107.59	107.15	107.46	108	106.94	108.45
108.82	109.3	108.41	107.93	109.45	109.52	107.2	108.35	109.65	108.77	107.24	108.62	108.79	107.48	108.34	107.91	107.29	106.43	108.83	107.31	107.28	108.51	108.4	107.88	106.92	107.9	109.74	106.78	106.83	108.62	108.33	107.65	108.53	107.51	109.96	109.33	108.02	108.51	107.29	110.68	109.63	108.64	107.91	107.99	108.23	108.03	108.58	107.3	107.41	109.65
98.319	98.342	98.984	98.63	97.429	98.828	99.149	97.703	97.186	97.04	97.644	98.141	98.466	98.229	99.255	97.303	97.952	99.014	98.823	96.53	97.566	97.985	96.69	97.324	97.562	96.865	98.796	97.363	99.216	98.195	96.97	98.508	97.665	97.523	98.703	99.605	97.864	96.967	98.029	98.024	98.884	98.343	98.826	97.741	98.287	98.47	97.362	98.011	96.689	96.747
109.6	108.54	108.81	110.3	107.91	109.26	109.42	108.88	109.75	107.78	107.24	108.7	107.43	109.36	109.26	106.55	107.45	108.6	107.66	108.67	110.96	108.84	108.49	109.55	107.62	108.4	108.85	108.86	108.4	109.38	109.22	108.85	107.91	108.12	107.95	109.4	107.86	108.14	106.81	110.58	109.5	107.44	106.7	107.52	108.4	108.25	107.84	107.56	109.27	108.99
99.482	98.679	99.62	99.14	99.311	98.8	100.04	101.04	99.428	97.321	99.115	100.09	98.697	99.681	99.152	98.677	99.26	99.42	100.35	101.3	100.01	99.181	98.255	99.237	100.01	97.693	101.24	98.273	97.189	99.481	98.51	99.394	98.821	99.042	100.4	98.708	98.359	98.342	100.24	100.15	99.53	100.24	98.79	99.658	98.313	98.265	98.914	99.386	99.065	100.62
107.07	107.26	107.44	108.85	108.36	108.9	106.99	108.4	109.4	106.6	106.58	107.54	107.67	109.18	109.16	107.58	106.54	106.6	108.14	109.41	108.29	107.94	106.45	107.78	107.88	107.76	109.69	108.7	107.37	109.34	108.38	107	106.43	107.37	109.69	107.57	108.26	108.17	108.23	110.26	107.96	108.51	109.49	107.69	107.2	109.01	108.67	107.77	107.31	108.71
99.37	99.33	98.365	98.017	100.75	99.834	98.559	99.514	99.147	97.447	99.351	98.696	98.788	99.901	99.218	97.215	99.361	97.876	99.558	98.537	99.609	98.552	98.921	97.134	97.704	97.88	99.925	97.716	98.507	100.15	100.03	97.797	97.386	98.01	99.157	98.121	98.988	99.041	99.135	98.443	98.293	97.818	98.944	98.235	98.225	99.053	99.032	98.993	100.07	96.799
98.67	97.855	100.1	98.894	97.744	96.923	98.622	97.661	98.826	99.285	98.696	96.948	97.772	98.448	98.355	97.405	97.011	97.855	97.164	97.652	96.755	96.726	99.364	97.667	98.845	97.426	99.367	98.192	98.377	98.456	97.926	97.73	97.739	98.23	98.262	97.412	96.917	97.215	98.357	97.849	99.283	98.178	98.386	97.575	97.291	98.625	97.972	98.024	99.089	99.298
105.92	106.45	106.62	105.92	106.91	106.56	107.46	106.43	107.83	107.57	107.55	107.92	106.64	106.51	107.8	107.22	106.39	105.82	106.1	105.59	106.41	106.03	105.92	104.92	107.65	106.43	107.64	106.42	108.55	108.46	106.44	105.12	106.36	105.9	107.47	105.67	106.29	105.64	106.84	106.84	108.31	107.98	106.48	106.84	107.83	107.31	107.29	108.8	106.48	104.57
107.5	107.67	107.69	107.66	108.15	109.41	108.19	109.74	106.13	108.69	106.14	107.3	107.94	108.29	108.21	109.03	108.11	109.43	108.72	107.75	107.11	106.97	109.16	108.36	108.61	108.23	109.09	107.55	108.67	106.83	108.7	108.73	110.48	109.49	108.51	108.32	107.16	107.39	109.02	108	106.43	108.84	108.22	107.49	109.26	106.55	108.45	107.16	106.74	109.2
107.38	106.81	108.53	108.14	107.94	108.27	107.87	108.09	108.63	106.92	107.34	107.08	107.69	109.23	107.54	108.24	107.92	109.1	108.36	107.2	106.95	109.17	106.17	107.68	107.97	107.83	108.74	107.22	107.87	106.43	107.2	109.36	107.06	107.16	108.16	106.83	106.42	108.48	106.86	108.11	109.68	107.24	108.07	108.12	107.83	107.69	106.42	108.44	109.67	108.15
102.36	100.37	100.66	101.25	100.93	100.22	99.744	99.766	101.79	100.4	101.18	100.39	100.92	100.14	100.27	101.51	99.396	98.667	100.11	100.91	101.89	101.56	100.38	99.932	100.19	100.73	99.648	101.75	101.94	99.078	100.4	100.14	101.28	101.69	102.15	100.73	100.8	101.24	101.83	102.22	100.96	101.15	100.97	100.68	100.14	100.92	100.82	101.1	101.26	100.96
108.69	108.41	108.72	109.35	108.73	108.03	109.24	108	107.9	109.2	109.34	107.98	107.52	107.71	107.61	108.79	107.36	107.48	108.75	107.44	109.42	108.45	107.48	109.17	109.07	108.68	109.65	107.67	109.45	108.55	107.21	107.88	109.03	106.76	108.91	107.9	108.46	108.43	109.54	108.69	109.46	109.77	109.65	109.33	106.89	109.29	108.04	108.93	107.55	108.3
109.33	106.85	108.82	108.59	108.86	107.58	109.01	108.45	108.01	107.45	109.06	108.45	109.03	107.97	108.66	108.52	107.62	107.94	106.43	107.45	109.72	109.62	109.02	109.32	109.91	107.85	108.67	108.49	107.57	108.68	109.51	107.2	109.69	108.34	108.77	108.65	107.45	108.73	107.19	108.01	109	109.46	108.83	108.76	108.94	107.9	107.95	107.04	108.31	106.68
106.93	107.98	108.44	107.97	107.95	107.63	109.75	108.44	109	108.76	106.91	107.5	108.49	109.12	110.27	110.08	110.06	107.92	108.94	108.65	108.88	109	110.08	109.79	106.99	108.13	107.61	109.96	108.04	107.87	108.77	107.53	109.21	107.09	107.45	108.45	110.23	109.33	108.7	108.82	107.81	108.3	107.63	107.23	107.84	107.03	106.86	108.01	107.08	109.29
102.44	101.83	103.36	102.58	103.21	103.45	103.56	104.23	103.73	102.45	104.55	103.56	104.19	101.78	102.69	102.09	100.34	101.02	103.06	103.36	102.68	104.6	103.21	103.83	104.28	103.85	103.57	102.65	102.91	103.14	101.24	102.68	104.19	101.82	103.73	104.36	102.93	101.97	102.51	102.09	102.21	103.19	102.21	101.38	102.61	103.5	102.17	101.2	102.89	101.09
99.257	99.091	99.739	99.446	98.849	100.67	100.24	97.747	98.942	99.102	97.313	98.813	100.22	99.326	98.294	99.714	100.5	101.23	99.171	98.95	98.388	100.2	98.603	99.658	97.607	100.19	99.919	98.83	98.979	99.565	99.746	100.4	98.268	97.714	98.127	100.62	97.633	99.333	99.852	97.013	97.955	98.504	99.861	98.483	99.454	100.54	98.78	99.863	99.379	99.175
104.41	105.69	103.78	105.3	104.96	106.63	106.39	106.32	105.17	105.91	105.09	107.05	105.36	104.83	105.43	105.31	106.2	106.27	105.67	105.85	105.54	103.6	106.49	106	104.71	105.42	105.87	105.79	104.77	106.18	105.85	105.15	104.62	103.94	106.03	104.97	106.58	105.79	105.45	105.91	107.21	105.72	104.1	104.78	105.79	104.63	105.39	105.3	106.03	104.75
107.75	107.47	108.14	109.15	108.24	108.41	107.96	107.48	107.74	108.1	108.23	108.62	108.31	107.91	108.15	108.26	109.32	108.7	107.18	109.32	110.3	109.27	107.28	107.86	107.81	107.94	106.97	108.99	109.13	108.49	107.33	109.72	109.66	108.88	106.63	107.23	107.25	107.9	108.56	109.47	108.02	107.61	108.93	108.66	108.68	107	108.28	108.76	108.39	108
106.72	105.61	106.78	107.25	104.49	106.87	106.76	107.81	105.61	106.62	107.28	105.68	107.83	106.43	106.73	105.41	106.82	106.19	107.89	107.91	106.14	105.48	107.16	107.07	105.35	105.05	105.54	106.35	106.52	106.76	106.49	107.85	105.36	106	106.16	106.61	105.55	107.79	104.33	105.94	107.15	104.14	106.07	105.96	106.06	107.6	105.72	107.2	107.34	106.97
105.44	106.56	106.86	107.53	107.56	106.83	106.59	106.69	107.35	106.14	105.41	105.95	105.36	104.99	106.9	106.31	105.88	107.12	105.97	105.86	105.57	105.49	107.51	108.04	106.85	106.99	107.5	106.75	106.83	106.99	105.47	107.37	106.02	106.04	107.06	105.51	104.77	106.48	105.85	105.9	107.86	106.39	106.34	105.77	106.57	105.57	105.64	107.29	106.01	106.11
108.51	107.44	106.19	105.78	105.86	104.82	105.6	105.79	107.6	108.04	107.19	105.54	105.57	104.6	105.2	107.43	107.13	105.95	105.27	106.81	106.02	107.29	105.99	104.83	106.22	107.05	108.23	106.25	105.74	108.02	105.86	106.19	105.82	104.65	105.15	107.06	105.54	106.43	106.75	107.32	105.47	106.3	107.43	106.1	105	107.28	106.82	106.53	107.1	106.65
107.91	108.55	108.1	109.47	109.18	109.39	109.2	108.48	107.11	108.38	109.44	108.9	108.7	107.32	107.2	108.19	109.04	109.55	108.35	109.4	110.59	108.78	108.54	107.18	109.13	107.72	109.06	108.21	108.6	108.92	108.13	110.04	107.79	107.55	108.06	107.92	108.72	106.98	108.78	108.94	109.57	109.87	109.28	109.99	108.26	107.76	108.09	107.41	108.87	108.29
107.04	104.69	107.28	109.19	107.41	107.23	106.05	106.01	107.86	105.53	106.06	104.64	108.65	107.23	104.81	106.71	106.21	107.2	107.46	105.93	107.53	105.22	105.58	107.05	105.3	106.37	106.7	107.49	106.78	105.65	107.97	106.02	106.57	107.11	106.88	106.36	106.58	106.1	106.5	107.4	104.82	106.23	107.57	105.95	106.54	107.02	105.12	106.83	105.38	105.77
107.5	104.37	106.5	106.32	108.34	106.24	107.02	107.6	106.8	106.18	106.62	106.16	105.71	107.76	106.64	107.09	106.54	107.12	105.9	106.55	106.11	106.27	106.19	106.67	105.03	106.66	106.34	106.43	107.35	107.51	107.7	106.31	108.3	106.14	107.09	106.9	106.13	106.69	105.92	105.4	106	107.71	105.93	107.49	106.36	105.79	106.06	107.53	106.42	106.91
99.467	101.08	100.67	101.93	102	98.714	100.13	100.92	101.22	101.41	98.78	99.644	100.53	100.39	99.113	100.49	100.31	99.22	101.54	99.613	100.41	101.04	99.956	99.814	101.48	99.996	100.99	100.96	101.31	100.26	100.18	100.12	101.68	100.66	100.04	99.739	98.525	101.14	100.86	100.54	98.192	100.53	101.8	100.1	99.917	98.979	101.16	100.41	100.86	98.463
100.18	101.99	99.218	101.59	101.83	100.78	101.11	100.37	100.65	97.929	101.52	99.62	101.4	100.39	100.48	101.56	101.5	100.61	98.929	98.353	99.953	100.91	102.27	100.23	99.389	101.29	99.478	101.47	99.703	99.429	100.06	99.859	99.44	101.18	100.69	101.96	102.23	101.4	100.5	100.79	100.84	100.66	100.9	101.04	99.511	98.91	101.42	100.49	100.87	101.53
104.16	107.26	104.48	105.47	105.86	105.03	107.49	105.11	106.13	105.58	104.7	106.35	106.09	106.02	105.15	105.32	106.09	106.39	106.52	105.79	105.21	106.39	105.51	105.7	105.55	107	104.32	104.93	106.37	105.71	104.59	105.49	106.34	104.46	108.04	105.46	105.56	106.41	105.62	105.49	105.89	107.41	106.95	104	105.71	104.85	106.89	106.31	106.21	106.2
107.5	107.64	108.1	108.85	108.53	108.06	107.57	106.27	106.59	108.89	107.63	108.12	107.43	108.34	106.95	107.34	107.99	107.22	109.04	107.75	108.45	107.24	108.86	109.51	105.76	107.24	107.52	107.77	108.81	107.47	107.4	107.47	108.75	107.8	108.5	108.32	107.24	106.58	107.8	106.93	108.45	106.04	109.5	107.45	108.29	107.65	108.13	107.69	110.08	107.37
108.66	107.21	107.36	107.84	108.1	107.67	106.61	108.97	108.34	107.71	107.8	107.79	107.55	109.42	108.95	107.96	108.14	107.86	107.62	106.65	108.1	108.31	108.15	107.37	108.37	108.2	107.35	107.83	107.44	107.96	107.66	107.39	109.3	109.42	108.05	108.28	106.71	110.02	108.2	108.09	107.81	109.24	109.88	109.28	107.8	107.78	109	109.77	108.34	106.78
105.82	104.63	105.5	104.73	105.41	105.54	106.72	105.06	106.08	105.8	106.83	105.98	105.03	107.62	106.21	106.21	105.74	105	107.28	105.91	108.26	107.35	106.7	105.58	105.69	105.12	106.02	106.33	106.23	105.52	106.31	105.13	106.57	104.31	104.71	107.36	104.06	106.97	107.6	105.1	105.24	105.08	105.29	106.29	104.68	106.06	105.12	103.78	105.72	105.45
105.51	107.15	106.04	106.02	104.77	107.18	105.04	108.25	105.26	106.6	105.6	106.04	103.39	104.97	104.79	105.38	104.7	103.46	104.54	106.62	106.75	106.56	105.41	105.78	106.23	106.64	106.35	106.49	106.25	104.47	105.77	105.87	104.98	104.87	106.43	105.32	106.39	108.29	105.49	106.55	105.31	105.42	107.09	106.25	104.67	106.86	104.9	105.18	105.42	106.21
100.08	100.81	101.01	100.95	101.98	100.71	101.74	100.19	100.99	100.07	100.28	101.18	101.15	101.28	102	99.343	101.54	101.52	102.36	100.48	101.55	101.95	101.68	101.29	102.51	101.5	101.42	101.33	100.07	100.52	101.32	101.43	101.45	101.14	100.53	101.24	99.917	98.976	100.36	99.681	100.92	100.14	103.04	101.75	100.95	100.22	101.53	101.4	101.77	100.68
97.693	99.128	99.52	98.214	98.21	97.296	98.396	97.272	98.231	98.595	98.016	98.88	97.617	98.922	98.27	97.335	98.822	98.874	98.297	96.849	97.662	97.098	98.292	97.501	96.153	99.428	98.389	97.744	97.72	99.042	99.033	99.008	99.384	97.763	98.908	97.431	97.565	98.981	98.764	98.658	97.915	98.152	97.204	98.958	97.31	99.778	97.587	99.656	98.601	98.767
104.65	106.38	105.91	106.17	104.61	105.06	106.37	104.18	106.24	105.95	106.51	104.93	104.12	106.79	106.34	105.43	107.5	107.63	106.09	106.34	105.14	107.88	105.94	104.96	105.66	106.85	103.73	106.08	105.84	104.9	106.16	105.41	105.01	106.78	106.31	104.41	103.81	106.38	106.36	106.13	105.53	105.33	106.2	105.83	106.22	105.03	106.99	105.74	104.09	105.35
102.75	99.795	101.94	100.31	101.13	101.16	100.86	100.79	99.32	101.55	99.836	99.436	100.96	100.52	100.86	100.21	99.907	102.19	99.402	102.23	99.826	102.08	101.63	101.71	102.08	100.36	101.56	101.34	101.18	101.5	99.982	101.25	99.25	101.34	102.92	101.54	99.602	100.31	101.03	101.47	101.5	101.82	101.04	101.69	100.76	102.18	101.07	101.51	99.668	102.17
100.31	100.61	101.97	100.53	100.65	99.948	99.872	99.125	100.05	101.19	99.917	102.41	100.45	100.75	100.04	101.39	101.75	100.42	100.72	101.05	102.09	99.936	100.41	100.67	101.36	99.445	100.64	100.47	100.99	100.8	99.908	99.76	101.99	99.483	100.13	100.33	100.99	101.66	100.94	101.58	101.6	100.9	99.172	102.12	100.29	99.581	100.91	102.03	99.938	100.44
110.82	112.68	110.98	109.6	108.73	110.37	109.63	109.23	109.37	109.99	109.61	110.86	109.8	109.01	111.49	108.53	109.24	110.91	111.84	108.48	110.11	111.09	110.24	112.02	110.32	109.46	110.88	109.15	110.46	110.15	111.58	110.52	108.66	110.41	110.64	111.04	111.14	109.76	109.51	111.29	109.56	110.62	109.3	109.4	110.72	109.5	109.83	110.88	110.88	109.08
98.136	97.352	95.979	98.014	98.364	99.382	96.978	97.504	97.747	98.173	97.031	98.905	98.52	97.628	98.085	97.367	96.859	97.883	98.042	99.347	96.773	96.936	97.936	97.82	97.137	98.8	97.561	95.937	97.548	98.213	97.179	98.356	98.482	97.199	99.092	99.14	98.217	98.084	98.288	98.8	98.871	97.796	98.114	97.708	97.446	99.854	97.221	97.48	97.395	97.922
107.75	104.68	102.97	105.98	105.01	105.54	105.36	104.96	105.14	106.86	104.13	106.91	105.15	104.31	106.41	105.87	105.71	106.41	105.64	105.33	106.63	105.6	105.46	105.61	104.79	105.87	107.17	105.23	106.03	107.35	106.73	105.75	105.28	106.48	105.69	104.98	106.09	107.09	106.43	105.51	105.05	106.07	103.78	105.66	105.59	104.99	105.64	105.59	105.52	106.29
104.88	105.45	104.15	105.31	106.41	105.24	105.82	105.19	105.13	106.96	106.44	106.36	103.96	104.54	105.09	104.25	105.47	106.74	104.73	105.42	105.7	106.24	104.62	106.69	104.58	105.47	107.5	104.02	104.7	106.66	104.81	106.52	104.84	105.6	106.16	104.89	106.52	104.34	106.9	105.13	107.22	105.03	105.5	106.38	107.28	105.3	106.99	107.35	105.95	104.63
101.26	100.67	101.28	100.39	100.23	100.95	101.01	101.31	99.952	101.8	101.96	100.39	99.369	100.93	101.06	101.16	101	100.32	99.963	99.52	102.04	102.53	103.1	101.69	102.07	101.77	101.1	100.34	101.4	102.09	101.48	100.47	99.882	100.32	101.08	99.94	100.73	101.05	100.73	100.06	101.11	101.49	100.88	102.68	100.58	101.1	101.79	101.27	100.7	101.04
105.12	105.34	105.99	106.58	106.64	105.12	106.32	106.3	106.31	105.38	104.78	106.2	106.08	106.09	105.56	105.72	106.14	105	106.1	106.52	105.6	105.01	106.19	106.41	106.05	105.08	104.87	103.17	106.06	107.28	104.52	105.42	105.77	105.31	104.38	105.71	105.29	104.89	105.38	106.33	105.98	106.01	103.81	103.09	105.54	105.15	104.93	105.93	106.06	106.61
104.91	105.81	104.47	105.71	107.57	105.71	106.56	104.94	106.19	103.16	107.06	104.67	104.35	106.78	105.47	106.04	105.94	105.26	105.53	106.1	104.9	104.35	105.44	106.19	106.83	105.05	106.27	104.47	104.98	107.66	105.2	105.02	105.57	104.18	106.73	105.23	106.61	105.66	106.45	104.4	105.93	105.99	106.6	107.12	104.35	106.27	106.63	104.53	105.71	105.4
107.88	107.71	107.61	108.39	108.79	107.74	109.23	108.85	108.8	107.64	108.09	106.79	107.93	107.73	108.75	107.8	108.08	107.45	109.8	107.8	108.52	106.47	109.22	106.88	107.56	109.62	110.04	108.29	109.02	108.96	107.88	107.09	109.11	109.16	109.62	109.27	107.96	105.66	107.05	107.95	108.89	107.61	108.76	109	108.1	107.03	109.03	108.89	107.76	107.92
109.53	110.21	110.94	110.75	110.05	110.21	111.46	110.7	110.05	109.69	110.6	110.27	111.32	110.72	109.19	109.35	110.52	110.31	111.11	111.93	108.88	110.37	110.83	111.2	112.88	110.11	109.76	110.69	110.79	109.93	109.33	110.56	109.78	111.02	111.79	108.83	110.77	109.26	110.12	111.99	110.13	110.05	110.1	110.86	109.65	109.88	110.24	110.17	109.66	111.16
107.01	105.07	106.84	106.37	105.66	107.21	106.79	105.38	104.52	107.01	106.88	107.37	108.05	106.77	106.18	107.94	106.1	106.66	107.15	107.13	107.37	105.67	105.91	107.61	106.77	105.95	105.77	106.7	106.11	106.06	106.14	106.98	107.44	107.64	108.32	107.42	106.31	107.44	106.99	106.83	107.2	106.67	105.35	106.4	106.79	105.81	107.6	107.12	108.35	106.1
107.15	107.08	106.4	107.16	105.64	107.36	106.02	106.05	107.94	105.24	107.39	106.26	107.58	105.9	105.95	105.72	104.78	106.5	106.39	106.43	105.79	106.12	106.2	105.48	107.18	106.13	107.26	103.97	106.11	107.05	106.67	106.2	106.83	105.43	107.03	106.83	105.83	106.41	106.74	106.08	107.55	107.05	106.15	106.19	106.41	106.29	107.95	105.13	106.67	104.58
106.73	105.61	107.18	106.58	106.84	106.45	106.11	105.15	106.8	105.47	107.16	107.76	107.26	105.01	106.75	107.48	107.65	106.37	106.55	106.21	107.81	107.06	107.31	106.7	107.02	106.05	106.76	104.89	105.28	106.01	107.15	104.53	105.45	106.18	106.04	105.89	105.81	106.01	107.29	106.63	107.27	106.87	107.41	107.67	106.89	107.5	106.6	104.84	104.76	106.54
108.21	106.96	107.56	107.58	104.94	106.03	105.14	105.08	105.14	105.65	106.13	105.69	104.66	106.16	106.56	105.68	106.15	105.27	106.82	106.42	107.43	107	105.59	106.08	105.57	107.06	106.21	105.64	106.45	105.45	105.71	105.88	105.37	105.16	104.96	106.07	106.28	107.69	106.18	104.22	105.43	105.3	106.6	106.86	106.39	105.88	105.28	105.82	105.52	106.61
105.13	107	105.12	104.81	105.44	106.22	107.73	104.91	106.1	107.39	104.81	104.84	106.19	105.92	105.52	105.76	105.75	105.18	105.13	104.76	105.53	105.64	104.96	105.11	105.03	105.41	105.55	106.42	103.44	105.08	105.04	105.63	106.08	103.81	105.14	104.61	106.18	105.46	105.16	104.74	105.05	106.39	106.35	106.33	106.13	108.17	105.14	104.66	104.78	104.79
99.05	99.056	98.408	97.864	99.757	99.741	98.551	97.752	99.228	99.189	97.331	99.164	100.42	98.756	98.959	98.096	98.539	98.311	100.37	98.188	98.746	98.583	99.463	99.064	98.621	98.553	99.282	98.014	98.106	97.392	97.284	99.156	97.853	97.101	98.928	99.1	99.965	97.806	98.95	97.218	97.808	98.539	98.682	98.651	99.992	97.506	100.23	100.23	97.366	101.08
107.97	107.67	107.49	109.54	107.73	107.32	110.29	105.28	108.66	108	109.33	106.75	108.24	108.09	108.95	107.63	109.41	106.81	107.19	108.37	107.9	107.71	106.59	105.89	110.41	106.84	106.97	109.34	107.83	107.78	108.41	107.75	108.87	107.7	107.86	106.54	109.62	108.31	107.07	107.66	106.87	108.54	108.42	107.83	108.59	109.25	107.16	107.78	108.6	108.16
106.43	107.93	107.28	107.22	105.82	106.64	105.93	106.67	106.46	105.51	105.03	106.9	105.33	106.46	105.07	106.65	106.07	107.38	107.92	107.18	106.19	107.59	106.31	106.69	106.13	107.08	105.51	106.02	106.1	106.21	106.03	106.94	105.17	105.08	107.45	106.21	106.38	106.23	105.87	105.32	105.93	106.11	106	107.23	107.04	108.66	106.26	106.91	107.45	107.17
99.563	98.487	98.233	98.608	99.348	99.534	96.215	98.5	98.549	97.757	100.13	99.872	98.982	98.903	98.735	98.004	100.01	98.666	99.157	98.514	97.949	97.652	99.231	98.879	99.414	99.008	100.04	97.433	98.647	99.41	100.56	99.662	98.601	98.801	99.19	98.439	98.628	99.992	99.343	99.172	98.567	98.561	98.427	99.827	98.763	98.407	97.319	98.22	99.409	100.01
108.03	107.55	109.39	109.99	110.3	110.25	109.01	109.48	107.16	108.38	108.83	108.48	107.95	109	108.22	108.3	109.93	108.68	108.12	108.47	108.72	108.1	107.12	107.24	108.95	108.88	108.64	110.14	108.47	108.04	109.18	109.48	110.11	109.1	109.04	108.04	108.43	108.53	108.05	108.98	108.89	109.41	107.94	107.96	108.47	108.3	107.91	108.85	109.43	108.52
105.61	106.75	106.05	106.14	107.23	106.51	106	106.31	106.76	107	104.94	106.19	106.52	106.12	105.96	105.89	106.78	104.09	106.11	105.61	105.82	105.83	104.79	106.29	108.26	106.46	105.65	106.44	104.71	106.9	104.87	105.15	105.51	105.51	106.19	106.18	106.79	104.5	104.95	105.52	105.41	107.58	106.09	105.86	107.66	104.86	106.4	107.44	106.91	105.37
99.161	97.599	99.022	98.787	100.11	99.159	99.179	97.704	97.293	98.645	98.3	97.865	100.33	100.59	99.987	98.241	97.818	100.14	99.363	96.1	98.495	99.497	100.1	98.936	98.686	98.253	98.681	99.16	99.277	97.945	97.88	98.495	99.866	98.905	99.889	96.771	99.287	98.116	99.844	99.349	99.986	99.146	98.972	100.31	99.36	99.905	98.828	99.762	98.532	98.598
106.51	107.23	107.04	106.79	108.05	107.3	108.49	107.11	107.61	107.93	107.66	108.23	106.98	107.92	108.08	107.74	107.86	108.89	109.04	107.36	107.89	107.04	107.14	107.23	108.68	107.25	107.11	108.38	108.72	107.2	108.31	106.57	108.42	107.6	108.77	107.88	107.43	108.75	106.9	108.48	105.97	107.7	108.38	107.95	108.11	107.43	105.93	107.95	107.61	107.46
96.766	97.386	97.482	98.519	99.582	98.136	99.808	97.955	99.176	99.029	98.744	99.01	97.794	99.098	98.38	98.777	98.239	96.892	98.965	99.094	99.695	98.844	99.838	98.831	98.749	96.696	98.569	100.35	99.244	99.36	97.84	98.308	98.473	99.476	96.786	97.996	98.317	100.11	96.344	97.336	99.127	99.071	99.605	98.551	99.643	97.054	98.325	99.746	99.382	98.238
108.13	108.96	108.05	105.96	108.36	107.95	107.28	107.87	107.85	107.65	107.67	106.77	109.4	108.35	107.35	107.96	108.87	107.29	108.16	109.66	107.45	108.58	107.63	108.09	108.25	108.55	108	106.31	106.67	108.04	107.3	108.94	108.53	107.21	107.79	109.06	107.5	107.64	107.13	106.69	109.56	109.22	107.73	107.42	105.67	108.38	106.14	107.69	107.06	107.83
101.61	100.93	99.951	101.25	100.48	100.91	102.59	99.839	100.02	101.66	100.34	100.9	100.97	99.231	101.74	101.6	100.95	100.28	100.38	99.775	99.728	101.13	99.856	98.969	99.898	101.32	100.13	102.34	101.1	101.95	100.47	102.35	101.51	100.18	100.29	99.272	99.989	100.92	100.38	101.41	100.5	99.307	99.836	100.03	99.911	100.06	102.29	101.01	101.72	100.94
103.24	103.77	101.86	102.65	102.74	102.51	103.29	102.03	103.91	103.23	103.17	102.64	102.28	102.94	103.52	103.54	102.67	102.03	101.65	102.1	104.77	103.4	101.84	102.81	103.27	101.63	102.21	101.83	102.4	101.41	102.15	102.36	101.74	103.52	103.02	104.04	103.12	102.57	101.62	102.14	102.24	102.54	103.14	103.39	100.69	104.98	102.55	103.29	103.44	102.85
97.22	97.677	98.15	98.627	96.275	98.609	96.953	97.797	98.774	97.225	98.025	99.906	98.269	98.106	98.341	98.229	97.443	97.493	95.008	96.254	98.028	97.528	98.178	100.02	98.415	97.65	98.006	97.446	98.725	99.279	97.589	99.243	97.754	96.804	97.417	98.213	97.306	98.613	96.297	97.643	97.523	98.776	99.069	98.53	98.081	97.218	96.408	97.118	98.151	98.01
105.38	104.01	105.02	105.54	105.77	106.15	104.16	106.18	105.68	106.03	105.9	105.91	106.45	107.25	104.72	107.36	105.24	106.36	105.66	106.54	104.81	105.71	106.75	105.42	106.84	106.72	104.21	106.28	104.82	105.52	106.75	107.39	105.43	105.12	105.42	105.84	106.79	106.6	104.98	105.61	106.48	107.26	104.33	103.74	106.48	106.09	104.08	105.89	107.04	104.79
98.79	98.498	98.436	99.864	99.112	99.255	98.272	98.985	98.264	98.434	99.155	99.913	98.017	98.89	99.438	101.38	99.296	96.591	98.494	99.468	98.327	100.12	97.715	97.495	98.194	98.589	98.496	98.455	100.71	99.537	98.621	98.544	97.514	98.159	98.03	99.101	97.631	98.683	98.55	98.857	98.897	96.655	100.05	100.04	99.466	99.104	97.132	99.405	99.306	98.785
106.36	105.99	106.51	106.31	106.31	104.82	106.55	106.36	105.7	107.08	108.1	107.08	107.46	105.86	107.55	105.8	106.61	106.17	105.19	109.5	105.9	105.61	107.49	107.15	106.27	107.75	106.28	106.52	107.34	106.32	105.27	105.41	105.69	106.89	106.18	106.25	107.11	106.96	108.17	106.85	106.79	106.02	106.72	106.44	105.9	106.98	104.97	106.34	106.96	105.13
102.16	99.878	101.64	100.53	101.14	101.54	99.664	100.25	101.66	100.13	101.23	101.72	100.81	101.16	101.64	100.73	103.12	99.486	100.96	101.34	101.56	101.07	100.06	100.88	101.08	101.34	100.8	100.37	100.1	100.76	100.19	102	102.44	101.22	99.399	101.68	102.29	102	99.826	100.83	100.29	102.26	101.64	102.12	101.99	101.81	102.33	102.76	100.9	100.43
99.025	99.014	99.14	98.205	97.948	100.31	97.367	100.52	99.887	98.771	99.976	98.845	98.601	99.325	97.503	100.02	98.147	98.427	99.19	98.964	98.753	98.315	98.805	100.23	99.838	98.906	99.559	98.435	98.105	98.668	98.826	97.953	98.709	100.73	99.68	99.61	99.571	99.012	99.533	99.689	99.707	98.225	97.522	98.736	98.406	98.926	97.92	99.294	97.289	98.873
110.25	108.01	107.52	108.4	108.35	107.1	108.41	109.37	107.07	107.9	108.99	109.5	109.25	107.91	107.99	110.1	109.06	108.56	109.79	107.18	108.51	107.61	109.08	108.25	109.76	107.16	108.88	109.27	109.2	109.61	108.89	109.15	108.38	108.11	107.79	107.86	108.84	107.82	107.55	108.06	107.91	107.89	109.39	108.69	108.68	109.78	108.51	107.53	108.32	109.59
107.53	107.39	107.01	106.43	108.21	106.65	106.53	106.27	106.73	107.25	107.59	105.89	107.01	105.87	106.42	105.55	106.15	108.07	106.45	107.52	106.12	106.16	106.15	105.88	106.21	107.09	107.21	106.06	106.51	105.62	106.52	107.33	106.81	105.52	106.73	106.88	105.93	105.43	107.48	106.54	106.17	106.41	106.7	107.27	106.27	106.61	107.14	107.19	105.7	106.68
103.19	105.65	103.1	102.11	103.44	102.12	102.45	102.61	101.97	101.94	101.29	102.79	101.98	103.49	102.7	101.91	102.69	103.44	103.37	104.6	101.96	103.1	104.35	103.13	102.86	100.95	103.32	103.64	103.71	102.47	101.42	104.06	102.64	102.7	105.68	102.1	103.23	103.97	102.31	103.68	102.74	103.13	102.17	102.06	102.04	102.63	103.39	103.28	100.87	104.03
105.42	104.68	104.92	106.85	105.34	105.87	104.02	107.24	105.21	105.06	105.77	104.88	104.64	105.76	105.95	104.54	105.35	106.31	106.31	105.3	105.56	106.66	106.65	104.89	106.27	106.69	105.18	106.62	107.4	105.19	105.85	105.04	105.08	105.61	105.69	106.47	105.58	104.98	105.18	105.85	105.31	105.08	106.31	104.76	105.52	107.16	107.92	106.28	103.93	105.12
106.04	105.05	104.64	104	104.8	105.87	105.18	106.1	104.87	107.09	104.74	106.2	105.48	105.31	105.27	105.76	104.58	104.64	103.82	104.48	105.12	106.49	105.94	104.34	106.14	103.88	106.04	104.85	105.78	105.6	104.93	105.93	105.93	105.49	107.55	104.98	104.93	105.53	104.13	106.19	104.52	105.78	104.54	106.14	104.9	105.42	105.44	107.03	105.71	104.21
99.701	101.88	100.97	100.25	99.583	102.09	102.73	101.04	102.13	101.55	102.38	100.34	101.63	100.98	99.912	100.81	102.15	101.77	100.96	99.6	101.07	101.12	101.43	101.55	100.01	100.93	102.54	101.65	99.528	100.62	99.573	102.55	100.46	102.32	101.69	100.06	101.72	100.91	101.28	100.85	99.43	100.41	100.99	102.05	102.11	101.72	99.626	99.509	101.52	100.96
97.757	98.417	98.297	97.863	97.263	98.29	98.065	96.266	98.827	98.916	97.447	98.309	99.343	100.01	98.696	98.276	97.537	96.175	98.979	97.754	99.236	98.337	99.214	97.086	97.697	99.1	97.548	96.865	98.702	99.221	99.315	98.42	96.922	98.329	97.871	99.168	99.018	97.697	98.162	96.744	98.52	96.884	99.359	98.498	97.178	99.292	97.994	98.475	99.281	98.328
105.2	105.86	106.65	104.96	105.34	107.24	105.98	106.03	106.45	105.94	105.47	105.06	104.43	105.32	105.42	105.25	105.49	105.12	106.25	104.62	105.81	104.71	106	105.01	107.41	103.42	104.76	105.21	104.98	104.32	105.8	104.66	105.09	103.45	106.43	105.88	105.49	103.44	106.48	105.7	105.3	106.18	105.65	105.19	104.45	105.26	105.77	106.38	106.46	105.38
100.6	100.51	99.988	101.15	100.44	100.85	102.03	99.362	101.55	100.66	99.923	100.51	99.946	100.29	100.87	100.57	100.58	99.938	100.74	100.2	100.27	100.43	102.42	100.97	99.491	100.97	100.7	99.654	99.125	100.87	100.92	99.879	99.442	101.04	100.22	101.32	100.66	100.05	100.55	101.47	101.74	101.55	101.48	101.21	100.15	101.28	99.72	100.81	101.93	99.034
110.51	110.6	111.62	110.46	110	109.77	110.27	109.46	110.89	110.61	111.22	108.53	110.06	110.55	110.63	109.42	109.65	109.99	110.48	110.03	109.43	109.48	111.17	110.48	109.85	110.02	110.84	110.99	110.67	112.05	111.32	109.22	110.65	109.68	108.74	111.76	109.9	110.24	110.42	110.54	110.88	110.37	108.84	111.84	110.35	110.12	111.65	110.73	110.8	110.78
104.61	105.51	103.22	105.92	105.89	106.17	103.69	103.84	105.31	106.29	105.29	105.26	105.69	106.07	105.88	103.37	105.88	106.02	103.96	106.05	105.35	105.21	104.62	105.64	107.22	105.49	105.19	105.1	105.88	105.05	105.77	107.22	107.48	105.94	105.31	106	104.02	104.93	106.01	107.13	105.36	104.88	105.33	106.41	104.99	105.79	105.49	107.22	104.74	105.24
97.84	97.898	98.497	99.157	98.07	96.213	98.134	97.536	97.737	97.616	97.132	97.674	98.343	98.374	98.559	98.564	96.782	97.719	99.425	97.257	97.731	98.197	100.07	97.576	101.28	96.69	96.754	100.04	98.787	98.143	96.804	98.574	98.936	98.428	99.715	98.688	96.539	97.762	98.868	98.348	98.383	98.285	97.716	96.355	98.28	98.026	97.934	97.447	97.281	97.234
104.46	105.84	107.14	106	105.4	104.35	104.96	105.94	104.46	105.03	105.15	104.23	104.63	105.19	107.09	106.25	104.32	106.53	105.93	106.68	105.52	106.19	104.02	105.01	106.46	106.58	106.11	105.25	107.15	105.26	106.29	105.51	106.22	105.57	106.28	105.3	105.67	107.19	105.99	105.37	106.37	106.09	104.56	105.24	106.94	105.9	104.54	104.79	105.83	106.79
108.17	107.68	107.58	108.57	108.58	107.9	106.68	108.5	107.2	109.75	106.98	106.25	107.68	106.02	107.75	106.42	108.34	109.14	109.12	107.92	107.2	108.8	108.01	106.73	108.08	105.92	107.38	107.71	108.14	108.4	106.88	107.22	108.33	108.39	108.03	107.35	107.48	107.86	107.62	107.51	107.47	107.72	106.76	107.12	106.79	106.8	108.93	107.92	107.6	109.02
108.24	108.34	106.84	108.42	106.58	106.54	107.24	106.86	107.15	109.4	108.54	106.98	107.55	108.78	107.16	105.67	108.09	108.44	108.07	108.04	106.81	108.42	107.54	107.37	107.68	108.2	107.13	106.54	108.85	106.78	108.23	106.84	108.11	107.53	108.24	110.56	107.7	106.79	108.47	107.19	109.85	107.44	106.48	107.26	106.05	107.67	107.15	108.24	107.15	108.92
105.43	105.19	104.14	107.22	105.33	102.86	105.25	103.92	105.33	105.05	104.97	107.55	104.98	105.38	107.22	107.36	105.57	105.53	104.57	105.56	106.5	105.29	106.13	106.11	105.71	106.4	105.82	105.68	106.67	105.52	105.45	106.77	106.48	105.12	106.14	106.18	105.28	105.72	105.58	106.39	107.09	104.63	107.82	105.91	104.67	106.35	106.09	105.81	107.43	104.98
97.575	99.061	97.499	98.04	96.979	98.354	98.431	100.16	98.165	98.502	98.912	97.978	99.381	99.055	98.457	99.459	99.882	98.44	98.877	98.694	98.004	98.534	98.817	99.012	98.298	100.11	99.559	97.91	100.05	97.953	99.73	99.347	98.793	97.525	98.531	99.57	98.913	97.603	96.648	98.78	99.763	97.441	99.463	99.592	98.058	99.874	99.192	98.194	98.751	98.107
103.43	105.17	105.99	105.84	106.5	105.76	105.92	105.27	104.36	104.57	107.15	105.38	105.67	106.14	105.46	104.13	104.11	107.76	105.71	106.65	105.06	106.68	105	105.94	106.33	104.32	105.84	105.9	104.88	107.5	104.34	105.07	104.71	104.99	105.46	106.24	105.6	104.55	106.57	103.96	106.2	105.58	106.08	104.94	106.34	105.44	106.08	104.89	104.92	104.61
107.86	107.6	107.77	108.86	108.04	107.26	107.31	106.39	108.32	107.65	108.29	107.73	109.19	108.25	107.68	106.36	108.17	110.15	106.8	107.99	106.79	107.88	106.93	109.01	107.51	108.53	107.44	107.26	108.75	108.26	109.17	106.41	107.6	109.2	107.86	108.33	106.95	106.58	108.47	108.9	107.98	107.74	108.9	107.62	107.39	107.8	107.67	108.53	108.94	107
103	102.9	104.2	101.74	100.97	103.2	101.49	101.93	102.24	102.75	102.62	103.21	101.7	101.28	102.08	101.78	102.99	102.6	102.53	102.19	102.62	103.23	103.94	104.82	103.86	104.27	102.96	101.44	102.38	103.06	103.61	105.09	103.86	102.35	102.24	101.62	102.56	102.3	102.68	102.96	104.39	101.73	101.83	103.44	104.73	101.84	102.2	103.09	102.61	103.16
107.65	109.34	109	106.46	108.17	109.1	108.43	107.61	109.03	107.88	109.98	108.4	107.96	108.06	110.61	108.28	109.99	109.65	109.58	107.91	109.36	107.67	107.68	109.18	108.87	108.76	108.7	107.87	107.87	108.44	106.36	107.85	107.45	107.3	108.09	107.77	108.85	107.64	108.04	108.62	106.3	106.8	108.07	109.13	105.86	108.37	108.51	106.9	108.83	108.71
100.66	100.99	100.79	101.17	99.239	100.74	100.52	101.54	100.71	101.75	100.22	100.9	100.36	102.05	102.24	100.83	101.45	100.95	101.24	101.86	98.226	101.5	100.02	98.081	99.881	98.58	99.845	99.254	100.59	100.31	98.861	99.899	101.32	99.612	99.01	100.15	99.729	100.23	100.08	99.887	100.78	99.611	101.53	100.55	99.613	101.59	98.172	100.06	100.43	101.32
97.655	98.134	99.165	97.477	99.749	98.262	98.264	97.776	99.915	97.08	99.291	97.242	98.351	98.608	97.765	96.316	98.22	98.178	97.851	98.509	99.392	98.33	99.556	98.581	98.832	98.516	100.32	99.027	97.898	99.192	98.948	100.16	97.919	98.258	98.587	98.667	97.728	98.494	99.21	98.521	98.459	98.641	98.134	97.666	99.454	98.865	99.551	97.815	98.647	98.644
98.034	97.345	98.413	97.781	97.521	98.197	100.05	99.245	98.323	97.866	97.709	99.383	98.241	98.04	97.468	96.813	99.078	97.834	97.801	97.888	98.425	99.595	98.062	96.867	98.663	97.042	98.505	98.708	98.783	97.091	99.243	98.355	97.413	99.287	97.322	98.76	98.276	99.85	97.556	99.51	98.024	98.101	97.388	97.845	98.42	99.275	97.676	97.773	98.573	98.198
103.54	105.17	104.51	104.65	106.57	107.49	107.24	104.41	105.93	104.19	103.84	105.15	106.18	104.31	105.65	106.05	106.54	105.96	105.37	107.29	105.96	105.43	104.29	105.61	103.87	104.73	105.46	105.33	105.23	106.32	107.28	104.48	104.61	105.2	105.53	105.77	105.64	107.01	106.14	104.51	106.42	104.57	106.1	105.53	105.87	104.87	106.82	105.92	106.12	106.13
110.85	110.24	110.83	110.99	111.03	111.2	109.8	110.17	111.02	112.2	111.45	111.55	110.27	110.48	110.9	110.04	110.5	111.43	109.45	110.55	109.72	110.95	110.48	109.83	110.63	109.47	110.88	109.91	109	110.74	111.36	109.79	110.67	110.84	109.21	111.28	110.21	109.88	112.67	110.95	110.6	110.38	110.03	109.09	110.44	109.35	110.71	109.9	109.05	110.93
100.17	99.898	102.16	99.227	100.77	101.42	98.727	100.47	99.066	100.81	101.3	102	101.27	100.1	101.25	101.4	102.53	100.11	102.77	101.27	102.29	101.58	101.61	100.89	101.78	101.62	100.37	100.22	101.02	101.86	101.55	101.62	99.331	100.25	100.48	101.5	101.33	101.06	101.6	101.48	99.606	102.68	100.74	100.4	101	102.03	100.76	100.92	101.48	101.18
104.59	106.84	104.81	105.61	105.19	106.58	104.74	105.51	104.4	105.37	105.72	106.12	105.56	106.13	107.64	107.54	106.5	106.8	104.15	105.05	106.27	106.09	106.01	105.97	104.85	106.96	104.67	105.22	105.35	105.57	107.09	104.49	106.67	104.46	103.92	106.22	105.65	104.28	104.94	105.99	105.12	106.17	105.91	105.89	105.86	105.6	106.37	104.54	104.53	105.32
101.75	103.43	103.61	102.58	103.22	103.63	102.07	101.58	102.35	104.3	103.01	102.76	100.44	102.29	104.56	103.17	102.55	102.75	104.39	103.09	104.52	102.91	103.44	103.86	102.77	102.49	102.1	102.97	103.55	102.83	102.92	101.93	103.89	101.39	101.84	102.27	102.46	101.95	102.57	102.38	103	101.57	103.5	103.39	103.53	103.67	103.58	101.78	102.57	102.89
103.91	106.35	105.52	105.17	104.34	104.87	105.13	104.87	105.54	105.96	105.88	105.49	106.68	106.41	105.31	105.53	104.59	106.16	105.12	106.88	105.84	105.84	106.33	104.8	104.98	105.85	105.52	105.59	106.39	106.44	105.97	106.77	105.5	105.81	105.44	104.37	105.64	105.73	105.88	106.46	103.14	105.88	105	106.21	106.19	105.57	105.19	104.51	107.16	104.72
107.74	106.86	106.89	106.62	107.66	109.9	108.33	108.74	106.93	107.51	106.71	106.13	106.96	108.09	107.5	107.63	107.1	107.78	108.1	109.85	107.66	107.8	107.95	108.97	108.64	108.31	108.54	107.51	107.72	106.86	108.12	108.93	107.86	107.95	108.33	106.78	107.86	107.69	107.9	107.05	106.87	108.98	107.98	108.08	108.78	109.71	108.27	107.07	107.35	107.35
97.783	98.055	96.989	96.775	98.453	96.54	98.683	98.14	97.117	98.014	98.091	97.14	99.696	98.892	98.429	97.634	98.064	97.864	98.846	97.64	97.533	98.183	97.464	99.415	97.96	97.661	98.058	98.044	97.195	97.697	99.346	98.744	96.888	98.942	97.092	97.616	99.315	97.967	98.164	97.826	99.991	98.215	98.673	97.805	97.285	99.226	98.307	98.782	97.368	98.675
106.46	105.31	105.27	105.28	107.21	104.41	106.36	105.04	104.93	105.41	105.62	104.98	105.47	106.87	107.35	105.18	105.69	105.92	104.35	105.15	104.76	107.2	106.1	106.82	105.64	105.93	106.38	105.56	104.99	107.39	106.01	106.38	105.12	104.87	104.93	105.97	105.19	103.93	104.99	107.32	106.48	105.34	107.89	105.7	105.97	105.13	104.84	107.06	106.86	106.76
105.29	105.09	105.36	105.38	105.88	105.23	103.75	105.88	105.81	105.1	108.2	105	105.86	106.23	105.22	105.57	105.43	105.51	106.59	105.29	107.41	106.3	106.49	104.78	107.4	105.86	105.69	104.71	104.78	105.31	106.2	107.74	105.43	105.77	106.91	104.47	106.25	105.23	106.68	106.29	106.51	105.42	106.4	104.12	105.79	105.74	106.46	107.03	104.65	106.09
100.52	99.329	100.06	99.85	99.39	101.39	102.38	101.65	100.32	99.45	100.63	99.897	101.88	100.88	100.7	102	101.79	99.975	99.989	101.58	100.82	100.06	99.826	99.218	100.07	100.85	101.14	98.798	100.21	100.27	101.19	101.35	100.61	99.26	99.553	99.533	100.66	101.54	100.46	100.84	100.63	99.358	99.968	99.209	101.49	99.778	100.79	99.365	100.55	100.74
107.87	107.31	108.84	106.78	108.15	107.81	108.06	107.56	109.26	107.59	107.11	107.02	108.93	109.87	106.1	106.74	109.08	106.26	108.83	109.01	107.15	106.19	108.91	106.62	107.95	109.09	108.14	108.53	108.95	108.34	109.37	108.68	107.92	108.05	109.03	108.61	108.9	107.38	107.65	108.32	108.69	107.39	107.25	107.86	109.35	107.25	109.03	106.97	106.6	108.63
98.107	99.523	98.471	99.055	100.41	98.827	98.753	98.817	99.844	98.166	99.173	99.616	99.722	98.862	99.264	99.079	98.673	97.723	99.895	99.618	98.578	100.01	99.56	97.84	97.366	98.721	99.888	98.884	99.006	98.873	97.505	99.727	99.876	98.806	99.829	98.799	99.267	99.741	98.97	99.039	99.19	99.173	98.225	97.676	97.591	98.319	99.525	97.583	98.601	99.926
106.18	105.73	105.7	107.76	107.46	108.82	109.46	106.93	107.47	105.9	107.37	105.98	107.5	107.48	105.65	106.83	106.58	106.67	106.19	106.43	107.1	105.52	106.52	105.77	106.43	105.9	105.9	107.16	107.03	105.24	107.07	105.76	107.65	106.41	105.37	106.29	106.35	105.74	106.39	105.8	106.45	106.32	105.66	106.9	106.35	106.48	106.94	107.73	105.38	106.91
105.79	106.53	107.02	106.43	106.75	106.13	106.41	105.31	107.43	105.59	106.48	106.77	106.63	107.21	106.5	107.48	107.49	106.22	106.66	107.2	107.34	106.63	106.57	108.18	107.33	105.27	107.94	106.34	106.09	106.33	107.58	106.22	105.82	107.12	107.49	107.22	108.1	106.79	105.87	105.5	106.44	105.14	107.17	107.63	108.4	106.8	106.03	106.24	105.45	105.48
105.36	105.44	107.41	104.74	104.96	106.93	105.72	105.74	105.88	104.24	104.94	107.48	106.39	106.93	104.91	107.04	104.94	106.66	105.18	104.49	106.15	104.67	106.56	104.5	105.42	106.58	105.1	105.99	105.43	106.19	106.23	106.3	105.53	105.24	104.83	104.91	108.11	107.08	103.95	105.55	105.74	106.2	106.4	106.3	104.86	103.86	106.16	104.53	104.57	107.11
108.1	105.21	106.25	107.73	105.92	105.21	106.38	106.79	105.67	106.19	106.33	107.72	106.32	105.1	106.22	106.54	106.02	106.36	106.45	106.64	106.93	106.97	105.63	106.58	106.75	104.57	106.96	106.4	105.12	105.31	105.44	106.26	105.79	106.66	105.44	105.97	106.86	105.53	105.78	105.83	108.42	105.75	106.95	107.06	105.88	106.67	104.79	106.58	106.26	106.78
109.21	108.14	109.03	107.73	107.87	108.2	106.86	108.42	109.02	106.37	107.18	107.47	106.2	106.92	107.38	108.97	108.78	106.58	107.63	108.29	107.94	107.94	110.31	108.41	108.56	106.94	108.16	107.44	108.69	107.52	107.69	110.25	109.6	107.87	108.93	108.61	108.95	108.08	106.15	106.67	108.41	108.14	108.81	109.05	109.05	107.99	106.37	109.03	108.2	108.31
100.97	100.79	101.12	100.66	100.66	100.59	99.812	100.49	101.41	100.88	101.35	100.11	100.38	100.51	99.492	101	100.77	99.964	99.873	100.75	99.653	100.08	101.91	100.69	99.075	101.23	101.54	100.53	101.41	99.746	100.24	100.18	100.95	102.39	99.141	101.81	100.46	100.64	101.12	100.61	100.34	100.44	99.603	100.41	100.12	98.99	100.65	100.59	98.944	100.4
108.85	107.97	108.2	108.85	106.37	107.31	108.26	107.44	107.92	110.32	108.24	107.81	108.35	108.57	107.83	107.78	107.7	109.22	107.42	108.76	108.04	108.07	107.81	108.35	109.95	108.23	109.5	107.91	109.05	108.39	108.23	108.78	108.93	110.96	107.51	109.58	107.92	107.9	108.02	107.78	109.85	108.79	106.5	108.14	108.44	109.84	107.44	109.81	109.01	108
109.81	107.43	109.27	110.1	109.36	110.21	108.38	108.58	107.64	110.04	107.8	108.69	108.23	109.81	109.01	109.05	107.18	109.31	110.47	109.17	110.21	109.41	109.86	110.6	108.23	108.42	108.39	107.46	110.23	108.93	108.96	108.2	108.46	109.02	107.39	108.91	107.69	108.22	108.27	109.18	108.57	108.63	109.24	107.42	109.41	109.39	107.57	109.91	108.1	107.84
105.43	106.82	107.51	105.71	105.18	106.78	105.91	106.83	106.4	106.49	107.94	105.13	106.98	105.58	106.71	105.85	108.02	106.24	105.53	106.95	106.06	108.86	106.95	105.85	107.38	107.22	105.84	106.66	105.88	105.63	106.15	105.83	106.21	107.25	107.17	104.61	106.21	106.44	107.6	107.47	106.31	105.78	105.95	106.57	106.87	105.32	106.27	106.79	106.65	108.16
106.34	105.69	106.29	104.32	105.05	105.57	105.31	105.1	106.89	105.77	106.33	104.6	105.27	105.18	104.84	106.48	106.66	105.56	105.49	107.07	105.5	106.33	104.14	106.21	106.41	105.05	104.93	105.34	104.79	106.94	105.54	105.87	107.08	107.06	105.92	105.55	106.05	106.96	105.06	106.53	107.44	105.36	105.06	106.1	104.09	106.1	106.33	106.16	105.56	106.45
105.91	106.39	106.15	106.98	107.03	107.36	106.35	109.19	105.28	106.04	106.78	105.09	107.95	107.22	106.38	106.56	107.76	107.69	107.35	105.32	106.32	107.06	105.45	106.24	106.76	106.04	106.32	105.28	107.6	106.94	108.18	108.01	105.86	106.6	106.41	104.88	106.11	107.64	105.71	106.77	106.23	107.61	107.32	107.37	106.59	108.3	106.27	106.04	105.84	107.53
105.54	105.14	105.08	105.38	106.17	104.77	106.45	105.66	106.12	107.54	106.79	106.78	104.98	105.89	105.71	105.35	106.71	106.24	105.07	106.39	104.35	105.56	105.16	105.42	104.99	106.86	104.48	105.68	105.56	105.45	106.41	106.94	105.85	106.86	105.04	105.99	105.33	105.25	104.07	105.68	105.25	105.86	105.37	105.31	105.75	106.5	104.38	105.05	106.14	105.9
105.06	107.75	107.86	108.58	105.38	106.9	107.55	107.56	111.01	107.21	107.58	106.67	108.95	107.47	108.87	104.99	106.9	106.8	107.04	107.2	107.76	108.7	108.85	108.07	107.76	106.89	107.68	108.05	108.69	107.04	108.75	107.47	106.89	109.47	106.58	105.52	108.38	108.57	108.32	108.39	108.13	107.86	107.11	109.79	106.8	108.48	107.76	108.47	107.8	107.9
106.8	108.27	108.98	110.18	107.62	108.27	107.53	109.4	108.7	108.79	109.12	107.59	107.84	108.41	110.07	106.83	108.3	108.45	108.37	108.28	109.05	108.11	108.75	109.92	109.42	108.24	108.88	107.89	109.51	106.95	106.64	108.46	108.14	108.88	107.91	109.19	107.42	107.13	108.41	107.91	107.64	106.58	107.93	109.49	109.22	107.55	107.81	108.25	108.51	108.31
104.55	105.31	105.44	104.3	106.02	104.65	106.26	108	105.14	106.27	105.52	104.24	104.93	106.1	105.26	103.05	105.42	105.96	106.14	107.5	105.21	106.14	106.02	104.79	103.7	105.58	105.15	103.6	105.3	104.72	105.56	103.93	106.51	105.88	106.22	105.81	104.4	104.69	105.43	105.1	104.04	103.87	104.75	106.06	104.71	105.15	104.9	105.64	106.93	106.42
102.44	102.7	101.12	101.78	103.84	103.83	103.74	102.59	104.82	103.89	101.58	101.69	102.87	102.73	102.9	101.94	102.33	103.74	102.06	102.99	104.9	103.18	102.54	103.72	102.57	104	102.49	102.38	103.07	101.2	102.78	102.66	103.26	101.67	103.07	104.65	101.6	102.39	103.92	104.25	101.84	102.5	103.76	101.68	102.18	102.23	103.74	103.83	102.44	101.78
104.53	104.77	105.4	106.1	107.01	104.63	105.42	105.91	105.69	105.13	104.32	105.61	104.86	104.87	106.19	105.11	105.72	103.97	106.16	105.44	105.37	104.7	106.19	105.85	106.1	105.49	105.36	105.47	105.3	104.83	107.22	107	105.79	106.36	106.84	105.52	105.78	105.97	106.76	105.26	105.27	104.1	105.31	103.86	105.56	106.65	107.61	105.54	106.26	105.67
106.03	105.94	105.65	106.31	107.2	105.5	105.87	107.73	105.55	105.07	107.47	106.73	106.21	106.04	106.22	107.32	106.47	104.98	106.54	105.86	106.86	108.21	105.55	106.7	105.48	105.88	106.09	107.48	107.01	106.56	106.25	107.61	105.88	106.26	104.29	108.31	105.76	106.95	105.11	106.98	106.99	107.25	107.22	106.46	105.24	108.18	106.02	107.49	106.41	107.54
105.71	106.88	104.16	106.72	104.88	104.67	105.8	106.09	107.11	106.72	106.16	104.77	105.31	106.52	105.63	106.34	104.8	106.3	105.36	105.63	106.15	104.51	105.33	105.73	105.74	106.17	105.5	104.95	104.6	106.84	105.14	105.47	105.91	106.13	104.04	104.82	103	105.63	105.67	105.5	106.24	105.35	105.62	105.6	107.29	105.15	107.24	105.76	105.62	106.37
98.436	100.19	99.587	98.306	96.285	99.446	98.651	98.793	98.416	97.086	98.299	99.033	99.42	99.023	97.508	100.3	98.519	98.597	99.155	98.703	99.262	97.75	98.507	98.55	98.366	98.383	97.294	100.8	98.366	96.919	99.499	98.793	98.869	99.042	98.827	97.101	99.45	98.974	98.613	98.422	98.495	99.102	99.622	99.549	100.64	97.157	99.82	100.21	98.325	99.559
107.8	107.7	109.19	108.1	107.91	108.78	106.57	108.15	108.87	107.04	109.31	108.33	107.27	106.32	108.11	108.06	106.27	108.63	107.54	108.39	107.02	108.51	107.55	109.49	107.3	107.39	106.02	106.11	107.84	107.97	107.57	106.6	107.97	109.19	109.08	108.92	107.82	108.23	107.34	107.81	108.53	106.78	107.14	107.77	108.85	107.66	107.76	108.99	107.85	107.6
107.07	108.28	108.73	108.13	107.09	108.61	108.84	108.89	107.25	108.68	107.89	107.95	107.32	108.19	109.21	107.6	107.72	107.47	107.61	108.81	108.77	108.38	106.73	107.03	107.72	107.77	106.22	107.56	108.65	108.69	107.95	106.5	107.88	108.06	108.29	108.91	107.55	108.31	107.64	107.99	108.9	106.41	110.1	108.26	107.78	106.89	108.2	107.29	106.97	108.74
108.56	106.94	105.96	106.1	105.7	105.96	105.82	104.24	106.06	105.19	106.21	106.12	104.29	106.87	107.8	107.39	107.02	107.06	106.59	107.68	106.54	107.83	105.29	106.2	106.09	106.61	105.76	106.81	105.57	107.49	106.63	106.08	106.66	105.43	106.45	104.85	106.14	105.15	106.52	106.49	105.99	106.48	107.22	104.26	107.91	105.35	106.04	106.05	106.62	105.86
108	106.91	107.5	107.72	108.22	107.66	107.71	108.36	107.86	108.89	106.34	108.15	108.7	108.12	107.19	109.31	107.83	107.02	108.8	107.33	108.34	108.61	106.47	108.56	106.76	108.21	108.87	108.24	107.61	106.59	107.04	109.64	108.6	107.32	107.64	107.42	107.13	108.36	108.21	106.72	108.6	108.67	108.79	107.65	106.83	108.01	109.2	107.57	107.14	108.11
105.39	106.87	106.34	106.66	106.66	105.11	106.52	106.25	107.54	104.84	105.15	107.12	107.29	104.76	106.3	106.9	105.86	105.8	107.06	107.55	105.68	105.34	104.96	107.83	105.43	106.47	104.29	107.34	106.3	106.39	107.91	105.18	106.35	105.4	107.95	106.46	105.16	106.62	106.85	107.42	105.73	106.26	106.6	107.52	106.64	105.91	106.06	106.62	106.44	107.24
109.16	108.35	108.1	108.17	107.11	107.43	108.72	106.23	108.96	109.13	108.77	107.84	107.68	105.92	107.12	106.78	107.27	107.07	108.12	107.45	107.18	107.24	108.76	108.07	107.38	108.45	108.51	106.2	107.56	108.3	107.06	107.76	108.34	107.63	106.99	107.71	108.25	106.25	107.45	108.86	107.79	106.82	107.61	109.22	108.33	106.43	107.68	108.93	106.92	107.41
106.66	107.89	107.93	106.62	109.31	108.31	108.93	108.9	107.88	107.35	108.21	107.54	108	106.67	106.96	108.38	108.81	106.92	108.71	107.58	108.91	108.77	107.58	109.14	107.58	110.08	107.82	108.41	106.91	108.57	108.15	107.76	107.99	108.28	107.24	107.43	107.17	106.88	108.83	109.15	109.41	106.92	107.12	107.65	108.07	108.7	109.82	108.47	106.83	106.86
106.54	106.17	106.53	105.61	106	107.9	105.06	105.89	106.54	105.98	106.05	105.28	108.58	106.68	109.05	107.47	107.25	105.17	107.23	108.37	104.96	107.23	106.88	105.99	106.28	107.75	106.55	105.74	106.79	106.37	106.23	108.13	107.71	108.62	106.28	106.74	107.54	107.3	106.38	106.76	106.44	105.57	106.83	106.13	108.29	107.6	107.51	106.83	106.49	106.55
106.71	105.88	105.48	106.07	105.8	107.98	106.27	107.48	103.63	104.43	105.23	105.25	106.14	106.33	105.57	106.21	107.23	105.14	105.85	107.1	104.53	106.27	105.71	105.79	105.17	105.6	104.54	105.75	107.44	105.96	106.88	105.61	105.1	106.36	105.53	106.3	106.16	107.15	105.21	105.96	106.53	108.11	106.92	105.56	105.63	106.41	106.96	106.65	105.96	105.8
103.85	104.63	105.34	105.29	104.62	104.28	103.35	104.93	105.06	105.57	105.34	104.57	106.95	104.78	104.3	104.9	106.33	104.91	105.23	105.44	106.56	104.61	105.76	106.2	105.98	105.24	105.06	105.86	104.61	104.91	106.48	105.27	104.24	106.9	104.78	105.63	106.3	106.09	104.99	106.1	105.73	104.7	107.17	106.21	105.05	104.61	104.59	105.14	103.47	105.6
106.19	107.48	107.95	106.88	106.77	107.21	107.45	105.61	105.42	106.45	106.93	106.37	106.42	106.76	106.47	106.65	108.25	105.9	106.42	106.38	107.78	107.13	106.21	106.74	107.16	106.06	106.92	105.24	106.07	105.44	104.47	106.52	105.65	107.48	105.68	106.34	106.3	105.73	107.09	106.81	106.66	105.92	106.08	107.87	106.45	106.83	106.25	105.66	106.45	105.77
108.73	108.8	109.22	109.15	107.36	108.61	108.69	109.78	109.19	107.35	107.77	108.15	107.59	108	107.83	107.95	108.04	110.09	108.18	107.83	107.97	108.14	108.48	109.65	108.25	108.77	109.13	109.27	109.4	108.03	109.81	106.79	108.11	107.93	108.46	107.06	108.28	107.34	107.91	109.26	106.33	107.07	108.2	107.71	108.97	108.94	108.06	108.54	109.55	107.91
107.26	106.72	109.57	108.34	107.63	109.77	111.25	110.36	109.5	109.17	107.69	108.53	108.5	107.98	109.56	108.39	107.73	108.03	108.13	107.7	110.48	109.41	108.45	109.22	107.54	109.91	107.28	108.28	109	108	108.71	109.93	107.77	106.7	110.35	107.83	108.01	109	107.77	109.92	107.97	108.02	107.71	108.77	109.22	108.03	109.38	109.22	108.71	108.48
106.08	106.18	106.18	105.57	105.65	105.83	106.9	104.89	106.28	104.97	104.7	106.33	106.3	105.44	103.87	105.32	105.16	104.57	105.55	105.63	105.34	105.06	105.48	106.49	104.99	105.88	105.86	104.83	106.73	105.23	105.66	104.35	106.52	105.13	105.11	104.62	106.67	106.56	105.49	105.7	105.19	105.77	105.95	105.51	104.43	105.74	105.25	105.27	104.34	106.07
107.26	105.67	105.89	105.67	105.14	106.45	106.48	107.71	107.45	107.4	105.15	106.08	106.71	106.37	107.14	107.29	107.22	107.22	105.91	105.56	107.43	107.85	106.9	108.31	104.63	105.89	106.24	105.79	106.75	106.77	104.72	105.93	105.24	104.92	106.68	105.35	105.72	104.76	107.13	105.29	107.81	106.99	105.25	105.38	106.11	107.81	106.69	106.96	106.93	106
106.59	104.59	105.05	106.18	105.76	105.57	105.54	105.43	105.65	105.89	105.67	105.32	104.9	106.65	106.35	105.39	106.62	106.19	106.97	106.87	105.79	106.61	106.16	106.55	107.45	106.78	107.09	105.37	107.25	106.48	106.52	106.59	104.54	107.71	105.05	105.11	105.67	105.19	106.15	107.64	106.3	106.54	104.93	105.69	106.36	104.62	106.72	105.66	105.6	105.91
97.322	97.407	97.26	98.46	98.197	97.254	99.648	99.471	98.113	98.096	98.979	98.634	97.533	98.686	98.865	98.785	97.352	98.74	98.775	97.785	98.955	97.555	97.439	98.208	97.513	96.766	97.667	97.513	96.268	97.149	97.046	98.657	98.395	98.482	97.743	99.222	97.236	98.789	97.512	98.081	96.76	97.994	97.13	96.859	96.804	98.85	97.767	97.358	97.377	98.308
107.42	108.14	106.98	107.41	107.59	108.12	108.22	106.77	108.27	107.84	108.47	107.2	107.72	108.02	107.61	107.1	109.16	107.72	107.65	106.64	108.28	107.68	108.73	108.78	107.45	106.66	106.86	107.61	108.88	107.52	108.07	109.21	108.64	108.65	108.86	107.38	107.35	107.99	109.04	105.82	108.54	107.56	108.75	108.67	108.63	107.42	107.42	108.47	107.01	107.69
100.54	100.27	100.9	100.54	101.73	99.614	99.759	100.97	100.16	101.03	100.28	101.65	100.38	100.52	101.09	101.5	100.87	100.86	100.26	101.39	102.41	101.06	99.797	100.24	101.04	101.14	100.61	101.44	99.537	99.27	100.32	102.27	100.23	98.936	100.83	98.708	100.23	101.05	100.23	100.47	100.31	101.18	101.54	100.18	102.13	99.439	100.3	100.73	99.903	99.562
100.05	98.038	98.529	96.278	98.344	98.945	98.087	99.711	97.819	98.886	98.463	99.532	97.46	98.7	98.486	99.778	97.379	98.043	99.309	98.165	99.152	98.511	100.69	99.146	99.518	98.943	97.354	98.905	99.494	99.071	97.198	98.222	97.83	97.782	98.111	100.45	99.278	97.433	98.314	99.175	99.245	99.61	100.09	98.803	99.777	98.517	98.691	99.331	97.502	97.94
109.16	108.18	109.87	108.21	106.51	108.42	108.56	109.21	107.74	108.5	109.33	107.26	109.16	108.72	109.79	108.17	108.37	107.57	107.11	109.21	110.56	108.56	109.88	109.04	108.05	108.31	107.09	108.65	109.97	109.49	109.42	108.29	108.16	110.04	108.09	107.02	108.36	108.92	108.75	108.17	107.84	108.21	109.33	106.84	109.6	108.55	108.75	107.37	108.73	109.3
105.34	104.97	105.39	106.99	105.91	105.71	104.73	105.11	104.7	105.21	105.81	105.68	106.99	106.93	105.26	105.09	106.09	104.72	106.22	105.22	104.94	104.85	104.86	104.7	108.01	105.74	106.11	106.01	106.46	104.87	105.34	104.67	107.03	105.95	103.96	105.93	106.24	105.64	106.21	106.56	105.24	104.71	106.05	106.69	105.02	105.85	103.4	106.25	105.1	105.15
106.41	105.06	104.7	105.06	106.03	106.59	107.03	105.58	105.41	106.56	105.11	107.56	104.27	105.75	104.6	104.8	105.89	105.87	105.31	106.5	107.53	106.62	105.54	106.16	106.48	106.54	106.13	105.51	106.19	105.51	105.68	106.93	106.07	105.46	105.79	105.38	105.97	106.31	104.09	105.75	106.58	106.03	104.92	104.81	105.28	105.18	106.28	105.46	106.06	106.56
107.78	107.09	108.34	105.68	107.91	106.56	106.05	107.49	106.36	105.43	107.53	107.16	108.02	105.52	105.49	105.59	107.54	107.16	108.74	107.08	107.69	105.96	107.31	106.14	107.41	105.24	107.8	106.61	106.48	106.83	108.3	107.17	105.76	105.36	105.88	105.41	105.51	107.46	104.28	106.34	106.01	108.15	107.39	107.01	106.15	106.47	106.32	105.37	106.46	106.92
109.71	109.7	111.2	110.99	109.88	110.96	109.35	110.04	110	109.86	110.04	111.82	109.43	111.29	109.35	110.41	109.78	109.92	110.83	110.73	109.97	112.78	111.08	109.14	110.44	111.33	107.99	109.9	110.42	111.69	110.87	112.04	111.13	111.78	110.15	110.42	109.72	109.11	110.24	110.47	110.92	109.64	109.21	110.86	112.02	110.87	110.01	110.06	110.61	109.79
107.06	104.57	106.11	105.45	107.04	106.09	104.23	106.05	106.08	104.39	104.46	106.29	107.03	105.5	103.49	106.42	105.69	104.64	104.85	105.59	105.36	105.31	104.73	105.8	106.97	105.47	106.06	103.22	103.78	106.92	106.13	106.52	105.23	105.53	106.16	105.92	106.74	105.24	105.76	103.78	103.97	105.51	106.12	104.66	106.41	106.72	105.93	106.44	106.32	104.41
106.54	106.15	106.46	104.55	106.35	106.46	105.43	106.05	104.96	106.82	104.43	105.31	104.64	104.58	106.14	104.55	106.39	106.06	106.1	105.1	106.64	106.53	105.76	104.83	106.15	106.45	104.89	104.91	104.99	104.31	105.83	106.44	105.49	105.62	105.23	104.19	104.51	104.48	103.99	106.43	105.02	106.49	105.56	104.73	105.84	106.13	104.82	106.93	105.48	105.41
110.06	108.75	108.66	107.71	109.83	108.92	107.77	109.71	107.79	109.74	108.96	108.21	107.15	109.93	108.04	108.26	108.38	108.34	109.65	108.39	107.74	109.05	106.2	109.76	109.4	109.27	108.77	107.38	108.42	107.11	107.79	108.56	107.67	108.79	108.26	107.22	108.32	109.31	109.2	109.99	109.09	107.78	108.62	109.04	108.87	109.23	108.76	108.56	108.63	108.29
98.15	98.533	98.612	98.965	97.886	97.81	99.297	98.232	99.048	96.659	99.255	98.824	97.987	98.905	96.3	98.732	98.999	98.722	98.354	98.42	98.683	98.39	98.613	98.883	98.221	96.617	97.421	98.931	97.755	98.049	98.248	98.224	98.921	97.632	98.073	96.974	96.949	98.76	97.664	97.755	98.481	98.289	97.87	97.842	98.18	98.922	97.938	98.616	98.939	98.653
106.97	107.27	106.27	105.2	105.48	106.49	105.72	105.72	106.37	106.01	106.39	106.47	106.39	105.35	105.88	106.57	106.99	105.36	105.95	105.94	105.79	106.64	106.9	107.46	107.23	105.86	106.86	106.89	105.18	106.24	107.65	107.3	107.62	105.11	106.83	106.52	106.45	105.24	105.54	105.75	107.15	105.1	106.47	107.59	105.82	108.19	107.41	105.85	105.36	106.67
106.51	107.86	105.89	106.55	105.67	105.89	105.48	107.52	105.05	106.88	105.92	105.25	105.46	106.44	105.74	106.26	105.78	106.08	108.12	106.59	106.39	104.29	106.49	108.42	106.05	107.53	107.51	104.89	106	106.84	106.82	105.12	105.8	106.14	105.56	107.42	107.53	105.86	105.27	107.28	105.99	107.36	106.01	106.67	106.86	106.17	106.04	106.51	106.95	106.45
106.54	105.21	104.94	105.69	106.07	104.31	106.58	105.27	106.16	105.45	105.4	105.97	105.85	107.03	104.77	105.39	105.72	106.45	104.66	105.46	106.74	106.96	104.66	104.28	107.2	105.56	106.52	106.89	105.02	105	106.83	107.24	106.85	105.1	106.79	107.14	106.3	105.46	105.79	106.84	105.86	104.88	106.07	106.06	105.61	107.6	104.4	105.95	104.52	105.23
99.121	99.21	97.633	96.701	96.79	99.14	97.97	98.435	98.211	97.351	98.254	99.509	98.676	98.045	97.216	97.273	98.914	98.797	98.344	97.201	98.129	98.75	96.828	99.057	97.132	97.622	97.504	98.372	98.431	98.143	98.18	98.569	98.134	97.256	99.332	97.855	98.437	97.069	98.354	98.173	96.667	97.92	98.176	98.74	98.22	99.311	98.094	97.953	96.846	98.38
106.23	105.83	107.11	107.54	104.99	104.71	106.05	104.27	107.87	105.47	105.92	107.39	103.8	105.43	106.87	105.6	105.94	106.3	105.99	107.83	106.57	106.51	104.48	104.42	106.57	106.36	106.39	106.51	105.82	105.88	105.88	105.39	105.44	105.42	104.91	105.78	105.96	106.01	105.05	107.13	105.69	104.78	105.61	108.15	106.03	105.89	105.32	104.85	104.43	105.74
109.19	108.22	107.69	108.04	107.96	107.84	109.28	107.79	109.12	109.27	108.25	107.36	109.64	106.45	108.22	109.12	106.21	108.62	108.16	105.95	106.42	108.38	107.31	106.26	109.47	106.77	107.08	108.16	107.86	109.1	106.43	109.18	106.79	107.66	107.54	106.65	107.18	108.24	107.44	108.26	108.7	107.74	107.16	108.07	107.2	108.19	108.45	107.45	109.95	109.08
97.458	99.212	98.532	98.402	98.493	97.923	97.61	97.163	98.165	98.46	97.424	97.207	98.553	99.936	98.296	98.428	98.434	98.67	97.576	97.912	99.047	98.879	96.577	97.591	97.159	97.091	96.823	99.791	100.6	99.573	98.399	98.939	97.757	96.987	98.107	99.363	97.393	98.321	97.995	97.83	98.731	97.748	97.481	98.789	97.719	98.501	97.552	98.159	98.599	98.224
105.44	106.11	106.95	106.1	106.4	108.19	106.64	105.85	106.58	104.17	105.95	105.98	107.25	104.05	106.38	105.73	106.51	105.73	106.67	105.21	108.23	107.26	106.98	106.19	105.77	104.6	104.59	106.89	106.05	105.3	106.43	106.81	107.09	105.88	106.83	105.42	106.54	107.11	105.88	106.25	105.21	106.78	106.54	106.09	104.84	105.52	107.45	106.09	107.83	106.67
108.99	108.82	106.83	106.91	106.89	109.31	107.3	107.02	108.66	108.76	106	107.46	106.36	107.26	108.67	108.19	107.84	106.89	107.35	109.67	106.06	105.9	107.96	108.25	105.35	108.75	107.89	108.98	108.62	108.09	109.33	107.65	105.91	107.27	107.29	106.99	108.29	107.28	106.88	108.03	106.57	108.28	107.39	106.49	106.63	108.49	108.36	107.61	108.37	108.78
106.71	105.38	105.78	106.11	104.67	105	104.49	104.34	104.22	107.01	106.39	104.86	104.52	105.14	107.47	105.35	105.11	107.48	105.94	106.08	105.02	107.11	105.54	104.95	105.87	103.69	105.15	106.13	105.84	104	103.53	105.55	104.65	107.52	105.1	106.64	104.33	104.84	106.21	105.41	104.57	105.05	104.72	105.66	105.99	104.38	105.05	105.96	104.65	106.07
99.599	101.16	101.44	101.11	102.85	100.79	101.03	100.25	101	101.49	101.65	101.76	102.12	99.544	102.93	101.52	101.11	102.12	98.939	101.43	102.36	100.44	101.02	100.75	100.93	100.39	102.02	100.76	101.25	101.23	101.68	101.18	100.67	99.932	100.59	100.93	101.34	100.85	101.29	101.26	101.84	100.63	101.7	101.63	101.86	103.33	100.22	100.04	99.289	102.61
107.82	106.58	105.33	106.09	105.81	107.33	105.57	107.52	107.14	107	106.79	104.98	106	105.89	105.53	108.93	106.89	107.65	104.87	106.21	108.46	106.26	108.15	107.09	105.96	107.17	107.23	105.64	105.63	105.75	106.51	105.72	106.78	106.63	108.05	106.14	106.62	106.06	107.55	105.37	106.16	105.75	106	106.1	106.98	106.25	106.34	106.17	107.43	104.86
107.73	109.68	109.36	106.53	107.33	108.14	108.35	106.21	110.15	106.64	110	108.65	108.58	107.66	109.79	109.61	108.08	109.81	109.41	108.96	110.06	108.36	107.28	109.25	107.48	109.37	108.28	108.63	108.73	108.5	108.44	108.33	109.91	108.41	110.64	108.69	108.41	109.04	109.5	107.86	109.16	107.27	109.1	107.54	108.59	108.71	107.85	107.79	107.54	107.08
110.51	109.4	110.4	110.62	110.87	109.89	112.64	111.11	110.74	110.49	109.5	111.2	108.92	111.15	108.73	109.51	110.32	109.17	108.99	110.13	110.5	110.13	109.51	110.68	109.9	111.47	110.11	109.97	111.46	112.18	110.38	111.62	111.23	111.11	110.58	109.59	108.86	111.77	111.51	110.84	109.2	110.69	111.1	110.03	109.76	110.58	108.42	109.69	111.34	111.48
104.64	106.39	107.18	106.77	108.09	107.23	106.94	107.02	106.24	106.68	106.42	107.15	106.98	108.05	105.8	106.72	105.63	106.02	106.88	106.24	105.28	107.19	105.97	106.4	107.26	107.96	107.03	106.13	106.19	107.1	108.28	105.8	106.36	106.78	107.25	105.21	107.24	105.79	106.74	106.07	107.16	107.07	106.31	106.77	107.08	106.28	106.67	106.82	106.94	106.33
101.38	100.9	100.5	99.783	101.71	100.14	99.758	102.14	100.67	100.16	101.13	100.35	102.46	100.44	99.875	100.22	100.56	100.43	100.96	99.808	98.734	100.92	101.05	99.809	99.649	101.01	100.38	100.79	101.93	100.57	101.57	99.44	101.13	102.03	99.337	100.13	100.18	100.79	101.22	101.1	101.07	100.6	101.74	99.347	100.73	100.55	99.959	100.73	100.3	100.68
104.52	106.9	107.92	104.76	104.92	105.34	104.93	105.23	107.25	104.93	104.17	104.94	105.53	105.22	107.44	106.99	104.45	106.84	104.43	107.3	105.79	106.42	106.58	105.48	107.49	105.52	105.65	106.73	105.84	106.34	106.34	107.28	105.31	106.2	105.14	106.54	107.86	105.25	104.32	104.3	104.26	106.51	106.87	105.3	107.31	105.89	104.31	104.83	105.48	105.84
108.41	107.25	107.63	108.34	107.56	107.88	108.17	108.9	106.63	107.06	107.09	106.9	108.52	108.99	107.44	109.36	107.97	108.27	107.78	108.15	107.36	108.5	107.96	107.2	107.83	107.64	107.24	107.3	107.73	109.07	106.58	107.85	107.79	106.15	108.53	106.46	107.03	109.61	107.82	107.37	105.86	108.34	107.27	108.82	108.33	106.24	109.54	107.36	107.93	108.93
105.45	105.16	106.02	107.1	106.03	104.94	105.51	105.39	104.64	106.81	106.7	104.99	105.76	106.49	104.09	106.57	107.6	104.77	105.45	105.14	104.73	105.96	104.72	104.73	106.82	106.34	105.25	104.4	106.12	105.24	104.47	104.34	105.63	104.23	104.6	106.7	105.67	105.83	106.71	106.78	105.08	106.11	106.61	104.88	104.28	105.69	105.19	104.55	106.18	104.24
104.8	104.67	105.13	106.12	106.18	106.56	105.42	104.64	105.03	105.62	105.47	104.42	105.73	104.77	106.04	105.88	106.27	105.62	105.85	104.9	104.87	106.33	104.79	104.47	105.37	106.33	105.7	105.73	104.08	104.34	105.14	106.27	106.43	107.3	104.97	104.31	105.44	105.59	105.11	107.1	102.95	106.27	107.2	105.99	107.18	106.06	104.65	106.88	106.39	106.69
107.33	108.84	107.91	108.91	109.18	110.21	108.4	108.3	109.27	107.93	109.2	108.05	106.79	109.23	109.8	107.69	108.2	109.28	108.82	107.99	108.57	107.95	109.22	108.33	109.98	108.91	109.62	108.45	108.31	108.65	109.63	107.74	106.87	110	106.17	108.93	107.77	107.49	108.15	109.19	108.55	108.45	107.61	108.03	107.74	109.11	108.71	107.48	108.2	108.36
96.511	98.21	97.6	96.663	98.625	97.868	99.416	98.102	98.537	97.239	97.308	98.11	98.77	98.196	96.906	98.213	99.29	96.998	96.1	97.9	98.163	99.066	96.084	99.345	98.058	97.658	96.653	98.832	98.485	98.161	99.339	98.883	98.121	99.081	99.564	97.529	96.965	97.754	96.934	97.692	97.645	96.53	96.712	96.038	99.212	98.872	97.329	97.063	97.955	97.749
96.556	98.455	99.268	98.485	98.302	96.999	96.967	98.39	98.032	99.22	97.394	97.944	97.863	97.755	97.668	99.34	99.052	99.906	98.281	98.953	99.102	97.559	97.515	97.724	97.387	98.259	97.333	96.279	96.866	97.265	97.827	97.775	96.928	98.47	98.473	98.784	96.634	96.606	98.941	98.153	97.885	98.717	100.19	97.285	98.945	98.128	97.195	99.032	99.776	98.62
105.75	104.6	106.91	105.04	104.51	105.33	106.25	105.67	105.64	104.47	106.16	106.87	106.01	105.03	105.7	106.52	105.67	106.49	105.83	106.22	106.06	105.52	104.11	106.03	105.91	105.5	104.77	106.38	106.16	104.54	105.82	106.1	105.9	105.06	106.4	104.44	105.73	106.63	105.7	105.83	105.87	106.91	105.25	103.15	106.32	105.41	105.16	104.79	106.7	105.27
105.25	106.15	105.49	106.51	106.78	105.99	106.17	104.32	105.14	104.93	104.66	105.94	105.68	104.74	106.23	105.97	106.36	104.45	106.37	106.07	105.51	105.04	105.79	105.03	104.63	104.43	105.72	106.58	104.78	107.57	106.07	106.98	104	107.21	105.54	102.42	104.21	106.61	104.37	106.51	105.46	106.13	104.35	103.83	106.48	106.21	104.78	105.69	105.57	105.03
105.99	106.47	106.02	106.42	105.16	106.71	107.54	105.52	104.03	105.34	106.09	105.49	106.43	105.08	107.58	105.14	105.66	105.44	103.72	104.99	104.65	107.41	105.83	104.34	105.5	105.1	105.6	107.26	104.63	106.59	104.79	104.95	105.87	105.43	107.5	106	107.2	106.95	105.96	104.86	106.87	105.53	107.02	105.56	106.48	106.46	105.21	106.4	105.31	105.57
105.33	107.88	107.46	107.83	107.85	107.94	108.07	107.92	105.98	107.79	107.58	107.04	108.02	108.41	107.67	108.96	108.37	109.74	106.69	107.25	106.85	108.26	107.82	107.38	108.89	108.19	107.4	109.02	109.25	106.81	108.9	106.85	107.28	107.42	108.79	108.28	109	108.91	107.02	108.14	107.42	108.38	108.35	108.03	106.31	107.26	107.9	107.18	108.76	108.17
107.85	109.18	108.11	107.88	110.52	107.97	108.84	107.22	109.01	108.63	108.12	108.61	107.99	108.6	108.13	107.42	108.4	107.49	108.13	108.82	108.06	108.36	108.1	108.67	108.99	108.57	108.01	108.67	109.17	107.89	108.29	109.29	108.48	108.46	108.72	107.01	109.42	108.38	109.05	108.2	108.5	107.43	109.03	107.56	107.61	108.87	106.74	109.18	107.88	109.98
99.6	99.178	100.6	101.66	100.66	99.981	99.427	102.11	101.66	99.136	100.66	101.7	100.55	101.28	102.14	103.14	101.89	101.01	101.63	100.36	101.37	100.52	101.07	98.875	101.86	100.32	100.45	102.44	101.4	101.64	102.13	101.66	102.59	100.08	100.98	100.31	101.22	102.29	100.75	101.23	100.74	99.863	100.74	100.29	100.67	101.95	100.41	101.66	100.93	101.71
99.094	99.043	98.654	98.276	98.382	99.445	99.28	101.09	98.604	96.874	98.47	99.925	99.151	98.47	99.597	97.908	98.531	99.11	99.05	98.451	98.339	98.492	98.918	98.15	100.27	98.82	99.384	97.219	99.064	99.781	97.82	96.931	97.64	98.561	98.729	99.279	99.128	98.902	100.08	97.786	98.264	98.933	99.378	98.711	99.311	100.59	98.298	98.938	100.59	98.159
105.57	105.9	105.71	105.74	104.24	106.55	105.78	105.92	106.25	106.41	106.68	104.89	105.29	106.19	106.41	106.14	104.69	106.83	105.17	106.38	106.37	106.73	105.75	107.17	106.35	105.69	106.61	105.49	105.9	106.35	105.03	105.64	106.4	107.85	105.44	105.82	105.16	107.12	106.33	105.92	105.66	105.3	106.69	105.81	106.57	104.8	103.53	104.97	105.34	104.33
106.26	105.23	104.63	105.58	105.19	105.25	104.65	105.66	105.63	105.85	105.71	106.65	105.84	106.65	106.23	105.37	105.75	104.93	106.32	105.59	104.3	104.56	104.81	105.83	105.95	105.37	105.69	105.6	105.49	105.83	106.4	106.79	106.39	106.48	105.86	104.56	105.29	103.28	105.95	105.09	104.79	104.18	107.14	104.36	105.47	105	105.75	104.96	105.15	106.87
98.381	98.635	97.501	98.369	98.515	98.665	97.821	96.811	98.41	97.167	97.995	98.491	100.09	98.881	97.763	99.248	100.12	97.554	97.897	97.177	100.15	98.206	98.247	98.23	98.923	97.627	99.7	97.662	97.525	97.885	97.544	98.167	96.405	98.662	98.608	98.627	98.978	100.02	99.145	99.123	98.854	98.418	97.742	96.965	97.863	97.156	97.384	99.697	98.197	98.205
108.56	107.79	107.79	106.81	107.37	108.34	108.13	107.3	107.07	107.27	107.31	109.35	107.7	107.61	108.67	109.18	108.46	107.79	106.2	108.09	108.61	109.67	107.98	108.06	108.6	108.06	107.78	108.16	107.48	107.29	107.67	107.36	108.24	108.25	107.73	108.32	108.28	105.7	108.2	108.88	107.78	109.39	105.71	107.29	107.35	107.04	107.22	107.79	108.65	108.71
105.59	109.94	108.14	108.14	107.56	107.56	106.04	109.07	107.16	107.31	108.98	107.6	109.63	108.75	106.59	109.2	107.28	108.24	106.75	106.56	108.39	107.58	105.6	107.25	106.68	107.66	108.01	108.31	106.24	109.38	107.79	106.73	106.6	108.37	107.16	106.56	107.34	109.09	108.36	109.44	106.29	106.95	107.14	109.57	108.29	109.16	107.84	108.92	108.33	107.7
112.09	109.71	111.3	111.54	109.3	110.15	109.87	111.27	109.78	109.99	111.04	110.51	109.76	109.33	110.71	110.78	111	110.07	111.64	109.92	109.36	109.2	111.12	108.96	109.26	108.26	110.06	108.69	111.06	110.22	109.88	109.7	110.17	111.77	112.29	110.5	109.18	110.99	110.01	111.38	109.55	110.14	111.69	110.65	110.65	109.6	110.5	110.59	110.3	110.95
106.36	103.61	105.06	107.34	104.37	105.45	105.23	106.06	105.54	105.19	104.52	106.56	105.83	105.96	105.15	104.49	103.84	105.39	105.38	105.18	104.83	106.52	106.76	106.94	105.33	104.57	105.32	107	104.27	106.99	105.62	104.86	105.12	106.8	106.02	105.49	105.46	105.8	106.02	105.82	106.96	105.63	104.73	104.3	106.07	105	106.69	105.77	103.95	105.88
109.75	108.55	107.97	108.2	106.49	107.21	108.02	107.81	108.25	108.22	109.7	106.77	108.8	107.6	107.16	108.67	108.8	109.03	108.18	108.86	108.32	107.55	108.66	107.2	109.89	108.04	108.27	109.03	108.83	107.32	107.68	108.78	108.82	108.45	110.32	108.67	108.1	108.78	109.05	108.74	108.26	110	108.94	108.6	108.82	108.78	108.46	109.06	108.83	108.88
[truncated: 150 more columns]
