# Supplementary material for: Genetic dissection of main and epistatic effects of QTL based on augmented triple test cross design
Source: PLoS One. 2017 Dec 14;12(12):e0189054. doi: 10.1371/journal.pone.0189054 (PMC5730204; doi:10.1371/journal.pone.0189054)
Supplement: S10 Supporting Information — (ZIP) [file pone.0189054.s010.zip › z6_1000_0.8_5.csv]

109.42	106.91	107.6	109.92	108.78	107.22	109.14	107.03	107.87	105.4	109.95	110	107.6	106.85	107.59	107.8	107.83	108.27	109.09	110.4	108.08	108.58	107.98	110.04	109.27	106.15	107.98	108.33	109.43	110.24	108.68	110.63	110.07	107.71	106.26	106.31	107.55	107.58	109.18	107.8	106.96	105.92	109.32	107.73	108.67	109.4	107.83	109.95	110.23	107.38
109.95	109.49	109.22	108.7	108.6	108.95	107.39	106.03	109.26	108.38	107.3	108.32	109.36	107.64	109.62	108.68	106.96	107.65	109.28	106.81	107.9	107.03	107.8	110.23	110.3	109.95	109.96	108.67	108.26	108.63	108.61	108.7	107.83	109.75	109.28	108.94	109.2	107.77	107.25	109.06	109.17	109.35	107.12	107.38	108.67	106.99	109.3	108.62	109.3	109.63
106.47	106.56	105.97	106.5	104.76	105.38	105.9	106.06	103.74	105.36	105.5	106.65	105.53	105.28	105.77	106.61	104.99	104.09	106.13	102.46	106.16	105.72	105.4	104.87	104.46	105.03	105.78	105.25	107.02	107.6	106.54	107.71	106.05	103.84	104.81	106.73	107.46	103.16	106.45	105.87	104.09	105.57	106.97	106.12	104.96	104.55	104.85	106.36	107.58	104.26
108.16	105.58	109.16	108.85	109.34	108.2	108.66	106.71	110.11	108.37	109.67	108.97	107.07	105.99	107.97	109.81	108.48	109.07	106.73	106.85	106.06	108.95	109.25	108.05	108.19	107.65	108.46	109.55	107.52	108.32	107.19	107.23	107.78	108.12	106.36	109.38	108.28	109.14	106.21	106.62	108.86	106.67	108.76	108.68	109.31	108.02	106.4	105.86	105.68	106.3
106.72	107.42	106.82	108.71	106.81	106.6	107.86	108.22	108.85	108.72	109.35	107.54	109.4	108.17	108.3	108.72	108.47	108.06	107.24	108.99	106.34	109.42	107.79	108.43	108.66	109.33	107.36	107.91	106.85	107.07	107.7	107.34	108.56	107.75	109.76	106.81	106.93	107.86	108.68	108.49	107.27	107.76	108.5	107.91	107.28	108.28	110.44	108.55	109.17	108.05
106.81	106.11	107.25	106.12	107.4	105.82	106.89	106.18	104.48	107.04	107.69	107.05	107.22	105.93	108.17	108.41	106.77	107.6	106.73	107.85	105.49	106.41	108.31	105.76	105.21	107.26	104.51	106.99	107.48	105.12	104.9	104.33	106.79	107.15	104.8	107.59	107.71	106.94	107.06	108.16	106.13	107.1	107.25	106.14	106.9	106.12	107.65	107.04	106.06	106.83
97.55	98.204	99.334	99.448	99.473	99.255	98.9	97.504	97.645	97.392	97.939	98.337	99.483	99.634	98.466	98.176	98.219	99.512	98.517	99.006	97.107	97.821	98.832	98.778	99.488	98.26	99.911	97.845	97.218	100.19	98.914	98.432	98.974	97.751	99.687	100.59	100.95	99.54	97.357	98.382	99.67	98.504	98.563	97.26	97.199	98.643	98.839	97.961	98.421	96.296
98.088	99.036	99.81	99.312	98.103	100.19	96.835	98.176	96.623	97.529	99.425	99.792	97.343	97.757	97.905	99.121	95.825	99.974	99.564	98.312	99.569	100.39	98.878	97.414	98.344	98.566	100.28	100.06	100.38	96.02	100.26	100.73	101.15	99.145	98.378	98.995	99.397	99.156	100.09	99.361	99.654	97.921	101.68	101.79	97.858	98.989	99.133	98.742	100	98.969
104.3	104.97	106.47	104.87	104.9	104.04	104.25	104.7	105.7	103.64	105.81	105.05	106.65	105.86	106.02	107.53	105.64	104.47	105.43	103.63	105.65	108.15	104.64	105.53	106.98	105.14	106.5	106.6	104.89	105.43	104.33	104.53	105.86	107.98	106.35	105.35	107.17	105.5	105.47	104.33	104.08	106.04	106.33	106.4	104.54	106.7	107.88	106.16	105.72	106.45
107.1	107.73	106.31	106.32	106.23	106.31	103.9	107.35	106.25	108.34	105.6	106.4	105.68	108.17	107.03	105.6	108.01	106.39	108.45	108.32	106.06	105.81	106.93	106.66	107.75	106.75	106.15	107.89	106.69	107.85	103.76	105.96	105.65	107.54	108.4	107.6	105.41	104.88	105.5	108.03	106.23	107.07	106.27	107.91	103.48	106.57	106.29	106.35	106.83	107.62
97.91	98.706	100.04	98.246	98.885	97.477	99.825	97.322	100.63	100.53	99.128	100.08	99.012	98.852	99.958	97.84	99.35	95.826	98.686	99.413	97.285	99.055	98.764	97.511	100.48	99.917	98.516	95.078	99.856	97.634	99.076	99.195	97.908	99.284	100.25	99.871	97.945	101.2	100.06	101.37	98.087	100.68	98.38	100.16	99.228	97.873	98.046	97.862	99.053	98.103
108.74	108.86	108.83	108.17	108.83	106.54	108.97	109.37	109.18	107.37	106.32	107.8	107.36	110.18	107.01	109.76	109.02	107.55	108.63	108.65	106.76	109.82	107.86	107.06	106.86	108.93	105.58	106.4	109.54	108.8	109.15	109.97	107.55	108.79	110.18	107.83	109.07	109.86	108.41	107.84	106.29	107.17	108.81	108.37	108.34	108.33	108.46	106.86	106.38	107.75
106.79	108.42	107.37	106.65	108.88	109.72	105.44	109.85	108.23	107.35	108.69	106.53	104.53	109.78	107.69	107.03	109.66	107.68	108.58	105.99	107.71	108.18	108.66	109.07	108.67	108.62	108.96	108.58	108.48	107.59	108.28	108.43	108.61	108.88	107.17	106.76	107.52	106.71	108.75	110.57	108.05	108.67	109.88	107.83	107.3	106.13	108.57	107.72	108.31	107.84
104.63	106.22	103.71	107.78	107.1	104.81	105.76	106.39	107.61	105.2	106.17	107.55	104.84	105.37	106.42	108.03	105.17	103.93	106.55	106.61	104.5	105.93	105.25	105.56	105.74	104	105.17	106.37	106.16	106.63	107.39	106.51	106.78	107.25	107.86	106.23	104.86	104.84	106.67	106.16	104.81	106.3	106.01	104.63	107.17	106.32	107.35	103.86	103.62	104.66
103.86	104.71	108.55	105.84	106.72	106.5	107.94	105.29	104.24	106.12	104.18	106.61	106.19	106.62	104.91	108.03	106.46	104.57	104.7	104.36	105.94	107.68	106.19	105.31	105.02	107.18	106.22	105.2	107.36	104.44	106.31	104.84	105.9	105.28	106.6	104.49	104.8	106.86	108.12	105.63	105.27	104.91	107.66	105.77	106.98	104.98	106.18	105.94	105.7	104.67
101.19	99.598	103.74	100.3	98.885	100.88	99.855	101.42	101.39	101.86	101.21	101.26	101.9	99.354	101.05	100.24	99.93	100.7	100.57	101.47	98.734	98.857	101.22	97.509	101.09	101.41	101.55	99.271	100.87	102.39	101.2	100.66	100.46	101.05	102.58	100.59	100.32	97.923	101.2	99.86	101.32	102.64	99.601	100.83	102.37	100.95	98.882	100.41	102.51	101.7
106.49	106.6	106.63	106.1	105.62	108.02	107.19	110.25	106.27	105.87	105.52	105.23	107.03	107.2	105.27	107.83	107.71	107.05	106.31	106.69	106.76	107.94	106.44	107.85	106.51	107.3	105.05	105.25	108.46	107.23	107.84	106.25	105.96	106.2	108.67	108.38	109.27	105.76	105.4	107.01	106.51	105.18	106.4	106.02	105.03	106.59	104.61	105.51	105.74	105.95
97.981	102.81	99.643	100.55	102.14	100.45	97.494	99.858	99.662	101.38	98.113	101.67	100.1	102.43	101.29	99.417	100.36	102.41	102.42	101.35	101.74	100.26	100.53	97.977	100.34	102.54	104.01	98.752	103.01	98.99	101.25	98.604	98.494	100.03	101.59	101.64	100.63	100.48	100.78	103.23	101.99	99.196	99.814	99.217	100.7	103.66	101.45	100.76	99.741	102.68
108.03	109.15	107.31	107.85	109.78	107.62	106.4	106.92	109.81	107.77	108.57	107.63	106.98	109.47	109.67	108.09	108.48	107.21	106.16	107.87	106.7	108.67	108.36	108.28	108.93	107.47	109.69	108.19	109.13	109.71	108.26	109.88	106.68	109.49	109.33	109.42	107.94	109.2	108.75	110.38	108.27	108.08	108.26	109.95	107.68	110.56	109.18	107.23	107.57	106.47
105.37	105.44	103.87	105.35	105.54	105.93	105.24	106.27	104.74	106.05	105.96	103.83	104.86	104.9	105.6	104.86	107.89	104.16	105.61	106.36	105.08	104.32	104.96	104.54	106.87	105.67	105.6	103.17	105.45	105.99	103.78	104.69	104.55	104.48	105.13	107.33	107.2	104.63	105.3	105.4	104.75	103.42	103.94	105.13	105.67	104.13	107.15	104.75	107.9	105.42
109.26	110.68	109.6	110.39	113.39	110.62	110.64	109.35	109.81	111.63	112.56	110.96	111.03	111.6	111.14	105.96	107.88	111.96	113.12	109.61	110.57	109.32	110.36	109.36	109.79	112.4	110.8	111.44	109.76	110.41	110.67	109.33	111.35	110.77	111.9	111.45	110.54	110.57	109.86	108.89	111.22	109.46	112.46	109.25	112.16	110.95	110	114	107.52	110.76
105.71	107.12	105.43	105.88	105.18	107.01	105.41	106.47	106.45	105.67	103.56	106.84	104.3	106.63	106.82	106.61	104.93	105.78	105.12	107.44	105.53	104.63	102.38	105.65	106.12	105.56	106.55	104.28	103.69	106.76	107.08	105.25	105.28	104.53	107.79	107.22	106.8	103.52	106.81	106.95	105.58	106.53	106.48	105.7	104.87	105.18	107	104.26	106.04	108.06
108.6	108.55	108.48	110.4	109.91	107.28	108.55	108.12	110.15	108.51	108.04	110.4	107.11	108.46	108.72	108.24	107.14	110.17	110.51	107.86	108.91	109.36	110.88	109.42	110.53	110.09	108.45	108.55	107.84	108.5	109.29	108.51	107.76	110.29	109.42	106.32	109.12	109.64	106.86	109.77	106.05	109.45	108.34	111.24	108.5	110.36	108.35	109.07	109.31	110.61
106.68	106.71	105.43	106.21	107.03	108	104.62	105.65	105.24	104.77	105.79	106.16	104.14	105.58	106.63	105.05	107.01	105.78	104.77	106.34	106.01	104.09	104.82	104.94	105.81	107.07	103.58	105.67	106.48	104.15	105.42	106.23	107.83	103.97	105.46	104.83	104.39	102.88	105.93	105.7	106	107.88	106.68	106.55	109.06	107.7	107.82	105.53	106.52	104.74
108.62	108.29	109.82	109.81	110	108.67	108.02	105.66	107.98	109.88	107.72	110.49	107.92	110.57	110.43	110.41	108.93	109.53	109.94	107.66	105.45	109.1	107.35	106.73	107.45	108.93	109.82	107.64	108.68	108.1	107.05	108.93	107.28	108.69	109.24	108.31	109.91	108.35	107.33	110.05	109.13	110.81	109.37	108.44	111.71	111.38	109.98	106.7	110.02	110.99
99.283	100.17	97.947	99.414	97.883	99.608	98.376	100.16	98.744	97.991	99.206	100.3	98.068	98.269	97.114	100	97.722	97.94	99.501	96.579	98.315	98.852	100.02	99.997	99.097	99.48	97.026	99.046	98.901	98.248	98.818	97.627	98.998	99.016	97.266	96.195	99.451	99.052	99.129	98.821	98.682	100.18	98.801	99.54	100.62	100.19	97.188	99.342	100.09	97.996
107.42	108.05	109.43	106.95	106.41	107.15	106.46	106.41	106.43	106.8	105.68	106.46	104.94	106.5	107.21	107.73	105.7	106.45	106.33	106.51	106.87	105.16	108.31	107.66	108.27	107.89	105.71	108.15	106.28	105.65	106.7	109.3	109.28	106.57	108.22	107.02	104.78	106.97	106.9	107.8	107.44	106.41	107.99	106.32	106.78	108.2	105.55	107.08	106.2	109.14
109.71	107.27	107.95	107.77	110.04	108.72	108.29	110.65	107.23	109.07	107.87	107.99	108.04	106.4	106.01	107.56	107.99	108.75	106.9	107.7	107.63	108.69	108.94	107.81	110.99	108.68	108.12	106.55	110.17	108.69	108.96	105.53	110.25	108.82	106.73	107.42	108.31	108.03	109.25	106.61	107.73	110.9	107.24	106.79	110.22	108.67	110.46	109.1	107.56	106.64
107.15	106	105.87	106.57	104.65	106.98	105.38	106.62	105.56	107.78	107.9	106.31	104.31	105.82	108.6	107.38	108.62	105.75	107.46	104.4	106.06	106.8	104.08	105	106.85	106.27	106.47	104.93	107.86	107.45	104.69	106.31	108.21	105.13	105.55	105.55	107.58	104.85	105.11	105.6	105.42	106.02	106.87	106.13	106.98	107.33	105.94	106.5	104.92	105.35
102.66	101.71	102.67	101.61	98.891	101.03	100.83	103.14	102.22	102.34	100.54	100.6	98.121	101.44	102.19	100.67	102.9	100.66	101.82	100.49	102.16	102.16	104.19	98.665	99.881	101.51	99.368	98.038	99.366	100.79	101.4	100.38	101.46	101.46	101.5	102.4	100.15	100.81	102.1	98.98	101.35	97.592	103.7	102.97	99.11	101.86	99.162	100.82	103.58	99.788
105.2	105.86	105.9	106.84	108.3	105.44	106.61	106.89	104.92	108.54	107.13	104.85	104.55	105.32	105.47	105.48	106.03	106.23	106.92	105.95	106.18	104.42	106.09	106.99	107.43	106.14	107.02	106.78	106.16	106.57	106.67	106.27	106.41	104.63	105.47	107.3	105.79	106.13	107.3	105.3	108.01	104.12	104.45	108.03	104.51	107.29	106.66	105.03	107.31	108.48
107.25	106.11	105.03	102.66	105.12	104.86	106.59	107.02	106.57	105.05	106.54	107.49	103.88	109.86	104.6	106.87	105.1	105.23	105.14	103.97	105.54	104.82	105.84	105.98	106.69	105.79	104.97	103.35	105.96	107.13	104.31	106.23	106.06	104.75	105.8	107.16	105.59	105.45	106.63	106.03	106.48	107.01	106.55	105.69	106.6	105.28	103.48	106.88	105.97	105.16
99.85	101.35	101.21	99.499	99.979	99.997	100.21	100.96	100.99	102.41	103.82	99.198	99.114	99.562	99.362	102.71	102.47	100.2	100.89	101.64	102.48	100.38	101.04	99.482	102.04	100.62	100.4	99.083	98.95	100.4	101.85	101.67	101.71	100.31	102.07	100.98	101.21	98.932	100.07	99.374	98.059	97.707	100.08	101.32	99.26	100.89	100.97	100.73	98.276	100.94
107.22	106.36	106.49	107.43	105.32	105.64	107.66	104.47	106.18	106.71	106.93	106.58	105.44	106.54	106.74	107.68	106.98	104.65	106.17	106.91	106.73	105.87	105.48	105.78	106.84	107.08	103.5	106.88	106.44	105.35	106.03	107.21	107.1	105.58	106.99	107.72	107.59	106.39	106.31	106.02	103.78	107.22	104.82	105.54	105.61	106.13	106.52	103.8	105.18	104.69
107.12	107.43	105.53	106.1	106.12	107.05	107.28	105.85	106.11	107.69	105.3	106.48	106.37	107.41	107.31	106.9	105.21	105.27	108.39	105.96	104.66	107.32	104.38	107.51	107.64	106.63	102.42	107.67	107.37	106.36	108.2	110.1	105.39	104.34	105.35	107.78	105.88	106.56	107.52	106.62	107.63	105.13	107.09	108	106.39	106.75	107.9	107.54	107.05	107.72
100.54	98.768	100.54	99.212	98.882	99.229	100.73	99.484	100.97	100.04	98.966	99.582	100.2	98.419	100.02	99.599	98.581	98.806	101.41	100.84	102.97	100.65	100.45	98.922	100.86	100.67	100.04	99.31	100.34	100.67	101.19	97.53	99.824	99.949	100.99	99.92	97.847	101.2	101.73	99.034	98.384	101.98	99.414	98.787	101.39	99.307	101.41	100.04	98.874	99.228
102.02	100.39	100.01	101.04	100.47	101	101.61	99.428	101.96	99.709	98.123	98.719	101.58	99.322	100.22	102	101.97	100.76	99.548	100.27	100.4	101.44	100.98	98.819	99.292	99.627	99.661	100.96	101.11	101.81	100.35	98.705	101.8	99.832	99.551	99.581	100.69	97.156	101.41	100.96	101.19	97.833	97.579	101.96	100.92	99.829	100.93	99.165	100.64	98.502
98.784	99.588	97.193	98.306	99.244	98.076	100.87	99.722	100.04	99.467	97.207	97.383	97.816	97.509	96.51	99.313	98.72	97.958	99.008	97.85	98.634	97.673	97.482	99.335	99.033	98.058	99.072	97.697	96.621	97.39	96.186	97.369	97.763	96.881	99.554	97.562	98.244	98.772	98.76	98.787	99.92	99.617	98.512	99.994	100.05	99.529	99.576	100.64	99.97	98.098
99.708	97.235	98.531	98.303	99.529	98.332	99.257	98.784	98.826	95.917	98.241	97.984	98.622	97.149	97.244	98.802	98.267	98.292	100.82	94.966	98.932	98.142	97.54	96.943	97.35	99.728	98.319	97.146	97.85	98.688	98.021	98.793	98.616	97.797	97.184	97.966	96.528	97.61	98.014	97.555	99.291	95.981	98.035	94.673	98.283	96.975	96.912	98.27	98.583	98.03
100.62	98.497	98.109	101.15	99.677	101.12	99.513	98.168	99.389	100.51	101.35	99.395	98.985	100.33	98.746	101.07	100.35	100.11	100.44	100.65	102.74	100.65	100.45	100.78	100.79	99.45	98.248	100.48	100.18	98.663	99.667	99.856	99.707	101	100.43	98.363	100.76	101.56	98.842	99.677	99.455	98.345	100.29	103.23	101.02	99.718	101.53	99.794	102.37	100.16
99.31	100.39	100.23	98.568	101.34	100.15	98.835	99.952	100.87	100.72	101.81	99.492	98.757	101.34	98.784	100.55	99.91	100.34	100.21	101.39	99.394	99.687	100.77	99.231	99.38	100.81	99.995	101.63	102.91	98.044	99.083	101.23	101.73	98.203	97.857	99.349	97.548	99.813	99.591	100.85	99.297	100.76	100.68	99.602	100.09	102.91	99.396	99.987	100.91	99.508
104.88	104.25	106.58	104.33	106.45	106.57	105.88	107.12	106.98	106.06	108.09	104.14	107.31	106.57	104.51	105.32	106.83	105.49	107.47	103.71	105.46	105	104.65	108.37	105.17	107.92	107.75	106.63	107.66	105.42	103.48	105.67	106.34	103.8	105.7	103.68	106.33	103.99	103.75	106.72	107.82	104.15	104.46	103.88	105.8	107.22	105.85	102.01	106.2	106.52
105.17	105.21	105.11	106.75	104.81	106.76	104.86	106	105.32	106.36	105.44	103.81	105.46	104.76	105.5	105.75	107.14	105.36	106.28	107.11	106.16	107.39	106.83	105.93	106.54	106.38	105.57	105.87	105.13	107.23	105.04	105.61	106.21	106.17	104.93	106.31	106.77	105.27	104.26	104.91	104.31	105.11	105.02	103.82	103.44	105.47	104.66	103.1	104.99	105.89
109.14	111.44	112.07	110.33	111.25	110.89	109.58	112.07	110.36	111.18	110.8	109.94	109.66	112.54	110.39	110.72	110.4	111.5	110.16	109.96	110.17	111.64	110.09	108.32	110.07	110.87	112.78	108.04	108.69	110.55	111.74	109.77	110.53	111.54	112.01	108.49	111.33	111.77	111.69	112.7	108.6	108.89	111.03	112.07	109.23	112.39	109.55	110.55	109.48	111.37
105.65	106	105.83	104.86	106.35	108.39	106	104.66	105.06	107.42	104.83	106.86	105.27	107	106.2	105.45	107.62	106.25	106.64	106.6	107.38	107.07	105.61	104.15	104.91	104.26	105.63	105.48	106.65	103.41	105.49	105.55	106.75	107.44	106.52	105.66	105.61	107.23	101.68	107.05	105.48	106.67	105.49	103.76	103.74	103.98	104.52	104.03	106.82	106.12
106.01	104.01	106.51	104.91	104.1	104.54	106.24	106.87	105.37	108.13	105.9	108.06	106.98	106.6	107.34	106.18	105.13	107.69	107.55	102.55	105.18	106.32	105.62	108.23	107.4	106.44	104.83	105.2	107.87	103.73	105.05	105.73	106.05	106.25	106.62	106.56	106.07	106.8	106.43	105.69	106.59	104.1	106.08	105.04	104.86	106.97	107.06	105.14	103.3	105.71
98.115	97.481	98.318	98.153	99.236	97.127	99.805	99.407	102.05	101.32	98.228	98.395	98.94	99.802	97.953	101.66	100.33	96.744	98.044	99.848	100.26	98.275	100.75	96.939	100.34	98.839	101.08	99.586	101.47	99.761	101.54	100.74	99.209	99.358	96.72	97.032	100.06	98.666	99.903	97.183	101.44	101.41	98.744	97.761	99.995	99.782	98.33	97.787	99.441	99.698
97.218	98.221	97.698	98.05	98.777	99.581	97.369	97.5	97.89	100.16	96.797	96.59	95.284	98.381	98.248	96.765	98.917	98.581	96.696	97.774	98.106	97.423	99.078	99.121	98.111	98.642	99.578	97.219	98.706	98.237	97.392	98.551	96.606	96.987	96.74	98.682	99.812	97.79	97.519	95.963	97.778	98.987	95.996	95.845	97.282	98.394	98.807	97.701	97.974	98.195
101.35	99.65	99.587	102.03	101.21	99.284	100.46	101.58	101	100.16	100.29	99.053	102.5	99.424	101.21	102.61	99.195	99.626	100.04	100.78	102.83	98.35	102.72	100.53	103.48	98.18	99.348	100.86	102.1	99.247	100.43	101.33	100	98.585	102.49	101.82	99.253	100.01	100.89	100.77	101.31	100.87	101.03	102.48	102.53	101.18	102.06	102	98.252	101.95
106.83	106.78	104.74	107.47	109.74	109.29	106.3	106.38	108.58	108.73	106.87	109.51	105.02	108.63	107.09	106.66	106.57	109.64	108.46	106.94	108.05	108.44	107.83	108.09	108	110.11	105.38	106.94	106.64	108.18	108.82	106.03	108.64	109.82	109.06	106.96	107.14	107.44	106.46	109.1	109.87	109.02	106.62	107.42	106.66	107.21	106.03	107.25	106.82	107.67
105.12	104.97	105.17	105.97	108.61	107.35	103.87	106.9	107.14	107.54	105.05	106.33	105.86	105.54	106.16	105.29	104.89	107.34	105.26	108.94	106.76	104.84	106.51	105.59	106.42	104.34	106.2	104.07	105.58	105.84	106.67	105.69	106.46	105.83	105.47	106.23	105.31	104.62	104.45	105.5	106.88	105.28	105.98	106.38	105.18	104.85	105.04	104.14	104.44	105.56
107.1	104.95	108.36	104.88	107.7	107.24	105.87	106.07	107.7	106.97	107.47	108.95	106.74	106.99	106.19	107.35	109.84	104.44	108.01	104.93	108.2	107.4	107.03	106.92	106.68	104.26	105.9	106.19	107.36	105.2	107.69	104.6	107.89	108.38	106.7	106.28	106.6	106.52	104.98	106.67	107.28	106.83	107.63	106.26	108.87	105.46	106.68	104.66	107.49	105.28
110.32	107.68	109.22	107.33	109.93	108.07	109.67	109.91	108.04	109.25	110.14	109.79	107.27	108.85	109.36	105.59	109.48	108.05	109.01	108.19	107.92	108.14	109.76	108.11	109.65	109.78	109.17	107.18	108.61	109.27	108.9	106.87	107.58	108.82	111.48	108.72	108.44	110.76	108.25	110.34	108.91	109.42	107.37	109.07	105.97	109.53	108.22	110.17	109.4	108.15
108.47	107.44	108.37	107.42	108.08	111.54	110.18	107.13	107.75	107.42	106.81	108.72	109.63	109.83	108.45	107.01	108.61	107.37	109.67	107.09	110.38	108.1	108.29	105.83	108.58	106.02	107.26	107.05	106.97	107.31	107.59	106.91	108.92	108.07	107.71	107.53	106.79	108.97	105.82	108.42	106.38	107.04	108.81	106.58	109.64	109.65	108.74	108.89	108.64	109.39
106.51	108.26	109.73	108.72	107.61	107.43	110.09	107.13	107.17	107.1	109.37	107.08	108.96	107.39	109.37	108.07	107.73	107.63	106.35	107.72	107.45	106.53	109.33	107.25	108.46	107.41	107.29	109.64	109.2	105.78	104.72	107.7	106.66	107.87	107.08	107.3	108.23	108.85	107.92	106.96	107.31	105.37	108.42	108.24	107.52	105.9	107.28	108.71	109.2	103.53
107.61	107.99	111.31	107.31	107.88	110.05	106	109.4	110.04	109.26	107.18	109.41	109.37	109.33	107.17	109.85	107.42	107.89	107.17	109.25	108.35	110.37	109.39	107.33	108.15	108.29	105.26	109.63	110.82	107.02	108.16	106.71	107.44	110.42	110.41	109.92	109.99	108.24	108.09	107.51	107.65	107.45	108.6	110.93	107.09	110.26	110.73	108.36	108.68	105.77
97.257	101.68	98.271	95.822	96.448	96.033	97.003	97.999	99.133	97.289	99.948	98.03	95.6	96.808	96.512	98.892	94.884	97.349	95.913	97.68	98.472	97.908	96.755	97.672	98.766	101.75	97.12	97.285	98.454	96.318	98.343	98.603	96.854	97.759	99.721	98.916	97.669	98.334	98.323	98.26	98.16	97.718	98.057	97.311	99.61	98.918	95.27	99.303	97.617	98.287
106.3	107.32	108.15	107.09	109.07	108.04	108.97	106.97	107.21	107.15	108.57	108.27	108.88	108.23	108.04	108.66	107.2	107.05	106.17	108.83	109.02	106.68	107.85	108.94	110.14	108.1	107.82	109.05	110.98	107.97	107.2	107.27	107.02	107.07	108.59	109.78	108.05	107.15	109.25	108.96	109.76	106.58	108.73	107.32	107.56	106.5	109.35	110.28	107.56	107.08
103.98	105.41	102.98	107.45	105.39	106.25	105.66	106.5	106.01	108.47	107.53	105.79	103.5	107.19	107.02	107.85	105.08	105.87	104.03	106.47	104.22	104.65	105.12	105.02	106.86	107.35	107.96	106.32	104.54	103.34	105.35	106.19	104.55	106.72	104.74	104.8	106.27	105.64	104.9	104.83	106.16	105.74	104.43	105.16	105.82	105.38	104.05	105.65	105.01	105.45
103.98	104.33	106.76	103.66	103.71	106.73	105.66	105.45	107.24	105.98	105.03	103.03	104.08	104.65	106.56	106.16	104.14	105.65	107.13	104.81	109.7	108.36	102.51	105.89	105.36	103.94	105.21	106.28	104.47	104.39	105.92	107.76	106.31	104.84	106.61	103.9	103.94	106.9	107.4	104.21	106.34	106.39	104.41	105.73	105.9	107.23	106.83	103.43	106.31	106.7
97.947	99.028	97.656	96.43	97.357	98.915	99.724	98.505	98.024	99.954	95.833	97.306	98.705	97.095	99.438	97.943	97.822	98.006	97.045	98.73	100.9	97.812	99.087	95.157	99.837	96.73	97.543	96.961	98.408	96.72	98.067	97.787	97.8	98.565	101.29	98.106	99.525	99.23	98.099	98.79	98.715	98.487	95.417	97.767	98.083	99.04	97.796	98.597	98.701	100.33
104.13	105.24	103.58	105.85	104.24	106.19	105.07	105.18	106.15	104.46	106.51	105.5	106.41	104.71	104.77	104.87	106.46	104.36	107.38	104	107.68	105.84	106.57	104.53	107.38	108.02	103.23	106.59	106.14	107.03	105.99	104.41	106.83	106.17	103.96	104.86	105.56	104.36	106.04	105.03	104.78	106.74	108.01	106.96	104.12	106.16	106.36	105.65	104.73	105.34
104.69	107.15	105.62	104.72	106.32	106.23	104.89	105.07	106.12	107.39	105.1	107.31	105.43	106.02	107.95	105.41	105.02	105.64	105.81	106.56	106.85	104.01	106.81	103.25	105.49	106.82	105.95	105.32	106.02	106.31	107.01	106.35	104.52	105.08	104.01	104.79	105.98	104.01	105.47	106.6	105.03	107.76	103.59	106.92	107.09	106.28	105.7	102.14	106.53	105.57
96.637	100.74	97.425	96.824	98.435	98.646	98.701	97.756	101.71	99.697	98.514	96.864	97.446	99.219	96.323	98.541	97.492	98.158	98.318	100.74	97.831	99.707	98.425	98.581	99.485	98.045	98.55	99.984	98.876	96.34	98.394	95.38	97.721	97.089	98.976	95.084	98.059	98.619	95.689	96.006	96.59	97.775	96.401	99.589	96.152	97.705	99.579	97.101	97.96	97.021
107.4	106.23	106.44	106.48	105.47	105.82	105.37	105.07	106.07	108.33	107.87	104.71	104.97	105.53	103.47	107.27	104.6	106.57	105.89	105.13	103.72	106.27	107.07	106.3	104.09	105.25	102.54	104.46	105.02	106.21	106.99	104.9	104.17	105.43	105.33	104.66	103.91	109.03	106.36	105.15	103.71	106.62	105.78	104.43	105.37	106.03	106.47	105.32	104.87	105.74
108.7	106	108.34	107.14	107.18	110.15	109.11	106.37	109.39	107	105.76	108.88	108.4	108.33	107.49	107.7	108.11	107.72	108.39	109.81	107.7	108.77	106.48	106.03	107.6	109.23	108.58	108.76	110.06	108.03	109.03	108.18	109.03	108.69	109.65	109.25	106.6	109.07	107.26	108.17	107.55	104.37	109.67	107.03	109.16	106.91	106.71	107.8	108.44	108.41
107.46	104.76	106.55	106.01	104.63	106.1	105.56	104.46	105.6	106.66	103.05	105.6	105.78	105.64	106.07	105.21	106.7	105.17	103.42	106.29	106.1	106.59	107.8	105.61	104.49	105.94	105.85	105	106.09	102.72	105.25	104.32	105.6	105.81	105.65	103.28	103.54	105.72	105.16	106.11	105.68	106.92	105.16	104.55	102.82	105.97	106.38	105.52	105.74	106.41
106.87	102.72	106.08	104.63	104.6	104.5	105.89	108.35	105.68	106.6	106.75	105.92	106.83	106.85	107.86	107.17	104.89	104.13	105.71	106.88	105.15	106.22	107.93	106.63	105.09	106.85	106.15	105.34	104.71	106.86	107.22	102.77	106.44	105.6	106.2	105.62	104.32	106.13	104.21	105.75	104.42	107.63	106.69	105.77	106.03	104.32	105.92	107.11	105.46	105.83
105.51	105.88	104.3	108.79	106.42	108.18	107.09	106.62	106.49	107.94	105.18	106.32	106.12	105.21	107.17	103.64	105.44	106.02	106.53	106.65	105.71	107.44	107.16	106.37	105.09	106.33	104.16	105.93	104.58	105.37	104.94	105.86	107.29	105.68	104.96	106.18	104.55	106.83	106.16	103.38	105.92	108.22	105.61	105.07	105.94	106.77	105.89	107.39	107.09	107.22
106.58	108.25	106.53	108.31	105.68	107.54	106.13	106.09	106.53	103.98	104.36	109.95	107.4	108.86	106.98	106.02	104.16	105.89	107.01	105.17	108.2	109.49	106.34	107.99	107.01	106.9	104.64	104.27	106.1	108.24	105.41	107.38	107.69	105.37	108.81	106.58	106.93	107.84	106.22	106.06	104.24	106.06	107.14	106.54	106.37	106.36	106.11	105.95	106.6	106.01
105.25	105.29	107.32	103.48	105.34	107.57	106.04	103.53	105.24	108.48	107.13	106.04	108.27	103.41	106.48	105.62	105.8	105.46	107.08	107.77	106.79	103.3	104.44	105.67	104.45	105.69	104.72	106.11	106.33	107.02	106.34	104.63	106.75	105.29	107.98	107.74	104.26	105.15	103.25	104.55	105.52	103.2	105.72	104.58	105.52	107.52	105.41	107.29	105.35	106.49
105.84	104.44	107.09	106.29	104.92	107.49	106.83	104.46	105.3	106.81	105.51	105.56	105.83	107.34	104.85	105.78	107.24	104.62	106.91	106.02	106.91	105.91	106.18	105.78	106.36	106.7	105.62	106	106.59	104.85	106.25	104.31	105.16	106.15	108.06	103.62	108.22	102.8	106.54	105.82	106.16	107.34	104.99	105.5	103.64	106.84	106.69	103.2	106.78	106.22
105.33	107.4	106.39	106.39	106	109.63	106.85	106.76	104.45	107.24	104.45	106.46	105.76	103.66	107.22	106	105.56	105.15	107.34	106.09	105.87	107.57	107.3	105.31	105.59	107.02	105.06	106.77	105.42	106.07	105.81	105.54	106.78	106.1	107.6	106.14	107.61	107.79	105.32	105.66	108.91	107.53	105.06	106.06	106.22	106.15	105.3	106.35	106.74	107.97
106.33	107.19	105.14	105.75	102.41	106.67	105.4	103.08	103.14	106.12	106.55	107.02	106.77	107.4	108.37	106.86	105.49	105.44	102.38	102.74	105.05	105.6	104.1	104.6	105.58	105.81	105.15	104.72	106.63	104.82	105.74	106.99	104.47	104.5	105.75	105.05	105.39	105.09	105.32	104.61	103.66	104.8	104.98	104.98	104.71	104.13	105.95	106.82	105.03	107.09
109.32	107.07	109.29	107.7	108.19	108.57	109.12	108.58	105.78	109	109.54	107.45	108.46	111.21	106.9	108.68	108.32	108.67	108	108.75	106.37	109.45	108.7	107.33	108.89	108.54	109.82	108.95	111.04	109.41	108.61	109.41	107.69	108.57	107.44	108.39	106.27	109.94	109.45	108.67	105.59	106.32	108.94	108.47	110.04	104.82	107.62	108.95	107.66	108.81
105.12	107.54	106.32	106.64	107.2	107.06	105.92	105.75	103.39	105.97	105.07	105.58	105.51	107.16	104.89	106.04	106.41	105.48	107.53	104.05	104.4	106.3	106.04	106.14	104.48	106.27	104.63	103.4	105.44	109.32	103.63	106.05	103.63	106.57	105.48	105.12	106.13	106.39	106.98	104.39	106.25	103.96	106.06	105.75	105.85	105.68	104.79	107.35	105.9	106.66
98.051	97.991	99.121	100.21	96.285	98.832	98.514	98.73	95.604	98.982	95.437	98.655	99.24	96.191	96.888	97.15	97.671	99.038	98.417	96.417	99.908	99.813	97.345	97.943	97.08	98.829	98.713	98.68	98.99	100.03	99.359	97.578	96.656	97.433	102.51	100.71	98.492	97.288	100.43	97.876	98.363	99.481	97.592	95.587	99.858	97.414	98.895	97.801	98.729	97.554
97.565	97.59	95.968	97.687	97.362	97.997	99.339	99.241	96.038	97.859	99.831	98.802	97.525	97.541	97.839	97.885	98.587	98.899	99.24	100.34	98.554	97.291	97.572	97.284	99.547	100.4	98.845	98.792	98.101	98.852	99.084	98.557	98.83	97.709	100.02	98.212	97.332	97.275	96.77	97.133	98.222	99.122	97.105	97.24	97.027	99.81	98.447	95	98.896	98.863
105.84	105.08	107.77	105.09	106.05	105.72	105.79	105.65	105.91	109.39	106.67	104.75	106.09	107.27	105.72	105.28	109.02	108.77	106.71	105.67	107.33	105.16	108.56	106.57	105.07	106.79	106.88	108.59	107.68	107.08	108.71	105.03	107.87	106.49	107.47	106.47	103.89	106.64	105.58	105.49	106.52	108.23	108.59	106.99	107.32	105.46	106.95	107	107.04	107.64
108.26	107.76	109.22	108.02	108.7	109.22	106.6	106.77	109.02	109.21	106.97	106.66	108.28	107.23	107.6	108.71	108.44	106.44	108.02	108.5	111.54	106.9	107.11	106.72	106.86	107.79	108.82	107.49	110.69	106.84	107.53	110.01	107.13	107.64	107.61	108.43	107.13	106.06	107.62	106.42	106.82	106.98	109.34	107.52	107.93	109.41	107.67	110.41	108.03	109.52
97.31	96.859	96.942	98.894	99.904	99.541	100.34	98.249	97.375	99.074	96.835	98.526	98.622	99.47	99.086	100.37	98.072	99.005	98.473	100.08	98.484	98.372	97.319	98.551	99.762	99.219	97.449	98.497	99.974	99.536	97.666	97.431	97.175	98.305	98.401	96.737	97.801	100.53	98.708	100.1	101.35	99.838	96.845	98.586	97.26	97.278	99.962	98.744	101.85	99.932
105.57	107.11	106.27	105.13	104.27	105.6	106.41	104.65	106.56	105.16	106.26	106.41	105.57	104.56	103.15	106.21	107.57	105.89	105.05	105.01	106.59	105.24	105.72	105.22	103.66	104.5	106.07	105.3	103.89	107.82	105.27	105.84	106.52	105.79	105.35	105.94	104.63	107.77	108.01	106.07	106.57	107.19	105.98	104.57	104.13	105.01	107.12	104.44	103.93	104.74
100.39	100.22	100.92	100.05	101.77	100.84	100.84	100.79	101.99	101.71	100.82	101.59	102.55	100.94	100.37	100.99	98.869	100.53	102.51	102.09	99.769	100.51	101.97	99.392	100.36	100.52	101.73	99.911	101.32	99.127	99.573	101.36	100.95	100.97	101.63	100.89	99.973	100.47	102.91	101.85	102.73	99.593	101.53	101.55	100.69	102.37	101.74	100.1	100.03	101.25
105.09	106.76	107.17	103.82	104.87	106.42	107.36	105.98	105.67	104.69	106.61	105.4	104.49	103.99	105.67	105.17	108.62	107.51	104.4	105.61	106.16	105.41	107.57	104.02	105.29	107.32	107.03	103.16	105.84	104.78	106.27	105.66	106.3	107.3	105.24	106.59	105.93	106.54	104.83	104.43	104.72	106	106.34	106.05	105.66	105.83	104.23	107.3	106.58	105.24
100.73	100.15	101.11	100.2	100.37	101.74	98.92	100.51	101.42	100.67	99.288	101.13	102.03	101.58	100.62	101.76	99.963	100.74	102.12	99.516	99.668	99.682	100.67	103.15	99.907	98.447	100.22	100.75	100.96	98.744	99.833	101.81	98.811	101.48	100.34	100.55	100.66	102.55	98.444	99.911	99.919	100.98	100	101.33	100.97	98.54	100.05	101.96	99.8	99.201
110.38	108.86	113.63	111.52	109.46	110.75	109.52	109.84	111.6	109.95	110.03	110.63	109.15	108.71	110.77	110.09	111.61	110.7	110.75	111.32	109.06	108.91	109.19	111.95	109.24	109.41	110.97	110.03	108.76	109.39	110.58	110.74	109.31	108.19	112.43	111.33	108.99	107.98	110.29	111.16	110.72	110.46	109.52	111.23	108.88	110.53	111.04	109.56	110.85	111.85
106.84	108.12	108.47	108.55	106.48	108.16	107.44	108.67	107.17	107.05	108.47	107.09	108.79	110.14	107.93	108.86	108.31	108.51	106.33	110.6	108.85	106.95	105.83	109.42	108.24	108.23	108.16	107.69	107.88	107.79	108.73	107.62	108.84	108.72	108.68	109.42	107.89	109.29	107.08	109.36	108.19	107.88	108.31	106.3	108.39	108.23	107.9	107.96	105.37	109.39
107.29	105.25	106.9	107.57	106.08	104.06	106.98	106.07	107.04	107.9	107.84	108.61	107.05	106.44	106.92	105.88	106.18	106.88	108.03	106.09	104.37	105.16	107.54	106.21	108.45	108.73	105.61	106.63	105.13	105.98	105.64	106.88	107.4	104.98	105.67	106.94	107.05	105.35	103.75	107.19	107.17	109.14	106.57	105.32	108.49	108.63	105.84	107.93	106.44	105.9
106.9	106.8	104.94	106.05	106.43	108.93	107.6	108.02	108.78	105.59	107.07	104.58	107.68	109.2	108.36	105.83	104.86	105.04	106.39	106.39	107.83	107.6	106.11	107.7	106.14	106.15	107.4	107.61	108.01	106.26	104.63	106.88	106.33	108.09	106.52	107.11	105.52	106.47	106.05	107.12	105.06	106.54	107.38	104.5	105.34	106.64	106.46	105.89	103.54	106.06
98.598	98.431	98.219	97.103	98.547	97.809	98.808	96.437	96.695	97.886	98.05	100.76	99.518	99.114	99.389	95.728	99.556	98.769	98.922	96.883	99.794	99.385	97.768	97.333	97.044	98.679	99.423	97.432	99.241	97.688	100.61	96.824	97.594	97.004	98.024	99.705	96.496	97.526	97.228	95.902	97.091	96.615	96.547	99.711	98.662	95.586	98.133	97.46	98.751	97.266
112.57	108.57	110.86	108.16	108.41	107.17	108.06	104.67	108.72	105.89	106.62	108.69	109.96	108.97	108.37	110.48	109.2	108.19	110.52	109.6	109.23	106.19	109.14	108	109.14	108.87	108.03	105.35	109.76	107.42	110.12	106.72	107.64	108.18	109.24	108.96	108.86	107.22	106.78	109.75	108.94	109.3	107.19	109.04	110.13	108.13	109.68	109.62	108.36	106.11
106.89	107.64	109.62	106.67	108.94	106.52	108.18	109.16	108.44	107.38	107.16	106.87	109.05	107.25	107.6	108.31	107.09	108.6	107.89	105.8	110.18	107.62	107.33	110.34	107.1	109.42	108.07	110.74	108.51	106.98	109.44	109.6	109.69	108.17	106.31	106.87	106.44	106.06	107.42	107.77	107.87	105.84	108.61	108.46	106.44	106.82	109.14	109.35	107.48	108.32
97.961	98.619	96.977	98.08	97.838	97.846	98.311	97.432	99.233	97.293	98.277	97.126	98.048	100.83	95.54	97.558	96.048	96.699	98.031	97.129	98.072	97.918	97.606	98.786	96.006	96.466	99.585	98.698	98.55	99.811	97.867	100.33	97.24	96.908	99.769	96.766	97.834	94.889	100.68	97.43	99.8	97.794	97.025	95.631	98.569	98.342	98.249	96.401	97.228	97.771
107.91	106.71	105.46	103.53	105.28	105.52	105.25	105.55	106.7	104.87	108.29	106.88	105.88	105.55	107.65	105.19	106.52	106.41	106.71	105.71	105.79	106.24	103.61	106.05	105.16	104.23	103.58	107.39	108.07	106.05	106.96	106.67	107.25	107.06	104.64	105.29	105.02	103.25	108.25	103.97	107.11	106.42	106.21	107.67	104.26	107.21	105.98	106.15	106.52	104.27
106.8	108.88	104.22	106.55	106.75	105.76	106.41	106.84	105.31	107.2	105.77	105.64	105.81	106.78	106.49	106.02	106.62	105.51	104.55	106.04	105.62	105.43	105.43	104.68	104.97	103.52	103.98	104.28	104.58	104.85	105.64	106.44	104.72	107.89	104.23	106.26	105.49	104.54	105.77	103.96	104.13	106.03	104.85	106.45	105.44	105.63	105.72	104.43	106.33	106.58
104.68	106.1	103.09	105.27	103.81	106.93	104.17	107.06	104.61	103.84	104.21	107.52	106.45	106.59	103.62	106.27	106.63	105.25	105.67	105.11	105.65	105.44	105.28	104.77	106.03	105.35	106.16	107	106.3	103.4	107.23	106.75	107.23	104.3	104.78	106.16	105.12	104.59	106.95	106.56	106.16	106.09	107.87	104.69	104.89	107.14	105.74	104.98	105.78	104.72
106.04	106.64	104.79	105.37	105.89	104.78	106.09	104.77	106.72	104.23	105.6	106.64	106.08	106.26	107.23	104.18	104.38	105.77	104.8	105.68	103.8	105.81	105.53	105.59	106.39	105.56	106.24	104.75	105.56	105.27	106.08	106.99	105.47	105.68	104.79	104.49	107.18	105.16	105.95	104.63	105.84	104.03	106.67	105.63	106.79	105.82	105.88	105.96	105.32	105.36
107.29	107.79	104.8	106.78	105.12	104.73	103.56	105.96	104.9	105.54	106.25	104.8	104.2	103.75	106.29	102.74	104.68	104.94	105.94	106.47	105.97	106.87	107.17	105.59	107.11	105.37	108.31	107.26	107.44	104.18	105.61	106.26	104.85	104.26	104.85	103.31	104.89	104.09	107.7	105.56	104.88	105.67	104.57	106.94	104.9	106.86	103.23	107.64	106.68	105.71
96.828	98.067	99.797	98.29	99.042	98.427	99.602	98.033	98.983	96.989	97.892	98.508	98	98.656	100.35	98.815	95.402	98.393	98.722	98.404	99.321	98.502	97.079	98.493	99.972	99.534	99.308	96.499	97.826	98.161	99.406	100.13	98.504	96.744	96.565	96.431	98.308	95.367	97.472	99.375	98.516	99.316	97.937	98.591	98.931	100.51	98.862	99.043	97.81	97.977
99.351	102	102.43	100.7	99.673	100.31	99.645	103.11	101.22	101.14	102.28	101.56	102.08	103.7	99.393	102.82	103.13	100.51	100.61	102.17	99.477	103.02	101.91	101.8	101.44	99.853	100.43	102.82	101.26	101.5	101	97.644	100.78	101.21	98.999	99.629	99.956	100.5	99.857	100.51	100.48	99.959	101.18	101.49	101	98.939	101.1	99.338	101.39	101.91
106.13	105.74	103.83	105.56	106.63	104.97	104.92	106.17	107.22	106.25	104.96	104.24	104.85	106.77	105.12	106.46	103.81	106.81	106.02	104.37	105.77	105.55	107.1	105.67	105.43	105.57	107.23	106.55	106.16	105.12	108	105.45	105.15	108.04	106.18	107.12	103.88	105.04	104.37	105.61	105.92	104.38	106.53	106.08	104.31	105.78	104.96	108.03	107.7	106.54
108.66	103	107.39	105.92	107.38	106.5	105.34	104.51	106.38	106.96	106.06	105.5	105.98	104.92	107.06	106.99	106.96	106.54	108.34	106.73	105.22	107.03	106.1	106.64	104.2	108.35	105.05	108.08	105.59	106.58	105.01	107.07	106.98	106.73	106.29	107.25	106.8	105.82	108.45	105.84	104.62	107.97	106.74	106.1	109.08	106.31	107.69	108.67	107.49	103.86
105.71	106.79	105.56	106.14	106.48	106.74	106.48	107.17	107.22	108.16	106.15	106.6	107.55	104.64	104.79	106.81	104.95	107.15	104.91	105.53	106.89	107.27	107.1	107.13	106.34	105.65	105.92	106.77	105.34	106.74	106.02	106.21	106.09	105.56	106.46	107.66	106.38	105.02	106.57	106	107.48	106.33	107.07	107.2	107.9	106.52	108.11	105.29	105.54	104.16
103.43	103.47	105.54	104.81	105.67	106.88	104.1	105.88	105.29	105.39	105.16	105.56	105.6	106.98	105.52	104.07	104.45	104.54	105.13	105.52	104.49	107.48	105.23	104.81	105.59	105.85	104.66	106.06	106.95	105.7	107.4	105.94	104.85	105.29	103.44	107.22	106.3	107.75	105.8	106.01	106.12	105.55	103.93	106.74	106.09	106.46	105.61	103.81	107.86	103.49
98.259	98.641	96.572	99.947	98.039	97.94	98.695	99.066	98.755	99.338	95.844	96.268	100.01	97.723	99.312	98.09	99.824	97.379	96.108	98.39	97.565	98.634	99.103	98.875	98.425	95.881	98.12	97.063	97.3	98.889	98.825	96.798	97.208	97.349	98.199	95.436	99.582	97.425	99.494	97.472	97.291	97.906	98.283	100.26	96.42	99.161	95.293	97.474	97.857	98.7
107.59	107.33	105.6	107.49	106.68	107.94	104.29	105.59	107.62	106.85	104.3	105.25	104.94	107.34	102.83	106.52	105.47	104.63	104.78	105	105.38	106.33	105.7	103.88	105.9	105.64	104.73	105.42	105.18	106.19	102.64	105.03	106.55	106.07	105.34	105.44	104.96	107.22	106.16	106.45	105.3	104.48	103.42	106.24	105.52	107.34	107.44	107.33	106.58	106.13
105.04	104.76	104.73	105.69	103.71	106.05	107.21	108.92	104.05	105.65	104.88	105.98	104.11	106.37	105.55	104.92	104.7	104.58	104.3	106.51	104.65	104.02	105.03	105.75	107.41	107.23	104.19	104.65	106.84	105.63	105.55	102.77	104.66	106.38	104.92	105.07	106.01	105.28	105.69	105.56	105.16	104.66	107.47	104.89	105.17	106.92	105.46	105.24	105.54	106.31
105.94	106.8	104.17	105.2	105.65	105.73	104.39	106.28	106.38	105.03	105.71	107.22	107.87	103.42	104.07	107.71	105.31	105.21	107.16	105.42	105.18	105.54	104.12	106.7	107.14	105.28	105.47	103.07	104.66	104.05	105.95	103.7	105.13	104.51	105.57	105.95	106.07	105.47	105.3	109.25	106.37	109.08	104.88	107.08	107.99	105.16	104.49	105.94	105.36	103.57
106.09	103	107.83	105.95	105.61	104.09	104.62	104.27	106.09	105.12	105.6	107.67	107.3	108.97	106.81	105.22	106.54	107.09	108.32	103.98	107.23	108.28	107.48	107.25	106.35	106.35	106.74	104.08	104.82	106.75	106.71	107.42	106.13	106.66	109.06	106.92	105.82	106.46	105.97	105.33	106.17	106.61	106.55	107.06	104.86	105.32	105.56	106.67	107.52	106.91
105.42	107.17	107.67	108.41	107.04	105.69	105.1	104.41	106.2	107.71	108.5	105	107.16	106.07	106.08	106.16	106.05	106.9	106.16	105.33	106.97	105.21	106.36	108.01	107.09	106.67	105.77	105.97	106.41	106.12	105.29	107.01	105.28	108.58	104.64	106.85	105.85	107.57	106.91	106.31	105.73	104.45	107.3	106.43	103.82	103.82	106.17	106.21	107.61	106.5
106.55	109.3	105.98	107.41	105.26	106.52	106.32	107.66	104.85	106.97	107.93	105.91	106.48	104.93	107.78	103.62	105.48	105.77	104.27	104.91	105.9	107.94	107.29	105.04	107.75	105.81	105.07	106.42	106.78	107.45	107.03	106.16	107.46	106.62	105.53	104.91	108.69	107.02	105.54	106.27	109.65	108.15	107.6	105.42	107.45	106.48	106.97	108.47	106.6	106.09
104.04	104.91	103	105.09	104.89	104.77	105.47	105.98	106.2	104.17	105.17	105.34	106.5	103.77	107.12	104.55	104.98	105.25	105.68	107.65	106.97	106.55	103.9	103.7	106.63	105.76	104.84	106.05	107.17	106.53	105.25	105.73	104	105.97	107.05	105.51	104.28	105.52	106.81	105.06	106.33	107.12	104.67	105.37	104.73	105.41	102.24	107.66	104.67	106.59
108.14	107.62	106.86	107.09	108.78	107.68	108.97	109.68	110.1	106.42	107.84	107.62	108.23	106.63	106.9	109.89	109.82	108.32	108.44	109.63	106.28	109.29	108.22	108.02	108.92	110.51	106.9	110.49	105.27	108.42	109.06	109.09	104.66	109.2	106.78	107.99	109.37	110.07	107.5	108.12	106.96	109.04	106.31	107.38	108.76	108.67	106.47	109.52	108.44	107.68
101.59	102.15	100.7	101.84	102.62	101.13	101.8	101.52	100.54	101.57	101.16	101.1	99.627	101.42	99.111	101.21	102.24	100.43	99.911	100.21	100.96	100.9	100.06	101.03	98.787	103.01	98.118	102.01	101.44	101.54	100.54	101.29	102.14	101.2	100.47	99.913	100.61	100.36	102.64	100.76	100.74	101.18	101.64	102.59	100.91	101.51	100.3	101.52	100.22	99.811
110	106.9	108.85	106.89	109.33	109.98	106.1	109.16	111.3	109.81	110.81	107.88	109.7	109.05	110.74	109.04	109.51	109.25	107.92	110.49	109.21	108.89	105.14	107.66	110.84	109.25	107.11	108.48	109.95	110.67	108.55	108.62	108.46	106.97	107.26	107.93	108.39	108.12	109.86	109.68	108.27	110.56	110.57	107.19	107.37	109.56	109.36	106.79	108.68	108.88
108.47	107.1	109.83	108.02	109.17	109.14	107.48	107.56	105.89	107.2	107.55	106.31	109.09	107.78	107.64	107.8	109.76	107.67	109.46	107.73	106.24	108.91	109.7	108.03	107.38	108.71	108.01	108.09	107.36	108.48	107.84	106	107.23	104.36	110.69	108.27	106.61	106.41	108.69	106.58	109.21	107.34	108.45	107.76	108.29	107.32	106.43	106.5	106.36	112.23
105.66	105.47	106.18	104.69	104.61	105	105.46	106.34	104.53	106.58	105.5	109.01	107.49	107.01	105.38	105.82	105.24	104.79	106.88	104.84	107.53	105.29	105.7	104.95	105	105.24	106.27	108.13	107.61	109.12	107.04	105.65	105.08	106.98	106.98	106.39	105.15	104.78	106.8	107.1	107.35	105.28	105.39	106.96	108.87	104.27	106.88	105.11	106.89	103.24
107.73	107.14	107.89	108.05	104.48	107.38	105.82	106.13	106.51	105.1	105.51	105.91	106.96	106.78	106.78	106.22	107.22	108.16	104.87	106.74	105.18	105.62	107.13	109.94	106.19	106.36	103.47	108.73	104.48	106.56	105.84	105.44	108.32	108.49	105.73	106.34	107.05	105.98	102.96	105.25	109.35	106.14	108.42	106.58	105.57	108.53	105.08	105.53	103.85	105.04
105.98	103.84	105.54	105.1	104.76	104.33	106.21	104.25	103.67	106.75	104.89	106.46	103.11	104.24	106.2	105.48	103.65	107.25	105.31	105.63	102.56	106.15	105.87	105.36	105.6	106.44	106.26	104.75	105.59	103.93	106.21	105.28	104.51	104.5	105.56	106.13	105.35	106.32	106.74	106.26	105.99	106.61	104.83	103.35	107.74	107.46	106.14	105.8	104.72	104.23
107.05	105.54	105.45	105.78	104.35	104.09	106.32	105.78	104.17	107.74	106.43	106.76	105.98	106.33	104.86	104.23	104.36	105.67	104.46	107.26	107.96	107.53	107.87	106.92	104.52	104.94	105.65	106.78	104.94	104.63	105.65	106.46	106.06	104.82	106.38	106.47	104.92	106.52	107.25	105.68	105.94	105.23	106.99	105.83	103.67	108.75	105.91	105.98	106.76	106.34
106.67	105.96	106.25	107.54	107.02	104.6	107.16	105.33	105.94	106.5	105.52	104.66	106.22	106.94	105.07	104.73	107.19	105.25	103.57	104.45	107.58	107.93	106.47	103.34	106.4	105.22	104.07	106.61	108.01	102.67	105.44	106.83	103.94	106.32	104.75	107.61	107.83	106.73	106.28	105.91	106.93	104.8	104.53	105.4	107.01	103.73	103.56	106.27	106.19	105.59
105.87	106.69	106.89	105.64	106.59	102.85	106.33	106.31	105.78	105.9	105.74	103.94	105.6	103.58	103.15	105.18	105.79	106.51	106.65	106.1	106.68	105.56	106.04	105.36	106.72	104.81	104.8	104.99	105.49	106.64	104.36	108.23	106.3	105.44	104.3	104.1	105.13	107.45	105.3	105.85	106.74	104.12	107.08	106.87	104.23	104.91	106.7	105.24	106.98	106.62
106.21	107.09	105.6	106.07	105.59	105.44	104.66	105.63	105.13	105.84	103.76	107.61	106.08	105.23	108.3	106.77	105.14	105.9	105.75	104.95	106.46	104.34	105.24	105	105.67	103.99	103.9	105.64	104.97	105.24	105.85	105.68	104.93	104.85	103.02	104.75	106.75	106.23	104.72	105.59	105.29	107.94	104.69	107.48	103.09	106.55	105.05	104.75	104.15	103.54
111.14	108.37	108.74	108.88	109.86	109.99	109.46	108.29	108.2	108.53	109.05	109.55	108.65	109.93	107.38	109.38	108.83	106.12	107.95	109.49	108.01	109.21	107.79	108.65	108.09	110.49	106.32	109.18	108.18	109.84	106.57	108.54	109.73	109.03	109.46	107.81	106.27	106.27	108.7	109.95	106.69	110.32	107.9	107.42	107.86	107.91	109.35	109.74	106.11	106.41
107.52	108.84	107.75	105.85	106.27	106.61	106.94	108.63	104.23	106.4	104.73	105.37	108.49	105.67	106.37	106.93	106.39	107.41	106.99	105.42	106.94	107.96	107.21	106.88	108.84	107.07	104.51	106.36	106.68	107.15	106.47	107.88	104.37	106.02	105.84	106.2	107.86	109.78	107.13	105.65	107.35	107.85	108.55	106.35	109	106.59	106.49	107.16	107.44	107.4
105.62	104.33	104.35	104.6	107.18	107.05	107.09	107.66	104.62	105.74	107.81	105.47	107.4	105	106.47	105.21	105.68	107.14	107.03	105.08	106.7	104.03	107.24	105.8	105	105.71	104.74	104.21	105.78	105.99	104.84	105.27	107.12	104.43	105.67	103.98	107.83	105.75	102.62	104.37	104.03	107.4	109.32	107	104.18	105.74	107.82	104.47	105.2	106.82
95.949	96.659	98.601	97.127	98.017	97.77	98.938	96.787	98.165	99.13	99.503	101.6	98.066	99.989	98.505	97.176	97.357	97.258	96.825	99.069	98.277	100.64	99.198	99.615	99.76	99.085	98.989	96.73	97.789	97.936	97.412	97.518	97.391	98.562	97.569	99.559	97.565	100.11	97.446	96.795	98.529	98.382	98.826	96.601	96.873	99.629	97.284	96.573	98.635	95.976
106.94	110.32	106.58	108.46	107.15	108.33	108.31	106.91	108.49	109.1	109.28	106.93	108.75	107.14	108.97	107.27	108.8	109.87	108.18	108.23	108.32	108.59	109.7	107.33	106.34	107.54	108.39	108.78	108.14	108.31	108.39	109.59	107.96	107.12	109.25	107.62	108	108.26	108.84	107.8	107.94	108.77	108.82	109.17	107.2	107.15	107.15	108.91	109.34	108.44
107.28	105.82	108.5	107.92	106.86	108.36	107.47	110.59	105.6	106.01	105.83	110.32	108.34	108.74	109.36	105.55	107.07	106.14	106.44	106.39	107.22	110.51	107.37	110.67	107.11	107.9	110.27	107.22	106.97	107.83	106.49	109.06	108.66	108.01	109.57	107.06	104.25	107.28	107.21	107.5	107.28	109.58	107.5	107.84	109.62	106.87	108.43	107.45	109.58	106.57
108.65	107.91	105.75	107.11	109.39	109.21	108.24	109.9	105.09	109.18	109.05	108.57	107.75	109.6	107.4	107.1	107.7	108.67	108.19	105.64	107.43	107.69	106.98	107.86	108.27	106.79	107.15	107.31	107.12	105.37	107.15	107.66	106.81	106.83	109.49	107.99	107.18	107.54	107.62	106.82	107.14	107.05	108.42	109.31	106.78	107.88	107.17	108.87	108.34	108.42
109.93	111.91	109.87	109.93	110.92	110.34	110.28	110.33	108.88	110.82	109.34	111.85	108.78	109.68	110.66	112.43	109.62	109.64	110.84	111.16	111.4	112.57	110.03	112.13	112.05	110.62	109.23	109.61	110.47	112.05	109.88	110.79	110.97	109	109.6	110.71	110.93	110.98	110.27	109.86	109.56	111	111.97	111.15	110.83	110.42	108.41	110.12	111.82	111.66
106.32	105.4	107.25	104.35	106.88	104.97	107.88	107	106.34	105.64	106.57	106.23	106.48	107.84	109.11	105.82	105.88	104.34	104.98	106.82	106.48	106.12	105.73	107.76	105.73	106.66	105.69	105.27	105.97	107.23	107.33	104.49	106.11	107.43	104.77	105.73	106.1	105.25	104.13	107.11	105.32	107.57	106.72	105.43	106.5	106.24	107.7	106.26	105.95	105.78
107.39	108.61	109.75	108.73	108.93	108.46	108.15	109.37	106.48	110.06	109.45	109.28	107.67	109	106.08	109.22	110.21	105.15	107.5	107	106.51	110.32	109.09	108.19	109.28	106.8	107.31	110.48	108.54	109.1	108.03	107.22	107.11	108.99	108.23	107	107.22	109.01	108.38	108.85	106.87	110.61	107.91	108.5	110.65	109.48	109.38	110.11	109.54	110.27
104.65	104.28	105.86	105.71	104.19	104.77	107.25	104.74	107.36	106.26	105.43	107.59	105.12	106.89	105.94	105.08	106.39	106.65	105.6	105.35	105.43	105.79	104.17	105.08	105.03	104.44	106.21	104.34	107.14	104.32	103.22	105.61	107.19	107.02	106.71	105.03	105.16	105.84	104.28	105.6	105.73	105.67	105.55	104.78	106.12	102.83	106.23	106.46	106.89	105.43
104.76	108.05	105.95	108.34	105.65	104.91	108.21	105.54	108.15	105.57	105.66	105.25	104.78	105.54	105.26	106.74	104.72	106.05	103.94	105.47	106.55	104.94	105.88	105.11	102.91	105.39	108.64	104.37	105.41	107.46	103.84	105.39	106.03	105.13	103.87	105.61	105.7	104.52	104.77	105.57	105.03	105.18	105.39	103.72	106.85	105.36	107.92	104.34	104.4	106.71
98.595	98.427	96.547	99.493	97.083	98.295	99.318	97.799	97.591	98.337	97.85	95.351	99.386	98.852	100.16	97.984	96.335	98.487	98.843	98.353	99.454	98.105	98.393	97.3	96.754	96.986	96.508	98.071	99.532	97.591	98.541	96.835	99.2	99.079	95.399	98.257	97.619	95.138	98.011	98.384	100.75	96.107	98.903	95.603	97.132	95.243	97.45	96.454	96.505	97.158
106.72	107.28	107.18	107.78	107.28	105.72	105.82	105.95	108.58	109.02	107.05	106.08	109.42	108.99	107.29	107.51	108.62	109.62	109	106.74	106.6	108.76	107.76	106.29	107.05	106.52	110.62	108.57	105.34	108.74	109.18	110.05	107.03	108.39	105.2	107.77	107.4	107.58	106.47	107.86	108.18	106.39	107.5	107.22	106.95	109.03	107.34	109.64	109.09	107.64
99.201	99.155	98.071	98.974	100.65	101.21	97.048	99.555	99.868	97.231	98.123	97.332	99.859	97.595	100.68	97.587	97.548	99.369	99.514	99.271	98.521	98.363	97.393	99.393	99.347	99.878	95.672	96.491	97.882	99.772	98.053	98.489	99.754	97.742	98.44	97.408	98.114	97.046	98.246	99.66	97.966	99.17	98.459	99.793	100.82	97.868	99.68	98.104	100.07	98.595
107.12	107.55	109.91	109.15	108.86	108.38	107.78	109.03	108.28	110.36	109.13	110.69	108.88	108.55	110.01	107.77	108.59	109.18	110.43	107.21	106.49	108.66	108.74	108.27	106.36	109.39	108.88	109.49	108.01	109.53	109	106.84	107.7	107.06	108.04	106.56	107.4	106.14	109.01	109.15	106.55	109.76	108.33	108.47	108.61	109.16	109.92	108.42	107.9	108.53
111.18	108.55	106.27	109.32	109.64	108.89	107.45	108.71	107.38	109.88	109.2	107.3	108.48	109.27	107.73	108.27	107.76	108.28	108.44	109.25	107.48	108.73	107.61	108.8	108.22	109.69	107.13	106.76	107.53	106.21	107.07	105.15	107.54	107.29	109.5	106.75	108.92	107.51	108.96	107.6	109.21	108.26	108.93	107.57	109.98	106.6	110.88	109.34	109.74	107.59
100.13	102.16	100.24	101.46	102.49	101.06	98.946	101.03	99.585	99.256	101.45	99.316	99.826	100.37	102.75	99.402	100.59	98.243	101.97	99.416	101.01	99.545	99.652	100.98	101.41	98.797	101.51	101.22	101.77	101.56	101.19	100.26	100.11	102.4	100.46	100.94	100.06	100.6	101.21	100.45	102.22	102.07	102.18	98.23	99.841	101.13	98.917	102.82	100.98	99.849
98.409	98.021	97.179	96.593	98.326	98.955	98.191	97.261	96.706	96.913	100.35	97.833	99.979	100.1	101.25	99.754	98.622	97.244	98.452	96.26	98.449	97.365	98.407	96.58	98.877	95.656	96.672	100.37	97.677	98.248	96.9	96.768	98.346	97.355	97.66	95.919	98.414	97.413	99.517	98.241	96.243	97.415	97.31	99.948	97.235	97.494	96.201	98.916	98.306	99.866
98.63	100.74	100.15	101.51	98.939	100.72	100.11	99.058	102.18	100.67	102.01	101.94	101.81	101.68	101.41	99.667	101.77	101.28	101.74	101.74	102.62	100.9	101.24	96.932	100.33	100.69	99.939	99.675	101.39	100.48	100.44	101.62	100.69	100.31	100.97	101.09	100.51	100.23	102.85	100.76	100.74	98.331	100.72	103.13	98.911	98.751	101.09	99.594	103.03	100.27
105.09	104.79	105.05	104.72	107.03	105.6	103.62	107.19	104.65	105.06	104.26	107.93	109.12	104.81	106	105.58	104.07	107.17	107.26	107.7	106.46	105.24	105.39	105.61	105.44	107.2	105.37	106.58	104.98	105.9	106.2	105.12	107.22	106.81	104.9	106.2	105.11	107.12	105.48	107.41	104.67	105.99	106.26	106.09	106.45	108.3	104.88	106.84	105.42	107.67
107.33	105	106.74	106.97	104.12	107.15	105.48	106.63	107.5	106.21	106.36	105.21	107.59	103.31	108.09	108.55	106.88	106.42	107.03	107.09	105.23	105.63	105.73	105.51	105.99	107.32	108.51	104.1	104.94	107.21	107.55	106.14	108.56	107.21	107.34	107.07	106.24	107.31	105.9	106.68	104.54	105.31	106.62	105.92	104.66	103.22	106.04	104.48	106.42	108.23
107.66	107.75	108.18	108.7	107.33	107.88	109.08	109.03	108.73	108.03	108.29	108.45	107.21	107.58	109.23	107.74	107.09	107.42	108.04	107.38	108.16	108.04	108.94	108.23	108.56	109.51	109.03	109.6	108.45	109.15	110.38	108.26	106.15	108.34	108.53	108.44	110.63	106.41	109.03	108.79	109.71	109.85	110.8	110.3	108.93	107	108.38	109.1	108.36	106.36
107.93	106.6	107.47	106.98	107.3	105.56	108.57	107.7	108.3	110	107.88	108.17	108.78	109.59	108.77	105.84	108.61	107.72	109.34	107	108.48	108.11	108.19	106.69	109.81	107.11	106.62	108.28	107.93	108.15	107.68	108.62	110.22	107.08	107.55	109.26	108.99	107.22	107.94	110.33	108.32	108.09	107.59	107.82	108.93	105.92	109.85	107.8	107.27	106.73
104.66	105.79	106.11	106.38	104.37	107.51	104.65	102.93	103.02	106.61	105.53	105.82	103.59	106.47	108.85	104.68	106.18	106.2	106.59	103.36	105.2	105.88	103.27	104.48	106.37	106.78	105.11	104.2	106.71	106.15	107.19	105.77	103.55	107.14	104.88	105.88	104.42	106.98	105.69	104.67	108.25	105.73	106.16	106.54	108.45	107.6	104.75	105.44	108.31	106.72
100.26	99.42	99.401	100.83	100.73	100.87	101.07	102.18	98.309	99.826	100.51	101	101.9	97.961	100.02	98.794	100.67	100.23	99.137	100.22	98.994	98.639	97.701	99.253	99.899	100.85	101.86	101.88	100.92	99.55	100.71	102.73	99.669	100.22	100.14	99.829	101.07	103.69	101.16	102.25	100.32	102.31	100.9	101.31	101.58	98.752	102.08	101.15	101.97	99.491
106.66	105.57	107.24	106.79	108.11	107.14	105.49	108.06	107.2	106.75	105.85	108.95	108.6	108.1	107.13	107.54	104.47	107.93	107.77	107.06	105.98	104.46	106.36	107.01	105.82	106.23	106.31	105.11	105.91	107.96	106.86	107.19	108.07	106.74	106.33	107.42	106.85	107	108.18	109.07	107.02	106.77	106.37	105.73	107.11	105.74	104.69	106.03	107.69	105.67
96.075	97.69	97.023	98.104	99.268	96.858	99.628	97.538	97.75	98.547	99.86	96.08	98.789	99.675	98.174	98.824	99.731	98.158	98.979	96.944	97.294	96.991	97.108	98.955	98.1	99.05	97.766	98.108	98.243	96.516	98.689	99.656	98.608	98.446	99.651	100.93	96.968	99.268	98.959	98.312	99.293	98.303	99.076	97.718	99.159	100.61	100.04	99.826	97.816	98.414
97.664	97.743	97.27	97.541	97.445	98.328	99.484	99.108	98.29	98.172	97.598	99.516	99.886	99.412	97.288	98.225	97.4	96.645	98.527	99.464	96.902	98.954	97.671	97.539	101.05	98.39	97.581	98.384	101.19	98.743	98.253	97.786	96.43	97.144	97.676	96.854	98.546	96.694	98.341	98.152	99.898	97.348	99.402	99.508	98.631	95.723	98.175	98.448	99.605	99.124
111.64	109.74	110.92	110.99	110.04	108.55	109.44	111.27	109.94	109.48	111.11	109.64	110.54	110.35	110.38	108.77	110.39	110.17	111	110.69	111.74	109.4	110.45	109.78	110.81	110.06	111.11	111	109.47	111.86	108.08	110.6	111.4	111.09	108.4	111.94	109.01	108.15	111.96	110.68	111.01	110.45	110.56	109.02	108.27	110.32	110.29	110.88	110.4	111.04
105.37	106.14	106.13	107.19	106.72	103.54	104.53	105.71	106.18	105.18	104.94	104.67	107.63	106.26	105.39	102.72	104.75	104.52	106.33	105.3	103.44	104.65	105.95	103.92	107.35	106.16	106.76	105.83	105.98	105.03	105.44	105.6	104.31	106.13	105.32	107.29	106.36	103.68	106.66	105.98	106.77	105.7	106.33	105.86	106.51	106.5	105.51	104.12	102.98	106.5
99.794	96.239	98.898	98.993	99.088	97.025	98.41	97.724	94.749	99.071	99.257	97.151	96.763	99.072	98.814	98.864	97.626	98.35	97.776	97.654	99.44	97.096	100.65	100.25	98.55	97.926	98.206	95.965	99.012	98.461	99.33	98.042	97.313	98.193	96.701	94.619	99.22	98.511	98.774	98.584	100.37	97.212	99.078	96.315	95.803	98.517	98.258	98	99.354	97.721
107.02	106.65	105.36	104.42	104.2	105.02	104.84	105.22	103.02	106.93	104.94	106.64	107.85	106.01	104.52	104.5	105.75	105.16	106.87	103.61	103.82	105.76	105.22	105.79	104.79	104.83	106.35	107.18	105.18	106.25	106.42	107.34	104.38	106.11	102.84	105.67	105.89	104.96	106.22	106.96	106.98	107.97	104.83	107.32	105.04	106.26	105.75	104.86	105.13	106.55
105.85	107.94	105.82	107.75	106	105.93	108.19	105.02	106.68	106.8	106.35	108.17	106.12	105.8	106.05	105.85	108.14	107.19	106.58	106.49	104.89	107.49	109.16	104.21	106.61	104.18	107.64	106.57	106.75	105.95	106.77	107.17	105.03	107.11	105.59	105.84	106.76	106.65	109.99	109.15	107.29	106.04	105.13	104.14	106.62	107.79	108.7	106.55	106.24	107.42
106.98	107.17	104.35	106.48	105.76	106.34	107.03	105.61	106.83	104.96	106.6	105.65	103.72	105.07	105.61	103.52	105.07	106.02	104.55	105.29	104.74	105.68	106.26	105.47	105.85	107.04	107.31	105.13	105.95	107.01	104.18	107.24	103.23	107.34	105.39	104.63	103.28	104.92	105.77	105.17	106.23	104.78	108.02	104.53	106.66	105.94	104.24	105.96	103.84	105.88
108.38	109.52	109.83	109.9	109.04	108.54	106.06	107.25	107.8	107.2	107.36	107.5	108.79	106.88	109.57	108.41	111	107.05	106.59	109.33	107.94	109.55	107.16	108.05	108.04	105.7	108.57	108.42	107.65	108.78	106.62	108.69	109.54	107.21	108.63	110.15	107.42	107.84	107.38	108.72	107.84	110.91	109.3	108.87	108.03	110.04	108.94	108.66	108.51	108.42
108.48	108.65	108.32	108.33	106.16	110.57	107.7	107.75	109.67	110.69	108.87	108.17	109.42	112.14	108.17	108.15	108.96	107.84	107.88	109.02	108.3	107.48	109.63	107.25	109.08	108.37	108.39	107.98	107.33	107.22	108.94	108.83	108.61	108.43	108.14	108.4	108.73	108.46	108.33	108.18	105.98	109.4	109.91	110.02	107.05	107.81	108.56	108.48	110.18	108.26
105.27	105.86	107.08	105.45	105.35	105.42	105.73	104.83	105.33	105.83	104.93	106.27	105.73	103.47	103.62	106.66	102.38	106.29	105.72	106.46	105.9	104.68	106.66	106.97	105.93	104.97	107.09	104.93	107.15	105.08	104.11	106.42	106.52	104.4	103.8	104.85	106	102.91	106.6	106.06	103	105.84	106.01	105.92	107.47	105.65	105.33	106.74	104.94	105.26
105.18	105.1	104.8	105.38	103.49	104.36	106.64	105.51	104.94	108.26	106.09	104.56	106.51	105.21	105.17	103.19	106.16	104.55	105.55	106.54	106.32	106.38	106.27	105.17	105.3	106.4	104.12	103.67	104.15	104.37	107.2	105.35	103.63	107.37	105.9	105.11	106.09	105.96	106.37	106.36	104.44	106.57	105.29	104.64	105	103.33	105.16	106.17	104.18	104.17
103.98	105.16	105.79	104.19	106.52	107.71	105.28	104.54	105	104.78	106.69	106.67	106.88	105.82	104.53	106.43	106.28	105.57	107.01	106.04	106.74	104.11	104.52	106.79	107.05	107.05	106.83	106.89	105.88	107.27	106.08	106.97	106.22	105.19	105.83	105.16	104.87	104.75	105.3	104.67	107.02	106.86	106.42	105.42	105.93	106.46	107.09	104.23	106.92	107.1
108.15	107.59	106.33	107.77	107.82	107.11	107.01	106.13	108.07	110.21	107.75	107.02	109.33	107.66	104.84	110.76	108.47	108.55	108.72	106.25	108.33	106.04	106.86	109.1	106.96	107.7	107.85	108.02	107.11	108.75	108.94	108.06	107.9	108.36	107.71	105.77	108.68	107.74	108.44	110.83	110.07	109.39	108.77	106.77	106.79	109.9	109.92	107.04	108.04	109
107.25	104.81	106.67	107.06	106.11	105.54	106.53	106.87	105.16	104.79	106.03	105.47	107.54	107.23	105.57	104.04	105.4	104.4	105.84	104.27	104.58	106.17	105.46	104.7	105.68	106.83	105.97	101.98	105.49	105.91	105.98	105.16	104.6	106.53	101.69	105.64	102.86	104.8	104.01	105.5	106.41	107.33	105.33	105.68	104.47	104.94	106.01	104.35	105.22	107.42
107.54	106.77	104.23	106.02	104.44	105.41	105.92	105.79	104.95	105.74	106.24	106.39	105.57	105.71	105.11	105.75	104.27	105.22	106.33	104.78	106.06	107.68	103.85	105.5	107.24	105.93	106.19	105.56	105.42	105.57	106.05	104.48	105.18	104.99	103.29	104.09	104.57	105.17	105.45	106.73	104.32	104.76	105.69	106.81	104.64	104.49	104.45	104.67	105.14	104.15
104.05	106.54	104.92	106.43	105.99	106.53	105.16	106.43	106.36	106.35	107.39	104.59	103.9	106.52	105.6	104.97	106.79	107.45	104.98	105.92	106.05	104.6	104.38	107.37	106.98	105.3	103.94	104.35	105.14	103.65	106.93	106.39	106.88	103.12	106.01	105.03	105.32	106.05	104.16	104.94	106.8	107.8	105.88	104.18	104.12	106.4	104.99	105.9	104.77	107
98.85	98.182	95.478	99.448	98.785	98.333	99.521	98.211	97.123	96.925	96.51	98.61	98.489	96.631	96.192	98.458	97.705	99.605	98.544	99.487	99.196	99.939	98.219	98.474	97.566	97.455	97.248	98.061	99.545	97.65	95.987	100.06	98.062	94.17	99.222	97.867	97.527	98.488	98.414	98.043	98.585	99.411	98.117	97.943	98.89	97.41	96.329	98.663	100.26	98.663
105.31	106.12	106.17	104.79	106.57	104.46	106.04	104.99	106.66	103.74	105.6	104.85	104.47	105.53	104.46	104.92	103.21	103.33	105.4	103.85	104.2	105.49	105.56	105.54	105.48	105.77	106.95	103.62	104.94	106.14	106.74	105.95	105.57	107.29	104.08	105.54	105.24	104.53	105.03	103.54	104.54	107.97	106.57	106.97	106.06	106.36	105.13	105.58	105.44	104.93
95.154	98.414	98.213	97.987	98.775	99.404	98.711	98.105	99.31	97.791	97.877	97.432	97.905	98.386	98.461	99.48	97.436	96.832	99.392	97.921	97.828	100.1	96.776	98.405	98.691	97.78	99.294	98.139	97.74	98.096	100.84	97.855	98.771	95.877	98.875	95.672	98.59	98.301	99.686	97.005	96.923	98.694	98.568	100.15	99.631	97.175	98.855	97.867	97.283	98.858
101.8	100.13	101.4	100.64	101.44	98.927	99.96	100.79	98.962	101.81	101.91	100.63	101.51	102.18	100.5	100.34	101.38	99.778	101.68	101.21	100.51	99.949	102.12	100.58	99.382	100.32	99.495	98.798	99.532	102.06	98.541	100.34	100.95	100.51	99.337	102.13	101.38	100.09	100.69	99.225	100.07	99.241	99.252	101.46	101.37	101.38	101.91	99.114	101.97	101.09
99.024	99.083	98.989	100.29	97.898	98.584	98.201	99.408	99.125	98.45	95.983	98.114	101.58	100.14	99.692	98.651	100.37	99.12	100.44	99.893	99.149	96.167	100.48	100.97	100.34	98.972	97.504	98.881	100.06	96.148	98.376	99.891	98.836	97.864	99.225	99.16	100.15	100.38	98.008	98.925	99.507	96.966	98.479	98.292	100.73	98.416	97.79	100.85	97.721	97.533
101.2	100.69	101.6	100.24	100.35	99.135	100.23	101.1	99.711	100.12	98.993	98.197	99.916	99.487	101.56	100.61	99.081	99.852	102.11	102.48	100.02	98.97	99.604	99.708	99.638	99.82	100.15	98.844	98.452	100.77	100.94	99.983	98.859	100.45	101.74	99.548	101.28	101.06	99.677	101.41	100.48	98.997	101.42	99.558	100.26	99.155	99.033	100.66	100.07	99.79
105.6	103.11	105.93	104.37	106.83	107.04	106.26	105.92	105.39	105.26	106.15	105.92	106.52	105.69	104.58	106.11	103.64	105.41	103.73	104.75	104.62	103.51	104.15	107.63	105.26	107.1	104.57	105.77	107.76	104.61	105.76	105.9	107.57	108.88	105.93	103.39	105.34	105.2	108.77	104.4	108.18	104.72	106.24	107.54	107.09	104.43	104.8	105.74	104.92	107.14
108.97	107.71	107.58	107.4	108.22	107.44	109.63	108	106.14	110.82	108.62	107.13	106.05	107.89	109.3	108.31	107.67	108.21	108.06	107.01	108.97	107.95	107.9	107.74	107.83	108.99	110.2	107.94	105.65	109.42	107.67	108.9	107.85	109.23	108.73	106.7	107.37	106.18	105.52	105.73	107.04	110.44	110	107.72	105.14	106.2	107.83	109.46	107.86	108.38
107.74	104.92	108.12	106.48	107.85	108.11	107.22	106.67	106.31	108.69	107.69	108.14	109.06	106.86	109.14	107.89	107.19	108.17	108.27	108.56	107.46	108.39	107.71	107.72	106	108.66	107.76	109.22	108.26	107.29	107.08	106.45	107.16	106.62	107.22	106.95	108.31	106.54	107.14	109.08	107.79	107.3	105.27	107.52	106.77	108.16	108.01	106.59	109.95	105.64
108.88	111.01	106.33	106.64	106.81	107.89	108.2	108.35	108.94	108.55	108.92	106.59	107.68	105.98	109.54	109.62	108.79	109.48	108.4	108.98	108.61	106.62	107.96	108.74	107.54	109.58	106.33	109.3	108.73	109.03	106.51	109.21	106.89	107.26	106.47	108.06	108.53	108.76	109.54	109.34	108.08	110.4	108.74	106.63	107.83	107.46	108.44	107.58	108.85	108.13
96.948	96.301	98.264	100.16	98.829	97.225	98.274	98.192	98.76	98.625	100.85	98.609	100.14	97.38	99.351	97.407	99.222	97.522	98.416	99.762	99.204	99.146	97.41	98.875	98.853	97.268	96.735	97.738	96.496	98.852	99.625	98.437	97.251	100.89	99.155	96.184	98.887	97.733	97.079	99.249	97.537	98.796	97.762	98.173	99.237	96.894	98.576	97.891	98.633	98.04
106.7	106.49	107.16	106.27	105.2	106.71	107.2	107.37	105.96	105.93	104.73	105.88	105.31	108.37	107.18	105.77	108.02	106.7	107.82	106.24	107.29	107.03	105.02	105.81	107.62	106.22	104.17	104.61	107.67	106.44	106.15	104.15	106.91	104.63	106.29	107.03	104.58	105.3	104.58	106.77	106.44	106	107.49	107.52	106.64	106.28	106.38	106.06	105.07	107.99
104.51	106.16	104.05	105.68	105.07	106.52	103.25	106.38	108.69	105.67	107.38	106.06	106.4	105.33	105.55	106.53	108.53	105.28	105.75	109.45	106.35	104.85	103.8	105.06	105.61	104.15	105.66	104.98	104.53	107.36	105.56	106.09	103.65	105.14	105.66	103.88	103.45	106.21	104.51	105.85	105.74	105.36	104.11	105.5	105.54	105.37	103.52	105.36	105.83	103.14
108.07	108.98	111.24	111.94	112.6	110.67	110.49	108.57	109.02	109.47	111.92	110.54	109.53	111.42	110.37	110.55	109.98	109.15	109.52	110.24	110.69	109.87	109.31	109.95	110.26	108.81	112.3	111.21	110.4	109.07	110.65	111.19	109.91	109.14	108.92	108.93	108.4	110.27	109.94	111.55	112.06	108.96	109.65	109.18	110.94	110.65	110.37	110.16	108.08	109.98
98.811	98.862	98.324	96.578	100.46	100.88	99.739	100.3	97.332	99.379	99.205	98.163	97.445	96.718	100.35	100.25	98.497	95.957	98.778	97.977	98.724	98.59	99.525	98.868	99.971	98.969	95.756	97.524	98.149	99.809	98.82	99.197	99.477	99.951	98.254	99.095	97.619	98.71	98.187	100.75	99.478	97.627	97.544	101.14	98.862	98.962	98.887	97.621	96.533	98.153
105.24	105.9	105.73	106.39	105.8	107.17	105.48	104.36	106.42	107.24	105.55	106.69	106.94	106.41	106.1	106.45	107.94	104.47	107.36	105.16	106.54	108.13	101.86	106.82	106.01	106.34	106.18	106.1	106.61	105.57	105.54	109.28	103.35	107.32	104.84	107.52	107.22	105.72	105.95	104.52	106	108.77	106.34	106.13	105.3	104.21	106.88	106.37	103.83	107.63
105.27	101.93	107.72	105.33	103.08	105.21	104.93	106.54	108.14	106.01	106.7	104.62	105.03	104.27	104.78	104.25	105.07	105.88	104.49	106.83	105.1	104.99	103.32	105.28	105.48	106.17	104.18	107.52	103.72	103.87	108.17	102.81	107.18	103.93	105.44	106.16	105.97	107.29	105.51	105.88	107.62	106.4	108.36	103.41	104.89	103.85	105.24	105.84	104.83	105.53
107.88	106.16	107.16	106.91	105.71	106.1	105.28	105.99	103.81	104.91	106.25	103.27	106.57	103.43	106.7	104.26	104.71	106.32	105.09	104.42	104.37	105.52	106.68	107.8	104.56	107.25	104.79	104.86	109.07	104.17	105.86	104.16	106.35	106.1	107.3	107.06	104.94	107.43	104.98	105.85	104.98	104.17	106.32	105.94	105.3	106.18	104.65	104.44	105.45	105.5
108.7	109.93	108.55	109.14	108.5	108.48	105.73	108.77	110.22	108.27	108.93	106.96	108.71	108.07	107.66	108.04	110.13	109.03	110.29	108.29	107.91	108.14	107.51	105.4	109.38	108.48	107.61	109.02	108.74	108.47	107.9	108.08	108.65	111.5	109.22	108.62	106	107.46	106.9	109.16	107.69	107.3	107.98	109.31	106.53	109.45	108.18	107.66	107.85	107.31
107.52	107.25	109.83	107.11	109.87	110.51	109.6	109.25	110.63	107.78	108.86	109.99	106.96	108.54	107.8	108.59	107.64	107.68	108.44	107.12	106.69	110.18	108.38	107.98	107.26	106.71	105.88	106.35	110.43	108.18	109	109.28	109.71	107.84	108.3	108.33	108.73	108.4	108.32	106.88	107.44	110.56	106.82	107.62	107.01	109.83	109.13	109.9	107.58	104.59
97.477	95.646	99.026	96.181	97.489	97.665	98.285	97.211	96.566	99.632	98.698	98.587	97.936	98.558	95.895	98.83	99.436	97.945	97.635	100.3	99.981	97.62	97.955	97.709	99.032	98.203	99.5	98.192	98.227	98.98	99.13	98.504	97.402	97.691	100.65	98.954	97.688	96.788	98.443	99.655	95.113	95.041	98.839	98.77	94.571	97.693	96.083	98.833	99.368	97.824
108.42	108.54	106.64	107.81	105.89	106.67	106.96	108.49	108.58	106.14	108.14	107.27	107.58	109.73	110.36	108.53	107.44	107.68	109.34	109.82	108.51	108.57	108.27	109.13	108.49	108.64	108.12	107.79	106.94	108.61	108.79	107.83	105.65	110.56	108.7	109.23	108.18	106.17	108.33	108.67	109.84	109.91	106.81	109.7	110.87	108.7	108.38	107.88	107.33	108.4
103.79	107.81	105.26	105.07	105.76	107.89	106.7	108.21	105.07	105.74	105.61	103.02	106.3	106.11	105.65	105.65	103.76	106.74	106.44	103.67	104.89	104.08	105.88	104.8	104.63	107.7	106.24	103.35	106.37	105.25	107.29	106.92	105.81	105.22	104.52	107.14	104.85	104.86	105.25	104.94	106.2	105.07	106.34	105.58	108.11	105.13	105.06	105.23	106.02	107.65
102.7	100.72	100.02	100.77	103.63	101.11	100.21	102.78	98.82	100.06	101.1	102.17	102.96	101.13	100.82	102.24	100.32	102.72	98.45	101.55	100.81	103.91	101.38	101.97	101.47	100.16	102.38	101.55	101.16	102.42	100.67	100.84	101	100.08	101.01	100.58	101.66	101.45	100.71	101.19	102.61	102.25	100.15	100.75	100.13	101.5	100.79	100.72	100.62	99.704
96.892	98.431	98.381	96.962	100.92	97.793	99.985	97.681	94.427	98.998	96.571	98.375	98.066	97.762	99.104	98.68	97.894	98.374	98.732	97.55	97.372	97.17	97.022	99.787	97.177	99.245	98.662	97.59	97.321	97.346	96.237	97.352	96.198	95.585	98.488	97.014	98.692	96.442	98.292	96.441	96.046	97.362	97.624	99.138	97.343	97.503	97.918	97.261	98.461	96.847
100.54	99.974	101.35	99.963	102.8	100.77	101.37	103.22	101.01	99.854	100.74	100.87	103.95	102.38	101.69	102.33	101.57	101.03	100.46	101.86	98.786	100.01	100.55	101.73	102.49	102.37	100.31	98.351	100.48	101.17	99.819	101.38	99.012	100.78	100.28	100.25	101.45	104.05	100.37	100.89	102.76	102.5	100.32	101.39	101.53	99.082	101.87	99.283	101.32	101.32
104.42	104.17	105.71	105.98	105.48	104.57	106.66	107.61	104.56	106.32	105.29	105.23	103.78	107.21	105.6	107.21	104.08	107.12	108.47	105.07	107.33	105.28	103.58	103.91	103.74	103.48	105.81	103.06	106.17	107.04	105.61	106.61	106.13	107.32	107.09	105.66	106.35	105.85	107.64	107.11	103.32	105.85	106.07	107.66	103.64	104.16	105.07	106.31	105.98	105.61
98.777	101.29	100.64	99.36	100.77	97.702	98.042	98.251	99.936	99.052	100.2	98.057	96.953	97.869	98.592	100.44	97.569	99.337	98.241	98.832	98.233	99.043	98.083	99.63	100.3	98.325	98.449	100.1	99.714	98.883	97.463	101.36	97.127	99.386	99.714	98.163	99.675	98.009	99.756	98.172	98.703	100.08	100.85	99.783	98.717	97.873	97.867	99.379	98.655	98.402
101.06	98.344	100.55	97.391	98.19	97.204	98.372	100.3	98.48	98.757	96.752	99.626	98.499	102.13	100.6	99.725	99.603	98.354	101.12	99.669	99.067	97.864	100.08	98.341	100.31	98.578	99.167	97.774	100.16	98.176	98.75	100.71	98.621	99.303	98.241	97.392	98.828	99.736	97.502	99.874	100.48	99.67	98.29	99.747	99.16	99.066	99.646	98.642	99.237	99.902
108.43	107.1	106.25	106.63	105.01	103.43	105.41	107.51	104.44	108.15	105.89	106.19	107.28	107.36	108	103.34	105.98	104.64	107.55	108.11	104.87	106.47	104.58	106.65	106.61	106.16	107.54	108.7	106.69	106.13	105.44	106.33	110.22	107.4	108.47	106.2	106.75	106.82	106.98	106.54	107.4	104.19	105.06	105.49	104.44	104.13	106.82	107.34	107.18	107.57
105.05	104.76	106.67	105.12	106.64	106.57	108.45	105.74	103.07	106.57	106.14	107.27	105.45	105.36	106.13	106.49	104.25	107.13	107.45	105.22	105.1	105.04	105.21	104.03	106.82	106.35	103.14	105.33	105.62	109.31	103.87	103.63	105.32	103.67	104.32	105.43	105.87	103.19	105.16	106.26	106.46	103.75	105.24	105.55	106.92	106.94	105.2	108.05	107.9	106.03
106.88	108.11	107.83	107.9	106.47	108.88	107.57	106.72	106.85	106.49	106.53	108.45	108.82	108.93	108.6	106.92	106.29	107.9	107.71	109.11	106.04	107.17	108.78	107.66	109.17	106.19	107.46	105.93	107.36	108.71	107.46	109.52	108.18	109.47	106.4	107.87	109.35	108.98	109.8	109.46	108.86	109.76	107.9	106.41	107.98	107.37	108.96	109.76	104.23	105.92
99.145	100.81	100.67	101.59	101.52	99.473	100.66	101.31	100.66	99.285	100.5	102.33	101.26	100.7	101.15	100.18	101.04	100.2	101.13	98.724	100.24	96.645	102.06	100.15	100.98	100.11	102.43	99.643	99.63	102.72	101.56	103.22	99.524	100.16	102.93	100.3	101.92	101.18	99.274	100.75	98.714	102.14	98.033	100.73	101.05	98.969	99.604	100.64	101.67	99.81
109.65	110.25	109	109.23	107.87	109.47	107.82	108.1	110.19	109.37	110.18	106.48	109.47	109.01	108.79	109.43	108.18	108.49	109.28	107.36	108.38	110.21	109.19	107.73	109.09	108.46	108.45	108.77	108.6	108.29	108.49	109.71	108.92	108.54	109.17	109.14	108.29	108.77	108.1	107.44	107.73	105.33	110.39	107.5	108.26	109.99	109.75	107.36	107.94	107.85
98.562	98.312	99.342	96.164	99.102	98.002	97.46	97.757	99.203	98.165	98.588	96.863	95.976	96.396	100.88	99.831	98.475	99.709	99.044	97.756	97.453	98.383	97.616	96.995	95.365	97.118	96.366	97.203	96.123	97.731	97.064	98.354	97.421	99.372	97.92	98.553	95.807	97.383	99.025	96.975	99.206	100.94	100.55	98.727	97.368	97.207	97.979	96.022	97.695	100.41
104.14	104.35	105.58	104.51	106.32	103.58	106.72	107.29	106.52	106.19	105.46	105.91	103.72	106.02	107.51	104.46	106.8	107.61	106.26	105.77	106.11	106.56	104.27	103.34	106.59	103.4	104.05	105.57	102.48	103.57	105.74	108.27	107.06	107.06	104.05	105.82	106.09	105.06	106.19	104.44	106.68	105.47	106.46	106.44	106.39	103.2	105.35	103.59	104.85	103.81
104.14	106.8	104.79	105.87	106.11	105.99	104.81	105.52	106.21	104.19	105.73	104.14	105.12	103.69	104.58	106.37	106.25	106.2	105.97	106.24	103.54	104.63	105.93	105.55	106.23	105.7	104.2	103.64	105.52	105.82	107.33	106.75	105.87	107.17	104.96	107.59	104.7	105.27	105.87	104.29	103.68	105.52	106.37	105.16	102.97	104.88	105.82	105.11	105.83	105.87
106.42	105.11	103.11	105.01	105.73	105.21	105.48	105.44	104.52	103.34	105.99	107.93	106.65	105.9	102.29	105.9	105.97	105.23	105.84	106.55	108.19	105.83	104.3	104.39	105.47	106.38	105.12	104	105.5	105.45	104.77	106.22	104.79	103.22	103.9	105.49	108.08	106.57	105.3	105.86	106.84	106.38	104.55	104.97	106.1	104.6	105.18	105.67	103.81	108.61
101.56	102.3	99.594	100.76	101.03	99.973	101.77	99.653	101.27	101.59	98.852	98.752	100.46	101.37	100.84	100.85	101.32	97.353	101.96	100.57	99.914	100.93	99.35	101.09	100.98	100.21	100.04	100.57	100.58	98.863	100.99	99.366	100.83	101.48	100.61	98.417	102.27	101.19	101.43	100.11	101.18	99.868	100.34	98.587	100.59	100.62	100.36	100.75	101.43	100.26
101.44	99.584	101.52	101.61	101.11	101.8	100.11	99.797	100.89	101.13	99.751	101.57	101.62	99.931	101.29	101.62	101.68	99.486	101.82	99.824	100.16	102.35	99.519	102.68	101.6	100.42	100.46	101.13	101.38	99.068	99.154	100.64	101.24	100.92	100.46	101.29	99.661	100.39	100.15	101.93	101.74	100.04	99.923	100.59	102.74	100.15	100.8	100.16	101.45	103.22
107.36	108.12	108.8	111.12	107.4	107.61	106.77	106.09	105.93	106.68	108.16	108.34	107.12	109.28	106.16	106.42	106.4	105.87	109.06	109.96	108.08	108.76	107.43	107.25	109.18	108.34	106.11	107.92	108.22	104.07	105.24	106.41	109.12	107.83	108.09	109.59	106.52	107.5	108.77	107.92	109.8	110.78	108.06	107.9	106.04	108.73	108.19	107.19	105.92	107.36
106.29	106.5	108.24	107.66	109.73	108.61	106.65	107.99	107.55	108.35	108.63	108.55	107.41	107.24	109.13	107.66	110.34	107.7	108.85	107.13	107.39	109.65	109.05	110.92	108.28	107.88	107.07	109.86	108.44	110.01	108.33	108.28	107.52	110.31	108.33	106.81	108.6	107.31	108.58	108.29	107.81	107.17	105.87	107.61	108.27	108.83	109.15	108.68	108.29	105.47
106.45	108.55	105.73	105.85	105.03	103.05	106.83	104.53	104.82	108.42	105.24	107.43	106.14	105.41	105.89	104.5	106.29	106.66	105.85	107.12	106	103.85	105.05	105.68	108.21	104.46	106.21	108.05	108.72	105.16	106.29	108.01	106.56	106.58	105.91	105.59	104.86	108.51	106.32	106.02	105.67	105.21	105.53	108.54	106.57	107.06	106.82	106	105.65	105.5
99.331	100.23	102.49	99.337	100.86	99.577	100.09	103.31	101.81	101.36	101.73	100.91	102.67	97.673	97.968	102.23	100.64	102.06	100.87	99.321	99.247	98.938	100.41	100.21	101.35	101.61	99.638	99.35	100.93	99.057	98.988	103.53	100.67	100.8	98.765	100.58	100.71	97.633	100.13	100.15	99.517	100.78	100.57	100.71	101.94	102.2	101.85	98.386	100.41	101.46
105.56	106.32	104.74	107.54	106.93	106.32	106.02	104.11	106.6	107.29	106.24	104.55	105.54	105.85	104.97	106.11	105.04	106.65	104.44	108.21	106.68	106.13	106.56	105.65	104.38	104.45	107.22	105.68	106	105.71	105.93	105.52	108.37	105.4	103.34	105.94	107.09	106.6	105.14	106.23	104.68	107.31	106.45	108.7	106.87	107.49	104.51	104.24	105.05	105.74
106.29	110.05	107.73	106.86	109.28	111.5	108.65	105.94	107.25	107.77	107.65	109.17	106.53	109.82	105.13	108.35	107.66	107.25	106.51	108.32	107.49	111.03	106.33	109.55	109.35	105.94	106.83	105.92	110.84	106.87	108.49	107.32	108.31	107.52	105.85	107.65	106.97	108.95	107.54	109.14	108.85	109.1	107.37	108.13	106.55	107.76	106.96	107.66	107.99	106.74
110.07	111.54	109.94	110.7	111.86	111.56	110.85	111.02	110.1	111.9	112.16	111.24	109.57	110.74	109.5	112.13	111.43	109.66	113.79	111.76	109.23	113.49	110.56	109.88	109.81	110.1	110.44	108.23	109.54	109.51	112.17	109.94	109.8	108.45	109.3	110.06	110.4	111.13	109.76	110.55	110.98	110.15	111.19	111.82	108.8	111.5	107.64	108.28	108.85	110.01
105.81	107.13	107.14	107.55	106.93	106.94	106.07	104.55	104.05	106.81	107.26	104.58	106.08	105.35	105.38	105.11	107.47	105.08	104.66	108.58	104.43	105.17	105.04	103.26	104.8	104.97	106.2	108.44	106.91	105.91	106.72	106.48	106.16	106.05	106.5	106.37	105.57	104.13	106.69	106.84	105.71	105.62	106.7	106.45	106.5	106.75	104.22	105.3	106.74	104.72
106.06	103.8	104.25	107.5	106.34	105.56	107.13	108.09	106.29	105.91	106.3	105.13	104.3	104.72	105.62	104.85	106	103.3	104.51	105.51	104.57	105.31	104.79	105.82	104.15	105.49	105.89	104.4	105.61	105.96	106.57	105.31	104.01	105.19	105.88	105.87	104.56	105.91	106.51	106.09	104.8	105.09	107.77	105.44	103.96	105.67	105.88	105.57	106.47	103.59
97.631	98.988	100.66	97.836	97.535	98.74	97.654	96.836	100.54	98.714	98.036	99.645	97.179	98.67	98.939	96.901	97.401	96.265	98.072	98.855	99.787	98.332	100.23	99.17	98.328	96.977	98.295	98.05	98.126	97.777	99.656	100.21	96.429	98.108	95.283	96.184	101	98.597	96.218	95.783	96.642	100.61	98.312	96.902	98.453	97.448	97.737	96.496	98.881	100.59
108.63	107.78	106.57	109.62	107.87	108.19	106.42	107.96	106.5	108.97	108.56	107.32	107.72	108.89	110.2	108.77	106.58	108.74	108.35	105.42	107.94	107.28	107.96	107.13	106.29	107.71	110.11	107.19	108.86	108	108.78	107.85	108.59	107.81	108.93	107.42	108.9	109.56	109.23	108.17	106.55	106.9	108.77	109.1	108.32	107.64	107.97	109.44	107.68	109.48
105.26	103.8	103.97	106.11	105.95	104.01	104.39	106.18	103.13	107.4	105.49	104.42	102.92	105.71	102.66	106.3	104.37	105.67	105.28	105.68	106.87	107.39	107.05	105.37	104.73	106.62	103.6	104.99	105.95	105.09	106.01	104.54	104.89	104.58	106.53	106.37	104.49	106.53	105.8	105.59	105.38	106.3	102.23	105.69	104.92	104.3	104.64	104.97	104.26	106.71
108.52	107.1	108.65	108.2	105.45	108.52	106.76	107.07	103.44	110.12	108.88	108.97	109.57	107.95	110.36	109.26	109.92	108.69	108.11	109.68	109.52	108.73	108.17	106.58	107.04	108.75	107.96	107.61	110	107.98	109	107.18	108.07	106.23	109.14	110	108.7	108.88	108.58	107.91	109.12	109.09	108.34	109	107.76	107.54	108.86	111.59	108.71	105.36
108.71	106.17	109.33	107.06	107.42	106.12	109.02	110.11	108.59	106.97	108.61	108.42	108.69	108.33	108.79	106.95	106.56	109.28	109.63	109.21	108.62	108.3	109.51	110.62	106.7	109.4	108.96	107.46	109.69	108.28	108.75	109.94	106.85	107.83	108.19	108.8	107.2	107.26	109.92	106.97	107.94	108.19	108.87	108.19	108.08	107.45	106.33	108.61	108.84	108.26
98.225	96.209	97.516	97.455	97.546	98.069	98.388	98.468	99.219	98.813	97.004	99.288	96.575	98.527	98.262	96.752	97.865	96.647	99.567	98.681	99.74	98.587	98.692	97.204	97.038	98.071	98.386	96.67	98.454	96.716	98.654	96.423	95.615	97.505	97.13	97.951	100.5	98.844	98.283	98.015	98.602	98.551	99.239	97.894	98.664	98.238	98.439	95.108	101.27	96.259
106.94	104.26	105.8	107.04	107	106.17	106	106.27	104.76	104.53	105.45	103.95	106.02	104.78	107.1	107.23	107.17	106.09	104.96	107.41	104.95	104.15	105.93	105.38	105.43	107.74	105.34	104.91	106.88	103.61	107.03	106.49	104.82	105.86	105.12	105.77	105.16	107.72	106.37	105.51	107.33	106.35	103.62	105.92	106.95	107.05	104.01	105.94	104.9	104.86
104.81	107.16	105.04	107.87	103.94	107	108.6	105.34	108.15	106.64	103.59	106.75	107.14	105.47	105.18	105.83	106.35	106.52	108.97	105.8	106.91	106.06	106.02	107.47	105.87	105.03	105.72	108.24	105.89	105.74	109.5	106.4	107.75	107.39	105.79	108.66	104.47	106.54	108.04	104.98	104.59	103.89	104.21	106.98	106.52	106.17	105.26	105.85	106.41	107.7
104.51	107.06	107.74	105.92	105.83	106.95	107.12	106.83	105.87	106.23	108.07	105.94	107.29	107.02	105.55	106.39	108.76	107.61	105.72	106.68	104.8	105.46	105.8	107.38	105.67	106.54	104.75	106.17	104.26	106.58	105.96	106.11	106.1	103.65	104.72	105.95	104.69	105.28	106.01	107	108.77	106.42	105.8	107.44	106.06	104.69	105.07	105.59	105.42	105.06
106.84	104.56	106.95	107.28	106.97	106.08	106.26	107.87	105.94	104.99	105.71	104.21	104.51	104.47	108.52	104.78	104.74	107.24	105.35	106.85	108.09	106.69	107.71	104.81	107.79	107.77	105.67	106.75	104.96	107.88	108.11	106.07	111.14	105.88	108.97	106.22	106.61	106.2	105.25	107.56	106.55	107.31	104.46	105.25	105.21	107.69	106.23	107.43	105.63	105.73
97.681	97.931	99.952	98.346	100.03	99.403	99.057	98.524	98.316	98.315	96.535	99.601	97.766	100.95	98.561	99.436	99.11	99.051	96.234	99.429	98.978	97.604	97.676	97.945	97.843	96.163	99.142	97.883	99.361	99.231	97.721	97.177	99.579	96.641	98.445	98.029	98.715	99.975	98.008	97.428	98.476	99.784	100.02	97.488	98.332	98.438	98.3	100.25	95.451	98.296
108.16	107.58	109.75	109.13	108.13	109.47	110.76	110.7	107.96	109.12	109.34	108.99	107.72	108	107.33	108.83	111.13	108	107.04	111.31	108.41	108.44	106.95	107.89	107.44	109.5	108.22	110.25	108.01	108.19	110.15	106.57	106.76	109.2	108.68	110.54	109.53	108.34	109.21	106.66	109.58	106.8	108.37	109.24	109.86	107.66	110.44	108.77	106.44	110.35
105.23	107.87	105.65	108.64	106.42	103.13	101.65	103.11	105.74	105.24	106	103.5	104.74	105.22	104.83	104.67	108.99	104.54	106.45	106.09	106.86	106.76	107.43	105.01	108.2	104.63	106.21	105.96	104.17	106.56	104.28	104.83	103.4	104.65	107.16	106.03	103.86	102.92	105.75	104.46	105.59	106.47	106.18	105.56	106.74	103.07	105.8	107.82	106.51	104.28
106.44	105.65	107.94	106.52	106.47	107.18	106.37	107.66	106.19	106.36	108.1	108.99	104.45	106.07	105.53	107.2	107.22	107.72	108.38	106.62	106.51	108.13	103.87	106.64	107.73	106.61	105.78	105.72	105.25	107.78	106.28	106.97	106.4	106.99	106.13	105.07	105.96	105.38	105.35	106.9	107.38	106.12	106.82	106.11	105.43	107.36	107.34	106.16	105.07	107.03
109.06	105.6	104.75	107.42	108.24	106.13	105.99	106.89	104.49	103.57	106.85	104.13	105.63	105.7	105.41	107.29	104.09	106.69	106.63	107.05	105.86	105.83	104.83	105.9	106.73	107.26	104.31	103.35	107.64	104.35	104.88	105.55	105.22	105.54	105.29	105.38	105.26	107.34	104.25	104.3	104.83	105.7	107.12	106.02	106.33	105.67	105.54	106.15	107.31	105.02
101.95	99.655	100.31	99.908	101.6	100.54	102.24	99.502	102.95	102.04	100.78	100.17	99.731	101.52	100.35	100.12	101.67	98.818	100.94	100.27	101.43	98.78	99.844	99.268	101.69	100.36	99.97	100.95	101.09	100.79	99.83	100.6	99.149	102.78	101.91	100.44	98.873	100.83	101.66	101.64	100	98.679	101.05	101.72	101.74	100.62	101.42	103.3	102.97	101.23
109.49	109.75	108.95	108.05	109.07	109.21	111.24	109.36	107.74	108.26	108.08	109.96	108.03	107.2	106.88	107.56	107.78	107.99	108.25	109.21	109.78	106.31	108.31	109.08	110.91	109.81	109.68	109.2	107.68	110.25	108.91	107.13	108.05	107.5	109.06	107.13	107.83	108.18	111.13	109.94	110.16	109.43	108.49	106.74	108.59	108.59	108.07	107.58	110.67	108.44
106.12	106.15	107.02	103.61	108.77	107.3	104.77	106.18	105.68	106.12	107.01	105.79	105.65	104.95	105.81	106.61	104.5	104.08	106.56	105.13	106.64	106.15	105.16	104.24	104.61	104.62	106.35	107.61	105.97	103.74	105.94	103.5	104.94	105.53	104.37	106.01	106.31	103.77	105.88	104.14	107.72	104.75	105.49	105.56	105.49	105.19	104.11	105.9	107.78	109.22
106.75	106.3	105.39	106.25	103.67	105.83	104.72	105.05	105.76	107.6	107.55	105.21	104.53	103.54	105.89	105.41	107.54	104.12	103.94	105.42	103.88	107.43	105.93	104.44	104.39	104.61	105.37	106.37	107.16	105.77	105.85	105.92	106.65	105.02	104.89	105.51	105.65	106.72	104.56	102.17	107.05	105.48	106.44	105.33	104.79	106.28	106.06	105.56	105.7	105.16
105.92	105.93	107.27	106.33	105.67	106.38	106.66	105.59	106.51	106.89	105.13	107.01	107.68	106.28	105.99	104.68	105.88	106.93	107.33	105.88	106.94	105.39	108.19	106.28	106.46	107.59	108.26	103.91	105.48	104.14	104.53	105.15	105.13	108.09	105.43	106.54	104.4	105.85	106.75	106.01	107.88	108.91	105.91	105.63	107.49	106.25	106.88	106.97	108.4	106.41
99.082	99.977	101.99	97.703	102.46	100.82	99.745	98.521	100.31	99.733	100.36	99.887	99.518	98.696	100.31	100.92	101.41	102.2	98.698	100.82	99.366	99.812	99.519	99.214	100.04	101.3	98.525	100.52	99.209	100.13	101.02	98.054	100.43	100.67	100.36	102.41	99.292	101.76	101.14	102.06	100.16	98.474	99.63	101.7	98.228	100.78	98.774	101.35	102.07	99.435
108.43	108.77	105.42	105.91	108.66	108.79	108.06	107.42	109.27	108.11	105.99	109.57	107.56	108.28	106.42	106.98	107.21	108.16	106.66	108.25	109.2	110.43	107.2	108.78	107.93	107.24	108.09	107.18	105.73	107.27	107.62	109.08	107.11	107.6	108.91	109.26	106.7	108.79	108.08	106.96	106.56	110.07	105.99	109.67	108.68	107.45	107.49	107.66	107.41	106.26
105.01	104.2	105.97	105.63	107.3	104.67	106.92	105.73	104.34	108.08	104.45	106.87	104.3	105.3	104.69	107.37	105.57	107.12	105.2	106.69	106.74	108.46	106.97	106.47	106.97	105.54	106.79	104.73	106.35	104.19	107.62	105.26	105.45	104.99	105.87	105.14	106.76	103.95	106.81	104.77	104.02	105.97	106.84	105.28	104.38	103.46	106.59	105.6	104.39	105.07
105.12	104.38	105.34	106.74	105.27	105.92	109.2	105.86	104.5	107.14	104.94	103.95	105.64	105.49	104.87	104.14	105.9	106.08	106.39	104.08	106.54	106.25	105.49	106.91	105.24	105.57	105.84	106.36	107.15	103.9	105.01	105.12	106.66	103.03	106.02	104.48	102.97	105.83	105.61	105.66	103.37	106.78	104.9	105.54	105.89	105	105.08	106.65	107.26	105.51
100.08	99.05	98.799	97.173	99.614	98.554	99.973	102	99.375	99.9	100.53	97.387	98.291	97.536	98.778	97.322	98.23	102.77	100.41	98.337	98.462	99.106	99.351	99.851	99.379	99.537	97.731	99.141	99.187	99.512	101.49	100.88	98.067	99.607	100.95	96.033	99.96	99.883	99.123	98.688	100.12	100.16	97.406	99.045	100.09	96.252	98.041	99.349	98.039	99.44
98.699	97.103	98.858	99.241	101.79	96.86	98.605	99.611	100.48	99.364	99.276	98.156	97.669	98.94	100.17	99.449	96.863	99.268	100.1	98.508	99.945	99.047	98.443	97.535	100.25	97.331	100.83	100.48	99.831	100.62	99.175	96.751	98.708	97.536	100.14	100.17	98.358	97.897	98.775	99.009	97.266	98.704	98.464	98.025	99.448	100.36	98.99	100.79	98.163	98.05
105.6	106	103.38	104.67	105.72	106.03	106.04	106.2	108.64	105.77	105.01	104.42	104.41	106.47	107.83	104.14	107.14	106.78	106.23	104.54	107.63	105.58	105.98	104.66	106.41	104.52	104.85	106.35	107.74	108.2	104.32	104.33	106.18	106.14	108.05	103.78	105.45	106.41	105.28	102.66	105.9	105.64	105.15	106.43	104.14	105.7	102.98	104.78	105.46	105.23
104.44	106.54	107.51	102.59	105.75	107.12	105.44	106.84	107.05	106.64	107.69	105.72	108.33	105.33	106.63	106.63	106.06	109.14	105.96	105.08	106.11	107.3	105.98	106.32	105.68	104.77	104.35	109.1	106.04	107.75	108.87	106.65	108.44	106.09	106.02	107.56	106.42	106.43	106.8	103.16	108.78	108.31	103.04	108.1	106.18	104.63	107.3	105.65	107.42	105.8
99.719	98.619	98.403	97.71	96.57	98.08	96.779	97.913	98.822	99.674	97.264	100.65	97.774	100.05	98.089	96.108	97.727	98.784	98.61	97.573	99.233	99.578	98.814	101.12	99.38	98.763	98.727	97.016	97.539	97.162	97.773	98.669	96.546	98.602	97.581	98.192	99.467	99	100.63	98.353	98.833	100.38	99.621	98.296	98.843	97.401	96.978	97.829	98.653	97.239
108.47	109.6	107.61	106.42	108.39	109.59	106.1	107.95	107.14	106.88	109.56	108.03	107.29	108.17	106.98	108.5	107.61	107.01	108.09	106.53	106.75	107.7	110.97	107.71	107.43	108.56	108.12	106.42	107.14	108.11	106.47	108.85	108.26	107.54	107.07	105.68	109.18	109.58	105.68	105.55	109.91	108.99	106.67	108.1	106.7	108.69	107.94	107.01	107.49	107.18
102.59	101.19	101.22	100.51	102.53	101.47	100.48	98.905	98.99	99.68	101.43	99.833	99.419	98.733	100.25	99.37	102.6	101.33	99.212	100.06	99.815	98.99	101.55	101.14	99.246	99.606	100.75	99.471	100.17	100.53	100.12	102.94	98.981	99.517	98.866	101.24	99.585	101.16	98.906	99.556	99.055	100.08	100.38	100.31	99.9	100.36	100.23	98.101	99.881	100.85
105.31	105.24	104.82	105.74	105.85	106.16	106.37	103.48	106.97	106.83	106	104.58	106.41	103.96	107.39	108.28	106.23	107.45	108.43	106.06	106.76	105.92	103.76	106.19	106.28	106.4	106.32	107.96	107.09	104.66	107.54	107.91	106.13	107	107.92	105.65	106.72	107.44	107.19	106.57	106.06	106.97	106.6	104.75	105.29	106.97	106.59	104.48	107.17	105.62
106	106.6	105.21	104.72	104.93	105.48	105.88	106	105.79	106.07	105.39	105.85	105.96	104.73	104.49	105.7	106.43	105.82	102.39	105.95	104.02	106.76	105.05	105.38	106.68	107.92	105.69	103.19	108.94	105.29	105.8	106.86	105.52	109.39	105.21	104.67	105.09	106.51	104.57	105.13	105.22	104.83	106.52	105.66	102.42	103.24	104.84	106.61	105.71	106.54
106.99	107.28	106.72	107.72	106.37	106.49	105.22	107.18	105.66	108.18	107.23	105.3	106.53	105.17	105.2	107.27	108.36	106.72	107.82	103.92	106.56	107.29	108.06	106.41	107.03	107.9	104.96	105.14	105.09	107.55	106	106.76	108.08	108.57	107.75	107.88	106.66	107.98	106.32	104.9	106	108.34	106.1	105.79	104.3	105.03	107.18	106.07	105.32	104.91
107.97	110.21	111.83	112.75	109.12	109.1	111.09	111.38	111.05	112.6	111.35	111.79	109.12	109.44	108.59	111.77	111.64	110.17	109.37	110.36	110.43	110.81	110.86	110.27	108.55	108.53	111.99	109.4	107.87	112.02	110.82	111.25	110.68	107.89	108.41	109.88	111.73	108.3	111.76	108.36	109.77	108.19	111.09	109.64	110.89	109.8	111.33	112.27	108.79	111.01
109.55	107.7	107.87	106.06	106.69	108.54	108.85	108.57	107.27	108.53	108.16	107.84	105.8	108.49	108.65	108.42	107.55	109.3	108.05	108.66	108.74	107.41	108.11	107.93	107.97	107.3	107.25	106.94	105.57	108.11	107.86	109.01	110.32	107.52	107.19	108.6	108.56	106.84	108.97	108.76	107.23	110.52	108.67	108.11	105.64	107.85	107.55	106.79	108.88	110.5
103.95	105.72	104.96	104.81	106.23	106.93	106.45	104.92	104.89	104.7	106	107.34	105.1	107.28	106.89	106.63	102.66	106.38	108.53	107.41	105.68	105.13	106.61	104.22	105.26	107.05	105.88	104.03	105.11	107.69	104.36	105.11	104.51	104.85	106.95	106.18	107.8	105.1	104.5	104.89	108.19	106.46	107.27	104.85	105.85	105.72	103.85	105.24	104.29	103.46
99.265	100.9	99.026	96.975	100.72	98.708	101.14	101.06	102.05	99.526	99.952	102.9	100.3	100.69	99.696	100.87	101.56	100.61	100.02	101.17	101.86	102.24	100.15	101.77	99.462	100.51	99.827	101.76	99.562	101.72	102.73	99.461	99.223	101.82	100.05	97.694	100.05	98.968	101.51	99.822	100.11	99.636	102.61	101.18	100.41	100.39	98.417	101.66	101.2	101.27
107.28	105.31	105.02	107.96	106.36	104.33	106.9	106.7	107.09	106.24	107.58	106.13	105.89	105.45	106.34	109.06	105.35	106.19	104.96	107.45	105.87	105.62	107.97	105.53	107.6	104.79	105.63	105.85	106.54	106.19	105.4	105.42	104.92	107.54	108.07	107.18	105.77	106.24	105.09	105.78	105.02	106.83	106.78	105.43	105.92	107.55	106.26	106.93	108.12	106.86
107.08	107.18	110.5	106.95	108.83	108.48	106.19	108.28	110.06	107.05	108.34	109.05	107.1	107.73	109.39	108.32	110.32	109.88	108.66	109.35	109.85	106.87	108.22	110.6	107.8	108.92	106.9	106.24	109.86	108.29	107.02	107.92	109.05	105.93	109.49	110.04	106.94	108.1	108.25	107.11	105.97	107.64	106.7	108.64	108.69	108.47	107.69	108.87	109.12	109.48
98.211	101.03	98.523	98.737	100.25	99.996	98.719	100.21	100.8	97.701	97.478	99.115	99.39	97.911	100.13	97.481	99.795	98.441	99.27	99.058	98.675	97.995	99.463	100.9	101.04	99.814	99.116	101.28	99.651	100.12	99.006	98.926	98.605	97.969	97.696	99.597	98.186	99.163	99.242	97.238	100.08	100.25	97.692	98.134	100.35	99.262	100.14	98.497	99.073	98.537
105.09	104.84	105.16	104.94	107.97	104.57	104.13	105.67	105.07	106.5	105.73	105.28	106.8	102.89	105.9	103.58	108.98	105.05	106.08	104.15	104.52	105	107.42	109.29	107.49	104.22	105.47	105.59	103.97	105.04	104.96	105.67	106.02	106.32	105.72	104.88	103.87	105.19	104.08	104.98	106.13	107.78	104.46	105.2	104.46	107.41	103.59	105.33	103.56	104.9
111.76	112.14	111.09	110.55	112.6	109.89	111.62	110.26	108.82	111.42	110.14	108.73	111.64	112.14	109.92	110.95	111.55	113.55	111.1	112.49	110.14	111.2	110.14	110.58	111.04	109.09	109.96	111.79	111.81	111.61	109.51	110.3	109.48	111.29	109.37	109.48	112.1	110.54	110.81	110.03	111.38	109.92	109.68	107.26	109.72	111.62	109.49	109.86	108.25	109.43
108.07	108.74	107.32	107.91	109.89	110.25	108.14	108.04	108.22	106.58	109.03	108.55	109.58	110.6	109.24	108.13	107.71	107.25	108.62	108.36	109.03	107.18	108.8	109.5	110.73	109.4	109.34	111.08	109.19	108.61	110.4	111.26	109.54	108.87	109.32	108.96	108.21	108.86	106.92	109.78	107.38	111.03	108.77	108.84	108.41	109.95	107.91	106.82	111.35	110.41
105.67	105.83	105.02	106.49	105.18	106.02	106.59	108.05	105.67	107.39	105.03	105.13	107.88	105.37	104.32	106.27	103.6	107.57	104.7	105.99	106.55	107.82	104.2	105.35	104.59	104.94	105.52	104.66	104.82	106.45	107.24	106.43	104.2	103.55	104.31	107.86	106.86	105.52	104.49	104.65	105.09	105.42	105.07	104.11	105.04	106.9	104.29	104.96	106.42	104.5
110.3	108.91	106.27	107.11	110.31	108.56	107.15	107.49	109.28	108.74	109.03	107.11	108.88	107.3	109.79	108.94	108.37	108.24	107.17	109.14	108.77	108.56	107.4	109.5	106.87	108.89	108.93	108.24	109.17	106.69	109.57	107.96	109.12	110.95	107.34	107.19	107.23	109.57	108.22	111.1	110.63	107.9	109.75	109.19	108.99	108.2	107.53	108.88	111.64	108.11
101.77	100.54	102.04	98.964	100.84	101.06	100.75	99.483	99.584	100	100.98	100.86	102.24	99.843	100.85	101.66	100.07	100.51	101.91	101.36	98.851	102.07	100.47	102.01	100.08	101.48	99.762	100.8	99.872	99.85	100.76	100.31	101.07	101.26	102.26	101.27	98.669	99.103	100.23	100.6	101.23	99.693	101.09	101.52	99.148	102.23	102.02	100.4	100.1	100.76
103.83	105.03	104.52	104.71	106.54	106.57	106.95	106.77	107.66	104.77	106.26	105.52	104.77	105.96	105.78	107.13	107.14	106.52	106.69	105.4	106.62	104.16	105.48	107.96	106.43	103.69	106.98	107.66	106.11	104.89	105.45	106.08	105.49	104.08	105.49	105.12	107.37	104.86	104.86	106.53	105.76	104.21	106.04	105.5	106.71	103.82	104.91	103.83	106.46	106.18
104.02	105.08	105.02	106.4	105.96	104.63	107.58	107.44	103.9	105.7	108.33	107.18	107.41	107.87	105.51	108.07	108.58	106.03	107.03	106.44	105.87	104.4	106.11	106.92	107.32	105.91	108.12	107.68	108.92	106.84	106.61	108.27	103.27	107.28	105.42	106.31	104.03	105.36	106.48	105.38	106.93	105.19	105.91	105.62	106.33	107.44	106.94	105.66	105.37	107.47
108.6	109.76	106.65	108.4	109.02	109.07	108.47	107.26	107.03	108.93	108.43	107.05	108.11	109.02	107.15	108.1	109.01	108.47	108.74	107.04	108.93	108.34	108.55	108.02	108.47	109.93	108.84	109.28	107.72	107.89	109.13	108.52	106.98	106.44	108.6	110.32	107.85	108.69	108.52	109.66	107.25	109.3	107.75	107.61	106.95	109.04	109.98	107.47	106.87	109.47
103.91	104.66	105.04	103.29	105.89	102.82	105.71	107.57	107.13	106.87	105.12	105.61	104.08	103.99	106.53	106.17	104.01	104.27	104	105.91	106.35	105.54	104.43	106.08	103.64	104.01	104.51	105.94	107.21	106.51	105.62	106.8	104.48	108.91	106.08	105.93	105.16	106.37	106.48	107.37	106.63	105.59	107.05	105.74	107.13	105.6	106.66	107.65	106.91	106.66
100.87	101.69	100.91	102.63	102.47	99.472	100.81	99.158	101.51	100.14	101.22	102.52	101.91	100.86	99.596	101.26	101.45	99.528	100.21	100.84	100.35	100.93	100.92	102.94	102.12	100.17	101.46	102	100.44	101.15	97.828	101.11	101.08	100.9	101.57	101.06	99.496	104.34	101.64	102.07	101.42	100.03	101.33	97.168	100.08	101.17	99.306	101.96	99.353	100.94
107.2	108.53	108.8	106.55	107.96	108.35	106.37	109.25	107.48	108.17	110.99	110.55	110.03	108.27	108.62	110.26	110.98	107.45	109.01	107.9	110.96	110.32	108.12	105.44	108.13	110.37	107.44	110.5	107.17	108.2	107.75	104.83	109.41	106.61	108.01	108.46	108.33	109.07	111.2	110.1	108.42	108.59	107.36	107.65	108.13	107.99	109.51	108.99	108.08	110.1
102.3	103.01	101.08	101.34	100.14	102.43	100.83	100.79	101.63	102.92	101.35	101.21	100.51	101.67	99.905	99.883	100.47	101.43	101.95	102.73	101.12	103.72	101.55	100.82	100.54	100.95	100.02	100.49	100.66	102.32	100.08	100.44	98.314	101.91	99.375	99.959	101	103.57	103.66	100.09	102.15	100.33	101.07	101.22	100.53	100.96	101.75	101.23	101.47	101.75
109.22	107.14	109.09	107.53	107.77	108.01	109.42	109.64	107.77	106.96	107.43	108.84	109.32	109.58	108.35	109.17	109.22	108.49	108.52	107.89	108.92	107.94	108.51	107.95	109.99	106.49	106.89	108.54	110.24	108.77	108.41	108.53	108.97	108.88	110.18	108.69	111.1	109.43	108.56	110.05	108.27	109.67	110.96	107.24	108.69	109.37	108.09	109.4	108.26	108.04
105.63	106.5	105.12	104.69	106.32	106.51	105.7	103.22	104.7	105.12	103.72	106.14	106.14	105.03	104.66	106.55	105.5	104.66	109.69	106.79	105.12	107.21	104.4	106.03	107.14	105.13	106.39	105.8	107.08	107.57	104.93	105.82	105.92	105.8	104.69	106.37	104.39	105.18	104.76	106.06	104.37	105.19	107.8	105.49	104.94	104.94	106.16	104.56	106.56	105.96
109.26	107.26	107.49	109.08	108.48	108.24	108.85	108.98	106.84	108.8	105.91	108.48	109.9	107.2	107.2	107.92	109.13	105.76	107.05	108.74	107.65	106.78	108.41	108.28	106.3	109.21	106.38	109.33	106.81	109.9	108.21	107.9	105.84	106.67	106.1	106.97	107.72	107.12	109.5	107.42	108.38	105.91	106.21	108.52	107.33	110.66	105.1	108.13	107.22	104.63
109.06	110.88	107.8	107.69	107.92	108.62	109.01	109.84	111.35	107.16	108.77	107.17	108	108.73	111.48	107.31	108.81	108.13	106.87	106.51	109.05	108.82	107.76	108.15	108.39	109.45	108.11	109.94	108.21	109.02	109.83	107.51	108.54	107.56	107.1	108.83	108.38	108.17	106.36	108.16	109.31	105.91	110.73	107.55	108.8	107.48	107.59	107.48	110.37	107.66
108.08	105.97	107.19	105.85	108.37	107.21	107.79	107.3	106.34	109.36	109.85	107.97	108.15	108.29	110.67	106.61	111.26	106.38	106.65	108.19	108.26	104.68	108.43	107.71	107.62	107.35	108.26	106.63	110.43	109.33	106.35	108.83	106.11	108.74	107.31	110.43	109.48	107.27	105.04	108.87	107.94	107.15	108.67	107.54	109.27	108.39	107.67	108.59	109.13	108.4
104.89	105.52	103.07	104.97	107.69	105.26	105.86	107.74	105.8	105.74	105.72	104.8	106.33	105.76	105.45	105.03	105.81	104.4	105.59	106.11	106.49	104.07	104.23	106.02	105.03	105.22	104.95	105.71	105.48	106.12	107.09	106.17	106.03	105.95	103.85	104.83	107.46	105.88	104.29	107.24	106.34	106.11	105.41	106.71	106.86	106.66	108.62	104.21	108.49	106.48
107.91	109.75	106.94	108.39	106.49	110.9	109.87	111.94	107.9	109.23	107	108.76	107.55	108.84	108.38	107.65	110.7	107.54	109.08	107.83	108.45	107.77	109.72	108.73	108.86	109.1	107.4	107.68	108.65	109.01	107.23	109.19	109.94	108.47	108.21	109.23	107.39	110.33	107.57	110.11	106.7	108.42	108.1	109.88	110.63	107.56	108.51	107.48	105.72	107.34
105.98	104.18	105.27	105.53	104.79	104.33	106.41	105.51	106.12	106.16	106.18	105.38	104.99	104.33	106.2	103.28	104.72	105.35	106.16	106.38	107.34	107.24	106.4	104.61	102.52	105.59	104.87	106.81	105.5	103.95	104.12	106.46	105.08	106.96	105.89	107	106.25	104.52	105.72	105.51	105.93	106.55	104.02	102.9	106.22	105.43	104.69	105.41	107.68	106.14
106.47	106.33	106.11	104.87	105.4	107.17	104.93	104.89	108.1	107.94	106.11	105.21	104.88	106.27	105.51	107.15	107.35	109.03	107.22	103.83	108.39	108.66	103.89	106.47	105.97	105.78	107.08	107.47	109.68	105.79	105.37	106.61	108.05	106.19	109.79	106.36	106.13	106.71	104.35	107.46	105.43	105.67	106.3	108.62	106.87	106.21	107.08	109.36	104.47	106.81
107.3	103.99	107.11	106.71	104.68	106.98	106.1	106.07	105.08	103.96	104.09	105.43	104.91	105.25	106.4	106.74	106.18	106.22	107	104.99	107.9	106.77	106.67	105.15	107.35	106.3	107.79	106.31	105.54	105.58	107.24	107.3	105.01	104.48	104.53	106.16	104.07	105.13	105.14	106.58	104.97	104.27	107.48	105.66	107.26	106.67	106.15	106.63	105.81	104.46
101.68	99.748	101.27	100.73	101.92	99.716	101.88	103.93	100.02	100.79	101.12	98.477	100.11	100.46	101.61	100.78	101.13	100.85	102.66	99.938	103.31	103.86	100.98	100.16	100.58	101.72	101.55	101.59	99.026	100.04	101.55	99.689	101.05	99.871	100.91	102.34	99.38	99.397	100.7	100.38	99.257	101.44	99.582	101.71	100.32	102.41	101.17	100.69	99.083	104.22
106.71	107.74	105.69	105.97	107.9	105.98	105.9	105.84	106.56	106.09	108.75	106.02	105.5	106.34	105.87	106.44	106.77	105.95	105.98	105.95	106.98	105.93	105.57	106.87	106	107.34	107.2	104.52	106.23	105.98	106.43	106.83	105.15	108.41	105.52	107.42	106.4	105.22	107.15	107.49	107.26	106.21	107.81	107.2	104.84	108.75	107.16	105.14	108.65	106.53
106	106.64	106.39	107.41	105.24	104.89	107.65	105.26	106.19	106	106.7	106.88	105.37	109.28	106.39	106.58	109.13	105.55	108.74	106.67	107.28	110.1	107.62	109.09	105.58	107.01	106.18	105.75	106.87	107.83	105.33	107.13	109.15	103.87	107.49	103.92	105.31	105.12	105.28	108	107.48	104.83	107.9	108.66	107.74	106.1	106.3	105.59	108.36	107.21
101.05	102.55	98.708	100.6	98.952	100.54	100.57	100.76	101.14	100.22	102.16	101.87	101.38	102	99.451	101.2	99.745	102.52	101.11	103.3	101.07	100.28	102.79	100.89	100.53	98.831	100.7	102.21	100.4	101.59	100.23	101.23	101.55	100.3	100.17	100.81	101.06	101.19	100.32	99.352	102.35	101.25	102.53	99.342	99.507	101.89	100.08	102.18	101.86	98.977
106.11	104.99	106.85	105.24	106.52	106.57	104.25	103.9	103.97	104.02	106.33	105.86	105.76	105.94	104.19	106.76	105.14	105.82	106.47	103.34	103.01	107.01	104.1	105.06	106.71	105.94	106.55	106.59	105.09	104.1	104.44	104.51	105.78	105.21	106.52	106.28	104.91	105.38	105.68	105.28	105.09	103.48	105.98	106.85	106.21	105.04	108.09	103.43	104.34	107.14
110.48	108.77	107.94	108.52	108	106.21	111.75	107.79	108.12	107.75	110.12	111.6	106.89	107.62	108.53	108.57	107.32	106.04	109.81	105.47	107.65	108.67	108.61	112.14	106.35	108.06	109.84	108.26	107.46	110.22	106.27	107.96	107.54	107.24	108.13	106.72	108.73	106.59	107.37	110.23	108.04	106.17	107.79	108.11	107.7	105.25	110.23	107.46	108.33	107.32
105.17	104.62	105.83	105.92	106.35	106.94	106.68	103.46	105.71	103.25	106.36	104.98	106.23	105.35	105.89	104.52	103.11	104.08	104.32	106.38	107.12	105.99	104.4	105.85	105.61	104.82	105.62	106.39	106.71	107.51	106.25	105.34	105.42	106.41	106.35	105.99	105.98	105.17	108.19	105.97	105.44	105.51	105.55	106.21	106.21	104.43	107	108.42	105.77	105.9
108	107.14	105.77	106.98	106.46	106.8	105.78	106.53	106.6	105.55	108.06	106.21	105.55	105.21	106.86	105.43	106.62	107.22	106.09	107.03	104.69	107.97	105.65	106.72	105.43	106.35	106.85	108.7	105.9	107.55	107.53	108.89	106.14	105.08	105.87	106.94	107.25	106.08	105.5	107.61	105.04	106.91	105.26	107.99	107.18	109.34	106.2	107.05	105.51	107.02
106.55	104.49	101.17	105.45	104.9	105.04	106.25	107.64	106.9	104.81	105	106.28	105.53	108.09	105.38	105.73	105.11	105.77	108.33	105.61	104.32	104.59	104.83	105.55	106.96	106.36	106.94	105.45	104.58	107.21	105.72	107	105.73	108.34	105.65	106.72	108.1	104.48	104.77	106.37	105.21	105.38	106.8	104.54	106.24	106.04	104.6	107.3	104.53	104.99
98.288	99.277	100.1	96.274	98.135	97.786	98.081	98.822	97.684	96.445	97.767	99.44	101.29	100.45	98.916	99.763	98.871	99.218	98.178	98.238	97.487	98.306	98.743	100.14	99.579	96.996	98.759	96.817	99.454	100.23	95.85	98.415	100.33	96.753	99.454	96.229	98.864	97.895	97.124	98.614	98.78	98.224	98.576	98.407	98.94	100.27	98.169	99.098	97.036	99.009
104.92	107.05	106.7	107.03	107.52	106.21	104.14	106.57	106.21	105.38	106.55	106.39	105.91	103.73	105.34	105.75	103.88	106.15	103.99	106.49	105.01	103.56	104.02	105.82	106.06	104.91	104.11	107.49	106.57	107.45	106.48	105.56	106.92	105.33	103.41	105.3	105.98	104.25	105.74	106.28	106.65	106.89	106.31	106	105.02	105.97	105.54	107.5	107.72	106.31
104.92	109.14	106.82	108.12	106.5	111.53	107.8	109.64	108.69	107.04	107.25	106.91	108.32	110.35	106.3	108.9	107.63	107.82	107.33	108.4	109.08	110.42	109.24	108.51	110.65	107.7	110.29	107.87	108.28	106.64	106.49	107.56	106.44	107.87	106.69	108.67	106.92	108.69	109.75	108.73	107.97	107.82	107.57	108.12	109.27	109.77	111.05	106.84	107.74	108.24
110.38	110.92	109.43	110.36	109.35	112.46	111.17	110.74	110.49	110.25	110.89	109.86	111.12	109.33	110.02	110.19	108.95	109.69	109.76	110.77	110.2	110.44	111.62	110.41	111.07	110.13	110.53	109.83	110.8	112.6	107.41	111.3	111.63	110.87	110	112.26	111.26	109.4	110.87	109.64	108.43	108.78	108.13	109.8	113.52	109.16	110.32	109.6	107.52	110.68
100.51	101.51	100.05	101.58	99.432	98.368	101.46	100.54	102.47	100.81	98.593	101.51	99.378	102.44	97.966	101.59	99.913	100.58	100.61	99.563	102.14	102	98.641	100.32	101.32	101.04	97.467	100.29	100.13	98.313	99.407	101.16	101.61	100.52	100.07	100.34	100.04	99.818	100.38	98.965	99.353	99.339	100.64	100.08	100.25	97.741	102.16	97.512	99.071	100.25
109.27	107.29	109.34	107.86	108.52	108.83	108.02	108.22	108.7	108.52	107.87	109.17	108.89	109.56	107.24	110.02	106.26	107.09	106.08	106.96	106.93	107.68	106.67	107.18	110.37	106.73	109.61	108.7	107.57	107.19	108.98	105.95	107.13	106.5	108.65	109.04	108.18	107.64	106.98	108.24	109.85	107.18	107.61	105.91	105.52	106.37	104.88	108.9	111.4	108.39
105.26	104.81	104.01	105.85	107.78	105.6	108.33	104.7	105.77	106.06	106.24	104.66	105.34	106.56	104.87	107.03	105.53	106.85	107.23	105.24	106.97	106.41	106.36	102.73	105.57	106.33	109.39	106.99	106.61	104.06	107.19	106.65	104.61	105.28	105.04	107.51	104.31	104.37	103.35	105.49	106.31	103.84	105.28	104.49	106.44	105.75	104.79	107.39	105.25	104.78
105.23	104.84	107.17	105.22	104.48	104.77	107	106.1	102.18	105.34	105.12	107.9	106	102.97	106.76	105.95	107.09	105.45	106.74	105.77	108.07	104.39	104.37	103.34	104.25	104.78	105.34	105.91	104.18	105.65	105.48	104.21	105.62	105.62	106.9	103.3	107.88	105.89	104.9	106.57	106.08	104.78	108.07	106.52	106.71	107.67	106.39	103.96	108.11	106.7
107.09	107.36	110.45	109.61	109.6	109.31	108.35	106.92	106.33	109.92	106.78	107.51	108.5	107.68	109.61	109.13	108.36	109.42	106.05	108.42	108.64	107.73	108.86	107.87	107.94	108.25	110.08	106.73	107.32	108.46	109.69	107.06	109.48	107.54	108.63	108.18	107.34	107.22	107.71	109.17	109.1	108.44	107.17	109.35	109.19	110.07	108.4	108.47	109.09	109.09
105.37	106.22	106.87	103.43	105.94	105.55	106.49	105.42	104.76	107.04	103.36	106.17	105.35	104.39	105.47	105.75	106.48	103.01	108.62	104.02	105.36	105.63	104.51	107.87	105.89	105.98	105.58	105.34	106.7	104.86	104	103.7	105.63	108.16	106.09	105.71	106.56	104.39	109.1	106.67	104.82	104.67	107.15	105.2	104.84	103.95	103.89	106.45	106.46	104.54
106.9	105.74	108.39	106.43	106.09	109.37	106.62	107.93	105.82	105.87	106.43	105.63	108.44	104.37	106.73	107.64	107.54	104.77	107.6	107.29	107.37	111.22	104.6	107.43	106.97	105.53	106.49	108.29	104.28	105.45	105.18	107.6	106.1	106.55	107.08	105.45	107.01	107.12	106.95	107.42	107.64	108.66	104.42	107.46	108.12	108	106.18	108.58	107.55	105.18
105.71	106.31	107.85	107.52	105.96	106.91	107.59	107.19	107.17	107.3	109.44	106.03	107.04	103.93	107.81	106.55	107.05	106.16	105.14	107.85	103.66	104.42	106.15	104.46	107.37	107.07	109.15	106.59	107.17	107.01	107.48	105.38	106.63	107.26	106.36	108.05	106.2	104.91	105.3	105.7	107.6	108.04	107.86	109.15	105.71	109.62	105.74	107.97	107.54	106.03
106.15	107.8	109.28	106.6	107.94	109.19	109.39	106.17	108.32	108.15	108.84	106.24	110.46	109.23	107.61	108.42	108.23	107.02	109.67	106.84	108.4	106.06	110.19	109.72	106.58	107.78	106.98	109.48	108.59	107.44	107.92	109.87	110.53	108.68	108.18	108.76	108.65	110.97	109.3	107.66	108.55	109.06	107.78	110.03	105.86	111.53	109.14	108.25	109.11	108.48
112.15	109.48	110.77	111.05	110.61	109.47	109.95	110.43	111.89	112.5	111.66	110.06	112.6	110.75	112.04	110.54	110.37	111.84	110.34	111.75	109.15	108.23	108.24	108.33	109.63	108.33	109.29	110.66	109.46	109.01	112.34	110.89	112.67	109.97	109.15	111.66	109.92	109.7	111.54	109.22	111.03	111.74	110.84	110.36	109.26	111.52	109.26	110.29	110.69	110.7
106.45	104.17	106.25	105.18	106.01	107.61	105.18	107.42	105.5	107.1	106.21	108.64	106.05	106.84	107.09	110.15	105.1	107.58	107.19	105.7	106.19	105.42	104.8	105.06	108.17	106.15	106.52	108.4	106.61	107.07	107.24	107.61	107.39	106.69	107.87	109.09	106.64	108.21	103.92	107.19	107.05	106.23	106.31	106.39	105.19	106.67	105.98	104.17	105.25	105.56
105.26	106.23	105.35	104.87	106.98	105.15	105.22	104.01	106.25	105.67	106.49	105.87	104.18	106.28	105.3	104.71	105.68	107.29	104.95	105.22	107.01	108.75	105.06	104.48	107.44	102.31	104.68	107.11	105.85	106.29	104.85	105.84	105.5	107.41	104.45	105.21	106.14	105.76	105.08	104.25	105.58	103.95	107.29	104.89	107.06	106.01	105.12	104.79	105.93	105.36
107.12	109.36	108.19	108	110.53	106.07	108.31	109.24	107.37	108.04	109.1	107.65	109.77	107.35	109.43	107.23	106.49	106.69	107.5	109.2	108.67	105.77	109.08	107.25	108.63	106.86	109.08	109.33	106.58	109.04	108.89	108.56	109.1	107.46	107.76	108.72	108.87	108.9	105.94	106.44	107.32	107.04	109.77	109.74	109.36	107.8	106.74	110.2	110.78	107.44
106.38	106.33	105.63	108.1	106.54	105.28	105.54	105.2	105.81	106.02	108.25	106.24	104.7	106.6	106.79	105.75	108.42	105.82	104.27	105.8	107.45	106.33	107.54	105.6	104.84	106.65	107.83	106.08	106.57	104.89	106.57	104.86	106.73	105.88	106.67	105.13	107.14	106.11	107.72	106.65	107.33	107.06	106.13	108.19	107.4	106.13	106.63	105.55	106.16	105.86
104.79	107.55	107.76	106.88	106.3	108.14	106	107.03	107.7	105.34	107.87	106.11	109.5	104.35	106.6	104.77	103.62	107.42	105.31	103.44	104.14	106.37	107.15	107.48	107.13	105.84	108	107.73	106.89	109.17	106.11	107.88	105.52	105.83	106.69	106.77	104.24	106.54	106.03	105.54	109.48	107.45	106.53	106.84	105.45	107.06	104.06	107.83	106.51	105.3
108.11	109.95	109.83	107.74	107.62	107.62	108.52	107.63	110.14	108.46	106.67	110.07	106.44	110.23	108.04	109.31	107.92	107.08	106.95	108.29	108.15	107.6	108.2	108.63	109.35	108.43	108.25	108.41	107.86	109.11	109.45	107.69	109.22	109.07	106.61	109.07	106.35	105.7	108.58	106.65	106.46	108.15	109.27	109.35	106.14	110.12	109.63	107.48	108.2	109.2
106.9	106.55	106.45	105.51	106.44	105.31	105.79	106.31	105.05	105.38	106	106.24	107.37	104.58	105.54	105.77	104.61	105.16	104.49	106.7	106.26	105.81	104.44	106.24	103.31	105.3	106.55	104.89	106.32	105.98	105.87	104.86	104.01	105.32	103.25	106.54	106.87	104.35	105.27	106.76	103.98	104.19	104.87	106.81	104.03	103.56	106.51	104.44	105.12	105.66
108.25	108.37	110.19	107.61	106.77	107.34	109.44	108.23	107.85	109.63	110.3	109.17	107.64	107.4	108.96	109.51	108.48	107.41	108.91	108.08	108.13	106.91	108.75	111.09	109.52	111.43	107.17	109.45	107.87	109.47	108.11	108.74	109.33	106.43	107.22	106.31	108.44	105.82	108.47	107.78	107.33	108.9	109.58	109.27	109.3	107.93	108.13	107.42	108.17	107.98
101.43	101.7	101	101.41	96.591	99.472	101.16	100.4	101.31	99.149	100.11	100.36	100.59	98.492	102.58	98.84	100.78	102.3	101.44	101.08	100.43	102.16	100.11	101.31	101.47	101.55	99.958	101.81	101.07	101.44	100.28	102.17	100.75	101.36	102.37	104.17	103.11	103.64	101.19	102.11	100.43	101.92	102.36	101.36	100.83	100.51	101.27	101.23	103.77	101.24
98.149	100.46	100.91	99.399	98.343	98.819	100.07	98.111	98.668	100.04	98.65	100.15	97.83	100.02	99.92	99.745	97.939	100.02	101.46	99.77	100.54	99.769	98.719	102.01	99.292	99.649	98.661	99.304	100.22	96.117	98.694	98.113	99.859	99.211	101.29	100.77	99.397	100.84	99.886	100.38	99.112	98.26	98.176	100.28	100.81	98.209	99.014	101.06	99.023	98.568
97.349	99.598	100.69	98.624	96.788	99.552	97.256	98.964	96.27	97.296	100.46	98.525	94.99	97.706	98.116	96.242	97.499	94.959	97.854	97.915	99.47	98.805	98.104	98.39	99.296	97.423	97.781	98.747	96.497	99.125	96.61	99.756	99.002	97.555	96.831	98.817	97.288	97.517	96.895	97.756	96.96	98.91	96.86	98.322	95.638	98.729	98.089	96.865	98.078	99.539
97.013	96.467	97.32	95.707	96.287	96.214	99.257	98.205	98.297	97.899	97.686	97.789	97.721	98.841	96.628	98.533	98.879	97.67	98.189	97.918	99.264	96.114	97.48	99.376	98.629	96.005	98.252	100.52	97.441	97.208	97.837	99.16	98.497	98.655	96.535	98.45	98.725	99.997	96.435	98.309	99.286	97.634	98.571	100.95	99.126	98.26	97.236	96.379	98.999	99.622
100.42	97.192	98.711	100.18	98.321	98.772	98.278	99.543	98.659	99.077	96.899	98.215	98.658	100.81	99.472	96.962	98.35	97.771	96.12	98.571	96.412	97.685	98.875	99.05	98.55	96.656	100.76	98.075	99.799	96.595	97.949	97.773	96.78	96.756	99.743	97.25	99.19	99.577	96.836	99.266	98.071	97.102	97.385	98.316	99.107	96.465	97.231	99.073	97.007	94.999
99.307	98.9	97.247	100.19	96.181	98.786	97.961	96.312	98.923	97.482	100.98	98.659	98.953	98.751	99.39	97.299	100.22	97.727	98.892	97.584	98.246	99.932	98.014	96.864	99.458	99.347	99.023	98.992	97.183	98.864	97.381	100.17	97.602	100.12	99.032	96.586	98.046	97.974	97.146	98.91	99.177	98.598	99.635	98.872	97.624	98.341	98.381	96.919	98.02	99.464
109.12	106.81	109.52	108.03	109.05	106.14	107.74	109.58	107.69	107.65	109.55	110.3	106.87	109.58	109.16	107.33	107.09	108.61	106.93	108.41	109.21	108.45	106.73	109.21	105.94	109.41	107.15	109.07	107.69	107.34	107.64	109.4	109.87	108.66	109.4	107.14	109.44	108.12	106.09	109.64	110.41	108.59	105.85	106.72	108.87	107.8	106.91	107.25	107.65	109.37
105.03	105.57	106.35	105.22	106.25	106.13	107.16	104.8	105.36	105.27	104.95	104.72	105.68	105.98	107.39	106.32	105.85	106.41	104.27	104.99	103.85	105.08	105.16	105.77	103.53	108.28	105.99	106.04	106.96	104.41	105.3	105.95	104.77	105.57	105.54	106.34	105.37	103.94	106.29	106.77	105.69	104.48	104.76	105.85	105.38	106.92	106.51	105.68	107.31	106.74
103.79	100.8	103.99	101.61	101.22	103.46	98.417	103.83	102.96	100.03	104.87	101.96	102.18	102.92	104.39	102.59	102.04	100.66	100.35	103.64	103.74	103.31	101.34	103.68	101.44	103.67	101.16	101.68	102.8	100.33	105.08	100.88	103.78	102.93	103.65	102.69	103.44	103.57	102.37	103.53	102.92	103.26	102.82	102.38	104.22	102	104.74	101.56	103.8	102.9
98.704	98.2	99.282	95.892	97.71	97.737	96.182	100.34	97.439	98.518	98.617	98.436	98.422	97.405	97.964	97.537	97.056	100.01	98.295	96.598	98.285	97.799	97.604	99.482	97.466	97.3	100.47	98.402	97.486	100.88	99.748	98.274	99.683	97.197	98.527	98.898	99.45	94.972	97.691	98.79	96.806	95.699	97.115	98.732	99.956	98.675	98.649	95.982	97.996	96.865
108.52	106.21	108.83	109.56	106.68	107.08	107.53	108.17	108.46	108.51	107.87	108.03	109.21	107.87	107.23	109.32	110.01	108.97	109.33	108.72	106.72	108.11	109.31	108.85	109.2	108.21	108.45	107.2	109.64	108.59	109.33	107.87	110.56	108.94	109.96	110.05	108.7	106.8	107.26	108.18	108.83	109.71	109.37	110.94	107.68	107.01	107.09	108.93	108.43	107.22
107.57	106.18	108.33	107.85	109.92	108.62	106.52	109.7	109.38	108.53	108.54	106.88	109.65	106.37	109.93	108.54	109.4	109.58	108.15	106.3	109.66	106.88	105.69	106.39	108.98	110.07	108.99	108.59	104.84	108.64	108.53	105.64	108.08	107.1	108.07	107.22	108.21	108.62	107.76	107.24	107.51	105.02	110.41	107.3	108.98	107.11	108.41	109.13	106.34	111.14
98.921	99.191	99.703	98.851	99.384	98.654	99.59	98.104	99.503	97.512	99.19	100.03	99.571	100.93	99.874	99.982	98.42	96.677	99.395	98.086	98.938	98.871	98.048	98.406	100.37	100.05	97.579	97.379	98.187	98.287	97.57	97.886	97.023	97.921	98.487	100.52	98.549	97.797	98.537	100.51	98.499	100.25	99.063	99.564	100.64	100.48	99.333	98.786	99.08	99.629
105.05	104.26	105.23	105.84	105.31	105.42	105.68	104.65	105.31	106.37	104.66	106.8	104.43	105.7	103.62	106.93	105	106.78	103.84	104.96	104.84	105.25	106.27	106.76	107.22	105.67	107.84	105.33	105.56	106.55	105.76	107.61	105.61	106.65	104.62	105.1	105.33	105.74	106.16	104.85	105.11	106.86	103.36	107.8	105.86	103.52	104.42	104.65	104.55	106.73
99.541	100.14	100.05	99.89	101.11	100.39	101.15	100.07	100.29	101.67	101.6	101.52	101.84	98.982	100.89	100.98	102.27	98.664	101.15	99.214	100.47	102.47	100.35	102.32	103.03	99.854	100.92	99.372	99.599	99.635	100.01	101.71	102.94	101.86	99.963	96.823	100.78	102.8	99.019	99.306	100.5	102.71	97.434	97.99	99.508	100.01	102.33	101.34	100.22	100.62
108.16	106.95	105.25	107.21	106.74	104.47	105.32	107.05	105.85	106.66	104.91	106.04	107.03	107.12	106.95	105.92	105.39	105.78	107.73	106.43	105.37	106.02	106.67	106.1	107.82	106.42	104.62	107.84	104.68	105.14	105.92	105.69	104.21	105.93	107.93	108.39	104.54	107.89	105.87	106.19	104.78	105.94	105.63	105.31	106.51	107.24	107.75	106.05	107.87	106.28
105.4	108.72	105.26	108.26	105.66	107.68	106.91	106.29	106.87	108.26	108.3	105.65	108.53	107.95	107.05	107.77	108.38	107.78	106.7	108.86	106.9	106.33	107.01	106.85	107.31	107.37	108.22	107.54	108.2	107.87	105.52	107.39	108.32	107.72	106.73	108.34	107.97	106.69	108.78	108.28	107.01	107.14	106.83	109.03	107.3	106.45	106.81	109.69	107.94	107.6
107.87	108.03	108.21	107.55	110.93	109.04	106.48	108.72	106.27	104.69	107.31	107.82	108.44	108.24	106.6	106.85	107.59	106.02	109.57	109.03	106.9	109.14	106.69	108.09	109	106.88	107.45	107.25	108.71	108.73	110.08	106.59	107.22	106.57	107.05	108.34	110.02	104.86	108.15	108.31	109.64	107.96	107.92	107.62	106.36	108.77	108.09	108.79	106.08	109.84
96.78	96.318	101.73	100.19	99.17	99.452	98.344	102.22	99.186	97.979	98.464	100.8	102.37	98.946	99.137	100.57	98.089	98.125	99.684	101.58	99.606	99.906	101.93	98.214	100.13	101.14	98.56	99.189	101.11	98.701	98.783	97.86	101.38	99.604	98.95	99.657	100.87	99.507	99.373	99.773	101.28	98.458	98.803	100.44	101.05	99.49	98.74	98.21	99.941	97.988
102.1	101.01	102.73	101.02	101.43	102.31	102.64	101.42	100.65	99.254	99.703	100.42	101.58	101.24	101.54	100.63	101.6	101.47	98.925	100.74	102.55	101.6	100.6	100.42	100.24	101.01	101.78	101.3	100.05	98.033	100.2	100.77	100.42	102.82	100.49	100.96	101.05	102.09	101.48	98.705	100.33	102.4	100.01	100.44	100.24	100.54	98.396	100.71	101.96	101.93
107.09	109.34	107.87	108.62	111.08	107.41	109.19	107.93	106.64	110.2	109.47	108.47	107.56	111.7	110.32	108.3	107.77	107.17	107.83	108.93	107	109.83	107.93	108.07	108.55	109.68	105.76	110.69	108.61	107.67	108.27	109.34	108.8	109.59	108.37	110.83	107.76	109.8	110.14	109.99	108.72	108.53	108.03	108.44	108.41	110.47	108.1	109.87	107.88	110.48
107.31	106.31	107.7	103.25	104.92	104.86	105.56	105.06	106.39	106.72	105.27	105.38	104.21	104.88	104.46	105.03	106.82	103.61	104.46	106.16	104.1	106.39	104.18	104.72	105.07	104.93	106.7	106.65	105.82	107.74	107.11	105.37	104.21	104.38	106.65	104.82	104.67	107.23	104.33	107.15	106.96	107.61	105.24	106.18	105.77	105.36	104.9	105.38	104.33	106.08
101.57	101.9	101.23	99.857	100.48	100.04	101.76	101.04	101.93	100.4	101.93	102.2	100.26	100.47	100.41	100.77	101.23	101.31	98.561	101.93	100.07	99.539	102.33	102.81	100.26	99.573	102.86	99.517	101.13	101.88	100.67	101.16	100.15	101.33	98.688	101.59	101.04	100.68	100.13	99.214	101.38	102.25	99.187	100.99	101.34	99.663	99.666	100.34	103.58	100.94
107.59	106.53	105.46	105.65	104.78	106.87	107.42	105.62	106.16	103.98	104.81	107.42	104.72	103.32	104.74	108.76	104.42	106.62	105.78	104.11	105.45	106.84	108.01	108	107.59	106.15	106.38	104.63	105.06	105.15	104.98	105.66	103.72	104.53	106	107.2	105.09	104.86	106.28	104.24	105.3	105.57	105.79	103.38	104.04	104.69	105.31	105.68	105.88	107.27
104.38	102.59	104.55	101.93	105.19	103.04	102.42	104.13	103.86	104.43	104.27	102.51	103.94	101.17	103.05	103.31	103.01	102.04	106.2	103.99	103.33	100.32	100.79	104.24	102.91	101.06	103.26	103.24	102.68	104.64	102	104.83	103.36	103.6	102.37	102.5	104.14	104.64	103.55	102.54	100.81	103.93	101.87	102.76	101.45	102.75	101.44	105.42	102.39	100.25
107.37	106.89	107.61	106.31	105.54	103.01	107.09	108.46	109.52	107.38	107.68	106.43	106.04	107.68	106.73	107.73	106.7	107.54	106.12	105.99	106.17	107.38	107.63	105.73	108.11	105.02	106.94	106.45	106.47	108.51	106.48	107.03	105.49	108.48	107.98	106.67	105.33	108.48	105.18	106.87	107.9	103.86	106.2	107.43	104.91	107.35	106.6	108.59	106.22	105.4
103.91	106.67	107.15	106.63	105.36	106.82	105.72	107.29	106.04	105.51	105.63	104.48	106.14	104.75	106.15	104.82	105.39	105.4	105.13	106.4	107.31	107.01	104.04	106.44	104.05	103.52	108.09	104.77	104.61	107.29	104.17	105.07	105.05	105.79	106.91	104.79	105.67	105.33	105.41	105.52	106.25	107.45	107.9	105.83	103.85	105.43	106.04	106.52	107.65	104.76
105.08	105.03	103.33	106.42	105.96	104.89	105.92	107.09	106.28	107.6	104.13	106.71	104.24	106.1	105.59	106.02	104.79	107.03	104.88	105.55	106.69	105.19	104.47	105.88	106.77	106.4	104.6	104.13	105.84	104.82	105.57	106.14	105.73	105.92	105.58	104.21	106.45	106.07	105.02	106.26	105.04	104.98	106.31	105.11	104.65	106.25	104.87	106.71	106.84	106.56
98.697	98.82	98.23	97.813	98.11	97.138	97.1	98.584	96.245	96.262	96.351	96.043	98.375	97.788	97.218	97.603	99.591	96.408	98.375	96.03	96.639	99.007	97.459	98.814	96.44	98.207	96.794	98.55	99.488	99.032	96.893	98.58	99.078	98.848	100.4	98.491	97.365	96.74	96.336	97.875	98.849	97.236	98.757	96.995	100.32	97.373	97.674	96.386	98.451	97.579
109.87	107.63	108.08	107.65	107.93	106.33	110.34	107.79	106.93	108.72	107.18	109.09	108.26	104.78	108.28	107.8	109.89	106.8	108.2	109.04	108.11	108.38	108.12	109.65	107.5	105.9	107.39	108.76	107.06	108.51	108.59	109.56	107.79	108.6	107.32	109	107.35	107.53	108.42	108.01	107.58	108.5	109.25	109.76	107.1	107.62	108.64	108.23	111.21	104.71
106.46	103.49	108.34	104.42	105.76	104.97	104.13	106.99	104.26	109.38	105.55	108.05	106.01	107.29	107.04	103.91	106.7	104.24	108.58	104.88	106.69	102.79	106.51	106.92	105.74	106.29	104.87	106.55	106.99	106.26	104.54	104.82	106.39	102.72	104.29	105.57	105.59	105.49	107.1	105.35	107.49	104.18	109.24	103.64	105.92	106.67	106.61	105.13	105.57	105.79
107.07	105.43	105.04	105.63	107.44	108.14	105.89	107.63	105.21	105.84	105.65	105.66	106.88	104.55	106.34	104.35	105.4	105.35	106.54	107.61	105.73	106.27	106.09	105.57	106.35	104.7	105.83	106.14	104.69	104.78	104.59	107.63	106.64	103.73	106.6	106.45	105.92	105.26	105.02	106.75	106.62	106.5	105.11	107.87	108.13	105.19	106.27	105.75	103.81	105.32
106.12	106.64	105.78	104.53	104.73	107.03	105.79	107.42	104.46	107.42	106.52	106.35	105.06	106.43	107.36	108.22	106.06	103.36	105.87	106.88	106.45	103.02	106.05	104.87	107.25	105.42	104.75	106.81	105.31	107.37	104.18	103.23	106.52	106.63	106.71	106.71	108.11	105.31	107.71	108.19	106.16	103.51	104.87	106.23	104.03	105.97	106.02	108.44	104.48	106.11
108.64	107.56	107.91	107.73	107.24	107.79	108.79	106.1	107.37	108.31	109.1	108.59	106.18	108.94	107.18	107.19	106.6	108.66	109.66	110.03	108.13	105.89	108.64	108.2	109.72	108.6	107.72	106.58	106.88	108.34	108.64	107.4	109.91	105.27	105.91	107.48	108.02	109.73	105.54	107.73	107.95	108.26	107.92	106.8	108.21	107.4	108.02	108.69	109.55	111.72
100.28	101.4	103.8	101.08	104.53	102.28	104.98	104.1	102.32	104.15	102.36	101.83	101.76	102.32	105.57	102.22	103.64	102.69	102.24	103.3	101.2	102.93	102.21	105.7	103.58	104.03	100.16	101.43	103.96	100.95	103.78	102.13	104.86	102.67	103.57	104.63	101.04	101.98	102.64	102.35	102.03	102.71	102.36	101.53	101.82	102.36	103.3	105.28	105.74	103.22
106.97	105.85	103.96	107.3	106.78	104.04	103.52	107.32	104.64	105.94	105.29	105.58	105.34	106.61	105.22	102.75	107.53	106.79	105.45	104.78	105.34	105.02	106.04	106.22	104.85	106.32	104.64	107.31	106.96	104.11	104.97	105.77	107.01	105.93	105.16	102.23	104.77	104.55	103.84	105.2	104.63	104.73	105.03	106.83	106.32	107.57	105.29	105.26	104.97	105.58
107.32	106.14	105.22	106.99	105.07	104.07	104.38	105.6	104.22	105.5	106.48	106.02	106.96	107.11	105.47	105.05	103.95	104.53	108.03	107.54	105.58	105.25	105.45	104.51	103.09	106.76	106.04	103.79	103.19	104.53	104.79	105.69	104.87	105.65	104.14	105.28	105.74	105.43	104.39	107.6	105.51	105.29	104.55	105.41	106.75	105.95	106.62	106.75	105.67	104.34
108.37	107.86	106.6	108.75	106.08	106.34	107.63	106.71	105.92	107.78	107.62	108.19	105.27	106.89	106.43	107.21	104.45	107.16	106.93	106.99	105.86	106.3	104.98	106.86	108.25	107.78	108.01	106.99	103.41	105.89	108.65	105.3	108.23	107.16	107.4	107.03	107.39	109.68	105.44	107.5	106.49	106.57	108.02	104.34	105.35	107.63	106.51	106.81	104.62	108.27
110.42	109.18	107.99	110.79	109.53	108.87	110	107.79	107.77	106.31	108.06	109.33	107.19	108.97	109.44	107.02	109.81	107.08	109.51	107.86	108.11	109.82	107.16	107.28	109.26	106.12	111.93	109.15	105.18	110.13	107.6	111.69	108.83	110.35	108.43	108.39	108.06	108.76	108.44	107.47	108	107.92	106.91	106.14	108.69	107.73	108.61	109.52	108.98	107.45
98.949	98.397	100.41	99.903	97.665	96.234	97.953	99.704	99.759	97.469	100.35	100.17	100.07	95.922	98.814	100.57	97.93	99.398	97.913	97.911	97.535	98.238	99.71	97.491	98.762	99.035	99.608	97.249	98.106	100.52	97.312	99.714	99.927	100.08	97.442	96.177	99.289	100.52	98.311	97.732	100.83	95.03	96.167	98.459	98.551	97.205	99.848	99.261	99.162	99.051
96.219	99.672	97.997	97.442	98.221	97.776	97.343	98.764	97.163	98.858	99.449	98.773	99.847	96.163	99.369	98.721	97.663	96.823	96.706	98.594	97.811	97.223	96.237	98.434	97.835	97.996	97.334	98.563	98.32	97.059	97.288	99.378	96.361	97.642	99.598	98.58	97.596	97.098	98.159	97.882	96.739	96.637	98.695	97.491	99.212	100.21	97.999	98.577	96.109	97.601
109.47	109.01	108.57	107.54	107.88	109.93	106.72	108.75	108.05	108.44	108.55	108.41	109.61	106.49	106.38	109.23	111.9	109.39	108.58	107.98	109.06	107.61	109.08	107.54	109.16	107.88	108.57	107.8	104.48	106.76	107.71	108.74	107.93	108.66	107.13	109.22	106.87	109.37	108.92	109.29	109.71	107.84	107.57	106.82	107.25	111.59	109.44	108.34	108.54	109.41
106.89	112.08	111.16	109.39	111.82	111.3	109.6	110.32	112.04	111.22	110.6	110.22	110.24	110.35	110.14	111.35	109.75	109.98	110.28	111.41	108.25	109.1	110.31	109.69	111.14	110.94	110.93	110.42	111.46	111.79	109.46	111.66	110.32	112.7	111	110.41	110.34	110.73	110.63	112.09	110.24	109.07	109.38	108.86	112.99	109.7	110.46	108.2	110.96	110.76
103.75	104.48	105.78	104.45	104.74	104.7	106.12	106.71	106.89	104.85	103.66	105.99	103.9	104.67	105.11	104.02	102.72	104.84	105.16	105.5	107.54	104.96	105.62	106.9	107.38	105.49	105.49	106.82	104.82	104.19	104.62	108.67	104.95	108.11	104.74	105.48	105.34	105.08	105.7	105.08	106.82	106.93	104.97	104.86	106.99	105.04	103.5	105.9	106.18	105.71
105.46	104.54	104.37	104.22	106	105.14	106.31	107.48	106.81	105.5	105.12	106.03	105.08	106.23	104.7	105.24	104.16	105.14	104.43	105.57	105.33	105.55	104.53	105.79	107.48	104.33	104.27	105.04	103.25	103.46	103.43	106.24	107.35	107.02	106.28	103.87	102.88	104.37	105.15	105.71	103.78	106.07	105.23	105.01	107.54	104.64	105.48	103.58	106.09	101.94
109.2	108.98	108.45	109.6	110.46	109.45	109.54	110.5	108.32	109.25	108.79	107.95	108.09	105.07	107.21	108.24	107.47	110.71	107.25	109.92	109.73	108.05	109.86	106.82	107	108.42	109.85	108.99	107.87	108.95	107.02	109.35	109.5	106.63	109.53	110.72	110.16	110.2	110.81	107.36	106.83	108.36	109.08	110.84	108.35	110.39	107.79	109.14	107.29	107.28
107.77	106.74	106.46	105.41	105.71	107.14	105.52	106.29	108.04	105.45	106.66	106.47	106.13	107.05	105.25	106.29	105.57	104.87	103.11	105.5	106.64	106.43	106.69	105.92	107.59	105.7	107.46	105.69	105.52	110.24	106.57	105.66	107.25	107.72	105.61	109.19	106.21	106.11	104.57	105.29	105.76	107.12	105.64	105.93	105.5	104.98	104.05	105.54	106.95	106.56
106.4	107.63	106.12	106.22	106.6	107.76	108.03	106.78	105.09	106.5	104.06	105.88	106.83	106.75	107.42	104.64	104.6	107.64	105.3	106.54	106.78	107.87	105.92	111.09	106.77	106.2	105.92	107.7	106.62	106.18	107.82	107.68	107.3	105.28	104.27	107.04	107.27	106.25	104.77	108.5	106.53	106.23	105.52	107.81	105.73	107.18	109.37	106.34	107.68	106.37
106.31	106.59	104.78	105.36	105.31	103.72	104.04	105.13	104.87	105.74	103.88	104.81	107.43	104.11	102.61	107.33	106.35	104.89	107.08	102.06	105.64	105.78	104	106.4	108.61	104.45	106.53	106.45	104.47	106.44	106.65	107.59	105.38	107.86	107.17	105.38	104.42	104.44	104.84	105.85	103.93	105.83	105.13	105.59	105.07	105.2	106.55	104.33	107.32	106.38
106.73	106.55	107.91	107.55	105.72	105.93	106.79	106.82	106.99	106.29	107.75	106.85	107.4	106.9	106.08	105.56	107.97	106.53	109.09	106.08	107.84	104.41	105.79	108.36	106.54	107.03	107.47	104.98	108.58	105.45	107.93	104.97	107	105.63	107.8	107.1	106.3	105.8	106.83	106.72	104.07	104.62	105.48	106.59	106.92	106.28	106.32	108.64	108.46	107.91
103.77	106.06	105.04	104.01	103.55	105.48	106.22	105.05	106.75	106.94	105.87	105.25	105.12	106.72	106.32	107.04	104.23	104.72	106.87	108.1	105.74	106.43	104.73	106.41	105.21	106.53	104.53	105.54	105.61	108.59	103.32	106.15	104	106.33	105.47	105.6	104.77	106.75	105.46	106.01	103.72	105.43	104.98	106.19	106.73	102.7	105.53	105.82	104.27	106.58
107.4	105.66	106.42	103.3	103.84	106.27	105.81	104.15	106.49	103.98	106.24	107.11	106.44	106.98	104.23	106.78	107.43	104.98	106.88	104.89	105.82	105.88	106.42	105.21	104.19	104.43	106.14	105.81	106.56	104.9	103.63	106.29	105.1	106.92	106.26	104.33	104.73	106.63	105.05	106.31	106.62	105.28	104.17	105.4	107.52	104.58	105.04	107.21	105.58	105.83
103.21	103.4	102.3	100.94	102.87	103.13	102.72	104.11	101.53	104.44	101.41	104.38	102.02	104.12	100.42	101.26	104.89	103.47	101.31	104.13	102.61	103.16	106.36	100.44	101.6	102.06	102.58	102.22	103.84	103.43	105.71	102.84	100.45	102.06	101.89	101.75	101.96	101.85	100.89	103.04	105.05	102.74	102.68	103.85	101.75	103.47	102.72	101.49	103.52	102.43
106.02	104.27	105.76	105.35	105.21	104.63	102.22	105.38	104.21	103.4	104.06	104.56	105.99	107.27	106.21	106.66	106.02	106.13	106.16	104.54	104.82	105.87	105.53	107.3	104.79	104.81	105.56	106.49	105.23	106.33	103.03	104.74	105.84	106.3	106.11	105.24	105.09	105.69	103.75	105.43	108.03	105.55	105.94	105.29	106.32	105.18	104.42	108.27	106.51	104.86
106.36	107.19	106.7	108.24	107.76	108.3	108.26	109.02	106.31	107.72	109.16	108.24	107.18	106.5	106.5	107.21	110.19	107.69	106.53	107.57	107.76	108.28	106.81	109.45	105.71	108.38	108.66	107.06	106.49	107.9	108.65	108.42	107.05	107.41	106.06	108.88	106.39	107.43	107.2	108.79	107.65	106.19	106.88	108.47	108.21	108.83	107.99	109.21	108.2	108.91
99.152	96.78	98.829	98.144	98.596	99.803	97.89	98.805	98.754	100.8	101.69	96.366	98.317	98.916	99.361	98.644	98.813	98.717	99.284	100.63	96.003	98.508	99.551	97.974	98.006	100.41	100.43	96.815	99.942	98.675	100.55	97.752	99.122	99.405	102.38	98.19	100.85	100.31	99.647	99.217	97.026	98.231	98.276	99.573	99.834	98.08	100.18	100.53	99.257	98.566
107.18	106.25	107.19	106.31	106.14	106.84	106.19	106.06	106.83	107.92	105.45	107.73	104.66	107.31	106.24	106.91	107.26	106.88	107.29	105.36	104	108.18	105.32	107.91	105.94	107.06	106.18	106.37	106.8	105.48	106.18	106.59	108.08	106.69	106.58	108.07	106.06	106.38	109.37	103.85	107.93	105.63	105.7	105.31	105.4	106.12	106.85	106.33	107.74	105.66
100.2	99.958	99.619	100.31	98.521	100.56	100.28	100.58	100.54	98.686	99.577	100.62	102.65	97.419	102.21	99.908	101.3	99.522	100.15	100.39	100.92	100.86	101.91	99.322	100.11	97.767	101.96	101.03	101.85	96.886	100.38	102.13	101.22	100.7	101.01	99.55	99.72	98.898	100.84	101.87	98.885	99.641	100.54	100.49	99.216	98.727	97.601	99.907	97.897	98.368
98.796	96.865	97.669	97.388	98.01	97.658	98.429	97.955	98.048	99.236	95.72	97.079	97.487	100.02	95.783	96.918	98.597	97.52	98.567	99.527	96.662	98.203	97.113	95.756	96.669	96.176	97.031	98.506	98.871	97.418	98.383	100.14	100.73	94.789	97.368	99.285	99.314	96.803	98.387	97.183	99.893	98.017	99.66	98.623	98.45	99.84	98.154	97.736	97.435	97.932
108	105.96	107.17	108.49	110.02	106.45	106.83	108.97	108.47	104.78	107.18	106.27	107.13	106.77	106.75	108.08	107.25	109.6	107.36	106.26	107.55	107.98	106.18	107.27	106.68	107.38	107.81	107.33	107.49	108.81	105.77	108.15	106.89	105.65	108.46	109.28	109.76	107.25	107.07	107.64	108.37	107.28	108.51	106.89	106.28	108.99	106.63	109.83	108.19	110.23
105.68	104.83	105.89	106.09	104.61	105.79	105.04	105.42	106.57	104.07	105.95	105.9	104.71	106.51	106.98	105.66	105.61	104.46	109.54	106.25	106.54	105.16	104.83	105.94	104.53	106.73	105.72	103.93	103.34	105.27	105.97	103.56	106.52	105.33	104.89	106.28	104.38	105.62	107.74	104.15	107.13	107.26	105.53	104.4	105.22	106.7	105.73	108.22	106.2	105.09
98.15	97.521	96.895	98.334	96.492	98.292	97.689	98.392	98.68	95.991	97.233	97.9	98.902	99.134	98.109	96.535	98.562	98.422	95.565	99.49	98.99	97.669	97.768	96.736	97.385	96.839	97.179	99.321	98.235	98.899	98.885	97.547	98.426	98.541	98.659	96.849	96.912	99.567	97.251	97.673	97.182	98.001	98.445	97.554	95.939	97.095	96.146	97.983	97.837	97.2
104.6	105.98	106.35	104.21	102.68	106.13	106.56	103.59	106.48	105.87	104.81	106.95	105.79	105.54	104.28	105.19	108.07	108.23	106.21	106.41	104.98	104.05	105.26	105.92	106.05	105.52	106.15	106.18	104.83	106.45	104.42	105.86	103.39	105.78	106.75	104.67	106.34	105.25	109.89	107.06	104.49	105.13	106.11	104.72	106.05	105.53	102.98	105.32	106.06	105.42
98.883	98.307	98.866	98.448	99.968	98.887	98.629	97.738	96.544	99.782	98.229	99.027	98.707	99.712	96.569	96.892	99.38	99.595	98.426	99.275	96.647	100.61	99.251	97.085	100.46	99.37	99.294	98.539	99.891	98.614	101.03	100.4	96.802	97.547	98.174	97.703	98.837	98.362	100.75	99.4	96.018	98.251	97.175	98.234	98.911	99.996	98.465	99.118	97.296	97.069
100.37	102.05	98.832	101.93	102.3	103.1	102.76	99.554	101.15	100.51	99.706	100.54	98.572	100.87	100.37	100.41	100.51	100.5	101	100.33	100.72	101.35	101.26	100.29	100.99	103.01	100.94	100.17	101.09	101.23	99.907	102.06	103.27	100.73	100.84	102.03	101.26	99.795	100.61	100.83	98.538	102.13	101.08	101.6	100.59	98.739	99.74	100.15	101.22	101.5
109.14	108.45	109.48	107.41	105.87	107.5	108.37	108.09	109.69	109.05	107.1	109.76	108.22	108.95	106.36	110.44	106.68	109.09	108.73	109.32	108.18	107.36	107.5	107.28	109.21	109.17	107.77	108.03	107.79	107.6	108.76	107.69	108.25	107.58	110.26	108.57	107.09	107.6	108.18	106.88	107.44	108.49	105.19	109.92	106.08	106.87	106.32	106.9	106.98	106.46
97.296	99.154	97.801	97.852	98.326	96.845	97.013	97.459	97.882	97.121	97.211	97.086	97.121	98.591	96.92	100.24	98.17	100.44	97.973	98.156	97.516	99.075	97.66	97.603	97.745	97.566	98.911	98.744	98.053	96.729	98.769	97.657	97.451	96.703	96.084	95.953	98.147	98.713	95.682	97.857	98.963	98.028	99.29	98.665	97.989	98.315	99.621	98.493	97.492	99.2
105.01	104.96	104.72	103.92	105.78	106.02	105.4	105.52	104.55	106.25	106.93	104.67	106.04	106.23	104.15	107.71	106.78	107.21	106.41	105.33	105.88	106.16	104.39	106.68	108.19	107.2	104.88	104.35	106.43	105.14	106.1	105.33	104.62	105.12	105.22	106.64	105.74	103.79	105.54	105.86	105.7	105.96	105.54	104.18	106.24	107.22	104.47	105.98	105.76	107.31
105.69	105.56	106	105.61	108.1	108.02	108.1	107.08	107.18	107.32	106.87	105.45	106.63	105.54	105.16	105	108.19	106.94	106.64	107.04	107.52	107.35	108.18	107.12	108.22	106.69	106.29	107.19	104.7	106.77	107.1	106.46	102.73	104.82	107.11	107.24	106.05	107.91	109.19	106.22	108.51	104.62	106.27	106.63	107.19	106.06	106.11	105.76	106.07	107.6
109.15	107.94	107.8	108.13	109.62	108.67	107.02	106.89	108.05	112.11	106.71	108.58	105.39	107.35	111.72	109.18	109.67	106.76	109.07	107.62	105.61	109	110.4	109.66	111.13	110.03	109.12	107.51	106.88	108.95	108.09	109.68	108.82	108.28	110.58	109.18	107.54	108.17	106.68	110.23	108.44	107.48	106.02	106.97	108.36	105.09	109.35	109.49	105.74	108.29
106.36	109.35	105.77	104.8	106.79	106.06	105.37	104.96	106.36	105.83	104.46	106.52	104.73	106.44	108.23	105.73	110.59	105.93	109.78	107.54	105.31	108.22	107.93	105.61	107.01	106.42	107.81	104.44	104.79	104.78	105.48	108.09	105.38	105.99	106.63	105.92	105.6	106.78	106.83	106.53	106.16	106.71	109.69	106.65	106.02	105.9	106.59	105.55	104.85	105.91
103.39	102.7	102.4	102.01	103.65	103.71	102.81	103.58	103.95	101.75	101.35	102.83	104.81	103.94	104.65	102.26	102.07	103.49	102.47	101.43	105.45	103.53	102.54	103.67	100.84	104.11	101.57	102.42	103.41	104.92	100.99	103.01	104.27	102.93	103.41	102.22	100.22	102.28	103.7	104.39	101.43	100.11	101.03	103.7	103.22	103.12	105.27	103.39	101.94	101.47
105.13	106.55	105.97	106.78	106.25	103.24	107.81	106.96	105.32	105.1	107.99	108.37	106.77	106.27	105.57	106.49	106.46	105.36	105.54	105.89	105.76	105.57	105.72	108.48	107.35	105.77	104.72	105.96	106.01	106.68	105.78	105.44	105.6	106	107.29	104.38	105.8	104.4	105.29	105.06	105.77	105.86	104.08	107.26	104.36	106.78	103.72	105.93	106.27	105.5
110.18	108.59	108.52	109.01	107.28	108.12	107.76	111.77	109.47	106.36	107.88	108.25	108.3	108.8	106.31	108.13	108.71	109.23	108.03	106.51	107.12	108.27	106.04	108.59	106.91	108.85	108.38	109.41	108.66	107.23	107.04	108.8	106.3	108.33	106.74	108.18	106.98	109.56	107.07	106.81	106.21	108.07	110.22	109.5	107.99	108.28	106.64	108.19	106.5	108.08
108.19	108.77	109.44	111.34	108.25	108.31	107.34	109.9	108.43	108.46	106.59	109.48	108.37	107.43	108.36	109.79	109.91	109.98	109.82	109.22	108.18	108.43	107.78	109.58	109.03	107.68	109.35	108.83	108.14	107.24	109.3	109.74	110.69	107.31	110.02	108.4	107.46	109.15	111.6	108.58	108.7	107.98	108.03	107.47	108.87	109.68	108.19	107.17	109.63	109.59
107.26	106.74	105.17	104.2	105.39	104.3	105.51	102.63	105.25	106.15	107.16	103.7	108.32	107.12	105.19	107.68	105.73	104.97	104.87	105.14	104.07	106.29	106.91	106.24	104.93	108.02	106.47	107.51	104.92	105.67	105.22	106.12	105.37	108.01	103.24	106.34	105.05	105.81	107.46	105.1	105.16	103.82	103.99	104.78	105.53	105.55	105.25	105.42	106.51	106.26
106.57	107.19	104.73	107.83	106.36	106.22	104.42	102.78	104.41	105.65	105.58	103.6	103.9	106.37	104.36	104.99	105.76	105	106.3	104.16	106.34	105.93	106.77	104.05	105.94	105.6	105.46	106.55	106.24	105.18	105.55	106.25	103.47	103.43	105.25	105.66	106.49	106.68	103.85	106.61	104.04	105.52	103.88	105.1	105.82	105.39	105.1	105.93	105.84	105.39
105.48	105.38	105.08	105.07	105.82	107.37	104.81	104.89	105.12	103.92	105.17	105.51	104.74	104.67	106.31	104.41	106.75	105.24	106.91	105.45	105.46	104.33	102.99	106.75	106.07	105.62	104.44	105.66	107.36	105.78	106.74	104.55	106.12	105.75	105.45	106.79	106.16	105.32	104.78	106.52	104.3	105.28	107.74	104.94	105.61	106.84	102.58	106.18	104.38	105.78
109.81	106.67	108.43	106.71	108.28	109.57	109.44	109.73	107.17	106.42	108.09	111.42	106.71	108.94	109.37	108.99	108.71	108.07	106.66	107.21	108.69	107.54	109.49	110.03	107.53	108.9	107.26	108.01	107.18	107.4	106.05	106.61	108.19	108.82	109.68	109.41	107.36	107.34	106.17	107.79	108.47	108.32	109.51	109.64	108.69	107.34	108.84	107.28	108.39	108.99
108.69	108.4	107.79	109.9	109.83	107.45	109.06	106.21	108.48	108.16	108.42	107.02	110.3	109.66	108.16	108.58	106.42	109.98	109.5	108.92	108.21	106.82	108.45	107.18	107.16	108.99	106.25	109.75	107.21	110.2	106.59	107.31	108.66	108.46	109.27	109.59	105.92	108.87	108.73	107.48	110.34	107.42	107.62	108.68	109.75	108.48	108.25	107.1	108.61	109.71
108.45	106.81	107.78	106.5	106.55	107.07	107.55	108.24	106.63	108.2	105.63	106.46	105.46	103.39	106.47	108.42	105.85	107.38	108.92	108.25	105.19	108.87	108.69	106.98	108.57	108.73	108.63	107.84	109.06	109.57	108.51	108.97	106.17	109.05	106.88	109.79	108.08	110.03	106.78	108.34	108.43	105.4	106.8	108.09	106.93	108.23	104.72	107.71	107.25	107.24
104.7	105.81	107.22	108.81	107.78	105.07	106.35	107.45	107.55	107.11	105.04	108.36	105.66	107.55	108.95	105.95	105.65	103.67	107.37	108.07	106.6	105.54	106.27	106.22	106.53	106.16	107.8	106.34	106.6	108.14	104.83	108.02	104.02	107.44	105.88	105.76	105.63	106.68	106.42	104.4	106.11	105.47	105.9	107.3	105.12	107.4	105.39	106.94	106.62	105.55
97.807	98.405	96.878	99.052	96.27	97.762	98.001	98.718	97.599	97.807	95.815	98.077	100.2	97.87	95.175	96.221	97.594	98.574	97.28	97.145	99.556	97.335	97.994	98.519	98.084	98.682	95.259	96.61	97.532	99.312	96.535	98.148	97.185	100.04	98.295	95.577	95.87	98.334	96.402	99.753	97.018	99.129	99.276	99.091	96.433	99.44	96.486	97.232	97.905	96.853
106.95	107.04	108.06	107.35	108.98	106.51	106.72	109.24	108.6	109.27	109.48	108.19	108.85	108.92	110.32	107.85	108.31	108.47	108.82	107.69	105.3	109.72	107.87	111.06	109.91	108.32	109.59	109.24	108.25	108.56	109.72	108.22	107.5	109.62	107.9	109.06	107.78	108.18	106.08	107.48	106.78	107.45	108.19	107.19	107.09	106.89	110.63	106.36	108.91	108.01
107.25	109.7	106.81	107.1	110.42	107.85	109.32	106.89	108.02	109.18	107.38	108.62	107.81	107.68	110.12	110.29	106.46	109.35	111.51	108.79	108.37	107.08	108.07	109.86	107.31	109.27	107	107.38	107.57	106.97	107.56	110.22	108.53	108.81	110.43	110.41	108.46	108.71	108.76	108.67	108.39	108.65	108.35	110.17	107.75	108.57	110	108.4	110.69	108.25
105.33	104.69	106.48	105.92	105.72	106.8	104.51	106.18	105.84	107.28	107.5	107.02	104.01	105.34	106.06	105.03	108.8	104.17	106.16	105.24	105.36	104.21	107.31	105.59	106.46	104.89	105.86	104.72	104.12	104.59	105.16	107.69	103.4	105.66	105.01	104.88	104.88	105.78	106.18	105.02	103.78	107.33	105.95	104.88	104.45	106.64	104.47	107.12	104.15	105.19
98.975	96.169	97.789	97.415	100.74	99.365	99.935	97.893	97.576	96.981	98.071	98.944	97.821	99.598	97.993	98.647	99.043	99.018	95.915	96.916	101.12	97.768	98.155	95.427	96.207	98.643	96.889	97.007	98.825	95.592	98.405	97.713	97.232	97.714	97.598	98.519	97.559	98.08	96.674	97.428	97.977	100.56	97.747	97.164	96.932	96.825	98.651	98.781	96.031	98.593
108.58	108.03	107.97	107.67	106.41	108.42	106.5	110	106.95	109.88	106.96	109.11	107.71	108.18	107.94	105.58	107.73	108.02	109.85	108.15	107.7	107.15	107.7	107.95	108.34	109.8	107.41	108.3	106.71	107.56	107.87	105.97	108.56	108.61	107.08	106.44	107.21	109.28	108.59	108.44	106.93	109.75	109.3	109.12	106.67	110.12	107.96	109.54	107.52	108.57
98.66	98.484	98.196	99.486	98.833	98.577	97.231	99.76	98.522	98.184	101.61	99.773	99.691	96.723	99.378	98.634	100.8	99.667	102.18	101.44	96.767	99.658	98.421	99.772	97.446	100.77	98.172	99.522	101.75	99.723	100.86	97.502	98.131	101.6	99.894	99.404	97.826	96.892	98.471	98.985	97.127	99.038	99.855	100.53	96.777	97.525	98.46	98.313	97.399	96.765
96.676	95.517	96.452	99.538	99.212	96.088	97.487	95.812	98.194	99.224	97.251	98.454	94.895	97.817	98.928	97.612	97.079	99.092	97.431	97.569	98.226	98.384	98.326	95.963	97.962	96.877	97.436	96.796	98.572	97.616	99.577	98.322	97.468	97.945	99.458	98.157	95.959	98.16	96.847	97.511	98.735	99.375	96.946	97.424	96.905	97.494	96.33	96.385	97.054	97.848
97.381	97.521	99.14	97.128	96.999	99.287	98.269	98.015	96.666	98.355	98.948	98.933	96.299	97.151	99.134	97.345	96.291	98.488	99.436	96.489	97.559	98.104	98.003	100.58	96.409	98.077	99.379	99.041	97.014	98.642	98.545	98.263	97.211	98.163	97.846	95.944	100.37	98.194	98.509	97.327	97.531	96.458	97.118	99.036	99.123	97.523	99.882	100.74	99.762	99.372
107.36	104.98	107.09	108.2	105.83	110.35	107.83	108.22	106.8	107.61	107.85	105.85	106.43	106.87	109.63	108.98	110.36	107.46	109.39	107.33	108.67	106.9	105.54	110.94	106.34	107.93	107.37	107.1	107.28	110.01	108.26	110.66	108.22	105.16	109.3	107.62	109.6	109.43	108.39	108.87	108.74	108.26	106.15	105.63	108.76	107.99	106.28	106.2	107.28	106.44
101.75	103.79	104.37	103.1	104.63	102.24	102.93	102.21	103.31	103.29	102.62	102.82	102.05	103.98	101.42	101.96	103.79	103.05	103.38	103.01	104.38	102.34	103.63	103.92	101.43	103.43	102.29	100.42	102.47	101.39	101.2	102.91	102.06	103.15	102.52	104.95	103.83	103.09	102	102.53	104.37	102.91	104.73	100.82	103.78	102.29	101.97	102.75	102.64	102.62
106.96	106.95	105.92	106.63	106.65	104.37	107.26	107.61	107.8	107.08	106.19	107.79	107.26	105.9	107.55	105.4	106.68	107.44	107.89	106.42	103.96	106.01	104.63	105.56	107.87	106.89	106.59	105.45	105.06	105.94	107.14	107.14	107.74	105.53	106.09	106.21	104.8	105.68	105.41	107.37	107.15	107.92	108.27	103.96	108.73	106.04	107.32	104.48	106.63	105.57
105	104.78	106.66	108.14	105.78	107.58	106.36	106.44	105.93	107.58	106.15	106.98	106.08	105.86	104.39	106.5	104.84	107.79	105.93	106.25	105.58	104.13	104.83	105.27	106.77	105.59	107.36	106.81	107.56	104.1	106.63	106.32	103.77	103.26	106.71	104.55	105.14	105.67	106.42	104.84	105.49	106.91	105.99	107.68	104.01	106.35	106.49	105.74	106.89	104.8
108.34	107.65	110.45	107.17	107.97	109.6	109.24	107.48	108.83	109.2	107.85	109.31	108.49	109.73	108.88	107.25	110.23	109.25	108.4	108.18	109.12	109.29	107.37	107.06	107.09	108.58	108.32	108.59	107.98	108.67	107.57	108.81	109.42	107.95	107.12	106.87	107.64	109.03	109.29	107.06	107.73	107.54	107.98	109.95	109.07	107.64	108.52	109.48	108.34	108.44
105.11	106.13	106	104.96	107.39	104.76	106.19	105.17	105.33	105.44	105.47	104.45	104.38	106.05	105.25	106.82	106.06	106.2	106.18	106.41	103.19	107.36	106.25	104.33	102.96	104.61	104.7	107.44	104.76	104.01	107.06	106.58	105.46	104.65	108.35	106.87	105.34	105.03	104.54	106.7	108.39	103.69	105.64	106.44	107.19	105.5	104.49	105.45	106.11	102.88
105.66	106.5	105.99	106.01	103.87	104.78	103.44	104.88	105.87	106.2	105.56	105.77	104.3	106.33	107.52	106.18	108.14	106.16	106.17	105.36	103.91	105.08	105.62	104.71	106.87	104.04	106.22	105.21	106.48	105.55	104.98	106.83	105.09	105.66	104.02	106.26	107.17	105.06	104.89	105.38	105.87	106.33	105.46	105.97	107.78	103.83	104.7	105.19	106.77	107.07
107.09	107.46	107.4	108.79	108.33	108.32	109.84	109.46	109.54	108.32	109.31	107.87	108.39	108.16	108.39	107.81	108.49	107.53	108.24	107.5	109.36	107.87	108.2	109.78	105.65	107.92	110.04	108.44	108.74	108.68	108.16	109.88	108.42	107.42	108.42	105.48	108.8	109.92	107.04	108.21	105.48	106.01	109.12	106.88	112.33	108.17	108.44	106.79	107.79	109.01
107.51	107.14	108.87	105.67	107.76	108.81	108.73	107.48	106.24	106.4	107.8	104.99	107.94	107.35	107	108.59	105.97	108.53	108.77	108.6	107.44	108.98	108.85	107.83	107.42	107.6	108.32	107.11	106.99	107.16	108.03	110.65	106.97	106.95	109.03	106.96	108.65	105.49	107.7	107.99	108.55	106.79	109.96	108.23	107.62	107.33	106.35	106.76	107.53	108.32
105.01	107.16	106.02	107.14	106.04	104.16	106.24	105.28	105.97	106.02	108.57	106.38	106.36	105.37	105.76	108.23	106.22	106.04	104.55	105.14	106.08	106.63	106.87	105.58	106.2	105.79	105.47	105.58	106.63	103.19	106.81	103.93	105.97	106.18	105.59	105.07	106.57	104.9	107.08	106.18	106	103.95	106.41	106.04	106.94	105.62	106.43	106.7	106.84	106.67
99.754	98.144	100.05	100.84	99.151	100.37	99.782	100.99	99.715	101.42	101.04	101.07	103.01	101.48	100.51	100.86	102.54	100.47	101.77	99.918	100.6	101.72	99.245	100.81	100.07	100.44	102.69	100.68	100.95	100.43	100.13	101.15	102.76	102.17	101.01	100.59	98.828	99.752	100.73	100.89	100.33	100.05	99.95	100.43	99.194	100.63	101.21	100.75	99.968	100.69
105.99	107.2	105.24	106.75	107.13	106.2	107.28	105.95	105.31	106.44	105.89	105.49	106.15	108.55	107.03	107.92	104.13	106.83	105.27	107.32	107.55	106.27	105.63	107.86	104.55	107.47	107.29	105.72	106.54	106.36	105.63	107.45	106.6	107.6	107.48	107.07	105.77	107.92	104.05	108.78	108.3	107.5	106.79	106.11	104.51	107.05	106.75	107.03	106.31	105.38
99.797	99.313	100.9	99.598	100.24	100.17	98.507	101.05	102.09	99.635	99.648	99.36	101.94	100.52	102.83	98.42	101.01	100.98	98.501	100.31	100.89	101.28	100.46	100.45	98.324	99.756	98.678	100.74	100.01	98.213	101.71	101.11	99.57	99.152	100.1	101.15	100.07	100.66	100.53	96.93	100.92	100.69	101.79	98.905	100.16	99.667	101.26	99.057	101.33	100.82
108.06	104.57	102.9	104.01	105.23	103.66	105.96	108.66	107.18	104.9	107.51	107.24	107.42	103.89	105.31	106.63	104.76	105.15	104.64	107.28	104.11	106.46	103.2	106.31	104.77	108.19	104.7	104.87	104.18	107.93	104.07	102.21	105.51	105.12	106.34	103.65	107.29	105.78	106.15	106.2	105.71	107.97	107	106.08	105.8	105.5	106.36	104.16	107.88	106.83
107.5	107.52	109.9	110.38	109.01	108.45	106.42	110	106.94	107.97	109.87	110.75	107.88	109.22	108.43	108.24	108.61	108.85	109.72	110.66	109.27	107.87	110.38	108.61	108.41	110.22	108.37	109.64	109.46	107.27	108.62	108.38	111.37	110.14	107.82	111.15	109.55	108.94	106.45	108.57	108.07	110.08	105.78	108.58	109.41	106.89	108.69	110.49	108.4	108.59
107.71	106.7	104.8	106.78	105.72	105.28	107.44	105.83	105.57	107.22	106.15	105.21	106.44	107.48	107.06	107.2	105.42	105.08	105.26	106.76	106.79	105.68	105.06	106.42	106.74	106.3	106.95	105.8	106.71	105.26	106.7	103.24	108.27	107.76	105.96	105.46	107.18	107.81	104.32	106.34	105.69	107.86	106.15	105.48	104.09	105.73	105.74	107.24	105	107.01
101.04	104.67	103.71	101.9	102.66	102.96	103.21	102.75	102.46	102.05	102.38	104.07	102.45	103.81	104.1	102.8	102.96	104.46	102.51	102.97	102.64	102.31	102.36	101.7	100.63	102.95	103.57	102.08	102.6	103.09	102.11	101.82	102.57	100.84	102.39	103.53	102.77	102.53	100.16	103.63	103.91	102.76	102	103.85	103.43	101.99	103.17	104.36	103.34	103.24
105.14	104.62	104.88	104.15	102.85	105.67	105.29	107.02	105.34	103.91	107.91	105.21	102.97	104.34	105.67	106.54	105.98	104.52	105.56	104.88	105.12	105.91	105.24	104	105.6	106.3	107.96	105.77	105.63	105.3	104.08	106.19	106.29	105.29	105.22	107.05	107.12	106.37	106.74	106.59	107.88	103.57	102.69	104.78	106.11	102.91	105.95	103.69	107.09	104.62
105.76	105.18	106.91	103.56	106.42	103.96	105.71	104.5	106.13	105.69	105.53	105.63	104.63	105.08	106.13	106.45	106.98	105.43	106.73	105.66	103.96	102.98	106.82	104.35	106.5	103.36	106.47	106.33	104.25	104.87	105.96	106.87	109.27	105.96	105.09	106.78	107.14	105.57	105.83	106.17	106.62	105.09	103.08	104.54	107.29	105.41	105.5	106.66	105.23	107.59
96.266	98.879	99.087	96.996	97.548	98.492	98.866	97.94	98.006	98.195	99.955	100.22	100.01	99.412	100.79	97.418	97.024	97.263	96.279	97.805	98.991	98.559	99.187	96.735	98.69	96.942	97.251	95.727	98.578	98.236	97.977	99.234	98.818	97.897	98.318	96.743	97.299	97.452	97.97	97.452	96.63	98.471	97.074	99.258	97.734	96.159	99.239	99.121	97.291	98.489
107.92	106.11	107.97	106.58	105.15	104.64	104.39	106.73	104.97	106.98	107.7	106.8	106.59	104.53	105.83	105.54	107.88	106.19	103.63	103.89	104.86	106.04	106.59	105.63	103.7	106.62	104.68	104.74	103.54	104.76	106.43	105.72	104.49	105.93	105.9	106.21	106.65	106.34	104.68	105.83	103.73	103.51	105.98	106.52	105.13	102.41	106.7	103.17	103.58	105.98
108.51	107.23	109.14	108.71	108.18	107.89	108.66	107.87	108.53	107.72	109.04	109.53	107.57	109.79	109.21	109.31	108.92	107.2	109.22	107.69	106.63	105.78	110.37	108.91	110.69	107.84	109.16	109.71	106.53	106.81	108.13	106.3	108.3	108.47	107.58	109.51	107.15	106.36	108.12	111.49	107.6	108.3	108.08	107.3	108.77	106.61	107.33	108.03	109.01	109.94
105.47	104.22	109.72	106.66	105.07	107.92	106.07	108.17	105.6	105.72	107.03	107.45	106.43	106.17	105.34	105.36	106.04	107.21	105.5	108.13	104.68	104.82	105.41	104.89	105.85	105.42	108.28	105.8	106.37	103.44	106.88	104.29	107.88	106.17	104.4	104.83	107.09	105.94	106.47	106.11	106.74	104.85	103.91	107.1	107	108.18	106.59	108.58	105.91	105.52
105.47	105.86	107.13	106.13	105.31	103.76	106.62	105.32	105.65	105.54	103.9	104.76	105.45	104.83	105.33	106.22	105.33	103.31	106.11	103.74	107.47	105.03	104.47	104.41	105.19	105.99	102.79	107.42	102.54	103.25	103.67	105.2	106.52	106.28	107.75	104.49	106.55	105.36	105.82	106.11	107	106.43	107.27	104.01	108.62	105.08	103.98	106.43	104.11	104.56
99.534	99.579	97.924	98.443	96.286	97.68	98.337	97.077	99.369	99.104	98.232	98.411	99.761	98.493	98.082	100.2	97.328	96.226	98.058	98.516	97.26	99.094	99.122	99.217	98.136	95.342	97.502	97.249	99.979	97.29	98.22	97.118	97.972	96.374	97.766	100.19	98.178	96.791	99.399	96.247	98.063	98.17	98.233	98.02	98.126	96.841	98.719	100.94	99.729	97.961
97.608	100.37	98.75	97.014	96.143	98.106	98.753	101.06	97.544	98.407	97.775	96.008	99.661	98.362	97.499	99.475	98.745	101.6	98.334	98.413	97.954	99.604	97.985	98.198	97.068	99.258	99.705	98.046	98.011	99.64	96.891	98.009	96.312	97.609	97.799	96.973	100.58	95.778	96.821	97.16	97.951	97.727	97.523	98.161	95.502	98.204	96.81	97.414	97.844	97.75
109.2	108.07	108.7	108.27	108.76	108.34	107.09	107.74	109.7	109.43	108.52	108.81	108.27	110.05	106.3	107.23	109.82	108.7	107.03	107.59	110.68	108.8	109.54	109.27	109.02	108.75	108.23	110.03	108.09	107.4	107.03	109.9	107.38	107.23	107.61	107.47	110.42	108.22	109.18	110.83	108.09	108.32	108.21	106.67	107.83	106.51	110.91	109.5	110.53	107.08
107.51	109.74	108.92	107.7	107.85	108.91	106.94	107.64	106.62	107.48	108.03	106.44	109.99	109.15	106.31	106.5	108.07	108.28	107.16	107.39	107.3	107.39	107.89	110	107.12	106.01	106.2	109.41	108.78	108.54	108.09	106.02	107.81	108.6	110.57	107.81	108.12	105.55	108.35	106.39	107.82	107.25	107.59	106.76	108.31	108.36	107.49	108.48	108.3	108.22
105.65	107.31	104.01	106.77	107.95	104.66	107.72	105.94	106.18	105.65	107.88	106.36	104.57	107.34	106.64	107.09	107.38	105.79	105.62	103.41	107.06	105.78	107.58	106.07	106.83	107.31	107.88	106.93	104.28	105.3	106.64	105.72	107.96	106.89	106.81	107.48	107.24	106.46	106.31	107.33	109.22	107.31	108.03	107.01	103.78	105.52	106.01	105.87	105.24	105.79
107.82	107.75	106.88	106.3	107.26	105.21	107.3	104.78	108.36	105.63	105.95	104.57	103.95	106.44	106.61	106.52	107.25	105.97	105.29	106.3	106.56	107.78	106.71	105.6	107.91	106.23	108.65	105.82	104.62	109.2	106.47	107.14	107.73	107.49	107.02	107.25	106.22	105.81	105.9	107.25	104.87	106.89	106.98	107.28	106	109.75	109.11	107.17	106.65	105.08
98.688	95.702	98.812	96.96	99.023	100.6	98.287	97.708	97.092	97.234	97.378	97.388	95.368	99.516	96.27	98.871	97.439	99.36	98.388	99.147	98.071	98.02	97.755	96.121	98.907	97.882	97.261	96.55	98.261	97.791	98.338	97.92	96.798	98.482	98.547	97.974	98.918	98.96	98.328	97.094	96.736	97.254	98.285	96.598	99.165	96.397	98.458	97.872	98.554	97.277
105.12	104.68	105.55	105.62	104.9	106.2	104.19	104.98	105.29	103.6	106.83	106.01	105.36	105.35	106.4	105.98	104.57	102.91	104.55	105.63	106.51	106.63	105.16	104.81	106.38	104.4	104.9	104.32	105.93	104.28	107.1	104.18	105.17	106.29	105.11	105.98	105.44	105.38	106.4	101.94	105.49	106.83	104.73	102.99	105.32	105.42	105.64	104.05	106.19	105.22
107.86	107.02	107.2	107.91	108.01	108.49	110.65	109.41	109.22	107.04	106.97	108.53	107.51	109.2	107.65	106.94	106.27	106.97	109.66	106.86	110.2	107.06	108.28	106.17	108.02	107.56	107.27	109.08	109.08	110.7	110.13	108.78	109.74	109.33	108.37	108.48	108.7	107.59	107.83	109.88	106.39	107.72	107.35	108.84	110.06	108.18	106.41	108.16	106.97	107.69
101.42	102.44	98.203	100.62	99.666	100.18	97.566	102.1	101.31	96.857	102.14	99.24	99.721	98.612	101.36	99.47	100.67	99.164	97.95	100.4	99.097	98.799	99.002	101.66	99.845	100.62	101.71	102.03	98.988	98.528	101.83	100.44	100.17	101.56	98.767	96.553	99.55	100.46	101.59	98.704	98.394	100.82	99.824	98.763	102.94	100.13	99.151	100.98	99.764	101.98
107.52	106.84	104.81	108.74	108.11	106.42	108.13	105.67	108.31	105.32	108.27	106.14	106.89	106.31	108.47	106.21	109.68	106.53	105.06	107.91	106.27	106.48	107.25	107.22	107.63	109.18	107.17	106	107.89	107.25	106.23	106.83	107.72	106.14	106.82	108.26	105.05	106.76	103.02	106.73	105.99	106.52	107.55	105.15	106.56	106.05	106.99	106.02	105.36	105.06
106.11	107.81	104.5	105.21	105.2	107.36	105.46	105.9	105.7	107.88	105.12	104.96	105.32	105.86	105.51	108.79	106.12	103.85	107.03	105.39	106.45	105.5	106.12	107.04	104.07	103.88	104.82	105.93	106.26	104.96	107.08	107.98	104.72	106.67	107.67	106.62	105.95	105.08	105.72	104.9	106.27	106.73	106.86	103.97	106.84	105.7	103.54	104.82	105.92	105.44
109.59	110.15	109.18	107.38	107.72	108.82	108.93	106.95	108.44	109.36	107.92	106.44	108.39	110.11	110.32	107.12	108.13	108.57	108.72	108.99	108.43	106.87	106.83	108.48	109.79	108.79	107.87	108.76	107.56	107.5	105.19	108.98	107.62	106.52	106.67	108.69	106.55	105.97	110.33	107.05	107.42	106.26	108.82	106.8	108.07	110.07	109.63	107.57	106.38	109.35
106.81	106.08	106.3	105.81	105.83	107.21	107.14	105.72	108.97	108.32	106.28	108.66	105.54	107.6	106.49	105.28	106.49	105.14	107.16	105.61	104.83	106.17	108.4	104.86	107.61	105.7	105.99	105.7	105.23	106.89	107.46	106.6	107.24	106.71	107.89	105.57	103.39	103.77	107.45	105.76	107.27	106.46	106.54	106.77	105.59	105.01	105.06	105.82	105.58	106.92
108.45	107.62	109.86	105.25	108.64	109.14	108.44	106.68	107.77	107.33	108.69	107.39	107.86	107.86	108.12	108.28	107.33	108.9	106.59	109.01	107.97	108.37	107.69	107	108.49	108.1	106.64	108.28	107.28	109.14	108.62	107.22	106.28	106.8	108.36	109.02	109.47	106.91	108.41	108.96	108.83	108.67	110.76	108.59	108.23	107.32	105.65	107.82	109.48	108.78
108.93	107.18	109.42	110.43	107.28	107.56	106.79	106	109.59	109.23	108.18	106.46	108.69	110.33	109.55	108.39	110.43	107.46	107.11	108.73	106.95	107.86	109.05	110.65	110.59	106.81	110.13	109.41	109.96	110.36	106.16	107.96	109.48	107.56	106.51	107.65	107.21	107.25	110.45	108.21	108.66	106.23	109.9	107.61	108.26	109.27	108.29	109.55	108.68	107.3
108.41	110.41	109.3	109.22	107.25	107.71	108.9	105.94	105.93	107.78	107.41	108.01	109.22	110.16	107.05	107.53	109.62	109.21	107.22	107.49	109.81	109.7	106.77	107.77	107.96	106.4	107.43	107.62	106.89	109.05	109.34	107.93	107.71	108.27	109.6	107.07	110.06	107.96	109.6	109.89	109.89	110.28	108.63	109.53	109.66	109.71	109.09	109.23	106.65	107.32
107.61	108.6	105.94	107.23	107.22	108.42	105.63	106.55	104.48	106.73	107.35	107.65	104.42	105.9	106.49	106.23	106.22	106.73	106.3	106.05	105.17	109.07	108.46	106.42	107.79	106.42	107.19	108.22	106.06	106.15	106.55	108.56	106.75	107.65	106.57	108.82	108.34	106.42	104.7	106.72	107.1	105.81	107.18	107.08	107.53	107.35	106.27	108.89	105.82	104.28
108.1	104.16	104.27	105.93	106.72	106.71	106.07	105.52	103.91	105.94	105.88	106.23	108.02	105.93	103.51	107.66	106.28	105.07	104.63	107.25	105.43	105.83	105.75	104.93	105.78	104.92	105.02	105.83	103.89	104.45	103.96	106.84	105.24	105.47	104.48	106.31	106.68	105.09	106.61	106.51	104.91	104.43	107.65	106.28	105.2	107.71	107.28	106.89	105.81	103.64
104.26	108.43	105.92	104.58	106.91	107.44	106.09	105.16	105.33	104.83	105.34	106.18	106.15	106.81	106.76	106.41	107.53	107.19	103.49	105.37	105.14	106.31	105.14	105.01	105.69	103.02	106.35	105.7	104.63	104.39	105.13	104.93	106.51	103.67	104	105.85	104	104.59	105.87	106.14	106.09	105.3	108.65	106.67	104.53	105.08	104.83	107.55	106.39	107.18
106.79	106.31	105.88	102.82	107.63	104.4	106.51	106.54	104.71	104.24	104.75	104.39	108.55	106.78	104.74	108.16	107.1	107.19	107.03	108.59	106.81	104.93	105.99	106.18	106.64	105.97	106.74	105.65	105.5	108.14	107.08	106.12	106.36	105.39	105.96	106.72	106.53	108.04	107.94	107.67	107	108.12	109.64	106.29	105.13	106.5	106.11	106.34	106.27	105.68
105.72	106.59	105.34	104.63	105.31	106.17	107.28	105.65	104.05	105.14	105.53	105.48	106.89	107.36	104.18	105.77	105.75	105.19	106.97	105.75	104.39	106.85	106.9	104.16	104.64	105.61	106.51	108.1	104.81	105.53	106.52	104.22	107.88	106.94	104.48	104.46	106.94	106.41	104.61	105.62	106.63	104.46	108.42	105.08	105.99	105.57	105.83	107.84	105.31	105.3
107.68	109.41	108.58	108.4	107.62	107.24	107.7	106.35	108.35	107.05	106.86	105.62	107.62	110.18	108.33	107.16	107.12	107.83	107.39	105.89	108.5	109.67	108.72	108.05	109.39	108.75	108.54	108.81	109.84	108.73	108.67	107.62	107.42	106.14	108.19	108.54	110.04	106.19	108.47	107.85	110.14	106.18	107.86	108.24	106.42	107.72	105.64	107.73	106.54	108.74
105.06	106.12	106.15	105.71	106.03	107	107.92	108.54	107.77	104.17	106.89	104.5	107.64	106.6	103.46	105.59	105.91	106.65	105.52	106.24	106.12	106.7	106.8	106.14	106.75	107.67	107.44	106.22	105.76	107.51	103.7	106.57	107.9	104.85	109.11	107.93	107.6	104.88	105.71	106.64	108.6	107.11	107.65	107.73	105.71	106.48	105.05	107.94	103.89	105.4
105.98	107.83	105.62	105.77	103.95	105.41	107.63	105.79	103.12	104.65	107.15	103.98	105.26	103.36	106.22	104.18	102.55	104.45	104.61	106.07	106.5	105.79	104.51	104.6	106.16	104.52	104.89	105.52	103.68	106.76	104.05	104.63	104.81	106.99	106.31	104.43	106.95	107.23	105.46	105.89	104.42	105.6	108.31	105.01	104.46	105.54	104.82	103.76	105.33	106.64
106.32	106.88	106.66	102.87	105.85	107.99	106.57	107.07	106.91	104.38	105.62	108.87	107.79	105.46	106.5	106.86	106.45	104.76	103.78	105.08	107.5	106.24	106.93	104.67	107.04	107.31	107.99	106.14	106.51	107.14	104.56	104.84	108.84	106.54	105.79	107.94	106.41	106.75	108.81	109.41	108.74	106.84	107.65	106.36	103.32	105.92	106.7	105.37	105.59	106.73
106.56	107.47	108.57	108.64	109.3	107.45	106.7	108.78	110.81	111.4	108.34	108.42	108.69	108.79	109.64	109.97	107.87	109.58	110.39	108.99	108.41	107.24	109.13	107.07	109.54	108.89	107.21	109.42	108.14	107.66	107.95	109.62	109.82	110.91	108.06	107.55	107.6	106.86	108.97	107.28	109.24	107.29	109.12	105.81	108.76	109.21	108.9	107.45	107.91	107.57
107.36	105.27	106.99	107.03	105.12	103.32	106.36	105.96	106.38	106.18	104.74	105.57	107.32	106.04	105.24	105.02	103.2	107.48	103.95	106.1	104.08	105.25	107.26	107.36	104.67	105.81	105.54	103.78	103.89	106.05	106.86	104.94	106.18	103.3	105.42	105.06	105.26	103.74	103.86	104.86	106	104.4	105.13	106.94	105.11	104.6	104.79	105.53	106	107.55
109.39	107.41	107.29	107	106.53	105.67	107.92	111.6	108.03	106.94	110.06	108.67	107.96	107.58	109.33	108.26	107.27	107.6	108.41	108.39	108.2	106.94	108.09	107.31	109.47	107.35	109.04	107.21	108.24	108.24	105.55	108.44	108.22	107.5	105.84	106.62	106.32	107.09	107.69	108.77	107.81	106.74	105.86	107.54	108.99	107.8	106.41	107.28	110.03	107.98
101.26	100.71	100.26	101.95	100.89	100.18	99.288	99.261	101.12	102.19	97.834	99.426	97.992	100.76	102.53	99.91	102.13	103.04	100.44	102.72	100.54	100.82	99.408	100.67	100.08	98.609	101.56	99.502	100.58	99.668	98.368	101.9	100.66	100.54	99.335	98.564	99.736	101.97	98.545	100.37	101.62	98.127	97.901	98.474	102.31	100.07	100.07	100.71	99.067	99.937
96.49	97.058	98.531	98.818	99.388	100.94	97.698	97.701	97.912	96.908	97.656	97.702	97.271	98.431	97.85	97.057	97.527	97.084	99.795	98.535	97.479	100.4	99.038	100.21	98.543	99.718	95.972	97.763	98.598	97.325	99.017	99.711	100.09	98.267	99.638	97.784	96.592	94.587	97.679	98.331	98.357	99.654	97.345	100.28	98.163	99.576	98.34	95.182	97.73	98.693
104.62	105.33	104.67	102.79	104.88	105.26	105.3	103.13	106.33	106.22	102.2	106.9	107.21	105.75	103.8	107.1	103.98	104.33	104.82	107.38	106.68	106.7	103.99	104.12	105.84	107.43	106.46	106.37	104.75	104.49	107.92	103.8	105.62	106.15	105.01	107.52	105.07	105.89	104.4	106.4	105	105.34	105.12	105	103.71	106.42	106.47	105.92	106.36	107.86
106.02	107.37	106.79	104.63	108.17	107.69	105.44	106.99	107.39	105.71	105.64	107.26	108.12	108.23	107.14	107.19	105.54	105.65	107.49	106.59	105.57	105.99	105.79	107.32	106.91	106.32	107.1	105.9	106.89	106.27	105.27	106.7	105.6	105.88	106.67	105.55	106.4	106.78	108.68	105.75	105.27	106.63	106.32	106.22	106.52	106.3	106.72	106.41	105.22	104.75
106.51	106.08	104.42	106.85	108.03	107.54	106.25	107.44	105.49	105.69	102.58	106.46	107.23	106.88	107.76	107.85	105.49	105.7	105.07	105.89	104.93	105.46	107.11	107.07	105.63	107.27	105.95	106.44	107.18	107.35	104.26	106.39	106.54	107.9	107.47	105.22	107.08	107.08	105.67	107.55	107.66	106.79	106.82	104.64	106.39	105.79	107.39	107.19	105.03	105.74
106.14	105.1	108.05	107.18	105.34	107.34	107.41	109.66	105.75	109.71	105.59	106.18	105.73	105.89	107.1	106.41	108.55	109.34	106.01	105.95	105.47	108.3	108.65	109.17	108.03	107.57	108.27	107	107.51	106.07	107.3	107.84	106.95	105.36	107.57	107.36	108.11	107.8	105.67	105.98	107.13	105.94	105.59	107.36	105.28	106.16	108.7	107.54	108.67	106.9
107.71	106.48	105.79	105.71	105.67	106.12	107.2	107.38	105.5	107.36	107.35	105.64	106.11	106.02	105.05	108.94	107.53	105.01	106.74	108.14	105.53	106.77	105.75	104.66	106.76	104.29	106.99	105.85	105.96	104.89	104.73	106.92	105.11	107.5	104.49	108.09	104.75	108.63	105.97	108.2	107.83	107.69	106.28	106.75	106.57	107.06	105.7	106.05	106.51	107.94
108.26	107.34	107.44	106.33	109.59	109.74	107.79	109.17	107.62	109.12	108.36	109.65	108.95	109.29	109.01	109.35	108.57	107.28	106.39	107.46	108.41	105.86	106.39	108.55	108.7	106.82	106.37	107.41	111.06	107.96	107.42	109.58	108.75	106.38	108.04	108.9	106.48	106.92	107.86	109.02	107.88	109.57	108.18	107.82	109.63	108.14	107.76	107.27	109.21	106.22
107.83	105.91	105.47	104.63	104.62	105.47	104.89	103.77	106.71	107.37	105.49	105.49	105.15	106.14	106.51	106.87	106.2	106.87	105.48	103.91	106.52	105.58	104.97	106.9	105.88	105.85	107.02	107.31	107.62	106.52	107.92	105.51	108.6	106.86	107.87	106.17	106.13	106.06	109.55	106.16	106.42	106.3	106.97	108.24	107.18	105.98	104.94	105.78	107.79	108.39
107.22	105.21	105.79	107.28	108.03	107.3	104.47	106.12	106.97	107.8	106.88	105.64	106.73	105.35	106.23	103.52	106.6	106.31	105.96	104.35	105.12	106.94	106.37	106.65	106.22	106.26	106.82	105.77	108.03	105.58	107.03	104.39	106.35	107.46	105.49	105.06	105.27	105.82	105.15	105.75	106.93	107.69	106.15	108.11	105.28	104.93	105.83	107.73	107.75	105.11
107.06	108.64	108.37	108.71	107.2	107.87	109.61	108.26	108.53	107.13	107.31	110.6	108.38	105.66	109.71	108.08	108.85	108.53	109.68	108.18	107.99	108.83	108.57	107.29	107.32	108.91	107.28	106.89	107.47	106.9	107.14	108.44	107.77	109.72	108.25	108.18	108.91	108.08	105.16	106.12	107.21	107.29	108.37	108.88	109.48	108.06	108.2	108.93	108.41	110.47
107.66	109.18	108.64	109.02	107.14	107.36	109.62	107.93	107.74	108.97	108.03	108.09	107.42	108.3	106.53	108.43	106.52	108.48	108.77	107.49	108.05	107.57	110.84	109.54	106.16	107.68	103.81	108.5	107.86	106.88	105.93	108.27	108.1	105.8	108.46	108.83	108.61	106.34	108.12	109.4	108.92	107.77	107.86	108.93	111.54	108.31	109.78	109.67	108.26	109.67
109.9	110.66	111.44	114.83	109.47	108.93	110.37	110.68	109.78	112.1	109.56	109.87	109.32	111.31	111.05	107.58	109.47	108.44	110.74	111.37	109.64	111.1	109.87	110.54	109.7	109.98	109.81	110.65	109.4	111.08	110.14	110.01	111.76	110.55	111.98	110.27	110.04	110.77	109.71	110.69	110.55	111.31	110.15	110.48	111.2	114.04	109.37	110.49	112.2	109.54
99.032	99.011	100.26	99.219	99.274	100.07	98.004	96.563	97.075	97.528	97.821	97.85	99.645	99.745	98.488	100.19	99.253	98.447	99.053	100.06	99.99	96.797	100.57	99.321	98.039	97.92	99.064	100.56	97.884	97.6	98.142	97.935	98.909	101.13	98.564	97.72	99.665	100.12	99.816	98.77	100.4	100.16	98.374	99.202	100.3	97.759	99.539	99.783	100.27	99.923
105.41	108.96	105.15	107.24	106.88	105.67	107.11	105.46	106.5	106.91	106.59	105.75	106.85	106.74	106.63	106.75	106.74	106.98	105.32	105.76	108.28	107.34	107.09	109.6	106.41	103.42	107.17	105.04	107.19	108.42	106.26	109.15	106.87	106.54	106.96	107.69	104.98	106.12	105.87	107.1	105.39	107.61	104.97	105.95	107.25	106	108.89	106.67	105.54	105.97
112.18	110.38	110.93	109.52	112.34	109.26	109.06	110.21	111.47	111.56	112.39	111.87	108.11	113.11	108.81	111.51	110	109.87	111.44	111.95	111.15	108.34	112.53	112.07	110.03	111.02	106.26	110.16	111.53	110.34	109.9	109.7	110.05	112.49	109.9	109.85	111.22	112.97	109.8	110.08	111.56	111.13	112.1	111.27	110.97	111.32	111.11	112.79	109.28	109.44
109.71	109.59	108.57	109.68	107.2	109.91	108.93	108.7	107.55	110.44	107.41	109.05	108.52	108.17	108.6	108.38	106.87	109.24	108.54	109.8	108.21	108.41	107.95	110.08	108.8	107.65	108.49	108.86	109.08	111.33	108.5	107.65	108.04	106.52	111.01	108.94	108.77	109.94	108.6	106.12	108.31	107.96	108.98	109.54	108.78	109.6	109.67	109.16	109.27	107.87
98.114	96.45	99.538	98.744	98.199	97.026	96.87	98.837	97.352	97.369	97.208	98.391	98.717	97.548	96.204	96.178	97.163	100.27	97.748	97.709	100.75	97.931	95.35	97.774	96.352	98.589	98.28	98.894	97.503	95.092	97.946	97.501	98.466	99.485	96.535	98.384	99.505	98.485	98.773	97.611	100.36	97.06	98.926	95.362	99.719	97.106	99.358	96.614	96.617	99.343
107.79	108.11	109.67	108.68	106.47	106.53	106.96	109.57	107.3	108.41	108.54	107.66	107.16	108.59	107.51	106.85	107.44	109.25	110.07	108.72	108.18	109.76	109.13	108.91	106.88	108.81	107.02	108.61	107.82	107.44	107.46	109.17	106.6	107.99	107.68	106.39	105.59	108.75	109.15	107.74	106.17	109.08	109.96	109.27	108.96	106.92	110.23	109.34	107.08	108.61
107.38	105.64	106.13	105.06	106.85	106.75	108.83	106.57	106.1	105.53	105.69	107	106.3	106.78	106.22	108.99	104.86	107.43	105.5	107.87	107.96	105.26	106.09	107.21	108.39	106.34	105.53	107.05	105.82	107.53	106.38	107.55	107	106.82	106.7	106.8	107.42	107.9	106.5	106.58	107.79	105.62	106.19	106.08	108.97	107.04	106.44	107.18	106.08	105.5
103.84	103.74	101.07	100.27	100.77	99.552	98.456	100.74	102.42	101.36	101.77	103.06	100.32	100.37	102.41	100.45	102.3	101.51	99.602	102.4	103.89	100.71	101.51	98.399	101.09	99.378	102.39	99.823	100.4	102.05	101.81	100.64	102.2	99.345	100.69	100.45	100.9	100.41	101.88	98.212	99.422	98.716	102.17	101.62	100.85	100.39	99.896	101.51	101.39	100.75
103.91	101.67	100.83	103.24	102.18	100.65	101.91	102.72	99.076	101.75	101.14	99.957	98.171	99.814	99.454	102.35	103.02	101.64	100.2	103.36	99.311	101.33	100.08	101.09	102.68	101.96	101.78	101.37	101.65	99.173	99.495	99.655	100.45	100.84	101.84	99.37	99.425	101.37	102.37	102.03	103.11	102.65	101.08	101.55	100.34	100.26	100.82	101.44	101.1	101.83
106.93	108.42	108.7	110.23	107.66	107.89	107.39	107.23	106.44	107.64	106.16	108.86	107.83	107.91	108.32	106.8	107.95	109.69	105.3	109.03	108.38	108.39	107.87	108.74	107.78	109.06	109.34	108.42	107.53	108.56	109.14	109.75	107.86	107.46	109.25	106.16	110.8	108	107.36	109.4	107.39	109.48	110.16	107.62	110.37	109.8	108.43	108.63	107.37	107.18
108.86	106.83	109.18	106.17	108.65	106.29	108.9	107.53	109.23	108.84	109.81	110.05	108.59	108.75	109.1	107.57	109.62	108.67	109.24	106.16	107	109.71	109.3	105.69	106.92	108.79	106.66	106.95	108.63	108.55	108.54	107.39	108.19	109.48	109.19	109.36	106.31	108.41	107.07	107.6	109.33	108.78	109.21	107.23	111.85	108.74	110.66	108.17	108.33	107.88
100.39	99.976	102.28	99.427	102.28	101.07	100.64	100.31	104.35	100.83	102.4	102.18	102.46	104.01	101.04	101.73	100.37	100.86	102.41	102.07	100.32	97.685	100.02	101.89	101.14	101.31	101.32	101.15	100.35	98.974	100.38	100.57	104.14	101.65	99.604	101.84	103.04	101.6	101.05	100.31	101.71	101.42	101.29	100.79	99.76	100.56	100.93	102.35	99.631	101.38
106.7	108.7	106.19	109.05	110.28	107.47	107.5	108.62	109.44	107.07	106.23	109.22	109	109.92	109.17	107	106.53	109.4	107.5	107.26	108.78	106.1	108.48	107.87	110.24	107.64	109.26	108.5	107.83	110.06	108.86	108.21	108	110.87	109.34	106.46	107.61	110.26	105.83	109.68	110.5	108.94	108.76	108.03	109.86	106.84	106.58	107.76	109.37	111.08
100.13	99.443	100.96	102.64	101.22	101.07	99.303	98.68	101.48	99.115	101.9	99.466	100.51	98.432	100.02	99.922	100.17	100.25	100.21	99.172	102.1	101.76	97.207	99.654	100.76	103.05	100.57	101.83	101.72	100.66	100.9	99.656	99.488	100.71	98.678	102	99.867	99.814	100.14	102.19	99.869	100.4	101.07	102	98.685	100.13	101.19	102.28	103.03	99.842
104.78	106.35	104.88	104.58	108.01	106.1	104.97	107.37	104.33	105.59	105.18	105.5	104.44	105.98	105.83	104.24	104.78	105.38	105.71	106.22	105.21	104.8	106.73	106.53	105.39	103.13	104.27	105.44	103.69	105.51	104.24	108.14	105.48	104.11	105.49	105.53	107.6	106.26	104.67	105.91	105.54	104.43	105.39	102.88	106.23	104.93	107.58	106.86	107.37	105.8
108.36	109.37	107.71	107.75	108.64	107.74	108.3	108.23	107.24	107.25	106.24	109.11	109.96	107.43	110.12	109.49	109.32	108.56	108.51	108.94	110.07	106.23	109.59	106.95	108.46	108.63	107.94	110.56	108.93	108.29	108.4	108.45	108.19	109.58	109.65	107.9	110.29	109.43	108.61	105.97	106.54	104.72	109.31	107.79	108.39	108.32	105.79	107.81	107.93	109.46
106.43	108.99	107.85	109.1	111.24	107.81	107.56	108.69	107.35	107.38	108.32	110.11	108.11	107.25	110.5	108.97	108.91	107.62	109.21	108.68	105.63	109.03	107.23	107.84	110.54	106.73	107.58	108.58	107.25	108.28	108.41	108.59	109.85	110.61	106.73	109.23	109.13	109.18	108.68	108.21	109.27	106.99	109.26	109.73	105.65	106.47	108.09	107.33	109.68	109.08
105.18	105.57	106.75	106.13	104.23	105.51	104.82	108.01	107.02	105.37	105.93	105.4	103.71	107.28	105.67	105.06	106.17	103.7	105.63	103.7	105.59	108.12	106.61	104.8	104.75	107.14	104.78	108.16	103.32	105.79	104.3	105.18	105.03	104.49	105.43	106.28	103.69	105.52	105.4	106.23	105.32	104.59	105.22	105.6	105.38	106.32	107.67	104.85	104	104.45
98.289	98.678	99.172	97.716	96.708	97.788	99.477	99.716	98.723	97.509	98.509	97.537	99.817	98.631	97.888	97.185	98.886	97.377	97.136	98.296	98.288	96.832	95.751	97.038	97.17	98.195	99.404	99.04	99.099	98.318	96.965	97.949	99.287	97.981	97.323	97.532	96.516	95.393	96.308	99.247	96.757	98.984	95.566	98.069	97.656	97.577	100.05	97.067	97.066	100.14
102.39	103.9	102.24	102.16	101.61	102.38	103.25	101.39	105.13	106.99	102.63	103.4	101.8	102.39	101.14	103.02	101.46	101.78	101.38	102.07	102.71	101.86	101.03	103.89	102.45	99.595	100.57	104.29	104.37	102.72	102.21	102.52	100.5	104.4	103.47	102.57	101.59	103.27	102.87	101.68	102.95	102.65	101.67	102.06	102.31	102.19	100.87	102.71	102.68	105.97
107.31	108.87	108.1	105.84	107.43	109.57	106.39	109.67	106.04	104.96	107.93	106.26	108.32	106.57	107	106.67	108.51	106.51	109.52	105.7	108.5	108.82	106.56	107.98	109.49	107.25	107.17	106.12	109.24	108.44	107.74	109.23	105.88	107.82	106.46	107.74	106.04	108.82	108.09	108.1	109.5	109.26	107.91	108.66	108.33	108.44	108.2	104.75	108.03	106.93
106.05	109.48	109.03	108.43	108.34	108.49	113.04	107.51	106.64	107.73	107.2	107.38	106.21	108.22	108.31	108.99	108.59	109.25	105.88	107.32	107.54	109.13	108.2	106.89	108.65	110.02	106.56	107.31	107.56	107.31	106.66	108.24	108.55	106.65	110.18	106.7	108.09	109.12	108.51	108.58	106.94	108.4	107.15	108.13	109.53	107.24	109.87	106.24	107.57	108.79
100.15	99.374	98.41	100.03	100.41	100.41	101.8	99.766	100.38	99.619	101.37	100.49	98.287	100.97	101.91	99.448	99.744	99.775	100.47	102.34	99.955	96.997	99.977	100.58	101.03	101.02	100.97	99.307	99.402	99.46	101.06	97.748	100.36	100.03	100.79	100.8	100.41	102.76	99.327	101.62	98.658	100.57	102.58	98.981	101.07	100.42	100.73	101.89	100.45	99.78
109.51	108.06	107.08	107.35	109.13	107.64	107.24	108.86	106.4	109.08	109.07	108.65	107.52	108.96	109.17	108.26	109.94	109.69	108.05	109.29	108.12	110.41	108.57	106.16	108.46	107.73	105.5	110.06	107.25	109.4	107.11	106.3	109.67	107.91	108.14	109.9	107.51	107.77	108.51	108.09	108.14	107.68	107.81	106.84	108.92	107.07	109.36	107.25	108.92	108.99
99.333	98.102	99.34	96.04	98.92	98.268	96.43	100.13	98.455	99.638	98.612	97.873	99.265	97.167	98.629	97.19	97.398	98.267	98.479	98.765	97.095	99.164	100.37	96.198	97.834	96.067	98	97.252	99.292	102.26	98.441	96.63	99.867	96.982	99.512	100.79	96.421	97.68	97.717	98.003	96.937	98.64	99.892	97.747	100.58	95.675	96.204	98.549	98.338	99.337
98.749	97.903	98.548	97.727	98.067	100.28	97.993	96.576	97.969	97.446	99.165	98.991	98.776	97.079	96.057	99.042	96.521	100.45	99.236	98.404	99.375	98.833	98.316	98.371	96.598	100.06	101.02	99.337	98.516	98.329	97.133	100.54	97.106	95.725	97.416	97.834	98.426	96.329	97.232	97.551	97.648	99.601	96.696	98.777	97.332	96.419	100.07	98.958	96.239	97.732
99.124	99.247	99.355	98.455	96.77	97.815	97.961	97.25	95.761	100.35	100.35	98.9	97.143	96.763	99.302	96.664	99.833	99.478	98.428	99.08	98.602	98.104	96.69	97.466	97.257	96.92	101.72	98.18	98.94	97.467	96.796	97.49	97.384	98.877	98.769	98.15	98.768	98.137	96.728	97.896	97.511	99.249	96.403	97.545	97	94.874	98.948	100.55	98.203	98.007
107.65	105.53	108.84	106.85	107.74	107.58	107.05	111.26	107.06	106.42	106.67	107.06	106.56	105.64	108.26	107.58	106.73	107.48	108.59	108.08	106.76	106.32	108.71	106.97	107.55	108.61	106.53	109.98	107.35	108.08	107.88	107.26	107.85	110.67	107.33	107.33	108.22	107.5	108.18	106.38	109.96	108.85	107.72	105.5	107.98	108.21	107.61	110.11	107.98	108.07
112.38	108.93	110.71	109.31	113.9	110.76	108.42	110.79	109.64	110.82	110.59	110.05	111.96	109.49	111.24	108.1	109.96	108.52	110.54	111.83	107.74	111.29	109.83	111.19	110.82	110.46	110.79	110.46	110.89	112.05	111.8	110.32	110.69	113.55	110.54	112.42	111.17	112.41	114.4	110.15	110.02	109.4	111.66	110.91	111.94	111.63	111.41	109.84	108.46	111.98
106.49	106.8	105.08	105.95	107.69	107.65	107.21	106.6	105.54	106.86	107.14	107.57	107.57	108.85	105.16	108.68	108.43	110.24	106.67	103.28	106.42	104.01	106.34	106.96	106.36	105.4	106.18	105.57	105.19	106.39	104.88	106.1	106.67	107.36	104.79	108.87	108.14	108.42	105.26	105.72	106.38	104.26	106.77	106.89	106.45	107.61	105.65	106.71	105.76	108.4
108.03	110.1	107.24	108.59	110.92	108.79	109.31	111.03	107.96	108.52	109.86	105.01	107.74	109.18	109.97	108.39	108.47	109.31	109.92	109.27	109.03	108.83	107.94	106.28	108.21	107.72	107.16	106.45	105.84	107.35	108.25	107.46	108.49	110.19	110.39	108.32	109.22	107.41	107.5	108.83	108.06	109.2	108.89	107.94	109.11	109.55	107.12	108.49	109.1	109.71
107.63	108.64	107.53	108.34	108.37	108.8	105.39	108.16	108.24	109.11	108.83	108.54	107.96	107.11	110.45	106.19	107.29	108.15	106.92	107.73	106.77	107.81	106.75	108.71	107.85	108.25	108.13	107.73	109.02	109.49	107.09	106.82	107.29	106.93	109.12	106.75	109.13	108.59	108.79	106.4	107.87	108.78	108.29	107.59	108.7	107.58	108.37	108.26	111.55	106.5
106.37	104.95	105.54	106.97	106.81	106	104.98	105.65	104.44	104.9	104.02	103.84	105.5	106.38	105.92	105.85	104.47	105.46	104.46	106.67	104.77	106.81	104.77	106.93	105.6	106.65	105.92	105.33	106.11	105.48	104.95	104.42	105.31	104.86	105.05	103.8	106.97	106.65	107.09	105.81	105.45	103.85	105.36	104.81	104.44	105.76	106.44	103.53	105.58	106.84
105.02	106.59	106.86	104.99	106.21	106.68	105.36	103.83	106.97	105.49	104.68	107.3	105.93	104	104.44	106.1	106.09	106.05	104.42	107.19	107.04	105.67	103.76	105.54	107.66	103.87	106.11	108.9	107.06	105.79	104.84	106.44	106.01	106.8	105.36	106.29	105.98	106.28	104.61	107.77	102.99	107.89	105.61	102.97	105.12	104.91	104.84	106.33	107.14	105.07
106.65	105.11	106.92	104.42	104.92	106.71	104.79	107.3	106.13	103.84	107.33	102.75	103.89	105.08	102.66	104.15	105.64	106.46	103.75	105.2	106.15	104.15	105.76	106.08	107.38	105.42	104.78	105.38	106.93	102.28	104.2	103.19	105.74	104.34	105.54	104.29	104.42	105.9	105.56	104.33	104.86	105.09	105.87	103.78	105.91	107.53	106.16	104.04	104.55	104.91
105.67	107.11	106.24	104.76	106.76	106.22	105.02	105.15	104.86	103.52	103.86	105.41	103.18	106.77	106.56	103.88	104	104.95	106.53	105.57	107.55	105.08	107.63	103.28	108.41	105.58	107.2	105.15	107.35	105.59	106.86	104.51	107.2	104.19	105.08	105.54	107.83	105.1	104.97	105.83	105.76	104.47	107.16	103.6	104.43	105.12	106.6	104.61	104.65	104.68
108.09	109.25	107.26	108.37	108.81	109.51	109.49	110.17	108.63	109.78	108.72	107.89	108.52	107.15	109.42	111.28	106.94	108.17	106.69	107.54	108.05	106.76	106.44	108.73	107.16	110.42	109.02	106.72	110.36	109.67	109.65	110.51	109.01	109.27	107.51	107.69	106.69	109.62	107.42	110.3	109.2	108.72	108.13	107.59	108.89	109.73	109.24	110.88	109.75	104.79
106.86	106.46	106.34	105.77	107.01	103.85	108.45	107.78	105.93	106.44	104.24	105.19	104.04	105.57	102.75	104.33	103.2	106.44	105.93	106.78	105.85	105.47	104.25	105.69	106.52	105.58	104.2	104.22	107.39	104.46	104.37	104.65	105.68	106.91	104.49	104.97	105.06	103.56	105.37	104.94	103.87	108.1	104.84	104.69	104.89	103.93	107.19	104.01	108.28	107.45
96.051	97.611	100.52	97.275	98.884	96.19	97.554	97.965	98.75	99.105	95.482	98.327	97.217	99.613	100.19	98.785	97.799	98.115	98.718	97.202	98.099	98.649	96.557	96.055	96.896	95.987	99.214	96.859	97.508	97.424	97.007	97.392	95.299	97.183	96.928	97.899	96.712	97.524	100.23	98.332	97.849	97.127	97.758	98.082	99.14	98.34	97.626	97.172	95.274	98.192
108.91	108.17	106.68	106.08	109.42	108.44	108.71	107.97	106.31	107.18	107.39	109.05	109.23	107.9	107.87	107.97	107.7	108.18	108.15	109.55	107.62	109.93	109.27	108.29	108.19	107.61	108.79	109.57	108.85	108.52	107.79	106.89	106.9	108.03	106.9	107.72	107.7	108.32	109.98	110.02	107.59	106.23	108.44	108.9	107.98	107.67	109.17	106.84	107.12	107.95
107.29	107.67	111.35	109.09	107.76	107.01	107.83	106.78	109.1	106.52	107.57	108.52	107.21	108.75	109.78	109.23	108.27	109.01	109.28	107.74	107.16	110.3	107.65	109.44	107.09	107.03	108.58	107.73	107.17	107.44	107.94	109.54	108.22	108.22	109.5	108.13	107.74	108.12	108.23	108.93	108.37	110.72	108.68	107.24	107.76	106.73	107.94	108.74	107.02	108.3
103.59	101.63	103.89	104.19	104.03	104.02	101.51	102.61	104.53	103.35	102.93	101.46	100.94	103.23	105.57	100.91	103.68	104.32	105.33	103.02	104.89	104.88	103.91	103.07	104.67	103.37	103.76	103.2	103.21	102.5	104.26	101.85	100.91	101.47	101.49	102.83	103.58	102.71	101.12	102.16	101.95	101.95	100.07	103.02	101.63	100.75	103.16	102.95	102.48	102.95
109.72	106.84	107.63	104.54	106.35	105.94	106.62	105.07	105.96	104.79	107.08	105.81	105.9	106.92	104.93	105.52	108.38	107.31	106.35	105.43	105.74	105.55	106.4	105.88	104.84	106.21	104.85	106.28	107.49	105.63	104.15	105.96	107.94	105.85	107.21	108.12	106.12	105.33	103.11	105.8	106.08	104.96	105.34	106.03	105.88	106.91	104.68	106.93	106.25	105.45
107.64	108.85	110.78	107.94	108.21	110.29	107.82	109.12	110.32	107.15	109.85	110.25	108.41	108.66	109.17	109.03	106.98	106.6	109.16	110.22	108.64	107.48	105.58	110	108.98	107.41	106.67	108.22	108.42	108.8	107.52	107.71	109.2	108.38	109.09	109.99	107.58	107.94	109.18	108.23	107.73	107.18	107.87	107.25	108.59	105.98	108	108.21	108.03	107.68
99.514	98.606	98.839	101.63	100.27	99.436	101.57	98.715	99.138	99.449	100.26	96.336	99.985	98.769	100.16	97.345	98.941	95.991	100.69	98.11	97.842	98.937	96.986	96.884	99.854	98.473	99.72	97.395	97.752	99.435	98.325	99.254	101.51	101.21	98.619	98.774	97.653	98.147	101.1	96.811	101.75	100.39	97.793	97.975	97.305	97.922	101.34	97.591	99.253	101.7
107.4	108.45	107.01	106.38	109.21	107.6	106.19	107.7	108.65	108.04	110.24	106.23	108.53	105.92	106.55	107.7	107.37	107.45	106.76	108.26	106.95	105.71	106.61	107.62	108.35	107.39	108.91	106.3	106.98	108.35	108.57	107.55	107.14	107.3	107.63	108.2	107.51	108.27	106.86	107.23	107.91	108.01	109.38	108.9	106.63	106.47	107.7	106.17	106.65	107.18
100.88	99.74	99.723	101.17	98.726	101.59	100.59	100.88	100.4	100.66	98.08	98.687	100.78	100.41	100.5	100.04	99.168	100.12	101.48	101.82	98.358	100.11	100.9	101.41	99.735	100.23	98.654	98.441	101.23	97.686	100.98	99.447	101.33	100.65	100.71	100.81	102.59	98.493	103.32	101.72	99.834	99.602	100.21	99.899	100.43	98.296	99.8	101.98	100.44	99.04
98.902	99.487	98.817	98.741	98.429	96.424	98.204	98.46	97.597	95.302	97.751	97.26	96.353	97.736	98.776	97.892	96.109	99.145	98.347	99.483	96.718	97.277	96.812	95.929	95.611	98.428	96.433	98.845	96.863	98.435	94.968	99.987	98.773	98.678	96.923	100.53	100.74	99.843	97.636	98.348	99.373	97.182	98.796	96.852	95.668	98.376	96.954	97.774	98.739	97.949
108.82	112.42	110.21	110.43	109.68	109.49	109.46	109.08	109.81	112.96	110.68	107.74	109.84	108.27	109.21	110.04	110.77	110.1	108.53	111.19	111.02	111.57	109.12	110.27	110.58	109.97	110.96	109.33	109.79	109.52	112.14	108.9	112.26	112.97	110.31	109.02	106.85	110.37	109.16	109.63	109.78	109.16	110.16	111.67	111.18	109.17	113.6	108.25	110.97	109.97
105.16	105.98	105.3	106.41	103.97	105.86	105.34	105.87	105.45	106.31	104.36	105.7	106.15	106.41	105.38	105.8	103.98	105.23	106.47	105.19	105.37	105.12	103.5	104.63	105.97	104.99	104.96	105.62	105.27	104.54	106.96	106.13	105.36	103.13	104.52	109.05	106.44	104.44	104.76	106.14	105.7	105.66	103.89	104.76	105.8	105.85	102.4	104.42	105.58	106.08
109.71	106.29	106.75	104.8	108.95	108.07	105.43	107.8	108.8	106.79	107.83	109.12	106.68	106.15	107.7	106.32	108.74	109.15	108.58	107.61	109.09	107.3	106.59	109.14	109.78	107.33	107.48	110.84	108.94	108.59	109.09	107.91	107.93	108.13	106.95	108.74	108.76	109.36	107.87	104.98	108.76	107.1	105.48	110.07	108.29	110.68	108.14	108.65	108.03	108.87
109.61	108.93	109.44	109.23	108.48	110.49	109.52	108.13	108.93	110	105.9	109.08	109.62	110.75	106.93	107.55	107.95	106.5	108.1	107.49	109.88	106.68	107.89	109.7	105.71	107.46	108.01	108.47	108.65	109.7	109.34	108.71	111.07	107.67	107.79	107.31	111.08	108.34	109.03	107.51	108.98	106.72	110.46	110.44	109.09	109.17	107.93	108.62	107.35	109.7
107.05	104.42	104.48	104.18	106.66	106.16	106.77	108.98	104.53	108.05	104.64	108.14	106.53	104.07	106.39	107.68	104.83	106.45	105.33	106.08	106.45	107.11	106.01	105.77	107.64	107.91	106.86	107.08	108.14	105.92	106.25	106.17	107.23	106.84	106.85	108.22	106.4	107.87	106.13	107.29	107.47	107.32	106.68	106.36	106.58	108.17	107.66	105.65	107.95	107.94
111.15	108.79	110.02	111.55	110.85	110.33	109.73	111.59	111.67	110.58	112.49	110.33	109.66	107.95	108.08	109.08	108.16	111.17	112.03	112.36	110.5	110.96	111.31	111.42	111.63	107.91	110.44	110.21	109.34	111.51	110.1	112.56	110.62	112.39	107.84	110.7	110.25	110.65	110.1	111.05	109.84	111.77	108.65	108.38	109.86	109.25	109.7	112.05	112.4	110.37
108.47	106.19	104.92	105.54	104.69	105.58	105.47	105.99	107.39	106.23	105.39	106.36	105.14	105.03	105.71	107.27	106.02	104.84	104.17	106.76	106.39	106.1	105.46	104.91	104.24	106.36	106.19	104.7	105.44	104.23	105.24	104.88	104.94	104.87	107.95	105.8	105.55	105.66	101.68	108.5	105.93	103.49	105.99	106.18	106.18	107.8	104.35	105.7	104.98	105.32
106.96	108.11	106.37	105.12	106.48	106.39	108.34	106.4	107.53	107.56	105.97	105.4	108.41	104.45	103.95	107.8	106.65	105.79	105.78	107.65	106.03	106.73	104.18	105.46	105.84	105.44	106.65	107.04	106.54	105.76	106.54	104.21	103.6	107.32	107.97	106.82	108.08	109.25	104.82	108.24	105.62	105.53	106.72	104.27	105.45	108.32	104.8	105.65	106.18	103.97
105.04	108.17	104.3	104.74	107.86	104.8	104.48	104.91	106.72	107.05	105.46	106.27	104.09	106.03	108.45	106.32	104.89	103.82	106.16	105.37	105.57	104.27	107.52	105.24	105.92	108.06	105.52	108.36	104	106.58	106.68	106.64	104.85	105.59	107.69	106.63	104.21	105.58	105.97	104.79	105.51	103.45	104.18	106.45	104.06	106.56	105.93	105.01	108.58	105.75
109.45	105.9	106.95	108.69	107.51	105.33	108.53	109.07	108.23	106.95	106.2	109.75	109.09	105.86	109.29	107.8	107.7	107.9	106.83	106.67	107.04	107.25	107.1	106.74	106.93	106.59	106.82	108.87	105.38	107.03	109.21	107.58	106.16	105.76	107.39	107.62	106.61	106.81	108.49	107.91	108.28	108.36	108	105.61	111.98	107.88	109	108.51	110.03	107.41
100.42	99.059	101.22	100.13	99.209	99.189	101.06	100.62	102.07	103.08	101.24	98.163	101.93	102.09	100.7	100.05	101.66	101.22	99.909	99.875	100.19	100.88	99.995	100.65	101.02	101.56	100.51	100.68	100.72	101.08	100.27	101.45	99.077	101.11	100.62	101.98	99.172	100.77	101.14	100.14	101.7	99.449	101.04	101.28	101.16	100.29	102.51	98.401	101.47	101.03
106.49	109.42	108.13	106.25	108.4	107.04	108.89	106.57	108.41	107.55	107.67	109.21	110.14	107.35	105.62	108.06	108.05	107.85	105.62	108.84	108.68	104.67	107.88	107.39	107.8	110.3	109.46	108.09	107.56	107.43	106.61	106.37	106.4	108.69	107.48	108.14	106.16	108.21	106.12	108.92	109.37	106.6	109.07	108.14	108.98	107.57	108.2	108.74	107.79	109.95
106.9	106.79	108.74	106.74	106.37	105.31	106.96	103.58	107.39	107.3	105.75	106.95	105.96	105.44	106.1	108.28	107.63	106.02	105.87	107.26	103.34	106.94	105.7	107.57	107.52	105.43	106.73	107.49	106.99	106.55	105.77	104.91	107.18	104.98	106.39	108.86	105.43	104.35	105.69	108.38	106.84	107.26	107.85	107.43	105.21	106.56	107.86	105.64	105.8	109.84
104.01	104.66	106.02	107.79	104.32	104.26	106.3	105.58	106.22	103.72	103.63	108.54	105.88	106.4	104.37	104.83	105.1	105.79	104.69	106.38	105.46	105.7	105.35	108.22	103.66	107.26	105.44	106.13	106.67	106.32	103.78	104.08	103.35	104.18	106.64	105.45	104.63	105.33	104.83	107.1	106.35	104.87	105.08	103.64	105.4	106.76	104.24	105.29	106.1	107
107.11	105.02	104.78	105.68	104.82	106.28	106.04	104.42	104.25	106.23	105.94	105.6	106.35	104.8	105.98	106.24	107.48	105.2	106.74	107.88	106.38	106.31	105.39	106.83	106.09	105.19	108.29	107	106.91	107.93	107.03	105.32	107.57	106.91	107.6	107.56	108.83	105.53	107.91	104.28	107.14	106.96	103.62	107.56	107.3	105.23	105.49	107.02	104.67	105.87
107.03	107.75	109.01	105.75	107.16	107.65	106.62	107.83	110.29	107.65	108.37	107.85	108.12	107.66	107.22	108.71	109.68	108.61	107.78	107.11	109.85	108.64	109.3	107.32	107.44	108.64	105.45	108.88	108.95	109.87	106.3	109.14	108.96	107.62	108.88	108.92	107.8	110.31	107.01	109.16	110.98	107.81	109.77	109.41	108.01	110.82	106.83	107.6	107.76	108.8
107.81	104.59	109.26	109.57	109.09	108.91	109.01	108.27	106.28	110.03	109.1	108.04	106.48	107.22	109.24	108.21	106.82	107.95	107.5	108.78	106.77	109.61	108.88	109.16	110	107.44	109.8	108.28	110.38	108.18	110.06	107.71	109.8	108.01	110.36	109.05	108.71	107.91	108.25	110.03	107.93	108.78	107.63	107.46	109.04	110.01	106.43	107.01	108.59	108.73
101.3	102.46	100.05	101.47	100.22	99.817	100.3	100.8	102.89	101.6	102.3	101.86	101.37	100.77	100.94	103.29	101.53	100.06	100.9	101.48	102.46	103.16	100.12	98.22	101.09	100.85	101.82	101.02	100.72	104.2	103.73	103.14	100.66	100.52	101.17	100.01	99.801	98.71	102.2	101.62	101.66	102.18	101.39	101.31	99.215	102.43	100.31	100.72	103	100.58
105.58	106.47	107.19	107.4	108.2	107.06	105.81	106.84	106.15	105.7	105.02	104.9	106.52	105.28	106.1	104.15	106.14	104.76	105.01	105.22	105.16	106.85	105.7	106.24	105.15	104.9	105.25	104.6	104.28	107.56	107.25	106.58	105.47	107.21	103.6	106.83	106.26	107.01	104.35	104.43	106.77	105.31	106.51	104.8	104.85	105.66	104.87	105.41	103.37	105.48
108.38	106.06	104.47	105.59	107.25	106.46	106.24	105.05	105.09	106.1	104.82	108.88	107.99	102.83	105.92	106.46	105.14	104.03	105.77	105.87	106.48	108.47	104.28	105.16	106.96	104.97	105.57	107.93	106.21	103.5	106.55	105.55	106.66	105.15	106.2	105.13	106.13	107.77	105.37	105.48	105.52	105.26	106.42	103.71	105.57	105.13	104.92	105.25	105.19	104.35
107.69	107.99	108.55	109.98	108.78	110.27	109.62	110.55	107.76	107.82	110.44	107.55	108.52	108.9	110.01	108.17	108.29	107.74	107.69	107.62	109.6	109.92	109.94	108.66	110.04	109.81	107.11	107.57	109.29	108	108.57	107.75	109.16	107.75	109.89	107.34	109.05	108.62	108.16	107.34	108.32	108.25	110.61	106.44	109.39	110.31	107.86	109.58	106.48	108.69
107.99	107.86	109.52	105.75	108.4	107	109.04	108.25	107.02	107.95	109.05	106.26	107.97	108.46	109.48	108.29	107.52	107	109.3	107.64	109.15	108.3	107.45	110.78	109.66	109.12	108.66	106.96	109.77	108.19	108.12	109.37	109.17	108.24	108.55	106.06	110.59	105.32	110.2	108.2	109.51	109.33	107.89	109.01	111.05	107.74	108.11	106.28	108.47	107.92
109.08	104.9	105.95	106.88	105.93	104.83	104.78	105.67	106.91	103.78	106.91	105.12	103.97	107.05	106.31	105.21	107	106.29	106.75	105.64	106	105.16	104.32	105.16	102.85	107.86	105.57	104.6	105.61	107.67	105.36	106.36	104.49	106.37	103.59	106.25	105.57	104.81	107.2	105.32	107.14	104.86	102.05	107.86	104.68	105.79	105.4	105.43	105.51	106.33
100.86	100.14	103.28	101.73	101.25	101.66	101.66	101.54	101.66	100.68	100.23	98.842	101.46	100.49	99.987	101.47	102.77	100.33	102.79	102.54	103.86	98.693	100.03	102.95	101.46	100.51	103.04	99.933	99.5	101.1	101.48	101.36	99.786	100.09	100.18	101.56	99.086	100.08	99.665	102.31	101.71	101.41	100.55	102.29	102.59	101.51	102.76	102.03	102.74	103.13
106.23	106.93	103.42	103.89	105.6	105.14	104.43	108.06	106.07	106.16	104.38	105.3	106.36	104.33	107.06	106.55	105.09	105.21	106.24	104.6	104.09	103.82	107.99	107.33	104.83	104.32	106.96	104.88	106.83	106.38	106.63	104.54	104.75	107.46	107.86	105.76	106.59	106.19	106.39	106.74	108.42	107.95	104.05	103.85	106.65	104.95	104.67	103.83	108.07	108.45
102.79	102.51	101.62	101.2	102.46	104.01	102.62	101.01	103.68	100.89	103.31	102.48	103.8	103.07	103.74	103.91	103.86	103.88	102.41	103.25	104.8	104.13	103.42	102.21	106.09	104.23	102.08	102.3	102.33	102.65	104.23	101.33	102.07	101.67	102.86	103.84	101.55	101.82	100.85	102.58	103.9	105.04	104.45	103.25	104.75	102.79	102.65	101.62	101.44	104.25
103.72	106.64	108.19	106.13	103.35	105.92	103.66	106.31	106.57	105	103.24	105.62	104.73	104.96	105.35	104.29	107.71	105.77	105.77	103.87	106.59	107.48	104.18	103.91	106.44	105.48	105.28	104.29	105.76	107.56	103.34	106.85	106.94	104.67	104.83	105.92	105.8	105.26	106.08	103.01	104.35	105.39	105.54	106.47	106.3	105.67	105.1	105.63	105.26	105.59
106.97	108.04	108.43	106.73	106.9	108.07	104.94	105.96	106.92	106.22	106.37	107.7	105.82	105.92	106.71	105.36	109.3	104.43	106	107.5	104.72	107.8	105.71	105.72	106.11	106.99	107.12	105.73	102.52	105.29	106.28	104.84	106.08	107.15	108.24	104.45	106.29	106.77	106	107.29	105.18	105.44	105.59	108.63	106.29	107.09	105.09	104.44	105.35	104.75
100.87	101.39	100.8	102	101.37	100.06	98.622	102.52	100.34	100.19	102.89	100.36	99.973	101.47	99.561	100.1	100.49	101.06	100.42	99.858	100.41	100.57	99.554	99.6	102.12	100.28	100.99	102.88	97.605	100.65	101.08	102.28	101.41	101.09	99.868	102.36	101.52	98.46	101.97	99.888	100.56	101.78	99.718	99.234	100.65	100.14	101.58	101.61	101.41	102.12
110.47	107.55	109.44	108.54	110.1	106.94	107.09	107.63	106.23	106.43	106.4	107.86	106.5	108.14	106.43	108.25	106.14	110.88	110.7	106.19	107.05	109.15	106.75	106.34	106.92	106.21	109.47	107.84	108.2	110.01	108.53	108.31	108.76	107.9	107.16	106.84	108.19	109.2	109	108.82	108.48	107.22	108.74	106.48	106.03	108.73	109.29	108.31	108.72	107.29
107.46	106.09	105.3	106.1	107.29	105.73	106.58	107.1	105.71	105.69	104.29	106.62	105.97	104.92	106.17	105.71	105.47	107.95	107.16	105.54	105.64	103.46	105.41	107.24	104.85	108.35	105.06	105.27	106.7	106.91	102.43	105.02	103.76	107.28	106	105.89	105.81	102.54	105.57	107.17	105.14	104.6	104.77	104.73	106.76	105.27	105.6	107.52	105.55	104.43
110.04	107.16	110.15	112.08	109.55	108.14	110.69	109.49	109.92	110.67	109.79	109.72	110.88	110.62	110.76	110.63	111.29	108.24	110.19	111.2	111.24	111.95	110.43	109.57	111.69	110.36	108.83	109.87	110.25	113.57	110.98	109.87	109.51	110.1	109.44	112.28	110.81	112.67	109.41	111.8	109.05	111.15	108.65	113.44	109.42	111.12	110.52	109.86	109.8	111.36
109.13	107.18	106.54	107.09	108.99	106.9	108.9	108.34	106.7	108.69	109.3	106.1	107.06	108.35	107.85	106.62	104.89	109.62	108.48	108.1	108.92	105.7	106.46	109.51	108.84	107.68	107.33	106.5	108.81	106.18	107.62	107.04	108.68	107.26	107.58	107.25	108.37	108.3	107.96	107.35	109.9	106.42	111.67	108.36	107.78	107.34	106.78	107.63	106.26	107.88
104.01	104.95	104.68	108.2	103.73	106.94	105.12	108.55	106.7	107.13	104.91	105.56	106.88	105.79	104.86	105.71	106.05	104.21	107.57	107.46	104.65	105.78	106.23	107.49	105.18	104.61	106.74	105.08	103.64	107.53	106.11	106.85	108.41	105.61	106.01	106.08	105.37	105.86	105.99	104.23	106.16	107.21	102.78	103.74	102.49	103.93	103.15	104.66	108.22	104.75
106.53	107.03	108.62	109.58	108.9	109.17	108.27	106.9	109.79	108.54	107.78	108.35	106.48	109.07	109.16	108.13	106.09	108.84	108.16	107.99	105.69	108.02	108.44	107.49	107.04	106.22	108.38	107.12	107	107.35	108.48	107.83	108.47	107.86	107.58	108.45	106.51	107.16	108.51	106.26	106.23	107.64	109.54	108.26	107.7	109.82	105.94	108.74	107.48	107.38
98.442	96.446	95.5	99.823	100.22	97.813	98.353	97.801	99.647	98.695	99.907	99.677	99.218	100.14	100.19	97.547	97.318	98.548	97.958	98.391	100.06	98.778	97.092	97.366	97.863	98.334	101.29	97.673	100.09	99.586	99.226	97.481	98.801	99.429	96.005	99.918	98.867	99.33	99.164	97.967	98.132	97.494	100.48	97.141	98.921	97.624	99.391	99.634	98.707	97.567
104.94	105.92	107.94	105.12	107	105.86	106.71	107.26	107.36	108	107.17	108.05	107.39	107.44	105.42	108.19	107.84	105.99	106.28	107.02	105.26	104.54	106.18	108.52	106.94	108.15	106.19	106.37	104.66	107.77	106.46	105.47	105.59	107.38	106	105.85	107.44	104.59	106.84	105.62	105.49	107.28	106.32	106.71	106.49	106.62	107.47	107.82	107.08	106.05
104.87	105.61	105.97	104.71	106.38	104.8	103.05	107.91	105.42	104.8	106	106.03	104.84	105.4	106.67	103.93	102.49	106.19	105.01	107.05	106.3	105.92	104.77	104.51	104.89	106.53	104.67	105.55	107.67	104.87	104.19	108.48	104.63	106.53	106.44	104.28	106.42	107.27	105.38	106.32	106.2	106.85	106.48	104.13	103.9	107.68	107.12	103.39	106.17	105.18
111.22	109.48	112.68	110.08	112.31	110.27	109.3	108.08	109.56	112.64	110.75	108.13	110.08	112.84	109.98	110.73	111.27	109.95	109.81	110.75	111.26	108.87	111.62	110.31	109.18	109.24	108.58	108.85	109	109.26	109.15	109.2	109.94	112	110.27	110.07	109.72	109.65	109.48	110.4	112.19	109.06	110.05	109.03	111.62	108.07	113.1	111.18	110.71	111.45
105.32	105.07	108.38	106.15	106.46	104.58	106.16	105.4	104.81	104.73	105.96	105.86	104.52	105.54	106.19	106.64	103.84	108.51	106.24	103.78	107.03	106.45	107.42	103.06	105.56	103.44	105.84	104.65	106.48	103.65	106.67	106.18	105.02	106.8	106.54	106.52	105.99	106.14	105.14	106.61	105.8	105.3	104.92	105.36	105.94	106.34	107.26	106.59	107.33	105.06
108.41	106.5	107.36	106.43	106.95	108.28	108.08	108.31	108.23	109.44	107.76	108.55	109.47	108.05	108.82	108.59	109.68	108.35	106.74	105.74	109.31	107.84	109.46	109.31	108.2	107.14	109.62	108.01	109.81	109.32	111.02	108.04	107.82	108.93	109.55	109.25	106.79	109.79	110.22	108.59	108.4	110.48	109.86	108.58	107.95	108.71	108.03	109.67	109	110.05
100.51	99.899	101.2	98.812	98.577	99.002	98.326	97.129	98.22	98.227	100.34	99.354	99.804	101.28	97.977	99.023	96.358	98.372	100	96.846	97.742	99.242	101.13	97.741	97.791	99.546	99.302	99.606	101.53	98.336	99.609	100.84	99.814	98.198	95.835	99.846	96.728	97.574	101.76	102.18	96.616	98.849	99.765	98.482	97.92	98.149	98.511	98.154	99.362	97.88
105.13	105.36	108.73	105.18	107.19	105.14	105.97	105.98	106.77	107.18	106.24	105.64	108.08	109.57	106.98	107.07	104.5	105.33	107.23	105.72	106.99	106.39	105.71	103.97	108.04	107.26	107.13	105.54	108.37	106.1	107.69	104.67	105.58	107.6	106.93	105.92	106.11	107.2	109.06	108.47	106.6	106.11	107.35	106.23	107.57	106.79	106.45	107.54	108.39	104.75
107.05	107.49	104.41	107.11	106.39	104.69	103.63	105.51	106.23	103.51	104.68	106.52	107.19	106.97	104.72	106.18	105.7	104.98	108.41	104.78	106.57	104.84	104.15	105.37	104.49	104.97	104.88	106.08	105.27	105.43	104.8	104.61	106.44	105.91	104.91	108.54	105.52	105.52	106.84	104.16	106.94	104.86	105.4	106.33	105.51	105.53	105.82	107.21	104.66	107.88
105.98	104.98	106.45	107.3	108.31	106.9	105.9	107.79	108.1	106.39	106.89	103.81	107.11	104.63	108.18	105.33	106.53	108.09	106.79	109.51	107.63	106.45	107.75	107.79	106.41	108.99	106.83	107.13	106.78	107.5	105	106.03	107.38	107.14	106.79	106.65	106.08	107.29	104.94	106.43	105.24	107.98	108.57	106.11	107.12	103.52	107.76	107.96	107.79	105.87
110.22	107.87	112.14	111.12	112.03	110.44	110.91	111.95	109.99	111.07	110.11	109.92	111.16	109.96	109.11	110.13	108.1	111.47	110.28	111.53	108.96	108	110.51	112.75	111.52	109.06	110.3	108.07	112.87	109.85	111.73	109.34	110.35	111.55	111.43	110.91	109.07	110.79	109.71	109.09	109.94	109.83	111.12	109.64	109.11	108.2	112.67	110.68	112.46	111.71
105.48	108.54	108.76	108.5	105.99	107.94	109.23	107.57	107.34	108.89	107.66	109.66	109.26	109.36	107.48	107.82	110.06	107.63	109.78	108.55	108.88	108.15	108.61	109.46	108.82	105.86	108.54	108.37	106.71	108.24	108.56	110.62	108.57	107.3	108.68	108.9	108.81	109.44	110.86	110.46	109.62	108.94	110.33	108.09	110.15	108.4	107.63	109.86	107.76	110.42
105.94	105.8	108.24	104.72	104.99	107.26	107.25	106.47	105.82	107.1	107.77	105.99	106.88	105.64	107.11	105.77	106.39	103.75	109.02	106.65	106.9	107.1	106.94	106.41	107.35	104.73	106.7	105.63	107.01	106.45	107.04	107.73	106.96	106.2	107.24	106.91	107.88	106.68	106.63	104.18	107.74	104.63	106.91	106.92	105.68	105.94	107.11	107.52	107.76	105.06
97.901	98.609	96.684	98.266	99.503	98.592	96.147	98.007	98.358	97.793	97.388	97.688	98.538	97.492	97.713	98.82	95.61	97.578	97.177	97.134	99.532	97.288	97.13	96.305	100.44	99.556	98.035	97.244	96.232	96.524	95.497	98.944	95.467	97.226	99.75	96.526	99.188	99.066	98.752	97.125	98.79	96.711	97.49	96.537	98.839	98.321	98.675	99.059	98.679	97.587
108.15	105.35	105.65	104.07	106.26	107.78	107.18	107.58	105.59	106.61	108.32	105.77	106.9	106.52	105.47	105.35	106.03	106.75	107.57	106.46	106.06	107.25	106.16	107.61	103.7	108.03	104.75	108.54	108.62	105.73	107.58	106.79	106.73	105.88	106.91	107.44	106	107.21	104.7	105.56	105.53	107.34	106.48	106.34	106.08	109.21	107.01	106.44	105.47	105.41
106.81	106.01	107.53	106.59	106.79	105.73	104.66	104.79	105.97	106.7	107.33	105.68	103.12	105.86	106.12	106.91	106.11	104.68	104.2	105.24	108.09	105.17	104.07	104.79	103.8	103.78	104.04	105.62	105.26	107.25	104.71	108.18	105.97	107.69	106.31	104.46	104.93	105.08	107.36	105.32	105.56	106.17	104.87	106.27	103.05	106.94	105.58	105.98	102.18	104.97
105.19	105.09	107.79	109	105.64	107.99	106.92	106.59	107.55	106.07	105.92	107.01	105.7	105.81	107.51	107.96	104.67	106.43	104.39	108.04	106.86	107.16	106.77	106.9	107.3	105.52	106.02	106.55	108.57	106.75	106.26	106.14	105.08	105.65	106.88	105.09	107.29	105.38	105.02	106.97	106.66	105.89	106.06	106.46	107.66	103.35	108.81	108.64	103.81	106.19
99.775	98.742	99.997	100.59	100.3	98.676	99.9	99.352	99.888	100.81	100.41	100.36	100.61	98.694	101.67	100.18	102.7	99.633	100.91	100.66	99.652	101	98.927	101.42	98.271	98.134	98.657	101.01	99.441	100.97	100.55	102.33	101.12	99.038	100.76	99.889	98.834	100.86	99.738	99.35	97.639	99.543	99.006	100.69	98.32	100.39	98.922	102.6	100.78	101.29
102.05	100.79	99.723	103.31	102.12	99.601	99.475	100.37	98.081	99.561	101.98	101.49	102.05	101.98	101.89	101.31	103.11	101.85	102.08	102.76	100.39	100.5	99.108	101.27	100.2	100.24	101.85	100.06	100.09	100.96	100.03	101.64	100.31	100.07	100.5	102.83	99.448	99.53	101.6	102.51	101.42	100.38	102.43	99.592	98.581	101.73	98.946	101.52	101.25	102.68
104.23	106.25	103.4	105.69	105.39	105.66	104.63	105.2	102.99	104.54	104.59	106.81	105.96	107.5	104.5	105.72	105.01	104.9	104.51	104.67	106.25	104.66	105.39	103.96	106.03	104.56	105.65	106.49	106.69	107	104.34	105.5	105.5	106.57	106.58	105.47	105.96	105.64	104.42	107.11	105.92	105.82	103.68	105.61	104.97	104.7	107.07	106.14	105.84	105.92
106.2	108.9	107.01	108.15	106.78	106.9	107.94	108.48	107.61	107.75	107.51	107.56	109.1	108.02	106.65	104.51	108.02	108.33	106.15	109.37	108.73	109.62	105.72	106.33	107.83	108.15	108.05	108.5	107.28	106.12	109.58	109.63	108.39	108.15	107.36	107.32	108.78	107.96	108.95	106.17	108.38	107.13	107.38	106.14	109.72	107.16	108.38	107.59	108.6	106.24
107.41	107.96	109.25	107.15	107.53	109.22	107.89	108.23	108.23	107.93	108.57	107.3	107.03	107.16	109.69	108.82	107.77	108.56	108.28	110.02	107.21	107.58	109.65	108.51	109.1	105.78	111.5	107.81	110.82	107.98	107.32	108.38	108.91	108.87	109.52	108.14	107.59	107.87	108.48	106.16	107.91	106.8	106.7	109.48	109.96	108.74	107.3	107.51	107.28	108.24
104.2	104.67	105.21	104.89	107.44	106.65	107.17	106.21	105.07	104.15	104.01	106.37	104.96	106.16	106.19	102.92	104.86	105.59	106.02	106.53	106.65	105.95	105.92	105.24	107.79	107.64	108.36	107.45	104.67	104.75	106.05	105.85	105.04	106.69	105.85	105.17	106.35	105.58	105.17	104.19	106.18	102.79	104.27	105.62	107.24	107.85	104.75	105.38	103.32	106.57
106.49	108.83	107.24	108.19	109.81	108.23	106.85	108.91	109.05	106.63	107.34	108.35	106.77	109.5	107.91	106.7	106.73	106.9	110.74	107.28	105.93	107.27	107.12	108.1	110.09	108.34	110.6	107.68	107.82	107.65	107.14	108.22	108.25	108.89	108.1	109.74	106.13	110.33	107.15	107.92	107	108.98	108.2	110.03	107.2	111.3	110.8	110.32	106.71	107.31
104.13	106.38	108.72	106.55	106.64	106.73	105.17	106.17	106.5	105.21	107.4	105.91	106.69	106.98	107.45	105.18	107.51	106.18	107.26	104.91	105.48	106.7	106.32	107.24	107.03	109.15	106.03	104.89	105.33	108.04	107.26	106.48	104.29	106.07	105.96	106.71	110.2	107.68	108.1	106.44	105.68	107.88	107.09	107.37	105.28	106.85	107.62	105.74	106.74	106.47
98.463	96.914	96.708	97.155	97.527	97.18	98.997	99.919	97.378	98.054	97.664	97.529	98.476	96.546	97.893	96.879	99.838	98.414	96.339	100.5	99.695	98.447	98.847	96.784	98.947	97.466	96.14	97.125	97.907	98.919	98.497	95.656	98.847	99.26	97.322	97.364	99.812	98.897	97.448	96.25	96.407	99.009	97.798	94.47	99.528	98.426	99.697	98.904	98.135	98.561
106.32	107.74	106.31	106.99	106.96	109.07	108.71	106.24	106.65	103.19	105.74	107.9	107.54	107.55	107.17	107.22	109.41	106.57	107.83	107.49	105.34	106.91	106.15	104.12	105.75	108.23	108.13	104.37	105.12	105.71	108.25	105.92	106.7	105.26	106.42	105.55	106.22	104.43	108.34	107.68	106.42	106.09	108.21	107.03	107.1	106.36	106.62	103.75	107.12	108.05
107.71	108.74	106.41	106.37	107.64	106.95	107.47	108.89	108.27	108.12	106.5	108.01	107.93	108.23	108.31	106.99	108.74	107.89	107.9	107.05	106.81	105.11	108.43	107.71	108.04	108.43	109.27	109.53	107.67	107.75	107.85	109.32	109.68	107.81	109.18	108.41	109.47	107.26	106.1	109.45	107.46	106.97	107.48	108.95	107.46	106.53	108.19	108.1	106.03	105.61
106.28	105.74	107.83	107.14	106.26	105.26	108.72	105.42	105.98	107.95	107.76	108.15	104.57	105.71	108.28	108.44	107.7	104.36	105.94	106.98	106.67	106.39	107.14	103.57	106.19	106.27	107.1	105.65	106.3	107.16	106.19	106.01	107.38	103.82	104.41	105.18	106.99	104.91	105.98	105.63	106.54	105.9	104.74	108.1	108.98	104.71	106.06	106.5	105.42	108.72
98.594	100.57	99.807	101.86	100.04	100.34	101.01	99.086	102.95	100.55	98.67	103.04	101.85	100.38	100.13	100.09	102.11	99.328	99.102	100.6	101.26	100.46	101.48	98.458	99.591	98.417	101.28	100.68	99.717	100.84	100.67	100.71	100.36	102.75	101.53	99.301	99.633	102.39	101.24	102.06	101.54	103.03	99.999	100.29	100.81	103.03	99.317	100.71	102.32	100.6
106.49	106.44	106.03	106.82	105.61	106.42	106.06	107.2	105.01	105.63	106.07	103.99	104.45	106.64	104.8	105.49	105.04	105.32	104.75	106.26	105.24	106.09	107.48	106.71	105.79	103.98	106.55	104.7	106.62	106.33	102.34	106.49	106.23	103.18	104.9	103.81	106.29	107.81	104.04	103.05	105.55	106.55	106.18	104.39	105.6	106.32	104.89	106.5	103.5	109.75
104.55	106.98	103.68	106.31	108.04	107.1	107.65	106.15	107.27	105.73	106.03	105.22	106.08	106.45	105.31	104.25	104.95	106.92	103.83	105.26	104.53	106.58	105.78	107.24	103.44	102.59	105.03	105.85	104.12	105.07	106.94	106.91	105.59	105.38	105.75	105.55	104.9	106.13	105.22	104.2	104.71	104.07	105.54	105.13	106.17	106.39	105.84	106.13	106.59	107.06
106.52	107.46	108.22	107.43	108.08	108.19	109.15	108.16	108.14	109.26	109.74	106.71	106.55	107.13	106.42	106.86	109.66	109.24	107.84	108.98	106.87	108.26	107.3	109.25	107.91	110.28	107.44	108.33	109.34	107.11	107.97	107.98	107.79	108.12	110.61	109.64	108.76	108.84	110.07	107.3	107.88	106.99	107.95	109.14	107.86	108.88	108.54	109.02	106.67	107.7
96.937	99.778	98.227	99.691	97.394	98.257	98.705	97.074	97.433	97.6	99.819	97.479	97.528	95.826	98.078	97.156	96.763	99.86	95.847	98.312	97.55	98.016	97.052	98.947	98.124	99.655	98.274	100.92	98.727	97.844	97.327	98.43	97.324	98.986	96.264	98.9	98.393	98.403	97.634	99.096	97.519	97.423	96.793	96.902	96.619	97.442	96.077	98.413	97.947	99.203
105.12	103.28	106.38	105.71	105.18	107.17	103.47	106.35	104.71	104.16	106.04	106.28	107.14	105.01	104.54	103.47	105.24	105.93	105.25	105.51	103.81	103.87	105.8	103.71	103.66	105.9	105.28	106.65	105.39	106.39	105.85	105.1	103.7	105.22	103.98	106.73	108.8	105.64	106.39	105.56	105.85	104.45	108.23	105.78	103.41	107.29	107.25	106.39	105.79	105.3
99.858	98.447	99.604	99.108	100.33	99.806	98.626	99.969	100.79	98.847	99.002	100.77	100.87	98.466	102.04	97.536	100.15	101.81	99.598	101.09	99.322	100.04	100.73	102.19	99.5	100.1	98.874	100.67	99.996	100.76	100.54	100.46	100.04	101.08	101.3	100.24	98.993	100.48	101.86	100.83	99.607	101.22	99.542	99.289	97.328	101	98.76	99.151	101.22	100.15
99.112	98.31	97.812	96.931	98.861	96.352	97.155	99.672	98.625	98.157	98.282	97.03	100.79	96.611	99.096	97.345	99.302	96.05	98.314	97.541	97.721	98.064	99.036	96.498	98.153	97.566	96.562	98.87	98.759	98.151	96.708	98.859	98.485	98.956	97.199	100.78	96.808	97.885	97.41	97.516	98.039	98.739	97.495	95.979	99.099	99.747	98.92	100.39	99.772	97.966
97.937	100.83	98.351	98.395	100.74	96.786	100.5	98.719	98.218	97.904	99.051	95.699	98.222	98.876	97.913	98.118	97.17	99.469	100.18	97.069	98.495	97.809	99.966	98.426	96.528	99.141	99.754	97.663	97.853	99.031	96.573	97.681	97.842	99.941	97.61	100.61	97	97.236	99.145	100.21	99.32	98.194	97.743	98.857	96.486	95.556	96.473	98.462	98.103	98.283
97.668	98.202	97.433	97.765	98.245	98.961	97.79	96.233	97.408	99.033	98.299	96.254	97.197	99.58	99.45	98.971	96.861	98.647	99.011	96.441	98.559	97.061	98.2	100.08	99.285	98.562	97.997	98.469	97.775	95.657	98.135	98.303	98.234	98.461	98.097	95.131	97.363	98.259	98.739	97.135	97.252	99.166	97.452	96.929	98.1	97.193	99.165	98.839	98.264	97.048
112.83	109.17	108.18	110.12	110.66	111.15	110.39	109.95	110.53	108.13	109.32	112.07	110.52	109.87	108.03	109.76	109.57	107.86	107.65	111.79	110.01	109.17	112.23	110.65	111.02	108.99	109.8	110.99	111.26	108.8	111.87	110.99	109.21	111.66	110	110.97	109.02	110.62	110.96	110.93	111.75	111.53	108.81	110.46	110.15	110.46	108.72	111.63	110.47	109.36
104.21	105.85	106.43	105.3	106.06	106.94	106.88	105.73	106.02	108.99	107.58	106.25	107.47	105.65	106.8	106.18	107.31	106.67	107.44	104.09	105.76	107.71	104.87	108.23	105.36	106.33	107.43	105.85	108.92	107.39	105.18	101.92	106.58	106.58	106.17	107.14	109.24	104.88	107.22	105.9	106.87	107.19	106.11	103.99	106.51	106.24	107.11	105.77	106.2	106.07
109.33	106.07	106.37	106.63	106.74	107.56	108.76	106.23	106.39	105.82	107.17	107.57	109.1	105.5	106.07	110.52	106.19	108.21	108.24	108.02	109.01	107.57	108.2	109.42	110	107	107.68	107.75	106.84	108.34	108.07	108.67	105.74	108	108.31	110	106.48	109.13	106.85	107.47	106.64	107.26	108.16	106.76	108.54	108.05	109.52	108.59	108.1	108.35
99.341	97.625	97.424	95.138	98.892	97.056	99.332	98.232	96.961	97.595	96.853	97.91	98.557	98.277	97.178	97.678	99.094	98.313	96.049	97.106	99.085	97.549	98.072	99.702	97.633	98.723	96.937	96.106	97.493	100.02	97.634	95.556	94.896	97.845	101.5	96.762	97.262	95.739	95.571	100.71	95.863	99.846	99.51	99.321	96.966	98.582	98.893	99.322	99.358	98.038
104.26	105.6	107.14	105.35	106.88	105.39	105.24	107.22	104.67	105.18	105.28	106.23	105.67	106.59	106.55	106.7	104.29	108.38	104.57	104.69	108.42	103.81	107.18	108.05	107.43	105.24	104.55	102.34	106.21	109.19	105.13	103.66	106.2	104.64	105.26	104.4	104.62	105.23	106.78	108.07	105.43	104.45	108.37	104.34	104.96	105.2	106.39	104.89	105.92	105.38
103.83	105.49	104.79	107.08	105.5	104.87	105.9	105.74	103.81	104.6	106.4	104.9	108.09	106.65	105.91	106.21	106.86	104.74	106.53	105.84	104.88	104.73	105.88	105.32	104.02	105.13	105.02	106.52	108.61	106.15	104.4	106.03	105.31	107.66	104.79	105.97	105.51	104.72	104.93	105.02	104.25	106.56	106.05	104.03	105.24	105.53	105.5	104.45	104.55	105.75
112.4	111.81	108.45	111.23	110.11	112.43	111.11	110.15	110.45	110.53	112.93	110.61	111.13	110.13	109.2	110.41	110.9	112.23	109.37	111.74	110.08	109.85	110.63	111.5	108.74	110.12	109.25	109.44	111.14	111.83	107.74	112.85	110.32	108.72	110.6	111.75	112.73	109.1	109.69	110.98	111.16	109.5	109.88	111.08	112.3	109.24	111.29	109.34	108.92	109.66
106.16	107.01	106.78	106.7	104.82	107.24	107.66	106.05	107.58	102.92	107.71	107.39	106.95	107.72	107.72	105.39	104.08	106.42	105.27	104.49	106.85	106.26	105.75	105.34	105.94	104.95	106.27	107.16	104.68	105.9	106.14	106.04	105.18	106.66	105.63	107.74	106.99	105.96	104.53	105.69	105.44	106.07	106.7	105.62	105.26	107	107	105.04	104.11	105.41
101.8	103.65	101.99	103.18	103.49	103.13	103.67	104.25	102.62	102.38	103.49	102.5	102.81	103.26	104.72	104.86	103.42	103.52	101.52	102	105.11	101.33	105.4	102.91	102.96	103.79	103.7	105.44	102.24	102.97	102.67	103.45	102.94	101.53	104.99	102.49	102.9	104.08	103.05	103.64	102.84	103.8	101.32	104.98	102.8	102.67	102.84	100.25	101.61	104.12
101.31	99.405	100.65	100.44	97.105	98.636	98.61	100.03	100.18	100.5	100.85	102.6	100.37	98.61	100.67	98.218	99.674	101	101.71	101.51	102.2	98.346	100.97	101.13	100.89	100.61	102.18	99.718	99.805	100.35	101.49	100.42	101.37	100	97.033	99.715	99.927	102	99.758	100.47	99.33	100.81	98.977	99.331	100.24	101.93	99.755	100.36	100.02	100.68
108.59	107.24	107.4	108.88	109.84	107.67	107.16	108.39	107.85	107.39	108.52	107.87	109.32	109.35	108.64	107.88	108.16	108.69	109.7	109.59	110.39	108.89	108.32	109.06	108.07	110.39	108.78	109.23	107.58	107.51	107.87	108.92	110.66	110.03	107.87	111.5	107.17	109.78	108.91	109.51	107.8	108.27	109.71	109.39	105.96	107.74	107.34	107.92	110.64	108.59
109.38	109.25	108.07	109.83	107.4	106.45	107.21	106.54	107.62	106.96	106.32	106.93	108.41	107.98	108.13	106.26	109.03	109.05	109.75	107.75	108.07	106.43	108.09	105.76	108.5	107.36	107.98	107.81	106.71	106.98	104.97	110.46	109.28	108.02	108.65	107.88	108.28	108.09	107.45	106.92	107.42	107.97	106.48	107.43	106.3	106.05	107.42	106.85	108.91	108.73
109.55	111.01	111.1	109.51	108.48	111.56	110.1	109.95	111.69	112.48	108.51	109.93	112.27	111.84	109.75	108.19	110.46	108.37	112.14	110.66	110.86	109.44	111.12	109.42	110.49	110.69	109.43	110.36	111.07	112.1	111.16	111.79	111.96	111.01	110.33	110.37	110.85	109.86	110.34	110.23	112.46	109.99	110.27	109.48	112.06	111.51	111.18	111.08	111.16	111.28
104.03	106.17	109.29	105.81	105.73	108.21	106.88	104.02	107.46	104.36	106.95	108.48	103.7	107.64	109.39	108.39	109.65	102.97	106.66	105.08	104.14	107.49	108.12	107.14	103.64	106.78	104.47	105.51	106.7	106.85	108.54	105.77	106.81	105.57	106.53	107.29	105.1	104.57	103.28	103.69	106.41	105.29	107.28	107.44	103.91	109.04	104.36	106.97	107.62	105.88
110.87	109.09	107.91	108.67	108.88	107.95	107.64	106.48	109.57	108.68	107.59	108.41	107.94	107.74	107.83	107.48	108.2	107.02	107.66	109.71	107.02	107.36	106.1	108.37	108.71	108.59	109.87	108.7	107.72	108.39	109.25	108.78	107.6	107.97	109.12	109.76	107.69	110.13	107.21	109.24	107.63	107.65	107.78	107.56	110.45	111.63	107.07	107.86	109.21	106.86
108.21	110.18	104.17	109.02	106.65	109.3	108.52	107.79	105.23	106.49	108.54	108.28	108.82	108.4	107.08	105.77	107.15	106.97	107.04	108.39	106.66	109.39	108.04	109.11	108.47	107.83	109.01	108.16	107.35	108.24	107.68	106.56	109.14	107.17	110.67	107.62	110.65	106.06	110.55	105.52	107.57	107.81	106.16	106.73	104.55	108.22	106.55	108.64	107.92	109.02
104.47	105.6	105.53	104.44	104.34	104.87	107.88	106.1	104.44	105	105.78	106.4	106.76	105.65	105.21	104.5	105.64	107.04	105.84	104.95	106.27	104.87	105.69	104.69	103.57	104.4	103.55	104.61	106.6	104.67	108.7	105.08	104.38	105.78	106.47	106.93	104.4	108.01	105.47	107.48	103.12	106.57	105.72	105.68	106.12	105.86	106.53	104.82	107.12	107.56
110.26	108.38	108.16	108.79	107	107.58	108.93	104.42	106.99	109.92	109.29	107.78	107.85	107.21	108.82	108.08	108.54	107.87	107.28	107.15	108.33	109.32	109.39	108.45	110.4	106.68	108.1	106.7	107.38	107.41	107.67	108.64	106.28	108.7	108.27	108.49	107.94	109.8	107.11	106.42	108.53	110.45	108.28	107.66	107.88	108.53	108.3	107.69	107.37	108.71
105.85	104.95	104.88	107.03	107.08	104.88	104.58	108.56	105.77	105.19	105	107.18	105.79	103.25	105.19	106.87	106.09	107.84	105.81	106.35	105.91	105.31	106.25	104.19	106.66	109	105.12	104.76	104.36	108.22	103.92	105.42	105.44	106.12	107.22	104.2	104.87	104.29	104.01	106.58	107.42	104.43	106.98	102.66	105.43	104.76	105.45	104.92	105.15	105.15
104.26	106.27	104.81	106.45	104.72	104.84	105.98	105.29	106.56	106.68	104.38	104.56	108.54	103.71	104.8	105.83	106.78	107.03	102.84	105.61	104.93	104.62	104.59	105.55	106.82	104.44	105.23	107.31	104.71	107.08	105.06	106.09	105.12	105.57	105.81	104.77	102.99	105.72	102.71	105.46	105.94	104.75	106.47	105.63	103.58	102.32	105.07	105.77	106.33	106.68
106.8	108.06	107.43	108.05	107.67	109.12	110.55	109.71	109.44	111.7	108.55	106.7	108.62	108.6	110.87	108.98	106.94	107.68	110.27	107.66	107.37	109.64	109.13	109.74	106.36	108.83	109.5	109.01	107.81	107.76	108.68	109.48	109.93	108.82	108.84	109.3	107.93	108.76	106.47	107.39	107.82	109.11	107.77	110.29	107.98	107.9	108.35	108.3	107.81	106.78
105.54	105.02	105.7	107.02	105.31	106.17	106.09	103.8	107.56	105.94	104.2	103.45	105.4	106.37	107.18	106.43	106.49	104.84	107.7	105.09	105.45	105.68	105.67	107.05	105.82	105.18	106.79	105.86	105.52	109.75	107.24	106.06	106.53	106.48	104.88	107.48	109.34	105.82	107.6	107.28	105.54	107.48	105.33	108.07	108.14	107.61	105.62	109.47	106.24	106.56
99.873	99.123	96.149	97.204	97.641	99.437	99.611	97.806	100.81	98.379	97.225	98.483	97.688	101.03	100.28	98.036	98.301	96.497	97.947	97.891	96.959	99.703	98.313	95.582	97.482	97.805	99.479	97.47	96.736	96.712	97.681	100.71	100.49	100.41	98.785	97.115	97.123	97.83	98.705	97.506	100.62	98.407	100.02	97.777	100.2	98.754	99.697	100.69	98.443	97.705
99.813	101.86	98.153	99.175	99.373	99.868	100.13	99.775	101	101.83	102.96	100.49	100.3	102.18	99.811	98.707	99.137	100.18	100.76	100.32	99.111	100.69	97.991	100.73	100.19	100.08	98.892	98.118	102.45	99.3	102.37	99.231	100.42	101.95	100.58	99.642	100.16	101.58	99.055	98.654	99.908	99.037	100.8	99.352	101.98	100.01	99.369	98.598	100.9	101.48
100.23	100.25	100.55	99.981	100.25	100.57	101.44	100.21	100.68	101.35	101.09	97.959	99.658	101.2	99.529	100.22	100.01	98.862	101.74	99.626	102.68	99.154	100.33	101.83	96.882	99.858	99.74	98.188	98.103	100.94	99.217	99.513	101.1	100.21	101.18	98.145	99.693	98.932	101.43	101.87	98.554	102.98	100.2	99.013	97.89	100.43	99.87	99.721	99.6	99.693
109.42	110.65	110.48	109.18	112.71	111.75	110.17	109.52	112.05	108.96	111.32	108.28	112.41	110.6	110.52	112.08	108.97	109.96	111.79	109.43	110.6	112.16	111.28	109.77	110.46	109.38	110.62	107.45	111.91	111.65	111.63	107.98	110.08	110.11	111.25	109.54	109.89	110.89	110.73	113.07	110.79	108.63	109.09	109.56	108.75	108.29	112.69	112.64	110.43	110.92
107.16	107.51	108.25	108.89	109.35	109.15	108.83	108.91	107.88	108.41	108.24	109.19	108.07	107.71	110.76	107.96	108.34	107.75	107.77	107.67	108.5	106.49	108.4	109.91	109.51	110.02	107.1	108.91	110.05	107.68	107.94	109.66	109.07	107.32	108.53	108.9	109.95	110.99	108.75	107.02	108.41	109.12	107.48	107.01	106.99	107.74	108.28	107.71	109.97	108.33
109.56	109.66	107.67	107.36	107.85	109.95	107.97	108.45	109.74	108.05	109.54	107.02	108.38	109.52	109.09	107.73	105.48	108.88	108.51	109.36	110.86	108.51	109.21	108.37	109.01	108.29	108.23	108.46	107.24	107.78	109.06	107.88	108.89	109.59	106.69	109.23	107.98	106.82	109.26	106.65	107.02	108.21	107.99	108.76	109.54	105.5	107.87	108.94	108.04	109.09
105.54	106.1	106.31	106.21	104.83	105.62	106.68	108.15	104.16	106.48	106.36	104.02	104.94	105.21	104.84	106.91	102.08	105.98	106.45	107.9	105.85	104.63	105.05	107.63	105.72	106.64	107.33	103.42	104.58	107.03	108.01	107.66	105.63	105.52	105.82	106.47	104.58	104.98	105.49	106.46	105.74	105.42	108.08	104.49	105.99	106.67	106.62	107.96	104.99	104.87
105.15	105.6	107.83	106.99	102.37	106.78	107.83	103.61	104.3	107.37	105.57	103.72	102.79	106.33	105.4	105.75	105.32	103.63	105.68	103.73	107.03	107.88	105.88	106.24	106.38	106	106.66	106.92	108.51	105.66	106.81	104.5	105.69	106.52	107.34	103.8	107.71	105.46	105.31	106.68	104.78	105.08	105.88	105.37	104.94	106.03	105.77	106.84	105.8	105.55
106.52	108.7	109.14	107.91	108.57	113.22	108.5	109.94	108.05	108.97	108.56	108.76	108.82	110.44	107.48	107.11	109.61	106.16	107.12	108.18	108.92	108.01	110.07	108.64	105.83	108.15	107.97	107.86	105.91	111.56	108.51	107.08	111.08	108.42	107.56	107.42	108.32	109.67	107.86	107.45	106.84	108.3	108.21	107.52	108.98	109.18	108.32	110.02	108.58	108.31
106.72	109.36	106.87	106.61	110.85	109.52	108.36	106.81	107.65	108.7	109.45	109.32	108.68	110.36	106.31	108.01	110.49	109.02	108.32	109.25	110.34	106.82	108.18	108.61	107.74	109.29	108.32	107.87	108.75	106.27	110.43	107.43	108.23	109.37	109.65	107.51	108.18	106.55	108.87	107.72	107.57	108.71	110	107.37	107.91	109.85	106.83	107.01	107.8	109.11
99.429	96.773	97.536	99.484	98.19	97.98	97.57	98.248	98.571	97.387	98.607	96.361	96.97	98.98	98.152	98.713	98.108	96.98	97.347	97.413	95.263	98.605	99.186	99.489	97.856	96.334	99.95	98.035	98.538	95.82	98.327	98.104	98.586	97.366	98.006	97.541	97.537	97.905	97.683	99.012	98.431	97.848	97.067	96.435	97.431	95.181	99.482	98.811	97.803	97.353
99.766	95.589	98.031	98.334	98.501	97.644	97.216	98.418	95.775	97.348	98.012	99.356	99.125	99.771	96.409	98.448	99.496	100.76	97.408	100.97	99.325	95.702	100.49	96.885	100.05	100.63	97.899	97.069	97.646	97.799	95.687	97.472	97.832	97.132	96.741	96.986	96.059	97.403	96.887	97.512	98.701	97.066	99.042	93.813	96.032	98.391	98.299	97.504	98.132	97.594
107.94	110.15	108.11	107.49	109.31	107.27	108.68	109.45	109.78	108.61	107.55	107.35	106.77	109.56	108.06	108.16	107.6	108.3	108.93	107.94	110.19	108.7	108.2	108.55	108.9	108.11	105.78	110.05	107.92	108.08	107.35	107.04	107.34	106.77	109.61	110.75	108.18	109.25	109.83	108.41	110.3	107.28	108.57	107.79	106.69	109.39	108.83	110.73	109.76	107.56
105.62	109	106.52	109.27	107.35	107.35	109.32	106.28	108.82	106.58	107.37	106.42	110.45	105.45	107.92	108.7	107.04	107.78	105.39	106.63	109.46	105.73	109.63	109.53	105.74	109.11	107.68	106.88	108.62	107.32	107.51	107.86	108.68	108.5	107.92	107.78	110.21	107.35	107.65	109.94	108.52	107.27	107.09	106.4	106.75	106.67	108.4	106.5	108.85	108.85
101.28	100.73	100.36	97.405	98.703	101.81	99.636	99.777	100.04	100.67	98.459	99.357	100.18	97.626	99.946	99.586	100.22	100.13	99.681	99.406	101.67	100.01	99.483	100.46	100.06	98.834	102.29	100.36	100.69	100.28	97.643	99.237	98.965	102.52	100.85	100.55	102.27	98.513	98.696	99.867	100.92	101	100.23	98.419	100.32	100.36	102.89	100.87	101.62	102.4
105.5	106.29	105.33	107.82	105.39	107.52	106.73	107.29	105.97	105.11	106.99	105.83	105.16	106.21	104.45	104.51	105.59	104.36	105.36	104.9	105.48	104.74	104.76	107.33	105.47	106.38	105.84	106.85	108.39	104.73	106.71	104.46	105.5	106.75	107.25	104.57	106.79	106.95	105.66	105.66	104.58	106.22	105.91	105.94	105.69	108.1	105.19	104.57	107.41	107.82
103.62	107.17	108.06	105.5	106.41	105.88	105.79	106.09	103.48	106.76	104.62	104.22	106.43	106.42	105.87	104.89	103.8	105.88	107.3	103.11	104.39	103.75	105.36	106.94	106.53	107.78	105.67	106.25	105.46	106.53	106.96	105.23	105.45	105.14	106.21	103.59	105.1	105.53	105.39	106.21	105.56	107.5	105.94	105.46	106.2	105.62	105.95	105.61	105.38	106.14
107.69	104.6	103.46	103.18	105.47	104.58	106.01	105.2	104.27	107.06	108.32	106.54	104.28	105.42	103.46	105.34	106.3	106.44	105.19	104.24	107.07	104.71	104.72	104.23	103.89	104.91	105.67	104.6	103.82	104.45	104.8	106.57	106.27	106.84	104.87	105.05	104.5	106.03	106.35	105.25	104.08	106.41	105.47	106.08	105.28	105.36	103.84	106.12	105.42	106.66
104.37	99.309	98.974	101.22	99.35	102.22	102.02	99.876	103.47	99.811	100.5	99.375	99.147	100.45	100.72	101.55	100.66	101.16	98.839	100.99	100.73	100.86	100.87	99.223	100.51	103.7	103.73	102.1	99.528	99.418	101.78	102.36	100.69	104	100.93	102.03	102.38	97.415	102.22	99.411	99.226	100.23	100.73	102.69	102.77	102.02	101.96	98.605	101.2	100.8
104.18	105.8	108.42	107.09	105.57	104.64	106.68	106.09	103.8	106.77	106.69	108.49	103.67	108.15	105.95	105.88	106.1	108.75	107.51	108.2	105.86	107.69	106.42	105.05	105.48	105.73	106.3	105.75	104.48	108.46	106.67	106.42	105.45	107.67	106.41	104.62	104.78	107.79	106.49	106.11	105.68	106.4	107.92	108	105.65	107.35	105.33	105.81	106.35	107.45
106.88	107.09	107.12	105.01	104.97	107.34	106.48	108.08	104.22	106.08	105.16	105.58	106.98	105.42	105.33	106.59	107.75	107.67	104.13	107.54	106.45	105.16	106.19	107.29	107.16	107.27	104.15	106.61	107.68	104.72	104.24	107.23	109.48	106.18	106.91	106.45	106.07	109.39	107	106.77	107.14	108.16	108.03	107.48	105.7	107.51	108.52	105.2	105.33	105.99
106.09	105.08	105.51	105.38	105.99	105.9	106.25	104.36	104.96	104.53	105.54	106.2	106.03	104.93	106.65	106.14	106.47	104.19	103.79	105.67	106.22	106.14	106.58	105.26	105.18	104.25	107.57	104.46	105.85	108.07	107.88	106.26	104.7	106.28	104.04	106.37	105.11	103.55	107.2	105.82	105.63	104.51	106.77	105.7	105.33	104.7	107.34	104	104.65	104.32
98.566	99.496	98.352	98.745	98.441	98.532	98.535	97.651	98.104	98.321	98.265	96.08	96.369	98.209	98.448	97.118	97.466	99.176	96.974	94.617	98.439	98.742	97.969	99.076	96.722	98.938	96.684	97.996	95.099	96.449	98.451	98.36	99.44	99.097	97.905	99.922	96.819	98.266	99.442	100.1	96.958	96.312	99.383	98.913	99.856	99.598	96.678	97.579	97.115	98.267
101.51	100.86	100.81	101.71	101.72	101.43	100.93	100.31	100.91	101.24	100.14	99.439	101.69	102.95	99.606	100.95	100.24	99.819	101.07	100.99	100.66	99.746	101.88	100.49	100.43	100.55	99.116	101.06	100.06	101.44	100.93	101.76	99.857	99.671	99.114	102.58	102.67	102.23	97.867	98.314	100.34	102.18	99.17	102.77	100.84	102.68	99.375	99.636	101.04	101.43
99.763	100.44	101.28	100.74	101.62	99.977	99.291	99.045	99.59	101.04	100.35	100.63	100.52	98.921	100.42	99.858	102.96	101.27	100.24	97.441	101.23	99.367	102.42	100.58	100.27	100.83	99.874	101.21	101.87	101.35	101.93	99.716	101.91	101.68	101.86	99.725	101.6	98.239	101.51	101.59	100.13	99.531	101.08	101.37	100.42	101.81	99.442	101.4	99.77	101.91
105.61	106.21	106.14	105.46	105.59	106.18	105.27	108.95	107.15	106.1	104.87	107.27	107.22	106.94	107.79	106.18	106.55	107.77	106.29	106.64	106.85	105.33	107.35	109.63	108.91	103.06	108.26	107.24	105.66	105.05	105.8	108.62	105.13	106.37	106.65	107.89	105.36	108.37	106.16	108.16	109.18	105.74	106.77	103.9	106.03	106.29	104.74	105.29	106.73	106.36
104.04	106.47	105.9	106.38	104.12	105.96	104.96	105.37	107.18	105.26	105.54	105.13	107.87	105.21	105.08	104.1	106.51	104.71	106.84	105.93	105.58	105.32	105.08	104.49	104.31	105.8	105.53	106.21	106.29	103.74	106.51	106.01	103.21	104.18	107.77	105.24	105.76	104.29	104.44	106.03	106.42	105.72	107.32	107	106.43	102.96	105.84	105.22	107.12	106.7
108.25	110.29	106.94	107.89	107.24	107.38	109.05	107.15	106.97	108.58	107.83	107.83	107.33	108.8	107.49	106.29	107	105.73	107.76	107.59	107.13	106.82	107.82	107.65	107.58	108.53	105.38	107.82	108.25	107.95	108.24	109.19	108.14	105.72	108.86	106.98	107.75	106.49	107.94	109.27	107.18	109.32	108.25	107.83	107.1	106.84	106.98	106.43	107.82	107.85
104.58	107.38	108.47	107.58	106.76	106.68	104.97	105.92	105.55	106.25	107.82	107.24	107.04	105.89	107.62	105.59	106.24	107.3	106.57	106.67	105.77	106.29	105.85	106.6	106.44	106.41	107.73	110.38	106.67	106.62	107.27	106.39	106.18	107.14	107.07	106.72	105.32	106.15	107.51	106.91	107.34	105.9	105.83	105.57	107.56	106.51	105.82	109.7	104.71	106.67
101.88	100.02	99.238	100.99	101.89	102.27	98.704	98.19	101.57	102.21	99.625	100.94	101.87	99.993	101.92	100.86	99.132	100.06	101.46	102.26	103.08	99.25	98.358	99.734	103.73	100.5	100.47	100.62	99.702	101.06	101.54	102.5	100.38	100.88	103.02	102.36	100.35	99.987	100.57	99.136	100.03	102.01	98.219	99.666	101.06	99.175	101.93	101.82	100.39	101.19
106.42	104.51	104.66	102.8	104.86	105.67	106.41	106.71	104.91	106.26	105.38	105.33	104.15	106.8	105.96	106.24	106.18	106.06	106.55	106.59	106	105.02	104.53	105.86	106.86	103.92	104.72	105.69	103.34	104.88	105.53	106.42	105.99	105.54	106.94	104.3	104.01	106.36	104.27	106.94	105.82	105.23	107.12	106.37	106.17	104.45	105.98	107.4	105.08	106.6
107.67	105.53	105.89	105.53	107.03	106.41	105.98	107.49	104.8	106.3	106.4	105.51	107.7	106.35	107.18	107.3	107.3	106.84	104.8	106.62	105.79	104.85	105.42	106.09	106.95	103.71	105.47	104.8	106.68	104.17	107.83	106.46	103.98	107.69	104.89	105.87	105.63	106.1	105.24	108.01	106.71	106.7	108.69	105.54	105.95	104.72	106.22	105.82	105.44	105.76
106.34	107.26	106.44	107.47	109.85	105.01	106.93	106.67	105.71	106.02	107.54	105.83	104.99	105.72	106.35	105.91	105.78	104.18	107.19	106.6	106.52	105.18	106.34	106.06	104.91	106.86	106.12	106.89	106.57	101.91	105.8	106.01	104.46	105.46	106.66	106.24	105.57	106.39	106.71	105.79	106.42	105.6	106.54	104.54	104.47	103.94	106.88	103.45	107.67	106.01
98.335	97.232	100.01	98.821	96.977	96.883	96.618	98.891	98.039	99.381	96.034	97.985	100.44	97.673	96.528	97.686	97.988	97.53	96.397	96.81	101.35	97.323	98.062	99.044	96.525	97.382	99.961	100.47	98.965	97.943	98.274	97.123	98.892	96.661	98.005	100.68	98.241	100.12	99.31	98.197	97.962	99.063	97.641	98.033	97.334	97.786	99.671	97.997	96.622	99.638
97.032	97.826	97.478	99.38	97.453	96.653	97.942	96.491	97.711	99.139	98.133	97.483	99.111	98.862	95.695	99.203	100.94	98.563	96.154	97.606	98.301	98.765	98.763	100.35	98.477	99.059	99.165	99.515	98.707	98.358	97.946	99.64	97.741	98.292	98.003	97.466	97.457	98.155	101.49	99.317	96.9	97.833	97.962	100.24	98.174	98.6	98.966	95.948	96.525	96.684
100.05	99.751	98.95	98.685	101.57	100.83	100.54	100.86	100.04	98.818	99.092	99.643	101.25	101.09	100.75	100.3	102.35	99.932	99.019	99.929	101.76	98.146	101.12	99.68	101.01	99.725	99.956	99.872	100.64	102.14	99.824	100.89	100.82	99.509	99.209	101.98	100.98	101.82	99.168	99.855	101.1	100.71	97.833	98.684	98.175	101.04	99.4	100.61	100.38	98.052
98.526	100.93	99.643	97.793	97.789	97.529	98.125	98.34	98.866	98.747	99.519	99.618	98.34	99.045	99.425	98.846	100.2	98.248	97.328	98.989	100.74	98.106	97.146	100.15	97.772	98.997	100.44	99.687	99.035	96.467	97.865	98.851	99.351	100.9	97.993	98.29	98.895	100.21	99.808	97.833	99.418	97.83	98.648	95.731	97.407	97.496	99.476	102.11	98.838	99.64
109.49	108.92	109.91	108.36	109.57	107.62	107.79	110.26	109.6	108.19	109.18	108.89	108.05	107.14	108.02	110.46	107.61	108.54	108.46	107.57	106.5	109.49	107.77	109.9	108.43	108.9	108.28	110.61	108.2	110.55	109.56	110.65	108	108.29	108.57	108.36	107.08	106.52	107.58	109.73	108.69	106.97	108.75	107.89	108.44	108.59	109.94	109.65	110.88	109.03
98.933	101.49	101.88	101.12	101.3	99.919	103.32	99.263	100.66	101.84	102.18	102.29	97.536	99.942	101.29	101.96	101.6	100.73	100.66	101.79	99.787	102.03	101.49	99.609	101.26	103.83	100.32	100.61	101.39	102.01	99.057	99.525	101.7	101.39	100.07	101.29	104.45	99.398	99.123	99.349	100.56	100.77	101.85	101.9	101.26	96.937	101.35	101.22	101.02	102.1
107.54	108.76	109.36	106.87	106.67	106.95	106.52	107.76	106.81	107.43	108.15	108.3	108.3	106.05	108.77	108.73	108	107.09	109.59	107.73	107.87	107.29	107.55	108.29	108.06	107.25	108.22	107.1	108.08	108.94	104.96	106.93	108.87	105.08	108.55	109.39	105.87	108.83	107.08	110.38	108.39	108.97	107.96	108.39	108.71	106.3	106.87	107.17	108.71	105.41
107.23	107.5	107.83	108.11	109.38	108.21	106.85	107.43	108.9	108.07	110.18	108.08	107.69	107.22	107.11	107.68	109.63	108.98	109.04	110.2	108.5	106.87	109.52	108.09	107.29	106.93	106.35	110.71	109.35	109.18	108.88	106.59	108.46	109.5	107.03	109.2	106.57	109.34	107.43	107.28	108.06	109.05	108.82	107.11	109.02	109.68	107.13	107.67	109.41	107.49
110.34	107.55	107.62	107.37	107.79	108.25	107.83	108.85	105.43	107.17	107.37	107.61	108.59	105.79	107.53	106.3	107.68	107.07	107.15	110.2	108.49	108.26	108.71	107.08	108.96	108.24	107.69	108.27	107.96	107.82	105.81	106.91	107.45	108.08	108.98	107.52	109.23	107.83	105.9	108.99	107.97	105.82	109.53	108.24	107.47	107.96	106.04	108.89	107.92	109.31
108.66	110.17	105.05	107.71	108.97	107.86	109.03	107.49	109.8	106.66	109.08	108.1	107.88	108.65	106.42	110.14	108.68	109.13	109.08	107.49	108.06	105.64	108.04	106.89	106.69	109.48	106.75	108.51	107.08	107.49	106.74	107.79	107.36	108.6	108.35	108.04	107.69	107.59	109.27	105.44	107.39	109.04	110.13	107.05	110.12	107.79	109.79	108.78	108.62	107.58
104.73	103.29	105.4	105.38	103.29	105.59	103.7	107.94	104.5	104.26	106.7	106.34	107.14	102.96	104.29	107.32	105.45	104.82	105.9	104.91	105	105.71	104.76	106.81	106.99	106.47	107.78	104.06	106.37	106.9	106.68	103.95	106.87	104.12	106.98	107	106.04	106.94	105.48	109.13	106	105.62	103.96	104.25	105.55	103.06	103.67	106.78	105.95	103.82
98.778	98.289	99.668	99.297	99.024	98.351	97.359	99.095	97.862	99.229	96.335	95.547	97.352	100.1	100.08	100.31	98.916	99.855	98.646	100.75	100.06	97.672	99.111	99.256	100.14	98.41	98.029	101.89	99.852	98.068	100.01	99.31	98.573	99.151	99.93	99.502	99.108	99.974	97.912	99.623	98.835	98.401	98.409	96.966	98.917	99.096	99.088	100.1	98.316	98.506
108.34	107.7	106.93	105.45	109.79	107.92	106.92	109.93	108.74	109.35	107.64	106.98	106.06	107.57	107.43	109.28	108.36	108.39	108.92	110.29	106.79	108.27	109.37	111.04	109.46	107.36	106.79	107.95	107.94	109.89	109.14	107.52	108.03	106.36	108.13	109.19	109.84	109.37	110.89	108.55	109.3	106.69	107.19	109.58	107.03	109.67	110.2	108.46	110.08	109
101.69	100.9	100.96	102.01	100.43	101.05	100.88	101.86	101.07	100.9	100.72	100	100.25	100.08	102.49	100.5	103.04	100.84	99.451	100.67	103.33	102.89	102.21	102.48	101.76	100.37	99.314	101.58	101.32	99.568	102.48	100.45	101.3	102	99.721	101.44	102.44	100.01	99.347	99.337	101.06	100.61	104.21	100.69	103.65	101.1	99.235	100.03	103.3	102.31
108.71	108.04	108.29	106.42	108.63	107.22	107.49	109.01	108.83	109.79	107.38	107.85	109.25	109.65	107.72	109.3	107.59	108.51	109.66	108.72	107.61	107.99	110.71	107.23	110.38	108.45	109.21	109.5	108.86	107.71	107.8	110.82	108.91	109.38	110.55	110.44	108.07	107.43	108.34	108.22	110.18	109.06	108.33	109.48	109.69	107.98	108.78	109.37	108.97	109.9
108.03	108.59	108.19	107.45	107.36	108.53	108.32	109.59	109.72	106.9	105.82	107.08	107.01	105.44	107.12	107.92	109.76	109.37	107.35	107.95	106.09	107.49	107.32	106.63	108.99	106.82	107.96	108.1	107.33	107.86	107.34	108.12	109.44	105.78	107.14	108.16	108.61	107.34	110.07	110.13	109.8	106.66	106.14	107.57	107.13	108.14	108.46	107.44	106.33	106.59
110.28	109.03	110.92	111.3	112.26	110.11	111.11	110.78	112.49	110.66	110.31	108.86	108.07	109.7	109.54	111.49	112.39	108.57	109.01	112.15	111.36	110.31	108.54	110.59	112.5	110.59	108.6	109.66	109.14	108.85	110.38	109.17	111.75	112.75	110.66	110.02	113.11	110.45	109.19	111.24	108.59	110.77	110.35	109.64	108.35	110.13	109.88	108.81	109.39	110.27
107.38	107.34	105.07	107.63	106.29	106.63	106.83	107.09	108.78	109.02	107.13	105.38	109.78	106.19	107.57	106.86	105.61	105.95	106.87	108.43	108.19	108.1	104.09	104.8	106.24	106.67	106.86	105.37	107.45	105.93	105.74	107.95	105.94	108.37	107.86	109.19	106.84	105.4	105.26	105.89	105.62	104.19	108.21	105.74	105.05	108.18	106.75	107.43	106.38	105.37
109.34	111.17	108.97	111.6	112.18	111.04	110.86	111.63	110.25	111.16	112.44	112.04	109.65	110.39	108.94	108.22	110.08	110.72	109.41	109.86	108.71	106.78	110.99	110.75	111.43	113.83	109.23	108.86	109.98	112.12	111.84	111.35	111.25	112.04	110.33	110.77	111.92	109.51	112.53	111.56	111.04	112.62	110.03	109.18	109.34	110.59	108.19	111.81	111.08	109.54
104.02	108.11	104.83	105.94	105.65	105.79	106.65	104.04	106.94	105.54	104.58	106	106.9	106.66	106.72	106.99	107.1	106.99	105.66	106.41	105.86	103.47	106.16	104.8	105.33	105.76	106.12	106.74	104.97	104.75	106.91	105.1	105.61	105.43	104.21	105.42	106.42	106.01	106.25	104.92	105.62	105.75	105.45	105.12	105.86	106.97	106.61	106.88	105.91	106.63
104.53	105.27	103.22	106.79	103.1	104.9	105.22	105.78	103.37	105.46	105.36	104.44	104.75	104.45	105.08	105.72	105.19	107.69	107.07	105.21	107.04	108.17	104.03	105.72	106.05	104.03	106.2	106.67	106.24	103.82	107.13	107.26	104.92	104.4	105.74	102.84	106.15	103.64	106.15	105.86	107.13	104.82	105.31	105.07	101.44	105.27	106.63	104.6	105.13	105.85
96.977	98.395	98.012	99.454	98.295	96.712	98.648	97.967	96.782	100.45	99.258	97.203	100.67	97.109	97.527	97.79	99.034	97.41	97.17	99.401	97.408	99.891	97.064	97.474	96.676	97.16	98.53	98.704	98.723	98.189	98.245	98.775	98.141	100.21	99.776	98.358	97.602	97.714	99.384	98.402	97.581	96.859	99.657	97.936	98.522	99.376	98.764	98.435	98.721	98.757
108.47	109.41	110.5	109.2	109.29	108.58	105.99	109.92	109.75	109.05	110.4	108.86	112.2	109.45	107.9	108.99	108.48	110.59	111.48	107.67	107.94	109.09	106.33	108.04	110.9	110.02	107.46	110.84	107.58	108.96	108.36	110.09	109.57	108.56	107.29	108.04	106.17	108.42	108.2	105.95	108.07	109.51	109.8	108.74	108.96	109.14	108.27	109.02	111.4	108.47
107.19	105.11	106.07	108.14	105.97	106.23	104.44	107.53	107.24	108.9	106.36	105.12	106.17	107.39	106.46	104.22	104.46	108.37	106.63	107.86	106.75	105.65	106.86	105.7	107.87	105.52	106.66	106	108.4	106.24	105.46	104.66	107.73	106.29	107.68	105.95	105.79	108.44	106.46	105.4	106.96	106.35	106.63	105.63	106.92	106.37	107.59	108.17	107.03	105.5
108.34	109.18	107.97	106.28	108.81	108.3	108.85	110.95	110.05	109.03	109.11	107.72	109.17	110.07	107.58	106.74	107.2	108.47	108.9	110.12	108.96	109.84	107.73	109.46	109.5	107.69	108.9	107.46	107.24	107.19	108.11	106.49	109.8	109.12	107.64	108.48	106.82	106.9	108.85	107.1	108.88	109.28	107.62	107.75	109.41	108.4	108.09	107.96	110.73	110.04
109.81	107.73	106.63	108.2	108.92	109.01	109.07	109.71	107	109.93	110.24	109.92	107.71	109.57	108.44	111.25	108.65	108.22	109.59	107.51	108.8	108.36	108.25	109.1	110.44	107.39	107.35	108.8	107.68	110.18	109.54	106.84	109.11	106.71	108.54	109.7	108.18	107.47	110.49	108.56	108.34	106.87	108.35	108.86	108	108.19	108.32	109.74	106.69	106.49
105.52	106.61	104.94	107.12	107.15	106.03	106.71	106.8	104.94	103.63	104.03	106.48	108.23	106.18	104.88	107.36	107.21	108.44	105.93	106.33	103.77	103.49	105.78	106.1	105.88	103.63	105.03	104.66	104.81	106.38	104.74	105.38	105.91	106.13	107.21	105.49	107.23	105.34	106.97	105.76	104.65	105.39	106.58	107.19	105.49	104.98	106.37	106.53	104.61	107.11
108.79	109.12	108.99	110.64	109.23	112.43	110.31	108.69	110.39	110.54	112.57	110.03	110.56	110.04	111.39	108.76	111.73	110.51	112.4	111.39	110.46	110.75	111.69	111.52	109.96	110.95	111.11	110.26	109.37	112.21	109.55	110.81	111.55	111.02	107.45	110.36	109.24	112.19	110.36	109.67	111.32	110.54	110.95	109.38	110.98	110.41	111.14	110.2	112.69	112.6
106.1	104.98	107.08	106.14	108.59	104.34	105.17	104.51	104.62	105.67	106.14	107.02	106.58	106.44	106.83	106.52	107.45	106.1	107.38	104.94	107.06	107.66	106.94	107.09	104.76	103.57	105.56	106.22	105.83	106.59	106	105.57	105.18	108.28	105.59	106.56	106.66	104.02	106.26	106.06	108.19	105.64	108.17	107.89	105.24	106.88	107.21	107.83	107.34	107.81
104.71	104.69	105.74	107.24	104.99	106.05	105.51	107.72	105.68	106.21	106.36	105.6	107.81	104.6	106.97	106.05	106.23	106.1	105.21	103.36	104.15	106.85	104.04	104.46	104.25	102.67	106.28	106.81	106.99	106	103.04	102.35	104.77	105.47	105.02	107.43	104.03	106.27	105.39	107.52	104.16	105.44	105.75	104.73	105.99	106.85	104.9	105.31	105.46	107.61
106.63	105.95	105.55	107.03	107.87	108.17	107.03	108.37	109.79	107.83	107.43	108.65	108.65	109.8	109.69	105.54	106.29	107.99	106.86	108.81	107.85	108.91	108.13	107.7	106.6	108.94	107.8	106.6	107.26	108.83	105.77	106.82	107.83	108.77	107.21	106.84	108.73	106.8	107.63	104.83	108.48	107.26	107.98	109.11	105.38	105.23	108.63	108.08	104.81	105.91
104.15	105.28	106.05	104.45	107.64	107.6	104.72	106.01	107.5	106.71	105.91	105.66	107.14	108.17	108.33	105.76	106.73	105.61	103.73	106.83	105.71	105.9	105.66	106.94	107.16	107.38	104.85	106.41	105.97	105.99	106.38	104.79	104.88	107.64	104.47	106.5	105.06	107.58	106.05	105.75	105.47	108.13	105.18	104.86	105.94	105.4	106.41	107.44	106.02	105.73
103.99	106.27	107.91	105	103.97	105.03	104.46	105.85	108.6	103.6	104.67	108.26	108.56	107.13	106	106.49	105.47	103.49	104.82	105.44	105.37	105.01	105.81	102.82	105.96	107.24	106.19	106.66	105.36	106.17	104.42	106.58	105.59	105.45	104.29	104.88	103.08	102.4	107.37	103.52	105.61	104.91	104.93	107.65	105.1	104.99	106.89	106.87	102.97	107.09
107.7	105	105.34	102.16	104.24	105.54	105.3	105.75	106.51	104.86	103.29	104.41	105.71	106.76	106.45	105.87	104.29	106.16	107.24	105.6	104.68	105.04	105.35	105.95	105.94	107.68	106.17	103.8	103.76	104.56	107.28	105.45	107.4	104.7	104.12	103.84	103.86	106.07	105.79	104.35	104.63	106.84	105.09	105.79	101.74	105.85	104.43	106.66	106.37	105.26
106.42	104.56	104.03	107.79	105.23	106.61	104.76	104.25	106.57	107.11	104.31	105.94	105.94	104.22	107.25	105.75	105.66	105.5	106.6	104.6	106.81	105.54	104.39	108.3	104.99	103.89	104.05	106.45	105.85	106	103.89	106.59	104.71	107.64	106.28	105.01	105.36	107.53	106.43	106.35	104.82	102.84	105.43	105.37	106.42	106.36	107.27	104.41	103.56	104.31
103.14	106.49	107.31	106.19	106.17	104.91	107.12	106.43	104.87	105.63	103.86	107.08	106.87	105.88	105.46	104.56	106.99	106.83	104.06	106.33	106.4	105.65	106.03	107.07	103.19	103.27	105.02	106.24	105.29	105.09	106.12	107.05	106.4	106.89	103.65	106.48	105.3	106.44	105.49	105.71	105.67	105.76	103.46	107.98	106.72	106.9	105.75	107.19	107.61	105.95
104.71	105.48	105.86	105.45	105.69	106.04	106.77	106.36	103.93	105.99	104.98	105.48	107.77	104.99	105.99	105.03	107.15	108	107.12	105.19	105.35	104.35	106.53	106.88	105.16	106.01	105.37	106.25	106.13	103.9	104.95	105.47	104.19	108.99	107.8	107.33	105.54	105.02	104.85	105.32	104.9	105.52	105.34	104.13	104.78	105.63	106.4	106.32	102.95	104.88
99.295	99.576	100.22	98.61	98.621	100.29	98.089	100.09	96.165	98.011	98.661	98.103	98.925	100.37	98.464	100.81	99.857	98.353	100.35	98.344	100.63	97.908	95.295	97.037	99.157	98.826	101.31	99.048	98.875	98.699	100.85	100.33	97.872	98.064	97.917	99.039	97.694	97.805	99.384	98.946	99.686	100.54	99.038	99.432	101.48	97.105	98.668	98.5	99.036	98.271
97.86	100.61	97.592	99.852	100.84	97.61	99.914	100.85	100.6	99.369	97.928	99.212	98.536	99.5	97.557	100.34	96.914	99.291	99.578	99.374	98.964	100.87	98.574	98.555	100.36	98.761	98.15	100.77	97.975	99.758	98.836	98.449	102	101.09	100.78	99.679	101.51	101.6	99.878	99.685	98.274	99.928	99.447	99.99	98.748	100.13	97.84	102.63	100.24	99.823
109.05	107.31	108.96	107.92	106.4	107.41	107.94	110.92	107.12	108.08	107.71	107.26	107.42	107.38	108.89	108.73	107.4	106.19	107.97	110	108.42	106.59	108.02	107.02	107.75	106.77	106.64	108.7	108.04	106.73	108.86	107.86	108.9	108.35	108.24	108.73	106.81	105.47	107.82	108.88	106.75	108.06	108.68	106.77	106.77	108.46	108.97	109.82	107.27	108.17
102.56	106.53	108.06	104.72	105.76	105.4	106.97	107.19	106.04	105.97	105.42	105.82	105.21	107.43	105.9	104.43	103.53	105.36	107.16	106.37	104.95	106.18	104.07	105.86	104.64	106.9	106.39	106.67	105.05	104.99	107.52	103.91	104.42	106.3	106.14	106.18	105.24	107.18	106.57	104.94	104.74	107.49	103.67	104.39	106.08	104.71	106.82	108.82	104.35	108.14
106.82	106.16	108.17	108.47	107.2	107.21	107.97	108.33	107.53	107	108.6	110.6	108.5	106.39	105.33	106.8	110.44	110.09	106.7	108.89	108.16	108.74	108.38	107.33	105.69	109.62	106.05	109.43	107.12	109.55	107.16	109.95	108.11	106.28	107.82	109.44	107.72	108.46	106.82	107.45	108.36	106.12	110.1	109.41	107.8	108.24	105.48	107.42	108.4	110.78
106.95	108.16	106.03	103.64	105.23	104.54	105.66	105.76	106.66	105.62	105.02	105.14	105.54	105.08	103.33	105.22	105.67	106	106.36	104.96	102.99	104.13	106.1	104.35	105.71	105.97	105.71	104.47	102.56	104.1	106.32	104.15	104.74	104.44	106.83	106.48	103.68	105.2	107.35	104.8	106.29	103.53	105.03	104.69	105.49	103.93	105.73	104.72	103.69	103.78
100.07	100.13	97.976	99.975	99.216	98.323	100.03	100.3	97.091	99.519	100.03	98.964	102.73	98.897	98.939	98.711	98.293	98.08	98.675	97.816	99.367	96.548	97.638	97.746	97.943	96.091	96.351	97.765	100.2	100.65	99.046	97.73	100.43	99.633	97.03	95.927	100.94	100.35	101.9	100.94	99.03	99.86	98.588	99.565	99.959	98.669	98.907	98.463	98.133	96.419
107.27	108.18	108.85	109.59	107.54	108.37	109.15	108.86	108.63	109.35	107.97	109.3	109.72	107.48	108.47	107.49	109.57	108.91	108.84	110.35	107.73	108	108.52	109.66	110.25	110.31	107.25	104.6	107.73	107.52	107.44	109.74	110.33	108.17	108.22	106.56	107.99	108.8	106.02	108.02	110.65	108.01	109.37	108.84	109.07	106.29	110.92	109.3	108.9	106.42
108.41	106.89	105.64	106.15	107.03	106.17	105.01	107.36	106.81	108.02	106.58	106.57	105.97	106.94	106.81	105.11	106.86	105.3	107.14	105.32	107.83	106.86	108.28	106.25	104.96	104.79	104.86	105.21	107.31	106.41	105.89	105.24	107.39	105.76	106.9	105.2	107.02	104.55	106.91	104.3	108.84	107.41	104.39	107.72	105.52	106.92	108.55	107.08	105.6	108.63
105.45	105.77	104.65	105.18	103.69	108.17	105.77	106.62	104.75	104.15	105.72	105.44	107.4	105.23	106.34	105.96	107.4	104.75	104.94	104.18	105.36	106.5	104.1	105.41	104.97	106.1	103.64	105.39	107.21	107.03	104.45	107.13	106.95	107.19	106.61	105.68	106.8	106.47	106.47	104.72	105.45	104.92	106.22	105.16	106.31	106.83	107.2	108.37	107.39	104.17
100.06	100.98	99.597	99.899	100.85	99.258	99.609	99.214	99.529	98.09	101.85	99.203	99.587	100.16	101.11	99.892	98.403	97.076	96.54	100.16	98.486	101.17	99.405	100.31	99.496	100.7	102.09	100.88	99.908	100.06	98.082	98.92	99.666	100.32	101.11	100.22	101.8	100.23	100.23	101.33	99.269	98.983	100.68	100.5	101.01	98.387	102.31	99.92	100.54	100.48
100.8	97.575	96.707	97.119	99.492	98.796	96.371	97.87	98.483	98.331	96.929	97.088	97.222	96.536	98.429	99.758	98.478	98.47	97.141	98.029	97.748	97.548	99.466	98.709	99.557	98.755	97.686	99.536	99.123	97.857	97.694	97.962	97.777	100.07	99.046	99.05	98.447	97.146	102.72	97.268	98.78	97.884	97.149	97.286	97.11	97.207	99.261	98.936	98.574	96.649
103.3	104.02	102.78	102.2	100.68	103.47	101.63	101.61	103.02	103.71	103.3	102.59	102.57	103.26	103.61	103.68	102.99	99.947	103.95	102.01	102.06	104.84	102.3	101.91	102.25	103.47	102.91	102.61	100.99	103.5	103.99	105.86	101.93	102.71	102.85	104.17	104.41	102.61	103.04	103.62	102.04	101.87	104.27	103.88	104.51	104.23	101.02	103.66	102.11	102.49
110.23	108.8	107.46	109.76	108.55	108.56	107.53	107.52	109.16	106.37	109.05	109.19	107.04	107.86	107.27	108.47	107.57	107.44	108.64	106.22	107.48	109.27	107.21	110.98	109.59	108.96	108.16	108.08	108.58	108.4	105.4	109.73	107.38	108.24	107.25	108.2	109.49	106.82	107.99	107.31	108.66	106.1	106.54	107.54	108.51	108.29	107.75	107.48	110.44	107.88
108.66	110.08	108.26	108.38	109.79	109.06	107.3	109.43	108.53	104.37	107.06	106.14	107.15	105.9	111.6	108.18	107.55	107.2	107.21	109.04	107.91	110.54	107.74	108.77	106.73	107.17	109.12	106.75	109.59	106.87	106.72	110.35	108.14	108.26	106.71	108.04	106.58	107.86	108.49	106.51	108.8	106.58	107.69	107.91	107.46	105.81	107.63	108.24	108.25	105.85
105.58	105.19	104.66	107.94	104.25	105.54	107.02	106.05	105.18	105.11	104.49	104.63	105.65	105.26	105.56	105.41	103.51	103.97	105.52	105.98	103.85	107.35	105.37	104.79	103.33	105.04	106.15	105.7	106.1	102.5	105.12	106.39	103.18	102.76	106.66	105.67	104.39	104.56	105.6	104.03	105.22	105.41	107.83	105.91	106	104.23	108.16	107.75	103.88	104.67
97.373	99.025	100.22	98.86	98.878	96.1	97.407	98.772	97.278	98.762	96.947	97.885	97.788	98.273	98.092	97.965	98.02	99.097	100.61	99.25	96.557	99.911	99.15	96.354	98.475	99.821	100.32	98.373	98.91	97.984	96.863	99.068	97.192	98.512	97.79	99.223	100.52	98.715	97.423	98.906	99.723	98.604	99.009	96.414	97.94	96.502	98.676	98.437	96.248	98.678
106.35	106.21	107.93	107.38	106.62	107.22	108.7	108.69	107.86	106.18	105.32	108.1	106.83	107.73	107.41	109.1	109.07	107.98	106.77	108.1	107.61	106.27	108.8	107.45	105.8	107.42	108.11	108.07	105.05	108.65	109.04	109.37	107.26	106.75	105.7	108.34	108.17	107.5	109.65	107.17	107	110.12	108.6	107.71	108.99	106.94	108.65	107.42	108.05	110.34
106.48	105.81	106.35	104.92	104.91	106.58	106.41	107.39	103.96	106.73	105.95	105.42	106.77	105.34	107.28	106.09	104.31	106.2	106.87	104.86	103.49	106	106.29	104.1	105.04	105.41	106.84	102.75	107.67	106.8	104.19	105.82	104.87	103.47	105.24	105.62	105.63	106.38	106.26	104.83	105.67	107.18	107.46	105.1	107.16	105.63	109.33	105.47	105.81	106.21
106.23	107.13	105.32	105.07	107.67	106.62	107.47	104.36	104.72	107.41	104.75	105.4	107.2	106.77	105.98	105.81	105.39	106.47	105.27	102.85	106.07	107.13	107.27	105.49	105.7	109.75	106.55	105.67	105.77	106.73	104.92	104.48	105.27	107.17	105.94	104.59	104.69	106.17	106.89	106.22	107.31	107.14	105.78	106.72	106.76	104.84	106.01	103.37	104.74	105.89
109.67	106.8	106.88	109.06	110.45	108.96	109.01	108.05	109.73	107.33	109.3	106.14	110.02	111.28	108.75	107.37	107.91	106.43	109.22	108.88	110.37	109.52	107.98	108.4	108.38	109.18	107.96	109.45	106	109.12	111.04	112.57	109.41	109.15	108.19	109.34	109.78	106.19	108.24	108.69	108.89	109.63	107.89	108.78	109.14	108.93	108.39	109.95	108.26	110.12
111.45	110.91	109.72	110.55	110.01	110.86	111.4	109.09	110.75	109.36	109.65	109.91	110.02	109.34	110.68	108.86	109.27	111.01	111.98	108.63	111.49	111.3	110.52	111.15	111.8	111.49	110.54	110.49	111.25	109.15	109.42	110.67	110.82	108.59	107.14	110.06	108.03	109.78	109.9	107.23	109.24	111.56	107.97	112.14	109.28	109.47	110.41	110.31	109.87	112.15
105.33	105.82	108.63	107.29	105.23	105.69	105.04	107.5	105.35	105.25	106.77	103.79	105.74	104.9	108.33	106.86	105.37	106.68	107.59	105.6	104.71	106.45	106.71	107.06	105.08	105.04	106.32	106.05	103.42	106.83	106.93	104.71	106.87	106.43	105.85	106.2	105.27	105.91	104.44	106.5	104.47	105.26	105.51	107.51	105.81	104.95	107.35	105.34	107.12	105.61
107.68	106.89	107.84	106.97	107.86	107.3	109.59	107.73	107.89	108.72	108.49	109.12	109.16	110.31	109.66	107.49	109.81	108.08	108.16	109.52	110.88	107.36	108.18	109.1	108.46	109.41	107.89	106.95	108.56	107.24	107.64	110.84	109.8	109.16	109.36	106.52	108.22	108.57	110	108.2	108.22	106.54	110.05	109.88	107.6	107.05	108.99	109.1	110.47	109.59
105.18	104.17	106.95	105.98	104.91	105.84	106.28	108.24	103.18	106.21	106.72	105.22	108.93	104.8	103.83	105.68	104.76	105.26	105.1	104.29	104.99	104.04	106.65	106.46	105.08	103.99	108.32	105.16	107.63	108.27	107.91	104.43	106.13	104.67	106.59	105.37	107.88	104.93	105.12	104.06	103.98	106.74	105.76	106.88	102.84	105.36	104.03	105.69	104.08	104.24
107.35	108.63	108.01	110.81	109.94	106.49	108.26	106.02	108.51	107.03	108.53	107.24	108.19	107.19	108.13	106.83	109.91	108.85	109.15	109.38	106.39	109.67	108.66	108.49	110.22	110.53	110.22	108.08	109.33	110.68	110.22	109.6	108.6	110.04	109.93	106.72	108.92	108.92	106.39	107.06	110.53	107.95	107.34	110.09	106.17	110.77	109.66	107.49	109.16	108.6
97.124	98.259	100.41	96.792	97.762	98.362	100.15	96.823	97.111	96.044	99.854	98.292	97.488	98.31	100.37	97.773	98.104	99.224	96.265	96.919	98.05	99.287	97.599	97.09	96.175	96	97.917	97.286	99.685	97.547	96.938	97.061	98.527	98.593	99.124	98.673	99.577	101.09	98.595	98.209	96.582	98.195	97.625	97.194	99.763	98.324	97.656	98.627	95.276	98.251
107.55	105.46	105.44	104.27	106.48	108.68	103.76	106.57	105.72	106.47	105.91	105.76	104.54	105.66	104.93	103.89	103.75	105.25	105.88	107.04	104.46	106.75	106.29	105.91	105.47	103.65	105.07	106.73	104.02	104.47	104.82	104.89	104.78	106.89	107.07	104.8	107.08	106.21	104.37	105.51	106.2	105.95	105.5	105.69	105.76	105.21	105.8	105.46	106.81	104.36
104.11	106.18	105.24	106.72	104.77	102.07	106.94	106.88	105.06	105.29	107.13	104.02	105.73	104.82	104.88	106.7	106.62	104.84	105.43	107.02	103.88	108.97	106.3	108.45	104.45	105.92	105.21	106.52	106.29	105.68	103.97	104.03	105.6	104.19	105.47	105.65	107.34	105.06	103.77	101.15	104.09	104.61	105.65	105.63	106.79	104.19	105.15	105.93	108.35	103.82
106.09	109.44	107.92	105.48	106.2	107.46	105.45	107.7	104.74	107.32	107.22	108.25	104.51	107.45	105.51	106.77	106.64	106.71	107.26	104.38	105.6	108.08	109.02	105.12	105.39	106.96	105.48	107.59	107.52	106.91	108.25	107.92	105.83	107.98	106.73	107.46	104.76	107.38	105.88	106.17	104.71	108.3	106.32	107	106.4	108.93	107.55	105.68	106.43	105.95
99.5	97.896	98.654	101.57	102.07	101.47	98.589	98.295	100.17	98.261	97.922	100.1	100.35	98.736	97.921	96.265	98.608	100.88	100.34	99.783	99.305	100	99.628	98.866	99.156	97.954	98.87	97.828	97.732	99.601	98.475	98.582	98.935	98.726	98.312	98.572	99.568	101.28	98.789	98.144	98.318	97.984	98.58	99.712	96.804	97.041	98.126	98.225	98.853	100.08
108.45	107.04	106.15	107.44	106.53	106.21	107.08	107.97	107.53	107.17	107.96	105.72	106.03	106.87	105.31	107.07	109.44	109.08	107.72	108.61	106.54	106.83	106.6	106.03	108.19	103.85	106.97	105.92	107.84	105.03	103.95	106.72	108.62	108.32	107.68	105.27	106.18	103.95	106.19	105.14	106.49	106.49	107.32	106.65	106.05	106.67	106.88	107.13	104.71	105.17
107.86	107.91	107.31	107.04	108.51	106.02	109.93	109.41	107.68	106.92	104.98	106.97	107	107.4	107.44	107.63	107.7	109.1	106.62	108.32	107.93	111.04	110.18	108.26	107.28	107.82	108.43	105.84	106.61	109.68	109.01	108.59	109.74	109.11	107.79	106.35	108.15	110.7	110.05	106.24	108.97	107.71	107.43	107.13	109.46	109.73	108.77	108.18	109.63	109.34
106.25	104.97	106.94	106.33	104.52	107.12	106.05	106.98	106.57	105.84	106.4	105.73	107.12	105.8	104.66	104.16	106.2	107.71	107.17	108.95	106.27	108.59	108.01	107.7	108.36	107.24	105.37	106.08	105.95	105.63	106.49	106.2	106.43	107.87	106.07	103.51	105.87	106.38	106.2	106.76	107.57	108.07	105.52	105.61	104.53	106.45	105.97	106.39	109.67	107.59
109.83	111.2	108.92	111.72	109.49	109.17	111.29	109.24	110.29	109.73	111.51	110.45	109.79	108.95	111.08	109.25	107.68	110.79	109.07	109.41	110	108.73	111.7	112.25	109.49	110.1	110.97	110.43	110.04	110.21	112.11	109.39	110.14	108.57	110.1	107.55	110.7	111.76	108.77	111.37	109.31	109.04	109.75	109.07	113.18	112.5	109.68	109.29	113.1	111.61
109.77	109.36	109.99	109.81	110.2	110	109.14	110.41	110.26	110.82	110.05	109.12	111.17	110.23	108.15	109.27	113.72	108.99	112.46	110.03	109.88	111.72	111.53	109.3	112.53	110.61	110.22	108.45	113.07	109.17	110.21	108.96	109.98	108.36	111.12	109.97	109.58	109.07	108.64	110.5	110.63	110.4	110.73	109.69	111.77	110.46	111.28	108.58	110.35	108.46
105.85	104.12	107.59	105.83	106.85	104.37	104.96	104.32	107.74	104.15	105.46	106.66	107.24	105.01	106.11	107.28	106.08	105.74	105.84	106.29	105.03	108.57	106.44	104.86	106.43	107.59	106.69	106.28	104.75	104.97	106.18	104.96	107.6	105.76	104.8	106.93	105.63	105.18	104.17	104.34	106.44	104.49	105.91	106.35	107.78	104.85	106.96	105.8	106.09	106.71
99.665	98.213	102.35	99.412	100.04	101.9	101.56	101.82	98.795	96.709	99.617	99.342	101.85	101.37	102.55	100.64	100.77	100.31	101.47	101.63	98.893	100.06	100.89	100.97	98.768	100.15	100.71	99.693	101.99	101.77	100.78	101.21	100.4	99.655	101	102.09	101.27	100.25	101.41	101.17	98.434	99.062	103.44	100.25	101.54	100.2	101.7	102.25	99.737	101.31
105.36	105.03	105.3	106.31	105.97	106.17	104.19	108.12	106.59	104.52	108.85	106.9	105.91	105.72	107.18	104.12	104.6	105.23	105.93	104.75	103.07	105.32	103.89	107.13	106.84	105.78	103.78	102.91	105.02	103.84	106.24	108.34	105.7	104.71	106.17	103.47	107.36	103.95	107.11	103.76	105.5	108.11	104.31	103.77	106.29	105.18	104.41	106.38	106.17	105.75
97.494	98.878	97.747	99.459	97.791	98.161	97.476	100.11	98.046	98.662	98.124	99.26	97.097	96.285	97.607	99.761	98.733	95.653	96.755	97.225	99.407	99.784	98.447	98.103	96.993	98.468	99.217	96.383	97.521	96.736	98.885	97.566	96.773	98.808	100.76	95.837	98.52	98.159	97.092	97.724	99.028	97.812	99.911	98.325	98.338	97.311	98.264	99.079	98.012	98.25
106.79	109.75	107.43	108.87	107.17	108.35	107.68	107.76	109.4	105.54	107.46	108.55	108.41	106.9	108.72	106.78	105.48	106.65	106.91	109.56	106.7	110.49	107.11	107.04	107.09	107.05	109.91	107.48	107.45	108.92	108.47	108.2	108.68	108.12	107.59	108.03	108.11	109.17	108.49	107.92	109.13	108.05	105.61	107.33	108.1	106.39	107.56	107.67	107.37	108.09
107.38	105.32	106.6	104.59	106.98	106.28	105.81	103.65	104.58	103.65	107.06	107.1	105.16	107	106.86	107.83	104.33	104.25	105.78	105.22	105.08	104.36	106.54	107.97	103.94	105.51	105.7	106.87	104.67	107.34	104.65	106.32	105.48	107.38	107.6	107.19	106.17	105.97	104.97	105.69	105.98	105.34	105.1	107.85	106.26	105.17	106.77	106.42	105.55	106.05
105.12	106.41	105.02	106.47	104.25	104.87	104.97	104.65	107.14	106.66	108	106.44	105.12	106.78	105.59	103.65	105	103.79	107.59	105.07	104.45	106.04	107.06	105.37	105.42	106.5	104.56	105.35	106.14	103.5	103.7	106.34	104.2	108.61	105.68	107.2	105.91	104.56	107.55	105.16	105.83	106.33	105.63	106.17	106.22	105.39	103.61	107.2	104.25	108.21
109.02	104.7	106.85	107.75	106.08	107.43	106.1	107.05	107.8	106.39	107.28	107.01	106.34	107.69	105.21	105.87	106.19	105.69	106.59	106.37	108.08	106.45	107.4	106.02	105.3	105.64	107.1	106.56	105.75	105.46	104.28	107.34	108.91	105.28	102.45	106.12	106.08	103.48	108.08	106.51	107.43	107.56	107.74	108.71	106.43	107.36	104.44	106.55	106	105.42
98.702	97.367	97.047	97.739	98.16	97.315	97.714	99.707	98.734	97.375	97.218	96.613	97.921	98.293	97.033	96.096	97.406	97.651	99.111	96.991	98.102	98.282	98.052	99.535	100.38	96.745	96.451	97.762	95.787	97.881	98.621	96.149	97.265	97.995	97.76	95.658	99.789	98.343	99.898	98.203	98.199	99.147	98.308	99.024	98.312	98.256	97.349	99.613	96.487	98.551
103.66	107.06	104.84	106.31	105.54	104.67	105.14	104.61	106.5	105.33	105.23	104.03	104.6	106.05	105.73	105.76	106.2	108.31	104.83	104.95	107.82	106.02	105.19	104.88	104.82	105.98	106.45	103.1	102.92	105.51	107.3	105.16	104.72	104.53	105.25	104.13	107.72	104.81	106.05	105.74	107.01	105.98	106.71	104.07	107.78	106.14	106.13	106.22	104.09	104
105.5	104.99	105.13	107.09	104.34	105.01	106.26	106.01	105.62	104.44	106.49	105.21	103.78	106.74	106.58	102.42	106.46	105.92	105.96	106.75	106.84	106.07	103.88	104.16	107.18	105.21	107.23	106.12	105.45	106.71	104	106.63	108.1	106.17	106.07	104.19	104.09	106.26	105.2	105.75	106.74	105.4	107	104.8	105.67	104.59	106.42	109.32	105.84	104.92
100.56	102.77	97.986	101.3	100.84	100.86	101.71	100.57	101.7	101.57	101.69	100.7	100.36	101.88	102.61	100.04	100.14	102.42	101.28	102.22	100.27	101.94	100.91	100.97	100.23	101.65	99.982	100.44	101.24	101.84	102.16	101.28	102.31	101.07	100.94	100.79	102.01	100.93	101.32	100.4	99.752	101.14	100.73	100.78	102.16	99.956	102.05	99.207	100.37	99.633
100.16	102.44	99.977	101.35	101.37	100.31	102.78	99.82	97.856	99.873	101.7	100.83	103.26	100.14	100.51	100.26	102.93	97.715	100.75	100.8	103.9	101.51	100.91	99.745	100.67	100.35	100.32	101.72	100.7	100.32	100.63	101.24	98.927	101.46	98.79	100.39	98.222	100.28	99.151	102.29	99.593	100.82	99.393	99.868	101.57	99.878	99.589	100.59	101.27	100.47
109.29	108.67	110.01	109.3	109.71	107.62	109.54	107.1	108.47	109.25	110.27	108.06	108.04	107.41	108.58	108.83	107.55	109.04	108.57	110.2	106.11	109.21	109.44	110.14	110.22	109.82	111.71	108.04	107.43	107.84	107.16	109.2	107.9	110.05	109.72	109.22	109.38	107.03	110.18	107.48	109.62	109.13	109.02	108.01	109.01	109.97	106.41	108.22	107.83	109.13
108.73	108.59	107.72	108.54	109.65	108.67	108.81	108.72	108.58	107.68	107.52	105.92	108.94	108.1	107.93	108.87	107.89	111.1	107.95	107.87	109.07	109.01	109.54	108.08	109.49	109.54	108.26	106.71	106.61	109.59	110.07	106.6	108.52	108.33	108.39	108.61	107.51	107.56	108.15	105.71	109.29	108.4	107.9	107.74	108.02	108.28	106.84	110.87	108.53	109.74
106.35	106.43	105.63	106.44	104.73	105.52	105.75	105.69	107.79	107.6	106.04	106.61	107.39	103.53	106.4	106.46	103.25	106.21	106.34	108.14	108.17	105.9	105.52	108.34	106.77	106.68	107.68	108.14	104.62	109.42	106.89	107.48	106.93	104.89	106.33	106.35	107.58	106.65	107.28	108.82	105.88	105.06	106.26	105.88	105.85	106.46	108.35	106.52	105.34	106.35
104	104.23	105.56	104.57	104.69	105.74	104.95	103.96	105.1	106.17	105.46	105.88	105.49	106.08	106.55	104.2	104.3	106.43	106.82	107.7	107.36	105.21	107.74	107.53	103.85	106.05	105.42	104.67	106.08	105.65	104.79	104.11	106.64	104.96	106.61	104.34	104.67	107.6	105.78	104	105.59	103.44	105.33	104.95	106.46	106.1	106.78	105.71	105.73	104.37
107.31	105.67	109.09	106.58	106.42	108.1	107.14	107.78	106.26	108.21	108.47	109.01	107.52	108.77	108.6	106.76	105.97	109.3	108.01	107.22	107.54	107.03	107.5	107.92	108.01	107.17	107.59	109.64	106.54	108.78	105.72	109.36	106.33	106.58	108.45	107.97	107.13	108.66	106.12	107.71	110.43	106.02	110.07	107.61	106.28	107.82	108.68	107.79	109.7	107.88
100.6	99.357	102.2	101.1	100.29	101.05	100.32	101.91	101.16	100.75	101.41	99.595	99.123	101.06	103.64	101.62	101.17	101.35	100.3	100.13	99.354	100.94	100.92	102.17	100.53	100.34	102.48	103.66	103.79	100.53	102.84	101.22	100.92	101.4	99.709	101.61	99.781	100.15	101.21	100.72	102.36	98.375	99.969	100.39	101.47	102.14	101.84	99.879	102.77	101.95
106.75	107.56	108.74	107.88	107.69	107.62	109.94	107.48	108.35	108.77	107.12	109.28	109.27	108.25	107.58	106.5	109.13	108.24	109	109.31	109.1	107.74	106.61	108.05	107.76	109.63	107.96	110.84	108.95	108.85	108.26	108.87	106.61	108.92	109.25	107.64	107.03	107.51	106.07	106.51	108.82	108.4	105.85	109.84	106.8	108.81	109.81	108.17	106.53	107.98
104.65	107.62	106.68	104.47	105.26	109.07	107.3	104.66	108	107.51	106.77	105.84	105.4	106.57	108.23	106.8	108.68	106.13	106.61	107.64	107.33	106.48	107.95	107.72	106.08	105.19	105.62	106.25	106.78	106.21	106.91	107.05	108.34	105.63	106.23	106.14	105.65	106.81	107.33	107.07	106.8	105.9	107.1	106.83	107.42	108.27	108.54	108.2	106.7	107.37
107.01	104.08	104.6	105.05	105.16	104.51	105.85	107.1	106.64	106.68	103.67	105.19	104.02	104.52	104.51	105.17	105.15	106.31	107.45	107.23	104.97	104.22	107.11	106.5	105.9	105.08	106.47	105.84	104.01	107.04	106.44	108.35	106.2	105.12	104.73	105.76	104.19	104.31	106.97	104.46	106.11	104.25	105.02	106.71	105.74	107.05	105.21	103.91	104.48	106.63
100.9	101.94	100.87	99.257	98.412	99.206	101.32	98.499	100.88	99.938	100.96	98.81	100.18	100.34	99.969	99.941	99.639	101.76	101.73	98.566	101.79	98.728	101.52	102.94	99.395	99.873	100.87	100.41	100.64	97.59	98.947	100.57	102	102.95	101.11	101.84	99.301	99.123	99.909	99.13	100.82	100.71	99.677	99.191	100.56	101.42	99.404	100.84	101.07	101.97
100.95	98.947	100.87	100.54	101.47	101.22	100.62	102.21	101.61	102.23	102.61	101.15	100.44	98.404	103.08	101.26	100.66	103.31	101.71	101.77	97.482	99.515	98.301	100.22	101.94	102.27	99.183	99.723	100.75	101.1	101.2	99.598	98.504	99.966	99.427	99.333	99.56	101.62	98.986	101	100.17	99.823	98.514	101.1	99.637	99.609	99.888	99.464	100.13	100.5
104.39	107.38	105.7	106.46	103.57	106.64	105.25	103.61	105.27	106.51	105.1	106.17	108.55	107.26	107.75	105.31	102.21	105.97	103.34	105.57	106.13	105.53	106.26	106.62	106.32	106.44	107.4	106.45	103.37	102.38	106.81	108.67	107.37	106.35	107.07	105.14	105.14	106.83	104.48	105.13	107.09	105.21	105.93	105.2	109.54	106.07	105.59	105.81	105.22	103.53
99.244	97.177	98.173	95.698	99.922	98.051	97.004	96.96	97.884	97.585	98.537	98.151	98.784	98.549	98.929	98.663	99.45	99.241	98.062	99.211	95.167	98.272	95.473	96.956	97.329	97.157	99.948	98.232	98.774	99.258	99.423	97.874	97.699	97.841	98.4	96.531	97.539	97.661	97.985	98.42	99.147	98.456	98.988	98.471	95.422	97.893	98.7	98.082	97.679	98.632
99.445	99.739	98.589	101.34	98.052	100.09	100.08	99.269	101.47	99.541	100.11	100.65	100.84	100.72	101.02	101.53	99.299	100.97	101.19	99.307	99.568	102.04	99.716	100.8	99.829	101.4	101.7	100.36	101.85	99.578	103.19	101.61	101.65	100.79	98.565	102.26	101.41	100.46	99.95	98.243	102.31	99.635	99.467	99.105	99.747	99.91	100.4	99.777	98.947	99.943
105.65	105.81	104.77	105.66	106.51	105.88	107.95	105.1	106.52	107.18	104.06	106.28	106.44	107.2	105.85	105.23	106.21	106.1	105.83	107.1	106.96	105.8	109.12	106.62	107.01	107.01	107.86	107.04	105.72	108.13	107.53	108.07	108.3	106.1	107.04	106.57	106.09	106.77	105.85	106.96	107.43	107.52	108.12	106.76	107.92	108.77	106.75	105.92	104.9	107.94
98.193	101.98	100.37	100.18	100.38	103.32	99.42	100.31	102.14	101.33	100.44	99.464	99.846	99.657	100.43	103.69	100.83	101.51	100.23	101.2	99.766	98.562	100.07	99.129	100.62	98.797	102.46	101.6	99.471	100.45	99.798	100.23	100.95	101.18	100.11	101.48	100.01	100.59	99.694	99.874	98.576	99.309	101.01	99.411	98.724	99.241	99.955	101.15	100.03	98.822
109.89	109.16	106.83	108.82	108.43	109.32	108.29	109.86	108.07	108.34	108.66	110.11	107.39	107.31	107.05	108.31	109.1	108.54	106.66	108.66	107.24	109.2	109.36	107.45	108.93	109.18	107.76	108.78	106.52	108.76	106.82	107.77	108.39	107.21	109.55	109.88	107.98	110.84	108.26	109.36	107.56	108.36	109.11	110.42	107.16	109.07	109.62	109.55	110.44	107.94
107.55	107.6	105.97	107.02	107.91	109.7	106.66	106.98	107.83	109.62	107.7	105.8	108.05	107.61	106.87	109.99	108.51	108.49	108.89	107.22	107.62	108.45	107.47	107.09	109.44	106.56	107.12	106.75	109.71	108.1	109.25	108.62	108.42	107.57	107.52	106.3	108.23	109.74	110.25	107.52	108.92	104.63	106.56	108.85	107.33	108.28	107.14	107.97	108.37	106.81
100.41	96.507	98.422	98.667	94.993	96.875	98.486	98.992	100.17	98.055	99.337	99.729	96.986	97.619	99.097	97.748	97.344	97.856	98.876	100.34	97.694	98.032	98.743	100.38	96.893	98.902	98.726	98.543	96.666	96.862	98.681	100.08	98.299	97.825	99.96	97.247	99.011	97.926	99.554	97.763	99.467	96.454	96.491	98.374	97.763	95.021	98.954	97.758	99.095	97.605
101.27	101.25	100.02	101.23	99.443	102.09	100.91	102.26	98.738	103.6	102.45	102.42	99.713	101.4	100.46	102.13	99.143	99.671	100.72	102.4	99.561	100.09	101.24	100.36	102.05	100.77	102	101.38	101.85	99.209	101.63	99.795	102.34	100.66	101.59	101.06	100.99	101.05	101.4	100.26	100.82	99.862	97.626	100.16	100.17	99.348	99.667	100.32	101.23	99.257
109.6	106.4	106.42	106.73	107.36	108.27	106.57	105.61	107.77	107.77	107.28	109.75	108.7	110.13	106.01	106.82	106.8	107.9	110.03	109.26	107.1	106.36	106.72	106.98	108.2	108.63	106.49	107.67	107.92	108.91	108.09	109.65	107.54	107.32	106.4	106.52	106.15	107.54	107.33	107.56	109.96	107.99	105.59	110.63	108.43	107.1	109.42	108.84	110.37	105.37
107.3	104.76	108.17	107.15	106.51	107.78	106.09	106.22	105.38	105.56	106.24	105.7	106.55	105.58	108.31	106	107.91	106.52	105.48	109.21	105.5	103.44	106.57	107.63	104.12	106.26	106.47	105.59	106.69	103.62	107.32	106.27	106.8	108.36	106.79	108.92	105.74	106.19	105.73	105.36	106.25	106.42	106.96	106.97	105.37	106.12	107.17	107.21	104.16	107.13
106.28	109.86	105.22	108.62	107.75	109.34	109.22	110.48	108.8	107.05	108.16	108.81	110.65	105.89	109.15	107.08	107.81	109.17	104.72	108.38	110.42	109.14	108.7	107.76	107.12	103.95	107.09	108.68	107.07	109.58	107.77	107.07	106.26	109.69	107.84	108.01	108.66	107.09	107.9	107.55	106.72	106.61	108.73	107.77	105.16	109.1	105.44	108.51	107.93	108.07
107.49	110.99	110.9	108.9	109.98	108.43	106.71	110.55	111.11	110.33	110.12	111.5	112.02	111.67	108.85	110.16	110.39	109.49	110.82	111.13	111.16	110.32	110.27	109.1	109.21	110.31	111.07	108.3	110.44	111.41	109.89	108.52	112.59	109.67	110.39	111.42	108.9	110.29	111.73	110.33	111.25	112.85	111.19	109.57	110.14	111.03	111.03	110.94	110.37	110.99
107.75	109.26	106.92	107.18	109.21	105.5	110.77	107.6	107.28	110.27	107.74	109.51	111.46	107.17	107.72	108.28	107.29	107.06	106.4	107	109.93	106	106.29	107.07	108.67	109.42	106.78	108.34	104.95	107.83	107.84	106.42	109.13	107.33	107.18	105.58	107.29	105.18	107.36	108.11	106.59	109.91	108.39	107.81	107.34	106.94	107.36	108.26	108.53	110.68
102.67	101.11	101.64	100.54	100.86	100.86	100.27	101.14	101.64	99.927	101.29	101.07	101.38	102.93	100.48	101.73	100.83	101.03	102.17	99.381	102.06	102.04	102.83	100.4	100.85	100.51	100.59	99.607	100.89	100.85	100.99	103.27	103.13	97.304	102.54	98.991	99.999	100.94	99.545	101.32	102.84	103.16	100.24	100.38	99.995	101.06	99.264	100.13	99.642	100.76
112.84	108.59	110.23	110.44	109.94	112.33	110.85	109.76	110.34	111.68	112.95	109.54	111.52	109.74	110.43	110.06	113.78	110.55	111.02	110.43	110.92	109.81	112.27	108.48	110.01	110.65	109.22	109.13	110.04	109.98	109.97	109.7	110.52	110.27	110.38	109.03	106.93	109.96	110.08	112.47	110.01	110.43	109.97	110.43	111.07	109.54	110.35	110.25	109.53	109.62
106.86	108.28	107.59	107.69	109.31	110.31	108.44	110.56	108.89	109.51	111.32	109.17	107.87	108.03	108.88	109.74	108.69	107.89	107.79	109.37	109.87	110.68	108.98	108.81	107.97	111.05	109.78	110.43	109.9	109.57	106.63	110.42	112.15	109.51	108.14	108.57	109.74	109.73	108.9	109.68	109.43	110.55	107.95	107.38	107.71	108.5	108.8	107.05	109.2	110.24
106.49	105.14	105.8	106.56	105	105.99	105.55	106.3	106.89	105.87	105.98	104.84	105.37	104.75	106.76	106.7	105.64	105.48	103.99	104.89	105.68	104.87	102.95	107.61	105.58	104.96	105.97	105.01	104.45	104.42	107.14	106.69	106.86	103.5	102.72	104.36	104.71	105.93	106.53	107.16	106.86	106.16	105.4	102.86	103.6	106.6	105.16	104.8	104.26	105.92
107.71	109.62	110.12	107.4	107.1	107.97	110.47	109.28	108.15	107.68	107.91	106.51	107.36	109.83	109.56	108.8	108.29	108.46	108.34	107.86	109.29	106.31	108.93	109.21	108.78	109.13	107.53	110.34	104.61	107.67	110.2	107.56	107.32	109.14	108.89	108.03	106.89	106.62	109.12	107.43	108.98	108.02	107.13	108.89	110.15	107.55	111.18	109.29	109.91	107.74
106.71	107.31	105.36	106.05	105.48	104.52	103.41	105.95	107.2	104.83	104.7	104.19	104.7	105.71	106.65	105.76	104.86	105.71	106.05	105.77	104.46	109.33	105.73	105.36	106.32	105.82	104.67	105.68	106.18	108.83	106.17	103.23	109.14	103.17	102.53	104.58	106.36	105.09	105.09	106.27	104.38	107.8	106.27	104.31	107.35	105.37	105.67	106.17	105.76	103.94
108.02	109.66	109.31	107.05	109.17	106.65	107.79	108.05	109.5	108.8	107.16	108.99	108.45	106.69	107.63	110.41	106.85	108.51	107.94	107.23	110.06	105.17	108.2	105.64	108.65	107.88	108.51	106.41	106.81	104.8	108.01	108.9	106.85	108.18	108.4	107.06	106.01	108.26	107.29	107.45	106.09	108.86	107.11	109.03	106.21	106.91	109.3	108.22	106.85	105.61
105.22	104.22	105.41	107.4	105.37	105	106.73	104.27	104.91	107.03	105.72	105.68	109.1	104.24	103.38	106.04	103.42	107.24	105.13	105.9	105.86	106.23	105.81	107.14	105.18	105.13	105.15	108.22	105.93	107.66	104.42	104.29	103.54	104.2	105.46	106.03	104.07	106.53	105.72	107.5	106.5	106.74	106.92	102.43	106.01	105.62	106.36	105.07	107.09	107.05
101.88	100.57	101.72	100.03	102.01	99.878	98.828	98.929	101.57	99.396	101.28	99.474	99.418	98.507	98.823	101.72	101.22	103.53	100.72	102.82	99.704	100.98	100.6	99.624	98.221	98.826	101.9	100.19	99.476	98.992	101.7	97.518	99.829	100.72	99.759	100.25	98.48	101.72	100.86	99.702	100.4	98.764	100.42	101.94	98.628	99.844	100.87	101.18	99.122	98.393
106.88	105.19	106.77	105.84	107.92	105.39	106.63	104.95	107.12	108.22	106.03	105.68	104.72	106.34	102.86	103.49	105.53	104.69	104.86	105.28	108.08	106.79	107.54	106.08	106.08	106.49	105.01	105.78	104.99	105.65	105.52	107.55	107.11	104.64	105.01	107.13	104.92	107.26	104.81	107.47	106.56	105.77	106.24	105.24	105.12	105.18	106.92	105.06	107.67	103.59
107.09	105.8	106.7	104.21	105.01	103.93	105.24	105.03	107.61	106.13	105.77	107.24	104.87	106.89	105.51	105.88	104.42	104.75	104.98	104	106.26	103.61	106.88	107.88	105.33	106.22	105.45	105.29	107.99	105.95	104.9	105.87	104.6	104.57	107.51	105.14	104.42	105.61	105.42	105.08	106.38	106.31	105.96	106.21	104.86	103.96	106.21	105.68	105.15	103.69
109.29	108.71	107.79	108.88	108.33	110.23	110.31	108.64	109.05	108.22	108.59	108.98	107.82	107.44	108.14	109.41	107.65	107.48	109	108.78	107.99	108.55	108.86	107.46	107.82	109.82	110.22	109.6	107.71	108.35	110.09	107.98	109.32	109.44	108.3	109.41	108.86	108.68	107.22	107.6	109.16	109.15	110.77	108.85	106.9	109.54	106.44	109.87	109.95	108.23
104.93	103.27	108.81	110.21	106.71	106.46	108.31	106.15	108.15	106.94	108.06	104.17	106.53	108.28	105.64	106.37	106.29	107.81	108.03	106.7	108.08	107.7	105.57	106.28	105.64	107.55	106.16	108.72	107.33	107.18	107.2	107.82	106.54	104.63	105.81	107.05	106.28	106.58	107.51	107.08	107.46	106.87	105.62	104.34	104.62	106.49	108.14	108.73	105.84	106.58
107.18	101.95	106.31	103.15	105.59	105.96	104.41	107.16	106.68	106.26	105.29	103.34	105.39	106.9	106.41	104.49	108.3	107.23	104.73	108.98	107.98	104.2	104.3	108.56	105.2	105.75	106.32	106.49	104.31	107.26	108.25	105.97	105.22	104.29	104.25	106.22	105.66	106.32	103.69	106.46	106.86	106.27	104.79	106.69	105.66	105.58	106.03	104.43	105.56	107.16
106.01	104.81	107.79	103.96	105.62	105.87	105.56	104.84	105.44	106.18	106.08	103.91	106.37	104.88	106.67	105.82	104.95	105.82	103.67	105.22	103.33	106.19	105.61	104.72	106.77	105.64	107.19	106.94	108.73	104.07	106.82	103.95	105.39	105.67	106.65	108.16	106.16	104.12	105.79	103.32	106.38	107.34	104.93	105.36	106.95	105.31	106.08	107.66	105.38	105.98
104.95	107.96	110.04	108.14	110.44	107.54	106.86	109.63	109.11	108.9	106.81	108.42	108.9	108.08	111.24	107.44	107.21	105.79	108.37	107.28	106.01	107.53	106.58	110.06	108.87	106.02	106.91	105.77	108.34	110.03	107.6	106.79	108.18	109.41	106.4	109.1	105.59	106.4	109.56	108.67	107.33	106.28	105.85	109.44	107.25	109.03	107.42	106.86	106.56	106.39
106.86	109.06	109.32	110.05	109.27	107.19	108.74	109.69	108.6	105.83	107.08	106.31	108.98	108.79	109.08	107.78	107.96	107.5	108.83	107.94	109.85	108.22	108.33	108.77	107.18	107.44	108.18	106.24	108.57	109.16	108.94	108.63	106.93	108.92	106.2	109.17	109.1	109.21	108.49	109	109.16	108.94	109.76	107.99	107	108.46	105.74	111.32	104.88	109.42
106.41	107.87	109.97	108.58	109.38	109.17	107.47	108.72	107.84	109.05	109.34	110.59	106.74	107.67	106.58	108.3	109.12	106.66	108.48	105.07	107.43	107.25	107.26	107.68	107.26	108.2	108.23	109.37	109.36	105.94	105.94	105.52	108.41	108.39	107.92	106.39	110.22	105.88	107.31	108.27	107.44	108.95	105.69	107.21	106.99	107.63	106.96	109.13	107.74	108.52
107.54	107.38	108.12	108.29	107.32	106.9	108	107.72	108.28	106.49	106.73	107.62	108.63	108.66	109.19	107.44	108.17	106.27	110.07	107.76	107.64	107.82	107.8	110.06	105.5	109.05	106.57	105.83	107.96	105.79	107.2	107.03	107.94	106.53	107.92	106.88	109.26	108.2	107.47	106.57	108.48	108.58	107.01	108.3	106.72	107.22	107.78	106.94	107.07	107.55
107.35	107.06	105.33	106.47	106.3	107.38	110.14	107.66	108.92	108.6	108.83	104.1	106.1	107.73	110.32	110.13	106.03	108.43	108.26	108.26	107.29	109.07	105.64	106.62	106.96	108.3	106.79	107.76	106.6	108.84	105.86	107.01	108.6	107.73	106.43	106.86	106.4	108.68	108.66	110.06	106.84	108.13	110.22	109.79	108.1	109.93	108.83	108.02	105.28	108.17
106.62	109.62	111.05	108.44	107.23	109.16	107.43	108.37	108.46	109.63	108.83	109.5	108.61	107.31	110.6	108.4	108.36	109.59	110.47	106.87	107.29	109.23	108.32	108.2	107.52	107.46	111.18	108.42	112.7	107.57	107.62	109.92	108.28	109.57	108.59	110.14	109.28	109.76	109.3	106.74	106.67	109.29	108.38	108.25	109	106.81	110.21	108.66	108.57	107.15
108.23	107.33	107.61	104.35	105.45	105.74	104.8	106.4	104.97	105.59	106.37	106.88	105.92	106.11	104.85	106.86	105.41	104.42	107.8	105.17	106.45	106.01	105.84	108.17	105.79	108.23	105.91	106.51	106.38	105.78	104.15	108.39	106.23	107.51	106.61	105.9	107.04	105.07	108.21	106.81	107.18	108.91	106.3	106.59	106.17	104.04	106.31	104.71	107.85	107.61
107.81	108.85	107.2	109	107.12	108.16	109.47	108.52	108.7	110.19	108.8	108.84	108.44	108.45	107.01	109.9	107.44	109.05	107.91	106.98	108.96	108.8	108.26	108.49	105.81	109.09	108.92	107.91	109.03	108.9	108.23	111.06	107.96	107.88	106.05	109.84	108.17	108.55	108.55	107.68	109.28	108.41	108.82	106.74	108.97	107.56	110.41	107.56	108.68	109.05
108.36	107.55	110.23	110.33	108.72	107.92	106.3	110.36	109.03	110.48	108.13	111.88	108.78	108.09	108.26	110.01	109.97	106.72	108.22	108.16	109.33	109.97	105.81	108.24	108.93	104.94	109.62	107.04	108.93	107.76	107.63	106.38	110.03	109.25	108.58	109.82	108.27	111.09	109.58	107.68	108.09	107.18	110.63	107.05	108.92	106.62	107.89	107.45	108.07	106.37
99.846	100.33	101.96	98.824	101.22	101.41	100.21	100.06	101.8	99.552	102	99.129	98.763	101.39	100.05	100.59	101.28	100.25	99.449	99.932	99.896	100.42	101.74	99.142	98.672	98.955	101.03	100.41	101.12	99.66	100.33	102.69	100.35	99.74	99.586	100.96	100.89	100.16	100.99	100.04	101.27	98.409	100.86	98.537	101.26	97.98	99.815	101.73	100.28	102.79
104.77	104.8	103.37	104.33	107.99	105.8	104.36	105.35	106.71	103.79	103.52	104.62	107.46	106.01	106.47	107.32	104.86	107.87	106.3	106.18	105.83	105.92	105.63	105.33	104.74	105.55	107.06	104.74	103.58	105.05	105.17	104.25	104.13	106.44	105.41	104.73	106.58	107.05	105.82	107.01	106.09	105.47	104.53	107.9	106.99	105.87	105.69	105.23	107.24	104.51
97.654	96.709	99.788	95.88	99.382	98.081	98.857	96.252	94.288	96.143	96.469	96.357	98.842	96.62	95.796	97.785	98.607	98.198	97.134	98.703	98.196	96.322	98.451	98.098	98.032	96.642	98.105	98.236	94.799	99.298	97.961	98.505	97.524	98.555	94.805	96.745	98.75	98.311	97.54	97.126	98.508	101.07	98.046	99.274	97.636	97.49	99.222	97.05	97.106	97.451
110.51	110.96	110.06	110.02	111.71	111.15	111.51	110.48	111.49	109.54	112.61	110.31	111.39	110.38	108.9	113	109.8	110.26	108.29	111.54	110.6	110.76	108.3	111.42	109.34	111.81	109.99	108.6	109.03	110.28	111.96	111.85	109.16	111.42	110.11	108.35	111.58	111.47	110.31	112.13	110.92	111.55	112.27	111.99	108.14	109.33	108.73	110.62	112.11	108.96
106.87	106.88	106.38	106.03	105.48	106.77	105.99	105.95	104.38	106.96	103.87	107.92	107.36	107.51	107.81	105.4	106.32	107.38	107.67	105.22	105.31	106.87	106.27	107.11	106.69	107.42	106.35	109.04	105.67	106.24	106.24	106.52	106.87	105.7	107.09	104.33	105.67	108.67	107.45	107.7	106.09	105.58	107	109.17	105.47	105.29	107.99	106.76	108.31	104.97
101.55	100.12	98.846	97.749	100.6	98.971	101.11	100.19	101.1	100.58	101.22	100.06	101.78	100.7	100.92	101.37	103.28	99.586	101.47	99.342	101.25	99.751	100.92	101.74	97.728	101.25	101.06	101.44	96.751	99.726	100.88	101	101.76	101.33	99.907	101.71	99.537	101.13	98.786	101.69	100.07	101.47	101.32	99.988	98.866	99.892	101.65	102.84	100.26	98.661
108.43	109.47	109.26	110.58	109.07	108.92	106.81	107.11	108.3	108.88	107.36	108.51	106.73	106.76	106.65	107.59	107.46	109.88	107.16	108.47	109.98	108.6	107.83	108.83	107.66	109.43	108.92	105.48	108.93	109.05	108.29	108.97	107.52	107.1	109.91	107.42	107.2	107.81	110.23	110.12	106.82	106.4	107.96	107.96	107.51	109.93	108.94	108.04	108.15	108.71
109.69	110	111.2	107.09	111.3	108.84	111.26	109.84	109.56	107.62	111.29	112.06	109.89	109.83	111.82	110.33	111.42	110.47	109.73	108.39	108.41	109.15	111.42	109.31	110.76	111.08	111.22	110.97	109.3	109.35	110.79	110.41	108.34	109.47	108.02	110.8	110.07	110.65	110.63	109.08	110.77	108.9	110.05	109.63	110.68	109.48	110.44	109.3	109.66	111.44
103.99	104.56	103.26	106.64	105.24	104.52	105.58	103.61	107.4	104.53	104.2	105.26	108.47	104.28	105.98	105.57	106.65	104.66	106.68	105.27	105.46	108.56	105.65	106.06	106.72	106.01	106.71	105.03	103.9	105.49	104.09	106.08	105.15	104.23	105.06	103.88	105.83	107.36	105.18	106.22	105.56	105.4	104.24	106.93	105.24	107.26	106.03	106.26	106.92	105.8
109.58	106.24	108.37	108.22	109.07	106.77	108.45	108.41	107.25	109.22	108.6	108.42	108.55	107.77	108.52	110.68	106.53	108.72	108.14	108.5	108.83	107.2	108.98	109.06	107.76	108.73	109.34	108.56	106.45	111.27	108.9	107.57	108.31	109.37	106.12	110.33	108.14	106.75	108.7	107.85	108.05	106.78	107.39	109.4	106.44	108.26	107.22	109.24	106.05	107.81
96.954	98.671	98.708	97.788	98.976	97.488	98.167	100.44	98.757	98.13	97.708	97.779	96.8	99.667	95.821	97.198	97.017	97.848	96.636	97.73	97.237	97.412	99.232	99.871	97.693	97.004	97.127	99.289	96.292	95.076	96.753	97.45	99.527	98.967	99.468	97.127	97.182	99.196	97.799	100.03	97.208	99.421	99.366	96.611	97.19	97.597	97.822	97.394	98.301	96.869
99.309	98.815	98.129	99.194	99.807	99.307	100.74	97.15	98.124	97.293	99.106	101.34	97.515	100.24	98.327	98.533	99.216	99.564	98.627	99.07	98.019	100.32	98.162	98.82	97.411	100.2	99.568	99.649	98.779	98.18	99.686	100.55	98.649	96.238	99.14	99.865	97.935	97.812	98.962	98.938	99.684	99.177	99.278	100.58	99.569	99.829	100.47	97.431	101.73	99.505
105.34	106.74	107.68	106.06	105.64	107.56	109.65	105.48	106.99	105.39	105.23	105.72	105.36	107	106.49	106.4	104.39	106.42	106.1	105.53	106.98	106.16	104.75	107.65	107.56	106.08	107.37	105.94	106.45	106.39	104.77	105.88	105.32	105.49	106.15	105.13	106.65	106.65	105.38	106.92	106.5	105.46	107.14	105.55	104.71	106.83	106.41	108.38	108.02	106.71
107.87	105.87	105.65	106.32	106.05	105.01	105.98	104.81	104.51	106.02	105.47	105.22	105.45	106.18	105.83	105.56	105.58	104.28	106.27	105.99	104.12	105.15	106.15	107.28	105.82	106.3	106.49	105.32	106.1	108.14	105.57	105.06	107.65	107.16	105.66	104.77	106.06	105.79	105.86	107.64	104.63	107.95	105.08	106.13	103.84	104.59	104.11	106.46	105.8	104
101.25	102	103.08	104.19	104.49	104.08	103.97	101.75	103.06	100.62	101.16	103.7	102.95	102.07	101.47	103.99	101.96	102.17	102.66	102.71	102.76	102.97	100.42	103.51	102.63	101.33	102.55	105.56	101.51	102.07	102.48	101.46	104.4	101.93	105.18	102.47	101.44	102.19	103.35	103.56	103.1	101.43	104.56	101.62	104	103.25	101.57	104.13	101.89	103.1
107.2	105.43	105.81	106.21	106.17	105.72	103.88	105.86	105.33	104.19	108	106.88	106.12	105.75	105.57	104.04	105.58	105.38	104.11	105.88	105.31	106.48	104.1	106.52	105.38	104.92	105.73	106.97	106.92	108.25	103.7	105.73	107.6	104.39	105.12	105.6	107.99	103.62	104.55	107.17	105.57	104.46	104.77	105	104.47	105.61	104.56	107.01	105.21	106.24
98.971	97.415	99.736	100.14	96.977	97.36	97.545	98.439	97.186	98.694	98.309	97.571	99.125	97.462	98.611	98.26	97.733	97.341	96.926	101.16	97.69	99.356	97.707	96.473	99.244	97.16	98.6	98.66	99.008	97.152	99.023	96.927	98.61	97.324	97.937	97.523	98.343	98.621	96.098	97.464	100.3	101.16	96.87	98.951	96.236	96.887	99.292	97.57	96.731	98.241
108.86	110.12	106.12	105.78	106.5	108.3	107.9	109.88	109.44	108.72	107.8	107.79	107.88	106.41	106.95	106.95	106.16	106	105.99	106.1	108.49	108.49	109.54	106.82	108.78	104.74	107.87	108.21	107.21	108	108.19	108.74	106.83	106.86	109.53	107.51	107.31	106.43	106.89	109.31	108.86	108.72	108.25	106.61	107.45	107.38	109.01	108.64	109.46	108.25
101.14	100.24	99.891	100.72	100.11	100.18	100.09	100.52	104.6	100.27	102.69	99.776	100.18	101.36	102.96	102.04	101.07	98.426	100.67	100.72	100.68	100.79	101.02	103.35	100.88	101.51	100.63	101.46	102.04	101.52	101.3	100.43	101.03	100.69	103.15	101.34	101.66	98.717	102.33	98.848	101.28	101.39	102.41	103.05	103.17	98.909	100.94	102.75	99.774	102.88
100.3	100.45	101.08	100.92	101.81	102.29	101.35	99.086	100.3	99.719	102.12	99.343	99.746	100.85	102.07	102.3	99.804	100.4	100.69	102.3	98.758	100.74	102.04	100.79	100.63	99.625	100.09	100.19	103.25	99.26	102.51	100.02	99.806	101.3	101.44	100.3	100.55	98.694	98.49	100.05	97.915	100.88	99.053	99.866	100.26	98.419	99.259	99.66	102.05	99.492
101.25	101.14	100.55	101.03	99.532	100.83	101.39	100.81	99.415	100.16	100.26	102.33	99.027	102	102.61	99.499	101.91	103.16	100.92	100.51	100.34	100.97	98.998	100.78	100.19	101.37	101.41	101.11	101.39	101.39	100.69	99.314	100.32	102.51	101.43	101.96	101.19	101.55	101.69	100.51	100.02	101.35	100.72	101.73	101.17	104.09	99.645	102.8	101.51	101.43
110.43	109.47	106.96	106.84	106.18	108.43	109.58	105.86	108.25	110.68	109.64	110.28	107.38	110.98	109.17	106.96	108.42	108.37	105.23	107.27	109.53	110	106.11	107.66	107.3	110.46	104.79	107.39	108.73	108.5	108.1	107.65	109.83	108.23	108.8	110.58	109.53	109.86	107.39	108.24	110.69	110.49	105.69	108.39	108.37	107.04	108.57	111.11	108.64	108.41
109.74	110.63	110.77	111.24	111.81	108.6	111.68	110.48	113.94	111.21	111.31	107.35	111.47	110.6	109.16	109.66	111.55	109.16	109.06	110.55	110.58	109.05	109.44	110.97	110.06	109.32	110.96	111.33	109.99	110.24	110.18	111.39	109.93	111.13	111.6	110.71	107.71	111.29	110.76	108.67	110.67	110.36	109.43	110.52	107.06	111.46	108.68	109.46	110.92	112.14
107.29	108.6	109.55	108.27	107.45	108.27	107.43	107.56	110	107.26	108.86	107.09	108.86	109.79	107.79	108.16	111.1	106.64	107.71	109.33	105.38	107.18	108.76	109.25	107.68	107.54	108.86	107.49	108.88	107.79	110.39	109.67	109.73	107.35	106.3	108.03	109.53	106.48	110.29	108.51	107.82	109.83	106.12	109.29	108.34	107.34	109.35	107.62	108.28	106.85
99.902	98.33	101.99	98.48	99.366	99.731	97.061	97.881	97.148	98.788	100.32	99.95	96.963	101.34	98.621	98.096	98.601	100.9	100.87	98.246	98.305	98.744	100.42	98.732	97.587	98.133	100.63	100.22	100.77	98.271	96.857	99.867	98.865	96.842	99.609	97.177	96.642	98.816	100.79	99.465	98.725	98.271	96.389	96.919	97.986	98.457	100.68	100.44	99.381	99.41
104.54	105.56	106.39	106.13	105.99	104.62	103.87	105.53	105.93	104.71	106.53	104.59	106.28	105.26	105.55	107.98	105.93	107.24	105.36	106.22	105.09	105.95	106.69	106.57	105.53	106.17	105.12	104.7	104.23	105.95	105.62	106.64	107.02	105.07	105.37	105.55	106.53	104.78	104.89	104.61	104.3	105.5	106.42	104.71	103.61	106.49	107.69	104.89	105.54	104.11
105.24	107.2	106.4	105.03	105.94	106.79	106.02	106.56	103.71	107.5	103.34	104.82	105.48	104.59	105.7	105.98	107.05	104.64	105.74	105.17	107.37	104.63	106.43	106.09	105.66	106.18	105.31	104.54	106.93	106.76	106.55	103.57	103.13	106.52	105.16	105.86	105.52	107.68	106.31	105.47	105.58	104.94	103.25	105.21	104.91	105.53	105.59	106.33	105.66	104.53
109.47	108.19	108.15	108.61	106.97	107.49	109.02	107.22	109.32	110.05	106.83	109.72	108.43	110.16	107.72	108.92	108.11	109.72	109.33	110.94	110.63	108.55	110.13	109.21	106.81	109.74	107.28	108.02	110.64	108.29	108.35	106.7	108.95	108.79	107.57	110.01	107.82	107.66	108.12	107.84	107.64	108.65	107.23	109.09	109.91	108.65	107.34	108.05	109.15	108.48
107.8	107.97	105.99	109	109.02	110.02	105.3	107.18	107.47	104.91	110.7	107.33	108.92	108.86	109	108.73	108.4	109.84	108.52	105.97	109.72	108.89	108.79	110.31	107.19	108.43	107.88	108.13	110.53	109.94	106.81	109.49	107.14	110.6	108.87	107.22	109.73	109.13	107.68	110.02	110.01	107.91	110.97	108.07	106.74	107.91	110.91	109.05	108.52	108.69
106.8	107.94	106.49	106.52	103.54	106.34	106.77	108.8	107.33	104.74	105.93	105.45	106.13	106.29	105.28	106.64	105.18	105.03	105.69	104.21	103.58	102.91	106.62	107.44	107	104.66	108.78	106.07	106.15	104.57	102.76	105.81	106.18	106.21	105.31	106.37	106.42	107.72	105.53	107.11	106.83	107.1	106.79	106.01	105.58	107.05	105.93	105.39	103.43	106.12
101.07	100.04	100.64	101.73	103.77	101.68	101.55	101.44	100.39	100.59	101.88	101.32	100.78	101.9	101.47	101.82	100.36	100.63	101.33	100.26	101.74	101.35	102.74	100.18	102.28	101.27	100.99	100.88	100.15	99.447	102.47	102.22	99.339	99.572	99.321	101.46	101.27	98.21	101.06	100.47	100.57	100.93	100.51	99.134	97.436	101.59	101.26	99.143	101.4	100.13
105.24	103.71	104.03	107.03	103.25	105.44	102.82	104.59	105.83	105.83	105.78	108.05	104.22	106.4	104.84	104.6	107.08	106.15	104.7	103.29	104.93	106.73	103.97	103.44	106.43	107.51	105.56	105.04	107.02	104.74	104.64	105.31	104.61	106.31	105.84	104.74	102.89	106.19	105.45	104.42	105.4	103.98	104.34	104.34	105.44	104.57	102.64	105.39	106.26	106.19
108.3	108.91	106.78	109.14	108.43	108.32	108.66	108.62	106.83	108.45	108.77	108.81	108.18	109.94	109.84	108.56	107.14	109.92	106.04	108.55	109.16	111.7	108.5	108.91	108.68	111.16	107.62	108.69	108.95	107.27	107.37	107.88	109.33	110.65	109.04	109.87	106.79	108.56	110.19	108.63	108.54	107.84	107.81	108.65	108.11	107.76	109.11	106.86	108.09	110.21
102.2	103.67	103.4	102	102.59	102.23	104.65	102.51	103.52	102.08	102.84	104.13	104.05	103.11	102.83	102.69	101.54	99.907	103.09	103.07	102.24	104.64	104.12	102.59	100.94	104.53	102.81	100.78	104.59	104.27	102	101.99	104.14	102.68	100.33	104.8	102.93	101.78	103.78	104.39	104.03	102.85	103.21	104.31	102.6	102.92	101.06	100.21	102.67	103.54
106.48	106.79	105	105.97	103.35	107.78	104.78	105.81	104.84	106.24	104.76	105.85	105.15	104.75	106.43	107.1	105.32	109.34	105.25	104.89	107.39	105.45	104.36	106.04	105.78	106.48	107.38	105.86	104.92	105.51	107.14	106.23	107.64	105.76	105.34	104.68	105.21	106.99	107.65	104.7	108.39	105	105.05	107.84	109.21	105.76	108.52	106.36	104.83	105.96
107.28	105.84	106.36	105.44	106.93	107.73	107.15	109.87	107.63	104	104.82	107.56	108.25	105.44	106.48	106.75	106.79	105.83	105.74	106.64	105.62	107.5	106.27	105.73	108.45	107.1	107.24	106.14	107.31	107.57	109.03	107.25	107.74	105.71	105.75	105.46	106.75	106.88	105.21	106.21	104.51	104.93	106.88	107.64	107.38	107.47	107	106.13	107.17	106.86
105.59	106.71	106.47	107.9	105.28	103.92	106.11	104.67	105.47	106.23	104.03	106.27	105.66	104.2	105.27	104.77	105.4	104.99	104.01	105.48	105.26	105.64	105.59	105.06	104.99	105.41	106.72	103.86	104.65	104.42	103.37	105.48	106.24	106.75	107.13	104.29	104.78	104.62	107.41	104.49	105.97	104.28	105.25	104.77	104.63	105.09	106.07	105.97	107.9	108.35
106.16	106.56	105.37	106.1	105.97	105.39	104.02	105.43	105.53	107.9	106	106	106.33	106.24	105.68	106.32	104.95	104.82	104.05	106.34	106.96	104.17	107.99	103.71	105.61	105.53	103.97	107.4	106.31	106.4	104.97	105.39	104.4	107.34	108.09	104.1	103.56	107.9	106.43	106.27	105.88	106.54	106.13	106.68	103.61	105.9	104.51	106.19	104.79	104.78
108.75	103.82	105.32	105.49	104.28	104.89	105.4	106.1	104.78	102.68	104.56	108	106.6	108.89	104.52	106.54	105.82	107.04	104.58	106.34	102.43	105.09	105.62	104.04	105.21	104.66	106.35	106.79	103.77	105.71	105.6	108.01	106.47	104.86	105.59	106.88	104.9	107.16	105.88	105.63	107.53	105.07	106.08	107.94	106.43	106.08	104.61	104.09	106	104.49
96.532	96.12	98.016	97.313	96.644	98.246	97.46	97.148	97.881	98.94	98.771	98.201	97.566	99.762	97.989	99.028	97.36	97.774	99.54	100.18	101.73	97.857	98.606	96.958	95.783	97.586	97.774	99.167	96.623	96.968	95.464	95.942	99.976	96.911	98.283	97.438	97.2	95.828	98.87	97.683	99.534	99.818	97.326	97.115	97.087	96.033	99.383	99.035	100.04	97.65
103.82	102.85	104.06	108.14	104.55	106.45	106.49	107.08	104.58	106.2	105.67	105.1	104.96	106.77	107.05	106.15	106.84	108.14	106.78	105.8	103.89	105.35	105.24	105.33	106.05	107.48	107.53	107.91	104.91	106.4	104.35	104.06	105.53	104.88	106.5	104.73	105.75	105.45	103.27	105.78	106.97	106.29	107.15	105.98	106.77	103.87	105.82	105.17	106.38	105.02
103.49	100.48	100.98	103.13	101.4	102.87	103.49	101.02	103.45	102.42	103.58	101.71	102.56	103.64	101.38	103.08	103.52	104.66	102.6	103.81	100.4	102.47	100.87	101.41	102.27	104	100.42	100.68	103.25	101.76	101.04	100.93	103.94	102.38	101.9	101.09	103.15	103.38	102.4	102.76	103.75	103.8	103.49	104.39	103	102.8	104.05	103.91	100.77	103.42
103.76	106.86	104.53	104.48	105.35	105.03	105.03	104.87	104.08	105.69	107.16	107.4	107.94	105.54	105.66	104.78	106.09	104.89	105.04	103.68	104.34	105.89	106.35	105.31	104.95	104.59	107.98	106.36	106.67	105.71	104.31	104.89	107.23	104.05	105.6	106.22	104.08	105.19	106.71	106.02	105.6	106.77	105.13	107.17	105.23	103.88	106.37	103.77	108.28	105.24
99.473	96.709	99.343	96.863	96.427	95.567	97.756	94.847	98.668	98.454	96.476	97.855	97.393	97.901	99.814	98.185	97.711	96.15	98.25	98.428	99.481	99.305	98.527	96.938	99.711	98.368	97.383	97.515	96.313	98.139	97.727	97.125	97.835	97.199	98.391	99.236	96.48	97.038	96.988	96.82	98.097	97.042	96.85	97.506	98.888	97.49	96.512	96.794	100.23	98.928
98.998	98.977	98.282	98.239	100.72	97.229	98.426	100.13	98.642	98.68	96.944	98.574	98.938	99.193	97.485	98.995	99.436	97.023	97.553	98.179	98.726	98.119	99.065	97.225	96.45	99.832	98.85	97.226	100.21	97.539	98.78	98.184	99.53	99.357	99.711	99.082	99.174	99.696	98.466	99.061	98.746	96.588	98.565	99.283	98.007	95.894	98.964	98.524	96.263	98.991
104.73	106.67	108.76	105.05	106.64	107.23	108.55	105.41	106.31	106.4	106.12	106.58	105.99	106.98	107.94	106.7	104.82	105.85	107.98	106.43	106.68	105.97	107.85	107.56	106.39	105.93	105.5	106.7	105.83	105.17	103.54	104.47	106.04	105.66	104.93	103.74	105.64	108.81	106.02	108.42	107.18	106.59	106.15	107.66	106.68	108.91	107.8	108	107.3	105.72
105.43	108.57	110.24	107.92	106.13	107.45	108.16	109.32	107.53	108.19	107.78	107.76	105.91	107.7	108.7	106.87	107.98	107.88	109.49	109.56	108.14	109.21	107.47	109.04	108.52	107.21	106.37	108.61	109.87	107.11	109.28	106.7	105.82	108.52	108.73	108.8	108.38	106.88	107.99	107.79	108.88	108.7	107.08	108.4	109.52	106.33	109.22	108.77	107.13	108.64
106.93	108.48	109.32	108.73	108.94	108.84	108.21	109.04	108.77	106.65	106.77	108.02	108.62	109.03	107.47	108.63	107.84	106.97	107.17	109.3	107.14	108.18	107.66	108.54	108.01	109.5	109.39	108.91	108.19	109.62	110.41	109.21	109.16	107.74	108.81	107.08	110.37	111.2	107.31	108.98	107.86	109.4	109.13	110.92	109.28	107.84	109.76	106.82	108.39	109.01
97.543	96.277	98.544	96.787	96.757	97.03	96.866	99.805	97.763	97.632	97.219	99.434	98.775	97.678	98.609	99.201	99.753	99.868	99.038	97.565	99.892	98.61	97.443	100.37	98.209	94.718	97.762	97.886	95.727	99.088	98.861	97.515	99.101	98.225	98.423	97.46	98.022	99.219	98.678	99.734	98.956	97.807	99.333	98.481	95.466	98.87	97.685	99.111	97.995	97.371
106.49	106.83	105.51	106.34	107.5	106.9	106.73	105.67	105.35	104.97	104.72	104.8	104.8	106.24	105.6	103.63	103.36	104.67	104.79	106.13	105.89	107.05	103.07	104.01	105.96	107.5	104.58	105.62	104.34	104.49	106.98	103.85	105.87	103.36	105.4	108.14	105.23	106.33	104.71	106.85	104.42	105.42	105.62	105.41	107.11	106.4	106.12	106.74	108.12	106.01
105.25	106.21	104.99	106.44	104.93	108.68	105.1	104.52	104.66	106.62	106.44	106.68	106.68	105.72	105.41	106.41	106.16	105.46	105.33	104.67	104.56	104.52	105.82	106.32	107.87	107.15	105.09	105.71	101.98	106.04	106.8	105.02	105.68	106.21	106.81	105.93	106.62	103.92	105.98	106.61	105.83	106.97	105.67	104.55	104.69	104.94	104.29	106.06	103.51	107.26
102.24	105.02	105.2	107.68	107.3	106.26	105.07	105.98	108.15	105.37	106.27	102.89	104.84	106.35	104.89	105.49	107.47	106.18	105.38	105.66	102.04	105.2	105.51	105.57	105.42	107.52	106.93	104.17	106.35	106.11	105.74	104.82	103.41	104.64	106.88	107.63	104.34	108.97	106.87	105.87	103.84	105.38	104.95	108.28	102.93	104.12	104.94	105.43	105.91	104.87
104.58	106.31	106.54	105.47	106.86	105	108.8	106.38	105.21	104.78	106.85	107.97	106.2	105.18	106.52	106.77	104.85	106.81	106.19	108.39	106.32	104.14	106.97	108.07	106.18	107.27	107.16	107.74	107.2	105.66	107.02	104.66	106.68	108.94	106.07	107.33	105.1	105.01	106.93	105.14	106.31	108.04	106.88	106.95	106.9	107.63	107.24	106.52	105.84	106.26
107.08	105.26	105.46	106.39	104.39	104.7	105.12	105.31	105.96	105.54	107.14	104.36	103.97	105.7	105.36	105.5	106.92	106.24	104.97	105.13	104.2	104.46	106.12	108.72	106.23	104.33	104.56	104.38	107.07	105.17	104.68	105.74	105.9	104.7	106.48	106.2	105.08	103.43	104.58	105.99	106.03	105	104.93	103.62	106.83	104.72	103.85	107.41	103.33	106.2
109.65	113	110.72	109.55	112.18	112.14	111.34	113.21	109.12	110.74	109.43	109.04	109.64	110.7	112.34	111.87	111.77	112.47	110.92	110.57	110.13	111.61	110.18	112.1	112.22	110.22	111.07	109.61	110.31	110.58	112.73	110.27	110.19	109.18	110.6	111.4	108.74	110.99	112.38	109.82	109.56	111.26	108.61	110.43	111.58	111.36	109.14	111.06	112.17	108.75
97.553	98.416	101.29	97.341	95.654	98.974	97.665	98.116	99.993	99.598	96.393	97.889	97.766	97.103	99.753	98.475	100.11	97.518	101	97.909	98.047	98.043	97.801	96.476	100.49	97.901	97.484	99.733	98.483	97.814	96.401	98.846	98.799	96.352	98.929	98.497	98.301	96.219	98.293	97.327	97.056	98.4	97.815	96.255	97.619	99.439	98.454	98.632	100.23	97.041
108.8	107.85	108.17	107.31	107.58	110.84	109.87	106.77	108.27	110.06	107.69	109.6	108.22	108.74	106.97	110.36	109.83	109.57	107.97	109.92	108.24	112.03	108.04	107.98	108.24	108.36	106.94	108.68	109.23	107.08	106.02	107.58	109.9	108.76	108.16	108.84	107.97	109.64	109.56	108.83	107.96	109.74	108.14	110.84	109.41	107.03	110.69	106.95	109.52	107.62
103.38	104.35	103.53	101.52	103.32	104.5	102.27	103.54	103.34	103.58	101.75	102.48	104.05	102.33	102.1	102.42	102.23	103.62	102.58	103.36	103.97	101.88	100.56	103.59	103.86	102.75	103.73	103.05	103.36	102.66	104.37	102.06	102.4	99.928	102.2	102.44	103.1	103.04	102.72	104.09	101.23	104.38	103.76	101.91	104.74	104.58	104.66	101.04	101.16	105.86
108.83	107.41	106.41	109.09	109.63	105.79	107.81	108.12	107.73	107.96	111.1	105.52	107.29	109.12	108.54	108.45	109.22	107.56	107.61	109.8	110.53	108.2	107.35	106.52	107.03	108.5	109.17	108.49	107.95	108.06	109.35	108.07	106.23	108.06	108.35	110.27	107.79	107.6	109.36	107.31	107.48	107.66	107.86	109.07	106.7	109.05	109.94	107.68	109.54	108.29
106.01	110.11	109.96	107.16	105.66	108.46	107.2	107.87	107.11	108.42	105.67	108.01	108.71	107.1	107.68	108.99	108.67	109.78	108.48	109.37	107.4	107.72	107.61	106.74	107.87	107.28	107.25	109.26	108.85	105.52	107.57	107.12	107.21	108.46	110.37	107.59	110.21	108.18	109.23	108.75	107.23	107.65	108.74	106.26	111.12	106	106.23	108.54	108.68	105.62
107.78	107.05	103.85	106.64	107.3	106.36	104.7	107.09	106.22	105.49	106.86	107.34	106.29	105.89	106.09	106.8	105.64	105.63	105.61	107.27	105.73	106.03	108.45	108.9	107.61	106.47	106.14	107.64	105.67	108.91	106.68	105.32	105.18	106.78	105.49	104.84	107.01	106.37	105.31	107.27	106.12	106.27	106.55	104.53	107.28	106.57	106.65	105.3	104.69	104.44
106.14	102.8	106.64	105.93	106.91	106.56	104.71	104.02	106.48	105.62	104.39	108.01	103.46	103.17	103.92	105.08	105.12	104.99	103.52	105.98	105.86	105.21	105.49	106.7	106.02	104.57	108.03	106.72	108.44	106.73	105.23	108.03	105.55	107.19	108.4	106.01	104.1	103.52	106.97	104.4	107.84	105.67	104.22	105.43	104.34	105.74	105.5	105.78	105.98	105.25
105.28	106.37	103.57	102.56	105.42	105.62	107.09	104.59	105.62	104.91	105.18	104.67	105.58	106.4	104.69	105.29	105.69	106	106.53	104.12	105.7	105.43	106.36	105.63	106.23	107.59	106	105.98	106.51	105.65	104.79	103.64	106.72	105.17	104.73	106.25	106.3	107.83	106.53	106.19	105.12	105.85	106.93	106.54	106.3	106.49	104.6	105.81	106.88	106.67
108.96	108.63	107.76	108.04	107.88	105.95	106.8	107.26	107.53	108.62	109.67	107.36	107.21	107.7	107.66	106.95	106.16	108.29	107.43	107.96	110.18	107.84	107.74	108.28	108.7	108.4	108.27	106.63	108.01	108.85	107.77	109.12	107.35	107.88	109.25	107.68	106.85	108.63	108.29	108.17	107.61	109.36	107.92	108.99	108.49	109.47	107.8	108.73	105.47	109.7
107.3	107.54	106.88	106.95	105.82	106.09	105.45	107	106.36	107.3	105	104.58	104.07	105.23	106.06	104.88	107.76	106.87	105.6	102.92	106.75	104.58	107.09	107.05	106.82	107.95	107.05	106.27	106.32	108.08	104.5	105.57	105.56	107.24	106.66	104.53	107.3	109.2	106.92	107.25	105.49	106.63	106.66	108.11	105.22	105.32	107.68	106.54	106.68	106.82
106.43	109.14	108.4	108.37	107.34	107.04	110.22	108.05	107.73	106.51	107.01	106.86	107.99	110	107.76	109.6	107.65	108.04	108.89	107.28	107.39	108.42	108.32	107.99	109.99	108.18	109.43	108.79	108.74	108.78	108.12	108.46	109.6	107.53	108.9	109.29	108.7	109.35	107.86	107.87	107.99	109.79	106.97	108.34	107.12	109.04	107.77	106.12	105.4	109.47
97.452	98.555	97.008	98.671	97.183	97.518	95.706	98.494	97.296	100.27	98.599	98.228	96.744	97.86	96.159	97.661	98.76	96.509	98.525	97.719	97.032	95.827	97.799	96.447	99.516	99.832	97.288	98.567	97.183	97.979	98.298	98.844	99.618	98.505	97.58	99.533	98.657	97.281	98.2	99.072	97.26	99.866	97.136	98.247	99.732	100.69	94.782	96.628	99.806	97.54
100.97	102.86	100.12	101.55	102.36	101.01	99.836	100.45	100.7	100.74	101.95	100.88	99.887	100.94	99.444	101.19	98.984	100.08	101.17	101.97	98.837	101.34	101.5	102.83	99.873	102.03	100.58	100.41	101.96	99.93	100.25	102.95	103.96	101.67	102.01	100.84	102.05	103.44	102.61	100.51	99.633	101.5	99.042	97.774	101.09	100.78	100.83	99.427	98.806	100.32
108.52	108.22	105.34	108.19	107.79	108.79	108.12	107.52	107.58	106.01	106.44	108.81	107.36	107.78	107.16	108.6	108.52	108.09	108.31	108.31	108.9	106.54	106.96	108.72	107.83	107.86	110.47	109.67	109.35	109.98	107.99	107.44	109.68	107.15	107.92	108.25	109.86	108.93	107.62	107.76	109.29	108.67	108.51	107.25	107.72	108.46	106.56	109.91	106.7	108.29
99.132	99.831	101.14	103.5	98.823	99.845	100.4	101.66	101.46	100.41	102.58	99.648	102.09	101.01	100.37	100.98	100.73	98.298	100.38	99.184	99.556	100.55	100.74	100.84	100.13	102.3	100.17	101.3	101.19	99.517	101.91	101	100.16	101.39	101.5	99.967	101.11	99.8	102.32	101.73	100.1	102.52	101.72	101.03	102	101.27	102.95	101.35	102.08	101.25
99.148	101.65	100.96	99.047	100.54	99.416	99.332	99.613	99.407	100.95	100.35	98.214	102.06	99.126	101.24	99.294	101.38	98.454	100.15	99.872	100.75	97.572	100.09	98.713	100.06	100.1	99.081	102.11	101.43	100.68	100.15	99.226	98.736	101.03	101.14	102.05	101.49	101.68	100.82	101.05	99.098	99.331	102.11	99.491	99.625	100.88	100.85	99.056	97.766	100.89
105.38	105.54	107.14	106.71	107.13	106.91	105.28	106.55	107.31	108.31	106.9	106.35	106.49	107.98	104.48	107.6	104.93	106.82	106.76	104.8	104.53	103.59	107.26	107.46	104.5	106.16	107.24	105.17	107.27	104.66	106.9	108.22	107.72	108.32	105.37	108.26	108.44	104.46	106.2	105.48	106.06	104.52	107.86	104.58	106.41	106.17	107.68	104.3	108.54	107.89
108.24	107.78	106.74	106.91	108.51	109.22	109.79	106.17	107.58	106.87	107.33	110.7	106.37	109.41	108.95	109.08	108.26	106.96	107.53	108.72	108.75	108.81	104.93	107.2	107.74	109.11	106.97	104.89	109.6	110.4	104.97	108.76	106.99	107.5	107.63	107.97	106.62	106.49	107.15	107.16	109.15	107.52	107.99	108.91	110.55	107.14	107.54	107.06	105.85	108.36
107.14	108.35	109.71	108.72	106.88	107.89	108.22	112.08	106.8	107.79	109.6	105.83	109.07	109.16	108.64	109.67	108.98	106.25	106.75	108.63	108.41	110.44	107.3	106.78	109.09	107.69	110.08	110.14	106.62	107.58	107.68	107.64	109.18	108.65	108.69	110.49	108.33	107.45	107.38	108.79	108.85	106.63	109.56	106.17	107.49	108.72	110.87	108.1	106.44	109.34
106.97	107.28	106.75	105.53	104.21	106.63	105.75	106.73	105.24	105.53	105.73	105.89	106.13	105.38	104.5	107.11	106.19	104.39	103.74	105.31	106.18	105.86	106.46	106.44	105.45	105.91	107.8	108.76	105.79	104.88	105.85	104.5	106.06	105.46	106.78	103.66	104.9	104.23	106.95	105.16	104.9	105.68	106.84	105.61	104.35	106.49	106.7	105.09	106.52	108.1
98.267	100.22	98.815	102.89	100.12	99.515	101.47	99.183	100.93	99.408	100.69	100.96	98.113	99.495	99.835	97.44	100.26	100.12	99.066	101.03	100.33	97.818	100.56	100.26	100.5	99.35	101.58	100.22	99.81	99.886	100.33	100.05	101.69	101.89	99.402	100.43	99.863	100.36	99.171	99.834	99.081	98.879	98.488	101.99	101.29	102.73	100.14	100.44	100.55	99.066
103.82	103.89	107.51	106.6	106.01	104.3	105.64	106.27	107.17	105.42	103.07	104.69	107.78	106.39	105.82	103.63	106.96	106.14	104.97	107.04	104.34	107.16	105.02	104.83	106.54	107	104.65	104.92	106.43	106.35	105.07	104.08	103.66	105.69	105.41	107.1	105.76	105.74	106.44	103.35	106.01	104.15	104.34	106.85	107.16	106.62	103.27	103.46	106.37	107.19
106.65	108.51	109.91	108.24	109.37	106.73	107.54	109.2	106.34	109.32	109.65	107.73	106.38	107.66	108.74	108.02	108.62	107.78	108.57	108.87	108.97	110.16	107.56	108.76	109.21	108.47	107.96	107.74	108.71	105.06	108.47	109.04	106.33	106.99	109.39	108.22	108.01	107.45	108.98	107.76	108.33	108.25	109.68	105.63	107.58	109.94	105.94	108.47	107.61	108.7
95.476	98.598	97.986	98.131	97.341	96.426	97.99	99.276	99.094	98.374	99.796	99.085	95.594	96.48	97.97	96.73	101.23	98.929	96.067	99.411	97.393	98.29	97.338	99.495	99.016	97.834	98.644	98.492	98.53	99.221	97.894	100.02	97.135	96.209	97.443	98.154	98.696	96.749	97.769	99.127	99.466	98.523	97.285	97.744	97.978	99.737	98.815	99.307	97.957	99.14
97.442	98.262	98.354	97.53	97.529	99.386	98.119	99.884	97.741	95.983	100.87	98.185	97.755	99.998	101.08	95.819	98.662	97.586	97.065	96.71	97.547	97.27	98.735	98.949	98.647	98.358	99.919	97.495	99.61	99.637	98.674	96.582	97.269	98.921	96.64	98.098	98.959	96.946	97.524	98.591	96.349	95.913	99.306	97.886	97.824	97.495	96.131	98.094	98.546	98.736
108.51	106.85	107.8	106.73	108.5	107.42	106.82	106.67	107.73	108.75	106.22	107.36	109.01	108.18	106.55	109.71	107.58	106.79	106.97	107.3	106.56	107.27	109.74	108.79	107.97	108.17	105.87	110.66	107.25	107	109.02	108.69	108.48	107.84	107.67	109.74	108.77	109.24	107.11	106.89	107.9	106.52	106.78	108.9	106.93	107.79	108.29	105.47	107.9	109.2
106.06	103.38	104.35	104.86	105.1	105.75	105.18	104.58	104.64	105.31	104.26	105.53	105.19	105.1	105.51	105.37	105.66	104.6	106.44	101.67	106.69	105.49	106.66	105.13	102.59	105.74	106.45	105.16	106.07	106.35	105.14	106.63	105.7	105.92	105.93	103.02	104.07	107.02	106.85	104.57	105.65	103.85	105.54	103.09	106.31	103.83	106.74	104.96	107.73	103.31
108.09	109.61	108.16	109.11	110.24	106.39	109.24	106.79	109.81	108.48	110.03	109.75	108.45	107.5	107.21	107.22	108.06	108.2	108.26	106.87	108.5	108.68	107.21	108.59	108.41	109.32	110.31	108.85	108.24	109.05	109.46	107.97	108.95	110.34	107.45	106.17	107.46	105.66	108.45	107.62	106.84	108.2	110.36	109.82	107.49	109.79	108.69	110.69	108.89	108.89
108.22	109.9	111.68	108.09	108.35	107.91	108.07	107.28	107.51	106.32	109.49	108.38	107.38	106.55	106.19	107.17	108.83	107.3	107.62	108.73	110.57	105.89	107.21	105.76	106.97	107.36	107.17	109.27	110.32	106.32	107.9	107.74	107.26	107.92	107.97	107.12	107.22	108.1	105.14	109.42	108.02	108.45	108.52	108.16	106.57	107.85	108.47	109.75	108.82	106.74
105.8	106.58	104.9	105.77	105.21	105.92	103.45	104.88	104.28	104.1	106.81	106.82	105.53	105.51	105.66	105.78	106.37	105.67	104.88	103.66	105.96	105.15	104.4	104.66	105.34	103.71	107.78	108.21	106.13	104.22	106.94	107.99	105.95	105.99	105.77	103.81	104.43	106.07	105.53	106.51	105.79	102.49	103.88	104.86	106.8	105	104.37	104.75	104.69	104.62
105.47	105.21	105.41	102.87	105.26	104.48	105.18	106.39	104.84	102.59	106.96	103.7	104.32	104.92	106.14	106.23	105.08	106.09	103.92	106.81	106.13	107.61	103.37	105.93	107.06	105.8	104.7	105.23	104.47	106.2	107.47	107.07	105.8	107.88	104.31	105.25	104.31	105.13	105.68	104.32	107.49	107.51	105.26	102.21	104.85	105.81	105.85	105.94	105.33	105.38
105.78	107.19	104.2	107.85	106.95	107.43	107.43	108.12	106.22	105.97	105.92	106.63	107.03	107.22	107.12	104.77	108.12	104.92	105.1	106.2	106.65	107.61	106.92	106.81	108.86	106.68	108.98	106.4	105.32	106.15	106.65	106	109.11	107.01	105.23	106.06	106.05	106.48	104.88	106.11	105.04	107	105.67	107.14	106.12	108.3	107.11	105.25	105.53	105.06
104.73	105.03	104.15	106.05	105.97	108.23	105.9	105	105.44	104.68	105.09	105.21	102.88	107.18	106.47	104.98	104.79	108.76	107.13	106.37	106.99	102.75	105.92	106.61	105.26	104.8	104.81	108.03	104.3	103.33	106.16	106.37	107.21	104.88	106.52	104.75	105.69	107.8	104.5	104.92	107.42	106.03	106.34	105	106.29	105.77	105.74	104.6	105.11	105.56
107.5	107.38	104.59	103.11	104.27	105.93	105.24	103.17	105.62	104.7	106.2	105.95	106.3	105	106.89	103.76	106.04	106.42	105.82	105.8	106.21	106.19	107.82	106.52	106.4	104.52	104.16	105.39	107.01	104.77	106.12	106.83	107.58	106.24	105.37	106.75	104.83	106.41	105.64	108.21	107.25	106.65	104.49	106.87	106.04	103.98	106.87	106.67	105.56	107.1
106.65	105.4	106.79	105.96	105.8	105.8	108.22	106.74	107.05	107.05	107.12	106.25	107.11	105.3	105.74	107.2	106.33	105.21	104.65	104.94	104.63	103.73	107.15	106.5	107.09	104.59	106.13	106.14	106.3	106.83	107.2	106.68	106.83	104.71	107.6	107.04	103.96	106.24	104.93	105.55	106.95	106.62	105.06	103.14	106.58	106.98	107.04	104.13	105.94	106.14
104.72	107.13	106.01	106.42	105.68	106.31	105.71	106.44	104.56	105.16	107.3	105.82	105.09	103.17	105.52	105.53	104.27	104.85	103.86	105.34	105.88	104.32	103.94	104.84	107.46	106.48	104.71	104.25	105.53	104.82	104.65	105.24	105.79	105.34	105.25	105.86	106.47	105.89	106.67	106.98	105.6	104.24	104.67	104.82	104.53	105.43	106.6	106.12	104.3	106.02
107.02	105.89	107.41	107.27	107	105.32	106.15	107.91	106.62	109.68	108.16	105.51	106.1	107.29	106.99	105.84	105.88	105.98	107.13	106.93	105.14	102.96	106.3	108.04	109.06	105.31	105.98	107.8	106.37	106.93	107.32	109.86	105.87	106.51	108.99	107.81	105.28	106.26	105.5	107.62	105.74	106.57	107.83	107.06	108.02	108.2	108.07	107.09	107.54	106.43
105.08	106.28	107.37	108.79	105.3	103.71	107.95	104.53	106.78	103.91	106.09	105.7	106.46	106.54	106.39	106.8	106.88	107.16	103.5	106.36	108.1	105.75	105.96	107.62	103.57	105.41	105.78	105.53	107.31	106.58	106.25	106.66	105.3	107.26	107.75	108.06	108.32	107.73	106.87	107.19	107.36	107.5	104.37	105.24	107.79	108.19	106.03	107.23	105.32	106.77
102.7	101.83	106.91	103.1	102.42	104.57	104.15	104.11	102.98	101.08	102.77	105.5	103.53	102.88	101.09	103.52	101.93	101.43	103.35	102.73	103.31	102.21	101.84	101.06	104.08	105.13	103.49	103.3	104.32	102.32	104.85	101.7	103.65	103.78	103.33	103.79	103.54	102.79	102.14	101.69	103.01	101.51	102.14	102.26	103.68	101.87	104.14	102.82	101.2	101.58
106.32	106.37	107.65	107.28	104.79	107.28	104.87	107.37	106.84	107.99	105.94	106.4	104.91	105.05	107.36	107.61	105.43	106.86	104.05	106.3	107.44	105.82	105.37	106.62	107.07	106.6	107.11	105.24	105.3	109.13	106.94	107.56	105.9	105.63	106.39	105.18	108.08	107.28	104.85	107.44	105.7	105.57	104.14	108.25	105.58	108.44	107.22	106.75	107.15	106.9
99.255	99.633	99.285	97.124	97.224	97.563	95.354	99.281	98.08	99.177	99.74	96.519	97.294	97.352	99.656	98.063	96.973	98.975	98.234	98.411	96.714	99.386	96.684	95.819	97.838	98.001	96.585	96.297	99.683	99.63	98.555	98.226	97.499	98.74	98.585	95.36	96.334	96.443	98.006	97.648	98.389	100.55	98.011	97.326	96.812	98.948	97.547	98.95	97.91	99.536
108.32	109.84	110.29	109.87	109.24	108.22	109.54	110.34	108.85	109.96	108.86	109.15	109.21	108.39	110.48	111.16	110.35	107.38	109.03	110.42	108.19	108.32	109.08	109.75	106.66	110.47	110.79	108.42	108.8	108.3	108.31	108.6	109.2	107.16	108.13	108.62	107.42	105.82	109.98	106.76	108.31	107.26	107.64	108.27	109.15	110.09	107.93	108.4	108.43	110.09
98.209	96.89	97.239	96.775	97.608	97.232	97.78	102.43	99.399	98.867	96.947	97.163	95.396	97.95	97.373	97.193	97.086	98.125	99.713	98.274	98	98.642	98.436	96.969	97.665	97.906	96.484	95.335	99.623	96.871	100.62	96.271	98.9	97.434	98.076	100.99	98.821	95.983	97.114	96.949	99.328	97.371	100.06	98.127	97.93	99.312	98.789	97.59	98.679	96.864
106.07	108.31	106.75	105.29	105.99	106.68	107.24	108.5	105.34	103.45	104.88	105.96	108.11	107.41	105.5	104.28	107.57	104.5	107.39	107.09	107.6	106.82	107.16	105.44	107.97	105.53	103.2	106.4	105.97	105.6	108.38	106.3	106.55	108.58	106.94	106.7	105.14	106.64	104.91	104.43	105.42	105.4	104.37	107.26	105.11	108.46	106.16	107.05	106.64	109.67
100.56	100.04	100.78	98.994	99.835	102.72	101.2	101.06	100.69	101.59	100.53	100.26	102.49	98.086	102.97	100.71	99.986	100.66	98.868	100.79	99.968	101.52	102.84	102.4	101.61	100.6	100.32	101.13	101.98	101.94	99.616	99.689	101.38	102.41	100.54	101.69	100.71	102.48	101.12	102.08	100.28	101.91	100.23	99.891	100.41	101.8	102.01	99.84	101.7	101.45
106.66	108.15	107.78	105.71	103.43	104.86	107.23	105.39	105.42	105.05	105.65	105.8	104.66	104.28	105.73	105.93	103.7	106.54	105.64	104.84	105.53	107.05	106.12	106.06	104.76	104.78	104.82	106.72	105.26	107.64	106.44	105.81	107.85	105.97	106.95	105.1	106.83	105.42	105.59	105.3	105.67	104.4	105.62	106.83	105.99	105.9	106.36	105.44	104.76	104.52
98.491	97.071	98.627	100.92	97.879	96.302	94.077	95.115	97.595	95.826	96.762	99.172	100.05	98.096	97.153	98.129	98.778	99.703	98.013	97.771	97.723	97.601	99.734	99.211	97.434	98.949	97.825	98.397	100.25	96.652	97.92	98.198	97.868	98.473	98.6	98.069	99.174	97.675	97.152	100.6	97.739	98.589	98.558	98.537	97.747	99.443	98.194	98.048	96.386	98.802
108.83	105.17	105.26	103.44	107.81	105.28	107.01	104.3	105.82	105.38	106.44	103.55	107.13	104.85	104.97	105.87	102.9	106.67	106.95	105.82	105.24	104.76	104.95	103.94	105.07	103.87	106.43	104.73	106.68	105.08	103.93	107.74	105.32	104.68	105.01	106.13	105.09	106.92	104.7	104.68	106.14	104.04	106.78	106.1	105.63	106.66	106.33	105.61	106.83	105.4
98.859	100.47	98.179	98.925	97.609	98.041	97.375	99.584	98.601	101.29	99.672	100.22	100.6	99.7	99.819	97.442	98.668	99.792	99.365	98.34	99.262	100.25	98.642	99.09	99.78	97.723	99.068	99.887	99.69	99.631	99.046	98.6	95.336	96.939	98.271	98.5	100.82	99.372	99.726	99.528	98.048	100.74	100.82	98.642	97.439	99.55	98.752	98.097	98.594	98.202
98.041	98.261	97.881	97.235	98.236	99.54	97.739	98.963	97.305	100.13	99.521	98.353	96.863	99.467	97.374	98.44	95.982	97.767	95.538	96.628	96.749	97.97	99.755	98.73	97.848	97.501	97.778	97.257	100.36	97.051	97.408	96.585	99.361	99.69	100.31	96.385	97.794	99.19	97.112	96.179	97.557	98.801	98.625	98.092	95.257	98.082	96.882	99.631	96.463	99.217
98.91	99.039	99.952	99.229	98.59	98.204	99.388	97.694	100.09	99.184	96.502	100.57	98.83	98.144	97.624	99.135	99.196	98.859	99.369	99.467	97.486	98.215	98.777	95.708	98.382	99.47	101.77	97.092	98.93	97.769	99.776	97.447	98.795	97.564	99.387	98.686	97.423	96.711	100.48	99.366	99.518	98.89	98.816	97.585	96.545	96.735	99.806	101.01	99.202	99.253
102.5	102.8	102.38	100.03	99.81	100.78	101.59	101.16	102.43	101.28	100.34	100.56	101.52	100.83	101.09	99.786	100.71	99.11	101.65	102.01	98.75	100.2	99.191	101.27	100.23	102.18	99.266	101.64	101.16	101.95	101.54	99.82	100.27	99.943	100.92	99.773	100.22	99.614	100.15	103.88	99.566	99.779	101.18	101.19	97.363	101.34	101.17	104.11	100.94	99.579
108.28	107.25	109.63	106.96	107.64	109.14	108.27	107.56	107.47	110.28	109.61	107.32	106.56	108.32	108.26	108.71	105.66	108.95	107.3	107.99	104.5	106.36	105.46	108.41	109.5	107.44	109.53	106.47	106.58	109.34	108.81	109	110.28	108.75	108.8	106.19	108.07	109.02	109.44	110.79	107.9	104.43	109.91	106.5	107.26	107.75	106.06	108.45	105.64	109.57
95.695	98.763	96.903	96.719	98.743	97.536	98.313	100.14	96.145	98.42	98.441	98.887	96.63	98.419	97.163	97.998	95.986	97.059	97.42	99.055	98.292	97.552	97.924	99.326	96.271	99.923	97.593	96.278	97.571	99.243	95.255	97.336	99.212	99.35	100.16	96.888	97.492	98.577	98.569	98.01	97.128	98.178	96.557	96.001	96.904	97.127	95.423	98.183	98.595	100.23
107.64	107.96	106.74	107.35	108.14	107.28	105.86	107.04	106.18	106.11	109	106.73	107.45	109.06	110.01	107.23	108.35	105.86	107.98	106.47	107.7	107.29	107.16	108.13	107.02	107.44	109.61	108.02	106.21	108.64	107.03	108.93	107.14	107.09	107.08	108.62	107.75	106.6	106.31	107.77	107.19	107.86	106.1	108.03	107.6	107.29	107.89	107.98	107.49	107.86
105.08	107.67	105.04	107.39	105	105.54	105.73	105.6	106.09	103.47	103.86	104.44	106.06	106.28	106.37	104.82	103.94	108.22	103.14	105.72	105.62	106.26	104.78	106.84	106.56	106.75	106.14	106.57	106.55	107.45	105.69	105.49	104.72	107.34	102.54	106.7	105.76	104.41	103.76	106.23	105.23	105.73	105.75	105.11	104.74	105.09	105.07	107.82	106.52	105.06
100.96	103.7	100.26	100.61	101.95	100.97	101.14	100.04	100.33	98.71	100.84	99.649	102.69	100.41	101.95	103.37	101.28	99.31	100.51	100.25	102.2	101	102.39	101.77	101.54	102.49	102.26	102.36	100.45	99.445	101.77	103.03	99.695	102.52	101.55	98.076	97.499	99.211	98.923	100.48	100.48	98.608	101.08	101.5	102.2	101.35	100.17	101.07	100.95	101.32
106.49	110.79	110.24	109.21	108.14	108.55	106.5	107.43	109.18	108.57	109.28	108.9	107.12	108.71	107.69	108.26	109.33	108.03	105.96	108.8	108.86	108.93	110.27	107.18	105.71	106.29	109.34	109.55	108.3	108.3	109.77	108.62	109.62	107.15	108.41	109.36	108.06	108.67	109.42	108.13	108.19	109.67	108.22	108.57	107.75	106.79	107.01	112.27	110.15	110.08
104.3	105.8	105.05	107.15	106.47	105.89	103.36	102.74	104.51	106.42	105.85	105.57	106.34	104.71	106.87	108.37	107.28	106.42	106.31	105.65	104.37	104.9	105.84	105.64	107.26	103.83	106.67	105.2	106.01	106.25	106.5	105.94	103.94	105.66	104.95	106.39	106.13	106.22	105.51	105.44	107.42	107.27	105.45	107.18	105.8	105.03	105.24	105.88	105.78	105.29
98.163	96.771	98.852	98.724	99.534	99.152	97.472	96.555	98.215	98.745	97.76	97.903	97.209	96.78	96.947	100.41	97.594	96.096	98.533	96.994	98.307	98.287	98.377	98.825	98.636	96.082	96.383	98.012	97.802	97.145	99.365	97.818	99.264	98.943	97.195	97.986	97.722	95.019	95.987	98.894	96.999	97.117	98.348	96.955	99.308	98.556	99.307	96.527	95.941	98.653
108.91	111.58	110.72	110.03	109.79	111.74	110.6	109.19	111.75	109.74	109.94	109.4	112.34	110.08	110.87	111.41	109.91	110.67	109.41	110.06	109.91	110.81	111.6	109.29	110.03	109.77	111.38	110.76	109.7	113.25	111.27	108.83	110.08	110.3	108.22	112.75	112.85	108.98	110.35	112.56	111.4	108.92	110.98	110.38	111.79	111.77	112.01	110.52	112.29	109.28
100.04	100.58	102.37	98.982	99.993	99.496	101.36	99.476	97.727	99.142	99.906	101.31	101.5	101.34	101.12	100.39	100.87	99.083	98.76	98.245	99.746	100.16	101.04	100.22	98.807	97.604	98.828	99.845	101.41	98.862	100.97	102.43	101.49	100.72	101.12	100.73	100.48	98.977	101.2	101.24	101.55	102.02	99.749	99.344	100.19	102.06	100.11	98.78	100.79	101.92
102.02	101.92	100.41	102.52	103.91	101.71	102.22	102.96	100.85	101.15	104.02	99.767	97.956	100.58	102.08	100.76	103.2	99.046	102.72	101.23	100.87	102.3	102.63	102.52	99.935	100.57	101.74	101.26	100.49	100.58	101.24	100.98	101.73	104	101.97	99.373	98.63	99.614	99.507	100.07	100.5	102.15	100.88	101.8	99.044	101.07	101.34	102.07	101.85	103.32
107.57	108.16	105.48	109.91	108.96	109.31	107.53	109.41	106.73	108.54	108.88	107.09	107.46	107.79	110.26	108.08	108.75	107.79	106.77	106.99	107.06	107.15	109.69	106.71	107.51	107.82	110.08	107.35	107.96	107.44	108.73	107.44	109.38	108.3	106.12	108.31	108.52	109.3	107.06	110.37	109.16	108.18	108.62	107.3	107.52	110.08	108.22	108.41	109.24	106.46
105.06	106.73	105.25	103.01	104.38	104.51	105.43	106.51	107.56	105.73	105.65	104.95	105.36	108.38	105.56	104.31	104.63	106.68	104.81	107.23	106.49	104.76	104.86	105.04	103.21	106.93	105.76	103.32	105.19	104.44	105.76	106.11	105.18	107.56	105.66	107.74	107.7	106.09	106.33	105.88	106.35	105.4	106.02	107.7	106.69	104.29	105.19	104.72	104.42	107.01
103.44	108.09	106.75	108.42	105.64	105.46	105.76	105.93	107.86	106.36	105.43	105.04	106.65	104.43	103.42	105.27	106.04	108.39	105.15	108.19	107.48	106.31	105	106.3	106.94	104.46	105.91	102.93	104.84	105.29	104.97	103.23	105.92	106.44	107.38	105.5	107.87	105.11	106.94	105.37	102.67	107.68	104.72	104.76	105.16	107.79	107.8	106.26	103.42	105.06
99.352	101.45	101.63	100.22	101.47	99.3	100.98	101.82	98.746	99.568	100.63	99.06	101.25	99.824	102.96	101.43	101.24	100.39	98.536	98.592	100.54	98.819	100.32	101.29	99.735	101.68	100.55	99.644	99.952	101	100.59	100.4	99.699	99.152	100.93	102.9	101.26	99.806	100.25	101.89	101.58	100.02	101.73	99.789	98.99	100.76	100.68	99.409	100.21	100.08
105.04	105.41	107.55	104.72	103.97	105.8	104.84	104.8	105.29	103.66	104.98	105.57	104.17	104.59	107.11	106.77	106.08	106.25	103.99	106.29	105.19	103.95	106.96	104.8	105.25	105.53	103.86	107.46	106.25	106.94	105.23	106.98	104.41	105.6	103.82	103.88	104.53	105.47	106.28	104.65	103.6	105.57	104.12	104.66	105.1	106.2	105.71	103.87	105.99	104.74
107.56	107.96	107.51	107.82	106.69	107.37	110.27	106.77	108.41	109.79	107.8	107.16	106.88	106.03	105.95	107.94	109.68	109.61	107.36	107.48	106.43	107.29	109.05	105.78	109.45	107.06	108.53	108.44	108.69	107.18	105.95	106.93	103.85	107.23	107.05	107.48	107.33	108	109.74	109.09	106.5	107.67	106.02	106.32	109.06	107.86	105.92	106.89	106.86	108.07
101.33	102.48	98.962	101.65	101.18	101.02	100.28	101.64	100.94	101.32	101.38	102.28	101.96	99.125	103.15	101.14	100.34	98.646	102.01	104.12	101.97	102	100.14	99.343	99.616	102.8	100.94	100.56	99.185	100.48	99.84	104.01	100.2	100.04	102.07	100.75	102.95	100.98	100.11	100.18	100.8	100.33	102.49	99.125	100.48	101.43	101.19	103.14	99.848	99.307
106.12	105.37	107.48	105.8	106.48	106.53	108.51	107.25	106.36	108.92	106.46	107.9	106.33	104.76	108.44	108.05	106.93	106.86	106.69	107.4	106.75	103.6	109.37	104.9	105.83	105.72	107.27	106.21	103.54	106.87	109.19	105.76	106.58	105.65	106.11	104.61	107.91	105.72	107.72	107.08	105.96	108.94	104.72	107.34	107	106.53	106.77	108.2	105.93	103.83
100.79	98.746	100.68	99.929	99.831	101.19	100.05	99.808	101.43	100.75	99.82	100.46	101.41	101.36	100.87	100.99	99.341	101.45	101.69	103.2	100.67	98.476	99.216	99.365	100.55	98.923	101.37	100.64	101.15	100.68	101.48	100.33	100.54	99.838	101.89	102.02	101.32	100.14	101.15	99.02	100.27	98.562	98.395	101.4	101.19	101.82	103.44	99.166	100.77	99.004
99.876	97.505	96.108	96.482	98.944	98.83	98.271	96.813	99.446	97.659	98.558	98.123	98.243	99.304	98.462	99.826	95.613	97.169	97.794	98.712	96.831	98.376	96.911	98.172	99.476	100.22	96.905	98.124	98.198	99.531	97.827	97.084	98.843	97.524	97.584	97.676	95.838	96.864	96.825	97.013	96.994	98.678	97.84	96.982	98.73	97.777	100.13	97.439	98.73	99.62
106.22	102.11	104.75	102.91	104.46	105.82	104.21	104.14	105.53	105.56	106.38	104.71	105.41	106.8	105.9	106.55	104.42	105.95	104.31	105.71	103.96	105.56	105.97	105.26	104.02	107.17	105.74	104.91	108.07	103.97	104.95	105.24	104.92	104.62	106.14	105.8	103.92	106.11	107.05	107.36	106.36	106.02	105.2	105.29	105.76	103.62	106.2	105.21	106.64	103.36
105.97	106.91	104.44	103.61	108.91	104.27	105.49	106.98	103.13	107.6	104.57	106.23	104.4	106.44	104.11	105.19	106.5	105.88	103.93	106.68	106.11	106.94	104.04	106.52	106.84	103.67	103.16	107.83	107.22	105.99	104.32	104.36	106.37	106.03	104.2	106.26	107.72	106.33	105.5	104.88	105.68	104.99	104.68	105.36	104.24	106.53	107.1	106.38	104.77	103.43
104.46	106.08	106.28	106.32	105.15	104.13	105.84	108.32	103.89	106.13	104.88	106.26	107.34	105.13	105.31	104.58	108.78	107.3	107.34	104.59	107.39	107.61	105.51	107.25	107.89	105.87	106.23	106.24	106.98	106.51	107.38	106.79	106.8	105.92	106.18	105.19	105.75	106.61	105.76	104.63	106.39	106.47	104.78	106.17	105.2	107.37	105.7	106.31	104.31	107.54
107.8	109.99	111.34	109.5	105.36	108.17	107.23	110.8	110.22	110.33	108.04	109.79	110.38	109.92	108.21	108.1	108.8	109.25	107.99	110.32	107.34	108.62	107.72	106.09	106.84	107.86	107.76	107.67	106.01	109.68	107.82	111.27	109.54	107.66	106.74	108.01	109.46	110.19	107.65	107.71	106.94	107.99	108.35	108.31	109.33	106.92	108.33	108.02	108.45	108.45
107.68	108.61	107.01	106.33	106.82	109.76	108.24	107.37	107.75	105.7	107.38	107.46	109.85	108.27	107.61	106.23	107.53	108.26	105.2	107.92	106.8	108.4	110.79	106.85	108.87	106.49	109.01	108.99	106.32	107.36	108.42	106.64	106.96	106.11	105.18	108.82	106.77	108.35	106.85	107.44	107.31	111.65	106.77	105.54	107.96	107.77	109.06	105.77	107.24	106.5
97.296	97.532	96.992	97.322	97.731	100.17	98.359	97.369	99.642	99.087	97.303	96.428	100.52	98.526	96.455	97.062	97.791	97.383	97.382	101.09	95.973	99.716	101.36	96.616	98.076	97.378	99.126	97.879	96.374	95.559	99.452	97.568	98.128	96.725	98.22	99.633	99.003	95.7	97.947	98.558	96.546	98.99	97.614	98.171	96.152	98.676	98.705	96.817	98.747	98.888
102.28	99.719	103.07	102.64	103.13	104.27	100.79	100.86	102.11	101.79	103.61	104.59	105.23	104.89	102.94	102.85	105.19	101.83	100.64	100.58	104.22	103.57	102.47	104.58	102.67	103.62	103.29	103.73	106.15	101.21	101.43	103.76	104.1	104.92	104.03	101.26	101.11	102.71	105.11	103.84	103.45	103.97	104.18	103.1	101.52	103.86	102.93	102.86	102.59	102.35
107.4	107.07	105.58	106.72	102.28	107.8	105.86	107.88	104.8	105.71	107.13	106	105.23	104.67	103.49	105.53	103.64	107.46	106.94	106.7	105.35	105.27	106.12	105.12	104.79	105.47	106.14	104.85	106.86	105.62	106.23	104.81	103.51	105.48	106.4	106.84	106.64	104.39	105.03	105.2	105.86	107.5	106.11	105.12	105.45	106.44	107.07	106.08	106.98	105.8
101.46	97.028	98.116	97.037	98.59	100.85	96.675	97.846	99.093	99.614	99.161	98.558	98.814	98.788	95.804	99.272	97.91	99.448	97.082	100.71	98.31	98.516	97.57	97.833	96.604	98.335	98.628	98.949	97.266	100.2	97.49	96.931	97.548	98.471	100.63	99.192	99.276	98.605	99.596	97.382	98.083	97.918	96.829	97.94	98.553	97.858	97.371	98.774	95.214	96.872
106.08	106.67	106.91	105.57	104.72	107.82	106.39	107.69	107.57	107.23	107.55	105.06	104.56	104.6	104.93	106.84	105.93	105.88	105.08	108.58	106.49	105.95	105.59	107.74	106.82	104.58	104.77	105.6	102.86	106.72	107.83	108.04	104.25	107.7	106.34	106.57	106.52	107.56	105.99	105.44	107.28	107.74	108.65	107.1	107.42	106.09	105.49	106.69	106.37	107.04
100.58	103.62	102.19	101.54	100.87	102.73	103.05	101.51	101.62	102.29	103.03	100.72	101.81	103.2	101.17	101.75	102.59	102.09	103.25	104.87	102.77	102.68	101.73	101.46	101.6	103	101.59	102.54	102.4	103.79	102.42	102.24	102.26	103.36	101.32	105.22	105.99	102.89	102.96	104.94	100.88	102.56	104.02	103.45	102.54	103.74	101.61	99.49	104.77	100.99
105.47	105.33	104.44	106.08	104.71	105.57	107.04	101.24	108.25	105.75	107.87	104.85	105.3	104.73	106.12	105.53	104.84	105.16	105.86	105.07	108.12	105.88	104.28	106.6	106.07	104.35	106.51	104.56	104.3	105.61	106.11	105.24	105.5	106.01	105.15	107.43	106.62	107.95	104.66	104.61	106.8	105.79	106.9	106.76	103.3	105.74	106.01	103.66	104.02	105.42
104.79	102.85	101.5	104.23	103.03	102.93	102.26	101.54	103.88	104.47	99.411	101.27	103.04	104.11	102.82	101.1	103.24	102.14	103.15	103.58	101.18	103.28	104.12	103.4	101.27	102.1	102.66	103.31	103.04	103.87	104.28	104.05	101.85	104.65	100.49	102.41	103.04	102.43	102.22	104.58	103.71	102.23	102.39	104.33	103.85	101.56	103.7	101.98	103.51	104.37
99.442	99.418	97.862	98.641	97.675	97.463	99.082	99.132	101.09	98.824	100.78	98.54	98.252	98.307	99.092	99.795	96.858	100.43	100.1	98.537	99.021	99.335	97.972	98.516	99.802	97.431	100.64	97.566	98.884	98.391	98.635	99.322	98.623	97.753	97.635	100.46	98.95	97.352	98.286	99.886	98.879	100.69	98.521	98.67	100.31	98.667	99.135	97.32	97.485	99.053
108.28	107.36	106.06	104.46	105.07	107.23	105.44	105.63	105.12	104.8	106.7	105.51	106.11	104.1	104.55	104.7	106.1	108.99	105.4	103.84	104.82	106.25	103.54	106.55	105.19	103.99	105.95	105.49	106.44	105.2	105.03	105.72	106.36	105.45	104.74	104.92	106.71	103.75	106.58	107.1	105.19	106.86	105.94	106	105.79	105.87	106.9	105.15	103.94	103.16
97.479	95.669	97.944	97.136	98.421	95.969	96.95	98.295	98.582	98.238	96.644	98.641	97.888	98.542	99.266	99.525	97.883	98.829	98.219	97.017	99.171	98.021	100.4	98.151	98.705	102.8	98.225	98.131	98.167	98.009	99.426	99.927	99.378	98.364	98.369	98.545	97.606	99.302	98.211	95.914	99.332	97.898	96.311	96.206	96.372	98.774	96.901	97.765	98.992	94.631
106.36	106.09	106.95	108.71	108.37	105.48	106.63	105.87	105.8	106.3	108.36	106.31	106.39	104.47	106.79	104.35	105.9	108.24	107.33	105.98	105.03	106.49	106.51	107.33	107.27	105.2	105.65	109.94	107.27	106.71	105.14	105.7	105.86	105.76	106.55	107.35	108.01	105.1	105.97	105.56	106.87	107.32	107.77	106.12	106.3	105.85	107.82	104.05	107.86	107.05
106.4	107.71	104.74	107.68	106.97	105.53	106.87	106.73	109.26	107.12	107.36	106.22	103.73	104.8	105.59	106.06	108.16	104.73	106.24	106.9	106.52	106.41	105.86	105.52	105.8	104.89	105.87	108.23	105.99	107.11	107.05	106.66	109.09	107.18	104.92	109.08	107.98	106.67	103.52	106.05	105.36	106.3	105.41	106.11	107.01	108.32	106.29	104.59	108.3	105.66
105.02	103.47	103.27	106.34	105.38	105.17	104.91	105.36	106.15	106.21	103.36	105.6	104.35	104.98	106.15	106.17	103.67	105.71	104.26	104.98	105.83	104.46	106.03	106.02	106.06	103	103.88	105.39	104.67	106.44	108.37	105.64	105.69	104.99	106.05	104.17	103.6	107.36	106.8	104.42	103.03	107.5	104.32	107.72	106.97	104.93	105.99	106.18	105.91	104.48
105.45	107.2	106.06	106.07	107.43	107.69	106.16	105.57	105.05	106.67	107.09	106.83	108.43	107.11	108.76	107.86	107.91	106.26	105.55	106.74	105.31	107.44	106.68	108.01	106.26	107.98	107.47	107.57	105.49	105.97	106.5	107.54	106.2	106.02	107.62	104.5	105.77	108.34	106.79	106.39	105.84	107.68	107.93	107.6	105.48	107.06	106.96	106.32	109.8	106.39
107.46	106.19	105.44	106.63	107.89	107.01	105.53	106.09	107.82	104.97	107.08	106.87	106.56	106.97	105.56	109.87	108.48	105.24	104.62	107.86	105	106.58	105.49	104.34	107.17	107.26	108.27	107.56	106.23	107.74	104.73	108.4	108.28	106.55	106.93	107.37	103.66	106.42	105.28	108.4	106.81	105.23	109.15	106.99	107.88	104.88	105.48	108.22	107.72	105.54
107.27	104.99	103.26	106.94	104.54	107.77	107.15	107.79	106.42	106.31	106.2	107.72	104.11	109.54	105.94	105.02	106.61	105.86	105.09	104.65	107.77	107.49	106.71	105.47	106.59	104.68	105.93	105.27	105.27	105.76	105.37	105.23	106.46	105.2	109.11	107.52	106.37	106.33	106.53	107.3	107.52	106.31	105.45	104.93	106.17	106.6	106.82	103.89	107.17	106.45
105.47	104.6	107.8	105.24	105.13	105	108.4	105.2	106.26	104.51	105.31	106.16	105.5	105.95	104.85	107.79	106.32	107.32	105.35	105.14	109.05	105.48	105.38	104.85	106.1	106.18	106.08	104.53	107.3	106.83	105.28	105.51	108.2	106.12	105.15	105.83	105.94	102.7	106.66	106.5	104.09	105.83	104.81	104.35	105.09	106.37	106.3	106.81	107.02	107
108.71	106.65	108.63	104.83	108.2	105.08	105.76	109.2	107.21	108.79	107.36	103.75	105.77	108.11	106.07	105.93	106.21	107.57	105.07	107.17	106.44	107.46	106.68	106.81	106.1	105.01	106.29	105.79	105.11	102.34	107.03	106.56	105.95	108.54	104.7	107.62	107.38	107.26	105.32	107.02	107.7	107.51	104.25	105.26	107.77	104.61	105.59	103.75	108.63	104.22
106.33	104.02	104.78	105.7	104.69	106.01	104.37	105.08	105.23	104.65	105.54	107.52	105.32	106.87	105.11	107.35	106.63	108.02	105.12	107.33	103.62	104.46	107.5	105.84	105.91	105.04	106.35	105.83	106.1	106	103.89	104.92	106.06	106.25	105.07	104.7	104.87	108.25	107.1	104.62	106.45	105.3	104.58	104.95	106.76	103.95	104.46	106.33	106.95	104.39
109.53	108.77	107.83	107.71	108.68	110.89	110.19	109.98	108.78	106.91	107.44	107.74	109.42	108.46	107.69	107.29	107.68	107.79	108.08	109.12	108.62	106.79	107.51	109.71	106.64	108.98	109.03	107.57	107.39	108.71	109.03	107.53	108.13	107.44	108.1	108.64	107.57	108.34	108.86	108.87	106.59	106.91	108.71	105.84	108.21	108.18	109.05	108.44	109.23	107.24
106.44	105.81	106.07	105.13	107.2	105.82	106.59	102.75	104.24	104.05	103.9	105.51	106.28	107.17	105.43	105.82	105.37	108.57	106.37	107.44	105.8	104.46	104.39	106.42	105.5	106.53	106.65	105.11	105.72	105.77	105.04	106.89	106.17	103.21	106.14	104.5	104.27	102.55	105.12	105.89	106.4	107.13	106.34	106.52	105.47	104.54	105.67	107.02	106.75	104.55
106.53	106.45	106.43	105.08	106.79	108.15	105.25	105.74	105.25	106.32	107.3	105.82	106.4	104.7	107.51	103.67	107.42	108.43	106.03	105.37	106.94	106.52	105.79	105.5	107.52	108.57	106.28	105.15	105.3	105.2	107.31	105.53	105.08	106.07	106.7	107.02	107.68	105.45	107.84	107.61	105.73	106.11	104.98	106.65	106.84	105.62	106.05	105.13	105.54	106.96
107.26	106.19	106	107.62	104.05	106.21	106.06	108.03	105.97	104.41	106.03	106.32	106.17	105.37	107.18	104.72	106.24	104.54	104.39	107.62	106.25	106.16	106.22	107.37	108.04	107.13	105.29	105.26	104.93	105.14	104.86	104.74	106.81	106.06	103.29	107.67	105.55	105.73	105.15	105.42	104.51	104.32	107.47	106.11	105.94	104.26	104.96	105.59	104.25	105.29
107.43	107.91	108.95	106.81	106.29	106.55	106.13	108.8	107.86	104.47	105.23	108.16	107.77	107.67	108.54	108.63	108.79	107.31	106.19	106.92	109.25	107.01	109.89	108.39	108.2	107.23	106.47	108.88	108.64	108.38	106.61	108.31	108.63	107.62	107.95	108.11	107.76	107.1	108.99	108.4	107.51	109.33	109.4	106.88	109.21	108.66	109.4	108.43	108.54	105.94
104.97	108.26	107.16	107.71	107.99	107.32	105.98	105.06	104.38	105.97	103.46	107.38	105.75	105.45	108.28	105.5	106.31	106.07	105.61	106.55	108.09	105.09	104.32	106.17	107.01	106.32	105.73	108.37	104.86	104.69	107.44	106.58	104.92	105.21	108.02	108.34	106.93	106.36	105.61	106.18	105.45	106.05	107.71	106.75	107.49	106.95	108.35	107.92	107.33	106.87
105.63	106.81	106.02	106.58	108.08	106.72	106.07	107.42	106.18	107.31	108.26	105.52	106.63	104.85	105.05	105.45	107.67	106.95	105.36	107.85	106.35	108.62	105.51	104.78	108.24	105.28	108.13	106.01	106.36	106.84	107.22	105.86	106.68	105.72	106.7	105.41	106.15	107.84	105.7	105.75	105.93	108.63	107.03	108.06	107.03	106.1	106.18	105.16	108.82	105.89
98.519	101.38	97.912	98.697	100.08	99.642	99.313	101.8	99.14	99.665	96.454	96.511	97.114	97.185	96.315	98.044	98.795	97.654	97.818	98.533	101.95	100.05	97.809	97.93	98.695	100.26	98.818	97.872	99.49	99.174	99.338	97.897	98.347	98.616	98.435	99.206	98.868	100.23	99.713	97.979	96.813	101.48	98.172	98.96	97.942	101.11	99.664	98.785	99.724	99.211
99.884	102.4	101.92	101.02	100.75	99.679	103.17	101.99	98.396	100.17	100.42	103.54	98.043	100.7	102.27	99.432	100.57	102.65	99.555	99.393	100.53	101.54	101.93	99.283	99.568	101.42	101.61	100.41	100.8	100.42	100.3	99.572	100.41	98.889	97.62	100.97	98.694	98.94	100.27	99.9	101.52	101.4	103.84	101.71	100.1	99.261	103.25	101.17	100.68	102.41
106.41	104.47	109.05	105.22	105.65	106.4	105.61	106.34	107.32	104.99	104.65	106.4	105.45	108.66	107.8	104.33	105.65	107.18	105.75	106.23	106.07	103.05	105.28	104.87	106.69	103.36	106.3	104.65	105.72	105.59	106.6	105.16	106.51	105.64	104.73	105.96	105.87	107.71	106.51	105.79	104.58	106.19	105.76	104.03	104.8	105.32	103.59	108.14	105.44	106.44
107.54	108.79	109.41	107.8	108.18	108	106.91	109.09	106.58	108.7	106.66	109.33	109.46	109.77	109.28	107.43	106.41	106.56	107.27	108.82	109.36	108.11	107.51	107.03	110.04	107.59	107.94	108.3	108.11	108.46	106.64	110.39	108.11	107.87	108	106.94	108.13	107.6	106.56	110.84	106.23	108.72	108.92	108.03	109.82	107.06	109.39	108.53	107.88	109.04
99.147	102.35	99.518	99.099	99.776	100.26	99.341	99.974	102.18	99.351	100.01	102.33	99.482	99.323	101.14	102.18	99.981	100.81	101.84	100.64	99.294	100.32	99.279	101.71	99.794	101.17	100.18	100.02	99.762	99.67	100.57	99.924	100.86	97.233	101.26	100.47	99.466	99.9	98.232	100.62	101.59	101.02	99.741	101.43	99.331	99.732	98.845	101.22	97.661	100.4
108.16	107.79	106.6	107.71	107.97	106.61	106.11	107.9	108.24	108.24	107.18	108	106.55	106.78	106.14	106.57	106.32	108.23	107.43	108.79	106.35	107.39	107.21	108.99	105.72	108.45	105.09	107.73	108.62	108.44	107.66	107.64	109.16	108.28	107.76	108.57	107.69	108.96	109.75	107.54	106.22	105.6	106.38	109.66	108.29	108.1	107.36	108.47	106.55	107.49
108.02	106.69	109.04	105.51	103.74	107.74	107.23	106.94	107.41	106.61	105.7	107.17	106.34	106.15	108.48	108.37	105.6	107.44	107.16	107	106.16	105.67	107.43	106.22	105.49	106.66	107.65	109.48	105.53	106.19	108.13	108.66	106.89	104	108.64	105.49	108.89	102.78	105.99	105.06	106.62	107.05	107.74	107.84	106.05	108.53	108.26	104.23	105.57	106.6
106.48	106.98	105.23	105.7	105.98	106.35	104.47	104.31	107.9	106.2	106.26	105.73	107.02	106.71	104.08	105.86	106.44	103.47	106.9	107.18	107.51	104.55	106.86	106.22	106.46	108.14	106.41	106.79	107.73	105.82	105.47	106.41	108.61	107.05	107.02	109	105.45	106.24	107.13	108.15	105.08	105.86	105.34	107.42	107.76	106.02	105.21	105.28	105.81	105.22
105.22	105.55	103.88	106.19	103.85	103.72	107.04	105.37	105.44	104.34	104.47	104.3	105.6	105.21	109.53	105.14	102.35	106.47	106.77	105.12	104.89	106.03	106.9	105.72	105.81	105.92	105.8	105.15	104.99	104.81	104.7	105.53	107.62	104.16	106.22	105.03	106.06	107.19	104.09	105.14	107.27	106.4	105.17	105.35	104.81	106.43	104.92	105.65	108.93	107.65
100.01	101.49	99.887	101.93	99.567	101.6	101.06	98.471	99.327	102.04	99.721	101.12	100.32	102.3	101.08	100.19	100.38	102.67	101.56	99.122	101.48	99.526	101.75	100.06	101.37	101.15	99.783	99.535	100.74	101.37	100.03	100.85	99.214	101.58	100.03	101.3	100.77	101.44	98.98	100.86	100.56	100.64	100.52	98.668	101.24	101.59	99.087	100.4	101	102.07
107.01	104.12	105.54	103.91	105.61	107.46	106.86	107.16	104.43	108.44	104.9	106.61	106.68	104.8	106.77	107.05	107.48	105.53	106.49	105.24	109.56	105.79	105.53	105.11	106.13	103.76	104.95	105.26	104.92	105.04	105.36	104.4	106.83	105.43	107.36	104.41	103.47	107.09	103.37	104.56	105.4	107.22	106.72	105.39	106.51	105.05	107.64	105.56	108.61	106.44
107.48	108.56	109.91	108.17	109.82	109.92	107.43	109.33	109.17	109.19	109.57	106.97	110.41	110.41	107.31	107.65	108.02	108.87	109.52	109.68	106.47	108.02	108.96	109.52	109.89	107.87	108.75	108.53	109.33	106.83	107.29	109.5	109.96	107.49	106.79	109.31	110.17	108.33	108.97	108.05	107.39	106.22	108.44	107.6	109.3	107.79	107.5	109.33	106.92	108.27
99.761	100.03	98.632	99.274	101.64	100.32	101.5	101.83	99.838	98.794	101.33	98.986	99.822	100.89	101.77	102.97	100.56	101.19	100.35	99.19	100.73	101.02	100.48	100.21	99.548	100.83	100.25	101.43	98.563	100.94	98.632	100.04	98.854	101.43	100.61	101.22	101.11	100.1	101.76	102.41	102.42	100.73	102.84	101.11	99.269	102.98	100.57	101.97	101.51	100.66
106.77	104.96	105.79	105.54	103.25	107.3	104.92	104.26	105.83	106.12	105.09	104.43	104.74	102.37	103.53	107.47	107.1	105.63	106.06	105.08	105.18	105.58	104.2	105.72	106.36	105.52	105.96	106.69	106.22	105.09	104.14	105.96	107.78	104.93	106.41	105.91	105.35	103.85	105.7	105.34	105.97	103.92	105.24	106.01	105.28	106.13	105.26	107.45	106.11	105.77
107.34	106.44	104.62	107	105.53	105.4	107.93	106.93	103.94	105.99	103.51	107.91	105.75	104.69	106.5	106.78	107.33	107.86	108.05	105.43	106.12	104.7	104.23	106.08	105.54	107.3	106.71	105.06	106.35	105.48	105.21	106.36	107.38	103.89	104.45	104.23	106.26	106.5	105.6	106.23	105.77	104.33	108.36	106.2	108.27	105.7	106.29	106.1	105.97	106.58
99.31	96.136	96.321	98.443	97.223	96.392	98.097	96.59	97.236	98.648	98.691	97.531	98.392	99.429	98.345	99.455	99.131	96.261	97.81	96.331	99.029	99.268	97.383	97.644	98.274	98.595	97.783	97.307	97.887	99.988	95.963	96.742	95.314	99.07	98.835	98.125	97.107	98.3	99.908	98.254	97.658	98.119	97.544	96.96	101.25	98.835	97.955	97.409	98.224	99.57
99.934	99.358	97.076	98.189	99.017	94.159	97.439	97.048	99.012	98.475	96.355	96.01	95.178	96.229	99.464	98.898	98.68	96.608	99.134	98.339	98.146	99.437	96.735	98.197	98.214	98.203	98.716	98.192	96.853	98.141	97.214	98.462	99.174	97.878	95.548	96.784	99.417	99.086	95.998	98.716	96.359	97.914	100.25	99.142	98.409	96.456	97.398	100.76	99.564	97.625
106.52	107.88	108.4	108.43	107.64	108.7	107.61	109.6	106.28	110.17	109.07	110.44	109.94	108.85	109.87	105.25	109.44	109.53	108.38	110.09	109.94	106.62	108.67	106.51	109.59	108.42	106.1	107.75	105.95	109.15	108.78	108.17	107.26	109.65	108.17	105.89	108.47	109.66	110.04	110.73	110.33	105.93	109.01	108.62	109.27	107.07	109.79	108.74	107.61	111.23
107.1	105.57	106.75	107.34	107.22	106.29	106.61	108.01	105.54	106.88	106.37	107.7	107.97	106.03	107.34	106.93	106.11	107.98	107.02	105.8	107.76	105.73	106.78	110.03	106.99	107.35	107.06	106.91	106.82	105.8	105.62	104.25	107.27	105.05	108.4	106.72	105.27	105.02	106.59	107.91	105.54	106.87	107.1	105.96	106.07	104.77	104.34	104.57	105.05	104.48
105.97	105.01	105.93	106.2	105.5	106.36	106.21	103.44	105.24	106.19	103.29	106.79	105.63	105.68	107.23	105.33	105	104.55	106.12	103.11	103.62	104.79	104.48	108.46	105.41	107.67	104.52	106.96	106.66	104.63	105.88	105.64	106.47	103.89	106.34	104.55	107.7	105.75	104.44	106.29	107.37	105.43	104.67	104.56	104.89	105.56	106.41	104.39	106.94	106.39
104.91	104.1	109.38	104.8	106.45	105.78	106.7	106.4	104.54	105.44	105.2	106.11	105.89	105	107.8	105.96	107.64	106.71	105.69	105.57	104.88	104.37	105.16	105.79	103.63	108.42	105.5	103.75	104	103.76	106.63	105.58	105.45	106.64	103.11	104.91	104.5	107.67	104.2	104.84	103.77	105.64	105.98	107.12	105.94	106.8	104.47	106.9	106.12	109.23
99.169	100.28	103.44	99.762	97.312	97.218	99.132	100.87	102.26	100.05	100.48	99.255	98.142	101.32	99.98	99.4	100.4	100.98	103.04	99.882	101.21	99.315	98.096	99.325	101.2	98.858	99.114	99.945	100.03	101.17	101.08	100.67	99.916	101.78	101.53	100.68	99.485	100.99	101.12	99.388	100.27	99.312	100.7	101.57	100.68	97.751	98.377	102.06	101.07	100.32
100.08	99.269	103.57	102.64	101.25	100.25	101.37	101.27	100.8	100.27	101.99	101.3	102.21	102.08	101.4	101.32	99.908	100.13	100.54	102.02	100.75	101.69	100.82	101.68	101.36	100.34	101.91	101.09	99.321	99.823	99.711	101.66	101.8	101.47	100.22	101.24	101	101.04	100.01	99.502	101.07	98.416	100.68	103.47	101.49	102.43	101.59	101.71	102.27	99.962
108.21	103.64	108.03	109.94	108.74	108.89	108.58	108.9	109.25	109.26	108.47	107.02	106.71	107.95	111.28	105.18	107.3	108.07	108.71	106.97	108.38	106.62	110.4	108.48	109.08	108.21	108.37	109.28	109.12	106.96	110.51	109.82	108.96	107.29	108.61	108.99	107.38	109.5	109.72	108.88	109.84	107.65	109.43	109.2	107.74	109.24	107.57	106.7	108.08	106.82
98.772	99.302	96.649	98.275	99.507	99.048	96.212	96.725	97.751	100.02	98.301	99.015	98.575	98.856	97.063	96.729	95.866	97.964	96.006	98.283	97.644	97.826	99.014	96.873	98.402	96.369	99.067	97.762	97.133	98.154	100.05	100.27	95.989	99.424	99.55	98.412	97.717	97.817	97.708	97.484	97.607	98.131	97.86	98.235	96.06	96.486	96.683	97.88	99.465	98.188
97.741	97.726	97.764	97.6	101.34	95.648	98.859	98.175	98.511	99.157	97.638	98.775	98.606	99.798	97.311	96.954	98.423	98.671	99.213	97.993	98.469	98.63	97.772	99	96.113	99.101	95.565	100.7	97.984	98.235	98.962	100.41	97.716	98.088	98.133	95.976	97.466	100.77	98.015	98.47	98.188	100.09	97.546	96.568	97.013	97.84	98.091	97.374	99.663	98.848
107.47	109.86	107.44	110.38	111.15	111.98	110.43	113.56	108.27	110.2	111.01	111.69	109.28	110.18	108.59	110.16	110.35	110.02	109.64	110.02	109.35	110.29	110.88	111.27	109.61	109.79	112.18	107.96	112.28	108.77	109.08	111.73	110.68	111.5	110.61	110.91	110.51	109.06	110.58	110.74	109.31	111.21	113.08	111.4	110.87	110.77	108.63	110.77	111.43	110.24
105.68	104.57	107.11	105.68	108.04	105.43	106.16	105.24	105.47	105.06	106.23	107.46	105.95	106.8	105.38	105.89	105.08	104.68	106.6	103.82	103.69	106.03	106.08	107.28	107.61	104.41	105.49	106.45	104.51	104.66	105.19	104.67	106.25	106.76	106.68	104.94	105.3	105.66	108	105.44	105.46	106.59	105.23	103.83	106.61	105.75	104.07	104.77	104.05	106.13
106.98	107.88	110.43	105.88	108.97	107.3	109.08	106.7	108.33	109.2	106.7	107.04	106.74	107.43	106	107.92	107.28	108.79	109.78	107.11	109.45	107.82	107.94	107.38	106.68	109.08	108.44	109.01	108.3	107.01	105.56	107.66	107.49	108.88	108	105.85	108.35	106.3	107.36	108.95	107.8	107.43	112.4	108.89	109.5	107.39	107.84	110.24	106.23	108.97
105.5	105.78	106.66	105.27	104.79	106.47	106.03	101.92	105.96	105.39	105.59	106.93	106.3	105.37	104.65	108.5	106.2	105.96	105.09	104.81	104.27	105.49	106.5	103.99	106.44	105.51	106.19	105.49	103.87	107.82	105.92	105.66	104.66	102.62	105.52	106.86	105.6	105.86	105.64	107.15	106.28	105.38	105.18	105.88	104.82	106.77	105.49	105.11	105.11	105.38
97.942	98.884	96.249	98.407	99.996	95.967	96.155	98.622	95.425	98.627	95.376	98.128	100.87	96.309	97.745	99.416	98.656	97.417	98.467	98.56	99.127	99.998	97.743	99.734	99.3	98.255	98.851	98.55	98.43	97.685	98.548	98.229	96.367	98.753	98.124	100.49	96.984	97.933	99.015	97.447	96.614	98.638	98.013	97.335	97.428	98.913	98.229	98.213	98.95	97.875
104.32	106.37	102.86	105.22	106.61	105.55	104.45	105.25	104.4	106.71	105.92	104.66	104.44	103.54	106.68	105.53	105.65	106.7	107.66	107.68	103.65	106.87	107.05	104.4	106.91	105.39	106.11	105.99	105.24	105.94	107.45	107.03	108.57	105.9	106.21	106.36	103.34	106.76	105.23	103.71	104.81	105.1	105.58	104.34	105.09	104.61	104.14	104.64	106.06	105.32
103.15	106.71	106.2	106.99	106.64	104.87	104.59	108.94	106.68	105.04	105.34	105.03	104.4	104.62	105.93	106.29	105.12	104.9	105.85	106.64	105.44	105.38	105.72	106.36	107.96	104.96	105.71	105.05	105.95	107.81	106.32	103.56	105.78	107.69	103.89	105.23	104.9	105.1	105.07	107.56	107.57	105.34	106.03	104.61	106.38	102.98	104.71	104.99	104.39	106.28
107.91	107.64	106.44	107.59	107.46	107.76	106.84	105.34	106.41	105.77	107.73	109.99	108.32	108.15	107.18	107.57	108.6	106.9	107.63	105.84	110.96	108.79	107.73	105.9	105.85	111.65	109.05	105.21	107.66	106.36	108.32	109.78	109.17	108	109.68	107.41	109.42	109.21	107.3	110.01	110.84	107.72	108.03	108.85	108.69	108.17	106.5	108.65	107.98	108.55
106.23	106.26	104.33	104.63	105.79	106.73	107.72	105.6	105.68	106.96	106.64	106.15	106.56	106.52	106.21	107.42	106.61	104.67	108.06	103.97	106.15	107.43	105.36	105.64	107.76	102.84	104.76	108.41	105.93	107.55	105.26	106.58	104.92	106.56	105.11	107.76	105.72	107.23	104.17	105.2	107.65	104.88	103.18	106.28	105.76	103.99	105.77	105.43	104.5	105.45
110.82	110.05	108.39	109.78	109.35	107.23	106.68	109.54	108.08	108.78	106.76	109.89	109.61	111.54	108.6	107.93	108.52	108.61	109.28	110.3	107.88	108.68	109.41	109.71	107.83	109.31	109.42	105.97	108.47	109.09	107.82	111.6	105.74	108.16	108.46	107.2	111.01	109.15	109.78	109.09	107.93	108.9	108.22	106.44	108.67	109.33	108.57	107.92	108.54	108.37
110.52	107.46	108.1	107.54	107.72	108.33	104.91	106.89	110.57	109.82	107.73	107.23	108.46	107.6	106.96	107.45	108.19	109.62	108.08	109.24	107.17	107.82	105.99	106.54	108.12	109.67	108.75	109.14	107.81	107.56	107.91	109.1	106.16	110.76	106.82	109.2	108.25	107.42	106.57	110.06	106.48	108.6	108.04	107.16	106.81	107.68	108.59	106.21	107.33	106.69
104.5	104.32	106.06	106.68	107.69	106.47	106.28	102.79	108.6	103.07	103.5	104.13	106.72	104.63	107.27	105.21	105.22	106.88	107.06	108.95	104.84	105.3	106.18	106.92	105.43	107	104.9	105.34	104.78	105.32	106.23	107.95	105.61	107.85	104.32	106.38	106.41	107.26	106.43	105.36	108.36	106.48	105.72	107.65	105.73	106.31	106.37	107.12	106.22	106.88
97.398	99.251	99.383	98.051	99.13	95.432	97.699	99.479	97.543	99.578	98.46	96.641	96.275	99.053	98.889	98.915	96.504	96.348	98.178	97.311	97.603	100.5	101.04	97.581	100.66	99.398	97.074	97.696	99.465	95.476	98.128	99.244	98.318	99.797	98.856	99.925	98.162	97.724	96.542	96.052	98.421	99.614	99.499	100.36	97.967	97.747	97.913	97.929	98.51	98.894
104.97	105.47	105.57	103.62	107.53	105.63	105.96	103.39	107.89	103.9	106.85	105.89	106.12	105.49	102.64	106.47	104.91	106	105.08	108.53	106.06	104.18	106.1	104.97	106.4	105.81	105.85	107.35	108.02	106.57	104.82	104.89	104.24	105.24	103.92	105.32	106.18	106.59	102.38	105.15	106.21	108.94	105.94	107.36	106.07	105.24	107.35	107.22	106.33	106.03
109.01	108.89	108.07	107.71	108.12	108.39	106.3	109.83	107.04	108.79	107.07	107.92	108.14	105.45	108.25	108.11	105.55	107.3	106.86	108.78	108.28	108.14	108.68	107.52	106.79	106.98	107.73	107.68	108.67	108.08	109.14	108.62	109.36	107.31	107.11	107.63	106.82	107.15	107.02	108	108.2	108.18	108.7	108.44	107.31	106.75	106.29	108.21	109.33	107.75
111.61	110.67	110.95	110.98	111.56	108.68	110.38	111.22	110.57	111.23	110.51	112.35	109.58	111.15	108.2	112.78	111.95	110.23	110.84	110.87	108.8	111.43	110.45	111.52	110.55	112.22	111.17	110.88	111.09	110.25	110.98	109.18	108.57	111.72	111.79	111.21	110.66	112.19	111.19	109.79	108.88	112.42	110.04	110.06	108.37	110	110.75	109.35	108.85	109.64
108.56	108.09	107	108.02	109.59	108.64	108.65	109.28	109.03	109.25	107.65	107.22	107.48	108.81	108.25	107.88	109.88	106.52	106.42	108.3	108.13	110.35	108.75	110.28	107.75	107.95	107.4	106.25	107.26	105.23	107.49	106.48	108.44	107.6	108.12	106.7	109.36	108.47	108.33	108.52	106.9	108.36	107.23	107.16	108.55	109.42	108.07	109.71	107.06	107.75
106.38	106.76	105.13	106.3	108.11	108.16	104.83	104.61	105.49	106.6	106.19	107.09	105.7	105.4	105.25	108.12	106.87	106.02	104.95	105.97	110.32	106.03	104.69	105.19	106.87	106.53	105.28	106.01	106.67	106.32	106.49	106.88	107.42	105.52	107.13	107.89	107.14	107.18	107.06	106.95	106.37	105	108.01	106.39	106.44	105.9	107.7	107.44	108.35	106.34
97.698	95.271	97.927	97.617	99.703	98.969	98.405	97.706	98.49	97.821	97.704	95.774	100.93	96.981	100.25	98.314	97.905	95.56	99.187	98.471	97.878	98.713	95.672	97.364	98.724	96.343	99.159	97.603	98.346	96.75	97.883	98.091	97.808	97.411	96.376	98.995	99.311	96.264	99.245	99.378	98.182	98.26	97.445	96.452	98.201	98.905	96.803	98.22	98.138	95.646
106.94	105.18	106.27	106.45	108.86	105.93	107.73	107.16	107.81	106.85	106.12	106.67	107.17	107.14	105.52	106.42	106.21	105.96	107.05	107.68	107.47	105.46	105.43	107.85	105.68	104.72	105.81	104.3	104.4	104.37	104.06	107.24	106.68	104.85	105.56	107.49	107.19	105.73	104.73	105.89	104.69	105.16	105.57	108.79	107.38	105.55	107.34	106.06	105.55	106.04
98.717	98.914	99.177	98.883	96.964	99.635	98.028	99.561	99.555	99.801	97.568	97.382	98.749	100.66	98.323	97.405	98.082	101.11	97.858	98.206	96.709	98.373	98.508	98.757	97.552	99.404	99.579	100.23	101.22	98.634	98.378	98.813	97.023	99.221	97.962	98.744	98.69	98.037	99.254	98.921	97.656	98.85	98.397	97.675	96.646	97.06	98.708	98.293	98.22	97.249
109.31	105.82	107.45	108.45	106.99	107.2	107.64	107.64	108.23	109.87	106.51	108.66	105.5	108.35	107.73	107.31	107.35	107.98	104.64	108.69	109.03	108.52	108.03	109.03	108.77	107.94	107.96	105.79	105.76	108.4	108.66	109.69	106.94	107.51	109.87	107.34	105.7	108.32	106.22	107.5	106.18	108.3	108.26	107.96	108.21	109.64	108.49	107.76	106.37	106.54
99.83	99.975	97.561	99.813	98.579	102.38	98.654	97.662	100.88	98.665	98.415	98.102	98.802	99.665	101.41	97.577	100.12	100.73	97.598	98.642	98.059	97.507	98.682	97.753	99.298	98.407	97.945	99.56	95.857	99.968	99.195	98.5	99.215	100.11	99.107	98.61	99.146	98.677	96.659	101.24	97.411	97.324	102.62	98.718	98.566	98.982	98.552	99.608	101.78	98.953
108.5	108.52	106.56	106.27	107.32	106.35	108.53	104.63	105.95	105.32	107.13	106.09	105.64	106.85	109	106.88	107.11	108.2	106.57	104.11	107.08	106.26	107.56	108.8	108.35	108.11	108.53	107.13	104.91	107.35	105.55	107.02	108.07	105.67	105.52	106.86	104.85	104.1	104.29	106.86	104.97	105.06	106.56	104.9	105.81	107.78	105.78	107.7	105.83	106.28
108.35	108.1	106.9	108.66	108.32	108.07	110.23	107.36	109.36	109.55	107.74	108.92	108.21	106.99	107.66	108.42	107.55	107.27	107.32	108.38	107.88	107.32	108.6	105.53	108.31	106	108.71	107.17	105.91	107.36	107.12	108.56	107.7	106.43	106.54	108.34	108.38	107.12	107.54	109.24	106.33	108.6	108.64	106.33	107.13	106.58	109.49	109.8	108.88	106.08
108.54	109	107.5	105.56	108.95	109.98	109.46	106.97	107.7	106.79	109.75	106.82	107.17	108.15	109.25	109.17	108.65	107.47	110.14	108.07	107.31	108.51	109.93	107.72	108.38	107.73	107.26	105.09	108.87	108.66	108.52	107.4	106.61	110.38	111.31	106.91	107.78	105.81	107.7	105.92	107.38	107.64	108.33	108.84	108.41	106.6	108.72	106.81	109.19	108.28
109.07	109.28	111.7	109.52	110.13	108.5	107.55	110.3	108.36	110.69	108.57	109.2	108.14	107.26	107.74	108.34	108.85	109.82	110.27	107.96	108.84	107.64	108.51	109.22	109.21	107.27	109.18	105.96	108.69	108.38	106.96	107.96	109.66	108.81	108.44	108.44	110.5	109.27	110.15	106.77	108.27	109.52	106.63	109.08	108.24	109.15	110.49	107.98	110.09	108.11
104.83	105.11	106.29	105	104.52	103.97	107.72	106.03	106.84	102.95	107.7	103.95	104.62	105.44	106.44	105.89	105.64	109.29	105.07	106.19	105.34	104.41	104.34	103.77	106.56	103.55	105.19	105.9	101.38	105.37	102.9	105.79	105.29	104.37	104.33	105.48	105.92	105.78	107.57	104.95	106.69	106.47	104.62	106.85	104.06	105.18	106.86	106.29	107.35	105.39
108.37	105.48	104.66	106.45	105.05	104.35	105.02	105.49	107.37	105.9	104.23	104.85	106.36	103.77	106.17	106.04	104.88	104.84	104.99	106.7	105.65	104.25	105.08	104.19	104.92	104.43	108.58	108.3	105.23	105.6	105.65	105.56	105.52	105.73	106.54	105.45	103.7	106.3	105.36	105.75	105.75	105.64	104.94	104.33	106.57	105.09	103.18	106.76	104.13	107.04
106.03	106.61	107.55	105.16	107.56	107.74	107.66	107.34	108.49	108.01	106.74	107	107.83	107.5	107.48	108.6	109.26	108.28	107.09	109.06	110.53	108.26	108.67	106.65	109.76	109.57	106.29	108.22	107.13	106.92	108.66	108.49	106.86	107.28	107.3	108.13	107.71	105.57	107.02	108.46	107.5	109.27	109.05	107.96	105.57	106.45	105.92	108.21	108.1	107.93
103.59	107.53	105.82	104.74	104.54	103.37	105.65	104.11	106.68	106.1	107.1	104.85	105.88	104.71	105.17	108.1	106.2	105.39	106.88	104.86	104.79	107.82	107.67	105.69	107.22	106.1	107.7	106.73	105.86	105.17	105.5	106.34	106.89	106.01	106.41	103.28	103.81	104.79	107.87	104.27	104.71	102.82	107.24	107.53	104.8	104.69	108.03	105.04	103.93	107.08
104.92	108.75	108.94	109.46	108.13	108.23	107.87	108.93	107.99	106.76	105.65	109.54	109.36	106.3	107.3	107.3	108.08	106.55	107.12	110.35	105.81	107.61	106.87	107.27	108.27	107.68	109.36	106.85	108.05	108.5	107.6	108.22	109.11	107.45	106.07	105.56	107.6	105.29	107.18	107.85	107.8	108.45	106.72	106	105.39	107.98	105.69	108.2	106.14	106.58
103.86	101.53	102.69	102.23	102.54	102.24	102.35	101.99	102.25	100.97	103.31	103.47	102.7	104.76	103.08	103.92	102.19	102.13	105.21	104.57	103.63	104.96	101.48	102.44	103.11	104.02	103.71	103.94	102.01	103.97	102.48	101.07	102.46	100.78	102.18	101.34	103.65	101.38	103.39	102.59	101.39	102.22	101.13	101.24	103.09	103.17	101.25	100.64	102.99	103.61
106.7	104.24	106.4	108.76	106.16	106.49	105.54	106.74	107.23	105.9	106.82	107.22	106.95	106.7	106.09	106.6	106.6	105.65	105.48	105.47	108	105.39	106.32	107.27	108.58	105.56	105.49	106.59	106.29	105.56	103.89	108.2	106.02	105.47	107.65	107.17	107.57	104.55	104.85	106.48	106.31	106.16	108.59	107.06	107.41	107.67	104.81	106.9	105.48	105.42
[truncated: 150 more columns]
