# Supplementary material for: Genetic dissection of main and epistatic effects of QTL based on augmented triple test cross design
Source: PLoS One. 2017 Dec 14;12(12):e0189054. doi: 10.1371/journal.pone.0189054 (PMC5730204; doi:10.1371/journal.pone.0189054)
Supplement: S10 Supporting Information — (ZIP) [file pone.0189054.s010.zip › z6_100_0.2_10.csv]

106.05	109.01	106.31	108.06	117.12	104.74	104.84	107.64	107.54	109.35	109.23	109.63	108.14	109.76	113.19	101.51	104.96	105.05	103.62	112.33	106.15	108.76	105.86	108.89	109.41	114.6	112.17	107.19	109.86	109.81	111.06	104.04	109.95	116.67	108.2	103.73	107.93	110.28	109.05	107.06	108.72	109.17	105.35	106.22	104.73	106.41	99.893	111.95	111.59	110.17
99.45	100.74	94.262	96.797	100.1	101.42	102.52	99.184	97.337	96.884	94.669	101.71	92.47	100.84	97.717	103.41	92.791	93.062	93.88	103.72	105.55	96.851	99.259	103.04	96.286	105.8	103.32	99.379	103.03	97.795	99.269	96.891	104.86	97.269	101.04	101.16	96.466	100.51	106.86	101.44	89.861	101.89	99.224	95.717	101.55	98.244	101.61	92.694	98.483	98.51
109.79	107.12	109.93	113.3	101.34	102.88	111.75	101.95	102.97	106.8	102.59	107.37	101.41	105.64	110.31	104.86	101.33	101.58	104.97	100.26	106.46	97.551	106.06	98.946	102.12	110.57	106.6	103.64	101.03	104.79	103.58	104.52	109.88	110.28	101.94	111.53	105.21	107.8	103.79	105.11	101.87	100.72	106.02	109.27	108.78	107.41	107	106.82	100.91	110.27
111.29	102.13	98.849	100.79	111.25	102.94	107.43	105.47	113.21	104.48	111.84	107.06	99.012	108.23	105.52	102.14	108.37	101.45	108.54	103.11	102.9	106.38	99.861	104.32	105.56	107.72	105.76	106.53	104	110.05	106.25	104.27	102.33	104.17	108.38	103.84	107.1	107.65	104.08	102.76	109.03	104.32	106.72	101.79	112	103.1	108.25	102.04	110.71	112.62
103.64	99.981	107.17	112.28	115.39	99.281	107.77	102.81	100.25	108.58	114.34	106.2	108.61	109.02	108.36	111.67	106.45	109.74	103.98	106.79	109.75	103.04	110.04	111.15	114.47	101.05	105.07	108.27	108.01	109.62	110.49	104.14	103.03	109.69	108.29	111.36	108.84	110.09	107.91	109.62	113.22	106.55	104.26	107.21	105.56	102.77	107.7	98.128	103.76	111.12
107.84	107.25	109.33	104.33	98.289	100.88	108.8	111.37	107.55	104.8	103.67	108.37	102.79	105.86	100.72	102.59	108.91	107.02	98.254	107.75	102.28	105.7	108.63	106.16	100.96	103.24	105.72	107.38	102.82	99.483	106.24	104.31	104.65	107.86	109.79	112.23	101.64	97.804	106.44	107.85	109.15	106.2	103.35	102.01	100.86	107.87	110.35	99.773	110.16	108.32
101.42	108.09	103.61	103.21	107.43	102.08	101.17	101.11	105.01	106.13	109.21	102.1	108.98	106.13	104.09	101.64	105.37	100.73	103.29	107.44	102.93	109.43	103.73	108.59	101.76	104.37	106.62	105.15	106.52	99.744	101.92	104.81	102.17	103.91	115.6	107.02	106.96	103.96	104.84	101.75	106.42	100.28	107.69	104.62	108.52	107.57	107.03	99.425	103.95	105.05
109.17	108.55	101.08	100.2	100.89	104.9	103.78	106.09	103.81	109.58	111.3	102.57	102.72	104.74	102.13	108.12	109.33	107.51	107.4	100.08	103.58	105.79	108.1	104.54	106.7	110.72	106.88	104.88	104.06	100.34	109.2	101.4	104.52	102.74	104.3	107.46	114.48	104.3	105.05	109.31	113.71	101.25	100.91	102.87	104.67	106.04	107.59	110.09	103.1	105.99
113.55	112.48	100.99	106.23	112.94	106.45	110.89	112.11	112.38	109.08	107.16	108.29	109.54	110.52	114.55	112.36	105.51	110.4	109.95	104.87	107.55	104.36	102.74	106.81	112.08	106.26	107.16	109.6	112.73	109.1	106.42	103.63	106.07	98.407	105.94	101.99	112.94	112.09	104.37	106.33	106.14	109.75	109.17	111.41	108.24	108	106.62	102.15	104.83	112.81
109.25	112.11	104.3	108.85	103.04	109.83	109.73	108.9	108.3	103.71	109.65	109.08	108.07	106.73	111.54	112.61	111.76	112.24	104.8	108	109.26	113.15	113.02	102.36	98.1	111.47	104.78	108.04	106.97	106.28	105.01	108.8	106.43	107.38	105.04	109.15	110.83	109.34	109.67	108.44	112.13	112.93	104.92	105.65	110.05	104.04	112.68	102.47	102.21	108.88
100.1	95.332	103.52	100.26	106.77	96.045	99.168	99.149	99.679	94.807	101.66	98.192	101.18	98.414	105.77	97.051	98.77	97.531	97.706	105.58	100.52	99.377	105.65	98.09	96.896	99.262	95.088	96.181	101.35	97.34	99.858	99.853	101.95	100.63	98.807	103.17	96.656	97.905	100.21	98.463	103.19	104.17	102.96	93.855	98.113	101.02	99.861	103.19	94.556	103.16
102.81	109.42	109.8	108.97	109.46	102.62	105.52	104.52	103.61	101.59	104.25	107	95.597	111.5	109.03	105.49	99.265	111.08	102.62	106.66	100.47	103.04	111.27	109.53	102.1	106.36	105.59	103.81	112.45	107.65	102.16	105.95	101.01	103.7	106.1	109.48	106.84	108.71	109.03	111.1	105.96	114.76	110.82	107.24	104.3	108.01	107.5	105.43	105.53	107.79
103	103.52	106.47	106.22	107.73	108.25	106.02	102.87	103.24	119.46	108.1	108.89	99.614	104.77	106.93	108.92	109.4	106.34	109.61	112.18	111.11	101.42	106.84	109.37	105.41	104.72	104.98	105.24	104.17	102.61	108.15	108.6	105.85	103.33	105.7	103.52	109.1	106.57	106.03	109.55	107.5	109.53	108.09	108.47	105.1	107.42	103.54	107.34	108.05	103.03
101.35	102.19	101.09	103.27	92.526	102.83	99.841	101.44	105.62	107.89	100.98	95.626	102.82	99.135	104.8	99.549	102.22	99.37	96.969	102.97	110.27	102.24	99.598	102.48	105.27	103.95	100.23	109.26	101.47	97.599	109.05	99.608	103.39	102.8	103.89	104.3	102.65	102.96	103.46	109.26	97.727	103.25	103.93	102.96	98.47	95.128	97.807	96.77	105.14	103.97
111.41	108.26	113.09	107.55	106.05	103.82	104.14	111.63	110.23	108.44	102.45	104.15	103.17	109.77	109.53	107.33	113.89	108.38	107.45	101.99	110.58	108.28	110.52	101.78	106.52	107.47	113.07	107.74	101.74	112.03	117.46	103.16	101.91	106.74	100.28	110.27	106.5	110.69	107.13	108.97	116.89	109.01	110.98	108.47	106.76	108.61	103.59	106.17	110.54	109.07
108.64	110.01	108.7	107.55	100.31	107.88	104.29	106.97	101.43	104.93	109.43	108.02	106.43	109.01	108.77	106.68	107.78	102.72	110.44	107.09	106.2	104.2	105.67	109.89	104.1	102.93	110.54	106.88	108.78	110.83	107.13	114.5	104.32	104.89	100.69	112.6	105.18	106.82	109.94	106.8	104.73	107.45	113.27	108.21	110.72	106.28	108.11	103.26	107.37	98.113
97.625	92.188	96.629	97.611	99.196	99.581	98.205	96.266	100.76	93.475	94.934	96.244	92.468	102.71	99.476	99.497	93.989	93.737	98.433	97.993	94.58	94.341	97.967	99.705	101.46	100.42	97.619	101.12	95.13	99.463	95.862	96.367	93.683	102.76	94.46	97.953	95.463	104.11	97.265	98.656	91.752	100.52	96.636	93.382	91.103	94.536	98.118	100.27	104.96	107.8
107.67	106.79	104.59	100.6	105.97	106.55	107.03	112.81	109.71	112.41	102.69	102.6	107.56	101.86	103.97	107.54	108.09	102.58	108.46	105.65	110.35	114.67	106.39	106.15	104.4	103.48	108.22	102.44	106.52	98.654	104.57	111.7	102.89	104.07	100.37	108.52	100.41	104.69	106.35	97.362	112.73	99.964	108.45	102.93	95.292	102.26	101.9	105.63	107.87	104.56
106.65	107.08	109.83	108.11	111.95	109.71	106.15	106.1	105.78	106.03	106.76	102.04	105.96	103.94	104.97	104.98	107.88	108.16	106.98	104.25	110.24	103.41	102.18	108.77	103.44	111.84	111.33	107.41	109.74	101.2	112	106.39	108.88	106.26	109.53	105.47	109.58	101.26	106.44	108.94	102.12	108.48	110.13	107.7	103.53	106.93	100.36	110.96	100.48	107.68
114.89	112.1	108.1	108.33	107.65	105.45	112.78	112.84	111.61	101.88	108.18	109.61	113.05	107.87	107.55	115.48	105.76	110.29	116.73	107.9	112.85	107.47	106.93	115.39	111.61	110.24	117.41	110.58	110.84	105.9	109.23	109.85	112.26	111.12	109.19	107.38	109.63	109.88	111.84	109.97	112.83	109.98	107.58	111.98	108.14	115.47	114.94	109.87	111.15	110.81
112.24	115.09	112.17	108.17	111.57	111.59	110.15	106.65	108.11	104.9	109.41	106.55	113.19	113.62	108.58	109.46	111.8	112.37	106.83	105.7	111.32	112.6	110.96	114.78	110.81	113.66	111.21	108.14	116.81	112.2	106.38	114	115.28	114.1	108.55	113.15	111.73	106.09	114.04	111.04	108.17	111.17	111.99	110.55	109.18	114.2	112.13	111.09	102.84	109.87
95.722	96.733	103.28	97.266	101.18	99.104	98.6	100.03	94.661	94.97	96.282	99.033	103	100.2	94.737	108.1	101.52	104	97.723	100.21	93.655	97.021	99.816	100.61	98.235	104.13	93.353	99.699	99.83	92.602	98.327	99.801	97.448	99.75	93.24	100.3	100.14	95.717	99.492	102	93.737	101.65	98	97.074	99.007	95.499	96.663	100.73	104.43	99.436
109.05	107.12	108.6	102.92	104.81	106.48	101.59	110.22	105.39	100.56	108.04	107.14	109.43	102.72	106.24	107.11	100.29	105.51	104.87	110.77	111.66	110.48	105.35	97.179	103.17	96.438	104.82	110.17	106.26	108.46	105.69	101.58	102.85	108.2	105.28	101.07	105.86	101.41	108.97	105.71	105.22	106.13	106.98	107.31	103.32	101.29	106.91	106.09	108.15	104.72
104.27	106.89	100.53	108.88	101.68	107.83	98.754	103.25	107.49	104.47	105.74	99.036	102.33	108.87	103.85	100.24	105.28	105.64	103.52	102.3	103.49	103.75	103.12	104.79	111.65	109.64	107.96	107.97	104.28	101.73	104.81	104.62	105.81	104.66	108.37	104.66	104.02	107.33	114.68	112.36	105.37	103.87	107.97	103.45	105.27	112.03	108.8	114.04	101.71	105.47
110.42	109.5	107.18	109.97	113.58	103	106.93	103.64	105.72	110.18	105.95	111.23	107.54	111.89	108.76	105.32	101.66	104.45	111.22	107.7	104.76	118.19	110.82	101.7	101.26	108.09	110.01	103.61	111.1	106.5	105.63	104.83	109.21	111.53	112.44	102.58	106.19	112.03	108.81	106.48	101	110.73	111.28	106.32	105.73	107.23	110.11	111.43	112.43	102.69
103.07	104.38	105.69	98.663	106.08	105.23	107.62	113.28	102.77	111.64	107.82	107.69	111.28	107.57	106.18	102.56	103.25	108	105.08	106.78	112.29	108.64	106.14	106.02	108.86	109.12	107.52	104.05	107.79	101.79	101.39	109.84	97.314	105.99	106.86	103.48	106.39	105.39	109.33	102.64	109.55	110.61	107.56	111.14	100.26	107.24	104.29	109.82	105.4	103.83
112.67	107.69	106.25	106.18	103.21	108.89	111.18	102.42	110.74	106.56	115.43	114.75	109.13	107.67	101.03	115.19	107.72	109.82	106.58	108.25	108.74	107.85	110.99	113.9	108.16	113.25	114.74	107.3	109.45	108.35	109.16	111.51	104.96	106.47	103.71	111.92	108.04	108.43	110.4	109.51	107.75	104.66	106.68	107.41	107.2	110.47	104.53	109.86	105.65	110.55
101.89	102.08	105.7	112.46	104.27	105.16	104.81	105.14	105.54	105.31	112.36	105.44	109.99	106.65	98.621	114.4	104.84	110.21	100.53	104.54	110.38	97.476	102.54	101.57	106.52	98.509	106.54	101.16	107.24	104.64	108.98	109.17	106.37	100.97	105.64	104.74	101.49	102.46	104.33	108.13	106.78	102.45	105.26	104.85	105.32	102.75	105.77	101.54	112.21	107.32
104.45	110.9	108.32	106.73	109.67	111.2	106.86	114.34	110.33	112.21	106.14	110	110.86	109.92	110.23	106.2	104.07	108.42	108.15	104.12	110.1	114.1	114.57	114.57	112.21	107.71	105.95	103.64	109.66	113.5	103.12	110.44	111.29	108.43	110.16	112.86	110.41	108.66	109.99	105.86	106.53	108.83	107.21	111.73	110.01	105.45	104.95	104.57	112.22	111.22
118.3	112.21	108.83	104.22	103.02	108.45	107.35	102.12	113.15	106.26	110.67	103.28	109.65	110.67	112.76	114.88	111.72	103.81	109.31	113.15	105.67	111.07	108.02	102.76	108.62	105.97	105.16	103.68	113.3	110.06	109.23	106.08	111.04	108.85	106.82	104	106.25	104.41	108.35	105.03	109.65	111.29	113.14	113.02	107.44	102.65	113.17	111.43	106.14	108.75
97.382	97.446	100.18	99.673	100.04	94.713	100.05	107.67	100.91	100.79	97.037	101.15	93.767	99.931	97.087	98.868	103.4	97.29	101.44	100.21	101.86	89.123	101.52	102.46	98.033	102.2	98.712	101.73	97.539	97.609	100.12	96.522	101.77	103.97	98.406	96.584	100.62	99.02	101.55	100.48	100.11	103.17	101.94	98.771	107.96	97.694	100.55	101.6	100.18	101.15
103	101.88	94.734	96.458	93.421	101.41	98.405	100.62	99.775	103.4	93.128	97.868	95.308	96.061	102.28	101.91	93.116	102.6	97.991	99.976	95.218	93.164	97.949	102.61	101.91	100.52	98.979	99.108	100.71	107.19	100.64	99.892	96.791	100.63	95.728	93.982	97.693	98.832	92.857	92.318	98.505	100.08	100.71	94.771	100.41	98.03	96.502	99.968	94.408	94.544
100.73	106.14	104.03	110.49	107.71	100.75	101.52	103.11	108.32	107.65	97.919	108.66	113.99	111.13	103.33	103.47	108.27	110.72	102.73	99.184	105.84	105.27	108.22	107.7	114.18	103.99	103.07	110.85	113.21	107.34	112.75	102.61	104.8	104.48	106.9	106.59	111.01	107.27	109.11	106.05	104.6	107.5	113.69	109.01	95.794	106.73	108.13	101.8	104.75	104.04
99.424	106.73	112.29	108.38	109.02	111.35	105.48	108.15	107.13	107.33	100.66	108.51	110.85	108.43	101.91	108.36	109.73	103.39	103.73	108.62	108.17	104.12	108.89	105.11	113.08	109.85	108.57	110.15	104.31	110	101.61	107.28	104.51	105.25	104.15	108.39	110.64	110.94	105.27	107.65	105.31	105.63	106.46	106.01	106.97	104.12	113.3	109.5	109.43	108.39
94.445	94.151	102.15	101.86	91.632	98.968	101.5	104.43	99.411	96.879	99.508	95.352	98.436	96.718	100.73	100.6	97.641	101.14	93.192	99.664	99.454	102.4	97.782	96.91	103.47	94.844	101.17	98.179	97.326	100.63	101.33	94.378	100.75	99.683	103.16	104.83	99.237	97.429	98.075	102.58	106.3	97.401	99.728	103.88	94.009	96.653	100.83	98.142	106.04	95.441
110.15	107.56	112.94	108.86	109.87	111.49	109.04	108.95	106.34	108.43	107.61	114.21	112.3	105.33	115.05	112.11	107.72	105.52	113.34	108.48	102.36	106.44	105.22	104.69	111.69	102.71	107.68	106.45	103.54	108.98	102.82	107.61	107.85	115.01	108.09	107.89	111.76	107.64	109.96	111.17	109.33	112.42	112.67	111.69	112.5	110.35	100.75	113.73	108.85	110.03
110.78	108.53	103.31	104.99	104.23	105.37	104	107.67	114.09	109.92	103.5	109.5	108.02	105.61	107.84	109.05	114.14	104.69	101.23	101.49	110.09	112.93	105.89	113.53	106.09	112.52	108.36	111.3	108.44	104.82	112.55	108.48	103.51	107.25	109.8	111.49	111.36	107.89	108.24	105.73	115.21	112.29	103.18	109.65	107.82	105.94	102.91	114.83	104.6	113.17
109.17	102.5	106.61	107.75	106.19	110.86	109.87	109.67	112.31	110.18	105.99	104.2	103.31	103.32	105.5	108.38	108	109.41	109.81	104.11	106.06	112.53	104.92	100.81	106.98	108.98	107.75	103.63	107.55	108.49	103.21	102.47	112.34	109.96	107.4	110.14	108.99	109.05	107.28	104.21	106.73	112.98	109.73	99.901	102.87	107.89	108.36	104.59	109.83	113.34
114	111.24	107.99	107.25	103.08	109.62	113.87	105.79	114.77	101.11	101.58	111.65	109.14	102.33	102.4	97.59	104.55	104.88	105.45	109.88	109.43	107.54	106.53	103.08	112.96	107.6	112.71	109.05	108.86	106.25	103.15	102.1	108.7	111.37	106.82	115.67	109.91	108.44	105.24	111.47	110.86	108.33	111.72	102.65	105.68	107.55	101.48	108.86	106.18	109.47
109.68	105.78	104.88	111.9	108.3	108.4	111.24	107.02	110.42	104.03	105.03	104.95	108.04	105.95	107.12	108.43	103.66	105.55	107.68	108.5	106.16	108.22	105.7	112.51	109.16	115.15	106.48	107.04	110.34	111.69	106.43	107.74	101.17	107.36	111.76	110.88	111.26	110.24	110.02	100.91	107.71	102.76	110.99	108.86	107.87	111.31	105.11	108.85	103.41	108.61
100.65	105.82	104.25	112.02	106.66	105.81	104.81	106.22	103.96	110.63	101.79	102.85	103.04	100.51	105.53	110.33	109.85	107.93	107.83	109.22	109.59	103.54	111.04	111.57	108.08	105.32	107.71	101.94	105.37	111.57	100.22	105	104.9	102.19	104.8	101.61	114.55	111.16	107.98	106.99	101.01	101.12	102.39	105.61	106.61	102.53	107.33	105.93	106.98	105.98
101.89	106.63	103.19	95.256	111.72	101.39	108.38	105.37	107.36	111.93	106.39	103.97	112.67	102.72	116.43	107.65	101.35	111.45	109.16	106.91	98.178	104.43	105.75	105.39	106.66	105.47	106.81	103.64	106.09	110.85	106.77	109.43	108.69	108.45	103.12	104.76	106.78	111.84	105.59	102.79	100.79	102.66	107.08	104.36	116.48	110.53	107.1	105.74	106.54	102.76
101.86	106.44	102.14	102.1	102.38	104.15	106.88	104.97	104.4	104.34	106.15	100.67	107.89	105.66	105.57	102.91	105.63	104.24	106.14	106.29	109.4	99.998	110.4	98.802	108.69	107.49	107.3	106.69	103.5	102.42	110.73	104.33	103.43	115.42	107.03	108.71	100.66	101.49	104.46	112.22	104.93	106.99	105.38	103.7	99.894	109.09	107.14	110.97	103.05	109.93
103.86	106.05	107.5	106.8	103.44	115.55	102.98	105.93	101.02	101.54	108.66	113.79	103.55	103.06	109.6	110.12	108.58	102.07	103.42	98.062	103.18	105.38	105.78	109.22	105.59	106.06	107.04	106.21	103.88	107.38	103.26	104.48	104.89	105.65	109.78	109.7	103.98	101.58	105.19	108.18	107.36	107.61	108.75	103.5	109.03	101.79	109.27	105.75	107.89	105.42
103.39	95.61	92.81	101.41	96.714	96.326	102.06	97.815	97.038	100.29	98.544	96.596	95.325	98.299	96.671	102.54	100.71	96.796	94.965	96.908	95.589	96.537	97.792	97.903	93.87	100.52	92.87	95.555	103.47	94.387	93.479	94.649	100.78	94.054	100.09	97.634	96.439	100.83	97.278	97.66	94.183	92.428	96.917	95.223	97.551	94.339	95.389	97.741	98.53	91.263
110.85	107.8	108.14	106.07	110.81	107.09	104.79	103.72	108.84	105.67	104.61	109.07	110.16	104.81	107.7	103.58	106.25	105.51	105.03	105.93	104.71	101.78	108.67	108.35	112.41	107.73	106.27	107.52	116.58	109.67	108.15	111.79	109.18	107.63	105.23	101.21	103.38	106.11	106.02	99.323	103.57	109.91	112.71	110.46	111.4	108.28	107.05	105.32	109.34	103.23
100.37	102.15	99.373	103.9	106.64	101.3	98.003	102.18	98.445	91.789	95.819	96.684	96.336	106.36	103	100.67	102.54	97.704	102.58	100.68	101.07	104.08	105.12	103.24	105.19	97.701	99.075	97.096	101.15	106.95	100.05	103.97	103.43	97.133	99.677	98.65	97.581	100.08	100.78	97.805	100.88	101.02	108.68	101.4	101.6	100.84	101.49	101.82	104.03	101.36
96.064	94.46	98.376	92.945	101.62	93.101	99.542	96.702	97.175	94.111	94.233	96.841	100.05	97.68	104.11	97.789	99.43	98.127	96.616	97.243	97.15	101.5	92.11	92.729	97.5	101.24	95.235	102.64	99.631	101.89	99.635	88.548	97.166	100.49	93.743	97.171	97.497	98.341	101.69	100.42	99.627	95.483	92.35	101.37	103.05	92.834	98.66	90.46	101.11	100.55
102.69	99.537	98.158	95.307	103.39	98.509	101.26	100.78	102.72	97.043	106.16	100.03	96.198	102.12	101.17	100.01	102.91	101.13	104.26	101.08	94.394	100.08	102.05	104.21	98.388	107.84	101.55	100.78	104.49	103.83	105.38	107.82	102.53	100.02	101.32	104.71	103.87	104.82	98.835	101.82	106.37	104.21	95.663	99.074	95.396	100.8	98.141	97.862	97.12	106.25
107.82	100.02	106.74	104.34	105.72	105.11	105.01	99.639	104.96	106.92	114.68	101.35	101.16	109.52	103.82	102.39	104.47	104.79	106.11	119.56	108.83	100.53	104.82	102.72	100.65	102.68	105.99	111.46	101.54	112.16	99.276	107.74	105.79	108.38	108.83	101.76	107.3	107.18	104.32	108.26	109.26	106.81	107.71	102.1	106.2	108.12	107.86	103.82	107.23	107.06
95.994	106.15	98.415	94.169	107.84	98.045	96.277	103.65	98.098	103.77	104.89	100.28	95.089	91.526	101.76	98.79	106.51	100.84	102.95	103.41	100.62	96.842	104.12	102.25	102.86	99.838	99.386	98.741	103.57	104.43	95.333	98.722	103.39	108.16	102.15	98.601	100.77	102.94	103.17	103.94	106.83	100.44	94.963	102.26	96.844	104.32	102.05	98.923	101.01	98.412
100.91	114.79	104.8	104.46	98.951	106.69	105.35	110.4	106.54	105.34	103.71	101.87	100.67	103.28	101.78	109.84	105.83	107.28	106.26	106.58	104.02	109.35	108.89	100.13	114.79	102.71	105.37	105.68	99.728	110.25	105.5	98.918	104.75	108.46	103.98	107.39	102.76	108.87	104.17	98.918	111.61	101.91	106.53	106.88	106.48	105.36	104.87	101.62	107.35	110.85
108.84	107.67	110.2	111.61	109.11	108.07	113.04	110.43	109.22	106.17	112.91	106.84	111.62	103.38	106.77	110.36	113.79	110.32	103.67	111.01	105.3	107.43	111.85	108.18	110.28	108.93	107.19	101.64	104.78	111.69	107.17	107.45	105.56	107.62	105.97	111.85	107.46	105.75	104.82	107.88	107.38	108.66	101.37	107.29	111.31	109.3	114.55	103.14	106.72	107.65
109.53	108.75	109.58	109.45	103.24	111.73	105.04	109.05	104.99	112.53	112.77	103.04	106.99	107.55	106.8	106.65	110.38	99.805	107.7	110.68	107.17	111.7	105.78	110.01	105.18	109.6	110.41	109.14	106.22	103.68	106.02	108.84	115.85	106.2	106.48	108.27	103.94	107.32	107.03	110.17	112.25	112.32	111.98	110.93	107.58	106.91	111.16	113.9	109.55	111.08
104.84	107.85	109.7	108.52	106.98	110.62	113.04	110.71	109.1	104.22	109.11	109.49	102.92	102.87	105.58	109.19	110.82	102.77	108.8	109.04	108.53	103.98	111.13	108.57	105.9	105.1	106.94	107.07	105.84	104.23	108.57	104.74	107.03	108.95	105.31	114.22	115.04	112	100.29	104.52	106.85	108.72	104.41	105.14	101.32	110.08	105.69	108.79	104.18	106.29
96.602	100.17	102.42	92.422	94.872	99.322	94.696	102.41	98.064	101.58	95.351	99.65	101.52	97.782	100.29	97.392	95.657	103.13	101.25	93.04	94.277	104.94	103.58	97.019	101.09	100.74	97.619	90.353	97.871	103.8	101.86	100.47	96.822	100.42	96.369	95.087	95.827	98.778	103.18	91.974	97.541	100.48	101.69	101.4	99.656	101.28	101.11	99.271	96.509	97.411
99.273	99.908	97.83	97.379	93.941	97.141	96.99	95.323	100.41	100.29	103.63	97.047	102.19	95.955	99.051	99.245	100.44	91.553	100.36	93.504	97.487	96.776	98.342	103.96	105.11	105.64	103.64	98.791	98.099	97.78	101.6	101.24	100.24	99.902	94.21	96.816	103.23	96.373	98.589	100.62	98.705	97.719	95.841	99.61	100.35	97.087	95.521	98.384	104.47	100.82
106.67	106.5	97.495	99.107	107.33	102.98	104.46	108.69	107.02	105.79	107.38	109.86	109.08	109.98	104.41	105	103.22	109.18	107.71	101.97	100.47	108.41	109.65	105.9	104.08	102.24	103.91	106.49	101.1	104.82	102.77	104.34	107.24	104.55	107.42	102.5	106.15	102.81	107.09	102.68	104.27	107.87	99.89	109.52	107.35	110.41	108.11	107.24	105.91	102.57
109.17	114.57	110.91	108.58	116.15	112.47	113.79	109.14	104.36	105.82	103.75	111.8	110.89	103.25	113.29	107.81	104.97	108.9	109.38	111.41	107.33	106.66	109.08	114.67	106.04	97.062	110.31	112.67	106.26	112.04	113.63	110.31	107.63	107.62	106.89	110.13	108.55	100.96	109.47	106.39	107.85	103.11	105.35	112.44	99.287	108.38	109.18	103.87	104.1	108.13
99.448	101.62	101.24	95.422	102.98	96.694	94.664	92.928	103.05	99.199	99.267	100.92	96.698	97.262	102.41	103.25	98.266	96.388	100.7	95.344	100.35	96.156	106.51	103.38	101.41	99.332	93.716	104.14	108.04	89.681	102.15	101.66	103.04	101.09	101.41	95.234	101.31	100.65	99.258	97.113	100.24	93.795	95.664	91.47	97.629	101.33	99.937	101.82	97.902	97.77
99.134	96.414	103.32	97.794	95.845	95.22	101.12	95.859	99.216	96.597	91.08	99.551	99.687	102.61	101.09	103.34	94.384	100.37	98.353	101.84	94.965	98.225	99.658	97.155	100.66	93.216	99.819	105.39	98.495	101.36	96.899	101.85	95.89	101.58	98.208	98.682	100.77	98.146	105.54	96.45	96.231	102.44	94.363	95.526	96.579	100.36	100.02	99.322	97.498	92.593
99.09	96.498	101	99.805	102.03	102.75	97.974	103.81	98.972	103.43	102.26	97.724	103.07	98.615	98.582	100.84	104.62	98.581	97.171	101.84	103.02	97.47	100.26	98.021	92.609	96.137	106.68	102.37	104.59	104.89	102.33	103.48	97	99.548	97.66	105.74	99.615	104.12	99.085	98.823	96.332	101.37	100.1	103.65	97.967	99.609	98.317	101.39	101.37	100.45
103.24	105.61	110.06	108.48	106.21	100.66	102.23	106.29	108.93	109.23	107.52	108.55	101.54	102.68	109.76	105.86	100.58	105.26	111.59	106.16	102.22	101.92	101.47	110.59	105.36	103.57	106.06	106.48	111.78	106.5	103.51	105.42	110.51	111.79	102.33	109.01	108.72	113.59	105.38	114.41	103.4	103.25	109.81	105.3	108.39	97.679	107.28	106.56	99.052	107.25
111.69	106.84	106.17	109.22	112.34	111.16	100.4	108.96	107.4	107.46	111.6	106.71	110.81	114.16	109.78	111.01	104.79	111.33	106.49	109.55	106.91	114.71	111.92	105.34	106.11	110.68	112.11	111.21	113.28	113.49	108.38	105.4	113.48	114.39	109.73	103.09	109.46	98.604	111.3	111.61	107.67	104.59	108.31	108.61	111.36	113.6	106.65	109.14	108.25	107.96
97.16	95.604	94.994	100.54	95.112	100.49	104.62	98.177	105.2	95.902	104.94	100.83	102.51	102.07	101.99	103.68	101.23	101.19	95.793	102.2	101.87	99.059	99.481	101.57	104.26	94.827	94.531	97.969	99.131	92.506	94.341	102.19	96.487	98.915	97.931	96.135	98.867	102.96	96.217	101.27	98.294	94.271	103.43	107.59	93.579	98.229	98.454	97.67	91.623	96.716
108.8	109.12	99.791	113.6	109.53	109.86	113.93	107.29	109.67	109.52	111.74	105.31	109.1	108.32	106.97	101.2	105.81	102.21	109.33	104.25	103.46	110.02	106.2	100.68	108.86	103.48	101.64	104.89	104.27	101.55	108.07	106.81	104.69	102.97	111.69	108.32	110.07	104.11	110.02	112.15	105.29	105.03	106.92	103.93	103.13	102.53	106.23	102.9	106.05	107.82
106.04	106.61	108.73	111.2	100.87	109.32	108.84	112.47	110.63	108.64	109.4	106.91	104.57	112.07	110.64	99.829	105.42	110.15	107.14	115.56	101.61	111.41	104.82	107.23	109.48	102.43	110.11	106.78	104.56	108.54	103	106.38	108.7	108.39	105.21	107.89	105.79	101.38	104.3	102.48	110.65	111.12	99.327	102.07	109.15	108.41	105.19	109.67	106.16	104.75
110.26	104.97	106.95	110.74	105.54	102.37	103.03	103.71	103.75	105.28	109.14	101.7	108.26	104.17	107.58	102.33	108.58	110.31	106.7	103.04	101.14	106.93	104.43	106.7	109.82	105.3	109.87	104.01	109.65	99.621	108.71	110.6	110.77	110.01	108.96	113.41	107.35	109.27	105.02	105.21	105.56	105.91	106.46	107.41	102.44	104.18	105.6	100.81	105.88	103.42
116.91	103.62	104.91	106.56	116.8	106.11	111.91	104.14	107.34	111.98	108.32	105.87	109.25	112.58	110.56	110.93	109.47	109.94	111.9	107.28	106.02	106.2	108.63	107.96	109.59	108.56	109.39	110.71	114.01	114.72	111.25	113.09	111.06	109.75	114.48	105.48	111.77	115.65	106.52	111.53	109.75	109.66	108.77	115.8	110.31	109.44	107.99	109.56	106.69	112.03
107.6	109.71	105.52	103.62	103.56	106.45	105.96	105.25	111.46	109.65	108.94	110.84	107.28	105.09	103.16	102.16	105.98	104.34	101.52	101.06	101.18	103.19	110.94	105.32	107.07	106.95	110.98	106.81	106.99	112.2	105.02	110.11	101.81	104.56	106.45	107.5	108.94	104.21	104.43	106.3	106.29	106.02	107.93	110.21	101.67	101.81	104.35	104.78	110.55	103.22
107.39	105.22	105.43	102.13	100.32	112.53	104.62	105.82	104.69	103.5	107.15	101.53	105.44	99.297	96.779	103.14	105.88	102.82	103.65	105.82	107.26	112.95	106.97	101.92	105	109.11	106.38	103.57	100.06	106.92	101.22	109.01	105.14	107.47	102.02	100.81	106.41	104.26	100.24	105.66	107.71	98.197	106.32	96.235	105.47	104.05	105.3	105.31	103.1	107.82
97.022	101.78	108.61	103.14	98.468	110.23	104.12	100.53	109.5	104.29	107.73	114.42	104.96	106.08	106.37	105.9	107.09	103.71	103.33	110.7	104.17	104.17	105.85	105.42	109.4	102.59	110.88	102.92	106.19	106.87	107.5	103.51	111.74	108.84	108.96	107.96	112.88	107.29	102.57	106.88	106.62	110.18	110.15	107.76	106.99	104.89	109.38	107.06	109.75	102.18
102	107.72	106.98	112.61	107.74	110.12	107.4	107.29	107.43	105.62	103.62	109.55	113.12	112.25	104.24	106.72	110.46	103.18	101.61	109.58	102.88	107.05	113.11	111.48	107.76	109.68	103.02	113.3	111.72	107.19	108.69	111.12	104.77	108.34	114.86	109.38	106.14	103.24	113.39	103.25	104.19	116.54	109.14	112.33	107.95	108.84	104.91	111.62	104.66	104.58
103.13	110.5	111.91	109.53	109.74	106.56	109.24	105.78	103.59	116.68	109.58	110.38	108.52	108.01	106.3	101.45	108.2	104.63	108.99	108.62	102.96	110.57	111.48	115.55	113.47	109.16	105.51	106.17	109.02	108.64	112.12	106.41	108.08	103.37	104.22	113.29	107.41	107.1	108.27	105.17	107.95	107.64	108.36	106.05	105.37	108.91	112.68	107.38	109.88	109.62
104.23	103.2	107.08	107.79	99.389	107.76	108.57	108.7	113.17	103.04	109.97	102.64	102.67	102.56	110.39	112.73	110.61	100.75	103.19	104.69	107.26	101.91	108.92	101.69	103.64	107.6	102.26	104.23	112.27	107.16	111.18	104.68	106.85	102.32	103.98	105.83	103.83	106.63	98.355	108.5	107.68	112.25	108.52	107.88	113.14	106.1	102	108.24	106.82	101.24
109.82	109.71	112.4	106.57	107.6	103.74	114.12	112.39	104.54	114.19	109.09	109.39	106.21	111.94	102.67	114.33	111.71	101.17	115.18	113.93	112.78	109.06	110.86	106.84	114.67	110.66	115.01	103.52	109.53	110.4	108.04	109.67	105.3	107.28	102.17	111.86	102.54	111.31	118.11	109.46	108.69	110.14	119.01	115.78	114.55	108.32	117.06	111.91	114.58	109.72
100.86	110.21	108.82	108.4	96.351	101.27	104.66	100.06	103.26	109.74	103.17	102.49	101.88	105.63	103.91	103.31	106	105.69	109.42	109.08	112.18	107.67	108.62	104.72	107.77	107.69	114.35	110.78	109.08	104.72	104.06	107.93	108.34	106.27	109	105.43	104.07	106.35	104.95	107.13	101.17	105.1	98.58	106.19	106.21	103.8	113.87	115.64	108.35	104.17
106.65	112.38	107.37	108.74	104.04	106.77	108.62	109.72	108.7	107.86	105.75	106.57	106.1	109.73	102.5	109.41	103.56	102.57	111.04	107.56	115.64	112.26	105.31	104.11	109.39	111.83	112.91	105.49	106.7	108.77	110.97	113.22	111.15	106.59	110.27	105.73	106.38	108.15	108.95	108.63	113.46	102.12	109.98	106.24	105	103.58	107.32	106.74	110.02	110.17
113.43	111.93	111.23	107.24	109.57	111.75	110.38	102.09	107.23	112.13	108.64	111.33	102.15	110.17	114.01	111.25	109.91	105.27	112.14	105.97	107.56	109.4	103.71	111.67	105.02	105.72	108.55	109.2	109.92	108.16	104.4	111.38	108.57	109.47	109.27	109.11	107.49	108.82	107.59	107.87	113.13	107.45	107.82	106.99	106.19	108.6	111.85	104.17	110.9	103.88
106.88	105.97	105.16	109.9	103.6	105.08	100.48	108.39	105.29	101.3	107.01	106.93	115.88	105.57	110.04	105.43	107.36	104.95	102.17	107.43	105.54	110.92	112.22	102.7	102.1	107.38	104.92	100.89	105.94	99.854	107.38	106.06	106.38	108.11	103.98	108.35	109.55	95.945	103.84	104.83	99.24	105.99	108.09	110.34	106.01	107.07	99.187	107.98	104.18	109.91
95.099	100.32	102.17	97.97	99.784	102.68	99.043	96.02	98.533	101.77	100.38	97.648	98.043	96.93	102.77	101.01	103.9	91.263	100.96	94.593	98.295	101.86	100.26	99.02	99.327	99.693	96.146	100.54	100.6	102.98	103.19	100.43	99.699	103.2	93.456	98.713	98.706	102.04	104.4	92.705	99.211	103.26	97.3	101.92	100.09	97.105	102.29	103.81	101.01	104.81
113.46	111.38	107.67	109.21	108.39	107.77	107.9	106.13	100.82	103.59	109.26	106.5	109.63	110.33	108.55	107.45	109.33	103.23	108.84	108.01	103.82	103.59	109.13	105.03	103.56	106.2	100.38	105.41	105.16	109.56	112.22	109.79	107.35	104.64	106.27	111.92	113.15	105.18	107.58	102.26	104.24	110.42	105.73	102.8	104.71	112.15	106.15	106.49	113.15	107.99
105	97.439	108.47	102.62	106.45	99.875	106.78	103.31	104.49	108.37	111.82	105.88	102.39	110.18	106.14	103.11	112.69	103.7	108.54	112.88	113.84	104.22	103.26	107.9	103.66	105.17	106.84	105.18	104.9	111.88	106.95	103.94	107.21	99.81	109.65	108.54	102.52	108.45	100.15	104.53	104.8	109.64	102.91	107.9	107.6	104.63	108.7	109	106.57	102.25
107.72	105.95	105.6	108.27	106.55	109.03	103.75	107.84	106.97	105.47	111.25	111.07	110.43	107.2	114.28	106.97	114.12	106.01	111.11	111.24	109.68	106.06	104.23	104.42	113.91	109.28	113.41	102.46	105.05	110.25	106.97	107.12	109.94	109.82	107.39	105.13	102.24	111.5	110.92	109.14	111.95	109.44	112.72	108.92	110.52	108.45	110.08	113.35	108.59	103.79
103.05	99.314	103.37	105.15	101.19	100.29	98.949	102.52	97.994	108.26	104.24	103.78	102.18	101.19	108.33	107.37	99.667	97.106	101.88	111.03	99.234	110.18	103.96	102.71	104.53	98.518	103.32	108.26	102.74	101.64	101.5	110.6	104.24	107.4	103.5	105.17	107.32	101.55	106.4	99.126	105.7	99.794	96.241	103.4	103.84	104.25	102.1	98.713	99.295	102.53
102.48	106.34	107.82	103.93	102.67	100.41	99.164	98.672	104.96	101.01	95.562	99.544	100.55	101.99	96.503	104.15	102.59	107.67	95.761	94.064	98.295	101.21	96.167	102.53	99.962	98.435	102.73	105.14	105.99	102.46	94.336	98.453	104.14	103.58	98.936	100.14	99.247	97.46	94.07	100.32	103.76	100.15	104	102.64	100.54	104.4	95.271	102.72	103.59	100.78
108.76	104.36	109.69	112.85	106.51	105.75	114.9	108.81	111.81	113.94	106.89	109.39	109.15	110.9	112.04	108.23	103.77	107.88	102.21	109.91	103.24	105.11	110.68	104.52	112.4	108.31	106.2	110.26	103.32	102.26	110.78	112.4	108.55	107.1	107.24	107.06	106.49	108.22	112.16	110.13	105.1	107.55	107.14	110.59	114.04	109.08	109.42	110.95	110.79	106.97
117.91	110.53	111.86	112.49	110.57	108.71	109.17	106.38	110.14	108.86	107.36	105.67	107.67	107.6	107.38	111.41	112.29	107.6	108.86	110.21	109.04	110.31	105.99	106.66	104.44	112.21	111.77	109.52	114.21	111.12	109.78	111.39	114.38	110.58	110.28	105.16	111.85	110.49	109.96	108.26	109.27	116.11	110.62	112.57	111.97	107.14	104.28	115.18	114	103.17
104.55	108.85	101.91	101.05	97.364	97.454	103.5	96.25	95.962	99.999	96.762	93.009	97.255	95.006	90.808	100.94	98.227	91.389	97.16	94.18	94.862	94.052	98.265	100.78	99.995	94.602	96.078	100.64	96.305	98.332	95.376	102.95	99.087	92.249	103.06	98.022	99.519	96.416	101.64	100.27	99.869	98.54	104.61	97.763	93.357	98.155	98.409	95.807	97.455	102.6
103.63	105.98	98.877	108.06	108.8	106.05	104.99	97.539	107.43	106.17	106.49	108.07	103.89	107.54	101.43	108.44	102.33	109.4	108.59	104.73	107.25	108.27	107.8	108.56	108.09	107.98	108.33	108.21	104.88	104.15	102.45	104.24	109.51	106.1	99.95	102.18	104.4	106.59	107.37	104.67	106.5	105.16	106.3	108.71	102.84	104.18	111.93	108.18	106.26	103.67
106.18	104.38	108.38	114.76	109.74	112.05	106.59	102.76	99.861	112.54	106.97	100.39	107.72	107.76	105.22	108.68	105.03	112.06	106.61	107.42	109.75	103.25	108.38	109.42	107.01	114.13	105.25	103.59	107.1	111.43	110.97	107.54	105.57	102.14	109.29	105.33	109.52	105.46	102.39	109.74	106.62	107.94	107.6	101.04	108.53	105.55	107.54	103.57	100.28	104.69
102.69	108.55	113.61	104.63	99.42	113.35	106.88	103.78	110.15	99.215	104.88	102.13	106.68	104.35	103.48	104.71	107.37	106.35	108.34	101.24	109.57	107.11	105.56	107.89	106.96	110.13	107.3	105.71	102.08	102.65	111.3	110.01	107.91	108.42	102.78	105.73	106.95	102.75	107.48	105.33	109.46	110.86	109.19	107.6	109.3	112.44	103.09	102.31	111.11	106.36
106.55	105.05	104.31	99.706	106.97	104.14	100.83	95.128	101.62	104.67	96.915	102.99	95.411	101.7	103.5	98.673	95.251	98.185	98.955	99.695	100.25	95.249	100.66	108.17	104.86	98.634	96.68	104.15	101.96	107.88	97.1	97.986	99.405	109.03	97.038	99.42	98.282	101.24	103.57	100.53	98.994	97.762	97.741	99.246	101.57	97.055	98.508	100.77	103.97	100.36
105.77	115.09	104.49	104.4	106.75	105.79	108.09	110.36	109.58	108.16	106.44	113.85	107.35	106.05	103.81	107.84	107.28	115.07	108.81	101.62	110.3	108.39	111.78	108.98	105.56	107.99	102.01	105.96	109.22	111.25	104.5	107.02	108.81	104.71	108.67	104.11	107.59	110.19	107.37	104.13	113.83	112.41	108.27	106.95	110.17	106.61	107.15	111.26	105.41	109.34
98.457	99.851	97.432	97.296	105.74	104.64	101.33	99.034	101.27	105.98	99.779	99.714	95.222	102.9	98.263	98.62	96.179	99.44	100.68	93.967	98.595	91.104	95.209	100.25	100.01	100.06	103.88	106.16	100.39	99.745	93.524	100.43	101.93	101.67	98.088	97.919	100.34	103.57	101.38	100.32	102.86	94.373	96.093	99.291	98.77	101.2	104.79	104.41	99.564	101.82
109.43	108.2	109.86	113.52	102.05	111.11	105.31	106.86	105.83	111.16	110.79	106.88	105.97	113.89	114.33	104.14	112.12	110.2	110.19	110.75	106.67	113.69	109.74	108.01	109.14	110.65	118.29	107.76	106.13	114.86	107.63	110.84	105.56	112.28	112.96	106.19	112.29	108.73	112.48	108.35	108.73	112.71	115.48	112.36	112.22	111.98	112.82	105.19	110.27	113.15
103.54	101.09	106.03	101.44	105.72	105.78	100.73	103.9	103.3	98.332	110.4	100.24	97.839	101.58	104.6	102.21	98.406	101.35	103.6	102.34	102.7	107.23	103.46	100.31	105.26	100.79	102.68	101.21	104.88	102.27	101.99	102.91	100.11	102.49	108.38	98.229	102.92	100.29	104.36	105.11	105.97	108.6	102.62	98.995	104.17	101.51	103.59	103.14	101.51	104.6
102.83	109.57	109.72	101.14	101.08	109.97	104.38	103.38	103.6	111.43	111.69	106.57	105.28	104.55	105.03	104.89	105.62	107.09	102.85	104.05	104.81	112.86	120.61	105.52	104.67	103.23	108.54	99.847	99.065	108.85	109.42	94.916	105.4	102.25	108.4	105.39	111.09	102.56	106.52	108.43	112.13	102.42	110.81	114.02	108.68	110.68	104.12	106.97	106.75	103.8
105.11	105.32	111.44	106.64	104.66	101.27	107.43	102.77	105.91	103.61	106.53	104.19	112.19	105.22	102.52	100.27	109.26	106.32	103.63	106.07	100.39	106.51	105.94	109.43	101.28	105.83	103.55	107.34	104.56	108.13	106.23	107.03	107.08	105.96	103.03	101.31	105.28	107.31	107.05	101.03	105.59	100.43	102.63	109.13	114.18	106.62	105.38	107.83	103.41	105.44
109.69	109.67	110.96	105.48	107.69	105.88	104.17	107.98	107.9	107.71	108.89	108.34	111.9	104.14	114.09	106.74	109.06	109.48	109.49	109.41	102.71	104.79	103.03	104.93	106.33	111.31	104.92	108.86	108.51	111.34	105.58	104.13	108.63	106.2	106.54	106.59	109.01	109.65	112.65	106.21	114.49	103.83	110.71	112.01	103.08	105.14	109.77	113.74	100.44	116.53
[truncated: 150 more columns]
