# Supplementary material for: Genetic dissection of main and epistatic effects of QTL based on augmented triple test cross design
Source: PLoS One. 2017 Dec 14;12(12):e0189054. doi: 10.1371/journal.pone.0189054 (PMC5730204; doi:10.1371/journal.pone.0189054)
Supplement: S10 Supporting Information — (ZIP) [file pone.0189054.s010.zip › z6_100_0.2_5.csv]

110.54	104.01	113.53	108.03	103.22	97.378	102.59	111.24	112.51	105.29	115.8	108.02	109.38	104.12	106.15	115.09	98.936	108.76	107.98	108.84	103.96	108.51	108.85	112.73	111.03	103.32	108.56	108.35	111.81	112.61	104.33	106.01	102.83	105.19	104.49	98.89	100.84	101.75	112.24	112.52	111.82	100.67	97.48	105.67	108.25	113.97	109.69	106.7	108.7	109.72
107.49	103.99	101.16	108.78	104.23	100.47	107.15	113.88	103	105.73	100.71	101.28	110.86	104.34	110.54	105.27	102.81	110.78	99.311	110.62	103.52	109.4	107.05	108.81	108.24	101.77	105.57	110.3	111.38	112.67	105.32	105.62	102.76	106.3	110.5	106.61	104.81	106.62	103.62	106.88	104.6	108.28	101.42	112.18	107.47	98.729	103.06	106.67	100.29	105.57
112.46	105.71	107.36	107.8	108.63	114.08	111.42	111.97	107.21	106.29	106.73	106.94	104.86	110.65	111.16	115.33	103.38	113.18	114.15	105.06	110.35	105.07	103.91	105.45	106.96	103.67	98.68	109.09	105.54	103.37	106.69	107.73	118.67	102.64	107.25	106.8	114.05	104.54	110.29	104.75	105.05	109.73	109.57	111.94	108.72	109.17	108.48	96.033	107.52	108.45
102.19	100.58	108	94.987	99.539	93.928	98.502	99.955	96.925	97.517	93.624	100.39	95.894	97.358	99.87	106.14	98.057	95.912	98.279	91.454	91.381	99.487	94.379	97.318	99.73	93.949	99.12	96.867	107.01	93.64	100.25	93.639	98.11	102.94	102.28	97.033	97.928	105.09	95.954	98.973	99.352	105.03	105.38	99.867	95.934	94.463	96.439	94.597	97.942	96.844
105.88	104.02	109.64	110.6	111.77	106.55	108.12	100.02	105.21	103.31	104.53	101.86	102.27	103.53	109.99	105.98	107.85	107.15	103.39	107.89	102.14	109.31	108.89	111.08	109.35	110.27	112.57	103.87	104.16	94.728	113.38	101.78	106.34	99.776	98.505	105.67	107.75	107.94	107.32	109.13	102.02	102.73	110.17	109.75	105.36	100.82	106.76	107.34	114.91	104.13
103.86	102.56	101.97	102.88	101.46	102.36	108.92	109.67	102.4	109.12	103.25	102.82	109.34	104.17	103.95	106.7	107.13	103.97	101.56	101.9	108.68	102.39	104.71	105.78	105.12	102.42	108.81	114.21	109.4	97.307	106	107.9	102.83	104.02	101.63	109.35	108.82	104.78	107.65	100.99	105.93	112.32	104.16	93.266	101.4	104.6	104.45	103.55	103.19	103.99
105.22	110.09	107.83	102.93	101.52	101.84	103.42	102.89	101.41	107.85	109.19	109.76	112.28	98.91	101.06	111.69	108.01	104.71	101.92	109.23	113.57	108.18	101.68	107.88	104.87	118.53	103.37	105.71	99.127	105.71	103.24	107.36	107.14	99.706	99.722	109.76	108.54	108.25	108.82	107.15	113	103.85	103.04	105.11	113.22	99.66	105.14	99.87	105.35	107.76
104.98	112.39	115.74	102.78	117.77	111.27	108.94	114.29	103.53	109.64	107.56	111.54	109.6	106.08	104.21	114.33	110	120.38	114.08	105.4	111.58	114.15	105.39	101.04	108.18	106.79	105.26	115.14	110.03	99.729	106.57	105.31	109.83	107.51	107.16	108.32	109.02	110.12	104.64	107.4	107.63	105.15	105.58	96.522	106.36	101.52	103.61	109.23	106.3	111.79
108.41	111	101.02	110.63	108.3	103.25	112.13	108.26	104.07	106.1	109.16	102.51	103.79	108.51	107.87	115.12	106.83	104.74	111.88	110.98	108.13	103.9	108.12	107.42	109.09	115	106.44	112.15	105.88	111.27	104.89	109.08	115.32	104.62	105.96	105.17	116.54	106.68	96.776	106.06	108.34	108.68	95.974	111.6	109.48	109.74	102.44	104.68	109.27	113.69
117.21	117.05	117.24	108.72	115.55	106.86	105.98	115.86	104.18	109.13	113.94	106.16	109.81	105.73	112.76	110.75	100.55	97.788	104.89	107.57	108.29	111.93	106.87	112.43	111.07	103.4	108.8	106.96	113.85	106.6	102.22	113.65	108.68	102.06	104.14	106.32	117.03	115.15	112.29	109.36	108.62	103.73	104.24	107.69	102.27	117.89	112.43	113.15	107.64	106.39
98.733	102.85	112.06	116.48	100.84	111.29	110.22	108.6	109.57	104.96	98.685	113.85	105.73	106.85	113.87	115.43	112.6	103.44	105.99	105.62	102.47	105.96	106.61	108.05	102.22	102.53	105.35	111.13	106.88	103.04	98.448	103.92	105.69	107.53	106.74	109.73	114.6	103.48	107.65	107.81	105.12	105.36	113.98	110.91	99.624	103.46	99.685	98.896	101.76	103.57
110.9	105.88	110.71	111.43	108.83	101.24	96.021	105.1	109.17	101.56	108.92	97.376	105.93	111.25	101.35	101.82	100.07	108.14	107.27	102.87	110	102.42	107.73	103.87	103.5	106.16	110	107.5	102.9	104.98	111.65	105.83	118.27	104.71	109.03	108.03	103.81	103.22	105.65	109.06	113.58	108.32	105.99	95.888	106.01	104.27	109.17	104.91	112.55	109.81
101.17	115.31	116.43	107.83	101.88	107.26	113.78	111.59	96.023	108.63	107.64	98.998	104.49	102.76	115.39	106.09	104.57	105.83	103.14	107.95	109.48	105.68	104.05	107.91	107.71	103.45	112.45	102.38	106.27	109.69	105.61	102.56	108.31	108.09	103.7	104.91	104.47	103.47	106.44	111.31	112.61	106.73	104.91	104.8	109	103.72	99.335	108.34	106.2	105.19
112.54	110.02	106.01	105.8	114.63	112.12	105.73	106.76	103.26	103.23	107.45	104.65	104.21	101.72	105.98	107.59	104	108.45	100.96	104.67	108.81	109.12	108.09	104.37	112.98	113.86	106.51	106.16	112.93	104.24	107.38	104.26	104.87	104.29	109.92	102.15	103.94	110.86	104.38	105.24	111.11	112.11	108.83	106.88	110.01	100.87	109.42	111.65	118.94	105.77
103.62	95.233	94.968	95.044	103.77	93.821	93.338	98.514	94.897	98.364	95.5	97.529	94.519	91.442	97.886	104.52	100.56	101	93.265	99.704	98.226	98.219	104.86	103.41	105.68	100.18	98.503	97.168	99.298	98.016	101.82	107.35	95.157	98.931	96.561	104.84	95.131	93.707	90.302	96.596	93.531	103.07	90.82	104.05	94.132	92.319	105.24	91.611	94.003	103.91
123.65	107.1	99.99	105.83	111.49	113.01	108.47	114.13	108.77	107.08	116.8	111.37	99.101	112.6	111.88	105.69	115.21	110.36	115.23	108.95	119.14	114.68	110.04	117.1	117.18	114.39	112.06	110.64	118.84	116.6	113.13	110.29	106.85	107.87	105.75	118.36	113.18	103.81	117.68	112.62	111.24	108.96	110.43	108.39	116.51	111.39	111.56	114.87	107.84	112.41
106.41	103.28	111.2	104.91	105.5	105.22	111.97	102.73	102.34	109.33	106.88	109.13	103.45	102.25	111.25	103.55	103.82	104.9	110.28	115.29	108.08	104.08	109.31	106.56	110.55	106.75	105.71	107.61	105.5	105.51	103	101.15	111.18	102.93	105.57	109.85	103.5	108.23	101.74	110.06	110.06	111.19	105.47	108.36	108.58	109.64	108.47	102.42	104.16	113.35
99.092	103.17	100.56	108.78	106.8	103.49	97.516	94.046	110.67	101.22	101.53	99.89	100.1	101.92	101.64	100.62	98.895	101.46	100.52	98.499	105.42	100.84	102.19	109.66	101.57	98.776	97.18	105.76	100.41	101.15	103.94	106.28	107.54	98.145	99.9	106.89	106.72	108.39	104.23	103.35	111.45	102.91	100.36	96.533	102.24	103.81	105.3	97.126	93.176	98.894
103.58	109.82	111.77	104.04	100.09	104.55	103.5	110.61	105.33	111.04	115.15	107.73	112.65	111.82	111.57	106.16	107.17	102.98	102.03	107.82	96.895	108.62	105.98	111.16	107.35	105.21	105.41	111.88	105.64	109.19	108.11	104.79	102.55	103.93	118.42	105	110.86	101.74	102.37	101.34	104.44	110.94	103.96	103.22	103.27	105.29	109.24	104.39	109.23	99.252
97.146	102.88	108.31	101.19	100.45	115.3	113.84	105.09	106.73	107.35	103.59	102.49	90.564	107.5	98.528	112.92	103.71	108.18	108.54	107.26	101.43	109.11	102.65	109.52	109.48	102.76	109.85	107.12	111.19	107.72	109.78	99.835	110.85	100.37	105.7	106.9	102.81	103.85	108.14	102.22	105.04	106.93	104.03	95.541	114.61	104.32	105.76	98.473	112.57	108.32
103.78	105.8	102.76	107.85	106.91	101.25	104.49	108.29	109.41	114.09	112.06	99.803	105.38	105.29	105.58	112.92	107.12	109.31	108.02	106.67	105.08	108.79	115.93	109.97	103.21	109.43	103.69	104.56	101.43	112.77	111.85	111.08	95.838	97.692	104.62	104.76	106.5	105.11	110.72	106.94	102.51	111.16	102.12	105.49	106.57	109.16	100.25	112.04	111.63	114.27
102.99	103.2	107.83	106.12	106.72	108.54	104.53	98.218	109.41	106.34	111.01	103.57	109.73	110.51	105.36	103.22	108.03	106.46	104.41	105.43	110.04	118.58	100.26	106.7	102.04	112.18	100.86	100.79	99.593	105.19	98.035	102.95	106.53	106.35	105.12	111.78	104.34	101.9	106.28	108.02	114.92	111.57	106.92	109.56	111.13	113.76	111.13	115.97	111.05	105.34
103.3	103.09	113.02	104.59	107.43	107.66	107.27	111.26	113.51	108.09	106.02	110.05	98.767	106.05	106.5	112.59	106.3	97.725	106.79	113.54	112.12	108.84	110.06	105.74	112.62	99.784	107.17	114.29	107.52	106.65	113.89	110.59	99.729	103.75	107.1	112.22	106.3	102.79	107.45	107.16	106.77	110.5	109.88	109.48	102.11	111.97	115	104.1	100.13	112.79
109.01	111.88	102.69	101.01	102.67	115.48	98.56	108.6	112.67	105.5	102.08	106.36	110.32	104.12	107.08	100.4	107.56	109.95	107.17	109.29	108.82	112.7	107.02	110.93	108.59	103.63	107.17	108.25	110.63	110	107.66	108.02	104.59	111.7	108.23	106.9	110.08	108.06	108.28	107.43	102.61	108.99	115.51	109.92	116.53	107.87	105.03	107.68	112.62	102.17
104.92	106.42	106.71	101.64	99.823	103.78	104.27	105.73	109.84	106.82	103.66	112.83	106.71	103.94	105.17	105.17	106.29	103.18	114.72	108.07	99.673	108.59	105.38	103.58	113.09	106.72	107.08	113.86	100.97	110.04	103.27	107.98	110.29	103.92	105.63	102.08	110.96	110.08	115.59	106.17	110.12	109.59	105.07	103.97	104.49	103.19	105.56	103.36	102.31	108.44
92.23	103.29	95.457	101.78	109.9	99.369	94.932	91.268	105.04	105.73	101.18	101.66	104.86	97.76	95.743	104.04	101.38	98.751	99.563	105.83	109.15	107.82	101.93	105.11	98.839	100.83	100.64	98.309	93.394	99.786	97.672	93.854	101.81	103.52	103.99	104.56	97.026	104.96	95.78	96.448	104.77	111.74	99.962	107.57	98.906	100.98	100.76	94.613	101.64	106.55
109.8	98.39	101.27	97.288	105.48	109.17	107.87	108.13	107.18	105.66	110.13	107.81	116.95	104.93	102.28	102.69	108.78	105.41	123.07	109.71	105.49	106.53	104.81	100.12	104.27	108.19	103.63	101.94	99.207	107.11	101.75	101.16	103.65	108.2	105.35	108.62	101.34	102.66	108.64	105.17	106.5	100.37	108.97	109.57	111.88	104.89	104.44	103.48	101.02	106.96
108.9	106.46	103.19	110.33	103.11	103.99	108.83	98.265	106.67	114.2	99.927	98.743	109.79	100.14	108.61	106.33	109.77	101.2	102.82	104.09	107.35	109.8	106.11	107.11	100.93	105.63	105.36	105.58	101.16	107.93	109.58	109.78	102.93	101.79	105.14	104.43	99.534	111.83	103.92	111.61	98.616	104.35	103.24	106.91	109.12	107	100.92	105.16	108.47	107.97
99.3	112.46	106.31	110.07	110.39	102.12	109.68	100.83	110.61	108.86	106.05	106.07	100.75	105.01	108.95	106.65	105.94	109.97	108.35	103.83	102.02	106.14	107.12	102.19	104.86	106.15	105.76	108.71	102.26	105.95	109.83	99.057	108.84	98.345	102.62	100.91	108.81	108.85	116.25	108.45	110.19	110.11	111.55	108.14	100.74	105.79	107.72	99.348	109.26	111.82
101.7	108.72	102.18	102.58	114.77	107.77	104.39	102.2	107.65	108.16	110.6	100.59	105.97	102.24	102.64	110.18	109.96	105.68	97.989	113.97	108.83	96.76	100.77	106.97	107.3	98.546	106.82	104.53	101.66	104.66	109.94	103.78	101.86	111.42	102.36	108.83	105.9	104.35	105.02	98.836	102.33	104.66	103.83	99.672	94.213	103.22	103.62	100.17	102.94	106.15
95.393	101.89	104.44	102.11	101.86	100.95	101.72	96.855	106.09	94.732	99.212	106.43	101.28	102.48	101.61	101.42	97.396	102.69	95.719	104.58	102.02	108.83	101.17	96.219	96.967	103.82	93.287	95.699	97.567	104.49	104.01	94.142	103.01	93.615	108.22	102.5	104.54	104.21	105.07	101.31	99.668	105.63	101	92.407	101.07	95.259	102.41	93.114	95.564	97.116
101.42	106.86	112.39	105.25	106	109.19	111.52	111.12	106.14	108.24	113.44	105.17	104.13	102.84	114.32	100.92	106.44	111.8	104.63	106.27	111.36	102.18	100.02	107.42	111.44	97.912	107.36	107.49	102.1	108.38	100.71	111.9	104.32	118.41	99.373	107.22	99.854	102.52	106.5	105.69	109.24	104.21	105.54	104.7	105.36	103.74	103.28	106.96	102.63	104.04
97.291	94.038	101.56	96.373	97.851	105.87	103.66	95.796	95.6	92.982	104.04	99.517	101.02	94.024	100.51	103.25	103.28	104.9	102.37	103.68	100.69	95.044	101.45	101.65	109.77	97.932	102.89	92.309	103.55	103.27	94.242	95.622	100.06	97.015	101.62	109.62	92.675	103.38	106.26	99.946	101.97	99.572	108.73	94.402	102.73	96.101	90.584	102.86	98.84	100.02
103.92	100.9	104.34	97.692	100.58	102.64	92.882	95.558	104.06	95.247	95.205	89.227	98.641	101.78	97.201	93.815	94.799	98.749	98.082	94.556	99.733	101.98	100.12	97.002	100.73	93.811	93.423	100.65	96.171	95.04	94.824	88.969	100.99	95.992	90.868	94.495	98.52	95.329	100.1	96.592	95.66	97.246	97.445	95.304	94.616	98.337	100.72	102.7	92.208	93.303
103.11	107.01	106.67	104.95	102.11	104.23	105.83	108.18	98.435	112.88	106.3	97.016	107.6	104	101.31	106.59	105.64	103.88	103.67	101.8	104.68	97.314	106.95	105.13	106.98	109.61	113.53	109.24	109.88	102.69	111.11	108.03	100.45	107.44	111.71	104.45	105.61	113.47	110.53	110.38	107.14	103.93	104.17	112.8	105.57	108	104.88	105.22	105.32	105.09
101.13	116.13	101.85	101.01	104.98	106.63	115.19	114.14	114.53	104.54	107.42	108.38	123.38	104.13	108.16	114.74	107.5	107.65	111.6	107.23	114.72	113.28	105.5	110.88	112.81	108.5	103.68	111.17	110.66	107.66	107.86	103.5	110.53	105.02	106.9	112.82	105.37	116.77	107.54	102.36	114.33	107.26	117.48	108.41	104.36	105.74	110.55	108.09	111.39	104.13
104.77	106.01	106.34	102.97	116.23	103.67	101.93	112.94	105.61	110.67	105.61	106.63	107.46	110.14	105.51	105.8	101.96	109.01	109.82	105.52	103.87	118.24	101.07	111.71	113.47	109.02	105.42	107.52	108.86	107.45	103.9	106.14	104.74	113.35	108	108.93	113.72	111.23	112.73	108.44	107.22	107.04	100.87	102.33	113.93	110.09	107.48	103.22	106.29	101.78
108.47	109.76	116.81	102.12	114.96	105.15	103.99	111.49	110.96	110.61	110.36	108.79	112.51	112.94	103.48	105.18	105.7	102.09	110.89	108.69	108.34	107.02	110.52	110.3	107.16	107.23	103.98	114.05	99.837	109.84	114.51	112.27	110.61	112.36	102.26	110.52	107.49	103.78	107.5	114.17	109.87	113.8	104.15	104.71	103.38	109.99	109.88	112.63	104	109.2
102.09	104.36	114.06	114.33	106.97	105.82	109.53	98.383	110.67	99.772	108.44	107.6	102.78	116.73	102.88	105.38	101.65	103.23	114.83	107.45	106.31	102.05	110.18	107.52	110.32	107.9	110.64	104.46	106.84	113.21	108.71	110.11	115.21	102.43	105.23	107.27	118	107.18	103.38	110.35	102.3	104.72	108.38	109.78	122.75	102.73	105.15	114.93	100.91	112.41
99.727	99.616	98.345	103.64	98.298	100.66	100.21	97.247	98.673	98.831	103.93	94.455	95.27	103.44	96.072	98.878	106.84	95.672	90.956	93.782	100.07	96.842	97.342	96.619	104.93	99.411	101.12	92.346	104.05	98.786	97.022	103.08	92.8	99.764	91.356	97.925	94.879	106.43	101.35	104.15	102.05	99.493	103.86	101.3	99.106	99.742	94.86	93.302	94.882	98.89
111.5	104.29	104.67	115.57	103.52	110.57	107.94	107.87	111.48	110.46	109.4	108.14	104.1	109.84	106.56	107.54	100.95	112.99	103.41	113.27	106.04	114.54	108.58	107.74	101.23	108.43	110.75	106.56	109.26	107.14	102.44	107.2	106.37	100.44	114.99	98.173	107.4	113.6	106.83	111.06	110.05	109.33	109.03	110.55	108.26	108.1	103.37	108.28	107.57	97.7
105	110.06	107.31	110.74	113.62	108.81	105.23	111.82	109.08	111.11	111.92	104.89	108.02	111.87	109.51	103.68	113.8	105.63	113.51	109.51	114.08	112.75	108.4	104.39	111.94	104.85	114.81	112.34	109.87	108.19	110.58	98.025	105.93	97.822	104.98	109.95	105.65	116.33	110.61	107.32	102.97	105.18	107.45	100.92	101.66	111.8	102.53	107.18	102.35	99.751
99.926	111.54	99.373	105.4	104.3	111.31	115.47	106.39	106.69	104.65	102.95	99.696	108.21	102.42	110.18	106.08	98.463	98.187	113.52	103.79	111.94	104.63	105.84	105.08	111.93	108.96	104.32	102.51	108.1	102.41	108.03	107.19	102.88	106.21	104.11	112.24	104.73	106.2	104.29	110.56	107.39	108.75	101.12	104.53	107.64	108.15	104.13	110.67	108.08	107.29
105.51	101.73	109.23	109.1	105.81	102.96	105.83	104.18	106.47	105.43	102.17	104.51	107.7	101.31	104.82	110.58	108.73	109.85	104.72	103.65	108.69	110.24	106.1	102.34	103.68	104.05	114.03	100.89	115.19	102.25	105.86	104.66	100.58	102.54	109.81	104.96	107.48	112.39	106.81	102.44	112.13	102.5	107.46	106.07	103.08	102.05	105.93	111.04	103.81	103.93
107.92	110.35	98.543	119.67	104.27	99.962	95.548	105.72	108.71	106.29	112.11	114.48	105.3	106.07	103.41	104.03	105.12	114.82	114.15	106.24	102.88	111.14	107.45	100.94	106.12	109.52	103.02	108.41	103.03	110.69	108.68	111.51	109.56	103.97	102.06	111.07	103.49	106.79	113.55	109.03	99.847	109.87	109.13	108.26	111.82	111.92	112.71	102.78	104.84	105.79
106.07	104.43	109.65	104.95	111.49	107.66	106.91	102.26	108.77	103.7	109.76	111.26	105.56	111.84	110.11	105.69	104.78	108.43	107.24	98.359	104.94	97.796	101.69	105.38	106.55	102.71	105.39	111.24	107.11	106.34	106.6	100.47	106.44	109.41	100.32	104.92	109.25	107.25	104.06	109.17	106.71	105.53	111.83	102.78	101.27	111.37	103.84	105.08	101.66	101.93
101.86	108.17	99.499	108.11	111.83	102.73	109.63	111.79	102.83	105.27	108.25	105.81	105.83	110.58	111.02	101.33	111.05	107.69	99.759	101.6	106.75	109.23	100.4	112.41	106.35	108.43	118.36	108.12	106.31	106.71	106.31	108.7	109.01	104.96	105.86	107.96	101.56	105.39	105.3	107.38	104.63	101.17	110.32	109.88	101.38	107.35	104.56	105.93	105.56	113.3
116.6	101.95	101.64	115.26	103.58	105.97	108.14	107.3	105.98	109.87	114.04	107.43	115.03	105.96	111.73	109.8	111.45	100.44	116.49	105.64	103.28	115.01	109.51	109.38	114.58	113.38	109.24	105.42	101.68	103.24	102.12	109.28	112.1	104.23	105.27	110.93	108.11	108.13	104.99	103.17	113.13	114.65	103.23	103.28	98.9	111.61	107.36	117.85	110.93	107.72
102.06	106.95	106.07	115.73	101.4	108.87	111.26	117.29	110.89	111.65	107.26	113.89	108.33	113.3	106.88	108.11	111.89	112.11	110.22	110.03	107.17	105.4	111.58	116.13	111.98	105.8	111.93	110.59	115.2	107.45	104.35	103.32	113.53	110.69	105.35	112.65	104.97	107.95	112.85	111.5	112.62	99.003	109.84	106.25	104.47	113.97	109.27	114.3	103.4	109.7
106.48	102.36	112.1	111.45	105.96	115.49	109.03	110.23	107.31	109.32	111.44	106.62	107.62	105.54	109.06	104.22	102.13	112.88	103.65	108.85	114.26	108.21	97.826	105	100.17	109.63	112.47	107.78	111.33	109.25	110.9	112.49	102.87	113.86	103.27	105.78	106.8	105.04	102.92	103.44	104.21	107.37	112.36	101.54	108.21	109.21	104.55	102.89	118.61	107.17
104.92	102.36	109.62	99.214	106.97	104.55	107.81	98.569	102.61	107.12	108.41	104.82	104.34	104.86	101.49	110.62	107.3	104.59	105.76	102.01	108.86	111.28	105.08	101.44	105.69	113.99	107.02	117.79	104.64	104.66	110.36	106.34	104.9	107.37	109.22	99.237	108.09	110.91	101.01	98.084	99.148	113.54	106.23	98.312	103.46	103.46	108.54	106.62	107.93	97.491
99.282	97.772	90.551	93.727	102.9	92.27	94.065	101.94	98.64	102.37	93.574	98.059	106.25	99.496	90.899	94.107	103.32	100.13	97.049	99.875	95.485	95.891	96.864	99.267	103.63	103.8	92.049	100.56	97.901	93.722	99.318	97.649	102.7	97.232	91.949	97.101	100.7	99.933	98.02	93.734	96.835	99.778	94.457	96.27	102.01	105.36	100.95	96.99	100.08	99.779
118.67	114.74	112.41	114.18	106.14	101	123.06	111.34	98.797	111.42	113.83	105.14	106.38	110.35	104.67	102.83	109.37	104.22	108.08	96.741	108.35	101.17	104.86	100.43	108.93	111.48	104.15	107.53	105.22	113.25	98.818	103.27	108.12	101.48	110.39	103.65	98.775	110.59	112.82	107.96	110.59	110.45	107.56	111.26	107.37	102.86	110.07	106.01	112.66	105.77
100.59	101.41	96.227	102.67	96.671	102.08	98.964	91.846	103.52	97.168	100.91	98.434	98.145	95.67	105.82	96.574	96.249	100.01	106.06	102.72	101.15	103.8	105.43	94.148	100.56	99.666	102.37	101.52	95.009	94.957	97.054	102.85	100.06	100.03	95.847	95.712	103.43	107.71	100.69	102.69	96.183	101.51	105.84	106.54	97.937	96.354	99.342	94.384	92.618	98.553
113.82	109.46	102.44	104.12	105.51	102.71	112.71	103.53	114.67	106.89	97.922	110.56	109.08	112.3	106.43	114.71	112.38	98.245	108.44	114	106.62	111.54	113.59	109.03	112.21	108.1	111.31	110.21	111.36	109.55	109.43	110.89	107.73	101.01	103.29	113.87	112.24	107.66	109.9	108.91	108.59	105.13	105.68	104.23	109.46	112.15	107.49	108.9	112.3	110.32
95.416	102.38	98.956	97.498	100.4	100.24	103.21	100.58	98.268	91.929	97.361	102.43	102.13	93.964	93.182	93.391	95.274	106.91	92.769	100.27	103.16	99.663	96.459	96.004	93.516	98.966	99.304	85.362	97.948	90.817	102.48	101.83	101.22	96.447	106.17	102.04	98.382	102.85	101.96	98.192	96.195	98.499	92.658	98.888	91.243	100.91	92.953	93.071	87.792	100.07
102.09	99.7	103.06	99.837	95.891	104.7	97.416	98.798	99.685	101.44	96.983	96.832	101.46	97.845	98.844	93.344	94.133	92.841	100.87	102.99	99.539	98.937	99.417	104.9	98.584	100.09	98.945	96.859	98.863	99.432	92.294	102.6	96.97	105.9	110.43	98.191	103.67	93.877	96.788	101.65	100.76	101.71	100.24	96.412	97.567	97.743	99.753	94.979	99.416	105.91
108.31	103.85	100.08	105.41	105.73	109.3	106.12	98.484	107.78	108.88	100.59	107.52	104.51	108.5	101.82	105.97	107.55	103.56	112.7	104.22	104.42	103.69	103.81	109.44	105.95	105.53	109	109.12	102.38	104.73	103.67	101.47	105.44	110.58	108.89	98.636	111.23	105.88	117.2	108.57	108.95	104.21	108.52	110.72	107.05	106.27	104.34	101.81	105.91	104.66
109.9	112.38	112.42	108.94	102.66	116.24	116.6	107.84	109.94	110.29	115.21	106.26	110.88	108.64	105.35	115.68	110.74	105.24	107.73	110.69	108.46	101.56	117.14	113.59	106.72	103.7	105.27	102.26	113.62	106.21	107.16	111.11	113.56	111.4	109.27	106.68	101.54	104.2	112.52	103.23	113.1	107.57	108.53	110.99	103.75	107.28	109.69	109.89	108.58	108.96
98.589	100.66	89.712	100.36	92.361	96	102.29	103.32	94.403	105.96	102.49	105.25	92.256	94.806	96.896	85.566	98.615	97.829	98.005	95.33	95.134	99.248	90.695	101.12	89.691	99.375	91.234	99.728	98.932	93.725	98.236	95.018	98.558	95.54	95.469	101.36	95.859	94.178	95.958	102.22	101.32	90.78	103.77	98.741	105.93	102.21	94.98	91.928	106.55	102.21
107.75	107.24	107.57	100.06	111.17	112.11	102.59	109.22	100.17	102.78	106.89	102.54	104.64	105.16	112.33	106.89	109.35	101.99	110.66	103.59	94.744	107.08	107.38	104.24	99.042	106.42	111.9	103.66	107.13	100.46	114.58	105.15	99.369	105.6	108.65	110.34	103.85	109.58	106.95	105.85	103.11	107.78	105.93	109.9	109.21	105.27	101.29	108.72	104.65	111
108.66	105.68	99.192	97.347	102.53	103.3	103.88	101.69	99.432	92.867	96.37	100.11	97.879	99.612	96.37	98.201	102.91	99.678	103.07	102.25	97.438	110.94	101	99.775	104.6	101.65	100.22	95.073	101.55	90.415	103.77	103.41	93.554	99.482	101.46	101.38	100.45	100.88	98.928	94.778	102.03	99.131	103.26	98.877	108.33	98.507	104.12	97.086	86.48	90.627
107.6	110.24	106.42	110.5	100.16	106.2	103.95	111.41	111.35	105.77	109.58	101.96	111.62	103.94	107.6	100.12	102.77	109.14	112.1	108.85	106.54	106.07	102.24	111.61	101.08	101.97	99.534	109.15	103.26	108.77	112.77	115.01	102.26	100.47	107.22	102.54	105.34	109.76	103.31	99.94	103.31	107.45	106.66	108	106.39	103.43	99.967	112.33	106.12	106.63
103.33	105.48	109.3	107.52	106.67	108.72	111.04	102.89	105.55	112.1	102.01	98.573	106.99	108.41	103.06	107.37	102.19	103.38	109.36	101.8	105.59	105.25	105.7	104.34	106.99	112.79	112.5	108.82	104.11	103.05	105.89	103.79	105.92	106.43	101.03	109.29	100.79	110.68	103.21	110.69	104.75	95.356	108.63	107.64	101.35	108.19	105.31	108.89	104.5	113.06
102.29	109.4	104.95	98.723	109.91	107.45	104.75	107.94	103.16	100.07	96.069	104.95	108.48	100	110.18	108.36	102.03	113.87	103.46	110.35	100.64	108.61	103.72	103.28	105.24	109.02	105.7	105.47	107.85	106.96	103.85	105.12	104.53	105.87	103.4	95.336	112.88	103.87	104.72	108.43	101.07	102.7	103.23	107.83	103.46	102.55	103.38	106.93	104.07	101.78
100.96	101.8	102.1	99.702	105.34	99.813	100.35	95.611	94.946	95.782	94.654	97.3	98.678	109.97	94.291	90.96	93.879	92.525	95.665	95.139	102.52	97.399	92.465	97.291	98.411	93.145	102.78	94.913	99.007	99.952	106.08	99.965	109.99	98.244	93.388	101.3	97.459	107.31	103.18	88.105	108.25	97.051	100.27	95.509	103.34	96.842	97.5	100.72	101.39	103.68
96.938	101.38	97.494	106.26	92.801	100.49	98.089	99.814	97.615	96.891	95.072	90.699	105.54	101.27	93.371	93.001	95.221	98.852	98.21	98.434	98.317	97.955	93.373	100.07	107.83	93.923	95.737	93.205	97.587	95.688	103.16	100.22	94.44	101.47	106.54	100.02	92.844	97.246	99.764	96.94	93.745	95.084	101.93	91.134	95.515	103.48	101.21	100.79	101.04	102.57
107.16	110.01	107.27	108.11	98.683	108.15	107.23	107.66	107.09	121.24	98.699	105.79	111.44	111.61	103.67	115.64	111.34	114.24	110.43	117.98	111.51	103.88	113.05	111.48	110.54	111.37	103.83	103.28	115.93	107.21	106.06	104.15	109.29	105.29	103.54	109.52	114.06	110.86	107.97	107.03	109.87	108.83	113.55	108.93	108.87	99.911	114.66	100.22	108.27	102.02
102.61	104.33	113.83	111.85	112.08	104.44	107.57	108.62	108.47	103.72	110.68	109.77	106.93	113.33	112.11	110.86	112.97	105.04	105.9	108.46	105.97	102.85	103.05	105.11	112.58	110.12	104.78	106.26	112.14	107.15	113.34	102.33	108.59	100.49	109.47	105.52	115.66	108.09	111.37	110.16	111.01	107.01	105.2	108.59	108.31	108.81	105.86	99.823	108.14	114.41
108.71	117.67	109.66	107.16	110.46	104.49	105.34	111.47	101.81	109.6	100.8	106.83	106.68	110.89	102.87	109.45	104.1	110.27	104.92	112	114.54	109.11	102.55	111.34	103.78	101.5	103.26	98.56	111.03	113.6	108.55	109.93	108.29	107	101.12	108.89	110.32	107.98	106.21	109.84	100.77	112.94	110.34	110.32	103.85	104.67	107.4	108.09	110.3	108.71
111.27	116.48	108.93	99.455	108.77	101.15	108.45	111.95	101.48	109.68	109.01	105.95	108.74	106.02	112.38	107.11	113.37	110.47	112.04	118.48	101.56	104.18	106.3	102.55	112.51	116.7	108.81	110.93	105.02	108.64	105.8	108.92	101.89	105.06	106.12	113.55	108.94	106.87	110.97	106.95	106.97	114.06	104.91	110.12	112.35	109.21	105.23	102.97	106.31	104.81
101	98.547	104.7	92.479	105.9	96.314	88.143	100.07	99.811	97.333	87.62	96.924	95.294	104.2	97.183	96.681	89.935	89.731	104.37	93.461	102.2	84.572	96.74	99.183	102.38	100.48	101.7	94.294	96.556	100.32	97.13	93.188	94.643	93.1	98.877	90.027	93.362	99.876	98.266	95.794	97.324	95.834	95.953	93.35	100.61	97.979	101.02	94.861	95.183	104.88
108.05	107.37	115.48	108.07	99.269	104.33	105.99	106.36	115.89	99.991	110.2	109.62	112.34	109.48	110.66	114.05	107.55	105.52	100.82	112.69	98.933	108.12	112.69	113.48	111.09	110.96	109.56	106.86	108.64	104.11	115.58	112.63	102.84	103.15	106.78	108.68	104.95	105.77	100.15	109.12	108.03	110.16	107.42	106.56	106.98	111.41	107.67	112.29	109.93	107.86
102.95	97.404	100.6	98.764	99.989	101.21	91.147	98.308	103.34	99.509	102.69	108.05	97.12	102.51	93.373	103.71	101.66	101.38	102.87	102.28	95.922	99.078	102.95	97.824	102.46	106.1	109.24	92.252	103.59	98.512	103.65	103.77	93.814	98.708	102.87	93.558	100.97	98.833	91.703	107.83	103.83	101.9	100.5	103.56	106.67	101.73	100.06	98.316	107.17	104.15
101.31	115.42	104.95	110.62	101.81	109.91	107.18	109.94	108.16	96.823	103.64	107.59	103.87	108.36	113.53	103.11	106.65	106.83	109.67	100.58	109.77	108.4	107.55	95.277	107.92	106.42	109	103.05	114.92	102.59	100.83	110.9	111.83	111.25	107.21	106.25	109.25	107.52	103.14	106.55	109.42	103.87	105.25	104.9	112.56	111.68	101.89	115.45	111.83	102.18
103.04	106.32	104.27	107.6	101.66	104.49	105.55	98.211	106.03	105.99	101.95	103.96	99.64	105.2	103.35	113.92	108.34	102.8	107.38	109.66	108.11	105.14	106.93	105.66	104.39	105.81	98.713	112.31	108.1	104.71	107.43	114.3	106.93	99.961	99.467	112.17	104.2	105.84	105.94	109.11	110.66	105.39	108.58	100.68	103.17	115.91	101.54	101.43	98.663	109.68
98.061	108.68	87.143	95.975	109.45	96.311	103.24	93.41	94.015	92.893	96.167	99.768	93.367	105.58	101.44	95.601	102.4	104.45	99.639	95.731	100.7	92.971	97.336	104.72	89.837	103.05	106.67	96.757	88.111	97.752	95.677	97.712	102.97	94.619	94.877	102.81	93.235	105.12	100.53	99.112	101.35	102.77	99.636	95.292	99.765	106.09	98.158	103.7	100.66	101.53
100.6	112.85	108.34	108.27	106.88	106.33	98.989	104.96	99.434	98.187	105.07	106.87	105.96	108.17	108.2	98.493	101.44	105.22	105.8	105.04	108.29	106.76	103.89	103.83	110.01	110.22	106.83	103.29	101.45	105.62	110.4	96.654	104.05	103.16	104.08	100.95	100.94	110.55	101.02	105.22	110.69	105.48	108.72	106.23	110.85	114.4	105.03	111.25	105.02	106.01
102.27	104.2	110.56	105.59	110.27	102.79	107.38	107.66	104.36	111.59	108.36	105.9	111.76	106.83	106.61	106.32	111.38	107.41	108.89	103.46	114.01	107.75	105.64	105.83	112.98	100.72	104.66	105.27	109.68	108.25	101.2	105.76	115.4	105.88	107.71	111.84	106.77	106.84	105.5	107.27	105.03	118.88	108.39	109.56	105.76	104.95	111.73	110.78	105.15	109.92
108.5	102.63	102.94	106.9	96.621	104.97	107.21	104.22	111.75	98.26	109.07	105.57	97.914	108.07	113.01	105.94	102.91	109.39	110.12	106.15	110.25	110.06	104.68	106.52	102.65	103.44	110.44	103.82	112.64	106.75	107.33	104.77	111.17	103.01	110.61	101.39	109	114.46	102.42	106.37	106.98	112.32	108.51	108.09	99.793	105.48	105.64	107.84	105.45	95.874
94.549	96.476	100.67	98.903	110.79	101.58	99.289	100.72	92.128	106.62	98.435	97.475	101.84	102.43	97.578	103.51	103.95	105.08	100.04	102.04	107	102.09	103.21	100.57	99.406	98.771	101.3	94.033	100.71	103.1	102	104.69	101.96	104.25	99.256	97.854	93.939	97.527	102.63	99.733	99.469	99.169	101.27	97.195	104.2	101.77	99.721	96.282	103.68	103.24
106.97	104.36	107.29	106.03	99.343	106.3	107.57	101.57	109.34	103.61	101.67	109.55	114.39	106.45	108.73	102.78	107.18	102.32	108.77	109.54	105.38	103.98	113.69	108.57	106.11	108.45	107.89	109.33	102.55	104.05	103.55	106.88	106.73	108.94	105.46	111.12	107.33	106.53	107.44	110.35	104.26	103.63	105.52	104.27	100.7	110.94	105.98	107.5	109.57	103.71
94.596	106.6	99.857	101.34	101.26	89.668	100.92	103.3	101.56	106.53	101.22	99.433	98.842	102.37	91.722	95.705	105.84	102.4	98.39	95.468	101.17	102.15	100.2	94.728	103.73	101.14	99.008	104.23	100.73	99.905	108.01	96.056	97.919	101.86	93.352	100.72	102.77	101.21	99.562	96.082	99.607	100.35	95.771	93.349	99.305	93.552	110.26	98.442	101.31	96.874
105.72	102.61	103.96	95.681	105.61	106.01	105.71	100.58	102.98	97.848	94.971	95.593	108.31	97.491	103.41	100.9	105.54	99.566	107.34	93.051	99.311	93.917	97.737	100.86	100.73	101.58	107.95	103.22	103.81	102.92	97.389	102.5	105.13	96.552	100.42	99.964	101.99	103.17	104.24	105.64	107.38	94.02	107.28	101.46	94.016	95.401	103.02	102.72	94.943	103.46
114.99	107.32	110.57	113.03	109.99	98.67	111.94	106.62	100.84	109.35	104.49	105.4	110.24	107.47	108.77	108.91	107.82	106.89	113.34	108.83	112.86	107.12	100.25	102.16	105.14	107.97	116.22	108.38	112.06	108.39	116.38	111.12	102.14	104.08	113.04	105.67	104.69	112.06	109.24	106.83	103.15	105.24	106.86	112.11	104.86	108.27	106.63	99.993	116.64	100.39
106.22	103.26	107.5	100.78	105.38	110.41	109.24	100.12	109.62	108.66	103.14	102.48	97.284	104.61	103.38	112.03	96.553	103.03	107.2	101.92	104.28	106.15	105.85	108.14	108.22	96.58	109.43	103.65	106.92	110.78	109.99	104.55	106.61	102.38	107.5	101.5	107.5	101.3	100.49	106.38	108.6	105.87	100.67	102.34	99.217	110.73	107.77	106.11	106.75	110.24
102.91	97.328	93.284	90.115	104.27	101.92	105.54	90.056	96.389	104.39	95.779	95.176	97.961	93.941	94.963	97.581	100.43	96.489	104.72	103.15	97.305	99.703	94.405	93.658	96.193	94.403	98.798	99.743	98.539	99.579	102.28	100.77	95.33	103.35	92.657	92.475	95.211	96.452	98.94	99.891	98.623	98.033	97.481	98.3	95.417	95.447	93.418	100.04	98.799	96.999
98.291	105.11	91.965	91.033	96.994	101.72	101.69	90.354	95.755	97.801	96.872	99.157	93.865	107.44	95.964	96.202	105.2	95.668	99.462	96.083	102.43	106.2	99.095	102.19	102.01	96.553	105.44	98.92	91.231	97.401	95.122	102.73	96.951	96.314	91.725	96.303	97.911	99.338	102.42	98.552	104.42	98.184	94.481	88.2	100.92	102.76	94.76	97.351	100.95	101.25
107.44	101.8	103.6	103.47	107.26	103.32	105.32	108.84	110.45	107.83	113.08	108.09	102.05	105.32	106.98	102.44	107.38	105.89	107.22	100.96	102.74	111.71	110.44	106	107.44	112.46	100.29	102.75	104.91	103.16	100.24	106.04	101.74	106.79	106.96	104.21	107.37	104.76	104.43	100.06	107.43	107.81	105.92	97.076	107.25	106.13	99.228	106.01	107.88	101.85
106.57	107.48	105.35	109.63	107.63	111.02	103.1	107.98	108.58	102.61	99.062	108.77	104.69	112.19	108.74	106.96	106.34	105.49	101.58	101.06	105.31	103.97	101.6	107.63	107.42	99.661	107.02	99.486	105.26	107.59	112.42	106.57	108.39	113.15	104.44	107.62	107.08	104.16	103.26	103.63	109.68	105.72	109.03	99.622	112.45	112.26	106.13	107.22	109.76	105.99
104.84	111.94	104.61	110.77	102.76	105.11	109.43	108.95	123.4	113.78	106.66	110.48	103.73	113.27	110.78	107.87	109.91	105.76	107.49	106.09	112.01	110.63	110.02	107.25	105.59	115.29	105.83	105.31	103.4	110.57	110.06	112.31	103.42	114.17	109.31	108.45	111.79	107.2	105.43	119.17	104.83	102.56	113.11	111.08	113.51	103.01	108.51	112.28	108.17	111.61
106.78	113.65	120.45	107.39	106.29	107.87	109.02	111.24	106.87	101.94	109.83	106.64	115.6	111.61	110.36	114.3	111.35	116.99	115.13	108.3	110.48	110.5	104.95	114.61	103.81	111.45	114.82	111.08	103.85	107.19	108.59	119.22	115.19	105.03	107.88	106.97	111.76	107.67	116.91	114.56	107.14	104.58	104.16	109.09	116.46	111.8	106.2	104.56	115.96	113.69
108.27	117.12	115.29	111.04	103.14	104.5	108.61	105.58	108.76	104.38	103.4	104.86	112.33	111.88	112.09	115.08	114.15	109.58	109.85	112.48	107.06	103.68	105.6	107.57	104.05	104.18	108.63	106.2	114.54	113.27	113	113.97	101.97	113.12	108.8	109.31	104.76	104.36	105.88	104.94	110.63	101.8	107.85	110.41	111.53	111.93	106.94	110.57	104.61	105
111.98	107.34	108.89	104.81	102.38	103.57	109.99	105.92	102.61	108.52	106.6	108.57	109.38	106.14	100.78	108.22	101.5	108.74	106.55	111.38	110.64	102.41	116.83	107.26	102.42	114.74	102.21	110.28	102.84	106.37	112.81	105.56	109.37	98.847	112.55	110.87	108.48	102.83	100.14	104.98	108.53	114.4	103.85	108.07	112.23	99.317	109.75	108.92	104.77	116.76
93.687	97.647	99.385	102.23	108.94	98.116	103.96	107	99.175	96.521	100.09	97.359	97.087	98.545	107.91	102.58	103.71	96.057	102.33	103.89	106.39	96.17	109.42	100.54	99.412	97.115	104.91	100.62	92.044	97.399	103.42	102.55	104.88	98.423	102.07	102.59	109.81	106.91	101.81	102.33	110.77	97.472	104.65	97.82	91.275	98.474	107.24	106.48	99.242	93.283
97.724	94.116	93.149	102.2	98.001	102.14	91.711	101.42	100.43	92.481	91.988	94.033	90.463	102.05	98.474	95.701	99.007	99.351	101.22	93.574	92.871	99.176	99.313	92.109	94.162	102.11	102.22	88.864	104.27	98.486	98.492	95.401	94.754	89.053	99.595	94.5	90.911	93.096	101.65	97.602	103.88	97.44	100.01	100.66	97.564	105.39	89.977	99.132	92.871	96.336
106.52	104.78	113.77	101.34	102.02	109.05	105.28	114.01	106.35	100.17	104.37	105.28	104.54	98.602	100.26	101.39	108.81	109.39	103.61	101.65	106.1	117.93	110.71	105.95	105.85	107.22	106.94	107.68	108.45	109.55	102.77	103.21	100.84	104.52	118.2	103.31	104.23	113.14	100.18	105.02	111.27	111.49	106.42	105.46	101.73	101.74	107.45	106.95	107.76	99.83
104.72	99.257	97.695	97.258	100.13	95.896	98.925	100.84	97.609	102.87	101.69	104.97	99.177	98.777	97.554	107.97	93.355	99.018	100.28	104.1	110.06	103.82	99.278	103.97	99.594	102.54	96.694	103.17	111.29	103.54	106.73	94.619	98.445	99.366	99.244	94.526	106.42	104.75	102.9	102.63	108.59	110.15	101.76	100.35	106.42	99.329	102	110.33	103.02	99.807
103.56	102.36	106.62	111.59	104.18	103.28	108.02	107.24	109.69	110.33	107.62	110.53	106.01	111.39	102.01	114.84	111.89	112.18	107.63	106.38	105.81	108.1	103.82	104.71	109.22	106.48	113.53	110.68	105.76	106.13	109.95	110.13	106.26	114.18	104.73	103.5	110.08	107.94	112.29	105.63	98.508	95.667	103.82	105	104.36	109.52	103.55	103.16	100.51	102.67
104.69	107.4	104.6	106.79	105.46	107.82	109.12	103.54	108.99	105.28	101.9	104.43	109.61	103.37	99.688	98.377	107.16	107.44	99.46	99.402	94.547	106.52	102.15	102.01	105.58	104.69	109.57	109.24	112.1	100.47	100.92	114.82	109.07	106.88	107.78	102.38	103.56	96.415	103.46	103.67	106.88	107.23	103.4	104.32	106.29	97.732	106.7	109.05	103.79	101.37
[truncated: 150 more columns]
