# Supplementary material for: Genetic dissection of main and epistatic effects of QTL based on augmented triple test cross design
Source: PLoS One. 2017 Dec 14;12(12):e0189054. doi: 10.1371/journal.pone.0189054 (PMC5730204; doi:10.1371/journal.pone.0189054)
Supplement: S10 Supporting Information — (ZIP) [file pone.0189054.s010.zip › z6_100_0.5_10.csv]

110.26	106.27	107.94	107.33	107.52	105.95	108.09	106.86	109.74	108.86	110.45	105.86	108.07	110.57	107.32	108.71	106.31	108.07	110.14	106.93	108.14	105.9	111.57	108.69	107.94	103.82	111.11	104.8	110.08	108.28	107.68	107.65	108.69	108.65	110.7	104.38	108.93	106.12	106.93	109.67	111.62	108.6	105.56	111.77	110.68	108.11	104.68	109.21	108.17	107.37
98.845	95.618	95.07	96.836	98.356	98.216	97.858	98.713	97.991	97.781	98.267	96.42	95.779	98.533	97.076	96.355	99.893	99.113	100.4	95.056	99.067	98.212	99.071	99.118	96.283	99.981	99.206	99.054	98.779	98.407	98.64	97.713	98.649	98.494	95.169	100.18	96.714	99.351	97.417	99.036	98.496	98.833	95.016	93.988	100.2	97.387	98.777	97.106	94.755	99.507
99.05	100.01	102.4	100.3	100.64	97.966	100.96	100.46	97.411	96.072	104.62	99.046	100.41	100.83	100.04	99.71	100.34	98.932	101.03	98.346	98.216	100.92	100.23	98.495	100.78	100.19	99.586	99.971	100.37	100.21	101.25	97.865	102.07	97.665	104.09	101.03	98.916	99.793	99.473	99.894	102.43	100.78	101.51	100.55	99.641	100.04	99.33	99.317	101.62	99.48
107.67	106.62	107.83	109.11	107.37	110.8	106.81	105.42	104.99	108.02	104.72	107.96	106.15	104.93	108.77	107.73	106.15	104.82	107.54	107.62	104.88	104.08	105.65	108.94	105.02	105.36	105.57	106.67	105.17	107.32	109.26	106.17	106.02	103.84	105.29	106.38	103.36	107.05	105.67	105.54	107.65	105.49	106.41	105.76	105.5	106.96	107	107.32	108.86	105.45
104.19	103.09	103.73	104.93	107.07	107.64	100.46	104.74	106.84	103.96	108.38	107.6	105.87	104.35	104.16	104.33	104.1	102.57	104.19	105.2	106.4	107.11	107.51	103.35	106.64	102.91	107.47	107.6	102.81	104.08	105.04	106.4	104.69	105.51	107.82	107.69	106.33	107.72	105.6	107.39	105.64	106.36	104.93	105.21	106.31	104.54	105.64	107.19	102.17	106.96
111	105.8	106.88	105.29	107.59	104.22	108.93	107	104.24	106.11	106.01	107.51	103.27	107.36	106.33	106.32	110.9	103.83	104.13	106.19	106.98	107.34	106.77	107.96	104.81	105.89	104.89	111.09	107.46	107.25	108.53	107.33	107.15	104.05	107.33	110.94	109	107.3	106.67	109.8	107.5	104.92	105.73	107.5	107.38	108.88	107.28	107.12	106.24	105.45
111.18	109.92	108.31	105.17	106.42	112.37	108.04	107.79	107.3	109.64	107.02	109.37	107.69	105.96	109.1	106.68	111.07	109.13	105.52	109.07	108.05	109.09	104.94	108.99	107.28	109.02	106.24	108.34	105.05	111.75	108.41	109.83	107.7	108.79	106.27	109	106.69	103.92	106.72	107.48	111.27	109.34	109.34	106.29	104.28	107.09	109.27	107.16	107.89	108.39
110.4	109.34	109.73	112.45	110.54	110.21	105.32	107.5	109.39	104.36	105.67	110.1	106.33	106.46	106.93	106.87	110.08	109.36	110.14	107.71	109.31	107.14	110	109.43	110.52	104.46	110.65	109.72	108.56	110.53	109.72	106.7	110.03	107.68	105.01	109.56	111.29	108.82	109.2	107.14	104.76	107.69	106.16	107.86	105.89	107.5	107.5	112.17	107.89	107.98
98.792	101.01	98.812	98.502	96.234	97.557	96.537	100.96	98.496	96.035	96.998	98.041	96.404	99.502	97.512	98.006	96.099	98.13	98.153	99.372	95.891	96.771	98.429	97.715	99.973	99.705	98.097	98.035	100.81	97.928	101.46	97.253	99.365	96.743	98.637	96.989	97.677	98.929	99.097	96.795	98.214	96.711	98.723	96.038	97.179	96.795	99.305	96.553	98.308	96.351
103.02	105.4	109.24	105.13	108.28	105.12	102.66	102.74	107.78	108.33	104.58	107.38	105.88	105.57	107.54	105.64	103.56	106.74	104.91	103.33	107.61	106.47	105.37	105.01	106.44	105.11	101.54	106.7	104.03	106.56	108.47	106.39	109.42	107.72	102.93	102.91	107.14	103.97	106.94	103.91	105.06	107.04	105.2	106.41	105.07	108.07	102.78	104.76	107.06	104.68
105.13	105	107.58	110.12	105.3	106.1	106.46	103.5	104.98	107.87	107.12	104.23	105.94	108.77	110.32	107.11	104.83	104.32	107.24	105.57	103.15	109.71	105.95	107.68	105.96	108.55	106.16	105.22	104.09	105.5	105.01	106.26	102.53	103.49	103.86	103.95	105.42	108.47	105.74	107.02	108.53	105.58	104.15	103.59	103.06	104.39	106.4	109.57	104.07	104.64
107.96	107.52	106.75	108.93	108.79	108.31	103.99	106.18	109.52	106.08	110.78	107.1	107.63	107.02	111.12	107.49	108.6	107.21	104.8	108.77	108.22	109.89	106.4	108.35	109.94	109.06	106.21	109.22	108.66	108.31	109.97	107.38	105.51	107.24	107.47	108.29	107.39	106.63	108.06	107.39	109.26	106.32	108.87	105.43	110.15	107.56	108.77	106.55	106.05	103.93
105.49	105.8	104.81	105.86	108.72	106.95	107.92	104.34	108.41	109.49	103.22	108.85	108.11	108.13	108.72	108.4	109.23	107.19	106.93	107.9	104.26	108.89	109.11	108.15	111.25	112.19	109.88	109.18	110.27	107.79	111.19	107.26	107.65	105.77	103.98	111.12	109.34	104.85	111.11	108.94	105.55	107.69	110.58	109.7	109.37	108.27	108.8	108.34	106.73	106.57
107.83	107.99	107.39	108.31	108.85	109.54	109.77	106.35	109.24	106.67	108.75	108.04	111.53	109.73	105.2	109.6	107.55	107.45	107.06	107.15	110.33	108.2	108.67	107.95	108.17	106.01	106.01	106.93	107.46	109.62	107.12	106.68	109.23	106.33	108.65	107.37	106.07	105.89	107.22	103.71	107.54	105.55	109.57	106.23	109.6	109.64	110.43	109.69	106.72	108.7
106.09	105.87	106.57	101.44	103.84	103.57	106.98	108.07	108.89	107.28	105.16	106.86	103.73	108.15	108.07	105.56	105.27	105.02	106.57	104.83	106.04	106.81	107.61	105.87	106.84	104.32	107.15	104.49	105.72	106.2	108.04	106.37	108.57	108.04	107.42	101.85	107.23	106.12	108.6	105.19	105.52	106.68	104.55	103.9	100.45	104.14	105.9	104.77	107.18	105.75
102.79	106.15	105.48	106.62	106.62	104.31	109.24	103.21	104.46	106.59	104.79	105.19	108.03	107.87	105.01	106.29	107.12	109	105.84	104.31	108.74	105.75	105.34	103.9	103.68	105.45	106.35	104.69	107.37	105.96	106.17	107.32	105.82	98.725	104.25	104.28	105.48	104.81	104.58	102.54	107.7	105.65	106.91	104.96	106.17	104.2	108.78	104.18	109.16	105.25
100.1	100	101.52	100.11	102.16	100.87	100.06	101.12	102.86	98.014	100.88	99.438	101.76	97.523	102.04	102.26	100.4	103.56	98.242	99.852	100.12	97.352	98.714	101.39	99.824	99.229	100.49	101.43	102.02	103.03	101.3	101.85	99.999	102.49	97.943	101.2	99.123	100.86	98.718	101.64	99.263	102.33	101.33	100.92	103.21	100.59	99.981	102.71	101.25	99.679
105.35	105.18	105.52	104.19	106.44	108.17	105.11	106.31	106.77	106.12	103.54	106.77	106.37	103.9	102.85	103.78	106.08	107.49	107.94	104.62	104.16	105.75	106.32	103.24	105.33	104.09	104.82	101.01	104.62	105.36	103.03	105.69	101.15	106.89	105.08	105.45	104.49	106.38	107.29	106.22	107.15	103.75	102.16	109.03	104.4	106.18	106.75	102.76	102.68	103.13
102.97	107.93	103.5	103.96	107.37	105.46	104.2	106.92	104.22	105.15	104.37	105.37	108.76	103.84	108.06	107.74	109.88	106.65	102.46	102.81	108.93	107.82	108.22	103.52	102.49	105.87	106.56	105.05	104.89	104.53	103.45	102.89	104.12	104.02	105.71	106.97	105.25	105.8	106.51	108.66	104.39	104.41	107.33	104.39	107.89	106.62	104.95	104.63	103.95	106.73
97.492	100.44	99.038	99.473	98.772	99.077	99.016	96.585	95.071	99.588	98.353	96.185	98.849	98.887	96.952	97.782	98.48	97.474	98.981	98.941	100.39	98.036	95.592	96.914	99.756	96.573	96.703	95.343	97.747	96.342	99.683	97.507	98.299	99.291	96.061	96.992	98.887	98.397	99.784	95.884	94.531	96.692	100.08	98.234	97.043	96.688	101.31	99.086	102.52	97.949
100.25	100.21	97.553	96.95	99.906	101.68	98.746	94.668	98.797	101.59	95.526	97.562	97.218	98.445	97.245	98.64	97.422	99.026	96.284	98.551	99.682	100.13	100.67	95.602	96.879	97.305	97.822	95.313	101.3	99.677	95.516	102.65	97.194	98.259	96.16	98.336	95.819	99.85	96.219	97.429	96.481	98.11	96.337	97.797	98.114	97.41	97.879	99.786	99.843	96.329
108.54	108	107.26	109.3	104.95	106.91	104.94	104.63	104.79	103.71	104.18	109.3	106.87	106.24	107.79	103.98	105.34	108.29	106.34	106.68	106.68	108.9	104.14	105.08	107.41	105.31	104.95	109.49	104.29	105.59	105.65	107.09	107.57	106.34	104.92	107.36	107.59	107.98	108.34	109.58	108.07	105.31	107.34	109.53	107.14	107.41	106.3	107.73	105.39	105.52
112.18	110.47	109.8	108.97	107.59	109.14	104.36	109.65	108.01	108.88	108.92	107.51	106.98	104.95	109.89	109.07	104.26	107.17	107.31	109.58	112.35	109.4	105.92	104.98	108.35	108.72	106.95	111.24	107.41	110.15	106.14	110.58	107.87	109.52	110.89	104.56	111.25	111.18	107.63	108.19	109.47	107.2	105.85	111.06	106.83	110.05	108.08	105.59	109.14	107.09
107.57	105.67	106.28	109.29	107.71	107.24	106.85	104.97	107.72	111.27	107.31	105.51	109.1	107.77	110.11	105.24	108.77	109.24	104.88	108.03	106.48	109.2	106.53	106.87	106.82	109.87	109.44	106.05	106.13	105.1	109.34	110.5	106.39	104.72	106.74	107.63	110.08	108.42	108.31	107.59	107.5	106.26	108.55	109.58	105.64	108.6	106.15	107.18	106.93	107.14
100.39	100.09	99	101.18	102.48	103.29	98.621	103.45	100.12	101.44	102.18	101.52	98.042	98.828	101.68	99.723	98.449	101.19	102.37	101.52	100.55	101.77	99.367	100.71	99.465	102.76	100.07	101.19	99.894	100.11	101.73	99.508	102.4	101.81	99.613	100.22	97.561	102.34	106.01	103.69	103.59	100.31	97.863	97.564	101.82	99.33	101.2	97.796	98.21	103.3
105.78	107.16	108.4	105.32	107.13	107.88	107.6	106.37	106.1	106.69	104.95	104.65	107.42	106.72	105.42	105.59	108.62	106.63	106.04	104.89	104.54	105.32	108.64	105.7	103.76	105.96	107.41	107.17	105.04	109.08	102.76	104.55	105.11	106.1	106.33	106.71	104.28	109.83	105.15	104.79	109.59	106.64	106.01	107.38	108.09	106.15	106.33	109.15	106.22	108.35
103.08	101.38	103.49	104.03	102.71	97.636	100.75	99.597	100.14	104.03	100.91	100.47	100.15	101.14	101.14	101.65	99.454	100.08	101.61	101.06	100.46	98.052	102.33	99.302	98.058	102.74	100.81	100.28	101.75	99.423	102.07	99.163	97.514	97.226	101.86	99.771	102.39	97.065	101.45	97.534	99.23	97.715	97.032	102.05	102.2	102.22	100.19	100.47	102.74	97.641
103.41	103.96	104.06	105.97	106.41	102.3	102.54	105.83	105.52	104.38	108.43	106.78	104.09	107.78	104.86	106.04	107.02	105.88	105.32	107.2	103.21	108.51	106.15	110.46	105.67	107.04	105.28	103.94	108.59	106.53	109.95	102.52	107.13	108.74	102.62	104.94	106.66	106.44	106.4	106.71	106	107.95	105.61	104.55	104.4	107.99	108.91	106.47	106.99	106.82
104.48	109.56	108.15	111.22	105.94	108.68	108.07	107	105.47	108.79	105.45	103.98	107.23	109.44	109.53	109.43	107.03	106.64	109.55	109.37	108.77	111.1	107.37	108.16	109.46	108.22	106.22	110.11	105.63	104.76	108.71	107.58	105	105.93	107.84	107.68	106.62	110.3	108.82	108.26	104.14	105.81	107.06	106.03	104.99	110.27	105.9	108.57	111.42	110.26
110.85	110.49	110.64	110.15	110.2	109.42	107.54	108.85	113.2	110.56	109.27	112.33	111.27	108.38	107.74	110.53	112.09	110.63	112.43	108.94	110.28	111.6	110.73	111.38	112.53	110.11	108.79	106.87	108.71	114.42	111.24	110.27	110.68	110.47	109.3	110.37	109.79	112.35	110.61	108.55	109.13	112.91	110.24	111.47	109.83	113.2	112.46	111.79	109.6	114.6
103.47	105.77	106.33	105.46	108.74	107.29	103.93	104.93	107.13	109.26	105.21	105.37	105.86	106.45	105.08	104.63	108.34	104.9	105.41	108.05	105.44	104.9	106.17	106.67	105.84	105.71	106.68	105.61	105.53	106.05	103.54	104.2	103.95	109.54	101.8	107.37	107.94	104.74	103.45	103.47	104.52	105.55	106.35	104.86	105.35	104.96	104.38	105.45	105.34	104.74
108.36	104.72	107.85	103.3	107.69	108.47	104.92	102.54	103.72	107.55	104.76	104.13	104.98	110.26	107.1	106.01	104.34	109.35	105.78	105.33	106.07	107.77	107.97	104.12	107.68	106.27	106.49	108.25	104.55	105.8	106.53	105.64	106.7	107.69	103.38	106.25	106.62	108.37	107.47	106.49	104.64	105.43	105.6	104.59	106.8	104.63	105.24	106.14	105.81	106.65
104.51	104.23	107.05	104.33	107.67	105.69	104.32	106.66	106.63	106.11	103.61	102.23	103.13	106.4	107.15	105.94	104.03	108.44	106.32	107.23	104.87	104.95	108.14	106.97	107.88	103.95	104.76	105.65	106.42	107.37	104.84	103.49	106.36	107.56	107	106.66	104.66	103.34	107.39	107.67	104.89	106.74	107.02	103.24	107.85	104.59	105.45	104.78	104.92	105.58
110.96	109.3	109.47	108.85	107.52	110.26	108.42	108.26	106.84	107.58	109.94	105.28	106.42	107.72	106.96	110.66	108.32	106.25	106.73	108.65	107.48	104.98	106.15	106.75	108.86	108.54	106.56	107.87	107.64	108.68	105.65	107.56	108.7	108.65	107.28	107.86	107.12	110.31	108.81	107.64	110.85	106.5	108.89	107.65	109.09	107.61	108.9	108.7	109.82	107.59
103.53	104.5	105.35	104.98	104.02	101.57	104.66	103.57	105.4	106.94	107.49	105.25	106.2	105.07	104.38	103.73	106.91	104.67	105.42	103.3	105.72	104.69	105.01	104.33	106.72	107.16	104.15	103.79	106.76	106.16	105.53	105.71	105.71	108.02	105.87	108.33	106.47	106.47	103.37	108.17	105.2	105.74	107.43	105.15	103.66	104.4	105.3	105.45	104.67	105.91
99.289	98.848	98.734	94.959	96.068	97.788	100.51	95.706	96.874	101.54	98.237	99.616	98.453	99.701	98.713	97.789	100.39	99.78	99.169	96.167	95.278	96.778	99.953	98.908	101.12	96.713	97.482	98.393	99.553	96.474	99.268	99.301	96.208	97.518	99.807	98.317	98.239	95.471	94.904	96.052	95.561	97.611	99.422	98.704	93.123	98.733	93.173	99.281	98.782	98.428
107.54	107.5	104.09	108.02	102.75	105.18	106.22	105.08	105.09	107.24	103.82	105.25	107.5	103.15	106.12	105.21	103.14	105.24	107.01	108.11	106.46	104.15	105.37	107.09	105.2	107.56	107.5	106.63	100.06	106.48	104.04	104.88	104.88	107.77	107.12	105.07	104.28	102.98	103.87	106.87	109.44	107.26	104.36	105.63	108.29	107.15	104.65	102.85	103.46	106.98
107.24	104.38	104.56	107.85	108.54	104.61	105.48	107.04	107.81	104.71	103.17	103.95	106.24	104.09	105.51	104.67	107.77	105.16	106.45	104.01	104.4	105.78	107.22	107.68	104.17	104.03	106.52	105.82	107.42	106.06	105.58	104.33	107.43	108.25	105.6	104.14	108.18	106.7	106.94	107.02	106.83	106.86	105.18	109.12	106.33	106.42	106.76	106.56	108.12	104.88
109.32	106.16	108.57	107.94	108.02	107.25	107.47	107.6	109.41	105.63	107.14	108.83	107.98	108.53	110.27	109.52	106.66	106.44	107.97	106.09	106.72	106.29	111.09	105.07	108.86	107.13	109.19	106.84	107.33	107.2	108.92	105.12	108.88	107.23	108.1	108.15	107.69	107.75	110.76	110.95	107.65	110.17	109.19	107.41	107.58	104.41	107.65	107.93	104.69	106.57
108.27	110.71	105.35	109.5	105.68	109.87	109.31	109.74	108.63	107.61	109.25	109.9	112.17	107.82	109.49	111.33	107.9	108.88	111.36	109.2	107.99	110.3	110	105.53	107.76	110.91	110.88	107.89	107.83	109.41	106.62	106.21	107.9	109.65	103.85	110.72	108.7	108.11	111	105.3	109.97	106.55	109.78	105.3	108.11	110.29	108.99	108.56	105.8	109.81
94.648	99.514	97.593	97.678	97.591	95.469	100.13	96.833	95.775	95.33	95.686	93.859	97.346	99.545	100.11	97.876	96.656	97.718	98.857	98.776	99.859	97.671	98.902	97.594	94.74	99.38	101.2	98.322	96.315	98.214	95.549	97.996	99.606	98.23	100.36	100.46	95.207	101.61	97.761	98.124	100.72	97.742	97.268	97.002	96.454	98.284	98.96	97.641	95.625	100.32
104.93	103.34	107.16	104.41	104.26	104.69	105.56	107.18	105	101.7	104.31	107.25	103.79	105.98	107.66	105.76	107.26	101.46	105.88	105.21	104.76	107.79	103.43	106.24	105.45	105.28	101.17	102.99	103.22	105.07	105.55	108.74	106.07	107.76	106.58	106.77	102.16	107.81	108.14	104.34	105.14	106.25	109.55	108.51	108.33	104.2	102.15	102.55	107.29	105.44
105.94	106.09	108.49	107.05	106.7	106.49	105.59	107.61	102.6	105.56	106.79	102.35	106.86	104.76	105.96	105.32	103.97	103.96	106.94	102.84	106.95	101.15	105.18	103.12	106.05	106.24	108.01	104.11	105.29	108.36	103.08	106.24	103.26	106.72	104.76	109.6	107.33	108.3	105.48	104.74	105.21	106.32	104.33	106.05	106.22	103.23	106.25	106.24	107.43	107.36
110.02	107.84	108.86	107.77	111.33	109.12	107.28	110.21	109.93	108	105.8	104.91	106.84	108.67	109.31	108.26	108.71	109.62	106.66	105.42	109.95	110.28	105.69	107.28	107.75	111.78	107.66	105.8	106.6	106.44	107.51	106.92	107.72	107.33	109	108.99	107.55	108.39	112.41	106.57	107.92	106.99	108.59	108.06	106.49	106.33	109.04	106.81	106.48	109.98
106.72	106.9	105.71	108.08	106.19	104.44	105.65	104.04	108.11	107.89	105.92	106.61	103.37	106.56	106.44	108.73	104.47	106.02	107.2	104.61	105.71	102.05	104.38	100.16	104.09	103.59	107.06	104.4	103.06	106.1	106.52	106.63	108.96	109.18	106.65	107.78	104.57	104.77	105.66	103.49	105.15	104.65	106.29	109.21	107.25	106.56	104.13	105.44	104.56	106.75
110.96	107.16	105.6	109.24	110.43	108.11	109.19	104.65	109.42	110.2	107.97	110.12	110.57	110.35	107.08	108.65	109.42	108.12	112.7	108.97	107.3	107.63	108.72	107.6	109.74	109.22	107.07	110.56	110.66	108.99	111.68	108.22	109.53	108.67	110.2	108.96	109.66	109.68	108.92	106.04	106.64	107.14	104.98	112.97	106.87	109.7	108.72	107.86	110.62	107.71
106.01	105.62	104.42	105.97	103.9	107.88	104.48	105.9	104.61	102.62	104.66	105.58	105.39	107.99	105.36	106.2	109.84	106.92	108.14	103.05	104.9	106.48	106.78	105.72	104.61	106.36	107.15	110.14	105.8	107.84	107.53	109	107.71	107.35	104.45	106.05	107.79	103.68	109.02	106.75	107.52	111.71	103.38	105.17	106.27	107.91	109.21	108.1	109.2	104.02
103.65	113.41	107.94	112.75	108.33	108.26	108.55	109.4	107.36	109.9	107.21	106.47	107.46	111.52	107.89	109.14	107.99	109.24	108.58	105.99	110.06	106.26	110.37	108.02	107.9	107.92	108.6	108.81	109.34	109.62	110.01	105.73	108.78	107.02	109.76	107.52	104.91	105.75	108.55	106.15	110.24	105.8	108.64	108.04	107.05	108.19	106.58	111.09	106.74	107.31
108.59	107.77	108.3	110.63	106.57	109.69	109.8	109.11	107.97	106.48	106.79	108.8	106.39	110.29	108.94	109.51	108.93	107.79	107.95	102.95	105.3	109.49	108.55	108.86	110.9	107.3	108.43	107.46	108.93	108.64	107.95	110.2	108.99	110.11	107.09	108.85	107.44	106.19	108.97	107.53	110.69	107.26	110.38	105.64	107.6	107.21	108.56	103.13	108.98	107.43
108.05	106.04	106.66	107.03	110.87	107.71	109.39	110.02	106.12	108.64	107.19	106.44	107.93	111.34	108.54	109.71	107.59	108.39	107.03	108.02	107.75	107.65	109.48	110.68	107.52	106.42	106.57	106.92	107.42	111.02	106.97	108.38	103.44	106.54	106.99	110.28	108.33	108.72	108.85	107.99	106.07	108.63	108.87	108.66	110.5	108.69	110.58	110.19	108.42	107.54
98.842	98.438	101.21	97.629	99.389	101.97	94.748	97.267	98.063	97.423	98.169	94.431	96.571	96.639	97.304	95.51	100.54	99.306	95.667	98.908	95.786	97.088	96.68	98.474	101.42	100.31	99.139	98.915	99.644	100.14	96.066	101.08	98.361	97.776	98.159	97.124	96.081	96.068	96.644	95.176	97.77	96.855	96.416	98.793	97.678	98.445	102.24	94.621	97.293	95.541
104.94	104	106.85	106.56	106.12	105.94	103.05	106.77	105.95	104.13	107.08	102.27	104.36	107.04	104.3	106.54	106.89	111.51	105.88	104.03	107.61	104.81	102.11	105.36	105.18	106.36	106.39	102.5	106.03	106.7	106.6	106.11	107.33	104.23	106.34	107.49	105.03	105.28	107.71	107.54	107.3	107.5	106.61	103.52	104.66	109.49	105.88	104.62	105.74	106.19
106.92	104.39	104	105.68	101.83	106.19	105.46	106.12	108.22	106.36	104.86	106.76	104.63	103.42	104.87	104	107.2	105.12	105.17	107.2	106.73	106.17	104.94	107.15	103.71	106.52	109.48	105.31	103.45	105.34	104.03	109	107.83	105.88	106.71	104.54	103.43	106.23	105.51	106.16	102.7	105.72	105.44	103.97	107.51	102.45	105.27	103.34	106.6	102.7
107.93	107.93	104.46	108.95	109.47	107.67	106.5	107.9	106.87	109.67	107.69	108.58	111.48	108.17	108.68	108.83	108.27	108.22	107.46	108.5	105.75	110	113.44	107.46	110.98	107.14	109.05	106.66	109.58	107.12	105.17	110.16	108.82	104.77	111.04	111.93	104.48	107.22	106.66	109.17	108	108	108.03	107.11	108.96	108.55	108.2	109.82	110.78	106.56
106.94	108.97	105.51	108.64	107.98	109.39	105.89	108.46	107.74	107.13	105.24	107.56	106.96	105.77	108.06	104.13	106.82	106.8	104.57	106.59	106.64	108.28	104.43	106.86	106.11	107.72	108.56	103.79	102.6	107.72	105.45	105.72	106.65	101.26	104.9	109.18	107.51	109.09	101.37	107	104.77	106.56	108.61	107.18	106.12	108.21	107.83	103.71	107.68	106.89
97.72	99.683	101.11	100.19	104.19	96.136	99.669	98.04	97.648	98.687	96.969	96.249	97.641	97.917	98.727	96.938	100.48	99.928	98.742	98.927	96.311	96.52	99.869	102.71	98.415	97.049	99.581	96.965	97.903	101.02	101.24	99.046	100.21	100.81	95.68	93.224	97.079	96.579	93.802	98.966	95.33	99.589	96.828	95.237	97.45	99.586	96.656	96.73	100.18	98.013
103.73	107.76	101.79	102.98	103.25	104.18	106.48	107.52	102.79	107.1	103.57	107.85	104.31	104.77	104.62	106.59	103.86	105.21	105.87	107.8	106.86	107.71	101.6	103.35	107.01	103.64	106.51	103.96	104.53	103.95	108.1	105.73	105.65	104	105.51	103.89	104.15	105.84	103.63	108.65	106.7	106.32	106.57	106.31	104.65	107.52	106.16	102.44	105.21	104.14
96.541	98.66	101.38	97.92	98.532	99.096	96.135	97.249	100.19	97.344	99.139	97.023	96.844	100.92	98.927	101.18	95.741	98.566	99.319	97.852	96.69	98.63	95.631	98.41	95.843	100.16	101.57	98.163	97.196	97.874	100.1	99.827	98.574	100.21	97.45	99.314	98.573	98.948	97.276	98.17	97.491	102.54	98.428	100.63	100.11	99.39	100.37	100.5	95.596	100.83
111.79	106.35	109.34	108.25	110.84	108.5	108.35	109.01	110.81	106.6	113.22	107.37	109.97	109.55	106.26	108.17	109.42	106.14	107.62	108.37	110	109.93	109.47	109.07	110.14	107.55	108.36	107.04	107.97	108.62	108	109	112.21	107.31	111.94	109.07	111.24	105.58	106.37	105.31	107	108.61	110.53	113.25	107.86	108.02	109.2	110.2	105.23	108.71
100.86	98.169	97.445	98.278	99.534	99.907	102.12	98.87	100.38	100.42	97.848	100.6	99.778	99.74	98.779	98.019	102.33	100.29	97.585	99.375	102.38	100.58	102.93	98.608	103.53	101.92	99.583	98.052	101.13	101.49	96.887	99.878	100.8	99.083	100.77	99.953	99.122	100.81	98.564	104.35	99.777	103.41	98.053	102.9	100.69	98.445	102.38	98.954	100.85	103.26
109.47	106.34	109.53	106.69	109.45	105.88	108.42	107.66	106.72	108.96	106.62	104.76	105.78	108.81	105.62	108.05	109.25	109.68	107.67	108	106.94	109.49	107.34	110.72	107.88	107.2	109.75	106.12	108.21	108.98	105.69	107.12	108.81	108.75	105.07	109.65	106.98	106.62	109.01	108.59	105.72	107.27	112.15	109.62	108.58	108.83	108.49	107.51	109.52	111.38
98.745	98.824	95.894	97.794	96.981	98.687	98.093	97.117	102.47	98.306	99.785	98.41	101.87	99.773	99.338	103.08	100.08	98.044	98.305	99.353	101.49	99.813	97.096	99.071	97.44	101.56	98.033	100.21	96.896	98.29	100.57	97.84	101.7	98.589	98.334	97.486	98.365	97.884	99.17	96.16	97.731	98.218	95.306	98.228	97.822	98.939	98.191	97.835	99.357	99.833
102.61	100.12	95.716	99.556	99.636	96.239	98.829	96.99	99.119	97.869	99.347	98.399	97.848	96.786	102.06	97.811	101.08	99.424	97.798	101.61	100.5	97.332	95.993	100.72	100.48	99.286	100.65	100.32	101.69	98.735	97.285	98.574	97.418	100.54	99.218	100.81	100.06	97.239	98.834	97.465	98.428	99.876	96.139	99.757	98.345	97.502	99.723	98.854	101.73	97.341
107.07	108.91	106.25	102.87	108.62	106.6	108.67	108.13	108.35	104.43	109.47	108	108.62	110.02	109.07	107.8	108.56	108.46	108.06	107.31	107.35	109.67	106.57	107.3	103.84	106.78	109.86	105.62	111.56	110.51	105.77	105.85	109.31	109.42	104.72	109.87	109.22	108.76	108.3	105.69	107.89	103.99	106.26	106.04	107.47	111.23	108.27	106.74	108.18	109.14
99.558	100.13	100.05	96.653	98.506	98.743	101.08	102.11	104.2	98.557	99.365	97.806	98.736	99.622	100.18	99.279	101.27	100.71	102.1	100.04	100.67	98.37	100.67	100.24	103.22	102.01	100.89	100.05	99.471	97.876	98.311	102.41	97.949	101.38	100.53	102.21	100.38	100.17	101.9	101.34	102.29	99.762	100.6	99.973	101.1	99.674	99.115	98.544	100.56	98.566
98.194	96.914	99.674	96.886	100.8	99.312	96.811	99.136	99.675	98.066	98.169	98.766	99.073	101.1	97.369	98.411	95.739	98.454	98.473	92.685	97.73	95.665	98.465	95.527	97.453	97.357	96.063	97.294	99.408	94.192	98.295	97.772	96.628	99.307	98.175	96.217	95.403	99.745	97.789	95.042	97.003	99.874	95.762	97.345	96.217	96.79	102.55	95.791	93.515	97.248
108.58	108.33	106.74	110.15	107.54	106.03	107.48	107.54	108.01	107.85	110.24	106.21	109.68	107.23	110.34	107.82	106.65	108.28	112.17	110.06	109.15	107.7	109.37	109.24	108.83	111.77	107.53	110.54	108.93	107.69	111.72	107.61	109.23	107.1	107.86	108.19	108.93	108.68	107.89	108.37	107.43	109.5	109.72	107.06	106.33	110.62	108.98	108.74	106.96	108.64
106.78	104.32	103.48	106.78	106.45	108.21	108.04	105.45	105.34	104.12	104.02	107.05	104.93	102.72	104.1	105.79	105.95	104.78	106.01	105.23	106.72	104.93	105.46	105.13	105.5	105.62	103.23	106.2	101.8	104.57	104.77	104.69	106.66	105.83	106.86	103.46	105.4	108.34	103.84	103.2	107.52	107.11	106.24	106.19	105.78	102.67	104.94	109.01	108.41	105.9
106.23	106.84	107.77	109.01	108.51	110.01	106.7	110.27	106.53	110.49	108.85	111.37	109.37	108.12	107.94	106.68	107.75	111.81	107.38	106.59	106.56	108.88	110.42	107.52	108.69	106.32	107.81	108.24	106.82	106.7	108.39	108.94	106.27	109.42	108.4	108.06	108.59	107.3	105.17	112.08	112.67	106.24	107.95	106.96	108.2	107.83	106.41	109.07	107.24	109.17
108.17	110.68	110.75	111.92	112.16	111.31	112.54	111.14	109.27	113.27	106.72	113.44	111.22	109.23	113.76	109.85	110.78	110.84	109.71	106.87	112.15	111.62	110.65	112.37	110.84	110.88	108.24	109.21	111.31	106.18	112.87	106.9	109.42	107.72	110.54	111.45	110	108.75	112.13	109.33	108.69	112.63	106.11	114.21	111.49	108.12	114.61	108.26	109.58	108.55
110.07	106.84	108.09	109.45	108.59	108.21	107.55	108.14	109.28	109.68	109.06	108.25	109.15	106.24	108.3	107.22	109.17	107.38	105.85	105.92	108.41	108.91	110.15	107.93	109.8	109.59	105.33	107.06	106.55	109	106.21	109.78	109.68	107.6	106.94	104.86	110.51	108.39	109.29	109.4	109.63	105.17	108.72	107.67	106.37	108.58	105.96	105.12	106.71	104.4
103.71	105.9	104.56	105.35	103.46	105.23	104.63	103.88	102.55	105.21	104.6	102.86	106.2	105.85	103.01	107.13	106.4	105.21	104.91	106.31	106.93	104.97	104.61	106.7	106.53	107.28	106.46	107.48	107.49	106.86	106.01	106	103.43	105.63	104.7	106.23	106.88	106.6	107.06	107.53	105.33	106.19	108.14	106.09	104.28	107.41	107.12	105.69	106.93	105.72
110.07	108.09	110.72	108.93	108.02	106.13	109.45	107.06	109.67	106.47	107.35	104.67	105.91	109.89	107.99	107.16	107.95	105.75	109.67	106.85	110.08	107	110.41	107.11	107.5	110.21	110.06	107.6	110.59	108.17	109.55	106.84	106.11	112.44	106.45	110.11	110.92	106.01	107.21	109.7	109.01	107.83	105.25	105.91	109.4	115.53	108.79	105.02	110.19	110.91
109.42	111.09	114.36	112.21	108.87	108.25	110.98	110.57	113.43	107.57	109.12	110.48	110.71	108.31	114.21	109.06	111.4	111.55	110.22	109.76	109.03	111.08	112.22	111.19	108.19	111.55	111.77	110.36	109.95	113.05	111.43	112.16	113.59	110.34	109.76	108.71	109.56	110.65	111.94	111.69	111.44	110.8	111.16	110.44	109.6	110.49	111.9	111.36	111.54	110.3
110.22	109.77	109.97	109.88	112.61	109.67	110.2	108.98	110.45	110.15	111.25	112.84	110.34	106.51	109	107.51	111.52	110.16	111.77	110.29	109.49	111.08	112.84	109.38	111.05	111.75	112.12	109.26	110.92	113.25	109.64	108.55	109.01	109.15	111.52	110.54	111.04	112.67	110.79	109.94	113.09	111.33	109.37	108.83	107.29	111.02	110.03	112.34	110.26	106.7
107.81	104.76	110.06	106.62	106.23	107.77	108.95	106.58	107.71	107.23	109.15	107.51	107.85	107.75	106.23	107.54	106.87	106.6	106.61	108.09	105.93	105.03	107.78	105.29	105.93	103.78	103.94	106.83	105.72	108.61	104.75	105.28	103.66	103.89	106.42	105.94	104.51	106.94	106.48	107.68	106.58	106.86	108.49	108.13	108.56	104.62	107.58	105.87	108.77	107.88
103.93	103.92	102.98	103.54	104.51	106.7	104.87	102.69	108.97	109.17	103.42	107.23	104.84	107.98	107.3	104.22	102.9	103.91	105.71	102.39	104.77	106.56	106.82	104.87	106.06	105.53	106.98	106.1	104.94	102.59	105.29	104.28	107.35	102.68	105.1	104.84	103.39	105.9	103.81	104.84	105.8	108.61	108.34	106.05	103.21	105.46	104.33	107.35	105.5	102.97
107.35	106.9	104.68	107.78	104.77	110.71	105.31	106.65	106.48	105.47	106.08	105.91	105.86	104.27	108.15	106.02	108.84	104.85	103.16	106.02	105.35	104.67	106.67	103	107.02	106.91	105.54	105.07	107.71	105.43	106.82	104.15	107.03	108.07	108.01	106.89	107.77	107.02	105.2	104.04	104.85	106.73	105.76	102.81	106.03	105.59	103.84	105.85	108.23	105.49
108.97	105.11	104.87	106.06	105.39	106.95	105.61	105.5	106.27	108.49	105.53	110.35	104.68	105.34	106.06	102.63	103.53	103.89	107.73	108.41	106.14	103.73	105.19	106.77	105.43	102.46	108.65	104.63	104.47	107.87	106.26	104.85	106.71	106.03	105.24	104.44	103.63	105.39	106.18	102.16	104.52	107.16	107.13	105.35	107.71	107.28	102.65	105.38	105.87	104.19
106.17	107.53	106.33	108.54	106.36	107.39	106.07	105.13	105.19	107.61	107.65	107.78	106.51	105.35	105	103.78	108.34	110.9	109.74	105.51	106.11	106.95	108.71	105.67	105.15	107.89	108.68	105.17	106.22	108.9	106.92	107.69	107.44	103.79	107.23	107.12	105.66	108.14	105.26	110.19	105.65	106.57	107.67	106.97	109.44	110.35	106.09	103.93	106.58	106.24
106.86	104.67	107.14	104	104.02	104.41	106.53	103.69	104.61	105.97	106.43	106.7	106.13	106.08	105.64	104.72	109.01	107.51	105.18	105.7	108.32	104.02	104.28	107.27	107.32	106.62	107.88	106.94	104.86	106.18	105.07	107.72	106.83	105.29	104.07	101.64	105.7	108.43	105.01	107.25	104.57	105.7	104.22	108.4	106.97	104.69	103.78	106.43	105.58	107.42
102.16	101.03	98.041	99.622	101.15	101.11	101.01	98.645	101.97	98.466	102.22	99.36	100.88	99.814	102.91	100.78	103.05	101.12	100.03	99.334	99.226	103.04	103.7	97.517	100.35	100.51	101.63	100.53	99.155	103.17	100.57	100.52	105.34	100.85	99.835	97.914	99.636	99.03	104.81	102.21	99.362	103.04	101.14	101.3	101.72	99.361	100.38	100.48	97.52	99.968
102.07	101.79	101.2	101.15	99.072	101.14	100.81	99.676	100.18	97.157	98.035	99.322	101.94	101.41	99.681	102.49	102.33	100.1	99.061	102.67	100.38	101.8	101.97	97.2	101.94	99.13	99.514	102.5	98.363	99.095	102.51	101.52	99.361	99.798	102.14	99.909	100.16	101.88	98.205	101.46	99.357	102.39	98.645	102.71	101.42	103.39	99.687	101.35	101.14	101.91
99.936	97.828	101.08	102.17	101.95	98.736	99.122	98.987	99.541	101.84	100.12	100.58	100.93	104.05	99.37	99.186	101.52	102.4	100.99	99.613	102	99.816	100.28	97.589	101.27	103.01	101.83	100.03	98.186	98.537	104.33	102.65	99.718	100.19	103.63	100.76	101.16	101.48	100.45	99.975	100.74	102.36	100.79	100.74	99.602	101.61	101.62	99.908	97.653	100.23
107.54	110.88	107.49	112.8	111.15	113.04	111.24	109.98	109.36	110.01	111	110.3	108.67	107.1	111.53	111.11	114.53	113.91	109.23	112.4	110.52	109.17	110.1	113.35	110.38	110.77	108.03	109.56	111.93	107.9	109.38	110.68	107.68	110.14	110.45	109.54	111.13	111.93	110.02	111.69	111.82	111.31	109.47	111.21	108.28	109.97	112.05	110.14	111.87	110.66
108.06	108.02	112.71	106.67	110.77	109.98	108.5	108.63	109.14	108.51	108.56	107.47	108.56	105.58	110.48	107.87	106.25	105.29	108.24	109.09	107.64	111.49	103.36	107.91	108.5	109.08	111.42	108.35	107.67	107.93	107.41	108.61	110.04	108.91	107.89	110.11	109.79	109.12	108.47	108.13	106.71	108.79	108.22	110.18	108.99	110.12	108.39	105.37	109.47	108.08
113.45	113.13	110.11	110.62	108.88	110.94	108.64	111.93	109.75	112.79	112.79	111.39	110.35	108.75	109.5	109.17	112.6	110.36	110.26	108.87	108.19	111.24	107.87	108.91	112.08	110.62	112.17	108.5	112.41	109.21	109.5	111.17	108.58	108.86	113.48	111.58	110.64	114.15	110.77	109.37	114.75	108.18	110.23	109.65	111.8	109.96	108.56	109.55	110.27	113.03
99.75	101.3	99.672	102.93	102.73	100.85	103.28	99.784	99.402	102.38	103.13	99.21	101.49	96.996	99.944	101.9	99.956	101.58	100.17	98.615	99.112	100.85	98.96	101.62	102.1	100.23	98.804	101.66	100.64	98.194	102.9	102.16	100.13	100.91	99.659	103.06	102.81	100.18	96.912	100.55	100.91	103.06	99.851	104.29	99.305	99.604	103.04	99.685	100.87	103.27
106.78	103.07	105.46	107.39	109.1	107.07	103.71	106.64	104.02	105.41	106.51	105.02	102.98	105.04	106.94	106.81	103.64	105.37	104.05	106.1	106	108.77	106.31	104.08	104.32	104.07	105.41	103.12	107.15	105.98	104.89	106.06	107.01	105.41	105.66	108.19	109.56	107.35	104.13	104	106.03	105.95	105.47	107.12	103.97	106.48	104.54	107.87	106.42	103.13
106.58	108.25	104.97	106.79	107.35	107.99	107.68	105.87	109.32	107.73	108.04	107.86	106.21	108.75	105.82	107.72	108.59	110.34	111	108.99	108.27	110.63	109.55	109.02	108.97	106.21	108.62	106.71	107.87	107.14	108.61	107.61	107.31	107.66	108.35	104.14	107	107.51	104.39	106.03	111.5	111.75	107.55	107.95	107.71	106.81	109.56	111.52	109.55	106.94
105.67	106.21	107.32	107.68	106.54	106.76	106.51	104.45	109.1	103.43	107.59	104.25	104.73	103.03	103.98	106.05	107.92	107.44	105.56	106.01	106.98	106.81	104.98	106.73	103.02	105.62	106.47	107.06	106.99	106.67	104.72	105.11	104.21	105.59	107.81	106.55	105.62	105.4	107.97	109.33	106	102.89	107.09	107.84	107.13	108.1	106.32	109.72	105.84	106.62
107.76	106.3	107.13	107.75	109.84	107.16	108.94	109.89	109.31	108.64	110.42	111.6	109.12	109.31	108.66	113.16	107.21	105.82	106.01	109.57	107.34	107.87	102.95	111.5	110.17	105.6	110.85	110.32	107.62	109.94	110.85	111.9	104.85	107.3	108.27	103.51	106.21	107.22	109.96	110.35	111.68	107.9	105.74	110.06	105.94	108.44	107.48	109.58	113.04	106.9
107.92	104.84	104.41	106.75	105.47	104.78	106.92	104.14	106.71	105.87	106.54	104.13	105.67	103.91	104.99	103.13	103.51	106.48	106.82	106.31	108.69	107.74	106.46	106.36	104.75	105.94	107.2	105.36	105.93	100.84	107.85	110.22	106.37	104.66	103.11	104.67	107.25	103.86	107.27	106.11	104.03	105.17	105.17	106.57	105.44	105.47	104.51	105.69	107.94	105.01
107.04	105.62	107.85	106.74	105.95	106.62	106.75	105.68	106.41	107.97	108.16	107.39	106.29	105.58	105.88	106.38	107.86	108.26	104.94	108.16	107.55	105.79	108.92	107.25	107.76	106.55	109.7	105.52	103.02	105.23	108.64	107.33	106.87	106.15	108.25	105.91	108.49	106.87	106.04	102.89	108.78	107.55	107.09	107.88	108.09	103.84	107.94	106.24	106.51	105.69
102.99	103.32	106.83	108.49	103.69	106.31	105.54	106.85	106.8	102.85	105.39	103.31	103.28	105.5	106.57	107.26	104.05	103.46	104.44	110.1	102.04	104.2	106.35	108.41	106.74	105.65	107.49	105.71	105.84	104.92	102.75	101.98	105.59	107.48	105.58	106.16	107.59	102.7	105.3	104.6	107.83	105.49	106.78	105.45	105.04	104.89	103.87	105.31	103.8	103.18
101.82	99.495	101.71	97.079	99.109	102.68	101.44	94.903	103.7	99.437	98.599	99.019	100.95	96.691	100.33	98.236	102.25	98.679	101.12	98.635	101.11	102.3	98.992	102.41	97.099	99.997	104.11	100.42	96.492	99.305	100.75	99.708	101.06	101.24	98.254	101.75	98.284	98.739	95.997	100.36	101.62	99.712	101.41	100.18	102.66	102.41	102.89	99.004	99.075	98.298
99.551	98.81	100.06	94.516	96.699	100.01	95.484	98.836	99.906	97.909	99.891	97.882	98.62	99.172	95.349	97.862	96.681	98.707	99.215	98.989	99.096	102.6	99.035	97.583	96.538	100	97.846	98.697	97.198	99.813	95.19	98.211	95.645	99.952	102.97	101.62	99.143	98.008	97.04	97.747	97.507	95.746	99.827	97.275	99.022	96.601	97.12	97.616	97.799	99.025
108.13	109.46	107.3	107.04	109.6	109.97	105.83	108.56	107.89	105.83	105.02	108.85	105.67	111.17	110.21	107.02	107.43	106.71	104.24	107.05	109.18	105.34	109.84	107.57	106.77	106.18	108.42	106.16	108.67	109.56	105.47	106.73	106.4	107.51	104.72	107.27	108.26	105.96	109.4	107.58	107.94	107.82	111.38	106.22	107.22	108.85	107.41	105.89	108.42	106.9
108.91	109.93	110.72	113.07	108.9	110.11	108.88	109.91	110.3	110.11	107.45	109.35	114.76	109	108.43	111.71	110.56	111.2	110.45	109.4	108.5	114.42	109.33	109.38	108.39	109.46	108.18	110.37	109.67	111.3	110.48	111.21	110.83	109.65	109.13	110.54	110.5	110.93	112.73	110.1	110.87	112.38	112.11	110.04	109.57	111.97	109.84	108.89	113.85	108.86
103.45	105.65	104.81	101.39	107.91	103.48	108.31	106.4	104.79	105.87	108.36	107.09	104.15	103.31	105.13	106.53	107.46	104.83	106.31	104.06	108.91	107.12	104.11	105.29	106.39	104.06	103.31	108.1	104.36	104.88	106.15	107.67	106.73	105.54	102.34	105.16	105.74	105.62	107.16	105.87	103.16	104.41	106.37	107.28	105.23	105.39	105.99	105.62	104.34	109.33
[truncated: 150 more columns]
