# Supplementary material for: Genetic dissection of main and epistatic effects of QTL based on augmented triple test cross design
Source: PLoS One. 2017 Dec 14;12(12):e0189054. doi: 10.1371/journal.pone.0189054 (PMC5730204; doi:10.1371/journal.pone.0189054)
Supplement: S10 Supporting Information — (ZIP) [file pone.0189054.s010.zip › z6_100_0.5_5.csv]

98.193	92.381	100.48	99.59	101.75	97.865	94.004	96.195	95.867	95.508	103.67	102.81	98.594	96.425	98.627	96.587	101.75	100.28	95.529	96.789	101.21	98.322	100.27	96.989	94.619	99.238	101.36	102.11	96.533	96.851	95.78	96.398	97.846	101.94	91.366	96.115	98.649	98.398	94.263	96.522	94.42	97.516	97.478	97.749	96.804	97.761	98.364	99.198	97.495	98.689
101.83	105.09	110.83	103.27	99.717	104.8	109.67	108.06	104.98	103.16	105.18	106.8	100.62	103.87	100.88	103.49	105.31	105.59	107.27	102.84	109.48	103.18	105.34	106.63	103.98	105.04	104.95	106.97	105.18	106.28	105.18	107.13	103.93	101.61	104.53	108.55	104.36	104.56	108.28	108.85	108.45	107.16	106.41	102.7	107.66	102.83	99.499	103.94	104.82	107.34
110.7	107.99	104.14	106.84	107.04	104.52	107.17	107.2	110.65	103.92	105.5	108.89	107.17	104.4	106.62	107.32	103.52	110.62	105.03	104.38	103.58	101.88	110.21	107.21	110.55	106.71	109.24	107.79	110.76	104.62	102.39	107.58	105.82	105.8	100.6	105.85	107.66	105.13	108.34	110.92	110.56	102.44	104.85	108.26	108.04	107.76	107.91	108.28	103.36	108.57
101.76	97.673	97.768	94.471	99.506	96.558	100.1	100.52	98.575	104.39	96.975	98.218	102.42	97.943	98.237	101.28	96.867	95.773	101.3	95.392	97.152	96.968	97.431	95.551	102	95.172	99.654	97.958	97.205	98.845	96.622	98.679	93.631	99.261	98.642	98.273	98.328	97.834	95.751	95.353	97.363	98.766	103.1	97.494	103.27	99.66	92.875	97.708	95.787	98.92
103.4	100.64	102.37	99.053	100.02	98.48	99.25	101.52	104.3	99.228	100.68	97.937	99.738	100.82	101.22	102.57	101.29	103.83	103.78	100.91	105.25	100.4	106.98	105.89	97.19	99.825	104.95	100.75	98.903	100.86	106.79	97.354	99.512	104.74	108.27	102.11	106.98	100.16	98.19	100.48	99.241	101.48	101.44	99.722	102.41	100.93	102.58	99.593	101.17	102.33
102.35	107.58	107.36	107.8	109.46	107.4	102.89	106.82	101.81	106.12	104.92	108.61	104.76	103.44	109.08	110.49	104.83	100.87	109.25	105.05	98.526	102.39	105.36	102.19	109.15	108.17	103.05	106.7	106.48	110.34	104.78	103.18	104.48	105.82	110.44	101.86	102.37	105.5	108.66	104.94	106.48	106.35	102.78	108.26	106.76	105.71	104.92	104.96	106.6	108.64
97.011	96.837	97.882	96.963	94.714	97.186	99.367	97.919	96.269	102.22	94.194	99.074	100.12	97.657	94.438	99.683	97.346	95.439	99.029	99.232	96.342	97.168	97.77	99.242	97.358	93.341	99.645	94.094	102.07	93.103	101.51	97.094	98.474	100.85	96.61	99.973	99.135	99.221	102.8	98.326	100.16	92.73	100.3	104.58	96.118	96.527	92.674	98.504	97.42	98.835
109.39	105.52	104.01	104.83	104.92	102.06	102.83	105.59	106	102.56	105.02	101.37	107.51	106.78	101.62	104.66	109.15	102.2	103.88	104.44	104.61	102.18	106.37	102.78	100.58	107.49	107.44	111.92	108.27	100.25	105.13	99.937	106.51	103.99	101.68	105.39	106.84	105.56	106.33	103.79	108.55	103.63	106.24	106.56	104.24	104.34	103.18	103.43	108.6	107.55
111.65	107.94	104.43	108.79	111.07	110.54	106.73	107.65	108.13	105.79	108.92	109.92	106.03	107.83	108.33	105.95	108.49	111	105.52	105.59	106.28	105.86	108.11	108.84	106.81	110.45	106.54	106.39	102.79	104.87	104.78	100.9	103.99	106.56	106.36	109.95	108.15	106.01	106.17	104.31	107.4	109.9	110.68	109.38	103.68	109.33	106.44	108.04	111.47	110.92
102.95	108.03	104.36	107.85	106.35	105.13	106.62	105.1	104.68	104.79	104.79	109.12	101.49	104.72	109.9	103.99	106.85	108.51	102.07	107.84	102.81	105.03	107.02	106.21	105.47	106.12	108.05	105.12	100.49	110.1	108.77	101.53	105.96	108.99	108.38	111.98	109.82	104.87	106.57	104.82	104.29	105.9	105.13	103.81	105.79	106.92	106.91	107.48	106.88	104.35
102.05	100.47	99.65	100.58	101.12	100.38	98.258	99.886	101.61	104.94	102.87	102.3	101.53	99.396	99.88	103.66	96.167	98.86	104.35	102.47	99.561	105.26	103.07	103.44	99.953	100.44	101.89	100.96	101.07	101.92	100.13	104.66	100.08	97.228	103.41	99.775	100.21	96.525	96.204	99.976	100.5	100.61	104.57	103.28	98.932	101.25	97.911	98.357	107.07	103.57
109.2	105.95	101.13	105.01	105.16	109.05	108.09	110.01	103.42	105.85	110.88	107.38	109.11	97.406	102.32	106.52	112.82	103.01	106.29	105.22	108.46	108.7	105.4	106.67	101.84	102.1	106.86	108.07	105.53	98.527	110.66	110.12	107.78	107.59	107.78	106.6	106.05	107.8	108.25	107.73	107.95	105.28	108.18	105.16	108.17	104.34	108.38	105.21	105.37	106.9
102.41	94.083	101.81	101.22	98.663	101.09	97.36	99.084	101.92	101.05	98.023	100.23	97.356	93.541	98.634	92.549	102.65	95.679	101	100.78	95.26	100.24	91.817	100.1	101.74	94.467	94.93	95.247	94.274	96.52	100.3	103.07	102.69	99.461	101.75	96.275	100.63	99.466	99.872	100.09	94.13	96.049	98.765	101.17	94.556	99.581	96.958	96.411	99.573	96.53
103.04	109.72	106.38	109.75	105.7	105.45	103.87	104.72	109.36	107.67	106.37	110.76	110.89	109.81	105.98	105.92	108.6	103.13	105.08	101.98	102.84	105	106.99	107.87	106.18	104.5	107.07	103.3	108.62	105.11	103.84	106.54	105.86	105.77	104.94	103.18	109.61	101.73	104.61	102.49	105.49	103.73	107.84	106.41	106.51	104.34	110.33	105.59	109.53	102.62
101.91	106.75	109.49	107.96	103.41	104.23	109.8	102.11	109.14	105.84	108.57	109.48	103.48	107.09	108.99	104.55	108.19	113.04	108.52	103.49	107.01	105.25	108.37	104.16	107.8	104.48	106.03	105.36	108.45	105.94	102.8	109.31	108.89	104.51	104.14	104.86	104.71	107.21	105.41	102.02	104.42	104.1	103.73	109.07	102.17	102.13	105.91	106.8	107.28	104.11
106.7	107.65	105.9	106	107.59	107.64	105.29	111.06	109.91	111.45	106.16	105.57	100.46	103.17	101.79	103.92	105.9	111.76	105.11	108.1	101.23	108.33	107.86	108.98	107.12	112.16	109.44	108.56	104.36	112.04	107.78	109.45	102.26	106.43	108.76	102.1	107.82	110.83	105.91	106.6	105.4	110.26	105.86	105.53	105.9	107.69	112.57	108.63	109.2	107.2
104.84	105.12	105.16	110.05	107.64	107.9	103.2	101.21	104.05	108.68	102.52	105.98	102.38	107.01	108.1	105.44	108.59	103.59	106.56	106.68	103.46	103.38	105.19	105.37	108.59	106.34	105.05	108.63	104.84	105.54	103.76	106.97	110.69	107.27	106.72	104.98	105.21	107.69	106.48	106.24	109.04	104.73	103.24	104.67	106.68	107.48	104.76	107.2	104.69	107.76
106.02	103.76	105.54	103.94	104.52	107.57	109.58	104.92	104.19	107.93	105.94	106.99	102.39	106.79	105.65	104.72	107.03	106.14	104.01	104.05	104.55	101.86	104.9	106.29	108.36	103.05	101.86	109.43	109.94	106.64	104.53	109.5	101.6	100.12	103.12	105.2	108.93	111.64	103.42	107.38	102.35	104.05	106.63	103.92	107.77	101.78	107.55	105.76	107.43	104.71
107.48	102.65	107.75	104.19	102.21	107.86	107	100.58	103.02	103.24	104.08	108.98	106.57	105.43	102.69	110.41	109.73	106.5	102.48	104.84	105.7	104.61	106.8	101.19	106.27	107.9	102.84	104.42	107.95	99.161	105.74	103.44	103.96	106.98	107.72	102.76	104.86	109.37	107.02	105.95	104.21	105.64	108.5	102.6	101.81	103.61	106.56	100.99	100.81	107.55
107.02	108.2	106.07	103.14	104.64	105.98	108.44	108.57	108.06	106.99	110.11	107.85	105.22	111.09	106.47	107.07	110.61	106.64	105.74	103.05	106.85	107.86	105.1	109.71	103.79	107.55	108.9	102.16	103.96	106.25	108.06	102.69	100.89	105.78	105.63	106	104.85	107.97	106.66	102.43	105.73	110.63	108.32	107.19	105.32	108.88	109.46	106.85	105.08	102.13
99.636	95.341	97.089	103.62	96.064	97.453	95.638	99.165	102.21	96.789	91.956	95.927	96.956	98.524	103.2	98.66	99.003	95.703	99.413	99.389	95.58	93.247	99.758	100.06	98.842	99.432	97.809	97.867	97.282	98.658	97.439	101.75	100.31	99.301	97.402	97.591	100.14	95.209	97.947	97.449	97.501	101.04	96.618	98.85	98.312	99.491	95.716	99.638	97.367	97.616
95.956	100.24	96.332	98.131	100.94	97.263	95.61	98.863	101.06	98.833	100.18	99.65	104.54	99.544	100.34	103.72	102.59	96.7	102.38	97.211	97.663	98.487	95.04	99.837	98.34	100.56	99.759	94.77	98.339	104.61	97.591	99.385	96.846	101.13	100.03	96.676	98.477	96.424	97.977	96.721	97.779	99.571	98.774	99.468	98.003	99.945	97.881	96.67	97.175	100.82
99.999	94.606	101.48	97.296	102.41	103.42	104.05	101.31	104.36	101.95	99.909	95.664	100.56	97.657	98.584	102.24	98.813	97.299	99.683	101.35	97.428	105.45	100.4	99.557	95.278	102.03	98.597	102.94	100.3	102.76	97.403	106.59	104.55	98.331	97.235	99.057	96.474	103.12	100.73	100.03	103.1	100.84	95.697	98.468	95.391	104.68	101.44	101.31	97.892	106.44
104.63	105.45	107.37	110.61	107.59	104.94	109.18	106.45	106.5	113.01	107.21	110.87	108.38	104.4	109.28	100.24	100	113.79	106.73	109.51	106.33	110.73	109.01	104.97	108.14	105.84	107.6	103.67	108.74	106.88	106.17	105.99	105.06	106.24	109.33	101.12	106	106.37	105.76	104.41	104.43	106.29	107.89	108.75	108.28	102.38	107.8	108.86	104.04	105.72
96.564	102.74	103.46	100.35	100.92	99.89	99.269	99.032	99.545	93.363	101.21	100.91	100.56	98.255	98.318	101.66	102.1	100.04	101.05	102.65	98.575	99.556	102.49	100.78	99.911	100.9	102.92	101.01	105.52	99.178	97.878	101.88	100.71	104.62	104.42	99.191	101.9	101.05	102.77	104.04	101.68	102.42	99.649	97.769	101.22	96.262	100.12	101.74	104.29	100.65
108.53	109.72	106.71	104.51	109.44	103.69	109.82	107	110.47	110.69	106.37	105.47	106.79	111.95	111.67	106.38	106.87	104.66	110.61	109.18	107.62	104.73	106.71	109.71	111.16	107.34	108.16	113.24	103.28	111.9	110.6	106.82	113.32	107.15	109.01	109.38	106.89	106.44	109.73	106.22	109.03	110.43	108.93	106.6	109.5	110.55	105.35	107.49	110.6	106.69
103.74	106.32	105.07	102.88	105.89	102.63	105.39	104.88	107.59	107.11	105.35	106.96	101.82	109.64	106.01	105.54	105.22	104.89	110.41	106.42	106.89	104.72	103.22	102.99	102.09	106.99	103.51	106.9	97.466	108.22	108.3	108.41	100.39	109.04	105.82	104.82	107.37	108.07	100.59	107.55	110	105.7	101.68	109.96	101.78	111.63	107.13	106.39	102.92	106.43
96.698	98.177	98.948	98.362	98.304	96.574	96.977	95.939	101.22	96.139	94.357	96.28	102.53	97.878	100.93	98.478	97.232	102.12	100.44	93.181	97.027	98.481	97.62	97.669	99.867	98.723	96.856	97.216	99.916	95.378	99.929	94.876	93.456	99.176	99.333	96.978	98.843	96.862	98.897	95.603	94.977	95.171	101.28	97.68	95.161	95.052	100.01	97.215	100.94	98.364
104.49	107.66	107.46	101.36	108.6	106.83	100.62	105.32	107.28	105.89	102.71	106.97	107.06	106.61	106.18	103.93	107.38	104.56	108.5	110.06	102.09	105.45	103.11	109.17	110.67	105.81	106.59	107.44	104.78	104.94	106.12	108.38	106.45	106.99	103.66	105.33	109.45	98.89	110.13	108.29	106.22	106.11	103.91	105.42	107.41	103.63	104.06	105.67	103.49	107.19
106.31	106.16	107.46	103.56	105.24	107.31	102.51	104.66	106.94	108.39	105.98	108.05	101.71	108.56	103.41	104.39	105.28	108.46	107.86	107.94	106.59	105.27	105.38	108.26	106.87	104.18	106.52	107.38	108.34	103.36	106.09	108.3	106.83	105.04	104.88	102.78	105.27	108.79	106.48	109.6	104.48	107.52	102.93	111.35	106.13	103.16	104.95	105.28	109.92	107.58
101.08	102.93	104.24	101.57	104.27	105.71	99.073	99.383	100.96	100.12	100.14	100.61	105.07	100.48	94.669	102.36	103.7	99.266	100.24	102.06	97.725	100.65	102.45	100.94	101.33	98.262	101.26	99.228	101.36	97.491	103.07	99.557	103.04	99.802	103.21	102.69	98.592	99.214	98.627	102.58	102.29	100.95	106.23	100.72	97.052	97.525	99.309	97.046	101.15	98.848
101.86	109.73	110.78	103.72	104.46	105.58	105.29	104.16	109.35	109.4	107.6	109.11	110.12	112.59	108.38	107.06	108.89	106.82	107.52	105.16	102.44	105.27	104.93	107.39	107.67	105.03	110.71	107.61	108.98	108.3	108.9	108.51	107.63	108.96	103.07	109.9	108.63	106.37	104.65	109.56	106.37	108.49	104.41	102.58	109.2	111.47	106.19	108.75	102.19	110.53
108.84	106.5	105.39	106.18	108.41	106.59	106.39	108.45	108.86	107.01	108.87	108.95	108.34	109.77	106.97	110.92	105.03	105.68	109.06	111.34	110.2	108.81	108.38	105.08	110.85	107.5	106.22	112.34	110.47	105.25	104.34	106.23	108.11	104.55	112.53	109.32	108.1	109.17	110.68	110.5	105.45	111.04	105.21	105.82	106.88	109.1	105.52	110.11	107.09	109.25
107.18	107.66	105.78	108.83	111.43	108.28	111.2	111.44	108.34	109.38	107.58	106.68	107.05	108.5	109.71	103.93	101.96	108.18	109.02	111.11	108.9	109.72	106.59	106.86	112.77	107.21	112.31	105.46	107.16	111.22	105.01	107.6	111.49	110.75	104.54	110.41	108.63	109.02	108.46	105.89	111.74	106.06	106.04	108.98	104.55	102.18	103.26	110.01	110.63	109.67
102.76	99.828	101.84	103.25	100.55	104.62	98.698	99.869	99.102	101.76	96.182	100.14	100.84	95.869	97.341	97.802	99.531	102.2	100.77	99.547	98.977	100.2	99.925	102.58	103.46	99.573	98.361	104.39	95.817	102.09	96.062	99.727	99.998	99.8	103.06	97.652	99.287	101.36	99.346	96.023	99.993	105.25	102.64	98.589	101.22	97.941	101.93	97.835	98.607	99.061
105.6	109.43	107.43	104.05	105.97	106.58	101.08	109.71	103.57	101.19	111.18	103.21	109.89	105.87	106.85	101.48	104.38	112.97	107.34	105.15	103.11	106.2	105.64	109.53	102.07	105.89	105.87	105.54	107.12	106.44	105.8	103.95	104.28	104.82	101.78	109.94	105.32	107.59	108.24	101.95	102.79	107.16	103.54	105.71	108.89	106.55	105.16	103.14	103.79	105.53
108.41	109.74	113.25	108.25	107.23	104.25	109.73	107.59	109.82	101.5	108.33	107.95	110.3	109.01	107.12	109	105.88	107.42	103.5	100.83	107.2	107.26	107.36	104.63	107.15	109.04	102.28	107.31	102.16	107.58	105.98	108.07	103.86	110.55	106.38	105.03	107.65	105.26	110.26	104.64	108.63	107.19	102.34	101.68	108.75	109.11	108.09	105.26	104.26	106.02
110.03	108.27	105.51	108.01	109.17	105.07	108.16	107.35	106.98	112.41	109.65	111.74	110.88	106.51	110.69	103.98	109.42	109.81	107.46	102.28	108.61	108.42	107.11	108.27	105.1	106.32	104.9	105.39	108.82	104.81	109.25	110.1	111.49	111.2	107.37	106.62	110.04	108.35	111.09	110.45	105.8	107.29	109.96	109.16	111.06	109.67	105.64	114.06	103.22	105.49
106.43	105.72	107.28	105.49	105.87	104.73	104.07	102.19	102.88	106.86	108.12	103.7	105.77	108.52	106.25	105.23	105.97	106.41	106.17	107.6	106.89	107.39	106.13	106.1	100.74	106.39	109.45	105.92	108.83	104.39	105.61	105.55	108.68	103.46	107.89	109.41	104.17	105.78	108.92	102.79	106.47	110.01	102.97	102.24	104	104.28	105.22	104.4	105.26	103.35
97.608	97.074	96.176	100.78	100.62	98.373	97.418	98.01	100.62	97.868	100.83	89.892	96.028	98.643	93.62	97.801	98.029	100.37	99.094	97.186	100.94	97.757	96.942	98.711	97.378	101.68	95.143	93.937	96.171	93.274	98.113	102.09	94.017	97.896	99.102	96.685	96.215	100.86	98.045	98.121	101.04	97.951	100.5	101.34	99.642	101.36	94.793	95.107	98.836	101.66
108.05	109.43	106.61	109.05	108.87	108.37	110.6	109.6	102.36	107.19	107	109.84	107.14	112.31	104.61	109.45	108.65	107.51	103.04	108.26	105.56	105.99	112.16	108.74	109.67	106.8	104.58	107.59	109.76	112.56	107.69	106.56	103.36	105.47	106.93	105.94	102.81	108.38	107.67	108.03	110.6	108.04	107.65	107.24	104.54	106.82	104.92	101.88	103.74	108.28
99.123	98.206	96.934	99.519	96.415	98.758	96.411	92.712	95.733	99.345	95.78	96.779	96.445	100.15	101.82	98.663	102.5	96.954	101.51	91.017	96.728	100.46	96.336	95.117	94.966	98.232	98.871	99.195	95.989	98.5	101.02	95.722	98.212	97.382	93.076	97.737	96.69	96.527	98.865	99.1	99.331	99.568	95.452	101.96	92.634	97.724	98.363	96.668	98.008	95.802
104.14	106.33	103.56	103.23	98.673	110.09	104.78	104.13	105.59	103.18	106.17	107.36	108.31	107.11	108.14	100.83	110	106.1	106.13	108.8	109.46	107.31	105.57	104.44	101.51	104.63	107.61	103.67	106.79	104.02	105.8	106	103.86	103	108.58	109.78	103.11	101.3	108.04	108.37	105.37	106.24	106.81	111.82	109.27	106.72	105.35	107.9	108.95	104.92
105.81	108.63	104.58	105.1	105.54	107.06	107.57	105.13	106.99	105.77	105.91	104.95	105.79	109.18	102.25	107.46	105.84	105.07	106.81	110.26	107.78	107.07	107.46	107.78	105.8	111.33	104.5	107.65	109.79	106.87	102.49	101.88	107.45	105.69	105.68	110.43	104.98	109.53	104.99	102.65	107.39	105.59	107.62	108.97	105.64	110.2	111.13	107.43	108.74	112.34
95.231	97.84	100.03	98.875	98.762	95.185	101.19	100.57	95.714	98.601	94.514	96.325	96.547	94.902	100.57	100.16	103.5	98.769	103.55	97.157	98.183	95.083	98.029	99.313	99.272	97.595	96.857	97.171	97.929	95.248	97.278	99.44	98.109	101.61	94.569	99.275	96.616	96.227	99.102	97.817	98.882	97.764	95.067	97.14	97.485	103.92	100	99.424	101.38	95.396
104.32	107.28	108.76	108.94	111.3	108.7	109.15	106.54	108.59	108.16	107.72	103.39	108.71	107.56	105.59	108.14	106.5	108.85	108.38	109.35	106.37	110.19	109.41	108.11	108.28	107.97	108.07	109.65	111.54	110.89	108.43	106.86	110.93	106.45	109.23	109.76	105.9	108.73	107.69	108.77	107.22	112.54	111.13	111.69	109.19	103.31	108.01	112.83	110.37	112.04
105.58	101.37	103.92	106.51	105.71	108.62	105.12	105.27	109.09	109.7	108.15	110.86	109.67	110.56	110.77	104.55	108.25	105.92	105.23	108.66	107.6	104.18	109.98	104.05	103.19	102.93	107.54	106.32	107.84	106.99	107.23	104.09	105.24	105.5	105.02	105.99	106.46	105.5	105.01	104.36	106.22	107.8	102.42	104.74	106.66	107.51	107.28	107.36	110.89	104.77
108.52	102.76	104.33	109.27	107.62	106.4	104.74	105.57	104.98	104.2	103.17	107.75	105.49	102.2	108.52	103.66	101.64	109.18	109.63	103.88	104	107.25	101.15	108.91	104.49	106.19	105.62	106.04	108.98	107.2	102.07	103.95	103.25	103.55	106.21	110.15	102.99	106.98	107.61	101.25	105.07	105.59	105.24	107.16	104.03	107.43	106.62	105.72	109.01	105.47
103.31	101.28	107.07	102.8	101.61	104.88	104.98	105.39	104.12	100.63	105.64	103.79	100.32	100.95	102.84	100.82	100.08	102.14	97.598	106.77	105.41	101.78	103.19	100.11	99.247	103.89	107.54	107.47	101.66	105.27	107.47	103.45	102.6	103.15	109.68	103.65	103.82	103.49	102.94	100.39	96.816	104.8	101.13	107.15	102.62	103.54	103.14	99.804	102.9	103.39
107.21	110.85	109.93	106.66	103.33	109.87	107.05	107.25	106.4	104.93	107.82	105.89	103.72	106.38	110.37	107.38	105.17	105.58	105.13	110.66	108.71	111.98	107.34	109.53	106.74	112.79	104.33	105.7	110.64	107.76	110.51	109.88	105.79	109.06	105.64	107.42	107.27	108.45	107.65	107.18	106.52	108.01	106.88	106.39	105.81	108.64	106.73	107.96	108.7	106.87
113.86	104.67	108.83	107.02	103.36	111.42	109.24	107.73	112.1	107.6	105.08	104.71	105.63	105.42	109.17	107.13	111.87	107.95	107.02	109.77	104.69	108.72	107.07	108.75	106.49	105.91	111.14	108.7	105.01	110.03	105.01	105.11	107.76	111.84	108.45	106.5	110.89	103.7	107.91	108.94	107.63	103.36	101.69	109.65	107.29	107.99	110.15	109.5	107.43	108.17
105.75	104.67	104.94	99.978	108.59	107.9	102.28	108.2	101.12	107.48	102.39	101.82	107.92	107.75	98.585	111.09	108.34	106.62	105.23	106.79	106.27	106.83	102	103.76	106.1	109.17	105.09	106	106.87	105.49	103.77	103.62	102.78	104.55	102.15	103.41	105.11	106.24	105.97	105.02	105.78	103.73	106.67	107.29	107.58	107.06	102.62	109.49	108.77	102.92
103.71	103.08	105.65	106.54	105.82	107.26	105.4	102.45	103.13	109.26	105.14	107.85	105.27	104.23	103.69	108	108.44	107.8	104.25	111.3	103.59	104.91	106.28	107.62	105.61	104.49	107.59	102.25	102.78	104.97	108.45	108.89	107.08	102.35	102.7	107.65	102.21	101.49	107.49	101.21	109.65	100.94	105.65	111.25	103.98	105.34	106.54	106.83	104.1	105.26
104.18	104.9	103.3	105.9	104.23	104.61	108.07	103.86	106.9	101.38	106.25	104.72	107.6	104.06	108.85	107.7	106.87	108.23	108.1	107.37	106.36	106.86	102.6	101.47	102.47	104.07	106.39	103.61	105.85	104.9	104.69	104.94	106.53	107.89	99.804	105.83	107.09	109.78	102.63	110.11	107.16	103.07	102.49	104.19	106.15	106.11	105.74	106.13	104.03	108.77
107.87	109.98	106.75	101.87	104.12	109.52	104.03	107.27	111.31	105.63	105.76	107.18	106.44	108.41	107.02	108.97	104.8	106.94	108.51	105.72	106.16	104.96	106.72	109.32	111.08	109.14	111.32	109.56	109.23	108.74	111.44	103.81	106.41	103.67	103.83	108.06	106.23	107.12	105.11	108.39	106.32	107.49	108.62	111.68	108.99	107.23	111.34	111.3	107.38	112.15
95.251	97.922	96.499	100.92	95.16	96.236	98.112	98.83	101.36	99.263	99.837	99.794	92.346	99.759	96.029	93.338	96.341	98.112	101.9	100.2	98.837	92.626	100.57	95.306	98.07	97.652	95.641	100.6	94.137	100.01	96.567	101.53	93.237	95.072	100.57	96.735	99.457	97.33	94.585	99.076	95.291	98.511	92.769	100.46	98.329	94.589	98.347	100.13	95.421	97.785
96.919	100.28	101.75	96.773	99.399	100.39	98.686	93.678	97.787	96.327	100.57	94.792	101.6	97.949	95.329	101.21	100.59	98.411	91.831	101.6	103.78	97.854	100.84	94.797	96.171	96.597	100.35	95.847	96.293	97.99	98.26	98.585	99.168	104.69	97.147	101.41	99.358	99.675	99.557	97.164	102.57	96.788	97.038	95.242	98.862	96.573	94.05	97.22	96.71	93.821
107.51	111.54	111.89	107.9	108.18	109.98	105.88	106.57	108.25	109.96	104.73	109.2	108.09	110.91	108.69	108.41	106.62	110.72	108.32	107.75	107.73	108.18	108.41	109.91	108.62	104.99	107.15	110.32	110.23	104.72	112.01	108.62	102.95	113.02	105.63	110.91	109.27	106.69	104.26	103.76	108.95	108.24	105.86	103.25	112.27	105.03	110.87	105.22	109.25	107.61
108.17	108.33	107.9	108.19	106.33	106.29	104.01	102.18	105.66	104.84	106.4	109.52	105.61	105.41	109.44	107.62	105.05	105.12	105.48	106.06	105.12	105.88	107.34	106.04	104.58	109.29	105.67	108.05	105.51	104.92	101.63	107.92	104.87	104.9	105.98	104.77	112.22	110.71	103.29	111.04	109.64	109.54	109.97	107.16	109.22	101.56	104.56	106.75	105.93	101.32
106.82	107.12	107.59	108.58	106.45	101.46	102.7	111.93	105.75	106.83	100.59	104.61	105.29	104.58	108.32	104.05	107.79	103.32	108.2	106.62	105.59	103.1	107.37	107.35	102.4	106.5	102.55	105.82	103.91	104.89	106.85	105.02	107.1	107.73	104.47	108.26	99.946	102.96	110.9	102.87	105.36	106.04	105.29	103.47	111.4	109.15	104.81	106.02	109.54	106.05
103.97	107.14	104.92	102.61	107.41	109.87	107.45	106.66	111.36	107.67	105.32	104.86	107.4	110.23	107.73	110.39	106.3	107.45	107.04	108.96	107.45	113.71	109.9	107.79	109.72	106.07	104.86	110.55	111.17	108.09	106.28	109.98	108.03	106	108.37	109.75	108.74	104.91	107.26	111.28	106.69	109.98	110.54	113.43	104.4	105.32	110.72	112.47	106.44	106.86
110.25	107.91	106.92	109.79	108.02	110.02	108.27	106.75	106.06	108.17	110.48	106.58	112.47	105.79	99.814	106.92	109.05	114.61	109.2	111.68	105.5	109.04	104.35	108.06	106.16	106.66	105.01	105.32	106.2	107.44	105.25	114.29	111.23	107.15	108.71	108.77	109.19	107.67	107.36	104.63	106.58	108.6	110.05	109.44	106.22	110.17	110.44	110.1	106.83	105.91
97.613	100.05	101.4	98.41	99.211	95.628	100.12	96.563	97.094	99.434	100.89	97.766	100.39	98.297	101.08	96.65	96.711	97.006	99.711	98.337	97.607	95.204	97.714	97.297	99.912	96.953	100.43	100.06	102.01	97.024	98.581	100.03	97.305	97.235	97.209	101.34	100.17	99.858	97.715	99.421	96.542	96.34	98.375	99.393	99.582	100.42	93.329	94.579	98.288	101.72
109.14	114.4	107.45	107.42	106.88	107.44	106.81	108.11	111.57	113.61	104.92	104.58	104.35	110.74	109.84	102.95	106.88	109.57	107.86	110.89	109.93	109.72	108.21	108.45	110.27	107.15	105.84	106.84	105.41	106.06	106.01	112.23	109.25	110.43	106.88	106.67	110.43	108.3	110.33	109.72	108.65	110.73	106.93	111.06	106.64	109.44	108.17	105.72	111.81	107.33
107.24	111.59	108.83	110.49	113.15	107.22	109.1	108.24	108.25	111.91	107.89	112.09	105.71	110.25	101.5	103.84	109.36	111.33	110.42	108.22	110.21	107.35	106.1	110.38	106.93	108.01	103.93	112.07	106.9	113.25	111.49	109.31	110.09	107.53	112.02	103.24	110.36	110	109.16	109.93	108.07	107.02	109.87	112.73	106.91	108.58	111.77	109.43	105.3	105.55
101.89	99.771	104.23	102.28	100.8	101.95	102.38	100.66	102.8	100.86	100.14	102.36	105.1	100.42	100.43	107.86	102.09	107	103.54	102.33	104.55	106.75	103.46	103.48	103	102.82	99.468	104.72	101.47	102.51	105.12	102.99	104.57	101.84	107.25	107.42	102.53	103.83	106.2	97.804	102.08	94.784	98.47	105.65	99.36	101.72	99.433	100.32	99.958	98.355
95.047	103.76	100.77	100.04	98.657	96.406	97.755	97.32	98.368	98.335	101.72	99.217	103.19	99.406	97.893	101.99	100.33	98.437	92.475	97.799	95.646	97.586	95.55	103.86	96.729	97.487	100.86	96.451	96.919	101.26	100.83	96.621	102.65	94.152	98.607	97.536	98.751	98.529	101.33	95.758	106.35	98.683	96.904	97.565	100.67	97.733	97.422	101.64	97.848	102.51
110.51	108.67	106.67	105.75	102.91	111.88	107.5	101.32	108.83	107.75	108.53	107.99	106.36	102.75	105.21	102.74	104.1	105	108.25	107.09	102.72	108.92	105.95	109.61	107.46	107.86	108.33	105.36	109.02	106.75	107.79	102.84	107.36	109.84	107.25	106.88	102.15	104.79	107.96	107.08	102.06	103.43	112.59	106.25	111.46	106.49	107.14	105.93	104.68	104.44
102.25	111.34	103.19	106.06	108.49	102.89	102.56	107.69	106.11	105.16	104.5	102.8	104.09	102.96	106.07	104.14	103.41	108.3	109.36	105.53	104.65	102.52	102.72	107.28	105.44	108.19	103.34	105.23	107.18	102.28	104.74	109.39	102.93	110.32	103.88	106.43	105.8	104.26	102.2	105.62	101.01	104.55	106.05	106.2	107.64	106.43	106.53	105.06	104.74	103.54
105.33	107.91	104.53	109.42	108.18	108.33	107.85	107.76	109.91	108.77	106.85	104.51	103.02	105.21	110.64	102.31	110.58	104.89	104.27	103.3	111.68	108.31	109.55	106.48	109.17	107.95	107.72	108.77	104.8	105.43	105.36	108.51	107.02	109.54	105.81	105.88	106.83	108.24	107.35	113.62	110.62	103.18	102.91	108.9	105.37	103.92	105.23	102.03	105.49	105.41
94.544	101.74	96.477	100.03	98.973	97.014	99.238	100.19	101.74	96.019	96.153	100.13	98.003	97.825	98.545	101.36	96.675	98.827	98.262	99.908	98.308	94.905	96.456	96.669	99.203	104.16	98.948	101.74	99.837	98.62	100.06	97.493	96.696	102.34	94.828	98.654	97.835	99.673	93.432	95.688	99.813	98.005	99.921	97.668	95.623	98.012	100.22	96.365	99.786	96.725
107.61	106.17	107.04	105.78	102.55	107.18	105.85	107.66	110.5	110.07	105.35	105.56	108.98	102.18	104.29	107.91	106.62	108.09	107.73	106.32	103.01	105.09	104.81	104.95	103.33	107.43	104.72	106.02	105.44	109.28	105	105.92	105.37	109.59	103.26	108.11	106.52	102.92	101.86	108.72	102.56	105.55	110.58	110.02	106.72	104.3	105.95	105.85	104.62	109.91
104.45	112.06	107	109.38	110.25	110.38	108.36	107.85	106.56	109.95	106.29	105.79	105.76	108.54	108.21	104.87	106.43	107.03	107.62	106.64	107.19	107.61	108.91	107.48	108.6	105.94	110.7	112.23	111.99	109.28	109.06	106.72	107.26	108.91	109.24	107.35	107.95	104.53	104.81	108.02	107.84	110.39	107	104.47	104.43	110.7	110.85	109.37	107.81	114.1
95.805	99.04	97.675	102.33	91.323	96.161	99.647	99.259	96.466	95.165	95.422	101.96	94.718	97.572	100.82	102.23	102.62	95.847	96.292	97.451	94.339	100.42	96.647	96.202	97.154	96.503	98.53	101.78	94.965	98.327	103.08	96.518	98.844	100.03	99.887	99.17	90.832	95.409	95.508	100.6	100.54	96.952	100.16	95.516	97.967	101.02	99.789	99.758	101.09	100.64
106.75	105.38	102.7	107.91	111.2	106.2	110.3	105.55	109.46	107.97	108.22	107.78	110.43	103.58	108.75	112.02	105.55	107.54	107.93	104.4	107.59	109.26	108.7	107.68	104.57	106.63	103.53	112.12	106.3	107.51	109.34	112.31	104.88	112.23	107.92	107.85	109.6	111.07	109.69	104.47	107.8	109.17	109.65	110.79	110.13	111.33	104.96	110	107.32	106.09
98.957	97.4	90.697	95.681	98.878	101.62	100.23	97.936	95.975	97.31	100.1	98.036	95.957	98.057	98.005	100.69	98.423	95.626	100.68	97.422	96.301	98.467	95.994	96.338	94.719	97.508	96.088	98.697	97.604	99.536	93.593	97.345	93.784	100.65	94.194	97.471	102.58	99.345	95.374	99.636	96.107	95.886	95.392	98.583	96.265	99.091	92.689	100.61	97.742	100.17
109.95	106.41	109.01	110.59	105.1	102.29	104.29	107.37	108.95	110.52	106.6	108.38	106.67	109.7	107.48	104.95	109.02	106.54	104.18	106.38	104.54	110.29	102.59	102.98	105.65	103.97	111.86	107.66	102.16	103.37	106.55	108.17	105.99	111.25	105.6	103.71	105.16	106.71	108.16	107.9	105.63	113.22	107.05	107.77	111.24	104.81	107.87	107.38	105.62	107.31
106.18	102.31	105.86	104.45	102.92	106.1	107.97	102.26	103.22	106.74	107.29	105.56	102.86	106.02	104.72	103.43	105.84	107.07	107.78	107.6	102.1	111.3	108.79	110.11	105.73	105.79	103.88	107.59	105.93	106.11	107.94	107.02	101.05	107.71	106.01	105.84	110.24	109.78	110.04	109.34	104.77	104.56	106.34	106.88	108.79	105.21	107.37	105.27	106.76	104.09
103.79	109.46	102.21	101.76	103.81	103.28	103.04	103.08	104.73	106.12	109.05	105.43	106.4	100.94	106.82	109.39	105.77	106.9	104.46	104.53	104.49	100.87	109.18	107.33	102.7	108.85	110.15	105.74	100.8	108.54	104.62	105.51	107.09	102.56	101.03	107.32	107.65	109.3	106.8	108.51	106.77	107.62	105.1	105.97	105.79	111.33	103.61	108.63	108.64	105.41
103.51	107.3	102.06	104.68	106.42	109.53	107.98	105.76	108.79	105.03	104.31	100.7	104.54	100.52	106.34	103.5	103.77	109.76	101.44	104.08	103.92	102.09	103.21	99.659	102.56	109.36	108.06	107.1	106.87	102.15	105.22	104.33	105.03	106.99	106	107.23	102.95	108.4	104.39	107.62	105.03	109.1	102.04	107.32	106.92	105.61	105.44	98.896	108.24	104.86
96.691	97.772	99.365	97.001	99.521	98.226	99.864	100.64	98.47	95.705	99.114	101.82	96.576	96.326	97.617	95.755	97.366	98.043	98.7	98.647	103.25	96.206	101.85	93.217	95.484	94.891	93.025	98.012	99.795	102.48	96.473	98.42	97.658	96.287	95.29	97.838	103.08	100.56	99.854	102.71	98.003	98.05	97.503	97.416	101.32	98.214	98.004	95.373	104.02	99.214
108.7	110.02	110.58	109.63	110.5	105.21	107.48	109.69	109.39	108.42	102.04	107.74	109.46	107.29	107.55	102.98	104.79	107.62	107.05	107.85	105.02	106.11	111.86	107.36	104.84	99.481	106.39	108.32	108.68	104.13	108.42	104.86	107.48	113.07	105.36	105.66	104.05	106.07	105.64	108.35	106.53	108.97	106.45	105.66	105.43	104.89	99.436	103.87	108.67	108.15
101.51	95.574	100.68	99.729	98.594	95.522	99.563	100.6	98.878	100.09	94.753	96.649	98.358	96.843	101.91	97.626	97.732	95.331	101.91	97.507	98.128	100.22	97.929	100.66	95.812	100.89	98.93	99.172	100.17	97.66	96.245	96.259	97.064	91.99	101.94	99.423	98.993	97.168	95.09	97.252	94.966	98.853	95.737	97.947	100.71	95.05	97.567	101.19	100.15	100.18
103.8	101	98.111	100.49	95.032	104.27	100.54	100.32	101.12	102.5	94.198	102.49	103.06	100.71	99.505	100.14	97.875	92.289	100.11	94.105	98.839	102.4	101	98.965	100.24	106.06	101.04	99.879	106.74	100.65	101.91	101.56	103.55	98.524	96.769	97.522	106.09	100.46	102.15	96.025	101.43	98.753	98.079	99.18	98.2	98.141	99.233	99.95	99.845	103.25
110.61	107.7	111.81	107.97	110.02	108.32	105.44	109.25	106.28	104.95	103.36	104.32	106.12	106.6	107.46	111.04	107.25	106.68	103.58	107.83	108.66	110.89	106.5	111.09	108.66	103.1	105.35	104.97	108.19	106.73	107.06	108.81	108.27	108.79	108.4	110.08	108.06	112.09	104.75	109.78	107.61	108.72	108.98	109.43	108.23	105.27	107.79	105.91	110.5	111.22
109.53	107.76	111.72	114.51	108.1	114.92	115.46	114.49	114.42	113.31	116.2	112.58	106.57	105.18	112.28	107.27	112.43	112.42	106.87	109.91	109.53	107.52	106.65	109.71	110.65	109.23	109.72	107.29	108.72	107.17	108.35	108.77	108.14	115.08	111.22	111	114.21	106.93	108.8	109.6	110.48	114.67	109.71	112.32	110.96	111.2	109.62	108.29	109.86	108.89
100.67	101.05	104.49	102.18	103.48	106.43	101.54	102.07	100.97	99.173	98.444	103.08	99.228	103.33	103.58	94.779	101.19	98.885	96.966	103.19	101.73	100.82	101.78	103.87	102.41	99.76	100.23	103.43	100.9	93.658	96.15	100.57	96.443	98.729	105.06	102.07	102.53	101.08	103.87	96.668	97.965	100.09	103.37	97.597	102.1	100.06	101.45	102.04	104.92	102.48
106.47	108.07	101.3	105.6	100.31	104.84	106.99	99.17	103.69	101.49	105.37	105.14	104.19	107.1	103.15	105.06	107.68	105.44	107.2	99.788	106.53	106.59	109.15	106.39	106.25	107.93	105.22	105.81	105.08	101.38	106.21	108.7	107.98	108.09	104.31	107.12	102.08	103.74	104.71	106.33	107.11	102.72	105.46	107.9	106.45	104.08	107.18	107.7	105.75	103.43
105.94	108.24	97.327	109.4	102.15	105.4	110.68	105.08	103.41	105.31	105.45	107.89	105.37	105.89	99.841	105.08	104.02	106.91	104.94	108.28	111.81	109.62	109.06	106.77	102.81	104.18	105.38	104.69	109.29	110.5	105.47	109.69	104.61	104.07	100.86	107.44	103.91	105.56	106.83	111.58	108.3	107.09	105.99	104.82	106.04	106.34	103.21	110.52	101.07	108.98
103.7	103.76	108.14	104.35	102.39	104.39	104.37	103.1	106.79	103.24	106.82	105.25	111.15	110.32	106.56	106.2	103.18	107.82	102.74	109.34	106.96	106.29	108.04	105.74	104.35	101.96	105.29	106.09	107.65	103.73	108.25	105.27	103.12	107.7	102.02	104.07	105.46	103.23	103.47	104.2	107.62	106.46	106.13	103.79	106.18	105.95	103.98	106.35	111.39	107.76
106.7	106.78	108.33	105.66	110.01	105.68	111.42	105.89	110.04	104.56	108.24	110.57	108.31	109.36	112.88	106.63	110.1	105.83	109.35	107.84	110.12	101.46	113.61	111.14	106.97	110.04	107.34	107.47	104.61	110.15	106.11	109.58	108.68	109.51	109.95	111.86	107.88	106.34	107.02	106.39	104.9	111.29	106.42	107.52	107.74	107.73	108.72	106.25	103.25	109.44
107.72	108.03	107.51	106.54	104.71	105.94	112.38	109.41	108.78	102.97	105.99	108.41	104.07	107.26	105.71	105.49	104.03	101.55	105.25	110.71	103.53	102.19	106.3	102.48	108.69	105.22	106.42	106.48	108.43	105.37	104.17	104.12	107.24	108.05	107.96	109.58	101.2	107.96	105.31	109.41	107.39	108.81	106.97	110.4	103.56	105.11	105.22	106.99	104.87	109.94
95.748	97.189	101.3	98.013	95.204	98.176	101.64	102.98	96.442	97.73	102.11	100.26	98.708	100.39	97.44	100.68	98.607	95.292	95.873	99.645	97.486	95.665	98.426	95.607	98.218	94.53	97.996	94.615	97.38	98.136	96.395	100.36	98.629	96.311	97.72	97.084	94.58	97.678	97.253	97.368	97.309	93.512	96.43	96.503	100.56	98.912	92.257	98.618	91.677	99.873
104.75	102.47	104.6	106.88	104.33	105.71	102.66	107.61	103.34	105.65	102.49	108.75	102.93	107.29	104.03	100.86	108.8	106.02	103.52	103.78	103.29	101.95	103.22	109.21	104.2	105.03	103.31	106.22	103.19	107.73	110.83	106.45	108.07	104.57	109.75	105.11	101.58	104.6	107.22	103.33	108.4	106.84	108.59	107.29	105.94	106.89	106.22	111.09	112.66	100.94
106.17	106.54	107.82	110.09	107.15	108.98	108.73	107.59	110.59	108.2	104.89	109.38	108.8	105.73	109.34	110.3	104.26	110.57	110.74	104.93	107.66	111.98	107.19	108.72	104.73	112.07	106.54	113.61	109.37	108.95	106.88	106.39	111.35	109.23	110.6	112.45	105.95	106.82	108.86	108.27	107.72	106.91	104.96	106.49	107.28	106.56	110.27	111.08	110.8	106.55
100.07	105.16	97.632	99.327	100.71	99.457	100.39	96.772	100.56	98.553	100.18	100.44	95.519	99.823	97.32	101.02	92.594	104.15	100.99	99.433	100.15	102.91	99.686	98.216	100.74	96.965	98.34	101.42	101.05	101.09	98.985	99.993	96.476	100.97	100.85	104.92	100.71	98.561	104.17	104.54	99.7	99.035	101.77	106.25	101.83	95.708	94.085	96.083	100.87	100.78
110.26	107.79	112.79	111.56	112.01	108.83	108.1	109.94	107.63	103.8	102.74	107.7	107.93	107.88	110.7	105.69	105.1	111.49	105.57	107.87	109.5	109.55	105.31	109.49	110.35	107.7	113.83	112.38	108.8	105.77	108.2	106.65	106.21	102.17	105.43	107.16	110.25	110.53	104.6	110.12	105.83	108.97	102.88	106.47	107.31	108.15	107.64	108.36	105.49	103.65
98.741	97.311	101.12	98.261	96.248	100.11	95.416	97.285	99.153	102.74	96.63	95.995	101.13	100.49	104.02	95.267	95.849	95.071	97.756	98.416	95.025	97.927	99.74	99.687	101.31	98.616	94.178	95.91	97.278	101.72	96.67	97.664	93.729	100.41	99.421	102.16	96.75	98.059	100.29	92.984	98.738	99.427	95.654	94.176	98.448	94.267	90.857	96.406	97.585	98.719
108.99	107.43	112.99	107.12	106.31	107.8	110.41	107.47	110.68	107.29	108.16	111.42	108.12	110.09	108.95	108.28	107.66	110.61	107.7	103.84	111.08	110.35	110.66	106.54	110.69	107.44	107.13	110.37	111.28	108.05	109.1	111.34	108.94	109.29	109.28	108.15	108.46	109.97	107.23	110.43	110.29	106.4	106.16	108.01	108.04	110.07	115	110.46	108.51	109.32
112.08	103.25	102.93	104.31	108.58	102.46	102.65	105.03	103.39	107.2	103.7	110.15	104.53	107.68	101.76	108.06	103.4	103.1	105.39	108.43	110.39	105.84	102.52	109.88	104.39	108.09	110.83	108.84	104.85	102.16	110.71	104.93	103.35	106.68	105.19	110.75	108.68	104.13	108.11	106.18	104.98	107.79	108.16	107.86	105.91	104.91	103.46	106.03	105.17	103.5
[truncated: 150 more columns]
