# Supplementary material for: Genetic dissection of main and epistatic effects of QTL based on augmented triple test cross design
Source: PLoS One. 2017 Dec 14;12(12):e0189054. doi: 10.1371/journal.pone.0189054 (PMC5730204; doi:10.1371/journal.pone.0189054)
Supplement: S10 Supporting Information — (ZIP) [file pone.0189054.s010.zip › z6_100_0.8_10.csv]

106.25	106.7	107.76	105.72	107.61	105.83	106.82	106.44	104.99	104.95	106.08	106.2	106.26	104.7	106.64	106.44	107.79	106.62	104.55	106.41	106.05	106.03	106.47	106.63	105.98	106.67	104.58	106.84	106.98	105.33	104.65	105.14	106.87	105.64	106.39	105.26	106.57	104.11	106.36	106.51	107.35	105.01	105.1	106.84	106.04	107.19	106.5	104.48	106.67	105.43
106.89	107.41	107.04	108.98	107.91	106.61	107.79	106.92	107.1	106.09	108.48	107.06	108.93	108.08	108.81	108.99	108.84	107.04	108.5	107.73	109.18	109.17	106.88	109.4	107.94	108.09	108.18	109.26	107.45	108.43	108.42	107.22	108.23	108.66	108.6	106.7	108.04	108.12	109.83	109.27	108.02	108.32	107.19	108	108.32	107.99	108.53	107.64	108.78	106.53
105.62	106.76	106.03	105.79	104.5	105.93	106.74	103.31	105.18	105.63	104.38	107.25	106.85	106.42	104.8	104.66	103.65	105.28	106.18	105.91	105.37	105.58	105.96	104.05	104.92	106.14	106.12	106.74	105.48	104.83	106.55	105.78	105.39	106.93	105.53	105.07	105.55	105.72	104.49	105.14	105.31	106.73	103.45	104.67	104.04	105.55	104.29	105.92	106.8	104.64
106.06	107.48	105.69	105.46	105.93	105.98	105.1	105.68	105.12	103.89	105.14	104.49	104.95	105.26	106.29	104.97	105.91	104.71	105.15	104.15	104.24	104.72	107.27	105.05	106.02	103.26	104.99	106.01	104.79	105.47	104.9	107.48	107.58	105.62	104.93	105.15	105.66	105.85	105.59	105.25	105.56	103.48	105.2	106.05	105.01	105.51	105.87	107.34	106.63	102.54
105.42	105.86	104.95	106	106.74	105.52	107.14	106.44	105.57	105.88	105.37	105.75	106.48	105.75	106.15	105.83	105.86	105.85	105.97	107.12	106.62	104.88	106.99	106.46	105.52	104.78	106.17	105.5	105.95	103.99	105.08	105.3	104.54	106.15	105.59	104.53	104.23	105.65	105.68	105.86	106.65	105.49	106.5	105.42	105.83	105.51	106.83	105.07	105.56	106.54
107.66	107.86	107.71	107.57	107.72	107.15	107.14	108.63	108.49	107.09	107.89	107.1	107.65	108.57	108.05	108.01	108.65	106.98	108.1	108.53	108.77	106.75	108.21	106.65	107.23	107.78	108.71	107.43	108.28	108.79	107.41	108.12	108.57	107.69	107.47	107.37	107.23	108.2	108.66	106.65	107.81	107.28	109.05	108.88	107.78	108.33	108.15	108.46	108.34	107.43
105.17	105.49	106.03	105.66	106.28	104.37	107.01	105.65	104.1	105.66	106.11	105.52	104.64	104.91	105.3	105.57	104.95	105.58	105.99	106.51	105.62	107.25	104.41	104.9	106.24	106.6	104.48	104.75	104.79	105.27	104.76	104.6	105.44	105.95	106.71	105.36	105.93	103.69	105.99	105.26	104.5	106.06	103.94	104.07	105.97	106.28	105.42	104.54	106.07	105.9
106.07	103.68	105.76	106.38	104.74	106.07	105.89	105.1	105.78	104.5	105.74	106.32	106.92	103.64	106.02	106.17	105.51	106.87	107.41	105.24	106.98	106.43	105.04	105.66	107.36	105.5	105.81	105.55	104.94	105.99	105.92	105.11	104.77	105.56	105.89	105.94	106.6	105.31	105.16	104.94	105.4	105.98	105.6	105.63	106.96	106.55	104.94	107.31	106.87	104.77
105.36	105.95	107.51	106.46	104.66	104.84	104.58	104.53	105.6	105.54	104.52	105.08	105.42	105.91	106.48	106.37	106.67	106.12	104.92	105.27	106.07	104.56	105	105.48	106.17	104.57	105.08	106	103.2	106.64	106.76	104.62	106.2	106.06	104.44	106.09	104.38	105.52	104.96	105.99	105.46	105.19	106.82	105.32	106.07	106.82	106.07	105.07	106.89	105.35
107.36	109.47	106.87	108.67	109.1	108.11	107.67	107.87	108.54	107.62	108.25	107.59	107.58	106.73	107.73	108.47	108.56	109.65	106.87	109.33	107.62	108.61	107.11	108.39	108.4	108.79	108.32	108.64	108.48	108.55	108.56	107.96	108.69	109.88	107.43	107.54	107.21	108.65	108.85	108.12	106.74	108.53	107.65	107.32	106.96	107.62	108.33	108.7	108.07	108
106.2	106.06	105.98	107.56	104.67	104.54	104.82	106.1	107.72	104.81	105.82	106.53	105.19	105.7	105.84	106.74	107.2	105.44	106.21	104.42	103.99	105.04	105.26	105.78	105.9	105.16	107.06	107.38	105.94	105.29	105.02	104.47	103.46	105.7	104.22	104.14	105.36	104.66	104.64	103.55	105.12	104.28	105.24	106.74	106.3	104.62	104.92	105.57	105.52	106.43
107.46	108.32	108.67	107.87	110.57	108.68	109.41	109.34	108.43	108.13	107.56	107.47	107.73	109.48	108.75	108.6	108.16	106.74	106.57	108.33	110.57	108.99	109.71	110.24	107.51	109.12	107.45	108.1	108.14	108.73	108.25	108.8	108.88	107.21	107.72	107.9	108.17	107.48	108.09	107.96	108.48	110.06	107.17	107.2	108.4	108.88	108.48	108.49	108.16	109.14
105.75	105.97	106.95	105.07	106.13	105.98	107.12	107.13	106.4	107.23	107.39	107.09	106.13	106.07	106.87	107.78	105.65	106.85	105.28	107.46	107.34	106.69	107.33	108.01	105.42	106.93	107.19	107.68	105.16	106.47	107.07	106.06	106.8	107.69	107.13	107.01	105.82	106.43	106.77	105.72	105.7	104.8	106.31	106.32	106.3	107.18	105.75	106.64	107.16	107.16
99.419	99.023	98.43	97.59	97.559	98.449	98.087	100.74	99.572	98.758	99.248	98.197	98.446	98.518	97.196	99.515	98.995	99.311	97.457	98.304	99.68	98.569	98.411	99.49	100.03	99.778	99.386	98.876	98.183	96.94	98.263	98.601	99.125	97.528	99.306	97.389	98.944	98.316	97.279	100.25	97.225	99.321	99.793	98.987	99.267	100.59	97.977	100.11	97.456	98.934
110.09	109.87	112.49	108.6	108.49	108.99	110.09	111.03	109.12	109.86	110.89	109.79	110.13	109.98	109.98	111.69	110.3	110.38	110.24	110.91	110.86	110.54	110.5	109.54	111.63	109.65	111.84	110.54	109.45	111.25	110.3	109.51	110.16	109.79	109.88	110.4	111.62	109.83	111.22	110.34	111.82	111.08	110.3	111.21	111.51	111.25	110.42	110.43	111.31	112.05
103.12	102.06	101.83	102.42	102.03	101.3	102.23	102.86	103.7	101.23	102.95	103.32	103.67	101.92	104.19	103.33	102.86	102.07	103.02	101.3	101.56	103.13	105.14	104.21	101.84	102.3	104.48	103.99	103.29	103.25	103.28	103.39	102.21	102.33	103.06	101.86	103.03	102.09	104.1	101.62	102.82	103.57	102.96	101.96	104.02	103.42	103.26	103.85	103.23	105.06
99.594	100.51	100.53	102.69	100.13	101.73	100.91	101.35	100.35	100.27	100.96	102.16	100.37	99.584	102.92	100.38	101.07	100.39	99.718	99.334	101.55	100.64	99.103	101.42	100.14	98.623	99.733	98.88	101.03	101.8	99.936	99.806	100.03	100.15	100.76	99.005	101.25	100.92	101.01	99.222	100.46	101.9	100.77	100.27	101.54	100.81	100.73	100.93	100.16	101.12
99.351	100.21	98.144	99.295	99.478	99.014	97.987	99.94	99.088	98.242	98.766	98.731	100.07	99.833	99.375	101.2	98.83	100.09	98.425	100.3	99.217	100.11	98.541	99.293	97.969	98.951	98.499	99.181	98.595	99.379	98.855	98.827	100.41	98.403	99.168	98.367	100.07	96.914	98.363	98.719	98.829	98.084	101.15	98.454	98.586	98.171	97.651	99.099	99.937	100.03
106.62	104.18	104.73	106.23	105.26	106.63	104.1	105.78	105.24	105.63	106	106.11	107.38	106.31	105.86	105.91	104.94	105.83	107.01	106.37	105.44	106.01	105.84	104.79	104.06	106.17	105.59	105.73	105.12	105.45	105.04	104.63	105.19	106.31	105.58	106.04	105.7	106.15	105.1	106.23	106.13	106.06	105.32	106.17	104.5	105.61	105.41	105.22	106.26	104.84
100.53	100.86	99.879	101.26	101.66	100.42	102.3	100.57	100.05	100.92	101.9	102.41	100.84	99.5	101.23	101.54	101.89	100.28	101.04	100.59	100.58	99.474	100.49	102.53	99.863	101.87	100.81	100.3	101.64	101.16	100.96	99.522	99.803	100.16	101.39	100.61	99.922	100.36	100.47	99.932	99.378	101.86	101.8	100.08	98.968	101.16	100.65	100.99	101.28	100.21
106.75	106.38	107.26	107.12	107.07	106.05	105.72	107.78	106.8	105.93	106.51	106.16	107.33	105.94	106.3	106.77	106.97	107.53	103.69	106.91	105.29	106.81	105.41	106.01	107.52	106.97	105.4	106.2	107.06	105.57	106.45	106.53	106.93	107.23	106.37	105.35	107.29	106.81	107.9	105.74	108.54	107.33	106.2	107.65	104.67	104.78	105.1	107.16	107.27	107.81
99.839	99.803	99.72	99.346	100.57	101.73	100.38	99.998	100.97	100.81	99.7	101.9	99.841	100.42	99.319	100.39	99.16	99.671	100.42	99.223	99.455	100.09	100.71	100.93	101.53	100.23	98.528	100.26	100.96	99.247	100.44	101.18	98.932	99.26	100.46	99.899	99.24	98.493	100.99	99.211	98.978	100.92	101.54	101.66	99.937	99.953	101.28	100.9	100.01	100.91
108.47	108.99	107.98	108.39	108.88	109.5	108.09	108.43	106.44	108.94	109.28	107.39	107.8	107.45	108.51	108.69	107.7	107.29	109.15	108.34	107.42	108.02	107.75	109.1	107.42	108.43	107.09	106.96	107.23	107.98	107.6	108.47	108.94	108.87	107.44	109	109.17	107.44	107.25	108.82	107.92	106.5	108.08	107.48	108.98	107.89	106.68	108	107.98	108.58
105.85	105.49	106.85	106.12	106.59	107.17	105.81	107.66	106.48	106.11	105.61	105.33	106.63	106	106.1	107.67	105.65	106.45	106.36	105.71	105.91	105.63	105.86	106.07	107.83	106.58	106.53	106.95	106.54	107.47	106.34	107.75	106.2	106.38	106.86	107.86	105.87	104.4	105.61	105.83	106.97	105.83	107.22	105.78	107.49	107.69	106.6	107.87	104.94	106.82
106.75	107.33	106.76	107.43	105.77	106.25	106.06	107.2	105.24	107.45	106.35	106.95	106.99	106.76	106.38	105.63	106.74	107.11	104.86	106.29	106.03	107.03	106.89	106.18	108.49	107	106.08	108.15	106.61	106.42	105.76	106.71	106.47	106.9	106.81	106.86	107.06	106.12	106.96	106.27	104.81	107.06	106.51	106.38	105.73	106.07	107.15	107.6	106.78	105.45
107.34	104.98	105.76	105.61	104.44	104.08	105.09	105.03	105.08	106.42	104.33	105.1	105.15	105.55	105.99	104.04	104.99	104.35	105.86	105.16	104.18	106.14	104.61	107.17	106.26	105.86	106.74	105.3	105.98	106.15	105.76	104.42	104.64	104.91	106.82	104.56	104.9	105.93	106.5	106.06	104.98	106.1	105.33	106.06	105.74	105.81	105.79	104.83	106.69	104.04
104.23	105.86	104.96	105	104.25	106.65	103.41	106.05	106.02	105.37	105.36	105.53	105.94	106.45	105.18	105.83	104.11	104.55	103.85	105.58	106.49	105.74	104.61	105.81	105.17	103.18	105.48	105.2	103.57	103.75	105.73	107.01	106.28	106.09	105.99	105.78	104.47	104.23	105.88	105.49	105.44	106.38	105.58	104.95	104.93	105.97	105.58	105.66	106.08	105.42
108.55	107.82	107.19	108.01	107.7	108.64	107	109.91	107.04	108.42	108.07	108.02	108.3	107.67	108.17	108.7	107.23	107.21	108.33	108.2	107.69	107.7	107.73	107.64	108.83	108.36	106.78	107.27	106.69	107.16	107.62	107.25	108.42	108.71	106.11	107.84	108.22	108.42	107.31	107.38	107.97	107.64	108.52	106.32	108.26	109.29	107.88	108.52	106.77	107.94
106.06	108.02	105.8	108.15	106.37	107.95	106.38	107.2	106.65	107.71	105.85	107.65	107.51	106.87	106.11	104.59	107.31	104.9	106.71	107.07	107.1	106.2	105.72	107.78	105.81	107.53	105.97	108.04	107.8	105.43	106.81	107.63	106.34	108.22	106.55	107.47	106.91	106.43	106.82	106.69	105.93	105.82	106.67	107.3	106.06	104.15	106.93	105.52	106.16	106.34
109.15	109.03	109.61	107.42	106.88	107.33	107.99	107.85	108.08	108.28	108.02	108.31	108.02	106.31	108.45	107.98	108.76	108.15	108.05	108.78	107.76	108.9	108.11	107.45	107.9	107.11	107.48	107.92	107.28	108.57	108.25	108.03	108.31	108.43	109.02	107.39	109.17	107.79	109.11	107.65	108.49	109.06	108.38	106.98	107.56	106.81	108.47	109.27	109.92	107.46
109.56	106.57	109.22	108.93	108.05	108.78	108.3	109.36	109.05	108.3	109.2	108.11	107.65	109.27	107.6	109.42	108.47	108.42	108.74	109.29	108.42	107.89	108.55	110.22	109.23	109.98	109.01	109.69	110.71	107.85	108.95	107.34	109.99	109.35	108.15	107.56	109.06	107.97	107.1	108.62	109.14	108.66	108.69	110.12	106.99	107.34	108.84	110.63	108.97	108.19
108.08	106.79	106.23	106.7	104.5	107.11	107.9	107.48	105.12	106.69	106.33	106.19	105.82	105.97	106.96	106.1	105.72	106.32	106.28	104.33	106.4	106.66	107.35	105.88	105.45	107.15	106.26	105.43	105.41	105.3	106.92	105.72	104.69	105.41	106.54	106.1	106.11	107.72	106.2	106.49	105.86	105.45	105.12	105.92	107.74	108.43	106.16	105.34	106.39	105.92
106.32	105.29	107.81	107.36	106.23	106.72	106.83	106.26	107.08	107	105.78	106.33	106.21	105.97	106.71	105.82	105.94	107.32	106.97	106.94	106.6	106.01	104.78	106.44	106.8	106.72	106.22	106.13	105.34	106.54	107.21	107.65	106.54	107.34	106.16	106.78	107.4	106.19	106.52	107.35	107.63	105.9	106.29	107.01	107.71	104.91	107.38	105.86	105.59	108.35
107.48	106.8	109.94	110.16	109.93	109.63	108.05	109.34	109.34	108.47	109.53	108.28	108.52	107.37	109.61	108.38	109.16	106.6	109.48	109.49	108.32	109.6	108.85	108.55	107.89	108.02	109.53	107.94	108.43	109	108.99	107.88	106.93	107.2	109.39	109.17	108.39	107.51	108.79	108.05	109.58	109.16	108.98	108.19	108.38	108.02	107.85	107.95	109.11	107.24
104.56	105.7	105.87	104.51	104.66	106.63	106.51	105.49	105.23	104.43	105.18	105.75	104.94	105.42	104.38	104.78	105.98	105.76	106.86	105.96	106.67	105.78	104.22	105.52	107.69	105.19	106.94	106.64	106.78	105.47	105.51	103.67	104.9	106.43	105.49	105.57	105.66	105.3	106.79	106.37	103.48	105.59	105.24	105.69	105.71	105.52	104.22	104.97	106.88	105.22
107.39	108.74	109.57	109.26	108.93	108.31	108.33	108.31	108.27	108.2	107.46	109.95	108.38	108.14	109.37	109.58	108.87	107.91	107.11	109.37	108.79	108.36	109.59	108.91	108.75	108.65	109.51	107.97	109.55	107.94	109.07	108.77	108.75	108.92	108.46	108.51	108.25	110.03	108.77	109.95	108.44	108.51	110.28	108.48	108.62	109.46	107.91	108.45	108.84	108.6
106.5	105.54	104.54	105.85	106.7	105.27	104.02	106.28	105.22	105.5	106.2	104.87	105.66	107.11	105.61	107.6	105.3	106.92	105.67	106.86	106.57	106.6	105.35	106.8	104.48	104.58	105.58	105.59	106.58	103.9	105.7	104.84	104.98	105.49	106.39	105.58	106.53	105.14	105.26	106.1	104.1	106.48	106.61	104.16	104.3	106.63	105.53	106.19	105.56	106.57
106.9	106.53	106.8	105.2	106.14	106.27	106.19	106.36	106.25	105.63	106.14	107.07	106.31	106.75	106.17	107.31	105.34	106.07	107.05	105.3	107.26	108.08	108.07	106.72	104.18	106.87	106.42	106.48	106.81	106.72	106.46	105.36	106.14	106.76	106.48	105.58	106.32	106.21	107.86	106.67	106.82	105.85	107.23	107.01	106.41	105.97	106.63	106.53	107.36	106.55
101.18	103.01	100.24	100.45	100.58	100.38	101.47	100.57	100.85	101.16	100.1	98.653	99.785	98.968	102.53	100.21	100.02	100.04	101.05	99.997	101.27	99.433	100.36	100.84	99.226	101.41	101.44	100.91	100.36	101.04	100.46	99.58	100.99	100.06	100.46	101.71	101.77	101.25	99.68	101.07	100.54	101.78	101.36	100.56	99.653	101.73	101.56	99.609	102.37	100.11
104.44	106.53	104.82	106.45	105.01	105.78	105.24	105.35	105.49	105.89	106.92	107.38	106.54	106.7	105.66	106.86	105.55	105.01	105.72	104.48	105.94	105.63	106.48	105.71	105.8	108.04	105.18	104.94	106.52	105.98	105.5	104.99	106.46	106.08	106.85	105.73	104.54	105.68	104.85	104.81	104.99	104.53	106.67	105.87	105.83	104.79	104.16	107.62	105.18	106.19
97.906	98.105	99.881	98.311	99.485	98.791	98.873	96.757	97.807	99.029	97.805	98.323	98.579	98.9	97.505	97.025	97.017	96.846	98.137	97.384	99.918	98.036	96.142	98.055	97.218	97.096	98.234	96.904	98.556	98.177	99.507	98.469	98.791	97.612	97.885	97.657	98.717	98.131	99.007	98.06	98.094	98.065	98.044	98.308	97.449	98.087	97.938	98.431	98.24	98.837
105.04	105.93	105.11	104.64	105.94	106.79	107.17	106.87	105.89	105.87	106.58	106.35	105.17	105.45	105.97	105.48	105.42	105.53	106.18	106.08	106.27	105.65	106.08	104.61	106.54	106.49	104.9	105.92	106.7	106.07	106.47	105.72	105.82	104.3	106.5	106.04	105.96	107.28	104.98	106.39	105.94	105.33	106.39	106.52	106.49	106.6	106.05	105.25	106.01	106.76
111.41	110.2	110.48	111.35	110.1	109.86	109.73	108.55	109.8	110.17	110.22	110.37	110.74	110.48	109.97	110.18	110.66	111.54	111.9	110.13	110.18	112.7	110.5	109.85	110.28	109.86	110.64	111.71	110.55	111.08	110.5	111.44	109.85	110.89	110.5	109.89	110.45	110.13	108.59	109.44	109.04	109.47	112.25	109.84	111.69	110.73	109.41	108.49	109.31	110.13
108.28	108.28	108.17	108.22	107.35	108.13	108.01	108.37	107.69	106.68	106.55	108.26	110.9	107.65	108.47	107.21	107.31	107.4	108.95	108.78	107.33	108.22	107.77	107.65	108.04	108.1	109.34	107.18	107.33	109.82	108.52	108.03	107.28	107.41	109.17	108.58	107.72	109.09	107.14	106.93	107.87	109.1	108.24	107.99	108.3	107.48	107.83	109.47	108.52	108.06
108.35	109.24	109.45	107.65	108.18	109.18	108.44	109.54	109.78	108.98	107.48	108.04	108.97	107.44	109.39	108.8	107.93	109.32	107.78	108.67	108.75	107.49	108.99	108.36	109.48	108.04	108.99	107.16	109.14	108.5	108.6	108.11	109.44	108.5	108.78	108.11	109.57	108.29	107.03	109.02	109.2	107.18	109.47	109.41	108.58	109.81	107.42	108.21	106.8	109.05
104.4	107.09	105.41	106.85	106.83	105.49	106.3	106.63	105.55	104.97	108.41	106.21	106.63	105.79	105.07	105.07	105.48	105.96	105.89	105.74	105.04	104.98	105.23	106.98	105.6	106.11	105.5	105.19	106.78	103.26	106.77	105.12	105.97	105.32	105.23	106.48	106.83	106.14	105.44	104.27	105.72	105	104.23	106.97	104.33	104.48	106.41	105.21	105.35	105.72
106.02	106.36	105.9	106.34	107.22	106.03	105.22	105.85	105.24	106.92	105.13	107.59	106.49	106.76	106.4	107.28	104.49	106.89	107.07	107.12	105.14	105.04	106.23	107.02	105.79	105.6	106.42	105.5	107.03	106	107.08	106.11	105.1	105.79	105.35	106.34	106	105.57	107.41	104.98	106.66	104.66	106.37	105.6	106.38	106.27	104.61	106.99	107.34	107.02
104.97	106.19	105.67	106.79	105.51	106.01	106.56	104.93	105.51	105.63	104.98	105.12	105.11	105.86	105.32	105.76	106.69	105.39	104.97	103.95	106.23	105.01	106.94	105.89	105.74	103.9	106.11	107.71	104.94	105.39	104.54	104.36	105.63	105.1	105.99	104.41	104.75	104.3	107.49	106.36	105.29	107.25	104.93	105.39	105.13	106.85	105.3	104.57	106.49	105.04
108.05	108.12	108.66	108.43	108	108.25	107.98	106.5	107.65	108.53	107.63	107.5	109.27	107.34	110.48	109.29	107.68	108.26	107.62	108.15	107.49	107.85	107.46	108.04	108.76	109.43	109.04	109.53	109.48	109.25	106.55	106.66	106.83	107.41	109.42	108.19	108.03	109.94	109.77	109.3	106.84	108.02	108.24	108.21	107.61	107.37	107.33	108.47	107.65	108.51
108.56	108.71	109.27	109.35	108.91	107.26	109.12	108.44	109.82	108.18	108.41	107.73	108.17	107.31	107.68	109.25	108.79	109.39	107.51	108.21	108.89	108.28	107.35	108.02	109.45	108.68	107.77	108.65	109.84	109.63	108.23	108.87	107.61	109.56	108.75	108.24	109.07	108.39	107.83	107.79	108.95	107.59	108.79	108.79	106.71	107.6	107.57	108.87	108.63	108.87
105.92	105.41	105.22	106.03	105.39	106.88	105.94	105.49	106.13	106.15	105.19	105.9	105.4	105.54	105.83	105.94	105.53	106.54	105.41	105.71	106.16	106.37	106.85	105.98	105.45	106.44	104.82	105.72	106.16	105.44	106.3	104.29	105.97	104.69	105.28	105.27	105.94	105.69	106.15	106.35	104.76	103.84	106.46	104.97	104.05	104.83	106.05	105.85	106.31	104.6
108.45	108.84	107.95	108.4	109.13	107.92	108.61	108.4	106.89	108.63	108.49	109.14	107.84	107.08	107.83	109.54	108.57	109.31	108.6	107.67	108.41	107.55	108.47	108.77	109.72	108.99	107.06	108.28	109.12	107.44	109.43	108.13	107.61	109.85	108.82	109.08	107.71	108.04	108.1	107.82	108.35	109.94	108.72	109.03	108.66	107.85	106.63	107.85	107.77	106.73
104.54	105.4	106.68	105.32	105.68	105.09	106.48	106.12	107.41	105.41	105.4	106.05	105.83	105.79	105.45	105.44	105.26	105.34	106.28	105.84	105.31	104.57	106.69	104.89	104.27	105.07	104.08	105.41	102.43	106.08	105.41	105.47	104.82	106.74	104.84	106.61	106.22	103.97	106.78	106.86	104.66	104.96	103.92	105.86	106.72	104.46	105.28	106	105.65	105.23
107.37	106.43	106.1	106.43	105.04	105.17	106.57	107.25	107.18	105.93	104.46	106.43	105.73	106.26	105.29	105.21	105.79	103.78	105.5	104.88	104.41	105.2	105.84	105.49	106.03	105.44	106.46	106.29	108.02	106.6	104.83	106.54	105.25	105.61	106.16	105.37	105.01	105.73	105.63	106.19	105.66	106.28	104.61	105.18	105.86	106.01	105.33	104.83	106.61	106.05
108.4	109.33	107.54	108.11	108.98	107.93	108.45	107.02	107.56	107.36	110.95	108.57	108.88	108.15	107.83	109.37	108.37	108.53	107.59	109.02	108.02	109.23	108.04	109.49	106.93	108.18	107.34	108.05	107.79	107.87	108.54	108.54	110.48	107.7	108.64	107.83	107.88	109.52	106.66	107.14	107.94	110.67	109.92	107.85	108.26	108.36	107.65	107.82	110.41	107.73
105.08	106.41	105.8	105.76	106.21	107.23	105.17	105.77	104.64	105.25	105.79	106.48	105.46	107.63	106.11	104.07	104.89	105.93	105.84	104.64	106.41	106.61	105.17	106.81	104.76	105.42	104.24	104.55	107.18	104.99	105.32	104.59	104.88	105.87	105.26	105.88	104.62	105.17	105.95	106.38	106.14	106.44	105.96	106.26	105.85	104.92	105.48	106.43	105.91	105.98
106.47	106.24	107.11	106.18	106.16	107.39	105.97	105.87	105.68	105.18	106.78	106.43	106.26	106.56	105.34	105.78	105.77	107.04	105.99	106.8	106.87	105	105.44	105.4	105.07	106.83	108.39	106.92	108.13	105.42	104.73	106.77	107.11	106	104.29	107.09	105.56	106.4	106.1	107.43	106.51	105.58	107.44	105.58	104.99	105.94	107.98	105.13	105.63	106.31
98.352	99.908	98.024	97.902	99.301	98.12	98.085	99.229	98.619	99.216	98.818	98.339	99.118	99.039	98.966	100.46	99.528	98.913	97.885	98.807	96.429	100.05	100.93	99.536	98.785	99.045	98.369	99.95	99.208	97.991	99.171	99.248	99.842	99.39	99.587	99.375	98.415	99.394	98.592	99.625	97.924	97.487	97.404	100.85	98.053	97.234	99.395	98.382	99.122	99.582
100.28	100.17	101.69	101.43	102.4	101.9	101.58	102.63	101.16	101.85	100.36	102.15	102.02	98.232	100.39	100.61	99.418	100.43	102.41	101.65	100.32	101.13	100.6	100.36	99.524	100.86	100.36	100.49	100.39	100.63	99.636	100.63	100.11	101.82	100.83	100.39	98.601	100.54	100.05	101.26	100.57	101.89	99.997	101.3	99.768	100.85	101.44	100.53	100.56	101.49
97.422	98.129	99.712	99.002	97.815	97.066	98.032	97.389	97.67	98.037	99.021	97.915	97.266	97.25	100.18	96.283	97.456	97.936	97.651	96.119	97.31	99.52	99.05	97.827	97.854	99.466	97.175	99.137	97.282	97.662	98.626	98.04	98.07	98.974	98.281	97.815	99.209	96.405	98.293	97.472	95.377	97.119	97.164	96.723	98.293	96.88	98.189	98.843	98.49	97.66
99.897	98.648	98.48	99.472	99.311	100.1	98.862	100.48	98.634	99.278	98.601	99.385	99.414	100.24	98.224	98.479	98.777	98.983	98.516	100.56	98.297	99.462	97.627	98.401	100.26	98.266	98.494	99.06	99.531	98.867	96.438	100.01	99.048	99.914	98.784	98.677	98.224	99.055	99.053	100.44	98.029	99.867	99.597	98.487	99.318	98.719	97.521	99.208	99.349	99.947
107.03	105.31	106.3	105.91	107.71	106.9	104.95	105.75	106.11	104.99	106.08	105.31	105.54	105.42	104.49	105.63	105.84	103.8	106.17	104.07	105.61	105.66	105.13	105.29	106.48	104.81	105.86	107.44	105.78	106.79	105.3	106.08	105	105.18	105.97	105.2	105.93	104.46	104.55	104.42	105.37	106.04	104.53	105.64	104.86	105.07	105.83	107.15	105.93	105.06
100.09	100.54	100.42	101.4	101.06	100.28	101.61	100	99.918	101.99	100.14	101.39	101.37	99.557	100.75	101.21	101.03	100.28	99.943	99.466	100.28	101.4	100.56	100.47	98.693	100.21	99.824	99.534	101.18	100.79	98.813	100.8	100.05	102.32	100.15	99.456	99.388	100.71	99.973	100.76	99.947	101.63	100.41	100.13	100.7	100.92	100.2	100.35	100.25	101.09
105.17	106.33	104.66	106.71	106.62	104.82	106.42	104.37	105.9	105.25	106.35	105.41	106.33	105.88	106.8	104.98	105.19	106.07	104.83	106.87	106.12	105.46	103.98	106.3	105.69	106.02	105.88	106.24	105.23	105.8	107.46	105.36	104.88	106.03	105.21	104.89	105.5	105.25	106.32	106.28	104.07	105.74	105.52	104.79	106.66	107.68	105.85	104.28	105.9	106.6
101.39	102.49	101.09	100.1	100.87	101.22	100.52	100.12	99.74	102.28	100.21	100.22	101.29	100.44	100.82	99.512	98.134	100.29	101.17	100.94	100.82	100.54	99.758	99.336	100.62	100.85	102	101.14	101.62	101.24	99.596	100.86	99.087	100.35	101.86	100.88	101.07	100.86	100.63	100.5	100.37	100.05	100.36	99.803	101.81	100.4	101.42	100.63	100.68	100.65
99.525	100.45	99.571	99.618	101.62	100.64	98.43	101.7	101.38	99.101	100.46	99.756	99.563	101.22	99.916	99.821	99.73	98.181	98.821	100.24	100.47	100.36	101.91	98.764	99.834	102.03	102.06	100.19	100.46	99.893	100.38	100.69	99.647	101.11	100.77	99.969	101.07	99.665	100.31	99.706	100.36	101.02	99.503	98.887	99.391	99.686	100.07	98.955	99.063	99.891
108.99	108.71	108.47	108.07	108.52	108.12	108.94	106.19	108.32	108.61	106.15	110.03	107.37	107.45	108.22	108.03	108.44	108.38	107.72	109.99	108.67	109.74	107.46	107.45	108.31	108.71	107.73	109.45	108.41	108.76	107.96	108.92	108.32	108.2	106.52	108.83	108.25	107.71	108.71	108.68	108.98	108.28	109.02	109.85	108.98	108.98	108.15	108.71	108.9	107.95
97.887	98.363	98.921	97.72	97.357	97.412	98.89	98.611	98.966	96.913	100.11	97.284	98.397	97.191	98.304	98.343	98.874	99.171	98.021	98.061	98.4	97.422	97.825	97.47	97.658	99.24	97.241	98.473	98.455	99.33	97.558	98.493	99.171	96.591	97.703	98.385	97.041	100.13	97.677	99.466	96.921	97.909	99.23	98.519	98.139	99.021	99.053	99.33	98.481	97.212
108.25	108.78	107.23	108.99	109.52	108.24	108.94	105.88	108.13	109.22	109.17	108.42	107.69	108.41	108.29	107.1	108.88	108.13	107.74	109.51	108.05	109.02	109.38	108.97	108.35	107.52	108.34	106.74	108.32	108.3	108.76	109.42	109.68	108.34	108.76	107.87	108.28	107.62	108.37	107.21	108.42	106.97	107.65	108.9	108.35	107.97	110.67	108.19	108.84	108.11
107.38	108.92	108.97	107.79	106.74	107.01	107.93	107.23	107.29	107.91	108.43	108.33	108.87	108.29	108.25	107.44	108.27	106.66	107.77	106.13	108.03	106.86	108.1	107.52	108.06	107.26	107.81	106.88	108.19	107.94	107.83	107.64	109.53	108.54	108.05	107.87	108.62	106.66	106.81	108.72	106.18	106.17	108.86	108.36	109.58	107.63	107.35	107.9	107.18	107.18
106.65	107.94	108.68	108.11	108.74	109.1	107.85	107.92	107.69	108.86	108.36	108.27	107.38	106.44	108.26	107.89	107.59	107.93	107.52	107.88	107.68	107.84	109.29	107.9	108.36	108.69	108.4	107.73	109.61	108.29	108.17	108.92	107.34	108.06	108.16	106.93	108.46	109.52	109.14	108.52	107.85	107.78	108.06	108.83	109.22	108.98	108.79	107.47	110.06	108.23
106.62	105.5	105.85	105.23	105.63	105.94	105.36	106.25	107.09	104.77	104.81	105.82	106.73	104.61	103.97	107.28	107.21	107.38	106.35	106.11	107.39	104.79	105.97	104.64	104.47	104.95	106.06	107.11	105.22	104.36	104.62	105.4	107.58	104.92	105.88	104.58	104.15	105.24	106.42	104.75	105.56	105.96	105.87	106.55	106.49	106.72	106.69	106.93	105.59	106.95
105.43	104.27	106.13	105.06	104.56	104.23	107.2	105.74	107.65	105.76	106.57	105.13	105.93	105.74	107.29	105.91	105.34	106.89	107.12	104.58	104.47	104.83	105.79	104.37	105.22	107.14	106.52	104.19	106.1	104.8	105.3	105.13	106.38	105.63	105.8	106.52	104.82	105.41	106.23	106.75	105.71	106.2	105.86	103.08	107.97	106.75	105.19	106.44	106.16	105.63
108.69	109.22	109.46	108.23	109.79	108.88	108.09	108.07	109.22	106.77	108.44	107.44	107.51	108.08	108.43	108.39	107.77	107.94	108.36	108.49	108.35	108.29	107.6	109.14	108.46	107.2	108	108.1	109.37	108.22	109.38	108.77	107.85	108.71	106.47	109.5	108.99	109.27	108.29	107.28	108.13	107.94	108.28	108	108.8	107.34	108.52	108.44	107.98	108.35
100.4	100.19	100.68	100.98	101.12	99.409	99.664	99.753	100.07	99.753	99.434	100.04	100.2	101.9	99.953	100.32	101.22	99.602	99.812	100.37	100.53	98.581	99.373	101.47	99.09	101.25	99.463	100.49	99.591	98.631	101.53	99.655	101.72	99.718	101.43	100.4	101.25	100.83	99.348	99.91	100.12	100.34	99.752	99.125	99.443	100.29	100.25	100.23	99.154	99.353
107.68	108.97	107.73	107.11	108.56	108.07	108.29	109.06	107.4	108.44	108.07	108.5	108.65	107.26	108.04	108.46	108.61	107.99	108.3	109.28	107.41	107.8	108.13	109.17	109.06	108.82	108.82	108.76	109.51	108.25	108.61	107.81	107.65	109.18	107.54	109.03	107.43	109.23	108.91	108.52	107.14	106.8	107.94	107.87	108.84	109.53	108.39	108.28	107.31	108.14
99.085	101.1	99.766	100.36	99.208	100.44	102.25	102.2	99.834	101.87	101.91	100.59	101.7	102.69	101.34	101.54	100.06	101.3	102.28	101.44	100.52	100.99	100.19	100.84	100.25	99.932	100.58	98.676	100.17	101.15	99.847	100.01	100.71	101.26	101.29	99.726	100.84	99.322	100.53	100.4	101.2	101.44	100.87	100.54	100.45	100.89	100.31	101.02	100.44	101.05
111.01	110.18	108.69	110.39	111.13	109.56	109.04	111.49	109.9	110.2	111.59	110.13	108.84	110.86	108.9	109.66	110.02	111.19	111.19	110.19	109.55	109.72	109.71	110.14	109.48	110.09	110.95	111.55	110.54	110.86	111.82	111.12	111.97	110.56	110.17	112.49	110.08	110.43	109.96	112.19	111.29	111.53	109.57	109.89	110.51	111.45	109.99	109.7	111.34	111.3
104.8	102.92	106.4	106.54	105.58	106.23	106.6	105.85	106.14	104.6	105.88	106.5	105.19	104.77	107.43	104.27	107.05	105.59	105.27	105.71	106.1	106.09	106.16	106.18	104.8	108.36	106.15	106.02	105.1	107.45	105.21	104.43	106.97	107.38	106.23	104.87	105.62	105.12	106.02	105.33	106.27	105.84	106.6	106.88	106.03	105.96	106.12	106.86	106.19	106.04
106.24	106.26	106.71	106.94	107.51	106.42	105.17	106.19	103.67	106.57	103.83	103.02	106.26	106.3	105.99	106.22	105.56	104.99	105.94	106.04	106.57	105.34	104.66	104.57	105.77	104.94	105.24	105.42	106.37	104.22	104.27	105.1	105.26	104.9	104.64	105.24	106.05	106.45	106.23	106.07	105.02	106.16	106.34	105.82	105.75	106.14	105.63	106.19	106.25	104.87
106.64	106.88	105.79	106.72	107.28	107.32	105.58	105.95	107.14	105.67	106.79	105.9	107.1	105.79	105.37	106.73	105.67	106.2	105.81	105.96	106.28	106.73	108.17	106.25	106.91	106.77	106.55	106.91	106	105.45	106.98	107.38	105.75	106.91	105.42	106.93	107.12	105.93	105.72	106.87	105.36	106.01	106.46	106.96	106.88	107.38	107.18	106.3	106.2	108.78
111.01	110.16	110.89	110.34	110	110.42	110.24	108.96	109.8	111.86	109.58	108.58	111.11	110.49	110.15	110.81	110.15	110.19	109.21	111.8	110.93	109.84	111.5	111.57	108.88	110.93	110.82	109.38	109.52	109.54	109.81	110.86	108.51	110.3	111.28	111.35	110.38	108.67	110.4	111.03	110.35	109.84	109.73	110.72	111.57	109.4	111.83	111.27	110.56	111.55
106.33	105.27	106.07	106.94	106.27	104.58	107.02	107.81	106	105.25	105.17	104.37	106.85	106.21	106.55	106.65	106.28	105.84	107.63	106.74	106.38	106.17	105.1	106.31	106.23	106.35	106.01	106.9	105.83	105.72	106.2	106.1	105.72	107.61	106.73	106.83	105.93	104.51	105.12	105.74	105.89	107.83	106.75	107.1	106.91	106.36	106.69	104.96	106.22	107.08
98.946	99.317	99.246	100.05	100.28	99.93	99.873	100.4	99.904	101.35	100.96	100.11	98.426	99.373	101.35	99.273	100.06	101.68	101.15	101.36	100	99.24	100.84	100.97	100.02	99.373	100.47	99.074	100.56	99.796	100.12	99.574	99.52	100.13	100.89	99.347	99.601	100.73	100.35	99.762	99.654	100.2	100.89	100.44	100	101.03	100.48	100.69	99.531	99.336
108.67	106.87	108.38	107.31	108.16	107.67	108.17	107.8	108.36	108.24	109.17	107.45	107.57	107.32	107.86	107.56	107.61	106.89	109.12	107.34	108.04	107.59	107.97	107.87	108.24	107.5	107.77	106.95	106.93	107.53	107.45	108.09	106.7	106.75	108.7	107.35	108.08	106.08	107.94	107.7	107.03	106.26	106.76	106.44	107.5	108.63	107.54	107.79	108.93	107.43
107.66	107.32	106.5	109.28	107.01	107.74	107.24	107.99	108.59	107.31	109.61	108.57	108.66	106.91	107.81	107.31	105.53	108.73	107.11	107.55	107.47	106.91	106.39	108.11	106.14	108.1	108.66	107.88	107.55	107.7	109.04	109.55	106.98	107.89	107.17	108.85	107.77	109.2	108.74	108.12	108.13	106.02	107.4	107.06	108.32	107.4	107.23	107.64	108.4	107.92
105.16	104.95	106.01	105.13	104.49	104.93	106.44	105.17	105.22	107.56	105.97	105.66	107.14	105.64	104.5	106	105.1	105.76	105.2	105.37	104.64	104.14	104.1	105.63	107.12	105.71	104.47	106.35	105.77	103.83	106.43	104.48	106.19	105.17	106.67	106.38	104.65	106.01	106.17	104.87	105.99	105.77	105.38	104.35	107.24	106.69	104.84	104.56	105.82	105.14
105.25	106.62	106.9	106.59	106.5	105.66	105.91	105.31	107.4	106.48	106.53	105.78	105.42	105.39	105.68	106.52	106.16	104.65	105.49	105.64	104	104.36	105.06	105.27	105	103.54	106.23	106.03	106.97	106.23	105.89	104.89	106.35	105.3	104.76	106.91	105.99	105.86	105.95	105.31	107.37	105.93	105.29	106.22	105.63	105.7	107.12	107.28	105.66	106.67
105.45	105.65	105.06	104.47	105.61	104.07	106.52	105.52	103.52	106.57	106.9	103.21	107.12	105.52	105.85	106.65	107.57	104.7	103.73	105.92	106.16	107.42	105.13	104.54	104.05	105.78	104.27	106.53	106.26	104.62	105.43	106.34	105.37	103.59	105.73	106.1	105.03	104.21	107.2	105.49	103.52	105.61	105.83	106	105.67	105.03	105.73	105.57	104.64	106.24
105.94	104.59	106.31	106.08	105.53	106.22	106.13	108.05	104.94	106.73	105.16	107.12	107.13	105.77	106.2	105.59	106.11	105.5	106.39	105.23	105.69	106.73	106.57	106.55	105.76	104.61	106.34	105.44	106.04	108.73	104.68	105.62	105.81	106.36	106.99	106.46	106.6	105.47	105.5	105.77	107.09	106.44	106.58	107.44	106.83	106.12	105.25	105.95	105	105.5
104.75	106.09	105.98	105.35	105.82	105.03	105.98	107.64	105.61	107.18	105.45	104.62	104.53	106.19	105.96	104.76	105.36	105.52	104.41	105.28	106.35	106.34	106.06	105.07	106.19	106.48	105.43	105.27	105.31	105.98	106.77	105.69	105.7	105.34	106.26	105.99	106.5	105.43	105.23	105.1	105.97	106.92	105.49	104.02	105.56	105.32	105.24	105.15	105.51	105.6
108.87	109.1	107.1	107.77	108.36	108.8	109.77	107.13	109.06	107.06	108.46	107.08	108.9	109.32	108.66	108.28	107.41	108.99	106.63	108.45	108.44	107.36	108.29	107.4	106.96	107.62	107.19	109.15	108.45	108.61	109.11	108.74	109.5	107.06	108.32	106.35	110.24	108.58	108.55	107.8	107.66	109.05	108.15	107.05	108.71	108.28	108.05	108.54	108.32	108.55
108.91	108.4	108.56	108.71	109.11	109.73	109.48	108.44	108.82	108.43	109.58	107.56	108.11	108.02	107.89	107.36	108.34	109.02	108.15	107.94	109.09	110.2	107.17	110.45	108.08	109.3	108.36	107.88	108.58	107.95	108.35	109.63	109.42	108.93	109.38	108.66	107.37	108.84	107.4	109.19	107.84	108.2	108.85	108.35	109.14	109.62	108.29	109.28	109.9	109.34
104.08	106.5	105.15	104.72	105.64	104.35	105.58	104.94	106.36	106.05	104.56	105.01	105.52	106.72	106.23	106.66	104.45	106.76	105.32	105.13	104.76	106.21	104.65	105.48	105.07	106.6	104.83	104.99	106.4	104.57	103.63	105.03	106.63	106.13	105.8	104.43	106.06	105.61	105.03	105.23	105.68	105.15	106.78	105.05	105.5	104.32	106.15	104.55	106.37	104.22
106.05	108.45	107.8	105.26	107.47	106.18	107.62	104.99	106.33	106.79	106.5	106.59	106.33	107.46	105.91	106.36	106.24	108.39	107.04	106.83	106.17	105.9	105.98	106.14	108.87	106.47	106.34	107.02	107.75	107.58	107.72	107.62	105.3	106.16	106.34	106.41	107.68	105.53	105.33	107.09	105.32	106.29	105.6	106.21	106.89	105.95	106.96	107.39	106.44	107.35
106.98	107.73	108.56	108.13	109.22	107.46	108.68	108.12	109.43	108.62	108.16	107.57	108.79	107.55	108.96	108.2	107.69	106.33	107.84	109.1	108.01	108.02	108.32	109.66	106.66	106.82	107.69	110.31	108.42	108.9	107.59	109.13	108.91	108.23	107.99	108.13	108.42	108.93	107.8	107.65	108.24	110.01	108.29	108.86	110.53	109.01	107.62	108.51	108.09	107.79
100.85	99.577	99.518	101.94	101.32	100.15	98.838	101.53	100.16	100.91	100.57	101.04	101.33	101.19	101.54	101.62	101.52	98.953	101.63	100.24	100.97	101.47	101.13	100.96	101.46	100.56	100.86	100.06	100.41	98.482	100.42	100.51	100.66	100.16	100.1	101.64	99.967	100.18	100.49	101.38	99.535	101.87	101.06	102.04	101.1	100.63	101.33	101.27	102.73	100.58
108.69	108.84	107.91	108.51	107.77	108.16	108.4	107.97	108.22	108.33	108.5	108.32	108	107.19	108.2	107.63	107.82	107.34	107.48	108.31	107.86	107.75	108.37	107.39	108.81	107.67	108.61	108.02	108.24	108.55	107.76	108.12	108.64	108.52	107.78	107.79	108.13	107.38	108.15	106.99	106.51	108.14	106.22	107.75	109.26	108.75	108.17	106.57	106.98	108.91
108.24	107.15	107.53	107.75	107.7	107.13	107.46	107.8	109.38	106.81	106.95	108.6	109.13	106.99	108.39	108.28	108.26	106.75	107.85	107.97	107.4	107.08	107.35	107.78	107.7	106.83	108.35	107.25	108.07	107.81	108.57	108.15	107.21	110.04	107.45	110.25	107.74	107.77	107.59	108.41	108.22	106.22	106.39	108.19	107.43	109.29	106.48	107.24	107.34	107.41
106.79	106.4	106.62	106.25	107.17	107.01	106.31	105.48	105.85	105.58	107.28	107.27	106.77	107.11	105.88	106.01	106.72	106.15	105.71	107.02	106.76	106.43	106.1	105.84	107.96	106.56	106.74	105.5	105.99	106.03	107.1	105.44	107.44	106.52	105.69	107.31	107.5	107.22	105.43	106.81	105.29	106.92	107.99	105.85	104.88	105.34	106.18	106.03	108.11	106.19
[truncated: 150 more columns]
