# Supplementary material for: Genetic dissection of main and epistatic effects of QTL based on augmented triple test cross design
Source: PLoS One. 2017 Dec 14;12(12):e0189054. doi: 10.1371/journal.pone.0189054 (PMC5730204; doi:10.1371/journal.pone.0189054)
Supplement: S10 Supporting Information — (ZIP) [file pone.0189054.s010.zip › z6_100_0.8_5.csv]

108.21	108.25	107.17	108.39	107.73	110.02	108.61	108.22	108.47	107.43	108.73	107.57	108.02	105.78	107	110.22	110.17	106.59	109.06	107.84	110.18	106.18	109	109.64	106.88	108.79	107.88	107.66	108.79	108.48	108.46	108.95	109.37	109.87	107.65	105.21	107.04	108.68	109.62	109.76	109.06	107.63	109.78	107.43	108.12	108.69	109.55	110.32	107.87	107.98
108.9	109.18	108.53	108.03	106.76	107.2	108.61	107.61	106.19	106.56	108.81	109.31	107.76	108.36	107.83	107.46	108.24	105.65	108.14	107.83	110.51	108.53	107.15	109.59	108.47	105.85	108.39	107.48	108.28	107.4	106.3	109.47	107.36	109.87	107.45	106.36	106.61	105.58	106.73	109.51	107.96	109.4	106.43	107.74	107.48	107.39	107.3	109.95	108.98	108.74
109.04	108.96	108.91	107.33	108.44	109.61	110.01	107.81	108.67	106.61	107.09	107.81	108.9	110.61	108.9	108.9	109.42	107.7	108.46	110.61	108.68	110.1	109.03	106.71	107.36	111	107.91	110.83	109.24	108.93	110.87	108.04	107.38	107.88	109.83	109.52	106.88	109.85	109.49	112.4	109.68	107.32	107.4	107.86	108.17	108.68	107.57	109.62	109.5	110.02
108.08	108.38	104.61	105.64	105.72	106.65	106.43	105.65	106.57	105.36	106.18	106.6	105.09	106.69	107.17	107.14	108.23	107.31	105.53	105.96	106.4	105.98	106.5	106.72	105.5	107.2	105.8	105.58	106.38	105.54	106.45	106.1	106.41	107.61	106.69	107.05	108.72	106.24	105.46	105.22	106.56	107.56	107.35	105.93	107.3	107.57	106.65	106.84	106.58	108.48
97.821	97.195	98.471	98.157	97.825	97.969	96.82	97.8	98.583	98.619	95.823	97.08	96.834	96.977	98.13	98.241	98.496	95.983	99.696	95.75	95.596	99.109	98.39	99.028	96.992	96.48	97.138	97.971	98.068	96.68	97.786	98.34	99.025	97.192	96.651	98.605	98.411	97.834	98.844	95.415	96.84	96.283	98.756	98.73	97.239	98.465	98.025	95.59	99.503	97.546
103.74	105.42	106.83	103.35	105.72	106.21	106.88	106.99	105.66	105.46	103.49	104.14	107.03	103.86	105.04	105.42	107.65	104.87	103.26	104.77	106.5	106.52	105.57	106.8	106.96	104.69	106.06	107.02	105.59	106.14	107.03	105.77	106.65	107.05	104.25	104.67	106.14	103.58	105.76	106.68	105.26	104.71	105.92	104.8	102.54	106.26	107.49	106.13	104.91	105.35
99.257	96.14	97.611	98.919	99.886	98.118	97.705	97.435	99.101	98.237	98.106	99.703	97.605	97.498	98.155	99.403	98.91	96.745	98.422	98.064	98.724	98.684	98.243	97.523	99.814	98.81	97.116	97.418	97.055	99.598	100.87	98.823	96.613	100.12	97.77	99.613	97.567	100.51	99.303	98.315	99.152	95.936	98.007	98.234	98.981	98.08	97.606	96.751	98.034	99.147
106.28	106.92	103.59	106.77	107.74	108.56	102.74	105.26	104.41	104.45	107.39	106.34	103.47	104.07	103.25	106.17	103.56	105.51	107.24	105.93	107.35	105.69	104.79	105.85	108.17	105.71	106.05	106.29	105.56	105.27	105.04	108.13	105.42	104.56	104.12	105.41	107.11	106.8	106.13	106.12	104.52	105.54	104.83	105.69	107.37	106.23	106.62	105.38	106.18	108.98
97.835	97.684	97.138	99.58	97.163	97.13	100.91	96.971	95.878	101.27	96.275	98.05	96.717	96.025	98.754	97.24	98.156	98.991	98.779	99.854	96.914	99.932	100.03	98.179	97.353	98.335	97.452	97.744	96.518	96.68	99.38	99.378	98.629	98.343	98.214	97.942	94.538	99.787	98.435	98.115	96.23	100.44	97.972	98.295	96.977	96.171	96.42	96.09	96.717	97.355
96.089	97.775	97.452	97.419	100.3	97.614	98.622	96.916	96.997	98.85	97.814	98.61	97.172	100.32	96.302	98.41	96.062	97.361	97.458	100.42	97.273	97.763	98.203	97.513	100.1	97.869	97.703	98.945	96.967	99.473	97.276	98.095	99.443	96.478	98.341	95.317	98.44	98.404	97.806	99.078	97.785	97.549	98.684	99.161	96.714	95.645	98.567	98.024	98.051	97.924
99.714	99.282	98.046	99.331	97.249	100.43	98.578	98.276	99.169	96.996	100.21	98.211	100.23	97.138	98.896	98.653	97.383	100.42	96.103	96.394	99.193	98.271	95.521	96.037	98.997	97.252	97.606	97.503	99.23	99.522	99.338	98.804	101.37	98.835	97.541	98.156	101.01	97.103	98.055	98.473	96.064	98.376	98.317	97.565	98.15	98.053	97.83	98.897	97.849	98.985
98.552	101.57	100.62	99.249	100.79	103.79	100.28	98.807	100.56	98.676	100.27	102.34	99.727	102.04	100.9	101	98.124	100.38	101.1	99.486	98.036	99.814	101.13	99.937	101.32	99.926	100.76	100.15	101.08	98.109	99.014	100.77	101.05	102.3	102.61	100.54	100.05	100.12	99.686	102.26	101.55	100.92	101.84	101.87	101.77	100.76	100.24	100.84	102.85	102.86
98.185	97.254	97.132	100.19	98.625	98.4	99.098	97.051	100.83	96.345	97.884	98.822	97.867	97.305	100.16	98.583	100.14	96.286	98.485	98.732	98.347	99.089	97.768	96.751	97.552	98.245	96.701	98.699	99.411	99.813	96.063	94.935	97.741	94.712	98.677	96.301	97.168	98.816	97.567	96.843	100.19	97.39	95.336	97.951	98.977	98.093	97.593	98.055	98.406	100.45
109.58	107.71	107.5	109.27	106.73	107.67	108.29	108.5	108.3	108.03	108.38	109.09	107.97	108.91	107.63	110.42	103.22	107.62	106.71	110.27	108.89	109.03	107.96	106.71	109.07	108.56	111.52	110.42	106.94	108.58	108.5	108.39	109.91	110.42	107.38	109.22	109.21	109.1	109.96	107.7	106.79	107.88	108.54	108.69	109.8	108.14	108.37	110.41	107.37	107.72
107.67	105.45	107.21	107.11	104.69	105.68	108.85	108.66	106.02	107.31	106.07	106.32	106.3	106	105.8	106.21	106.69	104.84	107.73	106.72	108.17	108.33	106.55	109.19	106.48	105.08	106.25	108.82	107.75	107.21	105.05	107.13	105.48	106.51	106.63	106.55	103.96	106.66	105.51	107.22	104.5	107.01	108.98	106.56	106.4	104.47	106.21	106.47	103.32	107.7
106.59	105.87	104.16	105.4	104.43	104.65	105.01	106.35	108.35	105.89	107.9	104.2	105.98	106.76	103.55	104.84	106.34	106.78	105.67	107.01	107.45	106.44	104.87	105.57	105.94	105.86	104.73	103.04	106.38	104.51	108.23	106	106.59	106.93	104.66	108.83	105.33	106.65	104.4	107.45	107.33	104.55	107.19	106.75	104.56	107.67	105.25	104.77	105.09	104.7
101.03	103.68	102.55	99.834	103.99	102.57	100.76	102.08	102.34	103.05	104.13	104.92	103.83	102.94	102.06	103	101.33	101.47	103.41	105.77	103.5	104.13	102.03	104.09	102.39	102.27	102.89	100.99	100.83	103.35	102.79	102.37	103.19	100.68	103.46	100.53	102.05	104.62	102.08	102.44	104.22	101.66	102.9	103.88	101.7	102.69	104.21	100.06	101.52	101.18
97.373	98.474	99.6	100.09	98.234	98.131	98.996	99.578	96.89	99.413	98.931	100.38	97.848	98.433	95.593	100.53	99.634	98.788	97.767	100.47	100.25	101.07	97.525	99.484	98.769	98.884	96.885	98.077	100.59	98.428	99.075	99.596	99.226	100.05	97.218	99.587	99.196	97.955	98.586	96.029	98.831	98.765	97.22	99.404	97.892	100.87	99.605	99.504	97.463	97.632
99.233	100.9	101.06	100.3	101.36	99.45	98.545	101.18	99.932	100.89	99.708	98.946	100.73	101.44	100.94	100.68	104.02	101.44	100.51	100.93	99.267	99.136	101.51	100.71	101.13	102.45	101.55	99.507	99.29	99.512	101.15	100.91	100.76	99.921	100.8	99.862	100.75	101.8	99.947	102.88	103.43	101.18	102.52	104.09	101.68	103.04	100.78	102.6	103.61	99.977
108.23	110.17	108.37	107.77	108.73	110.09	108.22	108.86	108.48	108.98	110.6	107.85	108.87	108.44	108.8	111.18	108.33	108.39	108.39	108.79	106.24	107.75	108.19	108.54	108.58	110.07	110.4	108.68	109.23	108.9	108	109.58	108.44	107.02	107.39	109.24	107.8	109.17	109.6	106.99	110.66	107.89	108.15	111.06	111.73	109.39	107.9	108.02	108.52	110
107.57	108.28	108.82	109.61	107.35	108.25	108.24	109.59	109.17	108.51	107.47	109.13	109.7	108.27	107.06	107.61	109.53	107.42	108.77	106.76	110.08	107.82	108.94	109.78	109.96	107.89	110.75	106.87	108.39	108.7	109.25	108.14	110.65	108.89	107.78	105.23	107.94	109.21	108.32	106.67	107.03	107.1	107.7	109.45	107.8	108.72	108.61	107.72	106.13	106.15
104.09	107.27	105.02	102.15	105.08	106.47	105.08	104.77	105.96	107.29	105.89	108.69	106.99	106.96	104.47	107.92	105.63	106.88	107.76	108.35	105.6	103.66	106.17	106.33	105.42	104.58	104.93	105.53	106.23	104.12	104.3	105.76	107.76	105.89	105.16	106.26	106.99	105.5	107.06	107.18	105.88	108.17	104.28	106.65	106.3	107.1	105.58	106.94	105.22	102.68
106.2	104.83	104.91	105.29	106.18	104.61	104.59	105.29	104.97	103.09	105.85	106.83	105.35	103.38	105.67	105.14	106.06	106.67	106.11	106.44	105.15	105.68	103.3	102.47	104.49	106.6	105.39	106.47	105.52	106.59	105.79	104.77	104.78	105.76	105.16	106.77	105.71	104.56	107.34	107.18	107.73	106.03	106.75	106.04	105.21	105.1	106.38	106.28	103.59	106.73
100.61	99.718	99.579	100.83	100.6	100.65	100.91	100.74	100.81	98.095	100.3	98.549	100.43	100.39	100.18	99.259	100.83	99.799	100.47	100.33	98.775	101.71	101.35	99.056	98.572	101.48	100.37	98.325	102.88	101.49	100.09	100.2	100.3	99.45	98.175	100.34	99.18	100.71	98.158	100.95	101.83	99.316	102.52	101.28	99.573	98.644	100.04	100.94	99.664	101.31
108	104.3	107.56	105.52	106.82	106.3	108.46	106.24	106.39	105.7	105.44	105.65	108.39	103.63	106.27	106.8	108.01	106.67	106.42	106.6	106.98	105.97	105.08	106.38	108.61	106.52	104.98	108.74	106.22	106.81	106.99	107.41	107.39	107.89	108.07	108.12	107.15	107.04	104.54	103.57	105.68	107.66	107.55	107.15	107.05	106.11	106.3	110.01	105.52	105.31
103.19	103.37	107.18	106.63	105.6	104.25	107.89	105.6	105.68	106.24	107.59	105.04	107.07	108.42	106.98	108.12	104.97	104.74	103.34	106.51	107.16	107.08	105.2	106.35	103.32	106.22	105.8	105.62	106.78	104.29	106.35	106.15	107.16	106.89	105.98	105.2	104.92	106.41	105	105.05	103.48	104.31	106.54	104.28	107.88	106.27	106.52	106.15	104.05	107.27
99.314	100.39	99.849	100.69	101.06	100.38	99.88	100.7	98.307	100.23	102.96	98.885	102.98	99.75	98.807	101.69	99.774	101.02	100.32	99.757	101.56	100.72	101.86	101.82	103.19	101.25	101.19	102.56	101.69	101.34	101.33	100.39	102.58	100.82	102.18	102.24	100.77	100.12	99.392	101.88	100.8	99.574	99.638	101.4	100.51	101.01	101.12	100.42	100.82	101.48
106.58	104.83	107.87	107.01	106.01	106.9	105.97	106.58	102.75	106.52	103.99	105.19	108.33	104.32	106.66	105.13	102.75	108.82	107.02	108.14	104.31	104.18	106.12	105.1	106.95	105.14	104.69	106.28	104.49	105.27	106.17	106.92	105.69	104.18	106.2	106.78	106.15	105.61	107.74	105.49	103.41	103.98	106.18	105.76	106.11	105.09	107.4	103.77	103.95	102.89
98.068	101.13	99.41	98.733	97.612	98.376	98.581	97.68	98.965	98.377	99.557	97.312	97.856	97.93	98.72	99.112	97.805	97.543	99.037	98.659	99.446	99.585	97.435	99.222	97.545	98.639	99.446	99.606	99.5	96.685	97.75	99.626	100.22	96.862	100.57	98.674	97.407	98.416	102.09	98.765	98.497	99.769	98.808	95.855	99.375	98.2	96.534	99.248	99.548	98.653
107.86	110.21	107.06	109.8	108.53	108.5	106.55	107.89	108.57	108.4	107.56	110.17	106.89	107.43	106.92	106.1	108.58	108.23	107.46	110.74	106.15	108.21	107.55	107.93	107.42	111.6	107.94	109.74	108.67	108.92	105.76	109.31	109.09	108.5	106.33	107.54	109.4	108.58	108.46	107.44	109.21	108.75	107.17	110.99	107.42	109.37	110.87	107.4	107.52	108.16
105.02	106.32	107.84	105.1	107.57	105.19	106.83	109.35	107.22	106.94	105.55	107.71	106.71	106.79	108.59	105.54	108.61	105.55	107.15	106.24	106.3	104.4	107.36	106.91	105.76	105.8	105.07	106.71	104.01	104.18	106.17	106.54	106.45	104.5	107.19	106.19	107.58	106.69	105.01	107.54	108.4	106.78	106.94	106.84	106.95	106.67	108.06	105.94	107.43	105.69
108.31	106.81	104.66	105.73	104.61	106.03	105.24	104.47	104.55	104.13	105.41	103.95	105.26	105.82	103.83	106.97	107.84	105.55	105.01	104.73	104.36	105.57	105.44	106.24	105.97	105.41	106.14	104.25	103.94	107.83	104.86	106.41	105.32	105.12	104.93	107.7	107.8	105.33	106.75	105.86	106.43	105.38	103.39	107.64	103.06	107.9	106.02	107.29	105.21	104.24
108.13	109.4	108.9	104.73	108.61	107	107.18	108.12	108.39	106.88	107.07	107.82	107.94	107.42	107.58	108.4	108.43	108.29	107.98	108.88	106.91	108.25	106.11	108.04	107.34	108.91	108.35	108.29	106.87	107.98	108.65	106.84	107.22	107.83	106.54	107.06	106.6	109.71	108.89	106.13	108.18	109.18	108.93	107.37	107.57	110.04	110.93	108.13	108.32	107.07
106.64	106.86	106.56	105.68	107.46	103.92	106.76	104.1	106.58	106.47	105.44	105.63	106.88	105.29	106.65	105.96	105.54	104.8	104.75	105.16	106.01	106.64	106.49	103.69	107.76	105.26	104.68	104.55	106.6	109.51	104.46	106.85	107.09	107.1	109.28	106.98	105.98	105.7	106.2	106.96	104.57	106.37	105.98	106.98	104.78	106.76	106.7	107.95	105.64	106.05
106.11	107.58	106.54	105.86	106.99	105.68	104.92	108.16	105.94	105.48	106.72	106.61	103.46	108.01	107.62	107.54	107.59	105.48	102.82	105.36	106.26	106.73	107.57	106.9	107.31	107.36	107	104.74	106.82	106.94	106.19	106.89	107.09	107.73	105.74	105.65	106.67	106.95	106.17	108.12	107.48	104.7	107.8	105.93	107.15	105.44	106.78	106.56	104.42	107.42
106.73	105.41	106.43	105.01	106.39	105.69	105.09	106.73	106.67	105.23	107.69	106.1	104.55	108.03	105.89	107.21	106.45	105.07	105.3	104.95	104.78	106.84	105.39	106.85	106.6	104.83	103.64	105.39	107.02	104.49	108.09	107.62	106.51	105.1	105.15	104.15	106.23	104.78	103.7	105.2	105.69	105.4	104.25	105.79	104.87	105.41	105.92	106.3	105.65	104.75
104.82	106.34	106.06	104.95	104.86	106.35	104.39	104.33	106.29	105.07	107.11	105.43	105.11	108.19	106.59	108.87	104.95	107.77	105.65	106.82	107.5	107.56	105.83	105.63	106.67	105.81	104.72	105.44	104.47	108.56	104.02	104.99	103.26	105.64	105.72	103.69	106.34	105.17	106.28	105.55	105.97	109.45	107.4	106.83	105.89	105.81	106.78	107.59	105.51	106.16
107.49	109.02	106.94	109.08	106.48	107.25	107.1	107.93	107.8	106.07	107.81	104.84	106.8	107.27	107.09	105.46	106.62	109.25	109.01	106.94	108.11	107.9	108.9	108.98	108.96	109.27	106.53	106.7	107.87	108.2	107.23	107.02	107.96	106.19	107.46	106.95	106.91	109.45	107.2	108.01	105.74	109.17	108.26	108.35	109.85	108.62	107.07	109.29	108.65	107.65
109.2	111.12	109.5	107.08	110.3	108.43	109.58	110.4	108.88	109.54	107.24	110.93	106.81	107.65	107.11	107.61	109.97	107.8	108.57	107.1	108.32	107.74	109.1	109.48	106.73	109.54	109.35	108.16	107.96	107.77	109.1	108.14	108.65	108.15	106.37	106.81	108.21	109.96	105.94	107.01	108.97	107.17	108	105.46	108.2	109.13	107.71	107.05	106.4	108.63
105.34	105.42	104.53	108.11	104.13	102.8	106.81	105.92	105.55	107.22	106.61	106.65	105.78	106.18	104.62	103.46	106.38	105.49	105.24	105.5	106.98	106.61	107.74	104.77	104.9	104.56	106.1	106.23	104.03	107.56	105.41	105.18	106.74	103.14	106.04	105.45	104.07	104.62	104.58	102.95	105.18	104.56	105.59	105.52	106.06	104.84	107.06	104.16	105.33	104.24
108.65	108.89	108.04	109.56	108.57	108.29	108.97	109.69	109.62	108.61	105.49	107.32	108.89	108.77	107.7	109.1	108.57	108	106.6	107.76	107.16	106.53	109.68	109.43	109.12	109.8	107.99	108.28	108.61	110.36	107.69	107.9	106.76	109.41	107.78	107.12	108.69	108.29	109.1	108.49	106	106.84	106.67	106.95	110.5	107.98	108.92	107.66	107.96	109.19
110.09	107.47	109.92	108.97	107.49	107.74	107.69	107.57	107.91	108.89	106.55	107.44	108.92	106.61	108.76	108.9	107.67	107.04	107.82	107.62	108.43	109.7	107.09	108.42	108.12	109.76	109.37	105.62	108.26	109.35	108.01	108.79	108.31	108.32	108.18	109.03	108.54	108.77	109.01	109.38	109.13	106.93	108.88	109.11	108.08	108.4	108.01	109.6	106.71	108.39
110.32	108.98	109.37	109.6	107.86	110.25	110.53	109.2	110.6	110.15	110.99	109.27	109.28	111.82	109.46	109.6	111.71	111.79	110.15	110.03	109.92	112.43	110.48	111.54	109.36	109.11	109.08	109.74	110.67	110.11	109.49	111.12	108.59	111.37	110.96	112.52	111.91	111.57	109.96	108.34	111.15	108.06	109.68	111.45	110.96	110.11	110.77	108.86	111.59	110.55
107.2	107.99	105.79	107.95	106.47	106.77	105.95	106.35	106.06	106.73	106.4	106.13	106.54	107.06	106.2	106.76	106.42	102.09	106.33	103.6	107.65	108.73	106.69	105.01	105.38	106.6	106.09	106.75	106.78	108.89	105.94	106.8	106.52	105.52	105.36	106.64	106.02	107.95	106.69	106.09	108.18	107.37	106.95	108.99	105.41	106.14	106.52	105.53	103.68	104.66
108.83	108.39	107.22	105.4	107.89	106.19	105.84	108.21	105.53	107.24	105.59	109.19	108.17	105.65	105.4	106.32	106.2	107.12	104.01	106.22	108.11	105.81	105.37	106.9	105.91	107.19	106.74	106.08	108.27	106.41	104.32	107.5	106.77	105.48	107.79	108.36	107.8	105.9	106.08	105.94	106.28	106.58	107.23	105.71	106.97	105.53	105.61	105.31	104.55	109.35
103.46	106.55	104.66	99.81	102.65	102.98	101.64	103.77	102.33	101.27	103.37	101.04	102.68	102.35	103.35	102.06	102.57	102.53	102.17	102.99	101.6	102.52	100.78	102.78	101.45	102.07	101.65	103	103.31	102.15	100.5	103.94	99.813	101.66	103.97	102.71	103.67	104.11	102.05	101.98	103.68	102.76	102.78	100.82	102.92	104.15	100.13	102.45	102	101.78
106.47	106.53	106.99	107.33	103.83	106.06	106.85	107.98	106.95	105.08	105.63	104.55	104.89	107.61	109.59	105.85	105.4	106.36	104.78	106.12	108.36	105.98	106.56	106.03	106.67	107.31	107.03	108.09	108.02	106.89	105.62	105.29	105.65	105.5	106.92	108.3	105.24	107.75	105.18	105.25	106.18	107.95	106.32	108.11	106.13	106.81	105.69	110.22	107.45	107.64
106.15	103.26	105.78	107.17	105.61	106.99	107.04	105.89	105.38	109.56	107.51	106.4	105.92	107.03	105.74	105.57	106.41	103.78	105.91	106.83	104.47	106.17	104.27	107.31	105.93	105.95	107.52	107.92	105.71	107.37	105.81	107.65	107.4	105.11	104.81	105.37	104.49	106.17	105.3	106.98	105.27	107.01	105.81	105.63	105.34	106.49	106.8	106.32	105.77	106.5
107.08	105.96	104.31	101.94	104.52	104.95	104.43	105.19	105.36	105.37	105	107	103.09	104.26	106.9	106.83	104.72	107.23	106.53	103.8	103.2	105.45	104.94	107.24	105.74	106.14	104.57	104.33	102.3	104.12	105.75	104.44	105.71	104.65	104.1	106.87	104.95	105.23	105.87	105.13	105.93	106.95	105.25	106.06	105.53	105	106.61	106.1	104.3	108.2
106.07	106.48	106.17	106.35	106.17	104.45	106.04	107.54	107.27	106.93	106.22	105.11	106.27	106.33	104.9	106.86	106.28	104.65	105.51	103.32	106.56	106.56	109.91	105.32	106.24	106.32	105.12	105.66	106.18	105.98	107.53	108.82	104.7	104.91	104.04	105.29	106.75	107.13	106.34	108.46	108.23	106.62	105.56	108.37	106.7	109.28	106.9	107.19	106.02	105.99
105.98	105.41	104.62	107.13	108.69	105.45	106.29	107.3	104.4	107.44	105.41	104.19	106.26	106.06	105.73	107.45	103.36	107.07	105.8	106.25	105.86	106.75	105.88	106.13	106.57	106.63	107.23	105	105.23	105.11	106.04	106.68	107.69	105.21	103.93	109.65	104.57	105.45	106.76	105.49	104.25	108.63	107.55	107.33	105.98	107.11	104.84	104.82	105.46	106.2
108.91	109.77	108.44	109.26	107.75	109.75	108.84	108.49	108.15	107.4	106.84	108.74	109.62	108.34	105.79	108.05	109.8	108.1	109.69	106.31	109.34	109.48	110.83	109.26	109.05	108.17	108.03	106.13	108.36	106.14	106.46	108.1	106.32	108.34	106.31	108.44	109.52	105.69	106.96	107.56	107.24	108.11	109.73	107.54	109.93	108.62	106.68	109.85	109.01	109.84
103.3	104.52	103.8	104.2	105.61	105.99	103.35	106.51	105.38	105.6	104.13	106.5	103.11	102.77	107.5	107.75	106.2	106.56	104.34	105.94	105.7	105.69	106.87	108.8	105.18	105.7	105.19	105.63	105.33	105.84	106.37	106.47	104.67	106.1	107.19	107.29	104.07	105.22	107.41	104.99	104.68	104.62	105.84	107.01	105.34	105.66	105.49	104.62	106.24	104.56
104.34	105.15	107.77	105.65	104.11	105.75	104.26	107.81	105.43	105.12	105.16	105.79	103.74	104.02	106.48	106.87	105.46	103.47	105.19	106.44	105.71	103.11	103.85	106.77	104.17	105.08	105.37	105.05	105.2	106.83	106.27	106.85	105.19	104.63	106.66	104.5	106.09	103.19	105.5	106.44	106.45	104.59	104.74	105.72	104.85	104.51	107.26	107.26	103.59	106.79
106.66	104.33	105.99	107.02	105.68	105.44	105.31	105.39	104.95	103.75	106.04	106.8	106.03	103.6	103.69	105.53	107.96	106.81	104.9	106.52	106.76	105.13	106.98	106.28	106.02	107.48	105.73	107.06	107.22	107.08	107.25	106	106.36	104.26	105.63	105.51	102.79	106.3	107.14	105.7	105.77	106.03	106.79	104.48	104.84	107.18	104.89	104.22	107.2	107.28
106.22	108.76	107.89	107.15	108.49	110.26	109.31	107.21	105.64	108.41	107.75	108.6	106.32	106.63	106.38	108.64	107.17	109.5	108.29	106.55	108.92	108.4	109.21	109.94	108.88	106.94	108.27	107.08	105.7	107.96	108.41	107.88	109.3	109.73	107.76	106.8	105.94	106.39	107.32	109.58	106.26	106.18	106.49	108.03	107.71	108.26	107.68	108.02	106.19	109.18
105.58	106.87	104.23	106.46	105.44	106.45	105.51	104.73	105.03	106.39	104.19	104.85	107.06	104.27	104.9	107.24	105.25	106.02	105.67	106.13	105.65	105.21	107.01	103.8	104.28	105.93	105.24	105.52	107.33	105.06	106.93	105.39	104.15	106.03	104.24	107.48	105.56	106.87	104.38	104.18	104.63	108.75	106.83	106.91	107.45	106.8	105.73	103.71	107.11	105.31
107.42	105.8	107.06	107.11	105.88	109.61	106.85	108.74	105.58	110.29	106.19	106.76	107.22	108.46	108.61	108.76	108.86	105.32	107.9	109.73	109.02	107.09	109.26	109.03	107.95	107.09	106.96	107.66	104.92	107.14	107.55	106.63	109.49	110.09	107.4	107.75	107.42	109.05	108.88	108.12	108.11	106.9	108.56	108.92	109.92	108.14	107.28	105.37	105.22	107.96
99.126	96.641	98.397	98.007	97.907	98.258	98.532	99.572	98.124	99.24	97.471	99.235	99.529	99.13	97.99	98.165	98.491	97.319	98.558	99.42	98.873	99.209	97.137	99.13	99.549	96.971	98.167	97.423	97.316	97.348	98.753	98.356	96.895	97.908	97.466	100.1	98.117	98.005	97.694	96.659	97.248	97.36	96.99	100.04	98.852	99.448	97.355	97.877	99.159	98.572
107.31	109.27	107.13	109.16	110.07	107.99	106.8	107.54	109.32	108.2	107.3	108.15	108.09	107.67	108.94	108.3	108.78	110.28	108.98	110.28	109.51	108.64	108.69	109.05	108.59	107.09	106.47	108.55	109.2	108.97	107.6	108.7	110.63	107.14	107.32	109.05	105.32	110.42	107.8	108.26	109.53	107.83	108.7	108.46	108.76	108.17	108.29	107.58	108.27	110.07
107.93	106.68	107.23	106.7	106.56	105.49	107.85	105.99	106.8	108.6	107	104.72	110.38	107.87	105.73	104.03	107.53	106.22	105.31	106.31	107.53	106.48	105.9	106.31	107.54	106.94	104.67	106.75	106.5	106.57	107.15	107.03	106.49	106.53	105.24	104.4	105.8	103.88	105.07	105.24	105.41	105.49	108.36	106.97	105.54	104.04	106.72	108.8	108.11	106.53
106.94	109.32	108.8	108.08	108.33	109	106.34	110.88	108.46	107.49	105.79	105.04	109.6	107.53	107.71	108.25	110.51	107.15	107.98	105.98	108.37	107.96	109.47	108.34	107.71	108.84	108.45	106.66	106.82	108.83	107.15	106.78	105.38	108.17	107.3	106.94	106.99	106.32	103.6	109.45	107.79	108.11	106.85	107.38	108.51	107.58	108.32	107.56	107.41	105.94
106.8	104.56	105.44	106.07	106.13	106.7	102.95	106.26	105	105.64	104.71	106.03	105.8	104.58	105.55	106.61	107.43	104.35	107.24	106.04	105.23	106.42	105.41	104.27	103.73	103.58	105.29	103.67	104.44	107.08	104.67	102.92	106.94	107.21	107.05	107.2	104.88	105.6	105.72	106.29	105.28	106.46	104.36	105.89	106.59	106.29	106.89	104.54	104.93	105.54
108.61	106.18	108.11	109.3	108.87	105.71	108.95	107.43	108.41	107.74	108.4	109.31	107.86	109.07	106.86	109.05	106.01	106.86	106.93	109.26	105.83	108.21	108.79	108.12	107.67	107.17	107.88	104.47	105.74	107.84	106.92	109.14	109.17	108.21	110.44	107.99	107.55	111.09	108.29	110.23	109.16	107.43	106.88	108.82	106.59	108.92	108.45	108.32	107.58	107.54
100.96	101.05	99.809	101.99	100.77	99.575	100.75	100.25	100.65	101.25	100.22	100.26	101.42	102.05	100.13	102.37	98.02	101.68	100.92	100.36	100.93	101.34	99.961	99.173	102.22	100.04	100.76	100.67	101.33	101.16	99.84	100.78	99.802	102.39	100.33	98.998	100.08	100.28	100.33	99.959	101.38	101.6	101.62	99.219	100.8	101.91	99.177	98.758	98.598	100.27
100.78	98.088	96.565	97.095	97.3	97.48	96.716	100.15	94.808	98.889	97.028	97.688	98.205	96.862	99.087	99.535	98.126	100.62	96.873	99.3	96.54	98.527	97.506	96.47	97.861	99.457	97.409	98.397	98.695	99.322	99.393	97.966	98.61	96.554	97.471	96.106	97.478	98.335	98.48	98.714	98.777	96.342	96.78	100.65	97.365	98.443	98.545	97.761	97.857	97.154
107.03	107.47	109.23	109.06	108.14	109.29	107.25	106.22	107.16	108.25	108.47	108.68	108.02	108.34	108.79	109.4	106.26	110.17	109.76	108.05	110.13	107	110.34	108.2	107.55	111.15	107.37	109.42	107.19	108.01	108.73	108.37	109.35	109.65	107.62	108.6	107.98	108.57	110.58	110.27	107.62	108.95	109.22	108.56	107.81	109.1	107.6	108.56	105.78	110.17
103.73	105.49	106.22	106.13	107.85	107.1	105.16	106.73	106.85	108.17	106.26	106.2	104.84	105.32	108.14	105.41	105.4	105.54	103.88	103.85	105.73	105.42	105.01	106.68	107.7	104.26	106.98	105.49	105.38	104.01	107.85	106.84	107.02	104.56	106.19	104.07	106.5	106.31	107.71	104.13	104.33	104.96	103.61	107.38	105.03	107.43	105.44	105.7	105.9	104.3
99.786	96.949	100.64	97.862	96.626	98.251	98.357	95.584	97.316	96.923	98.855	98.728	98.47	96.841	96.078	98.297	96.806	97.613	99.886	96.881	97.905	97.972	97.361	97.176	98.752	99.965	97.487	97.141	99.838	98.496	98.362	98.368	96.012	98.984	99.835	98.846	99.206	100.56	99.232	99.709	100.11	95.335	95.932	101.45	98.847	97.956	97.362	96.486	97.516	98.36
106.82	106.23	103.48	104.9	105.46	104.68	106.67	106.86	106.24	105.81	105.08	106.76	105.78	106.18	105.59	105.88	105.27	105.91	104.31	105.71	106.48	105.81	106.53	106.61	105.51	104.36	105.18	106.91	102.81	105.82	106.63	107.64	102.31	105.3	105.12	105.12	103.98	102.71	106.28	106.63	105.98	105.59	106.63	104.02	105.56	104.51	105.89	105.9	106.18	105.61
101.64	100.9	99.871	101.61	100.02	100.97	104.67	101.55	101.15	101.76	99.419	102.73	104.26	100.91	99.368	99.711	99.952	101.1	100.54	99.403	99.368	98.615	101.15	101.45	100.94	102.17	102.61	101.2	101.3	102.67	99.727	102.32	99.817	102.11	101.5	101.66	100.44	103.16	101.7	102.12	100.94	102.81	99.498	101.29	100.4	101.13	102.21	99.126	101.6	99.339
108.93	107.51	106.2	107.51	107.36	108.37	108.48	107.15	106.13	105.96	107.95	106.06	108.29	107.4	108.43	106.57	107.61	108.16	104.01	106.89	106.75	106.24	108.26	106.51	107.88	106.38	108.07	108.14	109.93	107.92	107.63	108.52	105.63	108.21	109.09	107.19	106.79	106.2	108.2	109.04	106.42	106.03	108.94	106.66	104.79	107.87	108.3	106.19	106.68	107.33
108.96	105.6	105.62	106.04	106.1	104.49	106.74	106.44	104.15	105.81	105.38	107.44	107.07	105.59	104.54	104.49	105.86	108.34	106.44	106.16	102.06	105.8	106.13	106.53	106.27	106.89	105.47	106.93	106.03	105.24	105.46	106.7	106.1	104.28	104.08	105.92	107.58	106.61	104.54	106.83	103.84	105.79	103.04	105.39	105.32	103.26	104.66	106.76	107.03	105.89
106.44	105.88	107.13	103.68	105.68	106.25	106.71	106.71	107.35	105.51	105.83	105.06	105.47	105.37	107.84	105.32	104.88	104.34	104.95	104.63	106.38	106.36	106.61	105.83	105.27	104.18	105.37	104.96	103.69	103.85	106.74	105.64	106.25	102.27	105.26	104.15	106.6	105.63	105.98	105.44	105.46	104.75	106.5	106.36	106.51	104.28	105.98	103.95	105.82	105.91
103.47	107.22	107.47	106.48	105.74	106.34	104.67	105.08	106.04	106.8	105.83	106.52	102.78	104.86	105.34	105.91	104.83	104.84	105.7	104.56	106.09	104.98	105.68	106.25	105.17	104.52	104.05	106.2	105.89	105.74	104.52	106.01	104.73	106.27	103.2	105.79	106.2	105.55	104.29	106.49	107	107.15	106.92	106.02	106.18	104.16	106.25	103.58	103.8	108.94
97.357	96.359	97.164	99.135	97.403	98.756	96.841	100.37	96.638	98.249	100.26	99.398	98.645	98.962	96.728	96.146	95.649	96.768	99.155	97.019	97.706	97.239	97.649	98.332	97.752	96.267	97.737	99.549	96.972	97.412	98.887	96.228	97.227	97.394	98.186	98.678	95.865	97.714	98.941	96.703	96.673	98.504	99.252	98.584	96.62	98.396	100.44	99.118	97.508	95.429
109.14	109.42	107.07	108.23	109.49	108.66	110.31	108.98	110.2	109.69	107.31	109.27	108.36	109.98	107.64	107.96	109.62	108.76	109.25	107.78	108.86	107.79	107.36	107.25	108.8	107.98	108.12	107.28	109.59	108.25	108.56	108.51	109.96	108.43	106.87	109.34	108.01	109.29	107.39	109.3	110.28	107.25	108.9	108.67	109.16	107.04	109.93	108.68	107.63	110.08
101.85	100.94	98.773	100.85	98.822	102.85	99.32	101.79	100.43	98.281	103.2	104.33	102.81	102.28	100.62	102	101.27	102.28	103.27	99.379	100.48	98.767	101.81	102.17	101.05	101.67	104.28	99.972	101.83	101.41	100.91	101.09	98.497	103.4	99.012	99.986	104.74	102.4	104.23	99.567	97.83	99.469	101.18	101.41	101.21	101.25	100.77	101.32	101.39	101.88
97.94	96.655	97.651	99.122	98.04	98.98	98.362	97.201	97.241	97.505	99.456	101.14	96.442	97.982	95.672	98.225	96.719	97.044	98.824	98.962	97.4	99.434	97.997	97.646	99.458	97.645	97.557	98.944	97.956	96.97	99.815	97.124	99.091	97.619	98.822	99.351	97.502	99.133	97.533	99.321	98.807	99.806	97.814	98.937	99.669	98.516	100.18	96.962	95.77	97.144
105.81	104.39	106.91	106.16	105.98	108.01	106.79	106.08	106.06	105.99	106.8	108.21	105.67	105.7	104.87	107.19	105.59	106.59	106.61	107.72	105.01	107.34	104.3	107.25	107.34	106.69	107.97	107.35	108.07	106.16	106.72	108	106.53	105.16	107.75	106.52	104.83	107.41	105.84	105.05	108.04	106.99	105.93	105.38	106.36	105.36	106.29	104.47	104.87	106.22
105.23	104.42	104.35	107.28	104.79	104.78	108.12	105.85	104.36	106.25	104.7	106.86	105.09	106.79	105.43	107.45	106.6	104.86	103.97	105.51	103.68	104.94	105.27	106.63	106.76	105.32	105.93	105.03	105.65	105.6	103.55	106.72	106.15	102.83	105.06	106.34	104.97	106.81	104.81	104.96	104.85	105.89	105.11	105.2	104.95	105.35	104.59	105.9	104.55	104.48
109.44	106.83	109.02	108.45	106.37	109.26	108.87	108.14	107.62	106.94	107.8	107.67	107.9	107.78	109.17	110.82	108.59	108.19	107.76	110.28	108.26	108.75	107.79	107.58	109.18	108.65	106.01	106.74	107.53	108.63	106.64	107.3	107.62	106.68	109.32	106.48	106.84	107.75	107.53	110.89	107.85	108.86	107.53	106.2	109.22	107.12	108.42	108.99	105.63	110.37
105.34	107.17	108.49	106.57	106.23	107.75	105.68	106.95	106.85	105.38	106.6	105.91	105.91	107.45	107.47	106.58	105.15	107.34	108	108.12	105.71	106.18	105.9	106.45	107.34	106.75	106.07	105.81	104.58	106.9	105.7	104.86	106.12	104.64	105.85	105.27	107.07	107.33	108.38	108.75	108.53	107.64	108.13	103.94	105.52	106.11	105.44	107.5	106.3	104.77
105.51	105	104.72	106.59	106.8	106.07	107.44	105.38	104.46	106.55	106.06	106.41	106.14	107.17	106.26	105.82	105.24	107.38	105.13	105.28	104.75	105.99	107.4	108.19	106.3	104.39	104.69	106.99	105.48	103.13	107.53	105.19	107.34	103.68	104.32	107.25	105.83	107.13	103.88	105.64	106.21	106.12	104.35	105.8	105.11	107.68	106.58	106.13	103.58	105.39
97.738	98.493	98.323	99.707	97.759	97.64	100.27	100.15	99.031	99.657	100.94	97.878	99.534	98.476	98.866	97.715	100.05	100.25	96.391	99.898	98.695	100.26	98.765	98.785	99.224	98.142	99.022	97.706	97.729	98.409	96.653	98.659	98.265	97.652	98.986	99.415	99.749	100.03	100.26	98.086	98.479	99.249	99.408	99.344	97.562	97.926	99.511	97.768	98.069	97.865
100.14	101.53	101.99	103.01	99.423	101.3	100.27	101.97	101.4	100.94	102.02	99.054	100.57	100.39	100.49	100.7	101.97	101.7	105.13	100.38	101.73	100.91	100.14	102.09	102.76	100.55	102.18	99.858	100.9	102.36	101.07	102.99	101.22	100.87	101.72	103.24	99.286	97.967	99.631	102.01	101.04	98.842	101.52	100.86	102.75	99.439	102.05	100.76	102.16	100.56
106.27	107.06	105.68	106.72	106.81	107.2	105.57	106.41	106.88	103.8	107.04	106.98	105.89	103.72	106.32	105.79	107.9	108.9	106.05	105.56	107.08	105.48	106.66	107.22	105.52	106.95	105.43	105.03	105.92	106.35	107.45	106.32	105.63	105.51	107.63	106.88	105.64	106.17	108.43	105.29	104.76	103.73	106.36	106.08	105.4	106.78	106.31	107.44	108.29	105.25
98.142	99.492	97.714	98.457	99.308	97.333	96.937	97.819	98.283	97.339	99.196	96.34	95.367	98.542	98.727	98.428	97.636	97.302	96.594	99.569	98.892	99.008	98.294	97.105	101.43	100.37	97.825	97.81	98.103	97.169	97.936	99.259	100.26	97.938	96.343	98.555	99.028	98.1	98.515	99.63	97.518	99.503	97.188	98.889	96.725	99.073	100.37	99.775	96.895	97.956
108.92	109.64	108.81	108.71	105.02	107.95	108.34	107.36	107.44	107.4	107.72	106.51	109.03	109.6	110.07	107.42	109.33	107.13	108.23	107.78	108.8	107.62	109.13	107.26	110.33	106.51	107.64	109.44	107.92	106.6	107.67	108.47	106.66	106.62	107.12	108.84	108.67	106.29	106.01	105	108.57	109.44	105.69	108.3	106.58	109.21	107.92	107.27	107.3	106.67
106.13	107.3	106.97	105.63	108.06	109.06	105.34	109.11	107.73	108.7	109.02	107.93	107.37	109.19	109.46	106.53	106.13	109.23	107.41	108.63	107.43	107.04	107.23	107.25	108.38	105.99	109.26	108.61	107.7	108.43	107.05	106.58	107.82	106.07	106.53	109	108.15	106.54	109.21	107.91	107.77	107.2	107.43	108.2	107.94	110.21	109.28	108.06	108.94	110
106.65	104.77	105.48	106.94	107.54	106.08	106.34	107.41	105.99	105.5	107.43	105.69	106.27	107.53	105.46	107.66	106.12	104.97	106.43	105.3	107.1	104.79	106.89	107.22	107.37	106.55	107.68	105.96	104.98	106.69	106.78	106.97	105.65	106.58	106.58	107.69	107.72	106.79	107.09	106.37	105.17	109.83	106.94	107.03	106.15	105.21	107.12	109.64	107.13	106.96
105.06	107.12	105.23	108.5	106.21	108.19	108.44	106.86	107.25	105.29	107.37	107.76	107.43	107.33	105.71	105.22	106.47	106.45	104.88	107.68	108.16	106.56	104.84	106.01	107.17	104.91	106.67	105.91	103.86	106.79	107.88	105.76	107.07	107.17	104.61	106.14	105.77	106.85	107.77	107.77	106.15	104.71	106.68	105.88	107.12	107.58	107.68	107.23	107.64	106.35
103.15	108.39	106.87	104.64	107.35	104.31	104.63	106.71	106.57	107.05	105.81	105.84	106.6	104.81	107.77	106.04	105.13	107.22	106.2	105.67	105.56	106.82	106.01	106.59	109.63	105.55	104.88	107.75	105.94	105.85	107.15	104.88	105.62	106.23	105.31	104.7	104.87	107.09	106.75	105.12	106.87	105.29	107.55	103.81	103.71	107.2	107.41	106.99	105.93	101.98
103.61	106.47	105.92	105.69	106.65	104.81	106.74	104.85	105.82	106.9	104.61	105.58	103.75	103.6	104.85	105.39	107.46	104.96	106.78	108.57	106.22	105.09	108.24	107.39	105.82	105.93	103.43	104.2	105.11	105.48	105.21	107.16	104.52	106.99	105.43	104.67	105.59	106.32	106.75	106.79	105.86	104.8	107.34	106.85	108.32	105.6	105.62	106.8	106.66	105.42
103.35	103.37	106.65	107.37	105.71	108.36	106	105.13	105.59	105.08	107.7	107.75	103.23	104.94	106.6	104.55	105	106.33	105.2	108.75	105.56	107.21	107.35	103.2	104.56	106.36	106.82	107.39	106.22	104.45	103.57	104.84	105.22	105.44	105.37	103.76	106.77	108.1	106.83	104.98	107.37	107	105.74	105.48	105.69	106.73	104.09	102.82	104.41	104.72
107.35	107.53	108.64	108.25	109.48	108.23	108.74	110.09	110.28	107.08	106.72	107.1	109.6	109.1	110.5	111.3	107.76	109.73	110.12	107.95	110.36	107.75	109.06	108.41	106.24	107.92	110.55	107.86	110.04	108.21	107.62	107.91	108.97	107.97	105.98	109.26	107.46	108.25	108.17	108.2	106.99	106.4	107.21	110.14	108.92	107.43	107.55	109.09	107.74	107.75
105.97	107.65	107.1	107.22	105.97	106.78	104.38	105.96	105.9	104.85	102.82	103.51	104.68	105.4	104.55	107.87	103.22	106.25	104.4	106.59	106.84	104.99	106	105.66	105.32	104.44	106.13	107.54	106.45	103.86	106.83	104	103.78	106.18	106.62	103.91	104.33	106.24	105.84	105.91	106.73	105.16	105.78	104.78	107.87	104.35	108.01	104.1	107.21	106.72
107.81	109.3	106.86	106.2	105.95	104.86	106.79	105.08	104.53	104.91	104.9	107.66	107.27	103.97	107.81	104.78	106.95	106.67	106.12	107.64	105.97	106.25	106.96	107.71	105.53	105.62	106.67	104.62	105.24	106.79	108.76	105.21	105.16	106.61	107.63	105.41	105.36	107.84	105.75	107.01	105.67	106.29	106.42	106.6	105.54	107.77	106.23	107.68	107.71	105.8
106.33	106.24	104.69	105.68	105.74	106.69	108.89	107.85	104.36	109.09	105.9	104.24	105.55	108.21	106.81	105.12	105.88	104.97	105.32	107.03	105.74	108.05	108.54	107.95	106	106.06	106.82	108.2	107.81	107.24	106.52	105.75	106.62	105.45	106.74	105.4	107.84	106.58	106.3	104.3	104.59	105.51	106.16	109.71	107.07	103.98	107.66	105.75	105.37	103.01
99.653	96.107	98.612	96.797	98.162	98.386	101.37	99.061	99.288	97.395	99.142	100.41	100.27	98.713	97.258	98.34	96.348	100.7	99.915	96.898	97.106	97.89	96.707	100.4	97.557	97.646	98.156	100.52	98.684	99.849	100.71	98.642	99.979	98.582	99.191	100.19	98.751	98.397	100.07	98.455	98.976	97.424	99.772	99.065	97.207	98.743	98.379	96.741	99.502	99.455
[truncated: 150 more columns]
