# Supplementary material for: Genetic dissection of main and epistatic effects of QTL based on augmented triple test cross design
Source: PLoS One. 2017 Dec 14;12(12):e0189054. doi: 10.1371/journal.pone.0189054 (PMC5730204; doi:10.1371/journal.pone.0189054)
Supplement: S10 Supporting Information — (ZIP) [file pone.0189054.s010.zip › z6_1050_0.2_10.csv]

103.2	103.76	107.56	108.8	112.16	112.23	102	100.03	109.46	103.28	115.71	112.65	113.72	109.64	105.32	106.38	104.95	109.03	102.32	102.98	105.62	103.1	104.86	105.65	109.19	106.58	104.99	103.84	105.96	108.59	110.51	106.3	102.44	99.359	102.66	109.21	110.3	110.37	106.16	104.53	103.72	112.85	114.52	102.31	111.49	105.71	108.97	110.87	107.27	101.41
101.5	101.62	104.28	100.38	103.71	98.25	101.51	97.255	96.249	98.144	96.88	97.56	102.8	99.012	104	93.414	99.603	99.676	98.766	100.97	95.551	93.158	94.725	102.65	98.834	97.731	99.001	99.67	97.391	94.844	98.41	102.68	94.296	94.478	99.089	100.2	97.295	99.237	104.56	103	94.712	100.37	97.052	99.81	99.015	102.1	100.26	98.226	95.454	100.04
112.87	108.35	103.09	115.01	103.91	107.1	110.95	110.65	114.27	108.04	111.15	108.42	113.12	105.93	110.95	109.17	100.32	111.98	109.85	109.11	99.666	103.65	108.03	105.32	108.3	106.97	112.62	109.03	106.69	105.75	100.61	109.65	108.18	108.5	108.99	111.22	102.95	111.35	109.55	109.13	103.7	112.67	106.99	104.83	105.53	103.06	111.83	110.25	111.2	108.63
100.87	105.35	105.9	99.78	106.95	109.27	104.06	103.54	107.79	101.5	103.34	101.59	104.17	101.7	99.052	104.34	103.94	101.76	98.994	102.49	102.62	100.86	102	103.29	101.65	97.804	98.885	99.36	105.28	102.47	101.59	101.56	106.86	108.83	98.724	99.529	103.7	105.18	106.02	99.646	101.28	99.335	102.34	97.186	101.37	107.56	106.94	100.08	103	97.701
110.48	99.001	106.85	104.8	102.69	112.56	112.44	112.69	103.34	107.59	106.53	107.21	105.38	109.41	109.31	108.69	108.05	105.65	106.66	116.74	114.2	104.66	109.15	110	109.52	101.45	110.36	111.2	112.28	112.16	109.71	107.93	106.32	111.34	108.23	110.48	104.2	106.32	104.36	112.48	105.03	107.39	108.15	111.54	108.39	107.59	105.17	110.18	105.92	112.2
104.76	99.497	99.676	101.47	99.716	96.364	99.609	103.45	103.94	99.453	99.344	102.36	90.61	94.733	92.979	105.68	101.99	100.68	100.05	103.82	98.763	100.79	95.975	103.64	92.433	94.495	96.432	97.192	96.782	97.379	91.597	98.253	96.396	94.821	96.753	95.034	95.594	97.629	108.8	104.12	101.58	96.716	97.95	99.452	97.429	93.721	97.679	99.017	97.601	101.17
104.15	97.889	103.02	110.49	104.35	102.81	109.78	104.37	102.89	108.03	99.24	104.18	101.73	106.88	105.01	107.88	104.12	104.75	106.98	102.9	107.47	101.77	106.53	104.98	104.83	107.31	107.38	113.4	108.91	98.326	99.852	101.82	106.34	106.05	104.01	101.11	105.65	108.49	107.49	107.92	110.36	107.79	105.23	104.96	103.76	97.06	105.45	103.8	98.889	107.15
98.09	106.14	102.88	109.07	110.99	113.09	107.8	111.62	114.98	106.32	106.3	114.26	106.56	114.91	108.92	108	106.53	104.8	104.7	105.58	108.68	104.64	112.26	110.92	109.82	111.46	105.3	109.14	111.57	111.7	109.06	107.34	107.27	103.24	107.33	110.09	110.33	106.96	106.33	105.08	105.03	110.11	109.82	112.86	105.98	112.97	108.5	109.96	114.7	109.09
105.55	111.68	108.93	108.3	101.77	113.04	102.61	106.79	106.23	108.36	107.66	104.33	113.31	110.25	105.33	108.42	106.35	111.86	109.64	109.18	112.09	107.39	108.4	106.82	112.22	107.46	108.58	111.02	108.69	113.89	113.76	108.72	108.12	110.13	113.73	107.74	104.81	108.85	117.49	109.63	109.47	108.15	110.59	105.85	106.21	106.11	112.64	105	104.76	110.26
106.47	113.01	103.77	105.05	110.8	111.09	109.47	107.92	111.56	112.68	112.38	109.97	106.21	105.34	106.33	111.33	110.34	104.35	112.64	110.97	106.26	110.84	105.18	114.79	107.8	101.11	109.17	110.79	111.11	109.65	111.72	108.42	106.61	116.44	114.44	107.66	115.48	112.79	113.65	108.03	104.24	104.18	103.49	110.44	107.64	112.84	110.28	109.17	104.94	107.72
107.6	106.09	109.9	109.17	102.87	112.41	108.98	103.6	105.53	108.85	104.58	108.22	104.42	110.02	109.9	113.49	110.44	109.58	109.95	105.2	105.94	103.48	109.26	105.79	100.62	109.8	112.15	103.27	108.29	104.59	107.8	105.72	99.512	109.15	106.26	109.06	109.98	111.42	107.1	102.25	107.03	113	103.74	107.59	108.21	105.07	106.49	107.93	111.75	104.04
98.352	98.821	97.181	91.738	97.482	98.967	94.05	101.84	99.63	91.283	97.295	98.616	99.316	102.76	100.91	101.17	103.05	95.428	98.92	100.5	95.44	92.971	102.65	104.07	96.732	98.53	100.72	95.123	100.55	101.81	99.041	97.141	95.267	95.863	95.827	95.121	96.69	95.823	97.075	104.01	104.04	95.77	99.259	95.453	99.73	98.514	96.571	101.3	99.41	97.015
99.352	96.069	103.01	98.84	102.03	98.141	99.039	103.81	102.26	107.61	96.899	98.624	95.769	102.28	104.38	98.699	102.02	101.73	101.14	98.348	101.61	94.449	103.1	94.075	104.33	100.87	96.73	103.39	97.094	103.25	96.731	102.64	99.572	97.292	96.912	103.49	99.687	107.23	106.81	105.21	99.661	96.688	102.34	98.144	101.52	96.961	92.992	98.043	97.888	104.44
95.607	98.697	99.628	94.055	95.4	95.351	105.54	102.83	96.907	96.829	95.169	104.48	98.048	96.141	99.1	98.548	100.31	99.064	98.041	92.781	97.182	96.997	96.715	96.393	100.1	100.92	95.961	100.07	97.361	104.13	99.378	95.838	99.36	99.522	99.901	95.216	100.15	102.17	96.391	103.25	95.21	103.76	97.582	97.602	96.962	95.996	98.664	95.331	98.557	93.058
114.7	115.28	109.69	108.42	101.8	106.24	106.03	113.34	106.57	108.46	104.51	105.66	108.34	111.37	106.07	115.24	109.05	113.56	105.24	114.39	112.98	104.97	109.65	106.03	105.69	105.19	103.1	106.92	100.65	114.33	111.45	107.01	112.57	106.44	113.95	103.11	101.12	111.7	104.14	105.8	111.23	115.12	106.86	109.31	106.66	102.41	107.99	106.34	110.53	109.39
102.37	113.29	99.975	101.2	107.21	102.09	106.65	107.16	101.94	110.51	109.67	105.5	107.31	103.38	106.29	104.88	105.71	111.22	103.79	100.41	109.18	104.97	106.32	105.92	99.506	109.07	103.28	105.11	102.56	103.45	107.31	105.76	103.56	108.67	105.62	113.46	109.07	106.08	103.03	105.4	105.84	109.78	106.02	98.194	107.5	107.54	106.69	108.9	106.73	110.15
111.1	105.57	100.89	104.66	112.12	111.12	99.997	106.43	104.47	105.58	105.04	100.04	103.31	107.67	108.39	106.9	109.75	109.32	102.62	105.44	108.29	105.27	107.13	107.53	110.77	109.72	106.14	96.543	106.66	105.66	106.41	103.94	108.95	103.98	107.28	106.02	105.75	110.11	101.3	107.24	109.88	103.57	105.32	108.07	108.62	106.99	96.561	109.25	104.79	104.29
99.777	103.82	102.18	102.59	102.51	111.27	104.94	108.15	109.86	105.41	108.83	103.37	102.43	100.23	104.66	111.06	102.67	102.13	103.18	102.71	103.91	103.33	104.53	115.65	106.85	106.15	104.53	104.07	109.06	104.73	110.69	108.48	106.12	105.09	103.09	102.73	109.11	106.6	96.507	105.5	100.25	106.55	105.74	104.11	103.06	102.33	104.46	107.12	104.24	107.92
99.658	100.88	108.68	104.92	106.84	96.084	108.12	106	99.225	101.49	96.414	103.84	98.216	104.6	102.94	96.621	102.69	102.44	101.66	99.544	99.421	101.51	108.05	108.14	101.87	104.5	109.23	102.19	109.34	107.61	101.66	106.67	104.9	101.97	105.3	103.15	99.954	97.023	101.02	101.22	98.69	101.91	106.6	102.84	99.149	103.43	101.59	103.2	110.27	102.43
96.535	97.716	100.91	95.869	101.79	87.62	104.8	97.796	98.425	97.599	102.69	98.102	101.94	94.061	94.132	99.119	95.444	92.603	101.09	104.34	102.41	99.127	103.9	96.437	100.88	98.063	99.779	101.77	101.45	105.44	100.98	100.11	100.62	94.277	100.15	104.02	103.07	100.01	98.338	94.502	94.119	97.821	97.034	101.98	103.27	97.01	104.02	92.874	99.486	88.817
111.13	110.8	103.22	107.07	106.79	108.32	98.978	102.71	103.49	107.67	106.42	108.78	103.68	111.72	110.48	113.68	106.15	108.8	117.45	101.83	107.06	107.72	112.95	109.94	107.43	110.5	109.75	114.17	110.48	113.09	109.76	105.3	103.98	106.03	104.91	114.29	100.26	107.38	107.25	107.99	108.37	109.45	107.48	115.02	108.3	109.08	108.36	100.64	106.31	108.96
111.24	111.03	106.46	112.35	110.09	109.94	103.08	111.33	104.17	108	103.64	113.08	107.1	113.26	110.39	107.61	104.57	111.04	109.3	105.8	113.13	106.41	113.48	107.83	110.79	110.43	107.47	107.49	112.62	111.14	106.6	100.24	109.25	108.66	103.83	107.94	116.93	109.21	111.11	109.79	108.96	113.66	105.79	105.8	105.51	101.78	103.86	111.44	103.03	104.03
92.962	100.54	95.343	102.43	94.25	98.739	95.189	100.56	91.754	101.75	95.489	100.48	102.8	97.497	95.166	99.276	100.22	96.668	98.25	102.81	101.12	97.17	96.344	91.774	92.828	105.15	92.799	99.016	99.58	98.091	100.66	102.92	97.196	97.225	101.07	96.813	95.025	95.994	104.14	96.588	95.933	104.03	94.772	94.75	95.694	102.48	102.52	101.46	96.181	103.97
97.982	100.7	92.681	94.065	99.967	97.232	101.59	100.49	90.377	97.474	100.11	102.38	100.16	93.415	95.565	94.941	96.34	102.55	92.002	101.27	101.52	103.47	101.53	96.989	94.19	99.214	100.79	89.72	98.135	96.414	103.27	96.7	94.446	96.287	100.12	97.281	95.818	99.783	102.51	99.984	99.558	95.387	100.12	97.202	95.646	93.604	98.792	95.766	95.958	95.953
102.54	104.25	102.06	109.2	110.33	109.44	104.5	101.93	108.66	107.38	111.34	109.27	106.52	103.92	107.7	99.072	106.91	100.98	104.01	108.02	103.23	104.67	109.54	98.414	106.34	102.27	108.83	105.98	105.89	105.64	99.198	103.61	104.75	109.54	106.3	100.73	105.45	109.13	104.28	102.65	103.42	107.32	104.83	105.05	100.52	105.33	107.56	106.43	104.14	108.15
114.3	104.14	109.51	108.1	111.83	102.56	112.28	107.67	101.09	108.69	108.93	105.98	105.82	106.17	107.79	109.78	107.84	98.651	109	108.31	101.99	106.49	113.64	100.8	109.31	111.28	105.79	103.98	110.77	104.49	110.99	101.56	106.72	107.46	106.97	105.56	103.46	100.68	106.51	109.76	104.74	106.88	99.478	105.15	104.92	104.23	105.39	113.04	102.51	108.66
108.13	109.63	104.24	105.37	97.274	100.81	109.58	100.25	105.55	105.79	109.1	102.8	100.98	102.07	106.55	112.19	101.64	99.725	99.873	107.96	105.75	104.49	104.1	109.2	108.6	100.17	105.25	108.06	102.49	99.538	108.44	107.74	103.36	104.63	104.93	102.85	101.99	111.24	104.97	110.97	104.67	106.96	106.2	107	107.92	104.6	105.33	102.63	105.13	102.71
112.49	102.97	105.6	104.66	109.79	106.69	114.91	102.77	112.03	105.61	106.74	107.1	103.41	105.83	101.29	107.1	109.63	109.63	103.67	109.03	109.1	105.37	102.64	110.06	111.66	108.63	105.07	111.14	108.33	109.65	105.15	109.62	108.47	103.49	108.57	109.09	103.55	100.06	109.83	104.1	106.35	107.36	110.64	108.67	109.67	106.3	108.62	114.57	103.46	108.51
105.5	95.475	102.01	100.59	102.21	103.06	100.8	101.22	99.056	99.591	94.688	107.9	99.315	104.75	97.435	102.49	104.18	107.59	100.31	100.06	105.79	99.56	97.928	101.65	100.44	100.58	99.984	95.022	101.85	101.83	101.14	102.46	107.83	99.661	103.37	100.21	103.71	99.254	103.84	101.95	98.036	106.07	100.62	100.61	98.829	109.78	103.38	100.29	104.3	108.06
108.14	106.44	109.42	108.23	108.5	110.21	105.64	103.59	103.23	111.6	104.35	106.67	104.99	101.89	101.83	96.368	106.39	101.81	105.26	107.5	110.45	111.9	109.46	111.88	113.73	112	110.32	109.37	108.25	116.29	107.68	106.37	109.58	103.72	110.05	100.56	111.11	100.94	110.36	108.68	106.57	110.64	103.82	104.07	112.01	105.82	112.59	109.31	105.32	97.335
108.16	103.9	105.01	104.36	104.26	103.96	104.25	107.52	110.66	101.4	110.96	107.11	107.46	107.63	112.47	109.89	104.43	103.45	105.45	107.95	106.27	113.61	102.57	108.78	100.31	107.28	103.35	105.21	98.516	105.95	103.99	106.72	103.83	98.615	105.88	105.1	104.17	103.98	103.42	103.1	104.35	110.78	102.41	109.59	105.4	105.65	105.64	104.62	103.21	104.25
88.713	91.583	98.087	99.069	105.19	91.404	101.9	102.69	104.34	92.24	96.198	100.68	103.36	92.352	97.514	92.23	95.737	99.355	99.819	100.88	99.946	88.483	97.053	96.068	94.913	101.34	97.651	97.993	98.294	97.974	97.209	105.86	104.5	96.296	96.262	101.58	95.95	98.833	101.03	92.969	98.473	98.518	99.497	95.91	95.211	100.37	99.657	93.12	95.525	99.196
101.35	100.75	108.11	107.28	108.06	106.68	100.31	102.25	110.76	106.54	110.09	100.24	103.23	110.99	104.56	107.39	104.55	103.23	112.31	104.12	109.23	103.02	106.43	101.1	109.29	107.13	108.03	105.95	106.9	101.25	107.32	109.19	110.81	105.97	111.34	108.95	104.32	109.65	108.09	102.75	104.11	107.95	103.93	103.7	108.18	108.96	111.28	100.77	108.43	103.82
103.5	111.29	108.16	106.98	107.92	107.13	100.36	102.44	102.24	104.97	100.18	106.72	107.41	100.59	102.84	103.98	101.36	109	105.52	104.96	100.08	110.06	101	112.68	101.26	104.11	105.37	109.43	110.01	107.48	112.47	105.77	107.64	103.25	108.41	100.81	111.73	104.99	105.76	113.69	108.46	100.36	106.3	101.32	107.65	110.47	106.25	106.64	111.24	101.66
100.28	92.326	96.141	95.571	101.2	93.618	100.28	100.78	97.643	98.499	99.797	90.84	98.113	100.9	96.918	99.078	96.555	95.708	101.66	101.16	95.591	100.36	96.204	94.516	101.49	97.944	97.676	95.039	94.735	100.2	99.247	99.965	100.62	98.837	94.004	96.854	97.5	97.871	99.44	104.29	99.888	98.609	93.005	93.264	101.03	99.675	96.011	98.189	99.675	94.392
103.99	108.74	99.519	106.88	110.07	108.18	103.49	107.34	113.51	99.082	108.25	103.55	111.54	112.78	107.73	109.06	102.51	108.8	106.51	108.63	105.03	106.59	106.65	109.23	103.87	104.09	106.54	109.26	106.42	100.57	108.92	109.24	105.3	102.94	105.22	105.22	105.25	107.82	103.87	102.06	98.966	102.16	107.23	110.63	106.56	102.96	106.07	105.01	111.3	106.13
102.52	111.49	106.4	107.42	105.75	112.29	101.91	100.75	103.6	108.57	102.62	108.14	105.6	102.06	103.84	105.32	105.48	105.82	102.65	107.66	101.89	103.19	112.19	105.77	104.78	108.93	103.61	102.99	105.5	106.43	104.37	108.96	103.11	99.726	103.97	105.7	109.51	101.75	106.87	101.62	106.33	106.05	108.42	104.15	105.88	114.38	104.44	102.89	100.12	104.84
107.39	104.64	104.41	104.31	105.24	107.54	104.5	102.94	105.12	101.7	103.57	100.17	103.58	109.8	103.85	107.48	101.82	103.73	102.64	101.52	99.574	105.93	100.99	106.12	97.594	101.09	109.88	108.62	104.02	105.01	107.28	102.98	105.57	106.99	107.23	107.81	106.07	106.62	107.14	101.27	106.53	100.67	106.43	104.42	107.34	107.73	114.25	105.68	102.43	107.36
99.426	96.42	94.72	102.12	103.02	99.995	92.276	97.984	99.243	96.836	99.724	98.616	97.808	102.14	98.248	98.6	92.455	97.383	95.282	89.247	96.971	97.596	95.355	93.578	96.793	96.925	91.032	102.93	102.92	103.79	97.819	100.99	97.626	90.867	97.952	101.07	103.11	96.143	100.71	100.51	98.466	98.025	95.401	98.783	91.995	99.376	92.434	90.144	96.201	91.637
111.01	107.54	107.73	106.11	102.42	108.83	102.48	109.11	115.44	106.71	107.33	107.74	108.77	105.86	110.63	103.77	107.05	105.15	102.04	105.45	101.79	109.93	104.99	102.63	98.619	105.16	101.93	104.02	109.44	105.5	105	105.97	102.69	108.46	103.36	104.57	108.01	105.1	99.402	107.96	111.06	105.62	105.32	106.46	107.58	105.63	111.98	107.82	106.48	109.29
94.402	102.14	100.58	99.291	102.74	104.48	97.88	100.46	98.922	99.885	104.85	103	101.99	93.661	105.04	101.24	107.82	101.21	103.24	91.425	102.08	101.81	92.588	103.85	98.053	101.4	100.61	96.942	103.66	100.09	101.37	94.205	100.63	103.4	108.7	101.05	96.653	99.364	98.531	102.2	100.29	102.89	107.69	101.01	100.7	102.8	103.57	94.621	99.583	102.05
111.55	99.85	102.56	110.2	105.8	103.27	113.81	110.74	108.71	107.54	105.15	103.33	108.95	114.27	115.95	103.37	101.63	106.31	109.07	109.11	111.3	108.76	113.9	113.31	105.01	108.49	102.58	102.65	106.59	104.32	103.92	103.79	112.39	103.48	104.91	109.28	108.05	106.6	109.67	116.02	106.9	111.88	104.34	108.72	112.72	96.525	105.26	110.68	108.74	108.51
105.86	107.6	103.88	104.23	108.11	107.51	106.54	108.02	110.91	104.84	101.26	108.42	106.75	108.2	111.35	104.57	109.1	105.59	104	101.45	113.86	104.04	114.15	110.11	109.19	108.53	106.65	102.07	109.36	101.63	114.13	101.17	105.78	103.12	104.22	106.32	99.032	102.02	101.98	106.93	107.8	110.2	100.55	104.86	109.76	104.99	107.87	106.65	104.63	98.995
108.63	104.84	104.79	104.06	108.93	104.2	105.34	109.61	109.19	106	107.02	104.5	106.33	103.56	108.43	105.13	105.64	109.1	108.66	98.726	101.34	105.51	100.57	99.894	108.69	102.89	109.51	102.38	102.71	107.95	107.87	103.26	110.6	104.99	107.86	103.22	102.2	108.27	105.63	101.64	106.77	105.92	104.51	108.97	108.25	109.86	99.871	111.41	101.74	108.84
106.78	100.11	98.394	97.473	98.751	97.969	105.35	101.17	100.98	104	100.59	98.542	94.319	96.499	99.016	100.12	92.49	102.04	93.575	89.493	96.264	92.328	97.559	93.621	96.184	91.635	102.28	99.095	100.16	102.41	100.87	95.777	102.72	103.27	96.864	95.1	98.958	97.483	95.324	100.34	104.12	97.215	94.879	102.96	95.859	103.74	97.254	97.208	96.875	103.26
100.21	98.591	96.594	92.526	96.301	97.933	95.759	93.619	96.703	99.552	95.646	94.605	95.485	94.236	93.493	99.235	95.114	94.903	101.08	101.89	91.223	99.222	97.006	100.65	97.72	92.591	96.75	94.527	99.676	95.909	94.555	99.356	105.25	97.907	101.19	94.774	98.017	100.32	99.978	97.173	102.06	98.592	92.86	98.645	98.042	94.368	99.553	94.071	96.106	94.803
107.43	103.44	114.96	104.11	99.461	107.46	108.8	100.9	110.21	102.42	96.578	101.71	105.59	107.27	105.07	112.43	107.47	105.48	111.85	98.161	100.65	103.7	107.44	109.1	107.72	111.75	109.87	111.37	103.5	106.01	105.4	104.98	104.91	102.69	106.05	103	112.43	102.9	105.67	103.51	99.174	103.03	104.69	103.93	109.32	114.67	102.13	104.92	104.35	103.09
109.12	110.83	106.68	106.36	106.64	109.43	109.43	102.29	106.83	105.45	99.367	104.89	96.63	107.52	103.84	101.55	105.29	104.41	106.21	102.05	104.2	101.81	101.73	113.23	112.1	111.26	110.41	100.71	103.58	101.58	103.53	104.1	110.2	108.67	105.78	108.33	106.38	106.55	98.84	100.9	109.56	106.71	101.6	103.97	100.93	105.49	104.25	105.82	108.26	104.73
109.74	103.97	104.2	105.9	102.4	108.17	101.02	101.09	103.92	107.07	98.932	105.27	103.7	101.56	103.02	115.5	105.16	107.81	106.5	106.08	107.56	108.03	104.04	98.263	101.45	107.08	102.57	108.76	100.91	105.9	108.76	107.12	109.38	108.61	99.201	105.58	108.11	102.01	105.21	100.85	99.679	100.11	103.38	102.97	102.67	96.839	105.15	99.871	105.79	100.18
95.903	107.52	99.813	93.559	98.114	92.654	98.126	101.46	95.906	108.6	90.49	100.23	106.32	102.15	106.74	98.36	97.762	104.17	101.71	101.36	95.197	95.971	101.53	98.132	93.247	101.03	99.37	99.783	102.59	99.478	91.708	102.96	98.461	101.16	95.667	97.203	96.758	90.291	101	90.708	104.79	92.551	98.973	93.027	98.194	93.687	100.85	98.325	91.503	100.79
111.68	108.44	101.74	108.1	108	107.32	110.44	108.93	113.85	110.13	107.61	111.59	113.15	106.67	105.94	103.74	105.64	103.69	108.93	109.65	106.18	116.78	106.18	111.45	104.69	108.6	109.91	114.63	109.11	102.17	112.15	104.76	107.06	112.28	110.09	109.81	110.27	108.61	108.08	103.67	103.68	104.63	113.78	106.1	107.79	107.09	109.29	107.26	108.72	104.78
98.249	98.321	103	99.405	102.46	97.345	96.958	92.016	96.887	97.539	99.584	100.81	93.124	102.37	101.94	94.469	103.25	98.597	91.537	96.268	94.005	96.996	97.869	99.239	95.641	100.89	93.185	97.826	97.997	98.563	101.47	95.562	101.33	98.833	98.082	98.375	99.552	98.018	92.266	99.435	100.07	101.24	98.366	96.734	96.602	101.61	100.34	97.112	98.953	103.2
107.75	106.97	108.34	108.36	101.34	106.92	108.55	112.4	111.95	99.674	105.68	104.83	101.4	104.32	104.7	108.61	110.29	103.56	112.64	112.51	101.65	107.57	109.98	102.04	107.76	101.71	108.75	107.89	107.9	109.59	100.83	109.99	94.017	111.61	110.09	102.35	109.06	112.4	107.93	109.2	106.18	107.68	106.83	105.96	107.47	105.31	108.22	114.46	103.97	108.27
101.07	105.7	96.883	101.49	101.75	94.098	100.3	98.059	98.664	99.577	99.765	96.818	100.23	97.98	97.57	98.003	102.98	98.727	89.014	97.732	99.205	102.13	104.09	95.812	100.7	94.638	103.51	102.14	99.679	103.47	95.572	104.6	99.611	99.096	97.087	103.61	101.84	100.78	94.506	99.016	94.459	91.802	98.603	96.759	95.571	96.842	99.097	101.92	99.908	102.27
109.41	101.39	106.99	105.48	103.47	106.03	106.81	103.27	106.87	103.03	104.81	104.79	109.72	103.43	100.85	108.8	108.63	103.6	105.53	108.88	99.949	105.5	101.26	114.15	108.2	102.89	102.42	111.64	104.81	108.33	101.44	107.38	102.21	109.66	107.56	102.42	102.54	100.01	107.23	108.64	105.29	111.14	104.49	106.94	106.45	105.5	103.29	105.32	108.31	107.91
106.53	110.54	111.19	105.15	102.77	100.68	106.21	102.02	112.34	110.41	104.55	107.14	105.05	108.09	109.59	103.91	104.91	103.67	110.1	106.14	106.91	110.98	114.3	102.56	106.32	109.47	104.8	105.78	106.83	107.48	106.5	104.97	108.39	101.74	105.84	106.68	106.95	105.98	99.817	104.59	104.58	103.74	112.29	98.858	104.53	107.71	106.02	105.16	101.31	113.69
110.27	107.79	107.07	111.57	106.78	110.48	108.15	107.93	108.34	108.71	113.19	112.55	109.23	105.32	109.08	108.38	106.36	107.37	114.08	115.84	105.78	107.35	101.43	109.38	107.09	110.7	113.65	107.93	105.22	112.1	102.99	104.74	107.68	108.99	108.51	104.04	110.37	110.93	115.03	111.65	107.32	112.15	108.07	106.55	109.34	111.6	106.06	105.59	107.12	104.8
110.24	112.38	112.23	109.47	115.14	106.12	110.51	104.36	104.22	111.5	113.76	105.86	110.79	110.09	104.8	108.12	111.38	109.79	106.72	111.81	116.16	107.17	105.88	112.63	112.09	110.92	113.26	107.91	103.6	106.89	110.24	107.7	104.44	112.75	99.497	105.68	103.39	107.43	109.2	111.47	104.59	111.14	108.63	110.33	102.55	105.84	107.22	107.55	105.58	101.49
105.46	111.06	106.21	106.94	107.71	107.8	111.46	105.59	106.57	109.19	111.02	108.3	112.39	109.02	109.18	111.51	110.87	104.89	106.77	106.7	110.71	107.44	103.87	111.63	109.28	112.12	106.66	102.67	104.12	106.58	109.76	103.65	108.94	103.66	107.55	107.22	105.74	107.6	108.57	106.92	111.88	111.94	106.13	109.21	100.71	105.73	103.9	113.54	113.52	109.69
106.88	107.13	108.58	107.82	106.96	115.56	109.11	106.11	105.59	112.4	112.57	108.93	110.6	110.43	115.74	107.76	107.97	112.38	116.76	102.13	109.49	107.54	109.6	111.28	106.35	111.3	104.39	111.3	112.19	113.11	108.32	117.79	108.56	109.26	105.89	114.49	102.73	110.96	103.7	112	106	109.05	106.22	112.35	110.64	105.04	105.38	106.66	111.81	117.01
109.63	112.17	105.28	101.99	110.54	109.77	100.89	110.3	104.42	102.12	110.58	105.96	108.48	103.98	116.27	107.27	108.99	104.78	107.9	109.34	113.57	110.16	106.29	110.76	111.94	109.64	104.02	108.57	109.95	106.64	109.64	108.86	109.55	105.97	105.47	108.42	113.86	104.22	106.98	110.28	103.63	110.94	105.41	102.32	106.65	113.44	106.46	109.3	99.79	109.21
105.06	106	100.4	107.51	102.28	105.36	101.05	106.47	112.2	112.72	105.28	112.29	104.53	106.73	108.92	106.17	106.12	107.41	105.18	105.75	111.83	108.01	112.51	104.62	105.81	105.28	108.46	105.68	106.35	103.62	110.41	104.12	106.54	109.18	104.72	109.75	103.53	108.66	107.49	105.25	105.62	108.62	104.83	106.55	104.02	105.95	107.97	107.95	104.41	108.45
107.06	102	107.93	111.1	108.39	104.4	106.53	102.84	100.86	104.12	103.82	99.514	108.77	103.66	104.87	108.83	105.4	107.75	98.931	110.15	100.37	106.11	96.547	102.11	106.62	104.89	102.78	105.89	105.72	106.9	106.49	107.27	103.35	103.14	102.36	106.78	103.47	108.37	108.92	111.29	102.84	105.23	114.67	101.05	106.04	110.65	98.315	109.12	103.92	102.16
103.81	102.88	103.94	102.21	108.26	108.2	106.56	102.54	103.12	103.28	111	104.7	108.25	105.76	107.9	102.07	104.1	110.56	106.57	94.95	109.52	107	109.93	104.4	107.21	101.53	110.19	110.22	103.93	110.6	102.46	99.108	105.42	108.13	110.93	104.97	104.1	104.29	98.135	113.73	101.08	104.47	100.56	108.33	100.58	102.77	102.92	104.22	103.75	105.85
110.91	108.7	113.62	103.01	108.51	107.27	108.74	99.358	108.77	103.31	103.37	105.36	111.67	112.48	102.51	109	101.43	106.12	105.48	104.23	110.56	107.32	98.564	103.4	98.236	102.97	108.76	108.58	108.31	103.7	109.22	104.58	110.05	112.61	108.64	109.41	107.36	104.1	109.97	104.95	108.53	108.06	102.66	112.8	104.32	105.31	110.32	104.01	106.03	104.04
98.957	101.36	94.742	101.04	96.813	99.86	99.557	94.968	101.88	96.674	101.74	98.78	97.622	93.812	97.192	101.23	98.943	93.273	92.514	100.81	97.587	96.192	101.01	98.165	95.029	98.742	100.03	101.57	96.943	97.452	102.17	95.428	103.83	98.371	99.284	96.059	95.664	102.78	90.38	98.921	97.102	98.458	101.85	91.047	104.43	93.83	103.59	97.329	102.68	102.85
110.23	107.78	111.56	105.15	108.65	104.68	112.66	106.97	107.63	107.58	114.43	110.38	103.16	111.82	107.52	114.16	105.18	106.07	112.46	110.26	104.51	107.58	109.59	111.04	103.52	108.67	109.17	114.63	110.53	108.32	111.2	107.51	109.64	111.64	105.63	113.53	105.32	100.89	106.32	106.77	100.01	111.34	111.32	101.81	110.14	105.19	110.66	104.94	108.95	112.61
109.82	102.83	104.65	108.01	107.48	105.18	114.83	108.23	111.43	111.8	106.04	107.3	107.39	110.06	108.97	101.21	111.88	107.62	111.73	109.68	108.02	104.37	108.94	102.23	111.08	111.79	105.19	109.76	112.11	107.65	107.06	108.95	110.12	107.68	113.45	102.53	113.98	106.01	112.37	109.64	105.9	108.05	101.53	109.46	110.16	116.25	107.91	113.18	108.59	109.9
111.9	107.07	106.68	101.74	102.85	102.4	107.47	106.24	102.67	107.59	98.886	105.41	104.64	105.31	108.87	103.34	102.51	104.8	108.25	107.73	102.66	99.642	102.01	110.78	103.64	105.03	102.22	104.29	103.46	99.322	105.66	103.9	100.47	101.64	102.06	101.88	103.84	106.17	104.28	103.48	107.9	100.51	102.12	110.76	99.948	107.82	108.56	107.04	109.32	103.7
99.682	108.38	99.079	109.17	100.05	113.87	104.7	105.55	106.03	109.09	106.14	108.87	95.827	105.48	107.39	102.92	105.1	110.6	106.35	103.99	101.89	99.137	109.94	104.74	103.18	106.31	104.23	107.97	116.1	108.76	102.65	110.3	103.74	109.6	104.46	104.43	111.58	109.5	105.13	104.01	99.833	105.3	99.007	112.27	104.86	101.79	102.76	104.95	106.83	106.59
110.93	104.32	106.07	99.862	108.23	106.75	104.96	106.61	105.6	107.24	107.46	111.02	112.39	103.88	103.17	105.69	107.11	105.21	99.469	102.31	102.33	104.39	107.21	115.71	106.68	107.68	107.85	107.17	106.77	104.9	104.5	110.36	102.94	105.7	105.9	108.57	105.96	102.24	109.33	97.983	107.7	105.45	98.331	102.5	109.17	103.58	98.945	100.82	108.5	106.48
106.63	109.01	105.64	102.72	108.22	100.63	103	106.24	103.57	102.62	106.39	107.21	110.89	109.17	109.41	105.52	102.09	108.89	106.9	106.47	110.52	109.44	104.32	108.55	110.86	109.86	107.26	111.54	109.3	106.94	114.97	106.73	113.78	107.62	103.37	107.21	108.33	101.2	107.9	108.16	110.56	104.78	104.56	102.64	109.98	105.62	109.27	110.9	104.69	110.47
105.69	103.41	107.37	97.823	106.54	103.65	99.939	100.21	106.3	104.69	99.598	104.19	110.15	104.52	96.478	106.57	100.66	102.52	103.8	108.49	105.85	106.85	103.62	103.92	98.376	95.556	103.57	106.47	100.55	105.92	95.771	105.61	101.11	104.88	101.29	105.75	102.88	102.27	103.35	102.98	107.69	108.66	102.27	107.09	109.49	96.868	99.818	108.03	100.7	98.616
108.18	105.25	110.54	105.4	103.34	105.97	106.93	107.11	101.74	113.03	108.71	109.31	110.05	103.01	106.75	113.54	105.32	106.86	101.89	102.29	107.29	108	113.24	104.79	107.41	106.48	108.13	111.97	106.52	104.24	106.7	106.54	107.33	105.34	107.33	117.59	109.48	107.29	109.61	110.13	106.31	108.73	97.313	106.91	111.47	101.49	106.38	103.31	108.13	112.36
106.84	113.72	110.32	105.21	105.5	109.54	101.5	107.56	112.79	108.34	105.55	106.18	103.53	105.26	101.04	107.04	105.69	110.17	102.83	106.51	105.13	99.49	105.3	108.85	107.5	109.8	110.59	111.9	107.81	106.26	107.06	112.83	113.09	103.47	103.05	110.75	107.63	113.6	107.05	106.4	107.85	106.78	113.45	104.22	106.11	105.77	110.97	106.97	108.79	113.61
106.39	109.26	109.6	115.9	112.16	115.86	109.3	111.73	111.23	116.87	102.93	113.32	111.59	115.96	110.02	106.8	111.32	110.32	114.14	107.88	108.75	109.73	112.84	104.17	107.19	112.03	110.12	108.04	110.65	112.3	109.56	107.67	114.55	112.08	108.08	110.84	112.68	106.98	113.84	108.29	116.57	111.52	112.29	115.55	110.41	111.1	103.64	107.49	106.21	108.61
109.43	115.98	107.71	112.69	110.23	109.29	114.21	111.38	109.54	108.18	109.68	113.32	104.02	111.57	106.74	106.42	111.83	108.54	108.19	111.71	110.92	107.58	111.66	112.57	110.57	112.13	112.96	117.2	110.31	106.39	113.32	111.13	109.31	109.61	115.82	109.69	109.51	108.55	115.45	108.61	106.66	109.88	109.84	109.15	108.08	107.8	113.56	111.66	104.86	112.19
113.75	108.92	108.47	110.56	105.17	109.63	103.23	112.91	108.65	105.96	104.07	101.45	112.76	110.18	107.95	111.59	106.74	98.6	109.67	106.83	108.85	109.84	108.82	112.98	101.38	113.06	104.54	106.07	111.63	108.98	107.51	106.39	98.126	111.62	110.95	105.94	109.03	103.69	114.26	111.75	106.02	111.89	110.77	106.73	106.73	101.79	103.42	109.1	106.73	113.45
108.02	101.7	101.26	104.38	107.22	107.79	103.37	108.41	99.158	109.2	102.15	105.75	107.29	102.4	105.24	102.92	106.69	103.28	117.66	107.39	106.08	103.34	103.42	108.08	104.77	106.86	103.53	106.41	103.79	107.4	108.62	105.99	105.95	105.91	112.44	107.01	102.65	112.09	100.39	107.29	99.33	109.09	100.9	106.55	108.91	104.24	102.22	101.38	106.5	104.38
100.72	92.86	101.32	94.452	97.051	95.191	102.15	100.61	93.298	96.055	91.757	100.32	97.799	101.48	98.477	101.48	102.24	102	91.741	98.334	96.719	96.878	95.835	99.215	97.495	101.28	95.559	105.13	95.622	99.706	94.816	94.292	94.691	101.96	100.46	96.302	95.506	97.911	94.151	96.787	98.93	98.961	103.29	93.687	99.907	97.48	99.13	97.115	98.558	100.21
111.34	111.74	111.45	110.76	107.03	110.68	108.51	114.25	114.52	107.76	103.2	109.74	111.74	107.83	110.08	114.9	113.6	110.46	111.05	110.18	112.75	115.5	110.36	108.31	111.05	112.31	112.14	106.52	109.83	109.67	111.8	109.76	106.56	115.55	105.88	109.69	114.64	109.39	113.41	117.54	114.03	109.86	105.47	113.57	109.64	108.16	109.79	113.21	110.04	108.91
102.68	108	104.11	102.42	108.89	113.27	105.32	102.96	107.7	107.69	103.67	107.15	107.93	100.7	102.42	100.06	109.57	107.89	102.86	105.86	106.19	103.47	107.57	107.52	109.96	105.93	102.08	103.18	104.35	108.16	108.44	100.38	107.71	110.98	103.14	105.51	110.27	98.733	104.2	104.84	108.71	112.2	104.24	109.92	100.63	107.85	102.39	102.96	104.09	108.43
99.752	95.787	95.638	94.575	100.86	101.08	101.8	99.438	104.21	101.7	99.139	97.096	104.6	101.82	98.39	106.84	97.18	95.297	101.31	107.78	92.673	99.001	101.69	102.53	103.82	96.917	97.51	97.53	98.391	96.306	94.487	95.127	101.38	92.053	91.98	98.898	95.602	93.775	99.547	105.35	100.34	104.67	104.83	98.141	99.759	99.16	101.4	95.843	96.398	100.57
108.63	108.6	112.43	114.78	111.01	105.77	107.29	102.14	110.12	106.56	107.11	105.32	102.78	106.81	110.9	106.84	105.93	105.86	105.41	112.35	108.05	108.9	111.63	108.03	109.46	108.84	101.87	110.34	103.95	109.75	109.69	106.35	106.32	102.29	108.83	114.85	105.4	109.75	108.92	103.71	112.8	106.14	106.66	109.17	103.24	103.88	107.32	105.9	111.3	112.57
109.18	108.35	105.96	111.43	112.04	100.17	107.45	107.66	110.84	110.63	106.05	110.42	113.03	109.39	112.9	105.68	110.24	108	107.34	107.81	112.32	109.73	110.13	107.71	110.58	102.15	109.19	108.92	108.64	112.79	107.18	114.59	107.6	111.7	104.41	109.53	107.77	103.93	103.32	107.12	110	106.18	111.16	111.53	108.18	104.36	110.3	104.36	116.44	107.49
97.997	93.766	104.24	95.729	98.225	100.51	98.526	112.57	104.27	99.899	101.02	97.954	97.674	99.852	98.818	97.94	101.9	100.39	96.686	98.537	103.87	100.92	107.01	98.834	101.17	101.22	94.587	95.067	102.53	97.143	90.509	99.489	98.926	105.06	96.039	92.05	101.33	91.856	98.302	98.999	95.637	96.951	99.453	93.557	102.56	92.048	105.85	98.55	100.27	99.781
105.84	107.32	107.83	109.11	111.71	107.92	105.23	108.31	109.79	112.49	107.62	104.93	108.52	109.49	105.27	102.34	106.57	111.19	106.25	107.42	106.31	103.34	112.21	111.35	107.28	108.58	108.81	109.05	101.82	112.04	112.66	112.64	111.69	107.23	109.44	109.59	111.66	106	108.85	108.38	108.77	105.67	106.5	109.6	109.38	113.55	108.24	103.93	109.4	105.14
103.61	106.77	107.29	105.41	96.461	102.33	103.18	101.66	105.23	102.15	110.94	102.69	104.67	110.56	104.97	108.5	104.48	103.7	110.51	103.17	107.13	113.43	101.8	109.58	106.48	110.33	105.42	112.73	106.13	104.71	97.776	107.4	100.73	101.34	103.67	103.31	106.13	106.47	108.17	108.31	100.85	97.741	102.83	110.06	102.26	107.11	104.31	110.31	110.4	109.35
90.793	98.617	100.33	95.228	101.66	101.03	98.214	95.298	101.42	92.589	102.27	95.863	95.509	102.67	107.16	99.066	94.927	102.48	99.82	102.76	95.214	97.53	100.66	100.75	97.424	99.646	97.772	98.722	97.014	96.157	97.097	99.663	100.71	102.54	100.13	95.42	96.127	99.398	94.612	96.689	95.652	100.56	100.18	102.24	103.32	92.455	104.21	96.041	96.588	99.506
101.25	106.79	102.94	105.56	107.4	103.96	103.79	102.94	106.56	99.504	97.785	108.74	106.84	114.36	103.62	105.74	105.57	107.81	104.8	112.65	108.16	93.916	113.47	108.01	104.66	108.28	102.83	100.25	107.45	106.52	100.74	100.88	104.9	114.75	102.75	97.685	103.38	102.01	110.78	101.83	106.81	102.46	117.07	106.58	102.37	102.64	109.54	108.88	100.57	102.02
98.248	102.36	101.72	99.278	104.17	99.285	101.69	99.432	101.94	100.43	97.888	100.01	92.94	96.918	101.69	95.743	105.65	98.831	99.692	98.966	104.68	103.97	93.98	99.358	100.72	95	100.94	97.002	100	98.879	104.12	101.96	102.01	95.986	103.12	96.387	100.83	98.839	102.41	101.51	102.99	103	99.787	106.28	97.987	96.274	97.948	103.31	103.46	98.129
106.2	115.15	113.16	108.51	106.45	105.53	108.91	101.58	101.99	110.8	109.71	105.46	105.17	101.01	102.69	104.93	103.16	103.81	106.43	110.76	105.91	104.13	106.71	104.85	111.88	102.18	103.3	110.18	107.33	111.52	110.47	108.13	110.27	104.22	110.4	105.87	111.5	112.77	101.14	105.4	105.62	115.62	102.81	107.45	108.38	105.55	105.48	108.51	116.47	108.43
96.423	98.369	100.04	92.085	100.09	98.822	102.99	98.611	100.79	100.3	99.992	92.832	98.606	99.739	98.336	93.877	99.95	103.45	102.08	101.01	102.11	92.496	101.36	96.933	94.922	105.57	99.636	103.35	96.305	102.49	97.454	100.25	98.097	94.735	98.19	102.41	98.355	101.02	95.076	102.94	99.36	99.02	101.77	95.585	98.54	96.564	96.154	96.98	95.901	96.028
102.68	102.94	107.56	105.55	101.95	108.12	105.3	107.94	98.183	105.93	108.25	105.58	103.24	107.95	104.46	108.33	108.09	106.17	106.23	108.24	108.83	106.86	100.12	99.203	105.05	109.97	107.49	105.4	103.3	106.68	107.92	105.08	107.58	106.04	106.31	110.49	105.15	108.2	105.91	105.45	102.97	104.56	106.13	102.02	103.06	105.11	104.58	109.8	106.73	108.68
99.117	105.23	95.135	105.66	106.05	111.11	100.43	106.38	101.77	107.13	101.29	102.59	103.59	102.25	108.92	105.84	103.12	103.32	105.98	106.05	109.28	105.27	102.54	112.15	102.77	107.47	104.13	104.22	104.55	102.05	107.75	101.8	108.82	107.64	103.37	104.36	99.158	106.93	108.59	102.81	106.64	104.11	103.54	109.98	104.34	106.9	107.99	104.15	108.02	110.08
103.01	104.38	93.827	97.33	97.698	94.35	103.38	98.655	94.761	98.226	100.06	101.78	88.791	103.82	99.278	103.02	95.154	94.357	101.76	100.35	107.69	93.333	103.68	101.24	96.093	102.65	91.458	99.905	97.124	97.103	102.38	97.864	100.36	94.846	95.494	102.51	97.786	103.17	102.44	94.361	92.541	100.41	97.084	97.699	96.794	91.618	101.84	98.53	93.014	102.48
107.13	102.61	110.13	100.17	107.84	107.38	103.34	107.55	103.12	112.04	108.01	104.62	116.04	109.03	103.76	108.89	100.63	108.27	108.15	106.79	109.04	103.47	105.94	108.51	109.01	103.81	109.69	103.38	108.74	100.13	113.5	109.15	113.11	101.75	106.25	104.8	104.1	106.73	104.94	96.998	104.32	105.91	109.88	105.92	107.33	105	107.01	103.32	108.9	110.11
107.62	105.11	107.01	103.98	111.82	107.77	105.15	104.39	97.596	100.46	104.45	111.46	107.04	106.2	106.62	108.34	108.22	104.36	107.7	113.7	109.49	107.72	109.31	112.78	106.43	107.88	106.7	107.17	111.78	110.27	101.17	106.81	104.55	116.7	105.19	104.31	99.56	110.2	100.65	104.94	102.86	105.66	108.86	108.53	102.26	108.78	107.36	107.85	112.32	109.37
106.68	107.88	105.31	114.22	101.68	108.46	111.66	104.03	114.3	106.41	106.98	105.26	107.64	108.28	104.25	97.888	112.5	113.9	104.29	109.23	102.04	113.53	108.68	104.34	103.03	103.55	110.4	101.78	104.05	108.45	104.47	102.31	104.08	102.89	108.45	102.78	105.09	104.97	111.44	99.505	102.02	110.53	105.6	114.83	106.31	98.35	107.56	104.68	106.97	106.64
111.3	103.98	108.7	108.49	108.74	112.51	115.76	105.02	108.06	101.65	107.21	108.66	109.5	107.99	111.15	108.66	103.3	99.727	110.49	107.95	104.79	105.33	109.17	111.11	102.51	108.9	105.2	104.25	111.42	109.56	99.051	106.91	107.39	106.96	113.26	111.43	107.7	106.8	107.77	113.19	106.79	108.7	107.64	100.3	108.03	108.26	110.81	109.35	106.53	109.67
108.99	100.31	105.71	110.23	109.47	100.95	106.64	98.521	111	110.55	102.67	102.39	107.52	109.99	101.45	105.67	106.42	104.54	103.87	104.19	109.91	101.82	110.37	104.83	109.77	104.34	105.95	99.225	107.34	105.09	104.41	107.87	109.84	108.71	102.55	102.59	103.58	108.97	104.91	105	106.08	105.78	108.38	105.04	109.2	106.47	107.24	104.02	109.91	108.95
103.28	98.769	98.976	103.29	107.8	101.91	102.94	92.424	105.67	100.33	106.39	98.897	108.18	104.35	104.06	100.99	106.19	107.01	95.811	101.45	105.45	106.12	100.36	107.66	108.22	99.55	95.277	99.954	102.48	99.694	104.64	104.51	105.06	109.6	99.544	106.37	97.911	101.08	98.758	100.99	102.99	105.28	103.65	104.97	101.62	103.65	108.02	106.48	99.966	100.56
97.462	103.45	99.574	102.97	99.374	104.94	105.79	99.378	101	96.956	99.075	105.18	97.463	102.41	93.38	100.57	105.45	110.45	103	103.74	104.35	103.29	101.26	108.86	98.266	99.693	102.88	99.342	98.345	98.463	92.53	100.68	102.91	101.18	102.08	103.3	97.427	106.09	98.036	98.5	99.776	105.83	99.45	96.643	97.656	104.3	95.531	103.58	96.527	105.72
102.71	100.35	101.06	101.65	104.93	106.76	99.41	98.568	101.73	96.863	103.48	103.13	99.214	99.024	99.837	99.493	98.91	102.46	100.51	106.02	101.91	99.905	100.78	102.23	100.35	112.12	102.82	98.383	100.54	104.8	103.72	98.282	108.99	98.837	97.765	100.63	101.17	103.87	97.973	102.63	103.53	105.51	95.109	99.387	105.64	102.59	108.36	99.201	104.69	102.1
107.41	104.21	103.67	111.62	104.52	111.38	110.51	104.74	106.05	109.05	111	103.96	106.9	106.65	103.83	106.32	103.38	98.999	104.67	102.71	106.93	105.8	105.04	105.93	107.62	104.67	110.04	106.11	111.13	109.59	107.19	107.95	110.86	106.52	107.43	105.64	99.492	102.63	100.13	109.78	114.24	108.18	105.68	102.7	109.42	105.64	110.29	105.96	103.92	106.28
108.25	107.22	109.92	110.54	114.39	111.84	111.9	113.74	101.21	103.11	113.95	111.73	111.2	103.11	106.19	100.68	113.2	108.69	111.97	102.29	109.04	113.19	112.35	108.74	114.77	111.13	107.32	104.31	106.24	101.48	109.29	104.28	108.89	106.06	100.49	112.4	109.78	102.78	109.86	105.4	105.84	113.52	114.48	109.67	113.53	115.38	114.71	104.61	115.72	108.36
96.668	102.62	92.546	97.846	97.548	98.026	106.58	102.02	105.83	103.81	100.25	100.31	96.864	100.25	101.04	96.061	98.405	93.674	102.12	96.003	98.188	101.04	99.123	102.91	103.03	103.69	98.947	99.705	101.38	88.893	93.475	99.157	101.43	103.37	98.588	95.425	99.382	101.35	103.3	103.26	98.954	94.209	101.51	101.04	94.481	105.04	98.271	97.761	99.23	103.61
94.616	102.65	96.651	100.34	88.668	97.671	98.882	95.299	95.57	107.07	102.85	89.201	99.221	96.768	94.378	98.132	93.692	104	101.64	105.99	91.168	98.999	101.15	98.151	98.653	94.943	100.47	95.215	99.08	97.06	96.28	95.557	91.322	103.06	103.05	104.43	97.839	96.652	95.971	105.74	91.434	95.767	102.93	98.356	100.74	97.64	97.183	96.211	98.872	93.924
103.09	105.2	110.24	107.27	104.5	103.36	108.84	106.67	108.96	101.85	103.22	105.99	99.851	103.4	110.61	106.94	106.09	100.11	107.12	103.13	105.73	102.21	109.52	104.67	107.52	107.28	106.01	106.74	110.44	106.64	99.455	103.18	105.29	110.71	111.3	107.62	111.66	105.83	104.48	104.25	107.54	109.85	108.7	103.47	104.88	108.38	97.435	101.38	111.13	108.25
109.29	105.88	103.98	106.67	109.06	110.13	108	109.05	103.25	103.26	108.76	104.61	100.99	105.28	105.66	105.87	105.79	109.9	102.86	110.86	107.09	104.86	107.48	103.38	106.02	108.6	111.04	112.6	106.72	107.25	106.72	108.57	105.95	105.37	110.78	108.01	103.91	103.14	105.19	99.724	106.71	107.93	107.93	102.86	110.13	106.41	100.45	106.63	110.8	105.68
104.91	108.41	105.08	103.55	102	98.901	107.64	99.668	100.47	106.18	105.04	111.85	103.98	98.772	107.14	107.82	100.66	107.92	110.47	107.48	97.874	99.743	106.03	102.56	103.22	100.46	103.46	101.72	108.07	100.54	101.25	104.39	100.94	103.24	110.94	105.85	107.02	98.299	111.13	103.83	99.765	98.042	103.7	95.627	110.24	102.35	104.71	102.4	101.91	101.01
114.41	102.39	105.41	105.37	109.62	112.38	106.91	110.72	107	107.52	105.06	110.9	105.08	108.24	104.35	102.75	104.42	113.24	108.95	100.77	109.53	112.09	105.15	108.29	106.97	108.7	104.87	109.14	112.95	106.89	105.46	109.56	114.03	108.32	111.43	109.99	111.63	111.42	105.46	102.16	110.7	111.56	103.62	108.65	98.55	102.26	108.84	105.32	110.41	110.93
111.34	102.41	106.43	114.57	104.88	106.19	105.78	109.3	113.16	104.35	110.72	102.8	109.53	107.38	108.42	103.9	110.3	111.74	108.51	111.73	101.1	113.84	104.87	108.44	111.08	106.37	105.63	107.17	106.64	105.98	103.92	104.82	106.16	104.81	106.02	104.37	112.33	100.71	106.61	109.94	105.73	108.31	116.69	105.69	103.73	104.32	105.24	102.98	113.57	110.02
109.61	108.06	101.08	105.1	109.76	111.46	114.97	106.71	108.37	105.83	106	102.93	103.75	106.05	107.9	106.27	110.28	112.21	106.55	108.02	101.78	109.77	113.16	103.65	106.25	112.52	113.91	106	109.12	112.03	107.67	104.65	107.13	106.75	109.64	106.74	107.89	106.66	105.25	113.87	113.26	108.96	106.64	110.62	110.29	109.38	109.27	106.27	104.9	110.14
109.29	101.84	105.91	114.27	108.18	106.3	100.03	104.64	100.76	110.66	108.44	108.09	109.02	106.25	108.89	108.07	107.51	105.94	106.15	110.07	105.75	107.08	104.58	106.33	109.19	111.99	108.39	107.1	110.73	107.16	101.53	105.13	101.07	111.61	105.79	105.18	109.83	102.47	104.15	100.21	108.65	104.73	102.01	109.32	104.86	105.41	106.88	105.22	102.33	104.95
112.76	115.32	109.81	108.09	106.74	106.11	108.45	112.09	109.53	108.3	109.61	111.65	108.23	108.45	113.53	110.4	111.99	109.23	106.79	103.75	107.77	111.1	112.61	108.45	114.03	110.64	110.11	110.76	104.56	105.45	107.05	109.93	107.81	106.87	113.01	111.87	107.4	111.58	105.3	101.78	109.5	109.29	108.31	105.05	110.74	106.3	107.92	107.43	111.18	116.47
109.7	112.8	112.27	110.19	114.64	111.74	106.57	113.73	104.67	111.16	106.41	106.48	112.57	105.5	107.95	111.23	110.34	109.69	112.55	105.44	107.03	112.97	107.28	101.46	109.17	113.92	109.16	109.02	110.41	111.96	111.85	114.92	104.91	108.17	105.65	102.81	114.36	104.34	108.41	110.82	112.48	110.21	112.58	113.61	112.17	103.54	105.12	110.02	117.04	109.18
93.574	101.12	96.479	95.577	102.34	97.374	102.26	92.27	99.777	102.56	104.19	99.376	95.929	99.309	100.25	91.94	95.954	94.787	97.062	96.591	99.881	105.93	97.306	101.89	96.477	96.859	101.41	89.683	98.745	98.554	102.58	99.088	98.139	92.971	94.694	95.888	92.352	99.434	98.438	96.662	100.6	97.962	93.005	101.9	105.17	98.483	98.425	97.211	98.327	100.81
104.71	102.7	105.34	106.78	102.56	106.4	112.6	107.13	105.71	102.16	112.42	111.16	105	102.62	105.25	102.41	104.66	105.67	105.67	109.27	102.12	102.17	105.49	104.02	106.91	105.67	104.95	114.47	110.08	103.03	110.95	106.93	105.76	101.78	98.868	111.19	112.53	107.92	103.03	105.85	100.55	103.72	99.766	102.97	107.08	106.09	104.42	104.62	97.265	107.76
107.12	106.54	109.14	106.03	105.97	103.18	107.22	104.67	108.27	112.5	107.06	114.75	109.11	110.79	108.76	107.83	109.28	111.36	110.77	103.31	112.68	108.22	105.94	110.05	107.55	106.17	110.38	109.14	113	110.79	112.9	107.72	115.15	110.04	102.78	107.42	106.7	111.51	109.22	111.04	112.86	109.75	103.76	109.61	106.14	112.73	100.78	112.46	114.97	107.36
112.78	108.07	106.21	106.63	113.54	108.89	107.78	106.78	114.14	105.51	109.97	107.29	110.6	106.13	107.95	108.65	108.58	107.7	105.91	112.59	106.59	112.64	104.33	109.18	105.77	111.49	114.92	103.74	107.82	108.59	102.77	113.57	106.6	108.17	109.57	107.41	107.95	105.83	108.35	108.19	109.82	105.84	112.98	112.3	110.07	100.97	101.12	106.57	102.17	102.41
98.554	104.38	101.79	101.42	100.52	96.753	100.77	103.02	102.18	101.06	101.35	102.62	97.93	104.16	102.87	94.25	101.18	99.593	107.2	102.03	91.662	96.132	100.83	103.27	94.907	99.642	99.579	95.852	103.63	94.214	101.06	100.56	103.27	105.92	93.29	102.98	96.694	102.14	107.6	101	98.441	97.92	99.02	99.361	102.38	96.429	102.38	104.6	103.27	104.96
110.05	102.5	109.89	111.93	105.17	102.15	111.23	109.93	110.74	112.56	107.19	113.94	110.04	108.34	107.4	114.48	107.01	110.75	115.44	102.28	114.75	102.86	108.29	106.94	109.76	106.79	107.47	108.45	103.14	108.26	101.13	109.95	108.06	104.15	114.52	101.68	102.59	112.37	111.13	101.43	111.04	114.64	105.45	102.69	107.64	114.93	107.99	104.49	103.96	108.56
96.513	96.47	96.752	98.237	96.987	96.68	96.567	98.905	96.19	99.702	97.513	93.687	93.001	100.55	97.788	96.168	100	99.845	99.274	97.152	95.523	100.37	101.75	103.36	100.28	103.91	99.498	94.712	101.96	102.2	99.456	99.637	101.59	96.212	105.26	103.98	98.742	100.9	103.72	98.184	97.328	94.658	107.52	99.22	94.919	97.37	96.612	94.745	94.062	98.921
102.07	93.983	98.068	97.449	105.49	98.72	94.635	93.158	97.077	98.896	98.957	97.229	94.667	100.74	100.3	100.47	96.819	98.046	98.377	101.52	98.508	98.008	96.478	101.12	103.64	93.779	99.169	102.33	98.966	94.309	91.142	102.97	99.224	94.537	99.131	101.34	99.651	99.804	98.967	97.424	94.816	93.296	102.58	97.696	103.53	97.912	101.96	102.75	101.68	99.337
107.72	102.97	105.38	107.33	108.44	101.67	107.83	103.71	111.33	102.16	104.18	106.09	104.65	113.44	106.9	104.6	98.828	104.6	105.34	105.88	108.2	109.37	100.69	109.41	110.43	107.39	113.79	109.26	106.87	107.35	103.3	108.53	103.51	115.89	110.34	102.63	105.48	105.01	107.96	112.79	102.45	111.89	105.03	111.1	107.28	103.74	111.19	109.37	107.28	107.66
108.3	110.34	110.91	109.99	106.7	110.17	103.72	111.05	108.65	108.78	108.26	106.28	106.12	108.75	110.08	111.19	109.57	112.25	110.37	103.66	110.02	108.76	112.98	106.91	111.68	108.34	110.47	109.85	114.96	114.04	114.09	110.77	113.42	113.33	111.71	110.91	109.19	108.23	108.63	108.82	110.02	105.77	111.04	113.2	110.02	113.11	107.88	109.86	105.78	109.11
102.34	102.84	101.69	105.3	107	106.52	100.01	105.31	99.582	100.78	107.11	99.329	103.47	100.67	103.84	95.529	101.16	95.757	98.188	96.695	100.24	103.11	100.73	99.936	102.86	100.65	103.31	95.556	102.19	97.167	98.235	99.54	96.142	103.69	105.1	104.51	93.52	99.898	102.08	105.74	102.06	104.27	95.906	102.05	93.636	101.88	99.467	101.91	105.31	103.32
112.74	107.35	111.7	108.12	106.6	113.14	113.78	103.31	104.54	112.5	105.36	116.42	101.74	112.09	113.83	113.44	114.7	102.75	109.97	114.23	107.87	106.85	107.57	111.48	102.19	113.25	111.37	108.54	112.97	111.25	107.92	109.89	109.45	111.54	104.57	111.6	102.23	105.6	104.04	104.02	107.5	105.44	118.43	107.22	114.41	108.62	115.46	112.67	111.86	110.11
108.53	108.22	106.33	105.93	109.69	107.57	101.54	111.35	109.64	110.3	107.36	113.58	109.39	104.21	108.88	112.53	107.7	105.27	107.3	110.74	105.77	101.35	108.62	107.42	111.52	108.71	108.13	107.56	112.16	107.83	110.97	107.17	107.4	112.47	109.76	106.81	109.38	103.3	112.97	108.23	104.24	114.14	106.74	104.96	110.31	107.97	106.78	110.3	116.52	109.41
104.04	107.88	103.46	104.83	102.53	104.43	108.29	109.37	105.34	107.52	104.75	107.24	109.92	106.52	101.42	105.92	104.65	101.51	103.81	109.56	106.06	108.59	100.67	104.35	108.23	110.67	94.554	106.15	109.3	102.82	101.72	106.36	106.09	105.28	110.11	106.45	102.21	103.52	102.86	105.72	104.88	107.8	98.833	105.05	105.54	107.91	104.28	107.22	103.44	104.27
111.69	110.32	111.32	107.15	107.7	109.31	108.19	111.65	109.38	110.01	108.01	108.97	117.44	105.57	108.87	105.19	101.99	107.71	101.8	108.33	111.69	107.74	104.35	112.59	110.79	107.65	109.12	113.32	105.04	110.22	104.01	103.41	102.17	108.09	111.02	110.74	114.21	103.96	112.23	108.95	107.69	106.92	109.4	103.58	109.9	104.43	113.09	108.08	112.01	113.2
101.07	101.78	113.42	105.85	105.67	104.71	98.912	94.662	102.9	104.14	97.815	96.19	104.21	104.28	108.08	96.076	100.35	98.487	107.14	99.615	97.663	98.096	102.27	98.606	100.82	106.38	97.143	95.006	105.1	106.5	101.94	97.591	107.91	96.322	99.294	99.641	104.28	96.583	103.94	100.77	97.644	97.688	102.35	102.73	107.72	100.98	101.68	106.09	107.64	100.18
108.4	104.53	111.14	98.795	101.79	108.3	106.79	102.35	102.66	103.41	106.6	114.08	107.24	109.48	103.22	109.13	109.97	104.69	106.86	107.69	103.06	105.85	112.66	108.93	104.69	106.23	105.32	106.39	107.9	110.03	103.69	101.25	110.42	108.37	110.77	101.71	106.94	99.692	101.72	109.32	107.56	108.74	108.45	98.11	102.49	101.06	110.55	104.43	106.05	104
100.38	97.207	100.92	102.04	102.85	95.01	103.5	107.07	102.73	101.41	101.65	105.93	97.629	99.635	92.569	96.318	94.58	101.63	96.191	97.772	98.083	93.851	97.699	97.891	99.253	95.796	100.71	94.905	97.752	94.707	99.264	93.84	102.3	102.36	101.6	100.04	99.969	97.27	99.321	96.692	99.097	96.102	99.868	99.759	96.115	97.902	102.75	95.978	94.972	101.85
103.68	98.418	107.74	107.51	109.69	104.82	106.72	104.3	115.64	106.7	109.62	117.54	110.1	109.41	113.97	110.38	98.02	109.82	106.04	114.17	105.84	108.83	109.35	112.81	113.74	109.58	105.94	106.68	108.02	107.37	107.5	107.44	108.33	109.41	113.9	109	113.09	105.23	110.74	113.24	106.48	100.97	108.2	104.55	110.37	106.85	109.13	102.64	106.09	106.71
105.75	107.1	101.48	111.68	102.76	103.5	102.49	106.27	109.6	98.896	105.02	104.9	103.25	102.55	107.24	106.9	113.19	100.35	102.4	108.24	105.8	108.34	106.86	107.25	105.53	112.05	105.49	98.656	98.755	103.46	108.81	110	104.99	99.791	105.67	99.857	112.24	109.16	110.09	106.46	103.55	107.86	111.06	101.59	104.27	98.058	109.73	112.38	106.53	105.99
109.42	105.39	108.26	108.39	103.71	103.83	106.41	108.51	105.71	101.81	103.75	108.17	101.23	110.55	109.65	95.493	109.33	101.29	101.23	104.9	105.66	103.54	106.47	101.76	111.47	106.52	106.26	100.13	104.31	108.25	104.54	103.56	104.93	100.9	108.44	106.7	106.12	105.98	105.88	107.99	103.62	102.26	105.3	113.97	104.25	108.99	102	105.87	106.41	103.08
103.81	109.99	109.06	116.48	104.52	101.16	112.78	106.36	111.18	108.51	105.91	105.38	114.02	104.47	109.93	99.657	106.49	113.15	114.26	109.11	106.53	106.27	108.74	105.53	108.49	105.19	108.54	104.06	108.82	105.46	106.24	113.19	109.71	109.76	110.73	105.24	110.96	105.2	106.14	111.57	110.32	103.12	100.5	110.49	107.45	109.06	106.3	104.3	114.98	108.6
97.163	96.249	97.997	98.815	95.992	111.03	97.806	108.46	93.289	96.456	96.445	91.856	98.822	99.654	98.955	98.433	97.51	93.671	91.028	99.7	101.2	99.551	95.72	105.77	104.01	103.18	96.982	99.433	94.013	98.411	96.551	99.547	92.408	101.88	95.765	97.429	100.52	102.4	93.463	104.73	97.852	97.784	95.485	99.692	98.299	94.883	96.502	102.53	98.547	84.88
92.994	105.06	103.48	98.575	100.15	95.67	94.952	106.68	97.649	104.37	97.621	98.514	96.49	102.49	95.721	107.03	101.15	101.63	97.076	98.359	100.6	102.95	98.883	99.514	103.65	96.155	97.114	102.09	100.58	102.44	98.881	101.5	100.86	95.669	99.897	100.33	102.04	98.935	94.447	104.77	99.045	102.54	106.64	97.824	98.197	97.138	102.1	95.002	99.866	99.934
108.69	114.05	111.94	113.65	112.83	106	106.35	112.82	109.32	111.77	110.92	111.86	108.73	103.61	109.83	106.81	102.93	104.6	110.2	105.15	107.13	110.02	106.2	112.24	110.08	110.86	109.98	112.54	110.63	112.88	107.26	105.87	110.33	105.94	115.35	101.3	113.45	108.36	107.48	110.17	102.69	107.22	112.04	107.14	112.18	107.72	111.61	107.89	105.55	115.45
109.28	111.38	105.14	114	106.5	110.43	107.86	108.61	105.43	113.4	109.49	113.48	109.44	106.07	107.86	109.42	109.13	107.28	115.8	105.09	110.34	111.33	112.65	110.15	107.64	112.72	106.46	108.65	103.31	108.94	103.14	106.89	105	112.59	112.77	104.39	109.13	109.05	114.97	101.73	110.89	112.98	107.74	113.4	111.89	109.09	110.1	105.13	104.88	107.55
109.15	109.46	99.014	107.77	109.68	103.42	107.1	113.8	103.02	101.76	105.24	103.58	110.95	112.89	106.08	102.66	98.114	102.72	108.37	109.82	104.22	101.08	105.44	111.62	109.58	115.58	111.13	103.55	109.66	105.77	108.6	107.27	110.47	107.4	106.27	108.28	108.78	105.35	107.16	108.27	113.97	105.85	114.61	107.8	104.88	109.27	107.85	108.05	106.35	107.2
113.18	108.47	109.46	113.88	112.71	117.81	113.48	108	119.64	119.24	115.99	108.17	105.02	112.48	102.97	107.54	107.18	108.62	110.25	111.67	110.33	116.99	113.32	112.46	109.76	110.81	109.32	111.24	108.57	108.94	110.71	109.07	110.38	105.97	114.03	109.01	112.94	111.04	105.96	115.32	115.46	105.5	110.49	110.16	103.53	110.05	111.28	109.6	106.78	112.92
106.52	110.58	106.2	110.76	105.34	108.69	110.8	106.48	105.41	109.61	107.31	107.78	108.79	107.21	102.59	111.04	108.77	110.94	110.63	105.59	114.81	102.98	108.08	107.76	106.66	105.87	102.67	107.29	109.96	111.88	104.49	114.39	106.44	109.46	110.11	104.68	104.6	105.19	99.2	113.92	106.5	112.35	108.07	104.16	111.66	108.65	110.52	103.36	105.92	107.08
113.92	101.83	112.71	112.82	106.18	104.28	108.99	108.9	102.79	106.46	111.01	104.72	108.23	104.66	106.44	107.7	110.26	106.86	107.4	103.64	105.32	108.85	111.63	107	106.65	114.37	111.38	108.95	106.02	112.22	111.35	114.44	109.75	106.92	107.64	111.22	113.26	110.15	109.81	107.81	106.33	102.8	111.21	109.46	109.05	107.81	117.09	109.87	110.47	108.32
106.79	110.63	103.01	104	109.87	107.26	110.22	101.21	109.23	108.05	110.04	105.79	109.96	110.66	106.98	107.37	109.01	105.42	106.93	105.3	109.06	112.68	105.29	107.56	105.87	99.866	109.21	106.13	107.3	112.73	109.62	114.01	111.22	107.66	106.43	107.48	108.83	111.67	108.28	107.95	100.67	105.56	103.28	107.87	112.35	107.93	108.32	106.57	108.76	106.75
105.28	111.57	107.09	112.31	103.4	108.07	107.72	106.21	105.99	111.14	109.33	107.91	105.53	106.1	114.32	113.5	114.42	105.21	108.41	111.15	110.19	107.24	104.22	102.97	108.32	111.73	102.17	106.6	110.75	114.6	105.45	109.47	109.25	113.41	112.1	110.07	108.95	110.23	102.44	103.98	113.7	110.39	111.53	107.41	105.82	105.02	109.53	105.68	106.3	107.93
100.4	103.04	101.54	106.3	106.77	107.11	103.48	104.4	101.65	98.261	109.43	102.08	107.11	110.7	111.85	98.559	104.74	96.402	105.95	103.58	102.02	107.42	107.27	103.26	107.76	109.01	108.11	108.67	106.14	105.87	104.72	103.98	101.94	108.23	106.27	103.24	103.27	104.36	106.69	107.03	110.08	109.6	102.4	102.16	107.89	102.3	106.17	100.74	97.025	107.48
104.36	98.382	113.96	104.42	105.78	103.85	102.26	107.84	102.45	105.56	108.72	110.74	100.28	105.43	108.82	101.52	109.69	104.94	112.04	104.49	108.26	107.65	105.31	106.35	104.59	103.18	109.15	111.24	115.99	106.76	106.18	106.04	107.52	108.81	109.63	108.01	101.31	105.07	107.03	101.28	111.24	105.1	104.15	109.48	102.74	104.64	97.555	103.91	110.48	102.67
100.39	96.115	102.45	103.53	98.596	108.1	100.69	99.451	100.14	101.8	98.573	101.65	104.91	104.82	102.11	105.63	101.84	100.13	105.64	100.06	102.18	94.407	98.413	101.34	99.858	98.395	102.76	102.03	101.85	97.898	104.91	104.57	99.65	106.4	101.11	109.01	102.78	105.45	105.88	105.06	104.8	96.655	107.11	106.11	101.58	100.47	101.91	91.602	109.4	99.745
105.39	101.38	113.76	107.62	101.4	104.47	100.43	108.76	99.848	113.59	112.62	102.7	106.69	108.39	110.65	105.57	106.59	108.5	109.48	106.13	118.28	106.95	105	101.2	104.86	115.55	99.067	104.84	106.29	106.27	110.7	99.447	98.363	105.79	104.86	107.12	103.03	105.04	108.26	102.77	105.3	110.01	99.448	104.6	105.25	100.74	106.08	105.12	100.43	107.99
99.237	98.971	95.333	106.12	92.944	103.4	97.518	96.472	98.574	91.019	98.251	99.254	104.74	91.644	89.228	104.28	105.58	99.136	100.84	98.853	96.032	94.205	96.409	100.39	91.796	96.702	101.4	105.75	96.869	96.216	96.216	96.569	102.34	95.45	97.531	98.759	98.936	102.02	96.371	99.812	97.374	103.11	101	97.603	96.508	97.17	97.98	93.422	102.83	95.355
107.81	106.42	102.01	110.94	110.75	107.48	99.731	96.587	104.63	109.7	107.96	103.53	103.45	106.2	110.25	106.91	104.69	107.3	101	105.98	107.87	113.19	105.81	110.02	111.3	107.43	111.72	104.9	103.31	102.52	101.12	104.37	113.55	108.95	116.14	112.37	105.8	104.91	102.48	107.27	108.93	111.36	103.68	105.91	103.45	99.193	109.6	101.63	104.19	106.6
107.12	107.9	104.78	109.8	107.77	105.07	104.28	109.17	104.47	102.03	109.7	109.22	106.38	108.87	107.95	99.916	104.82	106.74	111.49	110.94	105.37	111.04	107.59	105.47	106.92	103.64	105.23	107.8	109.59	98.735	103.7	106.09	102.5	100.42	108.28	99.601	102.56	113.62	101.34	105.2	113.97	103.64	105.02	110	105.62	101.07	108.74	114.59	105.33	102.06
103.69	99.642	101.56	100.41	97.831	104.79	98.606	96.936	101.7	98.375	102.16	97.907	104.02	100.45	103.7	101.94	95.627	103.19	99.704	101.06	107.82	99.848	102.36	98.433	99.604	94.542	103.34	101.61	95.683	98.199	101.12	103.97	98.158	98.119	99.935	101.52	100.58	100.98	100.65	101.88	103.85	96.423	105.42	99.901	107.58	97.794	95.507	99.553	97.242	96.018
101.61	102.66	101.22	107.9	103.39	97.989	102.3	103.9	103.25	101.91	111.1	102.4	110.89	99.144	107.5	108.79	106.36	105.39	105.97	104.63	107.69	104.47	109.23	104.05	102.18	102.08	104.97	105.69	105.35	106.94	113.78	105.2	112.16	104.76	102.79	101.43	108.85	110.19	101.92	105.51	106.88	105.37	110.63	102.83	103.82	107.23	107.49	108.82	106.68	108.27
99.939	97.527	100.68	103.4	102.06	101.75	94.583	95.993	101.79	96.43	103.98	101.04	100.45	102.53	105.76	101.53	99.34	101.47	97.87	100.13	101.93	99.981	104.21	104.1	104.22	95.487	99.807	91.7	105.63	99.133	98.391	105	106.93	104.93	100.16	103.22	104.74	95.782	100.32	100.27	100.51	96.482	104.62	103.69	103.9	98.539	98.18	96.866	96.62	103.13
107.08	105.13	114.51	112.09	115.33	110.53	108.34	112.5	112.17	118.73	109.39	115.05	112.32	112.6	114.17	104.27	108.7	109.11	113.82	106.59	111.02	110.31	109.73	110.84	107.64	116.89	111.18	107.91	121.39	114.24	110.13	111.02	107.93	110.97	113.53	110.41	105.15	112.19	114.1	107.12	112.99	114.34	112.07	104.34	108.05	111.06	114.65	117.26	110.14	108.48
100.13	103.64	102.55	106.7	101.39	110.91	105.63	109.11	107.87	105.03	106.98	106.04	105.31	105.97	100.71	109.51	108.99	100.37	108.65	102.05	103.64	101.79	103.32	102.17	101.39	100.74	104.7	95.772	104.47	104.32	101.97	107.63	105.54	108.11	104.61	103.5	104.2	102.29	108.28	103.11	101.69	104.44	108.84	104.93	101.91	107.9	100.66	103.38	105.82	109.73
100.1	106.03	106.8	112.88	108.16	111.52	106.86	107.57	107.93	112.17	100.7	103.94	103.69	96.116	102.28	103.8	106.14	110.11	103.04	98.781	105.74	103.62	111.82	102.67	109.93	106.07	109.91	101.76	107.67	105.05	107.8	101.82	101.7	105.68	104.23	98.609	104.35	107.54	108.11	104.25	107.3	112.25	106.55	101.77	102.57	104.3	100.96	108.46	97.703	102.94
99.764	98.362	99.217	96.973	103.59	97.882	100.23	103.09	97.258	97.637	94.953	99.049	99.507	97.582	103.24	101.49	98.684	95.037	98.523	99.993	97.999	98.424	99.878	97.075	100.51	99.516	96.326	96.821	95.429	97.364	98.564	94.665	99.611	101.31	97.223	103.14	98.714	96.673	96.678	96.675	102.63	100.68	101.52	99.245	95.04	103.05	100.99	94.136	91.098	93.655
111.12	114.47	104.73	107.11	111.77	113.26	106.26	103.48	109.47	107.23	104.35	111.9	105.02	108.94	109.46	107.54	111.22	107.43	105.02	110.82	114.57	110.3	106.28	108.02	106.05	104.07	109.97	103.39	113.38	107.36	103.89	109.82	107.9	113.78	109.57	109.18	107.32	110.26	109.49	104.71	116.42	108.7	110.05	111.26	111.41	112.44	104.88	110.82	111.72	107.29
108.03	106.37	109.27	103.74	110.16	104.65	103.84	104.55	102.87	108.4	103.66	108.86	107.67	106.2	110.11	106.09	106.17	108.47	99.55	103.08	102.47	97.539	103.76	102.63	106.05	109.52	103.58	103.82	106.55	99.808	113.1	97.458	112.19	102	108.17	106.2	104.31	110.75	104.6	102.79	109.11	105.71	103.36	104.58	106.4	105.78	109.57	107.67	105.53	108.84
105.57	100.16	101.14	100.41	97.084	96.669	98.143	100.83	102.84	103.57	95.692	97.537	100.78	94.754	105.04	92.949	98.733	102.84	96.687	99.423	99.677	94.803	94.384	98.419	91.904	97.69	97.837	99.791	108.31	102.63	97.146	96.817	95.2	104.48	99.833	94.979	97.531	99.646	94.291	96.19	101.58	100.42	99.005	98.639	99.631	100.52	103.84	102.01	98.591	101.08
108.14	115.18	109.36	115.86	114.13	108.7	102.38	105.63	105.13	104.69	115.97	102.39	105.94	109.39	109.82	106.51	104.11	113.33	109.45	105.33	108.68	108.81	106.24	107.91	107.33	107.51	109.94	103.87	111.59	118.17	112.01	106.45	108.19	104.81	106.6	106.45	109.93	113.59	108.09	111.22	113.5	111.96	105.51	106.31	107.84	110.42	111.29	111.33	110.45	110.13
97.891	105.85	100.61	103.21	104.95	103.53	101.07	101.11	100.42	102.4	105.56	101.34	97.015	99.813	107.34	102.37	101.28	103.66	98.545	103.92	98.324	97.577	102.59	102.05	95.198	99.263	103.16	104.92	102.3	101.04	101.91	102.08	105.48	96.53	96.753	95.557	103.1	100.61	102.27	95.5	104.95	95.418	103.34	100.76	103.28	100.5	105.31	102.22	100.56	102.36
100.86	101.69	96.222	108.87	104.64	97.523	98.747	102.6	100.57	96.406	94.295	96.578	105.83	96.169	96.951	105.13	103.1	97.983	99.933	103.82	98.142	102.22	100.38	99.914	101.02	98.728	102.66	99.262	102.91	102.3	98.67	103.48	96.147	101.09	100.97	101.31	97.421	98.773	100.78	101.64	99.264	94.817	99.161	98.257	103.44	104.13	98.876	102.85	100.13	100.09
101.85	109.61	105.04	110.2	106.46	107.51	109.44	108.35	109.11	107.26	107.71	106.51	107.96	103.69	102.88	103.57	104.24	105.49	106.64	107.02	103.78	105.58	106.68	110.02	107.88	111.34	109.92	104.03	105.69	100.49	103.6	105.52	110.45	104.76	108.52	109.16	104.52	107.7	100.99	102.26	104.44	102.57	107.39	111.35	106.89	103.47	105.43	105.9	109.23	107.01
103.19	109.86	111.86	110.93	101.57	101.87	100.48	110.02	106.55	104.53	105.84	103.73	105.12	106.99	107.56	101.61	98.048	107.55	101.67	107.78	105.66	106.15	104.56	105.52	101.29	106.12	111.22	103.62	107.23	106.33	108.33	106.03	105.55	107.58	105.62	101.31	107.37	109.56	103.21	102.16	104.81	108.28	111.81	101.5	106.97	104.11	113.85	100.37	106.64	105.93
106.2	107.93	111.3	109.05	113.17	107.45	111.4	109.66	110.09	108.71	111.49	105.33	112.53	112.59	104.52	106.16	110.3	105.88	112.73	110.78	107.28	110.34	111.05	111.4	107.82	105.24	105.91	109.33	105.8	110	104.62	102.89	106.72	103.61	106.92	110.53	109.5	111.5	117.41	108.93	110.14	113.43	112.93	103.73	109.52	107.39	108.45	108.61	109.6	113.88
107.92	106.71	107.6	109.8	107.72	107.86	105.56	108.19	104.76	114.76	108.59	106.33	103.29	102.1	98.366	109.59	106.67	104.46	103.15	108.34	101.32	102.24	102.59	102.64	102.61	105.82	111.07	107.38	106.98	111.9	110.63	105.06	111.84	107.56	110.97	109.78	102.89	106.03	109.51	107.15	108.88	106.89	102.82	109.16	105.03	101.31	100.84	109.32	105.5	111.98
101.19	107.62	106.81	110.17	104.74	111.77	103.51	110.22	106.44	100.77	102.54	102.72	104.83	111.81	104.4	101.09	100.67	105.51	99.412	100.7	105.56	105.89	112.58	110.18	104.24	102.65	105.82	106.27	106.67	104.28	109	104.15	97.316	115.91	114.25	104.13	107.87	104.1	108.24	101.83	103.76	103.27	102.95	102.56	100.65	110.24	108.62	109.42	103.64	101.17
108.17	104.9	103.34	103.01	102.98	104.51	106.94	106.86	106.12	94.552	105.29	102.39	101.47	107.44	103.37	101.69	106.08	109.91	104.81	109.84	104.19	99.242	104.9	102.93	104.97	106.05	106.24	112.26	107.75	97.676	103.64	102.78	101.99	105.17	111.76	107.08	107.18	106.41	109.83	111.46	100.74	104.65	99.891	105.58	105.43	106.7	111.81	113.24	99.911	105.39
108.75	105.08	104.77	106.48	101.47	101.29	109.11	115.86	108.75	111.3	108.14	111.45	108.03	112.07	107.04	112.52	106.67	102.7	109.71	110.67	108.22	103.75	108.85	105.95	109.47	104.36	111.05	108.59	105.26	107.2	113.07	98.014	107.34	108.64	103.73	107.58	107.3	104.92	107.41	104.6	113.29	105.16	104.17	107.31	110.16	110.01	114.02	106.59	111.68	107.7
102.62	104.49	105.73	104.43	108.72	106.53	104.2	104.18	103.92	102.92	106.3	111.98	106.27	104.17	111.69	103.94	105.09	105.78	107.26	102.04	110.96	109.17	103.98	104.3	110.44	108.57	107.71	103.29	110.54	107.91	109.03	103.15	106.61	107.27	102.6	103.24	108.53	107.5	104.64	104.02	112.53	106.38	97.786	106.98	105.51	103.92	110.97	104.81	105.47	97.938
105.69	106.4	111.7	108.98	107.84	112.18	110.52	107.65	108.28	107.32	102.5	105.56	104.81	105.99	105.54	116.42	111.39	111.25	105.66	113.03	104.56	109.91	114.82	108.92	114.68	104.25	115.85	112.62	105.48	108.57	110.38	107.92	109.83	107.25	107.02	108.13	111.17	106.74	106.04	102.76	115.72	108.06	103.81	111.42	113.27	110.07	104.92	110.96	107.33	101.35
105.19	110.79	110.75	107.5	112.12	106.66	103.64	111.17	103.31	111.12	106.68	110.27	104.67	112.86	106.55	104.74	107.72	100.6	104.34	103.73	106.07	109.21	109.34	107.45	105.14	97.892	98.579	98.772	108.46	105.86	108.04	109.23	101.06	103.99	103.34	105.2	103.62	104.85	104.64	105.97	108.07	107.3	106.38	106.11	106.49	102.14	106.5	103.3	106.2	109.71
100.56	106.79	98.792	101.49	96.56	95.884	102.96	101.55	104.24	106.82	100.5	100.54	106.6	95.933	99.791	94.008	98.171	103.17	95.648	98.132	106.66	94.172	97.888	102.9	101.31	96.337	98.637	104.63	95.355	96.845	101.69	102.57	101.02	102.96	93.429	94.822	97.353	94.229	101.75	95.737	95.66	102.61	102.5	101.89	99.487	87.657	95.512	96.049	104.23	99.412
112.48	100.32	102.01	104.93	103.34	108.12	108.6	106.58	104.48	103.25	101.86	104.59	101.68	107.43	107.79	108.44	101.86	105.02	111.44	102.71	112.18	108.19	101.13	99.9	105.9	102.74	107.09	107.78	99.789	107.97	105.12	108.64	100.94	111.75	103.02	108.78	103.45	107.84	103.68	110.27	108.68	100.6	104.79	109.39	105.85	104	94.52	108.18	111.26	107.98
110.43	107.03	107.86	107.36	107.12	107.66	114.58	110.45	107.13	105.97	105.22	109.51	106.28	107.07	104.65	107.2	110.33	100.85	105.77	99.971	107.44	109.18	107.8	107.63	107.5	108.23	110.65	110.53	104.73	109.15	106.86	106.12	108.16	108.59	112.06	104.24	112.68	107.64	105.57	108.02	108.85	108.12	113.03	112.79	109.04	111.74	107.48	108.75	113.47	116.6
108.08	105.91	106.67	108.08	110.43	105.58	105.31	102.3	102.94	102.1	102.79	101.71	109.72	103.43	106.37	104.35	114.16	108.32	108.62	97.741	105.14	109.84	106.77	105.21	105.19	108.78	111.93	108.74	107.67	106.82	107.24	106.62	106.64	106.88	105.13	108.84	107.34	112.89	98.454	105.64	106.53	107.97	110.4	109.35	107.45	106.22	113.54	106.07	113.91	106.4
101.62	103.46	108.52	108.66	105.24	106.6	104.86	104.68	103.47	102.95	102.58	103.19	99.56	107.19	108.67	113.41	100.55	111.42	106.68	104.02	108.45	111.9	104.67	106.12	108.14	110.43	112.73	110.45	103.87	108.8	105.76	106.9	99.64	105.91	100.12	107.63	101.65	105.61	105.89	110.68	105.34	103.72	103.22	106.67	101.95	109.48	102.44	100.56	112.24	108.65
108.27	106.75	107.44	99.944	105.01	108.87	107.16	102.24	108.68	107.07	108.66	108.95	103.64	102.97	107.58	99.778	112.37	103.36	113.03	105.55	100.97	105.8	105.61	100.81	109.07	108.04	106.51	103.87	103.68	105.33	102.65	103.72	107.88	107.05	105.81	103.57	112.74	105.37	111.81	111.94	105.54	107.04	111.06	103.91	106.24	104.05	105.68	103.72	106.11	113.3
96.751	91.931	100.73	90.089	93.584	98.385	99.267	93.692	104.98	93.008	103.58	96.755	97.023	102.6	95.916	98.92	93.069	101.39	99.466	98.449	93.156	102.74	98.181	95.565	95.416	95.533	103.95	103.59	100.65	98.612	99.196	101.66	96.022	99.53	102.59	97.162	96.352	96.963	97.923	100.14	103.4	92.925	94.966	97.108	100.38	96.111	102.6	103.49	97.372	101.69
98.308	103.91	102.58	94.002	96.362	94.509	103.07	96.71	98.794	96.869	97.183	101.74	90.816	97.434	98.463	98.302	99.308	98.205	97.932	100.12	99.464	102.05	92.46	104.24	90.982	101.63	97.151	97.76	102.24	103.38	96.801	96.966	101.06	96.357	95.239	98.633	102.85	93.848	90.86	102.06	95.545	99.719	102.87	103.17	95.384	96.07	97.851	93.414	95.726	97.672
104.85	113.31	110.32	111.15	113.16	110.07	102.07	110.97	108.35	115.72	109.89	111.19	105.75	103.73	108.13	112.19	116.35	112.72	114.83	108.82	111.17	112.26	105.28	107.01	112.81	106.97	114.81	109.6	107.81	112.45	108.39	115.71	112.47	112.29	105.02	111.33	112.81	111.59	106.58	107.77	110.15	111.57	111.44	112.38	113.32	110.63	114.44	109.62	110.11	112.6
109.45	106.37	110.21	109.89	108.4	105.8	108.14	103.06	108.22	103.88	111	103.1	111.66	106.27	101.97	112.98	110.3	109.78	107.17	109.7	116.12	104.88	105.11	109.92	105.41	105.13	110.55	104.17	109.94	100.48	109.6	108.87	106.53	107.13	115.2	110.61	105.04	108.99	108.8	106.67	111.47	106.43	109.24	108.43	106.13	101.16	109.49	106.22	107.23	107.06
100.55	99.952	103.76	103.76	104.5	105.49	101.84	104.56	99.499	99.757	107.98	106.14	99.019	97.834	102.33	94.332	103.57	103.22	108.53	106.57	100.49	100.48	104.27	104.44	98.285	105.69	106.5	106.7	102.44	100.6	101.51	100.62	98.703	103.75	103.83	108.15	99.147	97.236	106.25	102.43	97.225	98.292	94.107	106.27	100.75	99.275	98.729	100.37	97.816	105.48
102.39	104.27	101.53	98.098	95.327	104.65	105.78	104.96	100.69	101.52	102.51	95.631	95.354	94.459	98.2	106.44	99.692	97.156	101.31	102.76	93.388	103.09	104.76	99.863	104.19	102.03	103.36	102.03	102.38	99.203	99.086	105.86	102.26	96.148	101.91	99.481	105.81	102.3	99.405	99.833	102.77	101.81	107	99.358	101.37	106.5	106.06	102.01	104.9	108.96
104.33	105.29	107.16	104.13	106.78	108.28	105.23	100.78	103.22	104.9	110.02	105.37	104.67	104.14	105.74	103.72	107.06	104.97	109.14	104.38	109.98	114.28	108.53	102.25	106.52	107.27	100.74	108.54	109.1	111.77	101.09	104.81	110.8	111.95	107.03	101.03	105.01	105.71	106.49	108.05	107.04	107.35	112.54	106.43	105.78	105.18	105.67	109.32	102.76	108.96
103.15	109.12	104.83	106.78	114.19	99.918	110.94	106.1	105.15	106.19	105.23	100.46	100.57	111.08	107.45	104.34	103.43	103.81	111.04	100.83	105.57	104.29	105.8	105.45	108.99	103.45	108.18	104.32	106.89	111.33	109.89	105.02	104.23	105.06	105.31	98.297	108.38	102.19	100.91	109.23	103.75	105.07	109.45	98.399	103.27	101.51	103.45	109.26	109.23	109.95
110.08	111.82	105.12	106.73	113.22	101.57	110.45	108.48	112.07	112.15	113.96	115.97	105.19	104.52	107.52	105.04	109.8	105.68	111.3	106.51	105.62	107.95	102.24	111.73	106.36	109.97	103.46	105.19	112.15	109.51	113.3	105.51	109.54	108.48	107.13	101.62	106.58	104.16	106.52	102.14	104.49	112.83	110.44	110.32	116.75	105.92	108.65	107.83	108.46	103.49
107.89	103.49	104.81	104.41	106.1	96.516	100.09	109.81	111.32	103.41	114.4	103.67	106.84	108.9	109.81	105.25	105.36	106.01	106.64	104.63	103.03	109.04	105.86	109.67	103.96	111.37	106.6	104.93	100.95	105.93	105.65	112.91	103.28	104.62	109.51	108.08	109.35	104.42	107.36	111.12	101.57	102.89	103.71	108.37	108.9	107.2	108.39	107.36	104.04	103.36
107.57	110.27	108.87	107.38	107.98	105.67	103.53	112.42	108.81	108.53	102.27	107.53	103.22	107.65	112.73	104	104.44	108.95	110.57	110.85	103.33	109.9	107.98	102.32	105.74	111.63	104.48	104.2	108.81	108.4	102.71	109.13	105.72	99.876	104.39	103.32	109.65	99.523	106.07	109.02	107.49	100.89	100.89	104.81	102.77	104.4	110.47	107.59	97.565	112.2
103.98	104	108.56	106.82	109.11	105.88	107.85	104.78	105.86	108.38	104.63	108.21	109.68	107.06	112.24	101.34	108.61	107.74	106.59	108.05	104.29	109.58	110.3	108.46	103.75	109.06	110.73	107	109.77	106.45	100.66	108.53	111.52	103.76	107.51	107.74	109.26	106.63	105.16	108.2	104.46	106.9	106.88	104.23	101.42	105.29	110.04	110.46	104.2	109.91
104.16	102.7	103.66	109.93	102.35	107.63	109.15	104.7	100.56	106.19	107.29	106.43	102.62	104.92	112.09	102.86	105.83	105.73	104.37	106.3	105.08	108.75	101.96	103.36	111	107.2	107.4	107.54	104.23	104.15	106.34	108.91	110.47	108.87	106.95	108.41	107.74	102.22	106.05	107.12	108.27	102.29	108.82	104.9	108.34	104.02	102.91	106.77	107.32	105.22
114.39	103.76	108.37	108.49	107.32	104.34	113.26	101.91	110.79	98.115	107.72	111.37	107.96	105.01	107.73	110.29	102.42	100.18	102.44	108.86	100.78	115.52	104.08	108.03	104.58	97.741	104.29	103.86	105.91	108.19	104.58	104.91	105.97	99.973	104.31	109.97	109.89	109.75	108.53	106.08	105.3	100.27	111.37	106.06	105.87	101.52	107.1	108.94	114.97	105.84
101.66	107.78	111.49	105.49	110.37	104.57	102.44	107.89	113.89	105.32	105.82	108.65	103.07	107.09	108.57	102.59	111.19	110.59	111.62	105.68	109.78	104.88	105.13	104.1	110.73	110.08	102.99	108.94	106.8	114.65	108.74	104.65	105.16	107.04	111.51	102.83	104.69	104.87	108.47	110.84	107.27	111.54	110.62	105.29	106.07	107.98	108.55	110.21	109.29	107.33
104.65	102.8	108.79	107.57	103.69	106.86	106.88	102.78	109.01	110.86	101.15	111.48	104.01	106.08	101.68	112	107.97	114.4	104.42	109.12	103.06	104.06	106.58	109	107.6	103.56	100.76	102.34	102.1	109.55	100.23	104.8	98.894	107.62	98.981	102.45	101.43	103.39	103.65	107.17	103.56	104.11	106.74	102.96	111.3	111.96	108.76	101.81	106.58	112.31
104.51	105.1	107.82	101.61	111.66	108.36	96.563	103.26	108.59	112.23	103.09	98.008	112.65	110.79	101.02	108.48	106.67	110.28	114.09	103.26	103.39	107.69	105.38	106.73	108.06	108.45	108.89	108.14	105.42	105.94	109.94	103.13	105.43	108.56	107.72	106.56	109.28	105.82	104.48	108.52	105.13	109.29	105.9	102.8	116.91	101.45	108.77	105.16	111.2	102.46
103.24	108.93	112.5	105.76	107.77	108.65	101.31	112	112.19	105.73	103.64	112.38	112.51	107.75	97.175	106.85	103.9	107.14	101.82	111.63	103.19	104.26	113.95	108.13	107.46	107.46	108.72	104.55	104.53	102.29	116.55	109.6	109.92	112.12	102.9	105.25	105.67	111.22	111.48	112.43	108.8	106.38	105.51	104.24	113.71	107.61	110.69	108.09	111.45	115.54
112.65	103.47	104.89	108.09	106.96	104.48	102.43	111.07	108.59	104.51	109.14	110.84	108.98	110.23	112.18	105.07	109.09	100.27	105.27	101.1	105.3	106.22	102.24	113.37	105.87	107.23	114.83	110.34	110.83	103.35	109.51	107.4	107.63	105.32	109.66	108.06	106.74	109.17	101.55	105.39	110.68	104.53	110.21	104.67	105.86	106.47	110.71	110.78	99.131	111.79
100.96	101.9	104.5	106.61	99.756	107.5	107.82	104.74	111.73	108.77	109.8	97.81	109.37	103	108.2	103.68	105.06	101.28	109.19	107.96	102.05	105.72	103.52	102.33	103.61	103.46	108.4	104.07	103.94	109.53	104.7	98.983	104.97	109.52	108.4	105.85	104.65	104.22	105.84	103.44	103.89	107.17	98.482	107.87	104.62	108.83	102.95	104.67	102.92	106.45
106.44	103.71	106.76	105.4	104.82	100.82	100.67	100.37	97.329	109.37	105.14	106.5	104.3	106.72	104.5	108.42	99.978	104.48	104.35	103.74	109.9	103.39	103.8	108.5	111.94	103.83	104.21	106.35	112.89	108.42	105.17	102.65	109.77	105.01	112.47	102.55	109.49	106.46	103.87	100.99	107.42	105.69	105.79	99.315	100.09	107.41	101.11	104.48	105.18	101.94
107.16	104.31	97.092	115.17	105.58	108.08	107.46	114.03	110.47	108.39	104.9	104.05	107.32	103.06	106.42	105.64	103.05	98.681	103.94	101.02	109.22	103.38	109.62	103.04	105.46	105.09	99.709	101.7	100.45	98.853	103.43	105.99	100.24	99.69	103.51	103.77	103.56	98.555	100.31	97.894	111.02	109.59	102.81	100.95	102.04	108.93	103.7	107.15	106.99	100.93
106.65	104.28	108.4	102.86	103.48	106.74	106.46	105.23	110.65	107.58	108.52	100.22	104.83	106.11	100.78	102.5	101.92	111.99	113.5	105.43	110.21	102.35	104.99	103.17	105.94	102.56	104.67	109.04	104.9	103.4	106.68	110.78	105.42	107.09	105.9	109.84	107.72	105.94	102.92	104.98	105.04	103.64	103.97	105.97	105.41	106.42	98.565	109.91	101.9	106.46
105.87	101.22	107.32	109.97	106.04	112.71	104.04	110.22	101.13	107.29	103.04	108.21	108.64	108.71	98.989	105.25	104.58	107.58	107.67	106.65	108.74	101.6	104.72	106.97	107.13	107.65	107.17	100.89	109.33	102.54	105.43	99.332	101.16	106.6	106.09	102.57	103.25	106.37	104.17	110.94	100.2	107.49	106.3	107.94	103.7	99.869	103.28	102.31	111.43	105.77
109.29	107.43	111.21	111.25	116.34	107.71	110.07	105.59	104.65	110.74	110.12	106.73	106.23	107.09	108.71	106.48	109.18	106.2	109.09	104.12	109.48	108.24	111.49	104.01	104.58	107.48	110.85	107.8	102	104.7	107.97	110.62	106.85	109.33	114.66	108.37	102.76	106.1	115.28	101.81	106.71	111.46	117.74	108.09	108.13	106.86	118.91	103.61	107.84	107.7
102.29	109.95	106.24	107.87	104.22	95.923	105.82	105.95	102.63	101.95	106.25	101.18	102.55	107.33	104.37	107.45	106.25	103.68	110.85	100.64	107.38	111.63	106.78	104.73	103.33	104.11	105.21	105.31	98.655	109.22	106.09	109.24	111.01	107.8	103.9	110.28	106.45	106.18	105.89	106.96	111.64	99.272	108.56	111.67	109.46	102.58	99.624	109.65	109.37	105.04
110.58	99.584	101.56	105.22	95.953	100.91	104.25	102.56	99.268	98.346	96.926	91.647	98.502	102.81	98.684	105.57	102.16	96.268	106.99	105.16	100.08	96.936	103.79	102.09	94.938	95.965	103.31	102.13	100.53	98.657	98.727	98.789	109.38	104.35	95.962	102.27	103.43	98.552	95.774	99.973	102.92	92.981	105.76	101.7	99.206	105.11	98.694	105.88	92.172	102.6
106.35	102.6	106.46	107.82	108.98	110.24	104.61	112.39	105.14	107.85	109.85	106.09	105.19	110.51	103.26	103.94	105.79	109.92	108.93	109.75	102.85	97.062	112.78	97.479	104.22	102.37	99.348	101.75	99.801	100.51	104.21	104.42	107.32	107.91	106.26	108.48	104.1	103.57	101.19	102.67	108.29	100.79	94.365	105.16	100.95	103.6	105.16	113.05	96.328	110.28
103.17	114.94	110.31	108.62	99.911	103.71	109.08	103.66	107.36	103.31	102.82	111.6	105.49	100.98	106.34	103.11	108.78	109.84	106.35	106.54	105.54	112.69	104.71	105.18	102.37	99.651	105.25	114.85	101.3	103.57	109.49	108.47	108.89	112.01	105.86	111.93	113.58	108.84	110.15	111.83	107.71	118.02	106.84	105.18	103.89	109.08	109.25	110.38	105.26	113.52
108.12	106.56	115.89	114.5	109.75	106.43	106.76	107.99	107.93	112.09	110.89	111.24	108.77	103.34	105.14	105.13	112.88	110.06	109.38	107.16	106.82	109.7	108.26	111.56	111.45	105.65	107.75	114.36	110.78	103.99	109	112.55	104.93	109.77	106.29	111.3	108.76	113.9	108.38	109.99	105.15	107.83	106.84	111.55	113.42	99.537	107.36	114.45	108.11	104.43
102.1	96.493	97.643	102.36	95.613	97.528	87.055	96.385	94.251	97.398	94.927	99.081	99.041	97.323	98.389	101.67	97.841	96.521	96.986	102.01	97.59	99.449	100.72	99.773	95.153	96.377	98.064	99.842	93.625	103.78	95.047	96.125	96.558	90.628	103.64	95.246	101.05	103.85	99.978	95.189	94.439	93.537	95.616	97.6	98.146	99.981	96.491	93.751	104.42	102.33
106.18	106.92	111.34	103.54	107.55	107.11	104.34	107.76	103.98	103.56	113.06	108.1	100.76	107.94	102.99	103.89	105.43	100.94	104.48	106.99	107.49	106.66	108.26	108.11	104.22	108.28	104.82	111.38	110.75	110.57	104.81	104.02	102.69	107.79	107.93	111.71	100.62	107.55	107.56	110.09	106.8	108.97	103.8	102.91	108.06	103.49	103.36	104.12	103.91	106.72
104.66	107.16	104.77	109.65	104.79	109.18	113.46	103.16	106.87	102.02	108.11	110.34	112.16	104.53	110.46	103.16	103.54	107.43	105.35	107.69	111.43	107.26	106.13	111.97	111.37	104.83	103.14	100.94	106.48	102.1	106.71	109.68	108.95	113.02	108.32	106.07	112.61	105.28	108.39	109.16	108.51	104.38	112	107.16	107.8	110	105.13	105.48	105.89	109.42
107.8	105.67	109.08	110	109.59	108.17	107.48	112.49	112.43	108.78	111.68	113	113.71	114.27	114.58	114.11	113.56	111.31	112.38	108	112.28	116.11	111.62	112.15	112.07	109.4	110.48	108.52	108.14	105.58	114.52	111.77	111.23	115.89	109.48	113.29	109.49	109.27	109.54	111.01	115.74	105.38	105.9	103	113.95	113.11	109.32	112.18	116.8	111.81
93.796	101.43	103.87	101.62	103.04	100.88	102.2	97.743	98.142	101.75	97.717	96.883	103.01	101.45	102.08	97.436	96.567	102.06	95.378	105.09	97.428	101.44	102	101.59	103.29	100.81	110.78	101.48	101.25	99.138	100.3	94.377	106.83	90.377	97.723	101.56	96.911	101.53	102.41	98.235	99.57	100.63	97.786	102.34	102.8	105.04	100.4	103.25	103.09	102.13
106.86	106.13	110.74	105.73	113.62	105.28	108.69	106.57	109.85	108.45	109.49	104.52	110	114.41	107.99	110.2	107.1	105.8	105.27	107.1	111.73	112.06	109.57	109.7	111.51	106.29	110.9	111.94	113.56	106.19	103.99	112	111.13	113.3	113.13	111.85	108.09	103.28	100.6	107.66	103.05	109.33	105.73	96.11	112.47	110.65	112.33	102.34	105.09	111.38
106.63	100.96	102.78	108.67	106.32	102.49	109.21	103.07	109.53	102.27	101.68	110.24	110.05	110.01	107.54	106.07	107.51	103.06	109.5	106.15	105.99	101.87	103.87	100.28	108.06	101.04	113.07	108.15	104.35	113.44	107.73	106.07	108.33	108.27	109.02	104.13	102.72	108.19	103.57	109.83	111.18	105.79	101.78	100.53	106.87	108.5	110.89	105.64	99.816	107.98
110.85	106.75	104.39	114.68	110.4	113.75	114.34	122.08	107.47	105.52	106.82	114.31	111.1	110.57	111.78	105.71	118.1	110.34	107.16	107.59	104.23	116.87	111.34	115.08	113.26	112.68	111.71	108.09	107.2	107.1	113.65	116.49	111.02	108.31	108.42	111.09	109.77	113.6	112.97	113.62	109.55	103.79	108.15	114	109.27	107.89	105.87	111.37	112.25	114.13
105.73	108.01	102.9	105.5	106.54	110.5	108.67	107.98	103.82	98.91	106.16	107.07	106.39	109.75	105.61	105.44	108.64	109.64	109.17	115.3	108.96	107.56	104.68	104.21	109.97	104.78	105.96	111.02	107.11	109.72	102.8	100.76	102.97	103.88	114.73	109.76	108.19	107.66	108.06	113.71	102.53	109.29	108.8	107.47	105.79	105.02	106.1	101.76	114.85	106.14
108.58	107.17	112.19	104.46	103.57	103.54	110.57	108.04	112.99	105.76	111.43	111.17	104.74	105.62	105.02	106.05	108.59	106.95	106.48	113.38	109.67	107.17	100.08	112.37	112.21	113.92	106.9	112.49	113.86	106.85	104.75	100.54	99.278	107.47	105.83	111.41	103.24	111.92	113.7	98.567	109.25	113.8	98.336	113.98	109.06	105.31	108.18	110.19	107.98	103.43
91.131	96.48	97.433	97.453	103.47	93.053	93.461	95.042	97.949	98.935	97.938	92.775	98.907	98.1	99.897	96.756	98.797	87.763	96.861	96.432	102.29	96.845	94.711	101.15	95.877	93.538	99.476	98.456	99.335	92.593	95.687	96.272	100.57	98.903	92.6	94.674	105.89	100.91	99.34	98.596	96.692	94.136	96.744	95.228	96.604	102.11	94.716	100.07	104.45	97.782
108.2	110.29	106.47	106.51	106.59	112.72	108.4	106.29	103.24	96.27	102.42	104.71	108.91	101.52	112.35	107.32	107.46	101.03	107.6	112.39	109.1	107.59	108.04	106.82	102.87	105.35	111.61	102.59	105.55	103.65	106.36	108.57	102.37	103.73	109.14	107.24	103.75	110.53	105.23	101.95	110.81	110.23	103.82	108.54	115.29	103.08	105.23	111.8	110.54	102.68
108.12	106.86	103.69	102.85	107.84	109.91	110.55	104.76	102.98	108.99	105.49	107.47	109.62	110.04	107.42	108.2	103.44	105.62	102.14	104.88	105.89	115.53	110.96	108.63	107.61	108.39	104.3	108.65	105.15	103.92	105.95	107.61	100.51	98.627	108.81	106.52	103.96	105.12	92.602	104.5	99.726	103.88	106.18	105.76	107.08	103.92	104.67	99.831	108.71	98.724
100.17	104.44	111.32	100.77	110.04	107.57	108.91	106.27	101.18	105.47	109.65	107.51	107.46	108.77	109.25	103.31	107.18	107.83	105.94	105.29	106.5	101.54	107.72	107.57	103.22	104.98	103.26	101.51	103.16	104.78	107.21	109.83	99.773	112.98	100.91	102.98	108.97	104.98	104.66	103.64	106.15	111.72	108.06	104.4	109.88	112.62	105.78	108.94	103.61	103.64
110.22	107.24	105.12	110.29	106.98	104.79	105.07	112.43	101.11	107.59	107.59	103.42	103.03	107.42	104.27	106	109.38	107.35	103.67	110.8	105.65	104.68	104.32	111.11	105.48	115.74	104.63	103.41	102.31	105.79	104.95	108.27	105.66	104.66	107.69	109.38	106.13	105.82	107.65	106.24	109.66	107.43	106.07	106.73	109.68	105.15	106.65	106.26	112.1	111.65
104.23	107.79	105.99	107.67	109.6	106.76	112.79	106.84	105.72	101.93	108.75	106.32	102.12	102.31	108.61	113.57	98.536	107.76	104.2	106.63	105.6	109.74	110.9	104.67	106.87	106.27	103.79	102.65	111.26	105.84	111.06	110.87	103.48	104.9	112.93	111.43	106.18	106.89	112.21	105.17	107.75	108.82	110.83	107.77	109.88	107	106.65	108.05	104.97	112.11
107.98	110.76	108.14	98.996	106.18	105.25	106.9	101.5	107.87	105.15	104.11	108.65	107.89	105.75	106.9	113.03	107.02	105.11	104.09	113.07	111.21	104.9	107.31	103.3	106.89	100.63	106.68	103.72	105.54	105.98	106.31	105.28	108.97	103.91	107.15	105.06	113.62	102.74	107.56	103.38	104.38	111.91	101.81	111.43	106.29	108.62	107.8	107.04	115.49	111.5
99.167	104.97	101.66	97.931	107.15	97.521	100.39	98.119	95.235	101.39	98.981	102.29	102.42	96.14	99.122	99.96	101.7	96.116	103.01	100.82	96.214	95.89	93.309	107.86	104.11	98.76	100.09	100.03	100.83	101.39	93.44	98.751	98.684	96.436	100.58	98.697	104.32	96.051	101.65	100.36	98.77	100.64	102.09	102.46	100.46	97.779	96.444	99.916	95.635	94.684
100.1	98.767	100.85	104.25	104.11	100.65	99.648	95.366	110.06	106.78	95.092	104.58	103.1	101.48	97.903	102.54	102.14	99.455	101.61	94.939	99.158	96.405	101.62	100.19	102.86	98.489	109.61	103.56	93.947	105.27	100.5	97.877	98.332	101.1	105.59	105.73	106.78	100.81	97.104	100.42	97.075	97.137	101.03	99.993	100.38	105.88	98.035	104.33	102.37	98.88
101.39	95.66	97.997	99.675	99.546	103.19	101.32	102.57	100.19	98.3	92.15	95.54	100.08	103.04	99.633	99.88	99.731	100.33	101.68	102.42	95.423	108.33	105.26	96.346	100.03	98.789	96.027	102.68	100.76	99.66	99.234	96.248	100.5	92.31	105.21	104.27	101.47	99.4	101.71	103.74	102.36	93.369	101.51	93.146	102.28	98.271	105.4	95.63	101.97	93.63
95.387	98.996	99.448	104.68	101.86	96.669	99.259	99.898	100.95	105.38	97.637	101.9	97.801	104.44	102.23	103.19	105	97.164	95.567	100.06	100.46	102.65	99.559	101.16	102.94	100.23	96.285	95.476	99.471	98.684	96.471	96.758	99.757	107.87	98.719	98.116	93.126	102.77	98.773	96.762	95.939	102.98	103.24	94.234	101.99	101.74	96.732	102.8	103.15	97.298
104.07	101.71	104.73	93.228	96.853	94.394	97.168	95.067	94.565	100.78	101.82	100.43	99.323	98.965	95.003	96.782	101.35	97.18	98.079	97.982	94.828	105.58	97.97	98.646	98.913	97.777	99.484	100.82	99.843	100.23	96.005	96.031	95.714	98.989	98.439	93.563	100.81	98.275	102.64	98.913	95.998	93.338	96.695	106.64	91.756	105.28	88.91	97.317	96.317	98.828
101.52	105.01	102.65	113.23	102.46	101.45	101.05	106.68	106.53	102.24	108.5	104.27	101.64	109.86	105.91	101.46	104.91	109.91	105.77	102.68	105.85	106.55	111.43	107.84	104.66	105.41	106.56	108.66	109.08	105.72	101.91	112.05	101.73	104.89	105.92	102.27	101.47	104.86	106.26	98.899	110.35	106.08	103.02	100.38	101.53	104.83	111.66	106.1	101.58	105.56
106.88	107.54	110.04	113.22	118.51	104.5	112.17	109.79	109.36	109.41	107.94	114.48	111.49	110.25	114.59	109.99	105.89	104.26	102.74	107.28	102.52	102.1	112.05	107.26	107.64	108.3	112.42	108.81	109.56	115.98	103.49	107.53	108.19	109.26	110.73	111.52	109.45	106.16	111.77	111.84	115	106.06	109.04	109.65	114.27	108.08	104.96	105.8	108.58	112.23
95.497	95.994	97.056	95.348	93.998	97.001	101.55	96.89	99.375	95.033	104.28	95.438	96.992	96.017	99.583	102.78	100.45	97.653	99.173	97.635	98.24	95.302	104.52	95.385	96.024	94.39	94.431	98.975	104.08	97.323	94.469	98.701	97.492	96.845	98.239	100.12	103.94	96.397	98.556	101.2	105.89	102.15	94.096	104.51	98.709	95.781	96.881	92.811	102.59	95.273
107.79	114.02	104.22	104.32	114.82	106.16	105.14	113.26	106.68	106.73	108.63	105.22	106.52	113.16	113.8	103.23	106.24	106.03	110.73	109.67	117.13	114.65	106.11	108.71	102.57	105.22	108.07	106.8	111.63	108.22	107.67	112.84	108.83	109.67	114.67	111.79	108.64	104.99	110.83	106.44	109.43	101.91	109.96	112.61	108.79	110.18	110.74	112.62	106.84	107.29
103.29	98.826	99.168	98.221	99.799	103.34	102.4	96.915	108.17	97.628	99.027	97.721	95.992	102.12	100.04	102.2	103.19	106.63	99.049	103.39	103.33	98.363	103.28	103.54	105.82	97.642	95.181	101.91	102.51	101.44	102.12	95.354	104.04	109.9	99.021	97.124	106.21	97.506	105.25	102.36	100.69	97.021	98.712	105.33	104.16	98.621	109.19	106.01	104.92	108.18
100.48	98.026	95.905	98.121	92.294	99.815	92.331	99.429	97.393	96.603	95.639	99.772	98.925	100.4	94.272	94.016	102.87	95.532	97.962	93.83	101.2	100.18	97.323	96.195	100.81	101.02	103.71	97.649	106.93	104.33	94.776	98.114	94.064	102.18	96.197	97.717	100.61	92.414	97.693	96.634	105.46	103.13	96.932	97.73	99.273	101.89	97.124	95.745	99.729	93.108
98.565	108.36	104.61	104.64	103.36	99.767	98.343	102.93	103.45	97.671	95.012	93.588	100.29	101.14	99.024	105.59	107.6	103.7	99.124	106.27	99.964	97.141	99.827	97.647	100.15	104	99.772	103.8	95.195	93.788	97.371	97.807	99.68	99.813	96.84	99.747	101.66	104.01	101.75	101.04	104.81	103.21	98.375	102.61	103.93	98.972	106.3	98.779	96.536	101.32
110.92	110.58	104.52	109.03	99.757	111	102.14	109.32	107.85	110.88	111.21	103.32	107.19	100.78	103.74	107.5	105.18	110.03	106.7	109.45	101.72	110.9	102.84	108.39	107.6	103.28	104.71	109.94	110.34	113.91	107.06	109.57	104.95	104.01	106.35	105.56	108.73	108.32	99.188	106	106.61	106.25	98.668	106.62	106.9	101.89	105.52	107.15	105.45	107.16
105.68	112.12	104.22	103.19	108.7	102.86	105.04	106.94	104.82	106.71	104.03	107.35	108.16	105.78	106.77	104.36	107.99	103.5	100.35	101.96	109.19	110.43	108.63	109.47	104.53	105.51	108.44	104.39	104.23	108.73	103.16	103.16	113.21	106.27	111.01	104.31	108.94	104.13	93.272	104.46	104.15	103.6	106.05	109.77	104.98	106.46	106.12	108.91	106.36	105.67
110.77	111.88	109.16	100.55	108.47	107.86	107.17	108.11	107.68	111.65	115.03	104.78	109.7	106.21	102.29	107.83	110.35	109.37	105.76	115.82	107.43	109.88	113.47	110.92	106.15	106.86	112.36	106.38	111.29	105.98	104.41	105.57	114.7	109.65	104.49	109.34	103.81	104.96	107.72	109.21	103.51	105.02	105.73	104.97	106.43	103.78	115.36	100.27	104.97	104.42
106.9	107.82	109.16	107.21	109.02	107.52	107.58	107.2	110.64	109.41	108.41	112.27	102.49	109.2	112.09	117.2	102.39	106.46	105.45	104.79	107.02	104.66	108.68	113.6	110.98	107.78	110.7	107.66	102.33	114.12	106.36	107.35	111.99	106.04	105.95	106.92	114.21	109.15	105.66	110.13	104.56	105	101.58	109.63	105.63	104.3	102.64	109.32	108.95	112.38
111.89	107.42	106.04	98.062	103.62	104.48	106.67	107.04	100.72	105.17	117.24	111.95	104.87	108.53	108.28	102.64	105.78	107.11	104.4	104.82	109.63	102.15	99.453	104.55	101.73	103.13	106.71	111.94	105.25	109.42	104.16	103.29	108.4	105.48	107.99	111.13	105.72	104.02	96.949	107.23	106.26	105.32	102.07	108.78	109.13	106.64	107.47	107.83	100.64	109.94
102.33	99.174	99.699	104.42	104.09	106.01	105.51	98.395	100.84	101.03	104.84	97.918	104.25	98.081	108.61	99.501	111.12	103.93	98.296	100.99	103.88	102.97	96.844	104.42	101.45	98.542	99.325	111	105.65	102.91	97.605	102.43	104.99	100.04	102.71	105.3	108.45	100.95	107.72	102.48	107.74	103.28	108.07	99.526	104.23	105.34	106.16	106.78	93.99	107.71
112.39	107.17	105.51	101.12	102.46	106.3	105.67	101.56	104.14	103.03	104.34	108.69	105.52	102.51	105.8	103.28	106.78	112.16	101.14	107.78	107.2	102.72	103.65	102.06	100.47	101.23	111.64	103.37	107.99	108.92	105.66	107	104.23	99.585	103.87	106.89	104.5	108.03	106.68	105.36	108.06	99.642	103.14	107.83	105.33	109.44	99.922	109.41	99.826	101.78
110.56	108.7	105.86	104.03	109.61	104.54	111.13	112.49	108.33	111.86	101.83	113	110.5	104.16	113.03	105.07	106.07	111.6	103.15	112.63	109.4	108.8	108.55	110.63	113.43	105.74	109.89	111.26	117.36	107.56	105.59	105.48	113.07	113.95	113.9	109.96	107.4	112.13	112	109.81	104.12	105.31	107.38	109.23	105.36	102.48	112.87	113.95	109.47	105.01
103.85	104.17	101.75	105.74	105.82	106.21	106.97	104.68	98.874	102.76	106.49	102.52	106.21	110.32	101.73	106.63	103.61	104.07	108.05	116.46	101.7	104.49	109.12	105.08	107.11	103.91	108.77	104.82	100.91	104.32	98.226	101.38	102.85	106.63	105.32	100.29	106.96	104.56	105.77	103.48	116.56	101.52	104.8	105.32	103.57	108.84	109.48	100.22	107.8	102.26
93.3	98.582	101.46	96.043	94.373	98.925	101.19	100.71	92.703	94.28	99.989	96.831	102.4	92.069	94.666	99.8	106.43	98.287	101.25	96.544	96.25	98.323	94.118	101.09	95.445	100.19	97.266	101.9	93.948	97.502	99.107	99.131	93.037	97.629	90.666	104.54	99.446	90.995	96.615	102.99	101	97.501	98.394	92.28	97.148	100.39	89.812	92.007	94.09	99.512
106.3	104.46	110.14	104.65	116.02	114.49	112.49	106.24	105	108.29	108.98	105.77	104.63	112.22	108.78	103.42	112.51	103.65	104.39	111.06	107.92	108.38	106.18	109.82	108.77	109.58	107.97	101.51	107.23	112.21	106.91	105.89	104.55	108.2	110.73	107.6	107.43	108.71	111.32	109.12	105.29	109.71	111.23	109.78	106.77	105.58	109.28	108.81	108.94	110.38
106.24	106.08	114.4	109.2	105.68	109.28	110.46	109.26	110.85	111.41	104.91	105.65	107.14	109.26	104.48	107.6	111.8	105.85	111.47	105.22	112.93	105.32	106.07	107.85	106.35	107.55	113.01	106.69	113.76	116.12	106.64	110.37	103.77	102.9	109.22	110.9	101.6	113.21	105.28	110.76	108.75	100.21	110.46	107.32	109.41	113.55	107.95	105.91	106.92	112.79
115.98	114.85	117.44	99.426	104.48	105.81	110.77	110.22	110.12	115.22	108.04	107.27	105.33	113	109.87	105.74	113.53	108.04	109.53	105.09	105.85	114.31	110.14	106.29	106.36	103.4	106.81	110.48	106.72	108.44	107.36	112.14	107.04	104.68	108.37	101.88	110.83	108.13	111.34	105.84	110.15	111.5	108.1	105.31	109.88	108.8	106.21	111.08	107.27	104.12
106.3	107.57	112.79	114.98	100.94	107.97	107.54	105.76	107.54	100.4	107.44	107.53	109.39	109.87	107.65	110.37	107.31	115.2	104.32	110.87	98.613	114.05	109.37	109.11	102.4	111.06	100.57	114.91	109.27	109.16	107.51	106.98	112.9	108.13	112.61	116.3	105.07	111.12	111.54	111.87	110.04	108.23	110.27	103.05	105.24	111.9	109.43	106.37	107.92	105.42
102.1	103.68	106.96	105.09	108.09	101.28	103.1	109.27	102.13	111.74	105.27	103.04	109.43	112.5	104.58	107.16	105.57	102.88	106.88	102.84	107.12	106.85	107.39	109.85	110.02	103.04	106.71	111.97	111.61	101.22	101.22	104.17	107.92	107.3	107.6	107.3	107.51	106.79	93.043	102.64	103.92	107.67	106.61	111.85	101.94	106.55	106.56	105.38	109.04	114.43
95.258	99.008	93.218	96.102	94.012	98.558	94.015	97.622	99.246	98.136	91.741	91.002	99.05	96.782	100.58	98.751	102.72	97.3	94.55	102.32	100.19	97.944	95.562	90.908	97.363	103.34	98.992	93.483	94.797	101.86	98.995	99.431	96.944	100.15	102.69	94.92	97.59	95.156	101.89	98.385	97.263	105.13	97.995	98.417	98.239	93.668	106.07	98.767	94.188	95.18
103.94	111.16	111.18	111.09	107.39	110.54	105.86	109.4	113.85	107.14	110.8	111.43	111.32	107.54	108.72	103.61	107.77	108.83	104.7	107.01	112.05	103.34	107.74	112.05	105.61	102.22	106.96	106.57	109.35	114.35	105.63	110.49	105.71	107.86	106.24	102.89	105.05	104.58	106.13	107.5	110.54	103.84	108.38	112.47	107.14	107.92	107.27	113.09	108.22	109.62
101.04	94.875	97.794	98.548	102.87	96.791	101.67	96.198	111.24	101.74	99.886	101.4	97.843	104.53	97.494	100.72	102.59	99.378	103.35	96.384	96.033	96.777	99.562	98.458	99.745	106.57	93.049	95.116	101.26	106.52	95.548	103.81	98.839	104.69	106.66	100.08	100.72	106.35	102.81	98.298	100.36	97.732	100.43	100.29	98.338	98.503	92.382	101.73	106.94	102.76
109	105.67	110.1	98.78	100.68	106.27	105.74	106.63	99.671	107.76	107.98	105.38	106.47	100.72	108.24	102.92	101.58	108.3	107.53	107.01	106.27	107.24	108.72	107.9	111.53	107.25	104.34	106.91	109.59	111.45	108.1	108.72	104.47	109.15	106.53	105.45	100.12	111.13	97.99	107.6	101.74	101.29	109.85	106.51	103.28	106.4	97.854	102.7	102.56	100.15
111.45	104.08	106.59	111.96	110.11	110.73	113.33	107.22	109.21	113.46	110	107.71	104.56	105.65	103.49	112.31	105.3	113.2	105.11	106.35	107.81	107.73	105.55	107.34	111.1	107.65	111.13	109.57	109.5	108.27	109.05	100.4	110.26	110.22	104.48	105.08	102.57	111.66	103.79	105.26	104.99	107.8	105.45	106.59	109.17	109.44	107.82	105.92	103.29	112.02
106.61	107.51	101.62	109.76	109.2	103.94	107.66	112.55	111.36	106.55	107.15	111.46	106.81	108.79	100.32	105.38	107.7	101.27	105.49	104.76	97.084	111.08	107.58	106.18	112.94	103.48	101.88	106	102.9	108.36	110.51	108.47	105.93	108.68	107.49	102.35	104.93	104.16	100.19	103.72	105.27	105.76	101.96	106.23	99.751	102.52	107.56	101.95	108.38	108.42
113.82	109.44	112.05	112.11	110.26	108.16	107.81	100.75	112.41	107.97	112.24	104.28	114.73	103.6	114.16	106.69	106.54	106.06	103.82	104.28	111.14	107.88	104.06	105.85	110.79	111.25	109.98	110.56	105.68	109.54	104.78	107.25	112.06	111.68	109.69	106.04	111.12	108.1	108.52	111.51	109.77	112.66	98.85	107.87	108.92	104.42	111.9	106.66	109.57	115.18
103.28	107.87	101.43	101.98	109.92	105.75	97.94	101.72	109.15	100.27	106	101.6	108.02	106	101.32	99.379	105.93	107.68	108.65	103.75	99.796	104.95	105.65	108.92	104.98	109.76	109.04	109.08	110.67	99.757	109.35	107.93	102.93	104.81	104.22	108.17	100.32	102.87	101.21	102.86	101.06	107.26	102.33	107.3	108.05	104.79	108.52	106.29	114.49	102.46
104.55	112.09	111	107.77	111.9	107.09	107.98	110.95	110.02	113.08	108.58	107.65	109.77	106.97	108.9	111.48	102.07	105.22	112.94	107.86	114.61	108.77	112.78	109.19	112.37	107.23	106.18	100.14	109.78	108.77	111.02	106.7	110.81	105.16	109.41	107.73	104.07	106.76	106.3	106.28	111.92	111.46	108.16	105.59	105.39	106.77	106.93	107.11	108.6	102.98
103.42	105.32	103.76	110.83	102.61	105.01	105.81	106.81	104.05	104.77	104.3	102.1	105.35	106.8	102.6	102.52	102.43	105.67	109.39	102.39	104.14	107.76	97.849	107.99	106.94	99.877	107.37	111.99	100.96	109.24	102.54	106.81	113.96	103.11	106.36	101.33	106.77	106.38	105.46	103.82	105.5	105.17	102.38	96.728	102.69	105.78	106.28	107.34	100.12	107.66
106.45	105.49	103.98	103.69	100.29	108.08	108.24	106.58	110.8	110.84	106.5	105.71	102.73	104.86	107.77	103.89	109.19	109.41	105.71	106.85	109.78	113.64	110.43	113.46	104.69	106.76	104.93	109.69	110.8	113.28	109.9	109.86	112.76	104.61	112.89	115.21	112.33	102.05	107.18	106.65	103.52	98.643	110.58	109.89	108.26	115.12	111.46	112.9	107.86	103.08
109.69	113.38	109.86	103.79	104.34	106.9	106.37	113.63	112.74	109.22	102.31	107.04	102.91	111.41	109.83	103.05	109.12	104.37	104.23	108.58	109.28	108.68	107.61	106.61	108.03	111.86	112.94	108.88	112.24	109.75	107.21	108.63	112.51	104.73	110.31	106.35	109.74	102.01	108.04	107.02	112.12	110.52	100.62	109.66	106.26	107.06	111.68	104.92	107.4	102.1
108.83	111.75	107.16	109.67	112.52	107.26	111.55	104.68	110.98	107.01	114.82	111.42	105.09	109.66	113.12	112.2	110.07	110.49	110.7	109.02	106.52	113.5	109.1	110.24	109.03	113.19	110.42	118.53	110.95	106.89	113.26	112.29	115.32	108.14	110.53	112.61	117.48	110.43	115.91	112.8	104.84	108.39	105.37	103.99	114.39	107.93	105.65	106.37	113.13	111.91
102.1	97.851	100.56	99.614	102.74	98.359	103.49	100.91	91.331	91.482	101.11	99.542	103.46	97.192	98.719	98.456	100.46	96.368	97.592	105.07	96.781	99.695	98.919	98.969	98.848	96.681	100.92	91.799	99.113	99.514	98.816	93.72	97.528	95.509	101.51	101.37	97.975	98.116	93.812	102.72	100.85	97.421	92.947	102.83	101.85	97.535	97.331	93.626	98.189	97.824
102.2	98.109	99.291	92.43	99.645	98.114	91.39	96.994	96.569	102.25	100.09	96.062	95.142	94.632	94.874	98.375	97.425	97.972	99.253	99.352	96.29	101.14	97.163	97.117	97.094	102.31	97.468	97.408	99.739	102.83	99.677	98.245	94.073	99.69	93.305	97.102	95.638	96.325	98.414	101.72	92.842	95.333	93.685	96.289	96.201	97.888	102.5	102.89	98.948	96.24
105.25	106.13	105.2	103.75	109.85	103.01	107.2	110.08	104.78	102.06	108.95	105.57	108.58	106.68	107.99	102.05	104.75	102.14	101.47	103.6	103.42	107.8	104	110.17	104.57	104.66	106.48	107.02	109.49	105.29	102.92	104.72	99.991	106.59	105.32	112.03	104.81	102.42	105.9	103.77	104.16	105.8	111.64	101.67	106.62	113.57	104.8	103.68	110.11	106.21
109.39	103.09	106.27	108.46	102.29	102.35	106.83	109.15	107.02	106.1	105.3	101.27	104.76	97.646	104.77	111.28	99.833	109.25	106.75	103.11	109.6	100.82	99.107	102.85	106.73	107.13	103.99	107.07	107.72	106.56	102.67	108.44	106.2	107.12	107.41	101.16	105.72	107.94	107.75	107.15	102.48	109.55	103.7	110.14	106.58	103.35	99.974	100.44	111.32	107.69
94.782	98.236	97.98	93.45	106.97	96.564	101.93	95.884	101.26	96.539	100.28	91.732	96.573	107.95	96.582	96.004	100.2	99.078	102.83	100.92	94.655	97.405	93.162	100.37	93.72	95.714	99.139	103.42	86.872	102.19	100.58	102.23	96.875	101.7	97.865	94.964	100.52	98.132	95.88	104.11	95.677	93.361	98.936	95.632	97.571	92.724	93.811	100.21	103.7	100.77
105.63	103.61	110.05	105.71	105.79	109.49	104.85	103.44	104.22	107.52	113.03	108.6	111.06	103.2	103.81	104.38	105.9	105.94	104.55	107.7	105.91	102.78	103.06	103.06	109.29	110.39	101.18	108.04	107.07	108.22	102.45	105.83	104.03	98.878	110.86	116.86	103.38	103.51	104.88	110.89	107.39	108.09	103.31	103.11	108.84	108.1	106.57	109.11	105.71	101.84
107.22	102.41	113.73	112.76	103.91	109.07	102.87	108.48	107.09	107.09	101.99	111.43	110.91	113.67	109.84	107.44	108.58	105.19	107.36	112.58	101.2	107.73	106.82	111.85	111.98	103.85	109.07	100.79	101.73	111.09	103.96	101.64	105.37	104.16	102.05	105.81	110.91	104.74	101.53	108.26	108.73	101.73	107.98	111.41	110.41	107.31	110.4	104.28	105.96	105.71
113.12	106.69	108.42	103.61	107.76	105.18	105.46	104.24	112.11	111.35	109.35	103.24	104.48	105.89	109.37	106.7	105.58	105.11	110.63	109.54	108.53	105.7	98.886	108.85	99.688	108.39	107.55	101.3	106.31	108.16	106.14	106.48	95.919	104.7	106.26	100.97	102.47	102.34	103.87	104.07	103.51	109.81	108.54	105.57	105.38	101.25	102.51	104.93	102.85	102.85
110.89	109.15	107.84	106.92	107.96	108.51	104.77	107.95	112.92	110.07	107.72	106.54	111.18	99.374	107.04	109.6	111.32	106.35	108.29	110.12	105.73	106.31	107.74	111.69	101.82	112.25	111.46	113.84	107.4	108.54	106.3	101	109.45	104.91	113.13	108.57	103.92	102.23	112.07	112.01	110.34	110.44	115.32	107.39	104.24	114.06	107.96	105.08	107.99	102.93
111.15	100.92	102.94	106.25	100.62	108.73	106.73	105.01	100.33	103.19	106.95	110.28	109.3	107.37	109.69	104.09	108.5	105.24	107.3	106.38	102.78	103.65	107.03	101.98	107.65	102.84	109.72	97.916	101.36	107.26	100.17	106.81	110.79	109.23	107.31	104.81	102.61	108.5	106.93	107.57	105.35	106.33	106.23	110.92	107.85	105.49	105.33	108.98	104.13	104.79
106.72	110.95	101.36	100.49	106.45	107.89	102.97	103.79	103.12	107.5	109.16	99.395	104.23	107.29	111.61	104.86	107.53	105.48	104.47	108.23	110.82	105.16	110.06	107.37	107.26	101.95	102.29	109.43	106.62	101.2	102.53	109.36	111.41	113.35	106.85	104.51	104.19	103.65	109.5	108.82	106.16	104.82	104.53	105.51	108.28	102.96	107.06	106.35	103.12	107.95
108.52	108.15	103.08	104.98	105.34	102.83	107.43	105.59	108.43	107.87	108.03	113.63	106.49	109.32	105.67	108.83	105.24	101.94	100.76	101.65	112.8	109.04	101.83	106.73	105.33	106.17	106.59	104.99	109.02	105.41	106.56	106.31	107.27	103.04	98.158	104.45	105.43	106.66	112.58	108.69	96.395	106.28	99.754	107.93	111.66	103.96	110.86	103.93	110.21	104.73
107.93	105.28	107.6	107.35	107.54	108.21	108.13	110.19	112.52	108.37	104.33	107.97	101.38	106.04	104.11	111.75	100.95	109.4	110.38	109.63	103.24	104.22	107.03	111.68	104.44	104.8	107.28	109.99	105	107.62	108.43	104.24	106.67	108.32	109.47	103.09	102.75	110.68	113.19	112.26	101.8	105.28	104.62	103.75	103.48	106.69	98.31	108.43	110.53	99.617
105.55	95.395	103.54	101.07	104.76	97.814	98.205	99.461	102.5	106.19	97.497	102.08	96.446	97.983	100.5	95.435	100.22	98.512	103.66	95.034	99.843	98.423	96.332	96.677	102.66	101.3	104.19	96.531	96.869	98.17	96.946	99.277	106.06	103.85	101.59	102.99	93.783	102.57	100.62	94.51	104.19	102.11	100.16	96.761	99.402	98.853	99.49	104.51	102.05	102.58
103.44	104.85	103.04	107.28	100.8	104.2	97.224	94.263	100.96	98.276	104.62	102.96	100.73	105.02	107.33	101.38	99.655	105.16	104.35	93.589	97.237	98.974	101.16	101.27	100.14	93.372	100.96	99.506	102.3	99.771	102.77	99.93	97.973	100.02	96.168	98.279	97.82	99.326	98.505	100.53	97.659	100.82	103.56	95.712	100.7	96.847	99.223	95.184	103.43	94.277
110.2	115.7	113.89	110.96	107.5	107.51	111.53	110.99	107.54	108.43	113.26	110.02	105.14	114.12	111.57	111.8	112.38	111.86	109.04	114.57	110.69	110.17	112.66	112.87	112.4	107.93	105.91	108.42	101.08	111.06	109.04	108.95	114.26	110.07	115.06	108.97	107.37	111.07	112.27	110.27	115.46	116.26	106.07	114.89	104.67	112.03	112.62	111.2	115.62	120.32
98.058	96.755	100.38	91.571	100.05	96.556	89.41	98.654	96.586	101.36	98.373	98.87	99.347	99.435	101.34	97.548	96.643	91.705	93.695	100.29	99.184	95.554	98.759	93.03	91.473	92.106	97.813	97.526	98.76	93.674	101.05	100.4	104.32	93.368	94.913	98.226	99.197	91.849	98.434	97.77	100.17	96.303	97.645	95.974	96.221	97.46	92.767	96.181	95.153	95.584
115.57	107.07	108.34	110.74	105.37	107.58	110.96	112.5	108.29	111.83	109.6	106.54	103.6	110.68	107.39	111.6	103.11	111.71	109.49	113.7	104.74	102.84	109.64	113.45	114.76	109.61	110.94	113.54	110.76	111.05	111.16	116.41	110.7	115.97	112.66	114.26	107.01	105.25	114.76	106.11	112.48	108.81	106.72	115.28	113.57	106.55	111.23	114.35	102.23	104.88
103.92	94.581	103.39	101.61	99.434	101.63	94.047	96.994	98.116	102.01	102.39	96.943	99.354	104.38	101.3	102.41	101.06	97.862	94.675	104.15	98.182	98.751	100.84	97.786	105.33	104.86	101.92	100.97	97.635	103.09	101.36	97.305	98.824	95.392	101.58	95.922	102.16	97.632	104.95	99.217	107.76	106.22	103.13	101.13	103.11	100.78	100.68	109.6	94.03	106.33
105.9	105.57	104.05	102.48	103.76	107.38	109.58	107.87	104.27	105.45	106.47	99.232	104.98	111.22	105.39	106.61	102.9	106.43	108.72	104.87	97.001	106.09	110.04	105.88	107.2	103.44	107.56	99.911	107.48	108.09	99.148	106.25	108.03	108.33	103.17	103.98	106.35	104.14	104.47	105.32	105.59	109.66	104.64	107.21	105	100.45	105.05	105.04	110.01	105
103.68	98.569	104.84	99.279	99.056	97.227	105.23	102.54	101.47	93.88	97.612	95.892	95.421	97.61	98.835	100.76	96.861	101.51	100.1	100.6	104.09	100.15	97.79	101.63	105.07	101.09	104.21	98.683	103.99	106.79	105.15	99.057	104.5	100.73	101.13	97.364	99.734	105.31	96.76	96.56	104.04	96.55	101.17	109.2	102.7	96.722	102.16	96.984	91.1	94.682
102.55	107.04	109.98	106.15	104.66	115.38	107.83	105.8	108.38	112.91	106.26	110.97	111.76	105.5	108.06	103.85	101.15	103.79	107.1	108.49	107.05	102.37	106.53	106.89	105.23	105.75	113.95	105.63	98.775	104.95	105.09	98.808	104.72	108.51	104.07	104.69	104.42	108.29	98.812	106.45	103.59	111.79	99.973	106.09	108.53	110.24	102.3	107.85	111.31	104.88
105.46	107.26	107.29	106.7	110.26	103.22	112.58	111.01	104.79	100.43	106.66	101.98	104.18	107.11	106.99	105.61	108.64	109.91	103.52	110.66	110.59	107.89	106.64	111.34	104.02	107.53	104.13	107.18	111.39	106.26	104.97	103.78	105.83	107.98	111.12	106.55	109.55	107.41	106.6	111.1	105.3	107.2	110.99	107.35	102.25	99.66	107.04	104.74	104.79	105.13
104.71	106.29	102.08	104.13	102.94	104.6	101.72	101.61	99.415	104.06	99.199	103.87	108.51	100.02	104.75	104.18	98.861	106.11	101.91	102.84	107.32	100.26	101.56	101.51	104.39	104.63	104.52	108.54	108.82	106.24	104.61	101.72	108.09	105.98	104.54	105.16	107.36	103.9	107.07	108.22	110.38	106.26	109.21	114.6	102.37	100.67	105.32	102.17	103.46	112.23
101.94	92.772	97.271	99.502	90.293	98.796	101.25	92.654	96.155	98.739	102.29	100.08	98.334	98.167	100.49	97.138	98.542	101.2	93.724	96.968	95.084	92.773	99.738	95.697	98.831	100.39	102.27	101.06	92.767	96.806	99.769	99.019	100.91	101.15	101.18	102.49	99.113	98.743	98.697	100.8	98.684	93.495	99.546	99.03	96.846	95.995	99.46	96.177	100.8	103.16
105.77	112.55	105.59	109.14	94.674	110.54	101.79	102.58	107.55	102.61	101.75	107.03	108.26	100.89	105.2	100.96	108.19	105.53	107.39	109.06	109.27	109.79	104.1	109.47	108.19	103.91	108.81	108.29	106.75	107.37	110.03	101.29	106.83	104.05	101.59	108.63	106.46	102.66	114.03	106.4	104.33	106.6	105.55	106.82	103.24	108.44	108.58	102.38	108.1	103.63
107.44	109.08	108.22	104.73	106.04	106.61	109.63	110.31	111.41	107	109.4	108.29	107.72	110.5	113.71	110.23	103.99	105.31	102.05	103.6	112	104.88	107.48	105.91	112.26	105.47	108.76	110.54	113.99	109.88	114.17	110.37	110.41	102.08	107.71	111.75	109.52	108.22	107.99	115.08	106.16	110.71	105.64	108.15	116.89	109.96	105.3	105.24	104.91	103.83
96.014	98.684	101.51	94.52	102.95	105.28	100.39	99.081	95.179	100.38	104.41	98.865	97.937	100.7	95.746	99.09	98.607	104	102.47	105.36	101.71	103.37	102.14	99.907	103.43	96.087	105.72	95.432	97.068	99.716	99.075	97.606	103.24	101.31	104.08	100.26	107.71	103.22	90.047	99.572	100.43	98.355	102.71	101.66	95.688	96.869	108.07	102.74	98.533	104.26
96.808	99.158	103.33	90.182	94.427	93.888	94.343	107.67	95.502	99.503	91.385	98.309	97.312	93.703	105.95	98.052	98.228	93.038	97.449	102.06	99.513	101.25	99.973	97.972	96.85	101.16	93.879	96.143	89.6	96.964	96.507	96.347	101.1	94.795	98.621	92.848	99.835	91.671	97.409	97.177	98.035	101.5	88.793	97.415	99.019	95.731	92.691	95.736	94.884	95.279
103.79	106.78	104.76	104.24	108.56	107.04	102.06	106.02	98.772	101.54	113.55	102.59	105.87	105.96	105.59	102.91	103.86	108.56	111.61	109.74	109.52	104.64	107.81	102.41	105.45	98.61	111.3	99.156	109.35	108.18	104.84	105.47	106.93	111.19	100.64	105.14	105.23	105.75	111.31	104.49	106.12	106.43	106.29	99.939	109.72	108.04	102.59	107.43	111.85	105.77
109.6	108.58	108.11	106.52	108.8	111.26	108.83	108.6	115.5	104.97	106.74	109.01	103.1	107.05	105.05	110.41	110.75	111.47	114.96	111.26	102.65	105.71	106.78	110.06	117.45	112.46	114.42	107.7	111.23	107.34	112.05	103.66	107.13	108	113.55	104.97	107.98	105.69	110.5	105.53	107.13	110.47	104.15	104.36	105.76	108.82	110.42	115.08	106.74	111.12
107.82	111	107.15	106.03	109.49	103.06	105.83	109.27	99.937	109.47	108.1	109.77	101.26	105.92	113.05	106.81	113.19	108.94	106.16	103.38	109.44	103.72	104.28	106.97	106.88	105.31	111.4	105.94	106.7	104.44	105.46	102.28	109.38	106.55	107.12	112.26	111.31	107.74	105.81	103.83	114.91	109.63	109.29	102.69	98.61	110.32	112.05	103.07	105.16	104.52
105.35	105.68	107.75	106.96	109.42	97.474	104.33	106.3	106.17	109.05	109.38	105.65	103.55	103.21	109.11	112.89	109.73	103.65	111	107.2	108.81	108.51	111.99	106.16	112.71	110.4	108.32	102.75	107.47	106.7	106.85	104.66	103.46	111.66	113.87	110.88	105.92	102.92	108.78	108.78	110.01	110.02	108.13	104.54	111.14	108.63	109.32	110.54	110.81	106.41
105.07	116.38	109.36	107.4	107	109	104.75	107.81	102.73	104.95	104.34	107.51	99.996	104.44	101.36	114.19	105.81	112.44	112	105.19	106.76	103.35	106.61	103.85	102.64	111.33	105.65	109.05	108.67	108.09	109.06	110.78	108.73	112.64	105.41	104.52	106	103.74	110.48	107.62	102.2	104.95	107.55	108.74	107.02	110.52	108.54	106.07	109.08	103.93
99.889	99.483	104.87	103.51	97.006	99.783	102.74	107.37	103.49	98.247	101.11	99.671	105.26	101.77	103.89	113.85	106.42	103.22	104.09	103.65	105.72	105.52	96.536	103.58	102.35	101.08	109.66	104.66	99.717	99.715	107.72	102.71	105.25	101.71	98.953	103.67	106.67	113.18	101.55	99.806	105.43	107.55	97.806	102.29	106.3	102.08	104.95	98.322	101.03	100.98
107.28	116.21	110.39	110.04	107.87	112.68	107.32	104.49	107.5	105.51	109.06	111.45	104.67	111.75	108.5	107.31	106.86	106.58	103.71	108.25	108	110.12	106.35	107.76	105.24	108.03	113.5	110.27	108.5	106.28	105.6	105.8	105.17	107.94	107.32	108.69	112.53	104.35	107.7	100.6	101.09	101.34	109.84	108.92	107.53	110.36	106.11	115.63	108.83	105.34
104.19	109.74	108.05	113.22	100.49	113.59	111.08	105.77	107.18	105.37	111.65	110.07	104.63	109.92	107.68	113.32	111.95	109.78	109.33	107.22	111.4	102.14	113.26	107.8	113.25	110.31	117.29	109.5	110.85	115	118.23	111.71	112.39	110.01	110.55	101.06	106.55	112.62	110.04	108.06	107.75	113.55	108.2	110.61	108.04	109.39	108.93	105.13	113.26	109.82
105.72	100.34	104.03	103.64	103.28	104.14	109.58	102.39	101.9	99.157	97.775	101.39	96.062	103.62	102.27	100.46	101.62	102.64	104.13	98.506	100.11	101.57	104.65	102.94	97.4	95.059	109.7	101.8	97.234	97.931	98.306	101.67	103.12	108.42	97.686	105.19	97.321	107.82	99.412	97.863	96.605	104.46	97.982	98.124	100.61	103.34	104.53	97.897	102.04	102.14
103.49	101.34	105	104.76	115.48	106.33	107.67	107.28	106.71	100.96	105.59	109.24	103.01	106.57	103.37	104.71	102.59	101.24	106.95	103.75	113.28	104.65	105.73	109.14	110.11	101.91	100.13	106.68	105.29	104.59	105.24	104.79	107.81	102.44	104.24	103.88	108.27	110.86	103.23	103.83	106.83	94.546	101.18	103.7	103.84	105.43	113.68	105.54	109.14	102.04
109.31	110.55	104.46	103.18	104.83	115.26	106	109.24	112.14	112.18	108.01	104.36	104.04	108.47	101.48	105.62	108.93	109.95	102.44	107.29	110.43	104.9	111.93	112.78	110.06	103.33	112.96	103.21	110.13	111.41	114.94	113.33	110.77	109.86	111.36	109.36	109.02	115.91	108.25	109.97	105.58	104.96	107.35	111.26	111.05	107.23	102.89	106.59	109.87	105.48
109.25	103.35	107.82	112.48	105.2	107.65	104.61	103.62	104.22	112.52	113.51	105.95	102.35	112.27	107.05	110.01	107.15	103.17	104.62	111.45	108.26	108.19	109.83	105.62	105.41	105.77	109.88	106.7	106.26	110.13	107.72	106.88	108.86	106.79	103.12	102.49	107.06	108.45	108.49	108.72	105.13	106.52	108.2	102.98	106.94	106.72	98.668	106.53	109.66	101.07
103.06	104.21	107.13	104	108.41	112.12	101.33	110.22	109.3	107.77	105.69	108.98	107.27	111.25	110.06	101.81	108.93	104.91	106.22	102.05	112.83	114.79	110.67	102.88	106.44	108.37	102.84	110.71	109.31	109.94	104.21	104.31	109.18	108.8	105.82	102.06	103.53	114.7	104.42	107.56	108.51	109.26	103.82	108.76	108.49	114.21	110.01	100.72	110.19	109.71
108.28	107.02	107.56	101.91	110.36	112.85	107.77	104.1	112.69	107.65	111.36	111.74	111.85	112.76	113.03	105.33	111.1	109.62	110.62	114.31	116.44	117.74	111.47	108.52	109.3	109.04	108.96	116.42	107.4	111.51	108.09	111.16	109.96	112.38	110.35	109.12	114.02	108.42	108.84	109.05	109.81	104.8	110	117.27	108.69	109.45	106.56	114.37	116.47	110.32
106.37	98.23	104.66	109.83	109.87	102.71	109.18	103.61	105.58	107.9	101.7	101.95	102.23	106.31	103.14	108.89	111.02	105.08	105.85	108.52	111.56	105.77	104.74	104.08	110.11	107.08	109.85	106.99	102.57	105.12	103.95	103.78	106.67	103.8	106.12	103.51	99.881	101.03	113.73	105.09	104.01	102.7	108.86	105.34	104.82	108.86	107.88	109.96	110.76	102.67
108.77	104.64	106.91	105.67	103.59	104.67	111.24	107.78	111.73	102.67	99.274	109.08	108.06	101.55	106.14	107.19	100.27	105.04	102.48	104.99	105.71	103.07	108.15	103.29	110.08	107.64	107.38	101.86	110.01	106.87	106.31	110.33	104.2	105.89	106.82	105.75	101.91	105.52	108.03	111.5	104.83	110.09	104.82	106.31	109.17	107.25	106.05	107.07	103.84	104.46
103.3	95.426	101.98	102.37	103.2	102.33	104.13	103.97	105.03	95.741	102.66	96.417	97.423	100.37	99.957	99.331	101.38	107.42	101.3	102.58	106.69	107.35	100.73	100.99	104.67	108.64	112.66	107.5	99.491	98.662	100.98	101.74	108.13	102.21	97.065	102.68	96.074	101.26	100.63	104.25	100.26	99.249	98.977	98.786	102.68	101.31	101.29	101	102.18	107.18
101.76	109.69	110.67	103.18	106.71	102.94	112.23	104.51	104.89	108.84	100.13	103.02	101.63	103.84	100.53	105.57	106.74	111.29	102.01	107.77	107.6	110.71	106.31	96.55	108.87	106.96	106.39	103.52	105.86	99.715	104.5	105.82	106.59	103.48	106.91	111.61	110.19	112.05	103.03	106.36	112.66	106.91	105.71	104.47	103.16	107.91	104.92	108.05	106.01	109.3
104.64	99.3	107.16	109.42	113.16	108.03	109.42	103.2	115.82	108.45	108.53	111.06	106.12	100.84	113.62	105.87	108.25	109.7	107.64	109.87	107.73	102.61	112.05	106.24	108.34	106.77	101.07	108.25	115.43	107.25	112.4	106.66	112.92	111.17	109.06	111.37	110.11	109.02	101.4	108.01	109.1	106.42	116.7	111.6	109.05	106.14	113.31	106.86	106.07	112.49
97.304	100.52	106.77	101.99	98.654	98.465	100.61	99.205	97.967	97.708	105.59	93.875	99.212	100.47	99.688	94.526	96.397	108.91	102.82	95.706	100.82	99.993	94.854	99.324	100.44	103.7	100.67	100.49	105.65	101.3	98.617	105.57	96.587	99.05	103.67	97.311	101.73	100.82	96.489	103.56	104.28	99.356	105.4	101.72	99.698	102.8	104.16	98.046	102.83	98.93
107.78	103.2	101.13	103.79	99.949	105.31	99.572	102.84	106.38	101.91	102.89	98.003	100.82	104.68	103.91	100.46	100.32	97.47	96.081	100.48	102.06	100.08	108.76	103.75	104.02	103.71	104.55	100.57	97.893	102.38	106.05	102.3	105.37	103.19	102.04	104.38	101.08	102.47	108.26	110.31	104.23	107.44	100.56	103.35	110.44	98.139	102.31	105.05	100.95	103.77
96.546	99.551	100.37	96.451	99.575	95.253	89.658	102.59	95.769	99.825	95.555	101.62	93.285	97.533	92.589	99.419	98.836	97.571	101.02	95.036	97.756	94.931	99.18	103.65	101.99	100.46	97.114	97.264	99.458	102.95	96.642	105.52	94.407	96.539	102.15	93.091	98.99	96.655	96.488	98.228	94.098	98.589	102.6	98.917	96.309	99.624	94.802	106.85	100.57	91.59
111.95	105.88	105.8	107.25	108.58	112.76	112.12	105.37	106.9	114.77	110.22	107.81	114.63	111.89	111.09	115.25	103.39	110.57	107.01	111.25	111.83	108.89	110.05	102.86	114.91	111.96	110.87	113.95	108.32	110.44	105.89	112.76	105.84	108.6	112.95	112.88	106.19	105.4	109.88	115.55	105.34	105.92	114.77	107.12	109.02	114.91	111.46	110.02	114.19	115.02
109.32	101.2	105.06	99.632	104.48	105.04	106.48	109	104	100.17	105.18	110.33	102.19	107.14	102.51	102.72	107.61	114.16	105.96	107.65	103.07	104.79	102.18	109.54	108.98	108.94	104.49	105.22	107.11	107.92	101.92	108.42	100.26	107.91	106.61	103.59	103.53	110.85	102.96	108.94	103.91	105.71	102.11	109.58	103.36	112.5	103.77	113.51	102.3	107.42
102.61	108.99	100.4	104.08	111.79	103.56	110.58	105.4	109.49	98.725	100.47	102.71	98.707	106.09	105.49	98.916	102.85	103.02	110.66	110.76	105.75	99.803	111.63	104.45	108.73	113.39	112.48	108.88	103.19	103.79	102.52	107.19	98.245	103.69	106.35	110.07	105.39	115.1	109.42	111.12	103.34	102.74	107.11	106.55	113.19	107.1	103.78	108.37	100.5	99.845
96.819	97.474	99.207	94.349	107.02	89.366	104.31	99.858	99.775	96.002	96.707	101.92	104.27	104.48	99.87	96.408	100.13	101.35	104.64	95.736	97.625	106.85	102.85	93.392	101.08	99.697	96.141	98.939	100.69	103.57	106.02	100.8	98.741	103.81	103.2	99.336	102.5	95.72	97.363	101.34	106.04	100.81	99.323	99.945	97.849	104.6	102.22	96.046	106.29	97.602
109.92	103.44	108.43	112.37	107.38	111.94	105.95	111.23	108.57	108.45	110.68	111.68	112.87	105.71	105.07	108.87	111.12	109.58	116.13	106.98	112.66	109.29	104.15	115.07	105	105.82	110.91	110.93	111	113.28	107.13	105.46	108.55	105.96	103.34	105	106.83	109.43	108.17	112.3	109.99	106.17	117.49	103.78	108.91	113.53	109.26	110.08	108.69	108.86
98.164	92.384	109.54	98.401	97.176	97.29	105.31	100.84	100.28	98.724	97.694	94.97	102.51	100.92	100.45	108.8	102.32	93.644	102.09	98.592	100.72	98.082	107.89	97.206	106.04	100.14	101.37	101.88	102.75	99.898	102.91	101.26	101.92	97.112	106.61	104.85	105.32	100.41	94.785	107.89	100.49	103.26	96.422	98.942	96.323	99.523	98.487	98.414	106.34	96.88
107.16	105.48	110.9	107.69	100.86	105.62	107.38	107.4	107.62	106.01	105.43	107.07	109.79	108.85	106.03	103.5	103.04	107.33	105.72	103.74	113.72	106.99	101.6	104.47	107.45	100.73	104.64	112.03	107.34	107.95	109.19	107.87	109.92	104.1	113.74	104.11	103.49	102.06	100.35	102.44	106.98	105.17	108.05	105.7	101.96	107.6	103.1	106.44	109.48	109.85
108.43	107.27	102.48	116.48	107.34	102.97	99.15	108.66	109.8	105.35	110.22	104.79	103.66	107.44	107.34	103.9	105.02	103.65	104.47	111.15	110.5	105.32	106.16	100.17	109.42	112.93	104.1	112.49	113.78	103.86	107.95	104.32	107.92	112.18	108.12	113.27	109	111.56	102.79	105.85	103.02	107.27	104.14	107.82	108.23	98.35	104.03	101.88	108.93	102.74
104.49	107.34	108.95	107.27	108.18	109.01	107.88	110.01	101.58	102.41	107.87	107.63	112.04	103.94	104.52	102.63	108.7	102.45	108.69	105.61	110.48	105.7	108.57	103.57	104.18	108.27	105.85	98.774	105.1	107.2	104.32	101.3	104.67	108.86	101.15	108.09	107.08	109.99	109.15	108.18	103.55	106.17	103.17	117.08	109.08	111.01	108.05	102.42	105.13	110.44
111.23	106.9	100.55	104.31	106.73	111	102.7	104.72	98.75	107.34	102.31	101.02	105.5	102.36	104.94	106.17	103.44	100.73	105.51	106.85	109.13	105.8	108.33	103.66	103.15	108.27	111.8	102.65	100.55	104.21	105.56	101.85	105.28	103.52	106.56	106.72	108.77	106.44	106.01	109.5	102.66	108.11	101.49	105.19	108.09	106.52	101.03	105.07	108.98	106.6
100.34	113.06	104.19	106.78	105.57	109.53	116.7	104.51	101.41	102.41	102.85	103.04	99.079	109.61	102.91	105.34	99.475	108.25	108.25	107.58	101.88	111.05	102.29	105.83	107.85	108.18	104.41	103.55	107.58	108.66	106.67	105.93	111.48	103.43	110.31	103.47	111.06	108.5	105.5	105.17	110.35	104.52	111.55	100.53	112.36	106.36	106.11	101.37	103.86	105.58
96.74	108.03	97.056	101.63	106.01	102.95	101.37	97.618	103.78	100.52	97.217	103.02	101.1	101.51	105.96	101.17	108.13	107.44	102.81	111.23	103.58	103.49	101.81	100.17	109.53	104.94	105.14	102.06	97.417	96.918	98.192	103.4	110.98	106.94	103.6	108.61	106.31	103.93	102.43	105.76	104.01	104.79	98.702	102.45	98.047	99.368	101.74	100.57	103.82	107.62
105.87	105.42	107.49	106.02	103.38	106.59	107.49	107.94	108.15	107.4	100.34	97.382	103.56	103.02	102.75	110.26	99.107	111.52	105.71	109.59	103.92	104.28	103.48	103.22	107.24	103.3	106.48	102.28	106.78	106.19	103.08	102.77	110.03	113.82	103.62	110.85	107.88	108.18	100.49	108.52	107.74	104.92	104.9	102.62	106.41	106.51	104.15	98.894	110.92	109.73
103.5	119.46	108.44	116.5	115.75	117.01	109.98	109.67	112.66	112.04	114.23	108.66	106.54	110.49	107.03	110.61	112.03	114.24	110.19	113.75	110.83	112.17	107.53	112.63	114.13	105.64	106.08	108.51	112.92	111.97	110.59	111.95	103.73	114.82	111.63	108.04	114.92	114.87	105.58	115.42	114.6	107.27	106.92	112.98	111.82	105.51	108.79	116.42	109.17	110.38
106.32	104.95	106.58	112.09	108.78	101.42	110.41	100.46	113.32	105.55	105.29	103.88	108.31	109.18	108.92	104.84	104.28	104.81	98.953	106.22	110.49	107.65	109.41	100.96	105.84	101.64	111.41	114.67	111.52	101.25	103.72	112.6	104.29	107.46	107.49	104.25	106.9	95.99	105.32	106.81	108.39	107.47	107.41	113.02	108.18	107.81	103.87	98.542	107.09	110.38
109.57	103.62	110.43	109.68	102.77	101.98	112.72	108.05	103.82	100.24	111.43	102.71	109.59	111.95	105.88	110.37	104.76	105.83	104.17	109.49	102.04	106.76	100.29	110.11	108.24	106.66	102.45	107.48	114.11	99.224	112.17	104.17	101.53	106.54	106.98	108.17	104.5	105.7	98.306	106.67	109.11	101.75	108.83	103.98	106.33	109.22	109.69	103.55	108.83	104.48
105.47	103.51	107.96	103.95	101.57	100.22	106.77	100.47	107.93	108.17	108.32	102.76	104.26	103.17	104.47	103.02	110.58	104.57	104.04	106.11	106.83	106.98	109.03	106.38	106.95	105.39	109.36	104.78	103.74	100.49	106.32	102.97	103.5	108.79	109.52	112.88	102.77	109.43	103.71	104.97	107.74	103.15	102.96	97.47	106.58	108.89	101.84	110.01	104.7	105.67
107.63	105.29	110.32	104.24	110.81	101.12	102.17	107.2	114.21	108.86	111.03	101.17	101.39	107.43	100.6	107.45	102.41	102.24	105.22	109.35	104.36	106.87	104.25	106.38	111.68	105.52	107.53	107.72	99.868	110.84	115.17	110.84	106.79	103.83	103.55	111.18	104.68	110	105.99	103.87	103.2	109.91	106.53	106.65	103.7	105.15	106.64	98.714	108.75	102.76
113.17	105.27	108.67	109.65	102.15	102.82	112.67	108.15	106.41	108.28	105.22	106.37	106.46	99.399	102.78	111.9	103	114.51	97.681	104.6	106.86	104.81	110.82	106.27	102.17	114.18	107.55	106.8	108.67	109.56	102.21	107.25	110.08	103.96	109.73	105.29	103.6	103	110.22	109.49	108.17	101.38	109.28	109.17	110.51	111.58	116.04	102.87	112.71	103.14
111.74	109.87	113.34	108.67	105.21	106	111.03	111.56	109.19	115.46	108.77	104.18	108.54	108.79	107.86	107.97	100.92	110.56	109.83	107.82	102.32	112.64	114.82	105.89	105.31	113.64	106.85	110.48	105.89	109.46	113.6	108.26	113.24	107.77	102.42	104.9	101.73	106.14	109.13	113.71	106.19	107.37	115.98	106.04	102.57	115.71	107.52	112.08	107.58	104.92
106.38	99.376	105.07	107.36	102.71	108.48	108.31	104.75	109.21	100.14	101.81	105.32	102.33	101.99	110.22	105.53	101.94	109.01	107.83	104.3	107.17	108.68	104.2	99.253	105.63	108.53	105.32	100.01	107.79	103.14	105.27	106.56	100.49	108.78	101.38	104.59	110.59	108.06	105.36	108.01	105.26	103.18	104.54	105.1	107.43	101.19	111.85	109.86	100.84	102.67
108.39	112.96	110.5	108.69	113.71	110.83	103.18	111.84	105.34	111.01	110.65	112.2	111.15	112.13	107.37	107.49	101.56	104.88	109.59	108.69	107.76	105.25	110.15	104.71	109.19	109.75	109.82	106.21	104.65	106.79	112.11	116.56	106.45	110.95	106.83	106.36	108.46	106.27	109.29	109.2	100.72	107.14	113.26	109.7	108.84	106.21	105.52	107.18	101	108.3
89.466	101.79	89.022	97.661	95.712	99.559	95.377	96.175	95.678	95.441	97.889	93.417	93.683	103.05	94.159	91.981	97.626	94.327	93.907	104.82	95.871	99.092	101.57	96.301	99.113	102.43	99.73	101.69	100.13	96.997	96.484	103.62	102.49	94.994	100.52	100.24	97.47	97.113	100.22	102.5	98.275	99.745	98.296	98.676	102.95	93.813	98.506	100.17	100.6	96.964
99.561	101.81	102.97	97.636	97.221	97.199	93.915	103.64	95.079	94.687	97.647	99.469	101.12	94.147	103.4	99.082	96.646	102.64	92.897	99.492	100.29	102.91	94.695	99.323	98.186	90.784	91.954	92.881	105.19	97.474	95.759	101.69	98.2	95.36	90.81	94.063	102.67	97.854	101	102.63	99.591	96.444	102.56	91.266	99.256	92.973	99.647	100.63	96.167	95.46
104.38	106.71	107.77	103.58	110.43	102.74	104.52	106.66	101.73	105.38	109.29	102.58	99.705	112.67	108.09	103.35	100.24	104.22	110.15	103.54	104.02	105.93	106.17	109	98.606	112.28	108.73	109.85	106.47	106.23	109.51	101.89	103.78	104.14	104.37	103.13	116.94	108.74	109.47	103.59	105.5	107.24	109.72	107.33	102.28	99.427	110.77	103.39	113.02	102.46
109.69	104.93	107.64	104.08	111.12	104.77	106.66	104.73	105.61	102.13	105.29	103.95	107.34	107.92	103.56	108.67	107.95	104.14	107.59	106.32	107.13	110.5	109.39	104.59	107.06	112.3	110.82	106.37	101.23	104.9	105.03	104.48	101.49	106.49	106.97	106.39	110.37	104.8	107.23	103.58	104.88	103.54	109.53	102.76	107.83	101.56	111.68	100.98	115.79	105.68
105.66	106.14	105.52	108.58	104.42	109.21	105.35	109.62	102.62	102.09	104.04	111.51	107.75	108.86	111.17	106.83	109.04	107.1	103.93	106.96	110.04	107.23	106.7	109.17	109.15	105.37	115.73	107.02	109.23	104.09	106.12	106.23	113.39	114.09	105.89	113.56	107.7	108.22	106.57	111.5	109.65	107.11	112.69	108.73	107.87	110.76	108.35	108.9	105.49	104.55
103.9	102.26	104.59	98.694	106.63	109.74	102.63	105.23	105.76	99.001	111.57	105.98	104.09	105.87	104.59	111.37	97.22	110.53	98.992	102.3	101.97	110.6	109.36	102.32	103.88	99.776	107.41	104.16	104.39	107.07	101.87	105.49	98.74	108.54	106.19	110.2	106.61	104.3	105.49	106.03	106.87	102.04	102.58	103.1	107.85	110.07	110.74	100.43	108.38	103.14
94.096	99.651	96.854	102.18	96.924	97.562	99.147	87.145	96.914	101.2	104.42	99.817	95.009	97.631	101.53	105.33	96.331	94.149	97.169	96.948	88.987	94.201	93.339	104.08	96.188	100.5	98.121	99.227	98.698	94.03	97.522	93.268	103.24	92.908	98.723	100.05	100.21	94.485	97.168	92.955	95.215	101.8	97.961	98.105	102.99	99.004	96.275	94.88	98.584	96.386
110.76	110.21	112.86	110.89	110.98	110.15	110.79	110.94	111.2	107.98	110.77	113.16	111.4	110.29	109.65	102.86	107.42	106.95	112.28	109.78	102.96	114.56	108.56	116.44	113.62	114.74	111.08	103.37	110.35	112.51	106.01	106.31	115.16	114.13	105.34	117.05	104	114.78	108.88	109.32	105.92	105.99	116.03	109.33	112.95	105.9	108.17	112.12	110.48	108.77
109.47	107.24	100.83	102.25	95.904	104.74	103.79	104.48	102.74	107.87	102.47	101.38	105.43	104.77	113.24	99.49	100.95	107.98	101.79	108.34	102.82	106.35	109.38	103.34	111.54	98.659	107.15	105.96	106.24	112.88	102.41	100.43	106.04	103.77	103.69	98.453	112.63	107.82	106.47	103.71	106.96	100.92	105.61	107.86	105.22	102.18	103.34	107.13	106	110.34
106.2	105.69	108.77	109.46	103.94	104.33	112.91	112.06	110.72	114.02	110.82	113.93	111.41	105.25	109.22	118.08	108.14	111.27	106.96	110.69	108.51	111.59	109.7	106.13	111.08	110.25	114.14	107.07	108.65	106.41	108.16	103.97	104.53	106.21	101.95	106.26	110.87	105.55	104.49	109.19	108.71	111.04	101.43	110.52	105.26	101.48	110.13	107.83	110.75	112.58
104.32	110.39	107.63	104.54	110.69	108.63	107.11	110.64	109.26	112.87	109.59	111.19	109.3	102.21	112.67	105.28	103.06	116.08	114.97	107.04	112.86	108.9	102.54	109.84	103.68	110.43	103.59	107.71	104.49	115.9	111.84	109.61	104.37	112.19	109.11	103.37	111.88	111.58	102.9	107.84	108.46	112.22	110.41	106.87	111.54	109.05	114.6	104.01	103.89	102.42
105.61	107.38	103.96	109.61	101.21	111.6	108.36	104.4	103.24	111.2	110.06	102.03	103.24	109.77	109.78	104.24	105.45	109.92	111.55	101.96	107.33	107.16	102.59	110.31	101.25	113.06	103.61	107.93	106.24	112.2	106.5	102.2	109.66	106.63	100.65	105.21	104.93	101.75	104.63	105.71	106.05	106.01	108.82	105.13	106.57	103.94	106.09	99.518	104.07	102.11
95.447	96.308	98.003	100.68	97.938	95.642	96.655	102.52	97.484	100.26	100.66	98.752	97.225	96.493	99.297	95.009	95.451	92.985	96.226	92.178	103.3	96.334	98.137	99.373	96.6	98.389	95.645	100.17	106.61	105.04	96.729	91.264	107.5	98.523	96.982	97.9	94.806	101.51	96.391	93.762	97.595	100.16	102.1	96.407	94.537	98.432	99.671	92.795	101.11	95.488
101.36	101.16	99.617	98.677	97.138	104.63	101.42	96.938	99.345	98.544	103.23	111.87	102.84	94.57	95.915	99.483	104.91	93.534	98.457	97.237	103.21	98.432	97.109	96.859	94.425	101.26	101.73	104.01	102.66	91.752	102.15	100.75	102.52	102.65	102.32	95.829	98.404	94.86	100.55	95.557	102.22	97.788	106.01	99.19	101.34	106.07	101.05	99.847	94.185	104.66
98.99	99.403	99.577	102.18	94.643	99.455	99.885	101.88	97.415	92.707	101.88	98.106	98.461	103.62	105.14	98.131	98.579	102.46	100.12	100.09	105.12	93.955	95.004	100.18	97.85	95.295	97.526	90.574	99.859	103.8	100.39	95.002	100.42	98.015	98.446	103.08	99.843	101.61	94.015	94.343	99.615	96.706	103.59	101.92	97.245	94.503	96.964	94.355	95.605	101.95
99.512	102.93	102.57	104.82	106.4	109.62	105.49	105.21	105.72	100.23	107.39	111.15	106.05	103.98	105.73	104.09	105.86	104.11	103.85	104.27	109.44	102.53	109.39	102.73	101.04	102.93	101.05	100.47	105.93	107.84	101.86	108.72	111.41	106.18	105.82	105.5	106.73	107.14	107.19	103.64	97.88	107.08	108.8	102.68	105.13	102.35	106.26	108.1	105.59	106.28
108.13	105.96	108.24	114.47	109.26	112.14	109.6	111.54	103.86	111.38	109.71	100.05	107.95	105.19	101.49	108.99	101.5	107.77	108.25	110.66	114	109.99	112.24	105.36	107.84	110.1	110.37	110.91	104.25	105.28	106.14	113.76	108.83	106.84	104.84	103.87	108.69	113.04	112.02	107.6	106.03	112.66	104.44	108.66	108.07	115.65	110.34	103.19	112.43	106.96
100.27	105.98	104.74	105.68	107.84	104.42	110.21	108.38	106.96	110.45	105.41	104.74	98.204	108.81	105.49	109.33	110.99	112.59	109.6	103.52	109.15	107.27	107.64	104.4	111.25	99.941	109.63	105.83	112.33	108.46	106.55	106.77	101.56	106.15	114.25	102.63	105.02	101.86	102.37	108.02	106.81	108.27	115.14	111.41	108.24	113.47	105.34	105.27	105.09	102.94
105.09	106.66	102.46	100.12	102.75	109.08	103.48	108.02	105.25	110.92	108.64	111.61	106.03	102.25	107.52	99.665	104.42	105.44	99.924	116.25	103.75	106.54	103.69	104.54	104.65	107.42	105.03	104.8	107.59	113.11	102.91	109.57	106.26	104.61	104.64	101.22	109.47	108.01	112.99	106.22	106.96	105.34	110.14	103.36	110.49	107.36	105.6	100.86	105.99	106.34
106.2	100.01	107.21	102.1	106.48	105.38	109.05	100.69	103.82	103.7	107.05	109.17	109.66	104.5	102.22	101.72	108.07	105.45	107.98	107.44	104.17	105.54	106.86	110.18	104.11	103.27	109.71	102.53	97.526	104.44	103.57	110.29	102.59	108.16	106.17	103.71	111.86	108.62	107.53	110.01	107.2	104.53	103.04	100.49	107.38	110.6	106.66	113.66	103.57	107.84
113.02	106.83	110.15	113.2	110.06	110.94	110	110.01	109.37	112.61	106.61	101.19	114.19	104.36	109.03	103.48	107.05	105.35	120.64	107.96	109.2	105.44	111.64	113.85	104.75	110.11	104.59	107.57	107.99	105.64	108.85	100.58	112.09	111.94	107.93	110.98	110.57	111.54	109.71	111.07	108.33	106.17	102.32	112.12	112.65	108.82	109.79	104.82	107.94	109.54
107.88	104.35	114.34	105.24	106.4	108.74	101.67	105.36	106.53	106.77	106.3	109.01	113.28	104.24	105.83	101.85	105.69	110.12	101.9	101.15	107.65	108.69	110.86	107.42	105.33	107.1	103.14	104.34	102.77	99.633	105.69	108.38	106.79	103.83	104.39	111.59	109.48	104.08	112.51	104.49	103.25	108.45	108.74	106.44	99.746	108.52	104.91	101.96	101.92	106.84
105.13	108.48	101.72	101.83	102.69	104.74	104.45	111.3	107.36	106.52	106.81	104.87	108.52	105.4	104.37	106.07	113.78	111.03	109.26	103.68	107.87	99.472	108.2	109.54	108.81	103.4	111.44	102.1	106.28	106.03	98.025	106.16	105.25	99.511	104.88	104.19	100.18	107.66	106.74	111.64	113.04	102.4	108.88	99.195	104.59	110.66	104.04	104.23	106.89	104.65
105.25	106.71	106.84	109.67	102.38	108.23	110.31	111.17	112.02	111.38	109.6	106.32	111.65	103.09	106.96	104.26	113.53	101.16	113.04	108.36	113.37	104.31	112.4	105.21	107.39	102.09	106.84	104.11	103.99	114.02	112.69	108.44	105.79	104.61	107.87	104.86	112.61	106.78	111.78	113.69	107.67	106.79	107.91	111.4	107.47	114.04	103.23	112.11	108.83	114.95
104.64	102.8	104.19	109.43	105.6	105.45	102.25	107.9	108.16	106.47	108.24	109.57	107.73	108.57	104.39	103.06	110.86	105.82	106.64	107.8	113.97	107	110.3	103.92	106.21	106.41	110.02	111.65	105.74	106.02	112.39	115.47	112.15	110.4	103.48	107.67	106.99	111.97	117.22	103.26	109.22	106.77	109.35	107.6	106.66	106.82	107.92	107.84	105.44	105.92
105.41	104.75	102.49	107.57	99.853	102.08	103.8	108.66	102.4	108.25	103.1	97.293	110.79	105.18	107.89	113.29	107.65	103.35	105.24	105.71	102.68	103.51	107.03	109.51	101.41	110.29	110.91	109.13	100.19	102.57	103.51	103.15	105.13	105.41	105.36	109.11	105.35	108.99	104.71	102.54	103.92	104.67	107.62	103.59	110.19	104.35	105.4	105.81	111.34	110.41
98.734	103.74	99.367	95.903	89.306	97.007	104.79	94.814	101.58	91.711	96.365	106.66	99.964	98.559	95.856	99.484	106.09	96.982	104.78	99.343	95.404	102.35	100.69	95.38	95.142	99.818	101.1	103.72	99.425	104.62	99.94	99.525	100.2	94.982	104.74	103.75	96.596	94.647	100.38	98.846	99.432	94.429	102.43	102.89	96.789	98.243	96.527	97.413	100.59	97.077
107	109.45	107.63	107.56	107.98	106.84	110.09	103.76	102.73	104.19	115.33	104.26	103.4	103.07	110.88	102.49	108.57	107.36	107.13	107.82	107.56	111.44	105.42	104.51	106.74	104.4	111.12	106.42	111.79	103.27	102.31	110.54	108.58	104.43	112.36	104.25	118.85	108.89	109.59	112.36	105.99	109.17	111.27	115.76	116.94	111.67	102.25	105.09	106.72	105.72
113.27	100.99	105.51	108.57	112	108.34	114.73	108.19	107.93	103.27	100.93	102.57	104.25	101.96	104.87	108.95	102.89	101.81	108.34	105.8	107.06	109.43	105.65	107.25	106.25	105.25	103.61	106.68	102.94	100.39	102.2	108.94	110.42	109.35	103.82	115.38	106.18	113.23	113.75	105.75	109.98	106.38	105.95	110.82	108.51	108.28	107.63	107.45	108.47	107.98
102.87	101.74	106.73	104.62	106.74	106.56	106.43	104.1	107.05	109.98	100.37	103.14	109.92	104.89	105.89	99.272	102.86	101.01	106.38	104.82	107.21	103.38	101.8	107.36	106.89	102.5	98.354	104.03	105.57	106.68	100.3	101.28	105.71	105.41	107.34	102.5	108.36	101.33	108.55	102.97	104.86	102.22	107.39	107.28	108	106.99	108.6	102.87	109.53	106.39
109.96	108	106.45	111.66	108.57	108.55	110.06	111.04	113.55	107.35	109.69	98.947	114.33	110.25	105.78	109.04	105.57	110.34	112.22	111.86	110.45	108.29	112.29	107.65	111.24	109.06	110.26	111.27	108.02	108.74	109.29	108.89	109.54	102.5	103.23	110.5	108.03	109.45	101.75	110.01	106.27	108.47	105.07	108.04	109.59	107.43	117.3	105.54	113.05	110.27
108.34	104.48	102.97	103.76	104.84	105.47	114.59	108.61	109.82	104.69	104.74	110.24	105.76	112.92	101.25	103.77	111.51	107.77	105.23	111.08	104.41	106.03	104.13	107.68	110.45	111.87	102.88	104.03	103.48	106.2	107.3	104.21	104.49	107.59	109.47	107.81	107.23	104.57	113.78	105.55	112.35	105.72	105.94	109.83	107.34	107.15	101.16	104.1	98.37	103.45
98.055	94.291	103.2	102.35	91.678	97.056	98.987	101.81	97.045	96.332	96.572	100.77	101.93	95.743	100.16	93.135	94.799	94.802	104.58	99.874	99.732	96.945	98.228	102.39	97.187	98.037	90.903	105.87	99.184	97.514	101.26	93.31	94.184	98.362	98.476	98.188	98.686	104.91	97.394	98.27	104.03	98.296	105.5	92.831	99.22	94.462	96.46	97.821	100.57	102.49
108.32	106.9	110.3	104.96	114.64	110.88	102.69	98.457	105.8	114.79	108.49	108.54	109.73	109.24	108.27	106.08	107.78	115.47	102.2	109.88	108.66	105.83	109.46	112.05	106.39	109.72	106.51	106.27	110.91	110.63	108.93	108.62	108.18	109.46	101.22	109.01	101.85	106.08	111.98	111.96	113.21	105.32	106.81	111.17	103.23	103.96	115.63	105.74	110	113.77
108.7	105.37	105.19	106.64	102.47	103.89	112.67	109	109.48	105.18	109.12	111.31	103.48	101.45	101.76	110.08	110.75	109.1	103.16	109.84	105.53	116.5	109.16	114.97	110.77	105.93	105.58	108.03	105.31	100.88	105.19	107.93	107.49	115.28	110.08	108.24	110.84	110.39	106.9	109.55	102.68	109.92	104.57	103.68	101.86	110.35	107.13	108.63	104.82	104.29
107.06	113.23	105.47	107.91	105.9	105.08	109.12	107.61	115.01	116.55	106.19	104.23	104.91	107.9	103.55	109.3	106.71	111.39	107.56	104.86	108.96	106.79	113.48	118.04	114.94	113.63	101.41	113.67	112.8	111.36	109.57	118.21	114.28	112.3	107	109.75	111.62	110.53	109.36	110.22	113.06	110.91	110.02	109.2	116.07	104.82	118.3	113.25	113.06	114.18
98.102	97.852	91.034	102.94	99.428	102.82	102.75	99.383	109.92	94.189	95.67	101.46	94.628	99.645	101.14	99.565	107.45	97.396	100.23	98.535	102.14	100.27	101.48	100.44	106.5	100.9	105.05	96.153	95.642	97.312	102.55	99.9	100.42	104.78	96.64	99.483	97.362	99.563	99.334	98.143	98.751	99.218	101.54	94.429	91.506	89.284	96.756	102.36	102.88	100.12
103.79	109.21	102.24	103.74	107.78	110.79	98.874	103.45	102.29	111.31	101.88	105.21	108.59	104.67	106.36	107.94	110.79	105.5	105.19	112.51	109.02	104.5	102.83	105.75	113.19	110.63	106.77	102.35	106.79	111.62	111.62	106.92	110.48	107.27	105.53	106.7	111.4	101.7	109.08	106.8	106.45	110.18	107.12	109.52	108.33	110.8	107.74	110.95	102.67	105.65
102.68	96.978	105.09	104.37	104.11	105.21	102.88	105.26	102.94	105.67	107.71	102.39	106.75	104.07	98.334	110.42	102.63	99.692	103.59	101.98	105.11	106.71	108.62	104.23	104.34	105.66	109.26	109.03	107.87	105.07	101.2	107.17	105.07	102.22	108.47	104.79	105.4	108.59	106.95	109.97	106.42	107.12	106.13	105.77	103.9	105.43	107.68	105.06	106.87	106.31
98.526	104.17	104.85	106.2	107.69	107.86	106.12	110.19	111.27	111.24	104.2	103.54	103.23	108.99	98.642	102.65	101.46	108	106.43	107.15	105.37	107.52	103.35	105.53	106.29	106.54	107.07	102.46	109.78	106.46	105.92	107.09	108.45	103.28	98.023	107.37	103.24	101.8	101.5	106.1	104.93	101.46	104.65	104.84	96.681	110.15	102.52	108.56	107.35	105.12
109.91	107.75	108.16	110.33	106.7	108.79	103.25	107.51	109.03	104.68	106.17	108.62	105.8	104.37	103.4	107.27	104.44	111.61	113.34	112.19	111.42	108.41	111.42	102.68	115.58	110.06	107.9	109.45	110.33	105.47	111.59	104.71	109.56	109.95	102.5	106	107.7	105.63	108.52	106.6	108.56	106.44	111.05	111.52	106.61	106.03	108.26	108.59	105.47	107.59
106.97	109.05	104.56	106.89	111.07	113.87	103.75	106.64	113.4	108.81	106.75	110.54	111.25	108.2	108.34	110.6	109.84	108.92	106.3	107.25	116.16	105.92	104.77	108.07	113.02	105.93	106.09	106.97	107.45	105.19	102.99	102.97	104.29	105.26	107.13	102.83	102.1	107.44	101.38	109.24	109.06	107.07	102.35	104.36	108.27	103.52	104.38	103.49	105.46	109.74
107.3	114.53	105.96	106.6	108.69	104.72	98.708	102.86	108.28	108.39	106.41	106.87	106.48	103.5	104.58	106.25	102.72	111.55	105.71	103.2	104	101.44	110.73	107.31	111.92	102.67	105.21	105.62	110.04	108.99	113.77	107.4	112.56	110.07	105.9	97.182	103.07	101.06	105.81	110.43	106.86	106.1	105.97	103.61	111.68	97.903	107.53	109.44	106.39	113.36
108.88	106.23	107.39	107.49	106.45	104.52	108.24	103.66	108.4	101.87	97.781	102.56	100.65	105.33	105.18	102.4	107.5	107.17	110.94	109.02	108.35	105.48	103.9	113.92	108.14	103.55	103.01	108.91	103.37	103.74	106.05	105.02	106.63	104.69	111.07	104.89	107.23	105.5	104.16	106.34	105.8	105.55	103.99	101.39	109.4	106.94	105.15	105.55	107.56	105.45
106.58	106.67	102.1	106.79	99.971	106.67	107.08	104.82	112.13	104.82	103.1	100.27	107.63	103.8	109.86	106.08	105.91	108.85	96.213	102.34	105.34	104.02	104.39	107.36	108.54	110.09	100.76	110.16	109.56	114.03	103.7	105.34	100.26	105.75	106.4	107.72	104.73	101.77	105.03	104.37	104.93	102.86	108.81	105.5	105.97	104.9	102.11	112.72	114.13	104.12
105.66	98.849	102.5	102.26	107.31	109.63	107.27	102.2	113.92	106.78	111.05	101.03	109.8	103.79	103.34	102.95	111.13	103.64	95.632	105.34	100.39	106.38	103.81	109.34	110.57	104.84	111.94	102.45	105.75	103.18	112.22	113.2	102.89	99.98	105.68	101.98	100.89	106.18	107.78	101.18	108.8	99.981	110.76	102.61	107.84	112.01	108.33	103.5	106.04	110.02
111.29	106.41	107.17	105.81	106.39	102.5	105.91	107.22	103.6	101.23	102.64	109.2	109.32	102.03	97.421	105.87	106.24	111.53	105.25	104.35	105.75	110.38	101.23	102.41	109.55	103.74	106.58	107.59	107.34	103.43	106.91	107.05	105.94	103.79	107.06	101.76	107.08	109.03	113	106.8	110.88	111.76	107.82	110.76	101.76	110.45	105.58	111.28	107.36	103.62
109.42	98.77	105.28	104	104.98	106.26	105.3	99.947	102.87	107.08	100.56	111.82	106.17	105.91	109.79	106.13	106.85	106.6	103.15	102	103.91	105.93	105.17	108.64	110.1	106.08	97.703	102.17	108.11	104.01	103.98	105.57	99.523	105.81	104.08	109.71	107.06	104.01	106.14	107.85	112.07	106.81	109.19	102.47	102.03	104.13	102.12	111.65	105.98	105.72
97.814	94.442	96.896	97.749	95.086	99.773	92.616	100.35	96.876	102.26	100.76	97.899	98.601	100.73	100.13	101.67	104.11	98.387	101.1	97.075	99.416	101.38	103.03	91.968	97.59	96.727	98.985	96.934	101.5	97.521	103.78	97.327	102.04	95.817	93.751	99.572	95.838	96.318	94.213	100.12	93.687	95.403	98.796	95.127	99.319	93.408	94.43	97.517	100.22	92.77
108.95	112.35	110.4	113.61	110.2	109.42	110.61	105.43	109.68	109.55	105.88	108.29	101.65	110.37	112.68	117.9	110.77	106.91	107.56	109.09	111.61	113.72	112.57	110.33	113.35	113.44	111.7	111.44	111.4	110.77	114.69	114.42	108.68	106.45	120.07	104.1	111.89	109.63	112.37	105.76	115.85	111.49	107.02	107.71	112.8	108.95	110.91	112.34	112.33	115.52
97.214	99.288	102.31	96.646	93.165	91.25	96.586	106.21	100.38	97.516	98.395	95.518	94.973	95.652	96.679	90.456	97.507	96.012	95.121	96.189	98.463	91.876	101.17	93.288	94.82	99.708	95.5	96.759	99.142	96.892	93.717	93.638	97.908	97.433	97.584	94.895	97.95	97.045	104.68	101.34	98.123	97.544	94.113	101.08	96.818	97.714	95.835	100.6	94.676	94.053
112.41	108.26	112.28	105.09	109.13	107.05	100.82	108.73	103.28	107.33	107.03	103.34	104.85	107.46	102.18	106.44	102.89	113.84	109.01	103.33	106.35	105.15	109.77	104.02	105.57	106.66	110.89	103.62	108.93	108.95	106.36	107.38	102.13	106.83	103.19	104.61	108.65	109.06	113.33	107.1	101.71	104.33	111.22	106.91	106.1	105.49	103.14	108.22	107.12	110.21
106.46	105.66	100.26	103.21	109.69	101.8	105.07	103.01	101.08	103.99	106.26	103.19	106.29	101.03	107.56	104.58	105.89	107.22	102.98	105.1	102.69	108.25	101.1	101.75	114.36	103.92	107.17	105.54	108.37	105.6	110.47	106.39	100.02	107.06	105.88	100.11	109.43	104.65	110.83	103.53	104.58	110.27	109.01	104.72	107.23	110.49	107.47	104.31	103.19	101.69
106.28	104.27	110.55	107.19	106.21	105.7	105.51	104.93	111.57	105.32	112.18	104.13	107	110.14	105.24	109.9	106.62	104.5	109.52	111.27	112.32	111.51	111.84	107.2	106.51	111.77	115	107.41	109.73	101.95	112.47	114.94	109.75	103.65	104.44	110.52	107.23	111.55	106.45	116.77	116.56	105.34	107.45	105.76	110.93	108.1	112.93	113.02	109.22	109.43
111.1	104.16	109.98	106.82	109.33	108.71	104.61	103.18	103.73	110.39	110.1	112.4	103.42	104.92	108.89	106.65	105.97	111.58	103.95	107.19	100.55	106.88	102.08	106.81	99.68	109.89	99.16	111.36	106.99	108.68	109.55	114.44	112.38	109.71	105.08	108.59	107.98	106.58	99.363	102.49	109.95	103.64	112.11	111.73	111.07	107.36	112.42	105.58	109.55	109.68
102.25	107.39	106.38	102.03	106.89	102.64	106.38	101.52	101.86	107.38	102.88	108.19	96.683	107.45	103.27	102.33	104.7	101.51	107.1	108.54	110.45	111.63	98.105	97.962	103.56	105.33	110.95	103.06	107.53	107.97	106.16	99.64	107.25	104.52	104.54	102.79	104.17	107.52	108.18	101.71	107.9	105.88	109.3	100.38	107.11	107.19	100.05	105.5	99.997	109.96
98.899	98.738	101.4	110.78	100.01	109.2	110.01	100.02	106.23	107.73	99.845	101.47	111.19	105.92	106.08	103.34	106.58	102.38	111.75	104.4	106.96	102.13	106.27	97.998	104.77	101.95	104.46	111.89	106.32	101.34	107.32	108.04	107.71	104.87	114.57	104.76	109.19	104.52	104.35	106.62	105.29	98.205	105.95	102.85	113.54	107.68	102.57	97.784	107.32	106.29
99.359	101.22	96.219	95.814	99.021	96.523	100.21	100.72	92.388	99.535	104.43	94.054	94.359	100.61	102.33	94.816	96.958	97.688	100.63	92.662	101.93	96.663	100.02	94.161	99.183	98.507	97.39	84.803	101.49	100.65	91.926	97.647	92.816	96.142	101.21	96.77	95.641	99.868	94.95	103.41	96.66	96.341	95.482	100.53	97.483	92.209	94.928	93.85	97.561	99.015
106.31	105.95	112.8	101.46	106.17	104.05	103.55	105.82	103.06	107.18	102.96	109.27	98.041	106.37	107.34	108.18	103.96	103.01	105.03	104.96	103.38	104.41	106.34	106.47	100.29	107.44	104.13	108.99	105.53	98.878	107.37	101.87	106.16	107.46	110.34	102.28	112.47	105.57	101.26	105.36	110.17	102.24	103.8	102.68	109.82	112.54	103.8	107.59	103.59	105.36
102.24	108.39	104.56	105.85	111.77	101.28	103.31	102.19	99.274	99.44	101.32	102.78	106.02	111.02	109.87	96.887	101.34	106.07	114.21	105.76	111.94	106.03	103.07	106.6	107.26	110.35	109.23	104.53	106.57	106.42	110.63	105.56	103.1	104.42	108.2	103.15	111.8	104.81	108.77	103.29	107.22	102.61	104.5	108.41	105.37	106.94	105.9	105.9	103.2	113.26
104.72	105.61	112.7	106.67	108.68	111.07	108.11	109.31	111.53	113.79	111.83	107.37	109.49	104.94	109.79	115.45	105.15	106.36	102.39	108.19	113.43	112.45	107.97	109.01	107.51	110.34	111.78	107.43	105.02	105.2	109.51	111.62	105.54	108.22	109.39	107.97	109.28	109.13	106.8	109.46	107.75	109.36	105.26	110.03	110.74	111.89	109.28	108.59	107.75	108.26
103.82	109.47	103.25	104.97	111.37	109.56	108.82	105.19	110.18	100.84	110.34	102.66	105.61	109.88	105.81	109.24	107.5	107.27	101.21	109.69	107.23	117.45	107.75	109.78	106.8	109.87	106.85	109.51	107.38	113.26	107.87	110.7	104.74	107.52	107.84	106.14	104.98	106.83	105.85	105.34	105.65	105.35	110.44	110.01	106.89	108.18	103.41	109.73	107.77	110.33
101.04	97.389	102.2	100.43	89.259	99.649	91.077	94.162	100.84	96.489	98.397	97.083	102.18	96.772	101.05	93.131	98.614	101.12	97.282	93.077	94.93	91.418	98.418	97.435	98.822	91.781	102.86	100.66	97.366	101.68	92.832	94.657	97.228	95.277	102.68	100.52	95.9	95.339	91.678	102.53	101.48	97.321	99.589	94.029	95.024	100.99	101.57	96.698	98.681	99.443
96.324	94.759	97.173	100.41	100.34	96.763	98.112	98.99	99.527	95.626	95.662	97.606	97.986	99.261	91.747	103.01	93.907	92.32	99.751	98.751	93.997	93.792	100.74	104	99.293	90.756	94.298	101.7	94.468	98.951	89.886	96.551	99.56	93.383	100.97	95.726	97.365	95.413	95.424	92.687	100.24	96.797	98.22	95.803	92.054	101.4	97.059	97.838	93.418	97.36
106.61	105.48	105.44	102.6	108.02	109.57	105.5	103.75	108.99	104.46	107.61	108.37	106.02	113.83	107.89	109.68	104.41	104.4	107.75	108.36	104.78	105	99.689	103.61	108.7	108.85	107.9	107.07	105.51	111.05	104.5	108.63	107.93	106.79	109.27	102.82	108.56	110.42	108.13	108.6	104.42	113.11	104.76	102.71	103.3	101.18	106.91	109.12	111.81	107.84
104.67	107.95	112.61	103.14	103.82	105.01	105.77	108.84	107.58	111.31	99.03	108.61	102.78	109.52	102.54	108.62	105.68	104.98	100.07	104.17	100.83	101.34	113.32	103.12	105.22	102.6	104.31	103.93	106.55	108.31	104.49	105.85	108.84	106.6	97.165	105.63	106.95	104.78	100.29	98.885	106.94	114.5	100.96	104.73	100	98.213	107.82	105.44	107.45	106.73
100.47	105.19	101.45	98.632	102.55	100	100.4	101.01	100.2	101.19	101.31	100.51	94.508	99.522	104.12	95.779	104.36	103.78	100.73	94.018	111.77	97.46	111.89	94.57	104.62	92.033	98.751	98.275	96.945	99.743	98.366	104.86	104.13	97.217	98.757	100.32	102.9	100.11	100.87	101.35	106.08	95.197	98.457	102.48	106.29	99.744	103.47	104.35	92.429	105.67
99.322	96.413	97.346	101.67	98.372	101.13	103.87	101.39	101.57	95.325	91.612	93.768	101.72	94.966	102.99	98.045	100.41	99.933	99.138	92.991	91.957	97.999	95.552	99.756	96.159	101	98.253	99.624	101.2	96.611	95.28	106.88	93.305	102.68	103.79	97.196	99.44	104.77	99.753	93.163	98.112	99.848	97.363	101.15	102.12	93.993	91.847	101.83	95.092	93.787
103.03	106.13	104.12	100.68	102.62	99.618	107.25	104.96	101.35	107.1	107.2	108.16	104.57	105.29	98.539	106.53	107.84	102.65	111.72	105.3	108.33	104.22	108.37	105.77	107.73	110.29	104.97	105.42	106.57	100.57	105.22	101.49	108.2	104.28	108.53	105.66	105.75	108.56	107.64	102.37	105.45	107.84	108.79	107.04	108.05	109.8	105.94	103.02	102.54	98.769
105.45	98.924	106.59	109.02	105.64	110.05	96.934	106.3	102.65	111.87	100.07	104.57	110.67	112.77	107.73	103.18	111.54	103.44	100.36	108.24	106.62	109.77	112.19	106.05	109.74	104.15	106.22	106.59	110.31	103.09	107.71	104.06	102.48	103.68	101.37	111.73	108.62	103.71	110.49	110.05	103.31	114.18	108.33	107.11	102.53	109.14	106.89	107.92	112.18	102.71
109.56	108.7	105.68	109.96	99.304	102.87	108.07	111.54	102.76	102.64	106.18	103.01	105.27	111.96	103.92	106.74	105.8	107.08	104.23	110.27	107.11	109.38	98.388	109.11	106.27	107.51	111.02	110.82	105.18	97.026	103.17	104.67	101.77	111.55	109.62	108.95	107.24	105.75	103.74	104.3	106	109.36	113.63	108.87	101.59	103.27	105.75	102.36	102.96	103.28
114.38	110.06	111.38	109.4	102.68	102.15	96.59	104.81	105.98	103.06	108.42	107.87	105.94	110.29	104.56	101.45	106.39	107.7	97.704	103.68	103.5	108.69	103.95	104.85	99.357	103.57	106.25	101.57	100.77	108.32	99.472	101.58	105.84	109.68	106.85	107.38	101.04	106.92	107.15	102.06	101.78	106.44	110.52	106.39	107.68	106.88	106.11	108.52	99.357	105.6
97.854	99.139	89.929	94.698	99.682	97.52	98.229	98.438	101.99	100.21	98.449	93.327	97.167	100.63	96.912	96.533	91.268	99.448	101.12	101.54	105.46	93.976	102.12	96.856	94.087	101.44	99.727	91.83	99.258	97.875	107.55	103.35	103.89	98.23	93.26	106.07	102.58	104.25	95.536	101.14	99.167	104.78	92.918	100.57	98.114	96.529	96.38	91.283	95.528	95.357
103.28	95.839	93.495	98.076	96.639	94.216	101.05	102.21	101.46	91.784	96.841	97.614	98.724	96.51	96.312	92.893	101.6	100.07	100.97	94.392	95.934	90.393	92.423	99.278	99.647	102.67	101.93	90.145	92.617	93.494	99.177	96.768	99.74	104.32	103.55	95.685	96.111	97.512	93.354	95.351	99.823	95.383	94.282	96.792	100.12	98.458	96.815	94.808	96.205	94.134
108.7	102.73	102.89	107.95	104.28	114.82	109.01	108.47	108.46	104.65	102.97	106.2	106.93	110.38	110.74	105.35	111.16	105.16	99.208	108.81	105.14	101.49	106.99	108.83	108.33	102.29	102.09	109.35	110.97	109.79	103.44	105.8	109.05	104.3	100.36	104.46	111.04	108.71	106.93	98.187	101.36	108.99	115.98	108.87	104.55	108.13	109.39	105.27	105.91	106.49
104.4	106.38	107.27	111.46	108.75	104.44	107.92	108.03	102.86	112.66	109.06	112.68	104.44	111.75	104.84	110.57	102.74	109.14	98.852	98.722	106.12	98.053	111.5	101.84	99.35	101.59	107.22	108.82	101.71	101.46	104.13	101.52	108.37	104.85	105.29	103.55	104.84	110.11	106.7	104.81	101.46	107.56	110.08	100.87	102.27	100.78	104.19	109.05	106.14	103.38
103.47	109.74	111.46	109.58	108.23	99.391	103.3	111.09	104.84	101.31	113.63	105.49	113.33	111.33	109.17	108.15	109.72	107.16	110.02	104.16	105.55	107.99	102.8	103.06	103.67	100.2	106.52	105.53	102.02	105.95	101.82	103.41	107.35	104.53	100.62	110.05	108.62	99.197	105.91	110.19	109.69	105.26	113.61	98.762	105.42	106.03	106	109.72	105.52	108.46
99.664	112.06	106	107.64	97.773	108.26	105.32	105.95	109.99	107.71	101.23	106.06	102.29	108.81	105.77	106.5	106.31	110.61	108.88	101.27	106.93	114.33	107.29	110.2	105.22	113.45	110.2	114	103.87	105.93	106.24	108.51	109.43	104.79	100.88	102.92	109.24	109.31	106.26	115.77	110.1	106.25	109.92	107.66	108.46	112.4	104.13	106.25	109.3	105.95
109	112.38	106.77	106.41	111.68	108.21	111.81	107.48	116.56	111.63	111.1	105.34	106.13	112.31	116.05	108.76	106.86	112.6	108.12	109.66	112.94	114.92	106.92	110.35	112.29	107.29	115.04	108.63	114.93	112.08	115.48	119.44	114.05	106.3	112.95	107.46	115.67	112.71	109.49	103.16	112.98	108.92	104.04	117.21	104.5	110.35	107.71	112.34	114.06	107.13
106.43	108.13	107.11	104	101.79	111.11	106.43	110.94	105.05	112.12	111.36	106.05	106.26	110.01	115.55	111.32	103.6	107.59	107.02	105.31	105.63	105.57	106.4	105.06	107.76	109.67	109.49	100.5	110.15	106.69	110.56	111.17	110.97	106.13	110.99	109.22	108.44	105.83	112.11	105.13	109.49	102.79	111.64	105.14	112.01	108.89	108.82	114.45	101.39	106.24
109.96	109.46	111.07	114.25	105.02	109.38	107.05	105.05	111.33	107.28	112.98	107.25	102.26	114.18	111.91	112.22	108.05	103.71	111.83	117.97	109.47	106.05	110.57	107.57	109.95	105.8	109.34	107.42	107.94	109.1	106.22	106.42	108.3	111.36	107.88	112.94	105.48	108.4	106.01	111.4	103.07	108.6	105.83	105.12	109.44	113.79	112.25	108.16	110.74	106.17
107.66	105.9	105.78	109.11	115.77	111.63	115.42	109.74	108.67	106.91	105.96	107.15	109.33	112.55	107.98	113.41	111.11	110.65	112.21	112.82	109.87	105.99	111.96	109.35	106.82	104.57	109.62	110.22	108.13	106.91	107.82	116.48	106.82	107.32	104.99	110.31	117.57	111.01	104.99	111.54	114.3	108.91	105.58	109.18	116.1	114.06	113.81	113.45	114.95	118.21
110.38	101.19	109.98	109.25	107.86	111.71	106.52	116.75	109.95	104.6	111.62	114.68	100.77	109.8	111.69	107.63	111.25	106.59	104.87	115.7	108.48	106.14	108.75	108.13	107.06	108.5	111.64	114.46	109.97	110.88	108.68	104.4	109.58	111.42	107.05	112.1	108.52	106.6	104.96	105.82	106.66	104.52	113.35	101.29	108.86	108.85	105.11	113.2	105.17	110.02
107.53	112.03	100.85	105.04	104.44	105.23	107.31	100.93	104.16	108.87	111.21	101.69	111.58	103.19	104.95	102.57	105.61	101.9	103.39	101.82	102.8	103.98	112.68	98.187	105.26	106.97	103.2	102.44	102.21	100.16	102.09	108.01	102.82	106.81	98.772	105.9	101.85	111.33	107.74	105.17	106.79	108.13	105.47	101.5	102.15	107.15	103.3	105.14	107.02	114.22
113.41	109.36	110.39	108.14	110.42	106.84	111.2	114.26	109.18	111.4	104.84	113.06	106.46	107.55	103.53	113.03	107.11	109.16	108.03	105.63	111.52	105.98	110.37	102.4	112.45	108.84	108.79	110.09	111.33	103.2	102.79	109.67	105.4	108.24	106.98	106.57	112.54	105.12	105.47	107.45	108.33	105.66	111.99	101.39	109.22	107.31	105.56	110.46	109.58	109.53
105.88	115.24	107.22	108.59	106.42	109.46	104.54	107.09	105.02	108.92	99.305	107.91	104.26	107.33	103.49	108.99	108.56	102.55	104.42	110.59	103.36	111.97	104.88	100.15	100.88	103.53	109.67	92.92	102	104.44	106.65	102.09	104.71	111.84	109.13	110.9	109.21	105.25	107.1	108.07	109.02	102.5	109.76	109.71	101.73	111.12	102.07	105.12	115.63	103.63
111.02	104.97	107.99	106.63	102.95	112.45	106.55	100.68	107.37	103.58	114.58	109.58	107.56	107.09	108.59	110.49	103.86	95.493	108.85	102.52	106.15	114	107.51	105.49	111.55	100.82	106.56	108.08	103.42	102.16	112.98	108.11	103.28	101.76	111.29	108.43	106.02	101.2	102.94	101.57	97.323	101.98	104.64	99.603	109.41	104.19	109.48	106.29	102.54	102.95
109.33	111.64	109.93	108.01	110.14	106.35	108.23	104.61	110.96	106.84	113.38	111.78	111.07	109.16	105.72	103.6	104.68	108.57	106.65	105.42	102.34	111.72	103.26	106.06	106.94	106.23	104.99	109.4	109.97	114.07	112.27	102.63	112.97	111.13	106.33	110.96	111.33	107.97	109.82	108.67	110.75	111.65	108.63	108.25	111.15	107.87	114.31	111.94	106.08	111.38
106.09	102.94	102.78	108.11	106.34	106.39	104.34	106.98	101.63	106.41	110.31	106.26	107.4	112.16	113.07	104.84	106.53	103.13	99.575	110.07	112.27	111.67	102.64	97.956	104.35	110.56	105.63	107.67	108.71	109.22	110.61	112.31	109.45	103.26	110.31	105.67	111.85	101.25	108.89	102.26	112.56	107.72	109.7	105.86	108.04	108.93	107.3	100.76	106.35	104.01
107.05	106.85	104.76	105.7	110.99	113.49	105.9	104.29	102.42	110.83	104.95	113.53	99.896	106.86	104.28	109.91	112.2	106.98	110.38	105.76	107.17	108.24	104.75	104.6	101.33	112.46	104.95	103.98	113.37	113.2	112.27	103.81	107.54	112.84	112.33	108.6	113.23	107.41	106.37	108.05	105.07	111.25	108.83	110.84	105.81	108.2	109.92	108.51	108.26	107.37
108.9	110.74	108.63	106.58	102.38	113.36	110.96	102.68	106.49	109.28	107.16	108.29	108.29	109.28	106.71	106.94	110.85	106.15	105.91	108.25	105.03	108.4	104.99	110.6	110.45	110.81	105.79	105.9	114.65	105.69	103.43	107.14	107.91	108.74	102.05	112.92	106.04	116.14	112.56	117.02	105.98	112.08	113.77	106.3	111.96	112.19	107.55	106.63	110.49	110.22
113.99	105.9	107.78	107.99	103.1	106.06	108.15	103.76	111.98	107.6	105.39	105.91	111.99	114.34	103.6	102.83	108	110.99	111.85	107.15	115.45	109.43	106.55	109.71	106.52	112.35	110.62	114.14	108.26	119.58	105.81	109.3	112.54	111.19	110.89	106.84	109.64	109.1	110.1	106.92	108.63	114.81	105	108.65	109.21	109.89	109.64	108.77	102.84	107.49
106.98	112.07	105.31	99.606	107.36	105.44	109.07	111.98	107.5	106.75	102.84	106.59	106.46	103.84	108.95	107.61	106.99	106.69	108.57	98.485	105.2	105.52	98.888	103.07	104.39	103.67	107.93	106.98	104.49	107.15	107.18	99.374	102.84	108.94	107.51	106.21	98.972	104.05	103.32	109.19	105.32	115.09	100.78	102.56	108.73	109.48	108.62	103.39	109.77	109.42
110.6	106.39	106.52	108.59	111.95	102.79	105.99	97.478	106.32	107.65	106.54	102.19	105.47	110.03	110.1	100.56	97.414	113.41	104.41	105.14	104.67	108.25	108.5	102.43	112.62	106.95	106.68	110.84	109.36	101.27	103.5	107.22	107.96	103.78	100.79	105.81	104.33	108.68	104.45	104.21	108.59	105.45	105.8	103.57	101.16	98.973	103.27	107.44	104.82	99.555
109.15	102.79	113.69	104.33	102.14	102.41	106.02	105.29	106.75	104.76	106.91	103.23	106.94	107.95	107.6	107.41	104.23	102.72	106.45	103.94	108.6	106.87	106.05	106.81	107.33	102.32	109.44	107.24	105.55	107.4	104.7	102.71	109.88	110.86	107.62	105.79	105.76	109.92	98.353	108.61	107.1	101.26	108.39	105.95	105.19	110.45	103.7	102.54	108.2	107.65
107.06	106.35	104.51	105.5	104.68	101.34	105.6	108.63	110.93	105.65	102.66	106.12	103.52	103.82	106.83	106.94	106.92	102.34	103.32	100.04	105.47	108.67	105.15	104.92	102.92	105.35	104.12	111.78	104.77	100.81	107.5	100.93	98.115	109.49	103.33	108.28	107.28	104.76	103.55	104.91	108.05	103.59	111.69	108.54	105.32	100.87	107.96	110.64	104.69	113.57
105.57	113.89	104.03	106.54	104.58	109.57	100.25	109.98	98.821	103.03	110.66	104.4	103.38	106.81	102.45	106.8	110.68	105.92	104.63	108.24	105.46	102.29	103.11	105.22	109.69	101.61	105.32	106.4	107.23	106.99	104.18	103.06	99.869	107.35	102.01	103.09	105.85	101.53	103.45	105.95	108.74	107.01	104.23	106.68	111.92	103.02	103.24	104.53	101.09	108.95
105.91	103.67	102.73	103.13	99.525	107.81	102.89	109.26	110.23	111.66	109.6	103.56	103.84	113.92	108.03	110.28	108.51	102.38	104.81	107.96	102.75	105.66	106.31	100.94	108.75	104.17	108.74	106.19	103.34	107.83	104.82	104.65	102.95	111.62	102.77	101.15	109.94	104.58	104.34	103.49	103.22	102.82	107.49	106.78	106.03	108.42	104.34	104.53	103.35	99.806
108.35	102.44	110.77	105.63	113.58	101.79	110.19	107.23	114.8	106.21	112.84	105.57	107.21	113.69	103.43	105.73	106.98	109.97	108.32	105.89	112.69	107.19	109.65	102.88	105.15	105.17	107.93	110.35	107.4	108.41	110.36	111.27	106.5	111	108.5	108.68	108.3	102.1	107.23	113.07	107.13	105.63	109.78	106.63	105.25	105.34	105.84	112.4	107.52	111.43
109.17	108.48	106.41	102.57	104.02	101.55	102.79	102.42	108.64	112.3	108.34	106.05	102.4	101.72	108.78	105.34	99.22	106.65	106.4	104.74	106.61	106.86	112.64	103.77	104.98	104.94	101.81	103.64	102.95	109.94	101.05	104.94	111.52	107.11	100.78	106.02	103.81	107.61	107.69	105.11	104.35	110.54	110.57	106.22	108.6	105.37	97.484	103.58	104.87	107.99
107.63	101.09	101.36	105.74	105.09	107.25	105.76	108.95	105.45	111.78	109.26	111.72	99.63	102.62	100.09	107.82	105.13	108.44	104.49	106	105.54	109.33	100.73	105.8	100	102.12	110.48	109.12	105.74	106.03	109.23	111.31	105.89	108.53	99.247	108.51	103.59	112.94	99.292	99.216	105.03	96.918	104.48	107.31	106.11	100.87	101.13	107.69	104.6	108.13
112.41	109.22	112.27	110.02	108.3	111	109.81	109.62	110.82	103.9	107	102.4	108.61	112.76	109.14	110.31	104.64	105.62	107.38	105.59	103.2	114.77	110.89	107.54	115.79	102.36	104.11	112.92	108.28	105.3	104.87	111.48	115.23	102.77	111.31	111.8	107.63	107.22	106.71	105.83	100.34	113.74	110.49	111.12	106.38	112.56	106.79	111.56	105.15	108.39
106.56	99.2	101.03	97.789	104.04	103.72	107.77	103.03	99.162	105.87	100.13	99.981	101.44	95.268	97.768	98.586	99.249	92.466	98.402	98.866	96.612	111.81	102.02	102.77	109.24	100.86	103.55	94.654	96.055	96.219	98.439	97.871	100.6	104.19	97.47	95.857	100.36	104.32	102.15	103.46	100.44	95.098	100.19	103.05	103.07	94.475	94.991	100.26	96.123	100.46
104.55	103.21	104.63	118.07	104.87	110.81	107.87	103.73	101.33	108.17	109.72	108.35	111.09	103.65	99.731	107.85	104.82	108.37	100.29	103.22	103.49	103.79	106.82	108.62	112.71	109.8	112.25	107.96	106.82	99.35	103.41	100.61	109.5	108.7	101.67	110.71	109.48	111.86	106.48	106.42	106.93	108.8	99.778	106.97	98.817	112.1	104.34	107.42	105.53	105.58
104.59	102.72	103.82	103.04	103.78	114.52	99.001	103.66	105.66	105.84	106.8	106.31	103.77	109.12	100.27	109.43	106.92	103.35	108.15	100.2	104.73	107.33	109.14	106.33	104.83	104.61	106.18	108.06	107.02	106.62	103.39	104.89	106.11	108.43	107.29	105.85	106.63	101.37	104.36	111.63	105.55	110.26	106.89	111.39	110	102.05	111.53	104.38	109.41	103.55
107.76	110.59	103.37	109.89	106.14	102.11	102.27	109.67	104.55	105.7	105.83	105.33	112.42	110.87	104.45	107.39	111.06	109.11	110.86	107.65	106.55	108.23	105.55	105.25	106.21	108.49	112.38	105.3	111.7	107.13	109.91	108.33	108.51	110.58	105.65	106.07	111.04	105.44	106.97	112.74	108.77	111.4	102.51	109.51	107.15	106.3	108.77	113.24	106.19	107.93
111.22	101.42	109.33	108.39	105.2	106	108.42	102.49	106.27	107.18	112.58	106.69	111.45	102.7	108.35	109.06	105.52	100.07	109.89	105.44	104.41	110.28	101.17	101.65	105.12	108.55	109.77	114.39	107.58	107.06	108.73	106.62	109.08	101.06	99.011	102.14	106.9	107.95	110.42	110.75	104.4	106.14	111.75	109.16	109.02	102.86	107.36	110.7	107.82	110.63
101.84	97.063	105.02	108.01	106.92	108.33	97.615	103.19	107.09	104.64	100.35	107.6	110.39	102.2	106.68	105.89	109.58	109.37	106.46	102.56	105.79	101.98	108.34	106.68	104.49	105.01	101.4	105.37	99.568	104.93	111.09	102.51	106.33	107.33	106.41	105.33	109.71	110.1	107.14	108.87	108.62	103.53	104.02	109.84	103.89	106.81	114.4	104.35	104.04	108.06
110.27	109.27	113.51	111.37	104.73	113.57	110.5	109.07	107.2	112.53	105.44	110.39	113.21	115.7	109.55	109.21	107.16	107.1	108.03	114.9	110.35	114.98	107.44	116.59	108.37	108.12	110.3	112.46	107.94	112.65	106.45	106.75	108.75	114.97	107.48	112.33	111.82	105.23	116.15	110.99	112.6	116.28	116.08	108.75	106.64	110.22	100.77	107.12	105.55	116.24
110.34	107.78	104.87	101.45	109.1	102.6	105.07	99.85	111.67	107.35	104.36	111.98	104.87	108.28	107.97	106.11	105.37	108.49	105.46	108.56	107.92	99.992	105.72	104.84	107.66	107.91	97.591	110.36	108.92	103.65	108.38	107.87	107.59	101.78	105.62	102.61	103.57	103.69	109.23	107.97	97.957	105.23	102.33	99.321	108.26	104.77	109.53	106.15	110.85	106.84
109.21	106.43	108.11	104.59	107.18	106.91	109.74	104.87	107.57	108.72	104.64	104.45	107.4	103.9	112.79	110.93	104.77	108.39	109.74	109.4	112.15	107.3	109.66	113.03	111.55	114.46	104.4	109.69	110.82	105.46	104.74	105.48	103.95	112.95	107.94	107.94	108.57	107.06	109.15	109.18	101.71	110.89	108.12	112.42	108.33	106.84	112.83	112.38	109.53	101.76
105.4	102.16	105.89	103.38	106.44	106.87	103.43	109.6	106.21	109.58	104.52	110.31	112.63	109.66	101.92	104.32	107.22	102.85	105.52	109.87	116.93	110.34	112.88	112.21	112.28	110.3	103.6	114.29	104.63	110.22	108.77	108.25	101.67	111.32	113.07	112.05	105.17	101.49	106.62	100.54	111.64	107.06	107	106.72	104.93	112.8	106.05	106.22	107.07	100.34
102.13	100.65	103.64	101.18	102.71	98.683	95.435	96.162	94.705	99.241	96.076	100.35	97.317	101.68	96.482	96.754	98.762	96.265	97.479	106.62	97.911	104.72	92.45	91.841	93.965	100.02	101.9	98.913	96.463	94.325	94.634	94.598	97.367	97.405	98.004	89.929	96.263	93.457	96.907	99.238	92.438	95.757	104.02	102.47	99.49	96.271	102.35	101.06	95.942	98.941
108.42	101.63	101.77	104.75	103.77	112.13	106.2	100.36	104.49	98.705	107.76	104.65	106.08	104.28	100.6	100.34	103.88	110.06	100.27	104.89	104.95	112.98	109.58	102.62	107.56	107.78	111.21	106.35	107.35	108.21	100.86	100.14	106.22	107.05	108.69	102.65	103.26	103.25	94.435	104.46	108.58	102.4	100.95	103.34	108.99	101.38	96.874	105.37	108.14	105.94
97.621	100.32	95.669	98.076	103.24	104.78	95.484	96.578	99.122	97.82	98.031	102	101.91	94.73	101.59	98.057	95.004	103.26	97.04	96.818	101.76	95.788	100.73	102.06	103.69	96.781	96.59	96.945	93.678	101.08	94.209	105.51	100.27	96.445	93.85	95.802	97.021	99.687	103	97.088	102.87	100.71	99.037	96.414	97.38	99.453	98.598	95.504	99.123	99.739
107.43	99.794	104.24	104.4	107.57	104.19	105.39	99.465	102.14	105.1	106.62	104.95	107.32	106.57	109.64	108.76	103.44	105.62	104.04	110.17	103.37	106.12	104.56	101	102.35	110.69	104.59	106.91	105.74	106.7	112.6	108.45	105.6	111.85	102.47	110.93	111.88	107.59	104.78	104.15	107.7	103.97	107.49	104.94	109.41	110.96	105.19	106.36	101.65	107.57
104.71	100.6	103.62	101.55	99.706	102.17	93.571	101.87	102.41	103.06	107.38	96.348	102.42	103.58	97.876	105.07	101.61	105.79	104.52	97.6	107.24	106.08	102.46	102.09	100.73	103.75	106.86	100.79	98.23	100.32	101.4	103.29	106.36	105.17	104.29	105.43	99.054	102.23	103.02	104.98	104.04	97.428	100.07	97.605	106.69	101.51	97.233	105.21	99.761	101.66
102.8	100.44	99.995	106.08	109.45	110.23	103.29	103.26	101.4	111.87	103.51	98.675	106.05	104.32	103.62	106.72	109.44	105.91	105.62	105.02	106.41	110.02	105.95	108.87	107.31	103.44	103.3	102.82	104.52	104.43	108.97	109.02	110.9	102.32	107.13	112.11	105.35	103.83	105.29	108.27	99.047	104.95	108.03	107.11	104.5	107.63	99.23	108.33	105.84	104.43
104.77	102.45	103.89	110.96	109.39	110.66	113.88	110.58	109.25	104.3	106.39	99.551	109.6	107.58	102.62	112.95	103.14	115.61	111.57	110.42	110.47	106.42	114.05	106.36	107.22	108.38	108.12	107.34	110.92	100.33	110.45	107.26	106.27	108.87	114.2	108.05	109.72	111.62	110.22	107.39	105.27	111.32	112.53	110.28	106.3	107.58	113.59	108.98	105.36	109.48
108.12	102.59	107.36	106.72	103.49	101.99	110.36	107.52	105.59	102.23	99.523	103.07	107.85	99.405	107.05	110.86	101.45	104.71	102.82	104.85	104.16	104.99	107.54	104.22	107.03	107.72	105	107.04	106.79	107.15	100.2	103.39	106.04	111.28	105.26	103.18	107.85	110.36	98.571	106.01	105.21	111.72	109.34	117.72	106.49	108.79	105.84	101.31	102.62	105.46
104.99	106.27	110.36	106.65	104.87	103.64	108.9	105.73	107.7	101.01	101.8	103.78	107.24	105.42	109.9	102.04	102.6	102.68	106.98	103.37	104.46	110.47	105.84	108.8	106.51	107.7	105.9	105.94	109.89	106.92	107.12	106.69	108.27	108.14	108.75	106.39	105.62	101.82	104.44	109.97	114.31	110.77	113.42	106.59	98.976	105.42	102.63	107.43	104.64	105.15
93.8	93.329	92.388	96.949	102.16	93.709	89.505	97.939	101.3	103.5	92.417	98.692	100.63	99.733	102.57	100.56	95.484	99.404	98.411	98.749	100.18	96.006	100.48	92.005	98.204	98.045	98.662	95.597	96.45	103.56	100.82	101.69	98.643	95.548	95.526	96.77	97.059	101.65	100.9	97.1	98.221	98.904	106.98	98.407	103.13	97.713	99.253	89.839	101.46	92.407
105.92	109.19	108.47	105.35	116.26	103.54	105.88	106	106.38	105.1	103.59	107.75	108.27	103.73	107.56	102.56	104.27	102.69	107.92	105.52	102.92	106.63	108.12	111.09	99.472	108.11	111.41	112.45	113.89	105.94	97.864	104.89	95.099	102.85	103.1	105.76	100.88	107.05	111.28	106.35	103.62	108.07	106.55	105.96	108.77	100.98	110.71	105.83	107.3	107.44
99.184	100.43	95.475	95.14	96.597	97.344	94.958	92.444	98.006	102.04	103.33	99.554	92.79	98.67	101.95	101.75	102.61	98.121	94.689	93.3	92.842	94.487	98.194	92.927	98.896	96.281	100.39	97.725	103.78	99.648	97.888	99.806	96.178	98.054	102.24	98.815	106.84	95.594	94.721	96.218	97.746	99.513	93.718	96.097	99.884	100.62	102.03	98.837	94.153	98.721
97.338	103.74	100.32	98.772	93.395	88.912	98.383	101.42	97.013	98.151	99.589	98.417	95.317	97.664	103.18	98.269	102.46	101.46	99.478	102.08	98.82	97.406	99.088	94.266	102.04	99.039	98.247	90.121	94.55	102.69	98.392	100.28	100.26	107.3	94.992	94.951	99.217	94.55	105.1	97.809	102.76	100.3	98.632	101.6	97.387	96.685	106.06	108.54	96.984	96.714
100.18	102.48	115.03	110.59	103.77	104.32	104.9	109.62	114.8	107.95	106.38	103.48	109.35	106.55	104.44	102.03	106.76	108.84	104.31	103.23	110.65	103.24	107.37	109.87	98.243	101.39	109.76	104.31	108.38	113.05	105.53	100.28	107.67	105.31	106.43	104.14	110.52	110.92	107.57	112.76	107.81	109.27	107.07	108.05	107.14	106.02	105.27	113	100.77	115.24
108.72	105.35	101.91	101.59	110.59	106	104.88	102.91	110.24	108.56	105.11	110.5	102.02	111.23	112.34	107.4	105.73	96.685	103.8	105.35	102.5	107.99	98.328	108.93	106.23	107.12	102.2	99.46	103.3	102.71	98.219	111.38	100.9	102.17	103.11	102.7	99.432	104.39	109.77	107.51	101.68	108.28	107.14	107.87	109.71	103.59	103.01	106.09	103.72	107.52
104.5	103.86	109.26	102.91	103.22	102.17	109.08	107.65	108.96	111.29	114.44	107.99	114.28	103.23	112.59	109.8	112.01	108.62	103	113.39	106.8	113.31	108.44	105.49	103.2	109.5	105.07	110.63	106.78	110.88	96.92	105.8	109.71	114.53	110.99	106.19	103.9	109.86	108.51	105	110.44	108.86	104.75	106.99	107.74	115.24	110.76	112.17	104.5	107.36
98.053	107.41	104.71	108.1	99.192	100.65	111.25	106.02	101.44	99.151	104.82	114.74	102.34	105.08	109.69	105.3	102.88	105.28	102.58	105.14	102.39	102.87	112.13	110.3	108.78	102.98	106.08	99.922	109.62	109.67	101.27	111.1	104.29	103.23	104.88	111.58	108.12	102.04	102.06	103.29	108.33	102.62	101.21	105.58	108.72	105.28	105.03	102.44	110.58	110.83
106.11	93.554	99.377	100.45	98.087	100.25	99.545	98.887	101.74	90.71	98.712	100.24	98.118	96.344	96.811	98.304	92.849	92.662	97.232	94.555	97.861	95.546	99.232	98.319	103.67	99.914	96.94	93.199	98.285	101.92	96.267	91.99	97.721	102.69	99.345	105.01	100.83	101.98	96.672	102.59	101.67	94.058	101.41	102.63	98.683	101.76	89.354	100.71	99.046	98.316
95.381	100.65	93.11	99.778	105.25	95.584	105.32	102.25	101.45	99.671	103.71	105.8	102.37	105.58	96.567	98.689	94.101	105.2	100.7	102.48	97.602	102.07	103.3	100.5	98.736	99.116	104.33	97.646	102.28	101.71	96.893	98.601	98.547	105.52	96.924	107.1	99.685	97.401	96.86	103.57	103.08	99.671	95.55	102.69	104.2	93.135	96.194	99.302	107.49	107.13
108.84	105.93	108.93	109.11	117.81	107.74	105.69	110.52	109.01	106.89	104.32	110.15	116.83	104.23	104.93	111.8	110.11	109.33	109.13	110.39	105.5	111.34	109.15	112.24	106.13	106.77	111.3	110.77	110.63	110.64	109.84	110.29	108.33	108.17	110.92	112.32	105.32	102.91	105.84	103.1	106.74	111.24	110.97	113.33	107.33	106.23	105.62	107.73	112.45	111.13
95.773	100.71	98.284	91.956	93.815	94.408	98.694	95.082	102.51	89.327	102.7	100.97	91.669	97.876	99.089	100.5	92.174	97.098	100.99	108.84	101.1	105.3	87.876	97.757	96.936	100.4	97.648	99.869	100.42	100.17	90.315	97.519	103.94	98.583	103.15	100.8	101.97	96.912	98.216	102.49	96.27	95.989	97.431	91.902	101.15	99.543	101.96	93.793	97.997	95.658
90.119	93.266	95.034	95.128	103.71	96.114	94.456	98.473	100.04	97.031	100.65	101.08	105.99	100.91	92.656	100.33	100.2	94.601	96.685	94.708	98.772	103.43	99.789	105.55	103.39	97.025	92.109	101.12	95.47	97.942	101.2	93.526	100.51	95.522	93.041	97.158	97.946	103.8	94.939	98.117	94.462	96.282	92.587	96.709	96.103	97.118	99.48	96.71	89.5	97.051
109.96	105.14	108.31	106.1	109.12	108.71	109.87	112.71	110.78	110.26	103.03	112.93	100.43	110.13	105.89	111.47	107.83	107.65	108.69	107.82	105.14	112.76	102.8	107.25	108.54	106.77	113.34	104.93	103.53	108.94	108.46	112.53	105.13	105.69	103.43	113.84	104.81	108.55	103.88	109.72	110.45	109.09	108.32	110.54	105.7	104.38	107.42	109.07	106.27	111.19
110.62	111.01	109	107.52	105.99	107.38	96.208	107.16	109.06	102.72	106.33	98.907	104.76	102.24	105.29	100.78	107.78	105.69	101.7	103.54	112.06	103.45	108.19	109.22	103.47	107.01	108.79	113.95	104.96	102.9	110.58	98.683	101.99	111.55	110.61	104.24	104.24	100.04	106.77	101.39	105.59	106.48	107.16	110.04	104.87	108.79	108.17	106.64	108.7	108.81
99.057	106.01	104.5	101.51	99.897	100.42	98.839	102.11	99.94	104.54	103.38	102.24	99.81	95.801	96.961	100.22	105.99	98.725	105.41	98.578	102.21	101.02	96.005	95.901	101.94	96.832	101.03	98.756	97.762	99.51	106.01	99.528	98.936	100.86	102.79	103.41	102.61	101.92	96.435	96.606	97.242	106.26	101.91	98.618	105.38	105.79	99.593	96.763	97.066	108.63
104	104.31	98.808	106.12	105.32	108.29	108.08	105.45	102.59	110.32	111.63	109.96	108.11	108.08	105.22	105.32	107.58	107.98	105.28	107.55	106.2	108.4	98.88	103.09	114.46	104.77	109.81	101.25	108.86	104.95	106.68	105.28	108.97	103.46	109.74	109.59	108.48	107.02	103.34	106.67	110.4	102.68	106.19	103.53	108.13	110.72	104.44	114.08	100.6	104.77
110.98	110.71	106.32	112.01	105.92	110.96	105.68	110.73	110	103.08	107.6	108.98	111.82	109.89	103.94	107.21	110.42	107.25	114.87	108.87	103.56	108.9	107.08	104.86	102.95	110.28	110.97	108.33	105.11	105.5	99.513	112.13	110.06	105.73	110.61	109.66	112.53	108.64	102.12	104.7	106.37	111.87	105	108.54	110.79	104.42	113.31	101.69	103.38	105.35
103.13	106.05	112.02	109.74	101.08	109.88	107.88	102.88	105.93	107.91	108.48	100.25	105.29	112.57	107.35	108.48	103.85	109.26	105.3	98.689	101.3	106.01	108.14	107.21	104.14	108.83	102.14	111.58	108.62	106.13	94.664	111.6	100.5	107.58	103.79	102.82	109.25	103.73	110.68	101.62	106.38	108.22	111.77	93.743	111.31	104.3	106.52	110.41	102.99	108.98
108.99	110.83	109.22	109.91	109.63	106.46	110.79	108.32	104.57	104.82	108.91	103.78	99.598	102.38	108.33	108.11	100.82	103.92	111.34	114.51	105.48	114	106.19	102.19	104.79	108.57	104.25	106.31	106.25	106.4	102.79	103.19	107.81	102.21	101.83	104.9	106.47	111.12	108.35	106.35	109.31	104.28	104.96	107.59	108.58	96.3	101.61	108.97	107.21	104.32
100.84	94.101	97.988	99.451	101.49	98.564	98.609	99.533	98.21	99.179	98.573	99.379	97.298	99.498	94.471	94.843	92.024	98.074	102.5	97.007	101.02	96.07	102.86	102.05	100.13	97.488	93.507	99.847	97.688	99.064	103.75	94.797	101	95.59	98.932	98.394	96.558	101.1	99.927	101.44	96.967	100.96	93.84	94.495	97.249	92.866	100.43	94.666	99.916	101.99
107.95	107.74	108.4	99.88	101.23	105.26	104.35	103.62	106.89	104.83	104.64	109.65	105.88	106.32	112.37	108.83	106.56	103.84	103.42	103.3	104.93	109.46	105.98	102.59	111.28	105.34	109	108.21	103.04	106.02	107.56	104.16	104.3	116.42	109.22	106.67	107.4	112.15	107.68	104.95	100.1	102.05	105.04	107.83	103.08	100.48	103.16	101.3	105.83	110.86
103.03	107.12	108	107.31	102	94.179	100.59	103.67	98.518	106.54	104.61	106.23	107.39	103.73	104.62	103.88	107.27	108.29	101.84	101.48	102.12	105.97	103.16	107.96	108.3	103.63	105.08	112.53	104.12	99.878	106.88	103.99	106.19	105.65	105.13	102.22	111.12	101.93	115.99	112.28	104.47	106.07	105.97	105.79	111.16	105.71	111.55	110.43	105.67	107.19
104.42	109.39	107.33	105.87	106.41	106.56	106.59	110.8	109.36	108.77	105.34	110.34	110.54	104.5	110.22	109.89	114.38	110.42	107.91	107.3	104.3	106.94	110.43	106.2	104.88	106.8	111.9	106.53	109.4	107.84	111.12	109.93	108.94	110.11	105.69	106.28	102.73	109.74	101.52	110.78	109.27	106.64	107.29	103.48	112.46	112.33	112.83	105.02	103.47	111.7
112.18	106.1	106.07	105.68	105.47	112.81	114.15	113.13	107.65	106.68	109.04	103.36	111.29	109.76	107.69	105.71	105.86	105.7	107.83	104.67	115.42	107.91	111.51	108.34	103.13	111.67	107.79	111.04	109.82	110.42	110.76	113.4	102.34	106.06	109.45	102.67	105	114.49	104.37	115.33	109.29	111.51	102.94	109.27	107.16	102.09	109.48	106.87	116.15	107.36
106.5	104.4	109.06	105.3	106.1	105.17	103.99	106.73	102.32	105.38	104.21	101.02	101.51	107.34	108.43	103.31	108.02	98.671	107.72	104.81	108.67	104.44	105.2	108.18	100.15	110.55	110.53	101.16	109.3	108.34	110.65	102.01	108.27	106.63	104.91	102.9	97.485	108.23	110.24	104.35	101.66	104.73	107.46	107.69	105	101.8	105.21	108.72	101.18	101.05
108.09	114.11	114.74	111.83	113.03	113.6	104.68	118.11	110.64	108.48	110.78	117.01	112.59	106.34	109.86	110.05	111.76	106.38	109.65	111.82	102.46	108.82	103.56	111.85	111.21	110.79	109.18	108.6	107.83	108.96	105.3	113.68	114.51	109.33	106.39	115.97	111.46	108.92	105.93	114.01	110.57	111.24	107.63	110.01	106.37	115.93	103.77	111.89	105.17	108.28
99.724	105.18	106.64	100.42	105.72	106.35	108.85	101.98	101.31	106.02	107.99	100.93	98.122	103.6	109.79	105.71	106.54	103.62	101.48	98.941	97.718	101.06	105.51	103.04	98.459	105.48	102.9	104.16	111.16	109.96	100.48	102.34	103.61	107.61	100.6	101.66	105.12	102.16	97.085	100.92	104.87	98.151	102.1	99.163	97.302	101.97	108.32	106.16	99.566	94.728
91.893	95.748	93.882	96.609	102.82	101.7	107.27	100.04	102.58	98.638	94.162	104.24	102.36	90.989	96.823	93.799	98.89	98.494	89.487	92.796	104.19	102.08	98.31	103.43	94.99	97.299	100.26	102.3	98.229	93.446	94.511	101.15	96.574	97.496	100.54	102.35	101.06	101.76	97.625	95.832	99.919	102.08	96.826	100.07	94.31	99.725	105.7	98.529	94.297	107.42
117.61	116.03	110.23	105.95	109.82	113.72	112.01	115.42	109.19	111.26	108.44	114.41	110.06	112.77	103.2	112.49	111.95	114.28	115.18	112.23	112.74	106.3	113.81	115.83	110.57	114.22	109.08	108.31	114.65	113.33	106.5	114.97	107.72	109.05	121.59	104.75	105.08	110.96	107.72	112.04	107.34	106.75	108.99	107.61	107.95	111.88	109.33	112.53	105.02	109.63
105.34	106.19	107.15	107.07	103.98	102.79	104.35	103.74	108.59	107.2	101.3	111.93	107	103.23	100.24	103.72	109.45	113.32	111.2	101.49	106.2	105.76	106.66	105.15	106.1	111.65	98.933	104.78	98.47	102.57	106.68	112.18	100.37	106.87	101.55	106.13	107.72	105.89	103.11	108.09	105.09	105.86	106.12	104.89	106.4	112.78	107.94	111.73	105.98	103.39
106.74	107.68	111.23	108.18	108.26	113.86	108.39	105.57	104.34	110.17	105.33	106.43	110.73	102.03	104.59	103.07	99.854	102.54	107.83	109.34	110	101.96	102.92	101.84	109.46	108.79	103.82	104.51	101.82	102.05	112.49	103.7	105.38	108.95	112.12	115.4	103.32	106.68	100.27	100.9	106.87	105.58	102.6	109.46	107.98	110.67	108.46	106.39	113.61	101.62
107.24	113.07	100.36	109.67	112.93	103.76	114.94	113.72	103.85	107.8	107.97	108.93	104.77	114.83	105.17	108.24	107.81	100.34	112.68	108.41	107.02	111.28	109.13	109.12	109.58	112.25	102.35	111.34	105.53	108.23	113.78	110.84	107.49	107.48	110.81	104.46	103.26	110.79	106.77	106.25	108.33	105.94	110.22	105.47	108.47	108.89	113.88	101.84	107.32	108.01
111.63	103.49	103.97	108.37	104.24	114.85	103.52	107.35	100.28	112.9	114.01	111.65	107.52	110.91	114.8	102.1	113.11	108.74	110.15	109.09	102.75	105.48	102.36	116.31	102.6	104.42	105.15	112.67	104.36	109.8	109.66	108.77	107.09	103	103.95	97.18	112.18	110.05	106.04	103.52	113.6	110.98	109.84	109.86	106.19	108.1	110.47	108.87	107.88	104.25
105.16	107.77	107.55	110.26	100.87	112.79	103.56	108.77	108.56	104.71	109.61	108.43	109.22	110.74	107.18	107.22	104.8	113.88	110.22	116.9	106.19	103.27	110.45	111.42	106.07	110.79	103.87	108.48	108.33	108.59	103.73	110.74	104.54	109.39	102.99	110.24	111.88	110.25	103.01	114.14	107.78	107.25	110.31	113.57	105.44	109.34	111.47	110.1	110.26	111.38
105.32	104.43	106.42	108.32	101.31	110.09	105.99	103.97	107.31	102.83	104.96	105.5	105.07	105.27	103.55	106.32	108.54	107.11	100.63	105.7	106.99	101.52	112.21	103.78	107.43	108.01	106.88	105.3	109.6	108.48	108.08	103.5	107.41	105.66	108.21	104.12	110.88	104.67	108.54	105.61	107.29	106.69	106.28	102.06	101.14	103.5	109.49	103.53	106.87	106.77
111.01	108.69	104.46	101.2	99.67	97.551	101.72	109.88	107.68	107.1	104.48	108.91	108.29	110.58	109.85	104.56	106.94	103.32	108.51	103.31	105.43	101.19	106.07	106.51	105.33	103.96	103.43	110.54	102.88	104.24	106.09	105.98	107.19	100.57	101.48	109.98	99.435	108.89	106.04	107.94	102.93	104.89	104.55	101.36	105.94	103.24	108.89	103	101.79	107.51
103.34	107.94	107.69	108.57	107.12	101.69	106.57	107.56	106.77	107	107.33	104.31	101.28	102.54	106.58	107.58	109.51	106.94	105.36	104.96	108.51	101.75	105.03	98.492	109.34	101.28	114.96	107.75	100.93	103.34	96.775	106.81	110.91	109.24	103.83	105.39	108.42	99.546	107.24	111.94	105.28	104.25	103.73	104.86	104.98	109.41	106.21	115.17	103.73	104.95
110.44	102.47	104.29	107.15	101.77	99.732	108.84	106.36	103.94	109.95	105.86	106.69	112.49	109.23	100.4	109.95	103.9	105.5	106.88	108.84	107.57	105.51	106.06	107.06	103.59	107.92	111.35	95.87	106.5	109.66	108.5	102.8	97.557	102.69	106.42	110.35	111.25	107.24	109.28	105.87	108.47	101.85	107.33	104.51	108.28	101.5	105.11	107.46	104.48	106.6
91.809	101.36	94.947	100.71	95.902	97.39	107.01	96.441	100.44	98.138	99.026	95.145	101.93	99.729	92.311	95.351	100.85	102.54	97.114	97.24	98.35	99.461	103.43	101.88	99.518	105.35	98.595	99.982	94.789	104.81	101.04	95.567	99.629	98.73	99.638	94.8	96.134	101.76	96.088	100.3	99.22	99.247	99.574	90.668	99.901	94.235	102.24	97.306	106.2	107.89
104.04	111.09	109.51	105.3	106.7	110.29	109.62	109.05	109.7	106.58	105.73	104.94	104.9	100.76	107.89	107.29	104.3	109.95	109.16	105.05	99.4	110.03	104.91	103.67	105.22	105.85	107.93	107.44	105.93	110.3	107.88	111.34	111.67	100.92	106.47	108.4	111.8	104.53	104.51	101.53	106.4	104.29	108.06	107.72	101.65	104.32	111.01	105.78	104.56	106.43
101.56	109.18	107.29	109.88	110.07	106.68	102.68	108.62	105.24	110.66	106.57	106.56	105.88	106.14	107.17	104.48	109.34	105.96	101.3	103.73	104.55	104.43	105.5	102.81	113.6	106.06	108.13	107.47	109.05	105.97	111.82	104.83	109.09	105.88	106.23	100.25	107.96	107.32	105.13	108.36	108.01	107.22	98.45	115.03	109.22	107.99	109.08	103.99	110.34	101.85
105.27	111.51	105.13	104.2	108.6	107.77	108.96	112.24	101	107.96	115.58	108.7	103.09	106.22	106.27	108.13	103.5	101.97	108.77	108.02	104.51	112.21	108.24	102.73	104.52	108.57	107.98	106.68	104.44	99.183	104.53	103.68	109.17	100.95	109.3	108.58	108.32	109.16	109.06	104.05	107.97	102.64	112.4	106.92	110.91	98.646	110.46	102.88	105.56	106.24
98.865	103.9	107.04	104.15	102.52	110.73	104	109.89	101.21	105.43	100.94	105.85	104.53	112.58	111.33	108.47	107.49	105.84	109.02	108.63	108.46	106.63	103.32	110.03	106.12	102.75	101.76	108.28	114.1	108.05	107.58	108.84	104.5	97.047	105.52	106.47	103.36	109.35	108.27	104.48	100.57	104.33	103.38	107.49	106.89	102.11	105.57	107.01	109.62	108.51
104.28	107.56	107.37	104.44	107.74	104.19	105.23	110.41	102.67	107.73	104.94	101.5	104.4	106.06	105.7	102.17	108.77	108.72	105.12	108.89	107.86	102.02	104.31	111.7	105.49	102.25	107.92	106.01	105.98	105.14	105.79	109.95	112.82	104.78	103.26	103.96	106.21	106.97	109.37	100.21	104.02	106.44	103	108.53	107.23	112.87	100.08	99.054	103.2	100.44
109.77	104.39	103.67	110.29	99.069	99.07	109.63	114.66	105.36	104.31	104.2	104.46	108.46	106.08	110.88	111.02	110.05	110.15	105.78	108.56	103.92	106.97	99.036	105.41	105.75	106.58	110.19	105.03	105.29	103.32	108.22	106.38	107.57	111.74	107.35	110.3	106.78	105.92	106.42	111.01	112.26	106.5	107.24	103.26	105.55	107.82	103.9	110.33	105.53	105.37
112.47	108.09	103.26	109.58	112.85	108.56	108.47	107.63	105.31	100.53	108.49	111.59	114.94	108.64	105.96	111.3	110.41	113.85	105.74	114.26	105.05	107.57	112.86	113.21	98.867	105.24	107.09	108.78	110.3	107.19	105.69	113.6	103.83	107.12	110.15	109.48	104.19	106.45	107.84	103.12	104.44	108.62	107.79	109.83	103.76	100.79	112.26	114.36	104.98	110.1
109.18	110.96	112.07	105.11	114.06	105.07	103.56	106.44	112.47	105.73	115.99	113.27	105.95	111.39	114.79	107.7	105.38	107.94	110.01	108.68	108.61	106.91	110.4	106.33	108.6	110.32	107.79	105.4	107.64	106.7	108.51	101.05	109.11	107.53	110.48	106.71	108.29	113.1	113.53	104.52	107.54	111.86	104.34	112.32	109.67	110.53	109.95	110.35	108.79	110.79
110.93	113.08	107.81	110.38	114.02	105.9	108.7	108	109.95	110.61	111.97	111.46	113.38	118.22	103.15	104.78	113.5	112.07	107.77	107.09	112.42	114.15	110.56	108.09	114.36	107.1	106.87	112.73	110.08	112.99	112.46	111.63	110.36	111.41	107.52	108	107.12	111.78	111.34	114.26	106.39	112.51	111.23	112.68	106.75	109.19	119.45	112.48	111.11	110.42
109.77	109.84	105.01	108.98	104.95	108.24	112.02	106.98	109.97	103.27	108.84	102.72	105.15	106.27	111.62	101.72	105.7	105.74	107.04	107.86	98.065	102.04	98.296	101.21	102.61	100.24	101.5	111.06	108.74	99.201	106.59	100.13	103.69	105.03	109.47	103.06	104.52	103.49	110.54	106.73	102.39	101.31	107.95	103.61	106.71	100.96	109.55	106.54	102.51	106.95
98.636	99.931	97.561	100.2	99.204	98.42	91.488	96.74	96.918	100.78	98.367	93.058	99.401	100.14	99.197	99.936	92.317	102.05	99.027	97.867	98.634	99.858	99.006	90.53	95.653	108.34	99.67	95.662	99.809	95.167	96.977	91.999	94.786	96.352	106.88	91.798	95.567	101.11	98.782	102.13	102.63	95.248	101.49	95.064	100.28	100.88	103.68	98.412	96.824	106.3
106.12	113.93	109.17	109.7	108.38	110.43	111.02	118.14	103.95	105.24	112.33	116.85	107.07	109.49	108.94	113.94	112.14	117.84	109.35	109	110.05	111.67	115.96	114.86	114.57	102.97	106.66	112.44	111.74	106.77	115.52	109.53	113.43	110.38	110.11	118.53	111.25	108.68	108.96	112.61	112.73	108.93	110.42	106.86	104.22	101.19	110.38	109.25	109.16	109.69
104.64	104.35	97.988	110.7	111.74	112.58	108.54	115	114.09	108	109.21	106.74	108.73	105.88	102.37	101.33	113.71	104.22	106.73	108.95	108.52	107.47	109.1	112.73	108.42	104.97	104.96	105.79	101.81	110.53	107.59	109.2	109.35	113.14	109.5	113.54	108.25	103.41	110.83	109.22	103.04	110.18	107.83	111.02	108.34	108.87	110.46	109.03	112.27	106.77
105.79	105.4	102.48	103.8	104.95	104.55	105.56	105.95	106.28	110.85	107.96	104.61	106.88	104.54	104.86	108.72	107.52	110.18	105.08	107.88	104.12	99.097	105.92	107.2	114.78	103.67	102.48	109.33	109.19	111.68	106.85	104.2	106.67	105.16	109.24	102.32	102.65	101.28	109.17	107.8	103.55	105.97	104.62	108.4	105.55	110.8	105.25	104.81	104.46	103.59
99.278	101.63	104.11	95.625	93.174	93.259	102.38	99.001	99.636	101.65	95.804	96.784	97.169	99.729	103.75	97.86	94.012	97.969	104.79	97.18	94.535	105.44	94.536	99.025	95.766	101.43	101.11	104.97	96.18	93.706	98.964	98.831	97.686	100.42	102.12	94.794	104.22	98.103	101.28	100.48	100.92	99.751	98.306	94.335	99.395	96.715	96.195	100.4	97.069	100.61
108.14	109.26	102.24	105.42	99.424	107.07	109.17	109.65	100.77	107.01	101.91	101.96	108.79	104.16	97.115	103.99	108.25	100.51	108.45	99.368	102.01	99.619	103.82	105.3	103.75	98.544	104.43	103.74	104.46	102.43	107.21	105.3	105.6	99.491	109.93	109.34	101.79	101.99	107.28	109.52	106.33	114.4	103.17	101.71	103.13	103.26	98.793	104.09	110.63	101.65
106.83	108.4	106.61	102.97	107	101.86	99.884	111.67	105.42	107.9	107.7	100.12	106.18	103.85	106.12	108.93	105.13	102.87	109.03	104.28	107.08	106.02	103.36	99.767	110.29	106.17	103.69	104.95	102.85	100.12	108.09	107.36	109.4	98.326	105.21	108.89	109.76	105.78	106.99	103.95	106.2	103.12	105.73	99.917	107.67	109.45	106.89	106.02	101.54	105.34
110.78	109.92	113.03	108.89	109.3	109.19	111.35	111.78	108.95	110.68	110.97	107.12	105.4	101.82	116.02	115.28	115.09	108.77	107.98	106.57	106.13	110.39	107.73	109.54	110.83	107.13	109.15	117.71	106.31	109.18	112.02	112.93	106.15	108.25	111.39	108.94	107.69	113.99	113.7	110.53	111.47	112.93	123.74	111.8	115.35	111.2	111.37	107.89	108.16	113.8
107.86	109.56	106.48	107.74	112.62	110.55	106.24	110.82	103.36	104.81	106.17	104.11	107.16	102.66	104.84	106.94	115.41	105.6	114.78	108.57	110.07	114.44	113.44	109.07	106.31	110.32	112.45	111.57	110.44	108.13	107.89	112.21	108.03	104.28	112.7	107.48	110.5	114.32	103.25	105.8	107.21	107.05	112.65	113.52	104.44	112.85	101.21	104.97	112.89	109.38
108.14	112.11	103.89	105.82	106.35	108.54	111.27	98.151	110.43	99.949	105.81	100.52	104.34	103.57	102.76	103.02	108.36	106.38	107.48	103.8	107.11	108.11	108.53	106.86	101.81	105.47	101.4	110.19	103.99	109.58	103.73	105.68	108.65	102.8	98.247	109.14	102.44	108.48	103.51	112.47	109.88	104.64	107.52	110.03	101.42	102.56	97.107	111.32	106.05	113.74
105.59	111.84	110.02	104.42	110.45	104.51	107.06	107.27	114.29	107.52	105.66	111.11	111.91	103.42	106.14	103.74	101.22	105.23	106.84	104.2	110.2	98.884	105	109.21	106.63	104.14	106.67	104.94	102.79	106.38	103.54	105.11	106.92	98.824	105.57	107.45	108.58	109.77	100.6	103.83	103.26	103.59	99.358	105.98	100.87	104.1	107.44	106.98	106.3	104.16
102.62	106.89	103.58	109.03	111.14	109.89	102.16	106.44	104.93	106.66	102.95	104.92	105.19	107.18	103.21	106.58	107.8	105.14	104.92	108.95	106.84	105.53	109.67	109.4	99.803	100.98	103.8	107.42	103.29	104.93	103.04	102.97	102.94	109.68	110.97	110.96	104.7	107.06	106.84	109.04	104.95	107.37	112.77	110.06	106.7	102.72	107.19	106.12	107.64	106.03
109.72	104.1	107.35	105.75	110.59	106.5	109.47	109.01	107.48	112.91	103.83	104.84	108.84	109.01	111.08	113.83	100.58	104.62	110.59	110.96	115.39	108.81	106.03	107.81	108.61	109.09	100.83	107.96	101.73	103.43	106.04	105.96	101.29	107.71	108.47	110.31	105.49	109.6	109.32	106.72	106.96	111.19	110.48	108.64	112.18	104.67	106.42	108.4	102.83	108.56
101.97	111.08	110.2	106.66	114.17	104.95	111.85	109.61	108.98	112.11	108.03	104.55	103.67	104.58	110.54	109.32	108.28	102.07	109.91	106.42	110.16	110.65	108.73	101.93	107.09	105.7	104.76	104.47	107.09	108.08	105.17	109.76	113.29	107.86	110.73	106.7	104.76	109.9	102.48	110.59	107.72	106.92	107.01	102.47	115.43	110.19	108.07	110.01	109.45	106.31
110.02	108.33	104.79	107.26	106.46	110.58	113.77	112.89	106.05	107.09	107.95	109.06	107.84	105.92	108.5	106.33	108.13	106.07	106.55	111.05	114.52	105.93	107.11	111.97	103.5	102.89	111.27	109.82	104.62	108.38	107.51	109.9	106.99	110.68	107.98	113.37	108.39	110.98	106.38	108.71	100.3	109.65	101.95	101.28	106.75	104.23	110.54	112.61	115.76	110.77
114.83	103.91	110.77	110	104.88	107.38	105.77	102.7	107.95	104.82	111.53	109.87	108.71	105.05	110.72	110.13	103.98	118.39	108.11	107.16	105.04	109.31	106.45	98.646	105.78	111.77	122.23	108.59	109.48	116.63	113.9	110.74	110.6	111.5	110.61	108.8	110.35	112.98	106.18	107.68	109.38	107.87	106.15	106.1	102.83	106.45	111.71	105	106.59	108.98
104.34	105.22	108.5	108.89	106.32	108.06	103.27	106.37	109.89	113.74	101.54	107.44	101.17	106	103.53	107.49	103.73	101.31	102.25	109.45	104.92	117.09	105.58	104.74	110.18	104.44	105.12	102.87	100.12	109.87	101.66	99.167	109.09	105.18	108.53	98.767	104.19	108.02	108.4	114.58	106.52	110.63	102.8	106.22	110.88	103.74	108.5	106.48	99.098	102.07
108.9	113.04	107.84	108.68	101.23	107.6	106.14	109.12	108.3	106.41	103.78	103.69	105.85	103.29	111.03	107.56	112.72	108.1	108.46	106.68	104.9	105.57	111.89	109.09	110.71	103.12	108.58	113.68	108.71	111.06	103.13	111.43	107.17	113.77	110.41	115.64	101.31	108.34	108.84	111.28	105.63	107.58	109.37	105.87	109.83	110.26	107.2	104.87	103.61	109.28
104.38	101.09	105.39	107.42	103.05	110.81	107.31	110.72	106.85	107.3	105.74	108.44	103.31	104.68	105.06	103.89	101.47	104.98	100.56	104.79	108.7	100.8	113.67	102.76	111.31	107.64	113.22	105.99	105.52	103.35	110.25	107.59	98.543	108.98	96.306	98.842	103.79	105.77	99.267	104.68	108.35	107.04	110.59	99.552	107.18	101.1	105.26	104.69	107.41	99.719
108.64	102.79	106.16	106.54	101.11	106.69	105.63	106.44	99.275	99.56	106.94	100.35	108.34	103.99	106.5	105.76	102.34	110.01	101.61	110.45	106.38	104.68	105.48	102.78	106.58	110.41	105.32	110.02	105.63	109.01	104.54	101.78	104.95	96.483	105.21	105.65	111.24	109.36	104.31	107.01	105.8	107.25	103.23	101.71	103.81	104.83	103.22	109.34	103.77	95.687
108.16	103.5	102.04	106.67	100.5	107.04	99.825	111.19	109.59	106.5	109.13	102.9	109.07	106.08	106.35	107.28	102.85	109.17	102.13	102.37	110.44	103.11	101.39	111.52	107.3	104.79	102.17	111.34	108.24	98.36	107.09	107	100.85	105.13	96.091	109.76	104.61	107.02	107.47	113.31	107.4	102.25	106.8	97.775	110.16	106.7	104.26	110.41	108.68	101.49
103.03	101.89	106.72	105.61	114.2	105.2	104.8	103.11	108.08	101.96	105.6	99.275	109.01	106.54	98.528	106.41	108.55	105.44	109.75	105.61	106.26	105.8	106.41	109.3	106.38	104.49	106.85	107.45	102.2	104.86	104.61	108.67	103.26	109.61	103.76	106.41	104.85	108.62	103.11	109.62	109.05	109.21	108.81	99.114	94.418	106.78	107.78	104.65	109.92	108.32
109.71	117.11	100.37	110.71	119.02	110.58	106.72	106.28	110.8	117.15	110.46	104.51	111.26	111.47	114.27	105.86	103.42	114.75	106.95	107.28	113.45	110.28	107.49	110.34	107.19	107.29	106.88	113.04	108.84	106.66	108.44	110.1	109.3	110.58	113.82	112.02	108.88	110.11	111.15	108.99	108.67	110.36	113.38	106.44	111.8	111.52	112.53	106.25	112.74	114.11
93.891	101.35	100.65	96.029	92.004	98.467	98.802	98.413	93.588	97.567	100.77	102.01	97.132	98.445	95.068	96.162	98.283	101.04	95.502	99.498	92.043	96.969	91.096	99.397	98.658	98.563	99.84	96.443	96.43	94.042	93.644	94.316	100.79	93.614	97.098	97.856	98.291	96.364	87.479	99.598	94.388	97.581	103.17	101.11	94.97	98.489	98.621	104.57	99.489	100.13
103.07	101.24	95.369	95.365	97.065	96.619	92.185	101.85	99.651	97.579	92.81	100.59	92.449	97.482	97.741	95.669	92.98	97.962	102.44	92.175	89.193	100.88	97.204	94.066	95.406	94.002	98.336	102.51	100.12	97.201	97.449	97.602	103.24	96.913	96.367	93.6	95.936	95.39	94.75	97.062	96.503	92.44	96.386	101.76	98.047	99.825	98.759	94.789	96.871	99.692
108.31	105.04	101.55	104.95	107.77	110.4	108.74	104.03	107.76	109.75	108.31	106.84	101.51	109.18	110.51	106.62	109.75	104.6	109.36	105.94	106.73	103.18	110.1	104.29	109.83	107.45	110.21	108.48	104.04	104.94	98.21	116.08	108.27	106.39	112.02	103.88	102.63	104.97	110.01	105.36	105.97	103.03	104.62	105.2	108.09	111.82	106.08	107.76	106.19	107.4
101.92	95.109	100.46	100.8	110.77	98.27	99.247	102.76	94.836	101.14	97.835	100.67	96.683	97.469	99.333	100.76	100.25	97.523	99.118	94.448	95.463	101.49	102.09	101.92	101.6	94.177	98.576	97.323	102.77	97.117	98.556	99.552	95.615	98.729	98.746	96.814	97.516	102.59	99.957	97.701	94.017	98.612	101.64	98.324	99.173	102.99	96.544	106.43	102.73	108.78
101.08	108.61	103.12	105.69	106.92	106.78	111.38	107.03	113.91	105.98	108.1	103.39	102.95	102.49	110.11	101.61	107.31	104.13	107.6	108.06	111.74	105.64	110.91	102.95	106.91	105.94	112.25	110.84	103.61	108.3	106.68	101.07	108.65	108.01	111.88	102.57	109.74	104.05	110.78	98.367	106.7	107.22	107.95	105.55	104.76	103.08	99.891	102.15	103.59	102.74
109.79	106.67	107.44	107.83	108.2	109.45	103.38	106.44	106.91	107.42	111.97	106.15	106.34	108.59	110.91	115.62	108.76	106	111.58	110.73	115.09	106.83	107.13	105.76	107.22	109.28	112.8	101.42	102.83	107.1	115.16	113.32	104.48	106.33	111.94	113.15	107.12	111.52	108	110.69	109.21	107.85	111.62	100.73	109	106.55	107.17	108.2	113.25	102.21
110.79	101.52	110.65	103.2	108.2	106.67	107.79	106.09	103.03	110.85	108.54	118.75	110.68	111.95	120.82	110.18	109.63	100.73	111.75	110.84	103.8	102.24	113.03	109.94	108.57	112.97	101.25	108.57	110.74	119.01	116.81	111.63	108.17	108.7	107.99	106.73	102.29	107.68	108.07	106.03	109.99	115.1	108.64	105.27	107.86	113.26	107.69	103.69	111.21	113.16
104.75	104.37	114.14	102.94	101.88	108.65	106.74	109.53	109.48	107.19	108.34	106.08	108.96	104.1	113.45	111.86	111.99	110.05	105.94	99.157	107.34	114.41	109.79	108.14	107.42	110.89	108.97	117.42	103.78	108.55	108.28	116.44	113.77	106.28	107.42	106.74	102.79	108.94	103.09	104.6	104.23	107.85	106.89	105.94	113.79	110.77	111.05	111.27	112.09	105.08
98.832	102.77	107.08	102.59	96.454	103.56	101.64	109.1	105.89	104	104.27	104	102.61	108.53	103.76	107.68	114.01	102.05	107.61	104.67	101.56	96.388	100.67	106.54	107.71	109.32	104.99	107.24	100.66	101.08	107.43	102.74	106	102.73	102.87	100.24	105.22	104.31	103.05	106.13	99.498	109.22	99.908	108.66	108.23	105.83	105.14	103.63	106.94	105.63
104.07	104.6	105.04	107.66	101.58	109.27	101.28	103.08	103.58	99.188	111.26	103.46	107.48	100.7	102.09	100.34	96.931	104.55	101.41	110.43	105.42	105.76	109.24	106.64	99.144	105.3	106.8	106.18	110.05	107.6	103.07	107.46	113.42	110.5	106.72	105.51	101.13	111.31	99.844	102.13	105.14	107.47	99.714	112.46	106.02	106.99	98.362	101.36	109.4	108.56
113.76	113.84	110.37	107.14	114.6	105.05	106.37	109.5	105.85	107.65	106.46	111.69	110.07	104.63	102.77	108.85	115.27	109.22	104.95	114.72	107.79	105.24	106.71	107.68	104.37	109.82	108.5	108.42	105.26	109.6	104.55	112.01	109.02	110.91	113.55	109.75	107.07	113.42	109.93	103.83	109.65	106.2	106.07	108.74	111.76	104.63	115.82	107.11	101.93	107.54
103.46	100.77	99.803	104.2	101.95	103.43	97.253	97.795	104.45	103.41	96.299	99.162	99.024	106	101.61	96.431	100.86	107.29	93.512	93.904	102.11	110.43	96.156	100.12	101.19	97.676	110.62	98.617	101.29	102.06	94.881	102.41	100.66	102.92	109.82	99.998	103.58	100.48	102.73	98.14	93.897	107.82	101.32	99.389	95.454	103.07	95.367	105.19	96.369	98.744
110.06	108.34	110.36	111.1	102.84	111.4	104.39	109.8	113.04	109.42	97.278	111.18	107.24	113.32	105.54	109.06	105.7	103.21	108.66	106.19	102.82	103.14	103.89	104.74	103.98	103.13	102.99	107.34	116.21	104.63	99.444	106.86	102.88	98.725	104.67	111.72	108.45	104.15	105.8	104.31	110.78	101.06	100.59	111.02	108.53	112.03	114.91	105.15	104.74	107.02
112.25	107.72	111.47	105.07	108.22	110.12	103.23	114.25	109.66	109.58	115.29	110.02	110.42	111.82	116.49	107.88	113.53	110.75	111.99	109.28	115.79	107.23	117.28	108.22	112.84	114.96	105.59	114.25	110.58	108.75	113.11	108.75	103.69	111.56	102.67	111.54	106.86	111.11	108.57	107.52	111.13	110.94	106.38	106.56	113.32	110.03	106.72	107.1	112.19	107.07
97.075	102.31	100.9	105.55	94.859	101.7	103.3	101.04	100.41	97.658	107.06	98.569	103.9	105.09	101.57	99.724	102.27	98.83	101.94	98.295	100.12	97.406	93.167	102.21	105.51	98.812	102.55	101.83	103.54	99.751	100.3	107.94	101.46	96.691	99.188	94.248	103.6	102.6	94.203	107.56	99.132	104.62	104	97.534	100.35	103.77	99.79	101.48	102.43	96.196
110.21	107.46	107.84	99.749	110.49	101.43	104.81	101.52	101.76	104.08	104.64	101.74	106.69	101.69	113.55	111.31	101.61	111	109.9	101.93	105.28	111.6	111.39	110.12	108.32	103.93	105.85	106.76	103.76	113.36	107.07	104.15	100.94	105.48	100.51	109.03	108.13	109.85	107.05	104.4	108.71	108.85	102.35	102.38	110.68	109.62	111.87	98.412	104.88	108.61
112.95	113.58	108.38	104.98	102.98	106.59	110.19	111.66	112.83	108.4	112.53	111.09	108.96	112.54	111.44	111.02	117.42	113.66	111.51	107.32	108.89	107.74	105.25	110.14	110.72	111.7	108.61	100.43	115.61	116.07	109.59	107.8	108.21	109.9	110.05	110.94	106.4	107.45	112.36	108.42	107.32	111.72	115.22	112.97	111.09	111.55	116.78	106.63	98.005	110.92
100.44	104.36	96.225	97.516	99.168	101.32	94.362	96.993	97.305	99.046	99.158	94.725	106.68	95.31	105.08	99.359	103.74	97.989	98.848	94.431	98.258	110.64	100.36	105.32	97.056	99.548	102.17	94.973	101.41	98.316	95.974	98.482	96.227	95.775	97.387	101.86	93.17	97.573	102.57	99.389	103.58	95.223	95.357	103.12	94.829	103	97.608	100.85	98.185	100.82
99.632	99.67	104.5	103.12	102.9	103.84	102.14	99.316	101.44	102.52	95.622	101.77	106.86	103.79	103.95	102.8	102.01	94.293	99.425	100.28	102.8	100.88	96.839	98.143	95.465	98.565	94.767	95.375	101.79	94.027	104.42	95.807	100.71	99.645	95.686	97.613	94.485	97.718	97.202	93.285	97.7	97.866	96.157	100.94	100.31	102.07	102.82	96.663	97.867	103.42
92.347	102.32	105.43	100.58	107.41	93.531	102.31	99.351	108.47	102.21	99.844	101.46	95.271	96.596	106.17	96.755	104.51	105.26	102.12	99.984	98.008	99.993	100.76	98.845	101.45	93.846	97.315	103.89	99.106	97.506	102.02	100.59	102.67	100.01	103.48	100.07	98.994	96.801	104.35	104.49	100.51	102.59	93.805	96.131	100.15	94.1	96.804	100.32	103.78	101.47
104.06	91.316	94.433	101.03	100.7	100.83	100.41	98.612	99.866	92.781	98.297	104.18	93.088	97.258	99.178	87.576	95.674	97.992	103.32	92.149	94.837	97.381	97.556	93.398	97.64	100.9	98.573	98.634	94.675	91.824	96.462	89.879	98.123	99.002	97.188	92.016	95.121	101.49	94.441	100.09	95.239	101.92	91.877	98.595	99.703	96.903	101.34	105.46	99.072	97.917
104.81	101.66	102.04	103.5	109.56	104.48	105.93	108.54	106.02	106.04	109.1	101.57	103.76	111.71	106.35	111.4	103.09	104.22	111.69	106.9	111.73	104.1	106.05	103.13	110.64	103.36	110.6	114.32	104.55	109.92	105.93	109.83	99.98	108.26	105.17	106.16	106.07	107.52	104.56	109.08	108.87	105.43	96.348	111.46	104.35	110.53	107.83	107.05	112.42	100.13
102.51	97.622	97.999	103.56	100.29	105.15	100.46	90.948	92.556	98.301	99.426	97.883	101.3	94.577	100.24	96.751	96.491	98.928	96.459	98.395	99.559	95.195	102.42	100.5	95.946	96.021	96.686	99.379	101.96	97.911	101.43	94.049	97.541	95.989	103.3	98.244	97.575	98.569	97.419	101.03	99.742	100.18	96.334	97.394	96.635	93.875	97.501	101	103.58	97.763
103.59	96.074	99.903	96.529	98.297	98.456	97.068	98.158	99.093	99.667	95.528	109.6	93.116	95.555	96.546	98.924	98.12	98.034	97.733	90.533	94.373	98.835	98.973	90.505	102.55	99.729	95.792	97.905	97.054	94.265	95.47	98.073	92.25	94.573	98.492	93.998	97.441	96.188	103.56	102.13	97.573	92.528	99.322	98.753	98.666	98.588	101.07	85.085	97.346	97.764
111.87	112.09	113.87	107.14	103.68	116.39	109.55	110.54	106.49	113.5	106.58	112.38	106.26	114.06	104.72	116.76	111.38	108.9	111.25	114.96	115.03	106.66	110.39	108.94	109.46	112.98	105.92	108.24	110.84	108.4	101.17	112.46	112.96	108.43	106.27	114.4	109.5	109.85	112.62	112.6	108.89	109.13	106.53	108.76	112.5	111	108.08	108.41	109.63	107.47
104.28	102.52	107.63	107.58	105.71	105.7	106.24	113.14	105.05	109.71	106.68	110.67	106.54	101.96	99.155	113.87	106.6	106.02	105.32	107.95	104.58	106.99	107.39	104.89	109.32	107.64	104.2	100.96	111.33	107.3	112.28	102.14	104.12	111.73	100.34	106	108.21	101.44	105.62	107.51	103.65	111.1	107.61	102.1	105.03	103.23	106.8	104.24	105.52	105.14
98.504	100.7	100.47	105.81	96.721	93.711	96.648	93.507	101.37	102.79	94.301	93.653	99.531	97.969	100.67	101.81	97.883	95.543	97.968	103.24	103.27	101.8	100.43	92.757	102.68	95.083	94.628	99.007	98.469	97.007	98.832	93.646	95.529	99.11	102.11	92.488	99.673	99.144	100.56	98.98	97.868	99.078	93.459	96.266	102.08	99.713	92.611	100.56	97.828	101.55
97.593	105.39	104.41	108.2	106.56	108.87	113.38	106.69	106.98	104.11	104.41	106.81	98.83	104.57	103.2	103.22	109.93	111.06	102.33	107.06	101.21	107.6	111.38	96.451	101.71	110.66	109.62	105.8	106.88	106.84	103.36	103.02	106.8	103.87	105.77	101.54	103.2	111.14	111.39	106.05	103.63	104.26	111.21	106.45	99.967	104.11	101.85	103.39	102.5	105.86
99.324	101.01	96.969	106.53	109.43	100.96	92.162	105.32	100.41	99.091	97.604	96.012	102.22	102.85	96.635	97.424	99.776	99.184	103.79	103.28	106.77	101.22	102.6	101.22	94.245	98.557	101.49	96.577	102.08	100.95	101.59	102.35	95.534	104.96	99.822	99.197	101.41	101.15	98.527	99.769	97.457	102.2	98.602	102.39	99.48	107.87	101.45	102.2	96.783	102.63
98.765	94.118	99.203	96.97	102.43	106.35	102.01	98.71	103.27	95.736	90.294	97.556	98.258	95.496	103.08	97.406	99.031	101.54	94.917	102.24	96.593	100.24	106.76	97.743	101.4	101.24	98.247	106.48	101.59	103.25	99.789	101.87	101.9	97.015	100.29	97.89	103.96	98.894	101.16	95.288	92.142	106.21	106.23	97.197	103.21	110.88	96.417	97.82	95.963	96.983
104.35	106.58	105.3	102.59	106.37	103.95	107.26	107.42	109.45	107.15	105.51	107.14	103.09	104.22	106.39	105.08	105.71	106.34	105.4	110.11	101.69	107.49	105.61	109.53	112.98	109.21	109.34	108.58	109.7	104.94	105.97	103.26	102.94	101.22	108.35	102.64	106.43	101.22	108.08	109.8	107.56	98.286	98.7	97.15	103.69	111.21	110.39	106.96	97.342	99.726
95.41	104.18	102.01	99.465	99.273	98.84	97.327	99.998	96.506	94.569	90.889	102.72	98.261	97.172	96.456	101.72	96.812	97.097	98.742	96.718	100.91	91.479	99.086	99.481	95.002	89.92	104.52	95.645	97.613	97.727	89.206	97.486	98.073	97.764	101.1	92.379	104.5	97.418	102.05	90.767	100.34	94.982	92.334	98.654	101.34	95.18	103.33	98.473	94.815	98.614
112.26	111.26	113.04	110.38	112.61	111.91	114.6	111.46	104.82	109.1	106.19	108.47	107	115.52	106.56	115.53	111.88	112.63	111.88	115.03	111.68	106.67	111.3	110.05	108.73	114.93	108.37	109.74	116.76	109.03	112.86	110.99	102.97	110.85	108.49	109.04	112.59	107.55	106.5	110.28	110.98	117.67	110.21	117.01	104.69	107.63	104.09	111.95	111.2	104.97
97.881	101.9	94.976	97.331	104.5	106.46	97.238	93.216	93.29	100.25	101.16	102.06	101.04	99.225	98.053	99.328	93.909	101.23	92.849	98.286	95.572	99.936	89.653	100.02	102.65	102.88	101.78	100.96	105.1	94.273	101.79	102.43	98.879	102.9	105.58	102.61	98.189	97.311	99.475	96.499	98.194	94.158	102.8	100.91	98.654	103.53	101.08	95.17	94.004	99.205
109.76	109.45	108.7	108.85	105.71	106.57	104.46	107.4	102.76	106.82	112.95	102.65	101.83	103	111.28	111.14	110.27	105.88	113.13	106.59	107.06	102.57	108.04	101.92	110.36	111.23	110.72	102.99	108.82	106.59	112.06	103.27	102.92	111.43	105.28	104.48	108.47	97.971	104.87	105.65	103.7	103.82	102.5	106.76	103.6	104.74	105.29	102.31	105.26	97.815
107.26	100.2	103.56	100.83	102.81	104.91	96.141	110.02	108.79	101.22	112.69	96.28	102.52	101.51	106.72	104.82	106.46	108.97	109.82	106.11	103.79	110.67	105.94	101.3	103.75	99.322	105.93	106.49	108.45	112.24	99.046	111.88	112.24	102.05	105.94	106.74	108.62	103.81	101.95	108.78	108.2	112.44	103.42	105.58	106.22	110.9	108.52	105.99	102.89	107.69
98.958	102.53	105.83	100.04	105.12	99.866	103.35	99.23	94.941	101.71	99.061	100.45	98.092	95.572	102.1	97.288	95.886	100.76	103.99	98.796	99.745	96.796	99.239	96.311	104.5	99.668	94.185	101.57	104.04	96.069	99.904	97.129	97.488	105.03	103.94	102.3	99.16	102.31	92.924	102.81	101.16	98.197	89.679	101.29	96.324	94.532	99.652	99.005	101.54	98.723
109.16	105.51	112.26	108.78	114.42	107.35	107.84	109.68	105.2	107.97	110.45	109.69	108.67	103.96	109.2	110.08	105.32	98.987	106.82	102.84	105.85	109.48	111.64	102.52	106.93	106.23	110.67	105.59	107.02	102.93	107.87	108.16	106.17	107.33	105.59	106.42	98.966	112.67	98.212	101.45	111.41	108.24	107.01	104.77	103.72	105.13	108.64	108.8	107.83	111.6
101.28	110.69	108.48	108.85	101.14	108.69	99.411	105.48	111.56	108.37	104.15	111.59	104.01	102.25	107.12	105.59	105.27	104.46	98.585	103.76	104.89	104.62	107.8	105.08	104.96	103.59	105.5	102.77	106.54	108.51	105.74	111.15	102.08	105.84	101.82	107.95	103.74	102.96	107.18	102.02	104.34	101.48	107.56	106.12	105.84	101.44	102.89	106.37	103.12	105.46
98.094	112.35	105.94	101.9	109.86	105.19	106.57	106.48	104.74	103.28	107.87	102.76	109.3	99.688	105.25	103.27	106.41	105.37	108.63	109.99	106.65	107.43	107.62	108.06	98.253	113.92	100.32	101.37	106.74	105.01	106.13	102.12	110.55	105.35	108.12	104.76	104.48	106.04	105.01	102.96	102.46	106.83	108.99	107.7	99.973	102.91	101.24	106	108.23	108
98.314	103.59	99.217	100.37	101.15	99.533	98.211	102.94	108.26	103.96	105.6	96.944	96.031	103.53	99.4	98.223	99.486	102.54	100.62	101.94	96.845	99.442	94.951	98.045	97.755	95.71	104.93	93.045	103.8	100.15	107.31	100.32	103.09	101.74	103.09	94.437	102.09	93.074	100.13	96.975	93.668	101.19	98.058	102.92	102.25	102.34	99.415	96.823	97.334	97.398
107.57	103.42	95.736	99.846	96.968	104.77	97.997	100.23	99.241	96.536	103.52	99.012	100.7	97.625	93.796	102.65	105.12	107.13	101	108.32	98.794	104	102.53	101.76	98.567	95.769	99.615	97.697	104.11	102.64	103.18	106.99	96.416	110.82	103.51	99.556	99.239	98.937	104.54	106.41	100.49	94.569	103.16	96.979	98.999	108.98	103.83	95.387	97.532	95.326
105.36	111.74	105.08	103.35	106.87	109.22	104.34	108.15	103.42	104.3	107.62	107.65	107.85	109.7	113.96	104.26	108.71	111.96	109.21	104.39	111.19	108.73	109.89	108.33	114.27	108.34	110.89	111.56	108.64	106.78	105.06	111.22	107.37	109.53	109.57	112	104.22	105.6	110.74	106.27	110.65	107.92	103.53	108.35	106.76	116.38	107.27	113	111.53	107.05
109.15	108.08	105.22	105.92	102.22	106.48	110.02	110.11	106.5	111.62	102.56	104.26	100.56	105.13	102.34	104.78	109.89	105.11	106.25	103.98	105.23	107.79	105.27	105.16	102.39	105.59	103.94	106.51	101.9	105.68	105.07	106.65	111.49	102.66	107.61	107.28	103.99	107.3	107.97	107.37	108.2	102.12	110.24	111.44	110.55	113.72	106.39	113.33	107.5	105.66
102.73	91.977	104.05	97.106	100.95	103.07	98.833	108.38	104.37	99.966	102.73	99.408	103.55	102.02	102.39	96.691	96.903	101.73	97.727	103.96	101.17	95.696	98.852	106.37	102.51	104.25	104.53	96.681	103.3	100.31	101.56	105.86	109.19	99.495	103.68	95.298	100.94	101.83	96.51	108.61	99.802	104.38	94.953	106.64	100.93	94.161	101.68	97.82	108.17	97.648
102.37	107.24	108.73	115.52	106.49	111.35	107.15	105.95	104.1	111.53	107.93	101.82	110.9	108.88	103.9	111.94	108.49	114.35	109.76	111.13	111.58	116.68	110.24	109.22	111.65	101.15	106.65	115.03	117.61	106.3	110.3	109.67	114.1	112.01	106.98	108.41	107.2	105.56	100.66	107.59	114.52	120.68	104.28	115.91	104.38	105.23	107.46	104.9	111.29	111.11
110.39	111.28	108.66	101.79	109.87	106.38	110.75	106.43	108.96	113.58	99.985	115.65	110.46	104.91	105.84	106.35	105.65	103.02	107.68	113.85	110.34	114.15	109.11	109.04	108.61	110.28	106.47	103.68	107.65	107.98	101.68	99.83	102.84	112.77	107.3	104.61	113.82	109.65	110.22	102.87	104.13	102.46	102.51	107.79	110.56	107.98	106.48	107.42	107.83	102.81
105.06	102.51	111.27	104.7	103.36	99.856	101.28	105.4	101.66	98.59	114.7	100.07	104.43	104.47	114.13	106.61	105.19	105.91	102.2	103.15	107.81	104.87	97.818	100.81	100.37	100.44	107.75	109.28	105.28	105.13	110.27	106.31	105.67	106.74	103	110.69	107.5	109.34	104.43	106.09	102.15	112.45	103.42	103.87	101	104.04	114.83	101.71	111.12	104.42
106.19	109.72	105.02	107.12	100.34	104.32	106.19	104.47	107.94	100.79	105.15	105.98	106.2	102.58	104.63	111.58	104.46	105.77	106.98	109.6	106.46	107.51	108.33	107.03	103.08	109.51	110.28	103.45	103.11	103.06	100.97	104.65	102.99	101.94	105.19	106.53	100.94	112.43	103.08	106.33	108.27	105.63	102.36	107.29	103.03	101.63	106.98	103.89	110.36	103.69
106.67	107.89	108.52	104.87	108.44	103.11	104.7	108.14	103.09	104.28	111.38	105.53	105.94	110.04	102.03	110.74	106.96	106.86	109.16	111.68	110.1	108.65	104.06	100.48	111.38	109.58	112.11	108.55	115.25	115.14	113.11	110.54	110.28	102.19	108.4	113.15	104.51	107.49	108.73	108.34	105.67	106.59	109.51	104.97	105.82	100.45	111.35	106.98	106.38	107.14
103.59	109.59	110.07	101.58	108.34	106.43	108.59	101.93	112.04	106.99	108.7	107.27	104.27	107.01	103.57	102.86	105.83	112.35	102.3	110.76	107.66	105.25	111.53	109.91	109.16	107.73	108.55	106.72	108.99	109.28	106.52	107.45	99.772	110.29	100.31	104.86	108.88	111.96	110.22	107.38	108.99	108.37	104.33	109.04	108.22	95.657	105.63	105.7	104.47	105.31
114.37	112.88	109.22	106.58	108.51	101.75	103.78	104.86	109.92	107.57	111.08	107.7	106.13	107.94	110.55	114.72	110.24	109.65	109.27	101.58	106.92	103.03	105.11	109.91	110.01	108.52	111.07	106.13	107.28	107.97	104.19	110.56	104.46	110.65	104.79	107.81	109.05	106.61	111.33	113.35	101.27	111.93	107.33	109.6	112.41	104.84	104.65	111.3	107.26	109.11
107.78	116.88	113.84	112.92	104.99	107.56	110.67	111.58	105.35	107.1	102.9	110.36	108.99	105.02	116.02	105.64	104.71	108	107.18	108.75	108	108.58	107.65	107.38	112.25	104.29	111.11	109.23	111.3	110.3	110.06	108.44	104.15	113.79	108.1	104.02	109.34	113.79	111.55	105.38	107.18	111.24	106.16	109.23	105.16	105.57	108.64	106.43	105.76	110.54
107.01	106.68	114.97	107.61	106.52	110.79	113.32	106.94	107.48	103.94	119.79	104.56	108.59	101.86	108.31	107.2	111.08	109.15	106	107.4	107.58	110.77	103.04	109	111.18	103.35	105.91	115.51	102.5	106.69	113.09	110.03	110.2	104.16	104.8	103.82	99.558	106.57	105.56	107.55	102.29	109.99	109.63	106.96	108.38	107.34	101.69	107.71	109.44	102.77
98.338	104.23	98.375	96.525	98.386	99.441	105.23	101.53	100.96	95.514	99.549	106.15	97.212	95.34	96.536	102.09	99.562	105.15	98.46	96.984	99.636	103.6	97.124	100.92	102.31	94.064	99.278	104.66	95.049	100.35	99.402	104.14	97.212	98.212	104.75	103.18	96.698	105.64	93.716	93.93	99.083	94.852	96.48	103.29	97.44	96.501	97.702	100.71	95.023	96.055
96.214	104.77	108.32	104.87	98.506	103.2	100.71	99.697	97.808	103.62	101.48	102.35	101.74	99.003	106.84	100.47	105.9	107.99	103.05	102.53	97.913	103.73	103.18	102.63	105.32	107.53	102.93	101.75	107.96	105.24	100.57	104.56	100.72	103.74	99.707	101.43	103.81	98.361	106.13	95.944	103.58	103.89	99.257	106.24	99.577	99.645	99.287	104.93	98.566	106.23
104.01	109.51	106.04	106.64	106.02	106.17	111.96	106.03	101.87	104.64	110.58	109.32	109.99	108.17	104.62	107.01	114.32	107.27	109.34	101.96	107.37	115.09	106.38	105.51	107.55	105.6	109.11	108.54	106.25	108.82	106.76	103.96	106	101.9	106.37	103.44	103.35	102.71	102.59	107.04	106.05	111.87	103.14	104.19	106.85	105.38	104.63	105.98	106.27	101.86
104.36	112.36	102.13	108.74	102.54	105.53	106.78	109.47	106.3	98.126	103.2	109.2	105.85	107.31	107.65	109.97	104.86	111.63	110.98	107.05	102.78	107.19	105.03	113.52	104.08	101.3	116.18	104.29	110.72	110.57	106.7	109.68	108.77	111.14	103.71	106.96	102.98	104.98	107.66	104.47	102.62	112.69	106.43	108.8	104.84	99.288	108.03	108.36	101.63	100.12
105.7	104.19	105.3	110.27	109.19	105.7	108.2	104.27	100.69	106.88	105.25	105.65	111.07	108.23	99.657	106.66	101.76	106.41	106.09	107.91	102.86	103.99	102.72	103.86	107.47	102.99	103.47	108.05	101.62	107.54	104.4	105.09	108.36	108.82	99.205	103.48	109.09	103.67	100.48	106.13	102.86	106.64	103.97	102.89	103.9	101.78	108	108.51	111.47	103.37
113.19	102.25	111.01	107.88	114.62	108.57	113.42	109.33	110.98	107.01	110.75	107.02	110.8	105.66	115.13	110.93	110.53	107.05	108.63	115.23	103.04	104.61	113.67	110.83	105.22	97.685	106.68	112.17	101.98	107.83	104.06	104.25	107.17	99.624	110.67	105.75	106.86	110.73	109.62	107.34	107.12	103.1	109.46	108.18	109.7	105.37	110.61	110.45	106.41	106.43
106.09	102.4	108.59	107.23	112.51	101.23	107.85	103.42	103.36	112.3	112	102	107.35	111.78	111.67	109.87	106.72	108.38	110.07	112.93	107.77	106.38	103.89	99.813	107.4	106.41	109.46	109.51	107.31	109.18	109.78	104.23	103.02	113.11	108.95	113.52	112.57	106.41	102.36	105.64	106.15	109.23	103.51	109.78	112.85	112.33	107.73	110.37	110.38	103.12
92.535	98.718	98.517	94.082	98.71	99.464	95.832	94.181	93.725	95.488	107.06	100.08	98.217	98.783	101.28	99.966	97.619	96.398	95.634	95.911	95.588	101.4	99.63	100.87	98.642	97.911	98.186	94.555	93.903	95.667	100.94	101.77	96.928	94.213	93.62	95.228	100.9	87.396	100.92	94.814	104.36	95.71	98.033	91.811	98.132	104.36	106.23	96.689	102.77	105.1
110.36	106.53	104.72	105.63	106.52	105.33	111.92	106.01	101.87	106.46	108.26	104.35	107.38	108.03	105.27	100.16	108.16	108.65	107.23	110.21	104.99	107.21	106.79	113.83	105.69	104.09	109.15	111.61	105.97	101.48	107.05	106.81	108.81	107.36	110.06	114.83	108.16	108.99	109.47	111.28	110	109.2	104.03	108.51	102.38	110.76	104.39	104.34	111.08	111.92
104.46	114.31	102.52	101.89	110.72	104.98	110.04	105.23	110.81	105.62	104.03	106.55	98.362	111.39	107.15	103.04	103.58	105.91	106.55	100.16	110.88	102.56	103.61	108.56	103.26	104.58	109.1	108	106.14	105.41	106.94	103.38	111.72	106.24	103.23	109.73	109.59	102.91	102.94	110.96	111.15	108.39	108.89	106.81	103.21	113.88	104.23	105.33	107.7	110.24
110.87	111.42	106.88	107.33	110.59	108.9	106.69	103.29	113.83	100.98	108.24	113.51	105.12	104.42	103.12	104.7	108.19	103	104.76	106.37	105.74	107.09	104.08	102.85	109.9	112.41	104.83	107.86	108.16	109.01	106.62	112.1	109.62	101.16	104.14	105.41	108.19	104.79	107.72	108.72	107.61	106.39	104.38	96.982	104.27	105.94	108.98	108.16	104.91	111.89
100.34	114.88	104.67	103.75	106.86	108.22	104.12	104.19	108.08	106.9	106.56	106.07	101.77	105.92	109.26	109.71	108.75	102.33	107.66	108.44	106.49	105.31	108.48	103.11	103.18	109.44	111.37	104.97	105.45	109.33	102.04	108.17	102.92	107.4	104.13	110.96	95.007	105.35	105.51	108.85	113.12	102.12	107.78	105.34	104.51	104.87	111.92	102.96	107.59	104.26
114.52	110.13	98.138	105.99	108.94	103.77	108.58	102.23	114.49	104.92	107.66	106.14	106.1	107.73	108.35	107.48	104.83	102.72	99.501	101.56	112.85	102.03	106.38	104.76	100.73	106.46	108.48	98.882	104.07	104.25	99.777	99.784	101.66	99.538	101.65	101.25	109.92	108.8	107.11	106.72	111.38	110.57	113.04	95.202	103.16	105.05	105.3	100.94	100.52	103.94
98.211	99.963	102.68	103.25	96.671	102.73	102.53	97.072	104.96	100.66	101.82	95.956	103.27	104.2	101.47	97.498	96.58	106.65	99.357	98.144	98.538	105.46	94.861	106.33	102.35	100.41	99.307	94.956	104.67	100.26	97.294	100.69	104.66	95.122	102.28	97.552	98.839	107.49	99.101	93.943	90.897	102.08	95.311	93.664	103.26	100.08	96.805	104.61	94.108	102.53
105.91	104.96	111.07	106.85	107.42	105.17	97.373	104.93	105.11	104.4	103.29	103.79	107.35	108	109.72	104.85	111.43	99.438	102.71	107.4	103.78	105.88	103.9	109.99	100.44	107.6	109.41	106.27	103.78	106.91	108.26	104.86	116.83	108.16	114.74	105.58	106.44	101.15	95.431	108.03	104.12	108.99	105.86	111	101.45	105.96	109.99	102.78	110.87	107.79
103.88	109.54	111.56	108.43	108.82	103.94	110.5	110.54	107.49	102	108.3	106.42	107.95	104.79	113.45	104.62	109.01	97.767	105.57	107.77	109.67	108.25	110.81	108.64	115.67	110.2	107.09	107.44	105.42	110.48	106.95	108.14	110.95	110.44	105.59	106	109.05	104.37	112.47	96.771	110.94	109.52	103.62	113.21	105.74	104.73	104.17	114.29	111.5	112.77
103.21	110.51	110.57	104.3	114.25	122.81	111.15	103.72	113.74	108.17	110.43	111.92	106.68	103.01	111.69	108.13	112.75	107.87	107.67	105.67	108.69	107.43	108.12	103.6	115.3	112.61	105.76	109.48	107.43	109.57	104.84	105.99	106.68	107.79	99.883	103.3	100.08	108.44	110.05	106.65	112.46	111.9	108.2	113.91	105.75	101.63	109.56	112.15	111.6	111.38
107.94	108.76	105.09	107.22	104.13	107.24	104.14	104.12	103.19	108.84	106.69	105.74	107.07	104.64	101.56	106.85	111.36	101.01	103.57	111.84	106.09	103.8	100.5	109.9	108.66	102.25	110.52	107.37	108.9	107.99	97.716	106.34	108.1	105.47	104.73	110.38	106.54	106.76	106.98	105.45	105.84	106.2	103.21	107.32	103.67	105.69	110.7	100.83	110.76	105.05
104.47	104.42	98.57	101.47	105.21	95.82	107.24	102.68	104.16	103.18	104.43	102.75	98.835	97.96	108.17	104.73	99.928	105.28	101.44	111.13	104.43	105.11	102.32	101.86	101.72	96.575	103.4	105.66	101.87	99.633	99.105	103.19	103.18	101.63	100.78	102.36	104.04	101.07	106.98	99.038	104.66	104.41	109.03	103.36	98.034	100.06	101.48	99.779	101.67	103.72
105.57	108.96	99.082	103.77	108.4	105.58	101.58	110.68	108.75	107.38	102.07	105.62	105.02	108.81	99.708	105.7	105.92	106.57	103.56	107.13	117.5	104.26	107.37	101.72	106.73	105.59	106.75	102.33	103.6	111.95	105.41	105.07	103.27	113.05	106	102.95	106.01	105.12	101.9	102.42	105.8	109.04	108.02	102.73	104.44	109.83	102.03	109.05	108.49	107.32
107.01	107.52	109.34	109.16	106.16	101.83	107.51	108.07	108.28	109.37	115.05	104.34	102.24	106.87	111.1	109.55	113.55	105.63	109.16	112.23	109.77	105.46	103.75	110.54	107.49	110.97	108.79	107.45	106.02	106.92	103.44	109.71	109.14	108.03	108.64	108.95	112.09	112.08	107.23	106.7	101.69	116.51	107.04	103.66	110.34	114.92	107.65	108.97	101.25	107
104.24	108.33	101.08	100.91	100.23	101.37	94.962	99.925	107.45	102.22	101.16	101.14	98.962	100.17	86.62	100.86	101.8	103.14	105.66	97.552	100.5	95.618	96.871	96.767	99.069	101.37	96.807	97.864	103.13	106.8	98.734	99.153	103.23	101.46	101.67	106.38	102.59	102.45	98.838	99.652	102.06	96.695	95.592	100.47	98.575	98.017	98.975	101.72	102.93	93.948
105.15	106.85	103.82	104.48	97.836	105.91	96.802	102.45	107.25	106.91	103.26	102.57	109.15	106	105.64	107.49	109.06	104.71	107.25	116.03	104.62	106.23	105.08	104.86	107.73	99.953	107.9	110.92	109.9	102.94	102.24	102.31	106	100.16	110.54	109.08	104.48	101.63	110.49	110.06	101.78	106.17	104.59	108.86	110.53	108.01	111	103.63	109.87	112.49
100.38	99.386	111.99	99.308	112.1	113.3	109.37	106.89	109.01	106.13	100.5	102.41	110.69	108.35	107.73	106.83	106.7	105.26	110.71	107.26	107.85	108.04	106.1	100.85	103.31	108.6	104.73	107.6	106.08	105.48	108.31	107.15	108.79	108.68	99.862	106.04	107.44	110.86	104.19	105.28	101.1	109.62	103.89	99.627	105.45	110.31	105.29	105.7	105.22	98.713
95.252	97.668	99.639	100.97	102.78	100.67	96.924	95.664	91.173	95.724	95.974	96.908	100.29	95.215	99.915	95.083	98.449	92.125	104.92	98.801	98.15	98.731	94.076	98.919	95.968	94.585	109.2	95.463	98.051	94.113	92.252	92.542	101.35	101.2	96.458	99.059	95.953	99.099	99.935	101.81	100.55	98.62	102.81	96.903	97.485	96.021	99.16	106.67	91.084	98.74
106.82	110.74	103.16	107.47	103.19	102.72	108.16	106.99	107.11	109.77	102.54	104.34	104.76	110.3	102.52	98.273	102.52	107.27	107.75	106.15	103.49	103.9	105.78	104.34	98.164	105.36	107.35	103.95	101.4	111.7	105.38	108.81	106.18	107.07	105.71	106.79	109.68	107.36	108.05	111.13	104.41	107.38	101.75	104.57	107.99	106.99	112.88	105.3	104.32	107.21
96.608	101.16	90.844	96.716	98.991	96.29	101.72	103.3	104.59	106.21	98.222	102.62	102.83	97.775	101.63	99.679	106.3	98.629	104.04	103.5	94.051	102.01	105.01	101.09	98.301	99.123	101.53	102.46	101.44	103.35	105.55	101.2	95.996	101.09	99.885	103.1	102.96	97.735	98.475	94.838	113.77	98.687	104.16	103.68	104.23	106.57	103.46	102.13	100.84	96.945
111.63	101.57	105.16	103.79	108.36	112.94	106.54	99.074	102.36	107.54	107.11	101.28	107.53	99.108	110.28	104.79	105.22	110.72	103.33	106.59	103.31	108.36	107.65	108.36	101.46	110.76	108.29	98.742	108.71	105.59	105.83	102.98	104.9	106.61	104.77	102.35	105.89	104.3	109.67	102.86	103.2	109.08	103.16	111.78	103.68	106.39	106.39	107.87	109.88	108.02
109.17	110.07	101.15	106.73	109.36	101.43	105.41	107.62	107.32	108.09	112.03	112.58	101.24	108.94	101.56	103.42	105.18	103.24	105.91	107.74	103.51	103.6	103.28	104.11	106.02	108.19	105.36	111.8	109.7	107.98	108.47	108.41	105.02	112.5	107.21	111.09	109.76	104.97	104.06	103.46	102.46	108.66	108.75	101.15	112.32	113.8	105.74	113.38	104.21	100.68
112.94	107.91	111.62	105.35	110.14	105.76	107.74	106.54	108.29	107.71	108.08	109.87	111.47	109.66	109.76	115.97	114.48	101.44	103.29	114.06	111.82	107.58	107.47	107.4	103.24	107.73	105.45	105.16	108.14	107.85	106.34	114.24	104.12	109.08	111.42	110.82	110.9	104.38	101.98	106.5	106.29	104.32	105.57	109.46	107.05	107.48	108.91	109.79	106.2	110.24
110.84	112.46	113.21	115.24	109.95	108.07	117.07	107.95	112.67	111	109.34	104.94	112.95	109.84	110.31	114.85	107.86	110.29	115.08	115.43	115.69	109.81	108.25	106.36	111.66	106.94	112.62	116.39	106.26	105.56	109.74	114.09	114.9	110.41	111.38	115.58	107.67	110.23	108.29	113.87	110.32	110.01	115.06	111.01	107.18	113.06	110.65	110.63	106.79	105.04
100.11	100.17	101.09	107.08	101.24	98.845	94.912	101.77	97.805	91.773	99.491	102.77	96.545	102.52	104.39	104.82	97.056	97.882	102.91	97.474	100.6	104.62	102.98	97.124	96.04	98.887	96.908	93.655	98.355	96.448	93.551	98.487	95.058	99.866	98.738	99.902	103.28	96.53	98.439	98.811	99.837	98.491	97.349	98.959	98.201	99.535	103.42	97.737	100.62	98.363
109.92	109.51	110.89	114.48	107.16	106.38	105.52	103.74	108.18	100.27	105.4	105.11	114.63	110.77	111.09	103.41	106.76	109.34	108.04	108.99	115.47	107.63	108.14	105.79	109.79	107.11	111.6	110.49	110.37	114.17	113.18	108.3	112.65	105.82	108.39	113.62	108.13	103.44	114.99	104.93	112.2	110.36	108.58	110.21	109.8	105.77	109.99	107.93	104.83	105.52
106.08	107.75	108.66	98.74	109.43	103.23	112.45	103.14	110.73	102.61	112.49	104.63	105.76	111.65	110.98	104.7	101.41	108.81	112.36	110.96	111.86	102.81	107.81	108.04	106.76	111.35	108.17	107.5	110.83	110.37	109.96	104.36	109.05	104.08	104.01	113.45	108.62	107.21	112.05	110.34	107.01	107.48	106.94	108.05	109.37	103.42	105.98	108.93	106.63	100.25
95.728	99.106	97.009	101.66	92.398	99.063	92.498	94.942	100.49	101.87	96.881	99.965	98.566	97.574	97.933	95.199	93.853	101.72	106.67	95.455	100.26	95.445	100.55	105.35	101.03	97.76	99.024	92.783	97.568	101.18	103.54	96.707	98.42	102.64	98.612	100.44	94.307	99.598	99.861	88.011	100.25	97.723	101.51	92.355	99.73	98.409	98.619	95.275	99.087	98.258
97.982	95.36	96.108	94.06	96.323	94.996	105.46	100.46	99.803	102.9	102.36	101.45	98.381	104.02	98.222	105.29	98.637	99.277	99.864	100.26	106.52	105.9	101.04	106.46	98.053	103.76	105.3	94.267	102.38	103.11	100.7	92.375	100.48	99.638	96.875	104.86	92.776	98.722	94.858	101.56	90.602	103.63	102.76	98.885	96.787	97.851	102.18	100.3	104.27	100.59
111.35	101.49	108.67	112.96	112.15	107.11	106.2	105.85	103.71	111.84	103.64	104.56	105.17	105.5	109.71	112.21	104.96	109.26	107.4	105.54	109.95	110.11	108.66	106.74	112.5	105.86	111.69	107.68	109.96	107.8	109.43	102.81	108.02	111.46	107.69	104.7	107.84	109.8	114.68	106.64	103.55	109.2	107.17	112.43	113.96	108.61	110.29	106.02	104.28	108.46
110.97	117.62	114.32	110.67	117.92	105.46	114.85	111.81	114.85	104.7	113.02	115.51	115.73	113.56	111.66	111.12	114.02	111.93	110.94	115.04	109.06	107.29	109.73	107.79	105.61	113.34	107.73	108.91	113.11	110.4	109.97	106.3	104.83	107.61	105.71	112	109.75	116.06	109.4	107.93	116.38	109.83	104.15	109.29	104.86	117.79	110.27	108.66	115.68	106.49
106.31	107.57	107.01	101.37	104.42	98.713	111.63	102.5	108.12	111.7	113.51	110.31	103.54	110.16	111.1	108.94	104.26	106.82	104.78	107.95	113.9	104.6	98.45	109.23	109.07	103.75	108.21	109.89	109.29	105.21	105.38	112.48	108.89	104.53	100.64	106.72	112.22	108.65	103.38	108.66	106.49	101.14	103.6	107.57	109.44	107.01	102.49	107.71	106.8	108.24
110.39	108.85	101.43	104.89	107.37	110.01	106.98	103.63	101.29	110.28	103.06	105.17	104.06	107.43	109.88	110.88	103.89	105.61	107.16	107.95	116.95	110.27	103.65	107.91	105.97	105.77	104.73	110.03	102.47	107.38	106.85	112.09	113.42	109.66	104.77	112.23	104.73	104.11	97.719	108.22	106.7	109.4	117.64	108.75	107.29	105.8	102.96	106.33	110.83	104.93
99.62	105.73	106.01	97.832	104.38	98.764	101.95	97.506	108.69	101.91	103.08	108.65	105.53	96.825	97.385	104.84	104.13	102.75	98.988	112.59	105.91	107.17	106.1	97.124	98.606	96.486	97.753	100.1	100.83	99.98	105.75	101.83	96.474	99.403	95.818	99.714	101.62	94.993	103.89	100.13	102.19	101.94	102.18	97.092	100.7	98.267	103.8	100.77	100.46	102.02
105.25	102.46	105.79	107.15	111.21	104.4	107.81	104.43	102.77	99.515	106.87	110.71	106.65	107.88	107.7	108.26	103.58	109.98	102.15	108.98	101.47	108.47	105.03	106.56	104.27	104.91	108.3	108.71	98.408	108	99.17	104.95	108.05	104.01	106.43	105.06	102.66	100.78	104.96	108.49	109.73	108.16	105.76	101.07	105.71	106.56	101.56	104.96	105.63	107.09
101.06	101.56	101.84	100.69	95.888	97.318	102.96	99.252	103.24	100.17	95.052	99.013	96.883	99.256	102.71	95.541	100.69	100.7	94.691	103.68	105.04	104.73	102.15	102.06	94.802	102.34	102.42	97.705	100.05	99.836	101.07	105.26	95.028	100.46	94.393	95.527	96.406	104.54	97.892	99.021	101.91	103.2	98.565	98.581	101.07	98.958	107.92	94.797	99.909	101
100.97	105.2	101.16	106.46	107.77	112.33	108.96	106.82	106.32	108.62	102.19	102.67	97.467	100.92	105.84	108.39	105.02	109.71	113.29	104.64	106.66	106.53	106.45	105.87	107.54	109.35	109.6	102.14	99.678	108.65	104.89	104.83	106.25	109.26	112.18	106.2	105.13	111.6	105.27	107.07	106.01	106.23	108.15	105.88	102.72	108.87	101.1	110.12	109.06	108.98
104.14	99.601	97.997	103	100.29	101.61	99.973	98.486	99.895	100.1	96.513	105.06	99.09	105.47	97.277	100.33	94.931	105.34	100.97	97.571	99.261	101.91	101.76	103.99	95.982	101.93	102.7	102.82	108.02	105.32	106.17	101.88	102.19	105.68	103.17	104.07	98.588	102.12	101.65	101.77	97.929	108.22	103.86	99.814	103.08	98.037	108.7	100.69	97.609	98.739
108.77	105.63	99.176	106.21	102.87	107.08	100.31	102.75	107.55	103.43	108.06	110.46	99.001	108.09	106.97	112.91	106.06	107.91	106.37	107.86	101.93	109.75	108.86	106.38	104.44	105.67	103.76	107.44	104.3	112.61	103.28	108.67	106.43	96.129	112	104.25	106.33	109.36	106.94	105.15	100.61	107.77	107.74	104.54	111.38	104.69	107.71	100.59	104.8	101.3
96.511	102.95	95.703	95.657	101.93	104.53	101.35	90.501	95.01	99.605	94.971	101.2	97.893	99.106	99.522	93.922	98.986	97.314	96.572	97.448	98.902	96.044	100.41	98.994	98.4	103.95	104.06	104.11	94.244	100.77	103.14	101.98	94.719	98.431	100.48	98.085	98.859	100.61	101.55	100.21	98.754	99.721	96.916	101.82	92.536	92.585	102.01	102.07	94.017	99.763
100.62	104.49	103.05	102.21	99.831	102.95	108.76	107.35	105.41	100.72	102.69	103.33	103.77	105.03	100.8	103.43	101.78	103.13	104.46	100.89	100.53	105.25	97.037	103.9	100.97	101.91	105.08	110.28	98.671	102.39	103.67	94.16	103.04	102.51	98.322	101.65	103.9	94.832	108.28	99.36	104.69	102.86	100.78	95.709	101.77	103.91	100.26	102.67	100.02	106.65
110.36	115.03	107.75	109.28	108.49	105.35	108.8	118.83	106.81	111.18	109.07	103.4	102.57	103.46	109.12	112.82	106.32	104.71	105.88	109.42	110.09	107.9	104.4	108.42	111.26	102.72	109.56	106.67	108.24	108.84	111.62	107.15	112.05	106.47	109.97	112.48	113.08	110.74	100.87	108.6	108.82	110.54	106.02	104.37	110.02	104.92	103.42	108.53	105.66	107.31
98.734	107.25	103.69	111.57	105.91	103.93	105.4	104.55	108.31	110.93	108.09	106.57	104.66	112.05	104.82	102.54	102.05	106.57	105.92	105.53	101.63	100.51	100.83	105.27	108.1	106.94	94.605	108	109.52	107.58	105.2	101.41	102.08	109.18	105.46	106.23	106.49	106.5	103.81	102.97	99.266	109	100.44	107.1	95.897	101.79	100.53	108.33	107.87	105.04
113.83	111.14	108.7	105.3	113.96	103.43	115.97	109.19	116.46	109.98	109.29	111.03	109.35	106.65	104.94	115.85	111.94	106.52	105.31	109.52	112.71	110.85	110.19	106.73	105.87	102.19	100.64	106.12	108.62	104.73	112.07	110.86	102.84	105.03	111.29	110.02	108.47	113.16	114.28	114.99	111.6	111.54	108.82	108.43	104.27	103.36	109.18	107.19	110.48	105.8
109.78	105.97	102.7	103.26	113.12	103.36	100.7	102.25	114.35	104.36	110.7	109.72	106.39	110.66	110.05	108.57	104.49	103.93	116.35	111	111.02	107.89	105.7	103.93	112.19	108.51	109.91	108.12	105.26	109.97	109.4	112.31	105.73	107.67	111.03	111.89	112.27	112.28	106.18	103.44	106.14	101.33	108.44	106.51	108.84	109.64	103.28	101.66	112.41	112.56
110.94	110.2	108.97	100.3	105.3	107.65	110.77	108.34	110.06	107.12	107.27	107.76	110.39	111.75	111.22	103.34	110.28	100.61	107.93	108.31	107.56	108	104.6	114.98	110.99	110.39	100.37	112.91	109.42	104.8	107.4	113.27	113.07	99.369	115.11	105.42	105.48	110.21	109.13	104.44	108.59	108.82	112.63	105.05	108.73	104.36	106.42	105.23	103.63	107.86
104.98	109.63	116.86	106.33	106.57	108.97	106.89	111.86	110.12	109.43	104.46	106.8	99.161	111.23	109.49	107.45	111.52	110.15	111.37	112.83	103.21	106.89	109.35	109.08	108.63	107.71	106.77	109.55	114.38	109.58	108.02	110.01	111.85	111.91	104.21	110.84	107.14	105.15	114.99	102.54	114.07	108.66	101.49	106.43	108.24	107.94	111.24	102.49	111.82	110.6
104.19	105.42	106.75	115.69	105.96	102.82	109.5	102.23	99.92	106.88	106.34	107.35	107.93	106.84	107.67	105.27	113.07	104.9	100.9	110.01	101.3	104.55	112.54	111.5	101.32	107.16	104.53	100.94	106.22	103.01	104.7	101.35	103.4	100.2	105.91	108.29	104.5	105.38	104.06	105.56	103.09	109.09	108.54	102.72	104.06	108.97	106.27	103.1	100.73	110.01
101.45	108.3	109.89	109.69	105.78	102.53	104.59	103.67	102.59	106.62	111.42	106.34	104.29	105.07	98.245	106.12	106.89	98.219	109.59	108.87	100.5	102.08	102.67	102.91	105.22	107.18	107.24	108.91	108.64	109.86	104.67	104.69	108	100.29	115.15	105.49	105.97	103.44	106.74	111.03	94.96	103.9	101.83	111.55	97.021	104.41	103.91	98.485	105.09	103.88
101.93	98.48	102.94	110.96	111.28	110.64	109.13	111.53	112.77	109.97	100.2	108.15	108.88	108.06	102.89	112.44	116.64	107.79	110.08	107.65	111.4	105.75	110.8	110.67	110.61	105.5	103.33	103.02	100.15	102.01	109	103.4	104.43	102.28	113.75	112.97	106.16	108.25	106.11	105.81	110.44	110.9	110.01	107.61	108.78	107.14	107.83	108.37	107.26	107.92
104.83	106.13	101.71	103.79	112.46	107.75	106.6	100.99	106.78	103.92	105.95	105.09	105.39	107.75	105.01	106.64	105.22	110.46	110.35	106.66	103.36	108.38	112.14	111.43	105.76	112.21	112.95	103.68	109.9	114.65	111.81	107.39	107.46	113.8	102.71	107.68	109.82	110.34	111.53	103.61	105.09	111.05	105.61	112.48	105.08	119	113.34	105.35	112.59	110.69
96.923	105.28	103.51	96.248	97.951	103.79	96.863	100.7	100.22	97.95	98.468	97.62	101.78	90.427	98.983	98.266	98.071	94.849	100.11	98.542	103.17	103.13	94.941	94.52	98.754	103.49	94.076	92.914	99.474	95.299	104.22	96.428	97.645	98.018	92.84	98.094	97.832	100.06	99.074	95.651	98.647	98.152	94.698	100.11	92.17	98.666	99.428	98.02	97.88	94.619
104.03	107.72	103.13	109.18	105.93	112.68	102.59	102.34	105	111.85	100.7	104.74	100.91	100	98.202	107.14	107.19	102.93	108.86	104.69	106.9	107.32	104.55	103.18	106.78	108.23	104.73	106.89	101.93	107.8	105.32	110.83	109.43	104.24	104.52	104.75	105.32	113.13	106.09	103.14	109.9	106.46	106.87	101.99	97.24	102.99	107.57	107.18	116.51	105.1
92.56	98.134	104.28	106.33	98.076	95.218	96.204	91.62	96.215	99.412	99.923	96.748	102.11	88.844	99.847	104.53	95.736	96.566	106.69	101.97	96.783	97.656	98.361	103.06	97.474	96.329	98.18	102.86	105	100.39	99.388	105.08	101.91	106.46	105.03	99.09	103.04	97.319	102.6	101.89	100.09	98.554	97.747	100.49	100.13	102.55	95.243	96.46	100.48	96.345
104.21	106.54	100.19	101.88	95.858	110.53	95.042	99.608	104.23	107.4	100.26	99.36	103.81	101.83	106.18	94.925	99.513	99.004	100	105.37	103.1	95.256	100.12	104.09	103.26	97.637	101.87	105.07	97.008	97.279	100.02	98.148	100.48	101.8	94.22	93.986	102.2	95.089	103.27	96.865	101.41	104.06	103.05	100.05	102.29	99.802	99.576	98.046	105.29	97.941
106.9	111.38	111.97	103.3	108.45	106.57	109.83	101.26	105.52	111.95	111.32	106.86	110.07	116.29	107.1	106.5	109.4	107.08	105.87	105.69	111.26	106.48	107.2	107.39	110.19	112.22	111.36	106	112.02	110.42	108.14	112.87	99.799	113.38	110.97	112.7	107.1	114.99	109.84	105.12	112.06	107.45	109.41	110.46	108.33	104.09	110.4	105.5	107.84	105.82
108.75	108.06	107.15	108.34	113.88	107.17	99.9	105.39	106.29	100.89	106.66	112.13	109.58	107.14	113.33	111.06	107.37	105.42	112.13	111.6	102.14	108.4	106.3	104.94	111	108.06	107.46	108.5	107.49	107.67	113.2	103.15	108.18	107.33	101.8	108.13	107.7	106.38	101.6	104.51	111.84	108.87	107.14	106.59	107.4	109.4	101.97	110.96	105.82	110.11
106.07	110.28	109.26	107.97	104.76	110.29	112.31	111.37	105.43	112.98	104.04	110.71	103.29	112.33	106.11	102.15	104.47	100.94	101.51	102.81	102.14	103.03	105.38	107.54	105.95	106.86	108.18	106.39	106.81	104.84	106.93	104.87	101.25	108.36	104.76	104.86	106.1	108.46	107.83	112.37	107.97	103.71	104.91	110.03	102.88	105.05	109.51	112.51	97.849	106.71
109.47	110.96	114.12	107.75	108.51	107.31	116.17	105.61	106.42	110.08	110.23	107.33	109.34	104.52	105.92	110.71	103.84	103.17	111.31	114.08	111.83	108.92	109.93	108.45	106.32	113.93	111.19	104.6	108.42	105.81	111.54	105.86	107.39	108.37	100.95	112.77	107.28	104.36	115.77	104.19	110.17	115.75	110.4	111.12	102.75	105.45	110.38	109.75	105.56	108.63
107.77	107.47	107.54	105.73	102.01	105.97	105.1	104.71	109.16	106.3	109.12	104.92	107.65	99.842	97.984	106.53	92.455	103.34	102.38	101.19	109.25	109.9	106.29	105.65	106.72	105.67	98.848	96.805	106.62	112.05	108.88	103.06	107.26	114.06	109.68	104.93	102.28	106.13	106.06	106.87	102.67	103.46	111.48	111.28	101.45	106.12	110.84	109.33	106.7	110.16
101.24	108.38	99.596	105.17	112.61	105.32	101.36	107.2	108.34	99.763	104.95	109	102.87	101.76	103.01	102.11	101.33	102.13	105.25	105.25	108.03	110.04	105.79	102.34	108.3	105.77	108.45	104.09	100.26	102.53	107.84	109.52	103.38	106.78	107.5	107.63	108.13	104.28	108.93	105.55	101.88	105.55	101.95	103.52	107.74	108.32	103.95	107.18	100.92	101.12
105.88	104.83	102.28	109.44	112.77	106.08	103.21	107.89	111.23	110.21	103.96	109.57	110.06	112.18	104.54	102.38	108.41	105.27	109.75	108.01	113.27	109.66	104.12	116.34	109.76	110.73	103.84	107.65	111.32	98.976	106.05	113.62	108.93	104.1	100.6	105.31	108.71	102.11	107.2	114.58	107.26	103.04	99.37	99.281	111.91	108.33	103.88	98.924	112.88	109.67
103.73	102.07	107.44	110.18	105.31	111.81	108.55	105.79	103.34	112.51	106.74	109.85	112.89	104.72	108.88	103.57	105.33	103.67	105.62	104.29	105.52	103.17	106.26	108.44	109.65	100.26	101.67	105.88	105.45	107.78	104.02	104.34	106.7	101.03	107.32	103.28	104.3	102.4	104.87	102.05	99.306	111.15	103.32	113.98	106.07	106.5	103.4	104.32	100.82	108.62
102.72	109.99	110.71	105.13	106.4	104.03	112.21	107.42	103.3	103.49	108.9	107.92	108.22	107.73	106.07	102.3	113.23	106.75	101.45	102.4	106.85	110.54	105.56	108.16	104.59	99.55	110.13	109.66	102.46	100.26	104.41	106.6	101.45	102.16	103.19	106.8	104.61	103.1	105.28	110.28	112.15	108.53	107.78	108.56	109.7	104.33	106.76	105.68	105.25	112.04
109.37	112.49	107.78	106.44	108.85	105.89	107.83	98.327	113.56	101.82	109.28	108.35	112.11	112.49	110.43	104.26	108.24	105.54	108.58	106.4	113.69	104.45	103.73	107.55	111.57	97.197	105.19	107.31	107.69	108.16	107.95	111.64	107.5	107.75	102.97	109.92	110.64	114.63	110.56	108.76	109.19	103.55	105.15	109.61	102.48	106.25	109.9	109.14	109.93	105.37
105.13	108.66	105.44	104.17	107.13	108.86	108.89	106.24	110.92	108.12	107.51	103.94	105.43	102.48	104.3	103.29	110.05	102.2	110.94	107.95	104.92	102.25	104.72	105.68	108.18	103.88	99.035	104.61	106.38	100.84	108.55	105.97	106.2	106.98	103.51	107.32	104.79	105.36	104.65	102.99	104.18	109.47	99.458	105.59	106.61	110.39	102.58	105.04	104.18	105.6
100.87	95.166	101.08	99.039	94.099	98.552	97.354	100.02	100.06	101.26	96.531	93.359	98.512	98.489	92.037	93.018	98.192	104.97	93.179	93.625	97.32	102.06	94.297	98.745	96.284	100.16	99.637	100.15	98.339	92.257	95.726	97.902	98.443	103.82	101.6	94.179	100.79	100.39	99.37	101	95.716	102.32	99.711	102.43	100.95	100.03	98.904	95.899	97.88	104.44
100.87	105.06	105.95	113.41	105.26	96.42	110.96	108.96	101.71	105.03	108.47	104.82	107.1	101.87	105.55	108.86	109.6	115.01	103.16	103.24	110.27	105.81	105.94	100.96	105.11	108.36	107.29	107.67	106.87	109.32	103.62	111.8	108.03	108.11	113.1	105.33	98.818	107.32	113.18	101.48	102.93	105.2	102.19	108.79	110.15	107.37	101.81	102.79	106.53	105.81
104.24	112.11	109.62	99.207	105.82	104.57	104.67	109.67	104.93	115.91	107.07	104.84	113.04	101.48	114.62	96.17	107.41	100.54	108.18	105.4	105.17	102.94	101.75	107.29	110.04	109.27	103.4	108.68	111.93	106.44	111	108.63	104.17	108.88	104.38	108.19	101.89	107.39	108.5	109.62	105.79	106.85	106.25	106.86	104.79	108.93	110.29	104.98	102.65	101.55
105.67	110.9	105.89	105.83	105.55	109.58	108.5	105.35	105.43	110.92	108.57	107.43	109.97	107.18	113.02	105.65	108.23	102.93	99.314	103.25	101.11	107.18	109.64	110.49	101.9	112.45	105.54	105.57	101.43	100.42	104.62	103.46	107.13	103.91	106.48	103.49	100.76	107.3	112.96	97.86	106.5	108.58	105.56	105.63	108.69	105.08	107.92	110.67	108.61	104.43
106.67	105.16	111.98	99.62	108.39	109.18	99.531	101.64	111.05	101.89	107.45	98.185	108.34	108.2	99.54	112.48	108.45	105.21	102.91	110.48	103.95	105.47	101.59	110.18	105.79	103.98	104.21	105.37	105.55	109.19	96.113	100.68	107.87	105.25	104.03	113.57	101.88	103.66	107.27	102.47	111.83	105.44	99.735	104.5	100.54	106.36	107.77	106.54	106.49	101.38
99.935	103.03	107.52	105.16	106.51	102.1	103.91	102.24	103.28	102.42	100.7	101.81	102.68	105.22	101.64	109.37	105.27	101.71	103.03	102.53	102.98	104.26	97.713	104.29	102.99	105.91	101.18	102.11	107.06	110.07	99.1	108.24	101.93	97.38	105.82	102.52	101.73	107.28	101.09	102.71	91.865	97.558	101.18	99.259	106.41	104.24	100.01	102.61	101.27	105.81
103.53	106.77	104.21	99.656	109.45	106.25	100.82	112.87	104.35	111.46	100.83	112.23	106.29	105.53	108.12	109.37	108.83	103.66	104.47	105.04	105.87	102.79	113.06	103.66	107.51	114.55	106.18	99.841	108.12	105.62	101.17	105.03	100.59	100.75	103.36	106.97	101.01	104.41	110.24	101.1	113.4	103.67	105.39	105.6	103.17	106.27	109.35	106.76	111.62	100.78
103.63	115.79	110.18	108.31	108.09	104.8	110.07	106.77	106.92	101.49	112.83	113.17	105.72	111.01	103.85	107.31	110.54	104.11	109.58	113.12	107.41	109.1	108.96	111.33	107.12	104.53	107.83	109.37	108.69	105.93	110	108.87	111.29	108.86	101.84	111.47	105.65	103.92	111.36	111.61	107.57	109.24	114.47	112.24	112.36	114.68	112.8	107.27	111.84	107.26
107.71	104.84	108.04	109.08	109.08	106.85	112.54	104.76	103.62	105.42	103.81	112.05	99.285	113.51	105.96	105.37	106.3	115.77	114.85	110.26	109.3	101.92	112.39	108.74	112.88	114.78	104.31	105.6	108.42	110.63	106.96	106.98	107.53	109.86	107.28	109.47	110.69	107.46	103.27	110.68	110.7	106.02	118.02	104.11	112.64	104.7	110.02	108.78	111.13	107.58
114.89	109.7	103.57	109.04	107.29	109.59	109.39	106.88	106.4	108.85	117.64	114.21	111.52	102.21	109.47	110.13	106.2	105.34	105.03	110.96	114.69	109.91	110.33	109.21	105.27	105.43	112.12	110.22	108.44	108.98	109.97	106.82	114.28	109.9	105.58	106.14	113.68	111.87	109.41	96.786	109.69	102.09	110.56	113.38	105.61	109.99	112.63	110.05	105.89	112.81
99.224	103.65	104.92	105.38	100.16	98.668	103.95	103.8	101.5	103.27	101.08	95.223	103.95	104.71	100.55	108.95	103.5	105.15	105.99	106.4	93.433	103.22	104.57	101.49	103.22	105.75	105.21	102.66	106.06	99.325	104.05	105.57	104.11	106.79	109.6	103.52	113.48	105.46	104.25	99.769	105.06	101.11	102.68	103.66	108.52	96.181	98.156	101.46	104.53	102.99
100.48	94.334	102.81	101.82	90.705	102.14	96.511	100.16	94.046	99.345	99.694	100.15	97.683	104.25	97.083	100.4	102.51	98.671	97.913	96.739	103.35	97.122	96.91	99.408	95.74	100.83	100.83	98.326	97.582	97.422	93.514	99.054	104.11	100.84	101.82	91.148	99.243	106.11	100.93	95.881	97.324	100.65	102.77	94.306	100.75	98.854	91.429	102.04	100.68	100.07
102.02	105.94	106.82	102.35	111.82	101.1	110.53	108.56	104.27	107.03	110.34	104.97	105.7	109.49	105.47	104.01	102.74	104.87	104.9	108.36	104.39	107.77	105.24	102.23	100.49	109.02	103.98	110.05	102.76	103.52	107.94	106.7	102.43	97.859	101.19	109.12	100.65	109.45	111.41	106.04	103.37	107.02	102.87	106.51	105.75	102.78	102.78	108.1	106.32	108.65
109.2	109.04	106.54	109.22	102.24	104.51	106.8	103.22	109.1	107.86	99.581	103.87	110.69	114.7	109.66	103.55	108.34	112.4	102.55	110.04	103.98	102.52	110.41	105.07	107.85	101.36	107.09	109.84	109.69	103.28	108.68	106.38	115.29	109.52	109.13	104.86	99.7	114.66	105.99	108.49	108.84	105.15	102.59	108.33	107.91	110.5	105.28	110.31	111.52	106.51
111.48	111.92	112.76	109.42	100.7	102.93	109.39	110.55	109.33	105.09	109.14	107.28	112.72	105.96	112.57	109.91	105.31	109.06	106.94	101.76	100.82	105.2	110.83	113.28	100.74	104.83	102.23	106.97	109.24	102.29	106.23	106.22	106.09	100.03	104.99	101.76	107.79	104.69	111.62	104.82	101.96	107.13	110.73	107.53	102.24	98.425	108.86	109.5	108.52	115.49
103.57	93.817	96.274	97.69	102.12	91.971	97.911	96.117	99.048	100.52	99.454	97.102	101.44	100.29	98.722	98.663	97.354	99.469	91.918	97.737	102.77	101.89	100.49	95.91	96.934	96.842	100.32	94.879	110.46	98.078	104.56	102.26	100.54	101.39	100.37	100.59	96.826	100.56	98.812	102.13	100.75	95.741	96.424	103.76	101.67	102.98	95.498	98.01	99.29	99.736
110.42	105.67	105.64	108.19	103.69	111.79	107.15	107.84	114.2	112.99	104.32	110.66	107.74	115.09	103.26	112.01	99.825	105.25	104.42	110.89	106.6	98.618	111.79	105.05	105.31	105.83	109.82	104.03	108.79	108.48	104.04	110.19	106.68	111.04	114.14	105.7	99.025	111.83	110.3	107.71	112.1	104.93	102.11	103.67	106.46	109.33	109.13	108.89	110.22	108.53
107.1	107.77	111.6	109.03	101.26	106.75	103.89	100.47	106.81	109.68	103.57	110.93	106.28	108.08	108.55	103.5	109.5	102.8	106.08	102.92	106.91	106.03	103.76	102.14	107.68	102.35	109.07	105.21	104.75	105.7	106.58	107.04	100.66	108.49	104.45	105.01	106.99	103.61	106.27	101.52	104.68	102.45	101.38	102.12	109.21	104.96	100.59	108.57	105.21	101.65
97.792	97.039	95.603	98.133	106.23	96.942	97.357	97.818	94.552	94.132	100.45	104.67	101.35	104.09	101.22	92.948	97.843	99.596	106.09	96.344	99.449	97.752	94.158	101.32	102.01	101.33	91.741	95.75	98.608	100.78	100.49	103.79	101.64	104.97	94.61	92.656	99.663	102.37	96.035	101.63	92.478	103	99.5	98.754	93.548	92.948	99.614	100.17	99.834	102.93
102.5	107.1	105.02	106.61	106.13	111.32	105.32	108.04	102.49	100.09	94.829	104.65	100.51	113.53	102.96	101.92	100.69	111.31	110.61	104.19	107.35	107.91	108.68	113.27	105.2	109.98	103.48	103.86	108.34	113.77	109.62	106.08	107.63	104.81	105.11	100.23	115.37	109.93	104.58	108.45	105.11	103.72	110.36	102.97	107.36	103.97	99.44	107.27	108.54	109.14
107.4	106.09	109.64	101.76	109.38	107.71	111.59	111.35	106.52	112.25	112.06	110.27	111.29	113.86	107.31	106.15	103.24	108.08	109.25	109.98	103.8	103.66	105.44	109.28	111.55	109.19	108.06	103.95	104.23	108.45	111.38	105.95	111.46	107.88	108.29	110.54	104.87	113.16	106.87	113.42	107.96	105.55	107.36	111.43	109.08	107.28	113.25	105.28	105	106.1
94.803	100.56	99.726	96.366	100.53	98.446	90.819	101.78	93.632	93.414	91.399	96.837	99.55	99.497	102.6	98.195	101.79	99.992	101.16	100.85	94.551	104.41	101.57	96.984	96.391	105.87	100.51	98.987	89.49	97.27	98.169	96.902	100.42	99.708	100.12	91.049	106.14	89.789	99.227	96.168	96.367	101.68	104.03	93.075	99.646	96.228	97.241	101.53	102.99	96.204
106.13	108.79	109.41	103.52	100.84	108.77	106.92	105.6	99.589	101.02	101.96	103.64	104.89	105.91	108.21	115.64	112.27	110.09	107.76	108.73	104.95	103.59	108.67	110.35	104.46	102.9	106.57	100.24	106.91	104.74	102.72	102.74	101.57	104.93	108.33	110.86	100.08	99.042	106.06	108.03	108.77	106.62	106.46	99.808	102.43	106.57	105.72	106.01	105.27	111.45
103.43	96.237	97.02	95.664	98.323	97.734	91.648	96.255	92.844	98.283	96.931	97.258	94.929	94.907	98.589	97.336	101.56	96.553	100.9	93.637	101.79	99.226	102.3	97.415	96.991	98.505	99.322	102.17	96.492	95.576	101.05	104.58	95.982	98.064	93.656	97.442	99.934	93.357	97.262	94.457	99.488	97.51	100.28	101.7	103.32	94.059	94.348	96.457	97.575	101.4
108.17	101.78	106.53	110.3	105.01	110.65	111.35	112.03	108.48	109.5	105.77	109.91	103.48	111.34	103.27	112.69	109.19	99.463	101.58	105.88	108.23	104.08	111.1	111.53	110.93	105.71	111.24	106.62	105.12	104.29	107.13	113.19	109.05	108.42	103.38	98.707	102.51	111.34	103.06	110.68	105.9	115.21	108.3	109.91	104.67	109.59	106.36	110.9	106	95.305
105.92	112.51	107.35	111.03	107.6	109.13	103.55	104.61	107.29	111.8	106.84	108.41	106	112.79	113.5	103.91	104.47	107.62	104.28	112.77	105.53	109.9	113.55	97.397	111.54	107.97	106.62	106.62	115.36	110.76	105.92	116.52	109.12	110.19	113.57	108.3	107.13	110.84	110.11	114.26	111.83	109.72	111.75	110.62	113.07	116.65	107.97	114.36	109.44	113.87
107.37	108.57	104.17	100.36	107.7	114.71	109.89	109.84	105.89	104.48	105.06	104.14	113.35	108.82	104.91	101.55	107.08	109.66	107.36	108.43	108.02	109.74	106.56	107.85	107.32	106.78	112.93	108.04	110.05	114.75	106.91	112.7	109.26	111.26	107.13	103.39	109.71	113.9	108.17	113.57	107.39	106.21	111.03	109.77	108.6	109.64	110.9	102.81	104.03	115.68
103.73	105.61	103.7	103.13	105.09	101.57	107.07	102.94	107.24	104.97	106.29	105.58	107.14	106.94	105.41	109.19	106.53	105.49	102.64	105.32	101.39	106.44	113.36	104.4	110.13	101.48	105.82	105.91	108.54	103.68	105.09	100.21	104.3	103.4	106.84	105.95	105.97	103.18	106.83	113.38	108.1	105.58	104.07	109.52	107.82	106.26	106.6	101.7	102.29	109.81
112.69	106.11	113.24	102.73	106.36	110.41	104.16	109.81	113.24	112.42	108.26	107.22	110.36	107.23	107.71	109.06	106.18	113.58	111.16	108.03	105.02	107.83	110.05	107.3	115.29	109.34	107.98	109.41	107.03	106.96	111.68	109.25	108.17	112.51	113.6	108.28	107.71	107.48	105.69	106.21	108.41	102.6	112.74	107.57	109.87	107.11	106.68	113.25	107.5	110.14
99.458	100.94	93.969	103.27	99.277	93.535	99.269	95.966	95.95	98.074	96.796	98.894	99.535	103.38	95.284	98.55	95.452	103.35	98.46	93.075	100.02	97.144	96.96	98.983	95.807	94.068	99.268	95.633	106.49	97.54	94.118	101.46	96.65	100.63	98.325	94.924	103.77	99.165	104.52	100.51	98.433	94.397	104.41	97.218	94.537	99.52	102.06	93.951	93.737	100.99
108.79	106.17	105.46	105.48	109.42	105.91	105.44	102.47	104.72	104.8	101.84	109.95	105.85	101.17	103.95	111.12	104.6	101.59	106.75	106.79	106.26	107.85	106.63	104.97	103.36	109.02	104.12	109.58	107.84	110.31	103.43	109.28	111.4	102.43	104.31	105.94	106.63	101.82	101.52	106.24	110.86	112.43	115.13	101.54	111.75	109.22	107.18	112.04	104.17	112.46
102.13	109.68	107.97	110.93	108.09	109.47	107.41	102.17	108.74	103.18	107.32	107.23	111.8	109.18	103.66	111.3	104.94	102.28	107.54	106.42	108.29	108.02	109.24	108.29	105.59	105.84	111.07	109.06	109.49	104.07	112.23	102.94	106.88	112.5	107.94	110.81	108.23	110.76	108.75	103.61	111.32	113.2	105.7	109.41	104.62	106.66	112.26	106.35	111.45	115.53
99.522	107.9	108.82	112.76	113.39	106.7	104.5	105.65	107.61	110.75	108.41	112.69	104.59	106.53	109.24	106.3	107.44	102.15	110.58	107.37	108.59	108.72	110.72	111.21	102.43	104.25	106.08	104.92	108.72	106.6	105.57	109.35	109.21	106.12	109.4	112.22	113.79	105.54	107.79	108.49	108.18	102.94	107.27	104.97	110.09	102.03	107.2	106.25	107.96	109.81
103.79	98.132	101.13	96.978	101.3	94.075	100.82	102.67	99.231	99.319	101.7	100.1	104.86	100.17	94.769	95.013	99.015	98.733	103.96	94.37	99.814	104.75	95.78	98.609	100.15	105.28	100.6	99.971	102.54	100.09	99.667	95.258	98.364	103.11	102.88	99.556	104.42	99.008	98.259	104.57	101.85	101.2	99.475	102.18	102.06	100.94	101.65	98.721	98.086	97.009
107.21	113.04	108.93	107.86	99.695	112.26	104.04	106.36	103.5	99.377	105.7	109.7	111.7	107.48	104.79	105.33	109.74	105.18	106.13	106.53	108.9	105	98.883	103.32	109.65	105.78	109.95	112.65	113.39	101.81	99.765	109.62	98.443	106.09	102.5	107.94	106.73	101.08	107.06	107.89	112.36	103.61	111.47	106.81	105.9	106.54	103.21	109.19	107.94	104.64
110.83	107.08	108.01	98.061	107.3	109.15	110.19	106.51	103.08	110.12	113.84	115.01	104.12	110.72	104.21	109.69	109.37	111.45	111.4	108.83	110.14	107.72	108.89	105.34	105	105.01	109.25	109.42	104.28	104.85	104.43	106.24	103.12	98.781	103.68	104.06	101.48	107.41	104.52	110.66	107.48	106.72	108.04	103.32	107.44	108.31	101.05	103.9	107.23	104.92
105.5	108.25	108.94	105.54	110.84	112.66	105.82	103.3	100.91	109.89	106.61	108.74	111.46	106.93	108.24	103.51	109.97	109.25	110.5	108.04	110.11	106.29	110.58	110.24	106.29	114.25	106.04	106.06	105.68	109.06	100.97	105.87	104.59	110.62	110.69	107.82	102.66	109.17	108.14	105.3	106.97	113.65	107.47	104.22	115.54	110.57	108.19	115.16	107.75	107.64
105.01	95.785	102.06	99.665	100.11	99.855	94.456	102.42	98.153	101.3	100.88	102.12	92.058	91.752	103.72	99.385	100.97	97.149	104.05	104.48	99.029	99.253	96.018	96.365	98.573	95.044	95.315	91.251	95.884	95.832	99.709	96.089	97.295	99.316	94.848	106.64	100.9	96.175	94.872	99.871	95.271	97.817	96.544	96.459	96.682	92.118	98.075	96.996	93.203	98.409
103.99	102.29	107.21	104.51	102.48	105.99	105.1	102.85	108.54	104.97	106.79	106.28	100.86	108.69	108.26	102.77	101.48	104.77	107.27	100.1	101.84	112.8	106.08	107.65	99.709	108.92	106.08	105.12	105.92	107.8	105.33	102.46	107.98	105.24	107.02	100.76	106.3	107.01	105.31	105.65	107.55	104.74	106.73	104.77	100.58	103.98	102.29	108.69	106.34	101.66
117.45	103.1	103.93	109.13	112.75	109.17	106.01	107.23	105.83	108.41	110.13	109.29	102.91	113.46	109.48	104.35	112.63	106.21	111.45	108.46	110.65	106.23	107.61	106.93	104.67	103.34	109.92	106.89	110.88	112.04	114.54	106.74	111.66	114.31	108.46	102.08	108.01	109.82	107.94	109.6	112.74	114.28	102.75	97.219	105.59	110.07	112.66	113.07	106.3	112.94
107.44	111.07	102.11	107.71	106.8	108.18	112.33	106.58	106.69	115.15	107.79	106.29	106.35	106.92	107.94	109.06	108.34	112.27	106.69	107.96	105.34	108.24	110.88	111.13	108.57	105.75	109.9	112.02	111.11	108.92	107.1	106.39	106.31	107.47	116.02	108.21	107.97	109.53	104.29	108.39	106.44	102.23	106.6	110.5	110.55	104.08	106.85	106.56	117.35	110.08
102.4	99.26	93.415	98.73	96.513	97.644	92.939	102.17	97.764	100.58	92.771	94.073	93.823	97.998	90.552	98.58	100.9	100.42	91.977	99.548	103.31	98.194	102.04	100.96	97.662	100.14	93.664	97.867	99.984	98.004	95.434	102.39	93.927	97.422	93.934	94.993	98.632	96.947	94.355	91.918	99.389	98.779	96.007	98.806	102.67	91.121	94.003	97.322	94.641	95.745
109.44	107.92	109.04	106.42	106.1	106.9	108.87	101.73	104.35	110.85	106.01	104.4	103.83	112.94	104.43	109.77	102.06	103.45	108.91	111.06	102.12	105.63	103.94	107.91	104.04	115.74	99.334	103.51	107.1	100.21	107.7	108.27	99.151	105.97	106.81	109.52	105.24	100.52	104.46	112.33	105.52	114.22	109.24	106.8	112.71	103.63	106.27	104.27	105.41	105.13
113.15	105.63	103.04	107.82	106.05	106.7	113.41	109.43	109.21	106.44	108.37	103.39	105.29	108.21	103.49	110.15	110.34	102.82	104.39	110.31	106.63	108.17	103.2	103.02	112.6	112.1	107.96	108.85	104.2	106.34	110.08	108.71	106.73	106.42	105.55	116.98	106.9	108.53	116.16	106.58	104.98	112.28	107.94	106.6	107.64	109.99	109.54	105.34	111.24	106.93
108.81	113.24	112.02	107.81	103.11	106.38	104.44	113.27	114.49	109.79	106.46	110.02	109.31	105.22	105.23	107.4	106.38	114.01	104.96	106.43	112.42	103.41	107.11	109.17	102.91	111.25	108.72	109.38	100.87	102.3	116.46	110.84	108.47	109.66	113.18	107.19	109.51	110.4	104.31	105.38	103.28	103.51	108.67	108.71	108.57	109.22	109	103.24	102.93	110.21
98.649	102.52	95.973	93.503	98.174	92.165	95.647	96.372	97.26	103.54	101.33	101.2	95.7	97.781	96.132	96.119	89.494	95.075	101.28	103.83	105.57	95.388	97.781	96.031	101.96	102.19	102.63	96.858	94.22	98.41	101.1	97.661	102.56	94.065	101.05	95.873	93.328	95.591	100.7	99.97	97.709	100.31	92.148	96.292	98.148	103.64	97.066	96.836	98.433	90.498
98.98	91.383	94.338	97.086	92	97.662	101.47	96.468	99.635	98.868	101.58	97.553	99.622	95.35	99.248	93.877	92.557	102.97	101.67	95.927	96.034	105.21	97.12	98.39	98.817	94.038	102.37	95.958	100.81	94.837	103.14	102.56	101.1	91.595	97.007	94.47	92.475	101.91	95.456	94.635	98.354	98.228	98.787	101.23	101.14	91.065	100.73	95.276	101.27	99.455
104.41	109.67	107.59	109.83	107.55	112.17	108.51	108.57	109.33	112.15	106.9	102.13	105.22	105.37	105.88	111.45	109.59	107.64	108.7	104.01	106.59	112.05	106.12	112.01	99.682	102.2	106.31	109.33	106.96	113.03	108.9	105.82	107.31	107.81	106.33	102.13	103.64	108.68	113.67	108.25	104.23	108.45	107.3	104.97	111.59	106.92	107.53	106.99	103.65	105.56
103.29	98.821	101.75	102.57	108.52	107.74	111.42	108.96	109.08	105.93	102.69	107.9	108.72	101.29	110.25	103.66	103.57	103.65	103.96	109.95	100.38	104.23	100.81	105.15	100.65	105.48	116.3	104.06	96.28	99.138	103.47	103.8	108.8	106.09	107.21	112.59	102.93	107.19	108.06	103.39	101.65	107.46	106.26	105.29	103.71	106.2	108.49	107.33	105.34	108.18
112.11	100.87	105.72	107.72	102.6	100.15	101.74	107.45	108.55	105.26	99.033	99.249	106.58	106.36	101.2	107.29	106.32	100.11	106.17	103.35	106.86	106.52	114.68	100.84	106.2	115.37	112.14	110.24	101.5	95.874	101.36	109.72	105.5	103.23	104.96	110.08	102.23	112.44	102.61	101.82	103.13	107.77	106.09	104.99	101.17	103.16	107.23	103.85	112.77	103.01
104.56	104.89	103.75	106.09	105.43	103.15	108.55	111.98	108.11	103.07	109.37	109.29	109.09	110.23	104.55	109.22	109.23	108.24	104.33	109.21	103.39	105.38	108.87	104.69	102.51	107.61	105.65	105.77	110.47	109.58	97.089	105.08	109.34	105.73	107.7	101.67	105.42	107.07	104.91	111.1	101.43	108.23	111.87	108.77	105.01	107.79	108.84	99.638	106.3	98.516
108.1	105.17	107.86	103.21	109.53	104.23	110.04	108.36	103.03	107.73	106.46	107.52	103.75	106.04	105.81	104.31	104.73	109.14	98.44	106.35	99.778	102.18	104.44	103.49	103.86	106.2	101.59	102.59	102.03	104.99	104.93	107.13	105.86	104.58	104.55	108.99	100.32	102.34	106.34	108.03	99.979	104.4	105.46	102.64	103.22	102.83	103.89	103.66	105.12	107.94
110.23	115.06	109.02	116.5	111.8	109.05	108.54	105.06	111.93	103.02	108.28	104.53	110.28	107.09	102.87	107.84	106.11	108.42	108.6	109.34	116.38	108.09	115.71	103.84	104.76	110.73	106.09	105.57	109.98	110.66	104.1	107.96	111.04	111.79	112.22	105.08	104.55	110.29	106.57	108.28	109.43	108.15	108.4	107.09	106.78	110.25	115.7	102.07	106.84	100.96
94.162	100.36	95.846	95.282	95.857	97.034	98.472	99.737	96.187	105.67	95.101	93.193	95.067	106.71	95.647	102.82	103.25	97.35	95.584	104.21	101.06	99.23	100.22	106.2	97.218	94.66	98.781	99.151	96.197	100.8	104.18	99.962	94.44	105.24	95.672	102.11	94.717	95.156	94.827	98.759	97.906	99.143	89.638	104.93	100.64	90.065	101.03	103.91	92.916	103.66
105.65	102.51	103.39	112.23	110.78	110.41	108.42	104.76	103.37	108.89	105.61	104.26	104.6	108.03	105	110.34	105.71	108.94	111.61	103.55	109.73	105.69	106.03	111.75	102.5	111.96	104.15	106.69	110.55	107.86	102.69	109.73	108.89	107.58	101.37	106.9	110.68	110.5	106.63	108.27	109.5	108.52	106.9	110.51	109.26	102.34	108.2	104.6	113.22	100.39
106.52	107.13	104.59	110.82	103.26	112.73	105.84	100.76	110.16	110.06	106.22	110.34	105.36	109.65	111.62	104.95	107.51	110.08	110.84	102.12	108.2	109.26	101.79	105.85	106.58	106.26	106.84	108.59	113.49	110.32	102	107.6	104.41	109.48	110.54	118.24	108.98	110.07	106.87	116.7	109.01	107.04	112.17	109.65	102.85	107.72	108.68	102.17	107.92	106.85
98.945	107.88	106.84	98.783	97.183	97.334	105.64	100.9	96.928	102.16	99.15	95.807	97.801	98.853	97.016	98.879	103.78	104.94	97.091	100.12	105.71	103.98	101.41	110.71	101.64	95.229	95.1	102.44	102.38	98.763	103.46	98.13	98.386	94.659	101.47	101.37	103.8	101.15	95.322	95.829	102.05	97.666	97.315	100.28	106.37	99.298	103.73	100.49	98.369	102.27
109.46	109.4	113.97	109.57	108.48	107.72	107.13	107.34	106.17	101.55	105.14	109.56	107.27	107.16	102.59	112.19	112.65	103.52	106.83	108.59	107.33	108.27	111.65	110.32	104.87	103.4	113.65	110.29	103.58	108.28	110.03	104.92	109.72	108.18	104.69	108.33	108.38	104.58	110.05	102.09	106.24	105.4	107.96	108.2	111.99	109.06	106.72	112.48	108.93	107.24
111.34	108.14	105.45	107.96	102.99	102.49	103.32	107.65	103.4	106.06	107.25	108.34	103.96	109.11	109.4	103.16	108.74	107.91	109.48	102.96	106.21	105.25	110.51	108.73	105.7	112.16	113.4	105.94	101.05	113.49	109.88	103.37	111.16	101.33	107.03	100.36	104.06	111.95	104.91	107.71	104.41	102.79	116.75	107.68	102.1	110.75	103.99	103.82	109.22	106.97
106.51	104.83	104.03	105.14	103.87	107.31	102.68	113.39	104.39	106.42	105.13	100.04	106.45	99.75	105.02	107.32	98.09	104.51	107.3	112.51	96.522	109.58	106.65	108.93	108.35	107.55	109.02	105.56	102.11	106.26	109.34	111.65	106.35	102.57	105.43	105.31	111.11	107.36	107.72	104.4	104.4	107.06	104.47	110.08	106.08	108.85	101.92	111.86	103.31	107.66
108.11	106.87	99.906	105.78	106.08	104.81	106.42	104.04	107.48	106.55	105.94	103.71	108.45	106.74	104.42	104.42	102.25	102.94	105.64	104.25	105.21	105.58	107.18	108.31	99.905	108.54	101.57	104.34	106.19	101.7	102.96	108.5	105.33	106.14	103.5	107.56	114.76	103.23	111.23	106.44	107.83	104.54	101.06	105.47	102.59	102.22	107.04	97.008	102.06	109.93
94.34	102.06	102.09	102.16	107.57	101.23	95.85	97.735	98.309	105.63	99.341	97.696	96.37	100.98	102.67	100.67	98.457	96.974	102.94	100	101.12	99.54	99.504	101.35	101.47	103.62	93.87	104.63	104.71	98.929	105.12	102	97.006	99.891	96.586	102.93	95.693	99.129	97.282	104.8	99.798	96.303	102.73	98.861	105.18	101.8	104.29	99.458	96.338	96.591
112.3	104.88	106.11	111.02	112.01	112.12	114.86	100.73	103.09	106.69	105.73	114.22	115.08	110.08	106.04	117.24	107.49	110.01	108.24	109.04	107.2	107.58	98.344	105.5	107.57	108.73	112.87	108.94	111.2	103.14	112.5	114.12	109.03	104.82	109.82	104.25	108.84	111.34	114.07	103.02	104.82	108.98	107.11	109.93	106.78	111.52	108.73	110.38	112.82	110.3
101.53	103.63	105.52	97.541	100.81	102.66	97.243	99.727	101.83	107.01	92.526	101.39	97.85	94.887	102.59	102.21	98.961	106.35	95.191	97.991	102.72	98.431	103.06	96.414	98.58	104.73	103.78	99.641	100.16	96.553	104.45	95.805	97.995	104.12	101.28	101.04	101.74	107.91	102.82	100.84	102.4	99.868	99.965	99.301	101.59	102.74	100.72	104.99	99.671	96.916
106.86	107.36	112.04	108.93	107.18	113.74	111.88	112.22	104.86	106.83	108.8	107.94	108.18	103.52	115.04	105.63	112.1	107.73	108.86	111.32	109.67	106.77	108.54	109.23	116.24	109.43	105.99	120.25	104.53	110.78	115.03	108.51	110.12	107.58	107.88	106.93	102.76	109.87	105.65	112.56	108.21	113.27	105.39	110.58	109.05	107.51	105.63	105.57	105.56	109.69
110.05	102.06	103.29	97.709	101.01	104.5	98.273	102.48	94.429	98.744	99.637	101.34	101.3	104.65	96.686	102.36	99.654	106.65	100.32	106.93	98.342	105.61	97.788	102.94	99.292	106.73	102.93	104.24	96.501	102.67	103.94	103.8	104.79	96.555	101.69	104.55	105.65	108.15	104.9	102.13	102.7	103.68	103.58	102.32	106.91	98.654	104.13	105.22	105.35	102.95
106.8	114.58	102.65	102.75	106.32	107.85	106.13	102.33	105.26	103.54	107.26	105.25	111.87	107.51	113.56	114.59	105.79	110.21	109.88	104.9	107.5	105.77	114.47	107.85	108.77	105.3	100.43	104.35	107.6	116.18	106.05	110.26	113.27	107.49	106.72	104.77	106.85	111.21	99.235	102.11	108.83	100.7	111.47	109.31	111.07	104.09	106.64	106.8	101.53	106.29
105.83	107.17	109.37	108.41	101.24	106.86	107.9	105.79	107.35	110.31	107.15	104.14	107.28	103.21	108.22	108.2	111.58	111.92	108.14	107.7	113.49	112.24	103.39	105.36	105.2	105.74	103.07	103.97	110.32	110.28	106.53	111.03	107.79	113.06	106.19	110.03	106.23	112.33	110.29	114.42	98	111.63	112.82	108.37	108.68	109.18	112.52	108.27	103.07	105.26
104.91	102.81	101.41	110.5	104.21	109.06	101.85	106.26	101.83	104.21	103.05	107.4	100.99	108.64	99.089	108.38	109.56	104.88	110.85	105.16	106.71	104.61	107.55	99.445	104.74	104.36	103.93	110.2	107.53	107.98	108.19	109.23	104.63	106.77	104.95	107.39	109.94	104.77	108.38	107.57	112.69	103.43	107.76	99.418	100.68	107.52	101.96	102.53	109.63	109.63
110.66	97.875	109.46	111.58	106.69	113.23	103.93	110.07	112.71	107.97	113.71	105.1	109.42	110.67	114.37	111.55	108.08	111.03	106.77	107.98	113.99	113.38	105.63	104.81	102.94	105.85	101.59	111.44	109.38	114.89	107.83	107.92	108.5	105.19	104.57	104.22	107.84	108.88	95.157	107.16	113.92	114.76	111.51	112.43	105.7	100.82	110.84	115.94	104.36	111.68
111.02	105.4	112.41	110.99	109.98	115.38	108.22	109.13	109.31	110.53	105.17	116.55	110.02	112.13	112.85	104.41	108.41	107.46	109.53	105.33	112.69	108.55	111.75	109.53	109.36	112.37	93.95	109.35	114.98	111.53	107.77	107.03	108.39	102.05	114.81	110.96	111.16	114.53	115.17	119.54	105.87	107.62	113.68	107.97	109.87	112.45	116.61	113.42	110.91	107.97
114.99	104.23	109.11	106.9	100.48	110.38	110.52	104.31	107.54	110.96	102.67	101.32	100.77	108.6	107.89	101.62	109.36	103.22	100.85	109.22	104.07	103.07	109.95	105.49	105.74	104.57	107.72	107.6	107.65	111.06	107.77	102.25	102	110.72	106.42	103.52	105.65	101.87	110.3	107.63	113.35	106.97	102.11	100.5	107.97	104.08	107.53	108.41	103.86	108.28
113.3	108.83	112.06	107.54	104.56	105.49	114.16	103.07	111.66	111.5	106.35	104.76	112.16	102.07	111.28	110.79	106.97	109.26	109.26	107.16	107.6	109.95	107.65	104.18	107.3	112.76	109.98	107.92	107.26	107.25	111.78	112.48	109.82	104.23	107.92	111.08	112.36	103.87	105.09	108.29	109.28	109	113.82	115.31	112.76	108.17	105.81	111.37	102.78	110.12
96.238	100.23	96.003	100.09	100.87	102.91	95.396	99.674	96.487	97.145	99.426	102.46	99.763	101.8	98.192	94.626	101.86	101.68	96.957	95.999	94.457	103.52	99.254	96.48	102.89	101.4	99.344	99.115	96.843	90.406	101.13	100.94	99.814	96.166	94.752	101.29	100.14	98.9	95.767	97.996	104.36	112.63	97.233	101.9	99.15	97.52	100.28	95.173	101.69	104.51
101.13	95.481	96.886	97.643	101.17	96.329	95.002	104.29	96.013	101.17	99.968	99.053	100.85	95.263	96.371	99.08	94.638	92.544	100.82	101.91	93.978	97.625	93.777	105.85	96.797	96.418	97.768	92.658	99.267	94.988	94.215	90.864	100.55	96.729	95.272	96.984	96.857	94.338	97.99	99.295	99.724	101.78	95.989	100.45	102.28	98.593	100.42	101.97	98.059	97.308
108.34	111.1	109.42	109.61	107.11	105.11	108.78	98.253	106.23	105.47	102.65	97.61	109.48	114.71	100.93	105.98	110.05	106.73	105.05	102.83	101.99	100.37	107.16	105.14	104.1	109.16	102.84	106.62	111.4	103.47	101.27	106.39	108.58	110.41	103.45	109.31	109.95	108.17	109.35	110.22	109.63	111.86	104.6	106.99	108.65	103.32	99.962	103.07	106.8	106.67
107.67	109.14	105.8	109.81	100.11	109.84	110.72	104.16	110.29	112.46	104.12	102.23	109.28	105.89	107.02	102.54	109.6	106.84	101.47	113.6	110.97	110.32	102.41	109.66	112.08	106.33	105.73	112.36	114.1	113.66	105.86	111.62	111.17	109.16	107.98	104.85	107.31	110.83	104.13	105.48	109.82	115.22	106.27	108.1	111.03	113.53	105.38	109.64	108.65	108.14
101.19	100.75	97.483	97.236	100.03	95.487	93.457	101.5	94.419	100.58	96.596	98.739	95.407	102.24	98.355	96.153	104.17	97.142	98.91	102.18	99.299	95.766	98.185	101.66	98.854	95.553	99.297	100.05	93.112	100.61	96.947	87.514	100.02	92.824	102.99	99.878	94.464	101.21	99.028	99.933	96.772	98.118	101.33	101.2	96.935	94.185	103.41	92.104	95.968	90.725
106.05	109.93	111.62	102.66	112.39	102.36	107.25	97.38	104.14	105.84	111.83	105.86	103.31	104.62	104.87	100.51	112.47	104.19	104.89	109.1	109.64	107.97	109.61	107.36	106.11	110.22	112.74	104.48	104.35	105.7	102.59	105.87	99.268	111.38	105.06	106.69	105.71	104.5	105.88	106.52	103.78	108.1	106.98	112.29	110.56	106.52	109.25	103.85	109.84	96.847
108.05	116.01	104.8	105.06	110.79	102.55	106.76	107.27	105.93	110.14	108.27	111.87	110.18	113.53	110.93	104.6	109.92	116.35	100.98	115.02	110.4	110.58	105.04	103.37	115.46	106.02	106.72	107.54	105.45	115.59	106.25	108.68	110.61	103.92	109.48	111.86	110.86	107.19	107.11	105.26	110.53	103.04	105.97	109.13	110.26	101.96	104.21	106.26	110.65	113.77
107.74	109.61	104.11	114.2	109.59	110.36	112.45	105.83	107.38	108.51	111.3	112.51	103.97	107.39	110.63	105.99	110.15	108.81	103.73	109.31	104.83	106.47	112.84	106.92	103.4	107.5	104.42	104.51	110.71	111.02	113.72	105.94	110.06	111.1	112.44	109.9	106.39	111.9	108.93	109.79	106.23	107.66	107.44	106.77	105.75	108.31	109.12	110.03	106.4	108.81
114.2	115.06	111.03	108.72	111.98	107.65	111.76	109.12	116.13	108.72	104.99	108.36	109.48	115.37	105.33	107.46	112.91	106.48	112.66	109.3	115.06	113.42	116.44	111.99	109.67	111.91	110.46	106.77	110.42	112.37	112.96	112.96	114.39	110.32	114.77	110.68	110.79	111.87	106.65	114.94	110.38	111.23	109.72	107.99	107.68	112.51	108.3	110.42	114.74	114.04
94.879	95.391	94.91	100.26	100.34	93.935	98.04	99.879	96.888	96.143	101.22	99.55	97.953	100.23	92.816	94.406	91.854	101.18	94.14	98.617	106.2	94.149	98.148	94.075	102.04	97.96	102.31	94.162	95.461	103.95	101.16	103.52	95.836	97.021	102.13	98.249	96.936	93.122	100.37	96.404	97.977	97.335	97.533	97.653	92.812	100.78	98.326	97.31	97.327	99.576
106.9	103.07	105.93	109.69	101	101.31	104.14	106.59	108.1	110.6	111.77	105.19	108.57	104.2	102.31	104.21	107.51	106.15	104.7	106.9	101.08	109.67	100.54	99.899	102.38	103.26	106.25	108.72	105.38	100.61	101.14	100.56	100.42	106.71	107.14	109.73	103.38	109	102.29	108.76	107.14	107.73	104.3	102.66	109.64	105.85	99.631	107.54	105.44	108.48
112.88	109.26	108.6	106.46	102.25	106.69	114.36	112.38	107.69	108.2	110.43	106.98	110.08	104.17	109.74	111.5	109.88	108.06	109.57	106.39	109.25	105.36	108.43	107.17	110.74	108.58	109.39	105.15	106.93	113.22	105.9	109.58	107.3	107.72	113.58	117.11	112.26	111.38	109.59	103.89	107.4	108.02	108.4	104.33	109.92	111.99	109.39	102.27	105.44	105.61
101.75	96.479	109.64	95.189	101.5	100.29	104.38	101.12	95.818	100.82	97.149	101.06	94.538	95.066	95.142	100.06	97.29	92.915	101.95	97.874	100.5	95.663	98.095	94.947	99.838	98.865	104.83	99.062	97.822	99.222	101.61	98.67	95.238	98.347	104.86	103.17	102.72	100.27	100.36	92.285	98.647	101.2	96.659	96.305	101.28	99.598	92.564	99.463	99.687	99.711
104.76	96.4	99.045	99.115	106.24	98.668	98.274	102.85	103.92	98.636	105.41	102.66	96.397	101.91	97.504	98.37	98.593	102.04	101.55	99.211	101.01	98.38	101.48	102.55	100.2	104.13	98.755	103.52	100.6	99.872	98.116	98.522	92.197	100.84	96.621	94.514	102.52	101.6	103.14	102.02	96.581	98.325	96.129	94.701	105.35	97.024	96.24	100.64	104.89	101.63
114.58	106.5	108.52	107.5	104.98	105.07	106.36	106.68	109.11	106.75	106.03	105.26	108.31	110.15	109.19	103.84	106	107.59	110.69	107.3	109.69	105.33	106.89	112.73	108.44	110.42	103.63	105.5	113.15	105.55	107.59	111.12	109.89	108.91	106.76	111.47	115.57	103.49	102.48	112.02	110.21	110.82	111.86	113.2	109.79	103.1	104.52	111.68	108.16	108.88
105.48	106.65	113.26	109.61	109.89	110.04	109.79	117.11	107.88	107.91	110.61	108.54	107.76	106.25	109.34	112.57	108.88	106.07	108.99	107.71	105.41	103.69	106.62	104.55	104.65	106.76	104.03	112.96	107.49	110.42	107.95	112.26	113.91	109.68	107.47	104.46	109.82	106.38	110.57	105.86	109.61	107.08	110.62	105.58	108.58	105.7	109.86	109.41	105.96	108.81
105.81	106.56	101.44	106.97	111.72	106.94	105.32	109.08	103.49	109.27	111.15	109.07	108.44	106.57	103.27	109.55	107.8	108.3	112.95	102.01	108.79	114.61	104.95	106.98	109.34	106.01	107.58	111.12	105.71	106.49	107.15	107.5	107.49	106.36	107.55	108.91	109.46	109.65	117.37	107.83	102.1	110.25	105.89	109.1	109.91	110.94	107.7	112.41	107.87	101.96
104.22	114.83	105.17	109.6	109.83	109.05	116.57	110.08	105.13	109.55	112.51	105.57	111.64	110.3	105.94	110.2	109.99	106.61	107.16	109.17	107.78	111.58	113.97	109.59	109.76	110.37	105.48	117.38	111.02	109.31	108.75	109.31	103.96	115.94	105.91	108.68	114.88	110.55	106.95	110.52	114.19	108.21	114.89	108.78	106.92	102.76	106.3	103.78	111.19	109.91
103	104.88	101.54	108.21	109.81	108.05	101.4	112.26	110.64	99.698	107.12	105.44	105.74	103.49	109.49	105.96	103.02	104.68	101.83	107.95	105.33	111.03	104.49	108.76	112.12	104.87	106.67	105.61	110.63	105.91	105.96	100.47	100.2	107.79	101.99	103.83	105.44	106.98	101.08	105.18	103.31	105.91	106.69	106.48	103.82	102.16	108.02	103.51	104.49	105.1
97.304	104.41	109.88	108.81	103.96	111.94	97.035	97.662	104.54	101.82	108	105.69	103.74	102.12	105.96	107.89	107.3	103.5	105.99	107.41	103.04	104.45	108.36	106.71	112.96	101.98	100.81	104.54	106.88	108.36	106.62	106.85	106.96	96.854	103.62	111.86	102.17	104.48	107.53	114.53	107.15	103.76	105.73	103.18	111.34	101.44	103.95	104.18	106.22	106.56
109.82	109.61	99.321	101.41	100.3	107.39	107.5	111.58	103.62	104.13	107.47	107.9	107.43	101.73	102.63	105.51	105.14	105.14	104.5	107.69	107.89	103.74	104.18	105.43	109.03	106.53	107.55	107.72	109.45	106.62	102.19	104.59	104.28	103.35	102.45	107.58	106.83	99.093	108.48	105.67	105.76	102.08	107.71	108.85	106.98	109.26	110.16	104.32	109.14	105.32
104.66	101.02	103.89	103.21	113.31	110.37	110.09	105.31	114.68	105.78	106.5	112.39	105.77	109.51	107.48	109.37	103.8	106.98	113.1	108.77	107.74	111.45	109.51	112.58	105.38	104.87	110.75	105.79	106.52	103.55	106.86	104.7	108.19	106.32	112.06	106.77	111.8	119.04	116.28	109.89	107.61	110.73	106.91	107.39	108.78	110.16	108.79	110.29	108.83	106.8
112.83	111.73	106.73	113.95	109.53	112.12	106.87	110.57	110.33	115	113.46	104.4	109.43	106.24	115.13	107.85	109.03	113.57	114.89	112.01	106.82	109.89	113	106.89	109.91	110.78	106.06	110.32	111.61	114.89	112.3	110.05	110.52	112.3	113.03	107.37	107.02	109.55	115.74	113.24	114.67	109.76	112.58	108.4	107.03	112.24	108.09	105.69	108.18	110.09
103.75	102.97	103.23	104.17	105.6	105.82	104.23	106.44	95.843	107.66	110.81	100.69	108.94	107.36	111.72	110.15	106.11	104.4	108.45	103.32	111.41	101.9	102.66	105.63	107.37	105.83	103.26	103.93	105.55	106.32	105.66	102.89	109.82	105.6	104.18	108.28	103.04	101.16	100.1	107.78	103.5	109.87	109.22	105.77	109.74	104.7	110.58	101.76	107.29	98.655
104.94	105.5	110.17	108.05	112.57	103.47	107.66	103.85	110.29	109.44	109.47	108.7	109.66	112.89	111.05	101.33	105.01	107.29	110.02	107.39	114.54	110.7	108.9	109.44	109.27	107.4	111.93	108.04	115.63	105.04	106.59	104.41	103.55	105.53	106.32	109.56	105.67	107.06	113.44	99.552	111.66	107.32	100.28	111.79	105.44	104.19	103.57	107.92	108.3	103.21
108.65	108.11	110.54	113.1	107.54	110.14	110.23	110.88	106.53	108.92	108.8	115.74	110.72	110.73	112.47	115.11	104.84	112.55	110.87	109.77	115.54	107.73	113.75	106.26	116.21	106.63	107.77	101.54	105.57	112.62	106.7	106.06	108.88	110.68	109.92	114.21	113.72	105.32	107.71	107.26	106.68	104.32	110.56	106.11	110	111.19	108.72	109.87	113.6	112.86
101.45	105.76	107.73	110.41	99.713	109.55	104.91	108.45	102.58	101.54	106.87	97.405	103.61	103.38	106.91	111.06	106.86	111.62	104.38	103.15	104.06	103.89	104.57	108.65	108.09	100.51	106.67	105.21	109.36	102.77	106.63	109.13	103.73	106.77	108.15	107.93	106.78	100.32	107.76	108.88	105.93	105.33	109.51	109.81	111.22	106.78	104.47	105.27	100.85	112.97
107.55	101.78	107.5	103.85	104.1	111.7	105.58	102.89	102.69	107.81	103.33	106.79	102.79	101.55	110.03	113.17	106.2	107.59	106.59	106.79	103.45	110.86	106.11	101.54	106.5	113.36	106.59	107.11	103.17	105.6	102.93	107.35	102.34	110.03	106.37	101.18	103.96	111.95	107.17	107.28	103.76	107.79	107.81	103.88	103.45	113.3	106.45	106.03	106.53	106.09
102.55	100.95	95.02	101.87	103.21	103.48	97.99	98.922	102.98	101.21	93.855	98.817	93.759	102.18	97.549	94.546	103.03	98.068	94.891	99.569	91.659	101.36	103.1	103.49	105.48	101.28	104.83	105	102.37	100.11	98.322	104.67	99.05	94.953	98.584	104.51	103.79	91.738	97.415	91.805	94.307	99.248	93.356	100.3	96.706	97.138	95.296	95.373	99.492	94.281
110.5	110.57	110.62	108.11	113.66	110.48	109.34	110.31	108.4	109.46	114.16	109.66	111.03	106.64	117.67	104.97	114.19	107.65	113.47	108.83	102.04	111.92	109.38	106.68	112.68	109.97	110.27	111.4	108.2	106.15	110.16	108.18	115.62	115.81	100.79	108.59	109.56	109.56	108.26	114.85	116.35	113.89	105.33	107.74	115.63	115.33	107.15	110.41	110.82	114.41
108.83	105.22	107.01	109.48	110.34	105.54	107.47	109.24	103.58	106	109.84	103.37	102.88	109.22	109.15	111.66	106.73	104.99	101.48	107.38	105.75	112.66	111.57	107.25	108.42	108.03	101.85	99.417	108.57	112	107.2	112.75	109.26	102.61	98.884	104.99	107.19	107.84	102.35	98.924	108.7	109.92	104.01	102.43	102.12	103.85	107.86	113.67	102.06	104.56
107.6	104.14	109.82	106.95	106.66	107.48	106.29	104.28	102.24	104.9	104.84	110.06	108.55	105.02	100.4	104.64	111.66	104.61	103.58	106.04	110.34	106.69	106.5	108.83	96.999	102.2	103.38	105.32	116.32	112.62	104.6	112.11	111.49	103.65	105.44	106.77	101.02	112.61	103.86	106.1	101.93	108.67	111.49	116.68	106.15	101.86	108.66	103.76	112.84	103.35
108.02	104.88	97.316	111.32	104.64	105.41	106.16	101.62	113.54	106.58	109.3	103.15	104.8	105.65	106.08	107.09	103.29	106.1	101.19	107.47	107.75	101.53	108.67	108.51	106.38	97.844	102.37	102.33	104.1	107.01	107.15	101.65	100.13	113.85	107.51	107.66	104.51	102.74	107.32	108.08	100.44	103.92	105.26	105.85	108.06	103.17	108.5	108.75	106.24	113.31
103.66	108.25	104.17	105.77	115.19	106.32	111.25	111.49	118.12	101.16	102.02	102.83	104.51	100.61	104.84	108.3	109.65	105.33	103.75	109.16	111.07	103.42	103.14	107.84	107.69	103.76	102.41	108.87	104.89	110.76	111.74	105.22	104.14	108.86	107.53	105.4	103.2	110.56	107.49	111.59	109.3	106.02	106.92	102.55	105.29	108.8	102.54	101.85	105.74	104.49
109.35	104.32	107.41	114.05	108.88	99.163	105.73	109.14	109.55	100.91	106.38	98.297	107.2	104.49	106.42	98.559	101.43	114.95	107.04	99.211	106.34	108.49	109.18	113.62	108.62	106.03	106.16	102.28	102.49	109.29	102.82	106.44	105.56	103.94	103.9	108.98	105.03	102.18	105.21	111.63	100.45	107.17	101.78	108.65	109.93	108.51	106.69	101.97	100.64	101.62
109.46	107.17	101.14	104.65	112.03	104.91	110.52	108.91	108.74	101.86	109.25	110.63	110.52	104.24	105.44	102.94	108.56	102.76	98.961	106.1	108.17	111.96	112.55	115.61	113.53	106.17	104.67	115.92	107.53	113.46	107.25	112.53	109.59	116.95	109.87	108.65	111	104.83	103.02	108.84	104.92	113.68	106.6	107.02	110.33	108.22	109.51	113.64	109.94	107.54
105.6	112.66	109.6	99.102	111.14	105.23	103.64	105.42	101.79	105.24	102.86	104.92	107.48	105.71	106.6	106.54	102.19	108.62	103.14	105.93	107.37	111.13	106.53	109.22	106.07	107.51	107.21	102.29	100.16	106.35	108.05	103.08	113.04	106.27	106.6	106.7	112.34	97.636	106.78	107.32	110.22	103.67	104.17	102.25	100.31	103.52	107.09	102.32	98.167	103.43
113.52	110.38	103.61	113.24	105.31	100.79	113.15	110.22	107.32	107.05	104.64	109.85	108.68	107.28	103.3	110.13	117	105.64	115.75	105.85	107.3	108.15	102.38	111.08	111.52	107.39	113.29	108.1	108.22	121.19	114.22	107.91	112.24	107.46	111.47	108.37	106.25	108.54	113.27	106.8	110.51	111.65	104.45	108.42	104.81	107.42	108.97	108.84	112.1	107.9
102.68	103.27	109.54	107.79	104.59	101.06	103.31	104.69	111.69	101.89	103.76	106.79	104.44	104.73	109.34	103.2	108.04	109.63	105.15	105.37	105.53	105.16	107.42	99.818	111.2	103.04	106.06	103.31	103.26	104.53	107.76	107.22	109.43	105.06	101.04	112.93	104.13	108.7	107.99	111.72	105.05	101.69	107.83	105.06	110.05	103.38	109.88	102.37	112.05	102.56
106.38	107.51	109.56	103.36	109.54	112.02	102.43	116.65	105.68	103.4	108.32	101.06	107.64	108.49	98.518	114.09	101.42	110.33	105.64	102.11	106.52	114.53	109.57	105.82	104.5	101.72	102.82	107.02	112.85	106	114.72	106.2	100.64	106.25	109.57	102.85	110.16	108.17	98.5	109.66	107.79	113.26	113.42	112.71	103.73	103.25	111.67	105.63	102.64	105.89
104.51	103.17	95.863	101.82	90.625	91.844	104.05	97.221	95.23	104	99.119	97.818	97.66	99.395	94.274	98.417	100.71	96.637	99.79	99.325	97.115	94.424	93.684	100.46	99.697	101.42	102.05	96.228	103.84	94.969	97.933	98.589	104.51	99.378	100.55	99.531	97.463	90.075	97.401	93.612	98.252	101.16	95.347	96.733	98.234	103.99	94.777	102.72	97.094	92.307
106.07	114.44	112.96	103.4	107.66	95.9	104.2	106.65	103.55	110.81	104.44	104.05	104.86	93.993	107.04	103.32	107.28	107.01	107.77	106.31	100.5	107.09	106.92	103.98	105.08	103.85	104.18	103.31	109.37	107.02	104.61	108.9	101.01	102.89	104.75	105	102.96	105.42	109.75	110.95	109.75	106.66	106.49	110.14	103.86	108.16	101.19	111.18	101.82	112.35
102.2	100.27	99.156	99.519	101.35	101.1	97.446	97.448	102.25	98.279	91.28	99.027	106.24	94.631	98.788	95.072	106.67	102.78	101.39	99.278	93.782	102.46	103.92	96.63	104.43	104.24	100.09	95.775	95.048	99.408	98.445	97.385	97.224	95.083	101.42	91.905	98.288	102.95	99.577	98.55	103.06	99.406	100.81	92.537	98.741	96.489	97.323	101.11	99.435	100.5
103.04	103.56	111.28	101.89	101.42	104.6	113.74	111.57	106.88	107.45	109.57	107.51	110.63	105.41	105.2	111.38	113.4	103.91	109.29	103.11	107.21	111.56	105.3	102.93	111.43	99.32	109.41	113.33	108.14	109.62	103.71	103.14	101.82	98.665	104.82	107.37	110.65	108.37	105.92	105.59	107.86	109.45	108.89	108.91	108.24	106.97	106.48	109.35	106.6	108.09
111.83	108.53	102.3	106.9	111.95	109.08	106.96	108.59	113.7	104.53	107	104.84	107.77	111.03	108.48	103.59	103.97	109.48	104.7	111.12	112.83	110.3	106.54	109.06	108.87	114.44	103.36	105.76	108.16	106.41	107.16	114.47	104.18	105.15	109.26	109.54	108.03	98.073	108.92	107.89	110.56	108.76	106.65	110.11	108.52	106.8	113.23	106.61	108.51	106
107.34	103.82	103.38	101.22	107.1	105.79	105.14	108.25	111.44	100.17	112.66	104.47	109.53	108.43	101.18	112.19	106.95	106.3	107.79	104.3	103.64	106.23	109.42	99.613	102.25	110.26	101.34	110.28	99.561	111.37	106.16	110.94	112.84	104.22	102.54	104.25	108.08	107.43	106.56	104.52	100.32	106.14	104.88	109.64	109.62	112.79	106.92	103.93	109.71	108.71
119.45	109.99	113.39	114.41	110.26	104.46	118.37	108.15	109.41	109.59	110.38	119.25	111.25	110.24	107.4	110.38	107.24	110.37	108.57	111.42	110.48	118.79	112.99	107.54	104.51	106.78	109.63	106.88	111.38	115.9	113.05	110.32	117.66	114.74	113.92	111.23	109.63	111.89	103.38	112.08	105.11	106.28	108.76	111.85	111.12	112.02	108.5	110.41	112.02	102.7
98.212	92.761	99.814	101.05	96.441	93.792	94.009	101.55	105.27	95.642	96.1	99.544	101.21	103.29	100.35	101.33	98.366	95.225	99.054	99.099	95.198	103.54	100.64	98.754	94.37	99.804	95.575	100.92	103.46	99.489	107.58	100.7	98.101	103	97.674	97.034	100.48	96.379	103.04	105.89	99.759	100.27	97.104	98.593	104.41	95.935	99.98	106.97	99.089	93.965
113.95	109.76	105.33	104.28	103.64	104.51	110.76	105.72	108.42	108.1	111.12	112.58	103.84	111.19	106.45	107.66	113.87	104.31	102.24	110.78	113.15	104.26	104.17	105.53	107.82	108.94	119.36	100.11	107.14	107.27	102.52	109.23	110.85	105.21	105.97	107.57	103.94	111.19	114.13	106.85	103.15	105.24	108.43	107.85	108.32	105.32	108.06	100.77	109.31	106.32
109.42	106.27	107.06	110.51	109.41	103.42	108.87	102.38	109.59	109.38	103.29	109.89	108.31	107.08	105.28	103.35	110.3	107.91	104.9	105.5	113.28	108.01	111.05	108.36	110.49	111.37	99.99	101.69	106.18	102.79	108.22	103.61	106.39	102.65	106.89	108.77	106.29	109.18	108.85	104.67	106.24	108.57	112.49	104.13	108.59	104.55	105.06	106.63	97.887	107.78
112.86	104.51	102.67	105.74	111.12	107.73	101.06	108.19	103.53	113.52	110.49	105.39	107.9	108.41	107.25	113.38	99.811	107.85	106.27	101.81	112.64	112.96	109.21	111.78	109.95	114.82	111.62	108.53	109.21	105.22	111.92	107.58	107.15	109.37	109.9	109.18	110.1	114.46	112.44	103.12	100.4	112.51	105.34	108.66	105.25	103.4	106.61	109.81	112.06	101.1
111.09	105.46	112.05	111.3	105.06	104.95	111.39	112.48	106.52	112.16	112.67	107.06	112.13	106.06	103.04	103.87	115.9	110	111.41	105.31	103.69	113.01	108.55	110.75	114.35	105.8	110.91	112.16	108.06	114.35	109.54	108.96	109.26	103.22	107.35	108.15	114.2	107.09	107.9	97.524	109.64	109.47	107.83	113.25	106.15	112.72	108.76	108.6	105.53	109.23
107.57	104.43	106.4	109.99	103.97	110.34	106.17	111.13	100.29	101.4	105.88	109.03	106.49	100.78	103.9	105	108.09	111.04	103.84	109.95	110.19	100.52	105.5	104.62	111.61	112.97	106.06	108.98	104.25	112.33	105.83	113.55	111.05	109.52	109.15	108.79	109.53	111.88	112.64	101.21	103.28	112.13	106.99	106.46	101.57	103.11	112.91	105.11	109.1	112.76
105.6	101.52	109.61	102.07	109.34	109.99	107.56	101.39	106.22	111.1	104.25	106.5	109.75	108.84	105.18	103.84	108.26	109.1	104.96	102.36	112.46	101.73	105.83	110.78	107.75	103.36	110.41	107.64	110.12	102.65	111.59	102.59	105.68	104.99	113.61	108.68	103.57	108.9	107.26	104.47	103.13	108.47	102.63	107.6	113.97	114.01	109.85	105.7	106.33	106.15
99.08	102.12	94.838	103.75	100.64	95.118	95.528	99.476	101.99	105.92	109.54	96.631	95.731	98.349	98.001	99.941	99.225	97.597	93.345	101.99	102.56	100.82	99.097	101.32	101.98	101.81	95.69	99.651	94.393	93.389	103.21	97.523	101.48	97.496	97.094	99.755	99.86	97.406	96.763	103.37	98.613	99.396	97.798	100.98	101.16	106.21	97.898	95.275	99.594	98.586
107.4	108.53	108.49	111.44	104.02	109	110.17	105.28	105.35	105.86	104.33	101	102.76	106.56	105.77	108.21	105.85	107.95	108.38	103.87	108.11	109.56	111.07	109.89	107.54	108.19	105.22	106.28	109.85	108.24	107.14	102.94	104.87	107.71	100.63	97.721	109.64	110.4	106.63	104.58	105.41	112.68	107.09	103.24	98.121	101.35	103.01	112.29	103.96	102.06
107.73	111.89	107.87	111.37	111.2	111.11	106.93	107.24	112.49	108.65	106.5	111.01	113.18	117.95	108.44	109.47	112.33	110.12	110.54	115.16	106.74	110.2	108.32	104.58	108.63	115.1	109.32	106.05	111.17	111.79	110.68	112.81	108.94	107.05	115.62	113.66	114.96	112.37	107.03	110	114.26	112.81	110.16	113.63	105.07	106.77	110.79	104.09	108.49	110.14
95.452	100.17	94.716	104.15	95.842	102.79	98.272	99.95	99.973	100.48	97.918	99.651	105.41	99.801	99.539	98.531	100.52	97.534	97.865	102.76	97.833	99.114	98.04	98.805	98.322	94.723	99.586	87.718	99.686	105.1	98.995	97.465	102.54	98.619	96.554	96.75	94.702	96.544	93.869	104.9	97.124	95.204	95.847	97.993	97.086	100.63	98.518	99.567	98.994	97.434
113.48	111.94	108.3	109.13	109.46	115.91	111	108.17	109.12	113.73	104.79	117.36	110.57	108.09	106.35	110.87	106.33	112.19	102.27	107.93	109.88	107.6	107.49	112.02	105.7	106.59	115.89	107.75	108.73	112.05	102.58	111.97	106.83	112.11	110.68	102.91	110.1	107.99	108.51	118.49	107.02	110.72	107.85	109.35	109.22	113.31	113.25	102.04	108.53	108.64
104.6	101.92	104.31	109.07	108.81	104.34	104.1	101.46	101.29	99.702	102.02	106.39	103.81	103.06	107.78	112.51	102.83	101	105.32	103.27	108.36	105.23	106.4	104.08	102.24	105.21	106.77	110.51	104.42	92.656	110.32	105.79	108.83	106.56	105.47	99.333	109.86	105.43	102.39	100.11	107.32	102.69	105.88	100.11	105.26	110.68	108.04	104.83	104.31	114.99
107.57	108.32	110.9	103.55	108.18	103.94	102.57	106.3	103.64	102.97	111.52	105.71	102.46	105.43	104.33	107.68	100.44	109.14	103.41	107.5	103.36	112.4	106.5	106.98	107.59	108.78	98.424	100.35	100.3	102.95	105.5	101.7	102.91	103.36	101.53	109.45	110.49	106.16	104.56	105.71	106.84	106.58	100.15	111.95	100.7	110.12	104.96	106.54	104.44	101.23
105.62	111.09	113.66	109.91	108.46	107.59	113.63	109.36	112.2	108.07	105.43	108	114.86	104.72	111.35	103.34	111.16	109.06	107.11	106.78	109.17	111.87	98.83	108.13	104.71	110.56	107.44	105.48	112.86	113.65	104.59	109.94	107.96	112.97	111.52	110.84	109.41	114.89	110.51	110.14	106.19	108.9	108.2	111.63	108.01	109.39	109.39	104.14	109.88	103.63
109.61	110.39	106.53	110.36	102.18	106.48	97.055	108.32	102.97	104.76	103.7	105.4	107.85	104.43	106.71	109.54	107.9	108.46	104.36	109.28	109.13	108.58	100.57	108.13	105.6	99.068	106.44	98.577	107.5	106.85	110.23	101.69	107.02	106.11	104.53	111.12	106.96	102.56	106.65	111.2	104.95	102.96	107.41	107.8	104.54	103.34	112.91	109.28	104.88	112.27
98.467	100.96	100.46	99.955	103.55	100.48	92.643	98.32	93.149	95.937	85.541	101.98	96.533	91.78	100.19	98.017	91.832	98.355	101.41	96.845	95.218	99.313	101.08	96.481	97.023	96.99	96.835	100.89	98.705	100.56	97.786	96.794	95.744	99.065	101.76	101.85	96.15	101.53	97.397	95.279	93.446	94.929	102.64	99.384	96.708	99.73	101.27	96.948	94.405	98.366
106.01	99.428	107.81	103.05	102.98	105.54	99.536	106.21	103.83	106.21	118.41	103.62	106.45	102.19	101.85	100.45	103.48	104.89	106.52	102.27	101.46	109.71	104.22	108.01	107.27	101.26	102.65	106.58	104.1	102.58	102.85	113.06	98.835	107.71	106.24	103.99	97.177	106.18	107.1	101.05	106.55	104.25	99.756	100.14	111.06	105.8	106.44	116.77	106.99	101.68
109.59	115.97	108.36	103.46	109.87	101.02	107.81	103.86	106.54	112.18	111.94	104.47	107.34	108.41	107.85	107.49	113.56	114.87	112.35	104.56	108.11	110.15	108.52	104.73	106.69	108.23	111.28	107.95	103.67	116.89	110.41	105.68	106.5	112.74	111.15	101.54	109.73	116.2	107.2	107.73	103.85	105.74	106.65	112	107.81	106.14	105.98	108.29	102.27	106.6
106.73	107.23	105.27	110.69	101.55	100.98	111.15	103.87	106.8	107.66	101.37	102.48	103.19	106.02	104.29	103.09	104.52	105.11	106.02	103.91	102.43	107.9	105.91	94.967	105.49	101.45	109.49	104.5	102.54	110.35	102.39	105.32	101.62	104.01	104.96	108.88	109.07	102.45	100.42	102.75	101.76	105.3	106.35	108.12	99.724	102.27	108.12	103.68	100.98	110.19
107.8	105.51	106.26	102.84	111.03	106.49	106.93	112.14	106.59	103.56	105.97	105.84	102.21	104.22	100.98	108.92	106.14	108.72	108.18	111.89	99.317	105.76	108.53	107.6	106.96	107.81	106.52	107.1	103.23	105.2	105.07	102.05	105.2	106.18	103.17	109.99	110.63	114.5	106.01	106.35	103.15	111.54	100.66	103.71	106.69	108.52	106.74	108.71	104.64	111.1
106.5	108.78	107.67	112.31	109.44	108.05	107.83	104.52	106.13	106.94	112.72	117.43	109.15	101.79	112.47	115.55	111.39	104.89	101.89	103.65	103.99	108.71	105.9	110.89	106.86	109.09	109.23	109.75	109.82	103.97	111.7	108.47	105.43	109.15	107.9	107.63	113.03	102.85	110.3	105.6	108.41	113.46	113.82	108.34	102.65	102.27	114.18	109.69	101.27	114.95
105.31	104.44	106.52	101.52	109.51	114.75	107.97	105.5	105.8	105.74	102.13	104.71	102.58	105.85	110.69	106.03	103.36	109.55	101.84	103.9	104.89	109.53	109.02	100.29	108.73	97.391	105.18	104.75	106.25	109.64	110.95	111.83	106.93	108.78	105.23	108.47	108.47	108.89	112.52	104.4	103.75	101.32	111.29	104.19	101.19	103.79	104.17	103.36	111.12	99.734
106.85	111.79	107.13	103.43	107.28	98.595	97.054	114.3	113.24	106	108.05	103.03	101.9	103.31	107.87	111.44	114.03	101.86	110.72	104.63	106.62	101	105.12	97.962	110.49	108.42	101.31	108.34	104.84	112.17	108.03	102.22	106.64	102.52	105.19	104.32	106.66	103.9	107.3	107.34	106.5	106.47	110.85	113.3	111.73	103.62	103.78	113.27	107.21	105.11
108.13	109.67	105.61	107.85	109.82	104.72	117.29	100	104.46	113.01	103.11	104.76	100.75	103.95	100.73	108.5	104.21	106.59	109.61	114.54	103.51	106.06	107.63	101.2	108.55	110.72	114.92	107	100.4	102	106	102.28	113.19	106.16	108.82	107.04	106.99	105.43	112.97	109.09	107.95	112.92	105.6	109.49	113.29	108.51	106.14	107.14	107.26	114.7
92.974	100	98.548	94.562	101.7	99.528	100.82	95.145	93.731	94.621	94.982	97.371	101.59	95.976	91.768	96.451	102.37	96.203	94.679	96.779	91.536	95.528	100.17	97.99	103.95	97.637	90.014	100.63	97.446	94.683	100.68	95.162	104.99	96.06	101.74	98.314	101.26	95.973	101.73	99.848	101.27	95.291	100.31	99.037	98.685	98.174	99.208	96.475	103.16	98.653
108.53	105.74	103.34	107.72	98.766	101.74	101.13	102.81	100.13	102.92	105.49	105.92	105.38	108.58	107.08	104.74	109.92	103.14	106	105.94	108.97	105.06	105.02	108.87	110.45	111.31	105.75	110.79	109.37	103.23	107.04	107.08	110.05	108.37	105.51	105.94	99.956	105.12	100.19	106.71	104.02	106.01	102.55	107.21	99.538	113.46	107.35	107.97	103.68	104.8
93.043	98.345	96.974	99.188	100.32	101.95	99.487	95.218	104.51	100.17	96.813	100.47	95.999	93.646	97.217	90.176	99.737	97.787	99.714	97.846	98.486	98.374	92.406	95.734	104.63	92.029	102.24	93.454	96.504	99.637	97.877	93.532	98.784	101.05	103.13	95.771	93.969	100.58	99.595	98.461	97.61	103.89	98.421	99.937	101.42	98.645	93.287	94.351	96.381	95.942
107.72	111.65	103.36	101.28	104.9	108.19	105.31	104.45	100.17	100.41	108.11	105.52	105.93	106.53	104.22	109.01	102.15	104.25	108.07	107.17	108.77	106.36	110.41	112	106.82	107.5	107.67	101.22	103.79	107.81	101.39	102.93	109.67	103.46	108.49	105.85	102.71	116.6	106.45	103.36	108.73	102.38	107.39	105.64	104.08	108.25	107.7	109.04	110.34	107.41
97.286	99.358	97.092	101.21	95.337	95.771	100.34	96.229	91.118	92.899	96.017	103.75	91.857	91.632	99.034	101.97	95.618	94.101	99.972	90.766	93.716	94.646	102.41	101.94	99.897	98.776	95.045	96.593	102.58	99.989	100.21	99.405	88.976	96.96	100.13	98.681	95.018	100.98	95.574	94.589	104.74	100.8	101.25	105.54	93.867	101.13	99.265	98.331	100.74	104.91
105.32	98.508	103.71	103.83	103.39	108.98	106.69	109.24	114.3	101.98	112.64	109.84	108.34	107.99	99.725	108.14	99.287	101.76	108.37	104.55	106.01	97.421	108.42	105.38	102.39	103.95	104.95	103.5	104.56	111.31	109.22	103.95	105.61	103.27	108.66	108.49	106.42	112.36	108.32	108.77	107.87	108.04	105.28	105.74	105.93	107.65	102.93	106.94	101.99	104.88
99.824	102.21	100.52	102.72	103.1	99.472	94.586	104.49	104.02	93.491	99.268	97.037	96.937	103.19	105.66	93.724	102.2	95.429	99.49	96.397	103.07	97.625	95.75	101.42	102.62	102.36	95.802	96.127	106.76	99.406	97.097	92.829	102.61	101.58	98.154	95.245	91.506	93.315	95.837	100.43	103.29	99.868	101.39	92.398	94.48	95.654	98.533	87.263	98.639	98.054
97.702	102.35	99.109	100.13	98.193	99.155	98.06	97.08	101.78	98.5	109.3	98.749	96.647	104.75	102.33	99.916	102.03	102.39	94.27	100.73	105.75	102.96	102.55	101.52	101.7	103.5	105.91	93.695	97.087	94.965	105.56	99.606	103.95	95.954	104.7	100.53	98.345	105.04	103.3	105.71	101.67	100.48	99.789	91.916	104.17	101.58	101	96.916	97.904	98.542
101.75	106.49	106.73	109.25	104.6	107.89	105.93	107.14	101.53	104.03	111.75	109.92	109.45	107.42	100.96	106.2	111.02	106.24	102.02	102.35	109.75	104.95	113	105.21	102.81	100.56	110.93	105.01	110.26	105.45	101.48	105.04	105.09	102.15	101.26	104.03	107.74	106.79	106.26	106.37	101.86	102.21	98.905	101.53	107.64	96.519	108.02	105.15	106.13	101.25
95.25	98.86	100.14	94.55	99.228	96.634	97.076	97.444	96.741	97.047	105.77	95.275	95.949	100.78	102.39	95.28	99.294	101.15	95.571	94.335	96.028	100.28	94.307	102.26	96.607	97.754	92.743	101.79	98.393	100.14	102.43	98.438	96.066	99.5	96.356	100.42	96.333	101.98	96.352	93.139	97.237	97.413	89.537	98.958	98.371	94.014	101.89	102.52	100.53	92.803
104.33	109.42	104.2	109.31	107.65	105.02	105.52	109.4	111.2	103.4	107.04	105.59	107.38	108.8	108.25	108.41	107.81	116.72	108.17	112.68	112.66	108.33	105.72	107.14	109.76	105.21	105.43	105.71	110.7	110.84	106.74	108.97	106.89	112.81	112.61	109.85	106.94	104.16	111.07	106.79	112.01	114.26	112.9	116.46	111.36	109.3	109.94	107.49	104.62	100.55
110.45	110.94	114.58	110.08	108.49	108.35	113.35	109.92	110.1	110.24	109.79	109.75	104.9	107.02	107.39	117.16	112.58	107.96	109.9	111.64	112.23	113.28	106.48	111.67	105.72	108.7	117.05	109.3	116.49	118.52	111.95	105	112.39	115.8	105.17	113.68	107.46	106.36	108.28	106.78	109.59	108.38	112.61	108.46	115.36	109.25	112.14	107.05	116.21	109.66
101.3	107.46	102.17	104.89	104.05	110.55	108.99	105.08	105.01	99.522	102.17	104.93	102.62	104.39	108.83	112.5	113.35	104.52	107.9	107.48	112.16	106.47	109.01	104.6	99.63	104.79	111.3	107.23	106.22	104.55	109.2	102.91	103.49	105.99	106.15	102.73	105.45	108.39	106.59	110.27	105.52	109.84	103.63	105.26	105.68	107.13	108.53	105.45	108.61	107.35
109.69	103.69	108.63	105.82	105.12	108.2	98.812	104.43	108.87	106.54	101.56	108.44	104.56	107.51	106.9	105.68	98.112	105.46	110.19	103.57	109.79	99.259	111.02	106.17	102.55	106.56	107.34	112.68	110.26	101.67	112.51	110.55	110.64	104.85	104.92	106.41	101.93	109.31	103.83	110.17	104.09	105.31	109.67	106.73	102.29	105.42	102.32	101.5	108.78	103.02
105.63	100.37	108.97	104.6	110.77	107.57	112.79	101.72	111.38	102.15	107	111.94	108.87	99.971	104.24	106.67	103.1	108.76	106.38	103.66	109.43	110.6	101.17	99.975	103.08	102.57	107.21	100.31	109.57	99.504	101.4	104.75	104.45	106.35	104.69	109.66	106.56	108.13	106.54	105.89	99.558	101.81	103.71	101.85	103.78	102.71	101.26	110.47	109.2	106.45
112.16	106.05	108.93	110.45	114.63	110.67	107.35	111.3	114.32	113.11	108.42	107.69	112.8	119.17	108.27	107.4	111.9	113.96	107.65	115.68	112.49	110.58	118.31	111.53	106.18	99.777	112.7	109.42	114.9	110.52	113.6	112.95	114.55	107.32	112.59	111.73	116.07	110.7	108.3	118.24	110.33	110.06	105.61	107.29	114.93	107.88	110.51	108.75	114.01	108.17
97.484	102.98	101.08	97.099	99.925	97.951	99.655	103.08	96.648	104.65	98.986	95.582	98.784	97.801	98.044	104.14	101.01	100.17	96.296	96.743	105.63	88.289	103.01	97.97	97.563	99.909	100.09	106.77	99.612	104.48	95.756	99.271	94.842	96.618	100.39	94.477	103.36	97.826	101.01	102.72	96.439	100.2	96.425	104.27	92.312	100.26	96.444	94.827	97.354	96.853
102.39	117.08	113.57	109.07	111.73	108.69	107.23	111.32	111.25	110.1	112.3	103.33	109.6	108.41	110.53	111.41	112.52	110.3	106.54	110.21	110.43	107.39	109.91	111.11	109.95	109.55	106.02	106	106.66	104.86	111.95	108.22	108.86	106.96	107.66	108.55	111.82	106.11	111.11	105.63	107.5	115.1	104.99	112.61	110.62	107.37	112.43	105.74	107.21	107.37
103.32	106.77	100.51	99.347	106.11	92.486	97.139	104.54	101.12	98.374	99.936	98.815	97.646	103.89	103.96	100.73	102.06	98.585	97.686	98.283	103.44	102.13	108.03	99.763	105.85	106.33	104.17	100.52	109.09	95.098	105.12	101.03	95.485	99.309	103.71	102.24	103.95	95.934	99.298	100.25	98.322	101	98.675	97.387	102.89	99.295	96.637	99.218	104.5	96.143
108.71	108.29	105.67	112.66	105.13	107.4	110.79	109.14	104.86	106.5	105	105.52	103.78	106.59	99.383	103.57	103.91	102.22	105.41	99.047	107.84	102.92	102.54	106.11	106.53	108.32	102.48	107.13	105.65	111.6	106.29	108.38	105.84	106.82	106.37	110.31	108.87	104.18	104.52	101.74	104.9	110.21	96.402	105.2	108.06	107.08	104.47	103.86	108.13	102.33
113.66	107.92	114.8	106.52	111.89	110.06	109.67	115.48	106.08	110.29	102.62	111.96	103.2	107.52	109.53	111.44	100.41	108.38	109.8	107.78	117.99	108.41	108.37	107.88	112.02	109.19	109.47	108	112.09	97.422	107.36	108.37	106.06	103.9	105.25	110.01	111.36	104.19	110.6	111.27	107.89	104.48	110.61	109.51	108.86	110.3	107.48	101.24	104.13	106.15
111.69	105.36	105.64	109.87	105.36	107.63	105.6	111.03	107.42	98.545	106.82	107.41	101.45	109.43	103.67	99.919	101.83	106.57	98.716	110.72	101.79	106.08	109.17	103.74	110.63	105.11	104.19	107.66	106.96	105.74	99.703	105.09	109.72	102.41	110.19	104.67	109.7	101.49	104.59	105.1	106.45	107.43	104.69	108.53	110.04	109.35	104.88	110.51	110.72	103.8
108.97	105.02	111.59	104.55	115.71	109.58	106.52	105.46	106.54	101.9	105.14	109.82	108.76	108.51	101.67	104.55	104.57	111.03	111.72	106.99	112.33	107.48	111.28	104.65	105.25	97.155	103.29	104.57	107.44	107.57	104.33	106.8	108.36	111.91	106.01	110.05	102.7	106.75	102.85	110.65	106.54	108.68	95.905	100.39	104.25	104.02	109.16	112.53	110.44	103.66
105.75	110.22	116.48	106.51	109.81	114.36	107.62	109.86	107.11	116.31	111.23	103.26	105.99	106.07	103.29	108.88	110.66	111.91	106.96	114.01	108.3	109.57	105.39	109.86	103.95	101.5	112.13	108.53	112.7	109.51	106.99	105.31	113.31	105.99	109.66	113.75	104.11	116.4	109.04	107.41	106.48	102.71	110.17	112.87	110.99	109.69	108.06	104.12	105.61	113.22
104.27	97.136	101.77	99.772	95.389	104.93	98.318	94.83	95.584	96.026	107.51	92.583	102.64	101.74	104.98	101.03	97.03	102.46	98.399	100.96	101.08	99.866	105.74	97.457	103.17	99.42	98.535	91.707	101.59	98.463	99.628	92.512	102.47	100.2	98.331	90.019	100.99	99.576	97.714	98.864	100.12	95.373	93.498	98.074	98.553	101.49	95.014	103.24	101.29	97.883
109.32	107.07	103.85	104.2	101.3	108.08	102.33	107.55	109.86	105.11	100.78	107.44	105.63	109.24	106.51	101.16	104.32	103.21	105.44	101.77	110.39	112.54	104.25	110.19	100.28	108.5	102.64	102.58	109.38	102.69	105.68	101.28	107.93	108.72	101.99	108.36	105.98	104.97	105.91	108.1	102.61	109.2	101.62	102.06	101.65	103.73	104.76	107.17	100.53	103.88
96.437	105.39	96.159	98.685	101.32	100.52	95.495	102.69	100.28	98.777	103.99	100.57	98.412	101.43	104.77	96.79	101.27	99.087	109.47	100.74	110.39	102.49	99.297	98.896	103.65	101.08	103.02	98.824	97.041	101.16	104.03	97.976	98.636	98.066	103.19	97.965	100.67	97.236	103.67	105.77	95.419	101.4	99.124	106.93	96.675	103.96	102.99	101.16	95.769	100.11
104.54	101.59	100.33	99.248	106.92	112.77	97.769	111.32	107.4	105.06	102.02	105.49	107.31	107.16	103.4	103.84	109.07	107.62	108.5	111.29	106.84	105.47	107	107.73	104.57	107.41	102.67	109.91	104.24	111.76	108.93	108.63	105.95	103.12	104.11	104	104.25	105.37	100.23	101.23	106.32	102.73	106.01	98.496	102.47	103.57	105.16	101.34	108.65	101.37
99.643	104.71	108.42	104.77	105.15	104.34	106.82	112.18	106.72	103.28	114.19	106.31	104.93	105.3	101.29	103.39	110.76	103.02	107.92	107.38	108.31	105.55	102.48	109.9	106.41	107.95	106.86	107.65	99.721	104.91	98.797	103.38	107.97	102.51	104.92	105.61	109.06	105.95	107.81	106.35	110.42	109.45	105	104.93	107.34	104.74	103.95	101.91	104.37	106.63
106.88	106.94	101.43	99.978	108.4	107.04	100.9	107.3	104.06	104.39	102.39	102.23	102.25	108.73	104.24	107.46	104.05	113.88	106.04	110.91	110	109.32	105.66	105.12	98.744	110.22	99.638	99.766	106.14	104.79	104.22	104.45	110.61	110.14	109.58	106.55	107.23	103.69	105.13	105.51	107.22	110.08	113.9	105.67	107.59	112.11	109.04	114.25	109.37	108.47
108.6	113.79	105.16	110.86	105.48	109.65	109.25	108.21	109.11	108.49	109.2	112.32	107.76	102.74	109.56	108.92	107.74	111.53	111.42	104.68	114.32	111.16	108.18	114.74	106.65	110.47	108.31	113.03	108.89	108.94	107.35	110.83	108.88	111.42	104.76	107.81	110.72	105.26	107.41	113.19	111.3	106.6	107.7	113.24	110.43	110.39	103.11	109.73	110.06	112.11
106.14	106.11	111.48	109.6	102.21	106.21	103.32	103.96	106.31	98.57	101.84	99.1	106.67	102.78	95.483	107.73	109.33	103.49	107.55	111.72	105.92	106.68	101.36	102.4	101.65	110.51	107.98	102.54	111.11	101.14	103.4	116.73	108.23	108.35	102.99	109.23	108.26	106.61	109.11	100.94	108.06	98.01	106.2	110.11	108.9	100.99	104.91	103.95	103.84	103.08
105.96	110.79	106.21	102.1	109.08	112.02	106.83	111.19	107.87	109.12	102.75	103.53	109.88	110.32	107.91	110.84	101.83	110.81	109.55	110.68	109.04	104.58	108.41	111.97	106.34	107.75	105.36	107.65	105.56	107.13	105.16	104.07	109.83	103.96	113.17	111.13	107.78	106.15	107.32	102.9	108.06	110.86	109.49	106.85	108.16	106.35	104.94	111.5	106.47	112.04
103.39	106.59	100.76	108.25	110.89	105.36	105.43	102.71	105.07	106.11	104.51	106.33	105.94	110.63	105.05	109.92	106.88	108.46	107.79	101.66	105.98	99.026	105.77	102.14	101.36	110.09	105.19	106.5	102.38	108.28	104.83	110.92	105.89	99.792	105.23	112.73	101.53	106.37	105.52	108.35	103.02	98.846	107.48	102.58	103.29	107.9	110.13	103.64	104.81	109.35
97.078	98.967	96.661	102.93	103.16	107.41	100.28	99.656	99.795	95.608	98.653	97.892	102.88	95.244	99.786	105.67	106.14	102.92	97.012	104.81	98.1	99.319	103.05	100.3	105	98.435	104.44	106.11	100.61	97.441	95.265	99.58	99.998	97.001	106.04	99.918	100.8	99.577	104.8	100.24	98.225	101.85	99.641	103.45	99.984	98.032	102.79	105.16	98.325	98.732
106.99	104.05	112.27	107.17	114.66	113.95	102.63	110.9	103.69	115.03	101.26	105.3	104.25	115.46	105.83	105.66	111.18	102.93	105.04	101.81	108.23	107.58	102	110.21	107.18	114.1	100.31	108.5	101.67	102.72	105.97	107.64	108.8	105.07	104.01	109.6	105.94	103.34	103.97	114.18	110.04	104.13	102.7	96.423	109.56	107.03	104.34	106.31	107.03	106.75
104.57	112.11	111.47	114.87	106.26	108.02	107.04	104.98	103.07	107.48	105.65	106.91	107.28	103.4	106.27	109.86	106.64	113.83	103.11	117.64	107.95	109.93	110.11	106.24	106.8	109.49	112.63	106.14	110.23	104.68	111.23	107.49	111.02	107.98	108.74	108.95	104.18	107.33	102.16	104.67	106.9	107.02	108.14	108.69	105.36	110.76	110.95	103.59	105.46	109
113.18	105.75	105.39	106.43	108.16	108.92	108.08	109.45	109.04	103.01	99.833	108.45	104.82	109.3	109.05	111.6	105.42	111.41	109.26	107.46	110.42	107.97	108.6	102.45	103.38	110.63	107.43	103.71	106.84	107.42	110.88	105.06	105.07	103.22	109.5	103.64	105.87	109.39	107.11	111.18	108.69	107.42	108.63	115.18	108.33	99.611	107.42	108.21	110.88	105.59
114.01	115.43	111.33	112.4	103.77	110.1	110.49	107.13	107.43	107.12	116.3	112.88	109.3	106.61	104.84	117.45	113.24	109.72	111.49	110.56	102.55	106.76	112.84	108.09	114.44	106.35	115.49	105.34	111.05	108.24	114.84	113.57	120.04	113.76	115.48	112.31	109.15	108.63	108.65	106.85	111.87	102.56	110.91	113.06	113.22	108.39	106.45	108.18	105.82	120.38
104.2	114.95	108.2	111.22	103.96	112.07	104.52	110.92	105.23	103.17	115.46	108.38	111.17	109.93	101.97	106.45	108.24	105.06	109.8	111.28	109.27	112.53	102.07	108.03	100.91	117.05	112.13	104.29	110.57	103.63	104.18	106.52	107.59	107.79	110.78	110.67	106.52	111.34	106.08	113.92	109.14	101.4	106.36	116.5	111.16	108.05	102.1	101.54	113.81	108.86
101.01	107.67	103.02	107.04	106.79	106.68	104.63	114.32	103.92	107.59	101.52	106.95	103.72	101.48	105.37	102.52	102.49	104.38	109.31	104.45	108.06	105.5	105.22	111.47	104.62	97.892	107.77	111.72	107.32	107.68	107	104.82	109.17	107.84	103.94	102.93	107.52	105.05	100.4	101.29	106.1	102.43	110.14	108.8	103.78	106.32	107.52	101.28	104.3	105.42
104.56	106.34	108.3	103.29	101.71	112.18	105.12	104.27	108.92	104.14	110.12	108.91	102.3	109.26	105.48	101.73	104.55	103.87	114.92	110.04	112.49	104.42	109.51	107.82	106.8	107.79	109.14	110.01	104.96	104.25	106.91	110.12	104.32	100.76	107.91	101.29	108.24	112.88	94.515	100.58	104.47	100.85	109.65	104.03	108.23	109.22	109.78	110.45	103.25	106.56
101.46	107.69	111.31	112.77	107.12	103.31	113.05	105.5	110.4	113.42	110.58	110.5	113.02	102.36	109.26	111.9	106.44	106.07	117.4	108.17	111.57	111.53	105.73	107.74	104.69	102.21	111.12	99.295	106.37	104.59	111.22	113.09	109.95	104.01	111.3	103.86	109.28	105.88	108.14	106.75	104.61	116.39	103.44	111.35	110.28	103.13	105.42	104.9	109.07	107.98
104	106.57	106.73	107.04	104.39	102.71	112.72	110.84	105.85	107.68	103.2	110.09	105.8	102.37	98.2	108.6	107.93	105.5	102.08	100.95	101.18	98.959	97.665	104.85	107.31	102.84	104.05	106.05	102.74	99.707	105.64	107.35	106.15	112.58	110.24	108.99	103.44	110.27	104.15	111.7	102.3	111.14	109.31	99.847	101.08	97.17	104.19	106.46	109.77	102.08
92.259	102.07	98.336	102.05	99.599	95.986	92.815	101.7	96.317	96.14	96.356	100.17	98.87	103.01	96.058	99.074	106.22	95.492	97.435	99.215	99.479	97.749	102.2	95.349	105.62	96.934	105.64	97.776	91.767	101.44	105.07	98.622	94.385	103.89	92.334	94.411	99.385	97.911	101.88	99.515	99.553	100.43	101.27	98.449	100.11	95.677	99.613	104.13	98.279	104.6
110.49	104.65	102.99	109.36	104.1	104.74	105.4	107.66	108.4	104.46	103.9	102.76	103.15	106.26	108.25	112.29	105.49	115.01	106.31	105.91	108.32	105.04	104.92	104.86	103.11	109.51	109.31	100.28	103.41	108.24	108.28	106.88	107.24	99.727	105.87	107.58	99.617	114.19	103.52	101.08	106.13	97.68	107.77	108.29	108.8	106.84	106.6	109.15	109.25	105.23
99.843	105.4	106.28	104.89	115.36	104.94	109.12	102.27	99.318	103.61	103.6	114.22	104.84	105.77	104.41	104.74	110	107.03	110.4	102.03	106.31	98.651	106.9	106.58	106.35	108.03	98.679	106.97	100.72	110.19	102	104.46	108.29	108.22	98.713	101.28	107.96	101.62	103.78	107.57	108.35	104.99	104.49	105.35	107.43	103.27	102.17	100.4	104.75	104.3
103.49	104.7	102.89	104.17	101.27	110.98	111.6	105.29	106.53	105.8	103.85	106.66	106.77	101.26	105.72	102.28	102.25	115.69	103.43	108.67	105.49	104.88	108.69	99.334	106.18	112.61	101.84	101.66	99.806	105.75	99.846	106.76	105.5	103.22	98.9	110.41	103.5	102.46	107.61	109.02	105.43	105.51	103.65	111.12	105.79	101.36	107.29	107.51	99.243	100.99
105.75	108.48	110.8	101.57	105.21	112.75	109.35	102.07	106.67	102.93	107.09	105.63	108.14	105.03	103.33	110.52	106.51	107.27	97.837	109	113.3	118.13	102.51	103.6	112.2	106.81	104.52	109.55	110.09	100.29	110.37	103.81	105.58	109.45	112.02	109.47	109.92	107.58	103.61	107.6	101.04	102.72	108.4	112.28	106.62	113.24	111.08	106.87	103.89	105.9
102.77	106.8	104.59	103.9	102.39	105.73	111.61	108.59	108.01	105.3	112.35	101.89	103	106.82	102.01	104.6	109.22	105.97	103.63	106.33	106.76	103.57	107.26	107.68	100.12	105.14	106.7	102.07	104.04	96.848	100.46	101.72	106.09	106.8	106.73	107.72	109	105.52	99.241	104.73	110.48	107.83	107.65	108.55	109.98	105.95	109.02	107.39	111.61	101.03
110.25	109.83	109.05	101.37	111.43	115.28	103.06	103.59	111.71	107.39	108.86	99.807	107.76	106.34	109.3	107.98	107.17	106.32	103.8	109.83	109.69	111.55	105.83	102.14	103.28	101.25	107.45	107.14	111.24	110.14	103.67	110.77	107.56	108.96	108.65	111.67	112.95	102.61	109.29	107.54	108.62	109.04	105.45	106.08	110	105.64	109.2	108.03	109.7	106.07
111.55	106.72	106.05	109.44	101.88	106.11	108.15	105.48	111.04	101.39	105.43	100.28	108.22	107.41	119.27	106.19	104.64	107.57	109.67	104.6	107.64	112.19	101.04	110.52	104.13	101.3	97.555	106.19	107.1	102.75	104.69	105.27	104.5	105.95	105.23	109.33	106.78	100.61	105.19	111.71	105.61	104.13	108.53	108.15	109.19	112.34	98.356	103.28	104.32	97.722
108.49	110.93	111.36	107.58	105.58	107.61	110.53	109.45	110.19	112.56	106.59	108.46	104.99	107.34	109.68	113	107.28	103.4	110.16	107.65	109.48	110.67	106.28	104.36	108.58	106.94	104.31	101.02	101.57	113.53	109.95	108.88	111.68	112	108.68	107.05	113.08	111.03	108.56	107.08	113.12	105.39	105.67	111.09	108.07	106.33	104.33	113.89	102.41	107.44
101.19	102.64	101.55	98.666	99.813	95.562	107.2	102.59	100.88	101.29	102.21	101.84	100.2	93.11	102.97	100.36	100.11	102.47	101.64	102.68	93.955	104.43	99.071	105.09	95.868	103.5	108.54	102.43	101.93	100.79	100.08	96.638	99.735	92.522	102.44	99.515	92.976	100.1	102.33	101.95	102.59	99.669	107.64	103.56	103.92	102.22	107.43	99.512	99.355	99.432
105.58	102.94	108.67	105.49	114.1	108.34	112.04	114.51	108.89	108.89	103.03	112.18	112.51	104.61	104.19	112.54	108.38	108.89	107.93	111.87	114.11	108.62	109.93	107.16	116.77	114.58	111.71	110.96	109.45	110.73	110.55	108.18	110.18	111.15	112.36	109.05	111.89	104.97	108.24	107.21	106.43	110.32	108.49	103.67	106.84	111.02	107.12	104.35	105.98	112.04
103.9	108.58	108.33	107.74	102.17	107.55	107.19	109.95	108.14	110.7	106.84	102.77	110.71	97.587	104.55	106.19	101.49	111.1	106.31	103.84	108.25	107.86	104.31	104.8	113.01	105.31	112.49	102.73	106.62	111.12	111.63	104.98	100.71	102.78	102.9	102.06	107.01	103.51	103.78	103.45	112.25	102.53	105.54	102.77	105.7	106.01	110.02	97.97	105.74	108.43
100.79	110.83	105.14	109.55	109.38	107.43	107	97.872	105.71	105.08	106.47	108.51	106.3	107.29	106	107.11	101.56	98.589	105.3	104.33	107.78	106.92	107.88	110.81	108.81	110.48	108.79	108.03	96.523	104.79	111.33	104.84	102.55	104.87	103.61	112.04	108.02	113.68	107.81	113.23	105.42	108.34	105.64	104.3	109.5	106.93	112.46	105.32	105.45	111.77
109.1	105.99	114.54	105.41	106.42	101.32	105.43	105.2	110.1	108.1	101.81	99.529	107.06	117.23	101.9	107.66	95.059	106.3	105.02	106.48	109.37	101	105.2	103.96	105.3	104.61	105.38	105.16	112.27	99.233	105.04	108.2	102.44	109.11	103.94	106.14	109.2	106.34	107.88	109.65	109.15	96.382	111.19	102.04	107.7	103.74	105.66	105.29	108.45	103.67
104.83	110.25	104.89	106.78	112.24	109.34	108.72	113.63	108.33	99.539	100.68	112.32	111.99	111.15	109.03	105.58	103.57	109.33	108.32	112.86	110.64	104.97	112.63	106.61	107.41	109.11	109.42	112.39	110.06	106.6	104.67	105.08	114.68	104.57	105.31	104.05	109.3	112.25	105.83	102.2	104.53	105.67	110.08	107.87	105.69	101.75	104.1	101.96	112.54	108.49
104.61	103.91	103.19	108.95	106.59	108.46	103.97	107.89	107.34	105.81	105.42	100.89	105.07	101.85	103.51	105.46	108.68	102.54	109.05	110.88	104.92	105.03	106.03	109.35	107.3	104.54	105.76	107.57	103.02	103.95	109.92	102.87	100.2	107.54	108.38	116.85	105.82	109.89	108.81	102.52	108.68	112.81	99.057	105.75	109.33	101.59	100.94	104.66	112.02	104.49
107.94	108.17	111.85	109.08	99.76	109.81	113.63	107.16	109.17	113.7	97.783	111.9	115.93	105.29	112.67	117.05	111.39	106.62	106.92	110.67	107.59	106.12	108.16	104.86	104.91	109.38	110.75	111.31	115.23	111.37	108.17	111.2	111.88	109.1	107.53	105.33	102.32	107.58	108.9	110.69	112.1	101.63	110.74	110.02	106.37	103.38	112.96	106.58	113.48	111.18
94.466	99.287	107.7	105.23	106.97	99.715	106.37	101.28	111.09	110	104.91	112.25	112.12	104.73	100.84	109.41	106	109.36	106.9	108.03	104.94	107.19	100.86	104.59	105.48	108.12	107.48	103.93	106.56	110.98	103.56	111.34	112.05	107.71	108.65	105.29	107.09	105.21	105.98	104.02	107.94	110.84	101.58	110	102.9	104.19	100.92	108.67	99.319	103.8
99.012	99.834	98.352	101.72	98.168	96.987	98.808	99.46	105.09	98.502	101.04	97.125	99.9	101.5	96.985	95.54	97.942	97.809	95.987	102.31	100.58	101.81	94.953	106.17	103.88	100.28	100.55	100.84	100.57	97.429	97.31	98.649	100.55	98.913	99.685	89.661	92.645	101.14	102.31	97.785	101.19	97.219	101.45	106.7	99.93	96.675	101.08	95.733	105.89	102.13
96.954	100.08	100.23	96.311	95.988	97.293	100.01	97.984	97.212	101.71	99.975	99.592	98.41	96.699	96.651	100.91	97.342	95.176	97.33	94.734	92.772	97.938	101.51	103.82	95.385	92.729	97.069	106.35	91.442	98.704	100.4	96.643	102.4	94.663	95.212	98.795	95.626	101.98	98.515	98.184	102.72	98.265	98.872	98.248	99.538	105.93	93.905	92.655	96.408	92.379
111.73	103.23	109.75	110.31	100.15	107.94	107.77	105.57	103.37	105.99	112.3	107.22	101.12	108.35	103.82	104.23	105.19	110.23	108.78	103.92	106.84	102.76	106.77	103.45	112.83	104.92	106.66	105.03	106.96	106.81	110.14	104.31	107.67	105.37	107.92	106.1	108.64	106.88	109.77	103.79	102.14	102.79	103.48	103.08	102.28	99.551	109.31	103.65	98.768	107.47
106.3	112.08	111.56	110.17	105.94	104.98	105.86	103.51	104.42	106.74	104.72	103.74	101.68	106.67	106.22	104.23	103.91	100.64	104.75	109.67	114.25	103.34	105.6	105.86	111.11	103.53	110	104.23	108.21	104.57	104.07	106.27	104.38	108.73	104.4	113.37	103.56	103.34	108.26	101.86	105.05	104.81	107.13	106.75	107.71	108.99	111.03	103.15	105.13	106.77
102.87	97.636	103.88	100.69	98.901	101.41	101.94	105.48	103.71	100.78	101.2	98.788	96.531	98.97	99.349	92.351	100.53	105.27	103.32	104.65	105.04	102.03	99.952	99.042	106.06	101.7	101.35	95.357	104.83	99.585	103.41	102.2	100.79	96.933	98.344	107.33	100.42	102.01	99.608	103.94	98.054	96.882	103.65	104.09	104.7	98.213	102.44	101.77	94.606	98.285
111.41	111.71	108.01	104.86	111.81	105.02	108.1	103.38	105.97	108.92	108.06	106.65	104.22	108.37	104.33	107.64	105.89	105.85	112.34	104.49	103.51	108.61	111.63	105.19	103.15	112.94	112.38	110.52	112.26	107.25	106.11	108.56	107.16	112.35	106.76	108.23	108.78	109.77	108.32	105.34	102.69	106.05	111.88	107.59	100.93	109.59	113.02	111.14	104.34	106.88
104.2	113.41	117.86	110.58	116.11	102.98	107.34	110.49	111.69	107.93	110.39	115.73	109.4	113.55	109.06	108.25	106.49	113.05	109.38	112.33	113.67	111.61	105.4	107.59	109.96	114.04	109.36	113.83	117.12	110.64	107.5	107.1	114.27	114.77	109.27	116.07	116.47	111.28	111.36	108.39	107.43	110.02	111.16	115.73	114.62	109.57	105.01	106.68	112.43	102.18
101.9	108.89	105.5	106.6	111.3	109.29	100.39	106.54	106.43	107.04	107.11	111.75	104.99	107.16	109.37	107.38	106.29	111.73	106.51	110.38	105.47	103.94	113.54	105.08	111.37	104.45	110.29	103.23	107.48	107.14	106.54	103.27	106.47	100.23	111.25	106.37	105.99	115.88	102.74	103.05	104.37	105.95	110.22	107.29	112.08	113.74	102.92	110.77	108.81	104.23
111.07	107.14	107.46	108.74	112.46	104.39	110.23	107.68	110.07	110.28	109.44	107.31	104.36	115.64	116.42	105.99	102.53	104.35	102.63	110.97	103.21	102.1	102.29	103.62	107.89	110.58	111.23	104.45	113.9	106.52	104.52	110.57	110.11	102.71	110.91	107.41	108	104.21	106.35	109.47	108.55	108.62	110.61	98.989	109.44	111.07	112.45	103.64	107.59	106.95
108.48	106.94	108.25	104.95	101.54	103.2	97.874	104.25	102.72	105.38	106.86	108.32	98.726	106.8	104.03	106.14	95.266	103.66	108.28	107.02	109.96	103.49	104.64	103.98	103.82	101.85	109.36	107.08	103.86	101.3	102.57	108.51	104.02	108.24	101.5	105.78	105.29	108.62	101.87	104.75	103.23	103.79	105.54	102.65	104.48	110.22	107.46	102.54	107.71	99.657
107.05	109.28	102.29	104.09	110.86	109.19	98.63	107.4	108.75	111.91	115.01	109.9	99.904	111.1	100.69	107.23	102.24	98.666	108.4	108.1	101.59	105.75	109.88	105.25	111.24	104.57	107.32	107.13	105.99	106.18	106.81	109.8	104.53	104.65	107.98	104.65	104.19	101.9	111.22	107.12	106.94	105.18	107.76	104.92	100.88	105.15	105.01	105.73	99.333	106.39
113.29	108.61	102.85	105.11	110.77	107.98	109.41	110.74	100.3	104.02	108.95	109.01	109.45	107.43	114.12	101.61	109.7	113.62	112.48	108.1	116.24	111.86	108.77	109.83	114.52	108.44	111.52	110.99	116.46	104.04	111.62	110.05	107.34	111.85	107.11	109.02	102.15	107.05	103.85	115.55	109.26	108.86	106.76	107.57	116.21	102.34	106.74	111.17	102.31	104.25
109.89	105.33	106.59	108.55	107.53	99.508	99.931	101.39	107.11	108.77	110.54	106.05	98.228	104.99	108.82	103.49	104.43	107.54	105.75	106.59	105.63	108.54	104.51	110.16	113.81	103.57	101.32	105.29	103.63	109.79	102.64	105.84	106.04	108.11	100.97	103.35	109.84	112.9	106.57	105.39	111.63	102.63	107.95	112.55	110.06	109.14	108.14	107.94	109.56	114.33
105.83	103.28	101.94	102.45	111.44	106.11	105.51	104.24	107.87	106.63	109.4	113.38	105.5	109.99	110.68	113.62	106.15	106.19	105.32	103.69	109.32	107.3	103.13	106.17	106.05	105.49	107.88	98.242	105.24	107.84	112.73	103.31	103.44	102.98	99.401	106.42	106.14	102.79	106.71	108.6	101.63	102.83	105.62	99.35	99.757	103.05	105.16	108.04	103.34	106.77
97.06	95.229	99.105	98.579	100.18	100.36	100.09	105.22	98.678	102.45	94.361	100.91	99.132	94.215	101.53	97.319	93.901	102.5	102.13	100.22	97.272	94.757	100.09	96.703	94.77	95.247	100.74	102.93	94.32	94.995	95.112	102.99	93.829	94.193	99.947	99.56	95.807	96.031	103	98.646	103.13	103.14	95.284	101.16	97.858	101.24	101.24	101.09	102.57	92.472
108.78	104.12	105.88	100.49	110.25	110.56	110.14	111.14	115.54	107.85	104.71	110.64	104.36	105.68	107.67	111.26	105.57	114.93	114.24	111.02	110.07	107.9	101.42	106.45	107.17	111.07	105.99	110.61	108.03	109.52	107.03	102.89	104.02	98.996	110.41	110.47	106.29	106.26	103.62	107.43	114.42	110.6	108.37	110.52	104.85	104.48	105.7	112.6	106.64	108.13
108.9	107.12	107.35	109.84	103.41	109.29	106.4	109.95	104.63	114.74	105.81	106.41	112.23	117.05	103.72	108.11	102.11	108.74	112.31	110.68	108.58	110.66	110.24	110.24	104.23	108.57	113.33	112.72	107.68	107.83	106.76	101.14	111.65	110.22	110.11	109.93	109.84	113.7	108.47	105.36	109.14	101.97	105.22	107.11	112.82	103.11	112.6	109.42	109.23	104.93
101.92	101.48	107.69	110.04	104.18	103.99	108.23	110.81	101.92	109.91	105.88	105.76	106.76	110.55	108.11	105.88	110.1	108.44	108.9	102.73	110.45	107.85	105.43	110.85	114.28	108.36	110.85	109.22	107.96	108.48	110.26	109.81	116.01	109.37	106.3	113.84	108.48	108.74	105.05	114.08	107.39	106.12	105.14	105.97	110.06	109.32	102.99	112.08	110.7	108.86
117.25	107.15	103.71	109.96	101.93	111.46	107.55	99.173	102.49	104.14	109.54	111.51	100.9	104.15	104.14	103.68	103.89	98.514	102.64	106.14	107.49	100.11	97.873	104.19	103.94	102.14	103.2	103.74	100.09	107.09	102.21	98.618	103.36	103.57	106.01	105.33	103.33	104.96	113.99	108.93	110.42	102.71	101.81	107.49	106.33	107.5	109.69	101.71	101.4	111.49
102.84	113.59	108.98	106.18	116.71	113.33	106.21	107.96	115.48	116.81	104.93	106.92	106.53	113.85	111.19	107.66	111.44	107.11	109.62	114.93	111.89	107.98	113.07	104.44	105.27	106.84	112.14	108.2	108.62	109.58	110.58	109.89	111.22	110.39	103.93	106.26	113.05	107.94	110.4	107.97	116.29	104.81	113.78	108.55	111.18	111.65	108.18	105.29	110.36	112.86
108.16	106.2	108.64	113.14	111.68	108.8	107.56	110.53	116.48	111.87	106.47	114.91	110.51	112.99	113.97	103.91	112.01	110.41	110.77	102.68	112.06	109.41	110.03	109.08	111.17	114.14	114.82	113.83	106.7	115.82	108.5	108.87	100.54	114.3	112.5	107.94	112.21	109.32	110.85	106.6	107.89	100.95	108.52	109.89	109.95	112.79	103.43	109.04	112.98	114.46
112.22	108.36	108.68	114.12	108.01	115.94	111.33	114.26	111.98	107.54	113.09	112.64	113.68	108	106.46	112.57	111.04	111.06	104.31	108.57	113.05	111.29	108.41	104.64	112.76	111.18	109.6	115.01	108.35	111.71	108.77	112.65	113.6	107.91	111.31	113.19	106.77	107.17	108.41	113.49	111.02	110.06	115.48	107.37	113.17	115.64	111.13	109.12	117.85	111.04
114.02	106.33	110.46	107.96	107.35	105.13	104.51	102.88	102.79	107.35	106.45	102.63	104.07	111.27	107.81	108.9	107.33	102.62	106.44	104.52	112.75	104.9	104.89	104.86	112.66	106.81	102.16	105.44	109.81	104.83	106.53	103.19	105.27	106.62	108.42	109.99	114.66	112.07	109.79	111.37	111.41	99.59	111.59	108.36	107.84	114.5	107.57	107.95	113.25	113.17
100.42	102.26	102.06	105.13	100.69	107.9	101.4	102.89	104.78	104.31	106.42	101.03	100.58	101.3	103.22	106.94	106.99	101.23	108.01	106.81	104.81	92.858	101.62	101.1	102.53	105.02	99.719	106.14	101.56	104.02	95.642	98.092	105	102.44	102.65	98.643	101.74	106.91	98.602	103	101.96	101.92	109.34	104.56	107.89	100.8	108.55	101.75	109.08	106.63
103.7	107.83	106.07	101	105.47	108.26	102.52	108.21	109.27	103.84	109.9	104.37	107.28	104.23	108.63	101.92	102.98	101.73	104.89	110.35	111.9	103.71	111.49	109.25	109.8	105.63	112.75	104.72	107.65	105.98	107.25	109.87	100.58	106.51	105.58	108.08	106.34	102.8	102.1	108.81	106.16	104.5	109.32	115.86	113.66	111.54	105.54	105.29	106.83	108.99
99.812	101.5	101.14	92.35	95.761	95.74	97.762	95.167	101.15	94.055	99.52	93.877	103.08	99.686	98.387	105.62	96.575	103.91	90.965	100.41	97.016	103.5	94.132	97.707	96.672	102.42	92.462	93.651	93.382	96.33	102.15	94.184	103.34	96.432	96.31	93.657	95.906	95.807	98.721	97.142	95.497	92.973	102.14	98.81	93.297	99.719	96.514	97.475	101.61	98.778
105.22	109.84	112.95	111.67	115.1	106.09	109.12	111.89	113.69	111.13	103.36	110.31	111.37	102.96	105.56	116.16	113.3	108.58	114.05	111.17	109.1	110.9	107.89	107.39	104.74	107.22	111.64	114.51	106.56	106.77	110.89	108.73	112.58	106.1	110.46	105.35	108.55	112.33	109.85	109.16	106.13	117.15	113.24	109.05	107.58	111.05	108.28	110.19	113.29	106.85
99.889	101.22	91.102	96.851	100.14	96.473	96.18	99.879	100.41	100.93	92.58	100.82	105.58	95.909	105.13	101.83	96.689	101.88	98.946	94.38	95.543	102.28	96.251	100.09	98.647	98.194	97.393	101.87	97.288	97.748	94.844	100.37	97.731	96.31	96.732	100.61	99.083	105.65	94.691	96.743	100.25	93.007	100.54	105.52	89.664	98.798	106.47	98.493	94.724	99.102
98.312	95.186	105	99.724	102.54	100.5	99.696	103.04	95.432	100.66	101.97	102.26	107.46	105.3	107.93	103.52	100.76	100.03	95.735	99.943	96.003	97.514	99.607	102.92	100.8	100.64	100.75	103.32	95.359	97.446	97.782	98.702	96.757	97.211	95.337	101.77	98.939	99.139	99.163	104.22	94.988	98.126	101.35	101.37	105.36	97.025	100.06	104.63	100.36	99.836
98.352	101.76	100.89	93.012	96.992	94.488	96.793	102.54	103.84	99.677	97.109	99.039	101.84	98.084	99.412	99.479	105.41	97.321	101.89	101.08	96.924	94.748	95.168	97.227	97.208	99.981	96.826	104.62	98.896	99.819	92.405	103.83	100.17	98.223	94.428	99.382	99.242	98.557	98.565	95.757	95.97	99.23	95.752	92.721	99.054	100.1	102.16	94.89	93.872	94.356
104.52	107.12	102.46	109.92	103.45	105.45	109.57	111.19	105.23	103.19	101.49	103.91	96.788	103.48	108.29	103.94	103.47	99.703	106.39	93.912	104.31	111.78	100.51	103.25	101.53	109.81	103.5	103.74	104.4	105.85	103.76	104.98	106.95	108.18	105.5	106.52	105.62	99.841	105.21	103.07	104.45	110.98	106.9	106	106.48	111.92	105.73	103.88	109.29	109.45
107.13	109.85	106.19	103.38	107.15	104.63	105.33	105.92	101.46	112.15	105.74	107.16	108.1	111.13	101.73	107.39	105.26	113.7	105.69	103.22	112.56	108.9	105.72	110.11	104.31	111.11	106.38	108.5	109.11	108.5	110.61	104.27	110.39	103.12	111.33	101.96	108.05	111.49	112.1	106.77	104.58	111.44	114.47	105.15	109.87	105.69	117.4	109.03	110.07	110.94
109.05	106.46	108.24	103.54	101.33	99.534	100.21	102.97	107.77	103.88	102.26	101.93	106.46	106.67	103.1	108.28	102.3	100.21	108.14	99.681	98.907	109.73	101.65	104.33	108.05	98.393	99.321	100.65	106.44	102.43	102.42	105.03	105.03	99.973	103.15	100.27	108.93	95.57	104.14	98.746	99.242	101.07	97.45	103.2	102.52	105.64	104.9	109.23	103.13	101.34
97.613	100.46	99.328	98.2	101.93	103.75	98.983	98.586	106.55	98.473	104.57	94.67	98.104	105.31	96.24	101.1	98.348	100.47	104.26	97.184	96.42	106.05	108.91	90.959	100.34	99.893	98.423	103.45	100.95	94.705	107.89	103.53	98.999	99.651	97.063	97.677	99.52	107.36	99.494	100.79	99.18	101.9	95.438	98.298	98.543	102.97	103.02	97.264	101.48	104.15
111.17	104.92	107.45	109.13	107.88	114.95	116.29	111.45	104.54	108.39	114.02	107.05	110.98	111.65	107.72	109.7	110.09	102.63	108.93	117.61	103.61	110.35	110.6	106.03	108.39	102.44	106.33	107.85	110.64	105.8	104.56	108.66	103.63	104.3	107.46	109.93	108.86	111.44	108.72	103.22	108.97	115.12	100.64	108.73	108.14	109.43	109.28	106.5	103.58	109.41
102.52	102.19	105.38	102.19	102.75	102.7	100.75	103.91	95.17	102.53	95.383	99.123	99.126	103.06	97.659	103.09	101.72	104.75	99.084	103.54	102.59	94.841	102.49	101.75	101.03	101.46	102.55	104.48	100.11	101.15	101.77	105.12	100.39	96.032	93.512	96.116	97.952	99.032	106.13	96.687	98.632	106.44	99.352	97.402	105.92	98.592	103.65	99.29	106.22	99.358
109.04	102.89	99.835	107.51	108.39	107.06	102.34	101.82	104.27	106.65	102.59	106.6	106.94	103.04	106.11	106.75	108.48	104.46	105.13	109.87	101.04	100.12	110.69	104.89	102.82	108.9	108.9	108.54	106.08	99.667	106.33	102.41	107.53	101.13	100.33	103.24	102.34	100.02	102.64	109.16	109.88	103.87	107.53	108.4	109.89	104.21	104.29	104.06	106.45	103.87
113.31	96.876	103.42	110.54	104.24	107.85	102.18	103.81	114.57	106.37	107.82	107.37	112.24	107.07	103.07	110.31	109.91	107.39	106.54	108.79	108.21	105.81	99.559	107.08	109.68	99.168	107.83	104.52	105.24	106.37	100.24	104.05	107.04	106.45	107.81	103.95	105.91	109.87	108.16	111.79	114.28	107.2	102.28	104.74	98.625	104.34	104.06	105.6	103.79	105.67
102.31	94.42	99.846	101.59	98.726	96.141	98.647	95.485	98.318	89.394	97.5	96.277	97.759	100.92	100.81	98.183	98.622	95.662	101	98.777	100.49	104.31	96.157	105.25	99.126	99.578	105.28	96.706	101.19	98.345	103.16	101.82	103.26	97.895	96.2	103.43	90.119	96.94	97.207	96.963	96.35	99.359	94.803	102.8	97.607	91.952	102.11	95.327	98.832	98.699
108.35	102.46	93.451	98.046	96.614	102.58	101.7	92.959	100.43	100.75	94.669	95.485	97.661	96.83	93.314	98.183	97.001	99.785	99.951	100.49	94.088	99.94	101.76	97.542	95.321	102.54	99.259	98.146	107.86	103.16	100.93	105.13	101.36	96.387	99.344	101.28	99.02	103.55	101.57	101.05	97.862	103.8	99.89	96.837	106.28	104.64	97.454	97.995	96.673	96.125
107.49	108.68	113.05	112.07	98.914	105.82	103.24	110.96	106.75	105.6	110.26	111.31	105.27	113.06	108.09	103.21	106.87	107.07	101	108.29	105.21	105.83	111.58	107.78	106.38	109.76	110.23	99.908	106.19	109.42	103.02	107.6	103.53	96.707	101.46	106.92	105.98	107.53	112.33	108.48	109.85	108.74	103.14	104.96	111.74	109.55	103.63	108.1	110.31	107.59
101.88	104.27	101.93	105.81	107.53	100.25	107.01	102.82	102.04	109.63	104.28	109.48	105.85	103.73	96.518	101.95	109.48	107.07	101.19	107.97	107.03	100.91	99.684	100.35	103.6	106.39	107.46	102.92	103.77	105.69	111.27	105.98	110.54	106.55	103.75	105.18	106.49	107.15	102.51	116.51	109.56	110.87	106.24	106.26	109.52	111.49	106.55	106.36	105.31	104.91
103.98	96.786	98.759	96.714	100.67	92.337	98.117	102.52	97.723	97.434	102.47	98.017	99.045	95.943	98.411	96.313	93.254	95.114	92.568	98.666	95.441	95.753	100.3	97.84	94.469	101.13	95.108	100.8	96.663	104.62	96.696	94.698	94.764	102.11	99.788	99.444	99.616	96.907	99.831	101.3	102.31	96.122	98.013	94.622	102.69	96.971	100.02	96.274	105.44	101.43
107.16	109.58	111.33	109.43	104.63	111.03	102.79	116.7	105.16	110.06	115.77	113.07	108.28	106.31	112.57	107.16	103.54	111.09	107.33	105.59	103.84	103.73	106.72	109.65	104.95	108.47	107.75	106.84	111.15	111.06	109.8	105.58	107.31	106.05	106.76	105.35	107.24	110.67	110.43	100.6	110.42	103.34	113.55	113.32	117.81	104.32	108.77	108.11	107.23	106.8
111.94	108.52	109.11	112.97	109.42	106.74	106.98	106.41	113.08	109.18	112.83	107.6	112.27	117.27	104.19	111.63	111.86	108.65	108.7	111.98	120.79	115.89	110.88	104.06	110.35	111.75	108.08	115.69	110.93	111.83	112.19	110.58	111.86	102.64	109.52	106.73	110.37	108.62	105.41	113.08	112.76	111.93	112.32	108.09	110.16	115.76	114.61	106.44	103.22	107.48
99.913	104.35	94.745	104.96	107.42	99.552	105.39	100.58	106.88	97.783	103.19	96.591	99.306	93.343	98.295	102.26	98.263	98.974	104.43	103.15	102.26	98.671	99.65	101.78	100.74	96.881	99.798	101.86	105.1	100.04	108.47	98.609	98.091	99.116	91.463	106.57	102.25	102.44	97.34	100.71	109.21	102.57	97.616	103.77	103.07	104.07	100.81	102.88	96.04	97.763
107.14	104.75	107.97	106.06	102.2	104.65	100.58	106.7	104.81	103.57	105.25	108.69	106.8	101.43	110.73	107.87	109.47	108.9	108.52	98.12	101.7	105.79	103.4	105.79	99.631	107.72	111.42	102.46	109.8	104.96	104.34	109.5	104.77	103.54	111.73	105.07	110.99	103.94	102.98	104.27	103.45	109.98	106.38	106.72	98.121	106.27	108.55	102.52	106.78	104.88
104.94	112.6	100.26	98.019	107.86	106.37	104.57	104.79	103.13	110.71	105.78	105.38	104.62	103.36	101.17	104.32	106.51	104.11	110.51	112.05	103.24	102	103.5	109.62	110.14	101.77	107.47	103.09	107.81	108.14	104.17	107.99	109.08	108.34	106.07	106.36	108.53	100.96	101.33	104.79	103.24	104.77	106.15	106.13	107.8	102.3	107.42	111.26	105.47	106.18
103.89	95.479	94.993	100.44	98.874	96.949	97.178	95.986	90.976	99.442	95.577	94.232	96.067	94.205	97.435	104.19	96.312	99.631	94.22	96.503	101.55	105.19	95.898	101.41	100.26	98.155	92.438	98.176	100.61	100.21	98.549	98.257	92.183	102.4	98.53	99.664	100.08	104.88	96.803	99.858	106.34	92.183	100.77	95.116	98.524	100.4	94.375	90.268	100.95	101.4
94.572	91.311	94.966	101.09	100.95	95.138	95.228	100.91	95.849	97.679	104.59	103.35	97.132	99.812	96.502	104.92	96.851	102.98	95.874	98.439	97.94	99.677	99.942	97.334	99.776	103.54	93.377	102.71	99.167	101.22	104.15	96.711	98.73	88.451	96.359	99.398	102.27	92.631	102.95	94.194	96.771	96.886	98.789	101.56	96.08	95.219	93.851	96.735	101.8	101.39
104.19	112.67	108.24	108.7	104.95	109.01	108.3	117.85	105.31	112.64	109.31	108.78	104.49	110.16	101.89	116.09	110.06	100.72	103.86	110.12	108.26	108.58	109.56	105	113.07	103.46	106.82	107.71	111.95	111.65	108.82	102.54	108.8	110.87	104.66	109.56	102.68	109.35	111.99	97.599	108.3	104.86	103.38	107.23	113.99	105.94	104.19	108.1	105.19	103.53
109.68	107.24	112.74	104.86	108.85	103.76	110.94	109.56	106.61	108.47	102.19	111.43	108.95	105.62	108.84	110.6	104.96	113.8	111.25	102.8	111.06	105.98	111.24	102.91	109.79	106.23	104.26	109.64	114.75	102.22	114.95	113.11	108.37	107.9	108.88	116.41	109.24	110.35	105.27	108.67	104.14	106.99	107.99	110.57	109.16	105.87	104.11	111.52	110.78	117.06
96.716	109.45	104.25	104.7	106.14	106.34	105.37	109.83	105.69	100.87	104.25	112.07	101.87	103.42	103.5	110.3	105.75	104.06	101.68	105.58	104.41	107.22	104.4	98.547	111.81	101.64	105.19	99.895	110.87	102.98	106.17	109.83	101.67	103.91	103.5	102.93	101.95	103.18	104.68	102.99	115.22	105.24	102.76	105.88	100.67	115.49	103.3	106.61	110.4	104.02
110.48	104.21	113.55	104.35	103.85	111.35	107.53	105.04	102.65	110.09	104.46	103.99	102.09	101.06	106.9	101.58	111.2	105.08	105.1	105.89	107.91	105.38	107.1	106.81	108.96	105.98	103.1	104.88	107.44	104.87	100.37	105.9	107.16	104.54	107.05	104.11	106.74	104.86	107.02	105.33	104.37	110.05	105.75	104.37	106.37	102.07	103.08	109.05	106.95	101.6
101.69	104.04	101.14	103.02	110.24	105.49	102.85	104.26	95.939	107.81	105.99	104.05	105.47	106.86	107.77	104.22	104.79	104.45	107.08	107.26	112.48	106.7	104.55	106.2	107.08	110.56	104.87	109.17	102.81	107.01	107.7	102.12	105.53	109.16	106.88	104.64	104.25	103.06	105.63	102.75	104.1	107.56	104.55	107.27	103.88	102.58	108.9	104.34	108.7	98.599
99.856	102.13	102.62	98.914	100.47	101.63	101.31	95.45	96.038	103.88	93.399	103.68	101.9	92.785	100.93	104.39	94.51	98.551	104.48	96.076	93.192	100.74	98.932	96.325	98.543	97.759	88.261	97.573	100.57	93.819	101.92	98.232	102.46	97.267	95.203	102.86	100.03	98.017	100.4	92.927	107.09	96.564	97.639	99.346	100.4	97.677	98.124	100.04	96.69	104.18
109.14	107.58	106.94	109.57	101.43	110.23	106.14	112.6	108.86	113.73	106.82	110.26	111.46	108.96	111.77	109.23	110.19	115.38	101.3	106.67	109.6	112.21	110.58	110.73	109.07	109.2	112.76	111.22	111.73	103.5	106.97	107.35	104.44	106.62	103.49	110.29	111.64	109.52	100.97	106.39	105.68	107.87	104.14	108.45	100.71	107.36	109.01	118.03	107.74	103.18
106.49	110.04	108.07	107.69	110.34	111.95	109.98	108.72	112.59	109.49	112.64	110.19	108.32	108.46	109.87	106.56	111.05	109.09	120.18	112.43	104.78	110.11	110.28	113.57	103.02	108.29	108.79	111.07	112.42	103.06	110.11	111.13	107.44	110.62	105.18	111.24	107.75	112.68	112.79	107.51	109.55	110.39	108.94	109.38	105.98	112.6	114	111.84	107.78	106.42
112.98	112.73	106.12	111.63	113.07	102.15	111.55	108.09	107.67	109.57	109.35	104.1	110.98	108.32	108.65	110.05	107.28	108.43	105.81	108.33	106.29	107.64	106.07	107.95	108.55	105.86	107.71	112.79	108.37	104.71	101.62	109.86	102.87	114.18	108.68	115.32	110.68	103.68	111.86	101.63	107.83	105.79	110.14	111.49	102.02	105.8	107.09	105.04	107.64	112.76
97.822	93.592	99.997	101.93	95.655	98.133	96.66	97.097	95.386	100.93	98.768	91.757	103.83	100.03	102.52	92.777	97.679	101.49	108.41	102.91	101.32	95.105	103.28	92.795	97.388	101.29	97.841	99.985	102.56	94.166	99.184	94.676	100.06	100.47	100.34	98.908	95.044	98.343	100.39	96.975	99.512	97.857	101.17	94.081	98.503	99.112	97.355	98.399	97.789	98.829
106.87	96.557	102.86	104.9	92.867	102.04	101.36	94.853	96.717	102.47	95.157	103.27	103.76	97.731	98.903	103.88	101.07	101.87	102.61	98.949	105.78	101.02	101.21	95.19	97.05	102.6	99.856	102.73	100.03	97.989	103.09	109.98	98.223	101.7	100.27	103.86	96.129	103.3	99.004	103.17	100.79	99.211	103.55	98.908	97.359	104.62	97.609	102.51	99.854	103.69
103.94	106.28	108.54	108.46	102.58	102.07	109.32	103.97	102.52	104.06	102.42	106.21	111.66	105.18	104.02	107.35	109.58	108.09	105.89	103.37	107.32	104.01	104.07	103.7	109.91	107.49	108.55	103.79	107.49	108.61	101.27	109.69	101.83	103.79	107.3	109.09	101.11	107.5	111.18	108.57	104.55	102.91	102.74	105.94	106.33	104.86	111.29	106.66	109.2	110.74
114.96	100.31	104.88	108.43	103.92	106.96	101.08	106.57	109.96	114.96	113.14	108.88	109.19	108.83	107.1	104.69	110.8	99.534	102.25	105.55	109.53	106.1	108.16	104.65	107.44	104.2	104.55	107.35	113.1	107.39	98.255	108.57	110.71	104.8	110.41	108.33	104.91	111.42	113.5	113.64	107.24	108.87	107.23	112.38	107.97	108.12	108.3	110.89	105.61	111.42
111.76	108.48	107.11	106.62	106.9	100.52	111.69	106.06	106.89	110.84	100.77	107.23	110.36	110.05	104.74	108.85	104.6	114.04	106.82	112.92	107.59	109.82	107.94	109.52	110.36	105.35	114.03	109.96	108.23	107.39	103.23	104.61	105.26	107.88	107.72	112.79	103.81	105.91	110.19	104.44	107.1	99.253	106.51	107.66	115.8	103.07	104.85	111.4	108.68	107.58
102.62	94.271	98.518	101.66	100.87	96.179	99.214	103.57	107.92	96.146	101.4	98.907	99.891	97.579	96.538	97.71	102.06	100.36	101.02	98.21	99.094	97.504	98.54	97.245	99.39	94.016	96.458	104.07	100.9	97.49	102.43	101.31	95.579	88.987	97.754	98.153	99.971	100.48	95.038	93.146	93.489	92.705	98.143	100.12	101.7	100.69	94.646	93.137	93.501	98.536
109.55	100.9	111.85	111.15	108.49	104.62	105.34	104.84	112.52	105.89	108.14	111.59	105.85	102.29	103.46	102.74	104.06	105.57	107.13	104.41	102.24	109.02	106.28	105.96	106.29	107.46	100.19	104.61	111.17	108.86	106.58	109.24	102.44	107.55	103.72	104.46	110.65	103.01	107.24	99.463	105.04	110.03	108.9	100.78	111.78	105.64	106.5	102.85	109.23	102.8
108.65	109.86	109.23	106.88	101.39	110.63	108.16	109.89	111.41	106.14	109.23	106.83	105.62	108.36	102.82	100.64	112.08	105.32	107.35	106.49	103.87	99.914	104.88	109.28	105.62	107.57	107.53	113.33	109.18	98.65	111.65	105.24	105.51	106.46	105.47	104.2	106.2	106.64	103.65	107.72	108.59	106.06	99.19	105.62	113.81	107.87	109.97	102.71	107.4	109.22
109.7	98.748	104.17	106.77	109.78	109.3	113.12	113.27	105.13	113.7	106.27	108.59	111.02	104.46	109.63	104.04	108.9	112.85	109.68	104.72	107.78	101.62	108.05	107.16	100.64	104.16	104.57	103.86	108.84	107.98	102.02	108.86	105.41	104.7	103.4	100.53	103.02	109.53	99.767	104.89	112.53	101.85	107.51	103.58	105.66	101.9	106.55	107.84	110.5	110.71
111.05	105.01	107.54	101.86	107.85	112.76	113.95	106.9	114.54	103.94	103.18	106.89	109.6	94.991	108.56	108.22	109.87	105.22	113.63	109.74	103.82	111.8	106.66	109.19	104.86	103.79	100.16	105.63	113.8	107.34	112.14	108.06	109.15	106.17	110.4	108.89	105.88	106.45	109.83	110.74	113.81	112.03	105	109.75	103.44	103.18	110.23	105	109.01	106.29
107.42	112.16	110.73	109.14	104.9	113.79	103.45	109.86	111.63	110.67	114.62	104.3	108.05	113.14	107.05	110.69	112.38	112.59	103.9	107.33	110.5	114.13	109.86	111.22	113.52	104.75	103.47	108.94	108.4	107.27	107.4	105.97	109.78	107.46	111.19	110.43	108.07	111.71	102.38	108.58	113.09	110.56	105.69	113.28	106.33	108.13	114.34	102.27	104.12	103.03
97.836	105.23	97.086	96.795	94.131	99.359	99.408	105.4	99.38	99.068	101.73	103.25	99.067	93.433	103.3	97.659	101.18	106.6	101.03	99.005	96.512	93.771	97.377	103.02	92.173	102.39	102.12	98.713	99.833	95.113	102.1	92.659	93.69	105.27	97.077	98.317	103.08	100.14	101.7	98.219	101.59	101.44	102.47	103.48	98.691	100.68	94.661	93.947	104.06	101.05
109.35	112.86	106.2	103.1	102.26	108.68	111.22	110.47	107.6	105.59	104.95	105.25	108.83	105.23	107.15	104.6	101.15	104.37	103.23	98.618	103.62	103.05	105.76	106.75	110.32	107.29	96.675	111.18	108.26	105.11	109.05	110.64	109.57	111.41	104.63	102.82	109.17	102.72	113.59	101.19	110.57	105.54	107.91	106.59	108.11	108.91	109.94	105.48	103.02	110.04
99.226	99.783	102.88	95.551	93.678	103.24	98.957	102.34	97.974	100.95	101.43	96.039	96.605	99.209	100.63	90.947	96.504	100.9	104.58	95.28	96.502	95.717	93.936	101.37	95.289	101.6	101.71	98.746	103.57	98.688	89.935	101.13	97.863	98.254	102.09	99.336	96.971	100.09	96.177	97.842	103.87	95.001	100.31	95.293	97.444	91.848	101.63	103.71	101.51	99.977
109.7	109.96	106.74	110.93	105.37	113.31	109.96	105.98	112.87	106.79	107.16	114.96	107.36	115.88	109.29	108.66	105.9	116.1	105.47	110.09	107.55	104	114	109.84	111.22	106.54	107.92	109.9	108.61	102.88	101.53	108.03	107.54	106.34	111.74	109.47	102.31	109.29	107.95	104.3	111.62	113.11	105.04	108.84	101.4	105.32	111.78	113.72	105.79	109.96
103.82	98.933	102.66	107.6	109.16	107.27	101.53	106.91	101.24	102.73	113.88	99.2	103.32	107.32	105.09	101.78	98.046	105.35	109.7	105.12	109.43	106.28	108.85	103.86	102.31	99.605	104.59	103.27	102.08	108.57	103.58	102.4	107.51	105.54	101.76	103.29	104.81	108.91	98.891	105.07	107.12	111.14	103.98	100.89	107.5	109.4	105.79	109.76	106.56	105.8
108.71	109.3	103.8	104.6	101.27	109.02	104.22	102.63	107.47	107.26	109.65	106.1	102.46	102.26	109.44	111.15	104.15	106.9	102.21	102.33	109.55	103.94	102.23	104.15	103.57	111.92	104.6	105.9	103.63	108.34	106.8	97.744	108.06	103.93	108.45	111.42	105.8	102.26	103.13	99.579	104.07	106.3	105.32	106.27	106.12	109.56	98.679	105.76	109.01	108.15
100.77	97.429	94.385	100.21	102.11	97.653	100.75	98.795	96.844	103.23	99.004	96.975	101.53	103	100.19	96.044	105.97	96.347	95.768	98.848	99.646	95.418	95.311	98.167	96.327	100.56	91.614	96.444	93.012	102.05	97.57	94.579	97.417	95.038	96.077	97.361	94.856	96.699	97.22	94.135	105.87	97.298	96.705	96.67	96.572	91.846	101.21	99.458	100.7	92.198
101.51	103.19	102.87	98.939	98.905	97.973	97.886	96.672	96.325	106.66	103.8	100.9	102.05	96.954	100.54	99.733	99.066	98.821	102.49	95.112	101.64	102.55	102	97.723	96.31	108.63	99.743	101.91	95.96	96.379	97.129	95.932	98.203	109.57	99.201	103.89	103.22	100.56	100.33	105.12	96.792	97.086	103.37	101.89	105.12	98.718	95.202	101.79	94.996	99.683
103.47	99.956	98.332	105.78	109.37	107.51	110.09	100.54	100.6	103.03	103.18	109.03	107.3	104.34	111.6	105.88	106.98	100.03	102.2	108.27	103.02	112.6	108.77	111.43	108.28	105.52	110.91	102.98	106.63	104.58	107.16	100.58	104.9	108.53	107.72	105.39	101.55	110.37	102.06	106.73	106.61	101.49	104.28	109.8	100.3	101.29	107.78	97.299	105.62	107.31
97.064	107.81	100.42	93.483	99.15	100.27	103.84	98.829	98.843	100.69	106.79	101.69	99.488	103.87	100.05	96.994	98.932	104.89	106.87	109.64	101.46	98.882	106.76	99.22	98.016	98.56	94.076	91.602	101.73	104.13	95.984	99.863	103.61	97.726	100.67	99.306	100.09	101.4	95.721	101.09	100.9	96.453	102.93	96.3	96.396	101.76	105.65	97.711	98.652	99.627
110.1	109.01	106.55	107.75	111.92	105.08	99.916	104.49	111.13	99.917	106.73	106.34	109.56	104.62	106.59	102.49	106.5	108.84	115.67	106.61	110.61	110.39	107.94	107.26	111.99	105.36	109.79	112.9	110.19	105.18	101.61	107.39	110	111.4	109.65	104.55	108.52	113.13	103.41	111.69	114.17	99.845	107.05	108.34	103.46	107.45	109	106.09	105.86	113.8
100.16	108.79	105.27	103.29	108.94	112.07	104.53	109.18	107.79	102.1	108.62	107.25	104.71	105.18	103.33	103.43	102.92	109.08	109.04	102.34	105.7	99.547	104.81	102.63	106.42	107.47	112.95	102.62	113.51	108.24	112.63	105.6	106.64	112.6	113.53	102.66	108.86	105.86	103.04	106.82	107.02	104.87	106.16	108.29	116.75	99.072	109.9	108.6	101.57	105.64
104.33	99.119	105.07	100.77	106.52	101.16	107.17	107.56	99.913	104.33	109.4	104.55	105.52	101.67	103.08	112.78	105.92	103.13	104.51	109.29	107.79	112.82	102	112.24	107.39	106.46	110.24	115.43	103.21	107.1	104.65	110.7	106.72	105.19	108.4	106.03	101.93	100.41	105.69	109.32	103.68	104.51	105.95	106.13	103.31	103.88	104.04	103.99	101.19	102.13
104.5	105.46	110.57	110.46	106.61	108.04	112.25	114.15	108.64	101.97	108.32	110.99	112.87	103.86	112.5	115.1	105.36	104.79	109.82	110	108.99	110.31	109.89	108.35	111.86	111.97	112.01	106.29	116.08	110.35	113.76	108.92	104.17	109.62	107.47	107	107.83	107.36	106.59	109.54	111.95	108.45	115.22	108.8	108.3	112.56	114.13	111.86	103.9	101.82
100.68	107.13	106.84	103.36	115.43	110.04	101.51	103.49	102.11	100.91	114.18	113.23	102.85	103.69	98.982	108.07	105.37	103.72	99.639	106.01	105.87	115.67	98.936	100.27	105.36	110.62	108.08	102.11	102.08	101.3	106.42	109.82	109.29	105.96	105.4	103.01	99.281	99.4	104.34	104.75	105.09	109.03	94.611	99.766	107.33	108.88	101.9	108.99	99.689	110.29
98.285	103.17	94.417	97.77	101.22	98.733	102.38	101.19	96.25	99.502	98.991	92.456	95.879	102.59	97.281	98.742	98.568	100.95	100.59	101.21	102.06	95.316	103.1	104	96.112	101.42	101.13	99.216	99.964	103.68	97.46	96.474	94.382	98.019	98.716	96.639	97.505	102.97	96.775	97.971	98.857	102.27	106.41	101.42	98.051	101.31	96.593	103	105.49	104.08
103	103.77	99.883	95.582	100.88	103.68	97.245	105	97.606	103.96	95.748	100.57	99.738	97.592	96.053	105.15	101.51	97.239	102.85	105.19	99.586	100.59	95.436	98.566	100.79	100.98	99.639	96.681	94.747	97.982	94.894	97.034	96.57	98.293	102.64	96.904	105.42	99.246	94.721	100.32	100.91	94.881	98.541	97.308	96.815	99.657	94.009	97.156	98.448	96.182
98.073	97.449	101.8	97.193	98.586	98.594	102.84	99.594	93.797	91.755	95.74	107.35	101.21	103.2	91.941	98.963	97.195	94.465	99.404	93.177	106.34	96.159	91.462	97.432	93.609	99.894	98.077	101.31	96.247	100.86	85.546	95.653	94.776	102.47	101.06	95.099	95.525	96.721	97.885	93.689	99.015	95.97	97.509	100.94	93.12	96.628	93.014	94.321	98.219	101.53
107.47	107.83	103.68	104.18	103.85	110.1	101.59	107.54	105.02	104.14	107.04	97.52	98.698	100.78	101.5	102.21	104.89	109.74	101.52	100.8	103.78	102.3	104.74	105.84	110.23	110.14	101.05	106.38	106.89	106.12	105.99	106.9	103.08	105.9	106.88	113.15	107.53	106.33	104.8	108.03	111.73	103.44	113.14	113.57	112.71	108.84	109.75	106.47	111.18	104.27
97.066	98.531	104.01	99.924	97.885	93.727	104.05	99.975	99.051	98.897	97.301	98.24	95.08	93.127	100.1	91.278	101.56	99.133	101.24	97.725	100.07	96.053	91.253	99.005	95.884	102.15	101.36	97.529	100.75	101.04	95.42	97.419	99.694	96.634	97.16	96.629	95.011	97.993	100.89	102.76	99.037	104.39	96.487	100.78	100.16	102	97.592	99.834	95.101	95.542
112.65	104.11	106.56	108.1	111.11	113.63	107.46	105.79	113.52	112.13	106.8	110.45	110.04	104.7	102.92	99.159	105.73	101.16	106	110.51	108.34	107.58	110.91	108.75	106.95	110.7	109.06	111.39	114.63	112.01	102.51	112.32	110.76	113.92	105.51	107.59	102.03	109.57	110.83	109.3	109.73	105.22	108.37	113	105.22	107.7	102.2	110.44	110.98	107.38
106.87	106.34	107.44	110.53	102.18	112.14	106.45	107.59	108.34	108.9	104.42	104.43	98.838	107.97	105.34	102.94	98.642	102.71	104.44	106.56	111.72	117.34	107.55	103.13	104.39	103.92	102.83	113.32	106.75	103.42	108.2	106.81	96.943	103.81	107.16	101.65	103.1	102.39	107.46	104.66	104.16	108	107.74	101.71	108.82	107.46	105.41	102.8	101.23	105.16
113.61	103.34	106.39	105.1	105.4	104.8	107.97	99.878	105.59	104.83	102.57	101.54	111.48	110.37	106.18	102.01	111.24	112.55	99.125	105.29	105.39	104.73	109.91	100.45	102.93	113.02	100.04	104.9	106.97	103.6	107.73	104.67	100.56	105.87	105.84	105.26	101.27	114.71	109.15	116.11	105.17	108.86	105.31	110.61	107.56	108.76	108.87	101.3	101.36	112.91
110.69	104.83	107.22	105.31	111.55	105.31	105.97	107.82	111.53	110.62	110.77	107.57	108.73	115.65	102.56	106.07	104.78	109.94	117.22	109.07	108.11	105.19	109.63	103.93	110.6	105.24	108.13	108.22	113.63	108.93	114.6	115.55	112.96	111.97	108.93	113.15	107.63	105.15	108.41	112.85	112.84	110.54	107.9	104.33	110.69	113.27	105.33	113.56	111.26	112.24
101.4	97.576	93.702	98.52	97.281	98.053	100.3	101.58	102.2	98.834	103.75	100.84	101.99	96.178	97.878	91.224	97.166	95.47	103.39	94.378	94.484	97.582	96.664	103.94	97.767	100.54	100.7	108.28	102.9	99.336	92.761	93.556	97.971	101.92	105.74	103.24	96.235	94.953	103.82	103.67	100.06	102.23	103.23	100.16	99.583	100.31	103.76	96.416	97.989	98.43
95.794	95.352	95.837	95.355	99.898	95.648	94.535	101.93	97.178	100.12	101.52	97.633	96.984	97.793	99.471	101.33	97.724	97.806	101.67	95.342	93.513	94.097	94.44	93.919	97.875	98.623	92.944	94.236	98.028	102.97	100.96	94.718	97.112	89.597	98.479	94.431	94.828	105.08	96.225	99.671	98.773	100.69	101.43	95.909	101.14	100.9	102.58	99.324	105.14	106.79
106.5	104.47	105.33	109.62	98.508	117.05	104.1	107.1	103.3	100.85	114.99	101.61	108.98	108.38	105.31	109.58	102.06	108.8	105.94	108.09	109.17	105.4	112.06	105.15	112.89	108.68	109.05	112.56	105.3	98.595	110.67	108.88	110.97	107.24	110.46	108.25	107.28	109.75	106.33	100.64	109.01	109.08	106.53	104.86	104.9	113.93	106.07	109.43	107.31	110.64
99.529	101.05	101.34	105.04	96.626	98.173	96.124	98.131	100.04	94.157	99.83	99.849	99.634	99.042	103.04	103.79	95.405	97.439	91.899	102.46	104.98	98.821	99.35	95.492	103.38	101.55	102.14	103.88	100.12	98.353	102.46	95.025	105.71	101.35	97.304	99.579	98.593	106.77	102.04	101.8	100.25	100.12	100.08	95.145	106.28	101.27	100.94	99.833	107.03	99.14
100.36	92.434	97.632	97.335	101.83	97.652	94.857	91.677	99.858	95.84	93.157	97.939	95.066	105.06	100.66	99.827	100.14	97.011	99.867	98.207	96.732	102.58	98.928	94.297	96.083	94.674	97.789	98.095	101.73	98.758	98.318	95.905	98.458	98.667	93.761	100.57	102.01	103.72	96.633	97.444	94.536	95.296	105.21	95.048	101.83	91.657	102.7	98.324	101.16	100.28
110.2	108.59	108.34	107.47	99.554	107.33	103.08	107.7	109.48	108.5	105.23	99.62	107.59	103.29	102.49	104.77	108.16	108.79	113.6	108.06	101.98	106.27	103.17	100.3	100.48	105.29	103.3	104.64	104.58	104.16	99.255	116.18	103.02	101.68	104.22	101.37	103.65	112.93	105.42	102.32	108.65	99.658	105.18	107.88	104.48	104.22	97.673	109.76	108.82	111.76
113.28	111.25	105.39	106.37	112.11	110.71	108.51	111.7	107.83	109.53	104.5	110.74	106.96	110.19	109.26	107.91	106.29	103.46	111.48	112.6	119.48	106.68	109	109.66	112.79	103	112.8	98.249	108.79	109.14	112.16	113.43	104.84	112.03	113.61	111.64	110.77	111.54	103.51	108.46	111.64	111.16	111.6	104.66	109.1	111.71	112.12	111.79	101.6	105.81
109.57	100.98	109.92	99.705	103.15	101.71	104.05	105.73	107.03	107.24	108.29	103.45	108.09	109.38	107.9	101.3	107.32	107.41	105.19	109.14	98.288	109.15	102.79	110.94	98.543	105.57	106.31	108.41	106.7	105.86	112.06	103.26	104.29	105.11	113.09	105.09	99.674	108.98	111.25	104.16	108.29	106.52	96.582	105.25	102.91	114.02	108.67	112.43	105.05	104.46
111.33	107.98	113.3	109.08	111.24	104.53	114.07	106.37	105.65	109.56	104.75	108.45	111.24	108.06	108.32	115.54	108.37	112.86	105.55	109.44	113.66	113.91	103.46	111.65	106.18	102.84	102.16	108.47	102.46	108.96	110.2	107.95	109.91	108.27	109.35	110.38	106.47	109.27	106.47	107.06	105.07	106.44	111.65	110.23	109.11	108.87	117.69	105.25	106.22	106.56
103.67	100.41	109.32	112.25	106.79	108.46	104.98	108.43	100.46	108.97	102.74	106.5	105.64	102.98	111.77	106.96	108.75	109.67	108.54	110.96	104.31	107.48	99.583	106.09	108.44	109.78	106.95	106.94	102.04	104.92	107.45	107.69	106.72	103.36	105.13	105.51	104.24	102.47	106.96	96.704	107.86	103.84	106.26	106.79	106.39	104.14	109.15	108.02	105.18	108.54
111.28	110.55	106.68	109.49	104.28	112.11	108.66	102.06	110.35	103.67	106.68	105.6	108.24	106.06	110.04	112.95	109.18	112.34	108.93	110.39	105.76	108.78	106.43	108.72	113.7	104.2	101.76	112.89	103.76	110.22	106.29	107.31	105.65	111.21	108.18	99.592	108.29	108.07	108.16	105.58	104.21	107.49	106.95	106.11	107.29	109.34	111.66	104.82	112.35	104
115.58	101.48	112.67	112.07	103.55	112.35	111.82	111	108.37	110.45	110.37	107.64	105.01	113.24	111.71	109.15	109.02	109.21	109.72	106.83	104.42	109.66	110.4	110	109.52	107.68	123.13	113.76	106.51	108.16	105.26	113.1	103.06	108.96	103.5	103.83	108.55	108.43	105.21	109.82	108.3	98.384	114	104.16	107.03	105.11	113.28	108.52	109.63	111.24
102.31	108.04	102.22	110.63	105.79	105.21	107.87	105.91	104.42	104.26	103.19	114.26	110	113.9	108.31	107.85	113.92	106.6	107.41	110.46	111.41	114.08	102.3	109.93	112.71	104.85	102	114.08	108.2	109.8	110.65	109.64	101.89	104.77	107.42	113.77	111.73	112.48	109.17	111.17	105	113.45	109.92	104.32	109.92	114.65	109.68	106.85	106.13	104.69
108.08	101.69	111.57	108.32	113.52	105.86	108.9	106.75	106.42	103.93	102.94	105.67	107.17	111.24	108.31	108.71	110.33	110.26	110.51	108.45	107.58	110.58	111.63	112.57	110.68	110.38	109.96	105.73	109.34	106.97	107.84	105.79	115.84	109.65	111.02	109.53	111.63	106.67	111.56	113.06	109.3	106.58	109.3	105.98	107.97	106.62	107.33	105.32	112.77	112.11
106.99	115.16	111.05	107.72	112.04	106.9	106.34	108.94	108.19	98.571	105.56	106.42	109.81	104.09	108.76	106.1	104.18	108.17	100.27	111.51	106.94	110.07	100.16	105.7	104.99	108.91	101.93	108.95	109.14	100.98	103.88	102.84	110.47	102.06	113.38	105.89	101.37	109.94	103.96	103	110.22	103.73	103.33	99.957	104	102.71	108.1	105.97	108.03	103.07
104.22	101.99	105.91	104.3	102.43	103.37	104.97	111.19	108.27	98.909	106.09	105.12	100.75	106.99	102.57	102.74	107.36	100.22	105.09	106.62	103.84	109.59	108.44	103.87	100.42	104.58	105.51	102.28	105.94	108.77	104.76	109.79	103.2	102.52	105.63	108.27	106.65	103.6	104.35	104.46	108.67	108.11	108.29	101.42	106.13	102.82	104.68	108.15	107.86	104.39
102.54	100.19	102.47	105.74	96.215	105.59	97.569	108.3	99.132	104.14	103.48	100.93	96.871	101.99	97.743	96.267	96.072	106.08	101.5	102.18	103.21	107.77	100.58	98.547	101.7	107.37	97.292	99.308	109.01	98.818	100.77	99.698	96.885	96.159	99.604	103.75	101.08	101.73	98.094	102.28	97.264	102.69	96.046	105.35	104.54	98.936	93.221	96.286	106.04	98.178
108.05	106.55	107.21	109.97	107.67	102.36	106.9	108.99	103.46	102.54	105.9	111.84	101.98	110.99	100.91	103.01	104.79	106.13	106.58	104.43	109.87	105.76	104.96	111.49	99.847	99.948	107.05	105.61	102.8	104.48	108.69	103.58	100.13	110.22	102.54	108.1	104.62	104.94	107.07	105.31	99.392	105.67	112.98	105.73	97.928	103.53	100.45	108.84	104.87	106.72
104.77	101.47	95.353	100.5	97.061	100.67	98.403	99.968	101.59	96.41	100.27	100.15	97.701	103.13	94.909	100.95	101.45	100.51	97.872	95.809	93.387	105.39	96.906	98.142	95.774	91.925	97.246	98.159	97.367	103.03	101.41	96.843	95.099	98.84	100.77	95.571	108.69	99.58	100.99	102.36	101.07	104.85	97.207	97.377	99.238	93.982	95.758	95.663	95.565	100.86
107.62	113.34	104.35	105.98	102.34	108.67	106.5	108.59	107.93	105.89	110.26	105.14	106.29	108.07	107.85	111.88	100.69	110.96	107	103.88	104.19	104.33	107.79	99.817	112	116.06	107.61	102.7	104.55	105.33	103.98	110.3	98.916	108.12	109.94	108.12	104.83	101.58	103.74	103.46	108.56	105.16	104.84	108.34	104.8	107.73	100.12	101.54	98.951	104.23
107.1	105.94	102.08	103.65	107.92	102.01	109.48	108.34	112.05	107.66	101.06	100.78	102.08	105.24	102.77	105.33	113.02	107.55	102.27	108.51	108.05	105.15	108.97	108.26	103.89	108.71	102.05	99.735	111.59	103.56	104.83	104.3	107.08	105.04	108.52	105.26	101.23	104.38	105.18	105.36	106.95	105.92	104.94	102.51	107.36	107.07	110.28	101.76	110.46	102.88
105.32	107.79	108.99	106.3	108.15	104.26	103.29	105.42	104.8	105.86	108.94	105.63	110.55	114.38	104.37	100.65	104.01	108.59	107.87	103.3	111.32	103.9	106.93	100.31	103.76	100.95	104.48	103.98	102.51	103.84	102.78	104.29	111.94	104.65	105.86	103.46	103.34	98.864	105.7	111.36	106.03	108.8	108.9	107.88	96.253	103.2	102.97	107.71	107.47	104.61
97.771	100.24	103.8	98.498	93.145	102.59	101.56	96.158	92.334	95.384	97.413	97.364	100.07	102.21	100.61	91.5	99.649	97.16	101.87	98.016	95.278	98.984	100.8	96.1	92.123	103.87	95.281	97.938	99.516	98.312	97.126	99.483	99.229	94.946	106.34	102.16	97.104	96.545	94.281	97.801	95.555	103.1	101.83	99.324	93.481	96.934	101.16	102.25	96.686	100.2
100.61	110.96	106.24	110.52	104.82	95.452	103	104.67	109.91	107.73	103.8	103.33	100.31	99.282	106.74	106.75	101.11	106.28	108.59	103.76	106.11	108.83	108.2	102.42	104.95	106.97	105.61	101.63	113.76	100.71	104.16	102.28	104.08	108.87	100.97	101.02	110.02	101.25	106.88	111.12	109.76	107.95	103.12	114.13	105.78	111.21	102.88	107.6	102.8	102.96
115.88	113.09	108.16	107.48	109.35	106.32	117.42	109.79	104.81	107.16	107.89	101.82	106.63	109.78	105.47	106.34	109.26	106.33	107.95	113.56	109.13	109.74	105.8	106.02	105.32	106.11	109.24	110.12	99.663	101.87	110.5	107.55	104.94	112.1	103.14	108.01	105.67	109.9	107.06	109.25	106.78	109.42	111.31	103.29	106.04	112.2	104.83	105.49	101.62	104.48
99.213	100.71	93.771	98.894	98.128	93.108	101.76	96.443	99.661	101.01	98.249	96.044	103.08	96.441	98.96	99.559	95.381	98.287	97.411	94.772	98.284	98.956	98.026	95.04	93.996	99.57	98.616	97.286	102.99	101.03	95.188	97.429	102.03	97.601	101.91	101.22	99.833	98.675	95.565	98.891	97.448	101.54	101.47	96.309	92.396	94.507	98.779	100.39	98.354	95.187
96.497	98.027	100.23	110.73	98.497	98.54	94.531	95.51	98.755	99.16	95.313	104.48	103.64	96.215	97.528	94.509	104.86	104.57	97.209	95.283	98.71	102.11	94.827	98.981	103.6	105.37	97.282	96.252	100.94	99.098	107.74	101.66	105.84	97.282	101.5	100	102.93	98.636	104.6	93.332	96.011	104.44	99.336	98.299	98.882	100.74	107.95	105.32	97.7	97.77
102.51	103.66	100.23	100.81	100.62	107.32	101.87	104.23	101.03	99.344	101.16	104.94	98.336	100.3	102.53	100.77	100.57	106.86	98.735	105.95	100.31	104.25	101.09	98.797	95.162	102.43	100.66	104.12	99.689	101.17	102.75	100.87	101.98	98.179	102.29	96.421	96.362	102.64	99.094	101.7	103.63	108.3	99.52	97.222	100.33	98.706	108.03	100.61	110.73	105.69
101.85	104.16	110.05	104.45	106.4	109.43	109.89	110.23	109.19	110.57	105.57	105.16	113.67	108.61	109.02	118.18	112.78	104.86	111.73	110.24	107.07	105.8	110.61	106.57	108.14	103.09	113.49	110.6	104.61	102.65	104.68	109.68	106.02	115.69	104.98	107.4	110.44	111.25	110.5	109.97	114.18	110.41	106.92	116.78	105.35	111.53	112.11	109.44	116.25	106.19
102.92	106.54	109.09	103.13	108.38	110.55	106.95	108.86	104.95	112.21	108.99	109.21	105.4	104.92	107.95	107.35	107.43	111.91	104.16	108.95	107.81	101.83	108.44	116.62	105.16	112.85	110.86	108.99	107.94	110.53	108.69	109.7	110.38	112.46	106.05	105.64	109.31	106.72	100.99	108.88	109.94	106.77	108.91	112.8	99.31	105.25	105.42	114.3	101.1	110.58
109.48	103.84	105.83	107.93	101.46	102.56	104.49	103.06	104.64	103.01	99.051	104.3	105.42	100.16	108.26	99.201	99.407	109.57	107.48	104.37	104.9	107.78	104.73	102.99	101.18	102.77	115.58	105.95	104.51	103.07	96.724	107.07	105.92	104.48	111.92	104.93	114.03	104.15	110	101.02	106.98	103.21	113.75	100.63	105.17	106.41	104.05	105.93	105.39	105.37
107.75	108.28	106.32	111.15	110.17	110.45	109.12	103.78	102.08	111.05	108.43	100.71	118.52	105.19	107.29	111.32	104.68	105.98	111.97	109.65	109.04	109.52	116.11	109.26	111.59	102.69	109.15	109.24	109.45	107.61	103.67	107.28	109.74	106.55	106.39	104.49	107.04	105.58	107.94	109.7	107.53	103.56	109.91	106.73	108.49	112.64	103.59	112.25	109.87	111.49
105.69	106.94	105.52	107.64	105.57	113.72	105.46	101.84	107.93	102.94	109.85	112.74	109.44	107.32	111.13	100.09	109.89	103.45	106.1	105.4	106.62	106.66	102.96	107.26	110.2	100	98.944	106.98	108.05	106.18	105.64	107.85	107.67	107.58	105.37	109.75	109.02	105.67	107.5	98.203	103.26	107.95	106.45	101.84	107.97	108.28	105.21	111.86	98.576	106.15
98.37	95.571	94.149	99.201	99.071	99.307	102.77	101.84	103.31	95.823	96.501	99.229	95.142	99.613	101.3	95.948	90.71	98.187	93.304	100.01	95.994	94.848	99.008	100.28	95.935	93.172	98.753	99.377	94.286	102.78	93.801	97.49	99.649	100.41	94.889	94.265	97.974	94.603	97.57	98.807	98.848	100.98	100.57	95.251	97.923	96.052	94.246	98.306	98.544	96.528
102.92	104	106.57	107.95	110.02	100.81	106.72	101.92	112.37	104.18	100.31	105.48	108.55	114.31	101.56	110.51	102.92	109.13	107.81	98.021	103.46	113.74	114.01	111.14	103.84	108.53	105.17	102.33	107.15	112.82	108.75	102.83	102.77	110.3	102.87	104.54	108.4	102.62	113.26	107.47	105.29	106.74	102.87	97.171	103.76	102.51	105.97	108.19	107.93	105.62
108.63	103.2	102.01	108.93	101.8	111.95	103.73	106.76	106.74	107.5	106.23	104.33	104.11	104.27	102.53	105.31	110.32	107.24	102.67	109.39	99.092	104.86	109.8	105.07	107.7	109.51	107.56	103.41	105.62	109.52	105.54	103.08	100.54	102.4	110.45	102.72	110.56	106.4	109.64	111.24	106.15	106.11	106.2	107.79	104.9	104.34	104.98	105.94	104.33	108.5
105.61	104.3	106.54	98.584	114.23	113.97	106.1	114.19	109.56	116.94	106.67	108.86	106.85	111.1	107.15	107.42	110.86	106.04	107.43	104.46	111.57	104.45	106.5	105.15	114.78	109.62	105.36	111.32	110.29	105.52	111.41	110.4	104.28	105.7	108.73	115.51	111.41	107.54	112.83	107.27	102.52	101.21	111.32	102.84	106.15	99.593	101.95	104.73	110.74	111.24
100.67	107.57	108.13	104.16	105.9	104.48	104.82	108.2	111.05	103.62	109.22	105.21	113.33	104.73	110.14	109.89	106.99	108.25	110.07	107.02	114.26	105.72	104.45	105.38	109.05	104.9	104.42	104.07	110.5	108.82	105.5	107.23	103.59	105.75	109.13	106.81	104.28	108.12	105.12	108.4	112.94	110.06	108.48	105.56	111.72	102.57	107.95	102.88	107.37	109.89
102.98	109.07	107.64	107.8	108.51	105.81	108.95	104.43	105.05	106.21	104.9	108.15	109.42	104.41	113.83	107.59	112.15	108.1	108.91	107.48	104.6	106.3	109.18	105.79	108.89	110.36	114.07	105.72	110.97	102.12	108.37	105.06	105.22	114.45	98.577	114.23	111.1	107.49	107.3	109.63	112.42	110.89	108.28	107.54	114.84	101.39	113.67	107.45	113.76	107.38
108.27	103.38	108.91	113.03	109.1	101.13	106.46	109.26	105.87	110.36	107.16	103.8	107.04	102.22	103.97	106.98	109.87	105.88	105.24	110.68	108.24	107.35	103.47	106.56	101.72	111.18	102.97	104.4	109.6	102.86	103.9	104.3	100.24	105.36	110.88	107.58	106.47	109.67	101.49	110.16	105.92	100.71	102.89	104.96	98.582	111.57	103.43	106.13	109.76	111.09
106.77	104.53	110.64	100.76	93.869	102.26	108.78	103.57	103.26	111.37	104.77	106.01	104.52	104.48	106.37	111.15	103.43	102.88	102.75	114.31	98.497	103.83	104.88	104.77	109.21	103.41	106.25	104.01	100.55	106.09	110.73	104.63	99.106	104.21	97.868	108.17	104.29	105.57	106.76	105.48	107.24	105.61	107.35	106.71	108.37	106.83	108.44	102.01	104.39	106.56
112.07	106.87	109.86	109	102.03	106.52	105.77	107.31	105.77	108.22	104.25	101.62	108.34	114.72	102.02	105.62	107.95	114.11	106.31	109.86	111.08	108.42	111.25	112.77	108.48	104.72	109.65	105.68	107.14	103.67	105.68	112.2	98.463	105.6	109.6	106.61	112.15	107.12	105.01	105.19	110.06	104.26	111.31	107.92	109.43	104.4	106.42	109.28	103.01	106.2
114.49	111.9	114.98	108.25	105.45	104.59	112.97	104	110.76	105.34	99.271	111.95	101.53	109.31	105.21	112.59	102.64	102.62	101.26	100.41	102.41	102.85	99.919	109.55	103.52	107.59	100.43	99.983	107.51	103.62	106.92	100.53	109.54	107.77	103.48	110.8	107.62	101.71	111.71	104.29	109.01	105.91	107.98	106.35	105.58	105.47	102	102.73	104.97	101.52
105.99	107.36	107.84	104.08	111.73	103.19	107.02	106.81	103.14	104.26	106.1	101.71	100.13	101.86	101.04	105.76	105.72	106.61	102.88	106.75	106.33	100.89	98.966	106.55	99.591	102.15	104.66	109.43	100.37	108.83	104.19	106.22	100.5	110.14	97.323	106.41	104.96	98.159	106.72	107.5	108.37	107.74	103.93	112.19	104.85	99.536	104.84	108.2	101.73	108.01
106.2	107.31	107.03	113.43	102.88	99.928	95.789	109.46	103.39	103.17	102.89	106.02	96.26	99.3	107.13	104.51	107.59	116.59	105.36	102.69	107.26	105.16	106.16	112.83	103.53	103.8	109.28	107.79	103.7	108.02	107.1	105.62	104.38	105.1	105.29	108.34	104.93	109.02	108.39	112.32	98.766	108.49	104.01	103.19	110.62	106.17	107.52	112.16	107.01	106.63
100.06	105.18	104.5	105.23	105.2	103.62	108.1	102.15	107.2	102.21	101.79	109.89	98.96	109.21	102.83	103.96	112.73	106.13	109.43	108.94	108.86	102.75	107.09	105.03	99.726	111.24	106.58	105.36	104.29	100.91	104.55	110.15	112.69	101.87	107.72	103.04	103.62	106.94	106.19	105.94	108.69	105.14	109.03	108.46	110.7	106.41	111.97	102.13	102.44	104.25
96.166	98.194	104.39	95.39	97.821	102.03	108.22	98.484	108.93	103.2	105.15	100.55	96.734	97.869	99.798	105.17	97.277	107.26	105.8	102.54	102.06	96.368	96.508	99.752	97.794	103.88	106.97	104.73	96.098	101.81	96.558	101.73	100.45	92.907	102.41	105.12	99.67	109.09	95.133	106.75	102.31	100.95	100.7	112.19	100.36	106.77	99.466	97.689	103.96	102.53
101.59	103.04	100.44	102.94	99.676	91.705	100.79	102.11	106.03	103.36	97.555	98.971	99.814	106.46	100.75	103.24	93.347	97.62	99.671	100.42	100.83	103.2	101.81	106.3	98.831	104.09	99.447	95.627	98.365	100.55	101.17	107.89	99.552	102.74	100.75	100.95	102.94	96.61	99.601	102.05	93.308	100.57	102.87	97.496	103.33	104.72	97.858	101.38	101.1	99.98
109.94	107.78	110.86	104.33	114.88	105.56	103.75	109.66	109.59	106.37	103.66	108.11	109.75	109.92	114	104.43	104.63	110.18	110.33	115.27	102.48	107.11	108.48	109.57	108.07	105.66	109.3	111.2	112.72	110.7	103.32	104.17	102.33	105.78	104.87	108.97	109.51	107.29	113.17	112.5	111.1	106.38	99.806	101.8	101.56	107.12	109.8	109.49	110.13	111.45
110.03	113.66	108.63	109.51	107.74	101.9	109.27	108.01	106.75	106.14	112.74	107.03	114.9	108.97	106.26	106.79	117.23	109.43	111.38	108.92	108.52	110.41	109.51	106.8	108.34	108.92	118.46	117.12	108.11	110.42	113.15	108.28	113.1	119.52	108.4	110.82	110.52	110.18	110.4	106.2	110.72	115.05	114.47	112.66	110.5	107.61	112.72	110.2	110.48	109.63
103.78	106.81	105.79	105.82	101.13	106.54	104.48	105.9	112.47	102.07	100.49	105.4	101.65	105.26	100.77	101.95	102.6	105.86	105.85	97.833	99.917	105.02	109.37	107.81	97.564	108.1	106.91	107.94	114.61	101.18	107.1	105.82	107.41	105.43	102.31	108.07	105.56	104.31	110.63	106.71	108.06	109.71	106.22	102.43	101.66	100.97	98.317	102.98	99.6	105.81
106.2	105.02	101.3	108.99	110.11	109.59	113.4	110.06	105.28	102.59	100.27	108.46	103.51	109.08	103	97.137	105.39	108.45	101.98	102.6	101.58	104.82	109.22	106.84	107.89	105.05	103.82	104.46	112.24	101.48	106.17	103.73	105	99.308	98.474	105.62	101.47	109.45	105.65	106.54	109.92	109.41	103.93	103.16	106.55	102.26	109.6	106.73	100.92	109.33
101.37	104.53	104.7	105.9	102.46	113.25	107.1	108.22	105.13	106.94	99.478	115.73	103.49	107.91	98.719	104.51	113.46	95.667	104.73	110.93	110.65	108.31	105.89	100.41	105.5	110.29	105.15	98.247	105.61	110.95	110.36	107.99	104.92	105.72	103.6	102.7	102.04	106.21	102.71	111.64	106.38	108.79	102.08	105.09	107.41	98.639	108.21	101.45	107.72	103.4
103.32	111.13	110.72	109.13	107.43	107.28	110.46	107.84	104.63	110	110.84	108.06	104.7	106.67	107.82	109.5	108.04	105.22	108.08	103.48	105.96	111.02	103.18	102.63	107.15	111.31	108.07	105.93	110.86	100.7	108.97	108.65	101.64	105.25	107.66	100.69	105.02	102.02	107.13	109.56	104.14	103.76	107.58	108.58	108.56	104.17	102.19	105.24	104.2	103.27
103.29	98.795	101.71	96.911	97.533	95.476	92.66	96.849	102.47	101.4	96.08	97.093	104.16	104.49	100.84	96.76	99.719	99.493	103.84	100.23	95.138	99.681	97.909	95.443	97.636	98.362	97.579	97.216	100.3	99.232	97.667	95.372	97.789	100.03	98.913	101.47	91.648	90.945	99.745	101.48	93.773	98.816	98.708	93.658	99.958	98.738	104.82	100.64	99.448	103.19
104.92	105.84	103.17	101.78	100.51	98.843	100.6	98.656	101.15	103.94	107.5	105.77	108.89	100.03	100.83	101.78	106.88	99.12	107.13	100.5	103.91	102.61	99.803	101.75	105.66	103.46	107.83	103.8	101.9	111.27	102.58	102.8	97.996	101.54	103.14	103.93	103.34	98.748	105.73	99.794	104.96	103.84	103.01	102.04	107.4	95.766	107.68	98.284	106.08	98.151
104.02	108.84	104.65	100.58	107.42	98.823	103.45	117.68	106.59	106.61	101.11	105.02	108.7	104.6	107.22	105.48	106.52	99.841	103.24	111.22	106.31	107.25	108.8	105.36	110.13	104.77	105.93	106.92	102.35	103.9	105.72	107.62	103.06	107.63	110.74	106.48	107.33	101.7	106.45	109.72	100.51	102.5	105.35	107.24	102.33	107.92	108.43	108.95	100.63	102.28
103.7	94.139	99.241	104.03	101.33	102.89	95.655	91.621	101.34	99.387	105.11	95.71	98.983	93.102	104.05	99.001	102.28	99.062	100.23	97.847	103.81	89.924	98.57	93.461	107.59	99.139	96.626	101.51	97.979	97.807	95.89	100.48	95.792	97.621	94.115	105.01	98.382	91.796	100.23	97.851	101.63	100.62	98.138	107.93	97.278	102.81	93.431	97.148	96.66	104.11
96.497	98.156	97.428	93.916	101.16	104.4	100.93	95.184	91.809	98.952	97.304	100.41	98.368	107.04	100.25	104.3	105.39	98.264	96.257	96.074	96.747	99.456	102.06	107.3	96.141	100.27	97.322	104.62	96.928	98.129	98.832	95.234	96.377	98.241	102.34	102.87	99.908	91.408	98.106	95.946	98.691	99.47	98.566	100.54	97.558	100.76	99.558	95.876	95.363	100.32
89.436	97.31	101.46	95.34	105.47	98.732	92.081	99.363	91.761	100.96	101.37	94.066	99.56	94.969	98.261	92.832	92.306	97.987	96.34	97.034	102.26	95.23	95.379	97.879	90.234	97.881	100.79	92.31	102.94	96.415	100.98	102.41	96.906	96.934	97.507	94.734	96.043	93.79	100.29	95.095	99.619	99.215	94.266	96.357	94.058	97.897	94.649	100.53	97.472	94.728
114.06	101.99	109.67	110.95	105.35	112.13	109.73	103.71	106.08	111.41	105.65	106.94	104.62	111.2	101.98	100.78	98.031	104.34	105.24	107.85	110.22	107.22	102.56	111.6	103.05	105.69	102.45	109.45	111.62	107.79	101.19	103.65	108.92	109.27	106.01	109.8	105.07	110.11	103.03	108.59	110.64	107.17	106.6	100.87	110.42	110.37	105.66	108.27	102.93	102.32
99.8	106.45	98.135	100.15	100.02	100.53	104.93	97.592	104.14	102.02	107.18	104.98	103.59	96.66	100.39	101.8	105.75	99.837	100.23	105.5	110.35	106.65	101.4	102.32	94.992	104.42	105.08	96.971	100.67	106.15	102.51	102.62	101.48	106.21	102.09	97.358	101.1	103.66	97.104	104.04	99.977	95.374	101.23	93.491	105.33	105.52	102.43	96.37	99.454	97.509
108.17	103.75	106.47	109.36	107.36	111.44	111.91	109.86	114.68	104.33	102.81	103.9	110.39	109.47	104.81	105.7	107.82	104.26	107.08	103.76	107.4	108.67	105.24	103.75	110.26	111.37	104.1	105.13	104.16	107.38	112.72	105.54	102.55	107.23	101.27	102.92	113.93	108.71	111.89	105.6	108.14	111.54	107.64	109.07	104.49	104.64	111.79	108.33	105.38	106.51
108.61	112.32	105.63	111	105.4	107.23	107.35	108.68	105.78	108.54	115.32	108.84	106.88	104.66	110.76	105.26	109.79	109.58	103.47	115.36	106.88	110.8	110.63	107.23	110.02	104.22	103.29	111.94	106.78	116.54	106.1	103.71	104.96	107.2	111.92	105.09	109.79	111.5	108.77	111	105.53	100.34	110.44	112.02	108.03	109.21	103.54	109.2	104.23	111.26
105.52	116.75	103.52	113.12	114.65	105.82	109.18	109.79	110.29	110.7	105.93	106.56	110.12	115.03	110.2	115.48	107.94	109.14	109.79	114.76	109.19	114.9	110.05	109.8	109.09	107.72	112.24	115.21	107.05	115.2	106.55	108.75	110.32	116.08	114.87	112.52	107.23	107.91	110.67	110.04	114.52	112.37	108.85	109.13	112.17	112.95	110.39	108.2	110.7	116.73
107.36	112.71	106.71	101.36	103.52	109.75	105.18	103.38	105.96	105.97	106.29	107.26	109.73	106.7	107.22	108.33	111.3	106.65	103.52	100.76	102.67	108.08	103.29	106.88	109.45	99.77	108.39	104.51	106.43	106.15	107	109.92	99.889	108.17	104.67	107.08	102.6	108.53	103.57	106.43	106.76	102.89	105.37	106.14	110.51	104.84	107.27	103.67	110.12	105.77
101.88	99.141	102.62	99.643	98.238	108.06	101.01	101.77	101.58	92.098	99.127	93.057	105.77	106.93	103.1	100.64	99.144	105.34	94.57	99.545	101.64	104.43	101.39	96.499	99.478	102.54	98.171	100.94	104.44	104.8	98.357	100.29	102.68	101.78	96.602	104.58	107.8	98.33	103.33	108.04	100.49	98.238	103.1	95.692	103.61	104.55	100.71	101.06	97.707	106.12
101.47	105.43	102.78	99.66	109.6	102.77	103.62	104.27	101.92	108.92	101.03	104.92	109	106.75	112.47	104.39	105.61	111.23	104.03	105.96	98.935	109.4	110.96	101.93	100.26	104.23	105.67	106.81	107.17	106.74	110.27	105.9	105.31	108.44	105	104.55	101.04	105.03	104.65	103.79	107.88	107.23	103.02	108.3	108.85	106.97	103.77	108.66	108.05	105.19
106.95	106.54	107.45	104.43	110.79	108.88	108.6	112.99	107.48	113.21	101.99	103.78	104.92	106.42	110.84	110.78	105.69	106.67	108.52	106.96	102.45	105.07	112.27	108.09	111.43	109.93	112.08	115.69	106.59	105.91	110.82	107.76	108.59	105.75	111.46	108.6	108.99	109.78	104.88	106.3	106.67	102.68	114.78	109.38	107.27	106.21	95.781	111.63	114.78	106.18
108.13	114.06	108.25	106.31	111.75	104.58	103.34	112.59	112.59	105.05	101.49	107.17	111.9	102.74	106.94	105.83	104.7	102.54	105.01	106.92	103.71	100.91	110.67	111.88	104.63	110.48	112.34	105.09	111.45	106.5	110.16	109.38	105.71	109.29	112.34	105.74	107.04	105.34	109.18	106.87	106.57	106.48	111.31	106.45	106.03	103.41	105.15	106.66	110.21	107.51
103.07	98.956	111.06	105.1	104.71	104.42	104.69	100.43	108.45	105.67	108.42	108.42	107.39	100.14	106.67	108.13	103.87	104.4	106.78	107.04	106.48	100.97	103.47	107.93	103.68	105.72	113.2	102.27	107.32	98.049	109.19	101.22	110.08	104.41	105.04	99.901	106.54	100.1	103.37	106.17	108.65	105.61	99.442	107.68	110.22	106.12	104.17	106.68	107.32	105.42
104.44	103.45	105.96	109.15	110.12	111.23	103.47	109.55	103.36	102.12	110.47	103.84	112.41	108.53	108.1	106.87	111.18	104.64	105.06	103.55	108.12	104.54	107	104.27	108.65	104.63	106.78	107.83	98.939	105.28	104.16	102.39	114.38	103.11	107.2	105.13	107.43	110.55	110.86	100.05	103.57	103.03	106.12	106.83	110.29	103.3	105.15	105.69	102.98	101.55
105.11	109.62	109.88	109.08	108.1	100.88	103.51	110.6	110.88	106.16	109.47	112.7	108.68	107.07	108.42	104.69	105.07	111.55	109.86	101.17	107.23	110.24	111.47	108.57	110.55	109.59	104.42	110.76	111.39	103.91	103.08	115.25	106.03	108.11	106.38	113.01	97.943	108.12	112.81	107.04	112.72	111.37	107.47	108.4	107.25	111.27	99.449	107.68	101.03	105.31
99.237	110.23	108.53	105.51	113.4	103.25	104.67	100.33	108.6	102.03	104.96	114.22	110.69	109.58	107.46	104.85	100.38	105.47	109.73	106.72	104.64	105.24	101.2	106.38	106.51	104.09	109.15	111.78	108.46	103.45	111.42	106.91	110.56	102.67	99.355	104.49	107.99	101.33	112.83	106.52	99.847	105.05	100.51	102.06	106.89	115.86	110.64	97.449	104.53	104.78
104.08	111.51	112.76	102.53	108.62	105.01	102.05	103.01	104.66	102.03	105.24	102.57	106.03	109.94	101.63	112.29	102.48	105.44	113.2	110.15	102.65	105.43	111.98	99.425	105.92	103.3	102.74	108.09	103.99	104.71	106.57	98.202	103.97	109.8	104.21	110.26	104.52	110.03	108.61	103.96	101.88	107.98	106.49	103.77	103.51	105.87	104.45	102.56	104.77	105.78
98.606	101.36	104.35	103.13	101.94	98.162	102.72	102.58	96.389	102.11	103.94	103.72	104.24	100.16	98.769	99.845	103.42	99.807	108.16	103.94	101.62	101.64	99.674	102.89	103.95	97.458	102.49	98.937	100.74	108.52	109.35	97.566	99.27	105.04	100.38	103.59	100.91	97.619	102.56	103.33	102.68	102.61	103.23	100.25	105.62	106.02	100.74	102.85	109.79	98.996
106.36	109.53	106.57	101.16	109.09	107.3	106.22	114.09	103.87	106.55	98.693	102.8	101.05	105.47	102.09	111.93	109.17	103.36	110.17	106.51	105.75	106.97	106.05	104.33	103.3	108.75	103.79	110.68	104.93	105.34	108.13	107.3	109.39	99.834	108.74	102.93	109.1	102.28	108.33	102.98	109.33	103.47	105.45	107.84	110.72	103.25	105.49	109.14	107.52	109.16
106.67	107.49	107.62	103.86	103.09	104.76	108.52	103.21	100.14	94.424	100.82	105.99	109.19	101.55	105.13	106.39	107.54	105.56	101.91	107.03	105.74	102.26	107.21	101.42	100.2	106.72	112.41	110.69	99.092	108.08	103.12	103.37	107.82	100.83	107.9	108.35	104.71	99.651	108.86	102.48	107.84	108.61	107.58	110.24	109.99	105.39	105.8	105.19	100.81	109.81
110.32	103.83	108.46	106.6	108.74	105.49	107.77	102.61	104.52	104.09	104.77	103.96	105.76	110.86	107.37	112.87	105.6	112.5	104.68	104.53	103.79	101.61	100.6	106.87	113.05	108.13	109.45	106.55	104.29	104.04	103.83	112.48	103.44	106.74	109.36	110.47	107.71	108.76	105.78	108.7	108.02	105.37	110.53	103.76	102.57	100.03	108.45	104.5	103.96	110.95
105.04	109.48	107.23	116.07	110.77	106.08	108.14	113.06	109.94	109.78	108.67	108.7	104.38	105.17	114.21	109.18	108.98	107.36	113.17	103.89	103.56	103.26	109.74	113.6	99.576	108.61	113.2	106.94	110.29	110.19	112.2	112.28	105.64	105.16	109.83	108.81	106.9	109.96	111.24	113.64	107.45	108.15	109.13	108.57	110.86	104.44	110.99	109.73	101.36	103.72
102.18	103.09	104.77	105.29	108.16	100.23	102.17	96.617	100.29	103.21	99.576	105.6	102.4	98.199	100.73	97.684	101.22	98.709	102.74	101.23	98.817	99.782	99.689	97.819	101.15	95.126	104.61	104.42	99.636	101.4	104.88	107.05	100.98	103.26	96.678	105.13	99.96	107.96	96.804	98.331	106.02	102.95	96.881	101.39	99.932	97.982	99.84	104.84	102.11	105.14
108.44	107.33	114.52	112.59	104.78	110.29	106.44	111.31	109.33	105.87	105.56	110.76	109.91	105.13	107.45	113.13	108.95	110.81	102.96	108.01	107.69	108.83	107.73	102.58	110.39	109.11	108.9	105.9	107.38	99.062	102.03	101.91	105.26	108.53	111.89	101.99	106.69	111.29	108.4	101.54	112.69	109.35	109.77	100.91	106.93	111.61	109.71	106.72	105.25	103.71
93.237	98.317	94.955	99.903	96.455	96.547	91.069	98.751	95.046	93.829	93.83	100.31	100.9	102.1	99.683	100.69	105.65	94.232	99.512	99.321	107.14	100.24	98.75	98.062	96.378	103.92	99.03	94.112	99.456	95.665	95.021	95.914	100.16	93.307	97.316	98.09	97.774	102.87	92.856	98.915	95.555	97.603	99.891	95.427	99.428	96.295	103.29	96.213	94.191	97.489
[truncated: 150 more columns]
