# Supplementary material for: Genetic dissection of main and epistatic effects of QTL based on augmented triple test cross design
Source: PLoS One. 2017 Dec 14;12(12):e0189054. doi: 10.1371/journal.pone.0189054 (PMC5730204; doi:10.1371/journal.pone.0189054)
Supplement: S10 Supporting Information — (ZIP) [file pone.0189054.s010.zip › z6_1050_0.2_5.csv]

104.35	99.929	105.78	98.323	112.6	100.82	103.74	106.93	106.75	102.84	109.27	101.47	110.48	99.446	107.93	106.05	112.6	106.06	107.23	107.89	102.36	107.74	113.66	105.64	105.75	106.59	108.15	113.47	103.22	102.03	107.39	109.34	109.11	109.56	107.34	109.56	110.59	100.4	96.938	107.1	108.22	102	108.7	110.83	97.415	109.73	101.49	111.36	110.42	110.17
115.14	106.94	107.63	99.952	111.6	109.93	111.45	115.81	107.92	105.59	110.42	115.9	115.17	108.38	113.97	108.53	106.37	105.57	113.08	113.23	105.32	106.81	102.89	116.21	117.51	103.43	106.85	114.29	110.72	110.02	101.69	117.56	112.85	107.81	107.72	102.46	112.53	105.84	113.37	112.55	109.16	100.44	108.94	105.02	106.48	114.06	110.59	103.72	101.92	105.13
101.23	108.2	106.44	107.06	99.227	108.89	113.59	108.79	113.5	99.794	97.234	97.077	108.5	110.47	104.14	103.98	101.76	109.53	113.87	107.51	110.2	101.14	110.93	112.51	109.73	105.25	109.36	99.331	105.29	104.33	107.91	111.27	105.23	113.13	109.48	102.99	103.96	100.07	109.25	107.07	96.436	98.532	112.66	96.485	101.51	108.44	114.71	119.54	105.63	104.94
103.85	108.35	106.05	108.96	104.15	106.23	107.79	111	112.46	99.928	105.35	102.17	114.77	108.64	104.99	111.07	111.23	108.85	101.95	105.16	96.713	100.94	100.94	106.74	106.24	108.79	105.17	99.131	106.51	108.51	109.82	104.48	105.52	100.69	104	103.44	95.709	103.73	101.15	96.833	108.91	104.41	99.609	96.632	104.46	114.39	115.27	102.87	112.69	98.063
104.07	97.59	103.29	103.83	109.96	108.63	106.19	99.785	101.04	105.68	110.82	97.302	98.906	109.1	107.24	107.6	113.4	107.36	112.32	105.51	99.13	96.232	111.88	112.24	112.3	109.02	103.66	107.53	104.84	107.84	106.71	98.742	109.83	106.87	110.77	105.47	107.25	108.79	111.16	107.41	115.17	99.111	103.3	107.46	108.79	108.12	105.95	102.46	113.14	108.35
92.307	101.1	97.86	84.87	90.669	99.512	92.324	93.573	98.305	88.8	91.433	95.754	105.82	106.82	92.685	100.14	96.487	102.85	93.987	105.35	91.297	98.033	94.687	99.826	94.021	98.19	98.537	99.463	107.82	90.559	107.95	106.55	100.6	99.825	95.305	96.36	88.76	92.234	94.651	101.53	92.993	99.788	95.473	94.392	98.152	90.59	102	98.575	100.35	97.602
110.2	112.51	97.632	97.079	103.51	109.27	112.13	118.58	105.21	111.39	101.42	103.74	106.99	115.42	109.95	98.709	107.46	98.687	104.13	107.93	107.17	105.5	115.6	104.84	101.85	103.81	107.61	101.16	106.17	105.82	101.04	109.75	112.23	104.24	97.158	106.73	108.21	109.25	108.91	101.57	98.077	103.8	111.53	111.86	113.34	103.75	109.08	99.839	99.426	102.35
107.5	92.013	104.57	99.515	111.09	107.79	102.19	94.928	103.05	121.78	105.65	99.455	97.607	116.36	108.87	109.02	106.13	100.12	98.848	108.06	107.81	104.55	104.01	109.27	108.39	109.55	101.78	103.57	105.95	103.87	105.52	113.97	111.69	105.48	115.12	108.41	105.66	106.24	106.96	108.66	104.23	105.7	102.63	94.81	105.5	103.85	105.26	103.02	108	110.04
105.37	101.01	111.77	114.29	110.22	104.42	106.68	113.74	113.74	100.2	105.59	106.57	106.42	112.01	101.41	107.43	100.66	105.05	104.49	108.75	104.7	111.27	104.71	107.21	109.02	98.394	110.46	110.5	117.83	99.518	110.72	99.606	110.42	112.34	103.16	104.61	112.09	106.47	113.56	104.98	111.39	105.45	117.89	104.48	111.9	106.3	109.53	98.768	111.98	110.53
113.03	114.42	101.6	106.38	115.25	102.35	107.65	114.12	112.62	120.71	111.97	111.1	110.17	113.64	108.89	107.98	104.55	103.78	114.79	107.4	113.89	110.9	111.11	110.83	103.21	109.78	112.79	102.96	113.51	104.35	107.42	112.23	112.5	103.45	113.13	109.45	114.64	111.93	116.25	116.66	106.48	111	115.93	111.52	109.46	112.9	110.97	113.41	109.37	112.9
111.46	109.48	104.07	114.69	115.55	115.63	110.54	107.38	116.97	111.8	113.15	103.9	116.95	111.61	109.54	117.48	106.84	113.92	106.67	109.32	114.32	106.26	109.71	109.2	108.31	117.24	107.81	113.32	108.91	108.43	110.06	107.59	115.81	119.02	111.4	101.59	106.46	112.69	111.71	104.45	106.24	103.91	101.44	102.91	103.49	118.09	117.75	105.52	101.64	104.57
112.62	100.28	107.53	110.5	110.83	103.93	110.62	108.9	110.44	116.21	103.65	102.36	107.67	109.02	109.98	105.09	105.29	106.71	109.75	103.61	103.15	109.75	103.85	109.89	109.23	101.07	112.76	106.88	110.21	108.91	107.33	113.96	112.81	115.46	104.78	107.22	107.7	113.8	105.66	99.504	112.92	96.279	106.46	107.36	103.05	95.771	106.55	111.59	104.63	102.05
107.8	105.63	100.96	104.58	105.42	104.16	104.66	117.76	114.53	104.25	107.14	100.73	110.71	104.09	115.55	116.14	111.02	118.14	107.45	105.72	103.38	113.37	111.94	110.08	115.83	115.3	105.12	115.19	110.18	106.11	108.06	112.44	111.95	106.33	110.22	104.32	97.587	107.65	109.57	100.54	99.968	112.47	103.04	112.03	103.67	99.321	101.04	113.23	108.68	104.68
101.88	100.07	107.05	102.89	94.936	97.217	107.41	98.952	97.558	107.31	99.315	99.786	91.764	99.993	99.881	108.38	93.15	102.88	100.11	100.51	103.99	94.599	84.965	100.69	97.635	109.49	95.474	100.63	109.05	99.46	98.68	104.38	103.12	115.16	101.51	97.391	110.77	95.981	97.506	105.38	94.66	102.32	107.1	108.87	104.11	99.309	87.441	101.14	100.59	101.78
105.27	112.11	107.79	111.5	109.65	115.19	106.15	112.75	113.73	104.51	110.2	112.24	103.32	107.8	108.29	102.73	102.4	109.36	101.91	99.181	108.51	109.93	111.9	109.94	112.2	117.13	105.51	113.47	110.94	109.09	110.71	106.37	105.49	111.04	115.04	104.48	116.25	111.38	115.15	101.09	108.45	107.12	108.85	105.97	119.83	102.26	106.96	114.04	110.53	109.57
96.94	95.547	109.14	97.719	93.874	102.07	99.083	104.06	102.33	105.29	103.02	109.28	106.49	98.419	103.26	96.323	110.71	102.94	102.7	105.66	106.81	93.772	105.03	101.12	97.656	100.72	101.27	111.18	98.619	98.395	93.657	103.16	100.17	100.5	103.04	99.93	102.53	105.94	97.598	95.542	104.94	95.282	107.88	98.973	93.934	101.62	100.51	102.06	107.86	106.67
108.62	113.68	106.89	108.88	102.75	105.36	98.24	96.729	109.46	108.86	98.92	108.32	107.89	99.715	105.56	95.735	104.69	101.72	105.12	105.75	110.89	112.56	100.38	107.42	107.94	103.47	95.661	110.81	110.39	110.98	102.7	108.83	101.86	103.86	103.73	111.37	110.47	97.975	114.02	99.88	106.98	111.83	100.21	107.48	100.22	106.23	101.08	107.77	99.541	105.21
108.98	106.9	100.6	109.26	112.75	103.51	99.677	108.55	104.85	107.08	100.99	107.23	109.02	113.48	106.99	108.67	102.21	109.02	117.19	107.47	106.93	114.83	111.28	102.18	103.49	104.69	105.56	111.34	101.57	103.35	101.7	105.44	103.69	106.91	99.849	106.52	106.06	107.31	100.15	105.64	108.82	104.73	104.53	106.96	99.558	108.07	105.38	104.93	107.42	109.42
106.58	103.38	109.22	107.76	105.68	99.179	109.87	111.16	109.07	104.17	116.17	101.02	108.98	103.63	112.75	97.766	94.057	101.29	105.32	96.191	107.41	102.98	98.707	102.26	99.586	105.86	104.06	106.61	108.65	117.14	108.34	111.86	110.08	103.96	107.15	97.915	103.23	113.88	105.55	98.598	107.9	102.5	102.92	115.66	111.11	115.25	107.59	102.66	103.97	111.45
102.69	109.19	108.32	100.22	101.41	118.52	92.544	107.48	102.69	116.35	105.26	100.97	108.21	112.02	110.24	97.227	110.95	112.18	109.96	102.2	108.89	107.66	98.608	101.92	99.534	110.75	102.73	103.03	110.45	96.889	112.74	102.49	106.02	111.46	114.48	103.34	95.112	97.763	100.86	103.44	99.412	106.52	106.31	108.9	106.49	104.8	101.61	99.045	104.72	107.48
103.03	102.76	110.19	123.84	112.77	116.26	117.18	104.96	103.12	104.75	126.18	105.65	108.64	103.23	100.03	109.91	111.37	112.28	104.81	106.72	110.68	114.53	105.92	107.05	109.87	117.62	115.29	112.74	109.82	104.77	106.97	101.58	123.71	113.7	108.59	110.87	106.59	107.68	109.5	107.6	116.11	106.53	120.28	110.59	109.25	115.64	106.66	125.16	107.9	112.18
113.05	119.86	108.35	107.57	99.257	107.66	110.54	109.19	103.29	97.654	109.3	97.178	108.15	105.51	112.47	109.47	93.371	106.43	114.53	113.62	102.75	105.88	103.64	111.65	102.83	106.34	115.88	113.58	110.97	106.96	111.68	103.49	108.68	106.1	114.21	104.16	112.82	105.54	99.612	116.86	110.77	110.05	104.75	112.17	112.46	108.02	107.89	111.38	105.4	111.78
94.744	92.855	103.68	99.098	99.568	93.798	105.52	93.738	100.79	81.256	102.05	98.289	96.153	106.88	91.425	98.989	105.78	99.247	98.361	97.224	93.895	93.843	88.787	84.404	99.051	91.683	102.87	106.05	88.296	99.63	92.277	90.163	91.093	101.37	100.07	104.84	94.398	93.61	101.03	96.852	104.06	93.372	90.52	100.76	97.756	102.54	99.698	106.75	89.51	105.87
107.6	103.86	110.34	109.43	103.1	104.5	107.85	103.46	110	105.47	107.5	112.55	104.23	112.72	112.39	99.605	99.115	93.052	110.78	108.84	110.03	109.41	102.61	107.88	105.64	105.76	112.08	115.75	111.63	101.81	114.56	108.84	112.1	105.33	104.88	113.07	103.15	107.52	109.9	109.41	108.2	112.52	112.66	111.74	109.53	105.18	108.23	105.21	99.16	103.22
106.65	104.82	108.3	102.48	109.9	114.62	109.14	97.319	97.932	112.03	101	95.812	119.11	105.63	105.15	110.33	99.269	109.49	95.268	105.38	115.06	105	106.76	111.93	117.83	98.795	103.92	98.889	98.914	99.865	98.387	113.17	98.022	100.77	112.04	96.992	103.45	100.81	105.71	107.68	104.56	106.6	106.44	108.42	108.68	104.16	101.85	93.032	102.05	104.94
100.3	97.142	98.142	102.35	108.57	107.67	97.866	98.032	97.617	103.98	98.597	100.08	105.04	105.28	101.57	93.865	98.737	101.72	102.18	98.921	111.83	99.623	99.309	93.394	100.4	97.995	102.3	102.51	100.6	100.71	99.223	89.027	103.71	103.2	99.756	102.44	102.44	108.66	103.87	103.14	101.77	92.455	102.03	97.273	99.909	94.828	99.505	99.105	93.071	86.635
101.44	105.54	103.31	104.88	106.28	110.05	116.76	93.691	108.16	104.98	102.51	101.25	105.17	98.364	104.75	104.75	109	118.93	106.05	110.99	110.5	97.145	111.1	114.48	106.88	110.46	94.674	105.31	108.54	93.624	109.28	104.95	100.55	108.74	102.62	103.58	111.03	98.954	111.66	113.57	109.95	102.42	108.2	108.01	96.621	113.63	102.22	107.76	88.694	105.33
105.97	96.792	97.324	94.429	107.09	95.44	95.055	91.803	99.418	101.54	98.708	96.26	102.29	109.31	97.524	96.525	104.82	101.25	100.97	104.31	98.409	100.86	105.34	98.305	102.41	91.116	97.836	92.895	95.795	97.011	102.66	104.07	96.116	94.109	97.632	84.54	109.95	98.758	96.537	79.896	109.77	99.003	94.996	98.996	104.01	103.2	100.53	99.721	111.42	99.136
97.957	105.9	105.49	109.04	105.3	109.81	105.22	105.37	96.539	102.77	108.45	109.26	114.8	97.304	103.06	102.43	103.49	105.29	103.51	93.874	106.63	110.86	100.21	105.86	111.03	109.15	103.68	107.47	106	96.962	104.41	113.97	114.22	102.17	102.62	106.55	107.17	104.45	103.77	100.19	109.19	109.42	109.96	106.57	98.159	95.143	111.8	99.006	105.09	105.22
99.225	104.32	114.24	123.2	111.09	112.16	103.8	105.65	111.02	109.69	100.29	108.19	106.38	107.23	111.01	109.56	106.08	110.48	107.93	98.78	114.22	109.29	100.23	105.95	105.02	108.56	107.2	105.27	109.73	111.67	102.9	97.491	109.63	115.06	112.51	109.01	108.01	104.46	108.97	120.5	101.98	110.37	99.791	107.62	112.24	102.67	106.61	113.66	107.92	113.23
102.84	99.135	91.955	100.73	97.605	93.868	94.567	100.21	100.51	98.283	92.539	106.04	103.75	85.509	108.09	102.04	94.796	88.28	98.443	97.133	94.889	95.337	89.715	100.53	104.41	98.036	101.83	88.57	92.874	105.97	93.629	99.139	101.96	101.1	91.61	101.84	98.076	105.82	99.673	99.821	94.482	107.38	103.51	95.412	97.686	94.513	106.4	101.29	99.389	101
110.17	106	103.98	109.73	103.26	104.7	99.376	102.59	103.95	104.96	102.47	103.94	110.24	101.4	108.55	105.82	110.13	102.58	96.223	107.14	102.23	109.27	100.01	96.121	99.16	109.03	108.68	101.25	107.58	113.32	104.94	109.14	109.23	109.55	116.67	93.809	111.56	109.47	103.86	102.83	112.56	103.14	106.34	107.57	91.597	108.97	103.28	102.28	106.89	110
124.54	101.89	101.27	92.629	106.04	107.12	102.13	103.78	104.89	107.36	101.27	104.85	109.01	116.67	101.03	107.12	108.11	98.987	107.45	103.45	102.61	105.95	103.43	100.66	103.56	105.09	104.33	109.01	108.09	107.99	113.23	110.13	100.94	95.927	111.09	103.82	104.91	108.77	105.01	115.26	104.39	103.98	109.69	114.58	103.91	104.99	103.45	115.79	102.08	110.6
104.05	107.54	113.11	108.09	101.5	108.29	105.43	118.34	104.81	113.48	104.99	101.46	110.4	115.92	102.02	105.14	111.05	105.36	103.28	106.86	109.33	114.5	106.65	117.82	104.72	114.47	103.19	106.95	108.62	113.65	112.2	99.467	101.47	107.54	121.26	111.77	108.56	108.7	106.61	111.12	106.86	113.27	99.833	111.2	110.92	106.13	104.11	114.34	111.2	106.59
106.83	100.6	103.56	100.65	106.19	104.73	106.53	103.25	107.17	102.11	104.72	103.52	102.8	107.61	108.04	98.676	105.87	105.15	108.11	107.16	102.84	111.26	102.99	105.58	109.6	108.02	102.46	99.06	111.06	102.48	95.991	109.8	99.585	97.35	100.37	100.16	108.72	103.81	104.84	109.3	101.64	111.36	102.75	102.79	111.06	101.23	106.43	108.44	107.95	100.09
93.875	100.66	95.593	94.008	104.22	84.198	100.32	102.01	90.778	95.055	109.44	98.28	93.298	96.96	100.7	91.943	99.452	91.512	104.21	93.422	95.286	98.211	96.624	97.427	101.19	112.02	99.626	104.46	97.472	93.058	95.579	92.043	94.631	94.376	94.439	92.201	101.93	104.5	86.581	94.892	100.16	94.01	95.984	103.36	96.741	96.169	96.53	94.281	99.148	98.198
97.835	101.86	107.94	100.58	101.38	94.509	96.573	103.65	97.138	106.12	101.39	103.97	95.832	93.386	95.448	96.985	89.022	100.49	103.03	95.332	101.29	90.518	94.599	103.77	98.737	97.033	104.65	102.58	100.03	99.974	100.37	90.276	107.18	105.15	101.73	95.994	103.39	102.74	98.072	99.299	109.67	100.7	103.71	94.905	99.604	99.716	100.82	107.32	105.96	97.407
97.089	102.57	101.43	99.073	95.24	108.49	99.206	112.05	88.413	108.88	99.587	102.87	99.353	98.679	100.01	91.853	102.26	95.941	102.52	99.511	114.1	97.963	105.51	98.825	101.12	99.926	114.43	106.16	93.508	95.848	96.078	105.58	102.1	101.81	104.55	107.38	116.43	102.96	90.414	102.05	99.96	105.41	104.12	97.651	94.407	101.46	99.481	95.835	107.66	100.15
104.13	112.46	113.45	104.79	113.1	107.39	111.66	105.27	116.52	104.89	104.58	107.7	97.888	110.64	103.62	112.32	106.38	114.06	99.526	119.84	109.03	97.179	109.3	102.54	97.371	111.16	101.82	109.26	107.19	111.69	102.56	109.39	115.2	106.31	113.57	98.947	106.3	107.5	113.51	109.33	102.84	106.23	101.6	106.67	109.22	109.03	106.44	108.59	106.08	101.86
108.43	106.86	104.1	113.43	99.284	106.92	111.85	111.04	104.61	110.87	104.8	108.58	103.36	105.34	104.93	105.27	104.61	103.97	101.78	98.411	109.35	103.91	106.54	111.18	109.4	103.86	109.84	112.05	95.809	105.82	101.96	102.56	109.7	99.13	112.78	102.61	114.79	101.07	107.02	109.97	102.03	107.48	108.49	103.82	106.11	103.32	102.45	106.07	106.78	102.62
108.48	109.52	110.54	95.602	103.77	108.65	108.61	109.26	114.05	113.79	109.98	105	114.92	101.14	114.1	99.889	113.24	112.87	108.6	102.22	109.03	105.37	107.86	110.87	121.79	107.1	112.64	100.78	109.82	118.44	110.64	110.75	95.939	111.22	103.07	105.31	106.54	110.48	109.47	106.85	105.36	118.18	110.07	104.17	115.47	108.73	107.4	100.8	109.68	102.71
99.538	92.643	96.25	95.967	97.173	97.024	98.872	96.96	94.608	91.122	103.33	95.203	94.53	99.975	93.91	95.242	103.37	94.568	93.798	98.415	101.78	96.648	96.752	101.58	103.99	94.443	102.13	102.57	92.295	102.9	100.01	103.42	95.786	91.535	102.92	104.55	102.87	105.4	96.002	92.795	105.25	89.408	92.016	99.182	107.42	96.467	105.18	94.302	97.1	104.36
118.34	108.13	114.91	102.58	109.23	108.14	103.53	97.801	106.51	107.33	108.85	114.57	101.23	108.21	112.82	111.11	102.71	106.62	106.73	117.99	102.43	103.52	101.08	103.47	98.299	111.63	107.14	111.05	103.53	106.56	105.64	106.15	105.11	111.66	112	116.19	108.83	106.48	105.17	104.79	106.3	109.77	108.32	102.05	114.47	105.77	102.15	105.89	106.68	100.64
91.764	103.89	86.684	104.1	99.426	92.318	94.663	103.61	112.84	105.85	97.006	96.765	103.68	99.466	101.36	97.824	99.653	96.865	103.66	95.042	91.993	99.266	106.38	102.6	94.93	90.409	102.63	115.83	104.62	100.8	95.515	97.596	101.87	101.02	96.078	97.624	98.763	98.488	98.622	99.501	101.82	98.469	101.32	98.431	103.69	98.677	96.092	104.82	98.114	96.758
112.3	102.91	97.94	106.33	109.9	107.97	110.5	113.21	106.52	103.83	108.71	108.42	105.92	106.55	102.24	104.9	115.18	102.39	114.86	110.38	112.65	108.67	113.2	104.99	109.98	109.43	107.32	113.36	105.98	109.14	106.95	108.37	110.59	116.47	114.15	110.42	96.579	108.98	109.09	107.86	104.71	102.84	99.803	108.83	100.74	112.15	99.435	111.42	105.67	104.98
103.39	106.25	111.18	104.34	101.35	101.4	104.15	104.38	102.33	103.73	103.05	95.615	104.79	109.71	101.71	98.324	104.9	99.542	102.21	96.45	105.85	103.65	95.817	105.51	105.39	109.87	105.68	103.48	93.534	99.148	105.54	99.782	101.4	107.77	105.58	104.36	98.117	102.7	98.665	114.97	97.028	109.01	107.25	102.6	104.04	101.11	104.09	107.21	100.28	108
96.11	91.229	106.48	94.849	102.33	97.148	93.279	99.68	97.529	100.7	108.14	99.746	93.066	91.05	91.501	100.28	99.221	94.789	94.719	108.35	99.093	90.141	94.766	103.05	101.83	90.988	91.86	107.91	93.095	105.9	101.56	99.686	102.87	95.606	97.002	97.095	96.676	92.53	105.78	97.222	104.73	96.58	107.42	87.168	97.32	90.138	104.2	104.1	85.331	93.686
100.92	104.91	101.27	107.43	104.78	112.94	100.78	104.39	101.06	100.89	110.27	103.58	109.88	117.36	113.05	114.42	114.13	105.31	117.03	111.58	111.73	98.401	110.25	106.79	108.26	116.23	107.34	107.62	116.18	107.35	107.93	100.53	114.87	116.69	110.82	101.46	109.24	102.29	103.63	97.201	101.37	101.66	113.56	102.63	100.76	114.16	115.5	108.34	119.7	104.58
105.58	108.36	110.62	107.56	109.14	102.81	108.23	102	107.83	111.41	107.5	105.69	104.49	105.6	111.53	105.76	103.83	105.88	116.47	105.71	102.85	101.3	106.61	98.891	104.22	112.15	107.6	106.3	111.36	115.38	105.12	107.83	109.73	106.18	107.35	106.06	111.96	109.14	112.51	107.4	112.28	113.48	107.98	111.68	103.81	108.65	108.55	106.31	102.15	104.68
99.874	106.86	102.37	104.11	107.4	98.667	108	106.07	111.95	106.25	97.98	103.37	92.949	107.02	111.72	101.01	104.29	106.56	108.48	97.721	100.97	101.63	106.56	99.293	99.852	106.24	94.598	105.64	93.506	109.12	93.959	101.11	99.211	109.54	101.72	104.47	107.59	106.45	104.21	100.5	109.37	104.64	103.39	100.69	97.834	92.216	104.22	101.52	101.6	101.61
100.41	93.608	103.11	101.63	97.791	100.4	96.334	90.693	92.128	99.789	103.92	92.965	96.934	97.534	107.43	102.23	99.097	95.844	91.694	94.837	105.35	104.39	108.59	94.938	95.059	97.215	105.67	106.86	97.197	89.555	103.36	100.8	95.35	100.48	99.435	94.018	97.528	114.5	103.36	108.94	101.83	95.101	95.606	96.666	92.845	102.99	101.52	102.4	107.4	102.61
105.83	103.76	105.1	109.81	96.905	101.55	104.98	104.15	101.99	101.77	100.93	107.79	98.402	109.16	101.16	107.32	108.05	100.02	102.21	106.07	106.82	101.7	99.441	98.196	94.542	98.549	104.65	110.08	102.42	114.34	102.91	103.36	101.8	101.36	104.93	116.76	106.14	111.13	115.09	116.1	101.25	112.46	106.3	108	107.31	110.71	102.63	106.76	101.47	99.095
105.8	106.5	109.75	111.27	111.73	105.76	122.81	100.86	117.14	109.52	116.79	117.03	107.07	109.38	101.84	109.7	104.18	113.45	112.91	114.33	111.78	116.93	107.19	111.77	105.46	105.69	119.47	108.91	111	112.09	109.15	110.39	113.43	115.24	107.93	108.48	115.98	108.96	112.04	106.37	109.54	103.25	108.6	111.78	110.22	103.49	105.85	116.11	105.9	111.12
104.33	110.84	103.73	114.6	104.78	116.03	111.01	106.11	97.463	110.19	106.83	98.167	100.43	101.28	107.8	103.23	116.5	110.34	96.766	104.15	106.09	111.81	101.92	112.67	105.7	104.56	108.62	112.16	111.67	107.55	114.04	104.4	103.25	107.13	103.81	102.76	98.805	109.26	111.17	107.14	107.06	106.65	113.21	106.68	114.04	108.5	110.72	102.47	108.44	104.85
110.34	109.02	111.99	104.67	109.15	109.17	107.48	110.28	98.877	103.83	103.23	105.69	104.93	108.08	98.951	104.06	102.77	107.42	109.41	101.6	112.43	112.06	109.73	107.65	106.03	103.71	99.345	107.32	99.076	104.58	98.992	114.3	100.69	111.98	107.52	110.22	109.6	110.58	96.927	107.99	111	103.85	99.934	112.74	103.28	105.16	106.96	97.09	108.96	107.12
101.2	100.14	101.16	94.553	91.616	97.095	90.657	98.603	101.65	95.599	106.56	99.172	91.304	93.85	94.843	96.606	96.608	103.68	89.227	105.35	92.09	97.494	98.638	96.408	93.94	107.49	86.685	96.648	98.626	95.518	93.354	93.574	95.975	109.03	92.463	89.245	101.28	94.961	98.049	104.69	96.832	97.338	93.494	96.59	94.288	98.288	103.54	100.41	105.4	97.837
95.396	93.55	101.97	92.109	95.962	100.64	103.53	106.17	104.64	97.129	98.715	93.962	99.73	99.87	108.4	96.812	105.33	107.13	102.36	90.539	97.977	92.284	104.61	100.71	103.4	96.393	106.29	102.35	100.62	104.69	100.52	102.27	100.98	99.245	101.84	96.743	92.383	91.877	96.332	98.277	93.63	94.192	88.276	104.08	94.321	96.471	105.89	99.435	98.892	105.59
90.226	100.05	101.98	103.4	92.019	104.87	91.833	106.15	93.438	92.875	100.89	100.14	92.012	93.608	90.468	102.24	95.305	94.529	88.155	102.08	92.655	98.263	103.28	104.47	97.135	90.688	98.094	108.07	93.385	101.24	107.01	105.47	96.892	92.081	98.506	101.63	95.664	92.337	99.947	96.935	99.195	108.54	96.179	96.851	101.39	105.89	91.107	105.08	93.614	96.54
109.69	91.553	96.22	97.481	93.529	96.002	101.27	104.82	94.149	99.969	102.88	93.294	103.24	99.447	102.92	93.882	95.326	96.624	93.566	106.37	97.384	102.01	103.03	98.365	94.361	105.54	101.89	100.23	99.112	100.57	104.24	91.699	97.352	109.87	97.306	103.38	100.13	106.25	113.29	95.323	101.1	109.57	103.83	102.54	95.456	96.459	102.82	93.879	95.366	97.332
99.351	106.47	109.71	110.5	103.62	114.15	110.82	105.55	114.76	114.95	112.36	112.58	107.93	109.06	114.27	105.79	106.87	106.34	108.39	111.65	106.65	108.57	111.19	110.32	99.253	106.41	102.51	109.08	109.06	107.55	107.69	117.2	110.81	108.99	99.642	104.12	116.28	110.16	107.6	106.22	106.02	115.61	116.51	100.5	109.16	105.61	112.46	110.73	112.85	106.09
102.62	101.04	101.02	107.23	100.56	97.604	101.04	107.74	107.66	95.239	101.43	101.56	103.75	96.05	93.089	98.666	104.64	103.6	101.76	96.91	105.96	101	105.54	98.941	98.699	100.98	105.13	104.77	98.226	105.06	96.476	92.864	104.38	99.836	105.01	106.19	112.12	103.91	108.53	101.77	106.17	105.29	99.889	105.75	104.73	109.34	104.78	110.84	102.47	112.47
109.97	100.65	109.45	104.47	106.38	104.19	109.74	105.53	104.47	99.419	105.91	99.391	103	116.11	105.57	105.02	110.12	106.01	101.89	101.9	109.18	107.54	100.75	114.01	103.65	105.33	107.19	103.89	111.96	98.126	108.08	119.78	106.41	106.52	104.54	103.87	100.52	110.5	112.62	92.352	112.07	109.18	110.04	97.292	107.92	104.54	110.02	95.073	109.5	100.01
99.476	104.74	110.03	111.52	108.71	104.66	96.136	107.37	107.32	104.26	101.02	104.27	106.31	104.26	110.61	100.43	106.62	94.623	115.6	106.4	109.33	105.77	104.66	111.06	110.53	98.806	112.37	104.06	112.24	102.68	105.5	99.735	99.645	113.19	104.4	102.97	113.97	103.87	104.13	103.96	106.33	97.79	108.36	112.76	105.8	107.65	110.68	102.82	106.58	98.244
96.565	107.46	102.02	114.38	97.52	109.32	105.73	105.78	112.33	106.4	102.04	105.25	101.29	101.07	101.91	105.46	105.85	96.159	114.16	101.14	105.78	112.09	109.09	109.2	100.54	104.92	109.12	109.3	103.9	111.46	109.03	112.08	115.04	110.16	97.545	110.05	108.8	104.29	117.88	106.34	114.44	109.24	104.39	109.03	104.84	108.83	99.62	103.09	104.24	108.05
104.2	110.75	106.23	112.68	105.74	105.42	95.867	103.99	92.954	114.28	111.16	109.6	119.44	103.11	99.656	100.83	111.96	111.74	101.93	101.68	96.261	97.137	111.25	102.09	100.74	104.58	111.77	115.83	117	99.291	99.906	119.63	109.29	109.51	98.898	106.05	115.78	104.21	98.972	112.15	104.39	99.317	114.2	102.86	108.31	110.62	103.84	107.91	110.94	105.16
95.306	106.76	106.69	115.17	104.88	101.04	102.9	108.26	100.78	99.86	113.89	113.45	110.43	109.25	108.25	107.82	102.18	121.34	104.71	107.91	102.54	111.43	109.24	104.09	104.99	100.64	102.01	116.99	112.32	111.67	112.86	106.47	107.51	108.83	106.07	97.704	100.78	108.56	107.08	104.91	100.45	105.01	108.47	107.01	103.75	94.176	110.08	100.38	110.62	107.61
112.18	101.23	102.27	108.34	103.18	106.26	116.35	104.97	103.97	105.32	104.21	104.7	102.54	108.62	103.87	107.1	99.807	108.49	111.79	109.24	114.21	99.341	108.43	114.36	102.85	106.68	100.17	107.12	109.8	95.498	110.89	111.23	109.22	98.322	113.08	111.19	105.03	103.85	98.38	95.966	100.36	105.1	109.99	105.51	99.543	99.601	112.2	103.83	107.01	102.45
105.92	107.84	95.564	100.21	89.984	98.541	101.64	95.886	93.555	96.563	106.83	94.576	96.696	99.265	91.29	95.638	97.24	97.952	100.56	101.7	96.777	98.315	98.545	96.468	95.21	88.484	105.23	99.255	93.671	101.23	99.446	100.04	105.71	95.085	100.96	90.509	102.68	95.456	96.131	93.459	101.39	106.28	91.66	103.08	101.52	97.025	95.418	101.01	97.945	95.842
109.35	110.06	111.61	101.71	107.67	100.19	110.56	101.9	109.97	96.299	104.16	106.72	110.73	103.59	103.67	112.45	109.62	107.53	109.43	103.99	116.44	100.55	97.982	105.99	114.47	104.42	110.56	106.68	105.84	101.09	110.69	111.23	106.03	111.43	102.9	106.74	102.54	105.91	108.11	98.741	101.67	105.45	106.38	105.26	102.98	102.26	102.15	114.69	100.37	114.28
95.475	99.4	97.319	95.394	109.03	93.397	98.728	98.712	100.24	105.43	97.173	91.447	104.76	99.54	99.386	94.701	92.116	106.33	97.382	104.52	98.76	94.021	96.54	87.48	106.13	101.5	96.555	97.739	98.513	101.73	94.87	106.23	102.58	95.379	102.16	96.637	85.075	93.985	99.022	103.19	108.5	101.2	101.77	96.291	96.422	106.79	101.13	103.57	99.171	96.385
103.61	106.19	105.37	101.9	107.5	106.84	105.18	109.33	103.98	111.77	92.842	111.3	109.31	103.2	100	106.52	104.53	108.21	112.6	109.13	103.33	109.67	100.62	104.8	97.195	101.28	99.935	107.1	94.059	108.8	106.4	116.24	107.09	110.73	101.15	105.78	107.76	106.5	108.21	105	103.22	99.774	110.63	108.82	111.38	111.79	107.68	107.45	105.09	102.8
110.01	114.02	112.96	107.44	114.36	108.35	109.79	100.33	105.41	123.25	110.26	121.91	102.32	116.53	109.09	109.01	106.78	110.2	101.79	107.1	109.96	107.75	108.31	113	96.68	114.11	105.96	103.85	107.35	105.94	114.75	110.31	108.57	99.483	109.61	109.7	117.78	115.41	112.79	100.08	102.23	110.63	109.62	117.18	121.7	116.59	109.16	109.96	112.57	110.92
101.24	104.61	99.312	109.86	105.89	115.12	102.24	108.16	112.81	117.28	105.62	103.66	97.781	98.503	108.64	113.19	109.18	103.66	106.09	105.55	105.05	111.65	108	109.09	91.242	108.32	105.78	109.44	115.05	103.64	99.127	103.06	109.97	113.34	110.13	109	111.77	102.23	110.99	108.44	101.5	101.46	113.86	106.14	105.38	112	108.85	105.83	106.76	110.93
96.81	98.438	98.295	111.02	97.292	107.99	102.3	112.12	111.34	112.68	107.53	100.35	103.01	115.87	106.56	102.44	109.42	109.01	109.07	103.21	102.47	102.97	111.39	103.33	108.47	102.08	100.88	108.81	106.25	109.72	107.48	100.02	96.786	97.478	111.76	98.094	109	108.5	108.5	108.74	99.867	103.67	113.66	98.501	109.72	105.54	102.06	105.43	107.86	103.97
99.939	108.13	106.67	110.57	102.2	107.14	93.219	107.06	103.93	111	98.939	109.95	106.69	104.67	99.034	105.62	100.78	94.356	110.91	103.25	102.6	109.74	105.15	109.9	103.67	100.51	104.79	102.36	95.349	102.16	115.07	105.69	104.87	109.12	101.32	104.39	97.538	99.547	107.24	103.96	113.85	115.71	92.944	115.13	103.04	108.35	105.94	101.23	111.16	114.48
107.75	109.18	100.43	117.17	107.03	102.14	110.54	104.09	106.48	103.11	105.47	115.09	107.08	104.62	107.19	100.76	98.009	112.66	108.06	109.67	99.771	105.12	105.07	107.05	101.71	108.11	103.23	110.82	105.92	101.71	103.67	101.03	114.75	104.04	105.96	108.34	103.03	104.59	105.24	107.04	114.69	103.08	110.75	103.65	103.32	91.008	110.11	95.196	105.76	101.65
105.58	107.54	96.052	105.12	113.39	104.3	98.131	106.32	110.06	96.764	108.58	112.6	109.29	104.03	105.76	108.17	109.02	95.252	103.53	108.35	102.07	107.09	102.65	116.85	103.1	103.9	99.912	101.92	116.78	98.457	103.76	105.04	103.3	111.18	108.63	106.58	110.4	106.94	97.477	108.64	111.82	111.47	103.23	102.24	119.96	109	105.61	96.941	112.16	115.03
93.506	100.57	104.44	102.02	98.193	103.64	91.762	98.387	94.549	100.92	102.29	98.134	90.67	99.728	94.521	99.999	94.779	98.896	98.936	102.19	94.746	98.773	95.001	101.89	95.69	87.992	94.433	97.593	91.292	99.806	99.447	105.99	108.87	98.03	93.939	97.908	85.076	100.1	102.73	98.119	95.251	99.289	96.805	103.19	95.712	103.85	90.876	91.625	107.05	101.84
107.81	105.35	113.23	105.55	104.42	112.36	105.4	115.86	106.49	106.46	109.16	100.19	104.96	109.61	113.38	105.64	109.17	117.89	112.99	112.78	108.89	105.6	97.554	106.79	108.71	104.98	105.64	110.6	112.92	109.27	112.05	97.376	116.1	98.568	99.621	111.55	107.75	117.08	106.97	103.01	104.31	112.74	107.42	110.25	100.75	110.46	103.5	100.97	112.46	111.72
112.9	109.65	116.65	109.46	111.6	109.12	106.19	107.98	109.7	114.97	113.47	107.9	115.57	112.42	111.76	113.24	112.06	105.47	118.31	118.3	100.71	113.16	114.31	112.79	108.25	123.29	116.55	117.01	108.36	100.95	116.84	110.84	109.11	115.57	109.72	113.15	112.25	116.92	114.95	108.5	110.14	120.76	112.84	105.3	110.5	109.29	107.15	108.98	122.89	114.47
103.65	112.89	103.65	108.23	98.391	107.68	105.47	111.39	107.29	109.15	106.25	107.37	101.72	105.15	112.48	120.55	106.73	109.79	112.4	107.85	107.03	102.73	114.52	102.47	99.596	113	109	103.76	102.78	113.35	108.92	110.3	106.35	108	97.412	102.3	114.72	103.19	115.21	97.267	109.17	109.52	102.81	112.34	102.88	116	107.49	107.66	103.05	104.85
103.36	107.41	105.31	109.59	111.08	104.01	107.67	99.102	98.192	99.23	105.38	109.11	103.52	97.098	107.91	98.114	96.572	107.49	101.01	110.57	106.76	116.8	94.972	113.74	106.27	103.05	102.44	96.769	103.04	100.07	109.25	103.99	103.75	101.6	110.46	111.6	97.919	106.82	104.24	99.693	113.35	98.257	100.76	104.32	101.5	108.76	109.53	103.07	106.94	95.82
104.1	112.18	102.38	106.87	111.97	110.73	117.01	104.2	110.92	109.59	110.42	102.42	111.03	105.18	114.68	97.543	100.14	94.181	98.483	114.98	104.41	110.55	108.69	95.341	109.41	111.63	102.78	106.11	109.25	113.07	105.39	99.771	113.61	100.09	100.27	113.66	107.94	102.66	103.78	102.2	109.46	111.67	109.84	107.18	111.13	111.09	99.641	118.11	105.51	108.08
105.96	103.5	101.02	103.01	97.185	101.32	101.81	102.61	101.78	90.469	101.04	103.98	96.84	101.64	108.52	101.35	100.96	101.02	102.97	100.29	99.273	99.376	102.27	97.223	102.07	105.78	106.4	102.34	97.448	101.73	95.83	105	96.32	102.54	100.81	101.52	100.67	95.002	97.823	91.691	104.61	105.82	96.408	92.998	95.411	114.48	96.268	106.36	97.215	100.55
95.668	100.27	101.3	95.287	102.28	99.042	97.369	97.257	98.151	105.62	101.71	100.02	94.704	97.27	106.85	105.17	92.903	102.81	95.589	99.564	99.261	102.45	105	98.16	97.16	107.29	99.448	99.339	104.47	88.583	92.145	99.89	104.25	104.78	95.212	104.25	103.59	102.52	90.945	107.72	94.779	99.547	99.794	104.76	100.63	101.08	100.7	103.7	98.03	92.16
112.07	104.84	119.14	112.01	101.74	98.278	112.03	100.05	108.63	106.25	118.58	111.62	114.08	105.05	98.655	104.56	101.83	109.36	105.52	112.17	112.5	101.84	107.66	105.69	105.64	105.25	109.51	107.08	100.43	109.6	105.04	96.976	105.01	106.27	107.04	113.16	104.64	106.03	105.71	107.12	102.78	110.38	116.55	103.94	112.8	103.43	113.21	102.87	121.42	102.31
103.6	102.46	102.45	108.01	106.18	105.1	113.52	104.93	102.55	100.7	104.37	112.53	105.06	107.75	107.19	104.59	100.3	101.47	97.589	102.56	119.86	114.98	103.83	113.63	100.52	102.57	111.07	104.75	108.39	111.76	99.789	106.78	99.935	106.93	102.5	102.15	101.25	106.16	109.38	108.68	109.11	100.47	108.79	101.14	108.33	107.99	99.779	106.27	106.65	104.54
97.899	104.72	108.86	97.309	113.18	98.828	98.462	95.719	93.631	107.83	101.98	95.809	102.24	102.04	99.335	107.35	97.941	91.122	90.004	100.8	98.83	99.216	111.32	96.957	97.853	97.449	91.173	96.127	105.23	99.909	104.98	98.372	94.645	96.399	98.279	97.678	106.51	103.21	99.399	107.05	96.324	99.286	105.85	92.126	96.85	105.5	103.97	98.645	101.31	96.535
106.02	107.96	107.43	103.09	113.61	97.859	105.66	113.08	102.84	113.69	104.09	110.11	108.12	112.1	102.69	105.62	102.3	103.83	102.71	104.24	107.61	103.98	112.61	107.02	103.53	111.95	99.275	103.16	107.77	109.7	102.32	104.5	104.18	104.75	100.1	102.53	101.04	97.965	108.69	99.078	118.21	103.92	110.61	104.29	114.04	103.55	92.162	107.9	99.605	107.07
100.96	96.618	93.553	96.472	95.431	99.522	94.263	99.989	93.099	103.7	107.35	91.841	97.48	108.17	94.125	99.242	101.27	102.93	91.462	96.643	95.685	106.46	94.694	89.166	103.24	103.49	106	95.295	93.469	100.87	98.64	100.42	98.84	101.34	103.78	107.05	103.45	98.797	101.6	96.308	92.849	92.398	108.26	95.858	102.28	97.392	100.54	92.135	97.232	98.584
104.43	94.427	96.012	92.782	102.33	94.409	102.06	98.389	97.166	96.836	101.38	93.134	102.4	98.594	101.75	101.16	98.689	95.433	106.56	99.949	93.316	100.95	107.78	105.44	103.18	97.251	92.801	103.83	100.17	94.759	98.402	100.9	106.09	104.82	96.989	101.14	101	105.5	98.188	96.963	101.7	105.52	99.337	97.744	110.35	94.736	92.247	104.69	95.624	110.04
103.39	102.76	102.97	92.286	101.88	111.67	102.92	106.83	106.66	99.386	104.76	97.584	110.93	104.84	116.03	102.03	112.35	113.79	103.6	106.77	110.99	110.95	110.23	102.71	102.2	113.74	111.52	112.3	96.752	102.67	108.5	103.81	103.28	100.69	109.02	109.04	106.41	110.9	109	101.65	105.17	116.03	107.25	102.38	101.23	102.71	100.73	105.19	107.04	108.22
109.58	105.52	106.45	106.64	116.34	105.35	105.82	106.67	103.39	106.46	105.96	105.79	102.07	104.97	104.23	103.62	114.33	103.15	97.239	108.1	105.44	99.311	111.22	103.24	105.34	103.55	106.4	105.15	103.6	98.726	110.24	104.5	106.69	107.86	105.7	104.35	104.65	96.865	105.19	115.3	105.23	109.09	104.73	99.86	108.13	108.14	103.73	101.75	106.67	119.54
116.72	110.38	107.32	99.376	100.78	105.43	109.93	110.91	106.73	113.51	113.86	96.058	106.04	108.49	111.74	106.17	105.12	108.59	108.1	111.07	105.14	106.05	104.4	98.329	104.23	107.57	102.48	105.36	108.14	107.1	113.43	108.62	100.81	109.47	105.02	103.85	113.43	106.47	109.32	109.19	118.52	111.24	106.04	107.4	103.23	99.12	113.4	106.84	106.26	111.8
119.17	103.15	111.13	112.19	106.37	114.15	102.89	101.12	102.61	108.48	95.407	113.01	106.18	104.29	101.73	108.95	101.61	110.19	110.13	110.28	103.59	115.27	108.96	111.47	112.73	108.78	105.29	110.83	103.23	104.27	93.562	112.97	103.21	106.39	123.14	98.154	111.9	98.701	99.76	109.2	105.2	103.18	105.93	93.169	107.7	105.51	106.06	105.11	103.67	107.47
107.55	103.38	105.77	102.41	110.75	105.49	108.34	106.35	109.34	109.66	111	103.24	103.56	117.46	111.09	101.83	106.97	114.37	105.01	113.68	108.86	117.42	105.81	105.5	103.51	98.6	113.97	105.38	108.65	109.1	105.36	107.01	104.4	112.39	112.31	114.75	107.7	103.45	116.35	102.43	103.57	101.42	108.06	119.54	114.78	104.06	118.3	109.65	102.94	107.63
105.63	104.79	101.58	102.39	98.207	101.83	112.37	111.46	120.65	104.14	102.69	111.62	102.71	110.19	107.05	96.792	108.78	107.62	104.15	104.91	115.49	109.96	105.17	110.25	105.51	102.97	111.14	103.95	106.49	113.43	101.66	110.21	107.05	112.88	109.96	111.1	111.38	107.95	114.54	115.15	104.2	116.53	108.7	109.14	114.43	105.14	112.51	111.07	110.63	107.83
112.23	112.97	107.69	106.98	100.56	118.03	105.56	107.01	108.49	103.74	111.92	101.39	117.59	104.04	111.97	106.34	111.28	106.81	105.85	117.56	119.17	112.37	108.4	103.41	104.75	105.39	107.67	112.54	107.75	118.07	104.95	118.95	106.61	115.41	104.98	108.55	110.08	108.14	101.49	113.78	108.98	106.05	112.25	111.12	113.26	107.72	107.72	105.52	111.34	114.27
108.62	102.18	113.04	106.02	106.9	104.54	102.95	108.11	103.52	111.89	112.62	96.576	108.64	100.75	107.85	104.5	106.88	101.98	101.84	103.23	98.615	110.91	106.45	99.397	105.23	105.18	103.08	105.38	109.23	106.43	106.28	103.6	105.51	113.21	101.59	103.07	98.526	109.79	109.22	105.54	99.215	103.99	112.5	109.28	101.85	100.17	108.75	112.44	99.996	105.53
109.18	114.12	111.28	108.84	108.39	107.77	104.82	103.81	112.47	106.57	108.68	112.31	107.14	101.63	111.58	101.17	106.03	111.85	109.89	110.56	104.99	110.01	103.89	107.6	104.71	109.17	109.44	103.59	110.9	114.18	112.41	105.06	102.9	109.04	104.14	108.51	106	108.29	109.47	111.28	113.2	108.64	111.75	105.71	109.47	108.76	115.48	110.45	112.59	111.12
99.382	100.15	115.72	102.62	99.778	109.84	91.601	111	98.699	97.213	96.651	105.99	102.78	99.869	101.56	105.57	95.52	103.81	114.18	100.56	111.54	103.65	103.76	107.38	107.82	100.93	106.96	98.874	106.59	103.54	92.987	108.5	108.19	99.388	108.29	98.497	107.1	105.35	109.08	105.78	100.31	109.21	105.04	110.61	108.48	95.281	105.62	102.81	108.4	101.74
109.16	107.15	104.95	102.66	109.59	117.82	103.07	107.24	109.73	107.49	110.92	107.48	108.3	101.47	118.46	111.49	112.81	114.32	116.58	117.03	110.57	104.6	103.54	109.4	107.98	110.14	109.79	104.89	110.87	109.09	100.87	105.94	107.08	108.72	106.1	102.4	110.67	103.91	98.867	98.237	108.21	114.84	95.196	113.99	104.54	106.49	112.7	105.76	101.47	101.76
112.18	110.89	109.17	111.26	107.38	94.425	101.75	111.38	115.1	109.73	106.48	106.57	91	103.67	111.23	102.85	112.6	106.76	107.49	104.37	98.575	99.266	100.01	109.41	109.8	104.99	101.22	112.88	112.63	101.47	108.35	110.25	94.238	109.9	106.14	102.95	100.61	99.059	100.63	96.565	108	101.84	101.95	103.97	109.27	117.2	102.99	106.78	102.06	106.19
93.01	106.47	96.602	103.16	103.43	99.398	98.036	100.27	102.13	91.699	100.59	107.83	100.47	115.91	101.17	107.78	100.16	95.296	100.21	99.656	103.76	94.35	97.382	89.052	94.408	101.59	109.12	100.4	96.163	104.48	98.752	106.45	96.676	102.17	111.79	99.844	98.603	95.158	100.16	93.302	99.391	91.748	97.245	99.745	99.142	101.13	104.34	101.58	102.49	95.819
102.87	98.671	105.23	103.33	97.085	100.97	102.59	104.78	97.795	98.375	105.2	96.874	97.204	116.42	96.145	104.12	110.09	105.07	112.53	102.78	103.3	116.6	108.16	115.67	111.35	109.99	102.79	114.93	108.82	105.67	113.17	109.37	101.34	102.03	103.7	101.44	106.9	108.64	109.15	113.74	109.33	105.76	108.31	105.97	109.65	106.91	107.85	115.38	109.01	99.138
107.98	104.5	110.06	100.76	101.21	109.26	110.92	112.47	107.06	106.91	108.19	107.89	108.4	107.04	102.97	111.99	107.49	105.71	109.87	107.91	105.94	115.3	102.35	98.038	100.72	103.27	104.71	104.29	110.78	106.37	107.38	106.44	108.89	108.2	108.79	112.87	107.63	107.9	101.15	102.52	100.75	109.13	106.88	100.72	105.36	97.167	105.23	105.23	104.14	99.596
109.49	102.86	105.22	105.47	108.68	108.24	108.28	103.11	106.52	110.73	106.03	113.79	105.03	114.52	105.82	103.25	107.83	97.807	102.3	106.06	112.74	111.71	92.592	108.6	109.05	87.727	110.54	113.85	112.31	97.495	104.22	110.34	109.2	113.32	117.84	109.9	94.201	109	103.9	107.5	107.58	103.63	104.13	98.54	102.7	101.59	99.826	106.77	105.21	105.66
109.62	110.74	113.34	106.06	105.81	107.42	112.8	101.55	115.41	116.36	105.49	110.06	113.47	101.5	106.12	108.23	107.58	106.55	108.19	109.18	121.32	105.68	111.84	100.73	111.79	109.61	110.17	108.19	113.64	110.25	106.51	116.23	107.99	110	102.91	103.83	105.88	111.72	106.22	109.84	104.46	115.22	111.41	102.17	99.476	106.51	110.57	99.616	105.87	104.94
112.57	105.41	107.5	106.99	106.77	109.2	106.47	104.35	95.855	106.92	108.75	101.92	106.2	96.974	117.43	107.26	108.82	108.49	102	106.35	114.43	97.182	101.77	102.68	101.33	107.74	98.177	106.34	109.39	105.32	113.82	104.14	111.28	107.38	101.92	111.61	107.9	101.73	98.394	100.9	109.12	103.43	115.14	106.11	103.65	110.75	106.77	109.93	101.7	99.597
105.07	110.48	111.26	101.69	100.09	116.8	111.74	100.76	102.87	101.32	101.04	103.4	103.09	107.7	100.15	104.7	103.16	108.52	105.79	105.08	108.89	108.3	107.26	101.81	109.53	103.66	101.66	103.81	106.48	102.31	109.79	102.29	105.3	109.13	109.91	109.72	113.33	100.25	111.25	99.485	103.24	101.91	113.7	102.55	106.58	115.08	96.589	105.28	112.92	97.73
94.921	113.26	114.55	106.07	101.93	107.3	103.87	102.52	111.26	102.07	109.55	100.03	105.72	109.23	104.49	106.47	114.16	102.76	109.77	103.13	110.23	97.901	105.67	107.25	93.606	101.24	106.98	102.77	106.14	112.56	94.464	102	104.26	113.41	102.72	108.35	107.32	104.28	106.1	110.34	114.12	101.11	109.32	97.105	106.78	105.06	104.72	107.02	111.71	94.312
106.8	108.81	117.15	114.73	107.85	110.85	105.59	103.16	108.01	105.85	112.51	112.71	110.85	104.98	99.925	103.09	113.16	105	113.07	111.29	110	110.48	105.01	111.89	107.15	108.52	107.52	108.55	111.75	108.62	105.2	111.31	107.19	120.44	103.76	100.7	100.19	110.93	111.09	103.61	106.49	107.2	108.22	107.68	107.66	101.92	113.4	106.11	114.95	106.65
99.324	97.02	104.32	99.872	96.927	107.18	104.06	102.19	107.32	101.69	102.94	105.32	111.38	105.81	103.24	102.84	105.03	101.87	105.77	103.24	106.46	110.44	108.42	102.83	98.566	99.541	100.55	101.32	106.36	107.35	105.21	98.692	100.22	104.41	107.96	105.39	98.015	111.77	117.56	100.44	110.92	98.829	104.42	105.31	111.84	103.77	104.23	113.61	106.18	101.75
95.998	99.455	98.217	90.193	95.43	97.613	96.6	105.61	88.704	105.55	100.61	94.531	98.968	100.61	90.417	99.361	93.011	101.32	94.312	90.987	105.15	87.259	92.337	102.58	91.705	93.744	98.117	90.909	92.792	100.96	97.083	86.494	99.135	98.768	90.834	90.554	94.685	94.575	95.972	91.448	105.5	99.372	91.617	96.903	104.4	94.452	102.11	96.576	101.16	100.58
105.21	100.7	104.81	106.31	110.58	102.36	99.52	107.13	103.53	106.29	93.339	104.14	109.49	95.532	99.065	96.193	113.28	106.45	111.16	111.44	111.34	93.819	96.724	108.67	98.903	106.63	102.89	105.99	102.7	98.423	109.35	104.43	112.35	113.01	105.13	106.46	103.29	103.93	101.6	108.79	98.303	109.6	105.2	101.67	102.65	104.1	107.13	104.66	108.4	109.31
106.29	110.09	107.59	105.17	100.03	108.9	112.29	112.21	104.01	98.338	106.88	108.49	103.37	95.894	109.77	104.04	101.24	118.5	108.86	101.5	103.21	105.56	114.75	96.535	112.67	101.11	103.6	100.74	113.02	96.166	96.936	98.309	113.49	96.008	100.56	103.95	109.33	105.45	112.79	110.62	104.84	104.07	110.08	114.35	106.54	104.74	101.85	115.25	100.5	110.45
106.76	105.02	106.16	108.82	106.37	108.09	114.57	104.31	104.18	104.95	112.71	114.68	103.15	112.68	111.93	109.22	109.81	108	104.22	113.34	115.26	112.31	112.92	111.08	109.27	109.12	101.79	102.97	114.12	105.44	105.1	114.26	109.06	106.77	102.61	113.07	107.51	100.05	105.02	103.94	104.27	110.86	97.761	114.07	106.27	108.34	102.32	111.63	107.81	103.16
98.418	104.45	104.86	109.11	97.176	103.04	108.05	99.334	108.29	106.4	104.14	108.12	109.65	111.97	102.72	106.94	100.05	104.27	110.2	106.21	113.21	96.466	108.38	107.41	103.88	101.23	111.71	102.94	108.04	102.02	109.95	113.72	109.29	108.74	104.19	95.729	93.836	99.074	105.07	103.56	108.46	99.741	99.683	112.47	103.54	99.631	108.33	111.52	107.86	113.4
102.21	104.13	91.883	97.521	92.618	92.091	97.354	96.906	92.673	99.6	91.629	101.04	89.289	97.406	100	101.27	105.08	101.41	102.06	97.242	94.737	90.292	93.052	101.68	101.04	98.4	98.741	101.78	92.285	98.44	100.67	96.241	91.986	100.1	98.238	100.2	101.76	88.043	108.15	101.88	103.2	105.21	90.336	97.79	103.22	95.178	94.078	94.777	100.67	107.47
105.48	97.771	96.624	104.12	103.77	97.223	103.95	99.63	104.6	97.344	100.52	104.36	100.96	99.985	92.351	105.35	101.65	99.695	102.16	99.033	98.554	98.856	106.15	94.59	96.144	99.345	99.106	92.143	103.89	99.951	104.78	95.715	97.951	101.5	98.562	105.04	102.9	107.49	103.23	101.34	94.83	112.92	95.487	99.996	101.75	101.02	102.57	100.49	101.15	104.7
93.439	98.722	106.5	90.507	95.913	103.08	95.968	106.17	89.075	93.313	104.37	94.724	94.31	95.303	98.116	98.516	91.867	99.963	98.664	99.179	99.855	99.109	96.544	96.585	99.38	100.22	93.62	92.641	100.39	101.29	99.038	89.201	99.905	97.054	98.409	92.593	96.242	94.289	97.242	97.887	103.49	100.65	112.09	109.47	95.005	95.136	102.94	91.139	102.05	95.734
107.63	108.77	108.15	98.289	107.83	106.72	111.19	108.44	108.78	111.48	110.09	106.64	115.55	107.9	110.35	111.98	109.53	111.91	104.9	102.86	116.34	100.62	115.93	113.09	107.31	107.31	113.74	108.45	108.72	107	104.79	110.72	106.62	98.292	109.79	119.75	103.66	108.97	111.69	116.41	112.2	108.01	99.288	104.95	112.22	91.198	109.64	110.3	105.38	109.39
107.49	104.97	106.78	101.18	102.99	109.77	107.45	106.88	116.02	109.77	115.31	106.14	103.89	109.64	109.25	105.54	101.4	115.25	107.88	117.63	106.71	110.94	115.5	108.56	104.53	103.92	113.18	100.37	110.25	115.26	101.13	109.75	100.76	104.61	100.09	106.4	114.27	109.7	102.94	106.14	101.17	107.54	106.88	109.22	113.49	102.04	109	107.28	116.45	111.92
98.899	102.44	93.378	103.16	97.121	113.81	91.237	105.44	97.728	99.084	103.72	99.799	98.625	95.861	97.7	93.098	92.516	95.932	95.576	106.58	97.581	95.984	94.303	100.58	103.07	92.468	100.5	88.8	97.005	103.44	107.42	112.72	99.085	98.327	99.373	98.44	92.979	91.435	102.36	106.15	94.969	97.258	106.55	102.97	98.475	98.177	98.04	92.502	88.674	102
108.84	110.01	100.87	108.01	110.94	107.86	105.77	107.26	105.39	104.94	101.81	106.07	110.71	98.82	107.4	106.43	100.02	109.79	113.6	107.48	98.955	98.483	111.88	106.56	103.87	103.48	120.92	107.15	101.47	94.762	104.73	108.96	101.17	106.58	105.13	101.65	113.5	104.95	107.14	104.24	97.657	105.89	103.39	102.56	108.19	104.8	107.37	116.24	102.45	108.17
101.77	104.52	107.37	110.88	103.86	101.27	100.12	93.59	102.33	99.962	89.102	98.333	99.457	105.83	96.748	101.2	95.206	97.81	99.079	105.96	98.796	100.85	98.589	95.853	88.666	94.227	103.08	95.835	94.324	104.35	105.87	103.65	98.319	104.09	104.53	107.65	88.092	100.27	99.184	94.179	105.93	98.006	100.11	102.23	101.86	97.768	90.34	108.71	89.632	93.311
101.62	99.528	97.561	91.258	101.71	91.938	108.28	105.03	93.375	88.089	95.17	90.05	100.99	101.41	90.201	99.572	104.79	95.675	107.3	98.539	105.54	99.904	106.98	101.63	104.42	110.78	100.01	94.78	89.988	98.66	104.67	103.67	93.104	95.314	110.38	98.732	94.975	97.576	99.535	99.021	103.49	97.518	101.07	89.373	94.193	86.889	97.054	102.19	109.97	96.737
112.28	111.68	102.24	102.95	112.96	113.44	113.06	108.42	117.11	115.19	111.66	106.64	103	112.1	111.75	107.56	108.48	97.486	116.24	101.5	116.21	104.82	105.79	109.06	112.68	108.67	109.17	109.3	106	111.53	99.241	108.82	101.25	108.54	104.45	106.65	108.44	113.8	105.07	103.73	101.8	112.95	103.84	108.94	113.8	111.67	108.26	105.29	103.67	109.09
95.75	100.21	97.497	89.867	99.881	101.7	101.82	96.725	109.15	98.295	101.81	106.52	102.16	101.34	97.751	103.55	100.08	97.813	105.68	102.55	102.82	95.032	101.19	98.487	107.95	112.46	103.31	100.02	111.91	100.85	98.502	102.5	109.55	97.738	100.24	105.57	95.314	104.48	103.77	105.07	101.31	90.478	100.31	100.62	99.405	100.07	103.66	103.06	95.445	99.734
101.51	99.319	104.01	102.49	102.9	108.39	96.885	109.12	103.58	120.39	111.61	112.72	103.7	102.64	102.81	114.09	101.55	101.7	102.85	102.88	108.41	101.43	104.79	105.63	116.73	105.53	106.71	101.57	106.52	109.06	99.053	97.561	102.25	106.28	105.29	110.63	111.24	102.88	110.73	108.33	90.009	117.84	104.14	102.77	105.39	99.46	104.27	108.79	101.13	104.44
110.71	110.66	105.05	110.6	104.79	111	116.04	109.38	108.82	102.06	106.72	101.08	97.813	109.48	102.13	111.65	111.01	108.78	99.497	101.63	115.26	113.2	93.92	110.14	115.31	103.46	118.53	107.83	107.8	103.69	105.63	102.33	109.33	116.56	105.55	113.6	106.98	113.64	109.88	107.56	104.77	115.3	116.19	109.33	105.86	115.54	118.84	113.53	105.22	115.32
105.51	102.22	106.69	104.48	103.04	112.18	107	97.876	114.99	98.101	105.65	113.96	112.31	109.31	107.06	112.86	110.34	95.595	110.53	106.53	109	104.78	107.62	116.26	104.43	108.98	110.69	107.58	102.37	112.52	109.05	110.31	98.849	103.89	104.87	103.88	111.44	106.97	107.9	107.33	101.78	105.58	102.88	107.13	103.52	112.52	108.61	103.35	113.17	113.11
101.55	115.95	106.66	106.94	104.08	104.96	112.31	110.62	104.65	107.73	101.71	100.89	98.542	106.08	105.76	110.42	106.33	112.14	100.54	95.747	107.92	105.36	112.16	101.37	107.34	109.67	104.73	104.59	101.61	100.59	100.02	100.7	100.93	106.79	113.94	104.78	104.56	96.12	110.73	99.933	102.36	94.085	109.44	113.63	106.48	113.78	106.03	105.25	104.43	109.17
105.29	122.34	104.91	112.53	101.18	102.46	104.53	105.86	107.19	108.11	95.737	116.35	106.92	97.915	109.49	112.86	100.55	102	106.69	109.58	108.23	106.99	109.4	102.17	112.9	104.9	109.54	105.76	106.68	98.921	115.96	103.55	103.31	105.4	104.34	101.37	98.871	102.77	105.67	108.21	105.15	104.96	108.28	103.7	101.44	107.76	102.74	113.38	106.59	119.01
104.94	113.74	108.82	112.97	107.93	107.79	103.29	102.02	107.62	109.94	110.34	109.87	111.52	114.67	108.74	115.53	113.15	101.15	110.46	111.47	101.31	106.63	109.79	102.49	112.14	109.28	109.3	109.62	111.07	111.52	104.81	101.52	108.61	103.4	103.09	105.67	112.15	108.57	108.26	105.42	107.11	115.36	108.13	109.36	105.32	103.65	108.24	105.5	99.403	106.62
101.71	99.906	106.29	110.34	108.77	103.24	116.83	111.01	100.68	106.97	112.2	106.89	105.46	105.87	114.61	115.05	111.81	117.9	111.72	102.48	108.75	108.89	105.04	111.82	110.23	101.92	101.7	108.4	102.23	103.26	101.37	108.1	107.21	109.4	107.24	105.04	108.99	102.65	112.09	107.87	105.98	112.74	112.73	113.26	109.26	101.55	106.51	117.84	101.34	111.7
108.15	104.9	110.49	111.25	100.28	111.45	118.12	105.9	107.74	103.3	114.2	104.81	99.301	108.6	103.27	105.1	100.52	112.85	112.3	105.3	110.4	117.88	104.01	106.93	104.79	112.8	101.98	107.14	106.38	106.41	104.54	98.312	113.18	103.88	107.71	112.15	108.35	112.6	110.12	110.11	114.77	103.35	105.26	107.3	117.59	107.69	113.15	98.905	108.55	110.46
104.1	91.864	110.56	104.83	99.322	103.88	110.18	106.1	121.03	107.86	105.46	109.97	107.01	92.438	108.43	108.97	105.39	109.4	102.16	103.53	105.97	100.51	108.27	96.393	104.71	112.12	114.68	96.986	106.08	96.377	101.44	110.84	105.69	100.77	108.16	99.435	109.38	109.03	100.64	96.985	105.75	107.9	110.93	114.21	111.69	107.04	107.74	110.87	110.5	105.6
104.29	107.24	103.66	100.05	101.8	105.49	113.56	101.2	109.52	95.021	104.55	102.04	106.33	107.28	112.2	94.964	110.18	108.15	109.9	99.312	109.39	111.83	104.29	107.87	94.142	102.98	100.46	106.12	106.92	117.33	97.295	106.95	102.68	105.43	101.84	106.04	97.325	95.545	104.53	115.3	99.518	113.03	104.57	110.9	112.04	102.96	108.53	108.5	101.05	99.228
114.22	115.5	107.99	109.56	113.72	95.632	110.41	108.7	102.05	111.18	105.23	107.79	103.64	113.06	106.94	121.8	108.06	114.43	98.703	106.61	109.28	106.58	101.53	111.23	113.54	106.35	103.54	105.82	105.43	112.43	105.45	115.72	98.932	106.32	105.63	102.89	119.89	103.8	106.89	103.22	108.49	117.04	113.68	111.87	103.93	103.38	111.07	109.13	108.3	110.87
99.601	94.652	112	103.1	109.56	111.8	107.49	105.28	113.58	105.57	111.87	99.056	105.45	110.19	103.55	106.67	103.42	104.46	104.53	108.41	109.08	99.823	94.91	103.4	108.24	111.89	95.033	104.32	110.56	108.75	94.333	108.72	111.18	97.527	110.51	108.24	95.614	108.15	105.1	100.85	113.54	105.73	108.78	110.03	112.73	108.29	108.57	100.74	109.75	102.02
106.08	110.36	100.13	105.53	103.37	107.14	105.15	104.15	105.94	110.32	108.49	106.6	99.899	104.01	109.47	102.78	105.72	112.66	104.17	107.49	110.21	107.27	111.88	97.846	111.78	107.24	107.97	103.62	106.44	108.52	106.33	103.85	102.27	105.53	103.28	106.51	103.7	113.62	107.45	99.718	103.08	110.69	99.588	100.14	105.02	110	104.66	99.208	108.94	100.26
102.83	98.296	98.138	112.97	102.87	107.35	110.33	105.51	105.35	110.11	105.37	111.21	106.15	113.76	106.17	100.36	96.361	108.83	107.73	113.3	106.07	102.89	108.15	96.338	96.02	114.22	110.61	105.68	104.65	110.3	100.82	112.22	98.226	110.68	105.63	107.64	106.05	102.87	104.38	96.446	112.1	106.22	106.62	106	110.57	107.65	109.46	102.71	111.15	105.58
115.71	105.53	104.7	110.95	115.73	95.385	111.87	101.37	112.7	94.991	109.77	99.837	97.615	113.12	110.61	96.166	104.78	105.09	103.52	99.75	106.28	100.71	99.26	103.19	109	108.55	99.625	106.71	102.77	113.55	104.3	104.55	107.4	97.923	104.64	105.54	110.4	109.98	99.777	107.9	100.06	103.94	93.378	110.53	108.15	109.34	102.56	100.35	105.65	104.88
94.755	107.69	104.91	113.49	107.53	101.8	101.65	96.929	109.93	107.96	114.75	101.97	106.34	112.1	105.21	95.452	107.42	107.22	98.913	109.31	106.18	106	110.86	111.54	105.29	103.96	99.652	104.85	109.29	106.22	104.35	114.42	103.73	104.46	101.27	106.92	100.36	107.6	107.09	113.44	104.07	103.58	101.93	102.86	100.56	112.63	104.67	97.838	116.56	99.079
97.594	112.94	105.55	105.23	114.24	107.83	102.27	101.19	103.91	112.8	113.04	106.26	106.88	105.81	110.61	107.52	104.38	105.77	107.28	115.22	105.4	114.47	113.5	104.49	108.36	108.8	103.05	110.22	109.53	110.49	105.26	111.58	105.32	104.78	113.53	102.83	111.68	108.22	97.899	112.34	101.71	113.75	105.87	103.52	108.28	110.41	112.66	107.57	112.22	114.87
101.87	103.79	101.95	106.34	100.04	93.361	98.755	93.709	98.04	89.133	111.43	104.37	102.7	102.63	107.6	104.64	93.232	103	102.63	103.03	102.13	96.951	93.437	97.502	101.96	102.28	107.16	105.29	102.18	102.06	99.715	107.38	105.43	96.548	111.31	105.8	98.28	97.244	96.526	99.204	99.083	98.579	94.706	97.96	103.24	113.82	95.846	100.41	103.7	92.233
106.71	110.78	106.59	101.98	113.87	110.2	103.8	110.29	110.59	104.24	103.73	105.42	98.085	101.25	100.21	113.01	106.51	104.95	112.83	100.96	109.4	105.3	108.95	106.57	109.94	105.2	107.42	107.2	109.95	99.264	112.93	100.63	104.64	107.27	105.73	100.03	103.23	104.16	107.54	100.76	104.3	103.84	95.943	111.92	104.38	109.28	102.44	109.72	109.05	98.269
95.532	99.571	90.919	103.46	101	107.81	101.56	106.59	97.647	99.657	102.38	93.152	110.29	102.78	105	108.23	94.405	100.8	105.38	103.79	98.978	101.33	102.2	99.189	99.247	94.592	96.797	105.46	93.877	102.21	95.444	95.331	108.53	96.683	107.42	106.32	98.379	99.884	99.195	93.876	104.32	100.99	103.78	100.83	101.62	97.793	98.091	109.98	106.04	105.45
103.33	113.97	94.503	96.713	108.85	104.74	103.41	103.43	92.124	111.16	105.84	90.097	98.668	99.324	90.811	101.2	91.041	99.924	102.86	98.108	98.38	110.64	94.381	97.546	94.286	98.509	86.887	100.05	98.891	104.8	100.14	93.415	97.037	97.01	102.72	98.524	90.428	95.572	100.94	103.1	97.623	98.902	103.06	100.13	97.113	95.46	97.297	100.52	97.512	93.951
106.87	105.12	92.53	113.94	102.75	102.59	115.42	107.24	111.28	110.94	111.66	103.77	113.01	112.12	115.36	106.3	106.39	99.62	108.39	108.95	108.78	111.01	109.95	110.93	103.98	103.63	116.56	111.09	100.21	99.37	107.8	122.34	109.2	106.96	102.47	99.423	117.02	104.62	102.33	106.85	103.23	107.56	106.64	106.35	104.09	102.1	109.94	112.46	104.51	99.797
113.57	103.48	107.46	109.4	110.39	111.53	100.84	103.57	108.09	113.61	109.72	105.58	102.87	105.88	98.08	110.16	107.64	103.77	95.713	105.13	113.97	107.13	108.38	112.57	113.57	113.55	105.41	103.13	115.17	117.52	106	114.36	96.948	104.56	105.82	104.88	112.05	108.68	100.45	113.08	106.83	115.64	114.17	97.009	116.75	108.68	112.37	113.21	111.31	113.8
108.77	103.37	96.001	96.364	111.39	104.38	106.76	106.83	101.27	113.93	107.95	110.29	104.74	99.726	107.18	99.993	109.39	94.784	113.79	106.58	110.04	112.9	109.17	109.02	112.72	111.39	106.49	102	106.91	110.11	105.85	102.28	106.68	101.32	101.49	109.53	112.1	93.735	113.57	94.667	107.72	105.9	103.95	101.3	107.73	90.717	107.06	101.64	105.8	101.32
105.55	95.985	103.98	107.8	101.9	105.33	116.46	122.67	108.12	102.3	107.22	109.65	114.52	114.71	102.99	105.53	119.59	108.96	116.38	110.48	109.13	107.12	113.47	113.5	111.71	107.04	104.33	114.93	108.11	106.06	110.5	104.62	125.78	108.87	88.995	112.83	109.03	100.15	109.52	110.21	107.43	115.37	106.55	99.242	98.631	105.89	105.4	107.79	119.78	109.91
103.31	100.07	109.91	100.01	112.8	111.48	109.13	108.42	108.7	117.62	111.47	104.85	102.74	107.06	109.72	108.87	114.7	115.16	103.08	107.11	113.31	106.31	96.65	107.79	121.16	110.02	112.99	102.6	100.86	108.58	99.08	108.12	103.36	110.27	103.67	101.99	99.919	112.66	107.76	107.72	107.42	110.87	105.33	106.67	108.14	112.1	108.05	113.38	94.982	101.17
108.76	108.5	106.95	106.71	105.13	102.15	104.38	106.97	105.58	116.95	99.536	101.68	104.25	96.221	97.678	103.49	95.241	104.41	106.06	98.774	106.72	104.55	108.53	104.4	109.64	101.29	100.03	99.628	106.95	104.39	111.2	103.16	109.38	93.296	99.582	111.21	111.91	106.98	105.81	113.04	103.31	106.14	98.125	100.26	108.98	108.87	111.78	100.58	105.43	101.6
109.99	95.574	99.036	90.548	99.368	101.72	94.717	101.51	105.66	101.52	102.54	95.5	99.327	107.43	90.477	95.226	101.28	100	94.225	98.193	105.73	99.514	102.38	95.724	97.962	98.446	101.56	98.03	102.18	96.702	100.19	90.11	89.885	96.518	101.16	94.379	96.889	92.01	97.786	105.14	93.397	96.295	98.121	103.86	101.65	93.409	96.792	99.066	100.12	93.966
115.62	106.25	113.18	106.63	109.44	108	114.05	105.91	96.961	105.29	106.72	103.07	107.81	109.04	105.92	105.97	112.96	107.85	100.15	96.941	114.41	101.07	110.07	113.29	100.1	108.3	98.957	108.27	106.17	107.53	110.7	108.93	114.45	108.35	110	101.71	104.47	102.22	111.88	104.6	105.67	107.99	105.61	112.85	107.68	125.88	99.077	110.66	93.014	110.39
114.69	110.87	109.2	118.42	103.23	114.46	98.864	94.507	111.47	104.64	106.92	109.22	101.55	102.14	107.22	106.9	108.62	98.392	103.21	104.34	95.555	107.98	112.74	112.34	105.63	98.559	116.62	97.73	106.47	112.27	108.56	105.04	100.28	107.18	104.84	103.14	105.2	107.98	110.77	102.01	108.8	103.95	111.27	101.99	101.53	108.91	107.88	106.82	99.956	108.94
105.34	99.866	112.71	106.08	107.18	101.58	100.04	108.04	105.48	107.18	106.87	105.72	95.959	102.31	113.99	103.44	101.16	104.61	105.01	104.77	105.78	101.8	103.76	104.98	104.62	111.97	111.97	102.62	110.76	96.612	109.26	113.1	108.02	105	114.69	103.23	109.29	108.16	103.93	94.475	104.83	103.47	101.84	102.9	101.84	97.976	109.67	105.79	105.71	106.74
101.92	101.61	110.66	103.4	113.64	113.37	103.52	103.88	114.49	104.68	109.63	103.51	112.99	113.05	109.19	103.37	110.38	110.94	107.73	101	109.5	105.96	99.258	104.51	103.17	101.8	108.99	103.56	110.15	104.67	106.52	102.63	97.296	108.25	103.12	117.77	102.26	102.2	101.18	115.76	107.59	119.78	123.67	111.04	98.091	113.95	110.56	104.76	106.53	104.15
108.26	101.99	106.19	114.74	96.884	102.34	107.21	103.99	105.57	109.58	109.33	104.54	109.69	102.85	110.2	119.33	113.58	106.71	114.28	102.29	102.99	107.32	109.26	102.78	109.78	102.34	110.46	109.02	113.18	112.82	103.01	112.53	102.07	103.79	102.64	111.1	104.12	111.2	117.11	106.8	106.09	107.04	106.84	106.76	107.93	108.81	94.862	111.19	102.6	116.63
93.329	103.19	100.94	98.027	102.02	96.805	94.854	100.03	94.163	93.689	92.803	103.83	105.91	101.52	95.25	97.307	96.265	106.55	94.902	105.86	89.699	89.325	95.684	104.24	99.738	97.031	97.691	105.69	98.14	100.75	90.882	98.688	99.202	95.796	100.16	103.35	99.913	115.86	87.13	93.747	89.321	102.39	104.65	103.47	102.59	93.542	107.73	98.832	100.05	92.074
102.73	106.05	114.39	103.57	107.67	100.2	102	105.66	113.1	107.14	102.85	110.97	108.53	103.71	111.6	97.758	107.52	106.67	110.27	112.05	117.82	117.36	104.71	106.56	108.24	110.25	114.07	103.97	102.78	114.18	106.58	108.99	105.91	108.52	109.79	101.48	110.25	105.86	108.47	105.29	114.35	111.21	112.59	98.261	105.03	108.65	112.62	110.41	98.947	105.44
117.21	116.11	115.12	116.56	113.07	106.24	111.83	110.11	113.35	108.7	109.22	112.67	112.57	101.79	105.27	105.54	114.39	110.6	107.67	109.38	107.37	101.83	104.39	115.62	115.1	104.54	110.48	117.25	117.8	108.34	115.07	109.49	117.05	110.13	111.03	108.64	109.71	106.97	118.35	113.25	110.49	107.25	109.18	108.15	110.1	108.16	107.83	113.1	105.66	117.42
108.35	111.8	112.78	98.651	104.18	111.45	107.96	105.96	106.03	111.38	107.74	105.05	114.76	107.85	109.34	109.64	108.15	101.91	116.25	102.51	109.84	108.29	106.17	112.13	104.78	107.16	110.4	109.38	103.74	102.13	106.93	108.9	106.65	116.87	101.19	103.95	94.354	105.66	97.258	107.57	104.56	116.48	104.35	114.8	100.11	104.11	114.52	103.12	110.96	117.17
119.01	111.19	118.43	111.7	111.9	114.71	103.91	102.88	112.25	109.23	96.794	109.45	112.34	108.4	106.32	100.92	110.12	100.68	105.47	103.84	100.36	108.48	118.71	105.49	108.47	102.69	117.2	113.52	106.33	114.48	103.77	102.8	115.72	106.59	104.55	111.03	104.88	111.31	106.51	104.48	112.44	110.08	103.16	107.88	110.07	109.44	102.72	112.79	106.66	110.79
105.58	93.439	103.31	99.378	102.14	99.491	101.97	93.078	95.037	98.237	96.219	97.895	89.885	99.924	93.691	102.94	86.77	92.642	99.041	104.46	110.13	95.788	100.51	90.943	97.254	100.61	99.448	101.65	92.845	90.175	93.266	98.704	99.609	104.93	102.55	98.092	98.68	99.565	111.14	103.27	105.53	95.193	87.492	101.86	98.362	104.55	98.375	103.57	99.19	104.61
97.495	103.38	107.88	100.4	105.03	104.94	104.09	112.89	110.98	108.93	107.72	107.74	101.11	107.67	114.12	105.43	101.42	100.48	106.52	96.543	104.76	112.92	103.42	106.61	103.42	97.731	109.12	105.64	108.89	103.27	115.38	113.33	100.46	114.27	106.01	107.87	93.755	104.5	104.63	114.66	110.92	107.02	106.85	101.77	105.43	103.85	114.22	104.85	104.51	112.58
94.583	96.198	81.86	89.593	101.15	94.303	100.61	92.761	100.42	94.888	87.543	92.964	100.19	102.76	94.359	97.689	106.39	105.84	101.8	89.169	98.731	98.306	103.79	85.025	99.715	92.435	103.89	111.91	98.404	91.92	96.055	94.891	97.514	97.033	103.2	104.07	100.94	96.105	93.628	102.42	96.238	98.483	93.703	108.08	101.4	97.418	88.329	97.042	92.227	89.304
97.349	94.599	98.123	95.637	105.76	101.47	91.214	101.66	89.652	105.08	95.371	87.273	97.457	89.592	102.46	92.658	97.934	99.183	104.74	87.861	97.343	96.489	94.193	97.45	99.23	95.873	101.31	100.56	104.68	88.615	100.95	97.308	108.12	92.811	101.63	105.59	103.44	99.718	97.812	108.65	91.068	93.77	96.94	101.06	92.006	96.093	102.55	96.003	93.473	101.58
95.765	112.62	106.46	107.82	99.584	108.44	105.7	100.85	104.17	100.78	107.08	114.5	108.39	103.21	100.16	114.26	116.4	111.17	101.44	90.352	107.39	109.95	109.78	113.15	105.91	111.68	92.922	102.94	103.38	111	101.72	106.6	112.28	107.84	113.52	112.02	106.21	107.45	91.671	111.21	108.14	104.48	109.93	108.53	106.4	95.304	101.63	120.24	111.88	88.995
99.94	115.7	99.111	103.55	105.4	104.87	102.36	117.85	108.43	101.72	102.98	105.85	101	104.34	101.35	108.34	109	100.96	99.695	114.26	102.59	103.15	111.15	102.04	105.57	111.25	101.6	102.69	108.04	109.81	111.41	107.61	101.79	108.98	112.69	111.03	108.33	110.65	109.91	101.75	113.11	108.52	108.66	106.95	105.16	110.07	106.66	103.34	98.522	109.83
109.26	95.581	113.95	105.84	107.61	105.71	106.8	108.21	115.98	115.49	104.17	108.49	116.54	98.919	108.1	99.997	111.46	96.444	111	102.74	105.1	96.449	99.061	108.44	111.16	100.35	106.28	99.567	104.93	106.7	107.49	106.54	103.71	102.09	100.82	98.775	107.9	108.26	110.56	107.59	109.25	107.42	98.821	112.28	107.66	100.23	112.86	115.06	110.59	108.02
102.99	104.13	102.9	111.38	110.86	110.71	110.35	114.28	102.25	106.23	106.44	107.47	114.93	110.3	104.79	105.22	105.84	99.12	105.99	97.388	107.21	102.72	108	101.09	109.09	101.55	108.2	100.02	115.4	100.19	116.26	108.39	105.17	115.77	109.14	100.01	106.95	108.16	103.86	104.55	105.49	99.552	115.69	107	107.39	107.05	106.03	112.44	106.96	107.89
106.25	105.95	103.93	104.71	107.97	108.71	113.78	109.79	109.33	107.94	111.85	105.53	100.16	112.05	110.86	107.55	108.24	106.97	110.08	105.25	109.37	115.53	107.58	111.03	109.52	104.83	101.39	96.066	101.1	107.59	101.37	107.83	100.4	105.19	111.74	109.38	98.714	114.16	113.42	99.169	98.869	107.18	104.24	110.19	108.5	102.36	107.21	108	109.63	103.37
97.133	88.623	95.557	97.357	94.855	98.73	104.03	84.643	103.21	102.32	99.245	97.285	101.66	96.426	102.76	111.83	94.294	92.206	102.38	98.54	104.88	100.14	98.851	97.554	101.26	98.174	99.588	95.469	94.305	104.46	96.146	104.32	101.72	88.127	98.144	90.288	107.61	103.86	94.804	89.201	94.42	102.99	95.311	99.896	100.4	99.534	101.35	103.51	95.79	92.259
97.448	97.853	115.05	101.77	113.62	117.69	111.56	105.41	107.97	104.33	111.47	102.78	108.92	101.78	109.34	109.28	110.22	110.78	111.92	108.02	107.82	110.72	109.02	113.18	101.95	109.2	99.276	117.28	104.72	115.11	104.36	113.35	109.73	112.17	118.74	113.33	98.56	105.12	102.5	116.08	101.85	102.88	109.25	99.624	107.82	106.42	110.9	102.93	108.79	117.5
92.197	103.79	99.1	103.86	88.379	103.44	105.21	99.749	97.71	95.408	92.641	104.33	92.47	96.043	105.42	102.16	87.611	97.409	94.077	100.84	101.42	99.122	98.451	107.26	100.46	93.428	98.508	97.421	95.136	99.002	97.768	93.971	110.76	96.955	97.503	103.36	95.515	95.83	110.04	98.743	105.41	97.97	99.468	91.438	101.89	99.198	87.546	92.814	103.62	92.238
103.51	114.39	109.79	103.77	109.84	107.62	109.55	113.17	104.45	113.09	101.76	106.33	110.77	106.72	110.65	104.16	106.85	100.47	107.28	116.05	97.42	117.7	105.25	113.74	107.38	105.01	119.81	103.18	100.28	103.95	109.55	107.26	108.72	106.71	97.831	111.01	110.66	104.41	107.94	103.81	104.94	111.76	106.55	111.21	102.77	109.65	107.39	112.52	111.57	112.22
108.46	109.84	115.87	106.87	106.48	110.12	96.971	109.86	101.78	101.04	114.42	109.61	113.33	105.84	109.98	106.89	114.85	105.23	110.19	109	103.31	106.86	104.84	101.48	97.934	109.6	107.94	109.8	103.67	108.75	108.17	105.31	109.48	97.617	108.51	107.69	108.63	109.5	116.13	109.84	106.76	94.217	105.65	112.37	112.42	107.06	105.13	112.95	106.21	97.911
106.21	110.54	101.54	109.43	106.35	108.52	110.77	102.02	107.27	98.953	104.25	111.72	99.48	114.31	109.46	107.43	109.98	103.6	102.43	97.737	113.57	110.18	104.38	109.78	112.48	106.2	103.89	104.31	109.41	111.75	102.92	114.88	95.719	116.33	104.87	98.687	108.82	102.22	112.88	97.837	107.2	103.39	116.39	106.44	112.07	105.15	107.4	108.9	110.01	110.97
103.15	109.18	106.57	115.02	101.19	122.09	100.57	105.61	118.23	105.08	107.5	113.75	110.85	107.6	101.01	102.88	105.82	112.41	107.57	108.38	108.71	106.15	109.56	110.76	108.98	111.94	98.29	103.77	99.869	107.97	106.96	108.54	100.74	103.26	112.28	108.41	105.66	101.3	101.92	101.73	113	98.414	97.567	104.74	104.24	109.97	106.11	105.83	101.21	105.98
103.39	105.18	100.15	112.91	106.2	103.07	103.08	108.11	103.7	110.24	107.1	107.23	108.26	112.27	103.86	108.16	116.98	108.53	101.49	106.84	110.19	107.46	104.97	110.82	98.433	111.23	106.62	99.343	115.41	108.17	109.75	106.87	103.4	108.01	116.54	103	107.45	106.63	109.13	108.84	115.19	102.77	105.68	107.47	104.01	112.28	115.78	105.92	105.38	101.39
103.41	108.86	103.24	106.26	107.37	109.83	104.78	116.34	107.28	108.73	107.2	102.75	104.01	103.07	102.32	111.69	107.45	101.87	102.86	108.56	109.38	104.11	111.97	106.53	103.64	101.62	106.46	113.6	101.38	102.6	102.22	99.948	114.18	103.15	109	108.34	111.09	111.03	100.99	102.95	101.08	107.16	107.19	99.104	113.37	104.87	99.622	111.43	108.29	115.75
108.85	110.46	110.59	107.19	117.52	113.78	108.23	111.22	113.57	108.63	107.3	117.43	117.68	113.63	116.95	113.97	101.46	114.71	115.96	111.1	96.5	109.24	116.62	116.62	111.98	105.36	104.2	124.51	112.38	111.02	115.29	112.81	103.19	121.05	112.34	112.41	109.38	110.41	114.94	96.943	114.17	106.51	110.73	105.42	103.27	105.47	106.39	107.54	108.16	116.17
97.53	101.21	104.37	106.32	111.23	114.76	109.32	102.43	101.14	108.29	104.91	103	108.82	111.09	111.22	115.49	108.59	111.5	108.18	108.85	99.001	104.57	105.19	99.525	104.14	112.43	110.9	96.411	109.1	110.23	106.09	118.4	102.45	113.04	110.25	107.05	115.77	115.56	112.7	101.52	111.87	105.58	99.452	107.38	117.03	112.41	105.45	110.19	106.23	107.43
104.62	104.13	111.65	106.4	107.31	104.6	105.17	106.82	106.55	111.35	109.64	110.14	114.19	105.87	103.78	105.7	106.57	106.15	117.94	104.43	107.61	102.38	105.87	100.2	104.98	113.94	106.56	115.83	110.22	99.017	111.04	111.02	110.18	103.46	106.19	102.7	107.02	100.39	108.14	100.33	107.37	111.51	113.87	101.4	109.41	109.69	109.25	107.48	108.88	109.3
108.18	102.24	108.81	106.88	109.69	96.997	107.58	112.82	104.45	118.19	107.51	112.68	106.52	111.27	98.964	108.21	101.29	100.39	101.34	108.85	110.93	87.253	108.53	105.37	105.7	110.24	105.53	99.164	100.47	110.99	99.212	105.44	113.47	104.96	108.34	114.65	104.81	105.71	110.86	106.92	114.18	109.07	109.66	109.73	112.85	107.58	98.587	102.12	104.5	109.01
101.27	110.31	107.63	112.21	110.84	113.3	103.49	109.93	114.49	105.64	102.95	100.25	105.7	106.17	99.464	108.53	102.61	105.9	104.05	109.97	115.48	104.97	105.93	107.51	104.68	111.84	101.4	105.19	101.8	97.065	105.65	111.34	104.09	104.01	105.87	112.41	108.24	94.751	103.92	105.12	106.01	103.89	109.46	103.31	96.174	111.53	103.99	107.31	108.37	101.73
93.009	96.924	97.661	100.05	99.127	101.33	89.753	98.695	101.28	102.18	103.65	92.352	102.97	93.288	99.458	95.62	92.418	105.52	103.48	99.888	107.1	99.51	108.72	102.04	106.57	93.74	98.668	105.79	102.4	101.53	98.186	102.32	92.314	103.17	95.272	101.13	96.557	103.45	107.43	103.75	105.38	99.159	100.53	103.69	107.21	92.825	94.781	100.63	96.063	98.972
106.69	105.23	103.6	110.21	106.72	104.58	99.358	111.43	107.71	101.95	106.97	95.866	107.09	102.73	109.87	100.41	102.56	104.88	107.4	103.31	108.67	112.32	99.566	110.95	109.93	109.52	104.36	103.64	110.03	101.54	100.52	113.04	101.33	107.94	113.42	111.53	112.83	104.35	103.42	103.96	111.8	114.67	107.57	100.52	114.56	109.2	114.54	104.84	112.73	116.36
107.1	101.73	112.71	112.34	115	104.28	107.86	103.55	110.89	114.13	101.54	117.6	118.3	108	98.388	119.56	100.02	102.62	116.36	111.19	109.82	103.39	114.38	105.62	109.92	112.92	107.93	100.22	114.09	107.12	109.62	112.01	117.53	119.67	99.675	103.92	100.95	103.39	104.7	110.86	107.07	106.19	101.99	112.03	103.71	106.17	105.78	110.1	106.26	106.04
107.56	103.18	105.55	101.02	109.42	114.89	114.27	109.13	99.795	108.77	95.081	105.1	102.83	109.32	109.8	111.79	108	103.2	107.79	106.31	108.44	103.59	109.55	107.71	108.89	106.72	101.66	105.86	104.6	108.25	105.69	109.51	108.08	104.89	112.57	103.66	102.21	102	110	113.32	112.44	101.71	103.79	107.69	115.73	100.87	106.4	109.38	109.98	106.23
100.91	110.39	99.724	116.36	114.9	107.98	100.84	112.99	102.16	106.52	110.8	103.82	107.42	100.35	110.34	105.45	103.7	103.73	106.74	94.071	107.27	106.7	103.89	106.23	106.27	98.409	105.22	104.36	107.51	106.64	103.37	108.07	111.31	111.24	106.61	106.19	108.82	103.92	102.7	107.56	104.67	110.25	109.49	108.57	98.285	107.13	103.74	103.88	101.12	111.55
112.46	113.46	98.649	107.9	107.49	98.905	99.837	118.92	115.72	112.76	106.67	109.88	116.41	112.77	111.35	110.31	103.19	102.59	108.39	107.48	102.04	105.11	102.55	117.29	101.9	107.04	106.59	109.09	108	111.12	110.58	112.09	113.47	112.13	105.35	98.877	107.58	111.14	112.78	102.42	108.61	111.13	109.9	106.67	111.77	101.78	105.47	104.26	111.7	114.92
93.279	103.58	108.23	102.39	109.34	100.64	109.06	105.57	102.93	105.12	99.046	111.45	109.07	109.41	109.53	102.92	101.85	102.37	103.74	105.65	107.06	96.828	93.067	99.068	116.07	107.66	103.64	105.87	105.73	108.36	110.29	104.5	112.57	102.8	104.57	105.07	101.45	109.49	101.64	109.43	114.01	102.91	98.576	107.21	98.581	103.26	107.46	103.85	107.73	100.33
99.378	94.871	97.102	100.36	92.871	100.83	103.89	104	102.89	101.99	107.8	101.19	99.226	102.16	99.309	100.68	99.792	97.752	106.69	101.31	101.75	110.06	101.55	92.635	110.27	94.217	92.545	99.588	105.12	102.85	90.988	102.36	104.45	106.87	105.61	98.745	102.55	101.59	102.71	108.63	103.17	100.61	102.83	108.62	104	106.79	94.087	103.31	95.26	92.013
111.42	106.8	111.68	105.17	110.88	109.78	103.5	114.39	110.09	103.69	105.78	108.75	108.17	106.13	108.2	104.89	102.07	107.68	114.69	111.48	114.91	107.42	102.53	106.9	112.86	106.09	112.65	111.64	98.387	105.08	112.41	109.97	98.651	110.46	103.1	109.8	103.32	113.53	94.992	110.63	109.35	100.4	113.81	102.71	101.71	112.11	101.72	102.72	115.4	107.61
97.148	110.75	108.25	109.45	103.28	101.17	109.83	106.75	107.64	105.43	100.71	98.339	101.64	100.68	106.21	111.33	105.9	108.72	101.76	94.562	103.83	104.83	116.58	98.769	104.93	109.37	111.67	109.97	101.71	112.08	101.63	105.84	106.59	108.61	111.1	97.21	108.03	110.22	111.17	109.18	110.28	109.1	102.5	108	113.8	110.48	99.578	102.43	111.48	103.05
91.783	106.22	99.816	102.04	97.385	108.29	95.134	117.8	112.61	106.63	107.82	103.87	109.83	104.14	104.2	108.38	98.172	107.51	100.5	103.83	107.25	106.65	106.17	102.71	102.06	110.71	111.73	107.75	108.12	104.64	102.84	94.999	105.06	100.27	100.57	114.16	108.31	101.17	101.06	104.17	103.65	110.34	96.739	106.26	111.52	107.76	105.33	101.47	105.65	109.77
101.9	112.79	108.94	100.49	101.69	102.78	106.66	107.38	110.97	115.15	110.81	105.59	104.55	99.156	114.04	102.58	99.577	110.2	104.32	104.53	97.855	104.01	115.67	103.71	105.58	111.19	107.43	106.14	108.17	110.11	111.11	102.32	106.75	109.04	96.316	105.82	104.82	101.1	104.62	106.26	108.43	105.48	101.04	100.05	103.45	105.45	116.76	102.29	112.37	109.92
106.76	104.46	104.74	103.95	103.77	111.69	107.56	101.28	116.52	100.52	111.46	116.5	101.97	102.64	108.29	103.68	99.625	107.92	106.87	113.7	112.1	108.09	103.51	102.27	102.05	110.64	109.46	106.06	104.17	110.61	108.76	106.29	109.63	101.73	102.9	102.45	109.03	103.61	101.75	111.11	107.79	103.61	113.16	101.68	109.02	107	104.79	102.65	112.88	108.7
107.27	107.17	103.73	102.51	107.05	100.23	111.47	98.89	101.4	104.49	107.04	103.72	100.63	107.94	100.6	103.48	99.708	108.14	110.37	115.89	105.52	105.76	112.06	107.96	100.59	103.84	106.1	108.2	111.4	105.77	98.396	107.95	108.22	98.333	105.81	103.13	107.45	104.22	104.13	102.23	105.63	103.57	95.929	101.01	108.9	102.85	104.14	102.68	102.26	106.05
107.34	108.66	104.51	109.82	113.45	106.64	120.99	102.6	109.67	110.36	110.63	108.59	104.98	108.76	102.05	109.81	104.06	112.7	119.18	112.78	116.57	116.11	113.91	108.87	111.58	115.74	108.78	112.53	103.1	112.26	115.78	116.2	110.69	109.02	111.38	110.57	103.88	108.23	107.69	112.49	114.58	106.44	103.03	105.64	109.19	117.06	113.34	106.67	107.42	116.06
111.49	112.01	107.17	102.78	94.91	98.339	112.84	107.5	105.83	109.36	104.6	99.155	111.4	107.44	105.18	99.559	103.97	112.05	103.88	103.78	105.24	111.95	105.38	104.82	108.21	109.49	95.945	108.07	98.224	107.18	102.36	109.08	105.37	109.15	116.01	106.17	99.404	109.1	108.06	110.12	115.75	102.13	110.9	111.02	112.53	109.76	109.11	103.53	109.69	99.755
102.96	98.728	105.32	102.39	107.32	107.65	106.67	103.21	105.15	110.45	100.36	102.63	98.605	112.94	106.84	113.37	109.94	102.11	111.9	103.36	108.55	105.86	100.59	110.39	109.06	103.08	106.25	122.9	105.15	102.11	114.95	105.15	102.27	101.47	111.04	94.964	96.485	98.693	104.65	108.95	113.84	112.03	102.54	110.56	116.55	108.15	109.89	109.32	109.26	108.95
105.37	104.57	111.13	108.89	108.5	105.45	107.11	104.89	111.51	108.58	109.11	107.01	110.64	118.95	102.62	109.4	120.33	117.91	106.23	106.63	117.02	107.68	107.16	114.6	111.94	108.74	106.84	113.97	112.06	111.75	109.31	120.35	110.8	112.97	116.19	106.83	108.91	108.4	94.979	107.14	115.71	106.15	112.92	107.82	107.46	107.04	100.66	103.71	113.68	106.16
98.829	103.44	110.28	104.43	114.77	105.09	95.448	105.16	99.034	101.16	100.37	108.53	100.61	109.26	106.39	109.33	112.74	109.94	116.14	97.72	114.34	114.02	110.33	107.95	105.92	106.8	108	102.32	108.94	107.52	106.2	111.67	111.2	105.32	105.19	110.53	101.52	104.41	102.53	107.66	100.94	108.66	99.777	107.14	114.44	106.86	103.64	98.079	106.63	107.89
104.03	112.79	104.91	102.01	101.93	101.56	93.998	103.62	101.28	110.22	114.94	106.94	106.69	106.83	108.56	105.81	102.14	94.86	105.72	102.8	102.8	101.11	101.74	103.75	105.85	101.27	105.64	111.62	96.648	106.71	99.816	105.35	114.14	109.17	111.19	106.94	104.88	105.06	105.09	110.63	102.04	110.15	99.945	101.4	103.23	99.728	112.81	109.83	110.12	98.887
88.349	93.484	104.43	96.82	98.161	104.57	95.807	97.703	110.34	99.375	107.41	107.75	102.89	102.53	95.581	92.272	103.2	102.48	98.798	93.557	93.408	96.969	96.02	100.64	98.865	99.53	106.13	103.6	97.013	105.42	104.11	107.6	95.914	103.59	99.052	101.27	92.882	93.292	103.4	109.07	112.26	93.657	98.183	89.509	107.64	100.13	99.416	92.661	95.851	96.997
100.94	103.99	112.41	111.12	110.73	103.43	109.99	102.57	106.88	106.16	104.07	101.05	100.36	95.551	97.833	106.12	112.33	100.41	108.27	102.78	116.29	114.06	114.38	100.21	101.75	110.02	106.81	103.9	105.32	110.24	116.4	107.77	98.791	106.07	107.38	108.19	101.09	97.214	103.61	101.19	114.36	100.45	106.46	103.43	111.93	97.581	109.83	109.23	112.61	106.38
102.51	107.02	107.69	102.23	102.58	103.63	104.43	110.87	104.58	97.026	96.454	103.67	106.57	103.16	99.177	99.601	103.3	99.89	104.27	108.77	105.92	108.95	109.91	106.24	106.67	105.87	110.9	116.07	104.94	104.39	99.302	109.42	108.98	108.36	104.77	104.94	109.15	103.14	100.63	108.52	103.22	105.56	109.39	105.65	110.99	105.71	112.06	99.924	100.86	107.29
112.79	102.95	108.63	107.98	106.1	109.52	111.28	116.92	106.52	103.55	111.33	101.1	105.08	102.86	112.24	103.4	101.42	105.16	107.6	117.03	113.69	103.31	113.45	102.42	102	103.48	115.49	102.67	107.02	99.842	104.89	101.35	107.84	118.15	106.27	118.14	109.76	105.46	110.92	99.411	105.1	113.31	108.67	100.06	106.83	109.06	107.84	108.26	102.52	102.67
106.27	107.57	107.62	100.89	101.13	112.39	106.42	93.566	100.77	104.2	106.62	107.59	113.9	97.721	105.84	111.93	103.58	114.44	105.34	110.07	103.26	104.81	89.116	105.32	101.39	105.16	105.41	98.955	108.77	107.34	111.99	113.64	112.45	111.09	98.293	101.08	111.87	102.02	114.11	96.893	102.46	103.25	103.23	113.3	101.73	109.59	101.97	98.261	109.51	103.82
107.19	105.42	101.24	103.4	99.555	103.66	106.22	101.85	105.97	107.11	106.31	100.8	101.69	103.01	109.18	96.88	102.89	109.82	103.05	106.48	105.27	105.8	99.401	107.58	105.09	108.93	101.3	103.8	114.25	106.22	101.3	99.593	107.06	97.947	105.21	102.44	105.75	107.37	106.72	115.27	102.72	99.988	113.01	105.69	102.17	111.68	105	103.41	105.07	109.16
110.07	107.75	96.247	105.32	101.73	111.67	102.12	104.08	116.09	105.25	112.94	106.07	106.91	102.48	88.165	115.43	102.64	100.86	106.8	107.89	106.8	97.822	100.68	109.62	101.5	97.957	107.36	107.17	102.55	92.778	109.09	108.47	103.07	107.79	107.44	96.077	101.12	110.06	109.02	106.16	103.53	111.72	104.55	108.56	104.02	103.15	107.23	107.23	98.008	105.28
103.9	98.336	104.41	99.925	101.92	104	104.97	100.21	105.09	103.73	105.93	107.24	97.646	101.48	117.1	97.697	99.668	111.16	100.79	109.36	111.29	100.89	105.75	97.541	105.43	112.55	105.44	98.242	109.87	108.05	110.87	102.39	106.53	105.98	108.22	98.972	112.18	109.97	108.66	106.24	103.45	109.78	113.23	96.376	103.37	108.27	116.02	110.35	102.59	98.248
93.471	107.42	108.19	107.98	105.2	110.26	100.25	100.69	105.82	108.94	97.425	100.19	118.7	105.82	95.085	110.43	112.44	111.33	104.62	106.93	103.71	108.54	108.74	107.52	106.69	106.78	97.089	109.5	109.27	100.61	106.61	105.62	116.27	103.44	108.83	102.86	106.8	107.79	103.47	103.74	102.72	110.29	105.14	98.779	116.3	107.62	101.3	105.24	103.51	98.779
109.66	111.44	106.93	113.92	110.44	103.65	106.81	114.84	105.16	113.8	98.07	99.377	109.66	110.5	106.51	106.15	103.95	108.07	113	107.89	108.48	109.76	99.676	110.56	103.27	105.36	105.74	111.08	105.4	110.99	108.07	105.2	96.822	103.31	109.02	107.12	103.76	101.92	109.19	109.71	108.72	104.98	104.92	109.66	110.91	99.184	114.41	112.18	114.64	108.59
110.49	111.48	110.59	110.9	111.46	116.15	105.01	116.5	113.26	103.5	107.56	111.91	117.25	110.71	104.37	119.02	103.98	111.12	101.97	110.98	108.2	107.47	116.57	118.16	110.9	109.93	107.34	113.28	110.11	113.81	117.1	112.46	100.77	92.98	116.08	109.64	104.51	104.93	116.49	112.55	116.74	109.27	109.94	106.04	105.93	116.67	104.5	114.59	110.87	103.84
112.13	118.55	105.18	109.66	113.37	106.67	119.91	103.95	105.69	112.43	114.58	107.57	114.37	105.6	115.13	115.4	101.95	112.44	121.07	107.05	112.33	110.67	111.05	107.96	118.73	115.69	102.24	120.84	123.31	113.69	111.7	113.4	106.5	112.29	108.48	114.51	102.73	114.52	113.94	112.93	113.83	115.11	115.53	109.42	109.23	112.73	108.75	113.46	119.05	103.63
103.22	97.251	109.15	99.635	103.32	101.08	100.49	97.101	107.07	103.57	102.72	105.8	100.83	103.22	100.94	98.712	104.99	102.72	101.65	96.362	102.18	105.16	107.57	99.633	108.52	101.7	97.536	93.855	108.71	94.554	102.14	99.5	106.94	101.27	93.74	109.74	99.89	104.95	91.683	103.62	102.89	93.337	97.022	101.33	93.512	95.163	103.26	103.72	94.17	109.55
108.52	95.987	102.14	103.84	107.21	103.81	101.83	110.54	98.284	104.17	107.2	112.07	97.527	110.43	110.55	104.3	93.134	105.65	104	103.97	106.26	104.23	108.67	106.09	109.47	98.996	112.57	106.68	110.3	110.27	102.05	98.976	105.78	100.44	107.91	103.2	104.01	108.08	109.36	103.43	103.45	115.8	106.23	109.3	106.52	103.42	108.19	100	104.84	106.47
105.19	104.42	87.659	100.35	93.322	102.35	94.633	95.076	92.487	99.369	99.756	102.89	94.436	104.31	88.823	100.79	90.606	94.235	100.4	104.39	96.21	87.356	95.807	99.942	101.28	104.29	100.06	100.26	93.862	104.22	96.236	101.32	98.968	100.18	86.371	98.746	92.591	106.66	99.969	101.55	91.695	94.871	100.27	93.217	98.438	95.803	97.153	104.83	98.458	104.17
99.982	104.89	96.485	101.54	93.882	92.116	105.63	98.763	95.313	94.482	101.49	100.65	106.81	106.59	97.572	98.358	91.925	99.391	104.05	99.95	99.895	90.831	104.23	103.13	106.53	113.48	101.12	99.344	101.95	102.51	98.996	107.43	92.293	100.65	103.28	96.478	98.549	98.772	101.83	106.86	103.8	98.778	90.386	100.77	100.92	110.61	103.78	91.761	97.842	104.61
103.39	95.11	96.057	105.99	99.679	94.43	95.159	98.936	94.219	84.348	105.64	109.66	91.606	101.61	92.389	93.379	98.274	98.164	105.82	97.877	99.792	97.629	93.804	94.921	101.92	95.481	92.395	97.436	98.724	92.04	98.939	90.424	98.173	94.868	98.864	105.87	107.55	99.813	96.204	93.611	94.783	104.07	96.209	96.187	104.95	92.812	103.72	101.5	97.105	96.139
110.86	106.58	94.238	107.98	109.02	109.89	106.62	104.93	109.3	102	108.93	104.91	108.66	106.68	115.16	106.13	108.94	109.54	106.08	110.06	101.31	106.92	109.01	113.92	113.15	100.67	110.41	114.42	112.44	105.97	107.09	113.35	109.37	110.75	103.15	101.33	98.294	106.83	114.83	114.85	101.83	112.57	109.06	120.6	110.18	107.81	108.05	113.48	112.28	107.47
114.74	104.28	97.022	92.926	99.788	95.359	96.415	96.528	95.879	100.35	96.487	94.002	100.34	102.79	92.963	88.645	105.2	102.99	96.803	84.928	90.112	97.809	100.35	101.9	97.495	99.645	102.17	93.359	90.07	97.003	91.673	95.145	95.115	104.98	105.38	91.631	97.604	93.899	96.278	98.342	97.056	101.9	102.75	82.456	97.945	87.817	109.17	96.352	93.949	97.171
103.53	113.43	98.374	105.31	112.53	116.14	98.751	108.7	102.8	100.24	101.21	102.11	108.19	109.87	102.86	110.01	110.06	105.19	106.29	103.56	88.575	100.54	108.13	110.84	99.815	107.24	106.77	108.58	108.21	104.54	106.77	109.41	109.22	105.75	107.37	111.75	106.63	99.978	105.5	102.64	116.92	113.38	105.25	101.36	110.45	110.34	114.24	115	103.3	108.88
106.93	111.63	118.39	109.75	115.29	110.55	109.61	109.91	108.65	105.85	111.59	106.89	109.74	103.11	104.06	111.85	112.33	106.29	108.21	109.25	111.48	117.24	108.43	106.18	101.23	111.05	113.99	107.79	97.858	102.94	102.63	112.14	108.86	112.13	113.98	108.68	105.14	100.94	103.22	108.51	107.2	111.07	112.14	115.28	111.45	107.68	105.82	99.021	105.83	103.83
103.3	92.78	113.39	97.421	106.05	100.97	102.16	90.793	100.22	100.42	100.26	100.93	97.377	102.41	98.53	102.23	104.1	100.54	105.26	107.31	100.09	94.442	95.792	88.599	107.49	105.21	98.705	100.57	107.25	100.22	94.41	96.735	98.718	96.898	98.509	95.164	97.054	102	90.883	99.67	108	97.711	100.45	105.33	100.58	101.02	97.032	102.78	103.28	107.79
107.21	99.352	102.35	100.33	105.25	105.51	102.89	112.67	112.83	111.64	105.18	106.34	105	102.2	98.039	104.46	101.18	99.629	102.77	98.411	108.94	103.29	106.91	107.08	104.74	107.49	108.24	112.29	97.983	103.35	117.15	110.52	115.4	105.5	103.89	112.07	101.85	109.74	104.88	110.21	107.03	108.72	106.74	113.13	104.99	113.47	106.21	114.15	103.72	100.87
102.96	108.24	104.74	117.07	103.96	102.25	101.05	104.05	98.436	102.44	105.51	102.8	107.34	101.05	94.468	109.46	109.31	108.01	105.45	108.13	105.4	98.927	106.2	100.74	103.28	104.19	101.98	102.07	102.77	107.55	105.18	105.53	104.62	107.55	104.37	109.09	101.8	108.17	103.72	106.19	102.3	110.76	121.43	113.51	105.8	109.22	101.27	111.48	101.27	104.08
110.03	99.086	117.6	106.13	106	117.27	114.29	105.63	100.66	104.52	107.08	108.17	105.72	105.39	105.91	100.14	107.35	110.78	109.28	107.29	115.92	103.87	115.12	110.09	110.62	112.44	121.78	102.65	112.47	111	112.11	108.11	110.22	102.66	107.46	110.54	115	100.03	109.06	113.97	118	115.43	108.33	106.58	111.04	109.22	108.78	106.88	107.12	107.2
106.55	111.59	99.903	104.65	101.73	109.12	113.88	102.45	108.04	112	110.3	106.25	104.3	101.86	103.62	102.27	108.32	104.87	107.2	104.62	102.03	100.21	101.48	107.1	111.92	110.24	94.537	112.23	100.57	111.2	110	109.17	108.53	97.615	108.18	109.14	110.96	104.7	111.09	105.74	104.79	106.04	109.11	109.74	110.62	106.29	110.62	100.6	108.99	112.58
108.14	99.707	107.15	103.62	107.78	106.61	102.63	110.4	105.68	107.65	113.25	108.86	107.37	106.84	111.71	112.71	103.34	116.04	112.02	103.62	112.01	115.6	104.32	98.169	108.19	100.31	106.77	104.16	107.96	106.79	105.43	99.202	102.09	111.61	111.41	106.84	99.941	107.1	109.19	108.27	115.2	108.72	104.15	112.19	107.66	96.411	105.99	111.77	109.89	108.21
104.1	97.333	93.203	104.21	100.9	96.658	105.28	97.889	101.61	99.4	99.976	101.23	105.14	102.87	106.28	108.29	102.91	98.229	98.834	97.283	92.168	94.226	106.4	106.37	103.64	104.61	100.47	99.933	94.568	99.811	104.92	103.37	106.47	97.962	99.956	98.612	98.894	95.995	111.54	97.888	104.37	106.88	92.267	106.15	97.403	103.08	107.37	103.88	95.352	100.59
102.88	103.99	102.15	107.8	108.52	109.56	101.67	115.53	115.19	113.33	101.92	108.53	110.85	104.38	104.45	101.99	109.15	103.3	116.55	108.36	109.53	106.59	113.65	105.72	108.77	112.87	105.88	111.06	105.23	110.4	102.32	103.81	121.86	107.72	101.49	112.95	102.29	99.987	116.54	116.83	116.29	103.44	113.17	110.24	109.17	108.71	110.98	112.38	106.58	106.91
120.95	99.687	100.83	118.15	111.43	95.837	111.37	110.22	111.18	107.01	108.55	119.26	101.45	97.466	110.38	105.37	114.18	97.066	112.5	94.295	108.5	101.96	101.58	97.711	113.8	102.81	111.4	106.81	109.3	111.11	108.9	96.456	117.96	106.43	114.6	105	108.15	111.83	113.25	111.98	105.23	115.8	106.19	115.15	110.73	112.2	111.86	110.93	112.98	117.65
91.769	103.85	99.347	109.64	102.68	108.13	113.94	106.51	113.73	109.22	103.38	107.56	100.73	100.35	111.16	114.24	102.14	103.2	102.29	103.37	100.68	101.16	99.863	104.64	112.02	104.72	101.76	117.82	105.67	112.07	109.13	113.16	109.1	104.65	105.39	104.78	100.36	109.31	112.7	111.41	102.69	113.75	106.64	104.84	111.49	110.06	101.24	105.39	106.44	100.2
107.79	102.59	115.26	104.53	110.77	113.13	118.82	114.67	92.895	101.7	107.61	107.82	107.78	108.54	106.63	105.05	111.75	110.29	106.71	105.51	108.25	107	112.98	114.52	111.71	106.81	105.19	112.26	101.38	110.08	104.27	104.12	113.73	106.45	122.74	111.97	105.41	105.7	105.54	113.68	104.89	112.92	102.99	111.29	106.68	112.87	110.59	107.44	99.919	110.84
100.42	101.73	93.635	101.44	101.46	101.16	97.42	94.854	96.869	95.15	106.69	98.983	105.42	101.1	98.731	111.32	106.7	104.61	97.333	96.851	97.105	100.93	98.868	92.257	110.71	98.161	100.73	108.37	99.213	101.1	95.813	104.02	97.429	97.977	101.58	102.01	99.201	93.497	94.225	107.87	102.13	100.95	104.42	98.997	108.14	103.37	87.375	98.764	100.72	102.5
108.48	115.38	110.38	101.05	104.35	104.19	110.5	104.02	112.58	114.71	103.88	111.08	104.61	107.61	103.71	96.502	106.96	107.22	104.46	98.493	109.22	106.52	99.589	103.73	114.03	106.26	99.717	113.25	101.97	114.17	105.06	110.48	105.84	108.1	102.6	101.56	111.24	96.493	109.32	110.1	107.01	105.06	105.9	99.926	100.33	108.65	99.221	100.01	113.86	100.94
108.37	110.3	109.3	111.49	103.38	115.92	109.55	103.97	96.684	109.62	97.373	111.7	118.75	106.79	105.33	119.11	107.82	109.8	110.77	99.057	95.156	107.25	120.55	101.76	108.22	103.21	102.54	105.73	105.63	115.39	103.75	103.04	106.93	110.14	107.71	105.69	106.52	100.91	114.73	106.57	114.12	104.44	102.49	109.51	105.67	109.05	105.97	107.93	106.06	105.21
83.179	97.171	101.97	101.1	105.24	94.681	102.19	97.468	94.092	94.544	99.872	101.9	105.04	90.175	99.288	103.36	95.941	95.755	93.005	90.825	92.882	98.418	96.412	92.786	99.228	101.23	95.366	92.916	94.208	89.202	105.06	99.289	104.82	100.42	93.6	96.245	104.27	103.22	99.799	102.87	96.864	89.143	99.723	104.76	97.691	97.962	95.767	101.87	95.779	99.349
104.91	95.955	106.44	107.23	112.1	103.5	93.878	105.29	108.53	111.21	108.69	112.75	104.62	104.2	106.03	117.38	105.6	98.707	107.63	101.51	119.44	109.51	101.84	96.639	103.51	105.89	111.31	104.6	105.96	105.63	106.25	104.5	103.49	104.08	105.77	106.23	109.81	108.49	101.15	104.04	109.8	103.53	113.87	107.74	112.73	104.95	112.42	100.8	105.47	110.99
105.14	112.42	100.78	103.02	106.3	109.11	101.95	101.28	105.96	98.743	102.21	111.94	108.64	101.04	97.539	105.19	103.89	116.26	110.87	110.33	103.33	100.55	106.28	108.16	108.14	98.327	112.83	110.93	103.97	109.51	99.158	102.09	99.365	106.23	117.12	106.85	111.69	115.18	110.25	100.61	104.9	105.83	115.76	104.57	107.58	101.45	108.44	112.51	98.584	99.601
103.07	105.72	106.65	107.41	106.24	112.76	110.71	109.39	98.569	109.35	102.87	101.07	107.7	101.48	102.65	108.44	111.48	109.22	108.81	114.13	95.073	113.05	100.53	108.03	107.22	108.66	94.71	102.72	111.97	107.67	104.22	111.26	106.07	105.4	109.51	106	106.76	105.7	101.07	102.86	97.308	102.87	104.56	103.7	99.564	109.77	102.56	103.04	108.41	101.34
104.24	104.33	102.61	112.54	110.46	105.44	105.84	105.61	99.944	102.93	107.41	113.68	107.08	102.47	104.49	103.06	105.06	110.55	106.84	109.44	98.59	103.24	99.682	103.82	102.03	107.94	102	103.61	102.35	106.97	109.04	101.76	100.7	104.77	103.1	100.98	110.87	107.32	98.134	103.7	107.01	104.17	105.36	108.29	109	102.01	108.67	101.02	106.3	101.29
109.61	107.13	119.64	109.53	87.459	107.76	114.56	113.92	98.816	104.54	111.8	111.59	110.04	106.53	109.54	113.85	112.97	101.28	98.433	111.82	103.96	113.3	106.14	111.73	114.07	104.64	108.53	99.695	106.41	111.19	108.05	115.14	113.3	107.48	104.47	108.45	110.95	112.97	118.76	104.59	109.01	111.33	110.17	115.8	108.19	112.08	110.14	105.03	110.01	116.53
101.28	100.49	101.44	102.3	107.28	99.451	103.97	105.06	105.05	107.49	104.38	108.77	102.86	105.85	106.42	102.1	112.42	100.3	98.072	105.69	107.46	110	107.16	109.35	104.37	109.77	110.81	104.09	97.999	106.52	97.141	112.28	103.12	109.4	118.38	108.83	107.67	112.59	98.818	109.17	101.01	107.35	112.88	116.8	100.87	106.91	109.91	104.32	107.77	108.17
99.2	101.96	103.92	119.85	106.64	96.546	108.97	105.98	101.1	106.5	102.96	111.55	102.52	108.92	112.45	101	106.21	113.02	112.21	102.42	110.04	114.58	108.97	111.06	110.06	113.14	110.95	120.84	108.78	106.13	121.01	114.06	102.76	104.06	103.81	117.59	104.85	114.84	106.49	107.32	108.23	110.68	104.47	107.36	105.7	113.27	99.456	113.03	107.03	97.62
106.09	107.51	107.88	111.4	115.89	106.34	107.28	106.68	95.166	111.74	107.36	99.919	99.991	109.22	109.55	104.76	110.33	101.86	107.89	97.691	98.219	109.65	109.5	112.53	94.637	96.215	105.99	97.197	104.16	103.02	106.39	105.68	109.3	111.99	118.08	98.838	112.8	109.49	112.3	113.28	102.19	110.43	105.5	117.18	104.48	102.15	101.48	100.72	106.33	110.46
108.59	108.74	109.56	106.47	101.63	110.62	105.03	109.33	118.67	107.85	109.93	112.51	113.45	96.73	106.22	113.14	110.98	102.61	108.26	112.17	109.84	98.972	113.89	112.66	108.87	107.97	108.73	113.51	114.96	105.82	113.66	102.04	112.15	103.57	104.44	111.62	107.03	113.45	103.82	106.23	112.43	104.08	106.97	104.94	103.21	103.39	112.4	106.84	109.56	112.67
108.25	101.58	112.33	105.94	106.19	108.16	99.291	112.76	112.85	100.36	117.21	113.17	96.753	106.26	112.27	107.42	104.2	106.02	107.91	107	102.43	107.66	105.24	115.46	109.11	108.98	109.98	116.65	108.97	110.75	108.98	109.18	113	108.29	112.03	110.94	113.08	105.59	106.38	110.16	108.24	109.65	102.47	107.8	111.16	103.83	107.36	108.95	108.37	106.29
112	101.06	110.75	92.575	105.41	89.482	89.526	93.958	94.836	96.802	100.9	114	107.07	98.119	103.32	93.548	93.732	97.944	96.928	100.63	101.06	95.103	97.07	97.99	89.406	101.38	98.561	101.13	94.63	95.541	101.91	96.859	104.94	103.97	100.83	95.838	102.1	105.14	100.68	105.87	97.969	101.89	98.477	98.517	98.541	96.367	98.36	105.61	94.774	101.91
110.1	110.44	99.684	110.95	97.185	103.29	115.67	107.91	106.75	110.21	101.68	105.05	108.52	108.9	98.463	101.57	105.16	102.94	102.1	101.72	107.17	105.36	99.126	105.11	109.12	109.26	113.81	112.34	101.69	94.188	103.16	104.2	114.04	103.27	104.05	98.437	103.86	116	115.67	86.011	105.83	102.6	108.94	105.85	106.76	110.86	107.79	104.84	101.27	107.97
114.44	116.46	103.79	113.62	103.04	118.21	103.45	106.87	109.62	108.39	109.06	108.71	115.96	108.14	112.58	114.63	117.76	107.2	112.22	100.96	111.7	106.82	102.66	120.21	112.51	117.84	115.21	109.32	104.96	118.52	112.52	109.38	104.73	108.68	114.36	109.63	103.3	100.98	111.27	105.97	113.69	112.83	107.85	115.82	102.23	105.38	98.858	106.66	109.41	107.05
96.168	100.93	107.24	112.38	108.48	107.47	109.79	101.13	109.75	102.12	104.78	94.721	104.28	102.85	100.92	105.53	102.07	98.21	102.69	106.06	100.58	107.48	98.271	116.71	99.758	116.57	111.55	106.6	106.45	111.6	111.08	108.06	109.83	95.811	102.15	101.43	98.378	98.069	100.71	99.927	110.61	109.45	97.827	103.62	114.28	102.83	110.61	101.49	100.51	111.6
106.43	107.96	104.77	107.74	109.87	109.88	109.93	106	105.01	110	105.42	103.51	106.59	117.75	106.99	109.33	101.61	106.26	110.25	113.26	97.885	104.93	108.68	108.25	106.77	106.23	110.84	104	102.16	95.187	103.77	109.47	103.19	105.74	109.63	112.7	101.71	106.05	112.03	103.93	109.24	97.83	101.91	97.066	109.39	100.94	104.92	110.29	108.02	110.41
92.865	97.612	102.16	100.78	112.13	96.938	91.879	95.398	100.8	101.27	101.81	85.762	109.18	94.266	100.22	97.356	99.04	92.349	100.55	103.97	98.002	104.4	94.502	102.19	96.742	103.44	106.89	95.494	99.578	103.91	106.84	104.47	95.882	97.202	92.06	96.333	97.949	107.31	88.746	94.384	96.606	97.235	93.301	111.53	98.723	93.827	100.28	97.041	98.129	92.461
99.467	93.888	99.684	99.296	98.181	92.522	91.973	101.81	93.797	93.039	96.683	96.503	106.01	98.055	109.22	98.599	89.552	95.171	91.682	93.77	89.117	90.275	94.027	99.705	98.145	97.534	88.411	98.262	101.15	99.383	93.981	95.47	98.071	97.356	96.984	99.908	100.34	100.19	91.159	100.02	91.751	108.02	100.11	96.444	109.5	102.51	102.1	103.45	100.42	101.85
106.47	105.92	108.15	105.96	102.9	109.26	112.03	100.3	106.99	112.98	103.61	105.31	109.87	106.62	103.22	106.69	107.05	105.08	115.53	103.9	115.38	104.85	115.26	103.13	103.1	101.3	102.88	105.95	106.78	105.29	106.62	110.76	100.03	111.88	104.77	100.29	112.29	116.89	110.71	106.48	105.46	105.57	104.88	99.438	96.626	104.71	104.39	104.49	110.43	116.28
114.33	112.93	107.18	105.67	108.11	110.97	107.87	101.84	102.52	112.82	104.08	101.67	104.63	112.89	104.02	108.12	102.8	109.44	116.45	102.49	100.81	104.96	114.05	103.25	102.93	105.16	108.41	104.55	109	97.508	105.89	99.445	111.45	115.59	100.52	112.18	101.76	107.73	103.7	97.719	109.18	107.3	107.98	101.63	114.29	114.07	102.3	109.5	103.01	107.75
113.34	108.2	106.18	106.69	99.423	99.413	99.746	106.05	110.34	102.12	118.26	112.16	106.16	110.4	109.72	105.59	108.68	102.82	105.32	102.4	96.977	113.4	102.7	111.15	112.25	102.75	99.338	107.92	106.13	107.47	105.26	110.25	111.33	108.62	112.19	98.202	101.69	106.49	101.6	118.3	97.273	106.41	106.53	119.5	104.16	113.73	107.78	94.194	106.2	113.42
110.54	114.21	104.91	109.16	114.31	120.21	102.99	111.84	106.39	107.63	105.69	111.86	117.77	97.447	109.9	100.6	105.88	113.76	115.34	112.13	109.98	106.21	125.66	98.524	116.77	112.05	105.49	109.29	108.37	111.95	111.43	109.62	115.67	101.98	104.98	112.06	111.35	111.56	112.93	102.99	103.7	102.21	108.73	105.17	104.51	108.44	106.28	106.85	114.26	108.62
99.889	104.45	101.54	97.514	102.88	109.89	109.47	105.44	113	98.308	106.69	93.865	106.18	104.62	110.38	104.21	107.46	95.027	91.811	99.639	105.42	105.92	102.44	98.408	105.08	98.178	99.333	99.391	106.56	105.51	108.29	104.44	105.16	109.85	109.62	96.586	110.35	102.68	102.66	111.94	104.8	100.53	101.36	99.73	102.07	93.977	103.94	105.33	97.565	99.097
104.43	111.21	110.11	107.41	109.14	108.94	108.66	102.12	104.95	112.01	108.99	100.22	101.22	116.03	97.402	112.71	100.55	119.75	104.92	104.28	101.44	108.31	102.75	103.4	109.43	106.56	101.47	98.503	105.89	111.43	112.64	109.13	100.33	112.13	103.72	104.04	99.955	107.38	104.38	106.79	105.59	105.83	112.21	104.21	111.5	106.66	99.158	104.77	107.75	104.03
100.72	105.88	109.4	105.27	113.35	113.77	119.39	102	121.73	115.41	99.873	110.61	103.39	106.7	112.63	104.86	109.33	115.19	105.77	115.58	112.29	102.66	100.42	114	106.2	109.89	107.74	114.47	101.16	101.61	104.16	110.59	106.57	112.75	106.62	109.27	106.36	101.54	104.24	122.72	108.26	103.28	110.95	108.86	104.24	108.7	107.42	112.99	103.16	105.34
84.831	101.35	99.794	104.16	96.857	101.18	94.807	92.222	87.251	97.807	102.27	106.66	99.537	109.35	97.252	103.96	105.85	101.17	96.907	99.082	101.88	100.9	102.07	102.08	96.141	96.371	94.964	102.53	106.78	102.31	96.63	97.58	107.48	97.924	98.133	96.225	94.829	100.58	100.63	101.42	94.129	111.61	101.13	100.38	98.362	91.405	102.45	100.35	111.16	106.32
108.26	98.029	102.19	94.389	90.616	89.562	100.04	97.588	97.9	96.486	88.862	93.056	101.41	97.078	94.729	101.55	91.775	92.811	99.279	101.89	97.71	95.746	96.364	87.366	92.86	98.624	99.596	90.304	92.857	94.252	87.06	91.789	109.41	98.177	103.02	90.612	94.584	109.76	94.517	95.008	98.643	106.16	96.469	101.32	101.2	102.38	104	101.72	110.33	95.027
103.08	113.67	98.914	104.85	116.99	99.584	115.1	104.26	117.62	109.76	111.34	104.57	107.23	105.61	106.47	100.69	111.6	118.98	104.85	110.97	103.76	106.67	104.3	99.687	112.83	108.96	106.86	107.85	106.01	108.13	100.94	119.72	104.03	108.26	100.98	110.86	97.895	109.91	116.2	112.14	101.57	105.66	105.87	111.97	98.807	100.09	109.83	107.66	105.02	109.42
104	101.17	112.45	101.25	103.84	110.23	109.87	105.79	107.46	114.51	104.87	109.57	103.72	110.98	105.93	104.97	108.04	109.69	116.18	115	109.01	109.33	113.03	106.79	107.76	99.57	114.98	106.35	122.18	114.15	96.441	105.95	107.85	112.75	106.12	109.24	104.92	107.71	105.89	111.02	109.82	110.71	107.08	112.22	104.81	110.96	109.91	115.84	112.77	103.19
106.02	106.14	92.134	110.69	95.377	96.795	103.59	102.97	99.417	97.358	105.95	105.91	96.9	99.224	89.992	98.777	95.504	86.092	97.22	95.943	92.886	91.069	97.837	87.434	102.81	103.96	89.002	104.87	95.342	102.01	89.787	89.681	100.62	97.155	108.84	103.66	102.85	94.168	102.58	108.04	99.197	97.316	95.697	94.187	92.307	94.123	99.318	97.287	98.044	95.481
105.12	102.71	107.48	105.91	112.17	96.667	107.88	98.553	98.762	100.61	111.07	110.16	106.82	109.3	109.31	105.13	109.71	104.59	104.17	106.09	95.763	105.61	110.78	105.02	108.35	109.49	97.382	109.9	104.54	107.7	107.27	107.97	111.64	99.673	106.24	100.93	104.34	107.31	99.902	104.27	105.24	110.24	111.92	105.77	98.781	114.82	101.7	100.38	102.8	105.88
105.43	104.22	101.25	110.18	110.31	112.23	107.16	113	107.43	100.79	104.38	105.25	101.93	106.71	118.91	113.16	119.6	117.57	110.62	101.88	113.54	110.77	109.42	104.69	106.53	93.215	112.24	102.09	113.53	101.59	113.2	104.9	111.78	104.68	102.94	110.9	100.95	102.3	113.99	103.36	114.26	111.23	107.63	108.39	103.3	108.73	109.95	108.32	106.98	107.19
110.19	102.2	109.36	101.46	97.913	106.63	114.27	109.62	99.827	95.646	111.46	111.41	105.12	95.82	97.189	103.92	109.75	103.68	94.969	102.33	105.48	110.19	113.37	99.608	110.63	105.19	107.78	106.61	101.03	104.64	96.794	113.11	107.32	104.78	106	101.43	100.43	106.82	110.91	104.59	108.57	106.66	104.11	114.98	103.98	100.88	99.25	106.84	102.13	106.94
111.62	107.73	98.395	103.64	102.97	104.53	114.08	111.81	114.41	102.83	106.34	108.19	110.45	107.93	97.973	113.91	97.797	100.72	101.03	112.78	101.84	102.81	107.31	107.51	110.12	108.89	112.58	104.58	108.44	107.09	100.7	111.03	109.48	104.05	106.15	102.33	111.41	104.78	103.61	102.3	111.19	100.49	105.4	106.19	105.55	115.66	100.11	107.04	105.26	98.749
109.4	102.65	108.8	105.28	113.64	104.4	110.87	107.54	111.91	106.01	106.66	99.733	100.86	112.88	104.63	103.08	110.09	113.45	115.53	108.13	107.65	109.59	98.321	111.54	101.23	101.65	99.487	104.75	107.57	113.77	103.58	105.05	109.14	102.06	105.35	112.95	111.4	103.99	107.61	101.17	116.54	111.55	108.44	102.35	108.84	115.29	106.09	109.91	107.17	102.54
103.49	101.03	105.33	115.25	108.75	106.23	114.43	108.3	104.56	104.44	108.62	104.46	115.02	112.93	111.02	96.339	107.38	116.55	114.86	99.841	97.811	102.18	104.01	103.5	103.28	96.826	107.53	109.9	97.087	109.37	104.68	103.51	105.36	106.21	106.04	103.77	104.2	104.91	102.37	110.56	104	109.38	109.31	108.85	112.75	109.51	114.94	108.24	96.667	103.95
109.54	117.08	109.84	109.46	113.09	114.29	100.84	111.72	109.12	112.91	107.14	106.94	110.62	110.09	106.98	114.3	125.96	108.49	102.61	119.43	103.77	106.85	107.41	110.14	107.34	111.52	116.51	121.4	114.86	114.1	120.54	110.11	112.78	111.61	107.11	103.9	107.19	108.7	107.79	101.49	108.04	107.4	110.23	110.47	112.59	110.78	111.9	104.7	107.2	102.77
108.23	111.13	105.13	102.05	98.134	104.67	105.29	101.49	111.84	95.423	104.14	102.65	106.37	100.35	110.23	113.05	112.56	102.63	103.44	102.01	111.54	115.6	106.58	100.66	111.59	103.14	104.37	109.52	108.64	107.63	106.62	97.403	103.86	102.72	108.3	103.86	90.749	104.77	126.43	101.79	108.17	116.27	98.474	103.67	111.28	115.08	111.49	103.83	105.15	107.03
114.13	110.98	106.93	111.98	103.67	106.73	107.08	111.08	105.81	110.1	105.98	106.87	104.48	117.79	102.26	106.88	108.14	110.84	103.17	109.98	107.99	108.44	110.38	107.36	107.82	110.92	112.68	98.511	111.26	112.89	123.26	101.79	113.12	103.04	101.19	101.85	100.48	114.2	104.89	112.48	117.33	106.12	112.23	98.471	105.84	101.73	104.27	111.7	110.56	106.31
97.934	103.07	95.947	98.441	112.89	111.82	105.58	105.41	102.99	106.14	104.38	108.54	102.71	101.2	104.36	95.139	109.99	100.24	108.79	112.42	104.83	103.51	104.38	108.12	117.07	108.66	117.35	106.85	102.27	101.48	102.7	106.71	111.45	97.774	97.411	100.79	109.03	107.57	98.157	103.19	105.25	107.32	105.46	103.64	101.94	100.7	101.85	111.6	104.32	101.69
106.44	106.29	122.05	111.03	113.98	100.2	106.63	114.42	107.22	105.12	108.93	107.03	104.7	105	104.48	102.69	109.66	109.16	105.84	110.25	114.42	109.69	110.27	101.86	107.7	101.88	108.59	95.948	110.82	97.839	99.091	120.01	107.71	111.37	104.77	108.31	111.99	113.58	101.48	101.75	117.08	95.356	101.71	106.31	110.74	108.8	108.12	105.69	104.13	109.08
107.98	104.77	104.42	109.6	107.5	105.93	111.55	111.72	116.58	107.31	111.04	114.8	101.95	110.47	106.96	114.42	108.36	110.94	96.887	116.25	116.64	107.11	111.46	115.52	102.49	112.92	113.1	100.56	104.96	107.78	114.21	102.79	102	116.98	108.46	104.18	114.49	111.72	107.61	107.49	110.85	109.83	102.19	109.52	106.65	104.09	107.25	97.259	104.91	111.77
107.72	110.1	118.75	108.17	107.92	111.43	114.81	112.64	118.46	120.81	112.14	100.46	110.69	105.19	108.95	112.38	99.471	110.27	111.84	117.67	112.42	110.05	112.62	104.82	122.76	104.69	109.03	114.09	111.01	109.56	111.33	107.71	114.42	114.46	109.05	107.22	122.58	97.765	115.07	114.55	113.25	111.02	107.49	111.89	108	113.03	109.49	114.93	111.13	109.31
105.24	96.957	95.493	95.432	104.5	100.32	102.75	99.088	98.322	102.72	89.836	100.23	96.529	93.569	95.809	93.697	99.837	95	103.14	89.425	92.642	93.167	94.118	100.37	97.562	98.503	99.481	99.877	100.48	108.88	100.16	94.172	81.107	102.01	97.193	102.85	100.81	101.61	95.14	100.18	107.98	96.425	106.87	103.3	104.69	99.419	91.156	98.699	104.09	94.81
109.9	103.75	105.8	111.44	110.09	111.62	109.27	98.095	101.7	113.19	113.94	101.9	108.42	113.53	102.42	106.99	115.28	117.86	111.29	109.18	108.3	113.28	107.32	104.04	108.88	107.4	104.96	109.53	104.5	98.559	100.83	107.45	103.39	95.258	114.39	111.15	109.68	107.38	107.01	113.8	102.67	117.65	99.976	105.14	108.09	106.13	108.69	111.52	108.72	112.2
111.36	112.91	108.87	114.43	105.39	110.56	108.64	107.05	108.53	111.41	108.21	106.98	102.42	108.11	105.95	114.64	109.15	101	110.21	100.62	107.17	112.22	116.55	104.75	115.58	117.66	112.3	102.1	110.98	114.24	117.32	108.63	111.56	112.12	107.62	104.57	113.36	113.85	115.99	111.63	113.22	103.6	109.64	113.29	114.97	114.52	105.03	111.38	101.69	119.52
104.85	111.85	114.08	107.21	118.99	114.16	97.524	108.75	104.79	102.16	101.2	102.93	102.66	103.58	100.64	103.47	100.67	106.86	116.53	110.77	110.9	95.835	101.92	108.43	114.7	108.02	113.5	115.33	113.28	112.67	109.45	105.74	109.65	113.81	107.49	110.77	109.32	99.448	108.97	99.531	110.03	103.31	102.88	106.38	102.02	108.28	109.14	106.23	111.58	110.67
103.89	99.106	95.41	105.17	105.16	102.73	110.37	105.46	104.13	104.17	108.37	107.96	102.72	108.75	103.56	100.94	105.89	100.12	109.59	108.43	112.12	114.41	99.709	108.81	106.03	109.69	99.414	95.614	109.63	107.46	109.1	103.05	100.23	101.78	116.77	103.81	106.07	104.11	104.55	104.5	104.61	110.45	96.976	105.54	98.615	97.529	114.13	105.59	97.999	99.272
97.116	94.243	103.64	95.567	101.44	98.648	96.335	99.276	97.839	92.477	103.58	106.16	100.73	102.99	103.44	101.24	100.9	95.795	115.43	101.52	96.817	102.92	103.02	97.002	94.682	92.245	99.48	95.829	104.19	97.545	101.51	106.29	104.39	100.94	109.91	104.3	102.04	105.95	97.244	102.51	105.13	102.02	92.474	94.284	95.538	98.323	99.369	104.86	101.26	101.88
104.11	104.43	125.9	111.92	97.102	108.39	113.54	105.06	96.676	114.8	108.82	109.04	102.32	100.46	107.42	116.77	108.07	99.093	107.84	105.57	108.62	106.1	99.143	103.61	101.82	101.19	106.11	106.72	108.78	113.55	97.108	110.01	115.48	109.32	106.21	99.003	109.57	103.02	108.39	109.3	104.4	105.58	106.87	108.92	111.55	107.67	103.5	111.35	105.34	113.76
108.16	107.93	108.14	104.71	103.06	107.22	101.62	105.8	119.71	108.08	105.06	113.16	107.8	115.32	106.01	103.3	106.48	114.13	110.52	107.11	115.91	106.91	106.54	113.99	106.94	107.87	109.89	104.48	114.21	105.7	113.27	109.91	109.9	109.84	113.33	112.02	103.88	111.56	102.16	102.79	113.28	104.72	111.38	113.14	105.76	110.19	116.05	102.25	106.25	113.46
115.41	111.98	109.38	107.98	111.11	114.48	103.16	107.66	105.69	107.77	105.45	115.88	98.897	112.02	113.48	110.33	115.61	105.33	113.7	105.08	103.51	111.19	100.83	108.08	116.96	112.65	113.79	99.91	107.85	106.41	106.89	112.99	103.16	103.96	108.73	108.63	98.293	116.11	112.08	112.22	109.29	99.966	101.51	107.67	99.773	105.02	112.26	106.86	100.48	106.77
105.54	106.93	104.38	103.85	102.22	107.73	103.86	95.976	106.3	105.91	103.94	113.26	104.83	116.2	107.87	107.11	116.04	108.63	105.85	108	106.9	109.21	114.43	100.93	97.456	105.91	106.73	104.18	98.118	111.63	102.59	106.49	102.53	107.12	98.611	111.34	98.108	110.46	107.78	100.42	103.39	97.973	107.67	102.78	106.1	103.5	117.19	109.89	102.89	103.41
98.677	94.28	99.87	106.45	95.719	96.7	102.32	93.77	102.67	96.76	94.932	109.58	107.79	99.222	93.607	104.58	102.04	104.5	94.686	96.689	105.48	90.094	93.52	96.247	106.9	108.3	107.14	100.82	101.59	102.03	93.505	95.905	102.46	103.57	97.515	100.15	103.55	99.842	106.94	100.93	95.242	105.34	109.86	96.302	98.207	98.644	97.418	92.864	97.266	103.54
98.764	110.36	106.01	109.68	110.46	99.484	107.61	96.519	103.87	106.38	108.61	106.07	102.22	109.13	108.69	100.9	104.27	112.32	106.75	108.06	99.213	112.54	107.7	106.51	111.42	112.34	104.3	97.629	104.81	104.73	105	110.73	108.83	106.65	113.65	104.99	95.353	100.16	108.35	113.88	104.55	113.34	109.53	105.63	109.93	114.49	109.81	107.88	111.34	100.52
111.55	106.24	109.67	102.16	105.94	106.6	109.93	117.39	109.18	106.52	114.49	102.06	109.7	103	112.46	98.697	114	111.91	115.65	107.41	116.07	112.43	107.01	111.3	109.74	102.53	102.13	106.34	103.89	101.75	102.94	102.9	105.93	110.28	106.33	113.27	113.97	113.82	99.45	106.28	105.74	99.932	112.78	103.89	114.62	111.72	105.97	116.57	96.833	109.3
104.48	109.39	103.53	104.63	115.36	109.85	107.64	113.84	116.96	105.63	115.83	114.08	100.97	105.62	105.85	105.23	114.11	100.79	102.37	106.2	111.27	105.66	108.09	107.67	101.23	112.47	109.24	113.16	112.25	106.89	114.82	107.85	114.83	108.03	113.47	100.3	118.2	105.75	111.1	119.61	108.71	111.79	115.79	107.71	110.79	107.06	103.75	116	111.23	98.552
106.34	105.96	106.45	104.57	105.17	103.26	107.07	109.96	102.27	108.25	102.98	102.45	101.96	103.08	106.21	100.98	109.17	113.79	106.82	103.28	100.33	107.7	103.87	111.52	105.84	104.57	105.17	100.37	106.87	97.773	116.07	111.46	108.77	107.41	105.25	101.85	104.98	109.31	102.05	108.95	112.26	94.299	103.47	108.03	102.19	102.29	105.78	107.14	109.03	103.48
103.32	101.79	107.1	104.6	100.76	106.71	115.05	106.54	100.1	100.59	111.1	111.51	103.81	101.72	101.91	102.82	107.75	103.74	104.13	112.66	102.48	108.51	110.85	104.23	102.68	101.96	102.32	99.334	97.216	105.28	107.85	107.04	104.79	97.584	105.54	106.95	108.8	103.68	115.94	103.63	104.46	100.85	107.21	115.71	104.87	102.66	107.14	106.94	106.99	100.34
104.34	110.84	102.23	100.48	117.15	108.36	105.02	111.36	111.09	105.36	102.75	113.32	107.99	107.53	112.7	103.34	102.91	105.96	92.306	100.97	104.98	110.65	106.79	105.36	112.87	96.851	102.64	111.72	106.31	106.53	98.842	115.2	108.55	109.13	112.62	102.63	103.38	109.39	101.05	104.57	112.22	107.01	100.12	100.87	99.898	108.36	116.68	110.29	104.71	110.52
103.01	96.98	104.29	107.86	109.67	113.89	107.9	99.604	100.41	104.76	103.77	103.35	105.34	103.85	104.6	110.71	102.15	118.56	109.77	108.02	109.77	102.04	94.516	107.43	100.99	103.05	106.38	96.804	100.13	105.81	120.54	106.36	97.159	104.67	113.39	117.3	115.12	108.43	105.73	105.61	104.27	106.3	105.04	106.27	105.67	114.74	108.82	109.2	101.35	109.7
111.65	99.836	106.04	111.08	103.07	103.86	106.51	100.88	92.245	99.443	104.33	94.482	94.887	100.98	98.965	115.11	105.25	114.93	108.6	101.34	112.07	108.9	105.05	120.39	103.67	100.71	110.91	102.33	101.08	108.46	109.03	102.21	98.22	96.513	107.13	98.022	99.614	97.325	108.76	113.99	112.97	115.64	104.37	105.56	108.42	110.42	110.68	113.91	106.63	98.311
121.92	111.68	100.73	103.3	106.07	110.07	99.673	104.62	114.33	105.58	117.25	101.83	112.32	108.07	111.98	108.53	113.49	99.732	108.66	111.21	108.84	118.1	110.63	98.593	107.92	100.36	108.35	105.82	103.84	110.53	110.94	106.88	112.66	111.36	110.62	105.73	114.97	102.47	111.42	105.95	107.59	108.85	107.52	111.18	113.51	105.39	106.67	109.36	112.19	106.06
102.83	104.1	109.68	112.48	105.34	98.748	106.83	105.47	103.57	109.28	114.25	108.36	107.73	109.42	105.35	113.04	113.16	109.46	98.939	105.35	107.42	114.47	105.43	97.84	106.55	105.76	113.22	111.03	104.3	98.541	102.18	104.35	112.97	106.38	106.64	105.32	108.22	110.44	116.05	106.04	103.19	107.6	106.99	111.96	113.78	103.44	106.6	110.6	96.976	105.65
104.4	108.5	101.32	106.01	104.59	117.57	113.94	104.54	103.94	113.94	103.45	103.33	115.34	107.81	106.45	108.43	104.08	110.29	115.29	107.65	103.05	103.76	111.76	112.56	97.385	105.58	107.1	111.07	106.39	108.3	117.52	103.01	109.65	107.05	109.73	100.27	115.73	110.71	114.58	107.46	112.66	115.19	113.79	107.07	105.68	104.63	111.87	108.28	103.73	102.93
108.43	101.74	104.59	107.03	109.07	105.21	98.64	105.14	103.11	117.9	104.95	105.77	102.73	106.67	104.2	108.85	103.3	101.25	103.12	105.76	98.689	105.23	103.19	116.65	104.16	108.87	110.73	97.987	109.41	103.75	105.55	108.65	100.32	106.49	113.17	104.18	104	100.56	114.71	106.73	107.64	112.79	101.44	110.11	103.03	103.81	103.37	98.329	106.63	106.75
102.06	107.13	98.771	108.46	95.427	97.206	96.805	95.018	103	91.932	106.82	110.26	97.287	108.54	97.817	94.481	97.992	103.27	101.34	102.86	100.81	99.639	102.16	101.71	102.12	93.587	98.31	99.971	102.54	99.282	95.873	105.09	97.491	108.88	96.208	91.403	91.115	95.043	95.811	108.01	101.46	99.833	98.718	102.91	108.96	108.56	99.854	98.749	98.236	96.527
103.65	110.5	108.13	116.39	110.3	108.55	109.41	104.1	110.33	98.699	104.26	106.93	106.16	108.65	105.44	102.59	106.03	112.14	112.85	108.77	102.35	103.42	107.68	101.95	103.97	106.91	101.09	105.6	108.5	104.09	105.45	106.23	99.633	108.72	102.96	109.12	112.05	106.24	112.59	100.72	103.25	107.18	110.52	107.02	107.96	108.95	104.93	110.77	109.59	101.38
105.39	102.32	110.23	107.77	108	105.62	114.7	102.85	110.04	112.2	109.17	98.06	103.31	112.36	110.65	106.68	106.09	113.22	103.78	110.26	105.42	100.15	103.71	96.619	104.22	106.19	105.51	101.19	97.59	100.23	116.04	108.25	105.7	108.86	109.11	107.66	106.03	106.92	107.34	105.4	112.94	101.49	102.63	101	102.57	106.33	107.26	104.04	105.4	110.45
95.823	104.59	98.457	102.6	102.37	106.58	98.697	91.188	94.385	90.868	99.192	95.178	89.017	97.71	92.453	101.08	97.736	98.521	112	95.513	91.394	98.153	99.584	86.702	89.161	97.283	95.998	97.12	86.376	92.048	111.33	90.493	92.251	92.742	108.67	102.52	102.83	93.012	90.466	105.15	96.155	93.17	98.195	95.023	97.217	106.88	89.153	96.544	95.366	98.877
108.75	102.44	107.26	107.48	113.76	97.682	108.62	104.56	95.072	111.17	101.27	111.32	102.29	110.86	105.3	114.32	106.86	107.27	106.66	104.55	106.93	104.92	102.95	107.37	109.03	109.14	110.56	109.72	108.92	102.83	111.99	101.31	111.56	116.99	110.77	107.61	104.94	116.86	116.95	109.11	122.77	103.09	115.49	107.28	96.956	109.83	103.3	105.87	111.98	108.5
102.16	101.35	107.76	109.34	105.95	108.75	108.92	106.85	106.98	105.07	106.21	106.76	106.78	103.61	104.23	106.76	106.05	105.92	111.23	93.961	99.049	103.02	102.62	107.71	110.47	104.9	100.74	108.61	106.48	101.52	111.05	102.69	105.82	106.67	104.11	102.34	97.445	101.36	106.5	103.71	110.48	98.777	104.66	106.69	104.71	112.65	104.44	115.26	105.78	109.18
106.83	109.4	104.67	109.98	117.35	117.95	109.69	115.4	96.979	111.12	101.38	105.75	115.95	106.86	124.67	115.41	111.56	108.51	113.57	115.93	112.65	110.5	112.62	109.43	108.61	100.51	108.87	121.78	114.46	109	107.19	105.04	120.12	111.7	112.84	108.82	109.12	113.08	105.36	111.06	102.54	102.98	109.59	112.27	109.44	108.96	107.73	111.11	104.92	107.49
108.3	97.871	102.09	117.27	107.24	107.19	103.75	101.14	110.53	106.42	114	113.18	101.63	109.31	97.264	98.845	103.54	110.22	109.09	105.41	109.89	112.95	105.86	102.55	102.74	109.44	107.39	115.11	100.57	105.71	116.52	111.52	108.06	109.46	101.85	109.42	96.77	110.22	107.39	108.7	105.23	102.44	102.72	111.2	109.89	107.44	107.57	111.55	106.3	100.75
117.97	114.69	109.88	102.92	111.04	105.93	108.72	103.67	102.46	112.11	104.36	112.58	101.39	110.25	106.07	107.34	116.83	110.31	101.81	109.02	105.47	107.18	104.68	106.03	104.66	109.74	109.2	108.41	118.83	112.05	107.6	103.54	113.53	102.59	106.7	106.51	113.83	103.3	101.38	107.57	105	105.67	109.84	101.38	105.53	107.42	114.74	103.44	110.93	94.453
110.46	102.42	94.268	105.48	111.48	108.18	105.73	107.58	101.45	104.66	106.53	103.83	101.84	114.17	111.7	108.46	114.74	113.39	108.15	105.21	112.75	109.63	108.75	113.23	110.38	103.47	99.849	107.73	107.91	100.71	104.05	107.67	100.57	117.27	93.989	103.43	101.39	105.39	107.52	96.4	108.66	104.54	103.96	110.07	108.7	105.44	102.49	109.73	104.86	98.177
97.835	104.18	102.78	104.15	103.37	103.79	100.16	103.4	104.36	93.02	93.746	91.525	96.793	93.445	107.64	98.581	100.23	97.065	93.024	90.495	98.963	94.813	98.673	99.727	101.2	108.39	94.791	105.89	98.803	106.3	100.76	104.58	95.901	92.747	101.16	98.055	100.91	106.97	94.755	96.091	104.23	103.08	99.1	103.18	116.18	104.98	94.695	105.19	99.124	103.85
108.35	102.35	101.18	99.676	107.47	103.18	111.28	99.052	114.85	103.81	110.36	100.34	109.83	103.71	99.9	119.55	95.032	111.12	115.83	106.56	98.805	115.05	111.26	104.28	100.47	111.27	99.566	101.99	101.13	108.66	110.16	105.97	106.29	100.28	106.62	108.15	107.74	116.94	110.39	102.32	97.196	111.52	105.06	101.2	102.23	105.99	105.52	106.82	92.654	97.001
100.59	112.83	107.93	112.18	109.8	90.013	103.91	104.27	104.31	113.88	102.13	113.56	110.31	99.855	104.2	108.65	105.91	103.82	102.97	105.75	107.28	102.54	101.03	111.22	114.47	111.97	108.38	103.56	105.34	108.13	113.6	106.36	107.74	105.45	110.1	105.92	106.91	107.23	107.6	100.52	120.06	107.08	98.665	98.969	104.02	105.17	109.83	106.08	108.89	100.67
107.93	104.78	111.1	103.31	110.21	105.56	119.22	115.41	104.82	110.3	99.915	111.73	94.953	112.1	105.7	105.47	115.23	114.65	112.75	104.56	104.53	106.64	110.09	108.25	108.96	111.29	102.33	107.45	112.6	106.23	103.46	101.82	103.7	115.84	103.66	108.89	101.39	104.07	111.91	111.84	111.99	113.12	105.22	103.44	112.76	107.78	103.64	113.78	106.21	102.62
91.772	107.83	94.513	103.21	102.97	89.99	100.65	104.6	110.18	102.18	106.27	109.21	104.83	96.332	95.272	98.053	102.19	98.614	101.59	103.77	103.18	90.639	103.79	97.202	99.263	103.78	101.68	100.16	96.77	93.675	103.39	100.88	101.34	93.963	93.01	100.56	94.431	96.516	111.84	98.05	110.68	100.34	93.459	90.352	97.5	94.55	98.489	98.167	92.405	94.615
109.28	112.7	113.82	116.03	117.45	104.43	105.02	99.631	111.67	115.1	119.12	108.34	113.86	110.67	108.29	115.82	108.72	109.3	114.95	112.09	112.97	104.32	106.51	114.92	111.69	108.06	116.33	101.44	111.74	115.42	109.45	119.39	121.56	106.12	113.6	108.83	107.64	112.64	121.67	114.64	110.04	101.54	117.42	111.02	114.11	105.22	111.29	112.76	112.69	116.74
108.44	122.24	118.8	114.34	100.03	107.85	108.72	111.88	103.01	115.49	111.42	108.06	120.74	116.98	107.79	107.68	110.46	107.64	109.79	111.45	101.71	104.29	110.35	111.75	110.17	109.8	111.16	113.18	107.5	108.23	105.67	116	116.61	117.01	115.92	105.03	114.96	112	106.32	108.59	109.83	109.92	116.11	107.15	113.4	114.34	104.16	108.46	114.13	104.49
105.87	101.55	100.93	88.446	98.863	98.509	90.799	88.281	104.54	107.03	84.748	92.362	91.522	98.464	94.474	100.33	95.254	106.81	100.94	102.19	95.129	93.322	99.041	106.71	100.14	92.405	99.683	94.378	101.59	93.371	95.231	91.746	97.964	94.382	98.493	104.63	89.12	95.824	98.345	101.14	99.473	96.361	97.238	97.545	92.211	104.55	90.199	94.928	92.789	97.208
109.37	113.21	108.19	109.35	117.51	100.43	104.34	109.93	106.29	106.86	106.58	107.68	109.8	106.93	102.78	111.47	111.25	104.71	110.22	99.608	111.24	110.6	108.01	104.08	110.85	107.41	112.14	103.82	108.19	100.22	104.31	108.45	105.87	101.4	108.14	103.74	101.04	104.49	101.67	100.8	102.28	110	107.41	111.25	108.59	119.61	109.1	112.09	115.05	108.55
106.22	108.81	103.6	99.698	111.2	101.14	100.75	107.53	104.95	105.65	108.21	106.31	100.81	106.76	108.38	98.507	112.82	108.69	98.574	108.23	118.03	105.25	119.21	101.1	107.97	106.95	102.56	113.14	105.61	107.2	99.187	111.59	114.29	110.62	103.15	108.75	106.24	111.62	112.04	107.38	105.77	108.24	105.58	91.884	111.1	105.06	104.3	102.89	111.55	105.66
99.48	100.02	104.95	95.345	99.773	106.36	93.628	101.67	99.049	95.585	94.521	104.4	100.25	104.24	100.4	107.5	101.42	94.139	94.234	103.56	93.216	92.964	105.46	97.828	96.291	100.53	97.183	90.568	99.497	102.38	102.71	105.86	108.04	98.666	104.04	102.39	102	90.214	92.159	102.65	92.678	100.1	90.336	97.545	90.657	101.79	101.06	106.58	108.38	99.846
92.001	94.09	99.867	96.43	94.112	99.186	106.21	105.16	103.06	104.27	92.24	95.031	102.86	101.92	102.25	95.495	99.683	99.713	100.44	102.7	96.174	99.958	99.902	101.54	97.422	94.292	94.179	90.493	94.937	101.22	97.642	100.31	98.793	101.57	101.53	92.277	109.88	99.793	99.639	102.87	105.75	99.929	102.86	97.464	106.47	102.8	97.421	91.665	97.981	109.15
111.15	119.09	102.3	103.12	105.14	106.97	105.33	103.7	100.43	105.38	109.09	103.75	102.13	112.47	114.67	104.92	107.4	105.29	110.21	113.34	102.93	107.61	112.86	93.459	114.92	112.48	109.89	108.46	113.47	105.46	113.34	109.47	112.66	96.666	106.66	119.63	107.37	114.66	103.2	96.219	114.36	109.18	106.56	109.54	105.44	98.408	109.25	103.99	102	114.09
114.82	104.57	114.82	111.34	112.71	110.05	107.34	109.65	108.84	102.64	105.06	115.31	108.23	113.06	114.6	104.61	111.47	117.79	108.98	105.6	103.33	105.21	104.53	116.15	112.25	119.25	110.13	107.96	109.69	99.525	105.43	110.2	110	100.15	109.21	104.34	104.74	113.48	114.54	112.88	102.61	110.57	107.96	109.03	111.85	97.992	106.29	96.823	102.19	106.62
105.23	103.28	113.02	117.55	102.39	97.305	111.48	103.91	109.4	100.08	107.36	103.09	110.96	101.61	111.79	104.03	107.19	92.176	101.99	107.52	98.53	90.593	99.205	102.42	95.88	98.953	103.91	103.63	106.96	108.8	109.61	101.35	102.47	99.014	100.73	108.67	97.098	99.501	117.38	108.47	107.37	110.13	101.42	108.09	104.15	102.51	109.15	95.594	98.336	104.41
100.1	107.48	109.29	97.955	97.389	93.803	92.101	95.051	99.173	102	91.045	98.853	104.59	107.86	91.244	93.292	110.64	101.46	95.202	102.38	99.12	101.7	104.92	110.79	97.354	112.65	106.58	98.329	106.85	102.41	96.014	100.91	95.108	100.9	98.073	97.976	111.48	96.433	102.83	92.568	101.5	101.34	95.666	101.27	96.095	105.91	102.05	95.641	99.938	98.467
98.027	102.93	103.7	108.24	104.63	101.68	108.35	110.79	102.97	105.81	109.77	103.89	103.3	111.28	101.21	112.49	101.51	101.9	99.709	105.43	100.05	109.45	111.29	104	103.76	105.86	117.72	101.41	96.586	101.84	110.37	97.769	100.62	108.12	107.93	114.93	112.37	104.4	115.14	105.58	104.46	106.94	92.633	104.89	117.72	112.91	104.19	105.29	104.15	103.18
100.91	114.02	113.72	113.68	112.63	106.33	105.82	113.29	100.07	111.37	108.18	104.01	115.13	96.781	107.01	111.98	110.6	110.39	110.5	103.7	110.63	107.53	114.8	111.72	112.11	106.09	101.55	108.04	113.71	98.379	113.1	108.96	110.13	117.21	106.8	106.36	108.09	101.43	103.22	102.61	101.91	112.55	111.9	104.17	112.21	112.18	106.5	110.65	112.09	107.23
107.39	98.638	95.688	99.237	101.55	97.385	105.78	102.03	104.73	102.71	97.513	97.04	95.113	99.091	105.55	109.73	98.384	103.35	96.132	100.85	103.7	104.7	102.59	99.007	101.67	95.089	103.37	101.6	96.691	108.66	96.239	107.34	102.98	109.12	105.4	97.246	103.27	92.025	104.87	103.24	112.89	100.69	99.408	100.36	97.867	99.599	99.963	94.993	104.8	104.71
102.65	102.59	109.21	102.59	97.026	106.19	108.29	105.83	109.43	94.001	104.27	108.49	105.78	99.318	107.82	109.45	104.08	93.192	103.34	100.09	108.65	110.84	102.36	102.82	106.25	106.26	107.95	99.732	108.06	106.3	106.39	109.57	106.5	114.44	114.33	97.566	113.5	109.97	98.766	109.37	108.17	103.14	109.26	111.2	104.07	112.6	104.85	100.81	107.38	101.07
95.209	103.72	99.287	99.39	101.54	99.348	90.543	97.22	99.574	95.869	106.61	95.588	94.145	99.293	90.561	101.31	101.91	105.03	99.04	95.712	90.733	102.34	102.42	102.85	102.36	109.96	103.91	97.246	100.11	96.064	99.643	92.016	102.56	94.954	107.5	86.943	90.043	105.25	101.56	91.939	96.755	94.115	95.529	98.768	99.326	100.52	93.226	106.31	104.88	94.726
108.19	108.72	108.85	112.02	112.77	107.74	97.823	107.7	102.56	106.05	104.99	97.476	104.06	100.05	111.3	103.13	103.09	102.05	106.35	100.78	109.04	113.29	101.11	98.99	109.54	105.83	105.3	107.95	102.74	114.23	102.13	106.52	109.09	98.593	101.17	108.7	103.51	98.772	107	93.706	107.68	106.73	116.47	104.98	99.191	109.05	106.74	104.95	104.83	105.51
112.26	105.09	101.32	105.74	104.37	103.51	100.93	116.68	108.6	107.29	107.01	111.4	105.74	104.11	111.12	105.76	107.13	102.72	104.19	108.55	108.45	105.72	108.15	114.11	112.92	106.2	112.16	109.09	106.71	104.76	112.51	103.38	104.66	108.12	108.29	109.23	108.73	107.97	112.52	114.34	108.58	96.381	97.006	98.407	95.387	109.57	101.04	109.56	101.94	107.28
101.02	116.92	108.99	111.99	117.58	100.84	110.36	109.43	108.93	108.65	108.35	109.82	107.61	106.57	103.49	107.77	109.1	109.54	112.87	106.31	104.91	100.88	110.44	100.37	112.8	111.85	113.63	115.66	112.74	110.03	109.69	105.85	107.52	110.23	96.47	108.19	102.17	103.33	113.27	105.26	111.86	105.92	110.27	108.33	113.98	104.93	104.01	103.27	113.34	104.61
103.04	110.36	101.91	111.6	107.31	114.86	105.47	101.37	105.17	115.91	105.3	98.147	96.401	104.39	111.64	111.89	106.34	112.22	110.37	117.43	103.29	102.08	105.38	98.421	104.94	112.19	104.29	95.188	97.837	105.43	105.56	113.88	108.17	108.75	110.67	106.02	110.24	108.18	107.86	109.76	105.13	108.74	110.88	113.78	112.5	110.14	110.11	108.75	113.57	101.72
110.13	104.21	112.71	108.2	111.99	110.77	109.43	108.59	119.45	112.52	104.07	108.83	103.83	101.74	105.02	110.19	116.36	110.65	115.26	110.13	108.22	106.79	111.11	109.36	102.48	104.41	104.85	117.47	96.792	116.15	100.95	114.72	107.6	115.87	105.36	116.29	104.47	101.83	110.17	110.81	107.13	103.25	110.04	112.44	109.8	99.555	107.76	111.16	105.74	111.9
95.09	110.47	104.92	106.59	103.08	101.99	112.38	102.07	110.65	107.49	99.468	109.67	111.77	107.27	116.59	113.82	116.91	101.79	102.57	109.4	105.52	103.52	104.11	100.21	100.55	98.068	106.7	105.8	107.46	99.945	103.52	103.78	109.39	104.73	113.71	105.09	98.865	105.99	94.202	104.85	111.93	109.77	105.52	111.77	109.75	103.53	97.353	103.94	105.85	100.2
98.496	92.161	97.828	102.18	105.22	102.12	107.34	101.91	97.872	98.21	99.543	101.31	99.102	103.51	102.8	91.672	102.7	106.31	97.021	100.92	93.006	104.77	93.987	97.943	99.79	94.071	97.65	106.98	99.07	89.119	100.12	93.799	95.182	90.943	106.34	88.805	94.427	96.446	98.789	96.323	99.91	97.44	98.363	93.797	96.325	103.94	101.89	91.59	88.617	91.922
95.032	90.194	86.778	100.96	95.301	100.03	99.709	100.8	96.079	100.15	101.52	89.126	99.387	102.67	99.95	100.87	95.576	89.519	90.711	104.1	101.59	103.07	101.25	101.17	94.774	91.106	93.674	100.34	98.993	111.09	97.398	104.9	103.07	94.593	104.62	98.806	93.486	102.33	100.53	101.97	102.3	93.275	97.098	83.826	90.798	89.614	101.48	93.491	92.705	95.925
104.54	100.94	108.86	106.31	101.71	102.17	107.36	100.99	101.62	106.76	104.63	111.31	105.64	106.5	94.756	99.361	112.62	103.49	100.98	108.49	97.989	95.419	103.87	109.01	108.75	107.13	112.89	104.8	100.13	100.85	111.29	105.72	106.03	108.17	102.72	94.383	106.54	103.34	107.38	113.78	107.94	111.05	100.65	103.05	111.14	104.81	111.65	107.44	106.13	103
99.844	106.9	109.73	118.44	108.33	116.41	110.35	110.52	112.87	103.63	103	112.72	113.53	111.66	106.56	111.84	110.29	116.19	106.38	112.17	107.76	104.51	107.21	110.22	105.82	105.1	106.47	113.79	107.08	113.49	113.01	112.74	108.17	105.64	113.97	112.98	111.28	111.94	109.22	106.84	111.6	106.78	111.37	105.33	101.86	112.17	102.09	102.89	113.27	115.03
96.199	102.08	92.201	103.36	104.92	94.12	99.087	100.79	97.128	99.085	101.77	90.539	102.04	101.52	96.474	107.19	110.29	105.94	99.015	97.143	83.228	99.232	98.321	107.13	95.072	96.326	100.89	110	102.32	103.62	101.78	100.74	107.2	99.564	103.55	96.303	99.082	104.27	103.53	93.668	103.4	93.518	99.653	101.06	99.479	95.242	102.87	105.81	106.07	92.785
102.14	105.43	98.429	96.855	99.933	104.17	110.79	97.2	90.944	105.16	92.545	101.67	99.524	86.493	101.11	87.695	100.87	93.922	93.07	95.423	105.83	90.872	104.21	97.765	98.455	98.435	104.24	94.034	101.24	96.792	100.04	96.616	92.787	98.839	108.43	105.24	98.764	98.813	103.06	93.284	98.972	96.373	94.019	104.84	95.131	108.89	95.754	101.56	92.531	99.652
101.26	101.71	101.28	117.49	114.98	104.28	104.53	109.68	112.54	99.514	106.44	115.8	112.65	112.1	111.6	100.94	110.03	108.99	110.87	112.26	103.95	104.81	109.65	113.2	106.44	107.75	113.07	111.08	104.13	107.38	99.584	112.91	109.43	111.18	98.943	106.06	101.72	110.68	103.93	110.2	106.8	114.71	101.47	110.87	107	107.28	104.99	106.32	109.69	110.42
106.83	107.05	102.22	106.81	104.99	94.792	107.14	104.85	111.37	105.15	108.23	108.91	102.55	113.16	103.32	101.53	99.006	101.96	109	108.56	98.033	107.52	108.39	101.2	103.63	102.61	99.062	103.7	102.53	107.29	110.26	106.65	108.86	108.14	111.33	99.382	98.238	107.92	105.83	110.86	98.6	95.737	101.91	107.78	104.46	105.3	99.431	112.26	97.766	102.2
97.948	102.3	92.735	104.24	105.51	100.99	102.32	102.99	110.98	87.112	109.36	107.23	95.432	96.502	108.38	112.12	110.46	97.205	105.87	94.266	105.37	101.76	110.84	107.24	96.692	108.65	106.13	109.82	98.805	98.282	108.19	95.853	103.27	96.258	103.91	102.18	112.03	109.81	106.53	113.1	107.51	110.35	102.8	97.563	105.6	109.26	108.67	104.61	103.69	103.59
115.25	104.16	111.41	103.58	111.02	110.51	95.988	97.381	108.87	100.74	109.32	111.55	104.27	105.82	107.48	108.1	104.72	111.82	100.68	103.98	106.23	110.97	106.64	104.42	112.74	107.09	104.1	103.77	99.083	108.69	105.11	99.32	114.96	111.14	114.61	102.85	98.849	111.52	108.89	108.74	100.91	114.58	108.52	110.9	98.697	109.86	106.03	119.07	95.613	106.11
101.35	116.42	110.82	104.53	115.94	101.32	108.86	106.31	100.83	104.14	104.16	107.99	100.89	95.544	108.86	96.086	115.52	98.438	100.39	110.59	102.9	104.17	107.5	107.6	113.27	106.29	105.77	98.816	114.93	109.68	112.02	109.69	113.36	106.17	108.11	104.6	101.64	112.18	107.82	105.29	106.11	103.82	101.25	99.2	112.53	109.46	102.91	109.72	107.59	100.77
113.31	108.92	108.29	102.07	108.53	112.43	105.74	113.33	107.52	110.37	112.96	122.35	109.84	111.33	105.94	106.32	110.02	122.55	108.92	107.6	113.17	111.22	113.9	110.5	117.48	109.89	111.69	106.99	112.44	109	108.89	108.37	113.24	103.41	112.28	111.18	111.95	112.46	113.67	108.1	114.46	103.18	111.55	116.69	112.61	108.02	111.84	100.04	106.31	115.43
97.956	115.26	115.58	106.56	117.93	98.646	109.4	105.97	106.6	106.81	114.69	110.17	105.19	115.18	99.362	102.95	99.591	103.18	109.17	100.99	113.09	109.3	106	118.65	103.23	104.93	101.53	96.184	109.92	107.57	102.65	110.81	97.19	108.6	102.89	107.09	109.68	97.923	95.374	109.48	104.41	109.13	103.98	109.37	111.07	105.7	99.674	99.628	108.08	100.08
103.21	104.7	113.03	106.88	113.07	114.33	96.126	100.66	105.98	107.63	109.36	110.08	106.12	106.07	110.64	107.57	94.074	109.46	104.42	103.9	102.71	112.88	104.66	99.502	108.74	108.39	97.308	103.5	109.4	98.638	109.77	104.01	101.81	113.1	100.06	107.59	102.93	107.02	102.7	111.92	104.85	108.3	108.28	105.52	106.22	112.22	101.33	113.98	112.66	111.93
105.18	107.25	107.93	96.024	103.68	100.91	108.68	108.51	108.96	105.21	105.89	104.77	110.76	105.01	106.18	105.29	97.21	104.15	105.27	104.52	107.32	112.99	103.77	103.71	102.71	106.05	105.18	119.06	98.869	106.98	100.71	106.31	109.2	107.68	112.71	97.864	106.72	97.861	107.89	105.97	106.79	107.77	117.54	104.77	110.53	105.89	109.5	92.006	103	102.6
111.93	106.76	102.71	111.56	105.77	103.83	97.387	110.97	114.91	102.91	104.7	108	106.11	110.91	103.74	116.91	102.47	100.09	108.53	95.28	97.169	109.79	107.83	105.96	101.39	103.2	95.553	109.22	108	103.33	103.96	107.07	101.15	108.34	108.12	101.15	102.34	102.95	103.5	109.64	102.46	102.75	105.99	114.46	108.4	99.779	107.03	102.63	111.36	108.09
107.31	102.56	98.836	98.031	104.85	103.81	107.17	109.56	99.121	96.219	111.87	112.58	110.74	98.589	105.34	93.412	113.24	103.71	108.37	100.44	114.04	108.43	106.82	106.75	109.03	111.41	100.32	106.87	110.8	110.88	106.92	107.11	113.73	110.98	104.05	106.17	103.69	113.71	106.93	99.369	101.6	104.58	114.96	106.54	96.719	104.9	107.81	102.46	113.6	107.78
107.54	98.594	101.94	109.73	107.55	109.69	105.48	105.33	106.77	103.75	107.25	106.74	106.53	99.609	110.66	103.68	101.5	104.78	100.17	110.36	103.13	111.22	110.95	107.69	108.64	117.55	102.46	106.42	108.17	108.15	110.05	111.37	103.54	109.91	111.91	110.43	105.44	103.51	93.121	103.57	105.42	110.74	105.46	105.62	104.13	112.02	98.256	106.54	117.38	104.97
103.37	100.42	92.346	104.69	99.679	99.366	104.26	102.65	103.45	99.686	104.37	97.137	90.851	98.309	96.192	99.759	104.19	95.135	93.679	98.745	97.995	92.132	102.38	100.48	93.473	98.429	100.78	90.568	101.42	96.21	101.79	98.614	101.34	97.255	87.886	101.31	107.27	102.2	100.59	110.36	102.52	84.944	95.629	93.114	97.08	100.35	95.761	96.042	95.132	102.84
112.04	103.88	108	105.5	96.881	103.94	102.37	106.28	107.81	100.05	108.95	109.55	110.29	104.47	104.56	107.18	106.5	100.15	94.574	109.91	104.78	101.05	105.84	109.31	106.1	114.37	95.781	110.18	100.15	107.93	108.21	107.89	106.8	100.86	105.27	96.474	110.73	101.44	107.41	102.68	105.51	106.79	105.79	111.4	105.48	115.32	109.76	109.89	100.58	101.93
107.72	109.24	112.69	95.811	109.43	116.82	105.88	111.21	114.07	112.84	107.9	105.54	104.2	109.34	110.78	104.72	106.57	108.87	110.64	111.59	113.56	108.28	102.06	108.6	109.15	105.01	113.74	102.82	115.73	119.1	105.32	107.34	110.64	111	112.18	115.85	106.38	110.72	106.81	114.29	99.909	115.45	116.59	104.86	102.22	104.98	112.37	114.81	112.65	102.59
104.92	102.19	111.18	105.38	106.93	114.68	112.07	101.85	96.149	98.291	94.91	106.88	104.41	96.752	103.56	105.69	97.059	103.03	103.05	91.339	112.36	117.5	106.72	112.57	109.98	107.13	107.19	118.77	105.87	98.597	115.43	105.11	103.81	93.008	108.58	96.224	102.15	103.4	102.68	106.31	103.98	113.09	105.44	105.81	103.1	101.29	98.332	104.89	106.41	92.768
108.12	112.32	111.41	109.52	112.9	108.77	105.87	102.16	112.23	108.77	94.595	113.36	101.44	116.89	106.87	118.23	121.07	107.37	117.98	104.58	115.41	108.52	102.87	112.04	102.37	105.67	106.72	116.13	110.05	106.49	105.32	109.69	106.6	101.06	107.26	116.28	114.93	111.96	108.81	106	103.99	106.35	109.26	107.12	106	106.8	106.83	102.03	102.44	106.02
99.582	100.62	97.558	95.588	91.694	98.1	101.11	99.51	94.591	94.898	99.573	97.755	91.649	96.385	97.903	103.3	98.258	94.347	98.534	99.623	102.77	94.091	95.12	98.498	90.282	97.017	96.865	96.246	95.779	97.933	100.95	95.875	102.21	95.666	99.134	99.707	97.007	105.86	99.213	95.095	102.34	91.515	102.35	101.46	98.406	97.677	101.96	101.81	106.52	104.21
97.759	107.65	103.6	105.57	114.88	109.69	110.78	112.06	106.66	107.61	101.8	105.06	113.51	111.13	101.64	107.09	108.67	109.01	113.65	109.6	112.32	107.72	113.72	107.59	101.16	108.59	99.66	101.76	115.01	106.33	106.43	105.14	105.04	101.65	108.4	108.03	106.44	105.1	105.2	111.38	109.83	109.94	109.15	108.09	108.76	106.55	108.07	116.59	103.9	109.58
104.65	104.85	104.58	104.54	112.41	110.5	109.69	107.46	107.64	106.13	116.06	95.245	102.8	94.375	115.73	111.63	97.511	108.41	101.73	104.84	107.27	101.47	104.16	105	110.29	108.74	105.84	108.94	106	111.16	105.08	114.07	102.05	112.33	108.82	108.35	106.06	107	109.34	111.51	104.52	118.75	111.33	101.44	99.117	101.02	100.56	108.75	108.82	105.14
107.99	100.54	116.08	107.05	116.4	109.26	104.53	101	106.95	109.55	110.85	109.06	108.88	97.208	103.09	108.14	105.6	104.59	108.08	114.34	99.903	98.436	108.44	105.63	105.38	107.6	101.26	99.385	98.604	115.09	110.14	107.75	99.666	100.92	107.76	104.05	103.47	100.78	104.95	104.2	103.42	102.45	107.53	114.02	100.06	116.53	107.6	111.59	102.24	115.9
107.61	110.34	106.21	116.82	102.01	103.23	108.71	105.99	110.39	113.02	107.65	103.35	108.15	99.723	107.57	106.86	107.2	101.91	109.9	112.12	103.58	102.87	97.386	110.7	97.472	106.56	107.16	102.38	107.74	108.25	108.2	111.27	112.03	111.72	108.76	106.72	104.6	109.42	104.65	104.83	101.79	100.11	105.82	108.83	107.31	106.41	99.702	104.71	100.65	115.98
107.69	111.94	106.99	96.036	106.49	106.88	116.24	109.1	112.57	96.531	110.4	106.18	110.03	111.42	103.8	105.25	110.54	109.36	108.18	110.91	114.07	110.43	105.76	105.7	97.348	97.981	113.86	106.49	111.38	112.17	108.51	109.86	107.44	95.597	101.24	103.42	110.15	111.25	103.22	99.931	100.68	102.1	99.335	99.852	103.17	107.67	104.79	96.486	110.61	118.33
106.53	108.81	107.51	100.46	102.19	105.43	97.283	99.727	101.31	98.752	106.71	108.75	112.83	109.95	109.51	118.76	108.44	113.23	102.21	105.66	106.01	111.29	105.12	109.29	96.677	114.76	110.81	107.89	102.79	100.62	104.13	109.33	109.26	106.63	107.41	102.6	110.41	109.61	106.07	102.53	110.31	100.62	111.76	107.27	105.32	106.54	103.49	113.63	110.79	105.14
108.5	110.01	112.26	110.73	110.72	102.56	116.06	110.17	114.95	108.67	103.69	101.08	107.65	103.14	101.05	95.785	109.66	111.33	112.32	100.93	101.82	112.31	101.12	110.55	114.55	105.73	108.53	110.35	115.45	118.97	104.99	117.09	107.56	104.99	112	105.42	101.95	99.733	106.72	109.85	116.54	104.57	103.24	106.91	108.94	108.21	107.16	113.83	109.45	106.47
109.52	116.41	106.52	106.15	106.95	112.74	104.58	100.45	107.93	103.4	108.25	108.97	112.15	106.17	105.19	101.78	107.46	104.63	105.6	104.37	108.52	111.3	106.11	99.809	115.52	102.84	111.57	106.46	107.25	101.28	99.745	97.687	106.54	107.75	101.17	107.89	114.36	97.793	113.21	110.29	101.57	111.69	104.88	101.29	102.17	104.81	101.35	107.46	105.08	110.9
106.26	99.666	109.88	111.37	120.07	110.6	111.29	107.77	112.14	111.25	105.96	110.4	110.64	115.82	111.04	108.19	104.24	110.07	106.35	110.69	103.65	113.68	114.78	99.756	107.05	109.17	117.17	116.52	113.23	109.03	108.2	113.01	110.23	107.5	112.67	100.71	109.78	110.88	106.08	104.47	114.7	99.849	108.61	117.82	101.31	113.51	117.78	106.56	106.26	101.8
100.73	93.759	103.9	101.3	104.56	103.65	100.56	106.48	102.08	102.04	106.74	113.46	107.07	109.39	103.21	103.54	100.76	109.62	107.77	113.16	101.11	104.12	105.42	99.903	105.63	106.85	100.43	104.79	106.88	105.15	101.35	99.683	103.65	106.37	104.15	103.13	115.69	106.3	110.54	108.27	90.146	107.14	108.76	103.91	106.76	102.82	100.9	103.87	96.369	103.31
101.42	97.72	111.33	104.98	98.348	104.36	91.071	97.375	100.53	90.41	99.247	104.57	104.9	92.007	101.73	92.611	109.99	95.382	90.465	99.53	101.69	100.29	105.09	100.34	103.48	102.29	100.77	89.719	102.99	95.862	103.89	102.88	95.612	100.63	91.907	101.5	89.76	95.189	107.15	104.63	95.785	99.552	105.45	85.846	93.712	91.144	98.971	93.47	100.45	97.012
103.67	100.36	104.89	101.45	97.706	100.51	96.924	98.34	108.16	99.691	106.01	98.267	91.354	106.03	91.684	98.14	101.01	92.066	104.52	101.05	104.87	98.005	106.27	109.25	93.938	105.31	98.796	97.806	101.98	100.88	102.03	103.43	110.07	98.581	105.69	101.31	102.83	100.3	98.189	97.11	97.525	108.18	106.11	104.89	98.287	96.953	99.787	93.955	105.62	92.56
96.24	96.722	107.49	106.33	107.59	103.61	101.74	96.547	105.53	107.15	104.01	101.36	113.83	103.71	104.14	110.17	114.45	98.2	99.552	103.34	109.13	99.972	106.85	98.934	106.17	110.58	114.37	110.37	105.49	109.93	104.61	98.872	104.19	111.48	102.74	102.85	115.98	107.17	105.53	93.03	104.71	106.4	106.04	99.794	104.3	111.55	104.53	111.27	107.84	108.49
100.74	105.78	102.43	100.93	104.34	105.02	102.67	106.66	104.68	111.44	99.564	110.41	108.98	98.292	102.08	111.27	99.182	104.56	106.69	112.49	107.47	110.6	106.38	105.66	113.32	104.13	103.22	97.678	102.29	106.65	110.87	99.924	110.41	109.79	100.33	104.93	109.75	102.68	102.3	107.02	107.16	101.03	104.71	103.73	113.59	107.89	106.27	103.89	104.36	103.54
99.903	99.71	98.392	98.844	97.902	101.13	94.591	95.682	98.02	98.427	94.331	102.13	102.01	101.73	94.776	101.6	101.48	100.01	100.23	89.054	99.634	102.71	105.23	104.96	102.31	95.175	101.69	107.68	99.599	86.611	101.53	104.36	104.79	99.973	104.7	97.25	100.72	106.69	100.95	96.854	99.004	92.463	106.95	97.797	98.163	102.84	105.77	101.94	105.21	99.996
105.95	112.34	103.06	109.38	106.25	104.66	99.893	103.85	102.6	101.53	94.771	110.42	103.27	101.57	105.97	102.6	104.17	114.02	94.839	109.97	105.78	104.39	107.28	99.095	101.3	99.562	109.53	110.59	99.796	112.56	102.74	98.03	101.39	105.97	109.54	95.868	105.66	103.51	103.26	101.62	105.11	103.08	103.59	97.407	102.89	108.89	98.526	102.75	110.1	106.67
105.12	101.26	102.92	101.91	98.179	109.62	112.06	111.64	110.71	113.97	106	112.33	109.28	108.04	106.83	110.28	105.42	107.94	111	106.85	108.98	94.181	100.36	109.69	102.02	114.81	105.14	101.36	111.03	101.58	111	114.1	104.92	100.31	104.9	104.47	109.79	111.1	106.8	104.6	104.55	106.01	105.37	107.07	100.63	104.1	105.49	104.27	101.1	102.61
108.74	102.67	109.24	97.11	100.37	103.44	110.63	99.466	101.03	110.4	101.32	114.5	106.23	105.15	112.8	107.37	112.63	105.61	111.65	103.02	99.075	104.58	102.98	102.75	109.96	104.8	106.95	105.55	111.61	107.83	109.4	101.2	110.43	106.09	107.97	105.71	117.75	104.34	95.572	104.97	99.725	103.05	98.1	107.31	113.99	105.79	102.56	113.5	101.69	107.02
102.67	105.06	94.1	107.11	112.27	112.16	104.25	103.56	95.778	114.11	108.45	109.01	106.45	112.33	103.29	105.73	101.76	103.67	98.897	105.95	107.39	105.6	111.85	110.69	105.25	96.143	113.57	114.22	100.55	105.18	109	114.42	106.21	109.56	112.99	111.25	93.691	109.52	99.51	108.38	109.4	110.57	104.07	104.94	110.91	110.9	115.67	103.14	110.92	94.757
95.185	104.69	108.51	108.59	98.493	106.52	99.125	106.89	100.48	102.36	99.191	103.11	97.781	93.1	101.39	94.409	103.94	100.29	97.566	99.648	99.014	100.05	98.507	107.39	99.427	102.48	92.813	96.475	98.041	102.17	102.32	105.42	97.691	100.57	97.887	109.12	98.626	106.17	105.65	99.712	95.876	105.34	98.979	106.2	99.054	102.02	100.26	101.5	97.346	102.14
107.44	110.33	102.69	109.14	101.17	100.94	103.32	104.13	106.3	103.04	106.31	99.729	106.26	104.1	101.37	108.68	113.4	116.29	104.76	108.34	104.74	104.25	103.47	106.45	104.07	111.4	105.66	104.39	115.46	100.59	113.12	103.68	102.05	112.4	111.68	108.08	100.4	106.53	109.8	104.83	108.92	95.706	102.41	110.49	107.24	112.85	103.83	109.75	109.04	104.85
104.11	105.33	117.29	110.93	107.18	104.32	106.75	109.02	106.36	100.3	102.71	109.35	100.9	108.24	105.86	107.94	105.43	101.44	101.09	104.43	101.58	111.86	108.05	98.488	105.94	106.24	122.13	107.34	105.56	102.14	99.535	103.7	98.71	110.98	102.84	107.49	102.94	105.43	106.38	100.77	106.59	106.54	114.06	104.32	107.21	107.1	103.44	119.34	103.02	106.55
102.03	112.23	101.41	102.12	111.94	99.754	107.92	106.82	110.14	109.58	101.88	105.6	114.2	104.55	101.92	104.16	103.99	108.58	103.57	108.25	109.21	110.92	102.15	113.9	113.76	98.957	108.07	115.76	105.32	105.63	112.65	101.8	110.26	100.94	110.63	112.43	108.66	108.56	109.41	110.95	109.84	110.06	99.867	113.71	109.17	114.26	109.49	101.16	105.12	112.45
110.06	102.2	107.49	108.96	109.45	117.39	110.65	109.12	111.54	101.6	109.12	96.321	116.57	109.51	103.97	111.56	103.43	108.6	110.05	109.92	106.81	103.68	111.03	117.43	113.51	109.08	109.82	112.96	105.55	112.04	112.32	111.56	110.69	105.29	108.63	103.18	116.41	111.44	110.85	104.46	106.25	92.983	110	114.72	109.19	113.09	99.405	99.807	107.36	114.98
106.07	98.825	106.16	104.75	100.75	107.18	102.44	107.46	106.46	107.06	103.27	108.17	105.12	103.85	107.42	109.48	114.32	96.991	113.52	106.49	106.83	107.87	99.163	115.63	107.02	108.99	106.25	104.72	115.48	109.18	106.55	105.15	108.91	109.35	105.82	103.25	105.07	107.21	100.75	102.34	110.95	102.36	105.65	103.06	114.23	100.42	107.39	99.681	100.62	98.135
115	115.82	108.72	112.95	114.48	104.48	114.85	101.3	109.3	107.21	109.63	114.05	109.32	107.11	96.726	102.37	107.37	106.68	116.82	107.41	108.57	102.46	106.18	112.72	112.18	103.39	110.83	103.38	112.09	115.63	107.43	99.936	109.78	112.43	106.27	113.31	111.79	113.29	104.89	104.46	99.886	110.87	105.95	102.71	104.1	109.21	106.85	106.41	108.64	111.33
115.45	112.76	108.54	113.2	101.45	98.676	107.51	106.02	106.47	101.32	104.25	100.63	106.12	112.55	96.227	102.43	106.99	108.93	106.41	106.63	102.27	109.22	112.12	103.42	101.09	108.45	98.323	99.875	108.23	103.98	106	108.47	101.85	108.06	102.82	106.73	99.458	104.69	120.01	105.44	99.622	99.129	105.68	101.52	105.5	112.17	108.39	99.629	112.1	99.995
107.84	98.162	107.48	104.31	104.64	110.72	108.62	106.97	106.12	113.28	100.56	109.25	102.7	96.594	110.81	108.49	98.376	106.5	111.67	101.11	100.2	114.45	101.85	106.43	106.87	119.27	103.77	109.49	109.25	105.6	103.74	105.17	106.75	101.15	100.85	102.67	96.913	109.44	110.23	95.852	101.33	107.47	105.9	106.3	105.24	100.28	109.58	95.895	104.56	99.971
109.77	105.07	109.42	108.44	105.17	106.6	100.53	111.04	105.29	104.23	107.99	104.45	90.695	115.78	102.21	108.63	108.16	105.95	114.23	111.99	111.57	104.94	110.48	103.1	99.501	110.66	115.42	110.55	105.45	105.97	101.09	99.888	113.58	101.9	110.06	108.6	110.99	114.89	110.64	107.49	104.62	104.53	106.77	107.88	112.75	117.25	112.59	103.15	101.76	100.52
103.84	91.006	102.47	100.93	100.67	97.944	97.163	105.1	98.541	98.075	99.112	89.537	90.761	114.97	96.999	94.155	86.086	105.95	98.722	97.443	102.92	99.493	101.49	111.61	104.94	105.31	100.15	103.26	101.44	102.42	95.523	101.59	107.27	108.56	97.782	93.654	110.54	91.066	109.75	95.016	96.68	97.3	96.357	103.02	105.25	94.732	99.651	101.69	96.536	101.86
104.1	107.67	105.65	108.93	107.66	102.29	102.27	109.6	100.88	106.85	119.37	102.83	108.27	111.08	109.88	106.1	108.8	113.42	106.95	112.67	112.05	93.112	111.33	105.69	111.45	107.12	105.97	104.23	109.91	107.46	106.92	111.16	109.53	122.39	105.44	106.74	105.94	96.983	98.73	101.66	113.1	104.06	101.63	104.89	106.89	107.71	107.49	106.76	107.01	111.87
116.94	110.18	106.46	105	105.48	107.7	109.33	105.38	101.45	114.51	100.98	92.408	99.943	109.17	108.46	105.27	95.01	101.28	114.08	113.46	111.9	101.63	100.07	106.51	113.58	107.07	112.1	104.02	100.41	114.33	106.09	93.917	99.856	113.02	107.15	113.1	109.49	108.03	100.19	113.14	111.72	105.04	107.88	98.814	111.49	101.75	108.11	110.42	105.39	116.74
101.26	106.99	102.05	109.84	111.35	112	101.72	103.57	95.468	112.1	106.18	102.88	99.177	108.62	115.93	112.15	107.68	101.49	97.943	111.13	107.58	109.41	104.51	104.19	114.62	104.86	115.42	107.16	103.35	104.23	104.35	110.04	111.28	107.11	104.41	115.5	107.03	101.74	108.08	110.18	113.79	107.97	119.43	109.61	112.83	108.05	97.278	103.39	103.84	104.32
108.29	104.04	100.05	108.3	95.69	108.94	111.56	112.04	103.18	107.25	96.499	106.45	97.711	111.07	98.73	105.33	112.68	110.86	101.88	108.26	103.65	99.409	102.55	116.49	110.22	110.26	110.68	106.14	100.45	110.25	106.31	108.12	105.12	111.46	109.01	105.8	106.35	106.73	103.98	103.93	105.9	102.16	99.73	93.313	111.38	107.72	102.54	102.53	108.99	91.106
106.44	109.28	111.28	101.5	102.83	101.52	109.4	109.44	116.56	106.09	98.172	100.92	112.18	100.32	106.6	100.68	118.76	101.92	111.1	109.84	116.82	106.73	105.3	96.795	107.8	110.14	102.67	113.89	109.25	111.17	102.19	105.42	113.52	113.5	110.24	109.48	111.1	110.32	104.06	107.94	96.421	108.73	111.03	108.38	110.59	108.93	106.2	107.71	105.02	105.49
99.33	98.644	103.41	95.544	103.17	104.58	101.41	103.84	103.97	99.253	104.98	103.06	106.83	106.68	107.71	108.36	104.04	99.735	107.79	99.674	100.88	102.27	101.84	93.995	88.677	97.749	96.401	110.26	97.255	98.005	102.19	103.03	93.047	93.378	115.99	105.66	99.345	98.455	91.921	105.66	105.53	97.775	94.602	101.87	105.35	98.488	96.219	99.743	100.54	105.19
108.19	113.06	104.22	102.42	104.89	108.2	101.98	108.49	101.08	97.252	113.34	103.85	107.88	102.01	101.68	115.81	107.39	106.73	103.07	101.48	99.634	106.54	103.65	102.22	110.2	105.2	109.68	96.44	100.03	107.18	100.26	102.63	102.12	104.35	110.91	105.31	110.33	100.2	101.99	111.48	100.5	102.15	108	104.68	100.52	106.95	109.68	108.02	102.18	107
115.67	119.77	98.136	112.23	105.81	109.47	103.42	117.38	98.951	105.24	114	113.65	104.44	112.39	116.02	115.27	105.34	112.77	113.11	107.22	109.9	111.34	111.5	105.8	102.61	113.95	102.99	114.47	109.52	97.987	107.36	105.84	102.17	117.38	101.94	110.97	107.51	110.3	102.07	109.91	97.408	102.39	104.77	107.74	108.43	109.71	108.45	112.07	109.29	104.39
109.77	95.385	105.88	114.69	104.88	106.56	110.92	110.14	104.29	104.92	105.97	113.52	110.09	104.49	103.99	113.2	109.02	101.91	110.35	111.46	109.88	104.13	113.58	103.93	104.51	112.08	108.53	111.51	105.94	113.02	98.563	113.34	107.27	99.176	102.56	111.22	107.59	103.31	112.39	108.37	102.49	103.19	113.38	104.9	110.1	100.57	107.12	106.21	97.361	107.02
107.5	97.567	100.19	122.12	94.331	109.13	105.79	113.36	107	106	106.15	97.399	105.07	105.7	94.98	103.18	100.86	109.34	107.63	114.12	108.66	113.22	110.81	103.55	93.195	96.722	112.33	107.75	107.49	103.28	104.27	104.47	105.87	112.5	101.54	120.87	103.4	111.96	103.45	110.72	102.89	105.07	108.22	99.186	106.74	104	109.06	103.6	106.67	105.36
103.07	108.19	107.51	114.05	114.92	107.61	100.84	120.51	118.96	111.39	105.18	109.79	119.72	107.51	114.19	106.29	95.926	108.04	105.96	112.46	101.89	106.59	113.3	118.43	107.67	111.92	112.69	104.72	110.3	108.71	105.96	110.03	111.48	113.16	116.5	115.76	112.9	108.83	113.2	108.08	107.46	103.73	115.33	111.76	105.5	102.61	108.15	105.91	100.69	105.1
111.54	106.53	104.01	105.7	109.8	106.7	118.24	104.53	108.76	108.67	99.898	102.13	113.51	101.19	98.385	100.07	97.824	106.43	104.15	109.93	109.82	104.45	107.15	107.4	103.54	107.59	104.95	99.219	101.36	107.53	110.14	102.18	107.5	100.55	109.5	103.53	117.21	103.37	100.04	107.98	112.37	108.51	109.79	101.57	105.32	107.89	111.11	107.5	110.46	115.09
103.43	101.83	95.42	89.761	97.972	104.21	96.767	93.2	101.82	98.525	94.809	99.885	99.214	96.177	102.11	100.55	96.071	95.392	91.364	104.41	92.555	97.737	100.29	89.529	87.38	94.666	103.2	101.44	97.618	93.083	104.61	102.35	95.26	97.184	103.86	98.647	101.47	100.15	108.02	100.61	94.304	107.31	102.55	95.227	102.81	101.37	96.346	98.242	88.091	95.843
103.52	111.61	110.31	98.519	111.81	108.62	93.213	107.66	109.51	108.92	110.34	105.37	106.1	101.89	106.77	99.655	102.98	100.33	107.8	113.06	100.69	100.1	98.025	106.18	107.11	113.05	100.97	104.3	111	105.25	99.707	107.81	107.86	104.68	109.79	102.95	109.36	109.92	103.1	110.43	108.09	109.41	108.94	107.09	103.08	105.82	105.47	103.42	101.01	114.34
115.28	107.3	106.33	111.7	109.51	97.802	117.97	108.67	117.78	110.03	109.47	107.98	109.76	99.837	106.62	107.68	113.46	97.892	112.48	103.74	97.606	109.85	113.61	112.47	101.29	105.54	109.27	107.86	102.12	104.61	102.11	104.74	114.64	104.7	109.78	114.73	115.74	111.06	108.72	111.87	106.57	109.64	109.28	106.55	111.5	116.07	107.62	118.06	107.82	111.01
105.59	103.95	112.39	113.17	110.43	111.22	112.53	99.395	113.29	96.411	100.64	100.19	105.89	113.28	109.1	98.803	104.06	105.78	106.55	108.34	110.31	103.32	110.56	105.33	102.25	110.16	111.33	112.42	106.49	110.91	110.81	112.16	111.04	104.5	114.93	98.837	112.64	107.11	111.92	110.65	106.12	114.86	117.75	109.24	107.26	120.98	99.381	109.68	106.22	98.202
115.9	117.08	104.49	107.35	96.04	105.47	93.116	95.128	111.95	114.97	107.99	114.42	117.07	101.36	97.67	108.95	100.77	111.02	103.44	112.1	101.12	114.96	110.29	102.81	105.05	111.71	112.1	105.97	104.23	113.58	107.32	107.34	119.63	102.46	104.16	107.51	104.21	112.83	106.41	101.55	107.08	111.85	106.5	106.29	101.13	114.82	106.57	96.935	99.756	107.11
104.06	101	109.45	106.64	102.78	103.33	110.94	107.85	99.092	107.39	105.33	104.25	111.36	101.7	105.13	111.24	101.13	117.02	103.34	102.88	103.24	100.47	101.2	96.961	109.92	110.99	106.56	103.72	96.9	107.1	106.21	106.09	105.59	105.66	106.45	110.43	113.01	101.25	102.37	104.9	113.06	113.03	109.93	104.08	109.54	99.196	104.52	100.63	102.91	100.06
98.806	95.25	103.61	103.25	94.371	97.525	96.113	86.734	99.818	95.138	104.75	107.17	105.4	97.157	93.973	108.73	94.263	104.18	94.331	97.061	94.717	89.169	110.87	92.795	100.91	107.43	100.8	95.23	98.121	86.187	101.15	99.104	104.17	92.173	93.87	105.03	91.585	96.318	96.487	93.997	100.4	107.73	86.665	98.23	101.71	100.72	88.978	97.417	102.98	92.034
95.626	93.21	98.486	85.566	95.772	101.61	90.818	98.567	99.691	95.962	103.62	98.25	100.57	96.037	96.44	98.412	102.82	104.61	101.34	97.728	97.614	103.62	98.346	91.436	97.212	100.91	93.908	97.498	113.25	103.32	98.45	104.36	99.248	102.72	98.298	108.92	98.254	96.015	105.13	91.24	97.112	99.978	91.145	98.016	101.22	100.18	105.11	97.837	97.475	100.32
112.4	105.65	103.19	93.073	106.63	102.95	106.96	105.99	111.66	106.52	106.74	106.75	111.25	94.905	102.77	103.32	105.7	105.86	110.03	108.22	111.8	118.85	105.17	116.96	105.5	102.68	108.31	101	101.79	104.39	101.61	105.41	100.69	114.69	100.94	108.13	110.31	102.78	105.47	107.93	107.24	106.26	105.12	119.32	106.01	111.12	102.75	107.94	107.36	103.21
89.752	100.49	95.889	93.118	97.707	93.109	98.17	96.567	90.34	106.02	103.64	102.07	96.124	97.893	98.96	98.163	101.9	98.86	96.858	98.098	88.024	100.58	103.3	90.18	99.167	107.87	92.414	106.63	113.55	101.89	106.87	102.91	99.793	99.625	97.391	113.45	90.835	98.879	107.64	91.549	92.107	107.28	93.259	105.85	96.595	96.389	103.23	102.55	93.241	99.138
109.67	113.72	108.11	111.89	107.68	106.43	105.04	119.08	116.04	104.68	102.08	111.78	107.22	113.94	103.65	102.03	106.54	112.38	106.51	107.9	121.1	109.66	109.62	109.47	108.51	109.44	108.17	117.04	104.81	112.14	108.31	102.44	108.21	106.38	109.84	95.037	110.51	105.48	110.6	105.81	115.27	110.92	104.42	98.762	107.34	109.55	118.68	116.05	109.95	107.59
108	109.41	108.81	112.15	102.84	101.13	105.56	107.62	115.86	110.23	102.93	113.4	104.25	103.15	112.3	113.11	101.52	102.76	107.54	106.69	102.58	103.43	104.06	98.575	110.76	106.76	106.85	111.16	103.76	105.22	110.98	102.5	111.83	99.524	103.68	104.78	113.97	99.742	108.95	94.747	110.67	100.23	107.12	102.29	102.86	98.526	110.57	100.65	101.89	118.28
113.77	99.932	108.24	109.02	106.92	105.76	111.8	97.725	111.67	106.96	105.34	105.5	105.98	107.53	106.56	115.25	104.62	99.498	104	107.91	113.2	95.363	112.28	107.71	104.01	110.9	103.38	105.45	108.3	106.1	103.22	105.46	101.3	115.46	104.31	111.11	113.52	101.53	103.13	107.85	106.3	105.78	97.092	112.64	105.07	108.39	103.95	100.53	102.66	107.84
106.39	116.73	115.63	109.88	114	108.7	109.01	103.21	121.88	100.96	111.44	105.65	103.58	116.12	113.3	107.98	107.29	107.59	116.22	99.62	105.09	121.67	106.77	111.65	107.24	103.1	113.69	100.92	100.22	114.43	107.71	96.636	109.02	113.2	113.78	110.08	112.56	110.52	109.58	110.14	117.19	104.38	109.6	113.42	108.04	106.17	118.19	100.54	102.5	111.5
109.97	104.52	106.34	110.31	113.89	108.51	108.01	102.09	114.68	115.88	103.77	97.771	109.65	101.15	109.09	102.49	108.62	114.34	113.72	110.65	105.87	99.097	103.51	106.89	108.42	116.96	109.78	103	103.73	115.93	109.48	99.836	115.7	109.35	112.49	108.76	108.87	109.15	101.96	102.51	101.72	102.32	106.66	98.217	115.07	106.23	106.43	107.78	102.79	110.32
108.82	95.817	109.69	96.076	99.446	95.494	101.57	109.08	111.22	117.11	107.66	102.49	102.35	113.85	104.1	109.34	117.88	103.21	110.96	106.43	104.98	104.09	108.77	115.62	111.38	105.75	110.35	114.42	105.8	103.58	107.49	104.26	105.26	98.307	104.1	105.71	99.668	100.01	107.81	110.8	106.09	110.23	108.89	108.2	108.85	110.38	104.97	99.533	107.11	107.07
108.74	111.11	100.68	109.21	108.14	111.95	98.96	106.7	108.28	117.28	112.76	103.39	111.6	109.99	110.96	111.09	106.26	99.075	103.79	114.2	117.25	106.76	106.19	104.89	108.08	110.24	103.37	109.94	104.43	105.81	106.05	113.4	111.51	110.56	103.01	102.97	106.57	111.15	104.4	107.51	109.81	102.43	108.41	115.83	108.99	112.21	104	103.59	106.14	103.63
109.64	102.81	117.19	97.794	106.06	104.27	107.55	115.47	110.94	105	98.804	106.42	110.99	115.93	103.16	111.44	100.11	114.86	106.38	112.64	106.56	110.28	109.21	108.54	102.73	107.94	105.85	109	97.577	103.89	105.71	99.641	106.22	96.969	95.808	114.09	107.66	101.31	110.04	90.055	98.581	107.43	97.807	108.93	107.28	107.57	100.6	107.59	106.03	106.65
110.67	107.87	105.58	108.81	101.13	109.84	110.03	111.19	108	116.85	117.79	104.65	104.65	109.32	98.839	111.38	107.27	99.922	104.57	105.41	112.29	108.43	109.37	106.19	105.37	99.178	107.88	104.32	103.51	109.42	106.39	111.74	106.7	112.89	108.02	111.55	105.01	100.8	112	98.401	106.03	105.74	102.39	115.81	102.05	108.1	108.17	110.05	105.52	105.88
102.31	101.8	98.927	105.73	97.076	101.91	99.801	89.388	84.494	97.871	94.621	104.4	107.25	102	93.073	104.28	94.789	107.09	100.73	102.37	100.13	114.59	98.346	97.071	101.88	100.59	106.63	106.3	102.81	103.5	101.21	92.903	104.36	99.505	105.25	111.69	102.92	100.29	99.305	99.29	102.29	104.69	112.87	105.6	105.8	90.089	107.45	107.23	93.383	97.151
102.29	104.75	101.1	113.12	111.27	116.62	103.39	99.891	114.43	108.04	97.44	113.73	110.79	113.73	105.63	112.09	110.34	102.35	105.34	109.38	103.48	115.96	110.64	109.6	96.158	110.51	109.98	108.32	117.97	101.04	109.33	109.05	108.76	100.59	107.25	109.36	104.5	109.99	110.98	108.4	113.44	113.46	111.07	107.6	108.73	103.41	98.951	101.62	108.54	104.6
100.87	102.92	110.44	104.98	116.49	106.5	104.88	113.59	106.23	107.99	107.25	104.19	113.21	106.02	109.14	110.72	108.23	103.32	98.232	103.01	110.69	100.03	106.86	105.03	109.71	108.36	108.85	101.85	109.33	107.14	106.61	114.22	108.58	112.97	109.13	111.62	113.79	104.52	101.22	110.75	106.1	112.08	105.41	105.6	112.15	117.31	118.08	114.52	102.59	106.67
102.71	110.06	100.45	97.385	108.86	101.9	101.37	111.68	106.72	103.75	100.18	113.53	113.64	95.662	98.715	110.75	112.34	104.75	97.684	114.09	110.64	104.49	106.96	109.21	97.942	100.09	105.79	103.96	107.14	113.93	105.26	97.175	116.53	98.272	107.46	97.053	102.69	104.2	97.275	103.36	110.12	110.85	111.55	108.36	108.95	97.99	108.09	110.53	106.71	106.91
114.88	108.95	98.412	102.8	104.72	100.75	104.84	99.004	105.38	105.15	103.67	108.31	107.13	102.41	97.126	111.3	106.34	101.49	104.51	99.965	112.98	97.866	104.08	103.45	110.82	104	102.8	105.4	107.04	101.36	101.09	104.75	106.1	112.32	111.03	109.69	111.23	103.31	115.36	109.82	111.84	110.45	107.07	99.891	101.74	106.97	111.58	107.4	111.56	107.32
105.17	100.04	94.726	107.42	105.81	101.83	97.781	103.2	106.46	109.54	99.085	108.04	102.91	101.94	104.65	107.55	108.35	97.019	110.08	103.9	103.84	106.38	97.594	100.7	107.31	119.33	103.31	116.06	110.15	113.4	110.18	100.89	102.72	106.66	104.44	112.27	102.83	109.67	107.56	106.95	110.75	107.78	108.13	105.15	106.8	107.75	114.23	104.24	104.04	113.13
98.726	93.107	95.62	98.72	95.225	99.78	90.308	91.007	101.87	98.578	93.226	104.47	99.892	102.19	92.624	93.696	101.54	105.74	95.8	99.891	94.592	104.07	94.793	103.51	102.97	101.6	92.738	93.802	95.376	94.674	95.428	101.2	99.084	92.766	94.02	93.445	99.924	95.144	105.83	98.351	95.766	94.808	101.86	97.11	94.938	100.97	96.072	101.88	105.51	97.298
105.12	109.35	106	108.32	101.41	108.93	102.38	104.86	110.41	103.24	99.938	108.42	111.63	104.91	101.14	101.42	101.82	97.5	109.33	103.09	105.73	106.93	105.33	110.69	104.4	113.12	112.42	105.15	108.21	97.579	101.23	94.909	104.59	102.01	103.45	108.91	118.08	105.19	101.45	98.985	102.25	101.5	109.85	107.94	115.61	97.003	104.27	117.62	109.18	109.94
108.05	113.63	103.33	111.27	107.79	107.09	102.17	105.38	118.42	110.01	114.23	114.09	114.3	107.39	112.97	111.15	122.45	121.86	110.9	104.45	110.79	110.28	105.5	104.5	106.14	106.98	113.85	104.47	110.31	114.18	108.2	117.67	114.7	105.97	112.91	112.56	117.97	111.76	112.73	104.25	111.51	107.75	104.47	108.38	114.98	103.12	107.1	113.07	112.5	111.61
99.181	96.687	101.26	93.909	96.496	106.41	105.58	103.25	109.76	99.888	92.868	104.95	102.01	97.958	100.36	99.704	100.77	96.977	108.91	101.75	92.553	106.36	105.87	97.51	102.34	101.73	101.35	101.53	103.37	105.48	95.576	101.75	95.809	107.94	100.75	91.201	103.33	104.48	105.7	109.28	104.52	100.2	103.01	100.11	98	104.38	110.41	95.575	109.03	106.38
99.917	107.86	106.69	108.54	104.98	105.73	106.23	109.41	104.24	107.71	103.35	105.53	104.29	105.57	100.28	102.3	112.35	107.64	117.45	110.48	112.56	105.26	106.67	102.36	101.13	105.97	106.32	105.31	106.7	103.96	105.12	101.52	103.48	100.9	103.22	101.66	106.83	111.86	103.61	108.78	116.65	108.21	108.87	103.55	106.67	102.11	103.89	108.46	100.67	99.425
113.38	104.64	101.57	101.36	103.71	106.91	100.6	107.22	108.73	102.82	104.68	107.01	106.9	102.97	107.69	107.81	105.76	110.75	103.46	104.69	103.04	99.965	110.72	106.39	103.76	108.9	105.63	108.46	108.55	108.08	107.74	109.55	100.83	116.76	105.74	113.64	117.22	104.37	109.1	109.44	118.92	108.72	107.86	104.68	97.207	103.61	96	106.51	103.3	99.531
108.28	106.3	106	110.47	110.41	110.11	112.56	109.31	107.43	112.8	114.89	114.15	102.06	112.78	116.5	110.72	114.27	110.66	107.78	108.74	101.55	109.73	120.17	117	103.63	110.78	113.57	109.98	98.401	107.89	100.6	109.08	120.96	110.17	113.75	109.03	109.47	114.39	110.13	115.32	107.88	106.19	110.98	118.99	108.08	114.9	115.5	112.29	115.87	106.87
113.35	107.82	106.69	106.54	120.91	113.61	105.79	106.09	104.1	108.68	102.35	101.78	103.91	105.07	107.08	105.9	102.76	104.82	107.32	103.41	108.55	108.79	112.4	101.07	112.4	107.83	106.77	99.964	107.24	106.62	105.25	107.93	103.92	107.86	107.61	103.24	107.21	108.73	110.32	115.38	102.1	107.81	105.83	99.963	100.26	113.39	104.72	111.56	105.58	94.741
112.41	96.894	103.4	105.4	116.28	107.46	100.13	105.19	101.43	101.73	104.38	112.62	107.61	110.64	108.09	111.85	110	105.2	105.15	115.53	107.32	102.29	112.68	113.4	106.86	109.17	104.19	104.27	101.17	99.753	103.51	107.58	106.28	108.71	117.75	110.3	113.66	97.334	101.12	102.93	104.55	108.43	113.68	117.11	102.44	104.32	111.07	97.468	106.72	107.58
110.07	102.51	109.14	108.55	104.66	106.8	114.35	97.818	102.48	106.04	110	104.96	108	95.273	101.36	107.33	111.21	98.927	100.77	99.649	106.24	101.63	107.24	108.71	110.79	109.47	102.42	100.66	110.27	101.73	99.059	104.43	100.03	103.2	111.96	105.48	110.12	104.03	112.49	107.3	105.72	108.7	103.6	110.96	100.06	102.74	115.29	102.17	102.49	106.3
95.373	93.722	104.93	103	101.64	103.37	91.295	97.73	98.307	97.972	98.417	102.61	96.64	106.97	90.768	97.2	102.33	103.96	94.778	104.37	107.04	104.31	101.89	98.757	102.35	102.66	109.13	94.37	102.73	106.99	101.26	101.42	99.466	96.145	95.799	102.94	98.676	102.02	93.901	96.811	91.147	105.39	100.86	99.702	105.33	102.16	109.6	113.71	104.97	106.27
112.43	115.52	111.76	113.61	112.59	110.62	104.83	108.57	109.16	116.45	109.73	113.24	102.67	111.15	108.77	112.53	113.75	110.89	108.4	110.72	109.44	102.71	112.28	114.95	109.2	104.4	110.24	121.51	113.64	107.32	102.15	111.87	105.13	107.26	100.52	112.72	116.44	108.05	111.2	108.52	114.37	113.06	103.83	110.36	112.58	115.6	120.21	112.45	112.41	99.294
92.367	95.852	100.15	99.981	105.89	102.39	103.72	103.74	103.45	101.86	105.66	105.72	107.11	105.93	111.55	101.17	111.91	97.892	103.26	91.892	100.42	94.165	94.44	102.94	90.663	102.04	107.32	109.72	104.8	104.85	101.46	103.54	101.54	89.902	109.69	108.73	98.452	97.328	104.18	102.81	107.07	119.3	101.78	105.83	103.51	106.56	101.57	104.28	96.899	104.64
92.784	98.173	103.83	100.65	93.495	95.471	103.08	97.768	96.527	94.646	91.442	101.2	104.52	99.854	105.09	99.743	97.173	94.837	101.71	111.26	101.1	100.57	101.83	106.03	102.52	103.47	108.79	102.16	92.096	97.561	99.704	99.782	103.19	97.525	99.83	100.13	104.52	106.54	102.61	97.812	93.074	91.112	100.97	102.19	90.88	96.392	104.52	106.91	96.984	102.5
104.78	104.78	105.97	110.05	101.1	110.84	101.51	103.42	103.19	115.07	105.89	97.993	103.62	106.86	114.36	112.16	108.58	108.64	109.49	111.56	101.33	98.508	102.12	105.74	114.12	112.74	105.06	104.08	104.77	108	96.979	111.9	110.66	101.34	103.1	108.89	119.91	108.66	104.59	114.19	109.23	117.17	111.96	111.02	107.1	104.77	103.47	108.23	97.025	106.3
106.49	117.34	111.31	106.82	93.474	103.15	102.64	110.09	103.36	115.81	107.94	107.94	112.9	101.29	107.14	117.28	101.83	105.86	121.06	108.62	106.34	112.08	105.99	110.53	108.93	125.22	104.05	108.49	117.03	114.51	102.48	115.06	111.91	112.43	101.33	105.73	102.53	109.54	103.8	110.05	110.4	103.57	107.31	108.15	105.59	111.62	110.61	100.35	114.85	111.45
101.06	112.8	114.18	104.64	111.37	107.21	100.35	112.82	113.31	99.804	111.97	109.71	110.07	104.42	100.38	101.05	102.83	99.266	101.43	103.19	104.4	111.23	106.16	104.65	103.35	106.15	113.21	104.59	108.75	113.1	101.61	111.29	105.93	109.67	107.1	109.11	103.16	102.01	113.29	105.2	101.78	100.83	109.24	115.78	98.549	103.39	109.24	108.97	112.76	109.84
94.763	101.39	98.143	99.845	95.88	96.454	98.759	96.357	96.751	96.859	98.039	91.825	97.272	106.97	98.451	84.819	107.48	98.62	95.917	95.185	100.77	98.633	103	96.621	102.61	91.645	98.913	98.839	104.72	104.31	94.653	98.661	98.572	99.352	108.32	107.97	99.412	93.404	96.562	88.342	102.82	95.181	101.37	94.274	86.714	101.75	91.296	103.97	114.35	91.543
100.85	102.33	95.768	92.632	97.664	102.87	98.871	98.185	95.376	102.69	98.871	101.18	101.39	102.51	102.79	101.14	97.145	89.605	105.71	97.56	103.35	99.342	101.17	100.71	98.218	98.358	95.554	94.367	95.575	99.928	106.15	93.768	101.26	93.145	101.33	103.07	103.24	95.074	99.104	91.421	104.91	94.304	95.465	103.3	97.073	103.74	88.386	90.596	88.201	97.668
99.583	104.44	95.103	109.23	102.14	97.655	104.49	91.883	92.496	101.46	98.729	95.018	98.009	91.923	92.388	100.2	102.13	95.479	101.83	104.57	110.05	96.466	96.753	102.03	89.907	100.62	91.469	94.548	96.363	97.29	102.17	98.555	98.788	94.35	90.567	100.7	100.42	95.435	94.49	96.963	101.15	95.424	101.64	97.932	100.83	91.954	100.49	103.32	96.763	94.546
104.18	115.09	108.05	107.85	107.25	103.2	106.84	111.18	117.22	104.79	109.16	109.11	109.2	114.4	105.97	104.57	110.93	113.89	108.57	106.37	106.42	106.02	112.02	105.41	111.43	111.36	114.11	112.29	107.07	114.09	110.65	102.23	100.12	110.44	112.01	113.37	107.82	106.83	116.32	109.86	108.29	106.47	103.44	103.26	116.2	118.26	100.09	111.21	112.24	109.62
105.19	103.75	107.63	105.84	108.68	110.23	111.56	102.79	109.1	111.74	109.09	106.84	110.71	111.42	115.65	120.77	118.13	103.16	112.69	107.61	116.19	112.07	103.4	116.54	114.08	115.77	114.57	114.95	115.98	119.89	108.54	103.49	111.04	111.81	114.54	117.47	110.97	116.7	104.55	109.83	107	117.38	108.96	111.13	114.43	109.21	109.5	119.35	108.58	110.91
115.56	110.56	114.14	118.64	115.75	98.689	112.62	107.74	103.14	104.3	110.01	107.87	110.54	99.453	112.26	106.22	114.55	109.08	103.98	114.07	104.71	104.02	106.16	106.03	94.545	105.54	108.73	97.36	107.44	107.2	102.76	113.81	109.86	100.89	101.27	106.75	110.7	100.59	116.15	118.15	115.37	109.18	110.63	100.95	110.32	112.39	110.09	100.48	110.59	105.78
103.29	105.59	98.328	112.65	101.91	105.26	97.941	109.76	110.8	113.03	107.69	104.96	104.86	106.74	109.9	105.88	103.74	102.21	108.31	113.22	104.62	110.51	107.47	108.59	103.24	109.03	111.2	102.18	102.52	106	114.31	109.8	109.1	104.46	110.31	107.43	101.03	100.22	100.88	117.08	101.41	100.11	101.94	97.466	103.05	110.41	114.5	102.68	116.31	111.5
103.03	106.5	102.49	103.74	118.27	106.46	104.61	101.13	104.82	100.28	106.07	107.82	107.56	98.549	116.49	106.65	119.1	106.12	104.88	105.07	112.42	109.8	103.35	108.99	105.78	107.68	99.733	106.61	98.603	115.07	102.47	118.46	107.89	106.43	108.29	98.277	109.91	115.05	105.9	100.09	101.46	98.34	106.81	117.07	97.716	108.82	96.567	111.43	104.51	106.49
116.8	103.26	106.38	107.9	104.37	107.76	112.64	105.92	108.59	110.33	108.36	101.51	99.466	111.49	103.07	105.83	107.5	104.99	109.53	110.46	109.48	95.354	109.49	105.55	107.38	101.61	101.61	103.29	108.8	105.17	109.49	106.56	105.13	106.26	106.83	110.03	112.74	99.121	102.1	106.63	98.366	106.85	110.15	106.89	102.89	93.092	107.04	96.102	105.37	93.737
99.814	113.17	104.3	115.22	103.66	105.43	106.52	110	110.69	115.09	105.89	109	111.37	102.23	109.1	107.21	111.41	94.181	99.114	118.03	100.57	107.22	109.38	117.01	107.1	109.97	107.5	101.84	105.55	102.19	100.68	101.97	107.33	110.3	111.75	99.596	107.41	105.17	110.37	116.94	109.2	105.93	99.993	101.89	106.45	100.51	102.34	103.49	107.25	104.82
102.65	103.09	111.95	110.71	111.48	104.85	99.564	95.759	104.92	102.13	95.325	102.77	98.446	96.507	103.63	111.77	99.715	99.613	107.53	110.6	103.31	106.03	117.91	100.45	105.56	111.94	111.31	111.97	98.434	98.866	97.277	111.93	96.582	97.784	101.29	108.39	107.69	104.89	107.47	106.71	112.5	100.93	98.185	100.16	96.747	100.75	93.491	101.23	112.38	98.746
109.2	113.23	109.93	117.34	103.74	115.5	101.33	114.18	109.7	108.08	103.3	114.61	102.6	115.84	103.37	107.08	114.95	102.74	107.48	104.29	109.61	105.49	102.87	106.31	103.1	109.57	102.95	105.22	111.73	104.99	101.7	108.88	113.82	103.63	115.3	109	114.26	100.38	108.7	111.22	106.27	98.443	105.89	114.15	102.77	112.6	109.17	109.38	117.26	111.58
108.8	108.13	107.72	108.49	106.76	115.26	110.62	107.37	110.81	108.79	110.84	107.06	111.53	105.09	115.4	111.45	112.4	111.36	104.42	111.14	104.18	105.62	99.766	105.7	108.03	107.95	112.04	106.37	114.12	113.29	118.02	108.16	111.74	111.51	112.54	110.92	114.22	114.55	108.67	111.25	96.302	119.47	109.28	111.01	105.44	112.92	115.21	109.95	111.92	106.76
106.89	99.247	106.36	99.434	104.58	99.734	100.44	104.75	102.83	105.33	107.33	108.45	99.375	107.61	97.843	92.963	112.07	104.94	105.91	100.48	105.64	101.41	114.61	103.67	107.11	91.874	103.79	98.365	98.214	99.77	101.7	97.632	104.27	110.02	102.85	110.21	112.92	106.64	106.95	112.11	102.91	116.11	100.07	97.086	104.08	103.7	109.33	110.56	106.38	107.62
100.58	116.2	106.12	104.39	108.59	97.044	110.47	103.82	98.262	109.04	102.11	108.08	102.89	104.71	101.21	99.381	106.18	109.03	105.22	108.12	115.38	105.27	108.98	96.178	115.19	97.972	110.24	109.72	107.32	107.3	108.21	101.79	108.98	111.43	98.547	109.14	107.52	100.14	101.05	110.8	111.36	102.16	106.52	109.78	106.92	103.87	102.37	108.58	101.6	98.539
101.7	103.65	102.48	101.73	98.044	108.41	108.98	97.81	102.46	97.729	95.712	98.15	100.82	104.25	107.17	98.822	103.29	105.47	103.79	104.9	101.24	96.635	101.82	96.179	100.69	105.85	106.26	99.823	94.798	99.666	105.68	100.41	99.374	109.4	104.24	100.61	109.44	105.1	100.78	108.35	99.258	98.939	100.57	94.676	100.2	100.86	108.62	99.751	99.127	101.19
88.413	101.98	96.714	103.45	104.48	98.992	91.298	106.45	95.263	98.748	100.86	91.579	97.367	101.73	98.139	97.073	101.63	95.666	92.12	99.698	99.929	95.36	98.354	99.239	94.279	103.18	99.447	101.42	104.96	103.36	102.14	104.04	97.042	96.425	105.93	104.41	97.602	102.81	92.011	104	94.166	98.263	98.703	99.168	94.979	96.657	99.922	100.22	88.812	104.29
100.06	110.48	110.84	106.09	114.22	105.27	101.36	108.86	107.25	107.44	107.31	113.14	113.02	109.81	101.72	106.26	119.96	111.52	112.64	102.09	104.26	99.26	105.56	108.57	112.06	108.23	107.79	105.54	110.24	109.34	112.01	100.02	111.55	108.49	107.12	107.3	104.92	108.16	101.86	107.1	105.25	105.67	112.87	107.24	108.71	109.47	104.85	103.57	115.58	105.85
112.87	113.42	111.8	106.66	111.14	110.72	109.55	103.06	113.84	107.03	108.11	107.78	110.81	97.407	105.49	116.79	111.38	107.58	111.32	102.76	102.28	104.11	109.6	113.98	108.18	112.43	113.96	108.89	116.45	118.96	106.89	111.8	116.67	112.27	108.27	108.32	109.98	105.71	102.68	105.96	112.45	104.25	101.58	104.09	104.01	101.29	98.486	104.65	101.82	109.71
103.11	111.95	114.06	110.79	105.13	100.35	103.71	102.27	106.48	110.6	104.31	112.83	111.79	112.64	105.53	106.2	100.92	97.964	114.92	101.11	111.59	108.42	111.32	108.68	111.01	112.87	112.92	104.2	106.01	108.94	104.93	106.77	110.3	99.022	103.7	114.15	109.7	112.47	110.58	103.27	116.6	102.19	97.068	103.54	108.15	110.53	109.56	103.05	100.2	108.84
106.13	107.44	105.84	112.76	105.15	104.61	104	112.2	105	106.73	107.51	94.337	111.06	102.64	97.984	106.11	102.44	106.09	104.42	111.25	104.64	106.26	108.11	113.09	95.397	102.75	103.28	106.79	110.93	109.87	109.15	109.53	106.73	106.76	106.25	107.94	105.14	101.18	108.06	118.35	107.42	102.82	113.59	109.69	103.77	104.91	104.62	105.42	107.18	100.33
90.49	97.634	99.517	97.001	101.41	95.239	103.66	106.55	103.93	94.96	83.831	95.266	94.82	94.527	92.113	90.925	103.01	98.871	99.965	99.952	98.406	94.215	109.15	86.636	97.542	101.98	102.99	100.01	93.129	106.29	91.988	98.901	87.907	105.05	102.55	113.21	87.583	96.248	99.255	99.918	98.796	100.55	107.71	98.707	91.899	81.539	99.484	102.27	110.15	101.71
111.36	107.39	104.28	108.6	112.11	112.86	100.75	100.12	99.039	103.3	102.16	114.53	112.91	109	107.78	108.99	114.38	111.33	103.42	111.16	108.63	115.03	115.24	102.14	101.92	118.08	112.73	114.7	103.95	114.59	100.68	103.93	110.8	107.85	108	112.79	111.27	122.57	109.69	112.02	108.34	107.17	112.43	108.9	104.26	110.31	103.1	100.16	89.492	107.52
96.889	106.67	99.776	97.764	98.147	89.677	101.02	101.23	91.727	91.16	103.03	102.33	93.444	99.6	104.56	95.044	99.202	91.362	104.42	95.37	103.79	93.537	101.86	102.42	98.309	101.9	104.19	87.653	94.738	107.75	104.11	106.69	106.58	100.92	99.459	94.922	91.674	88.592	98.156	95.412	95.552	94.079	102.71	103.45	96.93	93.259	110.47	95.727	96.413	97.323
106.67	101.69	98.419	109.2	106.76	112.41	110.48	107.39	98.34	98.158	100.96	103.99	111.5	117.37	104.5	101.26	111.92	106.93	113.75	100.13	117.32	102.5	105.34	107.33	116.38	101.22	122.38	105.99	99.76	113.17	96.62	97.067	101.97	112.09	100.72	104.71	102.73	100.29	107.38	104.93	104.12	105.06	101.12	102.8	107.86	101.22	104.91	113.28	105.08	104.08
108.56	106.76	110.42	95.728	105.41	109.01	113.75	106.5	113.09	112.82	109.04	112.5	108.19	115.89	115.92	108.13	110.09	114.16	113.46	107.7	105.42	111.36	104.89	112.4	99.039	111.64	115.13	103.07	107.94	108.8	110.53	101.65	106.04	113.12	100.42	113.97	110.64	105.26	110.98	101.64	104.55	109.63	108	105.94	108.25	101.82	106.16	99.802	105.09	117.38
108.35	115.48	105.59	109.54	108.38	114.27	107.57	108.67	109.44	117.29	120.13	112.01	115.81	110.67	105.69	105.75	110.52	107.17	118.65	106.46	108.85	103.23	115.84	111.34	112.74	108.06	109.66	109.17	105.77	112.42	113.06	116.51	97.276	112	110.1	111.55	113.89	115.22	112.92	103.76	106.23	108.92	108.55	108.15	117.72	115.43	110.52	108.66	103.94	109.07
99.22	102.92	107.48	110.91	103.87	108.68	108.64	106.56	106.64	104.78	105.25	106.51	114.94	115.4	110.39	103.97	98.352	97.142	112.84	108.23	110.72	108.69	104.69	112.02	103.8	99.756	101.91	102.68	93.972	107.6	102.47	104.7	94.821	99.381	111.14	100.64	98.091	104.81	101.87	104.37	107.8	100.16	108.96	103.31	98.695	100.08	110.59	112.68	105.86	107.99
112.17	104.79	107.97	108.28	115.03	110.25	109.53	107.73	104.8	108.84	104.05	97.126	110.15	103.88	105.72	108.12	110.93	104.98	106.74	113.43	104.61	101.09	108.83	100.53	104.34	111.65	99.001	103.29	98.977	107.02	97.558	107.08	109.27	103.65	98.858	112.32	101.35	101.63	104.43	98.571	103.45	115.49	109.47	107.4	107.96	112.65	102.85	94.964	102.72	110.63
102	95.731	100.55	98.165	98.809	103.7	99.128	104.86	95.209	96.51	91.154	99.371	99.458	99.859	92.431	97.551	98.183	91.446	101.73	98.94	104.25	90.947	96.544	105.16	101.53	105.35	97.678	107.99	100.11	102.38	93.944	97.894	101.23	96.51	90.898	93.793	85.87	91.135	93.477	90.654	104.63	102.74	91.044	95.328	92.369	101.03	92.982	97.547	104.03	96.278
104.6	101.94	107.21	105.63	102.3	109.96	102.65	107.66	106.18	106.73	97.305	104.61	113.11	110.34	97.357	105.27	108.23	100.24	114.96	102.78	110.45	110.91	110.07	99.338	106.5	109.19	120.92	109.11	107.63	105.12	104.85	107.32	108.18	105.13	104.68	97.255	102.21	104.01	101.76	109.67	104.04	105.77	111.95	103.59	104.18	104.95	111.9	101.09	108.14	103.74
109.64	109.98	100.89	108.3	107.15	105.44	102.56	113.04	96.237	107.52	102.57	102.8	100.19	108.67	114.01	99.263	104.01	111.59	116.04	108.35	104.18	104.34	102.3	109.23	108.31	108.54	114.15	110.67	115.38	112.04	98.346	107.7	111.26	110.33	108.84	98.944	105.43	103.19	111.03	111.54	112.81	109.51	112.59	102.76	109.32	110.32	102.89	103.21	106.83	111.74
103.5	96.294	102.04	96.235	90.571	98.076	102.6	90.155	103.03	97.88	95.418	95.493	92.219	104.83	102.03	96.22	97.651	107.44	101.42	103.16	105.02	93.729	96.374	101.07	93.854	98.964	101.36	95.075	91.302	97.303	106.78	105.84	98.99	96.291	96.347	94.018	90.836	99.673	103.5	98.407	112.68	112.86	96.986	99.536	91.197	93.573	97.913	98.18	97.413	92.197
111.79	96.315	100.53	103.37	105.17	97.688	108.25	98.059	104.67	100.13	105.07	90.168	103.25	105.02	104.22	97.394	100.01	104.07	100.16	95.158	108.78	108.34	98.507	99.339	103.94	107.59	106.66	101.98	98.392	90.876	100.12	96.765	94.747	99.355	89.979	97.094	91.501	99.496	96.286	92.307	99.948	106.03	106.58	91.336	95.219	101.57	91.421	94.44	90.702	91.948
113.77	96.705	105.82	102.36	100.46	111.29	104.29	98.387	101.12	98.8	98.637	101.26	111.2	107.99	105.27	106.59	102.59	108.8	116.54	106.05	100.94	95.119	105.83	104.65	97.196	112.23	107.3	107.65	112.01	101.22	104.46	108.36	109.28	102.85	97.854	103.76	101.39	94.805	105.37	102.31	102.95	112.08	106.64	109.26	104.45	105.47	106.14	109.09	106.54	100.29
108.3	112.12	94.912	103.19	105.95	116.49	110.16	111.52	107.02	112.45	101.9	108.85	89.144	113.11	103.17	95.798	104.15	109.8	107.1	103.63	105.19	99.225	102.26	110.36	105.78	107.82	117.48	95.87	100.66	110.64	105.22	113.86	104.78	114.47	105.84	95.923	108.97	105.15	105.14	109.36	105.06	112.75	107.19	108.27	102.56	114.7	108.59	106.27	97.352	95.864
102.1	110.53	104.81	104.91	102.96	104.24	101.57	92.983	101.45	99.587	110.03	114.73	106.97	106.91	108.12	112.06	114.5	108.88	103.33	111.03	111.08	108.95	109.5	102.07	111.79	107.85	109.11	97.54	104.22	106.24	103.88	94.785	115.73	98.265	112.1	102.74	106.97	104.85	110.82	102.83	91.025	110	115.39	103.61	116.53	98.936	103.78	107.96	108.15	100.31
108.29	104.14	105.29	115.97	105.67	109.91	111.65	106.6	106.52	111.91	110.76	111.5	104.16	110.44	110.74	103.77	108.02	108.2	109.3	112.55	107.3	103.56	109.34	108.05	101.19	114.29	108.76	114.85	123.66	108.29	114.48	110.65	106.21	101.04	97.772	119.94	113.5	109.21	112.49	98	111.36	110.29	103.66	105.72	101.27	99.931	108.51	114.39	111.38	106.66
96.229	97.211	101.44	96.412	93.996	99.354	92.125	98.855	100.49	100.71	102.84	100.12	105.97	88.743	104.49	105.02	105.93	103.6	96.665	102.24	101.85	96.417	113.13	101.17	97.476	89.036	106.49	110.44	89.226	92.772	110.29	110.64	92.671	96.752	96.64	100.45	93.393	93.625	98.455	109.57	99.709	104.45	100.5	102.93	94.21	96.546	105.67	99.881	97.388	100.42
105.28	98.005	120.15	105.69	110.66	111.97	108.61	112.9	100.63	103.5	95.334	111.17	109.42	111.19	108.15	103.11	103.75	104.34	109.32	105.32	107.62	101.32	106.77	114.29	100.49	114.28	100.34	109.29	109.76	107.61	112.11	104.23	93.513	104.37	110.99	107.28	108.79	111.58	102.11	109.76	107.82	106.97	103.07	101.22	109.83	114.47	108.5	102.83	85.769	113.69
104.52	114.42	115.25	104.24	101.15	97.139	105.37	107.29	107.75	103.45	98.477	108.67	111.53	99.53	99.452	102.58	104.62	113.9	99.984	101.29	110.81	109.7	104.56	100.1	97.844	106.42	113.18	108.21	115.7	110.26	99.711	101.91	111.19	104.94	100.14	111.14	110.18	102.2	96.836	108.26	105.9	107.87	108.14	101.59	106.04	97.029	107.38	103.01	106.05	102.6
109.17	105.88	102.23	102.31	110.81	110.82	98.49	98.538	110.34	108.62	109.9	109.39	100.24	106.5	108.69	104.98	108.32	111.18	107.47	99.521	101.77	105.61	104.31	101.47	98.371	104.13	106.71	114.63	110.74	101.15	103.24	106.77	102.41	112.26	102.76	102.31	102.68	113.81	96.436	104.22	115.67	99.73	105.42	96.166	104.94	97.01	98.796	110.91	107.94	103.09
100.91	107.88	101.6	101.11	108.06	105.89	111.37	99.357	110.09	113.41	106.6	105.65	104.48	106.97	99.745	109.39	107.4	106.31	107.68	98.819	105.13	105.75	106.83	108.58	111.99	107.79	102.79	107.41	101.53	109.03	107.07	105.55	107.29	110.84	109.75	116.89	99.24	95.327	99.691	109.21	106.08	100.35	110.77	111.81	95.049	103.27	107.82	106.8	109.73	102.65
107.91	105.74	103.52	104.98	104.08	112.72	107.3	105.21	99.14	114.34	98.917	100.03	107.93	100.51	102.61	115.95	108.37	100.51	110.63	98.667	111.02	103.06	100.1	108.46	109.45	99.287	108.95	102.66	111.72	105.6	107.74	105.04	106.63	113.36	108.01	103.45	104.04	94.369	104.34	107.28	110.54	110.87	103.06	103.92	105.18	103.49	105.91	102	98.31	102.12
102.31	99.436	93.797	86.648	96.191	100.43	111.27	94.618	95.059	98.323	89.107	90.518	99.929	98.361	95.962	102.37	97.332	94.165	95.488	93.796	101.59	111.08	95.447	95.511	99.943	95.561	94.12	101.85	93.071	102.99	84.305	96.448	93.103	94.051	97.632	95.695	95.512	94.165	102.26	94.719	91.232	95.33	103.28	98.617	98.716	95.605	89.436	103.7	102.67	94.765
94.313	99.346	108.63	97.798	102.35	94.494	99.225	103.89	103.23	101.21	97.28	92.783	103.72	101.04	97.518	100.09	99.73	98.24	94.527	107.39	106.19	97.993	109.64	100.65	102.35	92.99	98.863	95.768	107.99	94.629	100.23	98.222	97.072	104.26	97.21	93.442	98.163	106.07	104.15	99.393	107.24	103.8	107.05	104.38	96.445	97.881	110.39	96.627	92.55	111
95.47	90.633	98.491	109.14	97.477	91.079	92.417	99.168	99.052	96.467	100.1	98.955	97.083	99.302	98.327	96.886	103.06	96.95	103.45	105.42	101.36	92.171	88.801	101.52	97.388	90.867	107.45	95.227	100.75	100.92	104.32	92.923	100.41	113.33	102.62	94.885	97.255	100.3	95.369	98.067	96.462	92.558	87.653	94.256	96.077	102.16	97.669	98.995	98.313	95.846
109.45	104.98	96.363	99.267	106.99	97.876	96.758	104.5	105.09	107.38	109.73	108.74	118.85	101.07	99.765	111.33	109.16	112.43	113.24	104.9	102.67	105.69	102.41	114.15	97.787	102.89	108.61	108.76	105.51	104.92	111.84	108.83	108.11	101.88	99.164	109.6	109.49	98.25	106.6	104.87	106.54	114.57	98.922	106.85	102.34	109.73	103.97	100.49	102.63	107.84
87.047	98.383	89.19	95.274	91.969	95.109	96.235	94.574	99.741	101.06	98.795	95.076	96.128	91.702	102.24	94.786	95.782	90.761	91.852	102.24	93.525	100.76	101.87	96.006	94.216	98.76	95.811	99.455	87.261	89.421	95.892	95.19	103.99	93.21	95.956	103.03	95.275	96.375	98.606	96.99	96.153	92.787	105.56	98.045	91.006	105.12	100.15	98.859	98.575	99.348
96.867	105.06	107	98.913	105.34	101.78	107.09	107.76	110.91	105.98	109.97	105.19	100.02	104.48	100.35	114.84	102.1	101.95	103.79	103.25	106.6	111.15	102.58	113.01	106.47	113.03	108.34	101.15	110.02	109.63	103.69	99.86	105.47	100.84	104.05	107.13	107.19	108.36	109.52	108.55	103.2	110.16	110.15	108.07	116.17	104.35	105.34	107.01	100.46	115.13
104.12	99.082	117.15	105.51	109.15	109.59	102.42	106.5	109.65	103.17	108.52	113.1	116.82	114.35	102.38	99.115	114.38	108.33	99.792	110.67	102.92	110.45	110.58	102.03	104.36	106.21	106.87	103.22	111.12	110.94	104.08	100.88	103.59	115.06	110.2	110.51	105.54	113.73	112.6	102.39	111.01	106.54	107.26	111.32	105.63	114.98	109.49	113.56	106.07	107.27
109.48	110.26	102.48	108.24	103.72	110.38	120.1	101.96	113.09	105.19	117.07	107.08	110.96	106.91	110.4	107.2	117.67	105.4	111.15	97.455	102.32	104.21	107.1	117.05	109.29	109.17	110.2	100.04	100.97	114.37	111.74	108.19	104.91	107.78	101.88	106.68	105.09	101.28	106.89	117.34	111.85	115.53	104.68	111.98	108.75	106.24	104.61	114.27	111.77	111.73
121.94	106.35	103.37	111.46	115.2	102.73	106.08	108.79	106.04	107.05	104.22	110	112	97.709	105.94	109.82	108.99	105.61	103.2	108.25	109.74	115.67	103.88	102.21	106.01	105.02	112.65	105.43	102.28	107.28	111.83	104.21	110.88	117.97	106.7	100.35	95.374	106.75	103.76	111.9	101.16	101.68	109.05	106.01	107.34	111.33	109.91	110.51	103.86	102.18
114.78	114.84	111.28	116.45	115.43	114.39	103.69	107.76	109.64	118.23	103.81	114.85	98.849	110.02	107.55	101.71	112.6	98.809	103.34	104.28	114.86	109.61	116.02	103.83	108.44	105.36	108.34	111.11	109.38	109.09	105.62	105.37	100.13	106.15	99.159	100.89	105.18	104.25	109.04	109.74	108.76	118.51	112.29	103.46	115.8	115.76	109.44	111.87	114.58	117.15
106.53	101.46	105.22	102.62	95.012	91.719	98.695	98.467	104.65	97.482	92.678	94.596	97.512	94.943	95.343	100.41	104.77	91.987	97.316	96.694	93.709	97.9	97.578	105.3	98.713	100.35	94.742	106.43	101.17	98.957	102.82	96.777	97.288	98.564	98.256	93.918	105.44	95.675	96.767	99.704	94.153	100.95	89.036	101.61	100.78	100.39	98.804	99.585	105.4	103.58
96.23	101.83	96.983	100.01	96.282	100.22	95.877	102.71	108.14	91.843	99.641	95.631	103.39	94.521	110.03	103.02	93.515	96.998	88.954	93.716	91.907	107.63	98.424	112.1	97.359	104.7	97.137	102.68	92.736	99.059	96.82	109.93	92.314	100.01	95.842	97.052	101.57	101.92	93.654	102.19	96.694	95.234	101.99	104.69	99.8	104.64	92.053	106.75	108.58	109.07
100.54	109.39	103.89	102.09	98.039	109.14	107.09	108.03	107.47	110.97	108.52	106.24	106.43	107.6	114.99	105.98	107.38	105.44	89.342	97.971	105.81	98.822	109.01	116.57	97.712	105.07	108.84	103.89	97.989	101.83	104.89	99.354	112.36	97	107.92	108.21	98.584	94.801	96.229	109.19	100.02	107.93	112.85	106.74	109.93	101.07	101.7	107.17	103.95	103.62
108.27	107.4	93.051	90.811	102.81	99.611	99.672	95.333	94.753	101.73	98.897	108.5	102.22	109.62	104.87	99.745	109.58	94.283	101.53	103.89	102.5	103.67	94.904	95.028	98.208	101.8	98.745	97.804	94.855	98.016	106.92	105.47	101.15	101.83	101.06	102.07	95.591	93.293	95.115	97.902	94.309	100.25	104.37	98.574	98.944	102.54	104.81	112.76	102.43	95.821
104.78	103.87	106.71	100.38	104.86	105.85	102.57	96.919	108.8	98.139	107.62	103.33	102.8	102.24	102.24	108.26	104.46	108.81	105.04	103.24	100.29	98.32	113.51	104.62	110.25	105.99	108.16	103.65	105.67	107.29	98.4	102.55	111.37	108	100.04	104.89	112.1	104.06	95.202	103.23	108.07	104.09	114.96	101.92	105.75	110.15	96.431	108.7	112.57	101.26
106.67	107.48	108.47	111.23	97.357	101.55	107.98	100.09	103.02	104.75	107.99	112.13	110.05	102.81	104.88	108.9	101.59	106.49	99.3	109.01	99.583	105.52	107.83	100.07	100.71	98.256	102.82	101.82	102.66	99.443	103.28	106.4	103.65	98.07	94.131	105.77	107.64	101.86	107.75	108.86	112.77	111.62	100.33	107.28	104.91	98.521	111.49	112.13	95.622	111.77
107.03	116.16	104.9	109.12	109.01	98.531	106.96	96.921	97.453	104.5	110.12	112.5	91.652	113.05	109.99	97.96	108.38	99.074	99.94	109.94	109.57	104.36	110.46	106.82	102.8	108.49	110.55	114.18	102.9	98.897	113.65	108.71	106.19	100.53	106.45	100.31	101.93	102.65	101.91	107.13	110.93	108.67	104.45	111.57	102.95	103.3	100.5	99.674	95.439	102.78
113.36	105.14	107.35	104.07	114.92	112.56	112.73	98.428	108.5	105.51	103.34	104.77	113.66	107.22	120.38	104.98	107.37	116.16	114.62	106.94	107.39	105.59	105.98	103.22	107.27	100.18	106.09	107.5	105.49	106.69	103.51	111	104.63	107.73	106.17	109.98	105.19	119.06	107.02	111.6	114.7	112.1	108.56	112.88	106.4	106.69	99.536	104.69	115.72	104.04
112.58	119.36	106.72	116.07	103.21	110.25	108.64	110	108.68	112.85	105.62	102.2	103.57	109.71	109.94	111.85	107.4	104.75	110.52	112.13	108.57	105.74	112.91	104.06	109.85	107.95	107.79	106.91	107.5	112.25	106.74	109.49	105.22	111.79	104.91	103.46	114.32	98.781	109.22	100.63	111.34	115.08	115.01	114.57	113.37	110.24	105.17	107.79	113.76	110.55
103.15	104.15	103.03	108.52	112.92	103.38	107.4	102.35	106.9	95.535	112.02	109.61	102.54	105.96	93.732	100.83	113.66	99.232	104.44	103.79	101.18	107.57	91.287	106.54	101.58	100.13	103.09	99.783	100.9	99.856	94.402	109.02	96.004	104.91	105.88	101.23	103.44	106.09	96.89	110.46	107.01	102.89	101.82	108.87	106.22	111.39	113	107.88	107.38	109.7
104.05	107.92	103.94	108.98	103.16	106.5	112.55	108.23	105.66	95.428	100.21	109.98	114.95	99.374	111.86	102.11	107.67	104.29	102.73	109.41	98.527	104.82	112.64	104.83	104.16	96.923	112.67	103.1	104.04	100.13	106.88	109.56	114.17	106.59	103.08	113.32	105.08	104.03	104.65	102.57	101.02	111.29	107.16	97.924	106.28	102.73	111.29	102.01	100.29	106.97
118.54	108.43	110.94	108.08	106.62	106.97	106.74	102.99	98.325	106.39	109.04	108.2	107.1	111.01	102.46	107.88	103.6	107.8	101.69	109.51	99.99	104.21	109.49	114.78	111.78	106.41	112.2	103.84	108.55	112.7	106.54	104.35	110.61	106.08	107.7	105.86	107.8	106.55	100.21	109.79	105.22	108.01	105.39	105.8	105.47	116.33	109.19	104.99	105.63	99.767
104.38	100.11	89.643	96.894	102.33	103.54	109.81	101.23	102.7	95.81	95.389	95.901	101.27	101.65	107.59	95.229	98.063	95.888	99.933	100.99	97.511	101.7	105.14	104.75	100.49	107.76	100.53	107.44	91.572	102.28	91.489	100.28	105.46	104.54	108.73	104.1	104.55	110.62	97.819	102.05	109.26	100.95	98.186	97.842	97.008	101.77	95.883	104	100.88	93.1
98.824	96.419	108.76	105.3	107.74	108.75	112.12	107.42	105.44	102.19	108.45	102.38	104.88	98.5	101.44	105.61	101.68	104	101.8	104.13	101.62	109.68	106.06	108.33	116.9	105.05	112.66	105.16	104.62	113.9	106.4	114.16	107.92	105.23	90.802	104.88	107.39	104.95	99.652	106.03	101.44	105.18	102.4	106.45	101.27	107.23	97.351	108.88	102.01	113.4
88.066	95.777	98.135	92.599	104.8	98.797	93.172	99.118	91.183	108.01	100.02	93.953	100.85	94.506	98.687	99.006	104.01	101.82	94.689	105.66	101.36	86.213	104	108.35	100.44	100.55	101.04	109.59	98.005	95.495	100.15	97.797	94.166	95.601	95.229	97.757	98.848	96.016	99.503	118.76	105.04	94.469	100.24	101.02	108.83	104.41	95.071	97.986	101.3	100.24
111.56	117.18	106.13	107.39	110.71	110.67	117.17	114.34	107.23	108.28	113.18	113.56	111.8	109.13	109.3	111.31	107.45	104.52	99.375	114.61	108.99	116.77	117.81	115.45	109.25	102.94	111.34	99.065	123.68	100.78	118.65	107.06	109.91	114.69	116.02	111.13	99.613	115.11	117.14	102.34	113.16	105.73	108.26	113.19	120.76	107.54	100.78	109.75	100.12	117.65
109.98	93.443	112.58	97.745	113.61	114.13	111.75	115.41	105.17	104.17	107.99	111.87	116.04	110.62	96.937	98.941	106.78	109.94	105.72	113.69	110.08	107.69	108.49	112.72	104.81	113.43	107.79	92.294	114.76	101.01	104.96	101.87	107.96	106.92	109.41	108.35	109.2	103.47	104.58	107.16	107.59	103.99	110.81	110.99	110.13	119.92	108.41	117.09	104.74	105.76
122.06	110.07	113.61	108.33	96.7	107.16	101.23	109.07	114.98	102.47	107.73	104.57	104.7	103.52	106.66	102.28	103.16	101.93	105.6	110.68	107.69	109.68	100.74	96.676	112.55	116.3	103.18	101.99	116.65	102.48	109.94	98.421	107.98	105.75	100.61	100.12	104.26	117.04	109.46	101.94	106.55	106.12	102.49	101.17	113.44	106.49	101.3	107.73	114.89	103.84
112.04	112.51	94.763	104.39	100.45	104.84	114.25	105.04	108	103.83	103.08	106.97	107.99	109.74	105.42	97.871	106.84	107.29	104.21	105.2	98.66	105.43	117.24	102.73	106.24	110.7	100.2	109.88	113.62	107.67	102.41	105.3	106.35	106.39	113.61	108.81	108.27	102.36	104.98	106.51	103.08	101.24	106.21	102.43	104.22	105.1	104.74	101.44	99.219	99.761
115.43	107.88	109.98	100.47	100.4	99.234	109.27	106.07	105.53	108.25	97.387	113.8	106.11	103.54	97.636	105.77	100.5	109.93	113.01	109.86	105.54	102.61	103.41	104.6	108.58	92.212	101.61	112.83	108.85	104.03	112.39	106.67	105.79	106.38	99.145	101.37	102.55	104.88	105.6	118.19	102.12	116.28	110.24	101.19	106.38	102.63	97.835	116.13	105.71	103.63
112.52	102.08	113.12	104.47	100.94	111.22	105.83	113.43	106.26	110.81	106.11	104.55	108.54	120.08	106.75	106.62	104.93	104.9	99.782	102.04	104.36	105.62	104.21	112.12	106.27	105.61	100.63	100.01	106.85	101.85	101.04	109.74	114.99	102.53	107.65	114.89	97.084	111.3	103.57	98.352	109.94	102.8	106.29	110.78	113.93	102.34	95.062	104.83	103.65	101.6
103.38	101.4	104.04	99.946	100.57	100.42	104.8	97.081	102.41	100.25	97.574	100.61	101.75	97.524	96.474	107	102.41	103.04	99.888	98.636	114.64	96.734	97.796	103.23	105.69	101.08	100.15	93.134	101.12	101.14	105.54	94.677	102.71	104.04	96.303	111.26	103.04	93.843	99.923	104.77	103.92	92.73	107.08	99.625	91.748	98.078	108.95	102.34	108.41	100.61
101.5	109.12	99.795	121.72	100.92	106.52	100.08	102.89	105.09	111.34	103.8	111.51	107.19	107.55	112.49	104.12	109.11	109.68	105.79	104.33	107.73	111.56	103.05	109.34	99.609	106.82	105.06	104.18	104.2	101.39	108.53	110.09	101.05	110.45	112.83	101.49	107.33	99.571	108.66	102.33	104.92	108.75	102.36	100.85	111.11	111.87	104.63	108.45	92.481	107.12
104.71	105.35	102.87	104.35	113.65	107.29	104.38	107.7	108.63	110.07	107.32	111.97	101.82	112.21	98.237	103.39	104.43	108.31	106.5	100.88	104.23	111.46	107.68	104.26	106.81	112.28	96.649	101.94	102.96	98.148	107	113.59	102.01	100.43	112.07	106.77	115.64	106.06	106.25	119.9	112.36	100.52	108.07	110.25	103.25	110.64	108.72	108.1	107.8	102.17
110.66	104.02	110.21	111.11	108.54	109.01	101.35	104.62	100.3	106.19	105.99	112.91	104.76	103	104.16	104.21	101.95	108.59	98.61	108.59	105.68	106.51	105.69	111.25	97.016	107.96	99.779	99.957	100.77	97.456	103.62	116.42	102.97	101.31	101.05	116.41	112	110.9	104.41	117.91	107.76	113.07	111.72	101.5	107.18	114.31	102.22	95.969	109.71	105.43
103.11	109.73	105.1	105.56	101.95	111.74	107.83	107.71	109.4	106.55	111.15	104.46	113.94	104.73	115.47	98.249	110.16	106.75	115.81	117.8	115.51	98.043	110.42	112.85	103.55	104.37	115.25	102.81	112.13	105.22	107.54	104.84	113.13	103.33	102.72	104.59	113.6	113.16	105.12	107.74	108.21	106.67	114.85	108.4	102.82	109.27	97.925	112.33	113.12	111.7
107	104.28	111.25	106.14	115.03	116.37	108.17	102.71	109.63	105.61	107.91	101.57	104.26	113.75	118.34	104.23	114.33	99.394	117.63	118.99	115.6	101.65	110.42	108.91	104.96	114.95	106.45	108.14	109.35	114.65	102.03	109.35	109.97	105.16	109.53	117.57	103.17	108.05	101.43	110.33	108.6	108.71	111.55	114.63	104.52	107.5	108.42	109.25	104.49	105.94
106.89	106.45	106.96	103.44	106.67	108.98	103.3	103.16	106.75	101.64	103.66	99.844	115.18	113.45	109.32	112.11	105.69	104.86	98.09	104.65	108.87	100.89	101.68	103.12	108.95	108.84	108.04	108.43	106.78	109.49	98.929	102.05	108.71	103.99	104.89	93.89	102.33	100.27	112.57	110.61	108.44	106.28	111.59	99.352	105.84	103.63	111.31	108.44	108.4	106.33
106.86	105.58	102.95	108.32	105.09	111.48	110.21	113.16	106.03	115.07	108.49	104.89	118.77	112.74	109.67	115.42	108.21	113.47	102.52	109.12	104.74	109.78	109.27	118.03	101.75	98.15	109.88	112.5	113.33	103.67	107.17	108.1	109.94	96.344	110.18	110.16	105.48	111.9	103.71	94.623	102.97	108.08	106.34	114.12	116.75	103.38	103.48	111.97	107.61	104.75
106.02	108.87	106.24	101.21	105.87	100.27	99.43	111.69	106.58	110.87	107.22	100.11	102.49	100.76	114.14	113.03	112.37	114.01	113.22	106.51	105.81	112.06	104.88	112.23	107.43	113.07	112.11	103.56	109.25	105.78	106.66	106.73	107.01	99.101	105.42	109.29	112.35	107.84	104	107.45	106.87	100.41	113.94	97.285	108.48	110.33	104.5	93.873	104.68	102.16
121.72	102.25	109.34	108.38	108.64	110.64	99.526	114.58	102.17	107.03	102.72	101.98	105.16	106.9	105.24	106.88	99.728	115.61	117.51	101.9	107.13	113.71	106.96	114.23	103.83	106.05	119.16	114.19	110.17	107.4	106.56	101.38	101.92	112.85	110.9	107.08	91.13	100.33	104.43	110.35	105.72	111.49	103.37	104.48	112.15	103.28	111.49	102.6	107.63	108.52
106.59	106.22	107.23	111.24	102.83	107.49	113.38	108.54	109.84	115.49	109.74	109.71	114.07	110.97	106.44	112.63	112.65	112.43	116.13	120.37	110.45	109.68	113.17	109.99	111.41	112.03	117.38	103.21	115.46	107.72	114.18	115.68	119.58	104.98	110.6	108.61	109.09	104.7	110.15	107.53	102.86	100.84	99.955	105.12	111.84	104.52	107.31	113.66	112.37	108.36
106.28	113.49	108.98	105.63	113.72	106.39	105.25	112.88	107.46	107.36	107.4	120.33	105.33	108.3	113.02	109.69	101.17	113.32	109.64	108.62	97.715	113.68	111.93	104.48	110.09	100.19	116.06	103.13	110.38	111.38	102.15	111.07	109.08	107.31	96.188	102.95	112.04	122.77	109.97	99.831	109.07	111.77	101.04	109.62	105.76	108.08	106.56	112.36	109.01	114.26
100.12	96.905	98.129	98.413	98.213	97.925	96.109	104.21	107.34	103.79	96.902	102.79	96.242	96.307	100.05	91.528	96.426	86.754	96.593	105.13	100.29	93.467	89.435	92.842	88.063	95.565	102.24	91.916	100.16	97.473	102.64	94.897	89.454	90.711	106.97	103.56	102.45	95.986	88.836	94.666	98.86	100.71	89.644	88.75	96.414	104.82	87.621	98.589	93.104	102.03
101.28	109.47	102.96	106.87	105.7	116.35	101.92	103.24	104.89	107.62	109.76	116.67	98.532	101.26	97.714	117.28	103.31	103.97	111.63	105.29	109.5	105.64	103.6	95.269	111.43	108.42	114.69	106.15	105.01	104.88	112.77	105.43	101.32	106.65	104.72	109.48	105.09	116.25	98.736	110.21	101.73	110.4	108.73	115.39	107.12	102.29	105.64	112.61	109.07	101.48
100.9	110.86	105.83	96.514	104.63	105.72	99.75	106.82	105.76	110.02	100.14	104.05	98.154	104.53	98.693	98.039	97.795	100.86	115.99	98.758	98.111	100.54	109.45	106.79	103.11	102.72	110.85	101.52	105.79	114.51	106.44	105.25	115.04	106.56	117.03	105.85	106.88	98.234	108.95	111.6	106.19	106.62	103.36	102.14	101.26	108.93	110.45	109.48	106.63	105.88
110.45	106.99	105.03	101.46	105.3	105.9	105.66	106.15	116.2	111.88	107.44	108.44	105.74	106.25	111.08	107.03	101.31	103.56	106.03	100.45	103.7	105.48	111.05	101.31	108.81	103.45	111.19	102.58	98.821	99.11	104.89	107.95	92.406	100.9	99.038	98.935	111.29	100.75	104.42	109.31	107.58	105.46	112	105.53	110.08	111.63	109.61	103.56	111.03	96.417
109.38	109.55	106.14	104.44	112.1	104.81	110.92	114.13	110.28	110.25	108.61	113.79	104.28	107.65	105.59	109.25	114.59	105.52	113.47	109.71	101.87	107.55	112.44	108.31	101.51	114.4	99.408	107.28	106.27	101.9	99.306	105.91	106.02	113.56	114.38	105.46	106.16	107.78	108.37	104.74	106.66	110.33	106.41	112.25	108.01	104	114.9	104.93	104.22	113.03
110.79	112.18	104.44	110.33	106.95	107.72	101.73	106.72	101.58	94.883	100.36	102.85	99.748	107.31	103.29	97.981	104.62	101.8	102.41	101.57	104.99	111.02	105.85	104.49	119.42	103.27	111.1	103.65	112.16	109.53	108.77	101.42	110.49	109.74	96.154	104.36	102.71	96.901	98.665	100.79	107.29	108.04	105.73	115.71	98.401	103.74	110.15	89.345	101.78	99.355
105.58	111.34	103.55	99.444	112.52	109.22	105.16	110.09	108.4	115.48	109.27	109.19	103.62	111.42	106.65	105.94	110.88	107.81	104.57	100.61	100.81	104.68	110.94	109.64	97.595	107.46	115.18	113.78	103.78	108.06	103.47	104.16	112.43	104.05	107.02	108.92	100.64	108.75	97.928	97.042	105.78	94.762	106.21	102.62	106.5	103.88	100.48	103.3	113.54	109.4
95.305	94.993	101.69	104.94	100.26	98.853	95.01	90.926	100.94	101.27	94.194	103.23	102.86	92.935	95.874	102.3	95.554	98.527	92.498	91.648	90.399	100.55	98.643	100.68	101.54	104.4	93.247	100	104.06	101.03	99.427	101.17	93.089	107.59	90.648	89.092	95.652	106.05	98.3	86.566	98.114	101.95	98.489	96.566	97.523	103.38	87.137	93.793	99.42	101.56
108.45	102.78	108.89	115.4	111.15	104.77	110.48	111.91	115.7	114.52	106.47	115.32	106.75	112.05	104.82	110.58	114.38	97.336	107.17	108.08	109.28	105.87	103.47	105.17	111.99	108.11	104.53	105.47	105.48	99.21	111.17	101.26	104.61	109.69	110.72	107.33	107.74	116.61	112.07	112.66	106.16	100.99	108.88	111.61	110.84	104.34	104.58	115.72	104.61	111.61
107.97	101.87	101.8	99.394	107.65	105.53	108.16	116.38	100.98	106.14	100.24	105.59	104.29	105.42	102.16	106.56	101.55	110.21	108.29	103.97	108.61	99.545	96.278	90.471	115.53	108.95	107.8	100.2	106.73	110.14	107.51	96.755	102.49	102.05	109.73	107.55	113.86	102.98	110.54	106.6	104.15	105.36	97.944	112.84	105.74	104.94	100.44	103.43	105.33	104.12
101.84	94.543	99.102	94.209	110.19	108.37	105.85	108.86	95.58	108.81	111.11	115.48	106.62	107.94	105.18	99.226	110.68	111.31	111.22	111.45	114.24	111.56	107.21	104.58	101.58	100.92	112.01	98.337	100.33	101.04	115.76	108.38	104.46	106.54	104.39	105.57	111.91	112.59	101.3	111.75	97.833	116	103.64	105.41	103.74	108.88	107	96.662	108.4	100.75
93.879	102.14	102.64	104.78	98.401	99.141	100.32	98.573	97.122	109.74	94.913	90.492	103.87	95.281	97.139	100.93	99.972	100.52	94.66	104.91	101.55	95.89	96.018	104.28	106.38	96.388	85.274	99.292	94.271	96.038	95.731	108.68	104.97	111.73	103.67	99.617	96.385	89.349	100.29	100.59	93.52	97.931	92.19	96.627	95.604	99.661	95.715	111.6	101.53	94.794
101.1	114.27	106.34	96.119	101.75	95.462	105.56	102.9	101.8	101.81	107.6	98.145	97.901	98.534	93.666	105.92	102.44	97.922	94.147	96.039	100.29	102.66	100.28	96.469	100.02	96.184	104.67	100.73	102.8	105.14	102.7	101.46	96.382	97.388	101.45	98.041	107.62	101.97	101.72	101.51	99.086	93.996	102.49	101.33	97.416	96.953	101.64	100.24	101.82	95.742
107.03	109.67	106.41	105.02	99.946	104.51	101.42	108.42	109.74	107.91	108.56	116.1	113.26	105.33	109	103.08	109	106.49	118.04	106.3	114.2	106.64	98.692	113.01	112.78	110.39	106.65	115.29	106.64	113.53	111.98	105.37	103.99	113.64	104.06	107.87	102.68	116.36	99.812	107.16	111.07	106.27	111.32	109.7	110.67	111.44	106.7	117.35	102.36	100.45
103	104.02	107.57	95.225	105.18	97.586	107.94	104.83	119.81	108.28	108.32	100.93	103.18	102.9	104.21	106.65	100.12	109.85	114.94	101.81	101.96	105.34	106.38	112.92	96.194	98.866	103.56	108.89	106.88	112.58	96.943	104.72	107.88	112	100.62	104.01	108.64	104.45	103.47	98.557	111.25	112.08	102.68	103.26	104.79	110.25	96.768	109.87	110.13	105.2
105.26	117.77	110.16	110.83	105.23	113.59	112.41	102.28	104.06	98.705	110.77	102.91	102.77	103.61	105.63	110.94	103.21	112.13	102.03	109.22	95.054	103.21	107.34	99.911	100.47	98.894	100.05	104.39	98.348	111.45	108.01	94.752	105.44	104.59	103.21	100.45	109.54	98.525	103.1	97.854	101.22	101.85	103.25	107.16	100.38	111.45	107.42	104.55	103.16	107.78
102.01	100.22	109.3	102.05	99.828	99.615	105.28	103.08	103.74	108.48	112.37	107.41	103.72	97.412	96.394	101.65	102.35	105.49	114.09	101.97	115.15	105.78	101.02	106.52	101.57	105.5	97.379	102.98	98.942	108.14	103.2	112.79	107.12	98.055	106.92	105.99	104.27	107.95	105.93	110.28	108.04	87.844	109.45	103.72	104.17	105.61	103.99	102.41	110.1	110.66
103.59	101.95	109.23	96.638	104.11	100.54	97.074	103.43	108.48	106.53	112.74	113.96	100.38	98.552	106.93	115.98	102.09	108.27	105.48	109.16	91.529	109.33	107.61	93.768	104.3	103.22	103.69	97.417	107.92	102.4	112.45	107.94	96.415	104.63	120.98	109.43	105.6	108.27	97.844	105.73	110.06	103.27	102.89	102	109.95	104.13	108.53	104.42	106.86	94.949
116.43	119.33	107.2	99.927	106.85	101.54	107.43	116.6	97.818	118.67	100.54	96.803	104.83	112.66	107.74	112.52	108.21	114.74	107.6	104.54	110.58	107.74	100.15	103.88	109.41	116.43	104.06	103.53	102.09	101.41	116.48	107.69	93.731	105.07	105.29	109.2	114.76	110.91	105.24	111.2	110.28	110.24	107.94	102	108.07	105.03	104.51	108.73	108.41	100.64
104.6	109.05	106.81	106.61	108.65	107.79	106.88	104.79	103.65	91.972	100.06	110.18	110.56	98.19	105.65	102.75	107.52	114.2	107.16	102.91	106.12	95.441	102.75	106.68	111.36	109.22	104.1	101.39	108.35	113.16	95.46	110	97.052	109.13	103.57	106.08	106.17	108.14	105.86	109.12	107.72	112.51	106.76	106.85	102.71	106.89	109.56	101.52	96.972	109.76
108.07	110.97	117.77	109.14	97.232	110.25	103.48	116.97	101.93	112.91	101.87	106.64	108.88	106.77	107.53	112.83	114.29	106.37	114.01	107.21	102.77	105.84	104.62	108.25	106.33	112.24	111.68	115.33	103.9	109.57	106.29	102.37	102.95	106.74	99.916	115.66	117.32	106.62	102.6	112.12	109.43	115.38	107.8	106.18	110.61	111.13	114.54	100.08	107.94	106.65
111.92	107.55	122.78	117.16	104.01	120.83	110.9	109.46	109.46	107.36	105.71	99.445	104.94	104.25	110.58	102.47	124.39	115.3	118.32	114.75	111.71	107.46	110.26	110.16	104.81	110.89	108.13	109.17	111.44	110.44	113.94	107.23	104.55	103.47	112.33	117.58	106.59	106.29	105.19	107.33	110.4	107.65	106.16	116.91	104.52	99.982	109.42	112.19	114.28	101.07
104.21	97.796	108.3	108.95	112.91	102.83	109.99	104.72	109.74	98.495	106.94	107.62	106.53	98.234	108.52	104.28	103.38	109.65	105.44	108.96	106.42	110.04	102.59	110.12	105.23	93.159	106.19	100.14	119.66	105.39	107.58	108.75	114.23	109.45	110.81	105.53	111.87	93.637	100.92	106.5	104.46	101.88	109.33	104.08	110.17	110.41	108.05	121.72	111.33	99.918
108.11	111.69	104.01	107.8	105	119.53	115.33	110.22	116.1	102.26	107.31	97.67	107.91	104.31	101.96	108.04	104.67	124.51	104.52	108.12	108.93	104.98	115.74	109.71	112.75	107.96	101.65	112.08	110.2	106.55	106.79	115.89	102.59	94.081	113.78	110.42	103.2	108.49	107.29	110.64	106.97	111.46	101.28	118.09	110.38	108.01	104.57	115.31	103.18	110.49
110.35	114.78	107.86	99.784	105.22	101.97	110.15	114.58	103.35	115.25	102.46	106.74	107.64	107.81	110.86	104.45	99.915	102.77	106.26	97.276	112.94	95.377	98.106	107.62	106.14	103.98	105.25	106.3	105.75	101.64	98.002	102.98	111.89	104.63	107.23	108.61	100.82	107.86	111.03	95.987	113.45	102.73	107.5	101.67	105.44	102.72	106.96	91.463	106.52	111.92
111.76	109.79	111.41	105.34	109.65	103.64	101.14	103.26	105.29	110.28	114.91	112.95	106.61	105.92	109.99	116.85	109.3	106.23	106.89	112.54	110.91	117.25	106.06	112.42	110.83	115.89	109.7	109.68	104.66	106.7	104.29	109.68	114.16	112.59	96.649	112.83	110.91	106.67	111.98	117.54	111.23	102.72	110.26	108.85	118.33	108.81	110.6	108.01	110.45	114.95
107.38	113.84	113.07	105.79	102.62	110.58	116.04	99.807	107.76	116.02	102.28	108.15	112.17	101.38	114.93	110.11	110.07	107.77	109.1	107.3	111.77	104.34	105.85	109.53	112.87	105.68	101.17	113.31	116.54	106.7	112.42	106.11	108.01	109.32	106.5	106.82	110.57	106.21	106.31	108.24	106.44	111.77	111.83	115.8	117.69	100.62	104.44	110.07	110.12	121.91
103.47	98.57	104.47	91.537	99.738	103.33	96.579	101.08	91.75	101.15	105.06	97.849	96.068	104.93	102.48	95.113	95.294	101.2	99.032	103.87	106.45	101.33	92.871	95.816	101.97	92.586	95.784	97.663	106.56	105.28	95.818	99.522	95.193	93.452	93.887	95.715	102.14	108.68	102.48	97.33	101.62	94.34	83.822	110.97	107.11	98.69	100.76	103.47	93.081	106.98
100.38	98.684	93.611	97.797	106.18	100.2	98.229	104.24	95.17	101.19	90.776	104.99	99.702	94.713	92.815	99.427	95.008	104.04	106.69	95.429	98.693	94.808	95.107	97.556	94.271	102.06	92.234	95.786	105.69	98.283	98.503	101.75	97.565	103.74	104.34	104.43	98.801	102.3	100.94	98.274	93.51	96.737	95.722	103.7	100.27	100.44	102.29	102.24	99.074	103.23
112.69	114.28	110.35	110.34	108.7	118.14	104.51	104.43	111.48	99.089	112.91	114	109.6	103.54	104.84	106.32	105.68	109.11	101.78	115.56	104.85	109.46	111.46	109.46	111.89	104.68	106.38	106.47	108.13	113.84	103.19	111.39	116.59	114.09	111.26	102.25	114.65	108.49	114.57	104.45	100.8	102.57	118.72	106.91	104.82	105.92	103.2	114.41	109.71	111.21
109.2	112.63	110.89	103.26	112.67	111.85	112.73	107.77	111.02	109.44	111.99	103.71	110.29	100.04	106.91	111.13	107.53	112.39	110.41	108.39	100.7	110.5	105.53	104.67	113.72	118.01	110.56	115.16	106.5	100.16	103.69	108.62	109.53	109.58	113.96	111.31	113.07	112.04	103.5	116.7	107.86	110.09	113.16	110.34	108.38	112.93	113.05	106.6	108.14	102.24
105.51	112.87	107.81	105.62	111.11	107.9	107.8	102.32	109.2	97.853	102.69	105.54	101.97	98.662	105.76	109.55	111.59	101.43	102.96	107.14	107.41	100.81	110.35	108.54	110.71	108.54	109.25	107.43	102.5	109.85	100.44	109.9	102.7	100.91	109.14	109.98	107.24	112.26	110	109.29	109.33	113.49	107.97	113.58	109.8	106.16	107.54	105.56	112.87	103.77
106.24	107.42	113.46	113.71	104.53	103.15	114.07	104.24	100.1	105.88	107.24	107.14	104	100.45	107.53	113.86	112.17	110.91	108.34	104.59	109.44	106.64	103.4	109.45	98.449	110.47	105.49	112.67	104.93	106.27	108.87	96.788	106.7	104.21	99.35	104.87	107.89	103.32	102.9	99.681	106.45	100.49	119.1	119.7	99.968	108.25	119.62	112.29	112.98	101.48
107.66	103.8	107.78	103.44	110.08	114.52	108.41	114.26	113.39	113.35	104.42	103.82	113.49	106.81	104.36	109.15	106.3	98.479	110.11	116.2	104.16	108.16	111.26	104.26	110.92	107.1	103.08	113.48	103.61	111.58	110.9	104.95	112.25	110.27	109.14	105.11	104.12	110.1	105.48	122.96	114.86	123.68	120.39	99.529	107.13	109.1	109.03	106.64	98.424	111.64
104.73	107.4	111.72	112.18	108.17	107.36	113.03	107.77	110.33	108.19	111.96	118.8	104.95	100.07	103.8	103.93	106	109.04	106.63	104.16	109.22	120.92	114.24	97.123	101.54	105.56	103.37	114.65	102.06	112.1	114.38	99.27	111.4	111.36	100.91	113	108.92	96.661	108	112.51	116.87	111.73	104.55	109.71	113.65	104.44	105.27	113.25	113.29	111
101.01	97.332	98.65	96.234	90.421	102.68	98.329	99.706	92.347	97.585	99.968	91.254	99.309	100.68	100.68	95.909	99.646	98.241	95.486	96.86	92.98	99.258	102.99	112.6	97.943	102.88	101.42	102.29	102.41	92.317	107.1	102.45	99.218	99.205	95.069	95.731	94.075	106.99	97.026	92.54	91.568	95.595	95.822	93.75	99.94	98.353	102.12	101.66	107.27	91.139
97.661	94.454	100.51	101.05	102.23	95.094	101.51	98.283	97.585	102.23	98.563	92.86	97.663	105.65	96.949	90.204	90.996	94.691	101.98	101.49	99.545	90.117	94.581	89.161	94.627	104.51	96.021	102.79	91.817	92.6	91.98	94.324	95.19	99.579	95.023	93.612	88.982	100.96	98.224	102.53	99.129	102.52	108.73	100.68	106.4	93.159	103.98	93.823	93.149	92.466
99.162	96.15	97.484	100.15	100.83	96.492	107.82	104	99.58	97.208	99.987	104.43	97.771	101.15	103.71	99.268	94.515	104.29	103.71	104.44	101.41	96.335	92.428	97.719	101.46	98.319	101.77	102.1	98.508	94.376	102.68	105.62	101.88	98.581	103.14	93.294	107.81	101.07	109.29	102.14	97.921	95.623	103.7	107.46	104.43	102.04	97.635	98.228	103.47	109.73
95.324	102.99	94.073	105.76	105.41	103	98.522	98.023	97.795	103.95	97.94	112.14	103.23	107.66	93.868	99.021	106.87	108.82	101.73	104.27	100.36	101.87	103.36	91.529	94.654	96.893	98.421	105.07	101.72	99.148	96.344	93.712	95.254	98.089	97.992	93.601	92.514	102.97	97.087	94.879	94.402	93.097	98.262	92.871	102.86	97.303	97.533	97.323	99.87	111.6
110.29	120.61	107.87	116.25	102.12	115.92	111.05	104.21	109.69	105.58	106.17	101.31	110.64	111.15	108.36	107.71	115.2	109.98	110.03	103.92	107.27	120.27	108.39	104	105.86	120.48	114.46	106.99	98.254	110.29	106.85	100.5	108.21	105.3	107	110.49	107.49	103.27	110.74	115.37	104.77	102.25	115.21	108.17	101.04	102.44	114.44	101.96	112.23	108.62
108.07	92.169	102.7	95.546	101.85	95.97	101.66	93.225	93.713	94.609	91.197	97.286	93.002	99.185	90.149	101.59	93.373	93.043	91.61	96.377	90.798	100.52	85.835	100.63	97.065	87.481	96.74	98.487	98.874	97.781	97.83	93.244	94.473	103.02	94.189	90.352	102.19	86.422	92.319	108.77	85.735	109.92	97.866	96.51	98.361	107.41	93.45	97.906	102.22	94.453
110.03	102.68	104.11	103.96	101.08	107.69	114.16	106.54	103.37	102.94	114.54	110.4	106.5	112.37	113.81	101.92	109.96	111.11	111.83	108.68	104.92	118.09	105.64	112.29	106.41	99.532	102.8	111.18	103.71	112.61	108.04	107.39	113.9	108.46	108.02	108.31	102.87	109.54	108.17	110.52	112.57	109.7	99.811	109.07	103.32	105.14	110.07	103.78	110.76	103.57
103.03	102.3	91.709	88.4	88.845	97.212	95.008	103.9	100.2	101.49	101.01	105.59	104.14	95.699	91.487	102.15	104.7	98.659	95.895	97.247	101.68	94.764	99.66	97.926	109.42	101.23	108.38	103.55	107.14	90.724	97.846	95.049	90.439	98.358	90.971	106.68	95.689	95.465	112.25	101.32	105.96	101.57	91.248	103.07	93.189	87.981	104.46	99.038	102.69	106.91
110.84	106.3	112.14	97.694	109.34	108.32	102.68	94.248	109.37	110.65	93.515	103.36	112.25	106.19	106.94	101.14	101	98.948	100.01	107.66	109.4	111.48	110.26	109.29	94.321	106.93	98.614	103.72	111.71	107.06	106.03	104.51	117.49	102.44	100.1	101.39	103.8	109.94	104.36	106.27	94.941	113.36	102.02	106	103.21	113.64	107.19	99.301	110.83	97.72
101.11	111.63	104.89	115.53	96.131	111.96	102.87	101.81	103.45	99.904	87.261	101.3	99.718	109.17	99.431	105.01	110.18	107.83	106.26	103.82	109.14	114.23	97.041	105.59	100.71	104.71	115	113.99	98.287	103.01	101.65	106.64	108.15	104.05	99.195	92.647	105.82	102.99	101.08	113.87	105.08	105.43	102.75	103.15	112.23	111.37	100.96	110.82	104.71	101.59
105.22	111.16	113.84	107.9	100.04	110.18	109.86	108.07	108.92	102.71	94.306	111.24	108	104.21	111.32	96.816	107.61	95.06	105.97	107.55	102.32	100.13	97.114	107.63	104.69	100.31	107.63	104.06	104.85	109.98	104.49	101.9	104.25	105.87	106.91	108.56	111.62	107.52	109.08	109.53	108.1	101.88	104.07	113.57	106.64	107.29	110.94	100.54	110.37	112.59
110.51	107.09	111.77	110.42	105.64	110.28	105.41	102.28	110.71	105.92	107.84	110.98	104.37	102.11	100.87	113.16	102.34	104.56	110.25	112.74	110.16	105.22	98.095	102.93	110.27	105.22	109.11	114.39	100.06	98.643	108.07	104.29	114.7	103.94	101.09	103.02	104.88	95.175	111.58	112.54	102.71	105.79	100.69	105.97	104.99	109.11	101	107.11	114.35	105.84
117.16	109.86	103.4	109.44	104.7	109.04	112.56	117.88	109.28	105.92	108.47	119.17	109.89	102.1	107.05	113.64	107.19	110.07	108.84	111.94	110.78	114.5	104.8	113.62	108.09	105.36	112.18	107.26	105.52	109.96	112.98	99.718	107.35	102.73	117.75	107.84	118.88	114.7	114.72	107.11	109.9	117.27	115.21	106.13	108.09	111.17	112.77	112.88	112.78	113.1
99.423	88.191	103.25	104.69	102.91	97.436	93.538	93.022	101.84	95.606	100.97	92.323	99.843	89.971	92.522	90.871	86.046	95.989	101.87	102.62	90.743	108.55	94.577	105.67	106.4	89.622	97.233	97.297	92.843	95.509	100.44	95.766	101.25	95.413	96.023	96.681	99.845	92.413	99.699	94.119	102.34	111.22	92.113	104.3	103.18	97.642	107.27	103.82	92.31	103.03
105.81	98.102	99.595	103.78	114.49	101.93	111.43	108.76	112.38	112.3	97.056	109.02	107.25	105.48	103.69	104.89	109.35	102.96	104.48	106.51	112.82	105.93	99.509	104.09	102.83	97.875	104.7	108.64	114.2	104.68	105.17	112.44	103.68	104.37	105.57	93.196	109.39	103.96	105.18	104.39	102.3	106.52	109.6	107.46	108	114.41	100.71	103.77	108.65	111.66
102.09	101.86	102.59	102.97	99.779	110.61	113.86	103.65	99.028	100.16	99.658	107.34	113.16	98.262	110.28	113.88	104.21	107.82	118.33	116.12	96.294	104.92	109	107.66	98.126	105.78	107.17	105.85	107.56	106.03	97.175	105.42	115.78	100.35	100.8	94.466	106.45	107.65	101.5	110.24	100.58	106.85	111.85	109.48	99.472	105.65	105.37	109.41	110.54	102.89
110.81	109.23	111.4	103.99	110.17	117.79	106.25	114.68	103.93	109.98	103.47	102.41	117.13	111.48	101.73	107.5	108.07	108.41	105.47	109.91	104.23	103.04	107.41	108.84	105.52	107.95	107.49	115.4	115.71	107.87	100.41	108.46	110.7	109.03	103.25	113.41	108.36	102.04	109.05	96.587	106.09	99.261	106.68	111.18	104.83	112.39	114.74	120.92	115.36	105.38
98.062	104.8	103	106.25	98.354	103.63	91.522	93.602	99.326	98.782	99.257	97.612	106.15	93.503	102.27	98.257	90.627	104.4	108.41	91.707	103.12	98.873	110.31	103.41	103.06	103.92	95.18	103.05	103.58	106.41	95.606	101.11	98.905	103.16	97.899	98.324	104.75	102.2	100.73	100.21	97.763	102.06	102.21	101.67	95.925	104.54	99.075	100.05	104.03	100.1
101.61	113.06	110.47	110.67	108.63	108.88	108.07	109.5	108.71	112.59	106.92	112.04	99.769	107.31	114.67	107.41	116.55	110.93	108.61	126.3	103.72	110.97	99.36	111.78	102.31	116.8	117.3	105.77	110.84	110.29	108.16	109.38	110.21	117.51	102.73	106.77	111.24	106.19	106.54	108.56	110.11	110.81	104.05	107.7	106.87	101.85	115.87	104.11	110.44	110.41
95.369	109.2	101.24	105.24	101.11	119.71	107.3	107.4	105.8	103.65	106.38	107.9	107.15	99.74	100.89	106.24	105.93	110.66	102.07	107.19	105.88	94.098	96.079	103.06	105.53	107.25	112.36	106.81	107.09	103.55	100.89	99.274	104.42	112.31	109.66	103.72	96.457	104.64	108.06	104.41	95.402	114.85	108.23	99.821	106.03	102.28	105.45	98.464	97.48	102.68
104.84	97.432	100.29	97.298	96.717	94.37	99.012	93.539	103.36	92.114	97.831	98.849	95.182	105.31	98.186	94.558	96.701	100.53	98.524	103.96	91.25	93.12	103.39	89.45	95.783	100.36	106.75	102.28	94.805	90.084	107.55	102.02	99.624	105.95	98.813	102.46	98.526	106.49	98.315	98.111	103.8	102.39	103.6	89.827	91.024	103.92	96.791	99.995	101.56	101.22
105.39	103.89	107.26	100.65	95.937	101.9	101.56	105.4	100.46	102.35	92.771	103.81	103.07	95.459	99.274	96.569	90.055	105.98	104.15	97.481	102.33	89.447	101.58	109.94	104.21	89.669	110.87	98.711	99.278	103.09	103	98.098	105.35	112.89	105.34	103.8	91.291	97.745	104.62	100.74	107.13	102.91	102.39	94.054	100.63	94.729	100.78	94.158	108.49	101.94
100.03	110.7	103.53	109.35	105.15	105.95	109.52	96.402	97.729	105.41	107.56	104.59	106.48	101.7	116.06	102.72	101.77	106.62	105.46	96.616	107.32	104.09	105.32	100.62	102.11	111.75	102.66	106.32	103.58	103.59	113.71	109.83	116.63	102.55	101.88	109.51	104.24	106.53	104.79	102.8	111.87	101.33	103.45	110.39	104.68	116.87	113.99	110.94	107.49	104.8
100.43	108.29	101.45	106.03	106.42	111.43	95.419	96.357	103.46	102.68	102.23	103.09	100.14	96.342	101.13	102.04	98.222	107.31	97.822	102.86	98.283	100.76	103.55	96.168	99.21	99.187	106.16	106.55	104.43	91.298	112.09	101.82	100.08	110.01	97.749	108.34	102.92	100.71	105.18	103.6	99.947	89.627	106.15	107.89	105.42	101.92	103.66	102.26	96.172	96.706
110.23	109.7	103.95	105.2	116.33	105.5	108.79	113.32	105.86	108.16	119.74	114.04	104.23	111.05	109.42	102.04	120.42	107.62	108.32	103.08	106.44	109.52	105.26	111.74	113.04	111.31	107.11	115.35	104.21	108.01	106.33	107.96	99.684	104.7	115.26	111.83	110.34	109.11	105.25	111.85	113.78	108.12	114.16	107.85	103.44	104.26	113.5	109.01	109.46	99.327
111.08	113.23	109.07	117.22	108.29	111.96	104.8	115.21	106.43	103.95	109.24	102.54	109.58	107.17	101.45	107.63	110.27	99.714	110.71	109.89	100.84	105.82	105.22	110.61	106.77	110.05	109.03	113.66	102.72	112.58	107.59	107.22	109.37	110.03	100.87	106.41	115.54	112.41	106.89	114.01	111.65	112.16	101.83	109.54	112.49	108.45	110.51	105.42	101.07	113.2
89.323	93.621	105.84	104.13	96.634	104.98	99.051	104.86	107.28	99.654	91.759	99.711	87.7	98.517	100.23	102.36	100.69	105.88	93.064	102.64	92.207	104.24	102.93	96.324	94.626	92.751	101.21	111.9	103.51	105.72	95.055	99.575	105.53	99.892	100.66	101.73	109.91	88.08	100.27	93.194	105.58	85.812	88.627	101.33	95.54	82.867	95.28	106.41	98.128	93.06
108.31	107.67	108.12	112.24	110.69	98.549	107.59	108.04	117.65	111.29	110.59	105.91	101.65	102.06	115.68	114.39	103.53	105.07	107.93	115.2	113.64	108.44	106.74	99.437	105.27	112.6	109.82	110.61	108.67	106.11	119.67	98.721	116.48	95.749	112.49	110.12	100.95	119.3	114.58	108.78	106.31	117.57	105.4	109.12	113.6	110.49	115.03	103.07	99.091	116.27
99.139	107.57	107.86	100.52	112.28	96.741	103.18	106.74	112.34	101.52	111.81	100.88	97.264	111.48	94.025	107.16	100.52	110.9	96.74	110.75	104.93	104.47	105.95	100.73	104.69	97.411	102.86	104.79	105.81	106.6	112.49	110.7	100.49	108.37	108.75	104.32	109.18	101.1	109.9	114	108.28	100.91	110.31	104.86	108.48	96.734	106.66	112.05	108.69	92.721
108.14	97.734	107.78	103.32	102.8	107.7	101.45	107.7	109.2	104	116.69	105.52	99.7	99.224	113.45	106.92	106.3	116.27	111.49	108.84	103.99	112.88	112.4	107.53	117.73	106.61	118.75	104.35	102.47	104.22	109.23	108.59	104.91	107.79	113.59	109.14	103.22	109.44	112.07	106.04	102.97	105.04	100.57	107.68	105.17	99.055	99.429	111.58	105.35	108.93
106	101.48	105.95	112.63	110.61	102.21	108.2	109.1	106.57	99.569	107.61	116.2	112.93	112.69	108.77	122.4	110.28	103.59	108.55	104.25	101.93	112.13	100.35	114.27	100.72	97.341	120.13	103.98	113.02	119.39	109.84	115.28	109.44	118.18	112.58	109.53	108.96	114.3	111.32	106.99	113.5	106.11	105.94	106.36	111.66	108.42	111.79	102.72	117.14	94.387
107	106.56	115.63	106.74	101.38	100.72	109.51	107.46	96.213	106.66	107.12	105.42	109.05	103.35	106.07	106	108.91	107.25	109.48	101.89	102.79	100.34	108.1	100.06	115.07	108.82	109.29	106.97	106.52	104.43	104.3	102.21	99.756	112.47	100.46	108.85	103.73	109.24	97.253	101.67	99.123	119.6	103.34	109.65	102.46	99.474	108.65	106.91	106.02	105.67
106.87	101.99	97.67	93.926	105.88	99.066	100.15	106.39	106.9	104.54	107.85	106.16	98.322	105.14	106.22	111.23	112.34	104.28	106.3	102.12	101.23	101.9	102.57	107.77	97.207	107.98	111.71	106.6	97.927	106.62	104.69	119.8	102.76	110.53	106.38	101.61	107.8	102.97	102.23	101.95	105.46	103.8	101.64	97.233	111.66	97.69	107.49	111.06	111.61	103.24
112.31	99.085	104.86	104.97	96.232	108.33	99.755	106.05	104.73	108.55	103.07	102.08	110.98	103.96	106.96	107.96	107.57	106.02	108.66	107.75	103.75	101.53	108.61	100.96	114.53	100	97.791	104.57	108.92	105.36	106	108.99	110.62	104.53	103.97	108.96	106.79	92.896	107.08	101.56	114.93	102.47	112.21	109.87	107.18	107.87	102.25	104.11	111.34	99.309
112.28	106.14	105.78	105.08	113.13	109.97	110.3	109.96	118.4	110.5	117.05	104.62	107.28	118.12	104.3	111.57	113.2	103.87	114.87	100.07	108.53	103.79	109.82	106.62	97.852	108.12	104.62	109.5	105.88	103.96	103.8	104.84	111.18	105.48	115.22	114.68	105.1	104.54	112.56	106.56	113.28	103.87	112.15	113.17	116.92	109.63	106.1	115.41	106.95	105.6
96.36	98.953	106.17	95.814	103.2	98.602	88.567	95.267	98.181	96.674	98.416	104.37	98.19	95.304	99.283	90.147	100.79	96.353	98.418	95.803	103.64	99.869	93.878	111.63	101.27	103.29	95.931	94.881	95.806	94.58	102.33	98.501	99.475	100.46	99.357	90.74	105.39	108.51	107.76	93.841	97.141	87.787	99.487	106.53	98.041	99.683	92.32	99.347	84.29	105.41
100.32	117	97.196	104.14	108.52	106.35	103.74	100.55	101.13	100.35	109.26	104.12	110.54	102.1	106.1	100.09	102.68	103.4	110.25	108.46	111	108.27	103.22	108.28	106.33	106.85	96.96	111.55	101.3	103.37	107.66	109.79	106.45	116.83	100.51	108.77	104.27	113.85	102.92	106.5	106.15	113.69	99.459	107.07	103.33	114.6	98.609	108.68	107.08	113.25
103.37	105.29	107.67	99.985	105.8	91.783	101.44	99.955	102.5	101.16	110.78	109.09	85.529	95.94	103.36	97.383	105.92	99.712	101	99.054	102.48	99.73	97.638	103.76	100.77	111.96	98.916	93.592	100.42	98.156	98.79	92.25	99.509	99.398	98.44	101.24	104.8	101.79	95.052	96.475	103.16	97.061	101.03	97.29	96.371	98.57	97.915	106.57	95.26	97.508
112.34	106.16	111.28	108.2	111.05	109.69	106.74	107.1	105.8	103.97	99.956	109.32	104.54	107.96	96.011	105.16	107.07	109.53	105.34	113.42	103.05	110.55	108.72	112.16	111.74	109.36	113.88	114.52	111.36	98.093	109.15	109.05	112.78	115.21	107.17	115.68	122.56	111.81	111.68	106.63	105.84	101.38	107.6	104.41	108.92	103.17	93.807	105.28	101.71	100.67
114.27	98.901	98.639	104.08	111.72	107.91	106.74	112.17	100.09	103.93	103.62	102.35	104.82	106.8	98.881	103.56	103.77	105.15	107.53	107.11	106.28	106.59	102.29	106.6	110.17	107.49	110.81	112.1	107.05	95.953	102.35	105.42	102.33	99.801	107.11	103.02	105.48	100.97	110.26	112.55	103.69	97.957	116.7	105.27	108.59	109.5	107.33	98.776	102.13	95.033
114.94	100.2	108.38	108.33	105.05	110.74	111.9	105.95	107.56	108.64	107.22	101.28	104.39	102.72	99.676	97.373	107.05	102.22	105.55	101.21	106.44	108.06	118.56	107.02	98.064	106.86	99.634	107.81	111.3	101.39	100.98	98.876	95.059	100.81	107.57	101.72	107.56	108.59	103.03	108.78	107.36	98.543	107.41	113.63	101.03	104.52	116.36	105.6	101.5	110.03
103.58	112.9	115.73	103.15	119.29	122.52	114.55	109.64	105.04	115.12	107.63	103.38	103.23	108.79	115.04	110.34	103.22	112.51	112.89	105.01	107.99	117.03	101.44	109.94	109.49	115.19	113.16	107.61	112.95	106.48	110.55	106.77	97.714	109.33	119.61	110.35	105.89	118.62	108.39	103.47	106.43	113.66	103.62	106.45	117.51	107.84	107.1	105.36	107.35	103.98
102.1	102.52	105.66	106.36	103.28	103.52	103.11	107.81	100.08	101.69	108.02	102.76	94.894	93.719	104.68	116.59	106.61	101.8	114.36	105.09	108.22	95.284	103.23	103.8	113.63	100.92	105.12	100.97	105.85	103.29	104.96	116.87	108.36	107.55	109.12	98.882	106.62	109.2	102.69	108.18	112.74	103.49	106.99	99.847	103.38	109.99	100.3	106.35	106.28	113.67
105.54	106.77	109.38	108.07	105.2	106.93	111.19	114.49	97.493	107.27	104.53	99.566	108.5	105.43	98.338	107.75	106.13	105.66	104.47	95.141	122.71	110.6	105.83	107.33	106.78	103.47	104.57	104.82	102.57	97.962	103.09	113.58	105.1	109.11	105.1	102.56	105.95	111.17	106.57	103.19	100.32	107.87	103.6	110.19	108.58	118.96	107.98	107.51	103.14	105.65
99.839	94.503	103.35	95.467	92.107	103.47	88.351	94.787	104.9	91.615	99.878	99.139	101.41	98.43	100.39	82.404	92.485	96.412	101.6	93.33	103.14	101.34	104.23	100.22	92.334	101.86	99.829	102.27	94.551	100.49	108.07	102.73	101.45	103.31	93.227	108.89	101.14	97.893	100.29	97.524	100.42	96.155	100.21	100.99	96.702	91.3	105.7	110.7	100.39	103.86
107.16	99.833	97.175	94.856	94.582	96.118	92.39	99.094	89.947	102.57	98.332	101.03	93.461	91.031	102.23	95.67	98.26	90.814	93.816	96.821	96.464	91.361	106.72	101.54	88.89	95.438	94.178	93.501	94.873	96.529	102.65	93.369	101.23	100.5	95.607	94.349	94.343	97.461	93.772	96.099	95.957	108.72	106.73	96.265	97.782	109.18	100.07	98.851	96.692	100.11
94.432	94.939	105.14	104.4	98.346	109.79	99.127	100.22	105.59	94.352	103.05	100.94	102.75	97.655	108.1	99.804	101	98.317	99.902	106.43	92.947	98.427	98.325	98.236	102.17	97.256	103.37	97.918	94.388	103.55	99.015	107.77	98.063	103.93	101.26	100.65	98.944	101.52	103.86	100.41	101.96	110.5	100.98	113.91	99.891	104.29	108.13	99.389	96.966	98.447
100.99	110.53	97.427	102.1	109.61	92.278	98.936	114.91	104.68	104.85	111.85	109.15	105.94	111.66	100.11	103.94	122.83	113.48	110.02	104.45	106.29	109.52	111.33	100.22	113.84	110.27	106.26	103.32	107.38	109.74	103.84	99.36	109.43	111.73	114.05	107.3	114.07	105.88	105.72	114.1	103.97	107.8	107.79	113.76	111.3	100.9	102.4	114.21	111.12	109.89
101.22	106.58	102.13	102.94	106.14	103.78	118.24	105.69	95.63	109.04	102.28	111.95	100.4	101.73	109.38	101.74	106.92	106.33	106.81	105.93	108.66	109.05	111.35	114.24	102.43	103.45	106.79	106.35	100.85	110.56	110.39	114.05	107.64	114.53	119.63	102.03	104.79	97.978	110.71	108.01	101.75	106.68	106.59	102.91	110.44	114.07	113.09	104.17	110.15	103.82
102.55	107.62	101.6	105.7	115.55	108.39	109.78	104.18	102.84	109.1	107.29	107.77	100.4	109.1	99.723	103.05	111.1	103.09	101.84	98.393	109.33	110.09	104.87	111.54	107.18	104.77	101.41	100.25	105.24	109.81	108.74	116.3	103.41	112.67	95.558	103.25	92.231	108.49	100.99	104.04	97.025	106.29	114.59	106.54	107.99	102.6	105.23	113.18	106.06	105.73
104	111.64	105.36	109.67	114.84	100.95	100.32	113.74	114.7	108.31	110.18	111.53	113.42	114.96	110.85	107.46	108.6	114.42	105.45	103.35	105.96	105.36	106.76	106.54	110.98	103.72	100.22	109.9	109.69	113.33	114.91	109.29	105.16	106.12	102.4	110.49	110.82	103.45	113.09	106.94	118.9	108.72	102.57	105.63	111.86	94.923	109.44	110.73	113.71	101.32
110.18	99.294	108.12	109.43	107.12	95.452	108.35	111.96	111.88	108.25	94.719	97.664	107.15	100.4	114.35	99.382	107.19	102.21	105.88	100.98	103.45	103.93	107.01	105.72	96.748	106.62	112.49	107.81	104.96	105.48	111.09	102.18	97.675	101.35	109.85	109.84	102.88	105.56	99.429	102.13	106.48	104.2	109.19	106.09	98.501	109.83	108.56	105.28	102.48	100.14
100.89	93.322	95.367	95.752	105.81	104.49	100.98	103.79	103.67	91.557	101.16	98.349	94.328	94.749	98.142	111.63	98.892	101.58	97.183	94.83	95.424	102.21	100.5	98.547	102.71	90.146	81.688	93.814	100.29	99.185	101.43	93.841	97.041	97.256	106.17	98.748	93.807	89.354	93.138	97.707	97.725	93.673	84.276	95.444	95.674	96.291	91.672	105.42	101.67	102.23
104.9	108.88	103.62	106.58	112.22	105.37	109.94	102.38	115.53	103.71	108.27	111.68	116.01	111.21	106.72	114.01	103.19	112.27	110.39	103.42	111.21	105.41	106.77	109.75	109.06	103.86	105.61	113.03	102.62	107.9	118.51	106.19	104.23	105.89	105.37	105.79	113.87	106.72	103.2	105.82	104.15	106.06	104.78	107.57	110.06	101.19	112.21	99.794	101.97	111.83
106.38	97.489	100.57	101.12	101.8	108.88	105.56	107.83	102.84	114.44	107.89	102.49	102.13	100.9	106.47	102.03	96.145	103.89	115.78	113.08	107.57	103.57	107.18	110.11	98.698	105.34	106.19	106.87	108.81	105.1	109.8	107.57	109.13	102.08	101.23	101.95	96.922	103.07	103.19	109.72	108.95	102.19	104.59	106.52	104.07	105.4	117.65	105.26	100.79	109.15
100.52	100.47	96.657	113.37	113.21	106	96.939	103.8	109.76	101.79	103.37	113.61	103.39	101.92	102.86	98.345	107.57	100.6	99.88	107.14	100.46	111.18	105.4	105.02	101.85	93.202	101.59	102.97	105.52	109.46	93.387	98.774	94.783	94.686	102.35	112.53	104.02	100.76	101.5	101.87	103.13	110.2	107.01	93.705	105.25	99.046	101.06	100.04	112.48	102.43
109.42	112.49	105.91	114.43	109.05	111.99	109.16	123.61	113.07	102.61	117.54	111.19	109.79	110.38	111.65	114.38	116.92	111.38	107.13	106.09	110.94	118.94	105.75	119.34	114.17	111.46	119.53	106.35	103.93	100.84	103.8	107.13	114.35	113.39	112.59	100.53	113.45	109.92	114.95	104.21	102.7	108.68	109.32	110.86	115.95	116.93	117.12	113.91	107.71	117.98
109.12	103.86	108.51	101.87	102.09	101.42	112.09	108.44	112.56	100.18	109.24	102.93	106.41	110.31	109.64	107.82	93.673	113.41	112.62	107.6	104.64	98.411	103.95	103.37	108.45	104.43	108.91	111.24	98.801	110.34	105.12	112.53	95.023	106.44	102.78	108.45	115.75	116.74	105.6	104.53	105.8	110.4	114.52	107.88	115.5	103.52	103.11	102.32	104.62	105.18
102.17	110.94	99.385	104.32	106.63	97.735	98.322	110.97	105.83	104.92	103.75	104.77	111.16	110.4	107.54	110.87	95.535	116.2	105.88	111.36	103.78	119.3	99.262	105.96	108.87	106.53	107.5	114.34	99.715	107.02	109.12	105.82	106.68	100.74	109.66	111.57	110.46	116.89	111.99	102.27	106.27	109.87	112.15	115.58	102.73	108.87	103.6	112.86	106.11	109.84
106.18	111.23	107.47	102.81	103.15	107.21	108.93	117.57	104.87	105.28	94.731	105.51	109.81	105.9	106.98	107.23	106.68	105.93	101.57	103.43	95.895	107.99	107.27	110.57	100.55	101.22	101.07	114.36	99.453	104.64	112.44	106.33	101.98	105.7	96.195	105.99	113.61	108.48	104.61	110.76	97.741	101.53	107.12	100.41	99.859	115.96	98.603	114.94	107.63	110.87
105.14	106.9	101.95	100.91	115.96	106.06	104.85	107.84	97.826	115.42	106.82	101.72	117.81	117.63	115.58	103.25	106.71	106.48	102.3	108.98	108.13	110.12	104.93	105.33	111.07	117.53	104.27	104.33	109.91	110.61	109.53	107.53	104.33	105.62	111.55	106.79	106.45	114.22	110.1	111.71	104.34	100.2	105.14	111.33	117.06	105.11	101.28	104.4	114.77	110.32
102.5	102.71	111.78	116.37	98.292	105.87	109.74	110.02	100.55	105.1	101.38	114.21	99.42	101.41	109.77	112.66	104.28	103.29	105.58	109.21	113.07	109.48	98.202	104.91	107.86	100.25	115.68	110.5	102.77	109.93	104.73	106.42	104.48	107.66	103.09	116.4	98.564	100.95	105.91	107.16	113.63	108.45	102.97	101.41	96.467	106.68	99.419	104.03	106.55	103.82
107	105.98	104.89	97.82	107.02	105.53	111.46	111.98	105.31	108.52	94.324	109.63	105.98	104.33	107.77	106.32	116.46	100.49	99.068	112.24	105.6	108.64	108.97	108.56	102.75	98.136	105.77	104.48	100.94	108.56	114.51	107.57	109.73	108.31	100.99	110.11	105.76	109.11	101.37	101.82	98.136	106.57	110.76	108.15	108.32	108.41	117.13	102.8	109.25	102.15
104.61	98.859	94.464	96.859	100.15	101.04	96.54	97.33	94.916	98.366	90.733	106.66	107.85	89.394	103.61	109.67	102.77	98.775	98.736	103.19	101.44	99.992	94.806	97.672	96.505	106.99	96.157	105.15	98.421	95.292	99.752	95.543	99.776	100.84	96.173	98.818	100.05	96.803	89.331	95.492	102.01	90.084	98.172	98.789	103.01	106.4	92.466	104.63	95.585	103.15
110.39	99.046	107.83	108.41	109.44	104.65	106.49	109.26	104.49	118.34	107.4	109.96	106.05	117.16	109.66	121.12	105.29	102.68	105.96	107.49	108.04	111.54	100.79	104.25	100.02	112.51	99.992	101.32	102.46	106.82	104.74	104.14	113.05	100.93	95.643	106.13	99.249	110.82	112.52	108	109.27	108.57	111.19	114.04	105.75	115.68	110.46	111.83	112.23	97.101
115.59	110.98	107.47	104.47	98.138	110.4	98.172	102.09	103.51	105.91	101.38	100.48	106.95	114.7	110.23	103.03	108.27	107.74	94.349	109.16	109.16	108.12	111.32	105.88	112.74	108.41	99.046	105.01	100.88	108.04	113.74	113.34	102.22	98.134	102.57	105.05	103.89	106.79	97.771	110.17	100.69	106.11	106.61	97.436	101.28	102.19	99.53	106.68	112.56	105.91
111.34	111.97	110.13	115.79	113.83	102.99	111.92	105.4	109.92	114.49	102.06	110.02	101.9	103.88	107.01	112.8	107.25	109.53	104.51	104.76	110.25	105.25	112.36	99.179	104.33	112.68	116.66	107.09	107.03	100.46	109.36	104.32	115.54	112.68	108.85	113.47	107.78	102.78	116.91	118.51	107.4	103.43	109.62	105.05	107.82	105.05	109.28	104.11	113.05	105.77
103.51	113.75	112.67	99.399	109.61	105.92	110.84	100.34	97.88	100.09	105.3	105.33	102.76	107.89	110.74	91.193	107.74	112.33	106.48	110.93	101.57	108.06	103.84	107.45	105.7	108.32	102.03	100.22	95.641	103.23	104.89	99.147	99.028	105.99	114.65	95.116	98.053	96.033	105.29	114.21	104.83	103.5	97.408	103.84	101.37	100.89	105.4	98.56	106.29	102.44
106.06	109.23	107.55	107.19	100.42	97.492	108.82	115.88	101.16	104.89	95.86	105.54	106.77	100.08	102.83	112.08	108.7	104.6	109.27	103.6	104.58	110.69	105.44	108.23	97.142	109.61	105.54	110.95	100.05	103.38	101.96	105.51	111.48	103.12	110.68	108.86	104.76	107.51	108.52	103.57	106.29	102.31	100.19	106.18	103.32	97.676	105.06	110.17	113.52	102.94
92.951	97.393	96.878	107	109.94	108.14	102.98	96.447	104.75	103.64	93.43	101.78	98.525	88.269	104.71	91.44	94.182	100.73	95.767	96.987	99.518	103.5	91.666	102.32	103.91	106.08	98.214	96.416	99.186	93.852	100.03	96.496	98.73	96.396	99.679	103.1	96.743	104.09	101.24	102.44	95.918	97.437	100.49	106.72	97.527	101.58	108.84	101.85	97.844	93.758
116.32	102.35	107.78	104.11	108.82	112.63	108.11	98.824	107.07	102.33	93.853	107.09	110.36	107.58	101.65	108.97	100.74	99.585	114.11	102.69	102.25	114.65	104.75	108.51	99.07	117.83	103.2	111.34	99.556	104.56	103.35	101.13	105.71	108.31	107.33	102.42	107.05	104.2	94.114	99.981	109.15	109.02	104.09	109.14	106.49	107.78	109.57	102.6	107.52	113.56
98.138	101.09	98.071	99.185	94.92	99.036	94.992	93.522	91.907	103.83	92.326	94.99	91.928	101.23	90.654	94.012	99.029	99.025	90.844	91.421	100.31	92.064	102.18	92.917	97.62	98.606	94.402	98.024	95.263	89.802	95.542	94.996	89.618	94.691	100.3	99.528	102.91	95.471	99.715	108.79	98.602	94.567	105.94	101.57	103.85	93.241	98.904	99.997	90.667	102.46
100.05	103.25	108.17	102.19	105.97	98.793	106.89	102.96	108.55	100.55	95.697	95.889	96.601	102.86	105.43	90.775	110.72	111.04	102.35	101.52	102.57	100.34	99.755	101.65	102.37	98.123	106.75	104.68	93.154	105.65	100.78	97.38	108.26	107.56	99.512	102.76	100.96	94.692	102.35	101.31	99.029	107.91	104.16	95.338	91.47	93.701	92.16	94.576	103.22	105.36
117.5	112.07	110.18	116.08	111.11	115.24	111.43	101.82	112.06	109.24	104.1	103.97	112.93	120.06	108.74	110.22	102.83	106.33	102.55	103.79	105.01	107.13	113.38	97.651	108.77	115.73	100.38	110.09	105.96	112.03	98.609	110.3	100.67	111.45	114.28	112.2	105.84	98.521	108.75	111.67	106.34	107.52	109.02	111.79	113.87	110.41	107.28	110.81	106.06	103.96
111.54	99.677	112.67	99.082	108.15	100.15	102.33	110.91	99.957	108.7	110.38	100.29	113.71	112.52	112.83	104.36	110.09	113.53	109.14	112.24	111.12	107.77	108.98	112.43	108.12	114.4	112.03	107.51	107.96	107.6	112.26	107.75	104.2	110.9	113.92	102.3	104.85	102.65	108.56	98.483	108.75	109	114.47	108.43	114.12	113.1	107.76	109.75	110.86	101.92
99.353	103.14	94.538	107.53	112.01	114.57	107.6	98.834	106.83	113.7	96.741	107.55	108.06	105.08	101.63	104.23	111.6	103.43	105.46	98.472	96.219	104.48	102.41	111.84	104.59	96.925	100.33	112.24	103.77	112.56	117.95	104.45	108.44	101.95	97.713	95.91	102.83	111.29	111.45	109.09	101.07	104.56	104.15	97.116	101.85	103.16	109.3	102.04	112.05	100.89
103.84	104.61	108.79	105.8	106.14	103.8	99.371	101.83	106.41	110.02	104.06	101.03	107.58	111.35	104.4	102.21	118.77	106.72	100.56	103.1	109.87	107.53	99.917	109.09	102.83	113.7	103.24	109.17	100.16	105.14	109.93	110.29	98.178	104.46	113.37	113.64	106.68	102.23	111.47	103.63	115.3	110.6	98.068	111.18	104.74	108.87	101.57	107.13	108	100.52
113.03	108.14	105.74	110.94	114.47	98.48	105.99	103.81	106.07	107.62	102.84	103.22	107.6	100.4	98.405	112.98	109.77	96.662	116.96	103.96	105.03	107.92	109.29	113.15	107.6	102.67	110.09	110.33	98.544	107.04	116.4	102	92.515	108.95	105.35	103.2	112.3	105.39	103.88	114.12	96.324	109.1	108.23	103.23	103.88	110.89	97.109	102.74	104.16	100.01
114.5	111.42	102.02	97.467	105.52	104.69	117.92	109.66	109.2	96.458	101.65	110.15	108.91	100.65	97.952	114.32	114.85	109.86	112.78	112.02	104.05	111.55	103.41	100.52	116.74	104.56	116.36	109.81	111.92	108.07	113.71	108.75	100.54	109.38	110.05	109.16	105.18	106.04	105.16	106.2	102.6	103.21	98.313	110.29	117.61	105.33	113.12	110.26	108.34	107.88
102.48	107.68	119.53	113.85	107.09	117.04	102.2	119.59	117.83	114.81	103.32	114.94	107.83	116.07	109.31	115.7	112.6	100.84	106.91	114.55	107.78	107.78	111.54	111.63	113.7	104.54	114.53	114.21	118.85	116.97	103.92	108.96	114.25	112.27	114.13	107.3	108.99	111.06	103.37	111.71	105.61	120.29	121.13	110.79	106.85	105.98	108.48	108.27	113.79	105.32
103.14	110.01	107.29	102.11	111.92	109.6	97.51	95.239	113.5	103.68	106.71	99.302	99.754	104.66	106.33	107.94	102.58	106.78	104.13	104.46	107.04	101.35	103.63	103.61	113.06	105.46	104.18	99.571	97.368	98.381	101.11	107.7	110.21	106.65	102.51	103.29	102.54	104.03	109.37	106.35	108.25	111.38	102.31	102.42	101.4	108.83	102.35	111.1	108.89	104.28
106.3	110.52	110.78	109.36	96.412	104.35	100.79	106.57	106.39	110.82	89.508	95.556	99.462	110.23	104.25	112.68	102.65	100.75	109.56	95.876	106.9	108.53	103.61	103.59	107.07	100.26	107.58	96.502	100.57	112.66	107.57	103.49	111.16	102.92	100.39	103.11	100.47	103.29	103.31	108.76	103.11	96.546	106.54	104.04	102.89	104.81	103.1	106.86	105.17	106.34
116.92	102.18	102.28	102.76	107.95	106.68	111.37	105.58	111.19	111.12	109.9	109.95	115.6	102.26	110.15	109.46	111.86	105.91	112.26	112.39	106.6	109.24	103.14	108.13	106.68	107.87	112.31	114.46	103.29	106.5	100.98	109.3	108.98	104.79	102.52	106.73	102.57	101.7	112.4	112.25	106.81	105.63	104.5	109.14	112.42	105.05	113.63	116.81	116.21	102
102.37	102.62	110.9	104.48	117.96	106.31	110.56	108.36	103.82	111.11	102.43	110.13	120.27	107.22	110.29	104.81	95.199	108.41	108.36	109.26	121.48	112.34	105.19	114.96	110.72	108.95	102.19	109.64	106.19	117.17	106.96	108.3	99.06	114.8	111.38	108.2	99.682	110.54	99.582	114.37	103.64	107.78	108.52	100.98	104.52	107.43	106.81	108.15	110.7	104.36
91.665	110.13	117.67	104.72	105.31	108.03	99.178	106.44	105.01	108.29	108.2	101.29	110.29	118	106.42	107.45	105.44	101.56	104.9	101.23	97.684	109.72	97.25	110.91	95.923	106.62	100.78	102.51	107.35	109.12	100.51	111.06	103.64	107.54	109.03	103.59	113.45	109.44	102.23	113.25	109.53	102.59	95.017	115.28	108.08	103.99	100.13	113.66	110.32	98.022
103.58	92.926	90.569	98.611	102.24	89.714	93.918	97.349	99.909	101.34	101.83	97.948	96.512	87.862	92.521	95.723	90.974	93.536	99.405	99.528	101.07	95.422	103.6	106.71	90.256	101.84	108.32	95.299	96.329	98.796	89.58	89.601	100.4	94.011	91.847	96.338	96.868	99.642	102.21	102.05	103.28	99.658	104	97.446	102.74	100.48	101.78	96.349	93.925	102.9
103.98	109.31	98.406	108.4	108.23	107.88	102.89	114.71	102.85	114.65	104.43	107.48	107.86	101.51	112.44	103.48	109.01	111.04	107.84	105.17	116.74	100.38	112.1	104.52	111.87	106.78	105.25	103.22	101.06	105.44	109.81	112.06	114.48	104.48	97.125	102.5	103.97	107.28	111.05	115.78	97.379	113.53	112.58	108.28	108.61	104.95	104.59	113.24	96.911	103.6
120.82	110.74	94.95	96.061	106.26	99.73	109.56	111.52	104.23	108.17	104.65	114.6	105.41	114.17	104.18	100.85	106	109.85	109.25	109.91	111.89	101.31	103.41	102.04	104.21	106.42	102.4	119.08	112.28	104.56	111.78	106.52	110.8	107.92	108.61	110.13	101.68	105.5	109.3	102.48	98.957	104.09	106.1	103.26	117.7	114.88	111.03	112.35	101.85	113.54
116.76	97.244	109.04	101.83	116.98	111.1	112.82	107.34	103.79	105.32	105.97	108.28	111.58	115.26	106.73	102.58	103.31	109.35	110.24	118.62	109.73	107.55	109.16	109.08	103.95	111.62	115.04	101.42	112.6	114.5	112.26	103.16	104.97	112.12	113.86	117.44	120.87	113.78	112.26	104.76	112.8	113.86	116.16	121.31	112.73	107.55	115.1	120.13	123.06	115.09
103.49	100.8	99.136	99.877	90.698	101.42	93.915	86.356	100.86	101.97	92.374	102.23	97.349	100.13	97.57	97.846	97.449	93.559	96.44	97.351	107.47	103.09	102.19	100.21	97.563	102.53	100.21	94.807	98.955	95.473	90.031	103.59	99.366	98.721	100.84	105.11	97.326	104.88	97.585	97.411	98.346	98.759	93.536	100.35	93.514	96.55	107.74	90.708	102.47	100.3
105.6	87.563	101.01	99.052	97.595	94.07	96.077	96.135	91.528	94.866	102.15	98.96	99.795	106.8	106.95	93.227	101.55	97.034	107.47	102.47	102.75	99.513	98.533	99.402	99.787	99.09	98.87	102.53	102.42	99.148	90.319	105.49	101.17	91.448	96.715	107.21	98.826	105.74	107.71	99.988	101.76	93.773	98.341	93.518	97.169	100.64	102.05	90.029	96.717	102.34
108.55	102.86	107.58	106.23	112.25	99.805	103.12	115.26	108.26	108.85	98.507	109.36	103.13	101.12	103.12	117.22	105.39	108.89	100.34	111.28	110.26	108.55	114.88	115.72	108.65	104.19	100.09	104.76	104.6	112.07	116.02	104.96	104.15	107.43	112.26	98.446	99.672	112.76	101.12	116.88	96.766	106.21	110.65	116.24	107.22	100.9	110.47	107.26	104.75	107.14
111.72	102.63	107.44	101.81	110.05	103.54	113.02	114.26	107.15	99.917	102.51	111.13	114.69	111.42	108.75	95.394	99.947	100.31	107.89	101	105.5	108.95	112.48	116.58	95.531	111.01	105.09	109.54	108.18	109.82	111.25	114.94	104.75	110.36	108.82	106.74	106.87	108.3	103.34	106.33	111.66	103.8	118.34	106.97	109.73	98.78	112.04	109.22	106.89	110.59
105.09	109.38	110.1	101.11	97.527	103.15	110.19	113.4	108.76	112.16	106.28	113.63	110.16	96.36	108.67	106.75	106.5	95.626	104.04	107.16	101.89	106.39	118.9	105.77	121.92	103.48	109.07	107.42	109.22	108.54	103.15	109.06	104.72	103.34	100.4	103.78	112.51	119.57	95.439	101.99	109.2	106.12	102.76	111.42	93.089	102.97	108.81	100	110.19	114.95
99.226	117.02	113.51	108.46	107.81	109.93	94.194	107.47	111	108.44	108.4	107.65	110.98	102.89	103.37	120.53	118.09	104.05	106.87	108.95	102.26	117.9	102.82	110.63	109.1	110.64	110.74	100.44	100.94	99.902	109.96	113.67	108.22	108.72	110.41	111.4	108	110.98	106	104.86	108.85	108.73	104.32	108.57	118.01	106.12	106.12	103.12	105.36	102.69
104.06	105.9	106.07	101.62	93.913	107.29	103.93	105.43	100.32	109.11	112.58	109.95	96.534	105.32	99.053	106.72	105.66	101.64	101.6	105.99	99.536	92.92	109.08	91.852	99.061	96.682	111.73	98.791	102.23	108.65	102.87	99.132	101.19	109.54	93.041	100.87	97.738	95.133	105.4	109.38	95.098	107.93	98.725	104.91	95.355	110.5	107.51	96.998	99.68	105.75
101.24	105.56	100.48	95.86	102.9	105.43	92.506	103.84	103.58	105.02	95.509	106.57	103.02	112.64	96.378	100.07	106.15	104.34	101.86	101.71	102.99	101.35	99.561	106.22	97.737	102.34	96.31	99.427	100.62	94.198	101.34	107.85	95.535	99.11	97.982	98.487	103.37	99.102	105.6	97.413	102.45	92.711	89.093	102.55	101.72	99.258	96.836	101.57	102.46	104.59
113.4	114.87	108.41	104.27	115.64	106.34	114.84	110.46	104.5	107.02	105.97	115.66	110.97	110.1	111.91	112.96	112.67	106.4	111.16	101.81	120	116.67	113.41	107.25	112.66	101.6	118.56	106.08	116.84	100.44	107.2	104.83	105.98	102.99	116.19	113.84	111.71	108.7	112.25	110.46	113.38	105.06	109.76	118.39	108.96	111.42	113.36	112.59	104.86	114.71
102.45	108.37	108.29	113.26	110.9	111.75	114.06	105.32	101.33	103.05	103.8	104.28	111.1	107.59	99.576	111.54	100.57	111.45	112.4	110.06	101.25	104.34	110.97	108.45	105.62	107.82	108.68	106.99	110.52	100.64	110.66	104.59	105.81	102.66	115.49	107.57	106.07	103.35	106.2	115.99	112.48	106.72	111.44	103.75	111.95	112.96	103.17	118.45	99.536	110.21
100.92	110.56	116.95	112.19	111.73	122.78	118.16	105.66	109.8	115.59	115.49	105.75	104.31	116.82	116.71	117.05	107.32	106.01	114.3	105.93	118.71	110.35	118.58	109.19	109.66	109.16	116.29	109.69	104.15	109.46	109.13	104.53	115.05	105.34	104	105.99	114.24	111.77	119.73	115.93	103.99	110.27	105.32	115.76	117.07	114.86	114.65	109.17	107.9	108.24
112.2	115.18	106.09	110.19	104.97	103.18	102.01	109.57	108.51	105.53	113.57	114.23	109.57	110.56	107.19	115.63	108.99	111.27	102.42	109.48	115.96	110.38	106.69	104.85	107.96	104.47	107.77	111.87	112.16	113.26	113.05	108.37	107.04	97.257	107.22	105.55	110.01	99.818	116.49	97.767	103.36	120.17	104.63	102.85	106.99	108.09	100.5	102.87	103.92	115.41
99.287	108.37	105.89	103.55	108.94	103.54	102.49	95.41	114.67	111.61	107.04	116.71	102.8	109.54	107.83	113.83	95.439	121.64	102.94	110.11	103.93	101.35	111.95	112.34	110.7	111.05	112.77	114.99	109.82	100.34	100.32	115.98	105.73	101.58	102.85	110.51	98.639	107.65	111.25	109.35	104.45	101.76	104.63	113.56	99.359	107.36	105.62	99.343	102.94	101.6
101.28	93.195	99.9	92.621	92.457	93.804	101.22	102.46	94.568	96.44	103.8	95.115	99.923	90.573	97.551	92.229	100.22	97.024	97.047	98.798	96.365	101.72	104.04	93.942	93.722	101.56	94.247	102.01	94.619	105.44	106.34	92.576	106.07	97.762	96.19	97.413	95.39	92.905	96.621	90.831	96.861	90.032	98.67	105.14	107.2	88.509	98.724	105.66	96.566	101.39
111.14	96.948	98.374	105.31	98.267	105.84	106.76	109.03	108.1	103.34	105.47	109.28	106.8	112.14	105.86	104.31	94.845	98.941	107.21	107.42	113.63	106.76	107.86	95.554	107.76	105.94	98.01	96.601	102.88	107.46	106.16	98.381	102.45	102.95	104.3	103.88	104.82	105.33	98.834	109.58	106.97	103.53	104.7	100.75	117.75	102.46	110.99	107.71	112.23	95.702
87.453	101.17	108.38	103.52	98.358	96.098	103.78	101.89	103.65	91.123	101.55	89.818	87.101	99.848	93.969	96.358	95.412	98.071	112.28	97.314	100.12	104	95.481	93.533	105.01	101.27	104.28	95.634	102.52	99.406	97.676	94.454	100.11	100.61	107.77	101.78	96.701	96.864	94.706	104.92	95.213	97.022	106.57	94.629	99.746	93.322	109.37	100.24	105.55	100.44
95.876	93.018	101.69	104.88	103.95	101.56	95.957	102.88	98.011	94.692	96.706	102.96	96.256	97.099	101.76	91.352	93.068	95.15	91.627	108.71	93.848	103.04	102.48	103.34	99.255	101.28	94.262	101.2	93.747	95.014	102.83	99.037	92.009	88.654	103.1	99.92	96.75	105.12	101.57	97.595	99.222	90.101	94.06	102.55	95.3	93.528	102.06	99.006	101.28	97.054
117.36	109.16	102.61	112.3	107.83	108.41	103.2	108.53	106.81	110.69	106.34	109.85	99.096	106.97	103.19	106.89	97.1	111.84	106.38	117.84	115.21	120.01	111.44	110.98	109.52	113.04	108.62	104.74	112.52	98.913	103.75	103.87	113.77	95.96	105.38	103.11	102.53	104.24	101.13	109.49	114.26	105.88	101.04	106.94	103.67	95.04	106.64	115.8	113.45	116.69
93.898	104.47	102.97	98.08	105.12	107.87	93.924	97.364	102.91	90.583	91.257	104.91	97.733	99.005	98.276	94.644	95.048	102.22	97.324	107.9	99.584	100.56	115.61	99.313	93.891	99.146	102.78	99.932	98.309	107.26	101.92	107.86	95.488	110.65	98.998	103.8	97.544	103.57	96.104	115.01	107.04	108.78	107.62	107.18	97.54	99.266	94.441	103.7	91.554	112.61
118.22	108.53	118.89	113.68	105.1	106.8	116.08	113.98	113.18	115.05	104.93	106.64	107.4	114.32	117.68	120.43	110.85	112.53	110.13	112.9	111.08	107.33	114.15	110.13	111.05	105.17	106.66	110.1	110.36	110.63	105.78	114.68	106.58	108.91	111.44	112.24	109.53	108.58	108.81	113.02	113.13	116.12	108.76	112.53	108.18	103.52	116.2	110.69	118.45	113.17
115.11	105.63	105.99	101.81	106.41	116.04	104.02	112.67	108.38	116.57	114.21	107.31	108.27	113.04	115.91	108.18	105.62	104.89	103.82	102.4	102.38	102.64	110.57	110.39	102.66	104.79	110.05	101.47	104.12	114.49	105.51	108.9	119.42	107.83	113.52	113.8	106.06	106.19	97.862	121.69	109.08	103.47	104.42	101.59	107.47	109.37	103.95	113.49	114.71	103.03
110.68	115.23	116.49	103.18	110.32	108.43	99.269	107.82	103.73	101.73	112.91	106.09	114.48	104.56	105.06	101.96	113.66	109.57	111.91	104.3	114.05	102.9	110.56	102.7	104.43	107.76	107.5	99.852	113.92	110.58	99.631	106.2	113.68	104.92	109.01	105.45	115.54	111.09	101.1	106.32	112.08	105.81	109.78	103.29	101.73	104.93	111.01	109.03	102.51	104.59
94.085	101.8	92.873	93.37	93.906	103.27	100.15	104.68	105.9	104.96	101.43	98.001	95.078	98.632	99.917	97.224	106.65	99.062	94.981	103.24	103.01	100.6	98.597	95.526	99.008	104.08	91.058	110.72	104.57	104.09	95.206	109.25	101.59	107.58	103.04	109.1	109.06	99.323	93.827	108.91	99.692	96.727	108.87	99.887	99.662	95.048	100.73	101.31	98.801	96.553
113.57	111.83	108.76	105.13	113.87	118.89	111.12	109.98	105.97	111.78	106.18	107.91	96.018	102.63	109.37	102.48	116.24	111.92	110.98	107.8	102.97	100.67	101.06	109.47	111.59	100.9	106.56	115.54	108.14	111.17	108.68	106.7	109.2	112.88	107.86	105.31	110.71	111.29	106.96	109.27	112.72	118.36	106.06	107.7	101.65	104.5	115.13	100.71	106.04	114.46
103.84	97.668	102.41	97.862	103.86	107.39	103.78	98.656	105.39	106.73	97.871	103.75	107.22	96.993	93.75	111.33	91.997	112.85	104.82	105.34	103.42	110.07	115.06	103.13	92.254	110.79	106.18	106.89	99.501	103.88	102.73	104.98	101.2	102.07	96.627	105.02	106.33	106.03	104.67	97.85	96.178	97.429	100.07	102.91	107.66	97.303	110.71	99.695	91.326	104.02
104.1	95.692	99.358	98.711	103.2	94.696	93.056	94.804	101.86	95.664	96.036	106.03	111.5	97.266	108.04	100.36	112.29	104.5	110.82	102.17	107.58	97.453	103.3	97.03	98.231	101.42	89.042	104.09	101.21	100.53	97.813	101.38	99.67	91.974	95.514	107.6	106.58	95.473	99.327	97.646	104.82	105.89	97.083	103.44	95.547	102.06	98.746	99.868	104.29	95.572
100.2	99.498	108.99	103.02	104.02	103.4	108.66	109.1	106.11	103.26	103.69	108.63	104.37	111.59	109.13	102.06	112.32	108.35	106.62	102.74	104.49	111.5	112	106.3	101.97	100.13	110.31	96.559	108.25	107.61	111.04	109.69	101.55	99.984	99.27	107.31	105.14	103.92	102.5	108.05	106.1	116.53	117.28	108.99	106.48	93.296	102.16	107.07	99.866	106.5
104.25	104.55	105.16	97.434	114.44	115.19	104.45	114.75	103.89	111.93	114.79	108.8	95.059	105.97	114.5	107.27	107.04	99.176	107.87	101.33	94.136	104.31	98.296	102.71	103.13	116.2	101.9	105.12	114.91	101.82	108.63	103.66	112.69	108.05	105.21	110.48	107.93	108.76	107.27	97.128	106.27	111.92	107.95	100.49	103.91	103.4	109.48	111.11	103.58	100.49
111.32	103.47	110.64	105.15	98.721	102.69	114.41	112	113.18	112.03	111.09	94.043	107.23	106.61	106.54	110.38	99.772	107.12	102.92	98.338	104.67	113.42	107.58	111.06	102.51	99.292	105.05	111.12	105.87	95.554	104.02	109.38	106.27	108.47	104.58	106.12	94.972	110.45	104.97	99.133	107.28	108.25	109.35	94.761	118.91	104.43	104.83	108.15	115.36	107.06
105.43	102.78	101.14	89.411	96.638	89.645	88.585	102.46	96.624	95.707	100.65	94.929	108.95	103.35	95.287	102.32	101.31	97.692	99.986	91.745	108.12	98.769	103.22	93.517	97.304	104.58	106.12	89.584	97.064	106.66	95.356	93.308	101.4	101.62	97.427	99.444	103.2	95.275	101.9	96.522	101.48	103.04	98.622	109.07	98.539	94.736	100.82	86.794	98.636	105.73
115.1	106.58	103.23	110.65	99.426	100.83	96.111	112.55	109.03	106.39	105.05	108.08	96.262	106.84	104.22	100.92	109.06	107.75	96.756	113.7	99.996	103.51	102.72	105.62	109.29	104.46	105.01	111.3	100.76	105.95	105.28	107.77	112.13	101.95	98.731	104.65	107.57	104.55	117.88	116.93	117.43	107.82	109.24	113.53	105.26	104.14	112.58	112.38	104.22	109.11
101.92	102.82	105.56	108.53	108.71	106.22	112.78	118.12	109.56	106.21	109.52	107.38	107.6	112.06	102.18	95.181	119.27	107.26	107.47	106.97	95.86	108.32	113.29	111.63	115.42	108.93	116.69	116.63	102.49	112.43	112.39	113.35	105.41	101.08	116.14	109.83	105.29	108.8	108.3	105.52	111.43	111.76	106.75	108.56	106.03	109.63	118.12	101.53	105.9	112.13
115.13	117.54	109.33	115.99	117.74	101.95	103.67	113.8	96.651	113.15	106.71	115.86	107.01	117.99	112.05	118.07	104.84	110.13	107.34	108.14	110.62	113.11	109.79	107.02	103.49	109.5	106.15	113.72	102.91	105.82	112.38	99.681	111.53	113.56	118.2	111.83	111.52	113.64	115.2	105.1	106.36	100.58	109.39	103.77	115.24	107.79	109.54	107.62	108.69	107.16
114.94	102.22	113.87	118.69	105	102.25	109.35	103.48	107.45	97.887	105.81	115.2	101.25	100.12	112.03	99.617	110.7	106.29	106.59	98.551	108.09	100.67	98.163	111.39	111.64	103.29	103.28	99.328	105.17	100.79	113.41	113.33	107.98	98.526	113.37	101.26	111.09	106.8	111.66	105.53	99.726	102.76	100.58	109.26	110.25	111.05	105.21	98.642	110.51	108.26
108.08	110.62	105.05	105.04	114.93	105.87	98.433	106.31	111.54	122.85	97.162	109.67	109.85	116.73	105.11	108.32	100.88	113.49	105.12	99.841	110.02	104.32	110.24	102.67	108.88	113.61	109.79	108.5	112.54	111.77	103.08	103.43	104.51	113.26	109.57	104.9	107.94	109.22	110.47	100.76	117.74	99.394	123.2	95.32	107.46	106.29	106.64	110.95	102.33	117.89
102.74	112.49	114.62	109.7	103.21	104.43	109.14	107.67	102.41	106.91	103.1	104.3	101.3	111.88	104.18	98.616	106.61	105.78	107.06	105.99	107	102.76	101.81	102.56	115.49	108.74	105.16	107.56	103.81	112.69	103.71	106	100.75	111.39	105.15	101.12	109.06	111.67	110.4	99.749	102.24	105.73	117.03	106.65	105.05	96.382	109.05	111.14	108.63	99.626
103.4	101.97	112.23	101.36	113.17	110.79	103.46	102.49	114.62	104.88	112.36	116.3	110.59	102.47	119.25	106.26	104.14	100.39	103.6	113.46	106.83	105.44	105.06	107.54	114.58	108.05	106.37	100.51	112.47	118.74	115.34	102.97	107.8	104.12	105.15	102.43	113.49	113.42	118.49	106.13	107.25	110.14	100.69	109.89	101.32	107.24	102.87	114.41	108.52	105.91
104.27	95.367	102.95	107.52	102.64	116.67	108.48	108.01	109.79	104.89	98.239	105.52	114.94	109.8	106.47	108.24	103.36	113.74	103.41	112.73	105.12	115.71	100.02	114.03	107.73	109.15	107.74	111.2	107.29	104.45	119.18	110.12	102.37	108.94	109.99	107.33	104.45	115.28	113.55	107.37	108.46	113	112.87	111.48	102.04	102.91	109.14	101.63	104.19	113.26
96.928	106.51	116.33	108.1	118.04	103.54	110.97	109.89	108.08	95.335	113.92	109.62	116.14	96.556	97.618	103.02	104.63	107.01	98.784	106.24	108.45	107.96	93.223	108.57	103.65	106.28	97.769	110.42	115.44	113.22	112.8	121.06	109.28	106.07	112.88	101.81	105.87	107.64	105.51	111.77	98.622	104.73	97.574	100.32	107.05	103.95	110.83	112.44	110.79	106.94
99.724	109.87	100.53	101.49	100.56	96.913	99.395	93.113	101.63	101.51	108.18	92.646	97.448	106.44	102.91	96.579	102.98	97.081	103.62	99.58	97.24	94.436	93.267	93.601	109.05	93.39	100.2	99.64	94.924	94.028	98.876	97.782	100.69	100.81	104.98	97.907	97.347	104.81	98.999	99.654	98.929	100.42	110.25	102.96	94.477	101.68	101.69	97.593	104.35	89.293
106.34	103.29	109.92	101.42	107.13	111.91	116.74	110.7	107.95	109.55	106.53	106.02	115.45	102.6	109.12	100.32	115.8	107.26	106.68	102.21	108.25	109.31	114.57	114.04	108.37	106.03	105.78	106.16	102.61	108.56	101.23	111.41	105.48	105.53	111.7	111.51	111.21	109.87	112.45	104.25	109.73	103.19	115.03	106.8	101.12	110.73	105.9	104.17	112.99	109.43
107.97	110.38	104.96	108.41	106.5	110.43	117.84	106.3	109.67	109.92	112.94	103.99	108.69	109.04	119.71	103.12	112.73	113.02	111.01	107.44	116.2	98.817	110.09	114.7	111.1	105.2	111.92	104.73	106.87	107.71	103.28	108.97	108.44	111.49	103.88	114.83	118.15	101.86	107.14	102.07	107.38	101.7	106.41	110.5	103.04	110.18	110.96	111.58	114.71	110.79
120.91	103.1	110.21	112.48	104.79	109.15	110.75	108.23	106.31	105.42	110.22	110.51	106.76	99.825	106.24	117.78	109.26	109.68	106.64	111.19	108.77	105.41	114.09	109.61	104.42	103.46	104.98	105.66	105.39	106.48	118.71	105.92	110.7	111.17	106.63	119.14	105.37	101.99	108.69	106.26	99.919	112.5	109.88	109.46	113.73	110.04	105.73	105.22	112.32	117.49
101.77	107.9	111.85	105.25	107.13	114.22	106.3	114.49	102.81	100.57	105.68	106.8	103.59	109.8	111.95	94.98	102.6	115.96	108.27	105.38	112.48	107.89	102.99	105.14	99.903	105.46	108.11	108.37	105.61	105.84	95.117	102.89	108.78	112.84	105.24	109.16	106.58	97.353	103.32	103.84	106.88	110.64	108.65	110.8	100.17	107.66	103.53	100.42	97.493	103.52
101.58	99.341	83.793	101.48	94.74	96.509	97.745	103.09	99.724	97.126	97.149	102.2	93.675	102.95	108.62	103.95	92.059	102.28	97.243	101.15	96.239	94.79	97.466	102.13	100.69	93.545	95.087	103.88	102.32	105.2	97.745	94.085	93.186	97.805	93.207	103.16	89.445	105.99	97.578	92.283	97.498	108.64	97.074	97.345	102.04	90.354	110.2	94.473	96.627	99.5
113.61	111.39	107.68	108.37	112.67	105.86	102.74	116.76	109.36	110.3	114.16	98.361	108.08	108.18	109.58	105.02	115.56	108.7	114.66	118.63	117.97	111.46	96.514	108.12	110.17	110.12	107.09	115.95	103.94	112.05	107.67	116.57	111.57	117.72	103.91	110.62	111.17	120.92	109.5	102.1	108.84	102.68	110.43	104.91	114.94	117.59	100.27	108.56	114.41	111.64
109.69	107.62	107.05	107.06	112.12	96.254	105.93	113.32	106.41	102.63	108.4	99.277	106.08	105.05	116.31	110.86	113.93	98.402	104.74	102.16	104.15	108.05	103.54	100.68	102.87	109.13	104.94	93.377	98.202	105.48	110.55	100.73	109.33	109.07	106.18	109.24	108.98	108.85	101.99	103.6	105.79	106.23	102.66	109.89	103.58	110.06	117.32	104.86	99.951	104.48
102.86	105.09	108.2	110.24	106.77	115.19	105.18	109.23	102.46	111.05	107.89	104.53	102.66	109.12	105.86	111.15	112.21	102.64	112.77	111.02	105.45	108.01	108.96	112.59	112.55	102.55	99.018	107.67	99.579	104.46	107.67	99.201	108.52	101.26	104.95	109.17	108.28	104.08	108.3	106.03	109.87	106.96	109.26	97.036	99.822	114.14	103.91	110.04	104.35	100.75
102	103.16	105.37	107.86	107.65	108.95	99.043	103.98	112.85	104.03	118.21	104.13	102.12	111.53	105.23	105.97	101.55	110.06	100.48	98.903	103.46	108.12	107.1	96.914	98.103	99.444	112.68	111.24	109.47	106.51	109.83	100.67	94.337	100.16	114.15	115.09	100.25	102.32	111.62	103.82	107.41	102.97	95.311	103.33	108.89	107.8	99.877	109.37	108.61	103.58
106.7	100.69	104.59	104.81	105.92	101.67	108.8	106.26	103.79	107.14	110.55	100.66	103.84	104.35	114.67	99.216	92.063	114.1	100.71	103.9	100.82	108.6	99.275	104.81	107.23	107.17	97.693	98.264	101.06	106.14	97.093	108.59	100.59	92.092	101.59	99.402	99.262	102.04	103.65	103.75	111.72	107.63	106.55	107.68	95.622	102.42	101.73	109.72	105.32	103.84
110.46	111.82	115.12	106.44	104.57	111.51	102.31	110.78	106.99	114.01	110.9	107.75	111.21	103.54	108.34	103.57	116.05	112.74	112.82	108.65	109.5	105.38	108.02	109.27	92.238	111	111.92	96.073	102.43	119.35	107.51	114.26	115.17	103.87	115.81	103.32	103.57	110.74	108.37	98.628	105.44	110.09	98.249	108.21	99.356	111.47	98.791	104.55	107.59	100.16
85.609	99.638	107.57	96.964	91.307	90.286	91.456	88.081	106.58	99.431	92.643	95.796	96.404	100.31	92.13	98.46	95.5	103.71	93.028	102.99	92.145	96.292	92.899	96.924	101.53	107.25	103.11	92.877	102.95	95.707	91.698	106.66	93.041	96.829	109.46	91.192	101.57	97.182	94.75	90.649	93.014	94.071	106.52	102.38	97.259	94.447	88.45	99.414	102.12	93.144
102.78	107.35	105.71	99.985	98.099	109.09	99.646	107.17	95.768	106.95	107.5	112.85	103.12	110.11	105.53	104.32	100.54	98.171	108.05	99.921	104.78	110.64	109.71	107.35	104.92	103.79	105.01	104.77	108.28	103.22	104.07	104.08	103.87	106.68	106.03	100.29	109.09	116.63	103.6	102.61	103.59	109.62	108.69	108.55	101.47	106.13	112.2	108.14	104.68	106.15
109.01	112.69	107.77	104.55	110.7	107.94	107.14	105.38	112.88	108.72	111.73	117.46	103.9	101.6	111.87	108.09	109.75	100.96	108.15	112.99	111.14	112.86	96.554	104.32	107.94	100.1	112.07	115.62	111.39	111.97	110.28	106.39	112.98	112.21	113.68	116.87	108.82	109.64	98.973	109.07	105.54	105.75	109.66	106.96	116.46	101.24	115.46	99.566	111.49	111.7
114.98	113.32	106.45	116.98	115.05	108.16	114.31	111.99	104.07	113.71	116.95	110.73	99.564	107.34	115.03	110.8	106.48	104.59	109.02	105.82	109.1	110.23	105.41	109.56	110.14	113.61	110.28	105.39	108.91	110.41	106.61	95.876	107.21	111.67	110	103.76	111.68	103.82	111.94	110.9	101.95	103.79	120.16	104.68	119.29	116.26	106.86	98.767	122.7	106.77
113.53	111.38	109.82	110.17	104.92	112.17	104.79	109.43	99.868	109.49	102.43	112.63	116.07	104.51	113.31	104.74	110.73	106.94	110.87	109.9	101.34	104.74	115.29	108.7	107.71	113.3	105.65	117.71	105.32	105.59	110.4	111.17	112.64	109.63	111.42	114.87	109.85	103.18	102.47	108.52	107.42	99.916	96.451	109.14	108.18	105.13	104.85	102.64	108.33	109.25
114.73	104.2	105.17	105.71	106.46	109.31	106.15	107.48	103.75	115.85	103.23	107.56	106.05	104.28	109.18	109.12	102.47	98.107	104.32	99.171	108.14	125.8	114.43	106.14	101.56	95.45	102.97	100.64	107.55	113.05	109.44	99.499	107.96	100.37	105.54	99.763	98.033	109.61	109.49	103.13	108.65	102.93	107.99	104.44	111.55	110.7	105.13	108.13	111.78	113.38
101.23	98.918	99.676	95.798	103.51	99.759	105.13	101.55	97.304	101.32	102.21	101.31	103.32	98.153	99.165	96.815	97.979	104.32	93.89	109.55	99.039	103.36	99.508	106.65	106.75	107.93	98.569	106.28	102.1	107.65	102.96	106.54	102.34	90.92	104.52	103.98	111.5	92.727	98.727	98.629	105.53	102.9	106.12	101.41	89.461	95.825	100.83	96.804	122.02	94.562
111.37	106.47	108.62	111.9	113.06	105.99	103.69	116.16	104.2	111.88	101.93	101.85	96.604	109.29	120.49	101.65	111.21	105.75	108.63	106.22	103.94	103.66	108.21	105.29	113.93	111.96	104.74	108.07	106.17	98.279	112.28	110.49	96.399	114.82	105.63	107.21	99.96	108.13	102.55	101.58	110.52	112.55	94.421	106.67	117.05	108.71	109	105.48	107.89	112.65
108.46	105.54	113.27	115.04	125.57	109.37	95.023	111.37	107.18	109.07	109.77	105.63	95.658	108.44	108.26	107.34	104.58	101.05	108.36	117.24	115.52	112.73	106.06	107.69	112.56	107.74	110.41	108.31	105.53	111.97	110.01	122.96	105.34	111.31	109.38	102.83	105.41	106.45	108.74	110.73	109.88	110.63	107.7	102.92	110.72	116.47	108.75	118.69	101.39	113.58
104.56	109.09	106.08	119.27	106.33	105.75	114.23	123.56	110.51	104.01	107.93	95.734	104.9	106.8	105.72	104.46	113.58	112.69	110.5	107.79	105.38	96.204	107.78	99.642	108.46	115.22	101.89	103.66	109.19	105.92	112.46	108.29	108.62	106.37	103.94	101.31	108.96	108.65	111.96	110.97	110.57	106.85	103.92	112.79	103.57	103.82	110.7	102.89	103.48	111.23
114.14	108.54	115.39	105.08	104.84	111.63	112.46	111.38	106.96	114.61	117.76	110.96	95.174	118.6	118.11	111.77	104.7	111.51	102.91	101.93	108.16	100.53	106.89	100.3	112.28	105.14	105.82	108.13	104.07	101.18	109.96	112.74	103.96	115.74	104.03	112.75	97.854	110.05	111.32	105.35	115.87	119.57	123.28	110.36	107.21	98.103	106.04	107.14	108.21	110.18
100.38	100.95	86.548	104.89	97.652	101.54	103.02	99.373	97.025	102.79	105.06	94.658	94.378	97.869	93.25	107.13	99.542	96.855	94.866	94.291	93.375	97.382	96.082	101.76	102.07	99.888	98.783	102.9	95.406	94.614	98.038	93.398	96.883	95.543	98.62	93.46	95.956	93.593	88.002	102.57	98.678	93.934	99.496	96.433	105.13	92.266	102.36	102.28	103.38	101.93
101.2	113.78	107.31	108.26	109.24	110.87	105.28	105.86	113.11	97.219	109.3	105.1	108.11	102.08	107.34	103.4	110.33	98.172	108.61	96.019	111.18	103.7	105.61	100.96	100.44	105.56	110.44	102.46	105.68	105.7	92.113	107.18	102.26	94.951	104.39	111.3	107.39	100.98	96.909	100.8	106.93	103.41	105.74	104.22	107.52	104.28	110.02	109.66	101.6	111.07
98.192	92.827	95.777	102.12	97.094	96.737	95.989	93.866	96.214	93.547	84.709	106.09	99.182	95.763	88.568	92.149	90.174	100.2	93.7	94.1	97.99	90.901	97.556	96.803	98.104	98.594	96.189	86.789	92.819	105.45	104.56	93.054	97.983	94.291	98.452	99.619	95.493	88.557	102.55	98.755	104.99	92.181	104.5	90.271	97.918	96.175	96.738	93.111	91.234	98.282
108.02	103.8	106.19	105.26	112.16	104.22	112.08	97.946	109.85	104.55	114.73	108.29	112.05	110.3	105.67	104.49	100.9	105.19	108.09	113.37	99.991	102.65	109.8	100.07	106.9	111.42	101.71	105.82	109.8	105.7	108.19	106.76	109.31	103.2	113.68	98.051	100.14	111.78	114.86	97.501	111.11	104.67	117.35	109.16	111.01	110.34	106.44	106.78	108.52	103.47
104.38	105.28	102.89	110.14	104.38	99.862	101.93	114.21	111.81	101.82	105.15	109.36	121.57	116.22	104.88	105.15	114.64	114.36	105.51	111.5	106.89	116.26	100.75	104.49	99.26	109.8	103.93	113	109.78	106.39	100.64	119.84	107.56	112.34	103.78	104.4	107.67	104.48	111.14	102.5	107.27	108.03	109.79	111.47	110.06	107.96	115.19	104.43	110.64	95.771
95.725	89.807	103.95	87.149	90.121	111.15	103.89	102.94	100.65	89.599	109.2	102.92	98.214	99.255	100.62	99.329	92	98.853	84.176	89.889	98.92	99.825	87.646	103.7	100.28	100.53	100.07	95.09	85.355	96.839	97.728	101.97	89.895	99.437	94.577	83.208	99.933	109.4	91.133	100.69	95.358	100.19	100.24	91.248	99.12	88.601	99.548	100.66	98.259	91.081
105.35	109.11	114.47	99.974	101.63	93.855	116.5	109.27	110.67	104.7	108.3	101.36	100.22	103.23	93.026	109.05	100.68	103.1	113.78	106.98	106.53	109.49	98.54	107.64	113.88	101.9	115.43	101.91	98.778	111.81	109.32	110.42	112.24	99.973	107.67	98.739	115.27	110.47	109.13	101	102.74	107.51	106.64	104.48	103.14	108.35	105.11	108.98	107.17	111.35
106.98	108.94	112.13	110.37	109.44	116.05	115.06	113.84	112.7	114.37	112.82	114.72	109.69	110.66	109.32	108.73	99.093	110.65	112.21	111.94	103.87	116.75	125.63	115.5	117.4	111.62	118.73	109.31	105.69	112.13	104.28	109.61	111.14	111.59	107.14	108.6	119.45	110.49	117.25	107.83	100.86	110.16	113.99	119.04	115.97	110.97	110.35	104.9	110.23	110.91
104.46	106.98	107.75	103.38	89.398	100.96	107.09	112.44	94.038	109.76	109.93	102.1	100.67	104.44	103.58	114	113.04	100.61	100.54	106.22	101.25	108.9	106.3	109.24	102.24	113.49	106.37	102.87	101.75	106.62	99.421	100.06	99.731	107.93	107.51	109.04	105.67	96.733	107.7	103.17	109.29	106.74	104.79	108.15	105.48	109.83	105.59	108.93	109.75	105.43
102.47	93.881	98.999	100.72	93.857	92.854	94.113	93.454	96.693	104.08	104.45	91.173	100.86	101.52	102.26	97.301	93.256	93.448	95.568	95.088	95.205	94.321	102.97	106.25	93.767	105.06	101.81	99.738	104.35	94.972	97.762	105.06	93.965	106.81	107.2	104.12	94.323	100.24	90.263	101.86	112.05	108.76	92.488	104.53	92.358	96.34	101.01	97.507	96.232	101.54
107.97	105.72	102.52	108.11	105.22	113.77	119.66	100.93	98.675	111.4	100.04	114.74	100.58	115.92	110.65	112.01	108.31	107.9	108.29	101.1	105.2	108.69	108.2	106.74	107.01	111.37	108.07	101.17	99.781	108.85	104.56	108.94	105.05	104.56	100.49	110.02	114.63	97.189	101.56	101.99	94.832	104.91	112.55	101.75	109.32	106.09	94.975	109.35	115.87	107.8
113.6	104.97	109.54	109.79	105.85	111.26	105.69	107.63	116	106	102	109.15	105.74	107.6	121.74	111.23	110.12	102.43	108.64	113.48	122.62	110.45	113.6	117.49	109.93	108.69	108.35	106.36	99.798	102.9	114.57	103.62	113.23	110.01	105.64	120.23	107.09	111.19	109.76	100.52	108.19	103.47	109.65	102.26	113.79	114.03	106.73	112.54	113.82	107.69
107.29	99.187	112.75	102.58	99.386	108.21	117.97	105.41	110.44	105.33	113.58	110.23	106.7	98.168	104.66	113.08	107.73	104.3	106.63	109.37	100.03	108.66	97.063	109.72	97.784	108.28	104.13	99.686	102.56	110.41	107.83	113.39	102.75	108.73	113.39	99.973	106.92	102.69	105.82	102.96	108.4	110.1	113.11	105.08	107.81	115.81	104.64	105.28	106.19	105.73
110	103.38	108.35	102.38	111.7	103	101.51	102.29	108.1	102.22	105.54	107.54	107.17	110.8	108.47	94.627	112.96	104.65	112.15	103.29	113.62	106.53	105.81	108.73	112.19	104.33	100.81	108.31	101.53	94.139	102.3	105.72	114.41	111.18	108.05	109.58	113.11	100.72	102.7	103.32	99.115	102.83	105.29	111.72	108.96	108	103.92	109.53	110.07	104.68
106.1	112.55	105.08	101.71	102.03	105.62	103.28	107.45	116	112.01	102.39	103.72	97.604	107.86	94.383	106.52	92.156	118.24	108.48	113.74	110.59	109.03	102.05	96.032	99.654	110.54	110.55	108.18	99.2	110.12	102.33	104.6	116	111.95	103.53	104.51	103.47	96.618	106.71	96.443	103.46	104.05	105.47	105.18	109.04	105.88	101.15	107	102.06	101.26
109.22	111.64	110.18	105	95.939	108.3	121.39	112.48	110.43	104.93	110.9	110.93	108.49	104.6	118.4	105.7	103.92	103.17	107.9	113.62	103.72	108.41	109	105.38	105.15	109.96	106.35	118.67	111.73	116.05	106.78	98.031	109.94	99.884	112.25	99.145	109.09	119.74	112.47	114.86	103.19	105.57	114.88	99.39	101.92	109.92	120.41	102.39	111.42	114.14
114.77	100.24	104.81	105.93	109.02	107.64	112.84	113.43	106.19	113.05	97.044	107.38	106.63	112.62	107.86	110.46	111.97	108.05	117.21	105.06	99.031	107.65	103.87	103.26	108.74	109.61	106.28	107.1	103.3	109.3	108.36	112.53	104.9	98.219	116.23	109.23	105.33	116.64	104.35	106.12	110.45	100.29	103.13	101.85	100.68	107.72	107.99	101.56	103.31	110.46
107.35	101.7	104.98	99.97	106.95	102.21	111.8	106.83	104.77	103.89	101.04	110.04	99.568	104.46	111.21	104.06	106.43	109.15	108.93	103.88	108.22	109.88	113.54	107.4	101.7	101.09	104.83	108.54	110.86	103.3	97.933	108.81	113.53	110.19	108.96	111.82	117.34	97.577	111.77	103.54	101.42	110.81	108.39	106.02	106.94	103.21	112.61	103.2	111.04	109.7
104.82	104.88	98.795	103.91	94.453	91.818	97.053	109.79	102.94	103.51	103.56	90.748	97.591	95.45	92.054	93.397	99.431	104.52	110.96	97.304	90.105	103.56	89.612	96.14	92.719	99.286	95.185	92.878	108.04	107.01	100.19	106.08	104.5	108.25	111.03	101.39	91.502	99.767	103.08	99.372	108.87	94.667	106.78	101.07	106.48	91.874	104.25	92.729	102.64	98.104
112.58	100.09	97.019	100.23	105.31	109.21	105.92	105.42	108.42	110.17	109.82	104.96	103.85	95.161	102.98	113.36	107.37	114.69	106.3	102.47	105.83	111.64	97.877	108.22	101.71	109.39	100.64	105.36	107.77	102.29	106.84	110.79	94.552	109.33	113.85	99.204	103.04	104.76	112.92	109.22	116.18	114.63	105	104.07	106.56	113.16	108.31	101.65	104.04	93.917
108.27	109.88	105.6	108.46	96.015	112.22	105.26	94.188	105.91	109.72	108.09	103.98	114.33	109.13	108.58	106.39	109.91	103.38	114.49	109.72	108.59	95.972	116.21	105.58	102.82	105.47	110.69	105.4	103.42	106.02	99.757	102.35	105.38	104.13	104.57	113.24	103.23	110.8	105.56	110.9	107.56	107.07	108.29	112.55	109.07	106.49	110.82	114.34	104.34	104.28
102.3	110.55	106.47	99.266	97.845	100.3	110.84	97.152	107.97	95.877	105.51	111	98.146	106.85	107.7	107.47	110.57	98.338	102	107.62	114.16	101.4	111.92	110.04	108.29	103.51	108.17	105.97	107.24	110.36	111.4	108.97	116.28	101.68	109.46	107.93	108.36	105.86	118.93	99.629	102.95	112.77	106.48	95.351	87.416	100.14	99.763	99.748	107.11	107.1
107.15	103.97	109.01	108.36	112.69	105.78	99.249	106.31	106.31	105.38	108.18	108.49	105.74	108.79	107.63	115.44	110.75	107.76	112.12	109.09	105.21	104.05	116.58	102.75	116.33	104.25	105.75	103.2	106.38	107.78	110.82	117.67	108.11	101.67	107.34	107.38	109.33	108.12	109.35	120.07	108.04	109.53	110.09	108.03	109.67	109.71	108.19	105.46	112.73	99.962
93.673	121.54	103.9	100.41	102.59	107.92	101.96	104.68	109.18	106.6	99.486	93.06	105.12	112.4	112.95	106.98	107.8	106.63	101.11	101.14	103.01	101.5	105.39	110.75	109.32	104.38	105.76	103.31	106.23	104.88	106.65	100.32	105.93	112.09	114.01	104.53	107.66	102.42	101.49	114.83	97.421	101.3	99.698	104.39	93.142	113.89	112.76	110.03	105.05	100.76
100.35	96.558	100.4	86.109	107.02	99.243	91.363	83.058	84.897	100.81	93.252	105.22	94.388	94.282	94.336	84.708	97.746	101.14	101.54	100.1	97.572	94.371	102.94	97.167	93.062	103.88	104.5	100.96	97.996	90.138	100.57	105.57	102.07	97.309	90.583	108.46	101.92	98.853	97.291	99.057	97.215	89.463	102.07	97.238	95.602	88.847	104.63	93.579	97.289	101.97
98.574	100.78	102.25	88.16	93.957	102.28	97.006	103.28	96.939	107.81	89.985	97.014	97.581	101.9	90.297	93.84	94.114	97.523	93.888	93.849	95.955	96.391	98.561	97.422	89.444	97.879	100.33	100.07	90.354	102.14	98.645	103.02	97.04	99.449	84.945	93.708	97.341	89.237	90.419	95.593	96.036	100.89	100.94	103.09	90.431	89.725	97.449	100.83	88.582	95.102
89.733	108.33	106.27	97.851	104.62	99.593	89.525	103.25	93.863	101.87	100.78	96.154	105.59	103.9	88.646	99.949	105.57	98.306	105.12	103.1	93.81	102.99	98.794	97.52	109.46	109.53	99.919	101.77	103.57	99.07	97.877	95.929	99.057	100.66	95.488	101.71	98.701	103.74	102.38	95.833	104.47	106.89	103.85	92.379	100.41	95.917	94.207	94.797	98.184	101.95
108.84	107.08	109.86	107.23	105.11	101.55	107.69	109.84	108.28	115.26	98.737	101.85	111.95	106.24	99.817	104.04	105.01	109.29	104.97	109.42	104.98	112.05	105.51	100.76	106.25	109.61	101.13	102.5	97.873	98.061	115.73	113.3	110.48	116.45	103.79	105.68	109.26	114.03	102.61	106.15	108.01	107.15	109.18	106.12	105.86	109.73	106	107.89	104.12	106.49
107.7	107.79	105.05	109.1	112.04	109.37	108.88	110.01	106.64	116.17	107.12	99.957	110.58	106.94	112.63	96.428	103.68	99.291	109.83	104.61	107.02	107.25	104.59	107.28	102.84	109.2	114.72	104.18	106.02	110.62	112.47	100.3	103.63	106.3	113.23	98.385	111.33	100.15	95.856	113.08	100.77	97.586	114.4	104.86	103.29	112.95	109.53	107.42	100.43	106.58
109.58	107.59	107.17	103.48	104.66	102.58	116.85	117.62	105.57	113.52	114.81	111.19	101.9	107.97	100.24	113.8	104.67	111.93	105.95	117.98	102.23	107.46	113.6	103.02	109.51	109.43	104.83	94.42	113.64	111.69	114.16	102.48	110.82	111.89	109.32	109.86	107.19	109.51	106.72	98.042	109.69	102.69	102.38	114.32	120.28	111.94	102.4	104.87	104.82	109.62
104.68	98.228	103.44	102.51	102.28	101.63	105.27	106.03	108.81	105.96	112.65	107.28	107.48	117.59	103.01	109.52	114.08	111	105.09	107.76	112.66	118.46	104.16	109.01	109.79	103.81	115.12	106.95	110.04	104.86	112.33	98.179	112.78	107.87	106.51	110.43	107.89	105.48	98.792	108.65	103.55	105.82	104.6	110.49	109.91	99.157	114.2	107.92	104.67	108.31
98.833	111.47	110.94	106.23	103.02	113.51	101.13	103.59	103.52	106.35	104.76	96.994	107.91	108.83	110.93	106.88	106.68	110.25	98.539	105.82	112.17	108.74	108.74	110	100.46	102.17	106.15	108.74	100.95	103.46	103.38	100.63	105.67	94.255	102.57	105.18	113.2	112.86	103.46	98.994	102.86	104.96	106.47	106.61	105.41	109.71	108.8	103.24	106.57	107.61
100.53	104.56	100.88	108.35	104.45	113.19	106.07	114.72	97.206	106.59	113.04	108.91	99.456	107.51	114.6	107.43	105.92	101.69	99.28	108.88	101.14	102.43	108.24	96.562	112.92	107.69	104.11	102.52	102.85	105.81	105.79	105.44	107.45	105.05	105.64	103.05	109.25	112.67	104.21	107.22	101.9	98.195	107.65	107.11	103.42	105.83	109.94	106.3	103.9	107.53
100.41	104.69	116.54	109.63	114.53	109.67	101.92	107.83	99.232	107.64	98.186	107.44	98.035	100.94	99.428	103.37	112.5	104.94	99.826	112.9	97.688	98.191	108	106.8	107.96	103.17	101.25	103.74	96.811	103.02	96	101.18	113.16	95.038	106.63	110	106.73	95.7	105.94	104.22	107.6	109.2	91.749	108.15	100.6	110.38	115.32	106.06	105.44	106.35
105.23	105.05	104.08	116.34	104.02	102.57	107.37	116.99	111.34	110.16	109.1	108.48	108.41	107.55	110.58	111.39	113.16	105.08	106.67	104.79	104.92	108.53	111.96	111.44	105.21	108.72	98.006	102.92	114.45	113.45	105.19	115.79	104.28	102.94	109.06	107.25	112.22	108.49	114.9	112.36	116.3	109.63	96.536	94.398	115.15	112.45	106.98	110.58	108.49	116.34
112.14	102.19	110.2	115.44	105.61	118.94	97.603	103.99	112.57	103.32	110.56	99.966	104.44	101.8	115.99	108.54	108.3	107.44	111.65	109.51	100.36	112.86	109.32	109.41	103.98	115.05	109.93	105.38	108.16	111.7	114.85	106.98	105.12	110.65	99.131	108.45	108.03	116.02	113.27	102.4	114.9	110.22	111.64	111.04	100.9	104.51	103.79	107.23	101.48	109.32
103.21	102.73	109.67	94.667	101.35	95.976	99.683	101.44	105.84	106.13	109.25	90.647	105.96	104.84	101.61	107.29	110.25	103.17	101.39	106.21	94.19	101.31	106.33	95.662	100.27	100.33	99.229	105	101.16	106.23	99.461	105.51	109.18	106.65	101.65	89.7	103.68	97.315	105.08	107.72	107.75	98.589	104.27	113.36	99.68	101.83	91.955	98.741	100.13	109.51
96.968	96.199	94.475	94.136	88.258	98.058	86.972	98.924	108.93	96.354	105.94	94.148	99.367	94.49	101.5	89.658	106.34	101.96	100.05	100.85	106.91	99.305	101.44	104.31	106.32	97.458	97.068	107.93	110.97	98.814	97.88	101.55	92.172	91.271	99.182	100.02	100.04	105.47	100.05	96.77	100.1	86.372	105.97	88.608	105.75	89.183	98.477	102	102.62	98.425
109.62	106.05	111.2	96.706	103.79	103.84	108.92	108.83	107.61	106.91	104.37	102.78	104.16	103.75	101.63	112.35	100.83	104.78	108.34	114.06	98.5	109.08	93.367	109.92	96.281	105.98	108.27	108.33	110.06	110.17	102.79	106.51	106.6	104.95	111.82	95.768	108.56	108.57	105.78	113.29	102.12	103.85	104.42	101.7	107.76	103.47	99.096	103.6	102.25	105.05
104.8	107.83	108.61	103.36	113.53	105.21	106.15	120.73	104.65	105.5	105.29	110.88	107.22	112.06	108.77	98.053	109.02	110.9	99.719	105.9	116.67	102.75	105.27	102.79	109.51	104.43	111.14	104.01	103.83	109.68	115.94	109.43	112	118.24	113.62	106.87	105.41	111.12	107.54	97.551	106.4	111.46	107.33	107.05	112.03	110.61	101.13	113.01	105.45	111.48
106.23	103.69	106.79	113.77	109.18	109.45	105.08	110.29	107.05	105.69	116.09	113.75	107.64	100.99	102.41	102.43	103.48	108.61	104.46	104.47	103.42	106.33	102.79	108.35	114.95	103.4	122.46	117.73	108.87	104.7	113.62	104.21	98.598	116.15	108.74	108.92	112.64	115.36	104.44	110.33	110.28	108.1	113.69	112.01	106.03	112.48	108.94	118.25	105.65	104.62
99.358	102.76	108.1	102.31	106.36	110.35	114.94	105.77	111.47	110.01	115.84	101.52	97.316	101.43	115.33	107.86	109.35	118.99	97.375	100.44	107.2	102.22	103.19	112.14	108.06	107.42	109.91	109.55	113.54	101.84	100.85	107.88	108.78	112.42	110.07	106.33	96.082	115.41	109.61	110.59	109.89	98.705	107.89	115.12	111.74	104.09	107.27	101.71	118.67	104.67
120.58	107.56	112.7	111.26	98.975	103.12	106.21	117.44	108.95	98.636	113.27	105.07	108.94	103.03	107.49	109.9	106.01	109.19	110.21	109.76	101.37	103.33	121.12	107.09	106.17	111.44	103.74	112.8	105.82	108.88	106.01	102.08	110.09	107.75	107.67	112.62	108.37	100.92	109.74	102.8	98.819	104.7	117.06	96.591	113.45	99.978	108.15	107.77	107.66	108.26
108.57	97.499	109.68	107.58	107.38	106.58	101.59	104.99	101.49	107.77	94.212	103.57	105.18	99.287	112.61	103.99	104.87	112.18	106.92	106.79	105.97	106.87	100.5	104.52	114.36	113.2	103.59	104.45	103.7	115.88	103.99	97.338	112.85	95.367	104.9	100.27	108.92	107.6	107.36	111.47	101.02	99.434	110.55	117.22	107.51	102.59	98.634	105.25	107.92	100.07
102.08	107.47	110.28	105.2	106.26	112.51	116.71	111.66	108.92	109.94	112.36	110.37	102.32	105.46	101.09	111.13	107.66	109.33	108.26	106.36	102.34	103.8	99.579	96.764	100.28	109.94	103.5	103.94	102.97	105.55	107.96	103.51	109.93	107.78	98.557	109.66	94.491	104.26	102.96	98.653	99.598	111.65	116.54	112.63	112.3	111.27	104.39	113.41	99.466	106.36
109.72	111.96	114.49	105.87	103.09	105.71	100.84	110.28	107.17	107.57	101.02	117.63	105.5	103.49	111.54	110.95	104.6	106.43	110.9	109.57	108.7	98.456	109.12	116.69	104.95	117.36	106.04	116.02	101.7	102.65	108.81	101.62	103.82	104.2	109.21	105.13	101.17	114.24	102.63	103.69	103.67	109.93	107.76	117.47	104.58	106.95	112.29	108.58	107.92	100.86
98.994	104.63	106.65	107.33	100.02	105.74	104.3	102.65	104.82	100.98	101.13	105.41	98.746	112.84	112.59	97.987	106.23	98.854	101.22	109.57	101.94	107.45	97.046	106.68	105.96	108.64	100.87	97.372	107.33	95.731	117.17	100.39	97.742	93.025	109.02	109.14	109.33	103.4	112.65	97.434	103.46	98.962	99.656	103.72	105.87	94.1	102.2	99.904	104.73	103.02
110.49	113.2	106.1	107.86	97.827	101.6	98.548	100.43	107.93	96.33	110.56	99.083	102.69	108.59	108.21	100.13	101.55	100.65	107.25	102.27	96.737	98.393	101.89	108.99	101.22	104.6	101.82	99.754	100.05	102.53	101.4	113.16	106.85	102.36	107.2	105.68	103.55	104.78	103.33	102.45	101.76	104.63	111.72	103.65	105.71	108.78	102	106.78	109.49	106.98
101.84	106.61	110.75	105.99	107.17	112.52	116.2	101.51	106.27	110.55	103.81	108.09	116.09	102.19	112.19	104.67	104.13	107.72	108.8	103.4	102.11	102.22	103.88	100.48	110	103.57	111.35	95.351	101.58	112.01	103.58	100.31	111.73	98.345	105.99	107.51	99.099	104.64	102.22	97.648	99.541	105.95	97.565	108.39	110.64	106.37	94.985	111.24	107.53	112.14
111.82	100.57	116.79	98.305	113.74	100.95	101.18	96.695	103.25	93.894	109.17	108.36	112.64	98.741	93.949	103.79	105.17	105.91	101.74	100.95	105.28	101.59	107.07	109.99	104.49	104.32	111.25	110.47	113.12	94.809	102.32	107.22	99.908	109.37	104.68	102.58	107.9	109.92	108.68	102.99	109.66	108.13	106.06	108.46	106.98	105.61	101.9	102.47	115.58	107.32
107.78	106.12	108.8	107.22	110.04	93.328	119.88	112.51	111.91	98.07	110.53	106.37	102.76	98.472	102.24	100.44	99.657	107.35	97.415	100.18	105.48	106.28	112.22	103.98	110.32	109.89	97.258	114.29	108.01	108.01	101.04	114.93	103.02	102.56	118.15	104.71	98.563	106.44	101.79	109.35	109.65	116.81	106.15	111.45	108.82	107.47	117.52	100.49	100.49	107.8
109.71	101.9	112.99	110.19	100.67	106.52	113.56	111.72	110.02	108.27	102.55	106.82	112.5	119.51	104.78	103.33	113.22	105.53	111.36	105.6	112.58	107.22	108.5	106.74	106.54	110.77	100.37	99.9	107.24	104.7	111.32	104.53	105.21	117.78	106.68	108.93	110.66	109.62	113.61	113.6	106.09	109.9	104.33	111.82	107.94	110.58	107.63	103.48	102.06	103.75
102.93	112.97	118.57	107.43	109.29	100.26	109.54	111.97	100.09	114.01	105.68	109.19	104.54	103.2	106.65	96.295	105.68	112.34	104.36	106.05	105.63	110.93	109.16	99.078	105.26	111.01	103.47	102.09	93.038	111.98	107.28	111.45	105.53	101.84	108.21	112.14	107.04	110.25	95.631	108.25	100.05	116.77	100.31	111.67	116.36	111.15	101.73	108.12	96.206	111.26
105.27	106.06	104.75	109.75	99.646	107.4	110.52	105.73	102.86	111.1	103.28	111.96	106.55	95.726	104.82	104.28	101.48	102.06	115.08	112.37	104.75	110.01	106.63	108.16	113.71	105.44	113.4	106.78	98.568	110.36	114.65	106.99	107.85	105.42	108.83	104.72	111.7	109.4	115.77	105.63	100.12	107.9	105.29	104.37	114.25	113.41	103.03	107.64	93.203	99.062
106.07	108.04	111.1	105.37	99.1	104.32	108.87	120.31	108.15	104.44	107.82	106.6	109.02	104.3	107.54	115.8	105.7	111.63	112.39	109.2	108.64	105.75	117.26	103.22	107.12	109	108.18	106.59	117.71	112.46	104.28	109.51	106.18	107.82	113.24	112.09	99.805	105.9	104.19	110.14	104.91	113.22	109.62	114.77	114.86	108.77	102.05	111.7	113.77	111.32
92.838	94.53	99.59	88.144	109.55	103	96.391	94.501	95.946	97.459	103.68	92.025	100.24	101.18	106.45	109.82	100.75	102.63	106.53	94.755	100.05	102.19	101.52	92.165	95.49	101.64	98.674	101.16	92.505	109.98	99.275	96.716	93.693	92.954	106.07	92.167	95.631	92.844	106.05	102.78	91.634	86.779	96.624	104.59	105.19	90.291	101.45	88.305	98.371	100.13
92.308	98.183	105.53	98.835	95.244	90.663	96.062	100.42	98.969	97.772	102.57	93.622	93.707	101.18	99.753	94.23	104.51	100.31	96.809	95.651	90.584	98.155	93.664	87.83	103.91	95.943	102.97	94.915	89.568	102.89	98.165	99.789	90.434	99.446	106.43	106.78	100.13	85.247	95.773	105.14	101.26	98.423	100.12	102.89	89.216	94.233	101.06	99.923	105.98	103.68
103.58	107.74	113.32	103.46	102.89	108.22	106.23	117.01	105.12	109.98	102.9	118.23	108.5	105.24	115.74	112.51	95.947	107.36	105.01	110.25	105.66	113.14	110.47	103.16	114.56	106.57	111.92	105.54	110.99	110.8	106.87	111.29	109.54	107.42	119.62	107.21	104.74	108.98	115.42	103.17	106.44	107.79	107.4	103.95	111.42	111.03	104.45	109.32	106.51	112.01
101.98	107.29	108.58	100.36	93.96	99.39	106.3	103.31	97.947	101.64	104.1	93.099	94.484	97.882	100.64	100.78	102.16	93.327	105.06	94.938	93.729	93.113	90.401	95.169	98.005	110.46	115.73	103.74	105.39	95.219	91.279	103.53	93.445	99.911	107.29	98.452	102.96	103.49	100.14	108.07	99.445	95.117	101.57	103.22	96.178	92.517	97.507	105.78	104.51	98.509
103.73	98.201	103.03	89.261	104.97	95.275	100.99	105.03	100.89	98.693	100.38	99.321	95.434	103.34	90.371	101.71	93.007	92.802	105.24	100.05	95.892	100.82	87.149	99.343	97.333	103.45	99.305	98.016	102.12	99.084	98.826	94.531	97.852	94.919	106.02	101.51	97.567	101.78	100.29	100.53	96.152	93.725	107.09	108.61	92.186	98.304	91.877	106.16	98.662	93.647
105.32	120.76	113.41	106.45	106.14	105.27	93.848	99.201	105.51	101.61	102.78	106.96	110.24	113.28	116.93	101.53	99.929	109.28	109.98	109.54	99.672	107.04	109.77	115.71	103.3	103.81	108.25	102.66	109.91	108.36	105.32	111.8	110.56	107.65	108.02	106.42	106.15	105.2	105.25	114.87	106.46	95.814	108.6	105.72	98.897	112.08	105.81	111.1	101.85	116.89
110.31	103.4	109.92	108.89	105.62	114.79	104.4	107.07	114.97	105.22	122.49	113.21	112.11	105.4	103.68	106.13	105.53	117.26	116.02	102.21	119.48	111.62	111.27	95.123	109.75	108.57	94.441	102.06	102.76	110.74	106.94	110.55	112.63	111.24	107.2	103.62	116.24	120.95	105.73	112.39	103.54	109.89	107.8	115.75	105.25	113.33	108.47	113.52	112.23	108.3
108.5	103.58	91.807	91.721	97.73	97.611	106.98	96.005	100.81	98.563	87.613	102.72	98.83	108.6	93.679	93.469	92.224	93.663	93.976	97.338	89.668	107.68	95.557	97.7	95.821	94.43	104.15	97.819	97.709	89.446	100.11	95.906	101.88	99.917	99.304	100.27	93.416	95.367	97.566	99.788	106.05	96.805	101.14	102.25	92.118	92.037	99.422	98.912	100.46	98.004
107.03	99.964	99.287	117.84	103.91	97.425	102.82	109.62	107.45	109.88	100.51	109.05	105.13	113	96.504	107.12	107.87	106.58	101.42	105.29	115.98	106.02	111.96	108.39	107.92	111.4	104.73	112.59	110.72	103.58	108.64	115.77	108	106.41	118.29	106.56	102.93	105.89	99.593	109.95	106.65	112.69	112.61	109.06	116.6	114.72	108.07	107.91	112.47	106.64
106.67	109.39	104.59	107.4	105.05	110.89	102.33	106.13	101.43	103.92	104.62	100.77	107.42	104.06	101.29	99.462	104.09	103.49	107.07	93.026	109.17	103.89	110.01	113.08	98.988	113.84	102.5	104.48	106.79	102.18	88.895	102.09	100.29	110.39	101.6	105.54	108.98	106.2	109.34	101.78	106.18	103.03	99.721	101.89	96.515	104.93	104.86	105.79	107.5	106.07
110.85	112.09	99.993	106.64	111.85	111.27	109.12	109.42	108.97	105.65	96.889	104.19	103.09	104.54	107.42	110.84	109.8	101.2	104.54	104.6	100.88	97.77	95.871	99.083	107.72	113.29	102.97	100.99	109.69	105.14	97.526	102.04	104.74	103.1	101.34	104.68	102.05	105.01	113.76	102.27	103.86	103.95	103.45	103.25	118.41	99.781	100.78	116.23	111.32	106.92
106.16	110.41	112.17	108.95	112.54	109.17	105.04	102.37	100.07	105.65	123.03	111.61	105.53	102.81	100.96	99.753	108.47	114.22	104.51	102.88	119.05	112.49	108.17	106.66	100.03	102.15	101.98	105.85	99.702	108.88	95.602	105.2	110.09	109.97	118.11	105.19	101.27	103.97	112.47	102.17	114.28	100.18	99.652	109.46	106.77	107.84	102.56	106.9	105.4	106.36
111.98	99.544	108.01	114.94	117.68	103.38	110.51	109.99	113.86	106.25	113.09	101.74	103.88	105.88	111.18	107.8	114.92	110.33	106.72	112.95	99.329	119.42	105.69	109.02	107.16	103.26	113.32	119.73	111.24	106.24	100.31	104.55	108.85	109.05	111.08	106.17	93.965	112.83	114.71	106.54	106.34	106.37	103.7	109.69	113.96	103.4	107.43	113.6	107.11	111.91
112.16	99.613	113.99	106.79	113.18	100.73	102.25	114.95	104.34	109.31	104.34	109.56	100.03	106.03	102.97	102.52	107.67	100.25	108.62	105.33	116.39	94.323	103.16	104.15	109.08	116.84	99.014	106.88	111.07	101.8	111.01	105.35	110.38	106.97	112.86	114.29	106.53	106.23	107.29	104.64	107.52	106.53	114.82	103.89	107.94	104.33	110.38	119.29	106.01	102.7
100.64	102.38	93.771	91.578	103.12	95.968	99.162	79.161	100.02	110.05	93.558	105.17	89.552	93.922	99.061	94.325	91.849	93.703	98.415	102.49	100.93	95.629	94.822	99.36	94.852	103.23	110.89	109.16	93.361	97.06	104.27	95.92	95.791	104.55	90.349	96.38	99.635	100.75	100.45	96.19	103.94	102.73	103.11	111.78	102.88	90.44	103.18	100.6	87.306	107.17
108.08	112.34	112.46	114.31	109.38	100.01	108.63	100.09	105.6	99.731	113.62	105.91	103.92	107.94	109.41	112.76	105.18	100.85	102.38	96.056	111.63	117.08	97.219	98.831	108.8	107.11	105.44	115.56	115.74	114.98	109.52	103.14	106.03	109.11	109.55	94.8	106.69	103.51	108.57	109.98	106.91	102.04	116.76	101.04	124.06	100	114.6	107.32	114.24	106.42
111.52	106.68	105.59	103.26	100.65	112.55	107.62	113.35	103.76	106.01	108.19	108.66	111.38	111.03	105.88	112.55	114.62	115.93	108.89	113.12	114.46	101.01	110.86	111.24	109.48	108.29	102.55	112.41	105.57	107.84	110.15	108.23	105.45	114.1	111.92	118.78	104.19	118.11	105.78	115.21	108.35	118.71	111.09	104.67	103.47	108.37	105.42	113.28	106.03	115.26
103.66	110.77	97.734	94.277	98.082	97.92	101.98	94.582	99.797	103.12	105.82	103.84	101.84	105.95	98.848	98.591	100.53	105.76	99.513	103.27	98.135	104.98	105.83	98.513	101.63	93.799	105.79	109.03	104.22	95.512	107.27	103.62	102.64	101.47	107.85	99.685	100.74	102.64	96.697	111.42	100.3	102.41	95.675	100.23	103.85	108.6	107.21	103.32	105.05	99.266
113.88	104.45	113.25	115.47	97.335	103.14	110	106.73	111	105.29	107.8	114.17	102.21	115.78	104.28	111.16	106.02	107.83	96.951	103.74	103.33	101.32	107.2	102.44	102.77	115.15	93.328	115.02	96.47	113.59	111.65	109.59	95.983	109.12	94.786	106.65	98.354	107.13	99.79	106.75	108.83	96.844	97.793	114.64	100.01	103.57	100.73	93.173	103.97	93.034
96.684	100.18	104.34	102.95	93.538	101.3	98.795	94.304	94.763	93.661	93.817	112.54	104.88	97.593	91.051	105.49	105.42	101.14	103.35	98.107	103.16	94.364	95.536	97.378	95.504	107.95	92.736	90.989	85.783	102.39	100.89	91.714	93.81	97.258	104.29	102.3	106.12	106.18	105.46	98.283	96.069	95.56	99	101.43	95.057	92.388	87.862	99.361	101.39	105.7
103.18	92.043	101.88	107.06	97.954	102.07	103.84	94.112	95.863	93.538	96.086	98.279	105.13	108.58	94.45	91.885	99.453	98.476	105.35	100.93	93.913	103.32	108.24	94.316	83.574	93.015	96.228	94.297	97.435	91.597	99.736	98.938	90.252	93.162	87.571	96.619	100.92	106.49	96.895	100.35	94.993	101.33	108.73	103.37	101.72	93.482	99.6	95.526	92.949	108.39
105.17	108.7	109.7	114.07	106.89	111.84	103.99	100.6	101.16	108.46	113.21	107.32	114.86	102.58	106.73	119.19	110.81	110.4	105.57	112.87	110.52	111.3	99.152	111.98	104.99	98.579	106.7	109.1	114.3	107.55	107.14	110.98	116.24	109.91	110.7	111.3	113.45	109.34	106.5	112.49	100.87	111.8	119.19	106.62	106.24	107.89	107.17	112.25	115.71	119.51
109.3	100.53	101.75	108.42	107.74	113.38	106.1	101.96	101.86	102.7	97.425	102.69	119.45	109.7	111.93	104.64	105.9	109.06	97.213	104.12	106.55	108.09	106.3	114.77	103.23	104.01	109.09	108.86	101.71	103.99	99.357	106.9	110.81	103.2	101.05	113.4	107.59	104.83	110.38	106.37	110.9	102.51	115.16	110.7	112.25	101.66	105.02	106.34	100.98	107.29
111.58	111.53	107.68	110.48	104.64	101.54	106.57	107.18	109.8	105.29	112.65	103.17	112.94	104.56	112.02	107.08	108.95	109.62	102.14	106.44	114.57	116.25	115.3	105.69	116.43	103.24	109.66	110.47	106.68	109.21	112	117.61	113.62	101.31	104.74	108.63	104.07	99.205	107.71	111.1	103.57	101.56	115.68	104.48	105.42	109.34	107.18	112.81	101.29	108.27
111.82	114.18	103.19	103.74	106.42	104.08	103.89	107.13	105.67	104.09	107.31	113.3	112.57	106.19	106.72	109.43	105.39	100.16	101.47	95.762	98.879	102.19	109.52	110.38	110.32	104.04	102.77	103.59	102.53	112.24	105.03	111.88	110.01	104.75	108.84	94.495	95.981	105.34	104.38	100.83	107.71	108.69	93.291	111.12	100.41	103.52	104.28	111.3	104.86	102.9
100.87	104.55	98.38	101.67	96.216	100.97	95.056	106.19	107.38	94.264	102.36	97.681	90.531	102.4	101.64	105.23	98.404	94.687	93.489	108.25	103.65	92.952	99.637	97.654	100.01	99.933	106.22	97.929	93.548	101.73	100.34	108.3	102.25	94.19	104.12	103.34	92.957	97.004	93.377	94.823	100.43	98.247	93.888	96.589	102.31	108.77	98.378	111.27	106.66	101.54
102.46	108.55	108.76	101.31	112.86	107.76	108.24	106.9	99.862	103.12	107.28	102.03	109.37	114.51	95.211	109.06	104.22	96.864	108.56	105.42	100.81	102.32	102.19	104.21	96.26	113.57	106.53	113.42	96.086	99.534	103.32	101.53	103.87	109.37	103.36	106.3	101.79	105.05	110	100.42	105.21	99.958	99.513	112.84	98.415	105.3	106.81	114.75	109.15	103.45
100.15	113.22	111.86	107.41	105.14	105.81	108.83	104.53	106.2	109.36	99.311	111.62	108.57	111.51	102.21	115.51	109.41	107.01	109.78	111.23	105.3	108.12	109.56	110.28	99.785	112.25	114.24	111.13	111.67	109.01	112.52	108.92	97.799	101.6	104.3	105.37	108.88	98.128	108.55	106.32	104.96	114.3	101.71	105.75	109.81	106.99	101.37	112.45	103.86	94.635
113.36	111.51	104.64	108.65	102.92	111.33	112.75	109.56	108.14	107.71	106.02	110.3	111.98	108.6	112.09	110.2	107.44	106.81	108.47	96.844	106.87	105.08	113.96	115.5	115.47	110.67	102.88	113.31	114.02	108.9	102.91	105.89	102.04	105.25	113.83	102.7	109.83	110.82	105.21	106.68	105.27	108.41	99.964	104.42	98.998	117.03	112.29	107.56	102.62	107.12
95.609	98.806	100.61	107.18	94.007	100.37	90.745	99.555	96.503	97.994	100.9	97.619	99.916	98.608	96.481	96.219	103.21	104.56	107.56	94.764	90.263	95.751	97.92	99.3	103.35	95.873	93.128	93.199	102.08	94.381	102.93	97.424	101.79	100.02	92.834	108.9	98.211	101.48	99.118	91.099	98.649	101.89	90.692	107.92	98.092	95.239	95.221	98.99	98.51	93.052
112.44	110.27	105.08	108.11	111.08	103.3	108.6	113.44	104.22	106.06	113.87	108.19	113.39	112.8	111.27	105.44	113.84	107.7	111.29	113.25	109.5	109.73	106.02	109.9	107.68	109.35	117.28	106.28	115.72	105.85	102.03	102.92	101.5	103.08	106.18	102.62	115.5	113.76	109	94.992	114.68	109.19	114.22	114.31	105.62	107.05	116.29	102.94	104.14	106.36
105.11	111.43	111.51	105.23	111.39	112.47	111.49	105.16	108.6	103.32	103.03	107.66	104.18	108.55	107.69	104.18	107.46	109.82	101.55	105.32	110.79	103.05	109.31	107.94	103.62	112.26	108.15	101.66	104.43	110.58	105.79	104.1	103.38	101.46	111.33	105.03	102.74	108.27	110.48	106.42	107.45	110.31	110.43	116.2	112.27	103.72	112.84	114.02	107	109.28
103.08	102	112.15	99.698	102.3	103.14	104	105.93	99.646	105.13	111.38	104.21	104.62	97.745	111.48	103.99	108.35	106.87	105.22	107.12	109.82	102.7	96.219	100.98	95.516	111.02	99.336	105.85	109.45	108.33	108.07	107.58	108.68	106.99	107.43	103.34	109.25	93.496	112.82	99.473	106.39	97.688	98.351	112.76	104.16	113.27	106.61	107.38	98.596	102.63
117.55	106.67	109.73	109.24	107.09	102.81	104.96	102.68	94.294	107.93	101.77	106.63	105.68	110.31	95.456	105.29	114.3	113.57	110.59	101.18	107.26	107.28	98.676	105.59	112.72	101.04	101.98	108.63	102.89	109.33	103.11	106.48	108.52	100.81	106.88	102.2	104.46	101.52	114.67	104.79	102.94	104.81	102.31	98.308	101.16	97.658	103.02	103.92	108.17	101.01
106.3	104.14	97.93	104.83	111.97	105.99	106.8	98.224	105.98	105.76	103.74	106.75	104.9	108.58	107.4	108.46	96.126	114.82	108.77	111.24	104.1	107.65	103.72	106	108.1	110.65	106.07	108.13	111.3	102.73	111.52	108.52	106.45	103.11	105.66	107.7	103.4	108.23	106.12	111	106.48	102.59	110.68	107.34	118.15	116.33	109.86	96.837	105.12	101.92
109.38	122.27	112.72	107.47	109.1	106.52	102.13	107.22	115.77	113.64	100.16	109.18	114.1	111.44	98.82	107.67	107.52	111.45	104.62	111.8	102.09	111.5	102.24	105.48	106.82	115.21	100.86	111.64	112.66	102.42	105.31	114.26	107.99	111.66	110.49	115.91	106.02	106.04	107.25	111.99	102.03	118.6	104.6	104.91	109.57	103.26	107.05	105.8	101.76	109.24
109.93	107.2	111.51	106.89	112.36	113.23	109.87	110.49	111.31	123.52	106.04	108.14	103.08	102.23	112.07	103.96	112.44	108.88	104.33	108.53	112.37	117.62	110.76	105.45	95.844	106.29	107.5	106.77	112.19	100.23	103.58	111.56	104.54	108.27	110.28	114.11	113.22	110.46	118.2	108.95	111.3	107.61	106.87	102.34	107.03	112.95	110.59	107.03	113.65	107.85
105.96	109.5	111.94	113.87	107.52	108.69	114.28	108.6	112.15	109.52	105.79	104.07	110.24	115.63	100.02	109.16	106	106.14	107.97	111.31	111.27	103.91	111.61	104.72	104.4	116.31	109.46	99.162	104.58	107.38	112.51	105.82	110.15	107.5	104.05	116.49	107.28	106.19	123.87	108.77	108.96	98.633	105.46	113.3	98.921	106.28	115.03	101.64	99.035	105.03
107.34	97.516	94.149	106.51	98.25	101.13	97.427	94.761	102.3	93.018	106.79	99.992	96.626	99.246	99.108	105.34	101.7	90.95	105.81	93.119	105.04	97.954	100.64	98.763	91.441	104.31	100.1	101.91	103.5	88.093	95.272	101.46	99.419	101.36	104.36	102.32	106.77	103.54	101.32	94.682	105.52	111.01	107.3	101.13	96.614	97.509	97.649	95.374	102.05	103.53
102.3	101.48	107.15	108.72	106.16	98.405	97.283	110.57	107.52	106.77	101.65	115.56	101.48	94.288	108.9	109.23	112.47	105.96	97.918	99.94	108.08	107.97	102.47	108.32	108.7	106.48	108.95	103.92	101.84	108.76	110.46	101.86	111.95	102.32	103.56	105.63	110.11	103.55	112.11	106.71	112.68	105.89	110.63	107.54	100.87	101.52	111.57	111.19	111.1	104.19
101.96	106.19	110.27	101.88	105.88	101.29	105.01	111.79	105	105.17	108.77	96.659	106.67	101.11	109.07	102.96	99.052	107.77	105.59	111.24	107.48	104.33	102.06	104	112.41	99.934	108.14	111.77	108.08	107.17	100.2	102.08	113.73	103.86	110.61	103.76	108.54	104.21	106.29	109.03	101.59	102.87	104.24	106.97	110.77	100.26	112	104.95	109.17	98.085
110.08	110.95	104.1	112.14	113.3	107.1	106.6	103.66	120.05	106.87	97.953	109.39	110.55	111.19	110.11	104.75	110.99	109.24	108.11	109.79	103.9	114.62	107.99	114.22	100.79	110.3	110.15	112.16	106.4	106.22	107.8	102.89	96.862	108.73	105.92	107.96	116.53	104.83	105.65	111.38	105.1	102.51	101.89	109.02	111.15	104.64	112	107.75	102.37	110.93
109.58	106.77	105.86	111.47	107.76	100.95	115.16	107.85	106.33	95.267	107.3	118.02	99.221	112.16	108.53	113.14	114.98	110.62	111.88	104.54	106.57	110.63	107.84	114.05	105.91	107.83	114.02	103.74	110.81	111.95	108.09	110.16	106.94	111.49	115.86	111.91	105.47	107.32	105.36	110.09	106.98	102.88	98.848	105.2	99.641	109.09	101.38	97.935	112.28	107.43
114.81	107.39	106.29	111.7	109.73	110.93	118.33	116.41	117.93	111.05	115.3	111.04	110.58	110.66	100.32	107.45	105.82	116.43	108.79	114.89	103.4	106.98	108.7	104.19	111.33	114.84	107.32	114.87	116.19	114.34	116.9	108	111.63	106.2	113.39	110.19	104.71	115.16	111	119.11	105.31	106.19	119.52	109.23	103.91	111.81	106.34	113.79	115.69	109.65
107.4	94.519	93.412	94.409	97.403	97.802	100.9	91.936	94.318	98.339	102.6	108.02	100.25	94.803	108.27	98.506	100.35	95.172	94.436	91.345	100.92	93.649	93.456	99.347	92.265	100.16	99.414	97.53	100.61	90.162	105.8	98.649	102.47	101.13	98.92	102.32	104.16	105.69	102.76	100.34	92.952	95.684	100.75	101.44	92.831	96.671	101.06	97.147	103.23	99.367
103.57	99.444	98.712	103.2	101.79	95.858	104.29	91.512	98.074	101.67	104.68	105.91	106.64	102.37	114.57	102.71	97.538	108.38	103.38	104.98	106.69	108.2	95.309	98.725	99.269	108.13	101.54	102.63	98.849	101.38	105.3	101.36	109.71	102.45	94.367	100.18	103.67	110.91	114.36	105.72	102.76	104.22	104.05	97.525	104.06	97.132	104.92	103.52	105.53	94.827
96.121	91.368	110.05	106.32	104.95	100.57	105.82	112.69	100.43	105.02	93.643	108.07	100.54	112.03	104.4	108.14	106.53	98.341	111.55	104.17	99.422	104.66	114.07	102.74	113.98	108.13	96.459	106.27	103.41	96.343	96.57	104.23	104.35	111.71	110.58	109.28	104.97	101.38	104.77	104.13	99.85	106.04	107.51	105.93	107.21	103.35	106.64	112.34	95.177	100.56
102.77	100.8	100.53	105.55	103.45	108.39	106.82	109.86	102.93	100.94	96.314	100.16	90.053	95.425	92.847	109.49	98.621	103.03	92.278	102.01	104.53	109.22	99.764	100.31	102.16	107.88	106.44	102.06	100.29	101.15	105.46	96.16	101.6	104.22	108.72	101.79	106.04	106.71	105.67	92.597	85.941	103.75	107.84	107.04	93.791	96.442	99.579	104.13	97.142	97.223
114.83	101.18	106.79	105.09	101.05	107.15	100.54	103.12	102.63	104.05	105.18	98.551	107.04	110.95	99.869	104.12	110.91	109.45	104.31	107.88	107.6	96.95	102.25	94.788	103.98	100.99	97.696	101.22	110.35	98.655	101	99.659	108.85	108.66	113.31	114.33	103.63	102.62	106.38	107.01	102.76	110.57	105.53	107.32	100.02	109.56	108.24	106.24	105.81	111.35
99.826	100.38	99.14	97.284	93.571	93.534	107.52	96.413	91.791	95.374	103.08	103.37	97.37	101.33	94.133	101.49	98.828	105.02	96.182	105.27	102.11	92.926	99.118	98.432	103.33	96.738	91.067	106.21	89.27	96.566	93.622	97.39	102.33	92.018	106.38	109.42	98.794	95.936	102.07	96.583	100.97	95.274	97.915	104.42	102.81	108.55	99.134	96.229	102.52	92.406
105.76	97.284	97.935	98.901	100.69	94.04	96.648	100.06	95.433	103.87	101.14	101.1	97.811	95.453	96.031	94.679	95.593	97.178	97.782	97.492	107.98	106.51	103.92	102.53	97.082	97.496	104.99	94.797	98.135	98.997	101.42	92.686	99.713	103.75	101.96	104.47	100.58	99.444	102.84	97.946	99.222	100.81	105.81	102.94	102.4	89.44	94.012	97.984	94.424	97.831
112.98	113.2	107.78	99.227	111.18	112.75	118.2	110.01	103.63	112.29	107.97	114.77	115.19	103.75	107.81	114.88	108.5	108.18	104.82	110.57	111.61	115.44	113.58	107.62	104.91	114.22	106.45	106.67	105.44	115.04	107.64	110.14	111.09	106.26	109.41	111.17	114.51	109.51	105.3	110.69	105.67	109.03	112.03	106.28	105	104.08	110.99	110.67	108.25	106.7
115.31	105.16	104.61	102.45	112.3	105	106.63	116.55	109.12	105.85	101.97	107.61	102.57	105.36	107.24	111.21	105.24	104.26	104.55	95.809	105.63	103.82	107.65	106.74	100.9	112.32	114.98	103.13	102.07	114.4	108.17	102.65	101.75	106.06	98.926	108.66	105.73	100.57	112.42	105.16	102.38	101.32	107.15	105.72	112.04	102.86	101.25	107.36	110.06	110.97
101.93	99.61	103.21	116.06	107.37	111.65	114.72	108.83	104.37	117.71	106.1	100.3	104.47	105.44	112.56	101.41	117.26	112.29	103.16	109.67	110.72	103.46	93.892	106.3	99.921	109	97.379	107.35	108.22	106.72	103.13	110.28	113.77	104.71	100.65	96.498	99.411	107.77	107.38	106.01	109.88	107.32	109	105.35	109.58	108.29	110.07	107.16	114.62	107.07
110.78	93.705	97.832	107.11	101.69	101.86	98.634	107.94	101.29	109.15	108.33	101.08	110.52	107.78	102.73	111.85	110.47	99.822	101.14	101.52	105.59	106.07	96.206	105.28	93.562	108.31	104.14	99.159	103.31	100.07	105.46	99.495	103.8	102.26	107.7	102.09	103.02	100.88	106.91	94.802	94.503	111.73	102.8	102.11	102.54	108.22	110.21	98.208	95.479	104.49
111.05	107.67	99.72	108.56	114.02	114.93	105.7	103.49	109.06	116.19	107.58	106.91	101.22	108.35	107.3	114.14	102.78	111.47	110.8	115.23	110.92	103.89	107.38	106.71	116.34	111.44	102.65	114.43	106.68	104.29	112.51	107.87	112.42	111.32	115.65	100.37	111.41	113.36	115.25	99.155	111.15	101.99	114.15	110.22	107.23	111.81	105.9	112.66	118.4	108.72
95.42	100.45	97.752	100.16	98.169	94.168	96.213	98.986	97.492	95.343	93.7	102.9	89.76	97.863	98.43	95.541	98.183	101.65	100.14	104.53	98.554	104.82	96.657	96.706	96.239	94.482	96.851	91.004	106.06	104.52	106.81	100.95	98.054	95.395	107.52	102.47	105.14	89.304	101.65	96.192	85.458	102.8	100.33	95.118	104.73	107.25	100.2	102.15	102.64	98.687
103.55	116.49	102.51	103.7	113.38	115.62	103.24	106.78	116.36	104.41	98.993	103.71	104.41	107.99	109	114.14	106.03	103.69	106.62	101.11	104.17	105.61	105.42	119.55	115.99	106.43	102.47	113.81	116.06	113.45	102.37	115.23	104.68	117.44	118.64	101.35	114.82	103.51	108.51	112.85	98.839	102.07	106.53	104.66	105.03	105.76	115.25	106.14	109.85	110.12
104.27	98.7	105.58	107.09	105.03	101.58	114.23	105.15	105.74	105.71	114.26	107.71	99.735	109.49	98.692	105.34	109.13	104.03	106.91	111.44	103.94	103.03	115.66	101.74	105.45	114.43	100.58	106.68	108.96	104.37	114.35	112.42	112.54	105.11	108	114.08	112.06	107.43	107.55	98.269	117.26	106.06	101.38	103.14	107.24	108.48	102.02	97.082	106.51	107.94
92.446	99.65	100.94	108.06	105.45	103.49	102.47	103.89	102.55	106.58	98.54	112.74	103.01	98.543	95.772	91.92	101.16	95.849	100.05	109.31	114.81	97.58	97.085	104.22	106.02	93.702	111.7	103.46	100.16	114	102.45	99.906	106.3	94.275	89.192	100.25	110.19	105.33	100.54	95.317	103.53	93.926	102.62	97.856	96.466	103.42	94.82	102.79	102.71	111.65
103.05	109.67	98.673	104.41	112.24	95.74	112.98	103.82	98.426	98.498	103.9	107.51	105.87	109.25	113.75	102.59	109.59	99.036	98.966	94.254	109.95	111.46	108.76	106.27	107.65	115.76	110.13	100.21	106.75	100.23	106.96	100.58	104.1	108.81	104.85	114.03	108.82	104.14	107.22	109.23	103.87	107.77	107.6	99.745	107.09	98.162	104.85	103.33	109.86	97.353
98.472	91.102	93.732	92.636	92.881	92.723	98.956	104.46	96.299	100.23	92.944	87.226	97.137	101.01	99.398	101.26	101.28	99.444	95.577	100.64	84.617	96.463	93.444	91.733	100.73	109.06	103.06	98.354	94.614	91.29	94.855	102.07	99.299	93.853	97.936	93.487	103.13	108.56	103.28	105.41	94.932	93.913	99.192	102.31	101.68	98.96	101.09	102.7	98.761	103.97
107.63	100.78	113.31	107.37	105.96	121.22	113.69	107.12	100.46	102.83	110.81	97.089	107.87	109.74	120.46	121.54	108.52	110.54	111.92	105.17	112.72	99.936	96.668	102.94	113.81	111.9	101.02	111.71	110.96	106.62	102.94	113.01	110.4	102.9	111.79	104.11	95.235	109.25	109.72	108.26	112.5	115.61	106.7	109.41	98.947	115.41	114.7	109.34	111.94	108.66
110.01	109.04	113.17	108.22	109.84	109.16	109.16	105.66	104.18	112.11	110.31	107.25	117.8	107.03	113.78	111.59	114.5	111.86	108.89	101.89	107.25	105.1	110.86	108.9	94.597	105.61	114.26	102.09	107.36	108	108.22	105.6	108.76	111.76	104.9	102.36	111.59	109.06	104.96	116.18	106.38	109.69	106.53	109.51	108.06	110.92	107.22	105.89	111.21	105.71
104.45	108.88	105.76	107.86	103.28	101.03	106.94	107.37	106.27	119.45	109.8	114.78	116.04	104.78	115.36	109.14	100.52	104.84	108.33	104.3	104.35	99.802	106.36	107.38	108.36	104.4	108.76	102.01	101.89	104.85	106.1	101.8	110.84	107.42	90.371	108.32	93.662	100.51	105.36	106.53	101.34	104.31	101.38	103.05	105.2	111.47	102.85	99.646	108.87	112.7
98.773	93.769	94.423	94.581	98.803	99.61	91.59	102.13	101.52	106.28	97.539	96.221	101.28	97.829	93.947	100.8	95.863	97.73	101.64	96.888	96.579	85.769	95.673	98.176	100.11	92.108	87.867	92.391	103.7	101.75	94.31	93.221	91.191	88.11	97.68	104.33	100.38	99.393	98.35	91.068	96.654	99.34	99.363	89.007	97.199	92	99.565	99.016	89.108	100.8
96.334	101.69	110.08	103.47	109.72	108.49	104.57	97.559	112.26	95.049	102.92	109.15	112.33	101.51	96.383	110.03	107.85	103.91	94.309	108.8	108.34	104.03	109.46	111.96	101.02	100.22	110.01	109.86	110.2	106.71	94.745	105.25	107.43	95.897	117.86	103.91	109.4	96.613	104.57	98.127	112.32	113.48	108.12	105.55	109.55	96.816	102.21	115.67	123.36	102.76
109.87	107.35	106.26	107.09	103.77	113.08	99.22	109.14	102.63	110.12	101.91	102.63	104.04	109.57	100.93	105.29	96.221	106.21	102.04	96.528	105.22	101.17	101.65	107.67	110.35	100.13	109.61	103.77	106.61	98.104	98.909	115.49	99.865	101.97	106.99	109.02	115.95	113.14	103.04	98.535	114.59	102.97	101.52	100	100.83	101.43	103.03	107.62	103.94	109.95
102.35	114.24	116.94	111.81	103.22	113.15	115.98	100.25	113.35	107.35	109.1	104.85	103.94	108.33	108.24	104.52	107.35	106.35	107.17	108.84	113.83	110.09	102.7	102.28	111.15	104.63	106.99	103.44	99.479	113.41	110.15	119.08	107.15	113.06	103.36	117.73	106.16	113.17	114.23	108.44	103.49	106.28	106.33	119.95	111.75	108.58	116.27	112.7	118.37	118.91
107.45	104.92	105.4	101.69	99.983	109.32	102.45	109.13	102.83	104.58	110.29	108.91	107.57	113.18	109.05	109.01	110.15	110.37	108.65	110.5	102.42	110.01	100.82	116.03	107.15	105.55	109.8	102.72	109.87	112.23	105.63	104.8	103.91	106.59	99.259	107.99	105.92	105.5	105.83	113.65	107.15	112.13	106.09	102.86	112.04	99.335	105.22	108.04	100.04	97.094
106.72	100.23	115	115.59	104.6	102.15	114.58	102.05	110.99	112.94	103.22	113.01	107.17	106.33	108.55	106.76	100.62	104.28	107.75	98.845	100.38	111.81	108.79	109.57	106.91	109.43	106.78	111.35	109.09	103.39	108.81	109.92	101.7	101.57	107.28	104.09	106.18	105.87	109.05	101.59	104.76	112.15	105.35	109.71	113.98	109.85	102.18	103.48	101.65	110.32
104.39	104.42	108.32	97.878	108.93	119.39	98.57	108.33	120.38	105.76	118.16	107.9	105.29	106.57	102.36	105.77	107.95	113.68	110.11	110.13	108.15	105.94	106.47	101.73	109.2	101.7	115.1	101.69	102.8	109.61	97.16	107.25	103.47	109.89	93.797	101.82	110.63	103.81	110.18	105.99	110.84	110.92	121.07	104.22	97.685	108.29	113.38	99.263	113.21	106.41
109.72	102.21	106.73	107.97	118.15	116.07	109.77	105.76	106	113.46	105.27	102.69	109.27	112.6	108.82	111.75	109.65	113.37	108.69	108.96	108.03	111.17	119.99	104.44	113.48	109.59	101.27	112.97	112.33	112.31	106.56	102.74	106.3	100.89	109.85	108.59	108.47	107.6	107.77	107.19	103.41	117.82	114.68	103.26	109.1	100.77	111.19	116.93	107.91	106.54
106.21	109.08	105.78	108.1	117.62	111.34	101.54	108.86	103.67	109.45	114	107.99	108.03	100.69	105.15	105.23	112.03	107.86	110.41	116.28	109.82	107.96	107.2	107.03	115.2	105.86	112.4	112.59	102.8	114.02	107.25	119.02	116.3	113.55	107.28	103.84	108.5	115.13	109.05	115.93	104.89	112.04	106.94	115.32	114.24	112.96	107.67	99.293	102.25	99.456
104.13	111.45	113.68	100.75	113.67	109.3	112.18	104.93	106.32	112.93	109.51	98.946	106.5	101.54	107.53	107.19	106.24	102.72	107.95	113.09	112.12	102.14	115.79	114.42	102.15	108.37	107.36	113.48	108.74	108.29	110.87	103.33	107.4	108.57	117.64	99.907	117.44	98.557	105.27	94.188	108.78	103.06	117.79	109.91	110.46	103.47	112.06	109.67	107.2	109.94
108.08	105.57	113.03	111.56	99.732	105.98	105.46	105.05	111.18	114.3	113.19	107.83	102.69	97.072	111.01	108.19	97.199	106.56	102.38	99.742	116.45	106.49	107.54	108.43	105.08	108.67	102.95	116.17	109.16	93.834	107.7	105.94	112.84	110.22	105.85	101.26	107.74	107.37	107.55	102.36	107.82	107.82	118.7	111.48	112.14	117.3	97.535	101.71	111.01	113.08
114.07	113.4	105.65	102.59	103.65	105.43	105.18	107.5	102.86	105.22	105.77	112.97	99.512	110.3	104.59	109.28	104.18	104.1	107.3	117.44	103.2	108.58	105.64	104.69	109.79	109.14	114.08	100.26	105.41	103.2	104.9	104.75	104.31	104.78	107.18	102.87	103.45	105.08	107.63	107.3	111.5	108.32	107.64	100.01	109.52	104.86	106.64	109.75	103.21	95.443
104.01	102.21	102.19	105.03	110.32	109.93	109.96	106.61	101.72	103.87	107.51	99.922	105.71	111.41	106.61	108.23	112.77	97.451	108.51	106.68	106.01	103.96	108.28	106.24	108.13	108.13	106.21	108.44	106.24	101.04	99.609	109.05	101.58	99.391	102.79	111.37	108.7	109.32	89.439	108.62	95.345	108.59	104.77	103.51	101.63	108.33	106.31	99.455	101.91	101.83
103.9	105.41	99.301	104.19	112.73	105.58	106.66	100.39	112.95	107.42	102.6	96.707	106.74	111.32	109.69	113.46	105.34	115.31	108.18	99.87	114.64	107.94	105.53	114.24	103.73	107.94	109.11	103.34	102.48	108.36	102.75	99.722	112.3	95.135	112.76	105.11	110.39	112.07	109.21	106.4	103.38	109.32	102.83	102.92	99.053	106	100.71	106.45	114.33	104.17
109.23	108.7	105.47	105.82	105.28	104.72	104.91	112.95	115.01	111.26	111.7	105.64	111.25	99.111	112.65	103.77	112.08	110.41	108.05	96.735	113.8	114.4	100.08	102.1	107.36	112.09	111.06	105.48	107.66	96.779	97.99	102.23	113.93	108.91	108.72	105.03	120.39	102.39	100.95	109.66	108.82	96.347	107.71	116.56	113.98	109.68	117.06	111.95	107.27	103.38
103.85	104.78	111.21	97.837	108.06	107.49	109.64	108.41	110.84	99.785	96.829	111.25	103.82	115.4	97.292	101.37	109.6	99.461	101.95	105.91	107.03	103.61	109.7	107.53	108.01	103.18	105.93	112.75	103.97	111.4	100.65	99.975	110.17	106.8	107.73	103.83	109.71	103.19	115.7	109.66	109.21	105.97	105.81	108.27	107.14	99.381	109.02	100.71	101.73	104.97
110.39	107.51	100.73	108.62	105.32	104.95	115	105.13	108.32	113.54	104.31	108.95	105.66	114.72	104.89	109.47	107.39	110.88	116.78	98.947	109.18	103.08	112.75	111.5	99.913	105.71	107.13	111.35	116.64	103.33	112.25	112.46	111.56	111.09	113.23	107.75	111.18	110.04	110.01	108.26	108.12	109.51	116.86	108.57	107.4	110.54	108.62	114.3	108.98	92.353
104.54	113.25	110.91	96.33	107.86	102.04	104.52	108.97	116.3	110.24	105.14	104.05	104.11	108.3	111.18	107.78	111.72	107.74	115.47	103.22	111.72	107.8	101.42	115.06	102.6	103.19	106.86	110.7	100.55	108.48	107.69	103.19	109.49	102.86	106.97	112.29	104.91	108.7	112.32	109.62	108.89	106.6	123.53	111.4	107.79	113.24	110.98	97.66	108.86	115.56
99.507	100.22	103.33	96.998	105.17	90.341	101.06	111.5	89.251	100.5	91.054	103.23	93.379	92.103	97.979	105.35	99.886	100.43	94.489	101.95	95.681	103.67	98.246	98.491	96.159	94.397	109.89	98.956	102.49	99.853	96.893	102.28	87.715	100.31	103.95	92.965	92.011	89.498	104.14	99.403	96.994	94.461	95.187	91.708	89.43	88.971	100.67	97.076	108.26	97.996
100.08	104.88	96.497	92.325	97.017	100.92	101.07	93.869	94.088	97.642	102.09	102.49	97.512	103.72	100.3	94.743	103.41	99.096	97.426	100.32	96.55	98.219	91.983	99.48	104.57	99.33	104.53	98.155	96.493	97.954	100.01	106.03	102.51	92.457	96.791	100.24	104.49	104.46	95.293	92.912	104.17	108.3	99.781	106.6	96.651	105.45	97.16	106.82	101.35	96.849
104.61	94.064	96.372	113.98	99.603	99.096	108.84	101.77	92.373	106.74	104.81	88.551	93.205	92.057	93.158	100.27	101.62	92.242	100.35	100.23	98.036	96.901	102.62	101.7	98.094	98.77	95.643	101.61	97.953	93.3	99.106	102.61	97.64	91.483	95.595	95.687	95.031	89.772	102.62	92.748	97.779	97.153	97.22	106	93.33	95.796	95.582	92.237	99.844	93.425
99.409	110.87	112.86	101.09	105.78	109.86	108.58	99.727	100.2	100.16	104.27	108.84	99.801	97.024	103.43	105.52	103.47	101.73	104.1	105.51	113.24	99.524	109.74	113.76	102.2	108.33	97.466	107.75	116.7	105.28	107.1	98.88	104.14	107.6	107.12	103.24	102.38	100.71	110.86	119.16	104.18	105.06	103.6	111.48	109.55	107.79	108.29	100.63	114.08	117.37
102.72	117.08	115.18	102.19	110.7	110.35	97.725	114.35	102.53	112.01	109.34	108.73	110.27	112.96	102.85	109.66	107.66	111.35	108.17	98.344	103.93	108.32	111.64	108.98	103.99	112.64	105.49	102.31	105.84	114.17	109.63	108.23	102.3	102.45	110.45	102.67	106.44	104	104.03	108.38	107.94	107.03	105.72	107.63	108.74	104.41	109.42	105.72	100.12	106.7
113.32	103.78	106.68	104.96	103.09	111.27	105.89	109.87	104.34	106.26	112.64	118.39	107.42	109.64	101.64	105.79	115.59	97.294	97.908	104.49	106.69	113.79	104.14	104.97	102.16	112.93	113.42	104.88	98.423	105.92	103.12	106.97	101.3	105.12	112.13	100.78	107.15	102.7	101.16	105.43	108.5	111.08	99.484	92.863	101.86	109.53	114.84	107.65	104.42	104.73
99.745	109.21	118.66	100.64	105.87	103.64	108.45	109.54	106.83	102.52	109.84	112.74	102.33	115.1	114.27	104.62	101.8	115.4	114.45	112.34	112.69	99.239	115.41	102.17	109.19	117.52	111.98	99.66	111.49	101.28	101.55	108.61	107.24	104.76	100.98	109.22	104.28	114.08	113.9	112.92	108.62	101.66	112.71	108.66	115.55	100.7	116.05	105.23	108.34	105.32
107.44	95.662	114.77	116.18	110.98	103.71	105.85	109.31	112.98	103.3	110.24	104.42	109.64	108.92	107.8	115.85	104.54	105.96	108.05	106.16	111.29	99.683	104.51	105.34	105.78	105.4	108.18	110.05	97.229	106.52	108.47	108.68	110.28	113.22	97.786	96.841	105.87	104.97	110.71	100.63	113.35	104.03	106.12	109.89	96.03	101.37	104.31	106.62	108.31	105.97
99.134	102.63	104.03	100.8	112.05	105.22	106.59	105.5	109.05	103.06	105.45	104.6	101.2	95.416	109.96	105.02	104.87	104.81	113.51	107.64	107.18	102.26	110.78	105.08	106.26	102.15	109.97	103.94	99.535	106.03	100.41	109.21	101.15	106.69	100.8	106.34	107.93	106.14	106.61	101.69	110.13	100.84	106.63	102.56	100.68	103.12	99.669	103.06	108.96	100.19
105.54	97.391	100.61	94.513	89.346	102.96	97.553	104.77	101.21	102.24	92.426	100.13	103.86	106.9	105.19	95.873	100.52	104.81	99.483	104.45	103.79	100.66	92.51	92.395	96.489	93.057	98.11	91.282	103.74	103.46	99.248	102.33	98.745	100.8	108.57	104.36	101.87	92.619	99.759	98.358	99.882	97.117	104.56	93.853	97.654	97.612	92.082	100.37	99.685	95.002
110.11	115.79	106.49	111.85	116.85	103.52	102.37	105.63	101.01	105.79	105.5	113.94	111.27	114.13	106.4	106.96	112.55	115.94	110.97	111.33	111.73	116.07	115.69	108.03	105.05	102.28	110.87	109.55	107.93	119.03	111.82	110.17	99.113	104.62	105.48	101.78	107.63	109.5	107.6	110.3	104.52	111.6	106.72	103.44	109.98	104.06	119.33	113.84	108.55	100.48
110.45	106.48	103.72	115.58	107.2	110.98	112.82	99.733	104.81	107.72	108.06	108.46	110.6	100.99	99.854	111.4	112.81	105.75	98.597	111.91	106.78	107.96	108.01	102.19	102.28	111.43	104.4	104.88	104.46	100.52	108.83	105.91	101.19	103.56	107.88	108.78	107.54	108.43	110.32	111.26	109.01	104.7	97.511	102.38	107.06	100.4	105.75	109.95	102.27	110.71
107.4	105.86	103.74	105.44	96.916	110.96	104.96	110.06	115.39	106.09	108.92	108.35	105.33	110.41	102	111.89	100.41	90.566	111.88	105.13	107.85	109.13	104.5	120.79	114.68	117.81	101.15	100.38	115.82	108.2	115.56	106.43	119.37	110.86	106.56	105.75	106.55	102.7	104.62	111.17	113.85	113.41	107.29	103	101.87	103.28	113.89	107.25	99.332	113
99.839	110.5	106.58	106.29	99.536	109.77	106.09	114.68	112.62	106.75	115.85	112.93	116.7	111.43	112.16	104.56	104.49	112.04	110.49	102.91	111.3	104.65	111.35	108.55	103.89	109.06	112.03	111.32	114.54	108.13	99.382	102.94	105.62	102.32	105.78	99.334	108.96	111.91	113.84	107.18	101.85	101.48	103.2	104.38	101.58	110.31	103.82	109.73	111.75	97.28
95.897	98.089	103.94	99.493	111.37	100.28	101.25	92.62	96.606	107.41	104.4	100.04	100.76	93.825	107.15	108.84	96.162	110.32	105.52	98.629	99.613	100.72	105.96	98.718	97.316	105.1	99.387	96.065	105.84	99.649	110.06	102.02	99.208	100.38	102.29	107.95	100.78	98.398	94.453	100.17	112.86	98.919	99.31	99.778	96.088	101.85	94.501	98.127	102.4	112.2
108.34	114.92	112.86	104.46	100.3	121.66	101.55	107.1	106.21	115.59	117.87	107.83	104.43	96.597	103.94	115.33	112.53	101.01	111.24	98.966	116.42	113.2	102.27	108.37	108.07	113.06	103.65	107.32	103.51	110.95	104.48	117	108.76	106.34	98.828	108.02	102.27	110.32	110.6	114.76	106.19	104.47	109.59	114.32	108.86	109.55	115.33	109.89	108.32	105.69
109.85	101.6	104.59	106.64	104.83	106.47	105.83	107.15	111.62	117.17	107.62	103.2	110.42	111.3	104.41	104.92	106.94	102.8	95.319	109.36	105.1	98.116	113.76	116.72	100.92	109.47	113.05	112.41	109.83	115.29	103.07	102.8	97.48	105.18	109.95	110.11	106.57	104.55	110.61	102.1	113.38	113.44	112.09	116.43	113.46	105.61	106.88	105.7	107.66	112.97
114.23	109.7	97.569	110.12	107.88	112.12	106.98	101.61	107.87	108.39	109.23	103.93	114.44	98.339	110.13	105.09	108.36	116.05	107.06	112.45	114.32	109.3	105.72	114.74	112.45	108.97	116.38	106.71	112.9	109.99	112.73	109.76	115.14	110.25	104.49	100.25	115.64	113.41	105.37	111.09	105.93	104.53	109.35	115.07	107.74	106.79	110.27	103.18	98.346	119.44
107.88	97.561	101.15	110.61	102.67	93.916	105.48	105.64	101.67	103.06	99.712	101.6	100.64	104.63	105.83	113.2	104.82	103.89	104.87	98.143	99.733	104.9	96.233	103.92	102.84	112.31	87.808	103.39	106.7	98.857	108.83	103.15	103.05	103.92	96.217	100.47	93.816	100.62	108.95	104.9	92.755	108.5	99.669	96.701	109.73	110.45	103.88	109.62	101.24	106.45
112.9	104.73	107.35	103.94	107.87	100.57	110.22	111.95	109.83	111.03	103.47	111.8	107.75	104.31	105.83	111.44	101.12	118.72	116.42	104.72	110.01	110.58	102.37	107.62	109.41	108.3	105.87	122.9	114.2	108.75	112.39	102.37	107.54	107.18	109.12	112.42	104.19	104.59	101.92	108.33	101.25	109.8	106.81	118.71	110.47	103.95	114.69	110.13	109.46	109.01
106.79	112.65	103.77	103.38	102.55	112.09	104.8	110.41	107.91	108.31	107.45	106.52	109.19	107.28	103.73	112.61	104.24	100.09	106.35	105.85	108.97	101.52	106.25	96.691	104.58	108.3	112.66	106.67	106.71	99.174	103.33	110.51	104.95	93.19	105.28	107.27	112.6	111.33	103.4	103.77	93.695	110.35	103.61	100.33	114.94	113.87	107.83	116.88	103.18	107.84
96.401	103.7	91.338	98.259	102.31	97.102	97.252	106.2	97.367	96.708	96.783	102.91	101.7	94.757	106.28	95.432	101.35	103.47	87.918	109.98	98.986	101.73	102.42	96.607	93.894	97.919	96.267	94.212	92.247	103.64	100.59	98.211	101.2	110.41	94.893	102.43	94.752	104.95	95.887	99.5	100.78	98.584	93.617	106.67	92.616	90.668	94.163	95.733	99.301	97.54
95.868	98.997	93.422	105.05	94.235	100.85	103.71	91.913	95.931	99.151	106.26	95.665	113.98	95.932	97.185	100.5	97.83	100.8	110.01	103.21	98.646	104.82	98.753	90.954	98.423	111.49	104.92	93.905	92.625	102.54	98.945	97.894	102.95	102.54	105.29	102.74	103.57	109.68	100.74	97.979	92.546	103.06	99.768	100.94	101.51	99.99	104.39	93.956	96.914	99.415
101.38	100.77	102.83	109.64	112.41	106.15	108.41	111.49	113.72	97.802	109.35	110.73	105.09	107.11	110.2	113.06	97.175	96.044	107.97	109.9	104.67	106.19	105.28	102.94	108.11	106.08	96.303	106.24	104.55	105.86	112.89	105.21	107.07	98.898	101.27	112.9	106.93	101.02	105.9	99.402	110.52	101.81	109.51	108.1	106.05	110.38	107.93	112.09	109.13	105.64
99.842	111.43	98.329	107.05	104.52	109.8	97.624	111.55	98.145	101.51	109.14	116.12	107.59	100.27	110.16	100.54	109.98	114.19	107.04	101.22	98.972	101.17	102.23	105.62	108.08	112.81	96.079	113.22	96.107	112.32	107.56	100.18	105.92	101.88	109.6	98.813	111.14	108.21	100.3	99.983	104.34	97.563	102.75	106.46	101.53	103.37	107.19	102.87	104.54	107.63
110.51	106.09	103.4	96.843	100.68	103.78	107.88	112.92	111.36	101.56	105.58	103.88	105.51	105.4	115.75	110.79	112.3	100.17	104.62	109.99	104.45	106.14	108.21	111.59	110	103.96	112.52	113.99	104.17	102.82	107.68	103.9	116.05	99.407	103.78	109.49	107.13	101.45	104.79	104.16	103.53	109.89	94.886	106.43	106.68	99.909	103.9	119.51	111.04	108.55
95.275	99.44	98.271	106.5	104.67	92.614	102.71	101.87	100.14	104.23	106.39	95.472	97.265	103.45	95.374	110.62	97.907	95.397	101.45	98.314	113.28	97.659	102.42	103.02	94.563	108.03	87.356	102.46	94.884	107.45	105.16	95.706	98.188	108.11	98.221	100.52	107.27	102.34	94.501	103.75	104.5	95.934	91.983	102.12	104.24	103.37	102.47	94.288	96.131	110.33
116.21	106.12	106.09	106.54	105.9	106.83	111.19	109.52	109.63	110.47	95.457	99.674	109.62	113.39	103.63	104.7	94.636	107.02	102.47	106.16	98.734	105.79	102.75	106.06	109.84	103.85	103.84	100.98	104.57	108.55	99.766	103.1	109.1	103.09	99.895	110.66	106.88	106.71	103.96	99.596	100.44	116.84	107.9	100.47	103.43	112.75	106.82	109.49	103.99	111.48
112.9	103.05	100.23	109.49	100.81	111.3	108.79	117.81	111.13	117.37	108.78	111.92	103.54	96.853	102.14	110.96	103.13	110.61	111.08	112.71	103.08	103.15	104.61	104.96	102.83	108.74	96.774	107.6	111.63	105.13	100.78	108.67	112.92	101.03	108.67	110.55	101.44	100.19	107.83	116.18	99.284	108.4	106.01	116.66	106.75	112.63	98.681	98.388	107.85	114.77
105.73	108.8	102.62	105.09	107.38	99.224	109.68	112.38	117.58	117.89	103.18	111.86	102.28	118.34	98.211	114.03	112.52	111.3	100.22	109.36	107.33	107.04	107.77	108.58	113.69	113.39	106.12	109.38	110.85	109.56	107.28	99.014	99.161	108.74	105.18	109.41	113.11	99.041	111.38	105.39	96.357	100.43	107.73	113.84	104.28	105.94	94.415	109.16	116.35	104.39
103.9	103.29	107.34	104.75	105.12	107.44	109.35	110.17	104.5	96.967	117.26	109.8	101.25	118.51	117.03	105.3	109.55	105.42	100.19	107.07	100.69	105.74	110.84	106.69	102.33	108.76	106.74	104.65	105.49	106.13	106.7	105.53	105.64	104.74	106.73	114.7	103.29	98.259	102.25	114.41	104.28	106.3	102.6	107.56	106.59	103.98	116.35	111.59	109.01	108.6
101.14	107.25	106.49	103.25	107.2	112.62	100.55	114.97	104.51	107.88	115.46	107.59	105.71	103.5	118.99	102.88	99.811	105.9	106	104.81	115.21	103.06	114.43	105.13	109.68	104.51	105.55	109.48	112.44	98.793	102.48	104.75	104.89	107.29	108.88	103.33	102.92	108.33	110.58	106.18	107.02	100.42	95.007	102.59	108.59	99.573	117.42	100.48	94.171	110.06
96.714	110.11	104.03	103.68	99.656	114.36	101.13	102.15	103.89	104.34	106.87	96.566	107.57	102.05	103.55	101.25	104.67	112.88	106.49	111.21	99.613	105.26	95.913	104.39	113.93	106.31	109.91	93.323	115.65	112.59	98.417	108.07	99.124	105.28	100.13	110.98	108.55	99.156	106.74	114.38	97.563	102.52	107.74	115.34	111.26	109.35	109.68	116.56	120.88	101.03
102.23	121.72	108.87	103.92	110.15	107.77	96.948	108.62	112.86	108.18	105.51	104.61	109.33	110.5	108	106.15	111.9	112.84	115.6	114.86	107.51	112.62	106.82	116.59	109.3	108.42	101.69	105.31	104.82	103.17	99.894	100.8	115.14	113.33	107.88	103.51	106.35	109.37	106.68	114.2	103.8	105.37	113.89	111.09	98.919	113.82	112.97	102.32	114.66	113.7
113.39	104.43	108.22	108.17	110.26	105.9	108.2	98.434	114.62	106.77	105.89	103.54	111.93	106.64	113.77	110.99	106.17	104.35	115.71	103.57	99.276	95.207	111.36	112.29	102.25	104.9	115.22	101.07	104.61	103.68	110.3	97.643	101.19	112.19	110.15	103.34	101.05	113.22	95.628	103.81	109.1	109.73	110.11	114.69	109.51	112.21	96.763	104.97	96.393	114.66
111.78	109.11	103.68	107.73	101.54	101.7	105.34	97.62	105.13	108.14	107.76	99.47	101.89	99.44	111.77	109.38	107.39	99.429	104.09	101.06	99.042	101.92	104.01	95.02	105.94	107.63	110.55	105.71	112.71	100.91	104.72	106.37	105.79	95.966	102.68	98.336	107.05	106.64	116.24	109.75	105.08	110.1	108.98	100.8	106.19	97.756	103.69	107.14	105.7	109.56
115.02	108.1	93.462	98.446	103.12	109.02	97.314	113.36	109.61	103.29	98.03	113.43	102.7	106.75	102.35	102.48	104.91	111.14	107.27	106.23	100.79	110.24	107.38	111.16	98.724	99.136	106.95	107.35	98.496	102.08	100.07	102.37	100.13	114.06	113.2	111.6	100.95	108.03	112.97	110.05	103.72	100.76	113.44	108.4	102.63	112.91	101.46	111.89	101.01	100.29
96.068	90.991	90.826	89.697	95.095	87.672	99.601	103.18	100.44	98.988	91.313	101.76	103.39	98.321	101.05	99.694	98.079	98.574	101.42	97.912	100.11	102.21	93.727	98.161	96.341	96.162	96.389	101.44	96.715	99.271	96.472	98.391	100.68	97.488	95.278	102.18	101.22	98.642	102.62	102.84	103.42	98.669	104.1	95.39	96.305	103.06	104.59	102.5	96.076	105.35
114.03	104.58	107.32	115.9	100.17	109.03	106.11	103.96	105.44	110.56	110.04	113.37	103.26	107.44	113.81	105.01	110.81	107.29	108.02	94.361	109.74	115.08	101.59	120.73	103.81	104.22	106.73	108.3	103.69	103.89	110.39	106.61	103.83	101.47	112.81	116.96	103.86	99.354	105.27	103.12	113.79	94.899	108.02	97.642	108.74	107.58	110.16	102.79	95.081	108.53
105.28	114.84	115.88	111.27	103.67	108.64	108.86	108.66	108.38	105.26	98.788	105.4	103.7	106.36	111.5	96.176	94.112	110.25	115.92	102.76	97.035	106.68	106.01	116.12	105.75	112.32	103.23	105.55	108.24	103.02	107.76	116.02	104.47	111.63	109.22	109.69	115.94	105.61	109.49	113.86	102.19	104.62	114.03	105.56	100.81	106.34	106.22	113.61	103.81	103.59
108.81	111.57	106.26	106.13	111.95	108.52	112.24	105.84	108.66	106.19	98.633	103.03	108.47	111.44	122.01	114.31	111.45	98.729	117.4	106.19	112.6	112.39	107.64	101.26	110.44	113.95	115.51	111.34	109.15	103.8	105.65	106.9	113.94	113.07	114.25	110.57	109.11	114.69	110.98	104.49	106.81	117.44	113.13	109.73	115.55	112.05	109.06	108.58	104.99	107.74
90.053	105.35	99.226	113.74	107.2	104.56	103.72	103.7	115.16	98.59	103.37	110.57	102.68	102.64	113.28	104.82	97.404	105.59	107.27	105.59	102.05	100.99	107.3	102.14	105.16	109.56	105.7	99.511	97.949	107.96	104.5	107.05	99.97	106.49	105.28	97.336	100.91	105.26	93.881	111.85	95.867	108.12	95.826	93.977	105.14	110.76	102.48	99.748	111.19	110.48
92.889	107.5	105.21	108.28	108.75	109.54	105.12	107.43	98.866	103.34	101.25	102.19	105.37	96.391	101.85	105.04	98.774	110.41	106.31	101	116.45	102.87	107.41	101.2	101.77	107.38	100.39	108.33	103.03	104.46	105.48	102.43	100.87	104.48	105.02	104.7	104.56	108.69	110.6	99.607	107.5	111.33	107.65	96.475	101.43	103.25	93.256	109.21	105.52	103.98
98.47	106.39	106.78	99.752	103.51	109.95	98.892	106.4	108.76	103.25	104.85	112.14	104.46	104.1	104.4	109.55	103.35	102.32	107.24	107.94	96.884	102.71	113.39	96.345	111.03	108.19	106.47	112.81	103.41	111.89	107.6	106.85	102.05	108.39	114.51	105.28	105.26	103.01	105.37	96.272	105.2	103.35	103.61	104.28	112	100.05	108.32	102.07	104.57	100.58
105.65	104.27	104.1	105.85	111.2	122.77	107.58	102.29	100.88	108	106.33	109.64	104.64	110.33	97.376	104.29	113.09	96.086	113.88	107.01	99.858	101.16	115.33	105.35	105.93	102.83	105.08	99.446	105.85	109.75	110.55	95.686	109.41	100.32	108.55	114.9	107.95	109.79	103.5	108.15	96.615	106.34	107.55	115.35	105.88	106.19	103.36	103.29	108.17	106.73
99.067	90.046	107.53	104.59	106.71	105.65	108.18	103.18	107.97	107.13	106.03	103.78	109.39	100.37	111.08	108.32	99.354	99.12	98.629	110.82	101.78	108.08	98.348	105.02	105.58	101.8	106.94	118.36	100	112.16	111.34	106.4	100.25	106.08	112.14	111.96	107.4	99.981	107.8	104.82	108.17	116.94	105.03	105.54	98.832	106.25	97.69	110.7	101.76	101.77
98.779	93.348	97.437	96.09	96.94	104.81	108.06	96.798	97.116	106.04	111.4	108.99	103.21	105.92	97.312	103.62	91.56	103.29	101.07	103.6	112.54	99.872	105.41	99.646	101.83	105.45	104.89	98.986	106.99	105.14	104.37	99.434	95.353	104.92	100.19	100.95	115.47	106.32	101.18	100.9	107.21	100.94	105.49	97.545	88.947	107.23	92.312	97.246	103.21	99.473
104.73	103.82	108.3	109.17	108.55	101.42	102.69	102.81	105.81	108.16	96.834	104.17	98.722	114.51	98.561	105.57	104.62	115.01	111.62	98.201	105.34	108.09	109.43	99.406	107.9	102.21	117.86	109.96	105.44	110.22	108.9	108.2	106.29	105.37	105.12	108.12	109.85	117.88	112.61	104.11	99.114	102.69	107.11	101.94	100.12	108.65	111.18	104.65	108.89	105.78
105.91	114.91	112.34	102.2	107.73	109.01	105.53	110.51	116.94	97.798	107.55	109.25	111.5	106.95	106.25	106.51	110.99	110.63	110.71	105.97	98.742	107.41	114.08	110.92	116.19	107.6	104.41	103.54	103.25	106.69	109.69	109.77	110.95	108.63	100.53	109.18	107.58	98.294	117.28	111.83	106.92	105.85	109.14	98.668	115.62	114.37	103.77	108.25	103.52	100.95
111.14	102.96	103.4	112.43	109.96	108.35	94.038	104.91	98.853	104.89	109.76	98.605	112.14	97.359	113.16	107.76	103.84	101.85	106.47	98.341	113.29	104.16	114.41	106.38	106.33	105.97	102.41	113.18	104.5	105.5	102.52	106.93	110.9	113.27	105.85	95.358	107.67	107.94	101.71	102.52	105.39	100.63	105.29	96.387	104.27	113.09	108.96	105.94	105.85	107.81
106.41	106.22	100.7	98.717	101.68	110.12	108.35	109.61	101.46	105.27	109.82	103.44	97.533	109.59	111.58	105.91	107.33	107.03	100.63	101.64	102.54	110.04	102.34	108.01	106.31	105.91	106.46	107.29	102.26	105.55	106.8	97.404	110.34	102.92	101.53	98.307	105.84	104.09	113.02	100.09	102.61	99.722	109.02	98.886	109.85	96.818	106.41	98.599	92.859	100.5
95.523	88.721	96.319	98.507	97.188	96.352	97.808	96.85	94.516	97.886	91.007	95.314	95.225	105.49	104.6	106.2	99.379	95.468	99.627	101.82	91.062	94.227	99.837	108.11	93.122	97.71	99.843	96.56	102.09	106.69	86.86	101.71	97.49	99.545	102.56	98.896	101.65	94.846	98.523	104.38	97.532	101	87.267	91.681	98.934	95.155	96.223	100.5	91.287	101.81
96.845	102.89	91.777	100.22	96.016	102.86	97.733	106.03	92.484	102.87	100.01	103.09	89.75	101.46	100.36	96.119	92.274	100.61	102.92	101.93	101.83	85.441	95.778	95.732	87.897	97.884	105.65	86.619	100.23	95.036	102.62	100.22	104.42	99.951	101.15	108.93	98.736	101.51	92.191	97.706	99.317	97.982	99.63	98.314	94.557	102.08	105.48	98.86	97.16	94.023
102.62	108.37	114.02	106.14	109.45	102.83	102.36	110.59	106.67	103.99	105.88	103.03	104.82	106.38	100.21	102.48	103.56	105.54	102.51	106.83	105.63	100.09	103.7	107.28	99.113	96.773	105.1	107.23	104.25	96.365	109.8	108.29	108.2	101.31	97.891	102.37	100.77	109.75	102	112.08	100.36	100.11	102.94	106.95	114.25	97.484	102.83	104.52	110.98	104.93
98.783	104.01	106.18	103.5	104.9	108.19	99.315	111.15	113.52	101.95	108.64	101.57	100.36	102.96	109.09	116.22	108.12	107.97	112.52	108.44	108.55	104.47	104.45	105.81	113	112.24	102.48	109.07	109.26	109.57	105.87	105.02	102.24	106.83	107.16	95.617	105.19	96.957	101.91	100.44	111.41	104.59	110.54	105.96	102.89	109.41	109.79	95.333	109.96	102.91
105.74	110.8	105.6	105.91	105.29	105.84	108.79	104.75	99.531	113.34	111.33	112.93	98.675	113.62	110.58	118.37	110.56	106.14	115.05	103.59	115.28	109.37	108.98	113.77	116.03	107.91	105.41	100.62	116.41	118.33	109.12	105.07	102.73	104.89	105.33	113.9	115.92	115.18	97.181	112.1	113.86	105.46	111.87	95.316	112.3	120.71	112.8	105.97	100.32	97.961
106.8	107.11	105.29	105.63	97.134	112.41	101.66	114.42	100.52	111.35	105.6	108.45	102.27	109.63	112.77	103.6	109.62	105.9	112.21	102.55	113.99	105.69	113.1	114.65	112.07	94.758	105.03	111.24	119.5	112.16	110.73	98.67	107.92	104.17	99.418	108.76	111.1	115.98	106.78	103.77	103.33	109.82	103.87	117.79	103.75	111.6	113.3	114.55	108.41	109.99
101.12	91.539	94.566	91.272	101.9	98.416	102.29	101.76	109.82	95.534	92.539	97.885	104.31	97.631	90.739	101.54	100.36	88.602	89.236	108.23	107.8	92.358	99.862	102.86	106.74	104.56	89.792	101.19	91.863	96.231	102.25	95.44	95.681	95.631	89.776	97.964	95.66	93.309	102.64	102.37	102.95	96.8	100.4	108.25	87.459	89.055	94.501	106.42	109.87	90.147
98.794	106.59	95.476	105.96	99.214	102.17	93.309	97.681	98.549	100.6	92.862	97.896	100.15	104.05	98.587	85.098	98.591	98.842	113.16	95.623	103.68	101.39	108.75	102.24	101.82	103.65	93.739	96.132	100.3	105.27	100.93	96.45	103.2	98.927	102.64	99.604	98.877	91.754	99.13	107.97	103.04	98.313	102.1	96.937	103	102.27	96.204	102.57	101.66	100.96
99.518	98.088	95.953	110.23	100.6	93.578	96.766	104.56	94.558	97.414	96.153	93.524	90.192	89.119	97.336	92.077	97.481	102.1	105.39	97.155	95.59	98.349	91.127	99.836	99.332	102.07	103.18	96.586	100.22	94.244	100.35	102.49	96.037	103.92	95.104	92.003	95.457	90.055	103.71	102.72	104.71	103.47	100.64	93.014	96.008	97.351	104.3	103.02	100.17	93.422
115.83	110.25	115.53	111.36	112.56	104.67	100.27	108.32	109.38	103.82	93.588	102.8	110.7	106.08	108.68	95.992	117.05	101.67	106.78	104.34	111.97	109.31	114.99	112.32	114.48	106.26	110.38	106.22	98.955	107.17	104.49	109.84	103.92	103.6	107.86	106.56	109.21	108.86	117.67	98.794	105.54	100.86	116.94	101.12	99.412	109.16	106.55	102.03	109.75	102.05
109.72	111.87	114.52	99.559	101.79	95.277	107.81	103.42	99.423	107.84	97.644	105.98	100.2	108.82	104.58	104.36	101.7	103.42	96.973	100.63	98.932	99.741	103.81	103.02	97.981	108	100.44	107.54	97.149	102.22	96.934	103.96	103.17	89.748	104.64	106.15	90.109	101.83	95.748	102.27	111.4	107.26	109.88	100.45	99.5	102.31	96.398	103.52	100.23	98.832
106.51	105.78	105.88	115.56	109.03	105.4	107.91	100.08	118.23	108.5	106.1	110.23	106.49	107.82	111.05	107.64	102.63	113.41	105.08	111.05	99.406	108.79	113.79	110.81	113.43	109.42	106.62	106.01	115.29	125.17	98.99	116.66	106.46	104.92	105.03	105.23	109.64	102.73	101.38	114.38	109.27	108.5	106.26	111.98	105.08	110.27	111.43	105.11	98.251	104.76
110.78	107.51	100.45	113.06	106.41	106.73	98.168	96.928	99.995	112.16	104.9	104.14	115.61	104.18	123.04	99.645	100.23	100.39	111.01	107.17	98.485	108.32	100.04	97.71	108.54	96.883	107.9	103.01	108.59	106.61	93.638	111.73	107.62	108.14	103.79	113.23	111.75	105.69	98.47	104.73	107.73	117.98	105.49	103.52	102.87	114.48	107.49	108.15	112.18	110.51
110.88	103.91	101.32	96.482	114.88	111.92	112.59	114.97	105.08	101.82	111.06	113.65	107.89	103.02	110.53	110.48	109.2	103.45	113.45	102.95	111.83	111.72	104.47	105.63	114.84	110.48	110.83	112.65	109.77	107.33	111.23	105.29	106.1	109.12	108.16	114.07	106.72	109.11	102.59	104.46	107.45	108.51	113.31	104.52	108.69	102.28	108.51	113.06	113.72	109.83
113.02	103.98	98.32	107.31	104.57	105.3	99.86	97.563	105.64	114.69	101.5	102.6	104.1	104.97	102.45	97.973	102.5	107.82	97.913	112.81	111.36	98.35	103.72	106.25	106.92	104.14	103.68	103.36	105.07	107.57	100.89	105.44	97.434	107.54	100.23	109.57	101.75	102.79	103.81	105.44	109.81	114.6	94.341	93.856	108.55	104.12	101.35	110.65	109.87	111.78
96.916	100.99	94.552	94.187	94.9	102.92	99.345	88.648	99.042	98.292	99.915	96.605	103.86	101.8	94.164	95.095	98.697	102.98	104.14	95.82	100.79	92.973	101.92	94.326	94.689	89.278	85.304	96.754	101.7	102.51	94.142	87.453	88.771	98.346	101.98	105.1	99.485	100.73	93.501	98.494	107.27	104.07	99.947	103.34	101.1	98.65	93.935	97.256	92.945	97.595
114.85	105.41	101.07	108.64	103.57	102.84	109.41	114.69	100.76	103.62	96.661	105.74	107.23	97.894	104.83	95.532	110.63	94.413	99.237	97.891	94.199	112.09	113.59	110.38	104.2	111.96	104.01	111.68	103.26	104.99	102.05	100.93	116.85	99.077	112.47	113.65	103.54	95.143	105.04	108.53	106.22	104.61	98.107	105.3	106.97	106.41	105.33	113.69	96.914	104.58
115.16	101.11	111.62	107.87	106.84	101.06	112.04	104.14	101.62	105.97	106.8	114.31	97.667	106.09	111.99	102.53	105.73	106.42	106.81	113.58	109.02	108.69	101.88	106.82	114.05	108.8	104.62	111.55	113.39	113.5	88.532	110.59	98.999	103.52	96.433	103.29	111.46	109.99	108.1	106	97.441	103.84	101.38	110.03	111.6	106.46	98.102	103.19	104.94	110.15
109.76	116.6	106.08	106.02	107.02	113.74	109.52	107.56	104.39	100.97	110.45	103.62	107.41	106.73	108.05	113.62	115.62	104.38	107.57	112.99	110.32	110.62	112.1	119.49	101.72	103.53	108.49	116.36	103.96	104.33	113.47	111.21	110.11	102.08	115.13	114.69	111.72	114.08	110.68	110.55	107.95	111.67	104.1	110.89	111.9	115.67	99.676	110.62	103.38	103.7
104.42	116.44	105.15	114.24	109.52	104.07	109.36	109.13	100.66	103.21	110.04	109.47	102.22	115.75	99.03	101.89	103.56	106.29	108.34	121.2	106.95	105.48	113.34	111.96	106.94	105.41	112.86	112.62	98.474	111.54	111.2	102.41	120.52	103.31	98.525	105.61	105.61	106.57	109.47	103.57	109.26	94.317	104.53	106.33	108.18	105.95	105.73	112.38	108.51	114.65
98.541	102.31	102.81	97.704	97.259	93.595	98.497	96.767	105.26	100.09	96.454	94.399	104.97	105.72	97.95	89.668	101.74	92.022	89.812	98.357	109.02	96.085	93.494	97.828	102.12	110.84	94.153	103.03	109.06	101.57	100.31	93.886	96.995	99.697	99.345	102.82	92.197	98.4	97.996	99.79	101.28	97.731	104.56	99.86	98.065	94.462	105.07	100.34	100.51	100.58
112.07	114.2	98.087	108.99	108.04	102.72	108.12	111.3	101.83	103.41	105.43	100.26	103.24	108.25	104.34	106.13	118.08	108.57	107.94	96.973	106.15	106.64	103	99.723	103.41	101.72	110.2	105.97	97.73	108.44	105.01	101.84	106.36	109.71	117.47	109.14	115.35	110.5	110.62	110.86	107.46	114.74	106.68	107.98	107.23	100.87	100.87	104.29	106.8	112.06
97.475	111.67	110.76	104.61	104.5	114.91	110.99	108.52	109.88	106.99	113.05	112.29	98.574	98.421	110.77	105.88	108.6	107.17	105.98	98.681	106.27	111.5	109.11	100.17	118.53	103.33	113.49	109.84	107.41	107.12	106.47	107.37	111.11	111.19	111.39	106.4	104.38	110.01	102.02	107.67	107.78	113.57	101.6	110.18	113.6	109.57	110.89	105.29	106.22	103.2
99.68	98.559	101.35	102.85	104.75	107.64	99.897	108.36	98.129	107.41	95.252	95.802	99.091	91.173	103.06	97.713	97.185	94.47	97.289	104.55	99.903	101.48	97.943	104.12	95.918	92.904	97.473	108.4	99.663	108.43	103.11	98.977	96.951	102.45	102.59	98.46	100.14	100.95	99.652	97.391	100.87	99.825	100.64	99.193	99.409	104.8	101.63	101.39	106.05	103.58
109.57	106.52	108.59	109.75	111.3	102.78	111.89	110.81	107.45	113.51	106.08	112.15	114.09	106.79	107.46	103.97	103.01	116.18	122.62	109.09	109.08	106.76	102.55	95.449	103.96	113.64	108.95	103.09	104.88	110.74	115.39	112.66	108.93	103.14	111.68	104.35	107.02	110.1	108.96	113.88	103.58	110.35	110.58	109.46	103.44	112.78	110.8	105.62	112.46	103.01
96.695	93.688	108.64	99.171	95.612	93.248	103.98	98.774	100.36	99.104	108.16	92.303	92.319	99.843	95.238	94.424	104.99	102.05	100.94	106.9	90.474	98.859	97.92	112.72	102.39	105.8	99.92	103.66	89.579	112.75	104.09	94.607	108.16	106.1	111.49	104.9	95.96	92.715	100.22	101.57	108.97	86.746	96.958	100.99	93.214	106.06	99.988	103.22	109.81	103.76
112.4	105.74	105.7	107.25	109.76	101.99	102.33	98.925	115.95	100.63	108.22	109.56	103.34	98.234	108.29	117.29	106.5	105.9	119.18	104.93	101.98	97.887	109.36	106.98	118.01	109.17	109.34	105.36	116.61	114.6	110.89	106.34	103.57	102.65	109.32	108.23	100.02	110.41	99.526	102.48	107.08	104.37	112.26	111.2	117.79	99.995	106.25	115.72	99.072	107.72
106.69	104.94	88.953	96.958	96.297	99.952	108.77	101.83	106.4	92.74	97.756	99.456	100.89	95.099	104.2	101.17	91.077	107.38	105.45	110.19	100.32	97.968	115.25	107.01	104.86	101.7	98.297	95.699	94.223	105.62	105.63	98.391	98.772	98.602	102.68	101.61	103.21	102.21	101.73	93.43	98.258	104.8	96.047	105.8	99.74	103.28	88.931	96.291	105.57	97.604
102.79	108.04	104.98	103.33	107.21	102.58	100.77	105.06	97.89	97.555	105.45	111.64	110.21	111.05	107.86	103.95	111.47	101.97	108.87	103	110.17	112.93	107.54	104.66	107.12	108.72	106.46	102.04	104.43	107.34	108.54	106.89	112.07	106.67	99.794	110.23	106.6	112.52	111.44	110.65	111.51	104.52	110.38	103.96	104.75	107.55	105.49	98.967	101.59	106.39
100.72	112.64	110.27	111.82	106.38	106.08	100.95	111.8	99.513	114.04	101.43	114.23	114.73	103.03	106.56	120.88	100.11	103.38	106.04	108.52	106.95	111.68	111.81	106.63	106.97	103.79	114.77	105.34	116.22	113.99	103.43	110.1	108.05	108.96	102.2	104.23	109.1	106.4	112.45	106.18	108.35	114.19	110.76	104.86	116.99	118.31	108.79	102.75	107.67	112.17
103.72	116.46	107	106.23	104.73	103.48	108.74	107.17	114.03	106.25	102.11	100.68	105.34	110.9	105.8	109.34	108.73	104.36	101.56	105.79	105.15	108.53	107.4	110.25	111.83	99.883	105.83	116.08	108.72	104.15	114.43	97.234	112.25	111.44	111.22	107.74	98.444	109.94	102.59	102.38	104.32	115.69	110.45	104.37	111.73	102.61	108.1	109.94	108.87	108.63
96.695	112.48	98.849	112.49	88.19	105.92	107.78	94.624	94.004	96.428	100.05	97.989	97.555	96.241	99.01	95.968	102.67	98.913	99.209	96.789	97.862	102.25	97.827	95.332	99.462	104.78	97.703	95.755	94.87	100.48	95.1	100.96	93.821	100.56	109.16	93.329	110.3	105.85	103.57	102.98	99.255	103.71	97.086	96.719	104.14	95.374	97.1	103.58	94.325	100.58
101.38	102.54	95.212	98.628	97.502	103.27	97.04	95.379	96.012	93.965	92.938	103.73	100.75	102.43	96.245	101.78	94.575	99.922	100.21	106.22	96.606	93.652	92.424	96.008	99.183	97.259	97.267	101.06	91.827	98.584	100.34	99.56	95.751	96.042	86.769	89.622	103.9	97.581	101.21	99.288	94.297	95.863	91.838	102.02	96.605	92.712	97.712	96.683	93.707	102.88
116.07	106.33	117.47	107.9	104.42	108.83	99.775	101.02	108.91	112.94	107.1	104.49	110.21	117.52	110.78	104.09	109.38	109.97	106.96	105.96	109.3	102.36	99.118	102.44	103.6	103.16	111.39	111.81	110.81	112.62	117.42	114.6	97.286	108.33	101.81	106.28	113.88	106.56	96.276	103.33	103.42	118.24	99.533	111.63	116.5	110.56	104.34	112.54	109.91	110.47
103.35	108.83	98.368	103.03	108.76	119.16	109.02	105.46	115.65	106.53	104.81	114.62	107.82	98.457	110.37	108.35	101.14	107.23	110.73	103.43	105.04	105.59	104.12	108.28	98.05	102.56	100.94	105.57	103.79	109.93	106.39	106.58	110.41	100.79	99.199	105.79	109.08	97.571	109.3	101.58	103.49	109.34	97.311	103.07	99.897	104.73	106.05	113.35	96.444	100.16
108.69	112.8	109.43	120.81	110.47	112.1	112.88	108.47	111.11	117.97	111.18	112.52	109.47	107.99	113.95	107.51	113.72	108.64	113.13	108.78	114.31	108.36	109.82	97.945	104.44	111.54	113.03	115.56	110.21	109.69	104.42	113.14	108.99	113.68	116.49	110.33	104.14	109.91	109.8	98.377	112.48	105.12	107.69	110.35	118.38	117.57	101.58	107.61	111.07	112.22
96.499	99.541	95.038	98.914	97.206	99.998	101.72	103.58	96.916	89.608	89.801	94.212	100.77	98.712	103.46	104.19	102.92	92.873	93.479	93.851	101.62	100.25	102.1	102.29	97.784	97.57	98.7	103.87	96.964	95.567	105.1	98.834	98.983	97.267	94.327	97.812	110.7	96.424	88.152	98.1	100.82	105	94.184	94.073	96.56	96.21	93.542	97.383	95.894	94.617
108.92	107.57	105.96	98.853	108.11	106.32	106.18	106.98	103.02	103.23	106.49	111.33	111.89	101.21	112.02	106.69	112.97	108.51	103.96	102.13	101.34	106.24	100.6	110.19	110.3	104.11	99.013	112.49	107.71	103.36	115.5	103.29	107.19	107.03	105.36	109.45	105.39	100.02	98.293	100.48	103.33	106.87	103.63	108.69	103.68	102.52	106.31	105.2	102.34	106.3
103.21	106.01	113.13	109.83	96.338	102.6	104.24	111.24	99.496	113.56	112.75	111.35	108.45	112.48	107.03	111	110.55	103.55	111.5	119.53	111.58	109.21	111.3	106.22	107.56	101.43	109.14	99.709	105.95	104.87	103.44	104.57	100.22	104.03	102.32	103.5	113.49	104.08	108.43	105.5	115.05	107.88	105.07	110.04	106.41	110.91	104.38	109.42	109.84	102.17
109.13	109.93	106.86	97.442	105.53	113.31	109.48	108.04	107.14	105.6	109.71	112.82	108.51	109.5	97.613	113.02	114.86	118.71	111.6	106.58	118.86	114.33	101.46	110.85	110.97	104.63	107.85	113.89	110.92	102.63	116.16	106.76	107.6	114.03	119.04	105.95	105.69	118.89	108.62	109.49	114.25	105.82	108.37	116.69	117.13	110.46	106.42	110.52	109.83	120.09
102.14	103.37	100.97	113.73	107.52	106	105.86	110.11	99.46	102.38	106.54	101.25	110.18	116.62	104.9	111.41	98.203	109.37	104.91	115.46	107.65	106.43	113.1	106.33	112.94	104.74	101.86	104.66	110.75	98.925	102.36	107.84	102.29	101.47	98.434	108.98	110.29	106.44	100.14	104.49	110.26	109.67	111.18	106.19	118.96	109.05	102.87	106.46	106.15	98.943
108.84	108.13	104.18	108.76	101.08	107.11	105.64	101.29	94.085	107.26	99.14	114.32	100.13	110.5	105.62	113.52	114.1	104.32	103.57	97.046	107.87	114.89	106.71	108.75	102.8	105.89	113.16	101.3	105.45	106.03	102.2	106.43	106.18	104.36	109.03	112.86	102	108.13	98.545	105.35	113.24	109.6	98.172	109.42	101.55	106.41	101.31	110.8	107.14	103.75
118.64	112.18	105.88	104.47	106.29	107.19	107.39	107.63	107.12	110.27	113.84	120.7	102	107.99	106.98	104.35	108.48	110.04	110.22	111.2	112.5	109.86	108.11	111.65	104.3	103.81	112.95	105.19	97.63	110.51	106.23	107.58	96.622	107.01	106.96	107.37	110.86	112.47	107.55	102.67	108.08	106.37	106.56	113.95	110.02	108.2	104.95	101.39	113.17	109.21
110.62	113.28	98.847	104.53	107.39	114.03	112.66	109.83	113.14	112.32	107.75	109.24	100.77	106.82	107.81	122.32	116.32	106.1	110.01	114.88	113.11	99.453	98.988	111.59	117.61	108.35	111.47	106.07	111.09	113.89	120.42	110.05	103.94	120.27	116.84	104.63	112.94	118.55	102.51	106.55	100.96	98.937	110.11	104.13	116.37	107.83	117.87	110.44	110.02	114.95
114.7	110.19	111.34	124.03	107	109.37	114.21	118.61	116.58	106.55	110.57	115.19	108.22	107.14	103.92	111.45	106.4	107.85	104.66	99.646	113.91	106.68	108.31	113.58	117.78	97.913	104.01	110.82	115.95	106.03	108.66	107.59	107.9	105.83	112.84	108.99	97.762	109.25	115.26	105.92	111.53	104.31	103.5	108.92	109.86	112.93	107.83	108.87	103.54	97.503
101.96	106.43	109.93	97.832	108.55	117.85	105.12	103.06	110.37	112.4	105.77	111.55	113.13	109.61	115.73	108.21	112.04	100.79	101.67	105.54	100.93	104.87	105.02	105.19	104.19	113.7	105.59	107.18	111.65	115.4	115.93	105.1	110.75	110.35	100.72	107.37	110.15	98.836	103.99	108.64	108.38	111.04	111.83	106.47	109.85	99.612	119.37	106.19	115.23	116.51
106.13	108.34	106.84	104.68	110.99	111.27	113.04	113.96	114.84	105.45	106.11	112.8	105.99	111.09	103.76	106.73	106.67	107.44	110.25	101.68	114.07	112.97	111.53	110.78	106.41	100.66	109.26	103.97	105.22	112.84	100.66	108.6	103.22	102.97	104.41	107.66	108.21	106.15	108.59	106.46	107.84	105.15	106.45	110.71	115.11	102.45	104.74	110.56	105.34	105.88
106.5	95.099	92.776	101.53	97.604	98.866	91.478	98.197	93.567	91.354	95.784	96.285	97.178	95.656	96.908	102.55	98.175	110.98	102.88	106.44	96.228	95.424	88.118	108.92	101.33	104.2	94.534	92.061	99.178	96.994	95.526	103.95	102.93	94.477	102.26	97.113	98.002	93.716	98.908	103.22	103.48	93.748	98.158	102.68	85.122	97.574	95.682	99.609	85.913	94.239
107.16	102.54	107.83	105.88	110.46	100.3	106	109.27	110.81	109.75	99.166	108.3	103.9	112.17	107.63	107.41	109.52	104.83	103.87	108.59	102.15	101.44	100.08	109.15	108.67	113.37	113.54	110.64	105.65	108.32	109.5	108.28	101.82	110.33	107.95	111.69	102.8	100.82	103.16	104.77	122.24	109.98	108.52	104.35	108.81	100.96	109.84	109.76	118.63	103.13
102.29	112.41	108.53	100.95	94.586	102.86	101.68	100.6	109.25	101.76	102.72	95.454	105.04	94.576	101.9	106.4	101.86	96.74	98.297	105.97	97.391	93.136	103.37	87.761	101.41	103.48	94.268	108.78	105.27	95.329	100.09	94.282	93.134	99.175	91.149	106.95	99.838	103.08	103.06	91.701	109.04	104.83	98.041	108.04	104.87	107.11	112.36	93.772	88.874	95.345
111.88	105.49	115.52	105.56	102.76	101.58	110.09	110.82	103.52	103.78	107.41	115.51	103.69	112.36	99.081	103.51	106.77	109.12	111.44	118.17	110.37	108.2	107.2	103.43	112.09	102.88	115.06	107.93	101.49	100.94	112.42	109.02	108.49	114.84	104.25	114.06	117.49	114.94	112.02	104.22	108.58	116.55	108.33	111.57	107.11	106.39	104.89	102.83	106.15	109.47
107.99	104.52	106.04	108.8	107.24	100.6	105.41	100.09	110.13	107.8	106.25	107.1	112.26	101.99	111.02	104.66	108.54	105.82	103.07	111.87	100.79	102.19	103.3	99.17	107.72	100.5	97.76	103.29	103.5	106.11	116.89	113	111.5	101.35	108.06	98.904	109.36	110.2	112.96	99.98	97.814	103.41	105.55	112.31	102.06	116.37	108.27	110.25	99.003	105.45
101.87	105.71	98.886	102.15	103.84	100.33	94.052	103.49	97.751	99.843	104.58	87.431	103.99	99.072	104.41	99.138	101.42	92.815	93.947	107.45	98.184	107.58	90.973	106.29	101.44	96.984	110.85	96.913	107.66	96.633	96.693	98.807	97.133	98.066	100.35	91.62	105.42	97.73	99.536	101.43	95.64	96.994	95.001	96.397	106.47	97.898	100.5	97.502	94.642	91.102
109.79	103.73	104.43	99.524	102.42	95.594	100.77	107.03	98.212	100.49	111.25	93.507	100.01	94.88	101.91	99.115	102.73	96.195	92.753	103.15	101.04	102.15	103.62	102.97	102.81	107.7	104.99	102.17	99.192	93.294	94.322	88.547	100.04	94.925	88.814	106.08	100.04	101.42	102.29	103.16	97.878	104.42	105.13	100.74	97.449	98.659	101.38	95.344	104.53	90.98
97.907	102.09	100.87	114.58	107.11	107.96	105.04	101.78	100.27	111.89	110.37	98.308	104.08	108.98	104.42	99.864	107.61	111.81	112.77	108.56	110.21	100.25	110.18	105.57	102.48	111.41	104.58	98.679	103.59	106.73	115.93	108.3	119.97	106.1	98.862	115.29	105.48	111.77	117.56	104.95	110.28	106.81	97.639	98.067	105.76	105.95	97.771	109.43	103.54	107.86
101.35	111.53	110.51	101.6	107.36	104.52	112.02	105.78	103.96	103.14	112.92	109.89	115.47	105.92	106.06	103.12	97.757	107.08	112.08	118.29	109.7	105.4	110.24	112.98	100.87	100.36	103.49	99.342	111.87	112.1	98.633	113	99.092	105.85	109.29	109.6	108.52	103.74	111.95	100.68	100.35	108.4	104.64	111.12	112.48	110.54	113.15	96.797	102.81	99.684
106.17	105.2	115.25	105.96	99.961	102.37	103.25	96.194	105.22	104.53	116.42	105.33	106.03	111.09	95.542	103.87	113.28	100.47	105.16	95.773	99.169	97.159	105.16	105.73	109.42	112.94	109.23	111.14	105.23	100.66	111.89	110.52	104.31	106.65	108.35	102.4	104.92	97.614	105.65	107.43	99.05	107.23	100.1	109.43	112.73	112.94	105.05	114.28	100.28	105.42
105.07	114.4	115.04	107.19	98.583	109.78	101.33	111.31	109.77	110.2	108.3	103.61	108.89	115.42	106.28	105.17	103.5	100.5	113.87	102.18	106.76	110.66	108.14	101.2	106.89	110.32	107.6	99.845	115	106.68	101.2	112.73	109.16	107.02	100.6	102.88	111.43	103.99	112.63	112.61	105.33	111.34	113.86	111.12	105.66	107.72	108.19	104.23	102.86	107.6
107.99	110.6	103.28	112.24	110.68	100.25	102.47	112.85	100.87	108.85	102.11	103.03	109.72	104.78	99.577	104.35	103.16	105.87	108.87	105.2	95.626	113.14	102.51	103.83	88.66	105.81	109.53	103.47	108.67	104.7	99.471	109.41	102.27	107.19	106.28	100.82	104.41	102.29	104.06	107.14	103.41	113	113.79	105.15	107.72	101.99	108.91	116.85	108	115.54
90.425	107.66	98.803	91.724	94.844	101.18	95.369	93.614	97.434	96.884	101.65	102.97	100.9	98.618	94.794	91.289	85.809	94.827	100.25	91.739	97.464	111.27	93.765	94.827	91.629	103.27	101.24	92.878	104.33	92.772	102.63	94.275	100.27	98.97	96.107	102.89	104.96	99.45	95.847	97.865	99.834	89.253	99.107	98.812	93.68	89.438	95.815	97.586	101.3	102.59
105.14	105.28	103.68	110.94	103.45	104.52	110.93	111.23	101.97	99.41	107.06	117.14	105.94	107.05	113.12	117.16	103.61	101.02	102.21	112.47	111.16	105.58	101.46	116.16	102.63	98.172	101.21	105.87	109.36	105.7	105.68	101.09	105.47	118.21	108.24	102.8	111.98	104.05	98.508	104.18	102.04	113.12	103.82	114.96	109.38	107.46	108.2	99.249	101.37	96.345
103.26	112.24	105.37	104.11	99.517	100.37	88.681	106.24	95.967	108.97	107.47	104.03	106.87	113.69	104.75	102.4	109.89	110.64	105.02	100.82	96.825	106.76	100.63	102.27	99.377	101.93	117.32	103.02	103.78	93.39	101.14	104.51	97.715	105.76	98.539	102.61	105.5	99.846	97.27	110.23	102.59	98.736	97.506	109.16	103.76	103.45	105.84	113.08	115.13	105.49
98.117	95.869	104.08	92.193	95.996	93.95	96.336	101.59	105.28	98.057	101.57	103.37	91.239	102.79	96.243	90.777	94.427	103.11	87.679	93.036	107.51	92.756	101.32	95.721	100.23	93.212	101.15	109.68	97.185	98.23	100.98	91.474	93.417	109.11	94.989	97.263	101.45	101.82	99.185	98.354	93.589	92.835	99.285	104.16	97.584	94.614	98.859	96.426	103.56	107.71
98.738	112.52	122.35	107.49	115.05	106.64	106.77	112.5	110.38	115.38	102.88	109.06	113.67	105.06	111.9	101.97	109.21	115.27	108.7	98.699	99.962	113.68	102.57	117.85	107.01	110.18	117.11	102.93	105.2	105.75	116.65	114.41	115.5	108.36	105.44	108.77	98.167	110.59	109.16	111.23	112.29	110.76	97.155	108.64	111.76	111.3	108.71	105.61	113.52	108.62
99.925	113.22	113.03	107.9	93.735	109.61	111.22	105.38	98.987	106.61	106.16	107.02	95.914	100.13	108.21	102.24	112.01	110.41	115.69	102.31	111.75	107.29	102.23	108.53	106.1	114.48	108.41	110.06	110.83	113.22	107.76	115.53	107.41	105.63	112.09	113.57	108.71	106.93	110.48	107.73	105.89	110.3	97.012	108.71	101.4	108.86	102.99	105.39	110.24	107.09
107.31	107	111.54	104.43	98.939	109.39	106.39	100.9	109.55	109.69	108.02	97.732	106.3	113.34	104.68	116.14	111.59	105.49	110.14	101.45	100.9	107.12	111.66	104.48	105.33	107.66	93.481	102.18	97.002	104.91	103.31	108.67	114.21	108.88	111.92	97.658	108.19	103.6	102.24	102.29	106.75	103.8	107.94	118.27	109.56	105.52	108.4	108.28	102.83	111.75
109.36	105.87	104.7	111.26	93.477	106.34	102.28	107.57	113.95	105.88	98.665	106.08	102.42	105.42	97.758	107.9	111.69	101.42	96.431	107.07	111.3	114.3	108.98	108.87	109.06	110.81	115.01	109.08	107.78	117.6	101.42	102.21	110.03	110.39	113.37	100.83	111.07	101.72	107.46	103.21	106.2	98.351	98.424	107.43	101.39	108.16	102.93	104.65	104.55	96.433
95.468	99.122	94.396	100.86	104.1	100.06	112.24	100.76	105.66	102.36	99.441	97.615	96.4	83.168	101.47	100.07	95.223	95.249	105.1	93.193	97.971	94.615	100.5	91.125	101.94	101.09	93.49	100.4	101.61	109.29	91.542	98.895	97.241	91.839	96.176	104.21	105.06	95.242	100.24	96.609	98.11	97.326	92.852	101.31	100.99	89.269	98.497	97.506	104.47	95.996
102.48	101.89	106.9	111.77	110.27	116.72	109.14	112.43	126.63	105.65	114.2	121.06	115.8	112.05	107.56	106.27	111.13	102.85	110.28	109.85	109.4	112.61	108.9	106.75	114.03	108.08	112.33	111.61	118.96	112.29	102.88	108.12	106.27	116.81	113.14	112.66	109.31	104.9	108.11	110.56	110.65	111.02	108.93	116.3	108.52	109.67	101.02	104.06	110.39	104.02
100.03	102.94	97.985	97.457	97.745	100.38	107.54	99.962	99.449	99.706	99.094	104.42	104.91	101.77	99.266	99.649	104.95	102.79	95.361	107.11	101.52	100.84	88.937	106.04	92.189	101.88	100.26	92.668	102.04	107.14	94.222	99.187	110.05	101.38	89.184	106.84	94.865	102.98	96.692	100.18	94.703	104.36	104.31	103.08	100.11	94.94	96.148	101.01	103.52	97.753
101.82	111.05	100.21	103.54	106.91	104.03	105.73	101.93	92.29	105.15	106.63	96.576	100.76	107.8	103	101.89	106.11	97.511	101.89	100.8	95.287	99.343	107.38	93.948	101.22	100.93	105.65	97.88	93.591	102.37	109.39	112.01	99.134	98.108	100.91	97.475	105.5	94.475	104.68	106.21	99.515	106.55	103.74	108.03	107.19	100.19	104.46	94.541	106.36	96.724
99.652	89.861	96.006	95.634	97.927	97.183	113.3	96.185	102.39	101.81	103.72	89.909	103.07	104.78	99.487	102.71	96.907	103.37	100.62	101.08	95.348	102.35	100.32	100.56	99.81	101.16	95.054	102.64	100.97	103.61	108.01	100.92	99.274	98.262	100.85	92.894	102.78	96.188	100.56	101.27	101.49	95.49	96.416	99.414	97.892	103.25	95.86	108.59	98.18	94.495
110.93	112.01	116.73	102.06	102.1	111.49	113.6	105.46	108.28	106.71	112.22	101.8	110.82	115.15	102.84	105.53	104.25	107.01	103.22	109.42	110.9	100.79	110.44	104.16	117.06	107.54	100.76	98.711	98.348	105.93	115.9	112.36	114.49	110.74	105.36	106.27	102.02	107.94	108.16	100.11	104.78	107.85	104.74	112.82	110.32	111.69	114.81	94.815	115.31	107.9
108.33	106.91	117.9	108.17	113.67	112.12	103.48	100.85	109.23	104.4	106.71	103.08	98.156	100.19	101.83	103.17	112.36	109.01	105.31	106.71	108.9	112.13	105.45	100.54	109.93	102.6	99.618	105.34	97.775	113.69	109.51	119.05	109.5	110.25	109.67	109.08	109.71	107.11	115.08	106.43	113.76	104	106.81	106.86	110.66	107.42	111.13	98.21	118.16	103.42
98.003	100.83	102.29	94.062	92.786	101.73	98.179	94.965	104.01	96.24	94.191	100.81	95.236	98.239	101.36	100.47	100.39	109.02	90.855	92.867	105.51	96.892	107.19	93.752	100.4	94.694	99.345	103.51	106.32	97.158	98.257	96.129	100.96	87.286	90.054	110.15	105.25	101.55	100.88	108.01	106.62	98.378	95.237	101.02	93.14	99.462	93.2	100.63	107.94	98.404
109.6	109.41	113.98	108.19	106.64	114.85	110.13	95.828	109.04	105.09	109.92	107.13	106.81	103.35	104.39	113.01	104	106.46	115.51	108.98	103.98	100.91	107.73	110.73	106.49	104.28	113.75	103.56	107.67	109	108.54	111.06	109.78	115.97	105.21	113.55	107.39	107.72	111.93	105.57	106.92	114.48	104.26	103.1	110.71	108.41	113.92	105.61	97.407	108.53
101.52	104.97	108.03	108.64	108.66	109.22	106.06	104.23	104.61	114.46	111.99	105.97	99.891	102.65	99.941	110.78	111.55	107.76	102.53	108.68	97.477	103.86	107.1	102.23	107.6	101.04	103.91	108.8	113.7	94.373	108.36	112.24	105.81	105.8	102.84	101.14	105.6	105.96	102.41	106.59	99.553	107.03	116.18	97.639	103.54	108.5	106.07	100.45	110.66	107.01
104.87	104.39	113.24	99.575	107.22	99.772	106.57	112.67	116.61	101.5	105.19	103.57	113.12	105.21	103.01	106.72	111.63	102.56	108.46	107.9	105.79	106.26	101.44	108.68	104.93	109.04	110.01	108.16	112.1	112.11	105.04	104.89	105.43	102.3	111.52	106.72	98.127	102.32	105.81	112.16	95.068	106.94	102.32	105.54	111.15	103	103.12	103.65	111.93	107.29
96.11	101.88	99.465	101.43	100.7	100.89	109.13	102.14	105.7	111.75	112.22	104.38	95.554	105.11	107.97	98.186	103.1	105.43	99.724	110.18	103.54	103.34	108.41	111.93	105.17	112.54	107.33	102.78	103.19	105.74	102.34	105.66	99.174	108.38	104.87	113.35	107.1	107.62	114.78	109.67	104.96	114.87	107.07	105.35	106.09	109.74	101.38	95.824	115.16	104.87
117.47	111.66	97.836	101.7	101.5	103.69	100.23	97.128	103.15	106.53	99.977	112.02	102.83	109.89	101.68	109.14	95.805	102.1	102.88	98.588	105.22	93.959	98.692	101.02	101.9	92.154	102.45	94.414	103.61	96.629	101.46	104.55	98.991	100.4	97.763	91.578	101.38	99.194	101.8	101.64	104.29	93.035	99.19	104.71	106.79	101.74	96.604	106.04	97.139	105.6
107.25	107.78	109.24	92.68	110.69	105.78	95.608	111.45	104.98	109.8	110.28	102.73	111.05	108.98	100.8	105.42	95.321	96.286	114.35	102.63	103.06	102.82	115.97	100.74	100.37	101.99	111.36	112.28	103.89	107.06	105.54	102.56	106.58	108.76	110.32	102.87	102.32	108.66	119.14	105.54	102.34	105.23	111.79	94.401	107.15	95.232	110.51	111.6	105.98	103.55
108.76	109.27	121.23	110.62	112.31	119.47	99.764	113.7	115.44	99.248	109.03	107.89	102.16	106.98	100.11	100.06	103.33	97.913	106.86	101.18	110.73	113.83	113.5	107.16	115.22	103.58	113.5	116.14	114.21	104.55	103.54	106.7	111.26	103.17	116.59	110.45	112.37	104.49	119.68	109.03	114.15	107.16	116.06	110.7	97.176	111.43	108.9	105.67	105.77	105.88
100.53	106.73	102.29	106.28	107.22	114.76	103.54	111.37	110.03	109.7	104.08	102.96	115.19	110.04	110.01	103.77	107.98	103.08	109.25	103.42	110.17	105.41	105.03	103.72	100.75	113.78	100.48	111.32	113.11	113.02	109.15	101.28	98.612	114.09	102.38	105.04	109.69	104.33	108.79	114.86	105.15	107.06	117.17	105.53	105.93	105.16	100.83	102.61	115.07	109.26
94.414	105.41	94.538	94.65	94.209	100.2	102.85	98.331	93.382	108.66	98.179	96.195	87.836	110.06	103.5	88.961	101.16	107.8	102.81	113.21	102.49	98.655	96.817	106.66	100.96	102.32	86.92	92.058	109.71	98.168	104.6	102.03	95.491	104.09	99.298	95.465	100.89	100.26	100.16	98.446	101.48	97.492	105.1	98.843	97.866	107.01	96.289	101.38	97.072	92.409
103.53	103.51	98.357	101.72	96.815	100.02	102.4	107.21	109.99	89.251	114.7	113.71	98.352	110.03	103.55	110.37	97.117	105.31	112.84	107.32	112.63	106.63	109.58	100.61	101.43	109.68	103.61	111.8	97.394	99.344	103.58	102.9	102.25	106.44	116.77	97	104.79	109.24	93.46	111.51	116.39	105.48	100.48	105.58	99.69	101.41	102.77	104.76	106.34	102.42
106.85	102.79	109.01	104.04	108.91	102.1	103.41	96.82	105.95	104.5	111.98	98.171	105.83	103.32	99.443	108.75	102.42	103.65	97.107	102.09	105.11	105.03	115.12	105.58	110.28	105.57	109.39	112.92	109.74	105.12	102.09	103.91	113.85	101.13	107.31	114.88	98.971	115.35	109.27	108.76	101.75	102	107.35	112.47	98.225	97.489	101.36	98.66	109.68	109.88
109.38	104.76	109.28	100.32	108.13	100.61	105.24	105.56	102.76	108.97	108.85	103.13	105.95	115.87	108.62	107.6	110.86	110.91	106.34	112.87	107.01	110.11	101.76	109.93	108.52	110.98	109.26	111.96	116.78	103.33	107.46	114.11	107.97	108.29	117.55	110.41	111.78	119.9	111.39	113.77	110.34	108.01	103.56	105.09	118.85	116.7	105.58	103.76	109.73	113.67
96.254	98.328	98.423	101.24	91.639	99.811	98.45	102.79	99.94	92.761	94.26	93.567	88.787	101.47	95.679	96.742	96.175	92.12	93.931	105.83	95.54	96.272	105.78	108.35	94.043	103.34	102.18	88.81	101.71	99.094	97.224	99.878	85.841	104.19	98.915	96.87	100.3	102.69	98.838	93.937	98.559	102.23	95.811	92.411	102.02	98.399	103.75	94.076	102.87	102.47
97.832	106.66	102.71	95.163	96.303	105.06	108.74	109.05	102.38	102.07	102.6	104.04	93.314	102.56	104.71	96.418	97.59	99.065	100.93	108.37	102.33	93.776	107.57	106.61	106.25	106.95	108.29	101.91	107.88	104.13	101.66	102.05	103.4	106.72	105.74	103.61	97.011	103.68	95.532	103.07	103.15	94.022	106.8	107.83	101.95	108.38	109.8	102.06	106.23	111.39
118.45	90.736	106.61	105.26	96.644	112.18	104.66	117.67	107.05	104.61	98.999	114.47	106.16	104.85	109.21	116.29	106.27	107.51	109	97.264	99.116	98.881	106.71	111.84	110.77	110.78	101.42	105.72	111.32	108.06	111.45	102.64	107.41	103.56	97.702	109.46	106.62	102.14	111.98	112.31	108.91	101.17	99.263	111.14	114.44	108.24	107.25	113.51	108.67	104.39
108.5	105.27	107.85	97.83	103.95	105.32	107.49	111.8	94.805	106.84	110.52	108.78	98.269	109.81	107.28	103.79	110.84	109.28	103.68	105.19	103.56	97.105	101.52	103.83	109.5	106.23	100.1	109.24	107.21	112.33	102.05	108.7	108.13	107.44	113.96	98.228	113.53	109.43	110.15	98.479	103.26	107.51	110.34	102.77	108.01	93.301	109.56	102.81	114.31	97.099
106.56	113.44	100.96	107.31	105.91	108.6	100.04	109.65	107.92	97.845	102.01	104.77	105.81	106.39	104.54	106.56	95.959	109.26	105.79	99.204	96.706	107.95	97.582	98.911	107.15	104.09	108.61	107.44	105.38	105.01	105.17	104.29	107.96	100.7	103.5	104.72	92.263	106.09	100.03	99.848	107.47	113.46	102.65	102.24	101.49	118.05	101.82	98.21	108.43	100.08
124.77	110.32	110.26	104.31	112.96	110.68	121.44	118.08	115.5	119.4	111.8	114.03	107.67	109.77	117.86	109.69	117.3	116.36	122.69	109.38	120.9	105.19	111.34	109.43	117.12	113.59	115.43	112.9	104.58	113.19	108.88	122.75	104.07	107.72	111.13	106.18	103.98	105.2	115	105.45	114.6	102.97	108.64	117.2	107.62	112.31	114.97	108.46	103.67	102.64
97.056	108.74	110.85	107.85	108.45	116.9	99.171	109.5	108.87	106.28	106.82	106.9	104.89	111.45	109.44	89.988	110.28	110.41	107.09	104.71	108.26	104.53	102.64	110.43	106.52	106.01	100.48	98.147	102.53	113.94	109.5	99.759	101.89	113.34	98.22	104.78	108.44	111.79	104.74	110.36	101.99	107.38	105.11	100.06	111.87	107.52	108.21	105.14	101.53	96.94
95.149	98.352	90.64	104.73	95.102	108.16	104.14	103.79	105.45	93.169	96.577	96.1	105.94	88.071	97.161	94.425	97.361	87.621	107.37	96.699	89.31	104.01	94.053	88.932	89.926	100.7	95.002	93.749	101.65	100.03	106.05	98.437	88.993	108.23	101.14	102.25	97.741	103.56	104.88	93.938	95.086	93.046	101.79	105.13	103.64	100.5	104.61	97.51	97.12	96.834
110.42	118.32	106.11	109.88	111.07	112.03	105.07	114.96	105.89	106.98	113.19	100.99	111.76	101.2	99.025	106.96	107.18	100.37	114.61	97.32	111.65	98.596	110.82	116.78	109.19	113.28	108.52	105.95	102.41	105.53	107.58	101.98	105.69	104.66	103.85	105.83	116.71	107.53	114.75	111.84	100.78	103.45	111.19	107.28	113.22	105.38	113.28	114.88	117.14	98.311
111.86	111.18	107.18	109.48	104.46	108.1	106	105.32	110.53	102.18	96.011	103.3	103.35	109.97	113.07	104.72	103.24	105.35	103.15	110.01	105.01	105.53	103.18	102.88	104.15	102.65	101.74	102.1	105.04	101.15	100.89	104.09	104.15	114.42	105.83	104.55	105.85	109.45	109.21	112.17	105.14	107.65	97.492	98.239	108.02	101.4	110.01	107.39	120.31	110.07
102.71	106.93	107.08	99.733	100.66	94.174	99.914	104.81	92.988	98.928	103.69	102.18	101.77	98.774	94.576	101.87	103.84	100.38	101.02	93.83	100.11	92.293	91.796	97.103	102.71	99.007	102.24	103.66	94.642	100.9	103.6	104.18	99.351	98.986	106.95	107.23	98.379	105.16	99.344	95.054	103.49	109.26	99.918	100.9	102.98	101.6	103.4	96.22	100.6	97.356
95.211	95.099	87.163	97.148	95.403	98.451	96.141	99.817	106.15	101.67	92.489	99.847	105.13	102.09	92.924	94.595	101.37	83.394	97.102	104.44	101.38	101.17	95.995	88.711	107.12	99.716	104.15	99.298	100.82	102.39	101.9	101.2	103.99	91.775	103.83	100.55	97.308	93.727	97.364	103.34	97.841	103.23	100.76	98.84	94.136	101.79	103.63	92.573	103.76	87.486
99.107	114.58	99.852	109.05	110.42	108.84	101.05	113.8	109.65	103.43	99.025	103.78	110.77	105.24	111.22	111.09	92.803	109.85	108.31	107.23	100.07	113.39	108.34	100.07	105.53	101.5	110.68	99.525	99.393	114.19	103.35	107.77	114.54	103.25	100.25	109.35	112.68	98.422	98.623	114.35	110.38	117.83	105.4	102.47	117.82	107.02	98.8	100.33	105.23	109.57
98.053	98.514	83.947	102.92	93.127	98.767	106.71	98.888	99.036	102.38	101.22	96.399	92.067	97.977	97.924	94.393	92.219	93.593	98.819	100.39	99.168	93.66	102.44	95.859	99.253	96.837	88.768	107.84	83.559	96.628	99.107	83.446	95.453	92.54	99.791	97.545	103.73	86.451	98.443	91.816	102.33	106.33	90.46	100.74	93.506	88.154	91.589	86.437	92.856	92.613
116.66	114.18	112.47	109.77	110.98	103.34	112.04	111.51	107.45	108.26	110.48	98.639	107.15	114.31	114	104.25	104.34	103.84	109.39	109.86	115.83	110.43	108.42	109.73	109	103.66	102.49	106.8	108.23	103.32	109.55	105.19	106.73	105.33	108.39	101.86	106.35	116.95	114.6	113.87	114.23	109.32	111.07	109.96	106.19	109.97	98.142	112.02	100.4	109.15
112.81	101.39	116.52	121.12	108.99	110.47	102.88	114.98	117.96	115.81	115.25	106.22	110.43	118.14	110.42	113.23	115.52	102.52	114.06	117.28	107.68	109.68	112.4	111.42	115.76	106.21	117.98	108.25	114.62	124.59	118.12	120.65	116.66	114.9	110.63	115.4	101.27	117.72	111.31	113.41	111.9	110.95	103.42	119.57	109.04	114.1	111.41	116.19	107.95	125.24
106.08	92.906	102.12	103	104.1	96.328	99.527	96.043	104.17	98.677	94.6	107.74	105.52	107.16	99.802	98.854	92.169	101.29	99.388	106.92	91.697	102.66	93.997	95.641	102.01	101	107.25	97.006	93.769	89.586	107.18	101.8	100.33	96.142	97.309	101.84	101.04	96.492	97.733	105.4	101.14	100.03	105.78	109.27	106.29	106.88	95.714	90.189	97.416	98.541
106.04	104.39	104.81	105.05	108.3	104.82	108.73	104.97	91.426	108.76	106.75	107.51	107.42	101.23	95.558	102.62	103.77	98.518	106.71	110.77	102.7	105.97	103.93	110.18	106.49	94.009	107.97	105.92	100.49	107.89	108.01	96.674	102.26	106.01	101.22	105.82	105.94	96.398	122.67	111.98	103.15	110.5	104.58	107.63	107.66	105.96	104.5	102.8	101.33	98.833
99.366	102.59	107.13	98.566	105.35	102.48	104.14	102.81	114.57	110.96	99.988	112.56	109.1	113.7	103.68	99.439	101.63	108.87	107.55	107.14	108.7	113.04	105.73	111.55	116.41	99.123	113.63	111.76	109.54	106.09	95.873	106.27	112.01	108.45	106.78	107.33	107.55	100.57	102.25	107.35	100.06	99.718	103.55	105.61	109.01	109.29	108.78	107.5	106.34	103.97
98.316	99.612	103.12	106.5	100.51	99.081	99.119	96.052	103.18	93.775	100.46	104.35	105.86	96.042	99.746	98.685	100.03	98.696	100.42	90.895	91.96	102.59	86.346	98.42	94.112	97.633	100.35	98.838	99.09	93.931	102.87	94.32	98.736	95.446	102.83	96.756	104.42	97.435	106.36	94.112	90.533	101.95	99.885	99.486	106.58	102.98	90.531	87.586	104.41	96.171
109.92	101.09	106.62	104.91	101.08	104.44	106.59	104.69	111.81	105.3	102.92	114.25	109.44	102.07	101.56	113.04	102.08	102.8	105.25	102.69	115.16	98.736	109.08	104.27	112.75	104.96	107.56	109.68	99.805	109.7	108.79	100.54	118.73	110.33	104.43	116.21	103.61	107.44	106.79	111.13	113.32	112.88	99.49	107.14	103.21	102.18	105.67	98.721	99.837	94.476
100.33	103.62	102.34	102.98	101.55	101.07	100.78	98.988	98.53	95.563	96.286	107.6	96.95	101.33	90.729	100.05	103.47	93.98	95.697	103.62	100.32	101.23	101.82	101.3	91.393	96.955	103.5	93.738	98.717	98.387	94.255	99.91	99.945	94.406	103.15	96.147	99.476	97.111	84.511	83.836	96.918	85.341	103.46	103.28	105.5	97.56	98.772	100.7	103.6	99.812
109.43	113.78	115.04	101.4	105.95	108.64	99.886	101.94	111.34	107.64	109.74	100.4	103.11	112.64	104.36	106.46	114.81	106.49	94.812	114.81	113.73	109.41	106.41	108.48	104.39	111.96	106.38	102.2	108.03	104.49	102.73	111	111.66	112.87	105.34	98.419	105.73	106.94	99.804	102.23	103.85	97.522	112.52	112.97	112.25	99.347	105.12	99.102	104.84	102.34
97.361	104.34	115.47	110.26	108.31	109.35	115.85	104.69	109.92	103.1	106.42	116.73	105.67	108.93	114.74	113.19	110.48	113.6	106.87	112.59	112.41	101.76	102.26	109.63	103.36	106.48	108.22	108.94	100.03	109	106.7	103.15	115.11	105.82	102.14	113.25	108.07	109.44	96.231	104.67	110.2	107.11	111.82	106.87	102.26	98.082	107.91	110.94	111.28	111.89
98.659	101.1	98.278	95.908	96.587	88	99.219	101.14	98.516	95.461	109.06	91.87	95.66	93.525	94.177	104.29	93.972	102.67	105.07	96.574	90.683	91.571	99.97	95.072	95.284	106.36	93.835	109.96	102.04	99.738	105.05	109.31	106.45	100.7	96.653	99.294	89.39	104.43	94.261	105.64	97.834	105.75	93.721	101.24	105.19	102.83	90.763	91.743	92.651	92.333
110.03	116.67	111.32	110.78	108.53	108.41	116.08	110.5	112.26	110.63	109.99	105.42	113.92	115.21	121.41	116.77	112.08	108.14	109.09	116.35	108.1	104.7	112.51	111	111.66	111.67	112.4	100.5	108.8	102.06	105.05	116.59	102.02	111.95	103.78	106.48	118.39	114.68	112.3	111.43	111.03	103.62	119.69	110.67	101.17	107.07	121.54	105.75	106.98	107.27
99.219	105.78	105.79	100.46	96.527	112.44	103.85	111.39	107.71	101.76	106.34	96.094	110.33	101.37	97.54	102.1	99.52	103.31	105.09	88.429	100.02	102.07	100.4	111.61	89.137	100.86	94.982	105.73	100.85	98.96	104.67	101.21	95.577	102.63	103.81	105.59	106.85	99.652	105.15	100.31	110.63	92.932	102.8	103.23	107.07	104.03	97.095	100.55	100.86	108.43
112.14	101.32	101.19	112.38	104.5	102.75	94.509	108.38	112.06	102.47	100.08	115.6	97.58	102.91	100.54	96.989	97.939	105.66	109.66	96.413	98.168	109.34	109.17	98.823	107.92	105.38	108.95	105.8	111.86	105.94	108.94	100.01	108.64	108.73	111.17	107.81	107.88	110.41	96.251	108.41	106.9	105.71	102.86	111.09	103.72	111.01	103.85	104.83	93.988	98.212
107.85	108.25	109.22	103.66	104.49	110.48	106.46	100.83	117.8	98.439	99.146	106.1	107.18	105.18	110.42	104.29	103.54	102.81	108.03	102.46	107.25	107.23	95.644	109.04	107.43	110.4	101.62	108.36	111.59	96.509	102.51	109.75	111.42	114.56	96.787	100.94	110.22	101.51	100.81	113.13	107.57	108.44	100.17	106.41	111.84	102.55	110.42	102.62	105.61	108.76
102.72	92.603	102.45	93.855	102.13	100.26	89.885	97.813	104.49	101.09	93.318	100.58	104.04	92.908	90.607	97.046	93.779	92.982	104.18	100.5	102.72	99.793	97.251	106.35	98.773	104.95	98.009	104.51	99.211	97.517	95.196	98.503	97.416	100.55	108.62	87.791	99.146	96.128	93.307	95.857	99.925	104.21	98.563	96.35	102.67	101.87	102.29	96.306	98.64	91.149
109.35	102.76	111.5	97.45	108.03	97.348	103.68	100.58	112.43	100.62	102.07	103.16	121.1	115.67	112.34	99.471	101.66	109.83	100.69	101.21	105.87	113.53	101.28	110.28	100.66	107.43	101.69	111.5	107.8	105.77	92.316	107.55	102.92	108.31	103.63	107.77	114.65	111.2	101.29	111.3	102.51	100.4	108.7	100.33	111.15	101.88	110.42	105.32	113.27	99.244
101.93	97.505	96.839	98.892	101.97	97.659	106.11	99.857	108.74	99.581	100.66	104.54	92.155	106.85	94.284	98.963	95.332	106.26	103.98	103.86	107.55	87.046	107.6	100.9	102.32	100.09	97.829	97.739	102.04	107.59	93.829	104.84	101.28	98.223	102.06	99.136	103.07	101.97	101.35	99.909	93.721	108.87	107.33	103.29	103.03	98.515	99.678	103.15	108.18	102.62
102.48	89.945	98.699	96.118	96.993	90.048	97.108	106.87	97.197	101.51	101.51	98.482	102.5	107.62	98.386	101.79	96.826	96.26	105.34	100.18	102.01	99.839	94.391	94.248	97.443	92.351	106.2	95.012	97.617	105.91	99.685	100.01	94.246	101.03	104.56	99.363	105.24	97.623	106.97	94.146	92.302	105.86	101.62	92.438	97.256	100.31	102.33	100.65	102.98	95.948
113.37	106.21	100.78	105.11	98.178	100.59	111.1	102.13	103.78	108.49	109.1	117.75	96.715	109.67	104.75	107.77	110	100.89	123.57	106.75	111.89	103.14	111.04	107.51	106.17	111.47	102.89	99.406	106.17	105.43	105.5	101.4	105.12	108.08	105.26	107.49	112.93	108.82	113.61	100.72	102.22	97.265	108.27	107.08	105.85	104.96	106.64	107.22	111.11	113.86
117.02	110	116.07	113.99	110.72	115.24	110.69	114.42	114.32	116.48	112.97	109.65	114.77	114.78	109.92	114.73	119.48	109.98	106.56	101.53	108.97	111.76	103.54	108.69	104.73	112.91	109.15	95.14	108.74	104.09	103.86	110.08	109.58	109.92	111.14	115.11	109.87	113.95	115.94	120.51	103.43	111.42	112.2	122.29	115.72	109.4	110.52	98.388	99.598	113.99
98.128	94.793	95.959	97.529	86.316	100.65	99.785	106.06	95.97	98.462	95.911	103.99	89.378	104.01	101.72	99.907	94.748	100.22	95.948	99.383	100.38	105.74	91.54	99.755	95.898	108.57	107.62	95.903	102.64	87.221	99.194	95.324	87.917	96.007	104.58	87.516	96.224	96.362	93.577	96.286	96.1	95.476	96.914	95.957	88.417	105.73	97.263	98.909	102.38	101.35
109.77	107.94	107.14	112.38	104.85	107.24	105.89	117.11	102.76	103.83	102.23	98.972	105.17	108.55	117.38	110.91	100.06	113.22	107.12	104.88	113.39	101.89	114.05	107.37	109.8	103.66	108.27	108.79	104.34	107.94	108.91	106.04	108.61	111.01	113.06	110.71	104.3	109.18	114.08	108.44	112.12	110.21	99.145	105.7	109.84	104.23	107.92	110.11	116.51	112.13
102.4	119.58	118.21	108.91	112.75	107.46	107.58	115.01	105.96	110.72	110.47	112.96	108.43	116.45	113.88	100.74	102.66	116.16	107.21	111.52	101.8	110.93	108.22	112.08	117.12	115.55	110.61	103.79	111.29	108.31	108.86	113.54	115.11	114.18	115.32	110.01	109.58	115.01	109.1	104.6	104.79	110.97	118.44	109.03	103.46	107.39	111.57	113.53	103.21	106.71
103.93	109.18	113.26	103.53	105.22	109.75	110.26	105.6	94.749	109.66	108.13	94.931	97.903	102.43	105.15	112.9	105.09	108.41	94.124	113.28	101.72	106.45	106.3	108.71	106.03	109.57	110.91	97.672	104.91	106.12	109.63	114.61	110.51	100.31	108.84	107.29	95.667	99.418	110.8	100.46	108.78	102.54	111.31	104.56	101.01	109	111.31	113.78	99.615	108.42
94.057	89.986	102.39	96.162	98.365	100.85	100.97	91.275	92.471	94.285	101.96	104.44	100.91	94.131	93.88	100.25	87.472	90.909	93.245	100.7	98.834	103.05	101.81	102.16	100.37	98.72	98.2	103.71	97.787	91.524	94.418	95.996	96.896	100.13	93.67	99.041	99.195	98.751	99.468	102.7	96.082	98.198	105.94	83.375	100.1	101.25	95.469	94.192	93.734	101.93
94.974	106.28	104.04	107.93	105.17	106.52	115.58	106.16	113.45	109.52	116.21	111.72	112.09	108.93	110.41	110.14	102.01	111.58	112.9	104.51	108.26	100.58	109.93	106.12	113.36	106.23	104.95	112.2	111.41	107.7	107.51	110.38	116.13	113.12	108.97	107.77	111.86	114.13	106.49	101.39	101.31	112.17	110.86	107.57	108.74	106.91	119.1	106.43	116.06	109.08
105.83	103.79	111.67	109.19	113.53	104.83	106.81	102.16	108.44	103.21	100.46	101.88	94.938	110.56	96.882	109.51	101.58	110.02	107.43	106.54	109.3	102.89	109.53	107.41	104.06	103.47	91.947	101.53	112.63	97.215	110.11	115.03	109.64	104.74	101.75	109.48	111.26	105.25	107.67	106.92	98.239	106.43	107.73	109.93	107.57	99.115	106.56	106.72	107.37	101.86
97.511	107.02	101.72	94.234	98.419	102.29	99.57	99.881	105.1	99.097	94.091	99.793	104.14	105.39	114.87	106.03	111.35	110.31	107.33	101.36	108.68	98.992	103.87	108.06	99.586	107.99	101.61	117.44	109.62	91.493	109.06	107.33	107.83	104.05	103.65	104.3	115.36	107.21	104.17	112.77	99.19	108.64	112.08	105.24	106.8	104.19	112	100.09	112.13	105.43
105.82	103.8	107.11	105.26	108.35	103.04	99.794	113.31	118.95	102.21	108.73	105.97	110.35	105.45	103.05	104.35	101.42	103.48	103.76	110.72	104.16	104.21	109.63	107.83	107.51	104.81	113.73	110.15	110.13	102.38	119.63	107.6	106.04	104.54	110.06	103.84	103.55	102.87	106.4	108.12	107.25	115.39	108.89	109.56	101.99	108.27	109.88	104.01	108.09	101.62
105.85	97.632	109.79	109.41	98.115	96.109	106.67	111.75	106.89	108.2	110.44	106.04	108.55	99.865	103.35	113.25	110.34	109.16	112.53	97.893	111.45	112.09	112.44	112.3	113.57	103.58	105.69	97.351	104.46	111.88	104.37	107.86	108.25	117.56	108.09	116.88	101.97	113.15	106.02	100.25	107.84	110.53	106.55	112.32	111.22	98.836	106.77	109.26	105.45	106.84
[truncated: 150 more columns]
