# Supplementary material for: Genetic dissection of main and epistatic effects of QTL based on augmented triple test cross design
Source: PLoS One. 2017 Dec 14;12(12):e0189054. doi: 10.1371/journal.pone.0189054 (PMC5730204; doi:10.1371/journal.pone.0189054)
Supplement: S10 Supporting Information — (ZIP) [file pone.0189054.s010.zip › z6_1050_0.5_10.csv]

105.75	106.7	107.36	105.79	103.09	107.04	104.29	104.43	105.98	105.59	106.7	108.12	103.52	104.91	104.63	104.38	108.37	106.22	105.3	108.17	106.88	105.3	105.81	107.07	107.56	104.3	105.67	105.14	106.5	107.22	104.76	109.06	103.66	105.91	109.22	105.34	109.25	107.48	104.83	108.73	108.42	105.27	104.35	106.82	103.81	106.62	107.21	104.18	106.99	107.96
110.43	109.27	104.73	110.41	107.4	107.37	107.39	108.54	108.88	108.3	108.99	108.96	107.94	107.42	107.94	107.25	108.33	104.81	110.04	106.51	112.24	109.39	109.4	107.5	109.03	110.62	103.72	106.28	107.62	109.48	109.23	108.26	108.16	108.85	107.04	109.79	108.05	109.93	107.51	107.16	105.73	107.09	106.21	106.93	111.14	109.18	106.57	106.64	111.02	108.73
103.73	105.35	107.26	106.81	104.94	106.78	106.55	107.09	103.14	107.52	103.76	104.53	105.04	106.23	105.89	105.23	105.51	108.9	109.17	105.82	106.36	105.67	105.57	106.98	109.45	107.13	106.85	105.99	108.17	106.14	106.72	107.08	110.04	108.5	104.4	104.44	105.22	107.83	106.67	102.65	105.77	103.98	104.95	104.94	103.73	102.22	106.82	105.44	104.7	105.98
98.27	95.001	100.35	97.099	95.649	100.95	96.543	96.454	99.238	96.447	98.778	99.151	96.271	98.343	95.043	100.53	102.37	99.36	98.013	98.812	95.192	98.052	98.394	97.075	98.108	96.201	98.987	98.552	99.335	97.25	101.9	98.005	101.01	96.784	100.19	97.245	97.701	101.03	98.564	99.284	93.608	96.409	100.57	98.155	97.759	97.147	99.631	98.913	98.888	98.307
105.34	105.69	103.14	106.44	106.81	107.51	106.48	105.93	108.06	106.36	104.31	106.29	107.15	104.89	103.41	102.73	105.5	104.06	107.47	105.85	106.73	106.05	107.98	106.67	106.94	105.66	108.26	107.01	103.69	104.98	106.37	107.91	105.78	106.39	103.66	102.36	107.65	107.49	102.38	107.17	104.23	108.52	107.31	104.42	104.76	104.09	108.51	104.69	105.54	104.46
110.72	109.89	109.21	109.25	109.89	108.43	111.26	111.59	108.54	108.78	110.62	110.55	108.57	108.18	110.07	110.79	110.28	107.98	109.32	110.37	111.63	107.32	113.43	108.91	109.99	109.71	109.49	109.9	111.35	111.55	106.95	114	108.52	111.57	110.92	111.56	108.62	107.84	109.28	108.55	110.14	110.32	113.77	110.35	110.92	114.56	109.48	113.32	113.72	109.8
108.42	102.07	106.75	101.89	105.93	107.03	105.69	107.26	107.35	104.86	106.75	108.17	105	104.38	107.21	106.58	106.13	107.43	107.97	106.66	103.5	104.73	104.32	108.9	105.11	105	104.77	106.57	102.45	109.14	109.29	105.23	105.63	105.95	108.72	105.13	105.19	105.56	107.56	107.12	105.22	103.72	106.86	109.74	105.28	102.5	108.3	104.85	106.8	106.41
97.198	94.321	95.705	97.238	101.24	94.245	96.453	101.59	99.15	98.872	98.194	99.127	97.565	100.15	97.522	96.795	97.66	98.339	98.729	97.446	97.717	97.485	98.53	98.213	98.882	99.598	100.12	99.783	98.121	100.33	99.743	98.963	95.858	96.219	99.946	97.466	100.82	100.6	96.929	96.996	96.802	100.48	101.62	97.145	98.888	97.973	99.268	94.954	98.958	98.787
105.97	106.43	108.16	104.71	104.97	108.92	106.64	104.01	107.39	104.97	107.33	107.82	106.13	105.9	104.04	105.14	105.11	106.52	104.02	103.93	104.13	103.17	105.65	106.16	104.68	104.12	108.17	102.2	103.65	107.69	107.28	105.83	107.71	104.04	105.89	106.58	103.27	106.81	103.07	104.32	107.29	106.92	107.12	101.74	103.86	104.96	103.51	106.6	104.75	103.28
104.27	107.84	108.16	105.14	104.27	104.68	104.46	107.42	103.72	104.45	109.12	108.95	105.09	107.12	104.85	106.98	105.62	103.67	106.08	103.52	109.65	105.5	107.89	104.95	108.02	103.48	105.49	105.98	107.02	106.11	105.54	106.43	106.66	104.64	105.7	109.24	110.5	107.54	104.14	105.74	103.86	106.02	107.35	106.26	106.99	108.3	106.36	104.95	107.03	106.61
98.539	98.644	98.772	99.804	100.92	100.93	96.992	100.14	99.369	96.336	101.55	98.43	96.876	100.04	96.754	99.865	97.985	101.66	98.632	101.63	99.13	97.299	100.94	98.98	99.688	95.626	96.182	99.229	98.234	99.449	97.868	98.299	100.14	100.21	96.684	98.257	100.1	102.24	96.47	101.4	97.572	98.264	102.67	98.03	99.731	97.064	102.12	99.698	98.432	99.875
108.88	106.58	106.5	108.66	107.88	110.65	108.01	107.76	108.35	108.61	109.85	105.27	109.38	108.81	106.23	110.01	109.74	108.24	108.49	105.7	107.03	108.03	105.58	103.04	108.15	108.15	106.94	108.35	106.92	107.16	108.48	107.73	106.46	109.65	109.29	109.3	107.48	110.27	107.84	108.47	107.78	108.22	108.2	107.45	107.04	107.79	109.05	108.42	110.47	107.49
98.057	97.513	98.804	97.688	98.856	95.538	96.332	99.71	95.805	97.057	101.26	97.141	99.021	95.992	97.505	96.274	96.305	95.457	98.469	97	101.08	96.661	100.25	96.15	97.344	98.117	97.195	96.697	97.628	100.11	99.235	99.395	96.119	97.561	99.106	93.02	97.9	96.459	98.758	98.382	95.976	97.979	96.801	95.631	97.976	97.366	97.647	97.384	96.379	101.09
99.995	99.555	98.866	100.85	96.346	100.44	100.75	95.631	98.281	98.603	100.21	99.199	97.888	99.336	96.414	94.421	99.818	98.975	98.985	97.14	98.039	97.792	101.08	101.52	97.401	100.18	97.779	101.25	97.536	96.285	97.89	99.612	102.07	99.156	100.25	100.76	95.724	98.66	98.771	96.567	97.162	98.392	98.91	99.379	96.398	96.331	97.724	99.806	99.875	96.16
110.41	106.67	110.43	107.08	106.6	107.06	105.84	107.47	109.56	109.71	106.79	109.99	110.41	108.01	106.64	109.94	108.05	110.01	109.31	106.15	109.75	105.46	110.07	108.62	109.87	108.96	108.7	109.64	109.58	110.3	109.28	109.8	106.02	105.02	108.54	109	105.8	108.59	111.48	107.47	106.3	109.26	106.63	109.1	106.77	110.27	108.8	108.92	105.95	108.97
108.53	109.02	108.99	108.62	110.14	108.24	108.26	108.29	107.51	106.27	108.38	107.06	112.37	110.8	107.62	108.85	109.92	108.7	109.7	111.25	106.47	108.2	104.78	108.41	107.02	109.03	110.15	106.34	107.94	109.44	106.91	108.97	110.91	108.41	107.93	108.54	108.61	108.9	108.01	110.67	105.72	107.86	107.85	108.42	105.37	107.96	109.91	109.32	109.62	108.43
98.1	97.527	97.171	100.34	100.53	99.129	98.003	101.52	99.79	101.46	95.397	96.474	97.431	97.291	95.379	98.591	96.869	96.083	100.08	99.328	97.758	95.382	100	98.564	99.718	98.886	99.561	97.79	98.55	100.08	97.215	98.815	102.27	96.43	99.673	96.75	96.544	99.357	98.353	99.33	96.459	97.209	96.651	98.907	99.062	100.74	98.23	98.237	98.22	98.916
105.47	107.46	104.45	107.76	106	105.84	104.47	106.2	107.51	109.21	109.39	108.03	107.63	112.13	109.37	109.46	106.35	107.69	110.75	108.62	112.38	107.43	108.91	111.38	109.03	107.21	106.43	107.77	106.56	108.56	108.13	108.75	107.19	107.36	108.22	106.06	109.54	107.29	108.14	107.96	108.95	108.77	108.39	108.56	108.94	107.81	109.02	104.91	109.68	109.22
107.74	107.36	106.55	108.93	107.61	109.26	109.96	107.12	110.44	110.28	109.01	108.27	106.79	108.2	107.93	108.64	107.16	106.48	109.15	109.8	106.66	107.87	111.29	110.24	109.1	108.99	106.39	105.42	109.68	110.21	108.38	108.73	104.43	107.44	107.37	108.81	108.48	110.85	105.89	107.62	108	107.53	105.37	108.34	106.96	111.48	108.66	105.29	107.6	110.78
111.12	113.32	109.51	110.16	106.79	109.48	112.3	112.19	113.57	113.41	109.97	108.16	108.72	108.85	112.64	111.69	108.41	108.82	111.9	108.98	110.98	112.98	111.69	109.28	108.22	110.29	113.65	110.93	109.36	110.14	112.78	112.67	111.08	107.85	109.21	109.88	111.59	110.36	110.36	111.09	108.55	109.63	108	109.25	110.73	110.3	108.92	113.06	111.33	108.17
108.84	107.37	105.21	111.07	108.46	109.3	107.93	108.36	110.44	106.38	107.71	107.56	104.54	107.26	107.06	109.73	108.37	108.17	106.68	110.05	108.02	109.34	106.09	109.53	108.34	107.23	110.4	107.01	109.22	107.49	105.4	108.62	111.14	107.31	108.65	107.58	106.07	110.93	107.66	108.18	106.17	104.63	109.24	109.3	107.54	107.87	109.26	112.26	104.62	109.06
106.42	108.02	108.77	110.22	108.82	109.03	106.35	108.94	106.63	109.68	109.09	109.27	107.57	110.16	110.08	107.98	106.5	107.19	106.07	105.24	107.66	108.87	109.92	108.99	108.5	108.08	108.35	109.33	107.24	109.25	105.69	109.21	109.4	111.87	106.37	108.33	109.06	107.62	107.85	108.17	109.77	107.34	110.24	109.89	111.32	108.14	109.62	110.55	107.13	109.06
105.93	106.76	107.42	106.69	104.84	104.17	104.52	105.55	103.35	104.42	104.88	108.45	104.59	109.26	105.8	106.48	104.72	106.29	103.61	106.46	104.55	106.73	106.07	109.2	104.12	104.59	106.8	105.75	102.31	107.77	105.4	106.85	109.18	104.48	106.38	109.03	106.41	106.49	101.69	109.12	108.15	104.29	104.8	103.53	107.81	105.52	102.6	106.57	104.1	106.6
108.18	106.68	108.77	109.08	111.53	106.27	108.71	109.31	107.83	108.14	107.25	106.39	111.59	110.1	111.71	107.84	109.55	105.01	106.72	105.73	107.09	105.8	111.54	110.2	108.37	106.02	109.24	108.46	111.03	108.43	106.54	105.55	107.62	104.06	112.13	106.59	106.43	106.85	110.04	109.71	107.78	108.42	109.87	108.4	108.84	109.15	109.74	106.23	106.82	110.38
101.19	98.883	101.37	100.13	102.86	100.96	99.647	99.565	102.85	102.46	100.18	103.12	98.905	101.02	100.49	104.56	99.281	99.704	100.76	99.463	99.433	102.21	98.04	99.175	100.83	99.925	99.573	101.54	105.24	99.164	97.392	102.56	100.41	102.01	101.44	99.658	98.24	100.75	100.89	100.98	100.63	100.31	99.421	100.25	102.23	100.62	101.02	97.635	100.87	98.468
101.63	100.36	96.517	100.92	97.397	100.97	100.74	94.855	100.33	100.29	99.602	102.18	100.36	96.013	97.492	100.7	97.491	100.18	97.476	96.374	98.154	98.538	100.45	99.942	98.094	97.436	97.227	99.037	99.266	98.243	96.418	96.56	99.664	101.04	97.388	96.001	100.95	99.477	101.31	99.578	100.8	98.054	99.592	98.453	96.598	98.498	101.83	101.72	97.881	100.17
109.56	104.25	106.16	107.86	110.84	110.03	108.04	106.38	104.78	104.59	108.13	105.12	110.75	105.26	103.81	107.5	105.22	106.52	106.25	107.68	104.79	107.55	108.03	107.17	106.57	104.49	107.45	108.84	105.69	105.43	102.42	107.52	107.71	105.78	105.05	105.06	106.68	107.32	108.1	107.09	104.39	111.48	109.31	102.21	106.21	104.93	107.73	106.85	107.2	104.42
104.22	111.27	106.53	111.16	106.59	108.31	109.46	105.77	106.08	108.3	107.3	109.82	109.13	109.1	109.02	106.33	106.15	108.5	106.97	107.55	108.35	107.08	106.61	108.19	106.74	104.93	105.2	107.17	108.87	107.56	103.02	109.52	107.42	105.86	106.88	107.43	105.58	103.81	104.3	106.39	106.08	107.47	106.44	106.39	107.84	108.86	111.47	105.37	106.2	105.84
101.29	98.041	99.314	99.577	97.634	100.32	99.806	98.128	101.04	100.99	98.889	101.93	100.64	101.66	97.585	103.9	98.138	100.74	99.849	101.79	100.26	101.32	102.63	99.159	102.15	98.726	102.19	101.77	98.937	102.52	101.82	102.42	99.562	103.37	97.74	100.8	99.561	99.186	99.151	103.32	100.75	101.3	103.17	99.538	98.657	100.43	100.4	98.046	99.301	101.53
106.3	105.9	105.49	105.25	102.07	103.39	106.42	108.84	107.55	105.3	105.44	104.56	103.18	104.01	106.21	106.91	105.66	102.83	102.61	103.14	106.65	106.98	108.45	104.21	106.45	106.31	105.12	102.42	109.84	108.01	105.78	106.11	105.88	105.67	103.89	105.32	106.78	105.56	104.15	103.56	106.38	107.26	104.29	104.02	107.63	103.82	102.95	105.16	104.65	102.72
108.61	104.35	103.07	104.9	108.94	107.14	106.66	107.11	108.09	107.96	103.03	105.46	105.8	108.5	106.08	105.16	105.59	107.19	106.77	107.83	105.28	106.92	105.14	107.14	107.24	107.38	107.42	104.54	107.5	105.17	105.56	105.92	103.35	107.36	105.93	103.34	105.97	105.47	105.42	106.85	104.81	103.62	104.44	103.98	107.81	106.14	105.09	105.18	104.93	105.05
108.29	104.43	104.6	108.96	104.57	108.87	106.79	108.3	107.33	104.11	106.07	108.72	107.09	107.82	107.1	104.58	106.16	106.87	109.91	104.97	106.13	104.09	106.17	109.22	106.46	106.38	106.4	108.59	106.58	108.73	107.85	107.27	106.63	105.79	103.97	108.34	107.25	106.77	108.01	105.5	105.47	103.53	106.87	105.14	106.21	106.57	108.33	106.42	107.39	105.39
106.47	110.1	109.87	110.05	110.54	109.02	108.56	105.79	108.73	105.73	110.95	108.68	105.36	107.57	104.05	108.22	111.18	106.63	105.75	108.19	105.28	104	108.07	106.54	102.35	108.38	105.43	109.76	107.37	109.68	107.69	109.88	111.02	107.64	112.24	106.56	107.35	105.76	107.82	107.99	108.84	108.55	107.91	105.57	106.59	108.32	107.84	109.86	110.79	109.47
98.254	100	96.842	99.96	96.036	96.683	99.166	100.5	98.323	99.488	96.049	100.14	97.798	100.46	98.217	98.541	100.35	99.848	100.08	95.421	99.466	97.678	100.12	95.991	101.5	96.777	100.44	99.047	98.107	99.436	99.532	99.979	97.621	100.83	98.797	100.94	99.046	98.428	100.05	98.904	98.031	97.834	99.772	98.386	98.638	96.448	99.172	96.324	98.88	99.742
108.29	106.42	106.46	105.82	104.36	106.77	105	106.25	107.96	105.93	105.53	105.85	108.54	106.22	103.48	103.61	102.69	106.4	109.09	105.53	104.1	104.17	107.09	106.33	105.97	107.51	104.51	105.51	107.45	108.13	106.98	104.47	108.88	108.42	106.06	105.05	106.04	108.4	107.22	104.53	105.14	106.34	105.86	106.23	103.21	106.64	107.85	106.74	106.13	110.14
98.787	101.27	98.485	101.24	100.71	101.64	98.344	101.96	98.58	97.921	98.196	105.23	100.29	100.55	100.44	98.291	102.45	103.03	97.676	103.76	99.843	97.26	97.527	101.08	98.547	100.51	97.889	99.661	99.535	96.815	96.222	100.18	99.723	100.09	103.23	97.681	99.109	100.26	100.54	103.53	101.28	100.81	100.36	100.96	99.395	104.76	98.225	96.877	101.35	104.01
101.21	99.602	100.45	97.364	97.982	96.011	98.286	96.36	95.62	99.181	97.878	99.798	96.068	95.783	97.792	100.88	100.74	100.43	95.613	96.24	98.502	102.6	97.697	97.562	100.33	95.37	99.297	98.592	96.128	97.653	97.247	98.224	98.278	99.91	96.522	98.983	100.47	98	98.518	99.425	100.5	100.61	98.323	100.53	98.691	98.998	97.365	98.494	99.204	100.65
108.18	106.85	106.96	104.06	102.24	106.18	105.39	108.02	106.18	110.41	103.8	105.35	106.42	108.64	106.37	104	107.04	105.96	104.59	105.28	102.5	109.24	107.11	105.16	104.6	105.48	107.6	104.48	106.33	103.71	105.17	106.96	104.2	103.4	105.83	106.22	104.34	105.68	107.13	107.27	106.59	105.46	105.29	103.77	106.01	107.3	104.95	104.21	103.86	107.23
103.82	108.91	106.44	106.68	105.38	104.62	107.03	103.04	103.67	107.73	105.32	104.36	106.63	105.69	106.79	104.8	107.1	108.6	106.94	103.78	102.63	102.85	105.98	108.08	104.27	108.19	109.26	103.2	106.27	105.9	103.44	106.4	105.6	107.3	108.09	106.98	106.31	107.07	105.27	105.11	102.77	106.02	103.47	103.48	104.66	107.34	106.41	106.21	106.61	106.27
108.49	107.06	106.59	105.12	108.11	106.84	106.21	105.21	105.34	104.36	107.34	106.12	107.75	106.96	108.42	107.61	105.79	105.9	110.11	104.53	108.28	107.04	107.7	106.45	106.15	105.14	106.55	111.89	106.65	107.18	106.17	105.42	107.1	106.13	106.96	108.85	106	107.64	110.14	105.37	105.76	107.15	106.59	107.47	106.04	107.6	106.07	105.58	106.88	106.71
102.54	102.96	107.68	106.23	104.38	103.83	106.79	103.89	106.01	103.95	104.79	104.92	108.04	103.86	104.59	105.93	105.51	106.29	105.44	103.51	109.4	106.28	106.17	106.61	104.79	104.89	104.88	106.85	102.49	107.06	108.8	104.89	106.64	104.84	104.79	107.04	106.95	106.04	103.84	102.99	105.29	107.02	102.51	106.93	103.21	105.41	106.95	105.18	102.8	105.19
97.412	98.443	99.328	96.543	98.615	101.43	98.462	96.587	96.456	98.074	99.499	98.829	100.11	97.489	99.124	95.514	98.038	97.871	99.8	98.624	102.09	101.07	95.991	99.495	98.652	98.49	96.923	99.294	96.637	96.618	98.013	101.28	98.942	97.557	102.13	98.845	99.314	97.969	98.821	97.983	97.224	98.458	98.999	101.31	96.721	98.65	98.993	99.427	97.685	98.012
97.491	97.809	93.934	96.394	98.096	97.391	98.362	98.767	98.114	98.626	94.701	99.418	98.456	96.059	98.394	96.679	100.33	95.633	100.26	97.556	98.057	97.649	99.838	99.281	99.038	97.77	95.392	95.794	97.24	97.886	101.04	96.091	99.374	97.944	97.871	96.941	97.125	95.541	100.65	96.477	98.541	97.847	97.745	101.25	99.506	98.677	97.068	99.169	98.195	100.47
108.04	105.42	109.17	106.66	107.59	102.42	107.11	106.24	106.55	107.24	106.23	105.59	104.87	105.36	106.4	106.42	104.88	103.45	105.88	107.32	108.65	105.84	107.46	104.24	108.44	104.63	105.6	104.2	105.72	106.2	107.83	107.33	105.56	105.03	103.85	104.26	102.93	101.51	104.17	106.72	103.56	106.11	104.74	111.07	107.98	105.29	107.14	105.53	106.02	106.04
109.89	107.54	111.9	108.4	109.16	110.77	109.81	112.88	113.02	109.39	109.59	108.37	113.17	112.95	110.02	111.34	110.88	109.05	108.41	111.55	114.29	111.08	110.3	107.18	109.55	110.89	107.77	111.23	109.64	109.35	112.5	107.67	105.95	112.02	111.16	110	111.84	112.81	110.83	110.14	110.54	110.36	110.91	109.19	107.88	110.69	114.53	111.26	112.29	112.1
109.03	105.67	109	107.75	105.65	108.05	110.13	110.13	106.38	109.13	108.3	107.61	107.97	107.37	107.09	110.62	107.58	107.85	109.8	107.73	109.08	108.12	110.35	106.99	106.17	109.6	107.35	106.06	110.35	107.39	107.24	108	108.48	110.08	108	110.57	107.13	110	109.78	111.97	108.94	109.7	107.79	107.62	109.95	108.73	107.05	109.79	107.59	108.47
104.67	105.76	106.32	104.4	101.41	108.23	107.32	107.55	106.23	109	107.75	104.64	104.59	108.8	107.36	106.83	102.17	105.7	106.87	104.59	105.42	105.39	105.86	104.56	102.79	107.52	103.26	107.68	106.06	104.71	104.57	107.89	105.64	105.54	106.19	102.27	104.78	103.63	102.99	105.83	104.27	108.91	104.55	103.59	106.5	103.94	104.6	105.87	105.38	106.33
106.43	105.45	105.56	103.58	105.18	105.62	104.33	105.3	104.69	101.26	108.67	102.8	108.79	103.08	107.43	105.44	106.79	109.06	106.27	104.7	103.49	104.09	104.45	107.39	105.92	106.43	105.83	107.94	105.1	109.88	105.43	106.35	107.07	103.92	108.38	103.17	105.31	104.28	104.81	105.51	105.12	108.25	104.23	105.24	107.17	107.47	101.23	108.5	105.63	103.29
112.92	107.41	105.81	106.95	108.49	108.47	106.49	107.01	107.61	108.01	109.25	108.7	108.23	110.07	111.81	108.42	106.53	107.91	109.83	109.75	107.98	108.22	108.57	107	108.54	110.56	108.23	105.89	108.77	105.99	110.06	108.15	107.91	108.97	109.51	111.09	108.49	105.11	107.1	110.24	110	108	110.56	108.64	105.47	109.19	108	111.42	106.69	108.58
104.07	105.84	105.1	109.3	105.47	106.85	107.04	104.21	104.82	104.87	105.28	103.64	105.15	105.56	106.98	105.37	107.1	110.47	104.69	105.37	106.19	107.6	105.69	108.05	101.35	104.78	104.9	108.55	105.41	103.91	103.34	107.07	103.18	103.87	108.14	106.47	105.58	107.03	102.62	107.19	106.89	105.23	105.63	101.61	106.44	105.25	103.6	101.3	105.92	104
100.76	100.65	99.307	101.21	100.88	100.22	103.81	96.826	99.032	103.18	94.918	99.392	103.67	103.71	100.11	99.902	101.42	102.01	98.11	97.896	101.74	100.14	99.267	100.37	98.932	97.895	100.27	102.19	97.568	101.15	98.765	100.53	99.711	99.49	97.408	102.6	99.974	98.754	101.12	100.35	98.616	101.14	101.99	99.206	100.7	102.31	99.764	103.38	98.111	97.14
109.74	106.64	105.24	108.02	106.25	108.28	110.43	106.41	110.3	104.52	109.43	103.06	108.12	105.48	106.62	108.06	110.04	110.03	109.1	111.21	110.27	107.48	107.14	111.8	106.48	109.82	108.68	109.5	105.38	108.91	107.93	106.57	110.03	107.39	109.07	108.01	106.38	106.06	107.94	110.47	109.88	105.6	107.39	107.63	107.19	109.21	106.27	106.57	108.77	112.33
98.433	100.65	100.84	100.63	101.01	101.78	101.76	96.594	98.058	102.25	99.131	101.66	100.79	99.974	99.867	96.431	100	100.2	98.634	100.61	102.61	95.89	99.276	100.27	101.4	99.712	101.14	103.45	100.9	102.36	96.438	100.93	101.76	101.49	101.08	100.31	97.844	101.06	102.42	99.51	99.689	101.16	102.12	101.46	102.69	100.02	103.06	101.15	99.998	101.79
105.23	107.09	106.6	105.2	103.81	103.96	105.63	105.41	106.48	108.1	105.25	106.04	105.54	107.48	107.39	105.91	108.7	104.25	109.49	102.57	104.1	107.63	104.06	105.09	105.21	105.02	103.82	109.61	102.96	107.03	104.56	106.98	105.3	107.62	104.32	103.56	103.72	105.92	105.95	101.46	103.5	105.21	103.61	104.59	102.56	104.58	106.45	107.32	105.29	102.54
103.26	108.33	105.9	106.73	105.46	106.42	106.26	107.81	105.57	101.74	105.34	108.96	103.24	107.56	106.7	103.14	104.83	104.92	104.78	106.06	103.53	105.31	104.23	107.16	105.31	106.55	106.34	112.68	105.12	105.63	106.85	102.41	102.43	108.33	106.79	104.85	101.46	102.9	105.31	107.74	106.83	105.55	107.02	107.74	106.03	104.76	106.04	104.79	103.34	106.31
107.09	107.67	109.65	109.41	105.62	106.56	109.26	108.42	109.41	108.15	103.12	106.45	106.81	110.74	109.38	108.42	108.26	106.7	108.09	106.94	105.98	109.59	108.44	105.92	106.68	109.14	106.9	107.5	106.32	111.45	108.75	106.83	105.46	106.79	105.17	108.66	111.17	108.7	106.3	110.25	110.15	107.86	104.26	108.62	109.84	106.66	109.68	108.74	108.32	108.62
105.09	102.58	102.55	100.7	103.67	100.84	105.69	103.41	100.63	102.07	101.77	103.12	101.58	100.47	103.29	103.98	103.22	103.45	100.73	104.72	101.72	103.03	100.71	106	102.05	103.5	102.72	104.62	101.78	102.78	100.27	102.5	101.92	105.4	102.58	102.72	101.63	103.53	102.1	102.04	105.22	99.653	104.27	102.35	100.52	103.24	104.47	99.413	103.16	104.09
107.02	105.05	108.6	107.51	109.96	110.58	110.44	108.49	109.9	106.41	106.95	109.34	105.83	105.01	114.13	111.65	109.19	107.87	104.76	111.52	107.87	110.16	111.78	109.6	111.56	109.79	111.28	108.39	108.78	107.46	107.24	109.13	108.44	107.23	111.65	104.77	107.48	109.71	110.2	106.96	106.2	106.82	107.93	110.25	107.21	109.06	109.14	108.54	109.68	106.42
101.79	101.9	98.545	102.03	97.172	102.12	100.08	102.08	98.895	101.47	101.38	98.759	98.226	99.64	98.567	99.379	100.26	99.137	98.239	100.1	102.61	101.21	100.54	97.645	99.382	101.2	97.096	100.06	102.74	101.84	103.03	96.673	99.13	98.995	100.91	102.35	102.42	102	99.896	98.927	101.99	103.27	99.146	101.43	99.959	100.1	100.79	99.812	98.974	98.755
106.9	109.71	107.4	107.76	109.17	107.88	109.46	106.29	108.56	108.73	111.07	111.2	108.37	106.83	106.06	106.73	110.49	108.85	107.73	109.66	108.03	109.32	110.26	105.55	105.88	110.64	109.08	105.26	109.95	111.11	107.47	111.24	108.5	108.85	108.69	110.02	109.16	108.51	109.96	111.75	109.07	108.11	109.7	113.54	110.81	108.68	108.97	107.3	110.74	107.68
100.25	95.681	102.27	99.96	98.035	99.332	100.26	100.9	100.68	98.673	98.344	99.729	102.63	98.606	103.97	99.271	98.492	99.621	100.5	100.74	100.2	99.219	100.94	99.768	100.56	102.15	98.237	99.146	102.74	98.607	98.812	102.77	97.513	99.575	100.02	100.63	100.04	101.39	101.58	99.733	100.28	100.27	97.608	100.87	101.59	102.7	102.22	100.12	97.603	100.94
102.87	107.19	106.8	103.89	105.83	105.94	104.8	105.79	104.97	105.09	106.3	107.39	105.31	105.81	104.72	105.09	105.17	105.22	104.83	108.18	104.92	104.12	105.88	107.05	106.12	103	108.26	105.94	104.67	107.32	104.55	106.64	102.1	105.84	104.47	106.53	103.53	106.24	106.17	104.45	104.42	105.98	103.02	106.58	106.12	107.46	107.24	104.5	105.89	108.17
108.12	107.06	109.04	106.7	111.66	106.17	109	110.28	109.51	107.04	108.29	110.64	110.73	105.05	109.69	106.02	111.36	108.9	109.84	107.54	106.89	107.11	108.57	111.4	108.11	107.35	106.19	107.69	108.79	107.31	107.7	107.04	108.79	108.61	109.08	108.09	110.26	107.06	107.48	109.55	107.07	110.06	107.19	107.61	104.75	107.15	108.15	110.31	106.65	107.73
108.24	107.94	104.99	106.01	107.99	110.04	106.84	104.55	107.93	109.48	107.55	106.54	108.65	108.93	107.97	107.11	107.87	105.4	107.19	107.63	108.46	109.18	108.19	107.24	108.95	111.15	106.87	108.08	108.87	108.6	110.89	110.26	108.01	109.96	106.98	108.12	110.98	103.52	100.31	108.3	104.91	111.02	105.23	109.83	110.02	108.29	107.98	109.21	107.08	107.25
97.036	96.038	96.885	96.842	95.368	99.389	99.514	98.771	98.444	93.944	95.273	101.81	96.706	100.34	95.497	97.308	98.282	99.646	100.57	97.243	99.902	99.196	96.187	98.564	97.022	96.646	99.188	99.567	98.652	99.22	100.14	95.985	98.086	96.995	97.237	98.515	96.152	99.145	100.87	96.056	98.427	96.262	96.502	100.48	97.85	97.449	98.949	98.025	101.35	98.787
109.93	111.99	109.5	109.74	113.82	112.68	114.89	111.08	111.2	111.59	110.29	112.35	110.75	108.89	110.08	112.75	109.56	110.52	108.49	111.84	108.14	110.46	112.54	108.49	112.47	111.64	110.26	111.2	109.5	109.54	111.18	110.66	109.34	110.72	106.53	112.33	110.16	112.92	110.73	106.51	110.66	109.14	110.39	111.65	108.37	110.32	113.7	110.19	112.64	114.05
105.61	107.59	107.34	103.26	106.44	106.94	104.67	103.01	103.67	105.74	105.44	106.79	102.75	105.44	104.05	107.41	106.63	112.07	104.87	107.85	106.48	107.52	105.23	105.96	109.88	104.02	107.98	108.2	104.6	104.97	105.78	104.09	106.23	103.98	104.88	105.37	107.63	104.54	103.83	107.07	104.85	106.93	106.55	106.08	106.92	108.44	109.85	104	107.07	105.9
106.41	107.65	102.67	103.77	104.96	105.51	105.77	106.81	105.96	104.35	106.01	106.82	104.83	106.3	106.52	102.43	106.36	107.82	107.73	105.61	108.39	105.93	108.37	103.51	106.76	107.24	106.81	106.22	105.15	105.37	105.49	104.58	106.37	106.3	106.9	104.97	105.27	104.84	106.15	105.32	105.76	104.15	104.59	107.23	106.8	106.99	104.44	107.69	103.93	106.3
105.78	107.33	107.2	106.98	103.38	103.53	106.41	106.64	104.87	107.35	107.86	104.96	106.18	105.3	104.14	105.03	105.52	105.08	105.2	107.23	107.7	106.28	104.67	105.61	103.74	104.67	106.63	109.7	104.43	104.93	107.2	105.68	106.62	106.97	106.69	104.17	104.08	104.32	105.46	105.64	105.84	106.18	109.68	103.76	104.73	106.14	104.71	104.97	107.06	106.23
95.967	98.17	98.892	98.686	96.731	95.841	97.109	97.65	97.146	95.64	99.264	100.4	99.788	96.263	101.19	99.487	98.956	97.228	97.196	100.88	98.246	99.059	97.842	100.26	99.707	98.026	98.134	96.695	99.274	97.817	100.05	98.115	97.87	97.863	94.301	98.459	98.03	96.809	97.529	97.294	96.877	99.77	103.02	100.18	99.408	97.664	97.878	100.17	99.901	103.09
103.59	106.31	105.4	105.65	104.13	106.4	107.79	102.99	107.41	104.03	106.17	106.36	103.62	105.77	105.9	104.36	107.87	107.24	106.64	104.68	104.63	102.69	108.69	105.87	107.56	102.67	106.49	103.76	107.27	103.87	102.21	109.71	107.06	103.11	105.44	101.72	106.09	104.01	103.82	105.63	104.2	106.85	106.92	106.77	101.04	105.29	105.47	104.65	107.96	108.65
107.07	107.36	109.3	107.51	105.56	104.44	108.86	105.51	107.36	111.11	107.98	109.19	108.81	104.54	103.99	109.6	106.64	106.84	107.2	105.56	106.82	106.92	108.62	105.25	107.59	108.4	103.52	108.81	108.58	108.05	106.08	108.49	108.07	110.48	109.11	108.52	105.28	105.7	108.73	107.49	106.71	108.54	106.32	109.37	109.11	106.58	109.87	104.09	104.14	109.56
99.378	102.64	101.77	98.476	99.816	98.496	97.231	98.368	97.14	99.084	99.198	99.739	97.731	100.9	98.982	97.05	98.28	96.292	99.144	97.996	97.982	100.3	96.761	100.63	94.35	98.079	98.883	97.831	100.61	97.936	99.177	96.559	100.33	96.433	94.59	98.928	101.7	99.328	96.543	100.47	100.53	99.993	98.478	99.669	100.42	99.847	98.648	99.456	99.221	98.275
111.64	109.51	107.34	108.67	109.31	111.65	111.17	109.43	107.8	108.27	104.94	112.47	107.53	108.19	110.88	107.05	108.22	109.27	110.65	108.52	109.15	107.04	106.85	108.18	109.6	107.76	106.06	107.4	110.08	104.46	110.76	106.38	110.35	108.57	107.5	109.09	107.31	107.21	104.09	108.28	106.58	107.11	106.54	110.53	108.03	108.74	108.74	107.24	109.84	106.72
106.63	105.17	109.42	110.81	106.71	108.95	107.85	105.48	107.89	107.37	106.88	106.52	109.64	105.86	105.15	106.61	107.42	105.26	105.36	107.14	106.94	105.75	107.41	106.66	106.79	106.68	105.85	106.79	108.26	107.9	107.34	103.28	108.06	107.24	106.25	104.87	104.75	106.55	107.81	106.31	106.91	108.4	108.36	107.14	105.12	109.11	108.2	107.54	106.95	107.7
108.29	105.64	107.19	108.53	108.55	107.91	108.39	105.86	107.42	110.09	107.77	108.97	106.05	108.79	113.94	106.86	104.91	106.54	104.76	107.95	109.07	108.97	106.89	110.85	105.16	109	108	104.54	107.68	108.36	107.31	109.16	108.94	109.49	108.96	108.64	105.42	107.37	107.43	112.13	110.39	108.85	105.26	109.82	107.64	109.03	108.63	108.07	108.67	110.9
98.404	96.474	98.739	100.75	100.25	97.11	96.541	96.971	97.224	98.142	97.972	99.343	101.86	99.587	98.812	97.593	97.85	103.53	99.405	96.541	97.763	100.47	100.47	97.799	98.168	101.56	97.701	99.4	101.34	100.68	95.926	96.082	99.947	99.115	95.874	97.613	100.93	98.436	98.408	97.321	100.17	97.799	97.625	100.53	100.32	99.626	101.78	99.722	100.52	98.557
109.76	109.01	103.06	115.05	102.2	109.29	111.29	106.61	113.32	109.08	108.54	109.51	108.44	108.03	107.81	109.09	109.94	107.68	108.88	106.65	109.51	106.86	107.05	103.78	105.48	109.34	107.86	107.23	111.7	108.42	107.93	108.97	108.18	107.21	109.59	106.96	105.94	105.6	111.57	109.13	109.04	108.23	104.68	109.95	106.95	107.37	111.06	109.24	108.36	108.93
102.99	101.73	102.67	99.719	101.83	103.53	104.06	100.44	101.25	99.595	102.63	100.41	103.31	102.9	103.86	102.69	103.97	105.24	101.99	102.22	104.07	100.43	105.24	103.78	102.64	102.55	103.83	102.28	100.69	103.15	104.48	100.96	101.74	103.25	105.57	102.9	100.27	102.66	101.2	104.55	101.53	104.18	103.23	104.75	103.66	103.74	103.52	102.27	103.26	102.34
98.991	97.077	100.99	103.75	103.38	100.16	100.33	97.383	98.548	100.04	102.79	101.55	98.546	100.25	99.286	102.85	103.29	103.16	99.473	101.36	97.571	100.42	99.733	99.5	98.857	101.38	99.265	102.92	100.71	101.01	99.847	94.536	100.08	102.67	98.101	99.965	98.773	98.184	103.36	103.11	99.701	99.319	100.74	100.28	99.142	100.86	101.89	99.894	103.59	100.2
112.56	109.91	110.58	111.76	106.96	107.46	110.43	110.41	110.21	107.51	112.16	109.46	112.17	110.92	111.25	109.84	114.69	106.7	112.36	109.25	108.81	112.46	109.44	111	110.47	110.5	106.63	112.4	112.77	110.46	112.01	110.01	108.37	110.44	107.47	111.6	108.61	112.08	110.21	112.14	109.57	110.12	111.73	108.04	113.57	112.69	112.36	111.67	109.47	107.36
108.5	106.45	108.4	109.77	108.33	108.94	108.11	107.28	108.17	108.05	106.67	108.55	111.53	104.92	108.59	108.06	110.28	107.45	107.31	107.34	109.93	106.93	107.15	109.78	106.25	107.23	107.81	105.88	108.25	104.23	106.79	103.92	106.6	106.45	103.69	105.32	106.2	109.11	108.91	108.34	105.77	110.51	108.21	104.73	107.78	108.3	109.86	109.37	106.28	109.29
112.54	110.97	109.09	107.46	108.83	111.01	111.59	108.67	112.4	109.82	110.58	110.57	111.08	108.52	113.36	112.69	111.78	109.92	109.54	108.65	113.55	107.12	110.68	111.38	115.26	113.16	110.21	111.58	110.48	111.54	110.13	114.91	110.05	108.08	112.77	110.76	109.58	109.16	108.42	109.6	112.22	106.91	110.66	112.97	111.03	109.68	111.67	109.17	114.66	110.74
100.21	100.96	101.11	98.404	101.64	97.476	100.8	99.987	102.26	98.87	98.851	101.23	99.952	100.64	99.991	100.36	98.51	101.2	102.35	100.61	100.86	99.266	101.14	102.28	102.63	99.076	99.615	101.25	100.06	99.763	102.79	100.17	96.584	100.35	100.37	97.515	98.788	99.837	98.4	100.87	100.53	99.579	101.62	103.52	102.85	99.059	99.966	100.5	105.05	98.927
105.1	109.85	107.79	110.98	105.82	108.13	108.44	110.83	110.74	106.88	109	106.48	107.23	108.76	108.76	106.01	109.16	108.96	107.61	110.12	108.68	108.98	110.15	107.14	106.84	107.38	106.17	108.79	109.33	109.58	106.23	109.87	109.1	107.43	110.67	108.6	106.6	105.06	106.8	106.54	109.8	109.22	111.02	107.12	105.74	105.36	111.22	108.46	107.04	110.15
105.25	106.45	108.18	107.57	105.76	108.68	105.88	104.25	107.26	106.75	108.02	106.81	100.69	108.37	104.82	105.29	105.49	105.12	108.6	107.7	107.65	105.17	105.3	105.89	104.66	106.01	104.74	105.78	108.57	103.27	103.27	106.29	105.34	106.58	106.21	101.9	108.31	100.48	102.15	108.18	108.82	105.99	106.27	105.23	102.62	107.28	105.95	106.33	105.9	105.79
99.24	95.233	97.335	94.821	97.612	99.545	102.71	99.661	99.629	98.427	95.28	94.65	99.37	96.073	99.663	99.475	101.75	97.159	98.371	98.936	98.164	99.53	96.551	98.29	96.281	98.473	101.24	98.418	96.603	96.546	100.47	98.192	94.888	97.429	99.776	96.592	100.68	101.01	97.976	98.742	95.956	99.987	98.9	100.33	101.7	98.38	99.92	97.522	98.832	100.25
98.2	98.86	98.254	98.586	99.358	101.34	98.644	99.177	98.827	100.5	98.979	100.05	100.98	98.984	100.83	97.811	98.194	96.234	95.827	99.596	99.464	97.354	96.286	100.16	101.81	97.639	100.14	100.58	98.302	99.519	97.173	96.74	98.765	99.538	98.794	98.538	100.6	102.92	97.872	97.972	98.182	96.386	98.619	96.018	99.833	99.411	99.353	98.19	94.269	98.159
102.4	101.96	100.01	99.814	100.89	102.44	101.25	100.87	100.33	100.66	98.317	103.17	100.29	102.63	99.378	103.33	102.62	99.911	103.49	102.56	101.17	98.943	101.36	102.41	100.66	103.1	101.33	101	100.59	101.17	100.22	103.56	101.97	100.97	97.995	98.703	100.88	101.14	101.5	98.434	101.92	98.166	101.22	99.328	102.05	101.5	101.57	98.912	94.644	98.817
109.2	106.21	108.68	106.09	108.5	105.7	105.13	108.01	108.13	110.07	107.02	103.81	104.82	106.07	107.25	107.42	107.84	108.38	107.34	108.14	107.41	108.68	107.34	108.8	111.43	106.26	108.89	107.52	107.88	109.89	107.65	107.53	107.21	107.93	111.07	108.12	107.68	107.98	106.7	110.94	106.03	109.55	109.74	106.55	109.43	108.56	109.06	107.02	107.86	106.82
101.62	96.831	97.338	95.828	99.528	97.29	101.34	97.843	102.66	99.711	99.057	101.69	99.016	101.39	101.35	101.04	97.432	97.437	99.783	98.347	98.145	97.703	98.958	99.476	97.772	97.811	100.84	99.939	99.584	101.28	101.68	101.1	100.31	101.66	99.916	98.684	99.019	99.378	96.027	99.674	96.832	99.101	99.795	98.878	100.22	97.031	99.009	98.264	100.07	98.566
104.78	106.04	106.92	103.72	103.43	105.29	104.6	106.07	105.11	105.12	104.53	105.98	106.07	103.32	101.41	103.52	106.23	107.55	107.95	106.28	105.88	104.89	106.61	107.12	106.06	107.64	104.73	105.46	106.35	104.34	106.68	103.78	107.2	104.56	106.34	108.07	104.63	106.39	106.67	108.38	103.81	106.71	102.31	105.62	106.43	107.98	103.35	109.85	106.01	106.91
106.63	108.76	107.62	111.34	105.93	109.7	106.28	109.07	105.51	109.83	106.96	109.38	105.96	110.1	109.51	106.61	110.37	104.5	109.05	106.59	107.4	110.54	108.95	110.51	109.54	107.94	106.27	108.78	105.85	106.42	108.14	106.98	109.66	108.13	106.13	109.83	111.57	108.96	107.88	107.39	109.59	108.75	105.63	107.81	107.03	108.82	108.13	109.59	106.17	108.12
106.07	106.34	104.22	107.01	105.83	104.12	106.4	106.84	106.95	107	103.71	104.71	108.69	105.92	106.03	103.16	106.85	109.15	103.08	102.17	105.3	108.53	103.86	107.9	102.75	110.03	108.87	107.57	106.55	107.86	106.07	107.38	107.72	106.95	107.46	106.49	107.41	108.95	105.04	103.67	106.58	107.28	106.03	108.08	106.18	107.78	109.26	106.61	104.18	105.31
108.31	103.94	106.11	102.58	103.59	103.53	106	109.82	107.4	106.7	108.17	106.03	106.03	105.1	106.69	106.28	105.59	105.08	103.92	106.94	101.63	105.95	102.7	103.4	107.58	104.92	107.35	106.32	104.6	102.43	106.33	105.67	104.25	108.82	106.89	105.09	107.7	105.87	101.2	106.08	106.75	103.75	104.28	106.35	103.5	105.79	106.02	103.94	105.42	104.93
97.556	93.853	97.161	97.651	99.066	97.205	99.754	95.726	100.08	98.959	97.357	96.01	98.462	93.981	95.871	97.506	97.516	96.943	99.536	101.19	95.251	96.837	96.568	98.871	98.418	97.455	97.528	100.44	98.801	98.465	100.17	97.002	98.12	97.371	99.391	97.567	100.81	100.48	97.197	95.017	99.028	99.302	95.423	99.784	98.126	97.283	94.091	97.246	96.378	99.187
108.48	104.83	108.54	109.47	107.71	111.26	107.01	109.38	107.88	109.93	105.42	110.41	107.19	109.61	107.42	109.91	105.59	108.95	108.45	106.73	107.45	111.26	104.47	108.76	109.35	107.01	108.14	107.48	108.14	110.74	105.54	107.25	108.14	109	107.35	109.29	107.36	106.76	111.43	108.29	109.81	107.6	108.31	112.39	109.17	108.73	108.2	108.97	107.17	110.58
107.2	103.65	106.86	103.7	108.85	110	105.1	106.25	105.68	104.12	107.79	105.77	107.01	105.47	108.86	105.5	107.28	107.28	108.91	106.22	103.8	103.99	107.02	106.91	106.64	103.32	106.55	104.19	105.91	107.72	104.89	105.77	106.09	103.79	102.74	100.58	103.84	106.64	104.4	105.08	103.02	104.75	106.27	106.14	108.68	104.07	105.28	106.01	106.15	107.25
106.81	110.93	104.61	108.7	107.53	105.95	109.93	106.89	107.76	107.69	110.41	105.5	106.79	110.02	107.29	110.33	108.13	109.72	105.24	106.88	109.88	109.57	108.2	106.32	108.1	108.63	105.6	107.2	110.57	108.26	107.17	107.44	109.53	106.6	109.85	107.72	108.98	107.11	107.49	108.6	107.99	105.64	105.76	104.01	109.5	106.49	108.25	107.33	107.39	110.05
107.75	105.8	105.56	111.15	107.17	107.13	106.82	108.48	106.22	107.98	103.7	105.07	107.9	107.3	109.95	109.5	107.7	106.46	108.33	104.67	107.74	106.63	106.31	107.25	103.91	106.58	107.98	105.85	103.42	107.89	105.95	105.82	106.83	106.68	106.72	107.24	107.29	108.95	108.95	106.59	108.83	107.03	106.9	107.89	104.55	107.46	106.17	104.77	107.51	107.76
103.45	105.58	106.48	104.14	106.85	105.78	107.1	106.66	105.3	102.56	104.01	105.97	107.51	105.11	105.78	108.93	104.72	108.32	100.48	106.42	104.7	106.18	107.88	105.53	106.92	103.86	106.52	106.93	105.98	104.97	104.51	107.15	103.87	109.11	105	105.75	106.88	104.09	103.53	105.46	107.7	105.26	102.03	106.93	106.85	105.74	103.56	107.39	106.9	110.43
101.09	100.03	101.25	100.8	103.14	98.873	101.29	99.424	102.31	102.34	99.903	103.54	101.84	98.268	102.37	101.28	100.88	100.29	101.35	101.91	103.51	99.818	102.13	98.598	100.36	97.696	100.53	101.31	100.84	100.36	100.42	99.15	104.28	99.051	98.06	101.31	102.74	102.65	99.842	99.351	98.969	102.53	104.18	101.83	100.18	101.58	101.08	103.46	102.74	100.44
107.21	106.13	109.03	104.4	106.11	108.7	104.96	106.72	107.08	105.48	109.31	107.06	107.83	108.59	107.05	108.62	103.44	107.42	105.17	105.48	107.58	104.9	104.48	108.88	104.23	103.05	106.14	105.88	106.49	107.22	107.67	107.88	108.25	107.33	107.17	105.68	107.27	107.88	105.5	105.65	108.64	107.04	107.78	104.46	106.89	106.25	105.39	106.41	107.57	102.49
109.78	110.63	110.54	109.13	109.09	112.99	109.14	108.63	112.56	103.58	108.87	106.96	106.59	108.54	110.73	109.84	106.88	106.53	106.31	107.92	108.3	109.96	107.61	108.83	109.27	110.91	107.43	108.06	109.04	109.09	105.76	109.01	108.68	110.36	109.66	108.15	104.97	109.75	109.28	107.99	106.81	106.18	105.12	108.99	106.57	110.83	107.94	108.03	108.57	108.38
103.21	101.42	100.2	101.2	98.961	102.2	100.75	101	100.57	101.35	99.511	101.5	100.03	101.31	101.92	101.86	100.78	103.02	101.01	99.807	101.3	100.41	101.67	99.132	103.53	101.5	99.164	102.85	99.849	100.61	99.832	100.16	100.03	102.42	99.645	101.48	98.511	99.183	102.32	98.036	99.826	101.85	97.841	100.52	99.937	100.17	106.14	97.595	100.25	102.03
110.14	107.93	107.11	107.27	107.25	107.07	106.12	108.26	110.19	109.45	111.96	111.67	107.77	104.94	109.25	110.59	108.26	107.65	109.11	108.94	107.58	107.99	104.36	110.18	110.06	107.11	109.18	107.42	106.62	110.95	111.17	108.62	110.07	109.71	106.95	107.89	106.9	110.48	105.74	106.81	106.42	110.59	107.4	108.68	107.78	105.83	111.99	108.45	108.08	107.78
108.68	104.5	109.2	110.31	110.35	108.77	107.8	107.38	109.48	109.83	110.14	107.55	106.86	109.19	106.55	107.7	106.85	109.55	108.61	108.45	108.68	111	108.6	110.56	109.84	109.39	110.42	108.08	107.68	110.58	108.83	106.88	109.07	107.05	108.88	108.59	110.12	109.02	107.49	107.93	110.45	111.43	106.81	109.68	110.53	106.03	108.74	109.14	109.53	109.58
107.18	110.1	108.84	105.87	107.76	109.29	109.25	106.38	107.02	108.56	106.13	108.67	107.44	106.25	108.04	110.02	107.86	108.2	110.08	108.62	109.82	105.81	107.32	107.09	107.31	108.69	104.47	107.57	105.22	109.37	106.66	109.86	108.26	109.49	111.4	108.76	107.42	107.83	107.25	106.09	106.54	108.31	108.15	108.06	108.55	108.06	109.21	105.25	104.48	108.37
110.31	109.11	106.59	107.11	103.34	109.08	108.73	107.96	106.7	106.16	108.4	110.48	106.56	107.95	110.32	107.96	108.21	107.89	105.81	110.39	106.92	107.52	108.55	111.56	110.37	107.02	107.51	110.01	110.18	106.73	108	109.22	108.71	108.91	110.51	106.65	107.66	110.18	106.22	106.63	108.13	110.03	111	103.59	107.82	105.73	110.52	109.68	110.81	107.31
109.83	104.4	107.62	106.47	109.16	106.36	107.07	106.43	105.61	108.32	104.31	109.07	112.07	107.92	109.2	108.6	106.92	106.61	107.55	105.07	107.29	107.33	107.84	108.69	105.95	111.89	108.45	107.74	105.99	106.56	110.57	108.45	106.69	107.39	110.24	107.45	107.98	109.63	106.2	107.97	108.94	107.4	107.37	107.87	107.86	107.14	106.88	109.47	107.96	106.77
94.113	99.276	99.659	99.255	98.058	96.919	99.103	98.57	100.81	99.881	97.114	97.113	100	96.799	100.01	98.724	96.193	97.33	98.506	98.315	98.94	100.52	97.046	98.573	98.355	96.375	96.858	99.164	96.496	98.655	100.66	97.546	98.499	98.864	92.628	98.061	98.535	101.8	100.14	97.103	98.592	99.14	97.286	100.77	98.656	97.723	97.662	98.494	99.696	100.42
100.13	99.421	95.9	100.35	99.575	98.478	99.791	99.626	96.502	98.839	99.053	99.616	99.786	102.12	99.517	99.323	99.326	97.52	98.217	98.2	97.998	96.614	97.125	98.983	99.874	98.705	96.921	99.955	97.246	99.65	102.01	100.03	100.02	97.639	99.138	96.064	97.224	98.404	98.199	99.475	98.979	94.027	97.719	99.137	98.322	100.8	96.816	99.357	99.193	101.81
101.65	100.13	96.167	99.422	101.23	101.86	99.882	104.38	100.13	105.29	100.53	100.17	104.19	100.62	103.94	103.12	102.88	98.729	102	101.11	102.9	99.78	101.29	103.26	99.546	101.52	100.88	102.16	101.16	101.29	103.93	103.75	100.43	99.186	99.817	98.936	104.29	101.02	98.577	102.1	100.37	102.3	102	101.6	101.43	102.19	100.47	103.91	102.3	99.679
104.98	106.5	106.12	105.62	104.37	104.56	104.4	106	106.99	105.84	105.69	104.84	104.41	105.06	107.93	106.69	103.66	104.83	105.04	103.26	109.15	104.04	104.43	107.74	103.25	103.47	107.6	105.18	105.63	104.07	106.45	111.38	106.33	108.56	105.82	107.36	106.98	103.12	105.03	101.81	109.95	102.69	109.13	109.09	102.6	107.37	107.95	105.36	107.08	104.92
104.98	106.29	110.29	109.6	107.24	108.94	108.3	107.38	106.59	106.66	112	107.46	110.27	106.37	110.67	109.38	110.89	103.44	109.3	112.21	108.21	107.28	108.5	108.07	106.89	107.98	108.84	110.81	107.75	107.5	110.16	110.3	107.86	111.18	109.18	108.11	109.83	108.33	105.1	109.11	104.97	110.31	108.33	111.16	109.36	106.88	107.35	106.6	103.12	107.46
105.56	103.27	105.6	107.69	105.23	103.92	105.71	105.21	104.74	106.61	106.28	108.75	105.5	105.67	104.31	105.23	106.22	107.13	107.69	104.97	105.81	105.68	104.35	107.6	108.19	106.45	104.46	104.08	105.15	104.88	106.82	105.19	106.26	105.19	102.99	108.47	104.18	104.77	107.69	109.24	107.1	106.19	105.39	102.99	108.23	107.99	106.64	107.82	104.17	108.08
111.01	110.06	110.59	110	111.34	111.03	111.5	107.61	110.79	110.37	113.88	109.9	109.83	111.59	112.98	109.3	109.17	109.6	109.64	110.96	112.55	108.69	111.84	111.64	114.12	109.25	110.32	112.5	110.35	112.47	110.26	111.49	109.7	110.98	112.12	110.48	109.72	107.98	107.1	108.62	108.05	113	110.53	111.41	108.78	108.58	113.26	109.53	110.63	110.8
107.29	106.06	107.89	103.43	107.13	104.24	104	104.3	106.28	107.85	106.73	104.15	106.52	105.39	105.89	104.77	107.42	107.4	104.41	105.14	106.8	106.05	104.57	105.87	104.19	104.91	104.58	104.29	104.77	108.11	107.26	106.55	106.79	103.28	102.17	106.64	107.74	106.51	105.1	105.79	106.69	106.75	105.5	103.72	105.27	105.17	106.23	106.12	105.28	106.28
109.74	109.69	110.12	109.5	110.93	114.54	109.06	112.45	109.56	110.92	109.17	107.37	108.56	111.79	111.57	112.1	109.88	111.22	110.73	109.6	111.01	106.41	109.23	108.69	112.92	109.52	110.63	110.94	113.69	110.42	110.42	110.57	111.27	109.81	109.11	107.68	112.43	109.16	110.48	109.36	111.63	111.19	111.16	110.63	107.23	110.28	108.38	109.95	109.2	108.21
104.95	108.25	107.69	105.22	104.21	105.23	105.87	101.68	105.67	104.83	106.19	107.46	107.86	108.43	105.83	105.2	104.99	109.49	104.78	106.43	107.05	109.21	105.27	107.59	106.15	105.22	105.74	103.2	106.68	103.18	105.45	108.98	105.49	103.87	106.12	105.92	103.96	107.25	107.39	104.53	104.61	106.91	109.45	106.96	106.12	106.74	106.32	102.82	106.33	105.33
103.17	104.64	103.78	105	106.78	105.55	106.62	107.49	110.75	110.77	106.89	104.4	104.5	101.75	106.82	108.88	106.64	108	103.5	104.3	106.77	106.38	107.07	108.44	105.35	106.39	104.44	104.23	106.59	105.92	106.41	103.11	107.54	105.96	108.14	108.28	104.35	105.82	105.38	109.24	108.09	108.36	105.02	104.96	108.02	105.4	105.69	103.41	106.43	103.04
107.84	106.32	106.65	105.09	108.71	107.77	105.45	102.91	108.1	101.97	105.14	110.91	105.61	107.14	105.43	110.53	110.01	105.89	107.72	107.88	106.52	107.86	108.9	106.97	105.27	106.55	105.68	107.25	106.68	107.52	103.1	108.04	108.69	106.02	106.72	105.56	105.73	107.11	107.15	109.18	108.19	109.36	105.21	109.09	104.81	107.53	105.99	107.45	108.07	106.72
110.6	113.12	108.22	108.63	109.5	108.6	109.33	107.83	104.76	110.01	107.21	106.11	106.27	108.06	107.42	108.35	109.85	109.05	108.8	109.91	107.62	105.22	112.23	109.26	104.24	107.35	109.96	108.77	107.81	112.15	107.08	107.62	111.44	107.73	110.36	107.29	105.02	104.46	110.44	110.59	108.48	108.25	109.84	108.38	105.75	108.87	109.77	108.35	106.74	109.99
105.18	103.98	103.7	109.33	106.6	106.9	105.46	105.53	102.55	105.45	105.54	105.54	106.37	107.92	107.14	107.89	107.36	106.85	105.81	105.8	102.57	102.87	107.14	103.99	104.19	106.03	104.35	106.06	106.72	104.2	106.84	107.19	106.93	108.03	107.18	104.07	104.51	105.48	106.34	103.46	107.42	105.16	102.95	105.56	104.14	108.94	105.25	105.59	104.45	104.19
108.82	108.55	104.87	109.55	107.3	108.75	109.35	106.81	106.63	109.88	106.2	107.35	107.47	107.04	107.74	104.68	107.04	107.41	110.18	105.67	104.92	109.82	107.51	107.96	107.4	107.98	106.66	105.7	104.62	108.07	110.6	109.58	105.01	107.92	106.64	108.72	107.73	108.81	109.57	108.23	109.85	106.66	106.1	106.49	106.71	107.34	110.73	106.8	107.27	104.6
105.85	107.87	105.45	106.97	106.9	106.22	108.13	105.2	104.77	105.1	110.03	105.71	103.66	105.98	105.07	105.62	107.73	109.2	108.48	107.24	104.64	106.71	105.73	106.96	104.86	106.04	106.82	107.12	105.54	106.89	103.97	109	105.41	103.39	104.84	108.19	106.03	107.35	109.01	105.24	106.35	108.82	103.26	102.54	107.93	108.2	107.92	105.75	105.32	111.73
107.97	104.77	106.24	105.07	104.5	105.41	105.89	106.72	106.68	104.25	100.93	105.02	109.47	105.96	106.35	105.68	104.05	107.94	106.58	106.24	105.19	107.65	109.29	108.16	107.35	105.51	104.8	109.12	105.39	106.26	104.41	103.74	99.434	105.94	106.82	104.18	106.49	104.49	106.72	104.74	105.98	106.92	105.36	102.29	105.61	102.12	106.06	105.85	108.94	107.35
102.54	107.93	102.35	107.28	104.44	104.68	106.63	106.43	107.68	105.43	106.76	104.59	106.92	104.35	105.32	106.4	106.56	109.03	104.87	105.02	105.58	103.57	106.45	105.22	103.51	108.08	107.45	110.45	106.19	106.92	106.33	105.92	107.17	106.88	103.52	104.45	105.49	105.5	105.48	106.39	101.97	107.3	104.67	104.65	106.65	107.31	105.75	106.12	104.7	104.82
107.34	108.04	110.98	104.84	107.07	109.36	107.73	107.03	106.61	106.03	105.26	108.07	109.66	106.01	107.91	105.77	109.94	106.52	104.7	110.87	105.29	108.66	106.37	107.15	108.34	104.28	108.94	106.44	110.01	106.67	109.32	106.89	105.02	105.34	109.07	105.98	106.6	106.82	108.13	105.86	107.67	109.27	108.03	106.8	106.26	107.89	107.51	104.08	109.55	110.93
101.45	99.811	99.717	98.859	100.59	98.016	98.804	97.028	96.07	98.488	99.535	101.56	98.184	97.729	102.13	99.213	98.147	97.271	98.93	99.881	95.549	96.881	98.93	97.244	96.498	97.116	97.537	98.609	97.553	96.946	97.402	97.561	96.522	96.711	98.318	99.791	99.31	98.968	96.018	98.705	98.59	99.72	97.999	99.781	97.915	96.562	97.145	100.56	97.381	98.776
100.31	101.87	100.15	99.884	102.25	99.386	98.512	99.737	103.85	102.99	103.28	101.85	98.239	102.33	98.161	101.56	102.83	101.73	102.03	101.58	99.398	99.02	98.575	101.92	100.66	100.34	103.58	100.7	100.23	101.11	96.877	100.12	100.17	97.084	101.09	99.461	103.18	101.93	99.858	102.49	99.968	100.08	98.226	99.712	98.622	101.58	99.86	97.861	99.22	100.05
102.49	104.79	103.4	106.97	102.81	106.09	103.75	106.55	106.14	108.58	106.66	103.83	107.71	107.33	103.77	104.49	103.81	107.79	103.08	105.62	106.49	107.08	104.83	106.48	108.02	104.52	107.21	103.72	106.63	102.27	104.09	105.47	104.68	102.78	103.94	104.22	107.12	105.83	105.31	108.1	104.25	103.31	106.84	106.73	104.95	108.27	104.91	106.74	106.18	105.7
110.48	110.66	110.4	111.2	111.11	110.19	108.12	107.98	109.59	110.7	108.97	107.08	107.9	109.84	109.71	113.87	111.05	109.01	115	107.95	110.06	111.6	109.43	110.31	112.26	112.07	111.99	109.54	108.94	114.72	110.99	110.43	109.23	113.55	107.49	110.85	106.8	108.3	110.67	109.97	110.16	110.88	110.34	108.43	112.03	110.1	113.81	111.14	110.45	109.98
104.4	108.3	106.34	110.95	107.67	108.15	108.56	109.06	108.63	105.54	107.79	107.26	111.08	107.92	110.67	111.05	108.51	105.63	106.89	108.95	105.99	106.66	107.15	108.42	109.93	108.46	104.84	107.87	110.77	109.86	109.07	108.39	106.55	106.07	106.94	110.31	111.25	107.46	107.88	108.24	105.7	108.9	106.6	109.98	105.45	108.02	107.97	108.29	105.54	107.88
98.802	98.318	103.02	97.311	102.72	100.81	99.311	99.59	100.16	98.206	101.14	97.457	100.6	94.945	100.31	98.999	100.56	101.41	100.91	99.103	100.48	100.42	99.43	101.59	99.517	99.388	101.74	101.42	97.578	98.536	101.08	101.65	101.42	98.312	102.26	102.18	101.94	98.639	100.53	102.61	101.29	102.56	99.949	101.1	102.66	101.82	97.835	101.76	97.265	100.23
106.52	104.17	103.8	108.46	105.25	106.53	110.02	107.97	106.02	108.29	107.33	108	108.97	105.54	103.49	105.04	106.39	105.02	104.84	106.78	105.66	105.43	109.16	106.85	106.93	105.65	106.02	104.48	105.93	103.63	105.97	109.41	105.46	107.1	106.41	102.91	106.58	107.86	107.02	107.44	107.73	105.2	104.49	105.32	108.08	107.54	106.24	105.59	108.86	108.75
104.86	107.07	104.37	108.55	108.16	106.27	105.74	111.32	108.18	106.93	106.47	108.89	107.88	105.27	105.32	108.34	105.6	102.83	108.12	107.74	102.41	108.36	107.83	105.91	105.64	108.39	108.07	107.5	108.94	108.26	107.76	106.34	108.92	105.57	105.17	106.66	105.8	109.55	106.08	107.47	108.33	108.46	107.52	107.26	105.83	105.09	108.81	106.33	107.68	104.56
107.68	111.72	107.59	109.79	108.06	108.64	108.13	106.57	107.74	106.77	110.87	108.02	107.72	109.8	107.81	109.19	108.77	107.26	106.23	109.96	111.02	107.98	108.98	105.5	109.3	102.17	107.52	109.66	109.24	104.83	109.22	106.48	108.63	110.44	110.95	109.49	109.08	109.68	109.66	109	108.83	112.48	109.63	111.35	109.09	107.47	106.78	108.05	108.56	110.98
109.63	109.07	110.01	108.29	108.5	109.02	104.97	105.98	111.1	106.83	110.48	110.2	108.2	110.5	107.6	108.89	107.39	111.45	108.35	105.43	106.41	107.91	105.86	108.4	109.52	107.24	112.76	104.11	106.93	108.04	106.46	108.28	106.34	107.79	108.28	112.6	108.9	108.46	105.07	105.3	108.45	110.31	108.91	108.64	107.21	105.8	106.16	105.24	108.39	108.15
105.24	107.61	103.77	105.52	107.82	105.56	106.14	103.66	107.14	106.64	105.96	104.77	104.84	105.3	103.98	103.1	107.42	105.28	103.11	105.49	106.81	104.19	103.77	107.62	105.45	108.5	106.16	106.26	104.88	104.9	104.03	104.42	103.2	103.79	105.23	104.13	104.42	105.09	109.13	106.87	104.86	107.58	103.92	105.69	106.58	104.37	107.94	104.73	107.05	104.63
104.66	109.95	104.87	102.43	105.45	109.06	105.76	105.71	106.86	105.88	105.45	108.37	107.97	106.02	105.3	107.37	105.02	105.2	105.05	105.47	110.55	106.71	107.21	107.07	105.76	109.2	107.21	104.41	105.15	108.64	109.31	105.36	104.51	105.85	105.02	104.47	103.67	108.66	106.27	108.75	109.36	108.7	103.55	104.82	107.57	105.34	108.55	105.93	106.47	106.21
106.07	108.51	106	108.56	107.28	111.3	107.91	105.82	109.5	107.52	111.07	104.57	108.42	105.95	112.01	108.24	107.01	109.29	109.67	112.2	107.4	107.09	109.8	107.54	108.5	109.41	107.85	108.69	108.99	109.8	109.01	108.82	107.81	106.88	109.65	104.95	105.04	105.29	107.95	106.13	107.77	110.97	110.04	113.29	107.47	110.38	110.02	105.67	108.64	105.58
110.2	111.23	110.38	106.63	108.09	108.69	105.35	108.04	106.93	109.81	110.26	107.3	107.41	109.94	107.03	108.72	104.89	106.26	108.1	110.83	106.96	108.68	108.71	108.3	106.62	104.18	108.11	109.37	106.84	110.98	107.94	111.03	107.95	109.91	105.92	109.93	107.46	108.58	107.61	106.59	104.18	109.14	109.01	106.26	107.38	107.34	109.04	107.32	108.63	106.18
109.51	106.7	107.96	109.5	108.7	108.94	110.17	105.45	105.26	106.98	112.48	107.46	110.12	109.88	108.56	106.44	108.12	107.83	105.34	107.44	107.06	109.56	107.98	108.22	106.96	108.57	107.7	112.58	111.23	109.33	106.83	111.26	106.5	107.53	108.34	110.15	106.33	107.36	108.58	106.06	109.92	110.46	107.45	112.13	108.9	106.55	107.57	108.74	109.63	110.99
107.93	108.9	110.27	107.38	109.26	106.49	108.99	108.88	104.85	110.49	108.46	107.61	108.47	108.72	109.44	106.22	110.02	107.75	108	109.19	106.43	105.11	108.24	109.61	109.61	108.5	109.39	107.98	108.72	105.97	107.99	108.17	105.82	109.35	105.73	109.04	108.49	107.97	108.78	107.06	108.75	108.92	106.89	108.85	109.56	105.66	109.18	106.56	109.74	106.7
105.73	109.74	105.95	108.61	107.77	107.63	109.15	104.89	108.8	112.35	106.98	107.62	108.2	110.82	109.34	107.2	107.3	106.81	107.45	108.32	108.9	106.71	107.08	107.11	106.31	107.09	109.93	107.71	109.92	106.21	108.23	107.94	104.57	107.52	105.42	107.92	106.67	109.28	106.39	108.92	108.99	105.87	108.87	106.85	107.93	109.35	106.64	106.47	106.4	109.7
103.09	107.28	107.28	105.36	111.43	105.76	103.03	110.12	106.14	105.01	106.18	107.29	106.56	110.92	107.02	105.81	103.49	107.37	102.63	105.67	105.32	107.41	107.2	104.43	104.29	109.02	106.7	105.69	107.64	108.92	108.07	111.3	106.66	108.02	104.54	105.24	104.76	107.13	108.36	106.52	108.02	106.91	105.03	103.24	107.45	104.32	105.2	108.13	107.42	103.87
101.62	106.25	106	106.7	104.21	109.14	103.85	106.68	104.89	103.31	103.99	107.67	108.13	107.12	107.29	104.97	105.86	103.42	105.82	107.18	103.46	106.64	103.03	104.75	103.85	105.76	107.53	105.86	107.74	106.17	103.88	109.75	106.41	106.84	107.01	102.98	106.09	107.54	107.61	106.61	105.44	105.49	105.42	107.87	106.16	104.3	104.86	104.45	104.25	107.77
105.48	106.08	104.7	104.01	105.34	105.33	108.91	105.87	107.08	104.61	108.52	104.25	107.39	104.57	106.85	102.57	103.69	106.27	108.76	107.82	105.98	110.63	104.85	105.36	105.2	105.81	106.18	111.01	106.26	107.44	106.97	103.54	107.83	105.22	105.05	107.82	106.05	106	107.09	106.06	106.41	105.08	109.18	106.62	108.41	104.82	107.79	105.66	107.1	108.49
108.29	107.26	105.62	106.86	110.94	104.21	107.86	104	104.16	104.67	109.46	105.01	106.32	105.33	105.89	106.66	105.03	109.68	107.58	103.7	108.03	107.38	107.6	107.16	107.87	110.06	106.43	106.11	105.65	104	104.62	106.02	107.41	108.21	103.37	110.63	106.99	106.91	106.49	105.99	107.48	109.33	104.34	106.69	104.99	106.65	109.1	104.27	106.34	107.4
102.06	98.918	98.719	99.102	101.29	101.43	97.602	98.799	102.41	98.932	98.537	97.851	100.65	97.083	100.11	101.9	101.01	98.755	99.52	104.16	101.9	99.959	98.84	98.491	101.15	102.8	97.093	97.209	99.909	99.433	103.01	102.86	101.64	105.21	104.12	99.662	99.646	101.11	98.467	104.25	98.297	104	100.62	100.36	102.84	102.26	99.545	103.47	97.357	104.12
105.05	108.96	105.35	108.72	110.12	109.59	107.53	109.73	107.56	106.8	109.07	109	108.3	110.38	109.17	109.69	108.81	108.59	108.57	106.88	107.87	107.38	108.1	108.95	112.54	110.99	111.11	107.75	110.05	107.31	105.92	105.92	107.64	111	105.75	110.3	109.02	109.83	108.04	109.47	112.71	110.85	104.96	106.85	108.41	107.76	107.29	108.32	109.85	110.84
109.22	106.79	107.34	108.59	103.79	104.71	108.03	109.07	105.46	108.87	102.01	106.2	106.86	106.77	108.45	107.56	106.01	103.37	108.66	106.57	109.91	108.03	104.29	107.9	109.94	104.23	107.7	105.47	106.08	108.23	105.84	108.62	106.25	103.78	102.6	107.29	110.33	107.33	107.37	107.47	108.14	105.35	108.37	104.39	104.47	109.38	106.75	105.81	106.68	104.17
105.26	102.69	106.59	108.23	106.95	105.16	106.23	105.79	105.08	102.34	106.81	106	105.97	106.36	109.1	103.41	105.78	106.2	108.38	105.43	103.99	103.45	106.93	105.86	103.71	105.62	104.02	107.04	104.12	107.06	103.67	106.23	107.49	104.32	106.12	108.69	105.14	104.93	105.92	105.59	105.78	106.49	105.22	107.19	108.73	105.17	106.16	105.22	102.43	106.34
97.687	97.774	99.601	98.24	95.87	98.356	95.925	99.325	96.995	97.144	97.453	96.765	95.193	101.02	97.633	102.32	98.821	99.796	97.062	99.168	95.776	100.18	100.7	96.827	95.054	99.92	97.572	100.26	96.184	97.773	98.178	96.681	97.686	96.104	97.324	97.567	97.732	95.275	96.565	95.998	101.18	96.673	100.48	95.812	97.267	100.24	98.133	99.735	99.753	97.879
108.49	106.71	109.27	109.82	109.23	106.56	108.1	111.39	109.47	111.09	108.44	104.75	106.23	108.83	109.73	107.76	108.34	110.42	107.31	108.62	108.26	110.2	107.69	107.38	110.09	105.07	105.63	107.6	107.38	108.58	102.79	106.62	107.62	108.96	109.25	108.21	107.48	106.27	107.48	106.72	109.72	109.86	109.2	105.32	108.81	110.15	108.77	108.87	107.34	106.97
98.871	100.12	97.703	99.764	96.369	96.483	99.81	97.711	97.013	101.11	98.553	96.27	98.856	98.608	99.921	97.421	104.21	97.729	100.16	98.206	96.05	100.94	96.516	102.39	99.23	99.601	97.792	99.636	97.013	99.693	99.276	101.49	98.993	97.476	99.657	97.654	98.508	100.02	101.36	98.346	99.565	100.01	99.926	99.448	98.129	98.697	98.953	100.11	98.625	98.702
107.59	106.19	108.67	101.58	106.37	108.55	108.52	105.86	104.11	104.34	107.46	104.19	107.3	109.48	107.9	102.31	105.24	107.11	108.94	107.08	107.4	105.35	104.93	103.82	104.5	109.77	106.4	105.73	108.02	108.85	104.25	107.36	107.81	104.16	108.27	106.84	106.87	107.27	109.53	107.1	106.26	111.03	109.37	112.8	107.45	107.26	104.92	106.74	108.1	104.52
98.571	97.503	100.98	96.835	99.615	103.08	99.168	98.97	98.869	100.51	97.911	96.884	97.943	97.95	96.792	100.64	101.25	100.37	100.54	98.16	98.873	99.415	97.042	100.93	98.597	96.053	95.786	98.204	98.136	97.116	99.972	98.05	98.187	96.661	102.48	99.426	97.656	99.819	98.175	98.64	99.818	99.892	98.317	95.361	99.274	99.215	99.789	98.585	100.32	98.415
100.06	96.964	96.634	98.738	97.577	99.389	96.401	99.811	95.435	97.763	94.752	97.936	97.417	100.9	99.279	98.032	96.025	99.021	100.98	96.638	98.722	98.982	98.278	97.633	96.113	93.02	97.156	97.882	100.81	95.685	97.038	101.78	99.169	98.184	99.406	96.421	96.171	99.014	97.113	100.06	98.857	99.263	98.454	94.518	99.287	95.088	100.23	97.829	97.246	97.19
97.114	99.214	98.514	94.441	93.92	95.986	95.989	100.65	98.044	96.323	97.457	98.757	96.631	97.751	97.319	98.286	95.194	97.249	96.402	97.734	97.324	98.102	100.92	95.631	97.151	95.812	97.12	96.862	97.356	100.58	95.965	98.424	97.624	101.34	96.689	96.307	97.851	98.929	97.791	96.235	95.703	97.724	100.05	95.651	95.246	96.632	96.164	98.435	101.03	97.258
109.5	108.66	109.65	109.09	108.18	106.44	107.46	108.85	106.89	106.89	109.31	109.8	106.4	107.85	106.19	108.14	110.98	108.3	111.45	108.75	108.56	108.6	108.06	109.56	108.2	106.65	105.65	107.9	110.17	106.81	105.75	107.21	109.13	103.41	109.47	111.26	106.17	107.34	108.72	109.98	108.14	110.95	110.49	107.53	108.21	106.67	110.85	108.09	110.35	106.99
100.9	101.97	100.98	100.54	102.85	99.975	99.129	102.08	100.11	97.606	100.67	100.96	99.69	96.875	100.52	99.673	96.959	100.65	99.527	99.904	103.28	100.57	99.743	103.13	102.97	98.803	101.39	98.136	99.621	98.339	103.3	101.64	99.116	96.544	98.536	101.54	99.842	98.513	99.969	101.32	99.659	101.16	99.641	103.58	100.42	99.022	101.21	100.47	98.805	100.11
109.04	109.65	108.92	108.46	106.77	106.11	105.71	106.84	105.3	107.51	105.73	106.66	110.43	110.01	107.9	106.5	106.63	107.72	108.94	108.87	109.92	107.84	109.95	109.15	105.01	105.85	106.32	111.18	109.06	108.1	107.31	107.32	106.83	103.71	106.38	107.45	108.51	105.18	109.96	107.01	106.55	108.11	106.33	107.07	107.04	106.56	107.38	107.89	108.09	104.81
93.779	96.412	94.416	98.174	97.457	97.08	98.831	97.597	96.995	98.453	97.885	99.069	98.065	99.527	95.129	96.305	99.977	98.099	99.253	97.099	96.063	97.178	95.591	99.348	97.37	96.227	97.08	99.234	98.702	99.361	101.53	99.897	94.926	97.482	98.943	100.35	95.223	98.943	99.377	99.699	95.942	97.744	100.17	97.934	97.328	101.91	99.244	99.232	98.157	97.697
100.31	97.911	94.58	97.958	97.293	98.764	95.599	94.298	99.195	94.933	93.984	97.634	97.935	98.877	100.09	95.837	99.162	98.073	97.187	99.112	98.196	96.636	97.7	98.611	96.074	98.344	97.02	102.1	96.694	97.438	99.358	97.409	98.748	95.739	96.875	94.82	98.174	99.087	98.097	97.301	99.433	97.063	98.229	99.378	99.317	98.9	101.48	97.356	100.92	99.797
107.06	108.89	107.28	106.58	107.84	107.58	108.78	109.34	109.96	107.74	109.95	107.28	106.44	108.53	107.94	108.78	108.87	105.86	104.39	108.49	109.35	107.42	110.24	107.11	110.18	110.83	109.05	109.42	109.52	107.87	108.47	110.23	109.63	108.54	108.75	109.53	109.41	106.53	106.27	108.37	110.4	107.2	109.11	104.41	108.81	108.97	109.65	106.37	106.95	109.33
103.88	105.68	103.31	105.51	103.41	108.22	103.9	107.29	108	106.07	104.61	107.75	105.6	103.94	106.88	103.78	105.89	106.84	105.73	104.44	105.6	105.75	107.2	105.38	106.12	106.2	106.04	106.43	108.61	108.24	104.77	104.34	108.02	110.32	107.42	110.68	106.36	106.39	105.3	105.1	106.63	108.03	105.21	107.14	101.84	106.06	105.06	106.08	107.68	104.06
100.24	98.9	97.674	97.839	98.607	101.03	99.601	99.88	95.716	99.698	102.59	98.6	94.69	99.412	100.72	99.833	96.128	97.633	96.796	98.025	99.023	98.856	98.887	99.683	101.1	99.566	98.482	98.46	100.7	97.49	101.3	101.68	96.569	98.182	95.889	97.884	97.339	100.37	100.98	101.58	97.925	99.008	98.758	97.436	100.89	98.772	100.49	100.26	99.146	100.07
108.16	108.52	110.03	107.2	110.75	108.5	107.69	111.48	109.18	107.55	107.19	108.68	107.49	109.14	108.67	109.11	106.13	109.77	107.35	106.63	108.01	109.08	106.87	106.14	108.46	108.11	107.37	107.18	111.74	110.21	111	109.07	108.05	106.01	109.18	106.02	108.94	106.77	108.97	111.58	108.06	107.5	109.69	106.39	108.73	105.58	105.34	106.91	108.76	108.83
105.72	103.9	108.64	105.1	103.06	105.44	104.98	107.07	108.95	110.03	109.13	106.59	105.21	106.86	106.04	107.9	108.2	107.1	103.15	108.8	104.64	105.42	106.74	105	108.67	105.69	107.61	108.32	106.64	108.29	106.62	104.26	109.77	102.51	107.42	104.63	108.89	107.14	107.15	106.7	109.15	105.37	106.62	106.08	107.27	108.12	105.46	107.71	107.01	106.97
107.35	109.46	106.39	106.46	105.83	107.2	104.58	104.34	104.7	107.29	106.93	107.26	105.66	108.06	102.56	107.11	105.6	106.17	109.52	103.04	104.26	107.2	104.3	105.47	106.73	107.54	103.48	105.3	103.57	105.77	106.33	106.03	107.73	104.06	103.38	105.34	103.54	106.18	105.4	102.74	103	106.32	107.17	107.39	107.28	106.11	105.08	105.33	108.46	104.68
105.06	103.41	105.19	105.21	103.14	104.53	106.93	103.83	106.55	104.94	104.02	106.29	104.42	107.76	105.47	105.03	104.81	102.52	103.28	103.72	108.75	106.01	102.57	103.36	105.72	107.19	103.79	104.97	107.09	106.29	106.8	103.16	105.45	101.86	102.67	104.61	104.59	104.51	106.68	103.71	106.87	105.68	107.96	105.61	107.24	107	101.42	104.98	105.93	105.99
106.85	105.43	105.77	105.54	105.49	105.63	107.13	105.04	105.01	107.11	105.28	106.31	107.98	105.16	106.86	108.39	106.5	106.51	106.44	106.66	103.62	106.86	108.29	104.89	105.39	105.68	109.13	105.52	109.87	106.95	106.44	104.63	106.18	106.02	107.65	103.27	104.93	106.21	106.25	106.46	106.65	107.54	109.42	105.49	106.04	109.07	110.2	103.9	104.76	104.66
106.38	103.86	106.01	103.62	103.48	105.49	107.07	103.14	104.64	104.21	107.27	106.49	106.68	100.79	106.11	108.85	106.69	103.13	103.98	106.19	106.54	108.92	105.15	108.21	101.83	106.97	104.52	105.17	108.31	109.7	109.64	104.01	105.31	108.31	104.4	107.37	103.07	103.25	103.37	104.67	103.48	108.63	106.71	107.95	107.11	104.55	106.19	104.6	103.99	108.45
98.383	99.717	96.988	96.89	100.26	96.842	97.513	101.57	99.615	97.512	95.439	93.538	99.65	98.061	97.359	94.606	101.53	96.616	97.203	97.138	100.19	98.814	95.825	95.313	97.651	100.06	99.922	100.15	97.473	100.59	96.225	101.18	98.577	100.76	101.5	95.822	100.13	100.14	97.749	98.431	99.248	98.793	103.34	98.019	98.99	97.785	96.036	97.558	99.013	101.44
103.34	106.47	108.84	106.57	108.22	104.37	106.99	105.88	106.33	104.78	108.47	104.99	104.7	106	104.4	105.39	105.62	106.62	105.51	109.01	106.03	108.2	107.17	105.6	104.72	104.41	106.17	106.99	106.86	106.21	106.3	105.13	111.58	107.34	107.26	102.53	107.3	106.24	104.06	106.02	107.36	105.32	106.35	107.93	105.13	108.41	109.18	107.41	105.35	109.73
107.05	105.53	111.17	107.24	108.35	109.97	106.1	108.29	107.47	111.03	110.39	108.6	108.73	108.97	105.51	106.57	107.79	107.51	107.15	106.77	105.78	110.63	107.55	105.38	109.56	106.4	103.21	108.99	108.34	104.2	109.15	108.3	106.94	107.33	108.08	104.47	107.98	108.67	105.14	106.38	104.47	109.62	104.95	109.11	111.5	108	106.69	107.73	108.52	107.99
101.3	100.31	97.709	102.37	100.82	99.944	99.029	104.24	101.68	102.32	100.96	98.969	101.38	101.95	97.826	100.84	100.52	102.1	98.169	100.61	99.459	99.455	101.24	99.391	103.04	99.678	101.13	100.86	104	100.47	99.435	100.91	102.21	98.286	102.3	99.829	98.916	99.853	102.44	101.43	99.376	99.328	99.236	100.47	100.22	99.229	100.38	97.589	101.7	100.85
108.61	111.44	105.65	108.15	108.76	105.91	107.57	106.96	107.86	108.62	106.68	106.5	105.46	110	108.78	105.8	104.48	107.89	109.27	109.06	107.19	105.29	103.89	106.49	105.43	107.27	108.51	103.97	106.49	104.92	104.79	104.96	105.88	107.95	105.12	104.25	105.98	105.74	108.44	103.3	105.55	108.01	110.99	107	108.14	105.78	106.8	105.06	105.36	106.17
104.45	107.38	106.47	107.58	104.64	108.54	108.95	107.83	104.4	105.24	107.53	104.25	105.47	103.7	106.8	102.38	106.74	101.58	104.78	107.78	106.82	106.92	106.38	106.09	102.56	106.67	106.22	105.95	108.77	106.86	103.71	104.3	106.76	108.16	103.64	106.81	106.38	107.68	100.62	104.55	104.68	104.6	106.91	105.94	104.93	107.93	105.72	105.27	106.05	106.91
109.23	108.02	108.27	104.82	104.47	111.08	108.37	112.59	105.41	108.03	110.66	108.71	111.72	111.59	106.54	107.72	110.33	107.56	108.7	107.7	106.61	111.27	109.99	108.73	106.69	104.47	106.87	108.72	108.22	108.16	108.94	106.26	109.28	107.86	106.92	108.43	108.76	109.02	108.38	106.52	109.01	107.13	107.69	105.88	106.13	105.72	110.07	110.28	108.34	108.42
108.8	107.86	106.18	110.14	109.37	106.59	109.69	104.83	111.85	107.95	111.79	108.05	108.51	109.72	108.3	109.66	106.17	107.01	111.26	111.65	110.51	106.55	107.53	107.78	106.04	106.43	109.12	109.93	107.16	106.7	107.31	106.83	105.32	110.09	106.55	110.84	112.64	111.62	107.01	108.8	105.88	104.37	108.46	104.85	107.7	110.5	107.8	107.02	107.59	108.9
104.77	107.89	106.41	102.09	104.55	106.14	106.32	104.88	104.81	104.19	104.8	104.97	106.29	106.92	104.93	105.97	109.07	106.29	104.49	104.71	107.22	105.05	106.21	106.85	105.96	107.58	106.66	104.33	103.02	106.78	105.61	104.16	105.64	105.79	106.55	105.94	108.09	106.23	104.64	104.04	106.8	104.51	105.97	104.36	105.31	109.76	107.43	105.32	101.78	104.48
104.34	105.65	105.72	107	104.19	105.36	105.5	105.01	106.65	104.36	104.94	104.08	105.03	105.67	107.55	104.32	104.41	105.63	105.67	104.95	102.58	106.25	103.09	103.16	104.35	102.93	103.44	105.02	106.96	106.47	100.4	104.03	106.74	105.16	103.33	104.72	102.5	108.03	104.85	102.23	103.87	106.97	105.26	105.17	104.9	103.91	106.13	103.69	103.42	107.33
107.68	106.27	104.73	102.64	105.08	107.72	107.29	104.85	105.45	108.52	105.28	102.03	105.55	106.8	104.25	105.98	108.58	107.03	109.08	106.98	105.77	112.27	104.52	107.27	107.92	106.87	106.34	107.01	108.29	105.45	107.97	107.08	106.54	107.71	106.79	106.07	105.76	107.9	110.48	106.81	105.05	106.38	107.36	107.52	105.74	105.17	103.65	106.41	106.17	108.23
100.98	105.67	105.71	103.1	108.28	106.06	107.81	107.24	107.09	107.54	107.35	107.02	104.71	105.83	103.42	107.55	106.53	106.49	106.12	107.72	106.56	103.65	103.69	109.74	105.17	105.22	108.3	106.6	106.19	108.63	105.17	103.31	106.02	105.33	105.8	106.31	103.56	106.06	104.61	105.7	107.39	106.53	106.44	105.33	103.16	105.72	105.71	105.48	106.22	106.03
106.83	107.08	103.76	107.78	107.43	103.93	106.04	105.02	105.42	106.14	105.9	106.5	107.43	104.94	103.5	104.47	102.8	102.38	108.15	103.72	106	106.13	106.38	105.75	107.55	106.9	105.61	105.35	103.47	104.96	101.36	105.61	107.16	105.12	108.17	105.51	103.98	104.22	107.69	106.53	107.42	102.26	103.89	109.71	105.7	105.98	108.99	106.19	104.66	105.72
107.05	105.55	106.82	107.86	104.32	105.88	110	104.12	104.43	106.21	107.54	108.94	104.81	106.85	109.32	106.58	104.96	105.77	101.63	108	109.91	106.65	104.3	103.15	106.08	108.09	104.71	107.07	105.97	105.98	106.35	105.78	108.65	108.13	102.85	105.32	105.62	106.09	108.2	105.04	108.41	104.49	106.31	106.77	104.41	104.26	105.39	107.69	105.7	108.21
103.76	105.35	104.67	105.77	104.83	104.35	106.53	104.29	106.35	108.7	104.33	104	107.43	108.65	104.84	106.73	102.99	105.69	105.13	103.09	107.07	104.86	105.78	108.53	105.88	109.24	107.42	104.56	105	102.4	107.32	106.26	105.87	107.01	107.38	107.14	106.85	106.97	107.38	105.48	105.19	103.05	105.38	103.56	105.99	107.67	102.88	107.33	103.57	108.27
105.44	106.58	104.62	105.31	106.25	105.49	108.48	106.73	107.35	105.69	105.46	108.44	108.17	108.33	105.93	107.4	105.35	107.38	108.29	105.23	103.89	105.01	111.59	105.88	104.13	106.46	109.65	108.03	106.48	104.56	109.59	106.68	105.04	106.66	106.56	106.8	109.39	106.17	106.95	104.87	105.04	103.95	106.34	104.38	105.28	104.81	105.85	105.88	104.44	107.61
110.97	110.96	110.31	109.82	111.94	112.36	110.91	110.05	112.46	112.5	110.95	109.58	104.69	110.14	113.7	106.61	113.17	109.93	110.91	112.46	112.16	108.7	108.34	111.78	110.4	109.31	106.84	110.12	109.79	110.34	108.67	109.8	111	112.11	110.69	110.32	109.25	114.22	109.37	111.23	111.55	107.24	109.72	108.96	108.27	111.23	112.7	112.26	110.27	108.4
106.4	107.79	105.67	110.41	109.87	108.1	107.36	104.35	106.74	106.04	107.23	106.54	108.52	107.53	107.89	109.05	108.37	108.21	105.69	108.07	105.81	107.36	110.26	107.71	107.91	106.67	107.96	109.74	108.3	109.36	109.65	107.58	109.72	108.58	108.35	108.89	107.4	105.43	107.16	105.84	105.82	111.68	106.05	107.73	110.39	106.18	105.61	109.08	106.2	108.33
97.445	96.955	98.196	101.81	102.66	101.84	100.26	101.27	98.58	102.72	97.284	100.51	102.23	99.707	97.737	96.684	101.79	101.3	99.327	100.69	99.913	100.66	98.996	100.3	100.63	99.5	100.87	102.82	101.98	99.071	103.24	100.16	99.394	98.258	97.497	99.885	101.53	99.405	98.235	99.07	102.92	101.11	98.365	102.32	99.725	99.258	98.55	99.216	100.42	103.22
97.488	100.08	97.612	97.623	99.297	97.14	99.987	98.62	100.15	97.576	97.841	99.917	97.16	95.943	97.328	97.63	96.103	99.469	97.635	100.53	98.994	100.01	97.09	97.289	102.63	97.827	97.169	99.025	95.303	97.004	99.638	97.443	99.385	100.95	100.42	99.213	99.806	100.03	97.53	95.974	97.831	99.727	96.957	99.208	96.116	97.824	101.47	101.28	100.59	98.658
106.94	106.06	101.66	105.15	107.6	105.86	107.77	107.9	104.79	108.15	102.79	107	108.1	108.27	106.82	104.51	103.81	103.46	107.24	105.56	106.38	105.63	105.92	104.78	104.58	106.95	102.97	104.26	109.07	103.55	102.97	103	101.09	104.79	106.48	106.43	105.94	107.9	106.47	105.84	104.68	103.26	105.03	104.95	102.81	105.14	106.02	107.13	106.65	108.88
107.17	106.82	105.58	108.08	106.3	111.54	105.84	107.87	109.64	111.83	111.58	108.77	107.25	107.48	104.41	108.19	109.9	107.68	109.07	109.26	107.77	112.19	108.68	108.55	109.29	104.97	109.85	108.12	107.19	110.1	107.23	106.72	106.62	105.87	111.12	104.71	109.16	108.53	110.46	110.44	106.3	108.12	108.55	107.57	108.16	111.19	109.74	108.86	107.4	107.53
108.97	108.83	111.81	111.07	111.72	111.52	111.97	109.16	112.21	109.45	111.99	110.46	112.32	108.24	108.21	112.1	111.83	108.28	113.14	106.66	112.2	109.42	112.33	107.79	110.99	106.84	110.83	112.38	109.97	109.52	107.84	112.26	110.06	110.26	110.72	111.06	110.49	112.68	111.95	110.26	112.92	112.56	110.2	111.19	112.7	108.39	111.52	109.59	111.98	109.84
101.94	103.35	104.97	103.73	106.85	104.01	105.88	106.69	105.7	106.86	105.75	102.71	106.12	106.51	107.01	102.49	106.28	104.91	104.53	107.41	106.02	105.07	106.08	106.08	102.22	107.48	103.99	107.37	104.12	104.32	108.12	103.8	108.55	109.61	104.39	104.72	104.24	106.19	106.59	107.23	105.06	103.31	106.21	106.05	105.06	102.51	106.53	104.31	104.5	104.05
104.28	105.3	108.81	111.27	107.01	107.87	104.76	109.11	108.4	106.31	108.45	111.04	105.81	107.09	109.32	108.13	107.14	108.04	109.52	104.19	106.72	112.66	107.88	107.01	107.7	107.53	108.19	108.44	107.22	106.64	105.67	110.41	106.84	106.31	107.92	105.49	109.19	106.61	106.73	108.24	104.68	106.62	104.08	106.15	107.77	107.9	108.12	107.19	110.76	110.85
108.84	105.12	107.76	111.21	107.77	110.29	106.84	106.16	108.81	108.05	109.5	107.76	109.27	108.53	110.07	105.9	107.37	108.01	110.05	105.63	108.3	111.42	109.57	109.34	109.51	108.09	106.6	107.67	109.55	110.15	110.89	108.53	110.39	109.46	106.78	108.83	109.89	108.86	106.75	108.18	105.14	106.59	109.45	109.22	106.08	108.72	105.83	106.42	108.52	109.84
105.2	103.25	106.99	106.4	107.55	106.32	106.93	106.03	105.42	103.95	106.47	108.11	106.6	106.47	105.3	104.13	104.29	105.65	107.36	104.72	108.14	105.16	108.47	106.49	109.83	106.55	107.96	106.87	104.03	105.79	107.77	108.45	109.6	107.88	107.6	109.37	107.48	105.61	106.26	106.49	107.8	106.11	106.11	105.1	107.62	105.38	107.59	105.76	105.96	105.91
103.72	104.39	107.33	104.41	103.63	105.02	103.72	108	105.41	106.68	107.87	110.29	106.28	105.68	105.08	101.18	105.55	103.78	104.75	103.08	105.32	100.98	107.27	106.12	106.76	109.7	102.34	104.46	106.28	105.07	102.62	105.66	103.62	104.15	107.18	105.27	104.82	104.52	105.26	104.03	104.3	105.41	105.58	106.09	108.02	108.32	107.74	106.27	105.84	104.86
108.59	105.62	109.88	109.83	109.19	107.86	109.07	106.87	105.65	106.48	107.45	109.2	108.83	107.14	107.87	108.05	109.05	105.22	112.66	107.99	107.37	108.77	107.44	111.85	107.89	108.76	108.58	108.99	110.25	110.02	105.17	105.94	106.62	111.12	109.82	109.38	107.41	108.03	107.82	106.59	106.95	106.39	107.71	109.31	107.5	108.75	107.15	106.87	106.63	109.27
106.56	104.6	108.13	105.98	104.79	106.01	102.24	107.24	106.26	106.93	106.85	102.63	105.1	107.62	107.33	104.05	106.12	105.02	106.87	106.85	105.71	106.31	107.22	106.18	106.77	105.78	109.23	106.34	104.8	104.57	103.05	105.08	106.66	103.45	106.73	105.28	105.77	104.61	108.84	103.82	106.08	104.23	107.27	103.78	105.88	104.13	104.6	106.19	106.97	105.45
102.54	107.77	103.33	107.34	106.33	106.15	106.61	105.93	110.05	104.42	106.03	105.46	108.47	107.31	105.77	106.73	105.54	104.65	105.49	108.04	104.61	105.76	107.74	104.27	109.13	106.82	105.45	103.93	107.99	106.24	105.15	105.32	104.58	106.48	104.15	104.87	108.55	105.29	109.13	104.19	102.58	106.47	107.16	105.79	104.9	108.94	104.92	107.24	108.62	104.59
107.94	110.24	108.47	110.13	109.04	109.71	105.55	110	110.38	109.03	111.3	111.27	110.25	107.08	107.82	106.42	107.02	106.34	105.05	106.7	111.19	109.6	109.16	105.8	105.84	108.48	109.74	106.44	108.47	105.74	109.66	111.24	109.65	110.18	111.18	109.64	109.04	104.92	106.37	107.43	108.4	109.49	108.41	108.62	107.81	107.98	108.1	108.42	109.04	110.43
98.507	101.77	101.43	100.98	99.606	100.41	99.142	102.01	102.4	100.23	99.329	97.218	101.37	105.01	102.63	100.81	97.76	101.19	100.48	99.876	101.05	100.77	102.28	101.36	99.886	101.38	101.01	98.547	100.87	102.15	99.833	100.02	101.11	99.467	100.26	100.21	101.12	101.87	102.74	101.25	99.559	100.78	99.957	100.75	102.49	98.836	104.17	100.53	106	98.284
108.27	107.7	109.7	108.58	110.1	107.6	108.75	110.05	112.79	108.11	109.85	108.65	109.89	112.2	106.48	108.05	108.28	109.86	108.38	107.78	107.2	107.58	109.04	110.4	105.81	108.05	107.69	108.39	109.66	106.46	109.28	108.1	110.97	108.43	110.34	109.88	107.92	109.38	105.18	106.92	108.99	108.68	107.06	109.8	104.24	109.7	108.26	107.96	108.89	108.66
102.7	102.7	103.41	98.885	100.07	103.62	103.18	99.962	100.38	96.254	100.37	100.84	103.82	99.841	99.636	98.451	99.667	101.87	98.687	102.4	100.03	100.15	102.25	102.11	101.68	103.92	102.79	97.204	100.15	100.55	97.662	98.664	101.3	100.72	101.64	97.929	98.649	103.92	99.08	97.53	102.38	101.63	101.34	98.441	100.63	101.34	102.69	100.48	99.933	101.39
104.83	107.95	105.32	107.63	107.82	104.7	105.8	105.96	107.79	103.27	106.59	102.3	107.26	105.3	108.69	108.01	104.96	109.85	108.5	106.1	105.57	107.7	107.52	106.84	108.14	105.06	105.58	103.88	108.72	105.58	106.6	103.76	110.4	106.67	104.6	108.98	102.21	107.66	104.17	107.22	106.67	107.79	103.95	108.37	106.28	105.9	109.71	106.84	107.87	108.32
108.72	109.99	110.65	106.09	109.7	107.74	110.82	108.91	110.02	108.46	109.14	106.01	104.88	104.5	106.14	108.82	107.86	109.19	107.18	104.02	110.36	106.96	109.47	106.86	106.71	109.22	108.28	109.22	111.26	111.92	107.61	107.91	106.78	106.78	103.57	109.98	107.96	104.04	106.65	107.49	106.46	106.13	106.86	107.81	104.63	105.72	107.92	107.49	102.72	110.17
97.56	101.78	98.516	95.523	99.408	94.808	97.889	97.17	101.84	96.64	98.121	100.48	97.956	98.714	99.06	98.304	97.48	97.68	101.04	95.97	99.571	96.811	98.371	100.41	96.508	94.378	99.808	98.373	96.738	96.505	101.41	95.338	97.384	102.06	98.739	98.619	98.365	97.779	98.478	100.13	94.762	98.391	100.46	98.354	93.881	99.249	96.513	97.948	100.58	98.355
101.52	107.35	107.23	103.6	103.89	105.81	106.58	109.1	106.02	105.67	107.27	106.01	106.8	104.29	109.01	104.12	108.95	106.54	106.09	105.57	105.21	106.02	105.38	105.11	101.91	104.6	103.92	108.84	105.74	105.73	103.15	106.11	105.24	105.72	107.18	105.48	108.33	103.62	105.81	102.13	106.38	105.6	103.48	107.13	107.13	107.32	104.63	105.12	106.93	107.55
104.36	106.99	108.51	104.72	104.27	104.93	107.21	105.17	108.38	105.89	106.41	106.35	104.84	104.96	106.38	108.42	107.36	103.54	106.97	106.16	107.17	108.21	104.67	109.4	105.89	105.32	108.72	106.03	108.07	107.49	108.29	106.59	106.99	106.35	108.77	106.55	107.58	107.38	108.08	106.45	107	106.5	109.13	104.93	106.09	107.04	105.14	104.67	106.2	106.34
107.2	106.48	102.38	106.23	103.4	104.61	106.63	107.26	106.98	104.11	107.25	108.33	104.52	106.33	104.3	102.74	105.15	105.97	106.31	106.27	106.95	105.51	104.51	105.23	105.4	106.37	107.9	106.3	104.49	105.39	105.91	105.36	108.7	106.51	105.27	103.26	104.55	106.11	105.83	106.33	104.17	104.59	104.2	104.77	106.31	107.06	104.04	104.58	106.79	108.72
112.37	112.1	110.1	112	111.73	111.36	108.65	106.89	114.93	113.12	111.91	110.48	109.64	110.88	109.13	109.09	111.66	110.16	109.01	108.9	109.61	112.26	111.27	108.12	108.52	107.46	109.02	109.34	109.24	107.64	107.67	108.42	109.45	111.15	109.32	110.06	112.55	109.58	107.37	110.39	113.46	113.07	108.92	110.12	111.82	111.97	108.58	110.51	110.55	109.88
109.1	109.14	110.58	109.97	114.66	111.74	110.89	108.94	109.51	109.03	108.43	107.56	110.33	111.44	109.65	110.71	108.26	109.12	112.5	114.77	108.89	108.83	109.19	107.69	109.48	110.37	107.56	112.66	110.59	113.3	108.75	111.28	110.26	110.53	110.65	112.37	106.41	110.63	110.63	108.73	107.98	111.34	111.82	107.22	108.44	113.98	108.81	109.66	108.6	110.75
104.41	106.03	106.79	107.06	105.09	106.16	103.25	105.39	106.65	102.68	106.6	105.72	106.13	105.19	105.82	105.02	106.98	105.42	106.68	107.49	105.96	105.02	105.3	105.18	108.05	108.31	106.81	102.48	105.27	107.09	105.5	106.18	106.53	106.86	104.04	104.92	104.73	104.84	104.31	108.34	106.36	104.33	108.82	108.06	108.12	108.76	108.13	104.9	106.42	106.64
110.67	110.58	107.4	108.89	108.04	109.38	109.48	111.47	110.41	109.06	105.56	106.94	109.75	107.44	104.65	104.94	108.52	111.32	110.79	106.05	105.74	107.92	108.46	109.12	104.75	109.45	108.98	108.27	108.78	108.28	110.18	105.37	106.08	111.44	108.98	109.46	109	106.17	108.29	107.17	110.6	108.29	107.29	108	108.1	106.96	107.76	109.42	108.75	110.27
111.67	106.53	108.18	106.99	106.76	107.22	106.69	105.81	105.14	108.17	108.36	105.8	107.75	102.89	105.27	106.14	103.45	105.4	106.6	107.97	105.13	105.83	111.17	104.5	106.64	108.82	106.59	101.64	105.43	107.61	106.38	109.02	109.02	103.07	107.56	103.89	108.59	106.72	107.24	106.85	105.13	107	104.81	106.15	104.27	103.59	104.51	108.4	103.58	106.62
106.26	105.44	106.66	106.79	105.79	109.57	106.67	109.33	107.18	107.31	109.1	106.05	108.93	110.17	106.43	108.13	105.15	111.25	108.55	107.81	106.29	107.55	105.92	108.52	107.59	107.98	107.93	108.65	106.15	110.65	109.44	108.84	109.23	107.73	106.97	106.86	105.52	106.45	113.68	109.74	108	106.3	103.49	104.79	107.24	108.89	113.65	105.34	108.82	107.67
107.96	107.28	108.49	110.36	107.29	110.68	107.99	106.81	107.55	104.68	108.81	107.93	107.79	107.21	109.62	106.21	104.94	106.28	108.23	107.37	109.73	105.3	109.26	109	109.77	108.14	103.5	108.18	109.05	109.32	104.58	109.36	105.89	107.2	106.79	108.62	108.51	111.05	107.33	107.33	109	107.66	110.32	109.93	111.35	110.62	109.11	108.48	111.18	109.5
104.37	108.26	111.31	105.35	106.21	105.65	107.5	105.93	103.81	105.27	105.38	106.01	107.11	108.69	107.92	107.9	106.94	102.47	105.03	105.46	104.73	108.45	104.75	107.73	106.04	103.41	106.84	107.13	105.67	104.13	105.64	108.54	103.92	105.79	107.1	105.61	104.81	106.03	108.35	107.98	104.9	104.18	107.23	105.82	107.09	104.08	107.7	105.72	103.57	103.69
96.785	96.695	100.93	99.323	95.847	97.973	102.49	95.504	96.815	98.833	95.833	98.827	98.368	97.694	97.798	97	96.974	95.717	101.19	98.541	99.142	99.615	97.712	96.249	95.293	99.362	101.67	95	100.79	97.783	98.674	96.305	97.722	98.08	97.668	100.14	95.862	102.4	97.965	93.643	99.08	98.204	97.712	97.918	99.443	97.683	98.345	96.601	96.185	100.75
111.28	109.18	111.14	109.04	108.8	110.63	109.41	111	107.53	111.28	108.85	112.52	110.88	109.96	107.55	109.37	110.3	112.75	107.97	110.66	114	109.35	109.54	111.83	112.65	108.87	109.23	108.87	107.75	109.1	110.1	109.03	106.6	108.97	112.52	110.33	110.15	113.82	110.01	109.03	113.1	109.99	110.96	109.45	111.47	113.1	108.24	109.61	110.16	111.41
100.4	100.39	101.06	103.1	101.66	103.22	100.1	97.952	102.92	100.51	100.01	101.58	99.43	100.32	101.56	100.14	100.78	100.98	99.804	102.58	99.4	99.793	101.35	100.84	99.709	103.53	100.19	103.36	97.273	102.02	101.7	99.992	99.865	103.7	103.28	103.29	99.183	101.29	103.41	101.49	100.46	100.92	100.91	97.802	102.09	100.61	99.348	99.602	97.212	100.82
97.523	103.82	101.35	101	102.05	96.513	101.67	102.63	102.68	99.131	102.35	101.89	100.79	101.56	97.16	101.62	102.77	100.87	98.8	99.25	98.983	97.787	101.45	95.076	99.782	102.65	99.747	99.892	100.13	100.72	99.443	99.48	101.68	102	99.013	100.08	100.37	100.48	100.44	101.56	101.06	97.072	103.52	99.134	99.937	101.21	102.06	101.09	99.421	98.421
112.05	106.51	108.9	109.82	108.01	113.59	108.69	112.12	110.38	111.1	107.31	111.6	111.17	109.31	107.58	111.92	111.99	109.79	109.12	111.2	112.12	111.39	110.51	112.54	111.26	111.51	112.55	109.53	110	112.63	110.04	110.74	109.74	109.04	110.37	112.33	110.38	108.93	111.12	106.32	108.25	108.4	109.42	110.77	110.39	109.02	111.56	109.23	112	111.71
110.95	109	107.39	107.65	110.54	111.18	106.01	107.16	108.38	110.28	109.37	109.84	109.92	109.66	110.41	109.76	110.78	109.21	108.66	105.77	110.16	107.4	108.28	106.48	108.54	107.83	109.01	107.14	109.31	107.21	109.51	107.94	107.69	109.24	106.63	108.03	108.66	109.21	108.65	107.26	106.03	113.27	110.04	107.06	111.51	108.42	107.76	110.78	109.42	110.56
108.67	109.59	108.6	108.12	110.53	108.88	108.23	113.18	111.37	108.48	106.86	110.78	110.8	109.79	104.29	109.32	109.27	106.15	108.38	106.03	107.94	106.49	108.61	111.77	110.59	108.99	111.3	110.65	110.97	107.88	109.41	108.82	108.86	112.02	107.62	108.46	107.27	110.57	105.7	109.12	109.34	110.43	108.28	107.86	107.91	109.64	109.29	109.42	108.08	109.77
102.73	105.7	106.47	104.77	107.42	101.82	103.06	106.02	102.23	104.75	106.92	105.64	104.43	107.32	106.09	105.04	105.38	106.47	105.84	105.87	102.24	107.72	105	107.85	103.24	106.15	104.68	109.89	104.89	103.29	107.96	104.48	105.26	103.29	107.82	105.76	104.73	107.33	107.39	105.21	106.04	106.87	105.63	106.47	103.16	103.86	107.27	104.37	105.15	106.85
106.28	102.33	109.75	105.29	105.8	106.57	102.65	102.32	104.6	107.53	105.39	102.54	105.56	104.56	105.49	102.66	104.89	109.91	105.77	102.44	106.02	106.66	106.73	107.63	108.15	106.07	105.49	104.65	103.8	104.71	108.68	102.97	103.7	105.34	107.59	107.57	106.07	108.55	102.99	103.82	106.65	106.47	102.31	104.13	105.1	106.74	104.91	104.47	107.08	104.6
103.04	107.92	103.61	108.8	106.75	105.94	107.31	106.26	103.54	106.16	104.44	105.79	105.86	106.89	103.57	107.8	103.74	101.37	104.39	106.93	105.75	103.6	103.33	106.79	106.2	105.28	104.44	104.48	105.14	102.82	103.9	105.81	107.31	105.8	106.68	103.55	107.19	106.65	103.65	107.15	106.68	108.59	104.81	107.09	106.8	103.39	109.04	106.66	107.76	105.96
103.53	103.87	105.91	107.23	107.45	106.68	106.7	108.3	108.15	105.17	106.03	102.19	105.18	103.25	106.96	104.51	104.28	106.86	107.41	108.09	105.39	104.45	106.41	108.03	101.95	105.4	104.1	105.25	106.57	106.54	103.49	104.1	108.95	104.36	105.32	103.47	108.24	105	106.61	107.66	104.34	110.1	108.05	104.12	107.7	106.17	105.43	105.17	105.37	109.72
98.528	97.477	99.568	99.011	98.004	96.113	97.606	100.11	98.286	100.66	97.077	101.42	97.234	96.402	97.15	97.308	100.62	96.777	97.554	99.605	101.72	98.114	99.38	97.717	101.41	100.04	100.83	97.6	102.46	99.716	99.618	95.142	100.51	102.52	96.401	99.841	99.427	99.68	97.07	99.14	97.948	99.016	97.854	98.187	100.93	94.082	99.15	99.229	99.269	101.94
103.79	103.88	104.86	104.89	109.99	106.95	111.39	105.55	108.82	108.03	108.2	107.89	103.17	101.19	106.37	104.32	108.59	106.02	103.11	104.27	106.03	103.57	105.44	103.74	103.91	103.84	105.8	107.62	105.76	105.73	106.45	104.28	105.87	107.42	108.79	104.36	106.44	103.73	104.27	107.58	103.62	103.35	106.81	103.27	107.87	105.49	108.08	106.32	106.73	107.02
106.86	108.86	106.97	103.68	105.36	109.37	105.53	106.24	103.94	106.11	109.86	106.35	108.28	104.45	103.31	106.15	105.27	104.89	106.02	103.67	105.97	106.94	107.32	106.87	104.09	106.9	107.06	108.06	106.38	103.07	104.2	107.44	105.84	107.34	107.94	107.19	107.44	106.75	106.14	107.06	109.07	105.65	109.16	108.33	104.94	109.29	107.73	108.52	105.66	107.33
106.22	104.5	107.67	106.29	104.23	107.92	106.3	104.84	105.72	104.37	104.57	104.94	106.48	106.89	105.31	104.87	104.34	104.45	107.93	104.71	104.42	103.09	106.8	103.46	104.04	107.11	104.64	105.79	105.29	105.6	105.52	107.99	105.16	104.27	105.95	103.38	106.06	106.15	107.33	102.93	105.61	104.93	102.82	108.23	106.76	105.89	105.6	107.87	108.23	107.05
95.993	100.26	98.071	96.706	101.23	100.94	100.44	97.364	101.57	100.63	98.272	97.7	96.417	101.19	98.698	93.76	96.889	100.49	97.97	100.1	101.97	100.08	99.614	102.42	99.036	97.993	97.214	99.684	102.1	99.205	99.503	100.23	97.496	96.595	99.644	100.81	97.702	97.637	96.337	99.078	96.912	101.16	100.3	96.033	99.067	97.569	100.96	99.781	99.285	102.32
108.61	108.64	110.9	109.03	104.66	109.13	110.62	104.97	108.26	108.12	106.85	111.38	107.35	107.35	109.53	109.49	107.56	109.77	109.92	110.16	111.42	110.95	107.69	109.85	108.96	109.27	108.29	110.08	107.37	109.09	108.45	109.16	107.79	109.42	109.17	110.21	110.51	107.49	108.79	112.09	109.03	109.62	110.66	108	108.69	112.5	108.31	106.38	108.29	108.47
105.9	107.51	104.74	107.53	109.21	105.54	110.45	108.93	110.1	108.64	107.92	113.78	106.49	108.78	104.72	108.96	109.2	109.34	109.02	109.33	110	109.18	106.22	111.75	109.38	107.66	109.96	106.24	109.55	108.58	106.13	110	108.87	110.26	109.14	108.15	110.36	108.4	110.96	110.33	108.69	107.12	106.25	108.34	109.21	107.36	109.79	109.09	109.15	105.52
108.12	106.87	106.88	108.68	111.06	108.64	111.73	108.36	108.72	105.95	110.49	108.72	109.35	110.42	108.41	108.06	109.79	107.02	110.38	108.86	109.89	107.88	109.84	108.33	108.03	108.94	111.21	110.16	109.05	109.59	109.71	106.26	106.62	109.32	108.86	106.6	105.46	112.09	111.33	101.88	105.78	110.92	108.2	111.66	106.99	113.81	109.27	109.86	109.25	108.97
107.23	107.83	107.08	109.42	105.7	105.79	107.43	107.12	108.89	107.48	106	108.54	108.6	107.39	105	109.77	108.46	110.7	109.12	109.78	108.52	105.78	106.68	108.94	106.38	108.43	107.21	108.23	110.26	107.29	104.95	109.38	106.64	107.64	109.96	108.64	109.42	108.93	107.62	104.65	111.4	107.34	106.34	107.56	108.16	107.59	108.58	108.91	106.34	106.69
96.624	99.464	98.56	97.98	99.474	98.621	98.673	97.77	97.904	95.065	100.52	98.054	99.183	98.954	98.235	100.07	98.411	98.395	100.04	96.475	99.225	100.04	99.002	98.406	100.67	98.593	99.306	99.172	101.75	96.704	99.672	98.338	98.156	98.254	97.68	100.64	97.776	98.491	100.87	98.521	97.008	100.02	98.847	99.598	100.23	97.095	101.14	99.14	100.99	95.847
105.34	108.59	105.28	106.94	108.63	103.81	106.47	108.19	106.77	108.97	106.3	110.27	104.48	105.76	101.47	106.18	107.57	110.18	107.85	107.99	103.39	104.36	105.27	109.61	105.86	104.48	104.34	106.47	107.3	108.37	105.74	107.82	107.04	107.36	107.16	109.6	106.63	105.21	106.56	109.18	103.1	107.9	107.61	106.4	105.3	105.46	108.24	107.56	107.88	107.37
105.84	107.58	109.6	108.97	107.15	106.81	106.73	111.5	110.85	109.33	105.44	107.55	110.14	110.1	112.24	106.5	107.38	106.57	110.01	107.66	109.79	110.09	107.42	107.05	109.4	107.93	108.35	106.5	108.23	106.6	110.16	111.66	108.69	107.6	109.6	106.99	107.64	105.22	108.74	109.47	109.71	107.78	106.88	107.91	109.01	112.4	105.02	105.89	109.29	106.25
107.08	109.37	108.04	107.46	108.23	104.02	107.94	107.29	107.17	107.1	110.06	107.98	106.03	103.3	105.8	108.08	103.28	105.99	108.74	105.15	106.84	106.71	106.26	103.79	105.01	105.42	107.06	106.45	104.68	108.37	105.66	105.79	108.5	107.19	107.76	106.59	104.85	105.5	104.34	108.77	108.44	104.74	104.08	104.4	105.72	104.09	105.07	105.76	103.3	104.89
106.41	108.28	109.1	109.41	109.78	107.14	106.25	106.22	106.21	110.17	105.97	110.4	107.16	109.73	109.21	105.97	108.98	109.88	109.61	109.09	107.75	111.91	109.91	110.36	110.4	107.81	109.82	105.47	110.26	110.94	108.41	108.08	107.68	106.61	108.14	109.17	107.95	106.06	106.52	106.48	105.79	107.23	105.73	109.8	110.96	107.73	107.65	109.86	108.19	107.23
109.62	110.26	109.71	111.36	112.08	107.67	111.97	112.07	106.64	110.9	112.39	112.48	111.59	111.43	109.94	109.67	110.49	110.28	110.7	112.4	109.14	109.52	110.48	112.14	109.84	111.85	108.13	114.03	110.13	109.75	112.08	111.54	108.68	108.74	111.74	106.99	109.53	111.72	114.2	111.93	111.38	110.64	110.38	111.36	113.4	112.1	106.62	109.5	112.19	106.53
107.93	104.62	104.75	106.94	106.72	104.05	104.65	106.46	104.23	106.78	109.22	108.57	107.68	105.87	105.87	107.21	106.07	106.9	105.91	106.33	106.05	107.03	107.18	104.26	105.18	102.6	105.76	105.36	110.46	104.73	107.14	106.39	102.49	110.16	104.7	106.57	106.05	104.91	108.09	108.32	103.96	103.89	105.39	107.7	107.76	105.22	105.25	106.16	103.76	106.01
100.97	103.08	104.46	99.721	100.35	97.602	100.84	102.13	100.52	101.44	101.62	98.753	98.053	100.8	101.86	103.71	101.13	102.95	100.44	99.831	100.26	100.59	100.57	100.03	101.04	99.855	98.507	102.59	98.796	100.91	97.113	99.491	103.07	102.62	96.815	101.21	100.05	101.01	106.08	98.343	98.99	97.721	100.62	102	102.75	97.283	96.77	97.113	101.81	101.7
104.82	106.84	102.31	107.73	102.38	104.38	103.45	106.41	107.9	105.55	106.69	106.85	105.09	106.61	106.65	105.69	101.76	101.51	105.34	104.82	107.43	104.02	109.65	101.15	107.68	102.71	104.93	105.02	107.13	108.11	105.37	106.88	102.53	106.39	104.67	107.29	108.66	104.64	106.71	105.99	101.32	104.86	104.62	104.41	107.4	104.09	107.53	109.18	105.47	103.65
105.85	106.3	108.76	108.18	107.81	107.36	107.88	105.9	104.16	108.32	107.87	108.43	108.03	107.59	107.1	102.68	106.81	107.17	106.99	105.3	103.92	103.6	106.68	106.32	104.76	104.95	104.46	104.41	104.87	106.01	105.56	104.32	104.84	105.3	104.04	103.35	108.46	108.8	100.96	104.63	106.07	104.19	102.54	106.05	106.88	105.25	105.69	105.34	102.24	105.11
107.92	100.74	107.57	104.64	105.58	107.33	104.13	103.71	106.74	99.504	101.49	106.53	109.27	106.83	103.85	103.74	104.15	106.76	108.29	105.39	101.82	106.78	102.45	107.6	108.14	105.44	110.19	106.1	106.08	102.81	106.15	107.16	106.34	105.96	104.57	102.6	105.3	107.44	107.91	106.36	106.04	105.63	104.7	104.6	109.59	106.29	106.26	104.36	108.49	104.09
108.34	108.77	107.77	109.08	110.18	106.24	107.34	108.56	108.65	107.3	107.9	107.97	108.58	110.65	111.23	107.7	109.17	105.99	109.13	108.31	108.66	106.19	109.48	110.75	105.44	111.23	108.81	107.61	109.47	107.04	106.65	109.45	108.16	109.52	106.58	111.44	104.6	107.6	107.68	110.18	108.56	108.38	110.66	107.49	105.67	108.89	106.29	108.25	111.35	111.77
106.15	108.34	106.88	107.52	103.99	104.55	106.31	102.46	105.8	104.14	103.21	102.72	107.04	105.4	104.55	105.07	104.12	104	107.03	106.81	103.44	103.65	106.49	103.95	102.42	101.6	103.28	107.4	103.52	106.96	108.21	106.29	106.34	104.81	103.32	109.82	108.22	109.15	103.23	102.92	103.31	105.57	106.95	101.53	104.97	102.34	106.47	104.86	106.36	102.59
103.62	106.07	107.8	106.1	105.24	104.86	106.48	105.29	107.04	105.28	106.71	105.43	104.8	103.86	99.912	105.89	108.36	104.31	106.15	106.23	104.61	107.73	104.7	106.47	105.38	106.33	111.07	107.08	104.85	105.97	105.58	104.55	107.25	105.38	102.71	105.86	106.21	106.48	105.65	105.7	106.2	105.13	102.37	108.13	107.61	106.09	102.54	104.81	102.18	109
107.42	105.07	109.92	105.88	107.15	106.9	110.99	108.64	110.14	107.76	107.42	110.85	104.63	106.56	110	107.88	108.98	107.09	107.87	105.08	107.71	107.42	107.05	107.04	108.01	109.82	106.84	106.02	107.52	108.53	108.46	107.58	109.47	107.53	109.04	107.72	108.45	107.14	107.35	109.13	107.2	109.31	108.46	109.24	105.55	107.98	110.21	108.13	112.09	109.97
95.49	98.608	98.932	97.748	98.455	100.15	100.18	98.451	95.971	99.847	95.36	98.161	97.749	98.19	98.393	98.189	97.051	97.149	97.048	96.983	96.762	98.88	97.346	93.642	94.121	97.574	98.744	97.101	96.817	98.15	100.57	98.883	94.706	100.61	98.022	99.475	96.036	98.084	97.099	98.26	100.64	95.369	98.221	96.784	96.719	98.136	95.739	100.58	98.606	98.073
103.22	107.5	106.15	101.54	106.89	105.64	102.62	105.61	108.91	104.02	108.67	106.62	108.72	106.23	106.92	105.92	104.04	103.42	104.03	107.28	106.06	106.08	104.71	108.62	103.72	101.09	105.93	104.82	104.39	107.58	105.48	107.93	105.28	107.46	107.26	104.23	109.04	102.06	106.93	106.82	105.36	105.79	103.7	104.69	108.42	103.68	108.25	106.81	106.47	106.06
103.27	103.72	106.29	101.75	105.99	105.36	108.07	105.89	106.51	107.88	106.7	105.42	105.11	108.9	105.44	107.73	106.75	104.34	106.31	106.67	103.67	102.54	107.46	106.64	106.29	105.33	100.35	106.52	109.52	107.09	105.68	103.56	103.91	107.76	107.93	106.16	104.16	105.51	104.99	104.13	104.63	105.36	104.28	104.16	108.3	105.23	103.21	106.07	105.19	108.04
105.36	107.39	104.62	103.94	107.32	106.99	105.64	105.4	109.35	108.42	104.5	103.68	108.43	106.71	104.06	104.6	104.34	102.47	105.47	104.34	106.4	105.28	105.38	105.38	108.1	105.89	101.99	102.91	106.11	106.21	107.96	105.28	106.33	104.53	105.39	104.29	106.02	102.62	104.44	104.57	105.27	103.89	104.68	106.11	106.02	106.59	107.23	103.18	106.39	108.37
111.21	104.19	109.04	108.67	106.87	107.62	105.22	108.95	108.25	108.03	108.61	107.47	109.62	111	105.96	104.29	108.5	107.39	110.82	105	110.35	105.46	107.92	106.42	107.17	107.73	110.28	109.51	111.11	110.5	109.09	108.88	106.87	105.55	106.69	106.58	108.64	110.05	107.68	109.78	109.73	106.98	107.39	109.42	109.38	105.33	104.86	108.93	107.87	106.41
104.58	108.9	106.27	108.37	109.63	106.84	107.97	107.93	107.32	108.16	106.43	107.98	105.53	105.76	111.24	108.03	107.4	109.72	109.29	109.51	108.56	105.59	108.55	108.98	108	105.28	108.21	104.96	106.01	105.3	109.31	107.6	108.75	110.47	106.42	104.24	105.06	110.23	108.41	105.68	108.9	110.18	109.54	106.9	109.34	109.67	109.13	103.73	108.25	108.82
100.88	104.5	98.486	97.75	97.641	100.45	101.2	99.552	99.265	101.93	96.486	99.478	101.92	100.68	101.68	98.827	102.77	102.63	102.91	101.94	103.92	100.03	100.03	99.09	101.3	101.63	98.157	102.04	101.6	100.72	101.8	103.36	100.23	100.93	102.29	99.454	101.49	100.61	100.03	102.1	99.963	98.399	99.171	101.9	100.15	101.31	101.89	101.82	101.79	101.41
109.2	108.12	108.26	105.39	108.66	108.11	107.34	109.54	107.54	106.39	107.8	108.48	107.89	105.52	107.65	108.19	108.29	108.82	110.15	106.74	108.07	107.59	109.83	110.16	110.39	105.73	110.5	108.57	108.03	111.99	106.26	109.59	109.69	110.35	106.95	113.04	106.45	109.4	107.45	111.81	106.64	109.13	108.2	108.49	108.57	110.45	108.4	106.67	107.57	106.44
106.95	106.53	105.81	105.86	105.24	106.65	105.39	103.71	106.39	106.11	105.28	103.66	100.43	106.09	106.53	104.91	105.67	103.99	110.55	106.86	106.3	103.87	104.91	105.99	107.72	105.59	108.46	106.13	105.76	106.52	101.97	103.41	107.36	104.89	105.21	103.99	106.44	105.2	108.61	107.09	104.08	103.94	106.57	107.23	108.07	104.56	104.18	107.68	107.88	103.76
106.66	104.8	107.31	104.51	105.76	105.21	104.06	104.91	105.86	105.61	102.68	105.41	109.35	106.8	106.26	105.57	106.25	104.02	103.56	105.17	107.17	103.49	105.71	104.1	105.25	106.02	107.2	104.94	105.52	105.47	104.23	104.2	106.51	104.64	106.84	108.01	106.53	104.76	103.2	108.79	104.87	103.5	104.5	106.35	108.37	106.8	107.5	105.08	105.23	103.43
100.28	99.443	100.8	103.63	101.4	102.83	99.552	102.61	102.44	101.27	98.05	100.99	98.775	100.45	101.76	100.11	99.906	100.36	99.195	99.517	100.44	97.772	101.42	98.309	102.36	100.49	102.47	99.404	100.36	99.021	101.5	101.75	99.76	102.58	98.156	100.07	99.009	98.24	102.22	102.67	100.54	100.69	101.79	101.67	99.816	102.18	100.36	97.069	99.704	103.48
106.34	104.24	103.26	100.7	103.84	103.4	106.92	102.2	102.75	101.05	102.14	102.9	103.9	103.47	101.59	104.43	102.49	103.26	104.71	100.7	101.14	102.59	99.908	102.56	99.271	101.09	101.93	103.26	104.75	104.49	104.64	102.2	102.31	99.634	101.36	104.35	106.62	105.22	103.1	103.3	102.93	102.18	101.28	104.53	102.76	101.62	104.67	102.62	100.81	101.66
108.28	108.27	108.5	109.9	105.73	108.32	110.03	108.85	111.06	107.76	102.63	105.66	107.92	107.32	104.2	111.53	110.28	109.18	107.12	109.93	107.61	107.89	110.59	110.93	107.23	104.04	108.05	107.81	107.32	108.6	111.05	109.48	108.58	109.47	107.57	110.03	108.85	107.93	108.88	106.85	108.84	109.61	106.31	107.51	108.51	111.67	110.74	108.45	107.49	108.3
103.74	108.09	106.1	106.71	103.44	106.19	106.8	103.81	103.33	108.65	107.71	105.3	104.94	106.83	104.62	109.19	106.98	103.97	103.98	104.74	105.63	105.65	106.37	107.92	105.16	106.63	101.15	101.65	105.96	103.82	104.94	101.43	105.8	107.42	107.48	105.92	105.53	105.8	105.76	107.68	104.36	105.32	110.93	107.74	106.32	106.59	105.01	107.41	106.43	103.32
108.34	107.3	106.27	108.82	102.48	101.34	103.84	107.14	105.84	104.04	106.38	106.98	104.95	104.55	104.33	101.96	105.51	107.33	105.58	105.11	106.17	108.49	104.59	104.07	101.93	100.44	106.59	104.37	105.05	107.28	104.13	104.61	105.08	104.86	107.53	106.23	106.03	101.68	102.4	104.5	106.52	106.66	106.36	106.02	106.02	104.76	105.3	106.48	105.41	102.88
108.27	100.87	105.22	107.72	106.31	106.56	107.46	106.89	105.56	105.62	109.08	108.19	108.85	108.6	106.32	102.62	105.44	107.61	109.28	106.08	108.21	104.28	107.64	106.31	109.03	107.8	105.41	109.32	106.27	105.62	106.73	104.3	106.86	107.29	108.7	104.51	103.91	105.79	105.08	105.41	108.93	108.58	102.64	108.31	106.45	106.6	107.77	102.13	106.79	103.89
107.08	111.89	108.9	107.85	109.77	109.41	108.37	106.3	111.45	108.87	107.37	104.49	107.01	107.83	108.5	104.87	107.81	107.92	110.24	106.34	110.32	110.26	109.38	107.83	107.92	109.51	107.96	110.22	108.92	106.16	108.79	108.6	107.41	107.4	108.84	107.87	107.47	106.81	110.91	109.81	109.87	110.04	109.15	109.38	109.1	106.15	107.54	109.94	111.04	107.97
109.73	107.81	108.62	105.32	107.06	105.69	107.69	109.55	107.59	106.61	104.95	106.74	104.84	106.86	107.15	108.47	106.43	104.34	107.95	106.99	106.61	104.56	107.8	107.55	106.68	105.93	107.57	102.84	108.94	105.13	108.94	105.88	109.18	105.93	103.68	106.74	105.83	103.87	103.56	104.48	109.85	105.55	106.58	107.45	102.42	106.36	107.56	106.98	107.62	107.2
104.76	107.02	106.31	107.89	106.01	105.32	106.69	104.14	104.98	104.78	105.54	103.65	107.52	106.18	106.17	103.28	105.01	107.62	106.14	107.64	107.02	104.68	102.13	107.12	109.95	105.19	106.24	104.24	103.27	105.28	105.36	106.6	102.12	107.75	103.46	104.4	103.46	104.04	106.14	103.23	109.25	106.29	110.89	106.35	107	104.44	106.61	101.25	105.35	105.34
100.19	101.19	101.43	100.45	102.62	99.647	99.731	104.05	101.68	99.263	99.273	101.57	97.036	99.562	100.67	102.34	96.999	99.94	102.93	100.53	101.79	100.26	103.26	101.28	99.46	101.26	98.592	99.528	99.401	100.67	101.74	100.17	99.932	99.471	100.7	97.107	100.34	100.93	101.01	97.007	100.37	98.128	99.997	98.955	98.832	101.46	102.07	99.949	98.784	99.697
107.88	102.12	106.08	106.6	105.37	104.94	107.22	107.14	107.81	102.75	107.74	104.45	103.29	105.09	106.69	107.31	106.82	105.18	102.46	104.3	107.14	106.62	105.89	108.47	109.34	104.43	107	108.01	105.58	106.24	104.95	104.79	106.4	106.69	106.13	105.38	107.18	107.17	104.55	104.52	107.6	104.28	103.41	105.82	107.09	104.58	107.81	106.17	106.08	108.04
104.68	103.97	104.24	105.12	110.1	104.36	109.83	105	106.89	105.59	109.14	106.81	106.3	107	106.32	107.2	102.35	106.43	107.62	102.8	107.32	107.24	103.8	105.36	105.75	105.34	105.54	107.94	106.61	103.85	108.29	106.02	104.7	107.57	105.05	105.7	107.88	106.12	104.61	102.88	107.72	101.83	108.18	107.16	107.42	106.87	106.39	108.25	105.15	105.31
108.62	109.38	107.8	109.97	111.57	108.33	109.26	108.39	106.05	105.27	108.09	106.66	108.86	106.4	108.24	108.33	107.72	108.37	108.61	108.89	108.11	106.22	110.54	105.4	106.11	109.65	106.73	105.09	106.13	111.07	108.53	106.74	107.41	108.17	107.15	107.85	108.66	107.89	108.59	108.97	106.65	108.47	110.5	107.76	107.34	108.08	106.63	108.67	107.73	110.21
103.97	106.14	109.23	106.14	109.59	105.04	111.43	107.27	102.12	103.97	105.37	106.65	107.3	108.03	109.92	103.83	105.59	105.86	109.42	106.78	106.56	107.17	105.25	104.84	104.46	106.67	102.7	107.02	102.2	105.21	106.24	103.31	107.91	107.43	109.61	103.87	108.57	105.3	106.72	104.64	107.98	107.34	105.72	108.75	106.38	106.99	105.48	106.26	105.03	104.94
98.498	97.468	98.269	100.91	96.106	97.965	97.441	98.756	99.38	98.597	96.774	99.406	100.58	96.812	96.653	99.566	100.2	102.3	99.878	100.91	99.064	100.37	96.535	96.325	98.432	97.94	97.355	96.71	96.533	100.47	95.958	99.354	98.339	99.417	100.65	98.207	99.459	99.649	98.674	99.191	97.213	101.19	97.261	99.266	98.011	101.25	97.214	95.82	98.292	97.228
107.22	107.38	109.88	110.24	107.2	109.87	110.37	112.04	109.17	107.23	106.15	106.9	106.69	103.67	110.17	109.4	108.52	107.99	111.02	109.2	109.92	109.2	107.4	108.51	109.24	108.29	108.53	109.44	110.5	106.96	108.24	108.49	107.26	107.74	111.56	109.27	111.8	110.73	108.41	107.22	108.03	107.5	109.57	108.34	104.74	105	108.5	110.79	107.86	107.13
103.76	104.65	106.54	105.16	106.69	103.02	105.18	105.39	105.92	102.29	106.33	106.13	106.46	106.47	106.93	102.36	104.86	105.29	105.2	108.47	103.26	105.51	106.43	101.72	104.52	104.67	108.55	105.01	108.51	104.46	104.17	105.36	108.21	105.59	106.09	107.09	105.51	102.85	107.49	104.57	104.43	105.04	107.52	106.32	105.64	106.15	105.71	103.68	104.18	104.75
97.674	102.83	94.125	99.203	97.182	98.676	97.16	101.69	95.559	97.498	99.83	96.588	95.218	101.14	98.894	98.779	97.898	96.53	95.762	99.84	96.282	100.59	97.623	97.557	100.15	97.096	101.04	99.472	100.27	98.912	96.083	99.695	96.785	102.39	97.09	98.284	98.27	99.796	100.59	99.889	98.669	101.2	98.341	98.929	99.197	97.204	96.458	97.033	98.821	94.959
108.17	107.61	107.47	104.64	105.52	104.78	106.31	106.94	104.56	106.17	106.29	108.98	102.49	104.63	105.48	104.34	105.2	104.32	105.75	106.31	111.89	103.77	108.07	102.2	104.1	105.74	106.88	103.15	107.31	108.28	103.78	106.29	105.28	108.67	104.82	104.92	107.41	105.94	106.92	107.82	110.53	104.28	105.55	107.06	105.63	107.66	105.22	107.52	103.73	109.78
109.95	105.89	107.96	109.08	109.44	106.91	107.16	106.72	108.94	108.07	107.66	107.77	107.53	108.85	107.3	109.23	108.27	108.36	106.81	108.89	106.4	105.45	107.57	108.1	105.61	109.77	108.24	108.11	104.31	106.73	109.68	105.99	110.65	107.46	103.83	108.46	104.96	107.97	106.39	110.09	106.01	105.76	110.02	106.87	106.37	106.55	107.58	107.35	108.29	107.63
95.496	97.443	98.08	99.317	92.998	96.701	97.767	96.407	96.907	95.336	98.619	98.397	97.076	100.3	99.65	98.161	100.03	100.07	99.321	100.61	97.13	99.068	97.7	95.273	93.213	96.246	97.712	99.369	95.926	98.904	97.833	97.45	97.418	97.807	94.307	99.54	95.893	96.792	99.864	97.508	98.565	98.986	97.645	97.993	98.066	103.02	96.498	96.747	99.53	97.882
104.45	108.21	107.21	109.09	106.26	112.26	109.67	107.53	106.65	106.36	106.33	104.66	110.38	107.88	106.78	107.89	108.64	106.38	110.99	110.38	108.94	107.45	107.67	106.72	109.97	107.15	109.37	107.48	108.97	108.91	108.19	104.96	110.31	112.85	109.9	105.76	104.87	104.48	110.04	110.21	108.52	107.19	111.66	107.47	105.74	110.29	108.06	107.74	110.99	107
105.17	110.16	103.59	109.8	107.56	108.01	107.49	109.23	108.65	110.25	107.11	107.93	105.72	110.09	110.1	107.56	107.86	106.23	111.78	105.63	110.4	110.5	107.79	110.33	102.2	106.02	105.55	107.21	109.03	109.85	108.85	108.71	110.73	107.17	109.26	110.58	109.35	108.22	108.99	110.55	110.47	110.68	108.24	108.75	108.01	109.31	105.93	107.12	108.63	109.26
110.35	109.38	111.33	112.59	112.47	110.02	111.42	108.91	109.42	108.84	112.63	109.52	110.47	109.85	107.16	107.57	110.67	110.13	111.17	111.78	108.99	109	111.14	107.35	112.14	110.43	109.55	113.79	114.57	110.81	110.59	111.63	109.39	108.28	110.42	110.93	105.99	108.06	111.74	108.87	110.08	110.55	107.14	109.17	108.74	109	105.99	108.24	112.64	110.63
95.383	97.027	99.65	100.52	96.899	99.371	99.039	99.526	96.397	96.869	99.597	98.526	100.19	97.849	101.37	95.032	99.281	97.228	99.533	98.336	99.339	98.01	97.405	102.34	99.904	97.956	99.517	97.664	95.769	97.762	98.485	100.54	97.627	96.073	98.095	95.651	98.213	95.382	99.242	95.31	98.525	96.769	99.797	99.584	97.395	96.292	101.37	97.388	96.493	99.899
106.58	111.11	104.01	107.41	107.38	108.49	105.92	107.59	107.53	108.98	105.8	106.1	106.05	107.25	104.69	108.7	108.75	104.76	104.31	105.58	107.05	108.66	104.84	106.87	105.09	107.93	106.33	102.83	106.89	105.99	105.16	105.59	104.61	105.91	105.61	106.91	106.82	106.09	103.85	106.75	105.16	104.58	104.02	99.467	105.61	105.87	106.76	107.98	105.9	104.11
103.59	104.08	103.96	101.89	103.16	103.56	100.44	103.65	105.62	98.345	105.45	105.31	103.86	103.53	100.47	104.2	103.7	103.3	104.11	104.25	101.02	105.65	105.35	105.87	102.5	102.75	103.12	103.16	101.07	105.8	107.08	102.33	100.24	104.25	101.51	100.45	104.81	99.859	104.38	106.1	101.35	101.43	104.79	102.78	103.89	104.58	104.28	105.1	102.11	102.07
107.69	106.6	107.08	106.33	105.61	105.32	104.68	107.37	105.65	106.1	104.88	104.99	103.62	104.86	107.47	111.1	105.07	106.88	106.74	104.55	105.29	106.66	107.08	103.85	107.78	104.93	109.89	105.14	103.89	105.11	108.76	106.41	106.36	107.21	105.39	101.07	106.39	106.97	106.5	108.19	104.37	106.25	104.88	104.31	103.67	110.92	103.52	107.63	103.78	105.39
98.129	99.888	98.36	100.47	99.042	97.775	97.66	99.64	101.36	99.31	95.49	99.576	99.928	100.11	98.7	101.11	98.59	96.347	97.478	97.481	97.794	96.848	101.46	97.163	94.777	98.938	97.935	100.56	100.52	100.2	100.76	98.606	97.486	97.119	102.22	96.752	98.672	99.919	98.57	100.13	100.29	97.75	99.113	97.517	99.106	101.01	99.654	99.378	98.134	100.04
104.99	107.35	106.11	109.05	103.75	108.38	106.19	109.27	104.91	106.27	108.06	104.51	105.25	107.35	108.44	107.15	107.1	109.83	107.56	109.57	104.32	104.42	105.77	107.57	106.53	103.64	105.83	107.76	105.08	106.2	105.74	106.19	106.03	103.33	103.63	103.61	107.29	103.72	103.64	101.86	106.31	105.64	108.36	106.98	108.48	109.73	108.63	108.93	107.85	105.26
107.33	107.84	107.68	108.48	104.31	104.16	106.32	102.65	107.93	103.94	108.06	107.72	108.28	107.71	108.28	104.53	107.53	102.02	106.17	106.97	104.67	108.47	104.27	107.24	104.3	104.73	106.66	107.26	107.46	105.41	106.04	108.22	107.37	106.22	108.96	107.52	107.38	106.43	106.6	106.23	105.36	104.18	106.37	108.18	106.33	107.21	105.64	106.13	107.61	106.4
105.19	106.02	109.05	107.66	106.42	102.97	104.63	107.95	107.04	103.41	109.72	105.2	105.19	104.83	105.45	106.75	106.97	107.87	104.6	106.3	106.36	102.37	105.77	106.6	106.32	106.74	104.73	105.58	102.66	106.67	108.48	104.65	104.15	109.58	107.29	104.94	107.32	106.15	106.33	106.84	108.45	106.04	107.36	102.92	105.97	102.83	105.94	104.32	107.18	105.67
104.85	104.05	103.91	103.42	108.56	106.79	106.16	104.05	107.51	106.69	107.91	104.18	103.05	103.97	106.01	105.09	104.86	104.22	102.7	104.89	105.04	106.08	108.53	108.57	105.6	103.43	106.98	108.27	103.44	106.46	104.28	105.84	102.76	106	104	106.21	104.99	105.63	108.09	105.89	108.37	103.82	107.28	106.6	103.73	107.58	105.48	102.42	104.42	102.41
109.63	106.64	108.61	109.22	107.3	110.98	106.56	104.46	111.12	109.39	106.7	111.33	107.24	108.86	108.23	108.53	109.13	108.43	109.99	108.47	109.46	107.97	108.54	108.93	105.98	106.22	110.09	108.81	108.76	106.58	105.49	109.16	105.8	108.95	110.14	108.4	107.69	108.55	110.01	107.04	111.81	108.71	105.04	107.94	106.8	109.77	108.24	106.97	109.29	110.38
103.76	110.76	108.11	105.33	107.97	105.19	108.7	105.22	102.32	108.99	101.04	104.21	109.19	105.02	105.71	105.48	107.44	106.16	104.75	108.04	105.84	107.28	106.05	106.64	105.58	110.67	105.03	107.26	104.04	105.69	103.72	106.68	99.615	108.75	105.35	107.73	105.44	102.35	107.72	108.18	105.94	108.3	109.41	108.04	105.69	105.04	105.87	104.16	107.98	105.74
98.068	96.87	99.725	99.701	101.99	98.206	98.81	98.776	98.083	100.32	96.261	96.983	97.616	100.19	101.76	97.159	99.596	99.148	98.463	102.4	99.406	100.54	98.287	100.38	97.807	100.07	99.658	100.5	101.44	100.59	96.633	97.747	100.43	95.256	101.09	98.75	98.54	98.08	100.47	100.42	98.876	99.598	97.815	99.318	97.287	98.327	101.3	95.961	98.55	100.81
105.86	105.65	102.35	104.59	104.06	106	103.53	105.85	104.97	104.92	106.7	103.74	109.04	104.9	106.16	106.79	105.98	106.14	105.78	103.33	105.68	106.94	104.45	104.7	104.44	109.12	105.73	104.17	106.02	108.57	102.73	104.59	105.69	104.63	104.4	104.31	104.48	106.81	106.29	106.32	104.98	102.69	103.88	104.81	104.59	109.27	109.96	100.94	107	106.97
96.397	98.933	99.45	93.526	100.03	96.704	97.679	100.45	98.006	99.346	100.41	97.442	101.71	97.167	94.368	94.924	97.062	97.712	98.534	99.441	101.87	96.92	98.499	100.56	98.599	98.686	96.843	97.51	100.1	97.639	96.462	97.191	97.089	99.704	97.786	100.16	100.67	98.529	98.315	98.478	95.873	97.704	97.175	95.801	98.703	96.829	96.039	96.719	99.372	95.554
106.95	105.63	107	107.41	109.85	105.94	109.1	107.56	109.99	105.83	106.03	108.5	106.91	108.68	110.08	107.43	108	106.74	104.25	107.1	106.93	109.91	107.11	106.05	107.71	107.08	107.8	110.24	109.4	108.28	105.71	108.69	108.73	108.88	108.5	108.55	105.82	105.15	108.51	111.56	107.81	107.14	109.02	109.75	105.7	107.94	106.15	109.54	107.08	105.08
103.94	105	104.2	105.25	109.1	105.71	105.95	107.28	106.29	108.2	103.47	108.56	105.23	104.88	106.63	107.37	104.67	107	107.01	103.54	106.03	104.71	105.39	107.96	103.98	108.34	105.4	103.87	107.08	105.65	106.94	105.55	107.76	104.98	107.83	104.93	103.97	107.84	106.84	107.79	103.47	105.2	105.87	103.98	105.66	107.22	103.09	106.83	108.49	104.77
104.18	104.79	102.49	104.25	102.07	102.87	100.79	102.71	105.46	105.44	100.25	102.29	101.46	101.63	105.21	106.97	102.75	103.46	102.34	103.72	101.64	105.18	101.87	102.43	100.73	106.28	103.41	102.72	103.52	101.64	101.91	105.02	99.502	99.542	103.81	100.83	101.35	104.65	101.71	103.52	101.79	101.65	100.94	102.16	105.3	104.54	101.78	102.94	103.77	106.26
105.62	105.89	110.93	106.89	106.42	106.96	104.6	106.11	108.54	109.25	106.54	107.14	106.99	108.64	110.59	107.66	110.81	107.2	106.87	108.74	110.37	110.37	108.18	109.15	104.06	107.41	108.74	105.67	104.93	107.3	109.74	106.63	107.32	106.49	106.4	108.3	106.38	110.26	108.89	103.93	107.52	107.68	107.65	109.4	108.59	106.44	106.23	107.6	109.3	107.78
101.06	106.02	105.19	105.58	107.41	105.79	107.26	107.89	105	102.83	105.93	105.61	106.76	109.22	105.24	109.15	106.36	105.07	106.5	107.08	103.37	105.71	103.85	106.05	101.87	105.97	102.99	105.57	103.44	105.42	105.46	102.23	105.98	104.48	107.94	101.11	105.89	105.67	108.6	107.68	106.52	104.66	105.21	108.77	106.56	105.33	105.49	103.53	100.49	104.7
106.73	105.08	105.45	103.23	105.65	103.55	107.66	105.15	104.1	104.42	106.48	102.25	104.13	104.78	106.53	102.59	102	100.03	106.8	105.27	107.22	104.02	105.51	104.68	107.88	104.11	107.36	107.71	103.44	106.79	105.73	105.84	106.3	106.78	103.02	107.52	104.93	106.59	105.04	104.53	106.51	105.27	105.3	108	104.98	105.02	105.9	107.26	105.99	107.13
103.43	111.04	103.33	107.19	108.39	105.8	104.55	107.7	108.14	108.46	108.76	108.12	106.57	106.91	110.73	111.06	108.33	107.07	107.83	107.26	108.62	110.78	107.74	105.41	105.61	108.79	110.89	107.5	103.76	109.3	109.7	107.06	108.4	109.12	109.8	106.48	110.31	111.59	108.68	109.61	110.01	106.39	105.84	107.07	105.74	110.23	106.37	107.43	109.79	110.05
107.87	109.04	109.24	110.58	107.94	108.28	108.58	108.33	105.83	108.08	113.2	110.33	109.59	110.17	106.23	109.56	106.83	111.15	110.29	106.38	107.04	106.53	108.99	108.09	112.62	105.63	106.57	106.89	108.5	107.79	108.47	107.8	107.21	105.6	111.78	107.21	109.96	108.2	108.75	110.21	108.94	112.13	107.99	111.85	109.78	106.07	110	106.62	109.2	109.39
108.22	103.54	106.32	105.25	107.34	107.82	104.91	107.3	106.97	104.38	106.19	104.85	109.64	107.05	104.25	106.87	105.51	106.69	105.02	108.29	105.4	109.01	103.1	105.72	106.12	104.38	106.33	100.86	106.81	107.06	105.91	107.25	108.29	104.57	101.02	107.86	108	107.54	108.43	103.11	105.77	104.77	102.27	106.16	108.56	104.04	105.72	107.03	103.98	105.66
105.96	110.87	106.78	110.82	106.5	109.73	111.64	106.8	108.18	111.71	108.6	108.79	109.99	110.39	109.36	108.55	112.96	106.91	108.75	108.9	111.1	107.85	107.49	107.41	110.12	109.84	107.8	106.22	107.62	109.61	107.59	107.18	111.11	112.45	108.88	109.55	107.9	110.03	110.7	107.01	109.46	112.97	110.94	109.5	107.5	110.64	108.32	106.11	108.48	107.5
105.42	107.38	108.29	105.19	103.9	108.65	106.77	104.09	108.19	108.02	105.28	106.52	104.9	106.51	106.77	107.42	106.64	109.5	106.85	107.28	108.46	107.02	105.17	104.56	106.65	103.53	107.12	109.28	109.19	106.8	105.2	106.56	105.62	106.57	106.88	102.64	105.68	105.25	105.34	104.83	105.87	104.86	104.33	108.27	105.94	108.23	107.89	104.17	106.57	104.66
105.1	104.15	105.73	105.85	104.22	106.82	108.2	105.35	105.07	108.62	106.22	107.37	102.57	104.92	103.17	106.84	104.68	103.3	105.81	102.13	103.81	105.18	107.31	105.1	107.47	103.02	107.42	109.6	106.82	102.68	106.24	105.11	106.09	108.27	104.65	106.65	105.69	105.44	105.22	106.49	106.47	105.23	104.65	104.51	103.99	102.83	105.96	107.26	106.81	107.4
103.43	100.94	99.159	98.785	98.08	102.92	101.34	100.29	101.21	98.054	102.46	98.604	100.69	100.32	99.774	98.436	98.716	100.67	100.55	98.604	99.803	99.534	101.4	102.64	101.12	100.44	99.418	100.87	99.682	98.892	99.522	103.32	100.74	101.1	100.43	102.37	95.707	99.285	98.471	97.311	101.16	101.4	101.42	97.802	98.791	101	100.99	99.51	99.584	102.28
98.133	96.974	97.122	99.162	100.99	99.924	100.47	100.25	99.617	100.08	99.097	101.63	100.1	98.21	96.451	98.225	99.799	99.459	98.16	99.167	101.18	100.92	102.92	98.853	98.878	98.944	96.549	101.05	99.339	101.45	98.794	96.32	97.996	97.108	100.55	99.617	99.148	101.67	101.06	98.047	96.781	97.987	97.663	98.859	99.927	100.2	100.86	98.727	98.92	98.173
111.83	105.89	109.07	110.97	107.04	108.56	108.81	108.49	111.01	109.48	105.71	108.74	110.04	108.71	109.6	110.32	108.17	107.28	106.45	107.24	110.54	110.7	105.75	108.19	109.95	107	108.36	110.7	110.9	110.25	110.79	108.4	108.7	107.78	108.68	109.98	106.73	107.83	110.71	109.47	109.71	111.61	108.34	107.83	108.09	108.32	109.28	108.73	106.18	109.55
104.72	105.12	103.29	106.32	103.19	106.25	106.99	107.81	106.35	105.46	108.98	103.27	105.77	104.17	103.4	106.43	107.16	103.48	104.92	104.78	107.14	107.56	107.01	106.59	110.02	107.22	109.74	106.57	105.31	104.63	106.44	105.89	105.61	104.77	105.56	106.85	103.2	106.09	104.13	105.68	107.42	106.88	106.04	106.77	106.44	104.76	107.25	103.36	102.91	107.01
103.44	100.37	97.459	97.947	99.451	100.82	100.54	103.65	98.098	96.996	103.13	99.32	101.28	99.409	100.91	101.27	99.517	102.45	99.713	101.04	101.12	98.67	100.62	99.805	101.25	101.14	100.34	101.94	100.11	100.52	102.63	100.07	99.554	100.17	99.665	100.12	100.89	99.305	99.921	102.92	101.65	100.07	99.069	100.06	104.16	99.614	100.8	95.878	102.39	100.55
104.65	101.94	107.6	106.79	109	107.44	108.2	104.59	107.05	104.25	109.03	108.34	107.95	108.07	110.18	106.38	105.79	103.53	105.85	107.37	108.08	106.32	109.44	108.43	105.37	104.61	108.93	106.84	107.05	106.53	105.22	108.34	107.23	108.32	104.99	107.56	106.37	110.13	103.4	107.86	107.17	105.02	105.72	108.3	105.75	104.71	107.7	108	103.79	104.15
102.28	100.02	100.66	102.61	101.29	102.43	100.89	98.823	101.53	94.703	102.95	103.2	99.402	100.34	101.6	97.454	100.01	100.28	97.812	101.07	99.905	101.05	97.366	100.77	100.13	99.02	101.08	101.76	99.124	102.03	100.95	100.42	99.268	99.082	98.656	101.67	98.705	102.24	102.23	98.093	102.19	101.46	100.78	98.466	103.84	99.383	98.545	100.59	99.882	101.28
102.1	102.37	101.73	102.37	103.59	104.09	105.35	104.11	100.99	102.28	102.85	103.57	101	102.15	101.74	106.85	104.4	104.23	102.2	100.72	103.41	99.358	104.66	106.49	101.47	103.3	102.33	105.64	102.91	99.974	103.93	102.35	102.02	101.28	103.37	103.29	102.11	101.98	103.71	103.87	105.26	102.94	100.62	103.85	103.71	106	103.53	101.44	104.29	103.66
99.987	102.11	99.849	96.461	99.433	101.87	100.12	100.92	103.4	100.13	96.24	100.68	100.94	99.131	100.42	101.6	99.029	102.74	99.544	99.454	99.498	98.607	102.18	99.459	97.394	98.882	98.683	101.81	96.93	100.34	100.79	99.101	100.77	101.92	100.66	97.886	101.66	104.08	99.197	100.79	101.21	98.099	100.63	101.59	97.967	98.677	103.94	99.45	101.37	102.56
106.24	105.44	105.86	106.61	105.66	103.78	108.57	104.4	105.56	104.34	103.62	106.55	104.35	107.15	108.36	105.94	104.94	107.3	107.36	107.87	104.76	105.05	106.71	106.66	106.05	104.44	105.65	107.17	105.66	106.99	105.18	108.22	103.51	107.71	105.33	105.65	102.3	108.08	104.87	105.5	104.98	105.77	104.62	105.06	103.79	106.13	106.79	103.02	103.86	105.95
108.78	107.84	107.3	108.82	109.06	107.27	107.3	109.12	108.03	104.81	108.9	106.8	109.47	108.22	110.98	107.16	107.97	107.36	108.43	105.34	108.23	107.85	110.23	107.72	109.24	109.2	109.5	108.93	106.45	108.62	106.66	109.27	109.28	108.7	109.02	109.66	109.9	107.9	107.01	110.85	107.46	105.58	110.51	107.96	107.62	109.31	108.78	111.7	106.27	105.63
111.59	108.19	106.54	109.07	109.29	109.08	104.7	106.98	110.67	110.3	107.67	110.75	105.77	106.81	107.95	108.77	108.42	105.42	110.92	107.78	105.93	109.37	108.53	106.29	108.35	108.75	107.28	110.62	110.5	105.87	109.79	103.52	106.64	107.03	107.12	108.25	113.63	106.46	110.86	108.48	105.52	113.35	110.27	110.2	108.26	108.99	106.8	109.27	106.25	108.04
109.23	108.51	110.88	108.64	109.07	109.27	111.01	106.21	110.51	110.76	109.48	112.85	108.6	106.44	110.67	106.29	104.48	104.97	109.35	107.51	109.42	109.02	110.37	107.48	111.19	106.63	104.81	105.77	108.57	105.43	108.61	105.38	112.38	106.9	109.74	106.35	108.84	109.85	108.14	106.68	110.99	108.32	104.17	108.1	106.54	106.29	108.67	109.03	110.24	107.13
105.57	104.52	107.77	104.96	106.99	104.94	105.86	103.16	109.68	107.78	106.47	106.73	106.19	107.75	107.73	102.83	107.32	104.09	106.55	106.91	105.52	106.37	105.64	107.41	108.84	103.23	105.03	109.47	108.22	103.91	108.79	107.21	107.13	107.6	104.79	104.15	105.33	106.42	106.82	107.79	104.86	104.8	104.39	105.24	104.9	105.34	104.16	104.56	108.77	105.18
108.11	104.95	107.46	106.85	110.98	107.51	109.05	112.22	108.09	110.16	108.04	108.17	108.36	112.82	108.81	104.55	106.99	107.39	110.14	106.14	108.96	109.66	106.71	108.33	104.51	107.54	107.53	107.73	108.03	107.53	109.16	109.25	112.71	108.77	110.79	111.32	106.34	107.74	109.21	108.03	106.84	107.05	110.06	113.02	108.05	105.77	107.21	108.62	108.32	107.03
95.287	101.46	98.118	96.29	98.573	98.114	98.311	97.522	99.273	97.66	97.798	100.67	96.151	100.22	95.939	96.616	99.376	98.586	96.295	99.587	99.44	96.607	99.822	95.483	96.682	98.72	94.131	98.381	98.886	96.802	96.583	95.43	101.27	94.919	98.688	99.789	100.42	97.189	100.88	96.068	97.507	98.628	99.411	95.576	98.219	98.854	98.474	95.807	99.555	98.145
113.16	112.1	108.26	107.38	111.51	114.21	111.37	107.13	107.47	110.87	110.57	107.52	113.19	111.29	108.9	111.01	114.41	111.95	109.42	111.75	105.18	109.4	108.37	110.47	111.23	113.84	110.26	110.42	111.99	112.73	106.79	106.32	112.04	108.72	112.75	111.83	110.61	111.71	109.66	108.14	108.71	108.82	109.12	108	111.02	113.94	112.66	109.18	108.89	109.41
108.55	108.82	107.75	107.59	107.46	107.41	106.97	110.52	110.46	111.45	109.08	109.74	111.08	108.64	109.96	108.56	109.51	108.4	106.21	105.5	108.9	107.65	107.39	108.79	108.82	108.37	105.26	109.41	112.03	109.49	108.34	110.71	109.99	109.71	111.36	109.6	106.78	108.98	108.75	109.19	111.23	110.67	109.75	108.41	108.57	109.53	107.18	108.48	106.56	109.21
96.053	98.914	98.395	96.076	94.697	100.31	98.186	99.535	98.347	98.038	99.844	94.112	96.803	100.74	98.504	99.566	97.298	97.377	99.496	96.096	103.83	96.453	102.17	100.6	98.957	97.141	100.84	101.63	98.036	99.14	96.097	99.73	94.695	95.219	97.893	101.2	98.118	97.174	96.157	99.107	99.866	102.29	100.12	96.637	100.69	99.419	96.352	96.918	97.344	97.354
105.88	106.91	108.12	106.55	105.89	104.29	103.39	104.48	104.32	106.11	107.77	99.609	109.15	106.57	107.25	106.59	104.61	108.15	106.89	104.57	104.29	106.99	106.61	103.7	108.4	106.63	106.61	104.94	103.12	102.75	108.91	104.86	105.96	108.03	103.19	104.76	105.22	109.62	104.67	107.57	104.4	105.22	107.91	104.44	108.13	107.02	103.79	103.76	105.84	103.4
100.09	103.78	101.07	102.56	101.34	98.113	101.82	99.405	101.81	99.604	99.893	99.646	99.04	98.457	100.61	99.368	102.43	102.71	97.96	98.452	100.9	100.3	99.529	100.71	102.07	100.93	100.65	97.725	101.42	100.31	103.52	99.587	96.329	101.96	102.52	96.416	98.431	100.21	97.355	103.39	103.14	99.969	99.405	102.07	101.03	103.62	98.208	99.441	103.45	100.98
103.28	105.27	107.79	104.54	108.17	103.61	101.38	106.85	105.45	104.45	105.93	106.52	104.28	105.75	106.42	103.42	104.29	106.64	104.73	106.88	105.91	105.15	107.02	108.35	103.99	105.98	103.82	105.46	105.12	105.3	105.48	105.59	105.33	105.35	106.04	109.19	104.02	107.05	105.6	104.76	104.86	105.92	103.7	105.6	103.73	103.34	107.23	105.21	104.26	103.42
105.48	106.2	103.17	105.32	107.93	102.98	104.89	104.9	106.68	105.49	107.22	102.29	109.3	107.94	105.39	103.4	105.53	105.39	105.42	104.39	104.53	106.1	102.62	107.5	108.28	105.37	105.37	106.9	108.54	102.89	105.23	106.61	107.01	105.25	104.53	105.25	102.82	106.4	105.73	104.53	103.84	104.17	104.88	107.69	106.71	105.39	103.66	105.38	107.76	103.6
105.6	109.35	110.67	110.66	106.73	108.08	109.88	109.81	108.44	109.79	106.95	109.65	105.44	109.24	107.8	112.25	109.88	106.78	111.03	109	109.79	108.83	108.5	106.12	109.44	105.71	110.07	107.99	107.25	105.64	106.88	105.25	108.37	109.96	108.8	111.79	108.34	106.41	107.96	109.25	109.22	109.99	106.84	108.9	108.37	105.18	108.27	109.13	108.83	107.18
108.62	101.61	105.02	106.51	105.18	107.17	105.25	104.56	106.03	104.68	103.31	106.37	105.98	105.23	106.27	106.66	103.59	105.31	102.68	106.89	108.27	108.88	104.27	106.4	105.53	108.32	105.58	102.91	104.48	107.24	105.15	103.1	105.87	106.03	108.02	106.82	107.08	106.69	105.83	107.89	102.78	107.19	109.24	103.25	106.31	105.73	104.42	105.14	106.22	107.77
99.238	95.693	96.207	95.07	95.743	98.012	98.663	98.97	99.822	97.937	98.268	98.897	97.791	99.343	97.298	99.768	99.161	98.022	99.321	98.074	96.926	97.731	96.843	98.601	94.218	98.991	99.079	99.668	97.553	96.466	100.06	97.759	99.086	98.411	97.431	98.799	96.168	101.56	95.401	98.623	99.802	98.69	99.231	99.138	95.529	101.46	98.47	98.789	100.44	99.522
108.97	104.99	111.26	108.7	108.54	108.48	109.56	105.32	109.35	110.63	107.15	109.09	109.12	109.4	106.88	107.62	109.6	109.07	105.84	108.15	109.62	108.55	106.55	105.73	109.01	105	107.74	107.3	107.75	110.34	106.3	109.24	106.73	111.11	107.64	109.01	108.23	107.62	110.05	108.05	109.9	109.25	108.88	106.69	111.2	108.88	107.2	107.05	109.41	110.04
99.365	94.962	98.437	94.819	98.573	99.403	97.618	94.601	100.89	96.76	97.567	98.664	99.047	101.77	97.501	96.841	98.982	97.876	95.851	97.635	99.783	99.37	96.101	95.349	95.063	99.749	97.525	98.662	99.092	96.061	97.429	97.185	98.514	94.239	98.088	98.202	98.115	99.303	99.254	99.319	97.007	100.3	99.473	100.12	95.848	97.93	96.995	99.403	100.14	95.655
108.82	108.74	102.54	105.36	108.36	107.46	109.65	106.44	105.5	108.45	107.53	106.63	105.8	106.73	104.73	106.02	107.51	106.94	104.29	107.06	105.2	104.92	102.92	107.13	106.23	104.3	104.71	104.21	105.8	111.76	106.55	108.16	105.04	105.65	107.73	103.46	108.25	107.73	104.81	106.12	108.02	108.05	108.99	107.48	106.72	104.7	110.04	105.87	105.39	107.21
97.337	95.574	97.048	95.662	96.015	97.194	99.301	99.114	99.852	96.807	99.941	97.102	98.497	97.914	99.511	96.151	99.843	100.5	96.215	95.472	101.86	98.769	95.233	97.574	100.7	95.269	96.408	98.816	98.544	98.88	97.01	95.053	98.786	96.171	99.301	103.11	98.787	96.327	94.547	94.286	96.866	100.68	96.851	97.925	96.6	100.81	99.443	99.247	96.308	97.572
106.41	104.48	104.67	106.05	109.19	106.66	103.86	104.62	106.65	107.44	105.88	102.9	105.47	107.35	110.26	103.05	102.49	106.35	106.7	105.71	109.63	103.34	104.98	108.45	106	109.5	104.77	107.98	107.27	108.34	105.28	106.8	104.22	103.62	104.78	107.55	107.87	106.12	106.77	105.13	108.08	109.36	107.72	106.63	110.54	105.36	106.63	106.7	103.17	105.49
107.4	104.42	107.29	106.79	109.9	107.63	104.35	104.81	108.55	106.35	104.86	106.37	107.45	103.67	107.09	106.02	109.31	106.34	106.17	109.37	107.57	105.43	110.05	104.81	107.21	106.17	107.37	107.3	107.55	105.97	107.88	104.73	105.45	105.69	109.58	108.14	106.89	108.51	103.65	107.92	109.36	107.9	107.2	106.93	106.44	107.21	108.27	108.62	110.06	107.83
106.43	110.64	109.67	108.87	107.95	110.31	112.49	110.03	108.22	106.22	105.07	106.5	110.63	109.37	108.85	108.59	106.92	107.55	107.81	110.1	110.64	108.27	109.47	110.16	110.21	109.5	108.33	108.81	107.18	107.99	110.34	108.51	110.88	108.3	106.09	111.66	111.76	107.35	106.05	109.65	112.19	109.31	107.66	109.92	107.76	107.14	107.93	109.89	108.99	113.42
108.34	109.69	107.33	109.63	110.08	109.32	108.34	109.62	105.32	107.9	108.41	109.2	105.15	108.39	110.2	109.67	107.5	108.4	110.51	108.27	109.14	106.98	108.38	106.67	106.68	106.3	108.04	110.41	107.11	108.1	108.43	110.95	106.66	107.32	103.76	106.29	108.45	106.87	107.52	109.17	105.61	108	107.95	110.63	107.9	112.18	108.73	109.46	105.81	110.93
109.15	109.4	106.6	107.5	109.42	108.12	105.4	109.15	107.07	109.08	108.02	104.17	109.55	107.71	111.04	106.6	111.58	108.85	105.83	110.55	109.88	107.48	108.36	106.97	103.85	104.01	109.64	110.04	106.94	108.76	107.59	110	109.31	109.98	105.72	106.73	112.07	106.78	107.05	108.52	107.38	108.49	109.95	107.52	105.41	108.8	109.85	109.15	108.78	109.1
106.7	109.62	108.51	109.02	109.79	107.64	109.69	107.34	108.42	107.01	109.48	106.86	108.34	110.2	109.47	110.6	106.95	103.72	108.35	112.26	108.55	108.97	106.68	108.3	107.67	107.63	107.49	108.37	105.98	107.69	110.33	109.29	109.49	105.83	110.54	110.29	106.94	102.79	108.72	107.69	108.25	107.78	111.5	108.57	106.52	107.97	105.64	109.63	109.6	104.53
99.681	98.448	99.785	97.405	99.144	98.437	100.58	96.272	97.147	99.588	97.035	100.02	102.14	96.481	98.927	95.957	100.41	97.892	96.61	100.71	94.825	101.03	99.943	102.3	97.798	99.219	96.902	97.376	99.43	99.034	95.564	97.95	100.39	97.265	98.017	97.338	101.01	100.42	97.224	101	100.95	100.1	99.015	99.118	97.611	99.951	98.421	96.376	102.33	98.662
110.53	107.42	106.18	108.78	107.37	107.47	107.23	107.95	106.74	108.78	109.03	106.97	108.5	105.78	108.89	110.06	106.28	110.68	108.87	107.41	105.85	108.22	107.92	109.54	108.83	108.52	110.82	107.16	103.53	108.52	109.27	108.41	107.93	108.96	109.3	108.79	110.17	108.99	106.69	107.25	110.16	108.59	108.81	106.8	108.13	110.54	108.02	107.59	107.74	106.13
106.32	105.18	105.42	104.48	111.09	108.99	104.39	105.9	104.15	106.76	107.74	107.46	108.37	103.8	105.79	108.89	104.3	106.18	107.07	108.25	103.33	104.02	105.77	110.27	109.26	107.19	106.83	105.59	109.1	109.64	103.24	106	107.22	106.28	105.37	105.05	108.39	107.61	104.44	105.86	104.4	105.61	105.54	106.22	107.84	107.63	105.02	103.07	106.34	104.8
109.92	110.98	108	107.06	105.12	111.03	106.01	109.76	103.86	106.56	108.1	108.81	105.68	104.81	106.85	108.51	108.09	109.07	108.66	107.3	106.56	106.75	106.83	106.39	108.6	110.29	109.07	108.55	106.98	106.72	110.42	107.88	103.63	108.09	109.77	108.74	108.14	109.46	106.8	108.93	106.58	108.44	109.77	105.5	107.42	106.68	109.27	107.77	107.2	108.39
104.24	105.83	105.43	108.19	102.86	104.38	107.62	102.17	108.74	109.58	107.3	105.02	109.8	105.33	105.02	104.18	104.02	106.91	105.22	105.16	106.41	103.89	105.87	105.1	104.44	104.55	105.49	105.12	106.99	103.12	104.79	103.87	103.66	105.28	105.62	106.89	107.2	105.97	104.48	106.98	104.81	106.7	106.57	105.04	108.11	107.09	104.19	104.37	102.43	105.58
103.98	110.52	106.44	107.43	105.87	105.48	108.13	106.48	107.91	105.52	106.14	107.85	107.68	105.01	104.11	112.03	107.87	107.98	110.03	107.82	109.41	108.78	110.17	107.26	109.16	107.06	110.91	108.25	111.2	108.76	108.44	110.65	108.82	108.14	108.47	106.43	105.36	108.34	104.99	107.71	108.91	107.9	106.86	107.76	104.75	107.57	109.92	109.96	107.96	112.25
101.7	99.926	100.59	98.943	101.88	100.97	101.51	99.095	101.35	101.3	100.12	103.51	97.324	103.7	101.9	99.498	101.49	98.54	99.731	102.12	97.532	102.98	98.917	100.87	101.97	99.938	99.878	102.14	101.37	97.221	97.901	98.037	103.27	99.868	102.35	100.6	101.59	98.029	99.885	100.17	100.6	99.178	100.91	99.978	100.14	101.55	101.38	100.15	100.28	97.454
108.72	111.63	107.07	110.82	109.86	105.18	109.96	106.15	109.34	110.31	109.07	109.86	107.48	113.46	108.39	108.21	110.59	109.08	107.51	108.62	106.98	104.75	109.56	109.72	109.76	108.47	108.48	109.14	107.61	110.13	109.88	109.33	109.67	107.78	108.31	106.66	109	107.63	107.26	105.62	108.57	107.89	109.22	108.26	107.8	110.79	108.58	108.2	108.54	105.78
107.68	107.46	108.33	106.91	109.84	106.69	108.2	107.72	111.37	108.5	106.39	106.51	107.24	111.45	109.38	106.45	108.94	107.8	106.6	107.42	109.45	108.01	107.2	111.35	106.01	106.45	110.02	110.42	110.1	108.4	109.47	109.07	110.31	108.91	109.84	109.29	107.77	107.06	109.98	109.23	111.3	107.61	108.11	107.68	110.11	110.07	110.1	106.29	107.01	109.61
94.852	98.235	96.772	94.942	99.724	99.489	98.784	98.211	99.877	97.863	101.02	97.697	102.02	100.93	98.11	98.378	95.321	101.96	98.186	95.969	101.44	97.869	99.909	98.013	97.853	98.566	101.16	100.33	97.061	93.598	100.53	97.656	99.438	98.514	95.827	99.121	99.433	98.852	97.458	97.347	97.977	97.713	99.749	100.82	99.119	93.379	99.033	98.852	97.454	97.829
107.03	106.27	106.92	107.77	108.8	106.06	107.9	106.66	110.39	110.11	106.76	108.08	105.14	106.32	106.41	105.41	109.45	109.49	106.67	107.28	110.07	107.95	108.22	105.73	108.38	107.02	104.97	105.88	105.29	110.38	109.29	109.22	108.27	105.7	108.92	104.98	107.16	106.61	111.57	108.09	109.42	107.72	106.48	109.4	106.2	109.52	108.1	105.46	105.76	108.81
99.275	101.18	99.505	99.201	98.237	98.43	98.53	98.09	99.867	97.009	101.58	99.843	97.414	96.651	100.64	98.387	98.552	100.76	102.55	99.057	101.51	100.39	98.82	101.21	99.949	100.74	98.419	97.693	96.798	101.63	99.696	96.7	97.407	96.553	101.42	98.204	99.58	99.299	98.856	100.73	99.907	98.993	100.75	97.569	96.498	99.431	97.364	99.157	96.392	99.799
112.14	107.73	106.66	108.33	109.52	106.16	106.58	108.04	109.57	108.76	109.04	110.5	110.73	108.16	110.18	104.83	107.96	109.73	108.78	108.61	107.18	109.79	107.02	108.86	112.43	107.33	106.94	109.77	110.12	107.4	106.48	107.06	106.52	107.49	109.47	105.38	105.22	109.71	106.22	106.96	108.01	108.55	109.32	106.75	109.35	107.6	112.52	105.93	111.02	108.07
104.47	104.34	106.39	105.58	102.84	104.51	105.19	107.41	104.5	103.32	105.98	104.51	104.53	103.14	107.27	103.9	102.67	107.43	106.73	104.84	105.44	104.99	109.57	108.32	104.64	105.75	104.77	107.84	105.48	102.34	106.59	105.13	103.75	106.54	106.84	103.98	105.91	104.02	104.28	107.84	106.69	103.08	108.01	106.78	103.8	109.75	105.16	103.87	106.42	105.94
107.79	105.35	103.52	112.97	106.22	107.71	106.37	107.67	109.03	103.77	107.08	105.81	105.04	106.25	108.74	105.51	106.89	106.07	110.46	104.56	106.7	106.58	105.51	106.8	107.65	104.27	105.81	109.82	107.52	107.78	106.44	107.77	106.9	106.44	107.39	109.08	107.79	106.52	106.8	108.15	102.64	109.88	108.36	109.21	107.67	106.79	106.95	107.25	107.98	108.97
110.14	107.87	108.85	107.66	111.01	108.32	107.99	107.67	108.82	107.5	107.02	105.77	110.03	105.85	108.39	109.12	106.28	109.43	108.24	109.2	108.52	108.84	109.16	109.72	108.08	108.82	109.71	111.63	106.09	107.91	108.57	106.58	112.26	108.64	107.3	109.83	107.18	105.84	108.62	109.82	108.29	108.78	112.14	105.47	105.81	107.31	109.22	104.63	105.58	108.18
109.31	108.9	109.01	108.19	110.96	110.85	110.64	108.79	110.09	111.53	109.93	111.08	111.33	111.74	112.86	111.5	108.46	107.32	108.69	108.68	111.95	110.18	112.16	112.13	109.6	110.91	107.71	112.09	108.68	106.77	109.56	111.01	111.76	111.6	111.63	111	109.6	112.07	111.48	111.3	110.45	110.79	107.67	107.71	109.59	109.05	114.73	112.68	108.95	107.24
108.78	109.33	108.91	104.1	106.67	105.69	105.58	109.85	106.86	102.37	100.49	104.48	103.59	106.09	104.24	106.6	103.71	108.83	102.73	104.74	102.02	104.27	107.12	105.61	106.15	107.48	104.76	106.09	105.52	103.15	106.14	105.82	106.81	105.55	107.09	107.17	107.06	106.1	106.67	103.81	103.52	107.49	104.8	104.56	106.85	107.07	106.49	104.08	103.87	107.78
109.02	110.97	105.31	109.78	110.52	110.14	111.04	108.16	105.88	107.72	110.1	107.58	107.17	108.1	109.89	108.69	106.11	106.69	105.47	108.56	108.68	107.99	109.71	110.86	107.55	106.69	113.55	106.89	109.49	109.86	111.75	107.1	110.48	109.17	109.24	106.75	106.56	104.54	109.12	108.47	108.23	105.43	107.52	108.43	111.17	108.67	108.47	110.95	106.73	108.14
104.09	106.67	103.51	103.22	100.88	103.98	102.46	102.77	102.43	103.14	103.53	104.44	104.65	106.53	106.61	105.92	104.35	105.38	105.28	103.77	106.15	104.86	106.67	103.24	104.15	105.6	104.41	105.01	105.92	108	104.74	104.83	106.56	101.91	105.22	104.46	107	106.83	107.63	104.11	101.95	105.29	107.55	106.02	105.67	106.68	105.05	107.03	104.3	103.69
97.934	97.033	98	99.934	99.384	98.606	98.394	98.759	97.563	98.149	103.08	97.324	96.637	100.99	98.359	99.865	99.872	97.759	96.343	97.038	96.678	97.725	97.94	98.805	98.436	98.912	96.844	93.001	99.383	98.689	100.1	95.773	97.523	98.289	96.476	96.808	98.17	96.44	100.42	99.181	97.225	100.28	99.339	96.422	99.866	96.811	99.373	98.781	96.25	98.939
107.61	107.6	104.81	107.02	105.39	106.69	105.05	107.15	106.97	108.17	109.18	110.05	106.89	110.17	105.53	108.64	104.46	108.57	108.21	103.52	106.63	105.65	106.67	106.6	105.76	107.62	106.43	110.65	105.73	106.42	105.83	105.24	108.93	104.93	107.38	108.44	106.85	106.15	110.19	106.59	107.09	107.61	107.52	107.81	107.81	107.21	105.9	108.43	106.28	106.58
108.56	109.37	109.07	108.02	109.9	107.41	108.37	108.26	110.8	106.85	111.58	109.11	110.29	108.8	109.4	109.75	106.41	105.29	109.89	104.25	109.43	103.71	108.29	107.86	112.82	109.48	107.54	107.63	106.86	110.93	108.83	110.23	108.61	107.27	109.85	107.09	108.52	107.96	106.96	108.73	111.13	107.35	109.82	109.03	106.5	108.55	105.91	106.05	110.35	106.44
109.07	109.49	108.54	106.72	110.25	110.2	108.45	108.35	107.07	105.75	109.64	111.51	107.6	108.51	108.47	110.09	105.33	105.76	108.57	107.24	108.77	104.15	110.24	107.46	107.19	107.57	108.1	103.3	110.18	110.68	105.05	110.15	103.97	108.42	107.55	108.64	110.68	107.78	109.67	111.02	110.4	110.78	107.45	111.23	108.5	108.82	107.7	107.76	108.91	108.54
107.55	110.28	107.67	108.85	107.87	106.69	108.24	106.53	109.09	108.94	109.9	108.66	104.68	108.14	109.94	108.65	108.83	107.6	106.98	106.54	107.76	110.71	109.43	108.05	107.02	106.99	108.45	106.87	108.91	107.05	108.43	110.33	105.05	107.79	107.44	110.4	108.64	108.24	106.03	107.15	110.57	106.21	108.76	105.5	110.06	108.01	107.41	107.9	107.35	104.27
109.62	108.71	106.32	108.39	107.79	107.02	108.7	107.59	108.65	111.22	108.72	108.91	108.66	110.98	105.59	106.48	105.45	108.08	107.71	109.32	109.15	110.74	111.01	109.66	110.7	105.98	108.06	109.5	109.35	108.61	108.18	110.2	108.99	108.64	109.1	109.79	107.49	104.66	110.12	112.65	109.14	108.69	109.66	109.45	109.68	109.34	109.05	108.2	107.33	108.38
102.68	107.93	105.45	105.28	105.61	104.76	106.21	101.56	105.43	107.29	108.13	107.51	102.26	109.38	104.92	104.21	105.51	104.55	102.26	102.27	107.84	105.65	106.19	105.75	107.84	103.27	108.72	110.4	106.45	104.47	106.17	103.4	107.7	104.6	101.99	104.91	103.5	107.02	103.85	103.5	107.54	105.48	102.04	109.04	103.4	104.08	107.34	106.49	103.99	104.96
110.6	110.17	109.54	110.76	108.69	109.52	108.67	110.74	108.69	109.26	107.72	107.64	110.12	108.61	108.71	110.91	106.11	112.65	109.77	106.48	107.11	109.19	106.77	105.63	108.15	108.8	109.25	107.14	107.91	106.52	103.28	109.53	108.95	108.79	107.69	106.93	111.71	107.11	110.02	108	110.54	108.18	110.5	105.43	107.34	108.76	106.98	107.57	106.48	111.98
109.25	107.44	108.87	109.65	107.64	107.59	109.29	108.97	106.23	106.08	105.79	108.6	107.55	104.75	105.87	108.06	110.05	108.46	107.58	108.62	108.25	109.04	108.39	106.64	106.77	109.4	108.29	107.75	110.11	105.31	106.51	109.39	106.01	106.45	108.02	106.41	109.05	109.06	105.99	105.77	104.15	109.56	110.39	106.81	107.42	108.05	108.41	108.8	106.88	106.15
108.18	106.86	107.25	107.57	107.52	107.48	109.47	110.93	107.02	108.58	106.84	108.3	107.48	110.5	110.51	110	106.04	112.15	109.48	105.25	110.65	106.04	104.67	109.41	107.7	112.76	106.1	110.07	108.89	107	108.1	107.49	108.19	106.82	106.27	108.56	109.32	109.68	107.35	109.98	107.1	106.65	107.84	106.3	107.39	108.84	106.9	107.6	109.25	106.96
107.72	106.54	104.96	105.99	103.42	106.58	107.19	108.12	107.71	106.94	104.73	106.1	104.81	104.53	102.92	103.98	109.45	109.19	107.32	107.46	107.28	100.4	107.29	107.06	110.37	110.57	106.04	104.16	108.57	106.31	108.31	106.56	105.83	106.09	107.13	107.75	104.07	108.21	104.17	108.04	108.1	107.84	106.7	104.21	109.45	105.91	108.74	104.14	104.94	106.16
98.98	96.327	98.527	98.597	96.231	98.226	98.675	95.657	95.662	98.11	97.109	98.695	96.899	98.159	99.814	98.595	99.116	97.042	96.11	99.788	98.013	98.399	95.012	100.04	100.11	99.042	97.423	97.504	97.455	97.803	96.555	97.128	99.015	97.657	98.867	99.305	99.655	98.468	98.195	97.793	98.538	95.032	98.249	95.048	99.66	100.1	97.826	100.26	95.603	99.555
104.91	106.15	106.02	103.3	106.31	108.65	105.91	105.33	108.41	107.33	106.67	107.05	105.49	104.85	108.59	107.05	107.26	104.99	106.73	109.11	103.66	106.88	105.19	107.04	103.89	108.13	103.51	102.91	106.19	109.14	107.95	105.96	104.56	107.16	106.5	102.94	106.26	105.11	107.64	106.89	107.47	106.39	105.75	108.64	106.88	107.44	105.31	104.84	108.71	109.79
100.76	98.629	95.508	98.106	98.893	98.319	100.1	97.753	101.5	103.96	96.683	100.57	97.42	100.38	99.681	99.257	95.08	99.041	98.223	98.434	99.476	98.287	96.74	98.11	101.23	98.32	99.198	97.265	100.91	100.14	94.951	95.521	99.801	100.13	99.465	98.388	100.34	101.82	99.761	98.004	95.178	100.67	97.612	99.367	95.928	97.843	99.003	96.928	97.941	95.865
105.39	107.54	106.56	107.76	104.99	110.5	106.63	108.71	108.47	107.45	107.58	107.04	106.39	110.21	106.32	107.9	108.18	104.55	109.83	108.61	110.4	106.77	105.49	105.83	109.77	111.39	107.47	106.64	111.46	109.69	108.8	109.76	105.28	107.45	108.05	107.99	108.73	106.11	108.17	108.68	110.96	107.73	109.27	108.68	108.61	107.71	109.77	107.05	110.36	109
104.73	102.99	101.42	106.68	106.86	104.62	106.03	107.2	107.52	108.49	108.59	107.98	109.41	106.12	103.22	102	106.97	107.78	105.37	105.4	104.27	105.74	108.35	104.21	104.63	104.21	108.06	108.75	109.48	107.36	104.6	105.62	107.8	105.48	103.51	107.48	106.15	107.7	107.96	105.16	107.27	108.58	109.1	104.58	107.89	105.52	104.73	105.91	108.31	106.28
109.72	108.8	108.44	110.04	108.66	108.89	106.36	111.64	108.24	108.92	103.72	107.4	108.57	110.13	107.56	108.13	109.54	107.29	110.51	107.79	108.52	109.21	107.11	109.54	109.1	105.54	107.3	107.15	111.69	108.15	107.72	109.39	109.53	109.51	110.25	109.29	108.8	108.44	107.76	106.17	107.45	106.11	111.97	107.54	107.89	105.55	109.25	109.14	105.16	108
103.83	107.76	104.42	105.62	106.47	105.46	107.39	106.69	103.26	107.15	107.51	106.1	107.28	107.13	104.96	104.59	106.17	106.84	109.16	103.94	108.3	108.36	107.45	109.7	108.07	105.49	104.46	107.11	106.45	107.91	107.23	106.76	103.15	108.28	106.94	107.94	106.84	105.46	107.26	103.9	105.38	108.3	106.6	107.91	108.07	107.16	105.49	110.05	102.78	107.32
106.13	107.13	107.65	106.9	108.37	110.39	109.41	109.93	107.88	107.58	110.06	104.72	108.95	104.79	105.07	110.67	107.06	108.47	106.62	106.94	106.42	107.72	109.55	107.17	107.32	110.17	105.47	108.12	107.92	104.63	107.86	107.58	105.99	108.11	108.31	106.35	106.58	108.84	106.01	105.75	108.97	106.43	105.93	106.1	110.07	105.37	108.19	109.38	108.69	110.01
108.72	106.48	105.13	108.27	109.62	108.52	108.53	109.13	108.41	107.7	105.96	108.84	110.48	106.74	109.37	109.76	105.91	108.02	110.71	109.74	108.24	110.22	110.19	109.11	105.1	110.33	106.25	108.52	109.86	108.48	110.48	107.6	104.82	106.97	109.76	108.91	107.29	106.37	109.91	110.34	107.53	109.29	102.01	107.09	107.28	108.95	109.77	109.3	110.16	106.88
107.27	110.85	113.07	111.31	108.99	111.51	112.58	110.75	113.01	110.98	113.34	107.18	111.59	112.96	109.34	108.77	112.32	111.16	108.76	107.39	111.48	111.37	108.98	112.15	110.89	111.65	109.72	110.42	109.24	110.91	109.85	113.36	111.48	109.82	111.22	110.81	110.16	109.81	107.79	111.29	112.11	110.49	111.03	110.05	109.09	107.72	114.82	109.57	108.01	109.56
97.566	94.635	97.655	95.014	99.607	98.704	99.33	100.44	95.846	98.21	98.823	99.32	97.394	102.74	97.667	97.717	98.825	97.65	96.99	98.328	97.087	98.826	99.534	98.302	94.97	98.046	98.798	96.694	97.957	98.75	101.3	96.296	98.946	96.794	101.35	97.424	97.15	95.505	99.951	94.206	97.759	101.29	96.52	98.117	99.074	95.589	102.23	97.446	97.501	95.578
106.35	105.13	106.66	102.72	105.91	105.72	106.43	106.4	105.33	103.36	107.22	105.33	105.33	103.13	105.21	105.08	105.18	106.22	107.47	106.09	105.06	105.51	105.64	104.01	105.68	106.12	103.18	106.48	107.24	105.42	106.9	104.26	107.56	105.99	101.56	107.34	104.93	104.22	108.38	106.21	103.99	106.96	110.21	104.59	107.01	104.8	107.09	107.44	109.06	105.78
107.64	109.08	106.13	109.16	110.08	107.24	106.49	110.96	105.95	109.1	106.44	108.82	107.71	106.45	108.16	108.84	109.31	105.81	106.81	108.69	108.91	109.5	106.8	107.04	108.33	108.01	104.69	109.92	106.41	108.94	106.64	107.8	108.83	108.93	110.69	106.8	106.7	107.3	110.02	108.61	106.63	107.92	106.18	103.37	108.49	109.9	108.52	105.75	110.17	105.94
105.96	106.43	104.96	106.09	106.51	104.8	104.81	107.7	108.26	103.84	107.18	105.28	105.25	108.3	105.31	103.88	104.56	108.14	105.82	105.07	105.86	108.89	106.32	108.68	104.75	106.99	107.6	105.48	105.18	109.02	104.77	102.4	105.43	105.17	104.81	101.26	106.07	109.78	102.67	103.33	106.83	108.19	101.66	108.2	106.88	106.56	105.61	105.39	104.78	105.56
106.11	106.68	104.87	107.8	109.01	106.97	107.38	105.8	102.82	107.5	105.53	105.7	108.2	106.81	102.89	104.49	106.56	108.9	106.44	108.28	105.72	105.12	107.22	107.93	105.24	107.84	108.33	109.76	106.02	108.85	109.13	103.03	106.77	105.62	106.23	107.16	107.14	107.71	106.99	105.99	107.15	108.68	103.79	107.02	107.04	107.81	105.09	106.09	108.56	105.62
109.03	108.64	107.03	105.87	106.94	109.74	104.85	107.71	107.33	107.27	110.05	106.93	104.36	106.61	106.06	104.91	103.74	106.42	108.01	101.18	107.4	107.74	106.47	107.29	106.8	103.48	104.43	109.94	105.18	106.85	106.82	107.35	105.77	107.86	102.07	106.08	107.91	105.99	108.47	106.18	107.69	106	108.01	106.73	106.46	105.9	105.08	102.2	109.09	107.33
105.78	111.01	109.23	106.93	106.47	102.61	105.95	107.81	104.26	104.63	106.84	107.09	105.4	108.16	108.09	104.96	107.27	107.56	107.27	104.62	107.08	106.54	107.4	106.43	105.06	107.73	105.57	106.5	105.16	104.86	105.6	106.65	102.92	107.16	108.98	108.35	104.87	107.95	108.38	106.62	106.13	104.47	106.55	107.52	106.21	105.19	108.84	108.19	106.19	108.24
106.13	104.63	104.37	105.8	106.88	105.34	107.23	103.5	106.73	106.77	107.24	107.03	104.14	103.33	108.18	106.24	104.49	106.06	106.44	103.77	105.95	103.73	108.04	106.92	107.64	104.46	104.8	106.46	105.68	105.96	107.59	107.25	106.93	106.17	106.79	103.39	104.32	107.85	105.99	103.78	105.62	105.96	104.2	107.09	107.94	107.14	106.55	107.77	103.55	106.58
105.93	108.82	107.75	107.44	106.9	104.46	107.23	108.18	106.69	107.61	106.71	104.02	107.75	107.96	106.99	105.26	106.54	108.44	108.27	106.88	105.66	104.07	109.44	107.67	104.42	103.21	105.6	103.71	103.64	104.73	107.08	105.9	107.71	104.62	108.4	106.49	106.09	104.42	104.56	107.22	106.83	105.91	108.79	106.14	104.83	106.18	108.47	101.29	107.47	103.71
104.65	105.68	105.2	101.13	105.64	107.02	107.24	104.86	105.66	105.54	104.42	106.75	104.34	104.51	107.55	105.78	101.45	101.13	105.82	109.3	106.4	104.18	103.64	107.36	106.76	105.79	107.6	104.06	104.72	106.28	107.91	103.31	104.88	107.21	107.27	103.51	104.9	105.32	107.97	104.43	107.59	104.74	104.5	104.3	106.42	102.65	107.24	105.34	106.58	105.02
106.16	108.64	106.29	109.78	109.78	109.99	108.3	104.51	104.81	112.38	108.29	113.42	103.61	108.87	109.68	108.94	106.37	108.89	108.37	107.52	107.28	107.74	110.24	106.73	110.2	110.63	106.06	105.33	108.72	107.37	107.82	105.49	104.77	109.52	110.49	106.53	109.69	106.34	106.3	107.32	109.27	106.2	107.54	105.23	110.16	108.97	106.72	109.61	106.95	105.47
108.56	104.45	107.44	107.08	106.48	104.79	107.15	104.74	103.47	104.22	104.28	108.06	106.69	105.15	107.97	108.72	103	103	104.36	108.09	102.11	105.84	105.37	105.24	104.36	106.25	108.53	103.58	107.5	104.61	105.51	107.53	107.12	106.42	104.03	107.24	104.05	106.68	103.68	103.58	107.13	106.18	105.76	105.33	107.07	101.64	105.06	106.19	104.86	104.8
102.19	103.92	102.77	108.72	105.39	105.74	105.78	108.02	104.35	108.58	106.37	106.46	107.14	105.1	104.36	106.29	106.31	102.2	107.02	104.95	106.76	107.41	107.02	105.47	107.3	106.59	101.57	105.02	105.64	108.21	103.91	103.44	102.68	103.46	103.39	104.81	104.2	103.61	104.59	105.84	104.98	105.15	104.84	105.44	102.44	104.49	104.11	105.66	105.8	108.17
106.53	104.75	105.24	107.11	106.98	105.9	109.08	103.86	104.6	107.65	104.53	105.11	106.64	106.48	103.68	103.65	104.17	104.72	104.03	107.26	105.68	105.57	107.39	102.77	107.48	106.16	108.99	107.2	102.65	107.4	105.48	103.77	104.55	106.57	105.5	108.02	108.82	108.1	102.03	106.51	106.26	108.02	104.82	101.24	105.91	104.55	105.63	105.86	103.34	104.09
103.63	105.52	108.46	107.03	105.02	105.49	106.43	101.97	104.66	106.69	108.11	106.35	105.57	104.97	101.13	106.3	103.99	106.21	106.39	106.03	103.4	107.63	107.77	105	108.67	103.65	106.78	107.38	105.02	104.72	107.25	107.99	105.38	106.41	104.21	106.86	107.01	107.27	110.13	104.97	106.62	106.84	106.65	107.6	104.89	106.88	105.66	106.77	107.86	104.09
108.66	110.96	106.2	105.55	110.96	107.61	109.8	108.57	109.02	108.98	109.61	107.65	111.33	110.07	110.48	110.37	110.82	106.3	108.59	107.63	108.21	107.69	106.54	109.11	107.03	107.93	104.15	108.05	107.12	110.23	109.24	108.45	110.86	108.02	108.62	107.37	111.42	107.03	110.62	108.91	111.04	109.21	107.96	106.93	106.59	105.47	108.23	106.11	107.78	108.97
108.4	106.06	109.47	108.96	110.13	106.81	107.25	109.59	107.17	105.37	110	110.17	108.28	109.45	106.42	108.49	108.58	106.02	108.12	110.02	108.4	109.36	110.46	111.48	108.97	107.08	109.93	109.71	104.51	108.07	110.03	110.57	109.31	108.03	107.15	108.25	108.33	109.1	109.92	107.67	108.26	108.4	106.72	108.32	106.47	109.91	108.71	107.76	106.03	108.52
108.75	106.91	105.94	108.78	107.09	110.45	109.14	107.28	107.84	110.43	107.52	109.66	105.09	109.27	107.39	109.34	109.96	106.21	103.39	109.72	110.18	109.41	107.27	108.4	109.18	108.37	110.09	107.6	108.33	109.13	109.05	109.52	108.65	108.62	108.43	107.08	108.78	105.03	111.02	107.18	110.44	111.97	108.23	113.1	106.63	108.84	106.82	108.98	109.55	109.13
104.82	103.06	104.52	103.44	107.28	106.34	110.09	105.12	103.03	103.84	102.88	106.59	107.08	105.86	104.67	104.33	105.6	103.39	103.53	103.98	106.31	104.55	109.44	102.53	106.07	103.03	106.41	103.22	107.11	105.83	105.81	106.57	102.04	106.8	107.05	103.78	107.02	105.38	104.42	105.15	106.69	109.4	106.93	106.54	103.57	105.77	105.03	106.27	107.66	103.69
106.64	108.02	106.65	107.92	110.62	106.67	107.36	109.51	106.6	109.86	108.81	108.02	109.34	109.5	106.73	109.91	108.38	106.12	105.98	107.21	109.45	107.73	109.93	107.18	107.43	110.51	106.95	106.24	109.39	106.54	106.44	108.11	109.66	104.77	104.67	108.38	108.73	105.75	108.82	108.99	106.34	106.55	106.46	111.5	108.44	110.67	109.25	107.05	109.57	108.79
104.65	105.64	106.12	102.92	107.63	104.93	106.85	105.12	106.5	103.65	102.06	104.03	106.99	105.81	104.71	104.27	106.19	104.57	103.53	106	103.83	108.4	103.67	105.3	104.56	107.84	101.42	106.19	103.68	108.62	105.23	104.59	107.91	105.49	105.66	105.43	107.18	103.31	104.05	107.13	105.94	103.69	104.7	104.07	105.07	104.97	103.27	106.23	103.13	107.15
97.193	98.275	98.524	101.56	98.906	98.258	97.7	99.032	104.27	99.109	97.22	98.225	96.942	98.652	99.546	96.664	101.12	98.817	98.1	100.37	99.528	98.456	99.66	100.25	97.248	97.893	98.217	96.139	99.405	101.37	100.18	97.945	96.348	99.371	97.726	98.976	100.21	97.577	97.378	102.13	101.49	99.057	97.199	99.155	97.879	101.58	100.32	99.834	99.211	100.1
107.58	106.08	103.39	108.75	105.19	104.61	106.32	107.7	107.03	104.46	104.69	105.15	103.48	107.94	103.94	109.24	103.53	103.03	104.55	106.02	104.52	107.3	104.66	105.36	106.97	106.89	104.02	105.67	106.85	105.35	109.72	102.26	107.73	106.68	104.83	106.52	104.63	110.69	103.86	106.6	102.77	107.64	103.2	102.94	105.4	105.31	105.88	106.59	106.66	105.17
104.98	106	108.95	105.24	103.7	106.85	105.49	105.27	105.62	107.57	107.01	106.02	106.63	108.65	104.59	105.62	108.22	103.5	105.34	104.33	106.73	109.41	105.71	102.71	107.98	105.21	105.67	102.52	106.77	105.9	108.04	104.07	105.15	104.3	104.71	106.3	104.84	105.77	107.54	108.02	105.46	104.78	106.02	107.49	104.53	105.07	105.34	108.07	105.94	104.43
105.72	105.61	106.6	107.01	107.49	105.68	107.22	104.12	105.14	107.71	103.07	105.29	104.03	108.64	108.33	107.12	105.57	105.6	107.86	105.55	104.88	106.53	101.72	104.35	109.93	106.27	108.37	104.12	107.14	105.19	105.35	106.14	105.77	106.44	105	104.12	104.26	105.19	104.83	105.77	106.47	106.29	104.96	109.63	105.82	104.09	105.46	109.54	105.23	103.48
101.45	98.55	97.213	96.511	99.966	97.159	99.857	99.901	99.199	97.398	101.32	97.651	96.051	99.872	97.229	94.735	95.104	100.63	98.479	99.557	98.487	99.46	98.675	98.883	100.15	98.354	100.71	97.99	99.12	96.453	98.843	96.197	97.431	98.936	100.13	98.186	96.386	94.138	98.899	100.27	100.41	97.752	97.761	97.829	99.799	97.518	97.113	94.551	96.703	96.056
104.87	106.66	105.09	106.45	108.61	107.35	104.55	106.39	103.1	106.76	104.85	106.09	107.62	104.21	106.08	106.28	106.92	108.85	104.42	105.85	101.91	108.18	105.81	103.12	106.62	106	106.7	106.59	106.31	104.86	103.03	106.16	108.04	108.34	106.37	107.29	104.54	103.87	105.6	109.45	106.65	107.01	102.46	103.2	105.78	105.3	107.6	106.66	105.41	102.9
100.71	101.31	104.79	101.87	100.32	101.82	105.85	102.32	103.21	103.72	104.95	105.47	103.09	100.74	104.84	103.22	103.28	101.72	100.42	105.08	106.51	101.69	102.58	100.64	103.69	104.9	104.55	103.2	102.99	104.53	105.52	103	104.14	103.33	103.32	102.89	103.32	102.33	100.64	102.66	100.74	100.9	101.53	102.82	101.98	101.42	104.57	104.95	99.981	105
101.67	99.569	99.466	99.993	100	100.02	97.729	103.16	106.01	99.432	99.915	103.95	102.76	99.238	100.35	101.65	100.4	102.42	101.07	101.02	103.47	103.44	104.7	98.932	101.85	102.58	98.395	103.17	104	101.44	101.41	103.59	98.299	100.24	100.03	100.87	99.515	102.61	102.77	101.93	101.97	101.1	99.858	102.69	103.22	99.95	97.831	100.44	99.466	102.34
108.91	109.14	106.05	108.5	108.43	109.93	107.92	103.83	108.52	108.36	107.6	108.47	107.57	107.59	109.35	107.95	106.95	108.85	109.79	103.73	108.28	109.26	108.62	107.26	105.71	105.56	108	110.77	105.95	108.13	107.01	108.16	110.52	108.6	107.98	106.46	107.39	110.11	106.42	107.49	108.64	106.02	108.46	108.73	106.87	108.6	107.74	107.16	107.39	106.98
101.89	104.59	101.76	102.78	104.54	102.35	102.14	99.47	102.82	106.83	103	100.58	103.75	100.02	100.57	104.51	100.61	105.13	104.34	102.8	102.32	102.74	101.95	105.82	102.23	103.59	101.86	101.25	103.06	104.3	103.37	101.34	103.6	104.24	101.29	103.08	103.89	103.61	108.96	102.22	102.48	101.77	102.78	103.54	102.48	103.16	105.07	105.12	99.57	104.94
102.01	98.271	101.45	96.99	99.049	99.314	101.18	97.293	99.655	100.82	102.93	99.009	98.774	98.857	99.041	101.86	102.04	98.311	101.12	96.753	102.28	101.46	100.36	99.494	101.92	100.89	101.8	99.683	95.946	101.5	103.15	99.319	101.39	102.12	102.07	100.72	97.269	100.7	103.65	100.74	102.83	99.465	102.52	101.47	100.3	100.47	101.38	100.67	99.676	99.172
105.27	103.75	104.86	106.59	105.59	110.59	104.45	100.94	111.66	104.13	106.25	104.69	108.1	104.53	106.61	105.96	105.13	106.89	109.1	104.6	106.03	104.36	104.5	106.2	105.29	106.06	103.8	106.74	106.47	105.73	105.05	106.08	106.85	103.4	105.54	105.11	105.12	103.2	106.94	105.18	106.07	107.23	106.19	107.3	102.54	105.45	105.9	107.35	104.19	105.34
107.43	104.65	108.09	110.46	105.17	107.2	111.68	110.81	105.56	107.57	105.48	110.06	109.57	107.57	106.56	110.48	107.29	109.05	107.03	110.09	105.29	109.1	107.15	107.16	105.85	106.18	108.84	107.97	107.04	107.18	107.47	108.37	107.27	109.02	104.39	109.26	108.89	107.37	106.95	108.27	109.42	109.37	109.14	109.59	107.25	109.48	105.24	108.57	108.53	107.13
108.42	109.74	108.2	109.81	105.28	108.41	107.67	107.71	106.53	106.98	106.17	109.46	107.46	108.08	110.74	108.46	106.94	110.61	110.09	108.85	111.04	106.31	105.77	110.48	109.45	107.99	108.25	107.43	110.32	111.13	110.23	107.51	109.55	108.3	107.94	108.67	108.11	108.22	109.24	108.27	108.49	108.35	109.36	107.34	113.55	109.01	107.12	111.84	106.73	105.58
101.06	97.688	99.517	98.56	99.568	101.64	98.524	99.339	99.515	101.61	100.9	100.08	95.706	99.689	96.169	97.203	97.75	100.47	98.639	97.707	99.851	101.04	98.284	97.495	98.908	98.591	100.38	98.315	97.071	98.923	96.833	98.178	93.585	98.989	95.144	99.306	97.856	100.9	98.991	101.52	102.28	97.206	97.522	99.86	99.689	100.22	97.877	102.17	97.557	101.6
98.27	96.658	100.3	101.35	99.431	99.037	97.924	98.988	97.03	99.558	98.648	98.573	103.08	96.725	97.484	99.102	96.731	96.836	99.077	100.84	96.762	96.037	97.757	95.4	96.458	97.686	96.825	99.569	99.356	101.47	99.342	99.577	99.749	99.237	96.08	95.078	98.549	96.614	96.805	98.567	97.187	99.77	98.854	98.439	97.906	97.291	100.32	95.317	96.409	97.193
106.73	107.45	109.62	106.69	111.73	107.78	107.94	110.85	107.96	104.94	107.79	110.7	105.05	109.31	106.5	110.82	106.81	104.61	104.61	105.89	107.63	104.81	106.05	109.3	108.15	108.23	108.49	111.22	106.81	104.58	106.6	106.64	108.49	108	106.65	108.15	104.79	109.34	107.06	109.81	108.47	109.45	107.34	107.68	108.07	109.54	107.58	109.65	101.5	108.83
104.78	103.74	104.61	104.45	105.14	104.62	103.62	102.93	102.67	108.21	109.17	105.18	105.65	103.58	108.93	104.83	107.64	106.36	106.79	106.76	103.4	101.5	104.04	103.02	106.16	101.63	106.55	105.45	103.25	103.68	103.93	105.94	106.33	101.15	107.27	109.01	103.57	105.83	105.14	105.36	106.79	103.54	104.49	103.83	106.42	104.46	105.94	105.11	106.76	105.94
108.16	106.06	110.22	105.27	105.59	106.55	107.56	106.86	102.68	106.01	105.16	104.93	105.48	106.86	105.88	106.62	102.34	104.72	104.72	104.86	105.39	103.54	106.71	103.77	108.93	105	104.44	107.92	103.96	106.25	103.64	103.84	105.69	106.63	105.34	106.48	106.81	106.36	105.96	107.31	103.92	105.12	103.82	108.67	106.08	105.8	104.9	105.76	106.48	108.01
104.94	108.22	109.05	108.69	108.92	109.31	107.81	108.86	108.88	105.72	109.23	104.77	107.85	108.39	106.8	105.24	108.38	108.91	106.72	108.5	109.64	109.69	106.89	109.16	108.71	107.31	110.57	108.7	110.46	106.58	109.71	108.3	107.5	106.63	110.4	109.23	106.89	109.86	110.36	110.2	108.25	106.24	109.12	109.63	108.96	107.17	106.34	109.72	108.15	104.58
107.85	107.06	104.67	103.67	105.42	104.3	106.24	109.47	105.64	106.65	106.53	105.8	105.55	104	109.39	105.67	107.14	108.49	103.55	106.93	106.94	108.32	107.8	106.47	107.25	107.67	104.5	105.9	108.81	102.93	106.18	103.35	105.82	106.78	106.98	108.13	108.71	108.17	106.78	105.65	105.45	105.78	106.83	108.74	109.88	109.21	104.18	108.13	105.68	108.08
104.74	104.58	107.22	107.5	104.56	104.07	104.19	106.46	107.91	105.11	105.76	104.51	105.66	104.45	106.61	108.12	103.77	105.85	107.04	105.8	107.39	105.14	105.21	107.37	105.3	106.2	105.16	105.99	103.22	105.33	105.49	107.08	106.96	109.51	103.82	106.96	105.3	104.32	104.77	101.89	107.54	106.85	106.79	103.88	105.95	106.65	109.76	103.43	108.84	107.14
107.9	107.03	107.99	106.52	111.07	105.85	108.51	106.43	109.13	108.52	110.07	107.28	108.83	108.31	106.41	109.72	105.66	107.4	109.48	110.68	114.49	106.67	110.16	106.42	109.89	109.45	107.08	109.43	110.29	109.37	106.33	110.4	108.11	108.8	108.28	109.75	109.57	109.28	109.61	108.44	107.76	107.02	107.9	104.98	109.67	110.69	107.85	106.33	107.26	109.43
97.413	98.89	94.869	98.834	96.982	97.378	100.98	97.605	95.365	97.718	99.237	100.77	99.646	96.329	101.86	99.867	97.661	99.443	98.031	98.271	96.371	94.785	99.17	94.438	96.055	95.752	101.42	98.063	100.33	94.886	98.158	96.142	94.752	99.334	97.435	98.206	98.85	94.155	98.467	99.947	98.786	100.69	96.442	98.905	95.451	98.788	98.334	95.589	99.323	98.932
105.58	107.06	106.47	107.89	107.28	106.71	107.43	105.18	107.95	107.51	104.44	105.38	103.77	111.04	107.35	107.51	105.89	103.52	105.55	105.3	105.17	108.83	108.31	105.4	106.73	105.66	109.28	111.18	105.77	107.34	106.22	105.35	108.55	109.27	107.15	106.59	108.19	106.03	108.55	106.34	105.13	108.31	105.21	108.83	108.16	107.06	107.84	109.61	106.38	108.97
112.1	108.43	109.09	110.28	107.69	108.41	109.83	107.4	107.79	110.61	110.67	109.01	112.55	109.46	108.31	108.3	107.25	109.88	108.28	111.28	109.26	106.44	108.87	109.38	109.32	108.18	105.61	111.4	110.44	107.69	107.46	109.21	110.04	104.24	106.29	109.47	109.96	108.65	109.81	109.18	109.99	112.64	107.92	108.16	111.02	106.58	109.98	107.07	108.75	106.93
109.4	102.47	110.18	103.84	104.93	106.48	107.35	104.79	104.93	104.76	101.97	106.67	105.29	105.97	103.88	106.64	104.78	107.01	104.41	109.31	108.26	107.8	105.54	105.58	105.48	106.08	104.24	105.88	106.88	106.13	103.04	110.5	107.14	105.82	106.41	104.66	106.5	105.47	103.58	104.62	103.53	102.14	105.29	107.47	107.69	105.3	105.41	105.24	105.83	106.98
108.12	111.43	106.75	107.59	107.38	108.4	108.89	110.31	107.92	108.53	106.22	111.33	111.37	107.89	108.8	110.21	105.65	107.45	104.11	109.64	106.07	108.44	107.6	106.5	109.51	107.35	111.64	109.4	107.98	108.7	111.27	108.9	110.2	106.64	110.82	110.81	106.92	108.29	110.57	106.58	109.53	110.01	110.5	105.25	107.42	108.6	106.77	110.44	109.33	110.04
95.717	98.354	95.712	98.668	97.564	100.99	99.595	96.977	98.538	99.065	99.617	99.19	100.99	98.104	99.83	97.805	98.456	95.58	94.862	102.25	100.07	97.584	102.32	97.016	94.881	99.479	97.466	99.452	99.427	97.548	101.3	100.69	102.07	99.104	102.77	97.589	96.763	98.146	102.08	100.57	96.284	98.359	101.98	96.519	96.552	98.983	97.988	97.349	98.123	99.499
111.17	111.95	109.56	109.63	110.56	109.26	109.45	110.37	109.29	111.76	109.01	112.88	112.86	110.92	110.77	108.42	110.63	110.92	110.98	109.07	106.43	109.67	113.36	107.85	108.38	109.11	110.06	111.41	111.86	108.86	109.34	111.19	108.1	112.59	110.17	109.66	111.89	106.64	111.92	112.18	110.35	109.71	110.95	108.86	113.17	110.14	113.3	111.19	110.24	110.18
106.49	104.77	102.98	104.69	108.53	106.4	107.12	105.02	104.28	107.01	106.07	107.26	106.29	105.16	108.33	106.79	104.78	104.18	104.91	107.17	104.68	101.13	106.61	107.29	105.91	106.55	104.27	106.06	107.07	103.77	108.36	108.2	110.12	103.29	106.14	107.49	107.09	105.18	106.37	106.77	104.58	105.86	106.21	107.92	104.81	105.75	105.64	103.05	107.82	100.82
105.14	105.7	103.77	104.26	106.26	105.36	106.68	106.53	103.89	107.58	101.75	103.89	106.13	106.13	105.18	107.38	102.62	106.12	104.08	104.47	105.7	104.6	106.26	104.99	105.69	107.66	104.95	103.36	104.95	106.37	102.89	104.38	104.01	103.93	106.32	103.1	105.94	107.54	104.33	104.97	104.29	106.9	100.29	106	105.23	104.47	105.39	106.99	106.09	105.73
110.94	107.34	109.02	110.21	108.94	107.18	107.83	109.78	106.59	107.24	106.98	106.99	108.51	109.99	108.46	104.58	108.18	108.88	106.28	108.55	108.88	107.04	108.04	106.57	106.79	105.9	106.93	108.15	108.7	107.45	108.7	107.59	109.21	107.24	104.84	109.44	106.7	109.03	107.97	109.32	105.35	108.33	109.13	107.26	108.31	105.51	113.16	109.24	107	109.25
99.133	99.305	101.18	98.101	96.688	98.658	97.058	97.194	102.87	99.02	98.826	96.368	103.47	100.85	97.752	98.853	101.15	99.614	99.647	97.324	95.531	96.678	99.946	99.055	99.807	99.394	100.17	99.184	96.527	102.21	98.534	96.682	95.884	98.852	98.222	98.215	99.157	98.07	99.547	96.207	100.94	95.266	98.108	98.775	95.264	97.135	98.579	98.082	97.8	97.679
97.979	102.57	96.707	96.149	100.84	98.74	96.283	100.42	95.107	100.96	101.72	99.889	99.465	100.42	99.371	98.301	98.204	99.246	95.239	98.119	99.57	98.55	98.346	97.418	96.152	97.993	102.26	98.173	98.021	93.686	99.26	100.13	99.233	101.11	99.174	102.65	97.478	99.048	101	102.77	95.676	103.29	98.189	96.889	97.831	97.344	99.243	99.011	97.965	99.563
108.4	103.53	103.82	105.71	104.1	105.74	108.2	106.74	108.96	104.86	104.72	106.11	103.47	107.63	102.01	108.35	107.54	108.67	110.24	107.91	105.94	101.74	105.71	105.19	108.35	105.09	108.72	106.21	106.64	104.2	104.89	107.27	105.83	106.94	104.71	105.53	103.32	106.34	106.82	107.52	107.97	102.94	102.68	107.34	107.74	106.46	105.18	105.58	102.8	105.39
107.84	108.08	107.78	103.27	102.05	104.23	108.81	102.14	104.98	102.85	106.45	107.83	104.5	105.26	102.36	108.85	104.67	103.3	110.32	103.2	106.3	107.54	103.17	107.6	100.4	106.55	106.41	107.75	103.66	105.17	101.76	105.92	105.96	104.97	107.72	105.48	104.99	104.71	101.64	105.16	105.03	107.2	107.3	104.72	105.72	103.16	105.32	107.11	103.19	103.44
109.18	111.22	107.2	108.68	110.49	107.06	108.13	107.84	107.9	109.12	107.04	110.27	108.41	109.35	107.17	107.01	107.62	111.4	108.74	105.98	107.16	106.27	107.48	109.4	109.16	111.08	109.55	107.22	110.71	109.45	101.21	109.01	111.39	105.7	106.1	107.03	105.31	108.44	110.14	107.46	110.2	107.66	112.35	109.02	111.83	106.38	110	107.43	108.42	110.31
101.66	100.42	102.33	100	98.312	98.738	102.09	98.804	97.64	102.44	99.678	102.13	98.486	98.38	96.846	97.135	102.68	96.86	99.544	98.096	97.442	98.936	99.546	103.63	102.51	101.57	99.6	98.987	99.654	99.237	102.28	100.74	98.754	101.33	98.208	101.42	99.159	100.29	101.38	101.85	104.08	101.36	100.26	99.21	100.35	102.36	99.736	97.974	101.34	103.27
106.82	106.81	108.71	104.84	103.5	104	106.71	106.66	105.57	105.93	107.43	106.04	105.68	108.32	102.93	110.33	106.46	104.32	108.74	106.5	104.13	107.05	109.29	107.73	103.32	104.08	105.34	106.33	106.45	106.86	105.09	110.15	107.89	107.41	104.25	105.11	107.66	105.69	105.06	106.79	107.74	105.59	106.92	106.43	105.86	103.64	104.78	111.17	108.44	105.14
108.48	110.22	106.67	107.53	111.52	107.73	108.23	108.5	105.83	111.78	108.84	109.33	111.34	109.13	106.32	107.74	109.77	107.57	109.94	107.16	110.84	109.86	109.11	108.65	107.61	108.08	109.87	112.67	106.14	107.48	106.27	108.27	110.95	105.48	107.78	107.2	103.84	107.66	107.2	109.33	109.24	107.71	110.41	105.05	108.96	107.04	111.87	111.9	108.54	108.25
106.93	104.93	107.3	107.47	102.98	105.57	106.36	105.41	109.17	105.61	109.99	104.93	106.54	104.85	107.81	103.48	105.92	103.26	103.46	107.47	107.07	109.96	108.62	106.34	106.58	105.32	103.07	108.32	104.81	105.83	104.86	107.64	110.52	105.17	105.68	102.83	105.31	107.75	106.89	108.01	107.47	106.43	104.69	106.63	105.71	98.578	106.05	106.3	105.63	106.01
108.88	107.3	108.06	109.95	110.91	106.98	109.02	109.6	109.27	107.92	105.34	110.96	107.4	106.66	108.29	107.77	109.61	107.89	108.99	108.81	107.26	104.98	106.86	108.54	109.46	106.66	107.15	112.19	109.84	106.73	106.11	109.67	107.63	104.8	108.95	108.41	107.39	105.93	111.23	108.18	108.33	106.32	109.14	106.14	107.77	109.03	107.58	109.07	107.2	108.74
104.36	105.59	103.44	107.26	110.73	105.83	107.46	108.5	107.3	104.93	102.87	105.46	105.36	106.47	104.84	105.38	104.77	102.72	109.43	106.19	106.73	105.31	103.28	105.91	107.95	102.8	109.07	106.23	105.46	107.14	106.3	111.7	106.89	106.19	109.47	105.34	106.41	103.22	104.03	105.61	105.11	108.88	105.77	105.69	106.03	106.83	105.19	105.89	107.49	107.05
96.892	96.362	97.927	101.28	98.554	95.955	98.832	98.156	96.927	95.942	99.433	97.417	98	99.584	97.199	98.082	97.664	98.643	102.03	98.531	99.149	99.4	99.708	101.55	97.027	97.229	97.53	98.601	97.406	103.36	97.149	100.42	97.424	96.213	99.491	98.91	97.508	96.369	99.086	95.853	95.741	97.767	99.365	97.176	99.717	98.359	101.69	97.16	94.842	97.556
104.17	103.35	107.58	105.32	104.98	105.08	107.68	103.88	104.97	107.29	104.04	106.68	104.4	103.68	109.91	104.6	105.48	107.12	108.9	105.06	103.92	105.33	108.16	104.88	107.92	108.67	106.01	103.81	105.32	106.64	106.96	105.29	102.33	108.62	108.19	99.983	106.59	105.13	109.06	106.72	109.68	106.77	106.94	107.3	106.28	104.55	106.37	103.51	105.38	108.62
100.55	95.418	97.063	97.785	97.291	96.923	96.817	100.1	100.31	94.336	97.833	98.755	99.56	94.548	98.672	97.127	99.099	98.82	97.635	95.431	99.134	102.05	97.621	93.846	97.242	99.642	97.315	95.247	99.074	98.807	100.48	98.899	98.157	99.053	98.741	99.637	98.848	98.237	95.991	96.137	95.65	98.056	100.76	100.39	99.758	98.861	97.886	99.677	96.008	96.16
107.92	108.52	106.1	108.09	107.21	108.17	108.72	108.32	107.2	107.28	106.27	106.85	107.71	109.06	105.81	107.37	111.32	109.13	104.48	107.5	111.01	108.26	107.14	107.59	108.58	109.19	111.77	106.24	110.35	108.6	109.28	110.59	112.71	109.99	107.81	104.66	107.55	110.32	107.07	109.68	108.85	108.77	107.47	110.05	104.85	109	108.39	105.89	107.29	110.66
108.19	102.94	107.53	104.92	107.62	108.46	105.76	105.54	108.22	105.05	107.62	108.37	104.03	105.92	104.36	107.92	106.09	106.81	105.18	107.05	107.36	105.93	104.23	101.99	105.16	104.68	104.94	105.2	105.83	102.53	106.59	107.6	109.33	106.09	104.55	110.39	104.45	106.11	105.25	104.81	104.49	102.65	107.77	106.41	109.16	107.89	105.53	104.79	108.95	104.77
104.65	106.37	103.36	102.97	105.51	106.25	103.78	108.12	103.96	100.69	104.12	106.91	104.88	104.83	106.77	105.77	106.2	104.84	105.92	106.29	104.51	106.46	105.04	109.2	105.69	106.69	104.14	104.89	104.89	108.05	106.6	103.56	106.82	107.43	105.34	101.47	105.63	106.14	103.71	102.97	103.44	108.51	107.59	103.28	107.66	106.39	106.83	106.65	104.01	104.99
105.75	105.42	108.05	107.99	107.55	106.64	111.81	106.51	106.81	106.01	108.16	107.68	104.22	106.24	107.9	111.75	106.82	108.59	107.52	107.86	108.38	108.08	110.63	108.44	110.96	105.72	107.86	107.5	106.96	110.82	108.1	104.69	106.39	107.55	108.92	105.45	110.82	106.72	110.92	112.09	109.43	111.18	108.38	107.97	109.06	109.05	107.46	106.36	108.05	110.01
105.37	103.94	103.06	101.89	100.78	100.54	100.14	100.56	99.736	103.32	100.5	103.27	100.11	103.31	101.1	103.04	105.56	101.37	101.47	101.75	103.15	103.95	102.52	101.33	103.79	99.933	102.52	103.22	101.96	103.55	105.3	103.63	103.41	102.47	106.21	105.52	106.12	103.52	103.2	101.89	99.823	104.15	103.44	103.22	103.34	102.9	103.89	99.324	98.885	104.69
107.08	111.09	106.83	106.24	107.79	106.06	105.44	107.27	106.93	106.09	105.01	106.41	106.23	105.59	109.03	106.92	107.1	102.6	107.02	108.56	108.06	107.36	110.1	102.18	105.6	103.18	105.87	106.01	108.05	103.75	105.35	103.37	102.97	108.2	106.43	103.73	110.4	103.97	104.65	107.91	108.06	106.47	106.27	105.16	106.33	104.36	104.75	107.11	104.32	104.37
109.86	109.17	108.07	106.35	106.9	106.6	103.8	109.14	109.97	108.86	107.4	106.75	108.33	110.28	107.29	109.74	108.1	107.09	108.19	104.85	110.35	109.45	108.27	109.38	109.82	107.88	109.24	107.94	108.17	105	106.68	107.88	107.62	109.26	109.1	109.74	108.71	110.42	107.15	108.83	109.82	109.6	107.52	109.84	110.9	109.02	106.02	111.96	107.23	107.78
108.51	109.15	106.85	108.89	109.1	108.66	109.56	107.52	107.49	106.68	109.35	109.1	108.26	105.75	111.5	108.9	106.19	105.41	109.7	110.42	108.33	108.91	110.64	108.07	108.78	109.45	108.91	104.4	108.16	108.12	108.61	107.8	108.72	108.1	105.61	105.6	106.61	110.16	110.04	108.69	109	108.2	109.43	108.6	109.09	105.78	109.96	105.76	109.19	108.58
105.19	103.24	106.56	105.77	105.97	104.4	105.55	105.92	106.21	108.11	104.34	108.2	105.29	110.06	106.83	103.62	103.72	106.08	106.18	106.87	104.58	105.85	108.42	106.17	104.69	106.65	106.17	105.8	104.22	104.37	106.35	105.49	106.75	104.77	106.21	105.57	108.77	106.5	105.66	103.17	106.37	106.51	104.82	104.87	106.68	106.53	110.52	106.39	105.57	107.5
110.6	106.52	106.53	111.16	108.97	106.59	109.16	109.24	110.5	106.06	107.8	107.67	105.21	109.76	106.06	108.74	106.86	110.53	107.29	108.54	108.72	109.33	105.8	107.89	107.85	107.74	106.62	108.27	108.53	106.96	105.13	108.61	108.4	107.33	107.71	109.04	107.45	107.28	111.1	109.06	108.25	109.04	109.6	111.36	110.22	108.77	106.57	109.68	111.34	106.66
105.54	103.34	104.64	109.39	106.48	106.99	104.47	106.71	107.25	105.98	107.47	103.64	103.93	105.89	109.95	103.67	104.32	104.68	105.08	105	107.02	102.21	103.33	106.07	108.49	107.05	108.11	110.47	105.9	104.64	104.22	105.88	107.98	105.45	103.32	105.05	107.99	106.42	105.57	105.25	108.32	103.86	110.12	106.2	107.26	104.29	104.6	106.83	106.46	105.02
108.9	109.72	109.93	109.4	105.92	109.92	111.13	108.41	111.01	104.3	109.36	107.62	106.36	107.98	108.75	105.01	107.17	109.02	105.33	105.1	112.22	108.15	108.47	110.86	111.41	107.32	110.22	107.36	112.92	106.89	108.9	104.91	106.5	108.67	109.82	108.26	111.14	106.25	109.54	106.83	106.43	109.36	109.03	111.06	109.62	108.56	107.32	105.66	109.43	108.11
107.44	105.5	105.41	106.66	106.65	107.27	109.37	105.81	104.1	103.48	106.31	107.07	104.62	106.75	104.26	103.14	105.08	104.56	100.96	109.54	105.56	103.83	106.58	104.53	104.64	104.53	103.64	106.19	107.01	104.91	104.17	107.89	106.89	105.52	106.27	106.02	104.4	106.6	104.7	103.49	107.14	107.78	106.72	106.85	104.29	103.33	106.41	106.04	105.13	106.56
103.31	104.93	107.53	106.31	107.47	108.14	106.96	109.41	107.17	103.85	105.24	106.97	108.06	105.76	105.17	105.23	106.9	108.2	104.16	102.97	106.07	104.58	106.03	104.74	107.79	105.16	106.15	105.47	104.26	105.74	106.64	106.62	104.33	104.63	106.14	106.03	106.29	104.05	106	106.19	107.76	106.27	103.24	106.88	105.08	103.3	108.54	103.13	106.49	103.43
103.33	104.39	106.02	105.82	104.91	102.4	104.75	106.17	105.23	104.7	107.18	105.75	104.98	110.71	103.05	105.45	106.13	104.91	105.99	105.04	103.19	107.72	103.13	105.2	105.67	106.07	107.9	104.29	103.27	105.39	104.16	102.52	103.13	104.95	106.41	108.97	103.63	104.87	106.48	106.44	103.91	105.42	107.43	105.15	104.46	106.15	103.58	106.88	108.06	108.17
95.701	97.999	101.41	97.626	97.212	97.851	98.594	96.526	97.921	100.69	99.895	98.835	99.734	98.323	99.91	98.032	99.179	100.86	100.09	99.05	99.117	100.59	101.38	99.026	97.652	98.064	97.146	99.042	99.89	100.44	100.98	99.563	100.53	101.17	96.353	100.9	98.241	95.985	98.205	102.09	97.567	98.041	98.363	99.174	97.954	100.93	95.059	98.578	98.781	99.494
110.03	110.73	110.66	110.94	111.65	113.11	109.01	110.67	109.94	110.86	107.39	110.65	111.31	111.61	110.93	109.08	109.73	110.01	113.99	109.62	109.72	110.29	110.36	108.98	109.1	109.51	110.06	110.81	109.14	114.68	109.91	109.31	112.11	110.48	113.25	110.34	110.87	110.45	111.88	111.11	112.28	110.64	110.01	113.51	110.02	108.84	107.77	113.18	111.39	108.77
107.86	107.33	106.84	106.97	107.48	106.43	104.7	106.51	107.36	105.91	105.72	104.9	111.18	106.1	106.74	105.4	106.01	105.62	108.72	107.74	106.36	106.83	104.13	105.05	106.88	108.57	104.14	106.88	107.28	107	108.03	107.16	106.52	108.24	105.6	104.19	104.31	105.97	105.96	104.27	107.3	104.04	105.54	105.26	105.01	108.56	103.52	108.49	108.73	106.39
97.688	100.17	96.672	98.448	98.121	95.032	94.879	95.966	98.27	98.812	100.94	95.706	101.32	94.961	95.173	98.688	97.421	100.34	96.954	98.492	99.578	93.283	100.93	96.136	97.02	98.534	98.765	93.59	98.425	98.132	99.737	97.721	100.22	100.26	98.419	96.936	97.75	98.616	98.269	97.963	99.952	100.36	99.395	100.45	99.683	103.25	100.21	97.699	97.942	99.704
105.57	105.35	104.97	105.28	105.23	109.29	104.79	104.82	104.84	105.28	106.33	104.86	104.9	106.06	103.71	104.94	107.73	105.8	102.9	103.26	108.27	101.87	104.54	106.36	107.34	105.36	103.95	103.9	105.55	105.65	100.15	108.19	106.34	104.46	107	104.4	104.57	108.18	106.45	106.7	102.47	106.45	103.24	105.33	105.05	107.04	106.04	106.3	104.35	106.02
106.27	106.94	108.24	109.03	106.27	106.93	106.09	108.23	105.81	107.24	106.07	102.97	105.78	106.56	108.3	103.85	107.44	108.67	109.43	107.81	109.28	108.72	105.94	106.93	102.67	105.42	105.53	107.21	105.47	107.67	105.11	107.03	105.94	105.08	105.2	107.07	109.95	105.89	103.17	103.38	104.39	106.32	107.35	107.31	104.12	111.66	106.78	105.92	108.97	107.64
103.84	104.77	104.88	106.69	104.87	104.87	104.47	105.48	107.42	104.17	104.44	108.71	101.05	107.54	106.36	107.08	106.94	108.26	102.1	106.76	104.98	103.99	105.93	106.4	106.35	106.72	105.65	103.5	104.19	106.19	104.21	105.62	108.28	105.92	108.64	105	104.12	104.12	102.83	105.09	105.91	104.9	106.37	106.48	106.9	105.82	105.78	101.63	104.83	105.7
103.75	103.31	105.89	104.12	104.55	101.3	100.65	101.43	102.85	99.425	101.19	105.49	105.71	105.73	102.79	102.68	103.84	102.06	101.26	101.28	104.08	101.72	100.98	99.735	105.36	100.66	103.82	104.08	105.69	104.04	101.72	102.75	104.59	103.03	102.89	103.45	103.87	102.61	103.26	101.91	100.38	100.42	100.63	101.13	103.96	102.73	101.5	100.76	100.62	102.27
103.71	107.05	105.3	103.87	107.34	104.15	106.97	105.6	107.21	108.35	100.9	103.45	103.57	103.51	106.19	107.42	105.88	105.52	105.28	106.25	104.54	108.16	105.65	110.11	105.2	105.97	104.86	104.91	107.29	109.05	105.43	105.44	105.67	104.43	106.47	104.77	105.23	105.99	105.2	106.82	108.27	107.15	106.01	106.54	103.51	105.35	105.5	102.69	104.81	105.77
107.27	107.09	104.8	109.37	105.73	102.86	105.18	109.34	103.58	102.05	106.55	106.63	107.41	105.18	104.87	107.99	105.3	106.56	107.31	105.06	108.94	107.18	107.58	104.77	104.82	104.79	110.01	105.16	106.98	106.79	103.65	103.7	106.64	107.61	104.95	101.4	108	106.56	107.28	105.09	106.55	106.61	103.38	106.17	103.96	106.41	105.9	108.97	104.46	105.54
105.93	104.54	103.43	104.09	103.36	103.86	107.41	106.91	107.52	105.71	106.16	108.12	107.39	103.03	103.91	106.65	108.13	105.21	104.54	103.41	104.46	104.77	104.78	105.96	104.37	106.87	104.88	104.96	103.65	104.89	103.55	102.46	105.85	107.37	103.63	104.09	105.48	103.59	106.14	107.44	106.29	103.98	105.76	105.1	104.32	108.35	103.11	106.18	103.79	106.02
104.08	104.55	106.94	106.62	107.45	103.75	106.78	107.86	104.49	105.71	101.2	104.88	103.66	101.86	103.58	104.17	104.89	104.94	104.79	105.83	101.79	104.29	108.36	101.7	103.62	107.24	106.41	104.37	109.5	108.4	107.02	104.66	108.01	105.63	104.53	103.36	105.35	104.05	99.779	108.18	107	104.16	104.59	105.75	105.11	104.91	107.47	107.23	105.86	105.93
100.81	94.843	97.568	100.27	99.06	99.787	99.254	98.563	95.909	99.053	98.477	100.48	93.445	99.249	97.79	99.349	100.48	98.555	101.72	98.783	95.886	98.126	99.692	99.012	98.935	94.678	101.13	94.949	98.01	95.782	101.51	97.556	100.04	96.2	97.725	96.841	98.388	98.649	98.775	95.118	99.047	98.89	99.283	97.278	97.817	98.971	98.664	97.233	99.196	97.682
102.77	107.46	108.7	102.87	108.52	104.29	102.87	104.21	104.75	106.89	106.51	106.93	105.08	103.79	106.11	106.84	106.79	106.5	107.98	106.4	109.04	104.32	106.77	106.6	106.76	106.61	106.33	109.2	109.28	107.77	104.12	106.46	106.71	103.52	108.15	107.22	107.03	100.71	106.42	104.25	102.76	104.68	101.63	103.75	106.08	104.43	103.76	104.31	103.09	104.97
105.88	106.14	105.8	104.3	106.37	108.13	104.76	105.45	107.89	108.56	107.43	108.18	106.19	106.54	108.11	109.64	106.29	106.72	106.06	106	104.66	105.04	105.86	106.47	104.86	109.1	106.08	104.03	105.84	104.59	105.32	107.8	105.81	106.28	110.2	106.26	108.48	103.6	106.77	106.15	102.88	106.41	108.68	104.62	103.77	108.92	105.73	106.07	105.88	108.18
111.55	109.29	110.34	112.88	113.66	109.22	108.81	108.24	111.53	111.63	109.73	113.09	109.48	111.48	109.63	109.63	110.44	109.59	107.12	108.16	108.63	109.77	108.91	113.33	111.33	110.52	111.51	111.68	108.97	109.59	111.1	110.71	109.33	112.08	108.42	110.5	112.26	111.14	110.7	111.19	109.71	108.53	112.42	111.85	111.09	110.24	107.98	108.22	109.4	107.86
108.75	108.8	107.98	108.12	107.75	108.7	111.97	109.24	106.27	106.35	111.53	110.47	107.55	109.5	109.95	113.47	106.38	107.12	108.84	106.81	108.33	111.29	107.96	111.5	109.86	106.86	104.61	108.73	113.28	105.11	110.57	107.62	110.24	108.99	109.43	109.53	108.85	108.97	110.19	109.99	110	107.63	105.11	108.22	110.81	112.07	105.62	109.34	107.35	109.11
106.75	104.81	104.76	105.85	105.19	106.59	106.64	104.06	106.38	107.93	105.21	105.69	104.68	107.5	105.44	105.6	107.9	108.18	105.45	104.93	106.78	109.65	102.98	105.82	106.98	104.83	104.92	107.28	103.61	105.67	106.02	104	101.27	101.31	105.54	105.42	101.42	107.13	106.19	106.22	105.22	105.9	106.51	103.57	105.63	102.86	107.08	107.52	105.81	106.46
109.58	106.9	107.46	111.23	109.97	108.02	110.77	108.7	106.54	112.23	109.75	111.11	110.75	110.91	108.74	111.77	109.95	112.45	111.69	108.77	110.86	109.37	111.72	110.6	106.57	113.28	111.11	107.05	111.55	109.8	111.08	110.77	109.49	109.81	112.15	110.12	108.91	108.41	109.28	113.2	109.5	110.84	110.97	106.94	109.27	111.12	110.52	111.52	110.18	107.59
103.6	104.91	107.6	105.59	107.12	107.08	108.24	106.84	108.41	103.42	107.42	106.76	107.32	106.46	106.81	107.44	103.89	106.12	106.28	108.26	106.3	105.42	107.99	108.85	106.53	103.12	105.07	107.53	106.46	106.24	107.83	108.16	108.96	107.48	106.64	106.52	103.65	105	107.45	105.69	105.2	108.18	107.01	105.4	106.48	107.64	103.29	107.56	108.68	105.19
108.73	107.57	109.43	105.99	103.88	107.82	106.11	105.82	105.7	107.09	104.53	103.21	103.27	108.46	105.55	106.67	102.67	107.18	106.98	102.81	102.58	107.67	110.37	104.34	108.51	105.82	103.02	105.02	106.41	108.11	106.59	106.15	108.48	108.98	106.68	108.67	107.46	106.7	106.2	104.93	104.81	103.82	105.29	103.73	109.03	106.77	106.51	104.18	111.67	109.94
104.57	108.17	105.56	106.91	107.49	104.72	104.86	106.51	106.18	107.39	108.07	102.71	104.9	105.75	106.75	105.97	104.67	108.42	108.29	106.86	107.07	101.46	105.16	106.45	104.53	105.38	102.82	105.1	106.44	104.98	107.26	106.5	103.59	105.94	105.66	101.56	106.41	107.6	107.82	107.09	107.38	103.95	105.61	104.23	105.28	104.39	109.48	106.27	106.88	107.26
110.15	106.91	107.99	108.93	112.16	112.38	110.18	108.74	108.46	110.12	110.24	111.92	111.69	111.72	112.83	109.57	111.25	111.84	110.39	109.26	112.47	108.62	112.16	112.65	113.66	112.8	110.1	110.74	109.13	109.82	108.51	109.42	109.1	109.17	107.75	108.61	108.42	109.69	109.33	110.27	109.72	111.38	108.88	110.59	110.11	111.08	111.23	109.58	111.28	109.87
107.81	108.31	109.54	108.08	111.11	106.7	110.78	109.59	108.21	109.19	107.15	109.3	105.88	108.38	108.39	110.95	109.91	110.72	107.14	107.61	105.17	107.88	112.76	109.3	104.52	110	104.9	107.75	106.71	111.2	107.82	106.31	107.43	107.31	107.68	105.77	107.09	108.62	108.37	107.89	109.45	110.06	109.38	111.41	110.42	107.56	108.4	109.11	109.01	105.85
106.56	103.94	107.31	103.71	105.9	107.56	106.45	105.63	105.38	106.4	102.4	102.26	104.21	103.05	104.02	101.47	104.91	108.09	107.13	105.93	104.2	104.54	104.72	102.86	106.11	104.76	105.1	106.82	105.76	107.25	107.09	107.3	107.23	107.59	106.7	105.14	103.75	106.47	106.61	102.46	107.22	104.1	107.39	101.79	105.83	105.12	101.25	107.58	104.84	104.71
101.12	101.64	103.68	102.68	100.97	98.128	102.29	101.56	100.38	101.11	103.03	99.78	101.92	99.783	99.727	103.69	102.9	98.596	99.662	103.19	100.91	101.41	101.56	100.37	102.57	99.572	102.05	101.3	99.724	98.314	102.88	100.28	98.658	99.181	102.87	101.18	100.93	100.93	101.5	100.96	101.27	96.945	103.73	102.94	97.73	101.09	100.18	98.773	101.05	100.36
101.59	106.46	106.92	104.85	105.17	107.21	107.37	104.9	105.36	106.24	104.24	107.37	104.51	107.64	106.64	108.79	104.57	104.45	107.68	105.96	104.18	108.09	108.36	107.66	108.68	103.4	105.16	106.75	106.01	104.33	106.67	105.22	106.33	106.93	107.99	105.02	107.19	105.39	105.56	99.751	107.59	106.44	104.26	107.62	106.77	105.4	105.73	105.12	104.87	108.18
110.82	107.95	110.65	109.42	107.57	108.86	108.32	107.98	112.36	107.09	106.3	111.63	108.02	103.87	107.68	110.02	109.56	108.63	109.92	106.56	107.29	109.71	107.19	108.1	109.83	107.78	108.87	109.69	105.19	108.3	109.54	113.53	109.92	110.71	106.95	108.96	108.52	110.63	108.39	108.96	106.14	106.91	111.7	109.19	109.72	107.66	111.62	107.94	109.41	105.56
110.17	104.96	112.45	111.36	107.65	110.98	109.78	108.45	108.46	114.09	109.27	110.98	109.94	110.68	111.04	111.75	111.92	109.85	110.43	110.99	108.79	108.47	110.42	110.03	110.68	110.41	112.48	110.41	109.66	108.88	109.16	110.58	111.09	107.49	109.47	110.42	110.2	107.94	110.75	108.21	110.12	112.9	110.52	111.42	111.14	112.86	111.81	109.78	111.25	110.8
104.49	99.107	103.58	103.55	101.97	104.84	100.62	101.7	102.75	102.12	102.77	102.94	103.86	103.54	102.71	105.17	105.63	105.36	104.87	100.24	102.12	104.57	101.75	102.84	103.44	102.36	102.97	99.31	102.23	103.2	105.69	100.48	102.29	102.19	104.89	104.89	98.322	104.73	104.22	102.12	101.84	104.2	103.17	102.18	107.48	103.12	103.28	100.68	101.8	101.95
108.12	107.9	104.91	110.12	107.38	106.98	108.26	109.17	106.51	107.05	109.88	111.01	106.35	110.86	107.54	108.82	106.23	108.78	106.71	112.96	105.5	105.39	105.68	107.24	107.45	109.17	110.58	107.41	108.45	107.1	107.17	108.58	105.22	108.53	105.51	112.71	107.15	108.78	108.64	109.61	108.43	107.75	107.39	107.43	110.6	107.35	109.01	108.42	106.39	108.23
106.53	106.07	106.37	106.07	105.52	103.88	107.43	109.05	102.29	103.49	105.41	104.81	104.23	106.22	108.46	105.11	108.66	101.78	105.18	107.95	103.43	104.41	104.45	106.3	108.01	109.4	105.54	105.57	104.04	102.92	104.18	105.12	105.44	105.08	107.52	108.03	105.05	104.95	106.04	105.49	106.24	103.92	107.28	107.65	102.83	107.13	107.52	104.64	105.19	104.85
107.71	108.9	108	107.68	107.75	106.1	109.27	108.96	107.99	109.93	106.42	106.72	110.41	108.26	105.68	110.07	104.7	106.92	107.45	105.12	106.94	112.26	110	108.87	108.91	106.65	106.02	107.35	110.94	109.03	109.57	108.24	111.77	107.94	107.94	108.25	110.54	109.63	107.43	106.33	109.1	105.58	109.85	112.29	106.42	106.72	111.01	107.65	105.96	104.07
111.82	111.18	107.9	109.84	107.9	109.34	109	108.81	112.08	106.81	107.22	112.43	113.49	109.61	109.91	109.85	112.12	112.08	105.53	110.83	110.67	110.3	110.35	109.6	109.69	110.48	107.43	110.35	110.49	110.23	111.7	108.23	110.59	110.62	111.33	111.38	111.22	111.02	109.13	108.52	112.22	109.18	110.3	110.99	111.2	111.6	111.68	108.98	110.61	107.53
109.65	106.75	106.54	104.22	110	106.52	111.74	110.14	106.58	108.55	110.15	110.05	106.75	107.19	106.19	105.8	107.58	111.69	110.97	106.82	106.15	108.71	107.8	107.87	109.12	108.57	108.08	111.98	109.39	107.32	109.62	109.06	106.38	110.43	107.96	107.65	106.66	106.14	109.4	108.05	105.51	111.44	105.53	105.91	107.77	107.34	107.33	105.7	107.36	109.7
111.59	110.27	109.37	107.12	112.3	107.39	109.32	109.95	111.68	109.49	109.26	109.94	109.71	115.25	113.08	107.37	109.73	113.16	110.79	109.31	113.12	109.31	109.4	112.45	111.95	111.75	109.24	111.66	110.39	110.26	112.18	115.18	109.34	109.3	108.36	113.83	105.53	108.8	108.77	108.46	110.92	111.89	111.11	108.92	109.73	111.15	110.04	111.22	112.6	107.57
98.503	97.373	98.916	95.28	97.882	99.434	96.908	95.471	98.089	97.933	99.224	100.2	100.2	99.271	97.897	95.754	100.71	98.274	102.06	97.972	97.634	98.436	97.617	100.22	100.53	97.246	99.079	98.636	97.907	100.12	101.07	99.117	97.194	100.13	99.139	98.26	95.894	94.568	99.438	97.318	97.98	97.462	95.591	97.854	98.055	97.883	97.55	99.769	95.393	100.73
107.43	104.16	106.16	108.56	105.73	104.41	103.46	109.12	106.28	105.88	105.11	107.57	107.48	103.94	103.68	105.95	103.49	109.12	105.81	104.09	104.86	105.86	106.85	105.47	106.2	106.6	107.17	103.58	105.5	106.67	106.86	102.32	107.11	104.82	106.01	105.26	106.05	104.6	106.24	107.23	106.12	105.79	109.12	104.44	111.57	105.79	106.89	105.73	106.15	104.94
109.98	109.94	107.59	108.72	105.44	106.18	104.15	104.3	109.54	109.15	109.35	106.62	106.5	107.92	111.12	105.75	107.51	105.67	103.17	110.65	107.07	108.85	111.39	107.35	106.62	112.07	107.38	107.16	111.68	103.44	107.52	108.86	109.75	106.67	109.31	106.45	108.13	110.75	107.13	105.7	108.24	105.69	108.45	108.74	107.07	110.05	110.7	106.12	104.03	108.27
103.99	108.46	109.17	107.06	107.65	108.12	105.29	108.84	107.59	106.89	103.54	106.17	110.17	106.61	108.8	108.9	111.24	105.17	109.04	106.53	107.48	109.57	108.32	109.8	112.29	111.13	110.2	105.33	107.4	107.71	107.39	105.86	106.89	108.03	108.5	111.34	108.9	108.03	106.1	110.79	108.6	106.49	105.97	106.48	108.33	110.92	105.76	106.05	110.29	103.59
106.41	104.83	104.72	104.37	106.68	107.99	107.25	104.25	106.88	106.11	106.99	107.15	106.4	105.35	103.73	106.63	106.04	105.54	103.9	107.26	105.88	104.52	105.93	105.23	103.97	107.27	106.6	103.61	102.34	108.86	103.87	105.82	105.4	107.46	106.42	106.44	107.75	103.89	107.1	105.34	107.6	107.31	105.21	106.35	100.36	105.64	108.14	101.85	102.68	108.07
107.54	106.56	106.74	109.09	104.64	106.06	105.52	106.84	105.17	108.73	108.34	108.13	105.02	107.32	106.2	101.99	103.62	104.6	106.71	104.96	107.25	105.89	105.85	102.77	106.28	103.55	108.76	105.52	110.56	105.13	106.62	103.3	107.55	108.22	105.94	105.87	104.83	106.32	104.02	108.93	105.46	106.89	106.38	105.19	105.46	104.45	108.98	104.96	111.1	104.63
101.67	104.77	101.38	106.73	102.54	104.95	105.26	107.8	105.93	107.32	106.58	104.77	106.46	104.43	102.79	105.49	107.97	108.44	105.63	102.63	108.11	107.51	104.67	104.92	104.85	106.12	104.73	104.78	105.79	105.58	105.11	104.59	106.35	106.97	105.18	106.8	104.49	106.07	104.47	107.68	101.7	105.79	104.77	103	105.16	109.24	104.39	105.01	104.2	104.51
107.93	108.11	108.36	104.29	108.15	107.5	110.12	106.9	106.02	110.26	108.06	108.35	107.03	107.33	107.56	106.22	107.49	109.3	109.16	107.16	109.06	108.85	108.76	106.61	108.74	108.95	106.82	107.85	106.5	108.4	109.77	109.66	107.38	108.09	104.92	112.15	110.92	108.57	109.43	109.87	109.41	107.45	104.84	108.59	108.02	105.84	108.34	108.27	108.22	106.83
107.44	107.3	106.56	107.22	106.78	110.56	107.18	111.84	109.6	107.25	110.58	107.91	108.68	110.22	107.12	108.33	107.61	108.71	108.36	107	110.74	108.27	109.37	106.27	109.5	106.95	108.2	107.9	105.9	107.32	111.9	108.29	108.66	107.46	107.19	106.12	103.08	106.77	109.47	108.47	107.48	107.33	107.57	112.13	109.62	103.55	108.88	109.73	107.53	107.37
107.71	107.3	105.95	105.56	109.71	107.96	106.89	106.26	104.55	109.29	108.29	106.34	110.31	109.62	108.26	106.73	106.66	107	111.65	110.38	107.4	107.12	105.83	107.49	107.43	105.6	108.7	107.67	109.71	107.43	104.75	110.95	107.34	104.96	111.24	107.73	107.86	110.22	105.69	111	110.02	106.95	106.43	109.71	107.65	108.71	107.05	109.44	109.08	106.96
105.71	108.64	107.76	105.38	109.53	109.06	106.81	109.06	105.81	109.2	107.01	107.84	109.37	110.53	111.06	105.64	107.65	106.98	108.19	108.38	111.56	104.6	105.54	106.75	106.07	109.8	109.96	106.15	104.89	108.18	109.2	107.82	107.85	104.98	105.15	109.7	109.43	105.29	109.45	110.7	108.15	106.43	110.48	108.09	108.79	110.61	109.21	109.79	107.79	105.76
105.06	106.37	108.09	102.69	102.95	105.14	103.29	107.98	106.7	105.52	103.48	106.19	106.85	104.83	108.36	109.87	105.33	105.4	105.26	105.31	103.43	105.02	103.7	102.34	107.07	104.83	106.86	107.92	104.16	106.54	104.93	105.54	105.01	106.31	104.12	103.96	105.13	106.89	104.46	107.76	106.71	104.8	108.23	109	106.72	104.61	104.95	105.94	104.42	106.03
97.194	102.52	98.234	100.49	101.41	95.027	100.53	98.8	102.67	96.63	100.67	95.78	103.75	97.932	99.483	100.74	97.364	100.83	99.005	101.89	98.122	100.19	99.102	98.862	100.29	103.24	100.62	101.65	97.339	97.213	100.73	100.36	100.43	99.578	101.61	98.72	97.253	95.94	102.22	97.283	100.94	100.43	97.309	100.9	99.486	99.887	97.813	97.157	103.15	96.738
104.01	107.3	106.24	105.45	103.62	103	105.74	106.7	106.43	107.05	106.09	106.13	105.55	104.66	106.76	110.77	104.53	107.83	107.61	105.87	106.15	104.62	106.28	107.33	106.14	105.05	105.01	105.14	104	106.07	105.44	105.33	107.31	103.43	105.58	103.82	107.32	106.09	108.22	105.64	105.87	109.07	107.47	106.3	110.55	103.64	106.41	108.31	104.59	104.34
109.64	106.65	104.75	104.62	107.52	105.27	102.88	105.73	104.79	105.09	107.76	105.36	105.33	104.32	105.14	106.75	106.88	106.85	103.11	103.59	107.3	106.04	105.54	105.44	104.55	103.14	106.2	104.7	107.03	105.46	104.11	105.64	103.88	105.25	102.83	102.39	105.32	108.1	106.18	107.48	105.28	106.24	105.82	103.09	105.1	106.65	104.4	103.9	105.47	102.86
107.42	107.76	106.33	110.69	106.66	108.42	110.56	108.33	109.69	110.93	109	107.05	110.22	108.5	106.73	107.81	108.04	106.7	114.88	106.4	107.11	110.1	109.6	108.57	106.69	108.01	108.96	108.2	109.59	107.15	110.22	107.65	112.01	109.22	108.54	110.87	108.31	107.98	107.12	105.2	109.65	109.33	108.27	110.19	109.35	107.22	110.61	110.4	109.28	110.32
110.32	111.98	111.14	109.15	108.67	115.45	110.38	108.27	108.89	110.69	110.86	107.69	111.47	112.19	109.28	108.12	108.88	111.69	111.66	113.34	112.99	113.1	111.41	109.68	113.31	111.36	109.75	110.85	112.13	111.93	110.44	110.17	111.93	111.63	111.54	114.81	114.23	110.5	110.23	109.87	107.85	111.45	113.6	107.93	112.38	111.21	110.49	113.07	108.2	109.95
106.55	106.29	107.17	103.78	107.67	108.24	107.78	107.37	110.25	108.82	108.41	107.28	108.75	108.62	108.61	108.64	110.72	110.71	106.85	106.38	109.27	107.41	107.52	107.45	107.19	108.59	110.43	105.45	105.32	107.61	108.75	107.06	107.44	108.78	106.13	109.01	108.76	107.17	106.8	108.82	108.21	108.69	110.95	104.79	110.71	105.35	105.83	105.61	109.23	107.12
103.27	100.57	101.02	98.072	99.553	100.74	99.318	103.72	100.79	99.378	101.93	102.71	101.12	100.32	101.76	101.66	102.68	100.28	101.32	99.123	98.136	103.45	100.93	98.723	98.039	99.546	101.57	100.23	100.75	103.89	100.44	100.24	100.11	96.133	97.164	100.06	101.25	97.898	101.09	98.539	100.85	102.82	97.712	99.912	102.67	97.241	101.82	98.614	101.56	100.97
108.43	107.22	110.91	109.55	107.56	109.01	107.18	109.72	108.21	104.39	109.12	108.74	109.38	107.21	105.21	107.76	108.57	106.54	107.4	105.73	107.9	109.46	110.27	106.95	109.47	108.85	105.46	107.16	106.78	108.33	110.8	107.69	108.48	108.92	106.2	111.11	107.87	106.65	110.71	107.94	107.95	104.96	108.78	106.34	109.79	110.19	108.43	108.61	105.95	107.75
106.64	106.63	105.1	107.12	105.21	107.59	107	104.4	106.26	100.8	107.31	106.45	105.36	102.95	107	107.26	105.31	104.38	104.98	105.09	108.14	108.46	107.83	103.19	104.52	107.8	106.63	105.38	106.38	103.43	102.48	108.85	109.72	105.26	102.77	102.57	108.67	104.93	104.97	107.42	108.25	107.63	107.36	107.75	103.72	103.32	106.22	107.35	108.16	104.61
102.99	98.292	102.8	98.126	101.95	99.207	98.482	100.27	100.98	100.5	100.44	97.869	102.51	100.05	99.444	96.802	102.45	99.948	99.941	101.07	98.939	100.58	96.022	102.24	100.16	102.27	99.371	101.46	101.04	101.21	98.297	101.13	100.94	101.17	100.75	99.613	98.391	100.25	98.24	100.36	101.25	99.504	99.253	100.67	103.6	96.815	97.769	96.592	100.76	100.23
108.09	105.97	104.38	103.96	109.56	108.38	104.98	104.5	104.91	106.46	105.08	105.02	103.29	104.79	108.83	108.37	108.33	105.3	102.78	105.06	104.02	106.85	105.75	108.04	103.83	105.35	103.95	106.17	104.23	105.98	107.62	106.34	102.72	106	105.85	106.57	106.09	103.54	103.9	107.21	106.43	106.91	107.17	109.47	101.03	105.65	106.24	104.95	108.41	105.86
109.65	105.75	105.93	105.65	109.93	110.41	105.86	110.38	107.2	110.2	110.47	105.99	108.02	107.85	107.32	109.65	109.83	106.65	108.25	111.2	107.78	108.03	109.11	108.57	112.29	109.3	107.21	106.56	106.06	106.98	104.47	107.62	110.92	108.39	110.15	106.11	106.37	105.34	109.38	109.97	109.44	107.04	108.23	109.38	109.83	110.31	108.01	108.66	106.53	106.04
107.37	103.73	104.9	104.05	105.87	104.36	109.68	106.53	105.64	106.15	107.96	105.14	106.71	103.81	107.9	107.59	105.44	107.55	107.96	104.63	106.24	104.9	105.02	105.9	107.15	108.13	105.54	106.56	108.57	105.85	105.94	110.42	105.64	105.71	105.99	108.35	104.9	108.89	108.47	107.21	106.53	108.22	106.72	104.85	111.18	108.2	102.96	106.14	105.6	104.07
104.52	106.57	105.51	105.47	105.54	109.5	104.29	107.02	107.68	105.62	104.93	107.13	108.3	109.52	105.36	104.43	105.84	105.39	107.93	111.06	104.65	105.55	103.25	108.59	105.45	104.98	107.01	106.45	105.6	105.84	104.27	107.7	108	108.64	105.27	106.79	107.58	105.58	108.24	107.25	104.39	106.32	105.3	110.87	106.54	107.16	106.53	106.53	106.66	105.89
104.99	104.75	104.82	105.1	105.76	104	102.05	103.99	104.79	106.79	103.99	102.43	104.26	108.54	107.8	106.32	104.86	106.6	105.88	105.2	104.99	109.48	104.72	104.53	103.95	106.63	102.03	107.09	106.47	105.62	102.21	102.72	101.67	105.33	107.29	106.6	104.15	105.46	103.25	106.23	107.34	106.74	107.33	105.67	107.63	104.48	109.6	105.67	106.13	104.9
106.17	105.98	103.28	105.02	110.76	104.28	106.83	107.29	107.77	105.83	106.13	107.12	106.06	106.21	107.37	105.5	105.11	104.72	105.42	106.42	104.9	104.23	105.55	106.19	107.28	104.47	107.24	103.76	103.6	105.07	108.11	103.96	107.64	105.99	106.91	109.19	107.92	106.64	105.07	102.51	102.9	109.05	107.48	104.95	107.31	107.07	108.31	104.72	108.31	106.2
100.95	104.68	103.64	105.18	102.45	103.84	106.48	102.56	107.17	106.03	106.68	104.79	106.44	103.92	103.8	102.37	106.02	104.83	104.71	106.53	106.96	104.13	105.75	107.18	106.46	106.1	103.18	106.09	107.7	103.05	108.21	105.08	102.67	106.46	101.95	105.68	103.43	106.14	107.97	107.06	104.8	107.97	107.84	104.08	107.84	104.19	103.93	103.36	104.11	109.09
106.17	107.9	105.35	101.92	108.09	109.05	106.73	104.08	107.14	103.03	105.64	108.67	106.83	108.73	106.72	106.46	108.17	106.12	105.97	109.1	103.82	106.08	107.37	104.01	108.09	106.96	104.67	105.71	106.09	103.58	106.71	106.78	103.76	106.18	105.64	107.3	107.01	110.16	107.05	104.17	104.09	106.17	105.51	105.67	104.96	106.98	106.67	104.73	105.67	107.9
105.9	105.51	104.61	105.22	105.08	105.68	102.79	108.96	107.36	105.36	105.89	106.51	101.66	101.43	104.1	105.62	105.92	107.04	104.68	107.62	105.02	105.26	107.46	109.21	104.13	104.25	107.02	106.25	106.49	104.2	103.14	105.67	103.58	108.07	105.74	106.05	106.27	103.51	104.5	108.2	104.62	105.64	106.9	107.15	106.29	103.36	106.05	105.91	106.73	106.5
106.07	104.25	105.62	105.23	106.57	108.94	101.89	105.27	106.33	107.69	105.39	105.36	105.64	108.06	104.2	103.31	106.93	106.2	105.93	106.73	107.03	105.66	105.93	102.49	107.7	105.44	109.19	103.5	105.29	105.48	106.51	104.95	104.52	105.55	106.11	107.87	102.36	105.32	108.81	105.87	105.13	108.55	106.55	105.53	107.56	107.16	104.89	104.25	106.41	106.41
109.29	109.61	108.73	107.47	106.69	107.77	109.96	109.07	107.91	110.1	109.34	106.11	109.16	108.46	109.69	108.77	110.59	112.08	108.89	108.96	109.15	108.26	109.34	110.33	109.9	109.37	109.1	110.41	110.7	109.72	106.34	111.21	109.24	107.33	108.46	109.84	110.76	110.64	110.9	108.39	110.88	109.92	106.34	106.12	112.09	107.03	107.75	110.29	107.13	107.28
105.52	108.26	105.53	106.48	105.47	106.61	107.61	105.07	110.14	109.41	107.76	106.12	107.26	104.63	104.94	105.52	109.76	104.34	105.04	104.74	104.47	107.14	105.83	109.1	105.04	106.89	107.98	106.11	103.85	103.21	105.16	106.06	107.82	106.82	109.44	106.48	108.76	108.12	104.97	106.99	108.28	107.86	107	105.16	105.92	108.5	109.22	108.78	107.62	102.9
108.63	110.32	107.59	105.75	107.83	104.69	107.11	103.51	106.36	104.73	109.25	107.03	109.41	106.05	111.87	104.7	111.72	107.53	106.21	108.12	109.92	105.03	109.44	105.77	109.31	104.87	107.66	107.19	110.55	108.27	107.21	108.4	108.9	108.28	108.29	109.61	108.67	110.41	107.5	108.95	107.93	105.94	105.79	108.64	105.21	106.38	108.8	110.13	109.1	109.04
107.16	106.85	108.41	104.24	105.87	108.03	107.77	105.09	105.23	106.48	101.79	106.2	106.27	105.98	105.4	105.74	105.98	105.63	105.76	103.52	107.1	103.72	106.86	104.69	104.4	106.87	106.4	106.62	107.53	107.63	106.77	104.1	103.03	106.86	105.83	105.72	106.78	103.98	105.46	104.94	106.51	106.83	101.12	106.91	101.45	105.99	102.7	107.39	104.68	106.17
99.632	100.15	99.576	96.742	99.922	100.56	98.457	98.719	98.274	100.09	100.17	100.79	96.642	98.623	96.79	98.162	96.973	96.062	99.06	95.989	98.905	98.576	98.02	94.384	96.84	100.56	99.113	101.22	99.18	98.325	97.598	97.675	97.016	98.851	100.38	96.817	97.42	97.911	100.27	94.518	98.621	101.6	99.444	100.06	98.073	97.666	97.561	96.068	95.79	100.18
101.06	107.22	105.72	109.09	101.55	105.92	104.31	104.09	103.49	106.79	102.69	104.53	107.08	106.6	107.83	104.57	104.71	107.03	105.61	105.95	103.79	104.72	104.2	104.28	106.81	106.41	107.3	108.21	108.98	104.27	107.02	101.09	106.82	104.62	108.36	106.06	102.06	105.18	101.5	107.05	104.87	105.74	105.65	105.03	106.23	105.67	105.71	107.04	105.52	105.46
110.32	108.64	107.19	108.4	109.92	111.13	106.33	106.63	108.68	109.02	107.31	110.37	107.24	110.6	111.8	106.04	109.31	107.33	109.3	105.64	107.54	105.21	108.56	108.43	107.51	110.42	109.13	108.84	108.88	109.34	109.24	108.08	109.79	108.97	109.2	107.88	107.06	107.3	111.49	108.32	105.68	110.01	108.1	106.02	105.94	106.04	110.14	109.03	106.17	108.18
109.22	110.62	111.22	111.77	111.91	112.58	106.83	111.02	111.35	109.13	107.3	109.29	110.05	108.85	110.56	108.87	111.88	111.54	110.35	109.99	109.56	109.64	110.31	110.01	110.32	108.26	109.47	110.89	110.64	112.21	109.9	113.37	111.07	116.23	111.7	113.35	111.65	112.13	109.46	110.63	108.26	110.34	110.2	110.41	111.11	109.46	111.6	110.44	111.85	109.52
106.23	107.69	104.22	108.16	108.58	108.49	108.57	108.69	106.5	108.08	107.24	107.28	107.66	108.07	110.71	107.54	109.86	109.9	109.46	110.2	110.07	107.72	105.69	111.24	108.57	108.03	107.61	108.61	110.59	110.96	106.94	108.83	108.37	105.64	108.96	109.56	108.36	109.66	108.65	109.57	109.44	109.37	107.59	107.84	105.61	104.33	108.95	108.32	105.7	107.96
109.29	107.35	104.53	106.58	104.34	103.94	108.34	107.08	107.5	109.88	105.55	108.33	106.78	109.91	110.66	105.03	105.2	105.81	104.69	105.79	105.92	107.17	106.37	106.84	106.43	107.73	105.89	103.69	106.44	104.27	106.04	102.95	109.1	105.91	104.25	105.83	106.52	105.16	106.56	105	109.21	106.23	106.11	106.31	104.87	107.18	106.58	106.32	106.04	112.21
96.921	97.614	101.7	96.961	95.901	96.292	94.915	96.011	99.641	98.235	97.418	94.874	97.405	97.036	98.133	98.055	98.079	100.82	101.58	98.411	97.085	98.181	98.943	99.68	98.448	98.406	93.655	95.526	101.03	99.434	98.068	95.687	95.675	100.56	95.413	97.532	96.454	96.162	99.16	102.32	97.335	97.276	101.33	97.722	100.42	95.002	97.498	99.106	97.836	99.711
107.27	109.23	107.43	108.3	110.78	109.16	108.66	107.07	107.51	108.28	110.52	108	109.14	107.15	106.72	110.37	105.93	110.94	110.07	106.33	106.02	108.6	110.55	106.89	108.11	107.65	106.23	107.41	109.03	106.94	107.78	107.46	106.43	109.3	107.5	107.37	108.41	106.86	107.19	105.99	112.43	110.75	108.64	107.97	108.92	108.96	106.6	107.46	107.36	107.91
108.41	105.18	108.2	105.06	106.77	109.53	111.46	107.79	108.97	111.03	105.85	104.5	106.62	107.88	106.16	106.64	108.7	105.21	105.45	107.45	106.86	108.2	106.53	111.82	110.08	110.05	110.88	107.65	105.16	107.37	105.75	108.3	107.56	104.79	107.75	109.07	109.98	108.04	108	105.65	103.8	108.88	109.06	110	109.24	107.7	107.82	106.6	108.2	105.06
101.36	100.81	100.54	105.89	102.32	99.486	98.336	99.633	98.483	102.19	98.21	95.642	102.49	101.11	101.41	97.246	98.032	101.49	103.38	99.898	99.318	98.687	101.45	98.182	99.688	98.529	100.33	101.64	98.181	98.534	101.68	99.737	101.13	101.98	102.19	99.86	99.316	98.871	99.668	97.917	100.68	101.96	102.16	101.16	97.922	101.57	100.39	103.44	99.567	102.32
106.97	109.34	107.47	108.19	107.16	106.56	107.69	104.61	108.11	104.08	108.69	108.18	109.27	106.97	108.2	106.93	108.73	107.05	108.82	108.35	107.42	109.54	106.25	107.32	105.95	109.46	106.17	107.97	103.36	109.2	108.08	106.74	108.75	106.06	108.08	105.33	108.88	107.03	106.58	108.76	107.13	105.98	109.83	106.84	105.55	108.59	108.08	110.32	104.97	111.4
108.61	109.73	108.36	108.62	108.4	105.1	106.28	107.23	107.57	106.56	109.93	107.43	109.78	107.8	110.17	108.62	107.61	104.84	110.34	107.56	106.16	106.61	110.82	107.72	108.11	107.75	107.06	109.53	106.57	107.96	107.02	109.76	109.4	107.86	107.1	106.16	107	108.32	108.6	110.35	106.75	106.25	107.97	107.13	106.74	108.44	105.44	108.72	108.01	106.39
106.32	101.93	104.81	109.44	105.75	107.03	105.82	107.79	106.74	108.73	104.91	106.65	107.88	106.4	103.66	103.8	103.5	106.99	109.5	107.41	104.61	105.26	104.29	106.86	106.38	104.86	106.37	106.98	107.77	107.88	103.33	105.62	103.55	106.16	106.66	106.25	107.68	105.41	106.65	108.06	106.28	104.49	103.62	107.23	108.85	105.13	108.7	107.62	105.67	109.35
102.94	107.5	108.43	107.67	102.3	108.45	105.57	102.63	103.57	108.48	107.37	104.57	104.03	106.57	102.97	104.29	105.85	104.29	107.11	107	108.34	107.42	107.26	104.05	104.44	105.3	104.11	106.19	106.54	101.87	107.28	108.2	103.68	103.43	102.74	106.91	106.81	105.78	108.46	105.66	107.76	105.76	107.38	106.35	105.55	107.84	108.62	105.5	105.97	106.36
105.89	110.97	108.84	109.68	106	111.45	107.02	105.59	103.63	107.68	108.35	108.08	105.75	107.67	107.8	108.96	108.13	104.92	107.17	107.36	104.26	110.65	108.87	110.86	110.21	106.26	107.8	107.94	111.42	108.33	107.45	110.86	107.73	107.78	108.46	108.82	107.19	109.18	108.16	108.12	104.49	105.34	105.75	107.63	107.91	107.89	110.23	109.16	105.42	108.43
104.65	109.61	106.02	112.39	109.88	107.78	108.8	109.86	109.73	111.17	108.99	109.42	111.32	108.69	110.42	109.32	108.4	107.81	107.07	110.31	111.97	110.98	109.81	112.79	109.17	109.4	112.83	109.42	108.1	111.68	108.22	107.84	110.77	110.44	110.05	107.64	107.02	104.31	105.84	106.89	108.22	107.8	104.26	107.32	105.09	108.92	111.17	108.03	108.27	110.16
106.36	106.63	106.9	105.57	105.56	103.19	105.13	104.8	102.35	104.11	104.6	102.84	103.77	107.51	107.45	104.54	105.51	106.19	104.34	106.95	105.63	105.35	103.65	105.43	107.17	104.05	107.31	106.56	105.49	106.97	104.11	105.29	105.71	104.94	106.03	103.18	107.05	108.18	105.73	106.07	102.91	104.76	106.23	105.43	104.24	106.49	105.93	105.86	108.71	101.64
107.78	110.51	106.59	108.11	105.92	105.9	106.36	109.04	109.74	110.58	108.95	106.11	106.71	107.14	107.3	109.27	108.98	108.49	103.6	106.39	106.17	110.39	108.22	106.6	106.06	108.28	109.72	108.45	106.06	111.99	107.82	105.82	109.89	108.2	109.15	108.07	108.98	105.04	107.13	108.33	104.94	108.46	106.01	109.18	105.98	109.76	110.22	107.65	109	105.81
107.31	107.64	109.31	107.04	107.73	109.88	110.67	108.51	107.71	110.18	108.24	109.13	107.13	109.21	107.76	110.4	110.58	109.92	106.83	108.6	108.94	107.59	107.97	110.93	106.34	108.41	106.28	106.79	105.53	108.89	108.25	104.4	107.1	110.3	109.73	107.96	109.13	105.48	110.09	107.01	109.27	107.19	108.77	107.21	108.81	109.43	109.55	108.54	108.29	107.42
111.86	109.78	110.79	109.25	111.55	109.65	110.04	112.1	110.53	109.37	112.05	109.5	110.68	109.6	107.93	111.98	109	110.07	108.52	106.94	112.23	108.84	107.4	110.34	112.96	110.39	108.94	113.35	111.71	110.29	111.17	109.69	113.71	112.42	109.81	109.41	110.54	112.1	108.15	112.93	114.83	110.71	110.79	108.25	108.05	113	109.9	110.87	109.57	109.07
111.24	109.01	106.95	107.46	108.75	109.21	108.9	108.32	107.29	109.94	105.74	109.39	107.83	108.86	109.28	109.74	108.16	109.97	109	107.16	106.88	112.42	108.76	109.17	106.83	110.13	107.88	110.19	108.61	109.5	106.44	108.17	107.8	108.23	105.19	108.37	110.43	108.16	108.21	108.91	109.51	109.95	109.22	109.74	106.58	107.56	108.69	107.85	109.5	112.74
104	103.52	102.2	102.13	100.37	101.28	99.18	99.658	100.55	101.07	103.28	99.698	103.24	103.33	104.39	101.5	100.72	98.912	97.976	100.75	101.36	100.42	101.63	100.56	104.59	100.36	99.562	104.74	102.23	99.225	105.34	104.86	98.726	100.82	103.03	103.12	101.02	99.851	98.85	101.85	102.32	101.49	101.79	101.59	100.74	100.96	102.98	101.04	99.344	100.2
104.08	107.42	107.57	103.23	101.21	105.03	103.98	104.24	105.61	108.36	103.77	108.59	108.47	102.13	104.92	106.77	104.42	104.37	108.78	105.9	107.1	108.51	107.22	109.49	108.03	106.07	105.25	106.75	101.76	107.57	103.57	108.96	105.54	109.04	107.06	107.31	104.61	104.69	101.02	100.6	107.76	109.63	105.37	105.02	104.97	106.5	104.59	108.41	106.22	106.22
111.09	112.65	112.04	114.22	109.92	112.01	110.43	111.02	109.62	111.28	108.54	109.27	113.14	114.09	109.75	111.79	107.61	110.81	111.19	109.15	110.62	113.77	113.25	111.5	109.48	110.95	107.24	106.36	109.4	109.43	112.44	113.34	107.03	111.43	110.94	114.22	108.84	111.84	108.31	108.82	109.27	109.15	111.36	112.58	112.63	111.14	115.6	110.85	110.99	110.09
107.2	106.05	103.99	103.71	103.56	104.41	106.47	105.54	105.16	105.21	105.6	110.51	105	106.12	104.8	103.94	105.56	105.85	103.69	106.65	106.49	107.52	103.84	105.61	103.71	105.91	106.01	107.93	105.95	103.46	105.82	106.23	110.69	105.93	108.55	105.24	105.42	104.57	105.28	102.05	106.1	104.18	105.97	107.04	107	105.09	105.96	107.04	109.55	105.23
108.97	108.15	108.56	108.23	109.14	107.9	108.82	107.18	110.38	105.06	105.51	109.42	109.4	111.02	104.62	108.44	110.49	109.3	108.48	109.45	106.52	110.93	111.1	109.32	105.87	110.6	105.36	109.37	106.5	105.93	108.18	106.16	112.05	109.22	108.82	108.14	106.79	108.92	107.54	108.86	111.04	109.63	108.64	105.12	106.93	109.53	107.77	103.97	109.32	107.45
98.364	102.46	101.5	102.9	101.76	102.2	101.47	98.126	100.94	100.26	102.5	103.82	104.27	102.94	99.405	100.14	101.45	99.186	100.77	102.62	102.7	99.764	102.11	101.05	102.96	102.48	99.337	100.82	99.33	100.76	98.93	102.31	101.93	103.54	98.343	101.79	99.177	100.23	100.45	104.14	103.94	101.84	98.689	100.89	100.16	101.64	100.59	101.69	104.21	100.82
110.18	112.49	112.04	109.98	109.74	111.44	110.57	107.1	110.48	109.68	110.53	112.79	109.52	107.66	112.24	113.06	108.18	113.66	114.46	111.68	110.21	111.79	109.38	109.69	109.72	111.07	113.03	110.53	106.97	110.75	111.33	112.24	112.47	109.8	111.73	112.2	113.22	107.92	109.13	111.77	109.82	109.15	114.48	110.61	112.65	110.58	108.77	111.04	111.21	111.56
102.89	102.65	97.849	103.7	99.006	103.17	101.49	100.35	98.602	100.63	102.62	101.96	102.8	101.04	101.9	96.912	98.699	100.96	99.671	98.665	100.7	99.724	99.034	97.55	97.547	96.761	101.81	103.17	98.762	100.25	103.56	96.621	99.013	101.4	98.705	98.931	99.476	101.36	99.668	99.663	102.24	99.387	99.832	103.72	99.849	99.949	101.25	100.03	101.68	96.407
109.4	109.85	106.71	109.78	110.96	109.49	106.58	106.19	108.54	107.94	107.03	108.79	106.23	110.42	108.56	106.82	109.09	110.67	109.11	109.38	107.34	110.29	110.03	109.2	107.14	109.75	107.91	108.99	109.64	108.33	106.92	107.63	107.73	109.84	106.91	108.5	110.08	110.96	108.55	107.14	109.07	108.81	108.8	109.51	110.86	107.99	110.56	109.72	107.73	106.87
108.48	107.53	109.4	104.32	105.59	107.93	110.07	104.83	108.44	109.02	105.19	108.53	109.9	107.35	109.59	107.06	107.95	105.42	108.37	105.48	106.6	108.14	109.12	107.46	106.73	107.11	107.71	105.29	108.47	110.86	109.16	106.96	105.47	107.93	106.17	106.63	106.27	109.54	105.42	109.81	105.48	107.1	107.17	111.5	107.99	107.77	106.31	112.6	107.11	109.39
104.85	106.71	109.03	108.43	106.99	105.37	102.2	103.87	106.13	104.4	102.29	109.83	107.83	107.65	107.79	105.36	104.44	105.15	105.41	106.37	103.45	106.49	105.61	108.4	107.14	106.23	104.63	106.17	107.19	105.23	106.38	103.65	105.16	105.92	105.86	104.68	105.07	107.35	105.47	103.52	106.46	105.82	105.9	106.23	105.38	108.99	104.49	106.26	109.31	105.89
106.16	106.36	111.06	109.87	105.93	107.59	104.84	102.4	104.3	107.65	107.6	100.51	106.45	107.04	107.69	105.77	105.78	105.74	108.39	105.98	105.45	106.16	105.9	106.04	106.06	110.09	104.99	107.41	104.58	106.86	108.32	105.13	107.47	103.48	108.33	107.07	104.69	107.23	107.37	107.81	109.62	106.17	108.56	105.89	107.96	106.37	106.1	106.99	105.42	106.1
105.45	109.82	108.28	110.83	107.16	109.6	107.52	109.84	105.27	105.76	105.23	108.65	106.35	105.26	108.99	106.28	110.47	106.97	107.02	106.98	109.55	112.52	109.63	108.57	104.86	107.63	109.72	104.12	109.9	107.99	111.48	107.82	109.97	107.4	109.05	108.22	111.04	109.15	110.56	106.19	111.52	108.14	110.08	109.89	110.07	108.37	108.73	110.49	110.14	108.15
107.11	108.39	109.26	108.38	110.73	109.53	106.79	109.47	106.28	106.65	109.57	109.15	110.9	106.42	106.34	108.95	109.39	109.67	108.44	107.12	109.46	109.37	106.72	104.13	109.78	109.04	107.88	107.13	108.89	104.94	110.42	107.55	109.03	106.09	108.25	107.58	104.94	108.2	105.26	108.25	107.29	107.21	109.57	108.65	110.94	109.67	109.67	110.13	108.94	107.96
98.34	98.428	99.857	97.668	96.316	100.76	99.254	96.2	96.87	100.35	94.988	99.459	98.61	98.995	95.985	99.626	97.067	98.511	96.92	96.336	96.696	100.04	101.1	97.449	100.74	96.717	98.554	99.897	101.65	99.171	98.692	99.792	98.72	98.442	100.33	99.652	98.373	98.596	97.847	100.3	94.995	97.557	95.31	99.325	100.67	101.1	98.94	101.3	99.47	97.868
101.32	98.25	96.731	100.62	99.157	100.24	94.439	95.581	100.05	100.44	94.1	98.263	98.596	98.001	99.053	101.14	98.18	99.78	100.52	98.196	98.448	102.16	98.327	99.451	96.737	99.097	97.016	97.117	99.378	99.624	99.382	99.428	98.257	98.868	100.83	97.447	99.159	100.41	97.262	99.611	97.628	99.046	97.323	97.694	98.046	96.724	100.91	102.44	99.139	101.44
98.347	98.562	99.316	99.172	95.414	97.331	93.652	96.911	99.344	98.918	95.629	96.915	100.22	96.605	98.747	98.405	98.436	97.696	96.79	97.904	94.878	96.382	97.41	100.76	99.586	98.492	97.318	99.512	96.766	98.244	97.198	97.212	98.587	96.206	99.497	97.537	98.218	99.477	98.919	98.496	99.602	96.229	99.917	102.86	98.138	99.447	95.46	96.088	99.866	98.248
110.84	108.01	111.96	112.44	108.16	108.18	111.06	110.23	108.77	109.92	111.66	106.99	108.52	111.87	113.02	108.46	111.4	109	109.64	112.8	108.64	111.07	107.35	113.42	110.88	109.15	112.82	112.27	111.91	111.24	109.72	112.77	110.32	113.5	109.49	107.14	109.88	113.39	112.86	112.15	108.76	111.16	108.56	110.3	109.47	107.44	108.87	108.4	111.76	109.08
105.23	107.12	106.53	101.93	106.1	106.75	106.09	105.54	104.65	107.7	108.23	106.76	102.75	103.23	107.89	106.93	105.8	103.87	103.91	107.28	105.67	104.94	101.57	105.25	105.74	104.37	105.33	100.35	104.85	105.9	105.36	108.47	107.32	107.21	103.95	103.4	103.29	106.28	105.62	106.85	107.52	105.25	107.6	105.78	106.87	104.8	109.12	106.39	104.53	104.85
98.136	99.356	98.666	99.982	100.32	99.667	102.68	99.12	99.191	95.748	96.874	96.966	98.559	96.627	95.618	97.843	97.275	100.09	95.97	100.49	97.216	96.208	96.558	98.334	98.781	101.19	96.708	95.993	98.66	98.079	99.592	97.848	98.219	96.229	98.847	96.266	95.394	99.389	96.86	100.77	101.12	96.917	97.722	96.542	100.77	97.943	97.877	98.41	96.466	97.86
112.29	108	114.17	110.26	109.06	111.26	113.99	111.27	108.32	112.47	112.17	110.81	111.06	111.79	112.14	111.75	111.43	112.25	111.85	110.22	106.75	108.16	106.3	111.44	111.45	110.15	109.17	112.18	111.22	112.49	109.7	111.43	108.64	109.21	109.5	109.79	107.08	107.77	112.28	110.34	110.52	109.14	113.01	108.3	110.83	110.98	113.51	112.71	109.97	110.15
104.9	103.84	103.24	106.05	102.42	102.56	103.25	101.86	102.68	102.31	100.78	105.96	101.05	102.54	102.15	102.14	102.92	100.6	103.19	103.85	103.27	101.28	101.56	103.73	102.54	100.44	101.81	104.86	105.17	100.54	103.2	101	102.56	105.67	104.41	101.89	103.8	104.26	99.671	100.94	100.87	101.6	99.712	102.75	104.59	104.09	100.85	101.5	103.11	98.81
106.24	105.06	104.55	104.26	104.39	108.26	104.91	107.89	105.2	108.55	106.73	105.29	109.83	107.91	106.71	105.52	107.12	107.91	106.36	105.03	107.38	105.86	108.37	102.51	105.43	107.54	104.07	105.72	102.18	107.01	109.46	107.06	107.13	108.84	106.01	105.79	108.99	107.25	106.11	107.43	105.76	107.73	108.6	107.19	107.35	107.12	109.58	103.63	110.86	107.98
106.22	104.88	100.87	103.03	103.21	103.02	103.99	105.43	105.45	108.31	105.72	105.24	104.29	106.74	105.36	105.34	105.93	104.98	108.32	105.58	104.85	102.67	106.87	105.79	104.28	101.7	103.95	104.39	105.47	108.66	105.67	106.86	104.4	106.8	105.29	106.26	105.08	106.11	109.41	105.28	102.21	108.5	106.75	105.72	106.7	106.16	109.89	104.86	104.85	107.32
106.7	109.27	109.7	109.72	107.29	106.63	106.13	112.72	110.91	111.51	110.64	108.29	108.31	107.2	107.55	106.97	107.08	108.83	105.83	112.52	110.18	108.82	108.69	105.59	108.07	106.92	107.14	108	106.23	108.41	107.98	110.32	106.34	108.45	111.45	110.84	105.46	109.63	106.13	105.27	108.15	109.26	106.6	109.15	108.04	106.34	113.1	106.84	109.43	107.99
107.11	104.93	109.1	104.69	106.42	101.89	106.19	105.06	109.44	107.16	103.22	110.37	107.07	104.01	105.86	105.63	102.81	107.31	105.79	101.55	105.52	108.88	104.69	106.99	106.57	104.86	103.37	104.71	104.87	104.59	107.83	106.55	103.47	106.9	103.6	103.68	103.86	105.59	105.75	106.7	103.49	106.59	106.18	103.92	103.78	105.09	103.33	104.68	106.16	104.82
107.02	105.16	104.85	106.4	108.71	102.92	105.45	105.33	105.55	105.44	102.02	105.37	102.16	103.97	105.73	105.95	107.87	102.93	103.38	106.23	103.54	104.5	106.95	103.94	104.27	107.67	105	105.82	107.48	104.25	105.51	108.12	105.8	107.08	106.32	104.09	106.13	106.6	106.36	103.66	106.99	105.61	107.96	103.76	107.84	106.97	104.99	102.94	104.74	104.91
98.864	97.088	96.767	95.615	96.491	98.476	99.557	100.28	100.28	98.689	96.469	97.737	99.3	98.69	96.229	96.154	96.72	100.59	97.144	98.797	98.158	98.573	99.224	99.838	98.822	96.498	99.599	99.03	97.334	97.067	97.087	95.562	100.65	98.002	96.652	97.728	99.137	99.333	100.1	99.155	100.29	97.888	99.648	98.58	95.994	97.81	98.537	96.444	99.256	99.452
113.32	109.91	106.9	103.64	112.1	108.21	107.38	107.44	107	110.02	109.43	107.99	109.21	106.71	107.14	105.91	108.12	109.23	105.66	108.37	109.34	106.87	106.2	108.76	106.72	110.84	108.01	114.1	110.01	106.87	107.71	106.79	109.44	108.11	107.44	109.03	105.49	109.69	108.49	107.93	109.84	108.55	102.94	106.44	107.36	111.73	111.79	109.87	108.53	109.61
109.02	110.95	109.27	106.91	108.89	109.75	110.48	105.06	107.89	104.77	108.39	104.75	109.11	107.83	106.57	107.22	111.45	109.43	109.14	104.99	109.25	104.08	106.97	111.11	109.03	108.17	106.28	108.52	108.5	109.19	106.65	108.39	105.85	110.44	108.88	109.83	109.65	106.66	109.93	109.76	110.15	106.96	105.9	107.84	110.06	108.41	109.29	111.06	109.91	108.63
111.79	109.75	108.88	111.86	108.74	111.24	111.5	111.85	112.14	110.64	115.12	108.66	109.78	111.56	113.67	112.28	110.16	110.9	110.56	110.47	107.84	108.3	109.19	106.51	112.34	110.56	107.89	108.24	109.92	108.9	110.35	112.92	111.98	108.55	110.42	107.87	111.91	108.71	109.63	111.25	107.69	109.99	107.18	111.45	109.49	114.41	110.92	109.97	110.34	110.22
109.93	102.24	108.69	106.13	105.39	104.41	106.44	107.32	107.02	102.12	105.77	107.04	105.73	103.41	103.86	107.85	105.23	106.67	101.23	110.7	103.51	106.79	104.85	108.92	105.14	106.24	105.94	106.1	108.49	105.16	106.28	103.75	105.61	107.09	105.65	107.15	106.21	108.82	105.64	105.68	104.87	107.42	105.32	103.63	105.5	106.4	104.56	104.98	107.27	103.71
106.08	104.29	106.42	103.36	107.73	106.21	106	105.54	102.73	107.17	103.8	105.62	105.72	105.04	103.35	107.49	104.93	105.11	107.99	101.38	109.5	103.79	107.23	106.7	103.14	104.39	108.55	106.04	105.12	109.38	107.75	107.81	105.55	106.13	105.56	107.04	104.02	104.23	106.15	108.35	108.21	108.95	106.58	105.28	106.51	105.78	107.56	102.61	104.2	108.3
108.46	108.37	107.55	107.53	108.49	109.28	107.5	109.34	109.5	107.63	106.5	107.3	107.04	108.2	108.49	108.4	105.93	108.27	110.05	107.3	105.61	113.12	109.71	107.53	106.81	108.86	110.69	109.18	108.7	107.21	104.95	108.21	104.52	107.85	105.02	105.12	109.97	103.58	106.93	107.63	107.73	108.57	110.53	103.68	111.24	107.93	112.9	110.81	110.04	107.37
100.29	96.895	98.882	100.74	97.755	96.752	97.514	99.855	95.268	94.672	100.65	95.323	101.94	100.89	96.651	97.841	96.482	101.78	97.491	95.911	99.539	101.49	97.551	101.14	99.151	99.184	96.433	99.119	98.102	97.002	97.322	96.62	98.856	99.39	100.11	97.205	98.369	96.736	100.16	95.587	97.666	98.454	96.448	98.986	95.923	96.28	97.099	98.769	95.69	96.464
108.79	107.09	105.73	103.44	104.69	106.95	104.35	104.35	105.07	106.28	104.06	106.36	104.59	105.53	105.15	106.11	104.58	107.9	103.71	104.58	105.67	107.11	107.71	105.46	106.01	106.29	104.58	104.69	105.25	108.62	104.91	102.7	107.79	106.22	104.78	104.52	104.96	107.84	107.39	109.31	105.29	106.68	105.39	104.99	101.53	105.86	107.67	107.84	107.18	105.72
105.02	106.73	105.78	104.12	105.44	105.45	104.83	105.38	107.24	105.99	107.93	106.68	106.99	107.74	103.75	104.72	104.81	105.38	105.64	106.22	104.82	105.36	104.62	106.49	107.67	101.62	105.09	107.39	105.77	104.46	102.78	106.23	104.34	105.95	106.33	106.6	104.54	105.62	104	105.5	101.77	105	104.65	104.62	106.69	106.79	107.78	107.95	105.05	107.16
104.84	107.89	103.91	105.18	108.33	106.64	106.16	107.83	106.25	106.68	105.15	105.96	105.01	107.51	106.47	105.96	106.06	107.26	104.4	105.8	103.93	109.11	105.84	102.05	106.18	107.22	105.86	107.77	101.6	106	105.37	104.12	106.43	107.25	105.81	105.06	109.09	104.81	103.75	104.97	105.12	105.13	108.55	103.08	105.1	106.3	104.83	105.16	104.05	105.84
107.68	106.26	109.61	108.78	107.8	105.36	111.47	106.37	107.21	106.93	105.27	110.31	109	111.57	110.31	110.12	108.44	107.1	106.9	107.83	113.78	108.98	111.62	108.22	108.85	109.6	110.56	107.23	108.36	106.83	106.48	103.75	108.76	106.1	110.31	107.91	107.99	104.08	106.39	105.2	107.15	111.15	109.06	107.89	109.26	105.27	110	106.58	107.1	106.06
104.1	106.53	107.57	107.91	110.14	113.47	107.95	106.6	108.66	107.8	107.48	109.39	109.88	105.31	113.13	108.07	105.86	110.25	107.43	111.18	106.39	107.16	108.27	107.7	107.04	108.4	109.62	106.95	105.79	108	105.73	108.73	108.59	110.16	109	108.73	108.41	109.67	107.34	107.86	107.45	103.28	105.56	106.29	109.1	106.64	106.36	107.12	107.91	109.16
98.693	99.887	99.513	102.55	98.256	101.53	100.86	97.372	99.062	101.54	102.83	100.76	105.26	98.571	100.44	101.71	103.11	102.24	98.905	98.791	98.236	101.79	101.27	101.21	100.11	101.13	101.81	99.092	98.831	99.054	101.88	100.02	99.884	99.402	98.22	100.77	101.77	102.89	101.13	97.85	102.67	102.92	99.247	99.001	101.44	103.83	104.42	101.93	99.938	101.71
105.27	105.87	107	107.08	104.63	105.94	106.35	104.67	109.45	105.71	104.93	103.32	104.32	103.22	102.62	106.04	107.53	105.75	109.22	107.49	103.04	106.61	109.37	106.42	103.55	104.23	106.1	107.18	106.4	104.85	104.62	105.15	105.48	106.36	102.3	106.49	107.5	106.79	103.08	106.02	106.17	103.43	104.29	107.09	105.51	105.48	104.14	106.16	105.46	103.84
105.65	103.87	104.03	106.83	105.18	106.43	107.67	103.82	105.83	105.61	105.77	107.44	102.56	105.38	103.23	104.28	103.95	106.24	103.78	105.04	109.15	107.11	103.69	105.53	103.98	104.36	106.29	104.77	106.19	104.85	106.43	106.63	108.76	105.13	104.71	105.71	102.39	107.54	107.2	106.13	105.16	105.98	104.82	105.69	103.31	103.2	105.99	106.21	103.85	104.23
107.55	109.09	108.23	103.59	108.51	106.27	106.41	107.69	106.37	105.86	106.37	108.07	107.24	103.63	105.78	107.98	106.94	108.47	106.08	107.51	102.58	104.9	107.29	107.89	107.37	106.6	102.85	109.79	107.14	106.44	104.61	105.27	105.74	104.8	107.03	106.86	105.77	111.26	108.59	105.46	107.64	105.82	106.36	107.09	104.17	107.47	109.21	106.21	107.39	105.62
109.27	104.44	107.02	104.41	109.53	107.78	108.35	109.54	106.66	109.06	108.7	106.34	108.89	105.45	111.55	108.28	109.77	106.39	103.77	106.52	107.9	105.63	107.28	111.02	105.84	107.78	108.44	108.25	105.47	107.14	107.66	108.05	108.28	106.76	107.87	107.34	105.92	107.88	107.73	106.49	110.91	106.47	107.22	109.3	109.39	112.11	108.03	110.97	110.67	105.97
99.451	98.07	99.581	97.167	95.896	98.855	98.542	99.157	101.31	97.582	98.167	95.907	99.803	98.616	101.87	100.76	98.298	94.65	97.861	96.833	99.006	97.964	96.098	95.894	99.151	98.692	98.1	96.724	97.707	98.881	97.428	95.302	94.461	99.385	101.44	97.116	98.428	97.134	97.244	96.107	94.675	97.371	96.562	100.64	98.255	99.211	97.854	98.898	97.318	99.396
111.6	110.34	104.01	109.18	106.01	109.07	110.11	106.61	109.22	106.89	109.19	108.03	108.23	108.82	107.71	108.19	109.27	108.77	109.05	107.81	110.46	106.51	109.87	109.79	111.91	109.13	108.44	107.62	108.23	110.38	109.69	107.02	107.86	109.72	112.22	108.49	108.05	105.24	107.65	106.98	109.04	107.19	107.56	108.89	107.54	105.87	106.54	107.48	105.95	109.5
112.22	107.66	108.7	104.97	108.26	108	108.8	108.67	107.15	110.84	104.12	106.79	107.86	109.34	106.7	107.88	107.86	108.01	108.8	106.46	105.77	108.36	108.57	108.06	107.44	111.35	107.98	108.77	108.28	106.53	110.31	108.2	106.77	105.94	106.32	108.61	108.37	106.63	110.09	110.49	109.43	104.99	110.68	106.72	106.65	107.93	105.23	103.83	108.23	104.9
106.38	107.22	105.32	107.77	105.83	104.75	105.57	104.63	104.38	109.5	103.15	105.55	107.29	108.1	106.57	110.96	106.33	103.99	104.32	104.93	104.73	105.57	108.93	109.4	105.13	105.82	105.77	105.1	104.98	104.91	105.84	106.52	106.36	105.37	104.55	104.95	105.74	104.09	105.2	107.26	106.22	108.88	104.18	106.39	107.24	106.98	106.69	105.36	105.56	103.21
106.42	104.76	108.32	105.58	105.03	105.51	109	104.37	107.18	106.13	108.07	107.19	106.02	110.03	104.6	105.19	107.76	109.38	107.73	105.59	108.05	105.96	105.58	105.88	105.44	105.23	107.19	108.15	109.73	106.21	102.18	107.56	105.28	105.82	107	105.38	106.75	106.87	108.72	105.08	106.01	103.97	107.07	107.11	105.27	106.19	106.7	104.63	103.46	106.36
97.819	98.856	98.054	97.616	98.97	97.052	96.674	99.599	99.544	96.588	99.136	98.515	99.584	101.67	96.391	97.7	96.644	100.64	97.738	98.708	97.609	98.542	98.864	100.29	98.652	95.981	97.682	97.488	97.406	94.364	99.934	97.36	94.81	99.921	98.695	98.104	94.518	96.012	101.83	98.566	100.07	95.796	96.669	94.946	97.956	97.444	99.872	95.854	97.822	98.406
104.66	105.52	107.16	103.1	106.72	108.68	106.2	105.56	107.06	108.81	109.89	105.31	107.92	104.69	107.06	108.45	110.77	108.7	109.99	109.84	109.31	109.31	107.43	108.25	104.38	106.77	106.66	102.94	102.23	106.03	105.91	105.78	106.24	106.38	105.61	104.56	104.56	106.3	103.49	105.81	107.68	107.95	105.48	108.18	107.38	109.1	107.95	105.62	105.69	105.25
105.67	107.38	106.98	104.1	107.85	105.61	103.85	107.19	105.57	103.54	104.41	106.51	106.76	107.38	104.88	101.79	105.9	103.5	106.7	105.36	104.07	104.63	104.51	106.09	105.79	107.78	105.37	109.83	107.46	104.9	105.77	107.79	104.98	105.31	104.53	108.7	102.83	107.49	108.89	104.04	106.02	104.12	105.51	107.88	106.15	107.21	103.57	103.63	106.22	107.73
108.6	110.99	107.38	108.81	108.04	108.64	107.57	106.73	108.09	107.66	106.36	109.27	108.41	107.69	107.61	108.06	106.97	106.12	109.16	107.05	103.38	107.31	106.96	109.88	108.81	108.55	111.4	108.18	106.87	107.72	104.36	105.05	105.32	106.6	109.8	109.6	107.27	107.46	106.88	111.07	108.45	107.16	106.93	107.89	108.07	110.13	106.7	109.15	107.9	108.38
97.841	96.157	99.149	101.15	98.032	94.981	100.93	100.06	97.644	99.025	100.54	92.052	97.16	97.674	96.295	98.53	95.902	98.027	101.34	98.552	94.253	99.425	95.469	95.926	97.411	99.012	99.507	95.877	95.006	96.6	97.555	100.87	99.383	99.631	97.487	93.613	95.353	95.914	98.16	97.845	99.136	95.403	97.72	97.52	97.363	98.821	96.441	98.941	97.895	101.82
105.31	105.47	105.57	105.9	105.53	105.49	109.43	107.7	106.84	105.57	106.47	108.36	103.93	106.24	107.3	102.72	103.93	106.73	103.43	108.39	107.45	108.56	108.35	104.95	101.61	104.56	105.29	105.58	104.4	104.72	105.67	108.14	109.19	106.64	104.5	104.63	105.08	108.17	105.44	107.13	106.77	106.62	106.51	103.84	108.79	107.41	104.11	102.5	104.84	105.57
105.7	105.92	106.87	102.83	104.74	103.07	103.14	106.61	110.52	104.38	104.11	104.97	105.15	105.92	102.66	104.99	106.12	106.84	105.17	104.36	108.17	107.94	105.55	105.69	104.8	103.24	105.14	106.71	103.86	104.58	102.05	105.83	107.69	103.96	103.35	105.63	107.2	104.2	106.82	104.29	108.15	104.1	106.29	103.49	102.54	106.59	104.55	104.77	105.39	103.21
109.99	107.66	110.15	110.85	108.36	113.36	113.33	109.84	113.62	107.79	113.04	108.27	110.18	110.1	110.55	110.51	112.13	110.1	110.34	110.35	111.37	108.76	111.71	109.58	109.48	109.24	112.74	111.39	109.8	110.2	112.26	110.71	112.32	108.39	112.74	111.7	110.34	108.8	109.87	112.04	108.1	111.2	111.56	114.64	111.67	110.33	111.14	110.58	109.97	107.8
108.08	105.02	108.04	109.21	106.61	105.36	105.24	108.67	105.59	103.16	105.98	106.48	104.18	105	106.29	106.58	104.81	105.74	111.24	107.59	108.68	105.72	103.42	105.09	107.86	103.11	105.57	103.31	106.24	102.74	103.57	106.36	103.58	105.05	104.58	101.9	105.74	105.37	106.13	102.5	105.12	105.01	104.41	105.21	106.57	109.55	106.36	104.31	107.67	109
99.626	96.841	102.51	96.103	95.682	98.343	97.986	99.865	99.417	97.762	97.925	101.07	100.12	95.651	96.691	97.972	96.836	98.334	100.81	97.368	97.481	98.059	98.175	97.132	96.402	100.6	98.218	99.022	101.53	98.657	99.395	99.948	97.677	97.349	97.692	94.888	96.262	94.868	101.67	100.16	97.628	99.296	97.388	97.517	97.031	95.5	98.084	98.016	97.763	97.99
96.3	96.778	97.003	92.682	100.31	98.144	96.23	100.35	96.931	102.85	93.857	94.103	96.045	96.994	97.466	98.567	98.186	94.704	98.758	97.536	96.62	96.017	99.79	97.528	97.204	96.87	96.513	96.452	97.855	99.236	99.272	99.251	97.539	95.831	96.529	99.974	98.233	96.845	99.024	100.2	98.727	97.577	98.477	97.893	100.25	97.666	96.962	97.31	100.31	94.692
102.78	105.68	105.17	105.46	104.88	100.98	105.61	106.35	105.1	105.66	107.18	108.88	104.05	103.93	107.41	103.12	104.98	107.47	105.28	105.58	104.15	100.93	105.79	100.24	108.23	110.04	107.03	105.8	106.16	102.47	109.23	103.91	104.38	102.13	105.88	104.95	104.38	102.87	105.44	102.84	104.44	106.74	104.01	107.3	106.44	105.81	105.98	105.86	107.21	106.52
99.534	95.828	95.751	100.16	97.664	97.958	96.397	97.95	98.029	99.101	97.313	93.713	99.223	95.834	99.794	98.13	100.06	98.705	102.26	102.29	97.567	98.936	95.817	98.802	96.369	95.908	99.906	96.905	101.19	96.72	98.87	96.925	97.371	97.384	97.183	101.24	97.24	96.798	101.07	94.358	96.334	97.275	99.849	96.878	97.368	97.083	94.26	98.938	95.38	99.419
104.52	104.38	103.11	108.06	103.66	104.32	104.38	105.04	105.29	104.72	108.16	106.61	102.62	105.44	105.83	103.11	106.44	108.4	104.66	102.78	105.06	105.55	103.65	104.21	108.13	107.42	104.72	104.95	105	103.19	106.65	106.46	106.32	105.39	106.87	104.38	107.86	103.28	106.1	107.34	106.35	105.46	103.64	110.38	107.55	108.41	103.28	109.06	105.09	104.38
105.09	107.06	105.01	104.44	105.71	106.05	108.48	106.07	106.94	106.2	105.69	108.73	103.33	109.21	103.92	107.32	106.18	101.33	104.66	105.95	108.19	105.43	104.61	105.6	107.03	103.67	106.83	104.82	103.99	107.86	106.59	109.49	106.58	107.27	104.23	103.38	105.61	107.2	109.02	103.89	104.31	107.36	106.3	104.7	105.12	105.83	108.15	106.03	104.64	103.05
107.46	104.73	104.76	105.75	105.54	105.37	106.96	105.67	105.09	107.42	102.79	110.36	106.56	106.21	103.76	106.35	107.84	103.66	106.1	104.28	107.29	107.13	106.26	106.42	104.62	104.52	103.75	106.2	104.95	105.98	104.89	108.18	107.08	103.79	104.58	105.14	106.16	104.95	107.18	104.7	102.36	103.37	103.17	106.91	104.8	104.46	105.83	103.71	105.36	106.51
100.58	98.685	102.1	102.61	102.48	99.238	99.593	99.555	97.232	100.1	99.406	96.573	100.69	96.134	99.515	102.68	101.72	105.38	99.542	98.008	97.049	100.46	99.391	99.922	103.28	101.31	100.5	102.16	97.112	103.62	103.08	103.73	98.654	99.677	99.549	102.81	98.297	98.474	102.65	102.13	100.09	95.903	100.73	96.401	100.64	99.668	98.044	97.738	101.56	96.96
100.27	105.62	104.73	106.13	106.84	105.7	106.42	109.06	105.82	105.38	106.61	105.79	104.8	103.99	106.67	105.69	105.84	106.33	104.16	105.53	110.22	106.49	105.95	107.39	104.67	106.1	106.89	109	102.8	107.43	108.48	105.42	105.01	105.17	106.1	103.3	107.57	107.09	105.76	108.29	105.88	107.5	108.76	106.21	104.64	107.31	106.69	106.88	106.3	108
101.15	99.388	100.33	100.5	99.67	100.86	99.476	98.206	95.968	98.706	96.831	97.722	100.46	99.977	98.091	96.342	97.221	96.775	101.05	99.091	100.26	95.496	99.563	98.061	97.785	101.63	95.31	95.767	96.178	95.795	96.424	99.302	98.302	97.961	101.03	96.723	99.324	98.912	97.926	97.571	94.471	98.091	97.965	100.05	100.45	98.551	97.399	97.898	97.239	95.646
105.59	106.53	105.95	105.13	104.06	104.24	106.32	106.56	105.78	104.03	104.83	109.14	108.76	105.86	105.97	106.13	103.98	102.3	106.81	102.74	102.57	106.47	104.51	107.99	108.86	109.75	106.45	107.98	108.04	107.04	103.54	103.74	109.9	108.52	103.42	104.11	105.85	107.67	107.09	101.96	106.31	106.06	106.78	106.65	104.65	105.96	105.13	105.03	106.36	103.57
108.46	107.65	106.79	110.47	109.31	107.43	106.75	108.05	105.41	109.58	108.91	108.57	112.03	110.43	109.78	105.16	111.1	108.45	108.9	105.84	108.73	108.37	109.17	106.8	111.03	107.07	108.43	109.57	106.07	109.56	107.73	108.17	109.43	106.82	109.36	109.1	106.97	108.42	107.66	111.12	106.73	109.63	107.1	107.4	108.47	105.89	109.01	108.71	110.42	107.38
109.61	104.88	106.18	106.27	106.65	107.56	105.46	103.5	106.45	105.03	105.82	105.43	107.01	104.76	106.84	107.67	103.61	106.16	106.38	106.41	106.01	107.65	106.86	107.9	105.99	106.3	105.54	105.82	106.84	102.37	104.44	104.79	106.22	104.04	107.98	100.71	107.97	108.89	107.36	106.54	107.07	103.64	107.06	108.7	106.15	107.17	107.43	106.08	107.67	104.15
107.18	111.62	113.04	109.66	108.09	112.19	109.88	108.98	111.42	111.77	114.27	108.01	110.57	109.53	113.96	111.36	111.11	108.67	110.02	107.42	111.35	107.14	108.4	110.84	112.83	110.36	110	111.32	109.68	112.33	111.63	109.17	111.25	110.68	109.42	108.18	110.63	110.46	111.1	111.41	112.03	113.07	108.56	109.32	111.53	110.87	111.91	111.54	110.38	107.41
106.54	105.04	105.89	109.25	105.55	104.17	106.43	107.88	105.71	107.15	107.92	108.69	109.01	107.44	109.47	108.4	105.48	110.16	107.7	107.59	108.71	106.12	107.63	108.31	107.38	107.54	110.6	110.83	109.05	107.79	105.16	107.39	111.57	107.18	107.49	108.89	111.16	108.49	105.01	105.55	109.64	104.78	109.39	108.13	105.69	109.82	109.14	108.71	105.57	109.04
105.17	104.88	103.34	104.79	103.02	106	104.58	102.07	104.31	103.43	103	104.38	104.28	104.76	103.75	105.4	104.68	105.8	101.97	107.55	107.53	107.1	103.92	103.68	103.99	108.19	107.36	104.08	105.57	106.26	104.34	102.91	105.61	102.69	103.55	104.86	104.57	102.7	106.23	105.2	105.16	106.95	106.68	108.64	103.3	105.48	104.68	107.87	105.48	104.65
106.27	107.41	106.99	107.41	103.01	108.15	107.16	103.32	108.53	106.51	106.39	107.39	109.22	110.18	107.32	104.27	101.93	107.67	106.93	108.54	107.16	103.62	108.35	105.67	105.87	103.11	104.91	104.79	106.2	110	107.64	106.98	109.47	108.24	109.3	103.27	107.12	105.92	105.59	103.68	108.99	107.97	102.89	104.18	107.93	106.97	104.76	107.17	106.28	105.24
109.22	113.8	109.11	107.68	112.22	104.9	108.61	109.6	111.42	109.84	109.9	114.01	108.66	105.83	106.88	109.09	113.11	108.78	111.44	112.29	111.95	108.88	108.69	110.34	113.09	107.33	112.3	113.86	110.23	110.69	109.18	111.02	112.82	110.91	110.64	111.07	108.88	108.06	108.26	109.19	109.83	109.69	109.33	113.73	110.51	112.45	111.66	107.93	110.65	110.35
109.62	107.83	108.3	107.66	106.84	106.57	108.29	107.74	106.06	110.37	110.81	107.59	108.96	107.42	108.34	108.49	107.77	107.31	109.22	107.36	107.27	108.5	110.81	104.32	109.13	106.46	104.36	107.08	107.06	108.72	107.53	107.11	106.43	105.72	106.5	111.31	105.13	105.43	108.53	106.15	106.9	108.36	105.49	109.04	110.02	110.65	107.59	107.27	111.01	106.27
109.84	107.66	104	107.09	104.34	110.89	103.94	104.83	106.68	107.7	106.53	104.49	104.62	104.48	103.85	104.17	107.32	105.24	103.43	107.75	106.44	105.13	103.76	102.22	102.93	106.49	103.19	104.76	104.07	101.35	105.31	107.79	106.69	105.24	107.49	105.59	102.69	105.97	105.83	109.11	104.28	103.47	106.65	106.9	105.16	105.83	105.65	106.21	104.96	106.87
94.838	99.126	100.48	95.59	95.364	99.681	100.03	98.497	98.382	99.829	98.785	97.737	100.27	96.543	99.31	100.98	97.004	95.829	98.274	99.915	98.969	99.853	100.89	99.255	99.399	97.186	99.991	101.89	97.589	98.777	98.959	97.414	97.135	101.74	101.16	102.95	98.306	98.589	103.67	96.769	95.709	98.206	97.796	97.034	103.14	100.52	102.13	101.96	95.591	98.704
97.93	99.305	97.186	99.204	100.06	96.196	100.93	97.294	99.06	102.43	100.03	102.29	97.214	99.596	100.04	98.546	100.53	95.99	97.803	99.54	100.13	98.256	98.456	98.301	97.749	102.04	97.746	96.682	98.844	96.004	98.421	100.91	100.07	101.95	100.15	96.499	101.72	100.82	98.257	100.1	98.706	98.103	98.516	98.077	99.1	101.38	100.89	99.11	98.591	98.797
108.37	103.76	103.55	105.93	108.24	106.85	106.18	109.14	108.92	107.46	106.49	111.76	109.54	104.93	110.13	108.22	105.45	108.08	107.29	107.02	106.61	108.42	108.22	110.84	110.55	110.05	108.64	109.46	108.88	106.19	104.98	105.42	108.01	107.74	106.7	105.87	108.35	108.01	107.03	108.53	109.75	107.39	110.38	106.54	111.86	108.5	109.02	105.92	110.35	108.57
104.35	104.63	106.08	109.37	103.73	108.63	101.22	106.59	104.4	106.09	107.2	105.41	103.79	102.96	103.76	103.45	104.66	104.81	105.59	103.73	104.83	107.65	102.9	107.5	107.61	105.46	105.63	105.45	104.6	104.68	103.87	103.61	104.52	103.96	106.28	106.11	102.87	105.08	104.96	107.28	106.27	107.47	106.12	104.34	108.1	107.03	105.94	104.7	104.06	106.21
104.43	104.54	106.83	105.78	104.55	108.85	105.37	110.78	104.58	104.6	106.05	104.97	105.93	104.72	103.28	104.77	108.48	102.53	106.87	106.93	107.25	106.9	105.17	103.3	107.13	104.76	106.34	106.6	107.83	104.53	106.29	107.18	107.31	109.31	106.28	103.06	108.14	103.78	104.65	102.72	104.41	103.55	107.71	108.93	103.91	106.02	103.38	105.79	105.43	107.58
106.52	112.17	105.14	109.98	107.12	105.26	107.61	107.96	106.37	108.7	110.2	107.05	108.06	110.99	106.96	108.44	108.61	109.78	109.87	108.52	107.26	109.78	107.24	106.78	108.48	109.84	107.73	106.65	108.86	105.99	107.95	106.42	107.24	108.79	106.03	107.81	108.52	107.78	109.66	105.24	108.16	109.01	107.62	106.6	107.91	108.66	109.34	106.26	109.59	109.11
96.262	98.394	95.919	95.498	96.795	97.936	98.706	97.967	96.771	99.682	99.071	98.095	99.254	101.24	101.02	97.394	97.618	99.422	93.075	98.56	95.782	97.697	99.779	100.1	96.241	98.958	96.028	97.546	98.797	97.443	98.392	95.965	99.004	99.501	97.142	100.24	100.85	100.19	94.889	97.487	97.907	101.55	98.653	97.823	96.068	98.166	96.779	100.51	98.494	98.658
105.89	108	105.47	105.68	103.37	103.14	103.42	105.43	104.81	105.88	108.19	109.1	104.03	107.32	104.56	105.56	105.18	108.02	106.09	106.05	105.39	107.57	104.35	103.97	102.07	105.58	106.97	105.57	102.16	104.07	105.73	105.27	104.63	105.56	103	103.47	106.34	105.3	106.28	102.46	108.05	104.21	104.18	106.56	108.17	104.81	104.96	105.75	106.69	105.98
105.65	106.79	106.43	102.03	106.19	105.05	107.06	108.29	107	107.04	102.32	102.84	109.04	106.05	106.57	106.45	107.55	105.26	107.68	104.36	109.44	109.86	107.55	105.73	108.76	106.45	106.33	104.05	107.68	105.07	109.13	107.56	103.87	103.58	106.89	104.31	105.77	105.4	106.81	105.62	107.41	107.26	107.03	108.79	107.59	110.35	104.95	107.96	108.87	104.48
107.75	104.56	105.82	105.82	107.32	102.4	103.82	106.91	105.31	104.97	107.11	108.91	106.88	104.21	105.87	101.68	104.96	105.82	102.42	107.07	107.27	108.48	104.55	106.31	106.13	106.43	106.69	106.79	107.85	106.35	110	105.17	103.61	105.19	107.01	105.29	102.42	109.05	108.91	106.27	104.99	105.62	101.14	105.95	104.6	107.77	101.65	106.88	107.15	107.98
107.97	106.12	105.13	106.64	105.95	108.76	104.72	108.07	102.75	104.97	106.24	109.09	105.81	106.13	106.79	103.15	104.43	105.06	106.68	105.41	107.17	104.45	107.45	106.23	104.98	103.43	106.03	105.7	108.43	107.26	105.67	105.67	106.44	105.97	106.31	106.43	107.19	103.52	106.11	104.56	108.94	106.86	104.91	107.4	103.31	103.7	102.89	104	104.81	107.31
102.59	95.572	95.119	95.626	99.146	100.31	101.2	97.758	96.727	96.16	97.915	101.08	100.4	97.394	103.12	98.92	98.704	100.04	98.823	99.286	102.52	99.328	99.928	100.7	101.54	96.972	99.163	99.222	99.321	101.92	98.58	99.441	98.585	94.673	97.48	99.317	98.08	95.245	99.926	96.531	100.54	100.16	97.087	98.191	97.437	100.86	96.951	99.566	100.74	98.243
103.36	106.42	106.82	107.38	106.87	106.73	107.04	106.62	105.56	105.29	107.92	105.14	107.95	106.32	106.62	103.86	106.31	105.76	105.21	108.87	106.07	107.27	102.9	102.92	107.7	107.51	106.08	109.09	105.89	102.17	106.91	105.35	107.09	105	108.2	103.15	106.66	101.18	105.39	107.1	104.62	106.72	106.13	107.11	107.41	106.66	105.95	105.71	106.31	103.86
109.31	110.35	103.25	106.67	109.7	110.51	110.64	109.15	105.71	109.15	106.27	107.85	106.52	108.69	108.51	109.57	105.61	108.22	107.71	104.05	108.52	110.33	109.73	108.23	106.73	108.63	111.44	108.19	108.24	107.24	104.16	107.11	109.16	106.92	107.56	107.64	108.33	108.11	108.65	105.76	108.5	108.76	109.2	105.33	107	104.6	108.72	108.53	109.28	106.45
104.98	105.12	107.75	106.57	109.21	106.53	107.05	106.36	109.09	107.13	106.01	106.91	105.85	105.59	107.9	105.98	107.04	104.7	104.45	108.64	107.9	104.59	106.44	105.93	107.29	105.8	108.86	107.67	108.61	103.3	107.76	108.89	106.55	102.93	102.3	109.45	108	104.14	106.53	106.37	105.89	106.5	105.4	104.64	108.78	106.58	107.61	106.45	104.54	102.56
108.32	107.25	108.46	105.28	105	105.3	105.39	104.3	102.41	109.16	104.24	105.59	105.7	106.07	108.6	106.88	105.48	104.61	106.09	105.76	105.31	106.64	103.85	105.69	103.97	104.68	103.96	107.68	107.58	105.62	105.25	101.23	105.94	106.02	105.61	105.88	104.97	103.36	103.2	106.79	108.43	101.24	108.56	106.19	105.01	109.13	107.02	103.36	105.95	107.2
107.12	104.53	105.57	106.45	102.16	107.78	105.9	104.66	106.51	105.63	105.09	104.88	106.05	105.74	103.62	104.11	104.77	105.12	107.52	105.18	104.32	106.07	106.84	103.56	105.08	106.78	104.91	108.32	103.95	105.53	105.01	107.22	106.49	106.06	102.66	105.45	103.98	104.91	109.12	102.88	103.36	108.36	104.2	105.57	107.14	103.44	103.09	105.02	108.67	106.1
108.89	103.89	102.8	107.11	107.32	105.63	103.89	105.65	106.44	105.84	103.51	107.9	107.76	104.33	106.41	104.76	107.35	106.36	105.08	106.14	106.07	105.65	109.25	105.87	105.51	106.95	105.75	106.9	106.17	106.93	106.98	105.56	109.12	105.08	103.44	108.19	105.41	104.27	104.28	104.54	105.53	106.08	105.46	104.68	102.63	106.01	103.94	107.18	105.77	108.23
109.25	111.83	107.79	110.38	107.2	109.95	108.4	110.09	108.28	106.82	108.52	105.7	110.04	107.88	112.18	108.19	109.92	107.49	107.2	107.33	109.73	108.8	108.7	109.77	109.46	105.03	106.92	108.91	107.38	104.9	109.73	108.54	109.39	107.84	107.36	108.88	107.75	111.02	107.2	108.26	108.22	109.12	111.91	108.67	105.4	111.58	108.98	108.74	112	107.46
105.45	106.52	111.16	106.47	108.5	104.94	104.29	105.31	107.56	111.1	107.81	106.28	107.54	102.89	105.9	104.88	104.62	107.77	107.36	106.52	107.47	109.17	106.04	106.53	109.57	104.13	105.13	108.21	106.75	105.5	107.08	110.78	107.48	107.21	106.83	104.86	104.22	107.32	106.62	105.88	109.84	101.96	103.16	105.54	106.36	105.59	105.86	106.81	104.25	107.19
107.85	105.99	109.01	104.84	106.02	108.88	103.58	105.98	104.17	106.07	104.38	103.9	105.5	105.68	109.3	104.29	105.96	104.34	105.36	104.49	107.47	110.39	105.71	103.95	108.38	105.51	105.41	106.46	108.02	107.84	103.97	107.35	107.32	106	102.6	103.59	103.2	106.8	104.52	106.43	105.26	107.15	105.51	107.02	107.86	105.11	104.4	104.5	106.52	107.18
105.98	105.25	106.39	103.56	108.7	108.18	105.46	103.36	105.32	106.29	106.49	107.96	103.3	102.35	105.16	106.71	107.08	105.33	108	105.84	104.17	105.45	108.71	104.87	106.98	105.63	107.49	104.61	109.74	105.28	106.15	106.25	105.59	103.21	102.88	105.68	104.58	103.91	103.9	105.35	106.22	107.89	108.99	105.84	104.87	106.86	107.45	102.81	105.37	103.48
97.809	99.509	96.289	97.718	100.66	96.303	96.481	98.688	95.677	100.06	94.69	94.581	101.41	98.358	102.32	98.457	97.958	96.503	95.274	93.414	100.55	98.627	100.58	96.984	98.333	97.696	99.424	95.147	97.162	98.615	96.614	97.562	97.084	95.426	97.947	97.49	96.605	99.778	97.22	98.712	99.161	97.211	100.7	96.907	98.783	99.051	97.755	102.22	98.768	94.576
98.647	96.121	99.237	97.989	96.483	97.229	97.827	98.964	96.61	97.413	99.532	98.255	99.663	96.065	99.511	99.25	98.115	101.15	96.508	101.09	97.032	98.432	99.607	100.81	96.42	96.088	96.175	98.399	97.34	96.455	101.22	99.233	97.53	100.78	97.677	95.609	97.908	97.646	99.299	100.02	96.145	97.685	99.008	97.728	98.981	97.477	96.674	96.884	96.815	100.51
98.483	98.752	95.807	98.622	100.61	97.558	93.08	97.466	95.307	96.299	98.631	98.139	98.527	95.105	101.78	96.155	97.864	100.28	99.059	97.45	98.06	97.91	98.56	95.114	102.14	94.942	97.076	97.379	95.74	100.04	97.039	98.642	97.967	100.04	98.75	97.962	99.089	97.663	96.318	97.597	96.012	103.86	96.126	99.074	100.85	98.155	95.457	97.786	99.431	100.47
98.36	98.335	100.17	97.268	98.981	99.04	95.783	95.731	98.111	96.826	96.483	96.034	98.716	95.416	98.002	99.614	98.581	96.976	95.964	101	96.316	99.808	100.51	100.01	97.416	98.945	95.443	98.101	97.517	98.279	95.757	99.95	99.862	98.193	101.49	97.632	98.276	99.409	96.606	99.343	96.394	98.938	97.359	96.363	96.9	98.154	97.128	99.77	94.154	97.133
99.114	101.26	100.3	98.178	99.505	99.238	100.54	101.52	97.683	101.48	99.667	100.36	101.98	99.144	100.73	104.15	101.18	100.63	103.02	101.14	102.81	101.21	97.837	101.38	100.7	100.55	101.74	99.684	101.74	103.79	98.771	101.32	99.392	101.71	100.75	103.64	103.03	102.13	102.53	99.92	101.7	97.879	100.36	100.69	100.48	100.25	95.222	100.98	99.056	101.67
98.655	99.578	96.834	99.9	97.812	95.264	99.359	98.524	100.97	102.59	97.626	97.138	96.622	99.881	99.855	98.892	98.94	101.19	98.492	95.309	99.841	97.726	100.09	96.819	94.805	99.408	100.5	99.35	98.519	97.016	97.218	97.995	100.73	101.12	97.153	98.876	98.546	97.068	98.671	99.824	97.868	99.46	98.344	97.789	100.18	99.96	98.668	102.82	97.767	96.744
107.88	107.36	104.6	105.1	105.28	104.49	108.15	104.62	105.63	110.39	105.89	105.79	105.33	106.09	105.83	103.83	102.91	105.4	103.89	104.73	108.58	107.85	108.32	105.68	106.19	106.93	107.18	101.68	103.83	102.33	103.28	105.38	105.59	104.64	106.11	107.1	103.92	105.26	107.11	104.45	102.85	103.73	105.2	104.44	105.1	104.47	108.18	104.98	102.9	108.62
106.48	106.72	108.17	105.35	111.06	112.2	107.34	106.42	108.17	112.47	108.62	108.24	108.5	110.1	104.62	108.12	107.77	107.81	107.25	106.51	106.95	104.17	108.03	105.92	105.35	107.72	108.81	109.89	107.51	105.57	107.32	106.72	108.68	107.27	109.7	108.24	108.65	108.95	107.08	105.67	106.48	107.8	110.42	107.89	106.97	106.29	107.14	105.07	107.73	111.12
107.59	108.01	105.87	107.08	109.28	107.04	108.23	106.25	106.07	102.37	105.9	106.67	106.69	104.51	107.1	103.27	104.16	109.21	107.72	105.63	106.71	106.47	105.47	104.99	105.83	107.76	108.16	105.65	104.82	105.13	104.37	105.52	104.38	107.81	107.59	107.37	105.15	104.22	107.96	108.38	107.9	109.02	105.95	106.8	107.97	109.3	108.99	106.85	107.22	106.35
109.37	109.85	110.24	107.2	109.01	108.19	105.96	108.69	105.98	107.97	107.4	107.66	110.71	104.96	107.63	108.42	107.71	106.15	107.95	111.7	108.49	107.41	108.41	106.96	106.14	108.93	109.22	106.36	111.59	110.24	108.35	108.69	107.28	107.57	112.63	109.1	104.28	110.21	106.97	110.38	110.2	108.5	111.58	109.91	105.73	105.08	107.9	104.9	108.81	106.98
108.07	107.88	107.43	106.96	108.09	105.27	105.35	106.48	104.77	108.46	104.44	107.43	104.59	104.68	104.19	107.41	108.63	103.22	108.11	108.58	103.83	108.48	108.13	106.36	106.31	106.66	105.79	107.72	107.89	105.66	105.17	107.26	108.39	105.53	109.24	101.69	107.36	104.43	105.31	104.23	108.07	107.42	102.32	107.51	102.54	105.89	104.51	105.35	110.17	105.47
104.23	110.09	110.04	108.92	106.79	106.64	106.24	109.25	109.74	110.04	105.72	106.13	103.79	108.04	106.38	108.8	111.19	107.52	109.1	111.13	106.07	109.5	107.09	108.39	110.27	110.04	108.16	106.04	110.16	107.73	103.96	108.72	107.52	106.61	111.09	108.98	106.54	109.85	109.17	106.23	107.48	108.54	108.78	107.63	105.85	109.24	108.84	107.61	108.89	111.73
104.56	106.7	104.82	105.84	103.7	105.15	107.76	103.98	108.01	106.69	104.29	106.05	106.34	104.82	106.07	104.82	106.58	103.78	106.29	103.19	105.91	106.8	106.81	106.28	107.09	106.1	105.78	104.6	105.95	104.84	105.16	108.88	102.62	109.56	105.25	105.38	109.64	104.71	105.79	105.2	105.18	107.31	104.08	104.84	106.48	108.57	105.71	101.18	104.7	103.71
104.02	106.41	108.25	107.28	105.01	106.68	106.6	104.18	108.76	105.21	105.95	102.83	102.88	108.66	104.64	106.76	106.69	105.48	108.06	106.61	107.03	105.58	104.83	107.04	102.58	106.74	106.38	106.44	104.52	108.16	102.78	104.01	105.1	103.28	104.97	104.77	108.41	101.42	104.79	106.38	107.05	104.64	105.48	103.68	107.01	107	109.3	108.25	107.67	103.2
101.34	97.777	98.276	94.807	97.53	99.994	94.179	102	97.735	95.036	99.304	99.041	95.078	98.721	95.515	96.77	92.563	97.998	98.127	95.216	97.166	96.097	98.744	93.763	98.424	99.292	101.85	102.29	99.019	94.278	99.156	99.44	97.366	97.473	99.272	97.896	100.13	97.795	99.917	94.109	100.29	95.84	98.81	99.256	101.6	98.204	96.969	96.965	97.841	100.51
105.83	102.28	105.78	109.01	109.65	104.87	102.93	106.58	103.21	106.87	103.67	107.49	104.51	104.96	107.17	104.55	105.54	103	103.95	105.58	103.71	106.53	102.19	100.06	102.89	102.74	108.04	108.42	107.59	107.78	104.36	103.44	103.98	105.38	106.09	104.39	104.5	103.41	106.06	106.74	107.08	106.43	106.81	106.99	106.16	103.14	105.78	105.71	107.28	105.05
104.45	106.2	106.97	107.68	105.67	101.63	106.49	104.94	107.44	103.53	106.4	103.11	104.42	105.62	104.61	106.56	104.68	103.6	104.47	105.35	107.77	107.68	106.65	107.21	106.85	108	105.32	108.38	105.42	108.24	108.64	106.43	102.45	107.26	104.65	106.76	105.18	106.24	105.24	105.49	105.84	105.41	102.73	104.14	103.21	105.36	104.96	105.71	104.47	106.07
107.22	106.11	107.19	105.41	102.87	106.5	104.99	105.19	106.54	105.91	102.85	108.36	104.21	106.52	105.69	104.26	107.99	104.23	105.16	104.93	103.14	107.24	106	105.85	105.98	104.83	105.12	104.87	106.81	103.84	106.21	102.68	107.63	106.97	104.16	102.46	105.94	105.66	104.66	106.61	104.62	105.61	107.01	104.89	102.75	108.75	107.44	106.2	104.2	105.75
101.71	102.64	101.54	96.095	101.72	101.78	99.145	99.248	98.426	102.12	98.918	98.916	98.201	99.582	98.283	99.889	100.85	101.62	94.225	102.33	101.52	100.54	98.619	98.228	99.946	100.96	97.693	100.52	98.678	99.109	98.444	99.529	96.538	98.065	103.84	98.475	100.95	99.753	99.261	100.55	98.351	103.21	100.16	102.27	101.47	99.853	103.64	103.94	101.36	100.79
106.79	107.26	106.14	107.1	105.93	106.8	102.88	103.76	106.51	104.83	106.51	107.87	111.04	104.99	108.98	106.05	108.29	109.13	106.9	107.63	104.41	102.68	107.86	104.03	107.44	108.55	104.57	106.37	106.57	106.46	105.83	105.31	106.33	106.04	108.03	105.68	107.64	107.9	108.77	105.59	108.48	105.04	107.14	104.6	106.26	105.43	109.09	106.76	105.47	107.58
104.89	102.75	100.58	99.538	104.88	102.78	99.11	101.8	102.67	105.89	103.35	105.28	102.96	103.65	104.14	103.31	101.64	104.02	100.95	104.01	105.25	102.3	104.95	101.52	106.68	100.6	101.62	103.96	102.1	102.74	104.1	99.902	100.09	101.78	104.31	101	104.03	103.82	99.136	105.57	101.51	101.79	103.53	105.77	102.16	99.561	101.8	100.74	104.7	101.76
99.16	98.097	98.802	95.677	98.499	98.226	98.716	100.2	98.095	95.108	99.721	100.67	99.807	99.154	99.139	99.833	98.71	99.097	96.87	101.13	97.845	98.805	101.24	96.75	95.567	95.153	97.647	98.96	97.209	97.802	99.204	95.725	96.6	95.438	97.785	98.653	95.583	97.085	97.082	99.385	97.599	97.071	97.458	96.073	99.282	97.696	99.828	97.425	94.657	98.232
109.92	107.47	110.24	105.91	109.48	109.76	107.69	111.16	106.11	109.59	107.17	108.53	105.53	109.26	109.33	107.01	109.78	108.56	108.8	112.51	111	110.84	109.6	106.44	111.73	109.61	107.98	105.65	109.22	104.43	108.79	106.43	104.87	110.02	108.01	106.45	105.79	107.19	107.83	109.79	109.54	107.47	109.34	109.65	108.4	106.38	109.14	108.35	108.93	107.2
105.19	105.8	107.15	105.23	105.71	105.75	104.93	105.49	107.02	108.36	108.12	105.99	106.12	108.26	107.11	105.64	106.34	107.94	109.95	105.73	107.88	107.52	106.84	108.03	106.5	106.31	106.4	105.19	108.62	109.75	105.51	106.08	105.44	105.35	108.49	105.09	105.77	104.45	108.68	106.22	105.76	104.24	106.26	106.11	104.49	103.93	108.91	106.29	105.5	108.57
111.19	111.32	111.35	108.22	107.61	113.06	111.94	111.34	110.36	107.06	106.27	111.72	110.84	108.15	111.06	109.76	110.46	108.95	106	108.03	111.95	113.03	110.72	111.22	107.6	110.43	113.74	111.18	109.35	110.35	109.91	110.45	108.85	108.67	110.8	110.06	110.97	106.67	112.47	110.11	111.06	109.27	111.05	112.98	109.81	111.4	110.01	107.9	109.48	111.11
109.43	108.49	106.85	107.06	110.76	106	104.35	105.26	103.55	108.22	106.36	105.79	106.68	105.64	104.29	107.44	105.13	106.49	106.32	106.9	105.28	106.07	104.31	107.66	106.72	105.36	105.46	107.04	105.06	106.3	111.03	107.66	106.89	107.95	108.09	108.28	107.74	107.17	105.98	109.5	108.08	110.09	107.37	107.5	105.31	108.08	107.29	105.84	104.74	107.64
98.576	99.323	98.029	99.892	99.778	97.625	100.75	100.19	101.62	100.1	98.37	99.736	99.608	96.218	96.145	99.394	98.282	100.42	98.372	98.78	97.898	101.92	96.289	97.684	98.257	100.18	98.273	96.153	100.82	98.592	99.327	98.723	97.143	98.145	99.705	99.606	96.735	99.36	96.27	95.863	96.17	99.054	98.741	99.355	99.946	100.05	99.153	99.368	99.463	96.284
108.43	107.05	105.98	109.41	109.17	108.63	108.57	105.53	109.06	110.28	107.57	108.55	108.45	104.25	109.13	106.92	105.03	108.11	105.9	107.06	111.44	106.63	105.3	109.33	107.46	110.84	110.38	107.9	110.07	110.34	107.58	105.66	109.49	107.33	105.54	106.74	107.9	106.01	105.55	106.49	108	106.84	107.21	108.8	108.18	110.3	105.22	108.43	111.47	108.57
107.74	104.89	108.51	108.4	107.55	110.09	103.96	105.03	106.85	103.57	106.8	104.09	107.05	104.12	103.18	106.33	109.49	106.85	104.52	102.24	102.58	106.92	106.03	106.51	105.46	106.15	104.1	102.73	106.09	105.34	103.87	103.96	104.58	99.859	107.58	104.07	104.95	107.84	104.72	103.04	106.38	105.85	103.62	104.47	103.8	107.25	105.65	104.19	103.92	106.85
96.348	98.462	101.81	98.64	97.099	101.47	96.091	96.578	98.183	99.741	101.99	98.642	99.141	96.126	100.54	96.451	99.922	99.419	100.69	96.876	98.197	96.646	100.79	98.372	98.162	99.482	96.759	101.87	94.739	98.861	98.984	100.7	97.837	97.549	99.829	100.77	99.257	98.037	102.34	96.967	96.653	99.817	100.62	99.084	100.04	99.434	98.04	100.6	101.6	96.329
100.59	101.47	99.417	102.57	99.709	101.54	103.21	102.77	101.13	103.86	102.1	99.535	103.44	100.01	99.399	99.168	100.94	98.022	99.211	102.21	102.37	101.4	101.11	101.4	102.42	101.8	102.02	100.22	102.01	101.09	99.871	102.85	99.646	101.3	100.73	102.87	100.28	103.95	101.22	101.08	101.3	101.98	99.074	101.54	100.97	99.617	100.58	102.2	101.87	99.187
110.3	107.63	108.54	108.5	110.02	107.17	105.85	105.03	105.19	109.37	107.98	107.5	108.61	110.9	108.75	109.72	107.87	105.71	110.84	107.49	107.03	106.8	108.21	106.6	109.78	108.08	106.9	108.79	108.08	106.8	109.87	107.37	108.13	105.8	112.64	108.8	109.32	106.95	107.72	106.25	105.5	107.59	109.02	109.31	110.04	109.78	110.39	106.78	107.42	107.42
108.54	108.06	105.12	105.27	104.14	105.6	104.05	105.51	105.17	103.96	104.76	106.89	103.32	106.05	108.07	105.38	102.67	103.7	105.08	107.27	104.21	106.15	103.96	106.8	104.25	105.35	103.76	108.4	107.27	99.475	105.79	107	107.15	104.99	102.8	103.47	106.51	104.64	105.71	103	102.95	105.36	109.53	111.25	104.45	104.49	104.16	102.98	103.74	107.77
99.883	99.984	99.316	99.417	99.273	101.02	99.905	103.72	98.387	101.06	96.694	102.47	101.03	101.04	101.75	101.7	100.99	100.43	99.123	103.17	100.72	101.67	102.67	101.91	101.33	100.71	99.076	100.09	102.31	99.808	100.78	101.17	104	101.01	98.566	102.1	100.27	102.18	99.488	100.8	99.151	100.06	98.884	104.68	100.86	98.381	104.05	99.726	100.19	102.39
99.585	97.942	101.64	99.317	100.56	103.62	97.589	97.323	100.8	101.85	100.24	98.16	96.513	101.46	98.381	97.105	96.128	97.877	99.498	101.04	100.17	98.542	102.29	102.8	99.105	103.28	98.281	94.881	96.41	101.65	98.907	97.959	99.33	103	103.6	101.96	97.021	99.339	99.423	98.439	101.97	102.47	99.776	102.52	100.83	101.58	98.338	98.561	100.7	98.368
110.56	108.75	109.49	109.57	111.87	109.84	109.25	109.52	105.84	106.36	111.39	109.12	108.14	106.69	111.42	109.81	108.16	109.46	106.52	106.91	109.07	110.97	107.25	108.48	110.5	107.11	107.92	109.25	105.8	106.88	109.95	105.46	107.55	109	110.02	104.35	107.71	106.32	109.02	105.81	107.83	105.7	107.99	106.09	107.2	108.94	104.78	107.22	112.33	111.35
112.96	111.61	110.47	107.86	109.48	112.4	109.06	111.3	110.22	110.58	112.96	111.05	110.56	109.85	109.74	111.35	112.77	110.07	111.61	110.06	111.38	109.08	108.07	110.77	107.95	110.61	108.86	109.35	109.48	111.76	109.66	111.76	109.29	111.95	110.24	107.22	108.59	113.66	110.63	109.91	107.01	111.65	112.13	109.22	111.29	107.77	106.45	112.49	109.55	112.75
96.858	103.07	99.88	97.634	96.301	98.771	98.191	97.827	99.06	99.064	98.393	98.511	96.649	97.264	97.645	100.32	96.154	98.116	99.393	99.883	97.993	100.37	102.52	97.334	100.02	95.46	99.133	100.73	97.969	98.749	97.574	93.693	99.792	98.05	100.07	100.63	99.207	97.084	99.427	100.97	103	100.03	95.964	100.86	98.811	99.126	96.318	98.995	101.24	101.36
109.7	107.65	110.16	108.04	112.83	112.32	109.51	111.52	105	114.14	106.63	108.65	108.82	111.5	109.99	108.75	109.57	109.22	111.95	111.5	111.02	110.4	109.87	108.1	107.86	112.87	110.06	112.06	110.88	110.82	109.34	113.73	109.22	112.97	111.44	111.96	110.91	107.92	112.25	110.36	110.95	108.54	109.52	112.34	109.97	111.56	110.22	110.24	107.69	111.23
98.772	99.076	96.067	100.17	99.014	95.573	101.95	97.395	101.94	97.78	100.37	97.552	97.467	97.319	98.354	95.932	94.988	95.425	98.314	96.118	96.96	97.238	98.146	99.113	98.597	98.113	99.615	97.776	95.263	99.76	99.855	96.778	100.78	98.257	97.883	99.171	100.07	96.83	98.755	98.619	95.083	97.899	99.533	98.421	94.085	98.398	99.029	96.717	98.221	94.801
112.48	107.76	109.69	108.66	105.37	110.37	107.94	105.53	109.34	109.87	108.01	108.3	104.15	112.61	109.33	108.74	108.29	106.16	107.82	105.95	109.96	108.6	108.96	105.92	110.26	111.13	106.55	106.49	109.71	107.31	108.26	109.52	111.34	107.96	108.78	108.25	105.45	106.06	109.9	108.37	109.56	110.09	110.18	111.38	107.84	106.92	109.79	106.16	107.09	107.43
107.81	111.43	108.48	110.53	109.17	112.3	108.04	109.47	110.68	110.74	109.4	110.37	110.58	113.64	110.09	108.92	109.19	113.19	111.55	110.03	107.23	109.01	110.76	113.2	110.73	111.24	111.23	109.94	110.22	110.2	110.52	110.46	111.57	112.38	109.34	108.19	109.37	111.23	113.33	110.19	106.89	111.81	113.11	111.44	107.11	111.79	109.31	110.33	108.65	106.27
106.18	107.11	106.12	105.77	106.34	105.06	107.84	103.79	108.78	107.38	103.62	109.72	102.86	105.59	107.51	106.79	109.85	106.7	106	105.83	106.27	108.3	101.86	106.18	105	106.81	105.53	104.07	108.41	106.08	106.26	107.25	107.5	109.17	103.19	107.7	103.25	104.46	104.36	106.41	105.89	107.66	105.24	107.41	107.17	103.67	103.9	103	103.9	104.52
107.13	105.6	109.13	108.31	108.53	110.09	107.65	106.13	106.55	106.42	106.4	108.92	109.19	110.17	111.38	107.64	108.59	107.75	107.41	105.13	107.25	112.17	106.92	108.15	108.94	107.11	107.99	111.57	110.32	106.34	108.2	109.26	111.65	106.79	109.07	112.42	108.73	106.6	107.91	106.77	109.64	106.29	108.15	109.82	105.7	109.39	108.21	111.07	108.35	111.04
106.5	104.81	106.73	104.84	106.73	105	106.81	108.55	105.56	107.21	109.26	105.94	105.54	105.59	103.1	105.96	105.21	105.09	105.94	109.57	106.66	106.02	105.7	108.53	108.62	109.86	103.28	108.45	105.17	107.11	108.36	104.78	106.08	105.42	106.57	105.04	108.79	105.51	110.08	107.32	107.32	107.53	103.68	107.73	105.58	106.97	103.59	108.44	104.62	103.58
106.47	104.43	105.83	106.32	104.77	106.68	108.75	106.55	104.67	106.04	106.42	107.02	109.35	105.64	104.69	107.11	106.16	106.75	104.47	106.22	106.51	106.09	105.64	102.67	107.41	105.75	107.09	107.65	104.37	106.46	106	106.73	109.77	107	107.16	107.53	108.94	108.08	105.63	106.82	105.25	107.38	107.28	108.63	106.04	106.98	105.76	104.18	108.12	106.11
95.469	96.106	97.232	95.324	99.305	98.567	98.708	98.84	98.319	98.62	103.73	94.965	99.227	97.995	95.527	95.788	98.004	98.598	98.463	99.295	101.49	99.77	100.77	97.262	99.838	97.748	96.707	97.63	97.51	101.41	96.397	97.631	98.386	96.595	99.36	97.911	98.802	97.665	97.77	100.24	96.887	97.274	99.957	98.639	96.068	96.321	96.592	98.868	98.747	99.776
107.14	109.57	109.4	106.5	107.47	108.28	108.12	108.12	108.92	107.32	105.72	108.99	108.32	106.81	106.96	106.08	107.85	108.8	107.68	105.76	109.03	107.25	108.6	106.54	105.37	109.19	108.89	107.05	107.52	105.74	106.53	109.74	104.13	106.27	107.55	103.38	107.53	108.53	107.85	106.3	107.49	106.41	105.01	108.59	107.03	109.32	107.75	109.38	106.25	108.09
106.13	105.91	108.91	104.9	106.9	106.13	106.53	106.08	106.08	106.14	106.71	103.01	109.07	105.65	106.9	109.11	102.92	106.91	103.11	104.05	107.67	106.72	108.25	104.32	107.05	105.37	106.89	103.2	106.41	103.43	104.92	104.13	108.23	104.36	105.46	106.19	103.46	105.02	105.11	105.66	102.76	105.33	105.85	103.69	106.19	109.01	105.42	106.95	103.4	103.97
112.26	109.6	110.15	111.93	106.18	109.27	111.17	110.52	114.06	107.68	113.04	106.8	110.22	110.38	105.43	109.05	109.18	112.08	114.85	109.43	110.32	110.67	111.5	108.85	111.17	108.29	110.68	109.24	111.41	110.35	109.52	109.26	109.14	110.14	109.28	108.93	109.82	108.78	110.11	110.6	109.09	109.89	110.25	107.97	111.08	110.88	109.31	110.18	109.98	111.47
107.24	110.51	107.23	107.29	107.5	107.66	108.93	107.03	108.54	108.27	106.38	108.12	107.09	107.57	109.53	106.57	108.11	109.18	109.41	105.24	106.25	107.61	111.19	108.76	111.21	106.32	108.5	108.12	111.52	110.03	104.56	108.05	109.52	110	106.9	110.08	108.42	108.47	108.25	111.22	108.32	108.58	107.65	110.41	107.53	112.46	106.78	107.84	110.36	109.58
100.3	97.942	101.73	97.528	97.686	100.61	97.043	96.873	97.908	99.434	98.731	95.512	96.439	100.67	98.023	96.546	100.12	98.52	99.602	95.206	98.489	96.864	98.819	97.86	100.03	99.172	96.847	100.32	98.754	99.002	96.935	98.866	97.286	97.76	99.299	98.864	99.38	96.969	97.2	97.185	97.623	95.951	102.6	97.092	100.2	97.624	96.027	96.121	97.229	98.574
108.36	104.62	106.45	103.37	106.19	104.02	107.12	102.73	106.43	104.92	106.22	104.94	107.23	105.81	105.22	106.84	106.01	108.11	109.79	106.6	105.18	106.05	105.43	105.65	104.44	105.13	105.04	106.38	102.73	106.23	102.91	106.99	107.54	105.65	105.76	105.98	105.59	108	102.54	102.92	102.67	107.71	105.34	105.51	105.16	105.9	105.56	103.66	105.32	105.88
100.94	98.423	100.7	98.072	101.6	99.367	100.76	98.968	100.54	100.99	100.57	97.799	100.3	100.55	101.24	99.91	98.666	97.675	99.889	99.265	99.399	100.28	99.119	100.69	101.47	96.914	98.741	100.23	99.003	99.488	98.721	99	101.64	100.66	99.172	99.777	99.041	101.39	103.13	96.437	101.91	100.15	100.78	99.461	102.72	97.902	99.081	99.831	97.703	99.4
105.56	108.52	106.54	107.42	103.2	105.86	103.44	108.5	105.07	105.49	106.68	108.47	108.18	111.22	103.55	106.2	107.44	106.17	102.7	103.81	105.23	103.97	104.85	107.03	109.55	107.56	105.29	107.31	103.65	105.57	108.01	103.75	105.74	106.33	106.02	108.54	107.18	104.82	108.68	104.31	105.68	104.17	109.96	103.84	106.27	107.89	106.87	111.96	106.37	107.14
105.07	103.22	109.37	107.97	106.82	104.82	106.08	105.81	108.54	105.49	106.65	104.76	107.47	108.34	105.54	106.2	107.04	108.01	107.36	106.86	105.53	109.4	108.09	108.5	104.67	105.69	105.04	107.71	106.89	106.37	106.72	106.96	108.06	106.47	106.7	108.86	106.2	108.02	105.98	106.6	107.48	108.49	103.97	106.7	107.67	109.61	105.55	106.12	105.2	103.07
109.76	109.74	110.24	110.09	110.96	108.53	108.83	107.29	107.06	108.1	107.45	107.46	107.81	107.87	106.65	110.22	108.28	110.33	107.18	109.72	105.82	105.87	109.4	110.48	109.27	105.75	107.06	105.76	105.99	107.51	109.61	108.99	105.68	110.26	106.95	108.08	109.73	107.26	109.84	111.37	107.86	108.28	108.08	108.63	109.76	109.88	108.83	109.58	108.82	110.24
106.74	104.81	105.61	107.38	102.72	104.91	105.53	106.62	107.6	108.19	106.26	106.92	104.23	103.02	108.88	105.58	103.24	106.45	108.42	106.4	106.56	106.7	105.87	103.87	104.45	105.45	104.68	103.79	105.74	100.67	108.14	105.52	106.09	107.11	105.1	104.66	107.85	106.68	108.87	107.1	104.73	103.79	104.57	105.33	106.87	107.52	104.05	111.03	105.58	105.47
110.49	109.22	111.43	108.82	109.17	109.39	106.88	110.49	111.07	108.57	111.94	113.25	108.85	110.12	113.06	111.07	112.79	111.65	106.46	108.96	107.31	112.38	107.41	110.94	112.83	111.83	110.06	110.24	110.48	111.27	110.97	110.18	111.42	108.53	105.4	108.08	110.12	112.85	110.7	114.72	112.65	111.74	110.73	113.75	111.05	112.4	111.67	109.51	110.12	112.74
108.6	110.64	114.2	111.92	113.85	111.54	112.89	109.65	111.17	110.56	109.42	114.21	111.9	111.66	111	107.06	109.04	112.32	110.7	108.76	108.48	108.78	108.72	112.84	108.12	109.78	108.38	111.02	111.34	110.8	114.53	109.79	111.06	108.16	112.15	108.18	110.6	108.58	111.75	109.57	113.5	111.38	109.25	113.47	109.44	113.97	109.31	113.94	113.72	111.55
109.99	109.21	106.59	110.36	107.03	106.3	111.55	112.03	106.67	109.6	111.66	112.34	112.34	109.7	110.88	111.39	106.02	108.54	108.94	109.04	110.98	111.25	110.98	109.16	105.38	109.24	110.62	108.39	109.47	109.54	109.79	111.93	111.83	107.98	107.01	112.11	109.53	109.42	110.98	108.36	112.22	111.93	103.22	109.58	111.45	111.87	112.11	111.34	110.36	108.15
105.77	106.45	105.03	104.12	104.49	109.67	107.18	107.32	106.52	105.85	104.07	107.63	104.32	106.84	103.77	102.73	105.25	108.76	103.57	106.2	106.9	105.13	107.01	106.63	104.24	104.21	107.31	107.01	104.18	105.04	106.9	104.01	105.25	106.27	105.4	107.96	103.59	105.73	107.37	106.81	105.48	105.77	106	105.68	103.56	105.18	106.49	106.23	108.37	105.33
107.22	109.27	106.92	107.77	111.34	108.92	106.19	103.58	106.35	105.89	108.48	108.94	106.06	104.82	106.92	108.69	110.71	106.05	106.84	105.2	107.44	109.6	106.1	106.34	108.26	110.29	110.14	107.18	105.41	110.27	105.41	109.78	106.59	106.64	105.81	106.35	107.04	107.75	108.77	109.54	107.86	106.65	107.2	107.44	108.75	105.99	109.91	108.65	109.86	108.29
108.58	107.17	106.03	105.5	107.26	102.85	107.23	109.04	110.05	105.18	104.63	105.46	108.88	106.87	107.03	105.74	107.05	110.62	106.42	102.9	105.64	106.73	107.71	105.07	106.23	106.62	103.73	102.54	106.26	104.61	108.77	107.34	105.4	104.2	107.02	104.31	105.81	105.39	106.59	104.92	106.14	104.93	105.44	107.42	105.19	104.15	106.51	104.46	105.34	107.27
107.29	107.02	112.69	111.45	105.83	108.44	113.11	108.6	108.01	111.72	110.72	109.2	107.94	109.01	108.37	109.12	109.27	110.71	109.16	107.43	109.32	112.37	110.09	108.75	108.78	108.42	107.34	107.35	106.84	106.8	107.55	110.1	109.4	112.26	108.86	110.21	105.7	107.93	111.05	108.88	110	108.42	106.91	108.51	107.82	109.04	108.57	112.37	111.44	110.39
106.63	106.31	110.54	105.83	108.01	109.76	109.27	108.61	108.39	107.47	107.99	105.67	109.68	109.52	107.99	107.49	107.9	107.94	109.25	110.02	111.51	109.78	107.15	108.31	107.84	109.46	109.88	108.18	107.99	108.69	105.81	107.75	113.09	106.43	105.5	107.93	105.96	107.94	110.55	108.87	108	107.56	105.56	111.39	109.2	105.93	107.39	107.97	105.04	107.28
104.99	107.79	104.69	105.36	104.25	103.99	106.68	107.09	106.61	106.97	105.92	108.09	107.03	107.94	103.28	106.4	102.44	108.1	105.75	105.03	105.58	105.99	104.37	105.31	104.82	105.02	107.44	104.59	105.14	107.23	108	106.22	106.5	106.58	106.57	109.03	103.19	104.66	104.02	106.37	105.1	106.54	106.26	106	104.41	106.17	104.46	104.89	105.93	105.61
104.44	105.09	104.89	102.92	104.25	104.86	107.23	107.69	102.36	106.41	106.55	105.07	106.3	104.51	103.76	105.37	104.81	106.62	106.38	103.66	102.63	106.03	104.48	105.85	103.75	102.37	107.17	106.82	104.98	101.39	106.43	101.38	105.7	106.48	109.1	107.33	103.72	103.06	105.96	103.16	105.74	105.45	105.02	106.63	105.05	107.23	106.06	103.63	104.21	107.31
105.38	107.27	105.76	104.88	106.59	108.68	109.77	105.75	101.6	105.11	107.83	107.36	103.55	103.65	102.19	106.46	104.79	107.86	104.37	106.19	107.68	105.92	108.1	108.21	108.8	104.48	103.08	104.2	108.21	106.49	105.63	102.59	106.02	106.37	105.35	105.95	107.96	105.87	107.65	104.33	105.85	103.47	106.57	104.16	105.49	105.67	106.32	102.89	104.1	105.24
108.72	110.72	110.95	109.15	107.16	110.18	107.76	108.33	108.85	109.83	109.74	106.89	110.59	110.84	107.93	104.81	110.44	109.62	106.62	106.18	107.69	108.53	105.72	105.76	111.91	108.95	107.04	107.85	108.29	106.83	108.43	109.9	109	110.02	109.12	109.46	107.11	108.75	108.62	107.03	110.32	106.82	107.87	110.67	108.49	108.59	111.47	109.84	108.48	107.06
107.85	109.31	105.91	105.85	106.45	105.75	105.19	104.93	105.09	104.93	104.31	102.55	104.77	108.04	106.47	103.3	106.48	103.75	101.84	106.26	103.91	109.27	108.41	104.87	105.84	106.85	104.03	104.71	102.83	107.69	104.27	106.42	105.25	104.01	108.98	108.03	106.19	102.57	103.04	103.33	106.66	106.34	106.38	105.86	103.13	107.33	104.59	104.25	105.34	102.44
99.939	98.489	97.068	98.612	96.804	97.859	101.44	98.62	96.625	94.745	98.404	95.378	96.997	97.574	92.032	101.65	95.891	96.133	95.807	99.501	98.874	99.621	100.72	101.5	99.493	98.266	100.1	97.189	98.434	96.798	96.485	98.915	96.01	99.613	95.447	100.49	98.445	99.878	99.787	99.102	97.563	100.9	97.747	98.202	99.406	97.116	96.46	97.664	95.275	98.348
110.93	109.06	104.53	106.89	107.15	109.42	106.54	107.89	109.36	110.06	106.68	109.07	106.66	110.67	107.79	107.56	109.58	107.98	109.1	108.24	109.35	106.09	107.72	111.51	105.1	107.98	110.34	105.88	107.28	110.04	106.95	107.4	107.62	109.98	108.76	108.78	103.1	104.67	109.6	109.22	107.35	110.06	106.07	106.4	107.49	107.29	108.36	109.67	110.01	108.36
99.645	97.496	98.815	98.629	97.846	96.56	96.589	97.642	99.445	99.765	98.185	97.576	99.77	99.057	94.36	97.048	99.319	96.071	98.477	96.15	99.522	98.45	97.598	97.843	99.319	96.907	99.95	99.109	100.13	98.35	98.387	96.992	95.816	98.524	96.944	96.304	94.928	95.357	97.193	98.827	98.308	97.127	98.475	97.436	99.247	95.458	100.97	100.29	96.151	97.797
101.74	101.13	99.461	99.944	100.61	97.79	98.16	103.22	102.93	102.93	101.45	104.57	101.49	100.67	100.89	99.199	100.27	102.71	99.319	100.88	98.854	102.38	100.59	102.08	102.39	100.96	101.06	100.81	98.905	101.49	100.61	101.55	100.2	100.36	102.25	99.228	98.246	103.33	99.692	101.04	102.49	100.56	100.99	102.45	104.49	102.64	101.11	99.987	104.11	101.62
104.88	104.17	107.39	106.1	104.78	106.57	107.66	106.05	105.31	103.6	107.97	106.38	106.87	108.03	104.77	105.38	106.75	107.27	106.85	105.05	106.7	105.16	107.52	104.55	104.09	104.6	104.36	106.31	106.75	106.96	105.68	102.51	106.42	106.12	105.63	107.66	102.59	107.04	102.9	110.71	106.84	106.43	110.2	108.33	109.42	105.66	106.76	107.12	104.99	108.75
105.86	108.36	108.49	106.26	107.98	107.6	104.81	107.72	108.23	106.91	106.79	108.81	108.77	105.88	106.05	104.48	105.62	106.57	105.24	105.48	104.03	103.41	106.46	106.53	105.07	106.64	105.17	107.03	108.85	109.69	105.26	106.15	109.04	105.6	106.8	107.68	103.9	105.81	105.46	105.35	108.17	108.07	106.35	105.61	103.66	108.69	108.32	106.11	102.42	105.15
105.32	106.9	108.43	107.94	107.58	107.96	106.69	110.28	111.33	105.22	108.23	108.14	107.93	107.55	105.1	105.16	110.5	109.53	104.86	106.77	109.24	108.73	106.92	106.64	106.27	109.51	105.39	109.98	107.2	110.8	109.34	106.62	110.03	108.5	107.41	105.34	109.2	104.21	109.98	111.16	108.59	107.29	106.6	107.31	104.62	110.49	104.26	109.46	107.8	105.02
99.886	95.732	99.195	100.58	96.754	101.72	98.423	102.57	99.672	98.855	101.37	100.06	100.52	100.38	98.047	99.948	100.01	99.988	99.648	96.861	100.75	98.406	98.162	101.16	98.125	98.851	98.174	98.978	100.02	96.815	99.491	98.173	96.187	97.547	100.47	99.401	102.18	97.704	98.443	100.31	99.707	100.74	100.73	97.97	100.89	98.53	100.1	97.962	101.27	95.881
106.29	106.24	107.83	105.78	107.17	107.3	110.4	107.13	107.34	112.32	107.49	105.01	108.44	108.32	107.46	103.03	110.71	108.33	107.94	107.85	110.31	111.79	108.38	108.56	109.41	107.11	107.29	106.21	106.33	106.42	110.33	107.81	108.26	110.82	106.1	105.07	105.92	107.5	107.15	109.39	110.67	106.92	105.64	107.96	101.8	107.4	108.16	108.13	110.34	108.25
103.83	111.71	106.06	105.2	104.17	107.27	109.17	108.96	105.63	107.46	105.6	105.24	108.46	110.8	104.89	108.57	106.19	108.73	105.38	106.83	104.57	106	105.08	106.58	108.03	109.02	104.27	105.37	108.38	103.75	106.77	106.95	107.35	109.1	107	104.23	108.6	106.3	106.73	105.46	107.93	106.83	105.78	108.57	105.7	109.1	109.38	106.33	105.68	104.09
101.95	105.02	100.22	103.8	101.2	100.43	102.79	103.18	102.98	102.25	99.415	103.76	103.11	104.36	99.317	99.81	105.33	104.75	104.43	105.59	102.43	103.48	101.56	101.74	103.3	100.62	100.36	103.95	103.35	102.6	100.26	102.54	102.75	102.48	105.7	101.87	103.16	104.26	100.87	103.89	102.8	103.9	102.73	101.21	103.08	102.05	102.28	100.76	98.851	103.88
104.01	109.74	110.35	108.51	109.16	104.65	107.36	104.8	105.17	103.61	105.57	104.71	105.93	106.59	105.93	108.6	101.67	104.9	107.71	108.34	106.64	104.69	106.73	106.65	105.08	103.22	106.5	106.64	106.6	104.2	105.74	105.81	106.76	105.31	106.44	103.62	106.42	107.87	108.35	106.54	105.98	104.83	106.66	105.9	106.46	104.87	105.82	107.36	109.44	102.83
98.982	99.219	99.556	98.337	99.277	98.338	96.545	99.677	96.431	96.54	99.235	96.722	96.659	96.568	96.722	99.548	98.808	96.273	97.491	95.741	96.782	97.861	97.985	98.739	99.666	96.56	96.037	96.585	96.175	98.535	98.331	100.61	96.539	95.673	98.942	95.784	97.365	98.048	97.602	96.538	98.462	97.617	97.657	99.017	99.02	99.439	97.353	98.714	100.28	96.268
106.46	107.26	105.59	103.56	107.61	106.73	107.87	106.42	107.61	104.45	103.89	104.26	105.28	105.65	109	105.81	110.74	108.07	107.6	104.61	108.83	103.69	107.65	104.82	105.19	108.1	109.32	106.58	105.52	106.06	106.89	106.9	108.52	105	107.29	110.79	105.63	107.65	104.89	108.92	108.05	105.69	106.46	108.06	106.11	105.88	104.64	106.7	104.83	105.78
100.7	97.637	100.06	97.98	99.053	102.76	98.968	100.3	99.035	99.886	100.96	100.21	97.049	99.833	100.08	100.18	102.23	100.63	99.626	100.45	99.895	100.35	100.71	100.21	99.825	97.075	98.022	99.588	102.44	99.919	100.72	98.205	103.93	100.18	100.36	98.102	100.43	102.55	103.16	102.32	102.19	97.753	101.99	98.28	100.86	101.42	102.94	99.146	99.185	97.93
109.12	110.6	108.42	108.92	105.25	108.53	109.88	114.27	105.29	108.87	108.06	108.48	108.26	111.15	106.42	109.91	111.21	107.7	107.38	110.24	108.15	105.34	107.28	106.85	107.13	106.87	106.73	107.89	106.76	106.89	107.23	107.26	108.25	105.44	110.07	107.29	108.26	106.8	111.63	106.02	108.67	106.67	108.59	107.19	108.34	105.65	108.17	107.28	106.57	107.94
108.34	108.42	107.2	104.59	109.66	108.35	108.19	107.73	109.14	105.72	109.66	109.23	106.44	106.75	107.64	108.53	107.58	108.01	108.02	103.48	109.2	108.33	110.54	107.52	107.4	109.97	104.53	107.19	107.31	107.52	106.1	107.46	105.82	106.21	109.91	110.3	112.49	105.98	109.7	105.91	107.24	106.61	105.83	108.66	106.43	107.85	110.01	106.82	110.68	107.24
111.01	111.86	113	110.73	105.25	111.75	107.27	109.45	107.7	110.95	111.68	111.66	111.56	110.92	111.22	107.95	108.31	111.38	113.66	109.97	110.72	110.23	110.21	111.51	109.98	112.29	112.02	112.38	106.71	110.24	106.82	106.23	109.88	107.08	108.83	112.14	111.46	108.29	110.93	111.25	111.37	108.73	110.82	112.08	106.53	110.03	111.61	107.53	109.32	110.14
106.73	108.05	106.95	107.16	106.96	108.31	101.79	105.57	106.23	108.57	106.89	110.43	104.28	105.48	107.04	109.03	108.01	108.38	103.66	110.59	104.73	106.37	107.11	104.58	104.39	108.38	106.53	105.76	105.51	108.22	104.32	109.42	105.59	110.2	104.57	108.57	105.18	104.66	107.35	107.46	107.73	105.53	104.9	105.06	105.49	106.74	106.98	107.28	105.02	105.83
108.63	107.92	110.3	110.19	112.09	107.79	105.17	104.87	110.73	107.96	110.89	106.99	109.07	108.96	107.92	107.06	110.2	108.21	110.01	108	109.17	106.41	109.47	106.53	110.77	106.21	106.91	107.58	107.58	110.98	105.44	105.11	110.41	110.1	107.66	107.16	107.59	107.45	109.64	110.63	109.85	108.31	105.27	107.09	109.27	106.63	106.11	110.95	106.93	106.72
97.649	97.781	98.722	97.357	99.001	97.911	99.457	97.402	95.841	93.376	95.603	95.809	99.326	100.02	100.03	95.942	101.87	99.093	100.93	99.718	97.491	97.897	97.059	99.818	95.021	97.576	98.092	98.569	98.843	96.975	100.37	99.488	96.512	95.192	95.477	94.892	98.814	94.513	98.708	98.119	96.798	97.362	100.24	95.251	98.928	95.375	96.146	94.931	93.942	97.973
104.47	105.19	106.1	104.14	104.49	103.74	100.19	106.86	106.23	106.6	104.87	105.81	103.53	107.48	106.99	104.98	107.8	105.05	103.74	110.62	109.72	104.24	104.39	102.7	105.48	105.57	107.35	107.86	105.3	104.24	104.47	108.22	102.13	105.98	107.61	106.48	104.41	107.34	107.89	103.28	106.47	104.97	102.45	105.97	104.73	103.71	105.31	106.35	105.94	104.26
105.59	104.6	105.93	103.6	101.85	107.16	103.95	104.37	106.45	102.97	107.98	104.7	109.21	104.8	105.28	105.76	103.99	104.77	105.48	106.43	104.31	104.49	107.98	107.53	104.42	104.91	103.19	105.11	108.59	103.96	104.85	106.34	106.52	105.79	106.06	106.78	105.07	109.6	105.7	106.2	106.08	106.77	101.78	104.09	104.97	105.21	104.31	107.39	102	104.9
109.46	106.27	104.64	104.62	105.37	104.16	105.48	103.96	105.31	108.86	106.3	105.77	107.76	107.02	107.42	104.18	107.17	106.47	104.5	106.69	105.31	105.71	106.8	101.52	108.05	101.67	106.14	107.4	105.85	108.14	106.64	107.15	102.4	103.97	106.33	105.33	101.97	105.24	101	101.94	102.88	106.77	102.62	106.97	106.04	106.93	102.58	105.48	107.51	99.424
96.409	99.405	94.744	97.891	98.657	98.75	100.58	100.71	100.34	102.36	99.971	100.24	98.389	97.68	99.437	97.013	98.087	98.392	98.294	100.05	98.795	98.436	99.197	99.705	98.961	99.629	97.628	93.882	97.534	96.608	99.897	100.14	99.937	100.78	99.971	100.34	99.157	97.761	99.427	100.47	100.85	98.81	98.808	96.528	97.849	97.867	100.02	98.064	98.766	101.1
98.962	98.657	97.94	97.642	96.99	101.49	98.334	97.861	97.699	98.409	100.87	101.09	96.582	99.895	93.736	97.385	99.492	97.31	99.28	97.585	98.776	97.642	97.535	98.765	97.362	99.182	98.526	97.714	100.38	99.217	97.636	98.091	96.692	97.418	98.037	95.949	97.6	99.888	94.066	95.59	100.95	95.847	99.54	98.493	95.765	96.334	97.572	96.631	97.7	95.524
102.37	101.94	98.685	99.543	99.806	98.73	99.842	99.515	98.662	100.53	100.31	102.25	99.48	99.243	99.763	99.314	103.41	98.792	100.24	101.58	102.04	98.898	99.5	104.07	104.48	102.16	98.105	101.77	100.22	100.48	100.4	95.232	101.1	103.57	101.57	100.72	95.935	102.19	101.53	101.65	102.6	99.454	101.53	100.36	102	98.752	101.52	99.22	99.556	99.843
109.95	108.62	112.23	112.32	113.35	110.23	109.18	111.38	109.62	111.37	110.26	111.12	113.79	109.28	111.89	110.3	113.16	109.57	111.53	110.56	108.93	109.21	111.34	111.83	105.45	108.06	112.34	111.69	109.91	109.07	112.17	111.15	107.71	114.47	110.84	108.67	109.83	110.22	115.05	114.62	110.81	107.86	109.7	109.99	107.75	110	108.55	111.44	112.69	111.96
104.72	107.42	108.3	106.78	106.39	107.12	104.5	110.28	105.88	105.55	106.35	102.85	104.08	107.52	104.52	104.47	103.83	108.25	110.33	108.53	107.99	105.78	105.64	105.6	105.08	106.1	105.09	104.98	108.06	107.32	108.11	104.13	107.92	107.27	104.27	106.35	107.58	107.06	110.23	105.07	104.83	105.88	106.66	106.19	104.1	106.47	103.28	105.07	104.06	106.67
99.761	102.03	98.408	101.58	97.049	100.3	101.25	100.08	98.533	99.39	99.871	99.588	96.135	98.731	102.3	100.81	98.843	101.13	99.12	103.8	99.969	98.913	98.058	96.774	99.419	100.53	100.14	102.19	101.89	100.89	95.673	103.02	98.902	101.33	100.67	101.51	100.43	100.67	100.07	100.99	99.032	101.81	100.69	102.87	101.76	100.52	103.65	104.47	103.05	99.615
109.07	107.39	105.78	106.15	107.37	107.31	108.4	111.9	108.85	109.11	109.11	111.4	105.63	107.62	106.04	107.51	110.25	105.2	105.07	104.77	110.83	109.56	104.9	107.39	107.79	107.37	106.14	107.93	108.25	105.86	108.8	105.25	107.59	105.56	107.82	107.16	109.94	108.34	106.75	106.15	109.4	107.6	109.11	109.74	106.54	108.4	106.95	106.01	109.6	107.94
100.71	97.553	95.022	96.948	97.84	101.87	98.373	97.949	94.129	94.966	97.263	98.536	97.924	97.065	101.15	96.96	96.51	97.318	96.369	99.532	98.646	98.895	97.731	99.282	98.572	96.719	101.15	100.54	100.3	93.893	97.206	95.946	95.967	98.547	96.491	97.499	98.088	97.855	97.272	96.832	98.502	98.753	96.562	97.429	99.901	99.069	100.24	97.834	95.995	95.976
98.296	98.741	96.105	98.491	99.848	98.011	96.337	96.661	96.43	96.995	97.647	98.197	97.889	99.46	99.51	100.24	100.65	96.261	94.391	98.114	96.771	97.23	95.828	98.461	97.911	97.006	99.753	95.754	97.124	99.437	97.822	98.647	96.623	97.61	93.997	97.812	99.346	96.758	95.151	100.05	102.26	95.19	99.705	95.465	100.44	95.683	98.12	96.271	99.678	98.804
109.77	108.63	110.24	106.42	110.07	109.06	108.21	105.42	108.14	109.69	108.39	109	108.22	111.52	112.55	107.55	104.94	110.94	109.06	108.5	107.41	106.82	109.18	107.06	109.21	108.08	111.02	106.74	108.25	109.12	109.29	109.28	107.81	109.71	109.15	106.58	107.75	107.65	111.23	108.91	111.46	110.71	109.41	106.76	108.43	106.5	109.97	108.44	107.78	110.12
107.06	109.45	107.52	110.95	105.19	107.72	108.38	112.78	110.2	106.86	106.53	109.77	108.82	108.02	106.55	111.59	108.24	106.29	105.99	108.09	109.71	109.05	110.61	107.88	109.99	111.13	105.55	107.59	108.65	109.13	107.58	105.55	109.41	107.83	107	104.65	108.81	107.66	108.83	110.34	107.67	106.43	110.45	104.71	107.76	106.54	108.4	110.68	106.54	107.49
105.04	106.22	103.54	108.84	101.72	105.48	103.59	105.56	107.24	102.46	107.02	105.26	107.26	106.88	107.67	104	106.21	108.33	104.39	108.27	103.98	110.27	105.66	105.75	104.13	103.72	107.81	108.11	106.02	106.88	105.13	105.58	105.44	106.56	105.89	105.46	108.58	106.54	111.26	107.73	105.96	104.75	105.41	108.41	106.33	104.13	106.17	105.96	108.93	105.08
105.37	106.87	107.83	106.45	108.41	107.85	107.04	109.3	104.34	106.52	106.2	107.36	105.77	108.98	107.18	110.36	108.11	106.3	106.42	108.2	103.32	104.24	105.52	104.54	107.32	109.19	105.43	107.23	107.63	107.36	110.27	108.31	108.36	105.53	103.81	103.29	104.42	104.69	108.98	104.36	105.67	104.09	104	104.92	108.75	105.78	106.47	105.07	105.39	107.44
104.51	109.31	106.65	107.54	106.92	106.69	107.23	105.75	108.51	107.9	107.56	109.25	111.46	105.45	107.72	108.77	110.05	107.72	109.13	108.17	107.8	107.47	107.27	108.56	109.2	106.65	103.32	109.52	106.16	108.01	105.58	108.26	106.45	104.86	109.75	104.23	109.13	105.85	107.97	106.14	107.66	106.78	106.61	107.33	105.78	106.32	108.18	107.2	108.21	104.27
105	103.16	102.62	103.28	104.99	103.46	106.06	104.64	107.41	104.06	105.47	103.04	106	107.07	104.46	107.12	107.97	105.5	107.28	106.84	106	102.02	104.56	103.78	103.05	105.9	104.55	106.11	106.08	108.93	104.33	102.54	105.57	102.72	105.48	106.89	104.97	105.17	105.14	103.54	105.33	109.2	106.65	106.04	104.04	106.89	105.73	105.93	106.9	106.54
110.82	107.65	105.53	111.62	107.27	109.68	107.61	111.39	108.04	104.56	110.82	106.17	109.67	107.87	108.19	109.95	110.98	106.05	109.3	109.37	107.02	109.5	107.53	109.38	105.15	106.29	110.1	106	107.45	108.39	110.32	107.75	110.6	105.78	107	112.26	110.51	107.51	104.52	111.99	109.71	104.95	109.5	108.46	104.47	105.34	109.3	108.02	108.03	107.36
107.46	111.03	111.08	110.91	108.38	111.31	109.1	110.41	109.24	111.71	110.31	109.82	112.05	113.51	111.89	110.16	109.44	109.09	113.25	109.63	110.69	111.11	109.77	110.95	108.66	108.56	110.09	111.6	108.07	111.92	112.35	108.16	109.05	110.38	114.51	108.45	109.21	110.13	111.31	110.17	112.01	109.1	111.53	110.47	109.34	106.21	111.44	109.9	110.93	108.89
100.43	100.36	102.43	100.56	107.01	99.066	100.96	103.7	100.51	96.554	99.989	102.91	101.74	98.399	99.282	98.091	100.63	101.6	100.25	101.5	101.08	104.18	96.121	101.05	102.1	100.62	101.6	97.171	97.367	99.464	102.76	98.934	102.24	103.71	101.76	97.113	99.661	99.451	99.413	98.861	100.32	97.359	102.63	96.986	97.759	102.83	99.726	104.02	103.84	101.08
111.4	110.13	110.78	106.87	110.7	109.17	106.68	104.72	108.53	108.5	107.7	106.89	109.71	110.74	110.5	107.27	109.97	106.18	105.6	109.06	109.65	107.55	109.38	109.46	107.87	107.23	111.18	109.9	110.18	109.3	108.79	109.54	109.42	109.51	111.42	109.04	109.23	110.19	110.08	107.57	109.51	105.46	109.3	108	110.14	110.01	106.53	110.16	108.13	106.76
109.17	107.78	107.88	109.65	109.76	107.48	109.03	112.16	108.4	110.21	106.58	107.17	109.04	106.83	110.85	109.2	112.28	109.88	109.86	111.56	108.2	107.7	111.03	108.11	110.68	108.12	107.94	109.68	110.72	108.8	106.25	110.61	107.19	108.03	111.72	106.95	110.7	108.64	106.46	108.65	108.87	109.89	106.87	111.1	110.35	109.64	110.24	108.09	109.17	109.67
110.32	110.59	106.75	107.27	106.59	106.35	106.92	106.75	111.12	108.21	110.94	107.24	104.74	108.91	105.91	110.97	105.43	105.49	108.99	109.02	108.79	106.17	108.61	109.72	106.53	106.74	107.04	106.42	107.93	104.99	108.92	108.43	108.13	110.43	108.91	106.69	106.1	106.26	106.8	107.23	108.08	111.68	104.6	110.09	110.22	108.75	109.55	108.37	109.24	110.13
103.43	104.66	103.31	107.07	106.24	106.46	104.33	105.87	106.53	102.04	105.36	108.34	105.12	105.4	103.42	108.74	106.7	106.26	104.54	103.32	105.46	107.71	101.73	110.37	107.76	104.95	102.27	108.8	106.61	100.85	104.26	105.23	106.02	106.24	104.39	107.12	107.79	109.24	106.37	107.29	107.38	105.44	106.56	105.27	104.8	105.68	103.7	107.42	106.2	106.82
103.67	106.46	106.14	107.19	106.83	107.64	104.07	102.7	107.77	105.34	105.15	106.92	106.47	107.97	107	104.19	107.14	104.3	106.7	107.45	108.06	105.65	105.16	106.82	104.79	106.1	106.77	109.19	103.9	105.71	102.46	103.77	108.71	106.91	105.48	108.17	105.31	107.35	102.88	105.33	108.27	104.44	107.38	103.96	106.23	105.01	104.63	101.94	109.25	104.1
108.16	109.2	104.8	107.57	102.72	105.58	106.23	104.49	104.76	106.81	105.1	103.61	105.09	105.97	102.71	106.53	104.7	106.66	107.56	105.07	102.78	106.82	103.98	106.18	106.28	105.2	109.07	102.29	107.66	105.04	107.28	107.58	104.59	110.32	109.32	103.37	104.74	106.43	104.99	104.14	104.77	106.9	105.95	105.75	105.66	107.81	106.19	106.97	103.4	107.04
105.22	104.16	106.04	106.7	104.67	104.14	106.34	104.82	105.94	106.71	108.77	108.48	107.39	107.84	105.64	104.25	104.25	103.91	107.74	107.52	107.1	103.76	105.12	105.07	101.79	107.74	105.53	104.92	105.69	107.31	105.87	104.7	106.39	106.61	105.94	108.33	103.68	106.32	104.18	106.18	107.19	105.08	106.97	107.48	106.09	107.07	108.94	101.59	102.41	105.57
104.21	106.74	106.01	105.07	106.9	106.54	103.15	103.85	106.77	104.03	107.31	102.45	103.59	104.44	106.79	106.89	104.24	104.7	102.4	106.34	108.61	100.97	103.63	106.51	105.8	106.02	106.27	107.21	103.91	104.69	103.26	106.6	107.49	105.92	104.21	105.42	107.5	108.23	107.11	106.89	105.69	104.13	106.56	103.63	105.32	104.91	106.93	105.92	104.79	103.84
102.45	105.38	107.84	109.02	106.11	103.09	106.84	105.48	107.24	104.61	104.43	105.56	107.08	109.07	103.61	104.85	106.78	108.02	105.04	107.02	104.77	105.54	106.58	105.29	107.42	102.06	105.64	108.17	104.33	104.57	105.54	105.7	106.26	106.96	110.15	105.09	105.03	105.06	106.62	107.2	103.54	105.87	106.19	106.53	106.32	107.07	102.26	106.69	106.38	108.12
98.594	99.383	99.903	100.17	99.692	99.72	99.221	102.08	99.289	100.83	101.62	98.981	98.698	98.684	99.292	98.524	101.01	99.974	100.56	98.923	97.467	100.82	98.827	101.9	103.27	98.518	98.479	102.97	101.36	101.76	99.397	96.842	98.087	99.381	96.735	100.91	94.657	101.14	95.594	96.93	97.623	99.571	99.532	102.12	103.02	97.444	102.61	99.962	100	102.2
108.49	107.81	105.47	107.33	109.62	106.68	110.21	107.81	106.62	108.68	105.52	109.29	109.24	109.31	112.51	109.14	110.59	109.29	110.1	109.05	110.81	112.11	109.21	107.92	107.81	109.59	110.68	105.69	105.23	110.04	109.65	112.08	108.71	106.54	107.26	110.11	105.23	107.83	105.85	110.86	109.83	107.02	109.39	107.56	105.78	108.95	104.4	106.36	110.01	106.33
105.11	105.97	108.14	105.29	106.6	104.61	105.68	102.72	104.74	104.52	105.8	102.53	110.58	105.17	103.79	105.79	108.38	105.94	104.07	104.93	105.26	108.58	105.38	105.76	105.76	107.22	107	108.24	103.57	104.7	104.61	106.75	109.75	106.01	108.3	106.78	106.62	103.88	108.24	107.83	106.21	106.98	103.67	106.33	105.83	108.93	106.32	103.04	105.82	106.68
103.79	103.59	107.4	103.49	103.68	107.61	107.71	105.15	105.69	104.02	108.09	106.47	103.18	104.57	101.91	103.58	106.98	104.14	102.78	106.88	106.56	99.581	106.87	107.29	104.64	102.57	103.83	103.87	103.19	107.73	105.4	106.12	103.25	104.91	105.97	104.11	101.63	108.96	106.79	107.89	108.09	107.11	104.04	106.86	105.33	104.71	105.3	103.34	109.56	105.88
99.479	102.95	100.49	101.3	99.327	102.03	102.14	100.58	99.404	99.721	100.11	101.13	101.71	98.053	99.98	103.96	97.75	98.844	99.903	105.15	96.096	102.51	102.18	99.094	100.23	100.64	98.26	103.32	100.65	99.774	103.61	100.41	101.44	99.75	96.75	100.41	101.78	100.89	100.09	97.658	101.18	100.91	101.4	101.17	103.06	99.507	98.798	101.14	102.84	101.54
97.066	98.315	97.135	95.587	95.679	101.93	97.367	101.78	93.761	98.803	96.467	98.83	100.78	96.876	95.177	99.774	101.59	98.515	102.69	100.23	100.36	99.055	97.864	98.418	100.17	101.64	102.72	100.88	101.23	97.649	96.229	98.506	99.291	96.193	96.619	99.902	97.712	101.4	100.68	101.82	99.379	100.61	94.706	98.938	99.287	99.107	100.12	97.234	96.011	101.47
106.47	105	107.97	105.97	107.9	110.06	107.39	107.41	107.28	108.44	106.49	104.64	108.33	107.42	106.3	111.49	107.25	105.8	106.65	106.06	106.71	106.6	105.35	105.67	105.56	104.17	103.15	106.28	105.83	108.88	104.86	110.53	106	108.37	107.12	106.65	108.23	109.23	105.87	107.2	102.27	107.07	108.42	107.38	104.82	106.51	106.66	106.07	105.44	106.54
96.068	100.06	98.676	97.662	98.138	97.149	98.727	98.135	97.662	98.43	97.738	93.478	99.442	97.524	99.626	100.83	95.002	96.781	98.095	100.27	99.42	97.919	96.277	99.387	99.465	100.33	100.25	98.717	98.055	96.087	99.2	99.612	99.404	97.457	97.394	96.682	98.259	100.29	99.803	94.573	97.631	99.711	96.699	97.47	98.153	97.425	95.94	98.162	96.047	99.495
100.31	101.4	101.62	99.807	101.38	101.76	100.18	99.853	100.75	99.275	102.23	101.29	100.84	100.48	101.73	100.76	99.875	99.932	102.78	99.804	99.128	100.64	98.722	100.41	97.881	98.908	95.697	99.908	99.776	99.266	103.46	102.57	102.32	99.147	101.45	99.15	101.19	100.19	99.565	99.989	102.19	101.67	98.909	96.742	97.071	97.96	102.2	101.07	100.66	100.35
106.54	105.55	104.76	104.81	101.54	106.05	104.74	107.06	108.18	107.03	106.35	103.72	106.22	102.14	102.46	107.29	104.39	105.99	105.54	104.73	105.3	103.72	107.57	103.86	103.73	105.6	107.42	105.45	104.09	106.3	105.46	107.49	107.93	103.04	104.23	103.27	109.18	104.71	104.98	102.29	104.31	105.02	104.94	105.71	107.03	106.83	106.4	109.11	107.88	104.1
107.69	107.96	106.22	109.77	105.14	107.75	106.82	103.45	107.79	110.43	110.17	107.21	107.89	109.2	114.01	108	109.11	108.88	108.86	108.85	106.91	105.22	107.53	104.44	105.05	106.22	105.14	106.54	108.24	106.97	107.2	107.99	109.73	108.7	108.63	106.13	108.17	110.34	105.66	104.66	108.55	108.21	108.76	108.19	106.12	108.3	108.54	106.23	107.65	106.38
106.96	110.03	108.93	110.89	108.66	107.78	106.73	109.21	107.21	105.62	109.06	109.68	108.83	108.73	108.9	111.01	110.2	111.38	108.75	106.1	109.1	107.21	109.62	107.25	109.21	109.74	109.28	107.59	106.31	105.34	107.42	111.02	109.5	107.17	108.77	106.72	112.02	106.39	107.27	108.33	109.03	108.81	107.42	106.51	106.53	109.7	108.48	110.32	110.3	107.61
106.22	105.48	107.72	106.83	109.87	110.8	108.36	105.45	110.38	108.42	108.75	111.34	105.06	109.2	107.46	110.72	106.78	106.19	109.78	108.05	107.32	107.86	110.02	105.49	107.4	109.37	108.01	110.12	109.89	112.62	108.68	105.91	107.47	106.9	110.35	105.66	110.29	106.36	107.58	110.47	108.24	111.02	107.04	108.76	109.45	109.42	106.8	107.54	110.83	106.55
108.56	106.79	107.16	105.13	105.42	106.3	108.79	109.37	108.25	108.93	107.42	110.05	108.39	111.35	108.85	110.82	108.2	108.61	109.13	110.95	107.45	107.4	107.94	111.03	108.02	105.97	106.95	105.94	108.04	108.54	107.21	107.05	108.75	108.24	109.2	105.78	107.48	110.93	107.96	105.68	109.62	109.74	109.28	111.51	110.11	108.57	105.2	110.58	106.75	110.32
107.29	106.53	107.56	107.94	107.59	107.29	110.33	108.25	109.76	105.82	108.55	108.63	102.88	107.66	107.26	106.98	108.34	109.93	111.19	106.12	109.54	111.11	107.4	107.1	107.39	110.25	104.38	107.25	106.1	107.7	103.98	107.83	105.94	107.8	109.56	104.52	111.03	105.72	104.81	105.79	106.55	106.76	111.25	111.64	108.78	108.03	107.41	107.98	106.93	108.7
105.4	108.62	109.07	105.85	110.56	105.74	109.6	106.53	110.48	104.74	111.43	109.01	106.7	108.02	108.06	107.46	109.39	109.68	105.94	108.39	111.72	111.5	109.09	105.52	106.08	106.68	104.41	106.24	107.7	104.76	108.03	107.63	108.9	105.91	109.41	105.59	110.32	107.96	108.3	108.32	106.48	112.7	106.5	105.5	107.31	105.7	106.71	108.74	106.04	109.12
104.67	103.73	104.34	104.51	101.25	104.15	106.72	104.87	104.02	104.39	105.59	107.17	103.7	105.15	105.53	101.65	105.97	106.29	106.32	105.87	106.76	106.37	104.91	107.14	104.96	105.64	107.65	106.81	104.25	107.25	104.45	106.81	105.86	107.56	104.89	106.06	108.17	103.91	105.27	104.17	105.37	105.26	104.47	102.51	102.68	105.89	105.83	106.52	105.25	103.51
97.793	100.71	99.979	103.16	101.48	98.664	100.81	97.596	98.584	97.932	101.94	100.82	99.427	98.273	102.45	102.53	98.607	102.79	100.1	100.69	102.72	102.43	102.85	103.37	97.998	97.322	102.86	97.873	101.8	100.47	100.48	99.269	99.086	99.724	102.95	99.055	102.72	101.81	99.394	99.082	103.53	101.73	97.579	103.28	104.07	100.38	100.4	96.96	100.53	101.66
111.37	109.89	106.74	109.83	107.02	104.94	107.83	108.38	109.56	108.83	110.46	107.52	110.01	108.78	110	110.27	109.62	109.24	108.01	108.09	107.05	107.47	108.77	106.9	105.77	103.58	109.11	106.11	107.96	106.24	110.62	106.75	110.59	103.49	108.02	105.86	106.5	109.21	106.09	107.86	111.09	109.59	111.21	108.6	108.11	107.63	110.56	110.57	108.97	107.22
108.45	109.37	107.88	108.86	108.26	104.26	108.83	111	109.21	106.97	109.25	110.93	107.99	108.11	107.54	109.29	107.81	109.07	104.13	109.69	104.94	107.04	107.1	109.67	110.26	103.43	107.08	107.86	107.46	109.83	107.92	106.91	108.02	106.16	105.9	111.31	105.94	107.3	108.62	106.52	109.92	105.6	111.71	109.4	109.04	107.92	109.21	108.55	105.07	106.12
96.907	98.524	96.023	100.45	96.658	98.985	101.02	98.509	99.153	97.981	98.962	96.771	98.47	100.9	92.405	97.335	95.679	98.255	97.046	96.868	99.883	97.802	96.944	98.522	98.368	97.289	100.82	96.657	99.121	99.577	100.24	97.751	97.34	100.25	95.992	100.43	98.809	95.112	96.473	97.803	98.821	99.565	101.88	96.17	97.068	95.729	99.672	97.498	99.173	98.61
102.93	106.43	104.05	106.13	107.73	105.99	105.55	104.05	104.72	107.5	103.69	105.53	107.89	105.05	103.26	109.58	107.16	106.03	101.85	105.65	108.05	104.88	106.17	103.89	103.84	107	106.8	104.61	102.32	102.37	104.36	103.92	102.87	106.2	107.24	107.25	104.26	105.22	107.64	105.91	106.42	106.05	106.93	104.57	103.93	108.03	103.46	107.31	106.26	107.76
109.3	108.61	108.95	109.81	107.52	111.29	108.61	109.07	109.75	107.49	109.81	109.33	109.75	115.48	110.65	111.67	111.71	109.94	111.14	108.86	111.64	114.07	109.77	110.05	109.65	110.2	109.06	110.73	112.57	109.72	111.37	107.63	108.44	110.72	110.91	109.19	108.43	109.76	109.4	112.33	109.16	110.91	110.27	111.36	112.33	111.03	112.98	113.04	112.24	110.62
106.77	106.84	106.33	107.22	107.31	105.9	110.65	107.72	109.52	106.49	102.02	105.67	105.47	106.26	106.87	104.16	108.3	105.57	103.97	105.8	107.7	103.51	105.99	109	106.18	108.01	104.73	110.43	108.16	105.44	108.85	104.74	107.68	104.26	106.01	104.81	105.03	104.7	104.04	108.61	106.37	110.41	108.23	104.74	109.13	104.91	106.54	109.01	108.8	107.94
105.47	105.77	106.45	107.7	105.32	105.42	106.51	103.78	102.59	106.83	103.44	104.74	108.48	105.77	109.97	104.1	104.07	104.07	103.63	105.55	105.33	105.06	104.01	107.28	105.07	107.77	110.3	103.89	106.11	106.15	106.52	105.5	104.65	107.29	105.8	105.35	106.13	106.44	103.32	107.46	105.58	105.04	106.21	106.93	108.35	103.84	107.73	106.68	102.09	102.13
99.747	99.057	99.426	100.22	98.104	100.62	102.32	101.21	100.08	98.769	100.25	101.35	101.65	100.22	100.44	101.72	102.2	100.75	102.05	98.529	100.08	101.47	98.095	98.762	102.89	100.98	102.74	98.213	100.33	100.16	100.46	101.8	102.59	99.867	102.42	103.85	100.7	100.63	98.253	99.439	98.359	102.12	99.941	103.43	102.16	99.551	99.884	101.64	98.305	98.932
110.21	108.67	109.3	106.3	107.37	107.75	109.15	108.63	105.26	107.07	106.94	105.55	106.25	108.11	108.64	107.65	109.8	106.16	107.25	107.91	107.9	107.84	109.3	106.56	111.63	107.79	108.48	107.82	107.35	107.43	107.14	109.79	108.15	107.08	109.03	110.02	106.35	108.12	110.23	106.66	104.93	109.99	106.62	107.01	105.31	107.76	108.57	107.55	109.41	108.24
102.93	106.41	109.54	105.27	109.83	105.49	106.4	105.44	106.3	105.27	104.12	108.58	106.48	106.16	107	107.76	107.87	105.62	106.25	106.21	103.88	105.62	107.16	110.45	107.83	104.15	106.54	103.32	106.34	104.35	106.73	108.4	107.63	105.77	109.26	105.92	106.21	107.41	105.42	107.49	110.44	104	105.27	106.31	107.15	108.63	103.97	108.9	110.47	106.46
109.74	105.66	107.95	106.47	107.39	107.9	107.66	110.44	107.38	109.65	111.31	110.95	107.72	110.7	108.76	109.99	110.72	109.17	108.96	106.11	107.66	107.42	104.56	109.53	107.25	104.71	106.26	110.02	108.15	106.61	108.6	106.41	108.99	107.11	107.25	110.73	111.1	110.31	109.56	111.71	109.39	107.39	108.44	106.89	107.1	112.11	107.84	108.92	108.63	106.69
102.81	98.585	102.35	99.81	98.476	103.63	102.82	101.33	100.85	101.2	99.841	98.228	102.11	99.559	102.84	99.963	102.64	98.358	100.01	101.73	99.223	102.01	100.55	102.36	97.946	101.73	102.36	102.08	99.467	103.26	99.135	103.18	97.933	102.53	102.36	100.6	97.739	101.48	101.85	100.12	100.05	98.589	104.01	103.59	102.22	101.27	99.534	97.676	100.05	102.69
101.29	97.577	99.931	102.12	96.018	102.91	100.88	99.421	99.524	101.9	102.52	101.99	101.17	99.752	103.46	100.62	99.518	104.35	103.04	103.65	104.38	101.49	103.07	99.05	100.78	96.836	101.22	101.01	98.965	100.12	99.698	100.55	102.16	99.828	101.88	99.487	99.12	101.07	99.243	99.934	103.49	102.1	102.78	99.376	101.59	99.564	104.43	99.735	102.91	101.89
99.549	99.324	99.831	98.087	99.102	100.84	100.45	100.61	99.71	102.33	97.258	103.02	102.35	102.35	102.63	99.639	100.02	98.037	100.55	103.56	99.457	99.281	102.17	98.859	100.14	102.96	99.268	98.17	100.74	101.41	100.48	103.04	101.3	98.227	100.17	99.692	97.72	100.67	97.68	101.96	102.23	101.18	98.152	101.15	100.32	98.963	101.68	99.976	98.998	99.733
108.62	110.11	104.37	110.04	107.33	106.91	106.67	109.22	106.08	107.13	107.92	107.97	109.54	109.71	109.71	105.92	111.56	105.86	108.47	108.16	108.31	109.27	109.62	105.72	110	109.05	107.41	109.17	106.79	106.77	109.08	111.53	106.57	108.17	108.45	108.26	106.71	111.8	107.75	108.61	106.22	109.28	110.62	108.52	105.32	106.28	110.32	108.29	109.33	105.78
99.969	100.38	99.283	97.418	96.495	102.86	97.492	99.095	97.874	101.9	99.473	101.22	100.73	98.637	103.53	100.51	98.885	99.931	102.75	102.07	96.219	98.204	99.988	98.879	100.77	98.777	103.79	101.66	99.438	99.203	97.712	101.38	98.784	102.11	99.668	100.61	101.93	101.79	102.82	100.09	101.1	99.238	99.84	96.998	100.39	95.715	99.302	101.09	96.514	98.541
105.77	108.3	106.88	105.23	105.51	103.22	103.73	104.98	108.87	104.96	105.07	106.55	108.5	104.6	107.24	108.11	107.18	104.11	105.98	108.69	102.74	106.39	103.55	103.89	103.57	102.14	103.78	105.91	102.76	105.64	106.44	107.21	105.13	107.61	106.13	104.71	106.85	107.38	105.46	104.61	104.79	107.04	105.76	104.86	107.72	106.72	105.73	108	104.11	108.82
94.447	96.862	98.581	99.819	101.23	101.46	96.841	97.138	100.94	95.626	99	97.159	98.348	99.777	97.844	97.289	98.162	97.958	98.437	98.677	99.775	97.215	95.437	99.057	98.519	98.972	99.188	99.254	97.762	98.271	95.193	100.74	99.664	100.81	94.386	95.857	96.588	96.905	98.936	99.788	99.566	94.72	96.853	99.491	97.784	99.155	97.192	100.7	96.186	97.216
110.67	110.24	106.96	107.79	108.33	108.93	106.48	109.01	108.9	109.35	106.37	105.44	109.18	111.94	107.82	104.66	110.65	106.34	110.85	112.99	110.9	108.45	108.73	107.32	107.67	110.22	107.59	108.16	109.09	109.14	109.56	109.67	109.35	108.31	107.16	108.17	108.34	111.04	108.02	113.12	106.38	107.07	110.02	106.79	107.55	110.44	109.2	107.2	108.04	110.32
107.83	107.41	107.88	107.84	110.25	105.95	110.29	109.27	107.72	107.9	108.72	106.61	107.97	110.17	108.81	107.34	109.54	105.06	107.83	107.39	106.46	107.99	105.56	108.61	107.67	109.55	109.53	107.43	110.51	109.35	105.47	109.28	111.85	106.4	109.5	105.78	107.73	108.33	106.39	107.01	106.12	108.84	110.07	106.7	110.07	106.8	108	107.31	104.57	105.5
97.259	97.956	96.976	99.082	97.245	100.19	98.193	98.654	96.379	99.061	96.086	95.593	94.692	95.653	98.88	95.495	98.315	99.233	95.9	98.82	98.454	96.261	99.071	97.49	98.754	97.988	98.015	96.838	98.285	98.053	97.78	102.14	97.636	94.731	98.162	96.656	95.013	99.787	99.127	99.054	96.215	101.14	95.352	97.086	97.644	98.455	99.618	97.367	95.477	97.914
110.15	106.19	110.78	109.06	107.21	107.43	110.82	107.93	110.02	107.72	107.42	109.24	110.2	106.46	108.47	108.76	109.29	110.75	105.73	112.3	106.4	108.78	107.84	108.69	110.73	104.69	106.05	106.23	110.09	105.7	113.23	108.33	109.71	108.04	110.62	106.78	108.7	113.39	109.69	105.91	108.43	106.9	109.04	107.73	112.19	107.37	106.21	108.47	109.75	108.14
105.63	107.72	107.48	106.13	103.78	106.6	105.49	110.35	108.61	107.3	104.49	105.28	102.77	105.77	104.32	110.4	107.55	106.78	107.47	105.34	105.12	105.84	105.66	104	106.58	105.89	105.21	106.08	106.27	103.48	108.09	104.24	104.75	108.61	105.6	106.69	103.46	107.55	104.15	106.25	105.62	103.59	104.13	104.07	104.88	106.87	107.83	107.5	106.57	107.58
102.04	97.486	101.05	101.81	103.09	103.26	101	103.09	101.26	99.313	100.16	98.341	100.02	104.33	99.636	100.81	98.828	100.15	101.22	100.58	104.72	101.09	102.53	102.33	101.62	99.694	98.934	101.49	101.33	99.782	102.41	101.55	103.13	100.77	100.83	97.989	101.3	103.19	99.735	102.99	98.904	99.839	99.839	103.55	98.46	98.367	97.744	102.59	101.29	99.263
97.854	101.19	95.094	98.723	96.06	98.943	99.342	98.2	96.443	98.023	94.874	96.283	101.04	96.731	97.022	99.727	97.988	100.21	98.182	101.04	99.364	98.2	98.132	100.45	98.86	98.198	101	96.958	98.194	100.82	98.835	98.658	99.169	96.458	95.443	98.084	100.43	102	96.902	97.711	99.359	103.9	99.77	99.272	98.543	99.127	98.388	98.46	97.83	99.018
105.95	107.61	105.33	105.26	107.11	104.36	106.03	103.71	109	105.72	104.28	106.25	105.18	106.57	105.92	107.17	107.48	106.82	108.41	104.72	104.88	105.28	106.39	106.99	106.11	105.31	109.3	106.36	108.68	104.89	106.03	105.99	99.889	104.63	105.42	106.06	104.96	105.54	104.76	107.23	105.9	107.72	105.22	104.96	107.5	104.26	104.27	105.37	104.76	102.99
106.54	101.73	110.03	101.4	106.5	104.4	103.62	106.11	106.08	103.77	106.1	102.9	102.21	105.95	107.71	105.17	106.75	108.05	105.28	104.93	105.59	103.49	105.4	105.3	110.08	109.54	104.69	107.36	103.36	102.88	109.38	107.32	107.38	105.76	108.6	105.84	105	106.79	105.11	105.73	107.58	103.06	102.8	105.05	104.93	105.59	107.61	104.24	107.3	103.65
95.963	97.213	98.108	97.415	97.959	98.796	96.684	99.593	98.613	97.556	98.281	98.457	95.115	98.659	97.875	98.715	97.104	98.119	102.69	96.686	95.58	99.876	97.736	95.246	98.447	98.86	96.821	97.093	99.557	98.209	98.69	100.86	95.902	98.935	99.055	97.045	98.607	97.082	101.27	99.926	102.52	97.969	97.199	97.736	97.57	97.338	100.11	98.744	96.829	94.856
108.79	108.5	109.05	104.66	108.13	107.65	108.88	108.69	110.53	108.24	107.04	106.26	106.62	108.21	107.13	108.97	107.45	107.23	108.46	108.18	110.22	112.83	110.61	110.81	111.26	108.98	110.8	110.11	106.58	111	108.3	109.59	108.54	110.66	109.37	109.53	106.78	109.73	109.26	109.32	108.61	106.82	107.8	109.29	110.01	108.68	106.02	110.67	106.54	108.61
97.934	101.69	100.8	100.64	96.796	101.75	99.459	101.92	101.41	99.797	99.482	100.75	101.03	103	99.302	100.69	98.62	100.98	99.633	99.305	101.83	102.29	99.966	103.59	99.769	99.712	102.58	101.51	101.56	99.113	99.358	99.532	99.893	100.85	98.611	100.29	103.47	101.88	104.01	100.82	103.2	100.39	104.07	97.322	100.86	98.611	99.146	101.64	101.2	99.329
105.02	105.89	105.81	105.97	106.84	105.48	108.82	105.19	106.33	103.27	105.94	107.37	108.49	107.63	105.83	104.62	107.97	109.9	109.02	107.6	109.14	108.25	103.17	104.65	107.97	109.87	105.75	109.17	108.53	105.99	103.11	107.54	104.16	105.98	106.79	105.4	110.06	107.71	103.02	105.05	108.54	105.85	107.4	101.61	106.12	104.43	103.88	103.33	107.99	105.54
105.2	110.09	107.35	113.7	105.46	109.24	105.85	110.27	108.97	110.12	106.94	107.56	109.47	108.14	111.36	108.31	109.69	112.1	110.08	110.93	110.19	109.95	109.13	106.58	109.29	111.15	105.07	106.36	108.05	106.86	109.16	108.84	110.09	109.75	108.92	107.42	108.04	109.58	107.64	108.72	109.94	106.53	105.05	104.95	107.72	108.26	106.75	107.11	106.9	107.61
104.58	106.65	107.11	106.45	104.27	106.96	105.05	105.5	106.5	108.53	107.77	106.34	105.85	105.11	106.22	108.72	105.89	107.98	106.58	104.81	105.89	105.86	106.68	106.18	105.55	107.27	107.88	109.84	107.98	108.12	105.32	105.67	106.18	107.22	107.57	106.24	107.25	107.02	108.45	108.87	105.91	102.9	105.14	104.41	105.28	106.8	106.4	104.47	106.94	108.88
104.02	104.96	104.8	105.09	104.06	106.81	104.25	106.81	105.93	106.12	104.88	105.37	104.28	104.69	108.23	107.35	107.87	102.51	107.84	107.57	108.04	106.42	107.94	105.76	106.13	106.9	106.99	105.18	106.29	105	103.91	106.03	109.6	108.08	109.02	104.16	107.75	109.41	103.83	105.39	103.33	105.25	107.87	106.27	107.28	106.95	105.46	105.11	106.95	108.24
106.93	106.26	110.08	103.51	106.64	109.98	106.4	107.02	105.36	105.76	105.34	106.55	105.21	103.89	107.74	106.26	105.01	110.35	110.16	106.66	108.36	106.2	104.27	106.25	106.72	106.58	104.62	106.41	105.04	105.41	109.46	107.38	105.55	104.79	107.09	108.44	107.74	107.45	106.36	106.78	103.65	106.77	104.28	107.5	106.55	107.5	105.91	106.56	107.61	106.7
107.96	106.24	109.16	111.55	108.68	103.8	106.91	106.24	108.41	107.94	107.46	109.47	103.18	109.98	103.64	109.04	109.01	110.99	107.33	107.78	106.49	109.14	107.95	105.45	109.11	108.06	108.03	105.3	106.44	106.77	107.1	108.24	107.12	107.37	109.67	111.08	109.34	111.16	109.87	106.56	108.41	107.83	105.14	108.45	107.85	107.35	107.72	107.57	109.7	106.79
103.58	105.54	106.55	110.18	108.77	108.02	105.22	111.13	106.85	106.52	108.69	108.49	106.09	107.08	105.65	105.37	107.51	108.57	108.21	108.94	109.22	105.21	107.65	105.76	108.46	105.14	105.44	109.42	105.92	109.39	108.99	106.63	107.8	107.89	110.63	106.6	109.3	106.03	107.8	109.47	110.14	111.79	109.86	106.89	107.62	111.67	109.05	108.28	109.82	107.72
100.32	97.944	98.567	103.3	99.942	99.3	98.65	100.28	99.44	102.17	98.963	100.17	99.592	102.57	102.31	103.63	101.59	97.778	99.902	102.24	97.972	100.76	98.76	98.226	101.05	98.7	100.15	99.757	98.964	101.47	100.84	100.2	101.54	100.87	102.31	100.57	99.693	99.664	103.54	100.49	99.889	102.12	99.032	99.025	99.388	100.97	100.59	99.125	101.23	102.86
100.61	99.816	99.198	96.308	97.656	98.348	98.417	95.477	97.628	95.822	99.058	98.933	95.025	98.922	97.003	97.457	96.481	99.173	96.263	101.71	98.213	100.63	98.729	100.4	96.761	98.89	97.29	97.615	97.519	98.439	94.549	97.241	98.437	96.907	96.725	99.771	96.904	101.12	98.609	99.762	98.776	99.104	97.051	98.859	96.877	96.466	100.86	98.952	95.823	98.284
104.06	105.39	106.24	107.17	105.39	108.36	101.86	103.23	104.22	106.72	106.54	105.7	103.63	110.03	104.72	104.54	103.89	103.54	103.21	107.6	100.61	102.74	103.83	106.95	106.7	107.3	102.95	106.91	107.01	104.54	106.31	105.21	102.55	101.98	108.13	105.53	109.41	106.27	105.26	101.54	106.5	103.92	108.38	105.43	103.32	106.14	105.7	105.64	105.02	105.87
107.27	108.03	108.75	105.11	107.7	106.83	105.8	107.07	109.43	106.1	107.9	107.2	104.9	105.87	107.76	108	109.63	104.84	105.92	106.6	102.98	106.71	105.2	106.05	104.74	104.54	106.19	105.99	107.56	106.45	107.89	108.99	106.38	108.38	108.79	106.11	107.38	107.31	108.6	107.34	105.97	107.66	108.5	107.82	108.21	103.09	106.55	105.5	105.71	105.8
108.33	107.63	102.3	107.49	106.69	103.57	107.37	105.19	108.23	106.92	106.15	105.81	105.87	106.93	104.1	105.03	103.05	103.53	102.57	104.81	105.55	107.17	103.61	104.64	105.9	107.94	105.92	103.71	105.48	106.69	106.71	109.14	105.47	106.3	104.57	107.42	104.49	104.31	103.56	108.8	105.56	106.17	104.49	103.64	106.8	104.81	105.12	106.1	105.11	108.13
108.38	104.39	111.51	107.3	107.86	110.07	108.62	107.29	104.58	108.62	106.03	110.04	108.35	108.04	110.1	106.14	106.8	106.97	106.08	106.35	110.56	107.19	108.98	111.49	101.74	106.69	110.43	105.56	105.95	110.22	106.67	111.03	109.67	108.57	105.04	105.23	105.63	107.88	109.87	107.77	106.41	105.37	107.15	108.39	106.45	108.4	110.44	110.99	108.97	106.32
106.92	107.08	107.16	106.49	105.16	107.28	103.22	108.5	101.58	105.07	107.67	106.89	107.55	108.05	106.68	105.41	101.21	103.77	105.91	106.49	103.88	104.87	104.7	106.63	107.33	106.99	105.78	109.76	105.44	109.21	107.37	103.91	106.57	106.72	106.51	105.39	104.7	104.68	106.33	103.45	104.51	103.4	105.49	106.03	109.12	103.77	108.47	106.1	108.02	107.8
106.79	106.18	107.84	106.83	111.11	104.82	106.42	107.27	111.33	107.21	111.01	108.77	108.13	110.43	106.61	112.53	107.43	109.02	106.79	104.84	108.87	108.06	106.68	108.03	110.36	109.61	109.13	105.6	111.18	105.62	114.19	109.9	109.76	107.39	108.27	107.76	107.4	109.44	109.05	112.58	107.76	108.19	105.04	109.36	106.94	105.63	108.34	110.43	109.8	108.84
109.26	105.75	106.11	108.1	104.17	106.35	106.52	105.02	108.71	107.35	107.9	105.74	108.98	105.7	104.67	102.26	107.17	106.52	105.92	107.16	105.82	102.72	107.3	107.87	105.55	102.5	105.57	104.79	104.44	106.98	108.05	102.64	107.1	106.55	105.59	105.61	105.3	105.71	105.74	109.18	103.41	104.78	105.37	107.38	106.75	103.44	106.24	105.52	107.18	109.08
107.71	106.99	107.58	109.96	107.31	104.64	107.68	105.16	106.49	108.22	109.72	105.69	111.35	107.24	109.95	108.7	106.26	110.44	108.85	108.44	105.2	105.42	107.18	109.39	109.32	109.54	108.21	110.23	109.14	104.35	108.8	108.12	107.8	107.74	106.57	108.33	110.04	110.48	106.77	108.21	110.57	106.87	109.94	109.38	107.49	107.33	106.78	104.86	110.05	109.28
99.628	97.778	100.4	96.607	95.139	96.528	97.628	99.034	96.674	99.186	96.794	98.654	97.885	98.037	97.856	99.257	98.923	97.826	97.604	99.321	100.5	98.768	98.535	98.067	101.56	99.167	99.491	99.292	98.87	97.708	99.608	97.34	98.611	99.449	97.56	101.74	99.457	101.05	95.176	97.762	97.713	99.634	99.906	96.906	96.488	95.713	98.4	97.618	97.404	99.592
97.587	98.693	96.649	100.64	100.56	97.674	97.906	99.433	99.032	97.909	99.448	99.635	97.596	101.19	98.172	97.994	98.804	98.849	98.984	98.493	98.765	96.493	97.02	101.42	97.579	102.24	96.158	100.57	100.95	101.19	97.398	96.162	95.896	97.747	98.178	101.91	97.548	99.693	96.729	97.987	98.591	96.097	99.403	98.181	96.929	98.133	96.903	97.583	100.98	98.163
98.989	100.12	98.518	100.26	100.86	98.719	101.96	100.5	101.22	100.09	100.5	105.86	98.684	99.626	101.35	99.488	101.97	100.73	102.12	100.41	95.905	98.128	99.242	97.483	99.668	97.748	100.76	100.67	98.99	100.89	97.984	100.26	100.34	102.48	99.273	100.71	99.121	95.7	100.06	102.09	101.73	102.86	97.383	99.442	102.07	100.34	101.8	101.07	99.974	98.964
110.34	107.81	110.25	109.93	104.96	106.44	109.8	108.86	107.46	105.02	109.32	108.37	107.7	109.19	107.03	107.29	108.29	108.44	107.96	107.47	109.32	108.42	106.21	109.64	108.17	108.91	107.21	109.16	107.45	109.57	109.28	106.94	108.66	108.87	107.38	105.14	107.59	103.79	104.22	109.45	108.97	108.54	106.37	111.24	106.13	109.02	111.61	110.56	108.48	107.86
105.14	106.82	109.48	109.41	109.62	109.03	107.89	110.4	106	110.92	108.21	106.98	110.04	107.95	108.05	112.15	109.93	110.1	106.97	105.74	108.35	109.36	105.88	105.43	108.04	109.55	109.34	110.29	107.96	109.4	107.52	109.62	110.45	104.06	105.18	107.88	109.02	108.55	109.6	110	106.89	104.03	107.3	108.43	108.65	108.3	108.84	107.61	106.6	107.58
108.83	109.23	106.33	108.32	109.25	106.8	109.21	106.21	108.07	113.3	109.71	110.62	111.29	109.41	111.55	106.86	109.71	109.05	109.5	107.11	107.84	109.59	108.06	110.66	106.19	109.13	108.44	109.72	106.37	109.81	106.66	110.49	109.96	106.42	107.37	111.63	108.91	107.6	107.29	108.11	108.33	111.22	111.83	109.58	106.58	110.07	109.18	110.4	110.65	110.89
110.64	106.36	105.98	105.05	104.24	105.16	104.97	106.58	108.6	106.34	106.82	104.59	107.25	103.76	106.33	104.5	105.22	104.46	104.87	102.89	105.23	104.82	110.38	103.66	107.19	105.63	104.37	107.07	107.59	106.15	104.11	106.91	104.79	105.77	107.48	106.77	104.21	107.3	105.32	105.31	107.02	108.6	106.66	106.31	108.18	107.15	105.77	108.85	100.12	104.81
102.88	104.28	105.23	102.87	103.3	104.51	104.49	104.56	105.8	109.24	105.16	105.71	108.64	105.18	106.12	105.71	105.1	105.15	104.88	105.01	105.15	106.71	105.88	106.16	107.78	108.24	104.61	106.95	104.37	104.8	104.24	108.88	108.57	107.36	104.27	106.16	104.54	105.98	108.08	103.66	106.9	102.39	107.26	106.83	106.08	104.99	105.33	104.46	103.68	104.38
102.73	102.21	107.01	106.99	101.25	105.49	107.17	106.38	105.56	104.46	103.02	104.31	106.1	103.96	107.1	106.73	105.48	105.59	104.52	103.07	108.32	104.44	103.48	106.18	109.19	105.17	104.77	107.59	106.17	107.7	106.4	104.47	107.65	103.69	104.83	107.56	104.61	103.32	106.37	108.42	104.26	104.68	104.66	102.51	104.77	103.93	103.45	103.51	106.86	102.41
107.13	109.92	105.6	105.1	104.98	102.66	108.22	104.65	103.18	107.34	106.39	107.19	106.46	105.88	104.16	106.58	105.3	106.27	107.48	109.33	106.94	108.48	103.88	105.41	107.22	104.84	105	107.45	106.2	108.68	109.75	103.93	107	105.64	103.99	106.08	108.8	106.49	104.21	104.46	105	106.54	106.85	108.4	106.02	109.82	104.61	106.14	106.44	105.93
104.56	105.54	103.7	106.84	101.23	105.52	104.73	105.85	102.97	108.11	106.68	105.79	106.02	107.77	107.54	108.79	105.52	106.59	105.53	109.27	104.43	103.05	105.19	106.6	106.56	105.15	106.54	105.45	102.56	108.22	107.33	106.13	109.17	104.5	102.18	103.09	104.42	103.62	103.8	106.24	107.47	107.46	106.53	106.38	103.88	106.93	106.69	103.75	107.94	105.23
106.88	107.66	104.15	109.91	106.06	107.26	104.44	108.22	106.01	106.6	105.03	105.35	108.41	107.52	102.65	105.32	106.57	107.45	105.48	109.43	106.48	106.74	106.7	105.57	105.3	107.27	106.15	105.22	106.26	108.42	109.02	107.71	108.43	104.1	106.63	104.32	103.73	108.08	106.64	106.61	103.69	107.59	109.08	105.8	105.62	106.76	105.8	105.45	107.91	104
102.1	103.46	101.19	100.14	100.64	102.06	98.634	102.45	102.99	101.4	102.09	102.43	101.46	100.31	100.83	99.051	99.552	99.681	98.921	102	101.31	101.34	100.7	100.68	101.7	104.16	99.223	102.42	99.407	101.42	101.31	100.02	99.772	100.06	102.3	102.18	102.6	98.369	99.918	101.34	102.73	103.06	102.12	96.463	101.04	99.154	101.38	101.06	100.77	102.57
107.86	106.21	107.31	105.6	106.24	104.11	107.42	106.59	107.81	107.73	104.49	104.46	104.91	108.04	106.47	106.62	108.39	106.97	108	107.03	103.65	108.48	109.98	108.27	105.66	104.05	104.67	108.71	106.81	108.1	104.13	108.03	107.31	109.13	106.33	107.49	104.48	107.33	104.41	106.92	107.32	109.24	107.58	110.38	104.4	106.45	106.55	106.6	104.89	105.92
107.41	106.86	103.58	106.44	105.98	104.67	106.68	106.36	104.51	108.6	102.85	108.84	103.27	105.63	102.98	107.95	105.84	104.31	103.09	107.35	106.74	106.33	105.45	105.95	106.94	103.13	105.41	104.07	107.19	105.27	104.34	105.28	102.74	105.58	104.61	104.92	105.05	105.19	105.99	104.56	105.81	105.11	106.15	107.6	108.83	105.82	107.98	101.85	102.34	104.99
96.136	97.749	99.074	96.287	96.761	95.405	96.212	96.44	96.612	98.42	96.538	96.294	102.66	99.426	95.244	96.465	98.164	97.606	101.26	97.618	97.394	96.619	99.872	95.647	94.727	99.618	99.605	95.997	100.88	96.753	96.742	96.053	96.849	93.357	98.464	95.573	96.031	96.493	98.122	100.27	99.382	96.365	99.193	98.94	98.569	95.911	97.253	100.92	98.773	96.637
112.14	111.96	110.14	108.32	109.69	111.07	113.76	111.37	113.13	113.54	109.89	114.21	107.39	110.43	111.23	108.63	109.4	109.95	113.07	106.48	109.21	110.19	113.81	109.22	109.64	109.27	108.52	110.47	111.43	110.31	112.7	111.27	111.21	113.58	111.74	109.59	111.8	110.51	111.83	110.27	112.81	109.74	111.1	112.12	110.06	113.5	109.09	113.08	111.2	111.11
99.876	100.03	97.317	98.002	100.09	98.759	96.689	103.77	103.21	99.64	99.116	101.49	102.34	98.766	103.07	100.81	101.27	99.89	98.254	99.669	101.37	100.66	102.62	101.35	101.33	100.77	99.499	100.79	99.98	98.238	100.11	98.022	100.64	101.24	99.303	101.9	102.37	100.74	99.562	102.24	99.299	98.805	97.063	100.1	99.972	100.84	101.47	98.259	100.14	102.2
107.27	107.23	105.05	107.14	105.52	103.47	106.08	103.68	107.77	105.22	104.63	105.94	105.65	104.76	107.55	103.74	104.36	106.33	105.42	104.15	105.23	108.43	106.84	106.43	106.75	104.65	108.68	105.1	105.4	105.26	106.62	108.02	105.62	105.3	106.24	104.87	104.83	109.47	105.32	106.93	104.24	101.83	106.21	103.17	102.04	104.37	107.04	105.38	103.27	111.4
107.5	105.29	105.77	102.58	108.57	109.29	105.54	106.03	104.22	106.14	101.54	103.35	108.56	105.63	104.67	105.9	105.37	106.77	103.85	104.89	104.7	104.29	103.73	104.68	106.83	107.76	105.34	105.05	107	106.08	103.57	105.54	106.48	107.29	103.64	104.96	104.64	106.95	106.8	106.58	103.74	108.35	104.12	107.84	104.85	105.36	104.97	104.82	103.77	104.48
106.11	107.96	104.4	105.77	107.58	105	106.14	108.26	107.54	106.79	109.57	106.48	108.37	108.33	105.88	106.64	106.84	109.86	104.01	108.35	106.88	104.81	106.3	108.7	105.74	105.58	105.63	106.29	105.24	107.03	103.94	107.58	106.83	104.02	109.57	107.17	106.43	108.51	102.33	105.08	105.8	106.95	104.56	107.24	105.78	108.09	107.47	106.31	108.07	108.9
106.28	103.09	108.34	105.47	103.48	106.23	102.86	106.66	106.79	105.56	107.69	104.43	105.17	108.22	105.3	105.99	103.05	104.12	107.67	106.09	106.05	105.8	104.45	105.46	105.03	105.19	104.1	104.43	106.06	108.12	104.74	108.73	105.98	104.86	108.39	103.91	106.9	108.89	104.84	104.92	102.53	105.87	104.48	108.22	108.64	106.14	108.23	104.73	104.78	103.09
106.28	108.46	106.71	108.4	109.07	110.58	109.87	105.75	109.68	107.86	106.19	108.1	106.64	112.64	110.14	111.58	108.23	108.27	109.2	107.99	111.23	109.35	107.56	111.55	110.02	109.17	108.45	111.19	112.45	108.74	109.86	108.79	106.96	111.86	108.39	106.5	106.8	107.38	106.12	110.17	109.79	106.57	107.57	111.32	108.78	106.85	107.5	109.57	107.45	109.04
102.93	100.99	98.319	98.588	96.368	100.96	105.26	100.63	103.96	101.12	100.24	101.34	99.92	100.22	100.46	100.9	102.41	99.084	99.236	102.3	100.92	99.975	98.168	96.89	98.981	100.05	101.26	99.492	98.618	101.66	103.31	103.1	100.44	100.3	100.2	99.557	102.45	101.86	101.24	99.43	99.18	104.49	104.42	101.6	102.19	101.72	101.34	101.66	100.31	98.946
110.67	107.97	106.93	107.95	103.87	107.27	110.21	107.56	107.78	109.5	105.22	107.64	102.2	104.74	111.23	106.8	109.68	109.09	109.13	106.19	108.13	105.55	108.81	106.59	107.25	108.73	107.76	107.17	110.21	107.84	108.3	107.35	105.18	107.35	110.31	104.33	107.37	106.41	106.4	107.24	109.81	108.61	110.03	108.47	110.54	107.73	105.53	105.51	111.39	108.52
107.97	106.27	107.73	105.1	106.04	105.96	105	103.4	104.02	104.95	106.02	105.6	108.18	103.76	104.4	105.37	103.92	106.2	103.17	105.33	106.7	108.3	105.01	106.04	103.85	102.6	105.27	107.36	106.12	106.4	106.15	106.62	104.73	107.15	105.94	103.56	106.05	103.7	105.58	108.16	106.28	104.48	104.71	108.26	107.06	108.52	105.38	103.68	107.7	105.03
93.211	97.854	98.03	97.666	95.812	95.834	97.868	98.362	97.051	98.119	96.799	97.464	99.402	98.576	98.62	99.047	97.251	97.246	98.245	98.72	94.296	98.938	97.011	97.957	97.511	95.549	98.798	96.378	99.294	99.591	100.48	94.523	96.583	96.506	96.615	98.475	98.364	97.636	99.431	97.745	97.395	97.615	97.547	98.921	99.144	100.03	98.034	98.838	99.03	99.83
105.81	104.69	105.06	104.99	104.54	103.43	105.53	105.34	105.99	107.84	103.03	108.42	105.78	106.64	103.53	105.4	106.8	105.69	102.53	104.88	107.26	104.67	104.65	107.67	108.15	108.23	107.68	104.67	105.31	108.74	105.26	106.85	102.69	105.89	105.29	105.99	108.58	103.32	104.76	104.1	106.74	106.89	105.33	108.8	108.77	103.94	104.55	104.77	106.48	107.35
99.825	98.273	97.722	98.426	100.29	98.085	101.15	99.432	95.173	101.38	100.46	99.921	100.85	99.701	97.35	101.53	97.548	98.188	99.165	98.859	96.679	98.185	97.851	100.83	99.263	100.23	98.124	102.53	99.199	100.78	96.889	100.26	101.38	99.753	99.214	98.168	101.35	98.11	94.932	99.595	95.56	99.589	101	98.846	96.05	100.36	97.685	97.396	101.82	99.112
105.81	107.13	108.09	109.42	107.97	104.84	106.26	105.52	106.84	105.09	109.28	109.94	105.37	106.08	105.82	105.6	104.61	105.38	107.82	107.43	108.14	102.99	107.06	105.54	102.6	106.69	105.74	105.94	105.99	108.7	111.75	106.35	107.1	106	105.26	103.5	105.34	105.98	103.74	106.83	108.32	105.52	107.44	107.78	107.06	106.24	105.75	106.4	107.34	108
104.32	105.2	105.72	104.57	111.25	100.94	103.68	105.32	102.61	106.59	104.92	109.33	107.32	107.57	107.96	105.09	104.22	103.28	105.02	105.72	105.49	105.57	105.61	108.39	105	101.73	104.91	105.26	102.53	107.6	103.93	107.24	106.33	104.01	106.35	106.27	105.8	105.53	103.13	104.3	106.58	106.73	103.29	106.57	107.03	106.48	106.92	105.51	103.31	105.38
107.17	103.51	107.78	107.99	106.57	107.6	106.88	106.52	105.07	103.62	110.93	107	106.18	103.04	106.92	106.06	106.25	107.83	106.07	106.87	106.91	101.74	107.57	105.91	105.6	105.13	108.9	105.29	104.82	107.41	108.09	104.12	109.2	109.21	103.04	107.41	108.02	107.5	105.75	108.54	102.39	104.84	105.9	105.46	107.09	105.16	105.73	110.09	103.55	112.57
97.11	94.984	96.841	99.498	94.173	95.508	100.26	98.334	99.568	95.142	98.522	100.99	100.41	97.065	99.091	100.06	98.774	96.063	98.808	96.346	96.972	101.31	98.049	97.452	99.26	99.563	100.04	97.471	95.087	100.7	97.894	98.964	99.012	95.888	99.797	98.808	96.939	98.733	98.539	98.505	96.356	97.603	99.094	95.569	95.265	97.701	95.584	99.82	100.71	99.778
101.65	105.74	103.92	109.48	104.43	104.21	105.84	106.17	105.48	103.2	103.86	107.35	106.54	108.1	105.83	107.89	106.27	105.75	106.68	102.77	106.24	105.85	106.86	107.12	106.99	105.28	105.68	107.14	104.73	104.48	105.74	103.47	108.52	101.42	106.63	105.09	105.18	105.15	104.12	106.83	104.22	106.55	105.89	104.69	107.4	106.67	102.66	107.75	106.46	105.47
105.16	105.7	106.66	103.66	106.44	105.74	108.12	105.21	107.02	106.11	103.32	105.17	105.04	106.93	103.83	106.92	105.24	101.39	107.81	105.45	103.69	106.71	103.39	105.41	105.97	105.44	107.95	105.02	105.74	104.81	104.37	105.8	106.44	105.29	104.8	107.1	105.75	105.4	105.99	107.88	109.8	104.24	105.51	104.97	107.27	106.84	104.72	105.15	103.72	108.79
106.23	110.17	108.3	106.2	106.93	102.18	103.33	104.34	104.72	105.29	105.15	104.11	104.33	108.49	107.84	106.77	103.19	106.47	107.31	104.31	105.13	107.63	104.83	107.28	105.3	108.01	108.22	107.26	103.3	106.72	105.47	102.08	105.9	106.08	106.9	106.84	103.97	103.57	108.43	105.19	108.11	107.39	104.67	106.65	104.99	106.21	106.54	104.21	104.59	106.38
108.95	111.67	108.85	109.45	110.12	109.59	112.06	107.33	107.85	109.78	109.06	108.34	113.37	110.64	109.57	112.13	106.82	108.67	109.63	113.21	113.56	109.38	112.37	112.18	110.85	110.61	110.74	109.71	109.76	108.5	109.87	113.82	110.19	111.96	109.66	110.16	109.96	109.03	109.56	111.84	111.19	107.44	109.96	109.02	113.14	110.72	111.27	111.87	107.57	110.6
103.35	105.36	104.83	105.75	107.04	103.59	106.14	108.1	103.5	103.62	106.77	106.55	106.68	106.55	106.36	104.49	107.39	102.11	106.38	103.62	107.81	108.96	105.53	106	105.59	103.56	105.44	103.8	106.05	107.64	106.65	105.73	105.81	101.8	104.57	104.94	103.15	105.2	104.86	108.78	104.29	107.45	104.04	106.56	103.81	107.26	105.92	105.21	109	104.67
103.75	107.02	106.95	108.69	105.81	103.76	106.68	105.16	102.99	102.9	106.96	104.65	105.85	104.27	104.7	108.14	105.85	103.9	106.55	105.03	104.95	106.68	107.94	108.3	106.31	102.7	105.51	106.33	108.13	107.03	103.06	106.02	108.31	101.3	107.34	107.49	105.38	106.2	105.92	104.21	106.17	106	105.43	104.39	104.78	107.11	105	109.13	105.18	109.49
96.102	99.253	97.402	95.026	98.078	97.247	94.096	100.05	98.598	99.145	96.768	102.1	98.819	97.606	95.638	97.506	97.879	98.68	102.19	99.867	99.657	98.637	98.846	100.07	99.049	96.509	97.813	94.643	97.498	99.872	100.89	98.479	97.281	98.03	101.7	99.219	98.486	100.5	101.42	94.938	100.24	99.513	96.865	97.905	98.755	97.862	97.048	99.01	97.113	96.359
100.82	99.29	101.6	100.2	103.77	102.21	101.45	101.93	101.71	101.21	101.54	100.39	102.15	103.83	100.26	99.327	99.577	99.092	100.66	103.35	99.52	104.83	103.21	99.276	98.846	102.26	104.59	97.047	101.79	100.73	102.14	101.15	97.085	105.05	99.712	102.83	105.2	99.885	101.52	103.49	102.77	102.36	102.28	101.04	100.94	100.83	103.87	97.75	103.76	104.88
106.57	111.39	110.7	109.56	109.11	108.71	110.13	111.15	109.81	108.78	108.53	104.84	108.28	107.09	107.98	112.92	111.53	109.08	110.6	106.92	110.89	107.15	104.72	110.26	109	107.91	106.83	107.77	107.74	107.95	108.21	107.79	107.47	107.45	110.3	109.7	108.25	107.01	108.65	106.77	106.7	107.38	107.98	105.8	110.34	108	104.3	108.66	108.55	105.69
110.8	107.58	110.76	108.18	107.46	110.53	108.52	105.41	110.75	107.39	108.78	106.98	106.81	106.21	108.71	111.83	107.94	111.81	105.42	106.07	108.38	107.15	109.25	109.32	107.82	111.33	108.67	110.97	108	105.54	104.6	110.01	108.91	110.18	105.86	107.13	110.88	108.83	106.31	107.58	109.08	106.48	108.82	107.29	111.92	107.02	105.87	109.08	108.96	109.95
101.36	105.62	103.15	104.11	101.34	100.8	100.62	103.86	103.08	103.2	102.17	104.01	101.31	101.26	101.55	100.61	103.53	101.94	103.55	101.67	104.76	103.26	102.81	102.5	101.46	100.37	104.08	100.59	103.16	102.23	102.68	104.13	103.06	103.12	105.38	104.87	102.46	99.323	103.87	103.13	100.68	103.25	103.18	101.85	104.73	105.94	105.25	103.42	100.48	99.818
99.472	95.977	95.572	98.686	96.989	98.252	100.45	98.093	99.265	98.116	95.137	99.654	95.42	99.249	96.465	98.651	100.09	95.029	95.756	96.791	95.668	99.672	99.532	98.366	98.5	96.462	95.215	95.853	97.129	97.93	99.87	97.166	99.549	97.503	97.781	99.736	99.127	96.981	97.43	98.009	97.298	98.362	96.87	95.021	98.405	98.292	97.523	98.754	97.9	97.144
104.78	104.46	106.35	105.97	105.22	107.29	103.57	105.39	102.94	101.7	107.03	103.21	106.14	107.33	106.99	109.74	107.31	106.47	104.41	104.88	107.86	105.23	102.16	108.36	108.2	103.77	105.68	105.84	106.06	106.5	106.06	102.88	108.98	102.96	107.91	105.07	107.19	108.72	108.45	102.35	102.69	107.46	104.82	103.79	103.56	103.28	105.73	108.7	103.03	107.13
109.44	110.45	106.95	105.07	106.32	109.75	107.99	105.17	105.3	105.92	105.86	105.22	102.47	107.25	104.93	108.01	107.47	104.1	108.24	103.15	104.78	105.78	104.05	106.55	105.9	103.6	107.91	107.15	108.03	104.7	109.78	104.97	106.55	106.58	106.78	106.49	104.86	104.13	105.89	105.4	106.11	107.15	109.43	105.94	105.09	107.59	106.72	107.3	106.62	106.35
109.02	107.18	108.17	108.29	110.73	112.13	108.65	111.81	109.39	106.25	110.89	107.74	107.84	107.92	107.66	108.74	111.14	108.45	110.37	107.68	105.89	103.97	104.8	104.09	107.06	108.96	110.23	110.22	111.81	108	106.44	107.76	109.58	107.03	109.74	107.84	107.31	107.86	106.81	109.3	106.17	111.44	108.96	106.96	106.81	108.54	106.7	106.55	110.91	110.53
97.243	97.119	96.854	97.855	94.096	98.74	94.934	96.882	97.07	95.921	98.986	99.237	98.815	99.845	95.365	94.594	96.009	100.77	97.042	98.219	97.709	96.256	97.722	100.04	101.07	95.669	97.152	99.424	100.35	99.731	98.077	95.906	94.688	96.058	97.671	96.525	99.078	100.25	98.362	96.87	97.148	98.194	95.336	96.452	96.843	98.363	98.144	98.497	98.85	99.226
108.14	105.82	105.51	105.99	107.42	104.64	103.88	107.7	106.46	105.57	104.75	105.02	105.75	105.78	103.51	102.84	105.11	103.29	106.51	103.71	108.9	105.56	108.28	104.51	106.93	105.22	105.32	103.93	104.69	106.48	108.32	104.7	104.91	106.11	108.23	107.63	109.19	104.23	104.55	106.38	105.62	103.07	106.22	106.93	106.43	106.31	108.21	107.22	107.04	105.91
110.63	106.79	108.42	108.39	105.32	107.86	104.74	107.34	105.01	110.93	109.98	106.11	108.91	113.05	109.79	107.16	110.98	106.73	108.55	108.05	108.01	108.76	109.4	104.39	112.76	107.28	108.57	105.13	107.56	111.68	108.28	109.4	107.71	110.59	109.36	111.19	107.19	111.99	107.09	108.93	109.91	109.22	107.03	110.61	112.05	109.73	106.63	107.14	109.64	109.44
98.241	100.13	99.2	98.307	98.511	99.515	99.139	97.361	98.6	96.098	95.846	100.18	98.685	97.31	99.471	98.752	100.75	99.409	97.886	98.986	99.221	98.656	98.602	98.692	94.544	98.737	97.749	98.881	98.936	99.054	97.692	98.189	96.668	97.096	98.291	97.126	99.773	99.691	98.749	97.833	96.011	93.735	98.406	95.75	98.034	101.35	97.519	98.618	96.778	96.011
97.15	98.43	96.248	98.211	100.57	96.465	98.9	102.06	98.31	95.958	97.061	99.13	95.857	98.392	97.291	97.534	96.586	98.926	96.351	97.311	95.805	98.884	95.69	100.41	99.494	101.03	97.183	97.623	97.913	97.684	98.688	99.92	95.572	97.255	97.604	96.21	97.845	96.992	97.781	97.965	98.809	97.661	97.979	97.276	97.734	99.871	96.124	99.798	96.252	99.894
107.25	110.3	108.79	107.04	107.71	106.31	109.53	108.19	108.14	109.63	107.85	107.21	106.78	109.44	109.7	108.16	109.78	107.2	107.04	107.48	109.31	107.65	109.14	108.76	108.43	109.33	110.29	109.22	107.32	108.31	108.37	107.71	107.19	110.28	108.62	106.73	108.25	108.96	105.74	109.71	108.6	109.65	107.99	105.41	108.75	108.12	107.09	107.49	107.17	109.44
108.2	109.68	110.03	107.84	108.15	107.16	109.92	107.39	109.19	104.66	105.42	110.12	107.57	108.64	108.29	106.43	109.51	110.49	108.25	108.68	107.11	105.81	108.77	107.56	110.44	105.28	106.85	111.31	108.16	109.33	106.15	109.43	105.12	106.87	107.91	109.01	104.8	109.69	109.23	107.91	107.42	106.91	108.28	110.74	104.7	108.56	107.38	107.94	108.64	105.85
98.697	97.403	99.876	98.045	98.428	95.217	98.446	98.282	96.71	99.277	98.104	98.29	102.09	98.057	99.809	99.51	97.087	99.422	98.823	101.05	96.462	97.722	98.019	98.219	98.409	99.397	100.45	101.12	99.049	97.274	100.2	96.587	98.096	101.39	97.668	98.315	99.919	97.763	99.397	99.625	98.558	95.829	101.55	98.494	98.165	98.216	100.01	98.492	100.15	99.501
99.72	98.886	98.27	97.9	101.14	98.342	101.03	97.223	99.635	97.541	95.325	99.636	99.754	101.15	101.55	100.63	96.458	100.17	100.4	98.581	96.53	97.968	100.75	102.12	97.871	99.595	101.04	101.75	98.252	100.06	99.427	97.911	96.651	100.08	101.52	96.409	96.543	99.849	97.417	102.23	97.727	99.822	96.201	100.58	99.973	101.41	98.815	99.461	99.361	99.344
105.07	102.32	106.98	103.45	110.86	106.91	105.6	106.74	106.62	105.1	105.51	106.16	106.52	103.63	105.44	105.5	104.88	104.5	105.4	106.45	107.4	105.24	105.94	106.53	106.21	105.9	105.33	106.84	109.28	107.85	106.56	105.8	105.51	106.72	106.05	102.12	107.31	107.41	107.82	106.58	108.27	107.1	105.49	106.6	109.44	104.11	106.89	107.93	106.31	106.48
105.37	109.45	105.6	109.78	108.85	105.67	107.33	113.54	107.9	109.7	107.77	107.62	106.67	107.35	106.09	106.43	110.95	106.01	111.17	103.49	106.11	106.06	109.18	110.34	108.11	106.77	105.78	109.71	107.78	106.57	108.01	108.89	106.35	106.63	107.03	109.52	106.65	109.37	107.67	107.97	107.26	105.14	106.25	106.03	107.8	108.7	109.83	108.56	105.25	111.01
104.05	107.83	106.77	106.16	105.82	108.74	107.43	104.64	108.89	108.26	110.36	105.67	106.26	108.42	105.22	106.22	104.49	106.43	103.68	104.6	108.28	104.96	105.61	105.58	105.88	106.86	103.97	108.14	104.65	108.52	109.14	105.62	106.4	106.57	105.18	106.45	106.38	105.71	104.2	107.24	105.1	107.19	106.18	111.48	108.59	104.2	104.75	107.7	107.3	106.6
97.724	98.176	102.72	104.79	100.92	99.716	102.85	103.69	99.334	101.54	101.26	99.236	101.92	101.81	104.76	104.18	98.999	100.79	101.95	101.17	103.83	99.483	100.23	101.51	101.61	101.99	99.448	104.67	103.33	99.202	99.971	99.961	101.46	98.306	99.822	101.21	96.669	100.36	101.07	101.01	103.29	100.9	100.92	104.41	101.46	103.53	98.622	100.91	101.81	101.42
106.08	105.8	107.37	108.9	104.94	105.16	105.1	103.18	104.2	106.69	106.52	104.22	106.47	103.29	106.9	103.86	104.94	109.21	107.09	105.18	102.85	102.28	104.33	106.03	105.32	102.67	108.43	106.6	105	106.58	104.07	105.61	108.1	100.72	105.03	104.79	105.65	108.74	105.38	105.19	106.12	106.87	107.22	105.44	107.51	104.54	104.66	106.05	106.44	106.05
105.53	106.39	105.88	104.41	102.03	106.86	104.82	107.26	106.84	103.72	102.93	105.72	104.83	103.94	106.06	105.3	104.51	106.75	107.39	106.67	104.17	103.65	104.66	104.37	104.18	108.32	107.25	106.58	101.89	106.13	105.67	106.12	105.89	104.91	107.66	103.76	106.23	106.24	108.2	105.92	105.23	104.31	105.1	107.55	105.23	105.62	104.32	105.3	108.27	105.67
103.52	102.17	106.33	103.38	105.16	104.16	103.59	101.06	107.65	104.32	108.45	103.56	103.18	109.58	105.13	106.99	103.42	106.21	104.3	107.93	104.2	107.74	104.21	104.61	105.94	105.52	104.58	104.36	107.63	106.67	106.18	107.09	104.39	104.58	106.52	105.43	104.57	110.55	106.64	107.33	104.79	108.94	106.54	104.99	102.07	102.95	108.52	106.14	107.14	107.41
101.69	105.46	107.46	104.56	104.88	102.35	105.57	107.57	106.09	104.15	104.96	105.5	106.12	101.72	104.35	107.46	104.01	103.87	105.54	106.33	107.7	105.71	104.35	107.33	104.77	105.92	107.22	106.29	105.91	107	106.82	108.2	106.68	103.24	108.35	105.26	104.23	106.28	106.91	104.28	104.14	104.74	107.83	104.22	102.03	104.44	101.51	107.33	108.48	105.66
107.63	110.54	107.55	110.35	111.91	107.99	109.92	109.91	110.51	108.43	109.4	113.42	109.02	114.69	111.66	109.91	110.2	110.87	110.83	114.21	110.79	112.34	110.6	109.88	105.85	105.52	110.51	110.67	108.52	112.36	111.64	110.48	109.93	109.96	110.64	112.76	112.46	109.2	111.3	108.97	107.79	112.41	112.81	113.48	110.3	111.98	110.11	111.95	110.38	109.79
97.675	99.565	101.41	99.069	102.19	98.304	100.29	101.87	100.72	100.02	100.69	101.26	98.776	101.74	98.48	96.906	100.03	102.37	99.681	101.93	98.804	100.06	99.883	100.78	103.37	100.85	99.894	103.8	101.11	101.21	104.93	99.538	99.643	97.707	100.03	104.2	100.09	99.606	98.209	99.415	100.73	98.111	103.74	98.053	96.825	98.186	100.79	100.18	97.565	99.369
110.17	110.02	106.71	106.7	103.69	108.05	109.91	106.87	106.73	109.05	110.8	107.96	105.52	109.58	106.19	107.64	111.92	107.39	109.01	111.36	112.96	108.74	108.5	106.9	111.48	106.01	106.64	105.88	103.93	110.15	108.04	108.86	108.32	105.64	108.07	105.58	105.84	105.8	107.54	113.25	110.26	108.52	106.67	108.84	108.09	103.89	107.62	107.97	109.29	106.67
106.74	106.61	107.56	108.2	105.54	104.27	104.87	105.57	107.56	105.85	107.88	105.2	111.05	109.1	107.69	107.79	109.32	103.67	107.4	105.46	108.61	105.14	106.9	106.65	103.84	108.3	107.36	104.1	104.07	107.22	105.44	106.73	103.14	104.34	109.22	105.24	106.26	105.31	106.15	105.25	108.28	106.1	104.11	104.08	106.34	105.35	107.52	109.36	106.44	102.69
101.43	107.53	103.97	104.6	105.72	104.75	104.86	104.05	107.85	103.81	104.15	103.05	103.79	109.25	107.52	105.01	105.91	104.5	103.8	110.1	101.65	106.02	105.9	105.54	106.73	101.88	104.15	107.68	107.12	107	105.34	107.34	103.64	106.79	108.8	103.33	108.43	108.79	105.24	104.65	106.24	102.81	108.1	105.37	107.17	105.54	107.07	103.92	106.77	105.34
106.33	109.2	107.53	110.81	106.99	108.09	108.2	105.89	106.89	108.84	108.65	106.34	109.52	107.08	113.29	108.32	110.91	107.68	109.79	109.81	109.08	108.52	106.82	108.6	108.44	110.35	107.09	108.29	108.45	107.29	108.02	108.04	111.8	109.47	107.47	108.25	108.42	106.39	109	108.29	108.69	109.8	109.9	107.52	108.78	106.2	106.07	107.56	109.87	105.85
105.91	110.32	107.33	107.08	105.91	109.05	107.07	110.3	106.42	107.66	108.58	105.66	110.49	105.81	108.14	107.55	110.46	107.23	107.84	105.79	108.11	109.16	107.01	109.61	109.04	108.62	109.95	106.98	112.22	108.21	110.26	106.82	105.61	105.85	109.38	107.54	106.39	104.31	110.21	106.77	109.66	105.96	108.83	109.46	111.33	109.19	108.07	109.3	106.19	105.47
99.431	103.92	101.83	103.09	100.21	100.77	99.719	98.887	99.798	101.71	98.967	99.543	99.135	101.64	102.56	103.39	101.64	101.51	99.142	99.168	101.17	100.82	100.29	101.97	98.47	101.16	101.41	98.519	100.74	100.8	100	99.074	98.982	97.322	100.1	101.33	98.357	98.417	101.88	100.11	101.37	100.23	98.97	102.49	100.04	98.314	98.453	102.25	98.11	103.89
102.38	109.83	105.88	107.62	107.41	107.29	107.25	105.34	104.79	105.09	105.77	107.86	106.17	106.82	104.89	109.85	105.26	104.49	108.66	105.58	105.29	108.29	108.45	106.34	105.2	106.02	105.74	104.27	106.87	104.29	107.44	106.12	102.77	107.8	110.12	103.67	107.04	107.06	106.4	107.97	106.36	107.45	102.54	106.69	108.25	106.6	105.14	106.15	103.54	106.75
110.33	107.43	109.45	112.39	107	111.31	109.63	104.71	106.25	110.52	106.53	106.64	109.64	107.87	111.09	107.77	109.38	105.93	110.68	108.07	105.85	110.33	108.95	109.89	108.15	106.56	106.21	105.1	108.06	110.46	109.26	109.84	106.99	113.18	106.57	109.25	108.97	111.48	110.37	108.88	109.46	104.69	108.23	105.92	111.38	111.3	106.14	107.18	107.61	108.72
104.85	103.82	104.68	104.63	105.54	106.7	107.73	103.74	105	106.21	103.91	106.16	106.82	104.44	107.32	105.63	105.77	107.77	108.09	103.27	105.08	105.18	104.32	106	106.43	103.61	104.28	106.22	103.01	104.09	105.62	108.77	108.03	106.1	109.56	104.18	103.93	104.35	103.32	106.41	107.57	106.65	103.68	103.29	107.44	105.48	103.86	108.21	106.64	106.8
100.02	99.954	99.297	99.453	99.897	96.848	97.125	102.57	99.01	100.94	100.83	100.99	100.92	97.356	99.736	102.32	101.99	101.66	100.83	97.47	104.86	99.328	101.16	100.85	98.147	100.79	99.579	100.1	100.2	101.53	99.069	100.14	103.56	100.14	99.973	100.1	98.467	100.67	100.27	102.66	100.8	102.85	103.4	101.36	99.176	101.53	100.75	101.64	102.01	97.84
98.4	99.644	97.195	96.521	99.196	97.522	95.434	98.539	99.181	96.159	99.553	99.642	101.13	99.056	94.728	97.505	100.33	98.504	99.356	99.061	96.013	95.775	98.578	96.516	98.816	98.601	99.361	98.211	100.26	96.866	99.136	98.35	97.614	97.332	99.753	103.91	96.908	97.25	97.202	94.912	101.02	95.932	96.501	100.57	97.997	96.772	96.711	99.617	96.001	102.26
107.61	107.6	106.85	104.13	106	110.11	105.3	107.51	106.11	109.37	106.03	106.85	105.29	106.19	106.79	107.58	106.67	105.94	105.44	105.02	107.39	103.61	105.69	107.61	104.48	105.24	107.25	106.52	108.42	105.88	107.86	109.73	106.43	107.94	106.8	109.16	107.92	106.43	104.2	104.41	105.03	107.7	108.01	110.25	105.64	107.95	109.05	107.86	106.02	104.56
101.63	100.42	98.746	96.68	99.904	98.21	97.261	100.93	95.584	98.236	99.854	97.431	96.935	99.963	102.16	100.3	99.291	100.63	100.87	97.743	97.907	97.583	99.182	99.936	101.79	96.982	99.881	96.48	98.983	98.585	101.29	99.319	96.542	101.34	99.019	95.173	97.96	98.147	98.468	98.77	99.098	98.594	96.962	99.265	99.188	99.715	99.052	100.12	97.266	96.592
106.27	107.3	107	105.06	107.95	105.56	104.87	104.1	107.86	104.34	105.71	103.36	105.75	106.78	105.54	107.06	108.05	105.59	105.45	107.36	109.31	108.74	104.52	104.54	100.84	105.63	103.73	102.58	108.27	107.63	105.16	108.09	102.61	105.99	102.75	106.68	105.7	106.06	103.26	106.92	104.19	108.19	103.19	106.73	107.57	108.18	104.15	104.41	106.43	105.73
107.47	108.39	109.26	108.6	108.14	108.07	108.39	107.36	109.09	109.68	111.14	107.01	109.63	106.06	109.92	109.57	109.41	107	108.13	111.54	105.11	108.59	106.74	107.27	106.65	107.67	108.3	108.32	107.26	106.1	107.56	108.83	111.8	107.83	106.9	109.52	104.48	107.46	110.3	108.13	107.32	105.47	109.25	108.33	108.5	107.99	108.86	109.46	106.58	109.45
103.06	105.43	108.21	104.07	106.95	109.11	105.68	108.75	107.04	109.98	106.37	107.75	105.66	101.44	104.71	103.2	105.45	106.83	104.98	104.06	102.48	102.26	107.57	106.27	104.79	104.65	107.37	104.65	107.73	104.89	104.61	106.83	105.41	101.03	105.39	103.24	107.06	105.93	105.65	104.69	103.69	105.63	102.9	108.66	102.22	106.37	107.03	104.73	104.08	102.99
98.052	98.161	98.149	99.791	95.543	97.238	96.16	98.15	98.764	99.196	98.023	99.652	100.5	99.418	98.168	98.363	98.56	98.019	96.23	100.3	97.56	96.263	96.702	100.95	98.53	98.894	100.46	94.878	100.69	100.26	96.697	98.165	97.809	98.258	100.24	97.382	96.649	99.536	97.9	96.808	97.018	95.099	98.113	98.762	99.33	97.286	95.982	100.53	96.328	97.867
106.84	105.45	109.23	105.8	107.84	106.43	105.84	102.68	107.35	106.82	105.51	104.81	105.55	103.17	106.62	104.75	107.17	104.62	103.72	103.75	108.58	107.12	106.89	105.7	105.1	103.74	107.21	103.34	106.85	106.33	104.54	105.83	106.56	100.33	105.27	106.42	106.51	107.98	103.32	101.89	103.84	107.3	104.43	108.87	105.61	104.67	103.24	106.46	103.65	104.55
97.709	100.16	100.51	97.742	99.231	99.933	97.54	101.6	96.904	101.17	96.63	99.035	95.314	99.484	97.622	97.552	97.654	99.407	100.45	100.33	100.24	99.976	98.656	95.426	99.084	97.855	100.06	98.216	98.811	97.118	99.916	97.118	97.794	99.092	103.67	98.645	98.932	97.394	100.63	99.747	100.44	101.43	99.033	97.333	96.858	99.78	97.82	99.835	99.982	99.302
108.37	110.79	110.43	110.88	111.3	109.81	110.88	110.62	112.93	111.01	110.12	111.56	108.9	111.05	114.7	110.49	114.06	108.77	111.91	110.55	111.05	113.2	112.57	112.47	105.86	114.89	113.92	111.28	109.29	111.25	106.21	108.06	111.36	110.99	112.03	109.19	107.97	110.45	110.04	111.84	109.09	108.78	113.09	113.5	110.23	111.56	112.28	109.67	112.17	111.29
104.27	113.56	109.04	109.74	113.73	108.11	111.62	110.02	109.02	107.95	110.78	109.27	110.17	109.19	109.34	112.49	112.59	112.08	111.02	113.26	108.96	112.67	106.54	108.97	111.63	113.19	109.28	111.29	111.32	110.69	114.13	109.46	112.02	111.94	111.8	109.64	112.76	110.91	111.04	107.31	111.53	110.66	113.58	109.4	109.07	111.28	107.93	110.47	111.5	109.53
104.07	107.96	106.59	104.81	105.69	103.99	103.07	103.89	106.07	101.31	105.75	109.08	107.6	106.49	104.8	105.57	104.41	106.76	107.78	108.13	103.8	106.25	103.86	106.48	100.87	105.47	106.7	105.87	106.65	102.57	107.6	106.15	110.54	105.53	108.34	103.95	106.18	104.5	106.53	104.39	105.28	103.53	104.92	105.29	105.89	105.08	106.97	109.1	104.28	105.72
107.35	104.65	105.46	105.16	103.24	106.48	107.97	104.6	103.14	106.43	110.32	100.57	105.58	103.57	106.34	105.21	103.58	104.84	104.49	107.28	107.61	104.67	105.49	106.24	104.47	105	105.1	107.46	106.65	104.66	106	107.06	104.68	106.46	106.86	104.61	108.1	102.28	109.74	103.04	106.06	104.31	107.78	109.18	105.19	102.4	107.11	107.2	107.03	103.33
110.39	106.88	107.44	106.75	108.43	107.9	109.57	107.97	106.07	109.91	107.15	107.15	109.31	108.09	108.84	105.42	104.65	108.38	110.89	109.52	107.64	106.26	106.81	107.82	108	107.59	110.28	109.26	108.71	107.28	109.09	107.21	106.62	107.87	108.64	110.29	107.17	108.51	108.13	108.09	108.58	109.99	110.85	107.15	109.99	107.02	107.4	111.75	105.46	110.01
110.62	107.86	111.44	112.82	111.79	108.44	108.24	111.79	109.12	114.37	112.87	109.86	109.23	109.74	109.09	110.29	110.61	109.97	111.36	109.14	110.39	111.68	112.11	111.18	113.07	109.96	111.15	109	111.27	110.64	110.48	112.87	109.64	109.86	109.6	106.19	111.94	108.52	114.12	111.04	110.38	109.33	108.24	109.83	111.96	111.68	108.88	110.59	109.64	110.32
104.18	106.66	104.3	107.44	106.48	105.85	104.06	104.61	106.11	104	106.11	105.03	103.76	102.24	106.11	103.52	103.99	105.28	104.87	107.71	105.65	103.35	104.22	103.91	104.17	107.16	104.09	108.37	102.76	102.44	105.6	103.97	105.02	106.49	107.31	105.62	105.87	107.44	108.05	105.48	106.09	105.43	103.81	105.51	105.43	104.64	105.37	106.99	105.63	104.63
102.41	104.56	107.73	104.78	108.25	105.74	106.31	105.3	105.41	105.87	107.11	106.05	106.94	104.21	106.37	104.88	105.96	109.42	106.6	107.48	103.83	102.49	105.4	103.73	105.16	102.84	105.14	104.95	107.31	105.46	104.27	104.14	105.41	104.72	106.59	104.59	106.13	104.49	108.29	103.4	101.31	106.49	107.33	102.32	106.23	107.16	105.21	106.21	99.585	105.03
98.407	99.58	99.907	99.14	97.2	97.323	100.34	99.867	101.91	97.379	97.123	100.56	95.939	101.84	101.83	99.915	99.27	97.456	98.241	99.957	97.908	97.904	99.696	100.69	98.633	98.866	99.763	98.648	98.142	95.962	97.852	99.852	99.491	97.127	98.447	96.967	97.714	98.759	98.345	97.178	98.263	96.227	98.747	97.008	96.677	102.07	98.168	96.197	98.952	96.882
103.46	105.22	103.68	105.76	104.44	107.54	105.32	107.57	106.6	103.02	104.26	101.63	102.13	106.59	104.39	106.8	105.54	107.23	106.72	108.45	103.29	103.01	107.61	105.66	107.79	107.72	108.82	107.43	106.38	109.12	105.24	105.74	107.65	106.25	100.66	107.48	107.62	104.42	105.89	102.74	111.03	102.56	107.24	105.59	108.42	103.4	104.46	104.13	103.95	107.28
108.07	108.49	109.4	107.14	106.64	107.71	105.93	107.03	106.03	110.62	106.91	106.36	108.51	106.38	110.33	103.11	108.74	110.68	106.83	106.31	107.79	105	109.06	108.52	106.83	109.1	109.79	108.89	109.06	109.01	108.3	106.88	109.09	107.44	105.81	108.14	105.75	108.03	106.67	108.8	107.85	107.91	109.04	109.23	107.95	107.97	105.98	105.76	108.84	107.65
101.8	100.13	99.879	98.819	98.067	106.13	100.71	100.95	101.99	99.394	100.39	97.945	102.38	97.61	101.27	100.66	101.55	99.09	100.92	99.071	97.449	97.479	96.166	98.958	98.261	100.77	103.74	100.81	98.765	100.58	98.695	99.471	101.35	100.67	102.13	100.55	97.54	99.286	99.739	99.468	100.01	99.604	99.594	102.5	102.82	100.52	99.666	99.199	101.07	99.215
106.76	102.92	105.29	109.41	102.93	108.49	105.81	107.88	105.24	102.75	105.77	105.3	107.6	104.94	105.69	105.87	108.6	106.52	106.53	104.09	107.94	110.46	106.91	103.39	105.13	108.97	110.13	106.81	107.51	104.9	104.88	105.76	104.54	106.97	105.69	107.19	105.57	106.83	105.98	107.28	107.41	106.86	106.88	103.87	104.82	105.95	106.93	107.11	108.59	102.55
105.54	108.89	107.84	108.05	109.1	106.7	108.93	108.66	109.63	104.68	108.67	105.69	109.53	111.85	108.24	107.69	107.6	110.66	108.32	106.07	107.87	108.05	109.23	107.19	105.92	104.44	107.81	106.88	107.04	106	101.99	109.19	105.99	107.62	107.25	105.54	108.24	106.45	107.08	107.55	110	106.6	109.43	107.15	107.64	109.33	108.68	106.71	110.29	107.93
98.405	102.01	102.78	97.966	100.82	100.83	100.84	103.36	97.957	97.505	99.281	101.83	101.74	95.945	99.199	100.28	100.71	101.79	106.57	101.44	101.82	102.31	102.51	98.292	101.2	99.481	100.6	100.05	103.89	99.858	101.14	102.75	101.8	100.65	99.329	103.07	98.678	100.99	100.65	100.66	100.28	98.165	103.66	98.754	100.43	100.37	103.37	100.9	104.31	101.65
104.02	105.03	107	107.18	104.57	104.48	107.49	105.31	106.15	106.19	103.53	104.85	106.81	106.81	107.68	103.12	104.86	104.06	106.88	107.01	105.73	107.08	107.21	108.71	105.86	107.77	104.97	105.67	106.75	101.97	103.56	105.93	107.55	105.56	106.8	104.41	106.92	104.19	104.24	105.5	107.61	107.58	103.08	108.28	106.47	104.69	104.64	105.85	102.93	106.46
105.82	105.43	105.85	103.95	106.48	105.39	106.32	101.44	104.78	108.55	107.66	104.7	105.1	105.53	102.11	105.78	103.64	108.24	105.18	104.46	104.23	104.1	106.73	106.9	103.89	101.25	108.01	104.34	105.93	103.7	106.12	105.43	108.29	104.02	104.52	104.18	106.08	107.65	106.26	106.43	106.31	107.39	102.03	106.71	106.78	105.91	105.44	106.36	108.39	105.38
108.34	113	109.18	110.46	112.75	113.35	108.51	109.47	110.46	114.4	107.78	112.17	107.55	109.32	108.83	108.82	109.66	110.62	110.07	111.6	113.17	108.75	109.71	108.86	113.06	111.9	111.61	108.7	109.85	109.88	112.17	113.4	113.12	112.81	107.88	109.88	111.35	111.06	110.83	114.88	112.93	110.86	109.01	113.09	107.22	111.3	109.8	110.26	112.09	109.57
101.49	99.96	99.524	99.661	98.743	99.981	99.18	101.37	101.29	100.52	100	99.716	101.92	101.34	102.32	100.13	99.615	102.55	97.591	97.306	101.16	102.33	102.43	100.97	101.94	100.45	98.882	101.24	102.58	104.05	102.16	100.16	103.96	100.75	97.034	102.48	102.56	101.4	99.082	99.234	99.957	97.8	100.76	99.329	101.52	98.668	101.98	99.941	100.84	100
109.76	109.13	107.26	108.43	110.61	105.48	108.29	107.37	110.03	108.51	106.87	107.01	105.87	109.28	110.43	112.09	108.45	110.11	108.67	109.49	109.47	109.44	108.13	107.59	107.72	108.5	106.09	109.78	110.33	108.64	108.45	111.49	110.93	106.95	105.96	108.46	108.3	109.7	109.37	109.33	109.25	109.73	109.3	109.91	109.21	109.9	108.7	107.47	107.94	110.59
102.5	106.38	107.34	105.6	106.92	106.67	107.12	105.78	106.09	104.46	102.34	108.56	107.29	105.58	108.54	105.69	101.19	107.31	106.27	104.73	103.51	106.97	109.33	104.22	107.01	109.04	104.85	104.27	106.69	106.19	105.23	109.5	103.7	103.93	104.18	107.51	107.78	105.94	105.75	101.93	104.22	107.16	105.61	106.75	105.67	108.56	108.1	105.2	102.89	106.48
109.53	108.74	107.98	107.14	105.61	111.9	108.37	104.92	109.24	110.98	105.5	107.92	105.99	107.7	106.42	107.76	106.39	107.7	108.9	108.44	105.31	108.13	108.79	109.71	110.44	108.15	107.01	106.51	109.89	111.27	109.38	110.26	106.16	107.66	109.46	109.01	108.44	108.4	107.83	110.6	106.49	107.67	106.87	108.46	106.56	108.47	104.91	108.7	107.62	110.2
107.22	105.88	107.07	103.25	105.71	104.55	105.91	105.29	104.72	106.94	105.6	106.63	107.54	106.99	104.58	108.51	105.41	109.88	105.09	103.87	105.36	109.46	104.96	104.05	105.01	106.84	106.5	104.78	106.86	107.03	108.6	104.9	103.53	107.1	104.32	105.59	106.43	108.83	106.85	107.14	107.15	104.29	105.14	109.17	105.15	104.89	102.18	106.78	105.22	106.03
104.7	107.46	108.5	105.6	106.98	108.17	109.67	105.38	106.9	107.81	107.92	108.49	106.98	109.64	105.23	106.49	108.87	107.73	109.21	109.45	107.85	110.04	106.64	108.1	109.17	107	105.54	107.82	105.56	110.4	112.89	107.56	107.43	109.18	107.55	108.41	107.55	104.96	106.88	108.44	106.7	108.17	108.35	106.14	109.16	111.29	107.74	111.28	103.13	106.69
100.13	102.06	100.05	99.851	98.157	103.75	99.402	99.026	100.1	100.94	104.1	101.32	100.75	100.95	97.998	99.536	99.953	101.14	103.65	97.633	102.26	98.539	100.84	100.14	100.69	100.45	102.81	99.187	100.61	97.291	100.23	100.79	100.26	100.31	102.18	100.06	102.18	102.74	102.22	98.101	102.22	100.45	98.624	100.11	101.78	100.3	100.28	102.13	99.183	101.57
102.29	104.86	100.3	103.37	101.51	102.72	101.89	101.84	103.43	101.27	105.48	102.1	101.71	104.6	103.3	102.11	103.89	105.67	103.04	105.97	102.58	101.71	102.95	107.24	101.71	106.89	103.88	100.57	102.41	103.87	102.27	104.1	102.3	101.89	104.33	105.09	103.66	104.12	103.73	102.99	103.89	101.36	101.85	104.75	103.11	103.65	100.87	103.54	99.727	101.22
106.24	106.22	107.66	107.6	108	108.81	108.13	107.87	109.67	108.42	109.25	107.46	105.88	110.64	108.26	105.84	110.07	111.57	110.09	103.72	107.75	109	108.68	106.43	106.77	107.04	107.3	111.37	109.5	106.53	107.05	107.86	109.95	108.12	107.75	107.54	106.97	105.44	109.2	108.22	106.04	107.44	108.62	108.61	105.49	108.64	108.65	109.71	107.56	108.43
99.921	99.018	103.35	97.301	101.98	101.58	100.76	101.58	100.66	102.42	99.334	99.803	103	101.22	101.73	100.82	101.54	102.92	100.47	98.679	101.24	101.07	102.02	99.603	100.63	100.24	99.486	98.816	100.4	100.78	101.43	100.57	99.249	99.551	102.27	106.35	100.34	98.692	97.945	100.08	99.975	103.81	102.25	99.641	97.245	100.49	102.91	99.136	101.87	103.98
106.38	110.21	106.85	105.9	106.34	105.98	106.68	110.14	107.72	108.6	108.77	111.27	108.07	106.37	105.64	110.41	109.28	104.69	104.78	110.09	110.06	109.61	107.89	106.76	106.15	108.34	109.16	107.37	107.59	106.57	110.46	109.35	108.33	106.76	108.55	105.34	109.93	107.73	111.46	108.82	111.28	109.5	108.87	109.3	107.6	110.59	106.03	108.19	110.36	106.23
105.3	106.32	109.24	109.41	106.78	103.21	104.3	105.66	103.8	108.74	104.59	104.78	106.35	101.78	108.1	104.23	105.5	107.42	105.58	104.8	104.3	105.81	105.89	107.11	101.6	106.62	106.18	105.63	106.24	105.44	105.95	106.72	104.64	105.17	106.4	107.17	106.42	106.89	107.73	104.64	105.09	103.23	102.66	106.78	104.86	104.23	104.3	106.52	105.14	105.37
108.74	106.14	110.96	107	109.59	110.53	106.1	108.93	109.77	106.87	106.48	107.39	110.66	111.83	109.54	109.77	106.94	109.54	108.39	109.99	109.31	111.72	107.2	110.15	106.49	106.58	105.61	111.12	109.47	108.96	111.2	106.6	106.09	110.89	106.88	108.78	107.17	107.26	106.61	109.44	108.05	108.41	107.64	111.04	108.82	104.65	108.48	106.91	107.44	112.59
106.46	108.8	108.35	107.37	108.12	110.65	106.8	107.97	105.5	108.51	109.18	109.8	108.39	108.84	107.97	108.06	111.21	107.19	109.4	106.04	103.53	104.92	108.26	105.44	106.41	102.2	108.25	107.47	109.28	105.81	109.02	110.31	111.14	111.05	111.67	106.84	107.84	107.8	104.64	109.49	105.98	108.25	108.94	107.15	107.56	105.71	109.15	109.45	107.71	109.58
106.8	103.16	104.49	104.73	109.21	103.7	106.27	106.45	104.86	106.12	105.08	105.33	102.9	107.49	105.51	103.26	103.37	105.03	103.96	105.22	105.59	108.26	105.08	105.66	107.09	105.89	106.29	102.92	104.89	103.04	101.88	104.1	106.66	107.53	107.41	107.32	109.53	106.34	106.22	103.67	105.32	104.34	101.65	105.02	107.67	104.02	104.15	104.53	105.42	105.94
107.45	106.94	104.84	104.18	109.01	107.41	103.38	103.95	107.61	107.03	106.33	103.81	104.69	106.66	104.82	103.4	103.16	106.78	105.44	107.52	102.29	105.61	106.98	105.94	103.98	107.9	105.12	104.22	107.07	105.13	107.05	105.73	103.27	107.53	103.91	103.23	104.92	105.57	108.46	104.83	106.7	104.59	105.95	103.75	104.83	105.16	105.13	106.92	104.41	104.64
105.85	106.21	105.12	104.95	107.56	103.62	103.09	102.71	107.25	106.41	108.61	104.42	103.21	105.83	105.41	106.58	104.91	106.55	105.42	107.49	108.2	104.35	107.36	107.29	104.16	105.44	107.73	104.31	105.82	106.99	106.44	106.76	106.54	106.39	106.15	104.69	105.08	103.72	107.28	107.98	105.47	107.69	106.49	103.65	104.9	104.22	107.14	103.56	103.74	104.94
109.56	107.78	104.6	108.75	107.93	108.26	105.47	111.35	108.28	106.84	106.65	108	108.66	108.88	110.17	108.84	108.32	109.27	106.1	105.96	109.3	109.6	107.7	104.92	107.72	105.24	107.29	111.15	107.81	108.82	110.55	108.08	106.07	111.26	109.23	105.73	107.31	107.62	108.77	107.06	108.55	112.06	109.05	106.4	110.27	104.76	108.22	106.54	108.53	109.02
107.11	105.77	107.69	105.41	104.38	108.43	107.29	105.81	102.64	104.93	105.74	103.69	104.7	106.62	108.36	105.78	107.96	108.5	104.45	104.21	104.96	103.99	107.33	105.44	106.17	106.17	106.39	106.25	106.78	108.3	107.03	105.53	106.48	106.23	105.55	102.99	106.14	107.73	108.46	106.6	104.84	105.96	104.69	107.15	103.59	106.41	106.65	106.33	102.56	104.59
99.345	98.021	97.751	97.169	99.945	99.564	99.549	97.562	99.789	96.541	98.474	101.36	100.56	99.614	99.476	97.153	99.359	96.809	101.38	95.543	95.034	99.384	97.59	99.93	98.058	96.59	98.195	97.29	100.13	102.18	96.427	99.228	98.572	97.859	98.778	100.02	101.86	99.057	98.924	96.355	102.6	97.391	97.728	96.542	92.765	101.55	99.578	99.866	99.341	96.703
112.27	110.26	108.96	107.71	108.03	106.27	111.46	108.92	109.86	104.11	108.61	110.59	105.49	106.69	107.54	105.62	107.82	105.31	106.48	109.66	104.99	105.93	105.46	108.34	104.73	104.52	105.19	106.7	110.5	104.71	106.6	106.62	110.45	108.3	109.09	108.92	110.15	107.1	107.28	109.04	106.8	106.86	109.24	108.47	109.65	108.26	107.91	106.45	109.62	106.35
103.78	104.7	105.1	106.28	108.92	105.02	107.23	103.98	105.02	106.05	105.98	106.38	104.43	106.68	107.09	107.75	104.89	106.15	105.12	107.17	103.85	104.96	106.52	107.51	107.36	107.26	104.7	103.6	105.98	105.98	100.97	108.53	106.78	108.01	107.64	101	105.63	104.77	106.7	104.91	104.91	104.11	103.88	104.61	104.35	105.6	105.57	103.98	106.55	102.85
106.59	106.84	105.04	104.48	106.46	107.18	103.95	109.29	104.78	105.77	106.43	107.29	107.79	106.69	104.89	105.33	104.71	106.05	105.99	102.05	106.29	105.01	104.88	103.87	106.57	106.16	108.2	108.22	106.87	108.73	105.5	106.56	107.16	105.55	107.72	106.56	104.04	108.17	108.99	102.75	105.58	107.63	105.81	106.43	104.85	104.47	106.7	106.53	103.67	108.48
103.99	109.1	107.92	105.64	104.09	105.66	106.17	107.15	104.74	106.25	103.55	105.06	106.52	104.01	104.28	105.43	108.92	104.91	105.87	106.07	107.74	107.24	102.58	107.63	105.32	102.82	104.74	100.99	104.53	107.26	108.34	108.82	106.57	105.83	105.6	105.25	104.71	106.07	107.35	104.88	103.59	105.21	109.25	107.59	105.82	107.54	108.31	106.26	105.1	102.13
107.71	106.58	104.73	104.39	104.3	108.84	104.61	104.19	107.67	104.3	107.15	107.17	110.32	104.29	105.41	104.9	107.17	106.74	107.06	107.24	105.68	105.56	105.61	108.1	105.27	104.57	104.97	104.85	106.3	105.77	106.41	105.63	105	104.91	105.77	108.58	105.97	104.46	107.31	104.75	105.21	104.15	108.88	103.31	105.41	104.78	105.35	105.22	107.62	106.31
105.27	105.22	103.99	102.14	107.51	103.31	104.58	103.79	104.83	106.52	103.62	107.2	107.48	101.91	106.41	105.99	108.36	104.39	106.67	107.51	106.49	106.02	105.28	104.32	105.26	104.47	106.73	105.1	107.01	104.57	107.29	107.29	106.84	103.66	107.28	107.47	106.77	106.35	104.62	105.42	108.69	106.81	103.28	107.27	101.7	105.77	100.65	107.45	106.31	105.04
104.99	107.09	104.97	104.41	107.7	102.8	105.28	103.5	106.42	106.31	107.56	103.67	107.83	103.02	104.19	104.61	106.01	104.35	109.4	104.36	104.41	106.68	105.6	103.02	105.61	106.12	106.58	103.3	108.09	105.05	106.32	103.59	104.97	105.47	102.45	103.61	104.14	106.44	106.17	106.3	104.03	107.63	105.75	105.03	107.46	105.19	106.33	104	104.81	106.38
106.58	104.83	106.74	107.93	107.4	108.24	107.8	108.98	107.47	107.36	106.7	108.64	107.22	111.55	108.93	105.55	108	108.68	111.33	107.95	107.99	106.44	109.44	105.88	106.84	111.73	108.36	110.56	105.26	106.93	107.76	108.19	107.02	111.43	109.21	108.57	108.85	109.18	107.2	108.23	109.5	105.07	106.66	106.89	104.02	107.32	106.21	107.19	110.68	107.92
104.69	105.09	106.18	108.18	108.05	106.99	105.64	109.68	113.19	105.64	109.21	107.16	108.32	107.49	107.01	105.11	107.21	104.94	104.65	106.81	104.83	106.03	108.99	106.7	108.06	106.93	107.54	106.65	105.16	105.89	107.71	108.36	106.34	106.63	106.97	102.73	107.46	108.73	108.3	106.59	106.53	106.27	109.22	106.78	108.08	107.65	104.06	107.64	110.77	103.5
100.14	98.535	102.26	102.66	102.48	100.88	96.82	100.96	96.987	100.69	101.01	99.39	102.82	99.657	99.104	101.3	102.39	100.94	101.68	103.73	101.16	98.444	102.44	98.774	100.14	98.985	100.96	98.901	100.8	98.771	100.17	100.84	101.77	103.09	102.27	99.891	99.409	99.33	101.1	102.53	101.03	100.05	103.01	102.58	100.89	100.51	96.258	100.54	103.42	101.29
107.15	108.63	110.29	107.93	108.28	110.2	107.62	105.63	108.17	110.29	109.5	107.79	107.34	109.32	109.49	106.66	110.14	107.35	108.66	112.28	108.01	109.56	109.09	110.69	110.26	106.83	109.68	107.07	108.69	108.77	108.75	108.98	111.08	107.21	107.9	109.75	108.04	106.86	108.58	108.04	108.37	105.73	107.86	109.84	105.78	108.58	106.34	107.49	108.74	109.11
101.18	99.129	102.22	99.268	99.204	103.27	101.34	98.14	99.119	100.45	98.008	96.517	98.832	102.83	103.09	99.644	100.91	100.24	102.12	104.13	100.93	101.85	101.89	100.54	101.05	99.962	100.07	99.92	101.32	101.88	98.434	100.18	101.78	103.85	102.88	99.52	101.19	97.526	100.56	98.958	102.91	102.71	102.48	100.34	101.06	100.28	100.16	101.73	101.83	100.08
105.11	107.68	104.24	106.16	106.32	107.34	107.5	105.93	103.87	106.53	106.7	105.72	104.06	105.48	104.89	107.92	107.96	104.41	106.85	107.44	103.37	103.09	108.45	109.37	103.76	103.23	103.07	105.68	106.8	104.25	104.81	104.98	105.14	104.99	104.63	105.93	108.28	105.35	103.25	103.89	102.6	105.1	106.51	105.37	101.02	104.36	103.96	109.14	105.51	105.45
107.14	106.13	105.19	104.78	104.63	105.48	104.23	106.38	103.98	103.15	106.51	103.22	106.53	103.26	107.79	105.56	106.98	106.02	104.07	106.08	109.21	105.52	104.03	103.88	105.01	106.03	107.09	107.95	106.26	105.32	106.15	107.5	105.39	106.52	107.03	102.94	106.94	103.38	102.25	103.92	106.32	105.64	105.01	105.73	105.51	105.31	104.21	106.62	104.17	108.18
111.19	109.72	106.18	108.91	108.87	110.91	109.48	103.64	107.97	108.17	110.05	107.71	111.8	105.27	105.59	107.93	110.9	110.25	111.34	110.21	105.72	107.85	110.28	109.23	107.23	109.5	112.68	108.92	108.96	107.61	109.99	109.05	109.71	105.35	108.64	110.24	112.05	107.48	107.29	108.27	105.03	109.3	113.47	110.26	109.75	104.7	109.05	108.23	107.02	111.26
106.03	107.39	105.72	103.68	105.35	106.61	105.96	107.1	107.43	105.89	105.33	107.4	106.94	107.69	103.58	103.13	105.2	107.98	106.01	107.94	105.02	106.17	109.59	106.99	103.65	104.71	104.57	105.88	107.98	106.22	103.75	105.66	105.95	106.23	106.28	105	107.17	103.23	108.74	106.48	107.06	105.5	104.04	107.12	105.47	108.23	103.49	104.79	106.57	106.66
107.22	106.49	107.6	107.32	111.05	106.67	111.94	107.88	104.72	107.95	102.56	106.92	104.38	106.65	107.77	112.79	108.91	107.33	107.71	107.71	106.41	108.81	110.81	108.96	106.86	109.04	104.7	108.45	108.76	107.6	108.75	107.72	106.87	110.08	107.09	110.64	108.7	109.95	108.26	109.08	113.28	107.37	107.86	109.04	108.11	106.21	109.61	111.32	108.53	107.64
112.03	108.47	107.75	107.9	114.24	112.85	111.38	109.91	112.55	107.91	113.94	110.25	112.15	113.27	110.09	108.1	111.9	106.85	110.95	109.97	111.08	108.72	113.99	111.1	108.36	109.51	109.53	109.68	110.25	110.73	110.98	113.31	113.36	113.05	109.66	109.93	112.5	110.93	111.03	110.25	112.12	108.94	110.77	108.52	109.26	109.93	109.47	111.25	114.04	108.82
106.85	111.41	104.92	109.42	106.95	107.32	106.86	104.41	105.99	108.09	106.94	107.22	108.15	103.17	105.12	107.77	104.46	105.5	106.56	107.06	105.87	106.06	105.11	110.16	108.4	106.67	106.07	105.36	107.12	104.8	106.04	106.12	103.71	105.55	103.97	105.42	106.42	106.27	108.48	107.89	105.9	112.08	108.68	105.06	106.28	106.81	104.47	104.34	103.86	107.67
98.875	98.569	100.88	99.283	99.327	98.569	96.453	97.885	102.01	97.089	97.038	99.864	99.764	99.575	100.44	101.58	99.939	97.197	95.677	99.338	97.876	98.738	97.9	100.79	101.23	97.443	99.748	97.25	95.121	97.354	96.42	98.763	102.44	102.58	97.548	94.689	99.507	97.318	101.38	95.295	99.593	98.802	98.787	100.01	98.101	100.86	97.567	98.293	98.39	97.789
103.61	107.98	105.37	107.62	104.81	105.7	110.04	108.8	106.59	105.82	107.96	105.02	107.17	105.98	108.13	106.57	106.28	107.12	107.8	105.62	103.65	108.18	106.94	108.4	104.25	107.4	110.45	108.49	106.17	106.97	106.65	107.42	102.94	107.79	104.98	107.45	107.2	106.21	106.72	105.68	103.37	107.32	105.52	104.84	109.16	103.01	105.86	106.29	107.89	106.92
101.54	106.19	105.1	107.96	106.55	104.19	106.07	107.51	105.03	109.36	109.18	106.24	109.51	107.69	105.94	107.23	106.93	105.87	107.95	104.14	108.17	107.62	108.62	106.61	105.74	106.48	106.16	107.02	104.2	105.54	108.95	106.43	105.5	108.27	103.4	105.34	106.14	104.52	108.55	103.77	108.69	106.8	108.45	103.83	105.4	105.94	106.63	108.74	102.63	106.22
100.81	100.78	97.339	98.767	100.12	98.677	99.06	99.54	102.92	98.032	99.866	98.153	96.059	99.016	97.48	101.69	97.367	98.378	100.49	94.973	103.66	99.25	100.13	97.159	97.356	98.64	101.79	98.284	98.197	97.691	96.07	100.12	100.34	97.709	100.75	98.891	97.482	100.33	97.954	95.018	103.69	99.55	96.709	97.879	102.11	98.307	97.567	97.31	98.005	102.4
106.34	104.27	108.38	106.14	104.28	108.48	106.8	106	104.17	104.26	103.85	106.14	105.82	104.23	104.83	105.27	102.5	104.58	105.64	105.88	106.45	109.82	104.87	103.14	110.01	105.57	107.13	108.32	106.84	103.89	104.58	108.2	105.91	108.02	104.3	106.4	105.3	103.61	106.55	105.99	106.59	105.46	111.03	102.91	102.08	104.36	109.9	105.53	108.52	104.16
98.641	96.453	99.006	98.949	94.986	101.06	96.787	96.894	99.198	97.408	99.392	94.093	98.676	96.622	96.067	100.64	100.09	97.011	95.202	100.91	99.721	97.967	98.63	99.195	98.508	98.85	97.857	96.599	94.091	97.511	98.92	96.632	99.564	101	98.009	94.368	98.339	99.788	96.639	99.947	95.489	97.122	98.443	96.961	97.63	98.641	97.169	99.354	99.682	98.1
99.663	99.483	95.827	98.915	99.773	97.667	101.12	101.81	97.805	98.059	98.463	99.056	99.543	98.934	96.685	100.03	99.384	99.064	96.834	99.275	100.51	97.662	97.727	98.739	99.007	97.644	100.61	95.899	97.708	99.43	100.08	96.286	100.49	96.931	98.675	101	100.81	101.03	96.896	102.13	102.3	98.577	99.219	99.358	98.08	99.311	96.807	96.463	98.891	99.453
107.91	107.34	104.02	105.76	105.76	106.24	107.34	109.72	106.07	107.55	106.1	110.08	104.34	106.22	105.26	104.87	108.8	104.32	104.85	104.35	105.32	108.56	104.94	106.17	105.59	105.63	106.53	105.56	105.77	106.84	105.99	103.95	106.84	104.17	106.36	108.25	108.52	107.29	108.61	109.67	106.59	104.94	106.82	108.18	107.68	103.11	103.49	105.86	107.03	106.71
106.31	111.46	106.45	107.74	107.47	110.35	107.97	106.79	106.31	108.13	111.01	108.83	108.51	110.04	109.78	106.71	108.44	109.01	110.3	111.65	106.84	107.28	108.1	107.77	107.01	108.49	107.56	110.52	106.34	107.22	109.97	108	106.12	108	106.32	111.14	109.79	108.96	109.12	108.63	111.6	106.79	110.16	107.12	105.84	108.61	109.87	108.88	107.93	109.2
107.18	106.62	108.12	106.26	108.12	108.11	108.31	107.95	109.74	107.73	109.81	106.15	111.6	109.54	108.34	108.23	109.97	106.35	109.26	105.46	108.84	106.39	108.28	107.35	108.76	109.73	110.46	108.01	107.07	109.04	106.9	106.96	107.13	106.82	107.14	108.38	106.81	105.87	104.91	111.37	109.71	108.97	105.7	112.66	109.5	107.9	105.57	108.96	110.54	107.16
104.98	104.44	108.44	105.54	108.5	106.03	104.58	107.01	105.08	105.73	110.21	107.23	103.04	105.64	104.75	104.59	100.92	103.59	106.66	105.69	107.23	104.87	105.95	104.23	107.5	105.98	107.77	105.97	105.45	105.37	107.64	104.94	103.59	102.99	105.18	106.2	105.65	105.74	104.23	105.63	107	103.92	104.08	105.65	106.62	109.28	107.09	105.61	106.04	105.39
110.75	104.97	107.01	109.07	106.1	109.77	110.4	104.42	111.3	109.57	105.64	106.97	105.65	108.76	108.52	108.43	108.95	107.51	107.19	107.84	108.48	107.46	109.33	108.67	108.92	111.33	109.08	109.77	108.48	108.72	108.31	108.8	106.59	109.69	109.04	110.01	109.19	108.25	106.51	107.24	106.96	110.85	108.32	109.09	105.81	107.74	107.73	109.97	107.94	109.62
106.51	104.02	105.27	104.32	106.2	108.64	101.5	105.59	104.46	102.38	105.12	104.99	106.34	104.66	109.92	105.34	104.46	105	105.32	104.48	105.53	107.08	106.92	104.37	103.49	105.22	108.13	103.99	106.2	105.28	106.74	105.65	105.04	104.43	105.01	104.61	107.96	106.1	103.17	104.41	103.59	103.2	107.09	104.11	103.04	106.38	106.36	103.27	108.5	108.12
106.04	105.27	105.44	105.26	105.87	105.45	108.47	104.14	106.94	105.46	107.32	107.28	105.67	106.33	105.94	108.85	104.08	105.15	102.97	105.06	105.56	104	105.69	107.23	103.16	105.01	104.58	106.7	105.66	107.95	107.48	104.43	104.29	108.59	106.62	103.76	105.45	102.2	104.13	105.13	103.28	103.88	108.3	105.32	106.54	106.98	107	106.48	104.69	107.29
101.82	103.88	106.35	99.743	101.74	103.85	102.97	101.22	104.43	99.826	102.4	104.26	104.2	101.29	100.53	101.7	102.27	104.32	105.74	101.06	101.56	100.91	106.39	102.96	103.17	104.48	103.73	103.52	104.54	102.97	100.3	101.39	104.32	103.83	104.61	102.82	103.93	102.81	102.19	104.01	100.63	103.12	104.45	105	104.82	99.107	103.72	101.24	103.12	102.68
98.142	96.853	94.729	96.699	96.928	101.73	97.94	98.483	94.293	102.51	96.825	96.467	98.502	102.05	101.32	98.159	97.607	98.445	98.383	91.832	99.037	99.99	100.6	97.205	96.664	93.747	96.881	95.344	98.602	95.913	94.94	98.142	96.826	97.722	96.197	97.608	98.015	95.598	96.864	95.021	101.03	97.087	99.517	98.282	99.851	100.2	98.042	98.047	98.635	98.452
106.66	105.25	106.25	102.57	103.24	107.64	107.21	104.15	105.01	105.9	106.19	104.09	105.02	105.14	109.7	103.32	107.33	105.35	106.13	103.71	108.22	105.91	107.33	106.14	101.74	106.28	104.54	104.11	105.3	107.73	105.84	103.8	104.49	104.24	108.21	103.02	104.41	103.9	107.98	109.67	102.97	104.35	107.31	106.81	108.04	107.09	105.27	108.44	106.73	106.67
107.86	105.41	110.34	106.79	108.48	107.26	108.33	109.1	109.36	113.6	106.23	107.27	108.02	107.67	107.24	108.18	110.13	109.6	105.07	107.46	110.1	110.05	105.61	110.24	108.59	107.76	110.2	108.81	108.8	109.51	106.69	112.25	106.64	107.81	108.32	109.61	107.19	107.77	110.22	109.68	108.73	104.93	108.66	109.96	109.26	112.93	107.54	105.62	109.33	108.02
109.56	109.86	111.61	106.25	108.81	112.32	106.44	108.87	107.8	107.48	107.71	109.23	106.48	109.81	107.37	111.43	105.69	110.28	110.43	108.6	108.41	108.68	108.15	107.29	107.78	110.77	106.9	111.73	110.45	104.61	107.17	109.42	107.1	105.18	108.97	109.48	108.5	108.31	108.49	107.62	111.41	108.35	107.39	109.45	107.77	109.96	107.92	107.67	105.81	105.42
108.09	108.74	108.36	104.83	107.5	107.36	105.81	109.54	109.3	110.15	108.69	105.82	109.61	109.41	111.5	108.3	108.8	106.88	108.48	109.19	105.71	108.51	109.32	106.7	110.26	104.44	110.64	106.31	110.15	110.44	108.3	108.16	104.55	108.85	110.41	109.27	106.33	105.29	107.65	108.68	108.05	108.54	107.07	109.56	111.05	104.88	108.79	104.82	111.92	108.62
108.11	105.59	108.62	108.48	109.25	108.8	110.77	111.09	107.75	111.78	109.64	108.28	107.55	107.12	108.42	106.71	110.56	109.74	106.25	109.68	109.78	108.49	105.74	111.4	107.68	109.75	109.59	109.97	108.75	106.24	108.39	110.46	108.81	108.32	106.91	112.23	111.35	109.79	105	105.24	104.23	108.9	107.51	106.68	107.24	106.91	107.38	110.02	108.47	110.93
107.22	107.06	110.16	110.15	107.49	111.15	107.72	113.24	108.98	107.65	111.47	109.35	109.04	108.57	109.47	110.44	108.98	112.13	108.17	108.77	111.48	109.58	107.57	111.62	112.89	110.73	108.83	110.83	108.98	108.08	113.09	109.23	111.43	111.9	111.67	109.91	111.16	107.51	108.82	110.38	110.81	108.34	112.19	109.66	109.94	110.22	112.97	110.85	111.97	108.8
100.09	96.963	96.857	99.03	97.139	98.168	95.741	98.679	100.71	97.693	98.251	97.871	98.427	98.009	96.382	96.951	97.638	99.393	98.482	100.46	96.086	92.131	99.546	98.963	98.2	97.935	99.661	99.075	100.12	99.767	99.654	99.694	99.541	97.431	97.272	94.66	98.381	97.444	97.133	98.271	101.72	99.712	100.63	96.203	97.748	99.604	97.609	95.761	100.36	100.59
107.44	102.6	107.06	104.67	106.53	107.62	101.41	106.18	106.51	105.51	106.71	106.47	102.55	107.25	103	103.3	103.35	101.99	105.98	106.4	106.33	106.73	103.83	105.43	104.85	101.95	105.17	103.77	103.83	106.05	104.24	106.15	104.75	105.35	106.86	110.25	105.87	103.86	104.89	102.26	104.73	102.24	103.62	106.28	104.32	105.96	106.26	106.63	102.59	105.13
109.29	106.32	108.21	107.07	110.46	107.6	110.3	107.57	106.99	110.34	108.03	109.53	108.02	107.5	109.24	112.34	106.84	108.78	106.38	107.82	108.33	109.24	106.7	108.12	107.02	107.07	104.98	108.42	107.63	108.19	106.44	106.43	107.02	109.32	106.5	111.26	110.06	106.83	110.06	109	109.61	107.22	108.53	110.21	110.83	105.05	106.47	107.55	108.74	108.21
112.82	111.77	110.43	110.75	111.14	114.36	112.63	112.07	111.29	107.81	109.47	108.42	109.92	109.44	109.13	107.38	111.94	113.35	109.9	115.56	111.08	111.48	110.55	109.23	114.81	113.22	110.1	111.55	112.53	110.14	109.36	108.23	110.85	109.29	106.82	109.55	107.56	112.41	110.02	110.82	108.48	111.35	110.54	111.46	108.76	110.76	110.43	109.32	112.2	107.26
105.28	101.12	105.16	106.82	105.07	104.49	107.47	103.82	104.04	106.95	103.9	106.81	105.18	106.7	104.57	104.43	107.61	105.5	106.17	107.64	105.81	107.47	105.13	107.07	105.08	104.54	106.64	102.14	107.05	102.49	105.94	105.05	107.7	104.21	104.56	104.85	110.24	101.53	106.52	100.22	105.11	109.53	104.64	103.83	106.6	102.71	100	108.39	104.97	107.72
103.38	106.37	107.72	101.69	105.22	104.35	105.63	105.24	104.77	105.62	105.45	106.06	104.42	103.8	105.35	106.49	108.56	105.7	102.71	103.26	107.36	105.86	103.15	103.98	104.94	105.22	110.14	103.02	106.67	104.2	104.82	104.69	107.89	103.17	107.77	105.41	104.41	105.74	104.48	103.35	109.82	108.73	105.46	105.39	106.39	104.43	105.81	102.95	105.28	104.06
111.89	109.33	111.69	109.3	110.09	111.51	109.01	110.31	109.66	109.01	107.24	113.16	110.28	109.53	109.37	111.13	110.99	111.6	112.35	108.35	111.22	108.41	107.77	107.88	111.77	107.16	110.74	109.03	109.62	111.89	112.52	110.19	108.25	108.65	110.02	113.14	111.57	111.04	109.03	109.15	109.07	109.12	112.91	110.38	112.11	108.19	113.9	110.53	110.71	111.87
108.4	110.67	107.42	106.7	107.5	107.11	106.67	104.34	105.02	109.17	107.27	107.06	104.99	108.32	106.38	108.21	108.06	106.3	106.72	107	107.78	107.5	108.1	107.48	104.8	106.69	109.59	107.17	108.22	105.35	108.38	104.77	108.77	105.77	109.75	105.5	108.28	111.32	106.28	107.89	110.54	109.2	108.24	106.5	107.36	110.31	107.96	106.63	107.28	108.65
105.52	105.17	105.77	107.52	104.88	108.28	104.07	101.66	102.77	108.63	107.15	104.6	105.9	105.84	104.61	105.95	104.14	105.24	106.39	108.01	104.07	104.68	107.22	106.77	104.02	105.05	107.07	105.56	105.97	106.87	104.6	107.13	107.88	105.21	105.79	102.7	104.13	105.79	104.37	107.47	107.42	104.67	102.83	105.15	107.18	108.81	104.27	105.48	106.83	107.07
109.26	105.85	103.08	111.35	107.42	108.06	106.86	103.17	107.33	113.61	107.67	106.49	107.46	107.29	111.1	108.44	106.53	110.22	105.96	106.34	112.38	107.85	108.37	108.23	110.29	109.69	105.69	107.38	110.58	108.81	106.05	109.78	109.7	109.17	106.89	111.72	108.06	107.77	107.98	107.52	105.3	107.94	106.29	108.18	108.76	110.1	109.1	106.83	107.27	105.12
106.74	105.46	106.76	105.45	105.26	107.68	105.7	103.13	104.19	106.24	104.55	106.35	106.84	107.52	105.34	106.85	107.43	105.66	104.6	105.55	106.84	103.67	105.21	104.55	104.96	107.3	106.67	107	106.25	105.71	105.77	105.16	104.21	107.36	104.75	106.92	103.99	102.69	106.95	105.24	106.08	102.92	104.61	102.69	108.38	106.7	107.85	103.59	102.51	105.93
95.974	100.78	99.921	97.828	97.499	102.53	98.035	98.969	99.877	98.571	97.321	95.915	98.757	100.96	99.453	98.083	97.545	97.742	96.741	97.241	99.02	101.09	100.29	100.57	95.748	99.351	97.939	100.83	98.001	100.18	100.66	95.464	100.43	96.563	101.6	97.337	95.55	95.939	100.01	98.855	96.6	101.24	97.823	101.01	100.93	101.11	98.077	99.875	99.012	96.245
100.47	97.201	93.638	98.342	98.545	96.89	100.89	98.376	98.146	101.26	97.173	96.855	98.898	97.84	98.903	97.361	99.431	98.345	95.603	95.698	100.29	98.753	99.642	101.79	97.037	98.605	103.86	99.597	100.96	95.915	98.771	99.588	99.919	98.143	97.861	103.74	99.784	97.189	100.77	101.08	98.552	99.39	98.702	99.7	97.293	95.731	101.03	95.296	96.976	97.513
108.63	107.56	106.42	109.54	109.97	108.7	106.55	108.41	104.32	111.17	107.8	108.79	105.93	108.85	108.94	107.79	106.54	108.44	106.58	109.44	107.08	108.31	109.27	111	110.98	107.59	111.39	106.05	110.37	106.07	109.03	108.51	107.48	110.08	109.32	107.82	107.25	107.97	109.07	109.29	110.21	108.58	103.26	106.42	110.32	109.55	109.19	107.33	107.68	108.24
102.79	108.04	105.51	104.78	106.81	105.05	104.5	107.68	107.74	108.36	105.37	104.64	106.64	102.78	108.54	105.03	103.85	108.45	105.39	105.96	103.99	108.05	107.43	104.13	107.69	107.02	106.75	104.26	106.49	107.68	101.99	104.08	105.31	103.92	105.95	105.69	108.79	109.06	106.8	108.11	106.91	106.35	106.71	104.34	105.04	106.39	109.1	107.74	107.52	106.83
103.34	104.59	105.13	104.24	104.34	105.88	108.82	104.75	101.19	105.02	108.08	104.01	104.67	108.06	108.43	107.22	104.7	104.59	104.02	104.56	108.15	106.84	104.77	106.02	107.07	106.37	105.53	105.97	108.24	100.71	105.95	110.71	108.17	105.22	101.22	108.33	106.2	104.05	104.58	108.08	103.67	108.11	103.14	107.47	104.8	105.85	104.53	103.21	106.42	107.01
106.52	100.2	97.602	103.32	102.69	103.68	104.33	103.08	104.63	98.53	99.234	101.75	101.31	102.15	104.28	102.2	104.18	102.67	100.06	99.944	101.68	98.486	103.78	102.8	102.18	98.873	100.98	101.83	103.33	99.768	98.588	102.74	98.486	100.18	100.45	102.67	98.969	101.87	100.35	100.24	99.803	101.7	103.5	102.83	101.24	97.755	101.01	104.8	102.93	102.11
101.07	99.155	98.526	98.608	98.619	96.143	99.248	100.09	97.237	100.39	98.813	101.6	99.333	100.76	99.436	100.15	99.201	98.087	98.115	96.8	101.26	100.64	100.59	97.539	100.52	96.934	94.496	95.452	97.042	100.93	99.943	99.692	98.634	96.065	98.514	97.212	97.507	98.057	98.474	98.329	98.783	95.218	96.619	100.24	98.481	99.252	97.261	97.791	95.088	97.324
105.7	110.51	111.68	112.83	107.76	108.25	109.31	109.06	107.18	107.94	109.36	110.42	111.54	110.37	110.25	109.58	109.8	109.39	110.84	113.32	114.16	112.12	107.1	110.69	110.03	112.56	111.95	108.68	113.59	109.68	107.6	107.7	109.17	110.78	111.26	107.02	109.69	112.4	109.45	108.37	112.51	115.64	110.99	108.18	108.89	112.24	111.72	113.81	108.09	106.46
97.308	99.361	98.063	94.647	97.126	97.15	98.653	96.659	96.642	98.192	99.973	98.599	98.565	99.274	98.789	102.02	97.621	97.013	97.39	93.617	98.137	101.1	97.656	101.44	99.298	97.674	97.314	100.85	97.976	100.36	98.266	94.348	97.43	95.395	100.26	95.683	100.88	94.808	96.675	99.127	99.478	93.877	100.98	96.112	96.816	96.044	95.387	96.407	97.69	99.8
106.25	111.21	112.23	106.52	112.28	110.11	110.17	108.73	110.81	109.86	107.96	110.83	107.23	109.81	108.9	105.82	107.47	111.17	107.3	109.34	107.52	109.74	106.77	109.12	108.65	109.34	107.78	110.75	103.55	108.82	107.67	109.24	109.88	112.82	107.02	108.04	107.2	109.56	108.51	108	107.54	109.97	108.12	107.73	108.18	110.04	108	106.09	106.19	110.96
109.42	107.83	107.98	107.22	107.57	104.59	104.51	103.73	107.79	104.73	108.32	105.54	106.75	104.95	106.46	107.94	105.79	105.87	106.92	105.87	105.55	105.61	101.26	107.28	106.27	103.69	101.6	103.06	103.15	105.92	106.01	107.49	108.12	105.95	105.95	105.67	106.73	107.67	106.65	105.61	105.53	106.46	105.73	107.45	107.1	104.82	101.85	107.67	107.47	105.08
104.1	108.43	105.65	104.57	108.78	104.57	102.93	106.81	106.94	107.89	109.26	103.62	107.33	106.96	106.94	105.8	106.3	105.12	107.37	105.81	106.96	105.25	107.96	106.19	105.18	105.72	109.02	105.09	105.43	107.97	105.83	106.18	105.66	106.16	108.32	109.63	106.93	104.31	107.49	105.22	106.86	105.1	106.25	109.53	107.68	106.62	107.11	108.15	105.92	107.75
105.24	106.08	105.87	103.42	107.18	103.03	104.64	106.4	105.4	103.81	106.55	108.32	108.38	107.98	108.2	106.57	105.2	103.48	107.77	105.45	105.17	104.14	107.66	106.87	105.92	105.04	106.26	107.64	103.57	107.43	105.27	105.94	103.45	103.82	105.26	106.39	108.69	106.14	104.74	104.53	104.61	108.77	102.95	107.59	104.84	107.71	106.31	101.52	104.99	106.6
95.38	96.203	99.625	100.81	100.39	101.96	98.253	99.632	100.47	99.494	97.853	95.811	98.568	96.409	99.796	98.278	96.956	98.488	99.714	96.881	95.359	98.528	100.28	100.53	99.563	99.785	98.98	96.6	96.202	99.879	97.64	96.259	98.665	99.695	99.804	98.186	97.989	97.081	98.103	95.82	98.744	98.096	98.441	100.4	98.028	97.761	99.461	97.989	98.194	98.908
[truncated: 150 more columns]
