# Supplementary material for: Genetic dissection of main and epistatic effects of QTL based on augmented triple test cross design
Source: PLoS One. 2017 Dec 14;12(12):e0189054. doi: 10.1371/journal.pone.0189054 (PMC5730204; doi:10.1371/journal.pone.0189054)
Supplement: S10 Supporting Information — (ZIP) [file pone.0189054.s010.zip › z6_1050_0.5_5.csv]

96.121	92.654	93.255	97.96	100.4	97.279	99.678	100.47	98.519	99.047	95.332	98.942	97.84	98.753	98.128	99.616	99.093	96.132	97.199	93.886	98.022	100.5	99.732	94.91	100.24	100.91	95.392	98.584	100.55	96.628	96.057	97.529	93.235	99.65	99.401	93.112	100.61	98.184	97.882	96.923	95.857	96.725	97.348	98.43	104.87	95.261	92.571	101.48	99.056	99.14
108.46	104.75	106.56	110.88	110.91	107.34	108.55	105.26	111.43	111.03	111.77	112.74	107.83	110.24	107.76	115.79	106	110.29	107.07	106.1	105.86	104.53	104.99	109.06	106.46	112.34	108.39	108.15	111.13	114.32	108.5	108.55	107.43	109.53	110.35	107.64	108.77	109.18	111.46	111.17	113.01	108.29	106.18	106.48	104.25	105.92	108.42	110.53	111.13	109.73
107.15	109	108.67	107.17	106.48	108.25	112.94	107.35	106.19	104.09	108.76	108.54	109.74	105.83	107.27	106.18	107.98	109.07	108.7	111.27	107.23	109.28	104.64	108.37	106.51	110.35	104.44	107.83	108.47	108.7	109.06	107.81	106.65	104.1	108.01	107.26	107.07	110.11	110.47	104.12	106.29	105.48	111.65	104.64	106.85	109.52	109.05	105.84	106.96	107.37
98.503	96.987	97.641	95.994	98.096	95.072	96.703	101.38	95.516	95.481	98.619	96.199	100.27	94.483	99.914	95.807	96.312	97.949	98.423	102.91	95.507	96.102	94.947	97.268	99.857	96.673	99.183	95.548	95.619	99.202	98.226	98.214	96.044	97.056	96.345	95.937	98.339	98.21	101.62	102.18	96.356	94.948	98.041	99.401	95.652	98.15	102.19	95.98	96.234	97.088
103.45	103.43	105.78	109.45	102.56	105.78	105.08	107.74	107.78	108.77	105.96	108.33	102.51	106.25	106.87	104.79	107.49	106.59	110.9	102.8	106.62	108.03	107.71	105.02	103.37	109.44	103.62	102.66	107.99	107.07	104.44	106.99	108.75	102.04	104.71	104.54	104.58	106.97	109.86	107.17	104.9	109.41	107.34	104.3	104.03	103.28	102.06	101.05	108.04	105.56
105.9	109.48	107.62	105.69	108.66	108.43	105.09	106.14	106.95	109.17	106.71	104.95	103	108.08	109.51	107.32	106.46	105.74	107.26	110.5	105.51	107.52	108.61	108.67	104.76	108.26	102.71	107.22	107.82	104.89	107.29	105.7	101.89	109.47	107.42	104.56	108.84	103.12	108.54	106.4	109.41	103.64	105.21	105.29	107.99	108.64	108.46	105.75	110.29	108.74
109.76	105.52	103.48	106.99	103.74	104.98	104.99	103.25	106.38	105.64	102.61	106.58	106.24	106.77	101.79	106.74	106.42	104.52	108.75	111.39	102.66	103.7	105.75	105.55	102.63	107.52	103.84	102.8	105.99	103.61	105.41	105.34	109.63	104.8	102.58	100.72	103.65	104.46	109.27	104.41	104.6	109.87	105.04	106.92	107.01	106.74	109.04	102.92	102.67	105.64
105.49	103.73	98.821	101.99	99.714	106.76	104.67	105.36	99.801	97.506	103.14	102.43	102.92	102.65	104.56	98.144	100.81	104.06	99.47	102.2	104.45	101.48	99.877	100.7	104.64	107.4	101.64	106.45	102.52	106.24	100.93	104.39	95.535	106.85	101.61	100.99	99.997	105.69	104.63	103.03	105.29	106.75	105.25	100.43	106.79	103.27	108.04	104.41	103.02	106.09
108.03	108.18	108.16	109.8	100.13	108.6	108.16	106.97	106.63	108.79	108.54	102.75	106.05	107.59	107.44	107.12	112.53	103.82	110.21	109.58	109.1	109.37	107.45	109.79	108.69	109.59	108.1	106.95	107.95	108.68	107.66	106.31	104.08	109.66	112.14	108.21	106.16	108.94	111.55	111.1	104.19	109.54	107.28	109.64	108.67	108.49	108.53	110.02	106.3	114.89
98.08	94.964	98.66	93.823	101.27	95.898	96.107	97.517	92.549	98.362	97.914	96.899	97.926	103.83	99.37	95.249	95.27	98.098	96.984	99.297	95.946	101.45	97.052	95.299	98.07	99.413	97.151	95.492	100.54	99.128	95.728	100.08	95.916	98.541	100.07	95.12	101.78	101.56	100.95	97.561	97.34	96.927	98.325	97.65	94.37	95.476	98.754	97.437	97.564	102.04
106.7	109.34	106.62	103.44	99.903	105.39	102.28	102.33	106.64	105.45	102.38	106.97	109.12	106.21	102.85	103.89	105.97	103.36	107.55	104.62	105.72	107.98	101.7	103.25	102.91	104.22	101.79	110.8	105.71	99.667	107.23	106.15	103.51	107.45	104.68	103.33	100.23	102.39	109.88	107.22	105.77	105.93	104.38	104.78	110.89	104.88	106.55	105.56	102.74	103.74
109.94	104.96	111.15	110.19	107.93	107.85	109.99	112.33	109.18	110.43	102.67	103.72	110.93	110.36	111	108	111.46	106.94	107.22	107.01	108.67	108.62	107.13	105.67	111.72	107.82	107.62	110.49	108.33	106.66	106.27	113.6	108.38	108.05	107.85	107.42	109.09	109.81	107.84	108.47	107.68	109.11	108.71	107.09	105.7	105.85	106.99	108.24	111.29	112.04
105.19	104.96	102.89	106.56	110.07	103.21	108.4	106.26	103.09	104.57	109.84	108.93	103.78	105.43	110.77	103.85	106.88	110.24	106.38	104.3	108.75	107.64	101.76	112.31	106.68	108.26	106.36	105.87	107.05	105.76	103.89	109.55	104.84	102.76	106.95	108.24	107.09	106.23	103.7	106.27	106.1	104.75	103.42	106.72	106.24	104.31	104.58	101.96	107.7	105.85
106.65	100.77	106.3	99.884	104.35	101.05	106.45	108.63	109.5	107.97	105.7	106.59	104.49	103.81	105.54	106.74	99.12	99.99	110.08	103.2	103.41	107.86	104.85	112.67	106.05	106.2	103.33	106.72	102.7	98.566	104.49	103.21	104.81	108.45	104.25	105.72	106.69	105.03	107.32	103.83	106.96	103.9	104.74	106.3	106.63	104.21	108.5	102.95	107.26	103.78
109.99	108.61	110.48	107.39	101.57	105.86	107.81	106.98	102.72	100.77	106.42	104.58	108.91	105.54	103.25	106.28	108.73	106.75	101.95	108.92	107.23	102.88	104.86	106.85	107.37	106.23	104.91	102.5	104.96	105.86	101.2	106.87	102.18	104.22	109.34	101.09	104.38	109.5	107.02	103.97	108.51	106.31	106.49	106.85	107.83	104.69	106.2	108.24	100.54	105.11
107.86	105.17	107.72	108.57	106.04	109.45	109.97	108.4	109.33	102.33	108.48	102.76	110.7	108.06	105.34	107.81	107.96	107.99	105.5	107.26	109.2	104.86	114.17	110.72	108.7	110.7	103.76	108.12	108.14	108.11	107.72	106.42	109.25	109.17	105.68	108.95	106.39	108.13	107.02	105.13	110.1	107.23	109.43	106.12	103.8	107.22	108.44	105.57	106.38	104.9
108.44	104.17	103.34	107.93	108.01	100.52	100.74	106.92	106.52	108.4	108.58	106.82	107.8	105.39	106	107.01	107.12	100.31	111.23	109.48	106.29	105.81	104.21	102.63	111.89	109.68	105.88	106.68	102.14	107.16	101.24	100.67	110.06	105.83	107.69	102.33	105	103.78	105.13	105.41	105.13	104.17	105.64	105.73	105.78	103.25	106.48	106.02	105.83	105.05
98.201	99.783	95.757	98.515	103.87	100.33	101.5	92.366	100.71	99.229	98.652	98.989	102.37	99.794	100.64	95.768	100.77	96.733	96.261	101.25	97.454	95.712	98.135	99.191	97.017	98.473	97.901	102.31	101.18	101.07	100.99	94.612	100.79	99.329	101.25	94.625	97.5	102.88	99.84	100.67	98.287	101.79	97.669	100.5	101.13	100.22	95.069	98.966	99.013	100.95
101.96	99.531	101.4	97.206	100.65	98.661	99.157	94.905	102.38	104.28	104.79	100.63	100.14	104.1	99.256	102.55	100.88	99.357	102.56	103.28	98.675	98.145	103.99	97.002	104.79	103.03	101.46	106.38	98.861	99.718	100.85	101.08	100.83	100.86	102.02	99.566	98.368	99.889	102.52	101.32	100.03	96.857	104.07	101.22	100.41	103.87	98.771	103.74	105.61	101.92
109.38	108.16	101.65	112.45	105.77	104.83	106.31	104.71	105.91	105.63	108.21	105.73	102.75	104.96	107	109.3	106.75	102.54	108.05	103.65	107.02	105.6	105.56	103.99	107.77	104.43	105.63	107.09	107.68	111.16	104.16	107.21	103.98	103.89	105.23	110.27	105.98	108.43	109.06	104.95	108.16	106.94	102.99	104.57	104.05	109.33	106	104.51	108.71	106.7
105.19	103.65	102.49	101.12	106.24	107.82	102.33	106.66	103.81	107.14	105.1	108.75	103.58	107.52	106.32	111.44	107.66	112.09	103.4	106.26	105.46	107.01	110.9	103.61	105.65	106.2	101.25	110.14	104.47	105.66	104.3	109.2	103.8	106.34	104.81	106.4	108	104.8	109.49	107.35	108.83	107.26	103.41	108.4	102.37	101.96	105.72	105.41	102.82	103.54
110.04	105.77	105.41	102.37	107.46	106.14	100.77	101.08	106.59	110.46	105.3	105.85	107.51	107.59	108.46	104.94	105.9	108.78	106.87	101.59	105.49	102.46	108.31	111.39	107.94	107.65	103.19	101.15	101.59	108.36	104.51	103.31	106.18	107.66	107.94	102.99	105.98	104.77	106.37	108.5	102.81	104.55	104.9	104.97	108.7	105.79	100.9	105.15	100.32	110
107.54	110.87	110.04	105.76	112.16	107.39	108.83	108.19	110.02	109.06	111.12	110.16	109.97	107.07	112.05	108.36	108.79	112.41	110.19	102.97	106.81	108.27	106.4	111.89	105.69	109.56	110.89	109.91	106.48	101.22	111.82	107.06	109.68	109.98	109.22	110.26	110.52	107.25	108.86	107.57	107.74	110.36	110.9	112.94	107.53	109.61	109.75	106.83	104.33	109.46
101.07	100.54	105.76	103.55	100.91	105.12	98.915	104.96	98.598	102.9	99.875	96.726	99.87	102.97	103.77	101.41	101.28	101.84	103.51	96.807	99.042	102.39	101.62	98.499	103.12	96.25	105.47	99.864	101.87	98.202	102.11	100.66	99.274	98.29	100.64	100.73	101.27	101.77	102.35	100.23	98.314	99.468	103.06	94.962	102.18	102.96	101.84	97.474	101.6	100.33
105.75	104.08	105.74	109.43	109.56	103.48	104.91	106.11	110.96	108.38	107.51	103.81	100.88	108.08	105.98	107.32	110.22	107.28	107.51	108.03	104.41	108.86	106.21	106	109.14	102.43	110.56	106.23	106.07	105.13	107.45	106.77	107.66	106.38	108.67	104.85	106.56	108.68	107.49	106.61	110.22	101.88	105.12	109.87	108.52	108.19	106.63	99.816	108.22	109.84
107.22	109.79	101.49	105.18	110.31	106.03	105.24	107.2	104.48	108.34	108.76	106.68	107.46	106.53	102.54	107.47	103.03	104.44	107.42	108.62	107.03	104.3	103.72	108.28	106.37	106.98	103.81	108.99	106.08	103.58	105.86	108.37	104.24	102.04	103.76	107.31	103.95	103.74	104.14	103.18	104.92	107.64	103.5	103.29	105	109.02	106.97	102.35	105.95	105.18
107.29	107.41	109.47	106.9	110.48	111.61	106.04	107.39	107.63	108.23	107.49	109.54	105.37	104.53	102.8	106.82	107.37	108.65	106.2	102.49	110.77	105.15	104.89	105.56	106.03	105.98	111.93	109.19	104.71	104.45	104.94	108.55	105.56	109.03	106.86	108.37	108.87	107.46	104.33	107.88	106.59	105.27	110.77	108.85	106.41	107.12	106.3	113.2	107.4	103.64
99.148	99.864	101.75	97.412	97.914	95.579	101.69	96.949	96.994	97.244	96.835	98.228	98.84	95.016	91.733	98.121	100.7	96.768	98.132	101.4	101.03	97.931	99.918	98.896	100.33	98.323	92.608	96.87	94.402	96.969	96.49	99.88	94.938	96.732	98.042	98.323	96.616	95.664	96.753	99.051	100.89	95.097	97.224	96.731	96.952	94.748	101.2	100.97	99.816	98.251
110.76	108.96	104.46	112.8	104.42	102.25	107.9	106.83	109.02	106.1	101.72	106.55	110.03	103.1	110.05	108.12	102.84	108.27	103.99	106.17	100.75	102.4	106.88	106.36	102.01	107.11	100.02	109.7	107.9	105.11	108.3	108.56	106.26	108.56	103.9	107.38	106.46	110.56	105.76	105.07	103.22	106.32	108.09	108.32	104.45	105.61	108.36	105.86	102.53	106.47
104.38	99.822	102.19	99.389	95.187	97.589	98.295	103.08	99.946	102.17	102.06	99.155	105.34	98.415	99.166	99.431	99.966	100.63	98.161	104.24	97.81	101.4	100.75	100.58	98.66	102.28	98.944	96.662	102.49	96.301	100.59	100.23	98.563	102.42	100.59	102.1	103.32	98.975	102.31	102.9	101.31	95.806	99.899	102.21	101	98.564	98.32	97.596	105	99.881
109.31	108.41	105.92	110.35	108.34	109.46	103.34	107.78	107.39	106.11	104.39	108.38	114.16	106.9	109.52	114.61	108.3	107.19	110.53	106.29	110.43	109.76	101.11	108.23	108.51	110.3	107.58	106.85	109.57	108.2	110.42	105.62	106.9	104.39	111	107.38	103.75	103.59	111.34	115.66	109.39	109.15	107.39	108.82	108.35	108.09	112.07	106.27	107.98	114.77
106.4	106.3	108.53	104.1	110.58	104.39	104.11	109.88	102.12	109.02	106.78	105.93	106.27	104.39	108.75	105.5	111.75	106.39	105.37	111.68	110.01	101.02	105.44	102.89	107.24	107.69	107.38	105.45	103.42	106.25	108.28	110.01	112.94	104.68	108.42	109.1	105.77	103.97	103.7	107.25	103.83	105.78	102.16	109.09	108.18	105.02	104.49	104.28	104.55	107.75
109.06	112	114.27	108.08	107.72	107.39	110.9	110.96	111.13	107.66	109.73	110.19	109.53	111.11	106.27	113	106.36	105.95	107.15	108.55	109.33	105.08	105.7	111.13	109.87	104.92	104.28	107.16	110.62	108	106.64	111.13	108.98	108.61	109.48	109.81	111.61	109.11	109.03	106.04	104.33	111.12	106.41	109.06	114.7	106.8	111.14	107.87	104.74	108.19
105.64	104.21	105.32	109.32	102.58	106.24	102.51	107.58	107.03	102.69	103.39	111.54	107.69	103.73	108.42	107.04	107.27	108.23	106.54	105.25	107.29	107.65	104.8	106.17	103.56	107.79	106.28	107.02	104.54	108.06	101.52	103.09	105.71	104.71	103.27	107.59	108.95	108.47	107.37	103.38	104.8	103.59	108.66	104.42	105.04	100.28	103.56	104.23	103.48	100.25
105.65	104.51	107.34	105.16	109.43	107.4	106.63	108.09	107.16	106.77	107.29	104.66	109.48	106.33	104.68	109.07	107.34	105.82	107.41	106.3	106.83	107.53	101.39	108.17	107.64	111.07	107.67	107.27	108.74	106.93	108.73	104.39	106.67	105.51	105.22	107.15	107.7	107.98	105.94	107.97	108.41	104.04	106.73	100.93	104.64	106.66	105.01	106.61	99.112	107.32
102.16	103.65	108.81	107.16	105.86	99.913	103.78	102.97	103.13	106.7	105.3	103.96	110.93	107.12	101.75	104.92	103.33	110.32	105.92	105.22	109.26	109.07	107.86	108.92	104.85	107.16	101.87	102.87	103.18	107.25	105.02	108.45	105.11	101.83	105.17	104.56	105.43	109.55	107.6	108.63	110.18	104.34	104.7	106.96	102.7	108.11	104.33	105.75	105.63	104.85
105.05	105.98	103.03	105.11	106.58	105.47	106.96	107.45	109.89	107.82	104.46	105.91	104.47	107.95	111.84	106.71	107.35	103.46	103.48	107.89	106.37	105.69	108.2	102.88	105.3	104.65	108.3	110.65	106.98	105.53	105.96	104.99	109.33	103.92	106.87	111.78	102.34	105.41	103.15	102.86	104.81	107.6	102.89	108.33	102.33	109.25	108.49	105.02	105.24	102.58
103.7	106.54	109.96	105.86	106.59	104.92	107.28	111.01	109.85	105.9	109.97	104.4	107.22	106.47	106.43	107.81	104.72	110.23	104.37	105.01	103.6	105.75	100.45	105.41	107.34	105.83	101.79	111.59	106.94	105.69	102.61	107.35	99.879	109.1	106.65	107.96	108.03	101.07	104.95	112.89	107.55	106.05	109.18	109.36	106.02	105.83	106.8	103.53	112.49	106.41
103.13	102.76	101.51	100.25	101.21	100.2	106.65	94.312	96.687	97.048	99.159	104.27	100.3	99.468	99.445	100.52	99.54	101.6	103.37	102.34	101.13	97.472	105.6	101.53	100.13	101.73	97.061	101.16	99.684	98.37	99.061	106.66	101.51	100.66	97.797	93.173	100.41	99.356	102.85	100.49	101.31	104.18	102.96	99.738	98.942	103.01	98.605	104.3	103.1	106.02
102.51	100.73	96.735	102.04	99.049	98.859	104	99.216	91.496	100.27	100.93	101.02	101.03	100.9	100.3	98.081	101.63	96.341	99.451	100.09	100.7	97.108	98.345	100.32	97.26	97.602	104.7	99.2	101.39	103.45	103.19	99.63	99.094	101.28	101.13	102.29	98.078	102.33	99.131	103.63	102.23	99.299	101.1	104.08	100.78	93.343	96.757	96.849	99.844	96.342
102.29	105.93	103.11	103.42	106.5	105.48	108.07	105.02	108.24	105.9	106.46	102.45	106.36	108.68	105.1	106.74	109.78	104.9	104.87	106.46	105.76	104.1	106.79	107.18	105.93	102.61	106.46	108.51	104.41	105.12	109.27	105.44	106.51	109.07	104.52	103.33	110.24	102.9	104.52	105.41	106.72	106.03	104.64	101.91	107.16	104.97	105.07	108.94	105.55	111.63
105.26	108.54	111.55	106.88	109.15	105.82	108.13	104.84	102.78	105.03	108.87	103.49	106.11	109.64	105.88	105.98	105.25	104.42	107.36	109.43	106.25	108.3	104.37	107.33	110.39	108.75	109.69	106.04	107	105.02	106.89	103.82	108.95	106.46	106.53	100.88	106.55	107.6	108.79	106.09	107.95	108.42	105.19	107.82	107.83	106.44	102.41	102.39	110.44	105.76
106.4	106.23	105.14	110.43	105.88	110.35	107.91	109.54	107.26	104.29	110.78	103.71	106.37	110.22	102.75	106.37	104.46	106.75	107.64	101.93	103.32	112.26	109.23	107.15	105.59	105.26	109.62	110.5	110.23	110.42	107.51	106.8	110.99	109.73	107.85	108.64	108.25	106.53	110.84	111.52	109.3	105.89	102.97	110.76	108.39	110.81	106.77	112.1	109.57	109.07
105.33	109.52	104.58	102.77	106.48	109.1	104.94	107.03	105.86	105.74	110.18	106.93	104.8	104.7	100.85	107.42	108.96	103.72	105.05	109.69	108.58	108.13	106.51	111.29	105.4	105.07	107.99	104.85	110.4	107.08	109.24	100.74	106.46	108.63	106.68	108.19	106.8	108.22	110.08	108.41	103.32	105.3	102.37	101.83	106.81	104.15	108.9	100.42	105.85	104.77
104.15	104.46	109.14	111.39	105.88	111.54	104.17	106.01	106.46	104.99	106.9	107.85	108.52	108.12	100.9	105.92	108.42	104.1	108.71	102.79	102.79	101.61	104.7	109.32	107.96	104.83	105.68	110.14	106.36	110.65	103.18	104.36	104.49	106.47	106.13	111.26	104.44	105.18	108.48	110.29	106.32	105.74	102.02	102.12	102.15	105.65	103	109.12	105.62	108.98
109.82	107.36	105.47	102.96	103.53	107.99	103.43	105.94	104.53	104.06	109.15	104.73	107.74	109.64	101.48	107.18	105.98	106.4	102.67	107.16	107.09	106.57	105.24	105.45	106.06	109.57	109.6	104.42	110.86	104.71	105.33	106.41	102.18	110.43	108.34	105.33	103.96	105.49	107.24	104.04	104.49	107.85	106.7	103.27	105.47	109.14	105.12	104.38	102.88	105.11
106.9	103.89	104.16	106.28	102.48	106.96	102.02	107.17	106.44	106.98	105.76	104.76	101.91	103.88	105.13	102.43	107.84	102.03	101.21	104.79	100.58	102.67	101.16	104.08	106.46	104.93	105.44	99.942	104.21	105.71	104.84	110.75	107.25	106.53	106.58	103.04	108.88	107.04	107.9	101.72	104.79	103.79	106.72	104.13	108.99	100.44	105.87	106.66	103.83	105.51
107.6	102.81	104.28	105.56	103.71	108.35	103.79	106.01	102.81	107.32	101.62	105.32	107.83	103.59	107.02	105.28	100.96	107.71	108.11	109.24	106.93	106.61	107.24	108.32	103.24	107.8	107.87	106.05	104.71	105.05	108.68	106.12	105.92	105.11	103.97	109.05	107.19	103.73	106.7	105.14	105.66	106.78	103.52	102.3	107.36	107.09	105.44	105.25	98.915	104.78
104.34	105.62	105.25	104.81	104.57	108.88	106.75	104.61	109.55	110.19	106.49	110.86	108.29	108.39	107.04	107.36	107.31	104.63	105.33	102.07	109.8	108.45	106.99	108.44	108.02	108.9	110.04	105.55	106.53	103.72	101.32	104.73	106.24	107.79	103.2	106.6	103.9	106.81	111.06	106.35	107.55	106.75	103.95	105.73	102.84	103.49	110.9	107.43	105.83	107.51
100.77	93.529	98.416	99.294	97.533	97.037	97.743	103.63	94.03	101.67	101.16	100.4	97.926	99.932	95.112	97.33	94.389	97.562	103.6	97.046	103.2	100.26	101.92	106.52	100.62	98.015	97.881	98.769	100.94	96.432	97.842	96.328	97.813	98.644	98.662	96.838	102.19	100.49	98.478	96.192	101.83	99.333	102.52	94.082	97.117	95.672	95.74	99.091	94.7	96.226
104.14	104.49	106.39	107.28	103.45	101.81	106.86	99.105	107.96	110.34	103.41	107.9	107.13	109.58	104.46	107.78	104.82	106.03	108.97	107.99	101.7	103.68	101.23	107.22	102.49	104.22	106.43	104.95	104.33	108.25	100.93	106.2	106.02	109.75	101.08	102.59	107.42	108.91	103.77	110.2	104.74	104.87	107.68	104.94	106.79	105.21	105.67	108.44	106.84	109.86
103.12	100.82	101.97	100.37	101.99	105.52	100.5	99.738	98.203	100.22	94.426	97.204	96.909	99.569	98.854	101.55	100.41	96.883	101.61	95.141	100.25	98.328	95.783	96.496	100.46	100.28	99.968	99	100.42	97.659	103.32	103.44	102.56	98.498	102.16	101.57	97.165	101.2	101.02	97.017	102.5	103.99	99.859	101.64	102.13	98.38	98.608	99.8	98.073	101.42
108.88	108.72	106.28	105.36	103.51	110	102.02	104.16	106.15	111.51	106.51	104.01	106.24	108.16	101.19	101.92	107.62	106.56	106.78	110.48	105.41	105.61	104.92	99.263	107.46	103.17	104.56	110.42	101.6	105.49	104.76	108.25	110.44	106.07	106.23	110.06	108.09	105.39	103.73	110.91	104.52	105.88	107.2	104.37	107.36	109.14	106.98	105.59	103.47	106.95
102.16	106.19	105.01	103.46	97.639	99.755	104.15	102.96	102.68	100.12	103.79	98.557	99.173	101.36	98.322	95.856	106.15	96.696	102.9	106.7	103.1	98.98	95.328	100.79	98.211	99.281	100.79	99.3	103.8	100.66	100.26	100.29	102.95	103.07	100.24	101.78	101.17	99.503	106.33	103.38	96.706	99.82	99.357	103.43	100.86	103.42	96.336	102.41	103.16	103.62
94.813	100.95	95.504	96.524	100.22	102.2	98.943	97.072	97.331	97.117	97.085	98.697	100.04	97.014	101.56	100.16	97.649	100.3	102.05	97.374	100.9	102.62	99.96	99.852	95.99	96.735	96.489	99.759	100.19	94.973	97.091	101.69	92.754	96.35	96.052	99.185	99.442	98.85	101.72	100.98	99.612	97.18	98.743	96.595	98.955	99.788	102.87	96.993	97.522	99.344
98.398	100.41	101.89	96.515	98.528	101.42	99.478	97.769	100.56	97.418	101.2	100.1	100.48	103.66	104.2	97.545	96.51	99.173	95.206	99.226	97.09	100.66	101.71	100.56	98.179	102.99	101.57	99.174	100.06	100.74	96.831	99.174	103.5	103.37	94.636	100.49	100.41	96.833	98.432	97.779	101.78	100.53	99.408	99.241	99.146	97.383	96.831	100.38	97.516	96.801
104.24	107.39	104.36	108.28	106.92	107.51	110.27	106.6	102.08	106.34	104.08	103.65	108.59	105.61	108.51	104.88	106.48	103.32	104.08	107.55	110.62	108.99	106.56	105.34	107.91	101.45	106.97	100.56	104.61	107.78	109.3	103.13	110.49	106.74	103.84	107.22	106.42	105.8	103.9	107.02	104.01	107.33	108.3	109.51	103.69	108.77	109.2	108.43	106.35	103.84
102.52	99.98	99.225	97.652	98.855	95.18	100.12	95.689	101.38	95.897	99.456	97.899	96.499	97.703	100.76	95.788	99.944	97.272	98.916	92.554	97.105	99.305	98.965	101.25	92.546	101.54	102.43	100.39	90.246	99.492	95.879	95.166	97.353	102.67	96.868	93.753	97.52	98.955	100.66	100.66	101.01	98.396	96.634	94.629	99.662	100.26	99.317	93.478	97.199	95.4
106.38	107.07	105.17	107.62	107.45	105.29	107.39	103.53	109.53	104.77	105.78	108.11	102.32	103.39	106.37	110.59	106.64	110.31	106.6	102.06	106.58	105.26	105.98	108.72	105.28	105.2	104.64	111.17	110.58	106.7	109.63	105.48	104.31	105.6	109.09	105.02	107.78	105.86	108.37	107.91	104.03	106.11	106.16	108.27	105.46	105.96	106.92	106.42	108.61	105.53
108.29	106.48	104.08	107.81	108.59	106.36	103.67	103.98	102.91	105.49	106.76	105.3	104.49	107.08	104.48	106.51	106.78	107.5	103.81	105.66	109.67	106.45	106.71	105.76	106.05	105.39	101.72	111.66	106.15	104.72	106.52	104.95	107.12	104.69	103.83	104.71	107.19	100.77	105.24	102.11	98.225	102.29	108.12	103.23	105.16	103.67	101.74	105.13	108.68	102.52
110.23	107.57	110.43	107.15	110.84	107.85	113.08	103.22	106.51	104.64	107.35	108.52	105.82	107.26	104.98	109.04	104.61	109.78	106.25	103.18	108.84	110.32	110.75	105.96	112.25	106.51	105.55	109.59	109.5	107.59	106.87	109.4	108.56	107.61	107.81	111.94	107.46	105.34	111.91	105.39	110.61	109.03	106.15	111.35	105.59	107.83	107.92	107.08	105.77	102.72
107.98	106.69	104.04	104.47	101.43	111.06	108.36	106.04	108.4	104.97	104.69	109.13	109.12	105.86	111.46	105.98	106.83	107.83	106.22	106.16	102.73	102.7	100.98	106.7	105.02	108.69	104.68	107.3	105.56	101.54	108.65	108.38	105.32	102.9	105.47	108.43	104.67	104.84	103.39	108.19	110.22	106.96	105.64	110.52	107.8	107.15	106	107.45	107.57	106.28
97.568	98.457	91.576	94.128	99.386	99.783	100.41	98.623	98.566	100.57	96.732	98.616	96.885	98.777	97.539	100.33	100.42	96.911	92.452	97.486	95.209	96.039	93.627	97.369	96.111	95.817	101.33	99.267	98.423	95.59	99.028	100.27	96.816	102.17	97.372	94.435	94.505	102.92	99.75	98.658	97.568	99.283	96.091	99.023	102.61	105.77	98.542	98.11	99.587	97.006
105.5	104.41	105.69	106.68	104.99	104.16	107.14	104.28	105.31	106.25	106.04	102.09	103.73	101.79	107.33	104.03	104.42	103.28	103.74	104.68	103.86	101.87	103.14	108.86	101.83	107.12	107.06	108.52	107.06	111.19	107.34	105.99	105.5	110.83	107.01	104.75	104.16	104.42	105.63	103.42	110.69	105.09	105.96	107.19	106.12	109.53	103.19	104.83	107.02	107.54
109.49	108.28	105.29	109.82	106.86	106.64	102.96	111.19	108.92	110.42	109.17	106.34	112.93	106.47	110.75	109.25	112.61	110.12	106.6	108.92	108.36	107.6	111.62	107.76	103.81	110.57	108.85	109.18	108.87	110.1	107.17	113.9	105.28	114.2	106.28	106.94	103.85	107.81	111.33	111.73	110.43	108.81	103.21	109.83	108.08	106.19	110.11	108.9	109.35	107.44
104.32	100.47	100.78	103.24	99.172	104.08	97.984	99.154	105.05	95.598	101.31	103.05	102.24	97.623	96.671	100.37	103.91	98.487	98.677	97.082	98.722	100.47	99.38	97.121	101.27	103.59	105.72	102.08	100.36	105	100.6	104.31	97.624	99.998	102.27	103.38	100.01	100.22	101.78	102.21	98.333	100.71	99.672	100.94	104.64	105.2	101.16	97.328	98.274	97.758
98.769	103.11	98.012	100.14	99.274	100.5	97.767	98.441	96.244	100.11	100.69	92.929	96.83	98.376	102.54	100.32	101.46	98.643	100.44	92.128	96.436	94.035	98.709	96.679	98.877	98.59	98.059	97.214	104.4	96.438	98.858	100.59	99.884	103.69	95.849	99.173	99.218	99.502	97.732	96.924	101.75	100.01	94.566	95.644	96.68	96.276	103.23	97.314	98.943	99.176
105.66	110.39	106.53	109.13	107.52	107.01	104.36	109.4	107.98	102.32	107.24	105.78	111.17	107.26	106.14	111.92	102.61	103.58	105.78	102.92	104.17	107.32	109.37	106.49	103.53	105.07	109.47	106.17	112.61	109.49	106.31	106.19	104.77	107.62	110.96	104.88	109.99	105.9	106.3	103.84	111.47	110.59	104.61	107.48	104.81	106.34	105.66	108.8	102.63	107.72
106.07	107.23	111.38	104.5	105.51	106.76	104.8	109.25	104.43	102.18	105.01	105.02	105.15	105.89	105.67	103.84	106.2	106.76	105.37	104.86	100.2	108.81	105.41	104.29	112.23	102.85	102.45	106.67	108.18	107.52	104.2	103.84	111.88	102.51	106.59	108.11	105.86	105.69	105.48	111.34	104.07	105.83	107.17	106.55	105.1	106.98	110.21	102.15	105.58	104.54
107.6	104.78	106.23	103.84	102.66	105.57	108.03	100.35	106.17	101.26	101.51	105.65	102.67	103.08	105.32	104.1	105.78	105.73	103.31	106.96	104.57	105.44	100.6	103.75	105.41	106.59	107.94	104.38	106.22	107.19	102.25	104.36	106.82	104.76	108.81	106.01	105.22	103.65	106.16	109.09	108.97	102.07	106.33	107.73	100.78	105.6	105.05	104.76	105.59	106.34
110.02	106.8	107.6	106.16	109.37	105.74	107.64	109.95	108.32	107.3	110.21	108.71	109.89	107.43	106.84	106.07	106.05	107.42	114.2	107.25	106.5	112.08	104.69	111.1	107.89	110.31	108.32	111.84	110.01	109.5	108.34	106.31	106	109.44	108.64	108.37	109.91	108.99	102.54	104.93	108.67	108.05	110.09	108.77	109.35	110.24	111.32	110.2	107.36	106.53
108.08	103.72	105.27	108.43	104.93	104.99	105.13	106.24	110.15	103.5	105.49	109.14	103.34	104.59	102.1	104.48	105.1	110.36	107.87	106.03	110.08	109.39	106.95	102.02	103.81	101.71	106.27	102.45	102.11	107.1	104.01	101.44	103.47	105.58	105.17	109.67	104.99	104.84	107.41	106.16	104.79	104.72	108.4	102.59	103.36	106.73	105.5	104.34	107.83	102.46
102.16	100.38	103.1	101.08	98.432	103.63	100.05	101.05	99.512	102.64	103.95	98.4	100.16	99.857	101.08	97.541	98.552	103.23	99.506	102.42	98.444	105.24	103.03	103.29	102.8	101.78	98.795	101.31	105.23	101.89	102.63	104.43	98.456	99.056	98.683	105	97.262	102.07	99.557	104.2	102.74	102.5	101.33	103.61	103.2	97.455	101.04	97.932	105.92	101.95
109.87	109.18	109.21	107.85	107.87	107.93	112.28	107.05	115.29	107.48	110.29	110.06	109.17	109.51	108.39	106.47	107.54	109.73	111.19	112.92	107.98	110.47	112.4	110.58	108.13	103.47	108.6	110.68	109.73	113.54	107.26	109.92	112.64	111.99	111.75	109.66	110.4	106.23	109.33	112.75	108.13	109	110.09	108.98	106.78	109.56	110	110.94	108.27	104.27
101.05	102.49	107.92	102.98	104.68	103.71	107.28	101.72	107.56	104.84	104.15	108.41	101.8	105.41	102.78	103.28	98.766	101.54	105.9	102.76	101.17	102.25	100.42	105.23	103.33	102.55	99.9	103.32	104.15	107.11	103.77	103.43	99.926	105.01	102	102.83	102.69	98.88	104.5	104.13	101.84	97.413	102.9	106.81	103.23	103.7	101.76	105.83	102.17	104.3
109.18	105.27	106.66	106.53	105.83	111.31	102.93	107.52	99.926	105.9	107.64	102.5	104.59	107.53	105.1	106.89	104.31	104.8	103.69	108.15	107.75	107.46	104.66	104.33	105.51	103.29	106.35	105.83	106.04	102.25	101.81	105.97	106.87	106.33	97.259	104.38	107.38	100.67	103.98	102.68	105.81	101.59	106.13	109.17	103.92	105.88	108.27	104.06	106.23	106.67
105.3	104.46	108.39	104.11	107.71	104.17	104.82	100.86	105.49	107.26	103.15	108.3	108.63	101.48	109.07	108.71	106.26	104.54	112.04	107.21	107.39	105.97	106.93	105.13	105.71	111.59	106.84	105.35	108.91	105.44	104.78	105.68	104.69	103.86	101.54	104.41	102.53	106.54	109.9	105.26	109.64	108.78	107.01	107.99	106.36	106.43	104.61	103.27	108.84	109.91
99.958	96.878	96.544	100.95	91.073	101.02	101.93	96.704	102.35	92.023	99.634	100.89	100.91	96.577	98.089	100.9	101.27	97.938	100.69	96.158	96.934	101.48	99.597	98.234	100.04	100.47	92.892	97.467	97.572	97.197	94.621	98.659	100.41	101.64	97.988	99.828	96.275	101.45	98.22	101.46	97.926	98.95	98.629	101.41	98.405	101.39	98.735	95.955	97.689	98.981
98.762	102.61	100.38	103.81	101.83	102.13	95.465	99.41	98.43	104.83	102.61	103.26	101.12	101.27	100.95	98.606	101.16	104.46	100.01	100.61	102.4	99.917	103.74	96.887	95.76	100.82	101.25	100.05	98.073	103.54	97.413	99.209	102.53	100.77	99.821	101.35	101.13	101.2	99.107	103.64	101.03	99.631	105.21	100.23	98.98	101.5	101.43	99.342	101.55	104.59
103.44	104.09	105.1	105.2	106.32	103.58	106.28	104.26	105.6	105.7	104.08	105.44	104.78	99.126	108.44	110.2	100.68	104.27	104.52	108.44	106.51	104.8	106.93	107.71	101.29	103.32	104.65	103.33	106.13	99.773	104.25	105.85	103.85	107.49	106.04	109.74	105.24	102.92	101.88	107.53	104.75	108.52	107.71	104.05	103.75	106.16	106.18	108.05	108.54	111.9
101.08	100.29	101.09	97.88	96.847	103.49	103.27	98.172	105.89	100.24	98.548	99.395	101.65	103.39	94.89	100.99	101.77	98.796	103.46	102	99.102	102.64	96.839	98.513	101.48	100.75	100.47	103.4	101.39	97.799	97.323	102.93	98.666	96.693	102.36	100.03	101.03	102.02	100.35	101.83	102.49	98.208	99.535	101.23	101.19	101.83	101.64	97.212	97.764	97.723
103.65	100.32	99.789	104.19	101.38	99.293	104.46	100.98	103.67	105.91	102.36	104.93	101.72	100.86	105.43	104.67	101.76	104.26	98.455	103.15	105.03	105.66	103.6	104.17	105.71	102.45	105.7	101.2	102.04	107.13	102.54	101.44	102.82	101.5	101.18	103.85	105.3	103.64	101.68	103.44	101.9	104.67	102.66	104.05	102.87	107.37	101.78	99.635	104.44	106.93
106.05	102.84	106.11	105.86	101.92	108.21	108	108.61	106.98	103.15	109.79	102.78	103.43	105.5	110.54	106	108.55	108.43	106.16	106.6	105.83	106.06	106.41	105.45	108.58	103.1	110.46	103	106.01	104.83	101.5	106.52	106.39	105.44	104.59	105.96	105.66	104.52	101.17	107.57	108.02	106.02	102.33	106.12	104.05	107.7	105.42	106.11	110.07	106.06
109.19	109.1	110.15	106.44	104.12	111.26	109.68	109.52	106.23	108.38	108.1	114.36	101.43	107.14	109.42	110.7	110.44	109.19	108.68	107.92	106.24	106.47	110.06	109.59	110.06	107.72	108.09	105.18	107.95	110.5	108.9	104.98	107.53	107.57	104.68	108.6	110.54	108.04	109.98	106.06	108.31	107.1	106.32	107.62	108.19	106.85	107.69	108.02	112.85	109.29
103.34	106.11	105.08	104.98	108.55	105.92	102.46	106.87	106.02	102.33	105.44	106.72	105.1	106.78	107.76	101.66	103.79	104.92	103.01	108.76	105.16	108.18	106.72	102.63	105.97	102.7	104.19	106.56	106.58	104.16	101.03	104.25	107.45	108.06	106.25	106.32	110.39	105.69	102.89	105.72	104.55	103.56	104.68	109.57	101.6	106.81	108.01	106.67	103.42	99.97
103.35	107.58	102.28	107.57	105.81	108.72	104.01	108.35	113.33	109.36	105.9	100.97	106.5	101.83	100.01	106.8	101.39	107.03	106.43	102.35	103.61	104.67	105.98	103.23	108.1	106.17	107.28	104.42	107.08	103.86	105.81	103.48	111.89	107.87	103.67	107.59	107.26	109.62	106.18	104.99	106.83	104.15	109.42	105.17	105.44	101.5	105.93	108.13	104.56	104.77
107.72	106.9	114.98	106.62	111.92	109.67	111.68	110.13	108.55	107.17	105.37	108.09	110.83	106.72	109.75	109.64	105.41	106.52	109.41	111.03	109.62	111.47	113.45	108.8	106.58	112.03	108.04	109.97	107.13	110.68	107.76	112.38	105.03	105.96	102.78	104.99	112.89	109.83	105.5	107.86	109.88	109.47	113.76	110.65	108.02	110.73	104.55	102.05	104.84	108.63
105.83	104.21	108.3	107.89	107.66	105.35	107.06	108.43	107.92	109.29	107.94	108.15	104.15	109.79	107.42	106.77	108.63	102.9	109.3	108.13	108.33	106.58	107.1	105.5	108.99	110.38	108.36	106.35	105.44	110.56	106.75	110.64	110.61	107.46	111.99	105.9	107.71	108.92	110.97	110.04	106.8	108.44	106.22	110.87	112.3	109.13	110.51	106.4	103.39	107.66
100.79	94.04	95.923	98.343	99.524	102.96	102.44	98.819	98.802	96.218	101.96	97.52	96.203	94.2	94.51	98.682	100.05	98.867	96.865	98.411	97.708	94.846	96.237	95.067	98.38	97.713	101.76	101.99	101.81	95.83	100.88	101.87	96.49	97.33	98.998	95.79	98.794	99.86	99.908	97.846	96.636	100.25	96.581	100.21	95.935	97.638	102.47	97.687	98.532	97.679
101.72	99.021	97.371	100.1	102.61	101.78	108.15	103.71	106.2	100.2	104.86	102.64	99.44	100.74	107	96.103	102.88	98.457	99.123	104.35	106.77	104.75	103.1	103.83	105.39	99.973	103.61	107.39	99.649	102.55	103.21	99.735	106.06	99.717	103.57	104.06	103.24	103.43	106.48	99.032	102.14	104.68	100.64	102.68	108.5	98.946	104.27	100.77	100.73	103.77
103.09	99.207	101.28	104.32	99.732	102.69	103.19	103.7	101.37	102.06	102.14	100.91	104.48	101.89	99.986	95.397	102.27	104.59	99.671	105.92	104.32	100.41	100.35	98.252	103.88	100.84	102.57	100.31	103.12	95.225	98.826	104.94	103.31	98.726	100.14	96.349	98.31	101.96	102.05	102.2	101.78	101.24	98.776	100.43	102.68	96.166	96.607	103.26	103.45	102.74
107.28	103.35	109.97	108.41	105.73	109.68	103.09	104.8	104.63	103.99	109.14	110.2	106.85	106.26	109.57	104.26	106.72	101.75	104.2	105.17	102.86	104.6	108.55	103.94	108.08	105.43	102.51	101.21	106.52	108.8	103.17	104.55	107.22	108.85	101.62	104.81	100.78	104.39	104.39	106	108.11	104.32	106.09	104.64	108.09	108.9	105.87	105.55	102.7	104.82
103.4	104.15	106.22	103.98	102.71	103.73	103.66	110.88	104.03	105.88	101.4	107.95	102.46	106.31	100.08	111.13	105.6	105.38	102.79	106.78	108.3	106.45	105.34	108.4	107.22	109.04	101.41	102.96	104.48	106.75	100.8	105.62	107.86	105.96	105.59	107.71	101.28	104.73	102.19	106.59	109.91	107.63	104.31	107.5	108.25	108.06	106.88	103.65	109.42	106.86
110.86	110.11	108.29	110.62	104.82	106.34	104.13	107.57	111.39	106.54	109.28	108.99	106.5	109.56	104.46	107.19	107.2	109.83	109.69	109.32	111.91	106.48	106.12	104.77	107.59	103.69	105.12	104.12	106.83	106.57	107.32	110.5	107.76	102.95	106.45	106.18	108.28	108.88	111.13	110.82	107.8	112.93	108.75	110.66	106.38	105.75	109.58	111.05	106.69	103.99
110.73	102.35	105.91	112.75	106.92	108.15	109.55	106.54	110.68	106.72	110.27	109.78	110.84	106.76	111.3	104.79	107.41	100.51	106.5	103.25	108.31	106.75	111.2	106.62	111.35	107.66	110.64	109.41	108.32	109.43	107.43	109	111.89	107.35	106.4	103.8	106.58	107.26	111.57	107.77	105.24	107.9	109.4	108.87	110.09	106.13	107.08	106.83	107.03	109.62
103.23	103.55	107.18	103.51	104.66	108.16	105.57	104.34	109.25	104.77	104.88	105.14	106.92	104.81	109.09	107	102.81	101.49	102.37	105.5	106.28	107.49	102.99	106.32	103.85	104.97	105.43	102.82	108.13	108.14	105.86	105.76	106.92	110.02	103.17	108.02	102.64	105.81	106.67	103.82	105.23	105.7	108.43	104.62	104.13	100.76	104.11	106.82	107.95	105.36
105.64	103.57	101.78	100.01	104.31	103.46	102.2	102.84	101.58	102.22	102.36	105.06	104.87	104.87	104.56	100.81	103.85	100.47	107.68	99.299	98.258	103.04	100.52	104.53	106.47	102.74	102.25	102.3	102.2	99.871	107.99	103.91	103.85	101.96	104.07	105.98	101.78	104.34	105.61	102.01	106.41	99.549	102.59	101.86	105.01	101.77	104.28	106.65	103.16	104.31
109.87	105.59	108.93	108.58	108.72	110.62	107.73	106.11	108.5	111.14	112.94	109.06	110.73	109.89	112.87	110.71	105.45	108.53	108.24	108.88	105.45	112.34	106.78	111.65	108.84	109.4	105.26	111.65	111.93	106.41	104.29	110.66	109.65	103.95	107.57	105.8	111.51	114.53	110.94	105.6	105.86	104.97	106.98	110.22	108.86	109.45	108.81	108.25	109.1	111.18
106.29	111.57	103.41	103.54	103.59	105.56	107	106.2	105.13	103.61	105.93	102.51	106.2	109.42	107.31	109.95	105.23	108.77	108.83	104.18	105.73	103.19	106.78	104.38	108.34	107.63	102.94	107.98	108	106.34	108.49	108.15	102.04	103.03	108.29	105.26	106.43	109.95	109.38	104.21	106.1	108.34	109.35	108.57	103.82	106.05	108.01	104.46	108.34	105.53
109.04	107.51	103.98	103.37	103.73	107.74	104.94	102.16	104.94	106.31	104.04	102.84	104.55	104.34	106.61	106	105.56	105.15	103.83	104.04	106.09	107.12	104.49	108.07	105.43	109.64	107.9	104.26	105.93	109.65	102.7	107.04	103.37	107.87	107.05	108.74	105.63	107.8	106.88	105.25	105.53	111.99	104.93	103.71	109.74	106.32	104.91	102.77	108.55	102.74
107.26	104.13	105.53	102.53	103.89	105.55	101.86	105.24	106.6	103.58	105.37	99.96	100.15	106.82	109.42	110.48	109.95	100.31	105.7	108.56	103.82	101.19	105.79	107.05	104	100.72	104.24	106.48	104.72	102.2	99.903	106.2	106.17	102.28	102.7	109.89	105.02	108.21	109.55	106.48	107.17	105.11	109.97	104.95	108.51	104.76	100.42	105	105.81	103.59
106.8	105.33	102.36	105.36	110.01	103.6	103.84	104.27	102.17	103.09	106.52	108.45	107.28	104.32	105.39	104.6	106.7	108.64	108.89	102.22	104.77	103.99	106.83	102.56	104.59	101.59	102.33	109.18	108.91	102.7	104.02	106.73	104.84	108	107.5	102.5	103.3	102.84	111.64	104.01	103.86	110.52	107.64	105.91	105.19	108.13	104.94	107.68	101.84	104.81
112.44	105.96	109.34	112.04	109.13	108.58	111.6	111.93	104.31	110.68	108.91	111.5	110.78	104.39	108.48	103.84	107.91	109.06	108.07	106.15	107.38	104.66	108.9	103.97	108.36	106.12	105.8	112.93	109.22	109.68	107.08	105.81	107.98	110.93	107.57	108.25	108.31	107.9	110.25	111.38	108.25	105.26	108.32	108.61	110.13	107.37	109.55	109.32	106.67	108.52
107.86	108.51	111.63	107.3	109.2	110.28	111.73	108.35	106.96	108.6	106.01	112.74	110.37	106.96	109.84	107.81	108.28	110.19	112.41	110.33	108.28	110.01	114.14	108.85	106.85	111.31	108.6	109.18	106.17	104.79	111.32	107.5	111.7	109.92	106.43	103.64	101.87	109.82	107.25	107.82	107.86	108.64	104.42	106.84	113.34	108.29	106.83	107.24	112.58	105.88
101.79	100.88	100.93	105.02	105.57	103.25	101.89	100.79	101.06	101.79	102.04	98.604	97.592	102.51	99.016	97.698	98.66	98.248	98.192	99.467	101.28	99.559	103.58	100.14	96.416	99.084	100.94	104.14	101.92	101.55	99.591	100.65	99.168	98.509	99.312	102.44	99.636	98.604	99.028	104.12	97.804	98.396	98.08	100.37	104.72	100.96	101.29	100.09	104.54	99.199
109.32	107.65	107.08	108.63	111.66	110.39	106.52	106.5	106.77	109.36	108.03	108.21	109.13	108.99	102.99	112.57	111.7	108.87	112.22	109.84	111.58	106.21	107.9	107.02	105.18	109.58	110.15	107.39	107.26	103.3	108.76	109.2	108.96	104.54	106.49	107.97	108.87	107.7	105.41	112.49	107.59	110.41	110.25	104.42	107.83	107.91	106.59	107.43	107.6	108.77
114.51	109.53	106.18	110.78	111.16	106.87	110.86	109.72	112.62	111.49	109.83	115.35	110.79	110.1	110.1	108.63	104.52	112.23	109.8	108.75	107.69	115.62	109.87	112.07	105.49	106.69	112.15	110.01	113.29	116.36	112.5	104	106.27	112.76	112.77	109.9	109.65	108.29	111.55	113.54	110.86	116.47	107.86	110.01	113.75	113.56	106.89	111.45	112.6	110.67
108.75	111.64	104.09	103.91	110.1	105.72	114.71	104.1	104.22	105.85	106.28	107.38	107.86	108.39	106.22	112.09	106.34	104.42	103.88	108.34	114.88	107.34	112.45	108.7	108.48	108.06	111.73	108.16	109.36	104.48	104.94	106.24	110.4	104.2	108.88	110.23	104.82	110.2	105.69	106.26	106.65	101.16	105.49	104.77	109.37	103.25	101.74	103.51	107.35	113.51
105.55	110.31	108.78	109.8	109.52	108.05	110.92	106.62	111.07	111.16	104.41	110.96	104.83	107.92	106.12	106.21	110.44	109.87	106.8	106.12	106.86	109.46	105.55	109.9	109.49	106.31	108.08	114.29	107.68	108.69	112.06	106.88	105.7	108.46	104.11	109.54	109.87	109.99	107.98	107.69	106.57	108.06	104.24	106.29	110.69	105.93	111.43	109.72	108.69	111.35
103.71	99.098	104.24	108.11	98.783	105.46	101.25	100.05	105.73	103.92	102.07	99.91	105.95	100.56	100.49	102.26	100.59	101.18	96.967	104.6	103.38	105.58	103.53	107.39	102.92	97.734	102.03	102.78	99.312	103.55	105.02	108.74	101.68	99.884	100.55	102.86	104.41	104.5	101.51	95.64	101.41	101.22	103.51	103.95	101.23	103.06	106.53	104.08	108.56	106.36
108.41	106.77	108.42	105.5	105.73	106.1	103.6	104.56	106.59	108.87	107.65	102.56	107.52	108.11	100.27	109.32	106.86	108.4	104.56	106.17	99.703	104.88	103.7	103.1	110.17	107.31	106.93	108.02	111.6	108.53	103.15	105.14	104.83	108.52	104.23	107.71	105.18	106.34	103.69	109.88	106.71	102.39	103.77	101.77	109.71	101.93	106.45	105.96	109.4	105.46
97.939	95.629	101.25	95.454	101.24	99.396	95.616	98.916	99.017	96.746	99.083	96.969	98.263	96.867	99.198	99.393	99.198	100.67	95.75	96.181	97.426	97.166	97.576	99.118	95.033	96.655	98.305	97.885	96.07	101.14	93.782	95.167	99.233	95.21	95.114	96.61	96.436	95.873	101.88	95.93	94.279	101.94	97.389	99.84	92.363	95.74	102.51	99.696	97.569	97.912
109.68	104.37	109.95	103.51	101.43	106.79	106.23	107	106.14	104.84	104.91	110.29	107.51	109.27	104.69	104.68	109.12	107.91	109.42	104.76	102.76	104.36	107.47	107.5	103.78	101.95	103.27	107.94	105.69	101.16	102.5	104.39	110.13	110.22	105.15	102.99	105.43	103.26	105.2	106.34	107.15	104	106.56	105.84	103.86	110.53	106.77	108.21	106.04	104.39
110.94	108.61	113.86	110.96	113.02	105.84	110.21	107.14	111.64	107.07	114.71	112.1	109.24	112.47	110.22	108.64	112.3	111.61	108.58	111.1	108.75	113.46	108.84	108.82	114.13	107.89	110	110.2	109.91	115.71	106.02	113.08	108.71	109.91	111.67	109.02	107.83	108.69	111.79	110.59	107.3	111.01	108.54	110.28	110.91	111.61	110.35	116.88	112.74	111.23
104.95	106.4	106.1	101.97	108.22	105.88	108.42	101.84	106.29	106.57	106.26	106.73	104.19	106.96	104.5	108.62	104.41	108.82	104.79	108.27	107.21	105.56	105.84	104.46	103.75	105.65	104.98	105.75	105.71	106.62	106.34	105.72	104.5	105.14	107.89	102.51	108.15	104.78	109.95	106.67	109.32	108.01	105.36	102.35	108.19	105.51	108.92	105.21	105.83	106.47
109.65	108.25	107.97	106.33	109.37	109.7	104.5	110.23	109.08	109.42	105.45	107.24	109.52	108.16	107.95	109.92	111.73	108.48	106.69	107.9	105.78	107.73	103.93	108.74	107.27	111.99	111.36	105.18	108.9	103.12	111.3	105.45	108.61	109.9	107.55	109.97	115.5	107.84	109.28	109.61	104.91	107.81	106.49	109.89	108.63	109.02	109	111.88	104.05	111.48
108.94	104.95	104.37	109.73	111.57	108.84	109.21	113.93	108.65	111.81	107.01	103.49	104.5	108.33	109.41	108.55	112.88	110.81	108.86	106.98	108.39	106.37	110.42	106.83	105.18	111.29	106.74	108.11	106.79	108.62	108.65	109.89	105.97	102.85	108.49	107.28	110.05	108.27	114.05	108.85	106.39	108.79	108.21	109.36	106.21	101.74	112.34	111.34	106.45	105.31
109.39	108.96	108.47	109.8	106.8	117.31	104.46	107.14	108.78	109.78	110.63	110.62	109.62	107.84	108.03	109.13	110.83	106.44	104.62	108.7	108.24	111.6	108.9	107.64	112.92	107.02	106.46	112.09	111.82	108.19	105.61	105.92	111.33	109.87	107.1	110.15	108.8	107.06	109.44	106.95	109.41	110.09	108.69	107.31	104.38	108.84	109.15	104.1	114.52	104.13
107.09	107.17	107.88	106	109.3	105.18	107.21	113.87	107.16	102.97	103.1	102.87	109.24	107.29	102.91	109.47	107.58	103.46	108.61	109.25	105.23	105.21	101.89	102.58	106.27	110.78	108.79	105.36	106.52	108.38	107.38	106.91	107.62	106.11	106.45	105.88	106.5	104.19	113.1	108.11	108.29	104.7	103.48	107.81	104.09	105.11	103.74	106.42	107.12	108.06
106.96	109.07	108.23	107.09	106.75	105.53	108.38	106.94	106.88	106.37	105.54	102.19	107.87	102.4	105.51	105.75	102.55	110.25	106.86	107.01	107.85	105.82	101.97	109.36	110.18	104.03	106.41	107.9	107.02	109.34	102.62	104.91	102.69	101.62	105.65	104.01	107.04	103.41	108.42	105.13	106.66	105.91	103.96	106.3	105.71	103.36	107.25	104.78	106.63	105.91
105.03	107.99	100.87	106.17	110.07	104.41	105.01	108.41	109.34	103.41	107.41	108.53	104.89	106.27	107.24	106.04	104.7	106.13	107.85	107.38	106.49	103.75	110.44	108.8	105.78	108.89	105.52	101.22	108.47	106.45	106.81	107.24	106.46	106.69	104.01	107.99	103.08	103.65	107.98	108.34	106.55	105.08	107.82	104.61	107.54	107.22	103.92	105.72	108.28	108.49
106.27	104.02	107.61	106.62	105.98	106.46	102.78	109.33	109.22	110.45	108.93	110.46	108.63	104.82	104.94	108.04	106.97	106.02	103.64	102.91	106.43	105.12	106.25	102.99	101.76	108.15	107.05	108.29	105.57	105.96	104.06	109.87	107.53	112.04	105.76	111.55	106.47	107.68	106.49	110.36	103.92	102.34	110.06	104.95	107.47	106.73	105.81	103.39	106.59	108.5
107.74	105.9	105.4	102.32	106.98	101.33	106.79	103.39	104.73	110.14	105.05	106.91	110.15	107.21	107.71	104.01	105.89	105.72	107.73	104.16	109.95	107.47	106.87	102.9	104.2	106.4	104.84	108.56	107.9	105.61	107.69	105.58	105.77	106.94	109.49	108.85	108.3	108.67	106.5	107.14	110.41	103.47	106.07	106.3	107.73	105.26	109.04	107.54	100.51	103.98
101.5	103.39	104.35	108.77	108.42	105.74	101.77	107.53	106.52	105.65	109.32	101.02	105.12	99.241	101.14	104.52	104.54	102.15	101.93	106.12	103.35	99.893	105.93	107.54	102.94	102.88	108.74	107.67	108.48	102.51	102.45	107.5	100.8	104.7	103.71	108.75	106.04	108.55	103.07	104.44	101.67	102.42	107.9	103.33	103.47	106.27	106.48	101.52	104.4	107.56
101.91	102.77	105.02	107.76	105.48	110.43	106.43	105.69	103.75	99.497	102.95	103	104.96	103.85	107.76	107.69	105.17	108.04	102.14	107.76	107.76	103.64	99.436	100.16	104.09	102.35	103.07	100.72	108.46	102.02	102.51	106.72	105.31	105.76	101.74	107.11	107.3	105.46	102.69	105.17	105.46	109.07	110.67	107.46	108.73	107.87	105.51	108.97	104.83	102.54
106.19	105.38	104.51	103.52	101.66	105.1	104.71	100.79	109.35	103.22	107.35	106.01	108.4	107.74	111.4	102.8	106.79	99.444	108.77	109.54	103.78	105.93	108.97	105.63	103.95	108.97	105.17	104.89	106.56	105.54	105.27	107.04	102.67	104.13	100.33	103.8	108.8	107.31	106.6	105.31	107.04	103.83	104.3	105.57	105.01	107.62	105.34	109.19	103.55	101.19
92.682	97.548	95.843	99.836	101.56	99.647	98.642	95.995	100.68	100.51	99.147	97.869	97.367	96.064	97.896	98.901	100.81	98.475	100.9	97.056	95.159	98.458	106.68	100.85	98.952	94.554	100.99	101.87	96.376	97.058	98.336	99.788	96.445	98.236	103.96	101.8	95.671	98.988	95.192	98.261	97.067	99.96	97.16	100.28	99.846	101.66	97.406	101.73	98.612	99.277
101.45	99.291	99.811	99.025	98.388	97.399	103.53	98.996	98.463	100.99	95.833	100.79	98.115	97.685	103.11	97.669	100.3	97.146	103.97	104.89	98.95	99.456	101.1	100.41	103.16	97.991	101.41	98.871	102.43	99.816	102.53	98.835	101.89	101.44	103.29	96.825	104.49	99.48	101.04	99	99.594	100.73	102.95	100.35	99.905	101.3	101.56	95.355	101.05	102.18
103.43	106.16	103.77	104.15	105.61	106.21	103.51	106.67	106.79	110.65	107.05	102.51	110.05	103.42	102.64	104.96	107.73	108.73	109.7	104.44	104.67	103.02	105.2	105.75	102.77	107.89	102.87	101.79	106.93	106.48	108.02	104.07	109.08	105.61	107.89	106.02	104.62	105.42	104.86	105.15	105.56	102.95	105.73	99.835	106.69	102.66	108.02	104.26	106.36	103.85
107.3	109.18	107.49	108.22	107.74	110.15	105.72	109.61	108.41	106.41	109.51	108.87	105.74	107.75	107.43	107.08	107.55	106.78	108.47	106.8	104.79	110.8	101.38	105.88	112.36	105.85	106.78	107.61	105.54	107.74	108.09	108.47	111.73	106.7	104.22	107.87	105.4	103.79	106.32	110.88	105.8	102.98	108.11	112.13	104.95	109.57	107.49	108.62	108.19	109.1
105.95	106.57	107.14	103.09	105.23	109.58	106.07	106.27	103.34	106.46	103.51	106.01	104.87	101.94	109.96	107.2	106.85	105.39	107.08	109.16	104.72	103.03	102.68	108.51	103.7	100.27	102.47	107.51	107.47	107.49	107.34	106.8	106.99	108.65	99.932	106.89	105.56	105.45	101.62	107.05	104.24	104.84	105.76	104.57	109.4	108.8	110.94	107.7	107.99	107.52
109.66	105.62	101.22	103.06	108.18	106.36	108.04	101.69	104.67	104.55	104.67	110.39	107.05	106.3	105.33	111.64	105.49	109.71	105.08	107.26	104.74	102.85	108.27	103.64	105.19	108.62	107.79	104.28	108.09	109.54	104.01	111.58	106.76	100.42	107.31	101.97	104.18	109.06	106	99.432	104.47	105.92	107.48	104.49	106.52	105.72	106.71	106.46	103.88	109.93
108.24	106.79	103.42	110.2	105.08	110.27	111.04	112.28	110.28	112.51	111.91	106.65	112.92	105.02	114.24	111.55	105.01	111.11	108.53	111.91	106.62	107.51	105.94	108.1	107.44	108.6	107.69	112.4	108.86	105.42	110.51	109.05	105.93	110.7	106.87	109.23	105.7	108.03	108.67	110.37	112.49	108.64	106.38	113.59	105.08	111.41	108.13	107.46	110.67	108.39
106.75	106.45	108.23	109.43	104.84	107.35	102.26	110.15	104.75	108.97	105.06	106.67	107.94	106.72	107.58	108.8	102.45	109.17	111.87	108.97	108.9	108.38	104.42	108.79	111.14	109.3	110.35	104.45	108.11	105.52	104.98	104.38	108.3	107.42	105.67	108.51	106.74	107.06	105.06	105.86	105	110.25	104.33	108.36	108.71	105.41	110.27	105.65	106.81	106.42
109.75	107.27	109.16	108.36	106.92	106.03	99.638	104.69	102.68	107.5	108.81	110.14	108.04	105.56	111.56	105.76	108	106.55	101.74	106.68	107.64	107.31	103.29	111.46	108.44	103.74	102.86	105.55	110.39	107.52	108.19	107.97	110.2	106.19	105.37	106.2	107.03	105.41	109.28	107.77	107.08	106.45	105.93	107.47	108.1	108.43	110.42	110.12	104.81	107.73
108.54	111.06	108.57	109.6	106.37	106.87	106.32	112.2	111.48	109.98	111.64	109.29	106.92	107.91	105.78	104.73	109.28	112.87	105.34	108.97	111.04	105.94	109.52	107.06	110.03	111.94	109.31	106.25	103.93	103.5	111.08	109.65	106.62	111.95	111.3	107.53	107.75	107.67	109.94	110.14	109.67	104.26	108.03	111.02	110.66	115.16	105.44	109.76	104.96	109.06
96.997	101.97	101.43	98.336	98.402	100.43	94.94	96.763	101.45	98.005	99.228	99.275	101.91	100.33	97.261	97.403	97.72	99.372	94.155	94.876	99.08	98.662	97.358	98.604	100.37	104.35	100.32	101.58	95.243	101.47	98.3	99.528	96.811	98.845	100.72	97.931	99.242	101.28	98.719	97.581	98.817	100.04	100.13	98.75	100.41	97.592	101.78	100.01	97.545	98.152
105.34	106.95	109.01	103.5	104.42	105.54	111.89	104.71	107.46	103.99	102.86	104.37	104.06	107.86	105.38	101.65	102.78	102.22	105.21	107.89	104.91	107.83	110.56	105.54	105.07	104.32	109.94	104.76	107.1	101.53	106.47	106.29	102.57	105.29	102.8	110.1	103.9	104.81	104.5	105.29	100.88	106.83	109.18	102.53	105.24	105.22	105.77	101.58	103.26	107.32
109.75	105.87	104.93	107.39	111.73	108.68	110.78	109.08	107.49	107.68	107.42	106.86	112.23	106.81	107.95	108.49	110.68	106.05	111.83	110.72	107.79	107.49	105.52	106.97	107.49	106.54	105.87	107.36	110.92	109.25	109.55	109.62	107.8	110.83	105.83	107.09	111.02	110.44	101.64	110.99	109.46	112.31	106.73	105.77	104.68	109.95	107.9	108.35	108.59	100.39
110.28	110.03	105.81	103.59	105.58	108.29	105.53	108.6	110.57	108.32	102.64	104.62	111.76	105.5	105.61	105.77	106.68	107.43	104.57	104.75	105.03	99.453	103.8	103.94	102.29	106.55	107.42	104.47	104.94	108.09	113.55	107.05	105.06	108.49	105.33	111.39	108.05	108.27	106.85	108.66	106.45	107.05	107.57	105.82	108.01	108.58	101.82	106.45	106	104.75
98.261	99.023	99.406	104.4	95.279	98.184	95.285	98.808	106.27	98.413	98.667	99.746	99.063	102.28	95.099	97.526	97.792	97.259	100.77	97.491	101.86	93.785	93.622	100.53	98.549	98.123	96.774	98.28	101.78	96.54	97.538	98.314	101.81	99.701	98.925	99.5	100.56	96.861	97.206	98.077	93.632	96.097	97.973	97.697	98.714	98.959	100.91	96.791	101.17	101.1
108.27	109.04	105.94	108.63	106	107.73	108.97	108.05	109.95	105.14	106.5	107.28	109.67	106.73	108.32	103.69	107.31	108.26	101.95	109.93	110.7	108.73	108.84	109.54	109.75	104.76	111.59	109.21	110.14	105.25	113.07	109.1	106.28	105.61	112.76	105.22	105.97	108.94	103.32	103.42	102.16	107.7	107.55	112.5	108.69	105.65	106.48	107.68	110.79	108.78
107.1	107.1	104.75	108.6	103.47	108.61	106.73	111.74	107.12	105.48	104.38	107.99	103.41	103.51	101.01	100.42	102.78	108.06	102.64	103.35	108.15	104.71	105.83	107.12	105.1	104.57	104.9	104.93	104.57	108.06	99.789	103.22	101.96	106.42	105.38	109.7	106.57	102.92	105.21	101.71	101.69	100.29	105.02	108.91	108.18	104.87	106.15	107.52	104.91	104.78
113.53	112.32	105.93	110.3	113.2	107.59	107.78	112.45	110.55	108.53	110.23	111.13	112.51	109.24	113.6	108.87	109.7	111.94	109	113.51	111.91	112.08	105.95	109.86	108.14	110.17	108.76	107.51	111.57	106.8	112.96	108.88	113.68	112.19	113.38	111.7	110.93	111.03	112.61	109.24	116.1	111.69	112.18	111.57	112.2	105.24	111.67	111.7	109.45	113.21
100.85	97.031	97.338	100.25	98.636	102.5	96.739	100.11	99.791	101.14	99.747	101.51	101.99	99.77	98.651	104.93	101.58	101.52	99.894	101.68	100.49	103.68	100.19	96.481	99.902	100.09	100.76	95.839	101.6	100.34	103.58	98.959	103.27	98.282	102.03	99.666	103.98	101.94	99.379	102.23	105.01	102.89	100.54	99.095	103.81	102.03	99.474	101.74	102.64	104.21
104.1	104.67	102.97	101.92	99.573	99.211	96.775	103.01	104.26	100.05	102.48	100.49	97.783	96.353	96.899	99.616	97.879	101.05	100.06	102.38	100.69	99.621	98.934	98.74	99.484	101.81	102.38	106.57	99.932	101.49	103.94	102.12	100.56	101.19	100.21	101.68	97.888	100.7	100.26	99.485	100.59	103.08	99.081	99.529	101.78	101.96	100.03	101.28	105.41	97.407
107.49	108.9	107.64	111.65	108.17	107.61	109.06	111.71	110.79	108.64	109.88	110.31	109.79	107.71	106.25	112.88	107.86	103.21	106.05	109.47	108.86	106.48	110.56	109.38	104.86	110.28	108.59	109.15	106.9	110.46	109.42	113.43	107.51	107.11	109.04	107.55	106.06	107.7	107.92	110.62	112.51	107.62	110.99	108.76	107.4	112.05	103.13	106.57	108.12	104.73
98.046	98.948	98.695	98.347	92.387	91.564	97.968	98.18	99.92	94.246	99.839	94.967	97.812	96.59	98.995	97.839	95.154	101.84	100.15	102.02	100.86	98.559	99.092	100.39	98.057	100.64	98.583	96.932	99.553	97.755	96.53	98.28	97.372	95.139	98.105	93.929	99.088	95.859	99.195	96.404	97.668	99	100.72	98.615	99.498	96.756	95.398	100.02	94.988	97.331
103.51	103.12	105.47	104.92	107.41	100.24	105.49	105.93	100.98	104.1	105.39	108.52	105.38	104.78	102.77	107.89	104.87	105.57	106.75	108.55	110.1	109.48	100.35	105.93	106.91	108.52	103.32	106.03	104.22	104.31	106.72	102.01	104.81	108.81	106.27	103.72	105.38	104.89	105.93	109.02	108.26	109.58	107.26	106	108.39	105.17	104.2	106.7	105.72	104.76
106.04	105.6	108.53	109.75	107.04	104.73	111.07	105.3	104.31	102.65	103.77	105.89	104.82	105.96	106.84	106.9	106.4	104.25	104.36	105.74	110.67	102.91	106.64	107.06	105.1	103.8	107.06	101.59	103.94	104.45	104.28	107.47	101.72	106.88	106.31	104.27	104.92	108.71	107.26	107.41	103.89	105.71	107.51	104.46	108.57	107.61	108.29	102.47	101.57	105.85
107.53	107.33	102.91	106.24	109.2	106.96	106.65	106.24	109.42	105.91	103.83	104.1	105.58	105.57	106.19	111.22	106.08	103.19	106.14	111.79	105.51	107.37	106.68	107.94	108.81	104.88	109.57	106.83	102.8	105.87	106.35	102.51	107.92	107.04	109.16	106.01	102.59	103.58	106.3	106.95	105.31	103	102.84	106.76	109.27	108.7	105.6	106.42	103.3	109.08
106.03	108.22	108.82	108.29	106.65	104.75	109.98	109.67	106.4	107.82	109.64	108.64	107	108.63	107.97	110.28	106.79	107.53	106.79	107.91	112.51	109.02	110.42	104.19	109.25	106.59	112.07	108.68	108.61	105.73	111.07	109.77	106.93	105.82	106.24	107.72	107.86	104.34	107.9	104.61	107.27	105.42	106.8	106.94	108.6	109.95	110.19	109	106.24	108.47
109.2	110.27	108.21	106.98	110.26	106.42	107.99	104.54	105.08	105.75	105.78	109.77	108.21	108.43	105.75	110.97	108.77	114.4	103.56	109.81	107.94	106.77	112.03	110.62	107.27	107.64	111	108.3	107.86	106.17	106.24	106.67	109.12	112.58	108.97	111.55	110.45	108.89	107.52	107.56	106.39	108.91	108.46	106.92	107.7	109.64	110.02	108.18	108.52	106.91
106.67	104.68	105.76	105.74	108.24	104.81	106.43	107.13	108.47	108.4	102.4	105.96	106.65	102.52	102.61	103.14	103.88	108.24	105.93	106.72	107	106.61	105.97	104.72	106.01	104.19	103.85	101.4	103.54	102.32	105.6	106.43	106.6	107.01	104.29	104.11	102.56	102.68	104.3	103.69	106.28	108.77	105.28	103.48	104.8	108.75	109.58	107.86	103.68	102.3
99.98	97.163	97.081	100.71	100.2	101.18	97.56	97.1	96.629	95.841	96.947	102.94	99.382	95.337	97.982	96.246	99.761	97.127	97.375	96.689	98.984	94.138	104.16	100.81	94.606	94.143	98.431	94.749	98.059	101.74	98.947	99.309	96.712	96.341	102.08	99.581	100.74	100.52	99.251	94.67	94.901	90.425	98.438	96.719	100.04	97.685	97.203	97.846	95.37	97.034
100.37	108.48	107.06	110.69	106.08	108.73	106.83	109.69	106.55	105.84	104.55	109.18	107.76	105.68	106.85	103.45	106.93	106.33	108.34	108.98	106.67	107.72	112.14	107.02	106.32	107.74	110.21	109.83	106.83	109.13	105.01	109.5	109.16	101.04	107.42	108	107.64	106.26	107.39	108.6	110.95	108.95	106.49	110.57	109.51	106.83	107.66	104.65	102.69	106.4
97.605	98.931	95.046	98.499	98.922	95.429	99.318	96.227	102.13	93.433	97.973	99.522	95.307	99.39	90.821	98.965	98.784	101.42	96.667	103.23	98.61	99.973	96.096	97.635	96.807	102.02	100.68	99.869	97.773	101.5	99.248	98.189	97.365	94.113	97.594	96.949	94.353	97.15	96.044	100.01	96.826	96.347	97.196	96.733	97.847	99.985	100.38	97.337	98.417	99.061
103.55	104.57	106.43	104.1	103.32	103.46	103.3	103.72	109.54	103.32	106.53	105.35	107.35	110.53	107.28	105.95	106.63	105.98	102.2	104.76	101.66	103.56	107.11	106.64	106.53	104.99	101.51	107.31	106.9	108.55	105.62	110.32	103.54	107.13	108.53	102.42	108.35	107.08	107.07	107.92	106.52	106.32	109.34	110.77	105.52	110.16	103.89	108	100.62	103.7
101.42	104.09	103.14	105.03	105.09	100.34	103.78	102.05	103.79	102.85	107.23	102.92	102.07	100.95	103.95	104.64	105.04	109.49	101.88	107.5	109.75	108.05	97.948	106.63	101.98	99.643	104.07	107.02	108.67	109.12	108.44	107.58	104.67	105.42	107.8	106.6	106.61	101.73	107.77	106.92	102.71	107.95	103.15	107.3	105.81	105.91	103.4	102.47	104.27	109.49
109.37	110.23	106.66	101.09	109.49	104.34	106.13	104.88	105.86	100.77	107.37	105.69	104.35	108.19	104.57	104.76	106.88	109.39	106.3	106.56	106.15	107	107.86	104.86	108.12	105.87	102.71	108.1	104.45	106.09	108.65	106.99	109.99	106.29	106.19	106.53	109.06	103.05	105.3	105.39	104.25	109.31	112.13	107.22	103.26	109.27	105.8	108.08	113.63	105.81
100.57	103.91	102.89	105.54	107.33	103.72	104.13	104.8	102.37	105.34	104.03	109.74	105.47	105.68	105.03	102.33	107.26	102.91	106.78	101.88	106.68	103.59	108.68	105.44	103.1	104.6	105.8	106.03	103.55	103.07	107.16	103.55	103.9	104.87	107.98	102.53	101.86	105.46	103.48	101.38	105.1	103.14	109.47	104.94	104.68	105.48	103.28	101.52	106.66	104.43
98.981	100.58	101.92	98.205	100.91	98.117	100.94	93.893	97.83	97.751	103.39	97.088	101.11	97.842	101.3	98.619	99.852	98.102	102.67	103.77	97.541	101.04	97.708	102.52	99.243	100.18	100.12	102.48	96.362	97.979	97.085	99.966	96.823	97.19	96.37	98.183	98.785	98.693	98.247	96.306	95.138	98.315	99.645	95.38	97.9	96.436	97.406	96.162	98.011	96.755
109.29	106.67	106.68	108.62	108	108.27	111.2	108.99	109.35	108.85	107.47	103.15	103.42	108.79	112.17	108.16	110.02	107.89	105.03	106.37	107.08	109.07	105.7	105.66	109.21	108.1	103.97	107.84	108.55	106.04	107.66	104.92	113.44	106.42	107.35	107.97	107.54	107.69	108.68	107.18	102.63	104.39	108.13	106.25	103.19	109.99	107.34	110.85	108.84	112.18
105.12	102.04	99.031	100.04	100.86	99.763	101.45	100.29	102.53	99.122	98.753	104.15	102.25	99.448	97.618	99.743	102.12	92.642	104.76	102.77	93.374	101.94	98.335	100.92	101.45	101.29	93.785	99.426	102.24	101.42	97.826	102.22	102.01	102.35	96.828	100.44	100.97	106.52	95.403	98.35	100.02	104.9	99.151	102.39	101.9	104.08	95.885	97.833	101.67	101.82
107.52	108.68	105.51	103.81	109.74	105.89	102.17	104.06	111.94	107.29	104.26	108.99	105.07	104.48	103.89	106.63	108.7	105.92	103.57	102.35	104.07	102.73	103.46	107.1	103.52	107.06	102.5	105.28	100.44	108.87	103.93	102.39	107.81	102.17	99.422	107.04	106.75	110.07	107.84	105.95	104.69	107.25	110.42	103.95	107.5	106.38	108.71	106.74	101.71	100.66
106.35	105.71	106.17	105.96	106	106.63	105.63	103.59	105.91	108.48	105.36	109	107.81	102.26	106.46	105.77	108.75	112.51	102.62	107.46	108.7	110.08	109.67	107.64	106.73	107.19	107.3	109.21	105.67	106.26	108.48	106.52	106.74	106.12	105.84	104.02	106.16	105.89	108.81	106.49	107.11	108.05	106.22	103.64	101.8	103.51	108.27	104.86	105.95	105.07
105.38	106.74	103.71	102.37	104.66	103.62	104.98	109.81	108.42	107.65	103.23	105.4	104.86	105.58	110.42	107.77	109.44	101.42	106.4	108.02	104.96	108.12	111.14	107.34	100.79	101.77	107.47	109.62	109.03	104.26	105.1	104.63	107.03	105.99	108.55	107.47	108.53	103.93	109.03	103.62	104.41	105.92	105.44	106.9	104.75	104.78	105.18	109.21	107.99	108.1
98.985	97.978	101.46	103.9	101.61	101.3	101.04	99.488	103.56	100.66	101.21	102.28	100.64	101.38	96.208	98.212	102.81	102.36	102.81	100.63	99.234	100.71	101.72	99.528	101.47	97.814	102.79	102.8	100.32	99.912	100.34	100.7	101.81	96.3	97.329	93.795	99.892	103.15	95.727	100.78	101.9	99.364	101.47	98.516	99.597	99.085	98.54	101.21	97.663	102.66
106.65	106.27	106.87	108.67	102.75	110.04	107.55	103.45	101.21	102.01	104.88	98.862	108.09	103.54	104.43	104	104.74	106.85	105.72	106.96	104.64	107.23	100.6	103.98	106.47	104.53	111.6	101.07	102.48	109.87	105.51	106.94	104.29	108.43	105.41	107.32	106.89	104.08	104.2	104.75	107.86	105.04	107.11	103.53	108.04	102.58	106.12	104.84	99.487	104.68
107.08	104.59	106.87	104.8	107.49	108.16	102.51	104.01	106.37	102.93	110.83	107.86	109.08	104.58	106.29	105.81	104.09	104.38	104.04	108.51	103.1	103.89	103.51	107.11	111.15	108.39	102.7	108.46	104.75	104.7	107.96	104.77	103.55	102.07	109.69	101.15	107.79	104.91	105.42	105.69	101.99	104.42	105.79	108.19	107.89	104.59	109.13	105.37	108.8	105.97
110.99	107.25	111.06	109.13	111.88	111.12	109.64	111.46	111.36	110.98	112.37	109.54	111.8	110.35	109.14	110.48	112.49	108.78	109.04	110.47	110.31	107.6	109.61	109.55	106.84	107.35	110.5	108.76	108.38	108.57	112.74	111.57	106.58	111.75	107.61	109.49	112.33	111.33	108.11	108.06	109.4	110.81	111.98	111.53	115.52	105.35	114.54	112.36	111.47	111.45
108.56	106.24	108.83	107.84	110.5	106.28	102.28	108.67	105.09	107.62	103.85	110.49	109.11	108.04	105.57	105.61	103.1	108.26	102.92	108.34	106.75	108.27	106.46	104.02	109.34	106.78	109.32	101.45	106.32	107.92	106.61	107.04	104.64	109.63	107.57	104.96	112.86	108.61	103.61	110.79	106.07	108.24	115.5	105.3	108.05	105.43	106.51	109.14	104.17	104.35
104.34	108.93	106.25	106.72	108.13	104.36	109.32	110.15	108.3	107.52	108.65	107.26	110.06	107.51	108.09	107.38	107.4	109.1	107.56	113.73	108.16	103.71	104.34	109.88	106.42	107.18	107.21	105.63	108.04	113	106.24	109.41	107.86	105.56	108.43	111.59	111.24	108.01	106.04	107.39	104.72	107.17	107.25	108.82	107.18	108.57	108.24	110.11	106.99	110.66
102.01	102.85	101.44	100.02	98.972	101.99	102.17	101.78	102.31	96.552	101.93	103.35	104.88	102.73	109.18	97.288	99.132	96.389	103.91	98.833	99.896	100.53	102.59	100.62	102.4	108.51	101.37	98.655	102.94	102.66	101.12	99.253	106.74	100.47	100.82	99.143	98.603	96.869	103.38	102.45	97.009	103.82	101.09	104.05	97.16	98.727	100.38	98.739	99.4	96.845
110.94	114.22	112.93	105.33	111.93	108.22	108	108.94	108.19	112.98	111.07	112.1	107.45	112.75	109.62	108.95	109.78	107.42	114.24	107.43	107.34	108.98	112.67	110.68	111.73	111.91	106.9	108.42	109.63	110.94	110.91	109.14	110.78	112.59	106.69	109.68	110.56	113.16	110.38	107.72	109.88	109.04	110.01	108.66	113.33	110.12	111.24	108.22	110.22	109.8
106.68	110.25	112.02	107.73	102.62	106.71	108.63	109.73	99.58	103.9	103.11	105.57	107.54	106.57	104.26	108.33	104.75	103.75	109.41	109.68	104.62	104.99	106.91	106.86	104.25	108.92	107.32	108.96	106.88	107.52	106.61	108.81	106.78	109.35	107.34	110.49	105.39	105.98	101.13	103.85	106.5	105.77	106.35	108.98	107.12	100.35	106.23	104.79	106.83	107.11
102.93	105.41	103.41	108.49	106.23	104.95	105.02	106.98	107.2	107.13	108.07	109.95	106.11	107.93	109.92	103.61	105.93	109.27	106.08	104.56	104.29	107.51	104.59	107.62	106.43	106.73	105.39	105.41	104.55	107.59	108.79	105.03	109.64	109.16	105.46	104.72	106.48	108.47	112.08	107.69	107.67	109.62	104.66	107.2	108.92	106.77	103.53	105.55	104.24	104.42
110.78	110.95	110.57	109.12	106.97	105.44	108.47	111.09	109.46	108.11	108.2	105.32	110.67	107.95	109.64	107.91	106.36	106.49	107.04	111.3	110.83	106.37	104.55	104.25	104.49	109.88	104.72	108	109.82	112.37	106.95	105.15	110.12	107.28	107.89	108.78	107.67	110.42	105.14	107.35	107.74	104.42	111.83	105.47	107.67	108.11	108.65	110.08	107.7	110.87
109.44	104.96	106.48	107.22	107.46	108.54	105.35	106.92	106.11	108.98	108.33	104.71	105.26	105.69	106.36	109.89	111.3	103.21	101.51	107.6	108.17	106.56	102.8	111.76	106.63	103.2	107.61	103.58	109.12	107.75	106.34	106.98	106.76	110.97	106.13	107.83	105.12	107.47	109.31	106.12	108.84	108.95	108	106.3	109.46	109.21	107.66	107.97	109.72	110.39
103.52	103.39	102.64	101.1	102.97	100.9	99.148	102.36	102.04	100.19	102.43	101.38	100.28	99.188	96.859	103.07	103.26	104.05	99.103	100.09	106.41	102.44	99.552	99.489	100.1	101.01	100.99	101.64	105.35	99.612	102.25	100.78	97.497	101.45	101.08	101.15	98.819	100.49	103.48	97.568	99.555	99.818	100.54	99.97	97.926	99.73	101.37	99.861	103.31	102.13
108.28	110.74	108.18	109.33	107.82	110	110.93	107.23	105.89	111.77	110.56	109.83	108.17	110.01	108.84	108.41	108.56	107.83	109.88	114.25	110.3	113.2	110.52	111.32	115.03	110.07	108.88	110.77	111.01	112.02	112.46	105.39	110.35	106.43	107.99	111.7	107.51	111.46	112.17	115.98	110.11	112.08	113.31	111.28	113.32	106.81	109.29	110.59	112.78	112.76
104.64	107.77	109.01	105.95	101.35	110.64	104.04	112.95	106.14	108.16	106.28	109.7	105.52	106.83	103.63	106.51	103.4	105.6	103.37	106.14	108.84	103.99	102.49	103.92	108.73	102.63	106.92	101.33	107.21	105.69	111.09	106.92	109.67	102.84	105.8	106.11	108.59	112.16	106.48	105.23	103.67	108.02	104.42	105.61	108.78	108.78	104.29	101.39	104.82	104.84
109.33	108.06	107.14	108.42	111.61	108.37	108.81	108.49	104.18	105.08	114.72	107.08	110.61	106.9	105.67	109.41	109.69	110.8	107.76	112.07	105.83	107.01	114	103.85	108	110.49	111.37	107.11	107.89	108.49	110.21	112.04	104.71	106.49	107.07	109.37	109.91	104.59	108.44	107.61	108.48	105.72	105.47	106.96	113.46	110.88	107.12	110.65	112.18	109.24
102.81	103.69	99.547	103.91	101.87	103.56	101.87	99.514	104.27	106.3	104.46	105.45	101.21	105.46	105.3	102.22	105.73	106.46	103.44	103.48	106.47	104.21	99.246	103.77	98.803	108.18	102.23	107.36	99.657	100.82	101.3	102.86	101.12	108.09	103.83	102.92	99.677	103.63	104.28	100.57	103.03	102.09	98.294	103.37	105.95	101.45	99.18	103.01	104.64	99.382
108.26	110.5	109.24	108.82	106.28	113.37	110.52	106.64	104.28	105.38	106.85	109.32	108.09	109	104.06	108.9	109.67	107.53	110.84	103.16	110.01	109.98	108.31	108.59	107.45	105.32	109.18	105.15	104.34	108.01	110.45	107.16	107.06	113.25	105.55	108.19	107.71	104.37	107.53	111.12	107.09	109.33	108.08	110.25	107.15	106.96	107.6	107.69	105.39	106.8
106.03	104.01	107.37	101.87	108.52	108.52	106.79	107.54	107.65	108.08	111.71	109.63	109.07	110.12	103.7	106.9	112.58	105.36	110.23	107.65	110.03	109.13	112.91	106.24	112.14	111.99	110.76	107.13	107.34	102.55	112.63	106.15	109.38	110.78	109.58	107.28	106.18	107.81	108.28	108.46	105	111.88	111.32	110.28	106.52	104.18	108.38	107.28	108.44	105.66
106.32	107.94	110.5	112.74	106.05	108.89	109.4	105.95	112.93	105.23	103.56	111.65	105.24	110.83	108.94	105.29	105.64	110.91	108.86	113.57	114.83	112.2	106.07	109.96	107.67	106.53	106.79	107.51	106.32	107.25	106.51	108.76	104.75	107.89	108.9	103.6	107.22	109.1	106.81	108.24	104.75	106.32	105.24	109.95	105.32	108.61	108.01	110.05	109.91	109.91
100.54	106.53	105.33	104.38	105.58	100.18	99.328	106.92	101.95	104	103.18	104.33	101.52	104.2	101.25	105.45	103.65	102.34	99.998	105.48	107.21	104.06	100.07	99.654	105.63	100.11	101.14	99.448	103.4	99.744	103.91	101.47	104.01	106.74	100.19	101.57	106.09	96.343	102.68	101.32	104.84	105.23	100.2	96.454	103.15	101.14	96.487	105.19	101.95	101.74
105.85	104.89	110.39	106.16	112.08	111.61	106.9	105.69	109.92	111.37	106.68	104.89	110.56	107.5	107.08	110.57	107.89	111.95	109.5	112.48	110.51	106.99	107.41	107.52	104.55	108.66	109.03	106.92	110.63	112.63	109.57	112.2	111.6	108.81	106.51	109.46	107.7	110.03	108.89	105.64	106.85	112.57	108.77	106.79	106.35	109	111.21	113.47	107.72	111.41
105.89	107.07	104.53	106.2	107.9	107.19	106.8	106.67	102.36	106.83	104.57	108.63	104.68	110.5	103.11	111.07	109.9	106.32	108.24	108.95	105.72	107.1	108.22	104.65	109.31	103.11	108.88	104.69	107.84	106.66	104.71	105.8	107.54	110.89	102.81	109.84	105.27	102.98	106.32	108.78	102.69	106	104.12	104.79	108.1	106.64	106.61	110.35	109.96	104.54
116.93	104.39	108.72	114.53	111.31	113.64	104.82	109.83	110.31	109.54	109.7	109.29	112.85	109.61	111.8	109.82	118.2	109.41	105.81	111.98	112.66	109.63	110.47	107.47	111.71	110.16	107.32	110.37	107.56	112.67	109.57	114.46	110.86	112.79	108.31	104.5	113.2	108.89	111.5	111.26	111.84	110.12	111.98	109.84	109.67	107.27	108.17	110.55	107.5	109.51
97.531	97.747	93.546	94.925	99.106	98.868	96.087	97.159	97.69	92.537	95.049	95.811	97.924	95.55	98.814	96.686	100.4	94.137	100.06	99.19	97.657	95.935	96.311	98.659	97.539	100.6	94.262	96.947	95.635	99.034	94.69	98.443	95.526	95.598	97.369	98.492	98.711	93.496	98.1	93.885	94.81	99.322	93.672	100.14	97.397	98.927	98.071	100.74	102.05	99.361
104.78	106.36	106.26	100.7	104.25	108.48	104.9	102.97	113.14	108.53	107.11	111.07	105.29	105.25	104.51	104.32	110.12	106.35	110.61	105.74	107.83	107.54	107.3	106.02	103.54	108.47	109.82	107.48	106.99	109.47	108.53	103.69	106	103.87	106.88	105.47	106.81	110.52	108.62	107.13	106.35	107.25	104.02	106.89	105.88	103.27	104.53	108.53	106.97	104.17
110.3	104.23	109.31	106.32	106.25	104.89	112.28	107.39	112.68	105.84	106.12	107.89	108.31	106.06	106.56	104.28	106.46	110.06	104.06	111.11	109.62	112.19	109.78	107.53	104.14	104.37	109.01	109.28	105.47	106.24	107.8	110.62	109.51	108.7	113.12	104.64	107.89	106.88	107.32	110.45	109.39	107.77	111.45	106.78	105.39	112.72	109.1	109.64	102.83	110.49
103.92	101.94	104.88	96.265	100.91	101.77	102.2	101.34	98.922	100.17	106.04	103.36	101.47	99.921	96.884	102.2	94.806	96.842	100.12	101.5	97.354	97.218	98.366	98.289	104.05	100.26	98.383	96.849	97.85	99.217	98.655	102.78	102.16	98.949	100.52	99.782	98.357	100.27	105.09	107.13	100.66	100.56	103.22	100.12	97.342	102.8	101.22	101.2	100.22	98.828
111.96	107.78	110.02	107.93	108.39	108.72	106.49	111.51	114.38	108.02	104.88	110.63	111.9	112.85	113.31	108.84	114.54	110.3	110.29	110.4	112.53	111.39	111.96	107.92	109.94	109.35	113.93	110.89	110.15	111.52	109.56	114.3	113.5	111.23	109.49	112.49	110.13	104.87	109.12	108.88	108.41	111.36	112.68	110.38	109.52	110.05	111.31	103.91	110.16	109.28
113.83	109.29	109.94	111.71	112.48	110.93	113.23	110.21	110.1	110.28	111.72	109.9	109.23	116.02	106.91	108.19	108.24	111.4	111.83	112.07	116.48	113.39	111.61	111.96	105.81	111.16	112.23	114.64	109.98	113.89	106.89	109.05	111.35	108.57	113.49	109.04	108.85	109.75	107.94	109	112.18	111.96	108.17	111.02	111.52	112.05	108.87	113.89	114.98	107.85
106.3	106.51	108.44	104.55	108.4	105.26	106.16	106.92	108.3	108.8	108.14	104.59	108.31	113.99	109.84	109.28	110.26	105.09	107.66	114.81	109.36	107.82	106.56	109.83	113.25	109	108.68	107.95	110.87	104.87	108.54	105.74	108.77	108.27	110.41	102.62	108.69	107.59	108.3	106.69	111.57	109.31	101.3	109.05	110.28	108.87	110.25	106.26	103.42	107.86
109.07	104.54	106.89	109.75	111.83	97.157	103.14	108.72	105.9	108.49	104.64	107.12	105.33	103.72	105.63	110.01	108.54	106.73	109.7	106.06	107.76	109.91	105.02	112.7	106.01	110.21	107.06	109.15	102.42	104.94	106.67	105.41	110.1	105.78	106.38	107.45	107.5	106.2	110.27	102.78	108.31	107.3	109.05	105.17	105	105.82	108.62	107.72	109.21	108.13
103.87	110.05	111.31	109.62	106.51	108.52	109.65	104.28	108.81	106.46	106.38	109.93	111.51	105.24	109.59	104.54	106.12	103.98	108.45	110.93	109.03	111.32	106.65	109.98	108.29	112.44	105.78	111.09	109.18	108.75	106.73	104.37	109.91	110.15	107.64	104.17	107.75	109.78	110.41	110.26	105.73	106.78	108.05	111.27	106.42	109.64	104.71	106.07	109.4	108.73
103.39	105.59	106.1	109.51	102.06	105.2	105.77	107.34	112	107.46	105.14	107.42	102.57	106.85	100.43	104.61	106.82	106.47	108.94	109.32	107.01	105.76	109.9	108.19	104.45	104.07	104.91	103.37	107.78	101.53	104.9	106.56	106.31	106.22	106.66	105.37	106.22	110.74	109.44	104.03	108.77	105.03	108.05	106.7	107.53	106.88	105.71	107.88	104.78	110.14
106.05	108.73	103.52	108.52	106.39	106.51	105.18	109.95	104.44	106.79	105.84	100.71	106.84	110.55	105.52	105.92	104.22	105.42	108.1	105.11	103.16	105.36	103.43	106.59	104.83	105.18	104.23	105.8	107	103.37	108.2	103.76	104.44	102.54	103.89	108.28	106.28	106.61	102.68	104.34	101.88	104.6	101.56	103.34	102.43	104.24	108.13	107.24	105.37	104.73
108.06	106.08	104.17	106.2	107.55	101.99	105.62	106.67	104.1	106.58	107.68	104.73	106.63	105.07	107.04	103.91	105.71	105.11	103.95	102.85	111.41	112.3	106.5	109.07	110.02	102.16	108.58	102.66	107.97	107.41	108.24	104.57	105.56	111.79	106.56	104.51	104.58	100.87	102.68	106.79	109.81	105.92	108.27	105.97	105.02	107.4	108.99	107.35	105.59	104.54
101.47	98.167	99.803	101.36	100.48	97.945	96.789	98.685	95.97	94.274	100.35	98.14	97.738	97.646	96.178	97.424	99.35	99.815	98.052	98.367	100.59	97.736	97.725	93.074	101.14	96.481	95.639	100.17	99.482	99.133	95.941	98.373	99.906	100.6	98.67	99.835	96.08	99.471	104.94	99.427	97.469	98.495	100.54	98.858	104.05	99.108	98.536	97.722	99.512	99.282
109.19	107.35	108.52	106.53	107.14	106.92	106.28	108.09	109.1	113.73	109.3	110.48	110.45	108.79	109.06	109.97	109.78	104.65	107.26	108.79	108.83	108.32	109.11	105.7	108.9	110.45	107.71	111.96	103.7	111.97	110.13	109.23	108.22	107.59	106.83	107.85	106.13	107.17	108.58	108.43	107.43	108.03	110.85	108.38	108.88	110.27	113.42	105.47	109.94	107.67
106.47	107.59	110.23	107.14	111.15	110.29	111.39	110.49	109.72	108.95	109.63	109.59	103.34	105.97	104	113.23	106.09	107.54	108.69	109.84	107.42	105.93	110.74	108.67	111.44	106.53	110.06	111.73	107.56	114.2	111.01	107.51	110.38	108.84	109.3	110.98	107.01	107.63	106.84	106.38	107.51	106.01	106.8	109.76	109.01	105.3	104.93	107.53	112.92	107.91
105.7	104.21	100.49	101.06	100.86	100.25	100.43	105.57	102.56	98.044	98.57	106.83	100.63	100.55	103.11	100.27	103.07	101.42	97.644	101.2	102.85	99.611	103.74	97.573	98.223	100.86	101.7	103.26	101.47	105.65	96.94	100.3	102.91	99.699	99.615	101.21	102.23	106.5	99.165	99.618	99.478	99.873	98.83	99.009	104.57	106.33	101.12	96.506	100.92	102.39
96.582	99.931	97.967	98.875	97.17	99.026	98.483	97.786	93.995	99.85	101.47	95.593	100.18	91.299	99.778	100.06	99.657	94.138	98.241	97.264	96.703	97.561	100.27	98.685	96.291	97.53	97.126	97.151	99.66	94.015	97.759	97.627	98.464	97.173	101.95	97.715	96.819	97.149	96.122	93.781	102.26	95.492	100.91	98.748	99.765	96.93	99.749	101.32	98.336	99.887
106.18	101.39	108.13	103.85	101.58	106.75	107.7	108.83	104.64	106.59	108.17	104.07	105.3	101.74	105.08	107.08	106.87	100.25	103.19	103.42	103.02	107.74	104.38	105.18	109.1	103.38	106.48	106.97	102.3	106.28	107.22	103.72	105.5	104.83	100.99	105.98	108.38	106.66	106.93	103.89	103.27	105.41	104.82	106.4	101.89	105.39	107.98	110.48	102.17	107.95
111.08	105.59	110.69	109.07	107.35	104.96	106.54	108.57	106.56	108.63	107.42	104.1	109.19	112.07	112.51	109.48	107.25	108.59	106.49	113.26	110.37	110.56	108.67	104.4	106.01	109.56	106.69	113.21	106.53	108.05	110.05	109.92	110.33	112.1	111.11	107.21	111.09	110.69	109.39	107.21	109.91	106.42	112.19	111.91	107.9	108.75	109.18	107.31	106.39	108.38
109.22	110.47	113.31	110.39	111.51	110.2	111.02	108.98	107.42	105.44	115.85	111.17	109.18	105.07	113.12	111.7	114.66	109.55	110.85	111.31	111.54	108.18	112.63	113.22	105.81	109.8	113.62	110.42	106.44	113.01	114.69	110.8	108.18	107.18	114.78	108.9	108.26	111.82	111.04	102.86	115.72	104.94	112.32	107.94	108.15	114.52	108.98	107.47	105.98	110.16
113.23	109.11	107.01	110.78	111.13	110.18	113.46	111.49	105.39	106.38	114.26	107.71	112.93	110.76	109.49	109.13	104.04	112.5	110.21	105.34	106.96	111.76	108.43	110.88	111.25	110.86	111.37	112.76	114.15	109.68	109.05	110.66	112.16	110.39	109.95	111.9	107.7	112.4	109.68	114.63	110.94	106.84	111.19	108.65	107.84	111.75	107.61	109.14	110.71	109.85
103.87	101.53	103.49	101.32	102.63	99.294	104.18	97.155	95.754	100.05	103.56	96.712	102.25	95.953	105.98	99.638	101.3	101.06	101.45	100.74	100.29	101.55	101.16	103.57	100.86	99.801	103.01	98.086	100.09	102.17	102.23	101.54	100.41	101.38	105.4	99.996	102.63	100.4	96.773	102.36	101.09	100.48	104.85	100.64	99.241	106.62	98.02	102.33	101.93	102.12
105.26	105.07	106.45	107.95	110.12	108.66	102.9	109.45	101.11	104.57	110.01	105.42	107.35	109.36	106.29	107.49	106.61	104.75	104.3	106.41	106.43	110.92	109.04	106.95	109.96	107.84	106.92	106.45	110	106.58	106.45	105.61	105.12	104.08	105.82	108.05	107.57	109.08	107.88	109.96	107.81	104.96	104.76	105.05	106.54	101.06	103.47	104.65	106.53	109.51
109.21	104.4	107.3	105.83	109.09	103.07	106.06	114.38	103.6	106.36	104.73	105.46	105.92	102.81	104.57	105.85	107.93	108.7	106.06	104.99	103.76	103.86	105.54	105.51	106.5	103.42	103.5	103.33	106.69	107.84	106.36	106.14	105.63	104.66	107.28	110.43	107.43	105.26	106.93	106.48	105.81	105.89	106.24	105.04	100.8	107.61	107.93	104.54	103.25	105.62
105.33	106.65	105.98	110.44	103.49	105.41	108.14	108.16	105.91	102.95	100	101.88	107.47	105.54	108.15	109.87	104.61	101	110.41	105.7	107.55	105.87	105.15	105.22	110.08	108.07	108.56	103.83	105.87	103.11	108.18	109.9	109.99	101.4	102.45	106.1	108.68	106.09	103.2	107.8	106.01	108.73	108.88	105.33	107.59	103.33	109.02	106.36	103.51	106.6
98.766	102.15	104.7	98.693	101.11	102.04	101.96	102.2	100.26	103.96	102.21	100.83	103.16	98.228	107.22	97.027	102.08	94.143	102.21	103	104.28	100.04	101.68	103.09	103.79	100.9	98.777	105.18	99.2	102.55	101.63	99.122	100.09	104.07	99.821	95.818	99.942	103.2	101.4	99.592	101.87	102.18	104.99	97.277	105.65	103.94	94.239	100.52	96.849	100.17
111.53	109.26	118.58	108.91	109.31	111.41	107.85	111.2	107.39	113.88	107.91	111.41	113.09	107.87	108.83	110.86	109.67	112.12	109.79	115.13	111.08	113.71	112.8	112.65	110.12	109.87	108.89	109.37	109.28	102.55	113.51	111.76	110.52	111.79	111.96	112.21	104.16	108.98	112.4	108.51	109.09	111.7	107.7	103.35	108.64	109.79	110.79	111.36	107.28	108.71
113.46	109.38	109.16	110.45	113.7	110.62	106.77	106.15	114.16	112.2	106.88	110.99	113.47	110.47	110.68	109.99	110.21	111.71	110.81	115.76	110.39	109.64	110.68	107.98	117.59	108.03	110.96	112.15	116.59	109.28	109.65	111.05	114.85	111.45	108	112.34	111.34	109.75	114.64	108.71	108.66	113.24	111.2	112.01	110.7	111.1	111	111.96	112.13	109.62
108.46	106.26	107.38	108.93	103.68	105.72	104.14	105.97	110.33	104.29	101.41	102.6	106.3	108.99	104.95	103.8	108.8	106.71	108.66	103.39	105.45	106.49	109.97	103.65	99.753	105.84	105.33	108.48	104.84	107.62	105.35	107.9	102.1	108.36	106.04	109.82	104.86	108.19	105.2	105.7	102.6	105.55	107.88	104.54	107.4	103.29	109.08	103.81	103.28	108.54
105.39	104.91	104.91	104.04	106	105.43	109.33	105.3	110.6	106.66	109.69	102.47	108.53	107.22	104.77	106.02	107.04	105.94	106.32	105.08	105.59	105.76	104.9	105.34	107.37	106.54	108.2	110.45	106.13	107.59	105.41	107.48	96.256	107.9	103.89	112.43	105.79	105.62	109.06	106.62	105.55	105.05	106.86	105.83	106.53	106.86	103.61	105.78	106.84	105.25
103.92	103.41	104.3	105.35	106.55	110.22	106.15	103.38	104.72	105.46	106.32	105.21	106.22	104.35	106.52	106.38	107.1	107.17	105.94	102.08	105.85	103.47	104.23	109.17	104.46	103.34	103.79	101.61	104.74	103.3	104.34	102.47	104.72	105.7	103.86	101.79	108.55	104.31	102.65	107.57	103.21	105.38	107.62	102.98	103.87	104.36	108.32	104.83	107.26	104.05
109.4	105.69	113.98	106.59	110	110.52	107.98	106.78	108.93	104.5	111.43	106.73	107.82	108.86	111.85	106.4	106.3	105.74	108.05	104.47	106.38	108.44	105.21	105.28	106.38	106.32	105.98	107.24	108.08	108.57	107.64	105.15	101.54	107.41	108.4	108.4	107.29	106.34	107.36	109.16	109.19	111.46	108.63	112.13	107.66	109.4	107.68	107.74	109.04	108.61
106.47	103.81	106.7	106.06	113.55	108.6	106.74	103.55	107.01	110.66	106.13	102.44	109.13	109.14	106.15	105.1	106.02	107.82	110.6	105.06	105	107.69	104.5	105.39	106.88	107.26	105.96	102.48	107.91	109.42	103.38	104.68	110.6	107.67	107.18	110.15	103.39	110.72	108.1	107.06	104.41	106.35	104.15	107.12	107.11	112.08	108.94	108.49	105.94	105.15
106	110.18	107.49	106.21	110.23	105.92	108.92	110.74	107.45	105.14	107.77	110.09	108.37	108.24	112.03	109.37	106.15	108.22	110.91	103.93	105.05	107.09	113.14	109.57	108.8	108.33	109.75	111.71	107.61	106.39	109.02	106.76	111.19	111.65	109.63	110.76	113.33	105.55	112.58	108.06	111.14	108.56	108.99	111.92	110.09	109.62	106.33	108.7	104.57	107.41
111.02	109.35	114.06	108.16	108.2	108.6	112.9	109.44	109.35	111.05	113.23	110.31	109.97	112.2	110.31	112.93	110.61	111.72	108.9	109.85	110.77	110.82	109.72	111.51	113.63	115.93	109.27	113.14	108.73	109.9	115.54	109.26	112.66	109.45	105.68	109.62	110.64	108.22	110.11	113.99	108.98	110.41	111.75	108.65	113.59	112.5	114.04	110.73	112.27	110.35
107.21	106.81	104.41	106.16	107.34	109.32	107.87	110.85	109.65	107.78	109.04	109.12	107.05	114.9	109.22	107.54	105.48	106.76	107.7	112.07	107.95	110.28	108.24	112.69	106.22	108.19	109.7	106.6	108.39	106.59	107.32	110.66	111.45	108.39	107.41	105.12	110.99	112.35	102.3	109.7	104.69	107.97	104.61	110.73	109.69	110.37	107.85	105.65	106.08	110.66
106.93	105.56	106.62	105.52	105.73	105.38	112.71	104.35	107.61	104.51	108.99	104.53	107.99	105.76	106.75	108.11	109.97	101.07	103.03	112.28	108.39	108.35	101.03	107.5	106.09	101.77	105.54	104.71	111.85	104.08	106.57	102.73	101.13	107.07	102.57	106.79	108.06	107.71	106.46	105.87	105.91	105.73	103.58	104.63	109.47	104.57	109.92	103.02	107.27	104.62
110.25	112.76	107.85	105.51	109.38	111	108.8	108.78	110.7	108.61	112.02	110.38	104.2	107.96	109.12	113.13	109.3	108.68	107.06	112.11	102.7	112.36	108.24	105.94	110.44	107.33	107.92	108.47	108.9	108.86	105.67	115.23	109.09	109.2	109.5	107.41	106.47	105.68	106.87	107.37	109.42	107.26	111.15	109.38	108.7	110.42	107.74	109.8	111.42	112.02
97.35	102.61	96.76	101.95	100.37	98.555	95.348	97.547	101.13	100.51	99.139	97.107	96.093	101.23	97.047	100.52	101.83	101.61	98.34	97.321	100.41	104.84	96.582	99.26	99.918	102.92	96.472	101.41	101.84	104.23	96.278	97.108	98.15	99.842	94.379	98.619	99.45	95.76	90.849	96.58	97.106	96.137	98.152	96.656	97.8	102.16	98.102	100.3	98.65	95.177
101.54	108.55	104.6	107.96	102.86	103.39	103.8	105.86	109.71	109.92	107.89	108.47	107.46	105.35	105.3	104.69	107.74	102.71	102	106.24	103.44	107.82	101.93	106.29	106.82	104.83	104.13	104.27	107.38	104.58	104.2	106.42	105.45	110.01	104.22	104.26	105.93	110.16	105.69	108.49	107.23	106.46	110.58	105.67	106.14	105.38	102.33	108.65	106.57	102.85
102.44	106.33	103.78	105.42	106.03	104.69	103.42	106.74	101.32	103.61	106.99	103.14	105.48	105.39	103.37	102.52	109.69	105.57	105.43	108.53	105.38	104.56	104.26	105.26	108.92	104.66	108.15	105.52	109.9	107.59	105.85	102.49	108.76	106.59	108.74	102.91	107.49	105.66	102.48	105.79	102.97	108.81	104.39	100.53	105.36	102.01	110.69	107.63	104.51	103.24
105.83	111.06	108.88	105.51	110.09	105.29	107.19	104.63	106.86	108.29	104.99	103.15	106.16	106.21	104.1	108.33	109.7	104.14	102.99	104	104.13	109.99	105.29	106.3	107.2	108.05	104.54	107.79	106.32	106.96	106.83	103.46	103.46	109.26	103.82	104.48	107.85	107.21	107.38	103.08	107.47	109.57	106.73	108.45	106.52	102.66	105.55	105.07	104.35	107.56
109.86	104.67	102.42	103.35	107.38	106.54	106.37	109.56	107.46	105.37	102.77	105.79	106.06	103.49	106.41	106.12	110.15	109.11	104.21	107	109.78	102.09	105.05	107.67	103.07	107.5	106.01	101.72	108.68	107.74	107.39	108.13	106	106.05	106.93	105.46	101.5	104.98	103.19	108.95	100.75	103.71	105.4	103.22	108.04	106.87	109.4	106.59	100.78	106.87
108.26	106.23	108.72	108.11	108.46	106.43	111.63	107.77	108.32	108.31	111.33	107.23	112.66	108.26	105.5	106.8	108.14	106.16	108.71	108.42	107.24	108.42	109.59	109.28	104.29	104	107.4	102	106.23	106.05	110.48	114.22	110.87	109.55	109.24	110.12	106.2	107.83	105.44	110.19	104.77	112.35	108.64	111.52	111.69	110.02	107.93	105.35	109.07	105.24
106.43	105.09	104.88	105.13	105.54	106.84	107.91	103.65	109.15	105.42	106.18	103.8	104.2	102.97	108.01	103.5	106.11	103.16	106.08	108.77	105.45	108.78	107.92	103.6	107.15	102.3	110.08	105.55	106.47	106.02	104.6	107.42	105.56	102.49	106.67	104.16	107.23	101.62	105.31	108.57	101.48	102.07	104.34	106.01	103.78	106.12	105.62	103.54	104.94	98.838
107.85	105.37	107.08	107.51	113.46	105.43	106.64	106.24	104.67	104.24	107.1	100.7	101.61	103.86	103.8	101.07	102.65	99.325	103.71	107.23	103.14	105.71	104.81	103.83	105.06	107.02	112.66	103.05	107.5	104.78	104.71	104.9	104.84	106.73	107.34	108.04	105.6	107.83	101.28	103	109.67	104.4	110.57	105.4	101.41	108.48	108.76	104.56	102.79	105.98
102.63	104.95	105.74	106.87	113.33	106.38	105.1	109	107.05	104.67	105.61	105.51	107.23	104.2	104.16	106.06	107.44	102.52	105.49	106.65	106.97	105.89	104.9	106.19	100.22	110.02	107.23	104.28	106.47	104.61	107.34	103.91	106.83	101.33	104.93	107.41	107.16	106.78	103.76	105.31	104.64	103.13	101.08	104.83	109.55	103.81	107.26	108.54	106.04	105.19
107.6	109.59	106.02	107.14	109.77	107.59	108.71	105.56	101.2	108.42	111.14	106.01	104.49	109.21	106.57	100.94	103.95	104.19	108.01	105.54	109.57	108.96	107.34	106.7	102.48	110.48	102	110.04	105.44	106.62	105.01	108.45	104.36	104.04	109.21	104.05	108.34	105.98	104.66	107.92	98.354	107.94	107.96	109.15	107.08	108.22	112.57	108.86	107.93	106.61
102.6	100.77	99.771	100.24	99.715	100.67	94.239	97.717	97.951	103.72	96.888	101.05	97.356	95.078	93.163	95.302	99.812	101.03	98.718	97.303	101.39	96.175	96.455	99.424	95.253	98.364	99.704	96.225	99.698	95.179	96.01	95.979	98.852	100.31	98.081	96.608	99.779	96.949	101.48	94.033	94.385	94.088	97.873	96.618	98.906	97.803	97.014	99.261	95.94	99.601
113.77	110.95	109.34	105.37	107.29	106.18	106.3	107.16	107.29	105.36	109.83	111.38	109.34	103.51	107.15	109.62	104.91	110.27	108.07	110.03	108.36	104.95	107.01	104.39	107.48	105.24	106.63	105.12	105.57	105.14	107.68	104.32	108.76	109.64	110.4	108.3	111.03	108.63	109.39	106.67	109.02	110.1	110.12	110.51	109.08	108.98	109.68	105.02	108.84	108.17
109.71	112.52	109.07	109.23	110.6	108.98	109.75	109.2	112.24	111.68	113.02	109.21	107.19	108.02	110.62	107.82	111.4	112.64	110.57	111.58	109.02	111.63	109.55	110.29	114.36	111.04	110.99	110.42	109.51	109.22	110.27	111.18	108.39	109.12	110.79	111.37	111.99	113.2	114.24	114.64	114.35	112.38	108.37	111.88	110.42	111.35	109.96	113.84	112.24	112.64
98.721	98.897	92.224	100.13	102.45	96.493	95.051	94.376	99.011	97.162	96.551	98.206	98.089	96.532	97.944	94.527	96.859	96.083	95.885	100.25	92.479	96.153	93.839	100.91	98.171	99.324	100.28	100.58	102.1	98.934	95.914	95.898	99.602	97.647	95.833	97.381	100.43	95.257	95.856	97.638	98.671	98.513	100.24	101.94	96.049	100.9	95.97	96.741	97.354	98.748
106.47	105.66	105.63	106.72	110.84	106.32	106.72	106.83	106.66	108.65	110.41	106.99	110.91	108.45	112.05	105.03	105.11	105.46	110.3	108.79	105.72	104.32	106.58	111.5	113.67	111.05	108.84	101.84	111.83	102.33	108.66	103.89	108.19	110.24	104.99	106.57	101.11	108.61	105.6	107.51	104.24	113.04	101.12	111.25	108.02	108.94	104.26	107.28	106.46	106.58
108.38	106.1	111.55	110.32	109.6	107.69	113.15	112.69	105.33	108.82	106.05	104.97	110.36	106.76	110.86	107.97	104.77	108.26	110.51	111.96	107.6	108.63	107.16	108.18	104.09	108.95	109.57	106.05	103.26	108.96	109.12	109.68	107.26	112.4	102.76	112.06	108.95	108.65	107.9	107.7	108.94	107.77	111.26	110.7	108.62	112.76	109.15	107.73	107.71	104.74
100.08	100.42	101.64	98.268	103.45	102.48	101.12	101.78	100.87	102.03	97.663	95.828	105.33	100.4	99.548	108.15	101.6	97.236	99.474	104.88	100.15	101.55	103.82	101.24	101.26	101.64	102.24	96.907	99.506	100.38	98.961	100.64	100.68	106.56	103.97	99.063	100.58	98.467	100.17	102.68	100.52	105.99	99.628	101.53	102.64	103.22	98.889	101.4	101.9	105.01
103.05	105.93	105.39	101.46	104.36	107.79	108.81	109.18	106.72	105.72	103.08	105.67	105.62	103.89	102.15	109.4	109.81	106.3	104.55	103.83	104.62	106.33	103.81	105.04	105.62	104.83	101.23	106.36	105.39	105.62	110.06	103.65	102.65	105.65	106.47	107.93	110.7	107.13	107.44	105.83	105.16	107.72	103.42	109	104.21	100.66	108.54	106.64	99.715	103.86
102.12	102.61	101.32	94.709	97.099	97.637	97.332	102.29	97.509	102.66	97.471	100.79	101.09	103.85	101.9	101.67	100.8	100.25	98.997	101.36	96.748	98.863	101.42	99.471	101.83	105.43	102.36	103.54	101.03	101.61	101.4	99.765	101.26	103.3	99.545	100.2	102.39	102.65	101.23	102.59	104.14	103.62	103.75	100.48	101.46	100.94	99.913	97.348	99.306	100.3
106.23	110.02	106.81	107.01	103.19	106.04	109.84	109.88	104.17	103.19	105.17	108.63	105.01	109.32	104.01	105.44	102.02	108.03	107.09	104.94	109.4	108.49	107.6	108.72	109.39	109.83	103.96	104.3	106.02	103.72	108.14	104.79	107.67	110.56	106.25	106.69	101.86	107.56	108.01	109.58	105.48	105.11	107.74	106.45	109.07	106.53	111.25	103.72	110.17	106.72
100.4	93.027	103.04	101.21	101.62	100.94	100.41	98.663	96.968	102.43	99.97	102.42	97.775	100.06	100.88	97.186	98.706	96.582	98.612	99.939	98.248	101.12	100.57	99.585	103.16	99.1	101.8	99.141	98.159	101.06	102.01	104.18	101.35	102.71	103.3	100.91	100.16	99.665	103.07	101.03	101.87	103.91	99.654	96.925	95.746	100.39	95.907	101.11	101.66	98.486
107.01	111.46	106.09	105.57	106.81	109.54	104.4	107.52	107.87	111.6	105.16	109.13	110.74	107.39	108.75	109.58	105.86	106.85	109.28	106.76	103.85	107.25	103.8	107.59	112.62	113.24	107.86	106.82	106.29	105.69	109.91	115.14	104.92	110.64	104.58	104.02	108.88	109.77	101.79	107.74	110.43	106.88	110.27	109.5	107.21	104.62	106.73	108.51	106.67	106.22
105.83	109.12	106.21	108.31	108.76	114	104.55	107.82	105.19	106.5	106.56	110.25	112.56	108.79	103.13	111.73	106.05	109.79	106.66	110.6	108.36	109.23	107.99	111.36	105.95	109.29	111.81	106.88	104.77	109.33	111.52	105.63	111.41	112.18	108.91	111.36	108.59	109.7	106.17	108.53	114.72	109.48	108.62	106.84	108.67	110.61	109.01	106.69	108.29	108.8
99.6	100.98	101.7	100.19	100.54	100.61	102.84	98.628	95.167	100.43	99.538	104.93	101.42	104.27	100.41	97.413	103.24	101.25	98.903	101.95	100.41	103.98	100.23	100.45	101.92	100.08	96.78	101.93	102.46	101.7	101.5	103.64	94.526	103.58	99.307	96.811	97.068	98.954	100.41	104.95	97.862	97.709	98.338	97.676	100.82	97.631	102.44	100.91	98.89	102.26
107.64	108.8	108.09	108.7	109.12	102.93	106.24	101.58	111.78	106.69	107.36	106.54	108.46	107.69	106.63	111.82	109.14	107.18	106.73	110.35	107.75	107.06	105.04	106.47	106.03	111.68	110.78	108.92	106.28	110.77	104.49	110.04	109.88	104.82	110.17	105	108.91	104.35	108.93	105.51	106.04	106.27	104.42	109.72	109.83	109.13	108.23	115.76	101.1	105.85
99.381	99.417	97.337	97.966	94.022	97.581	99.873	96.349	98.234	100.84	102.13	99.272	98.304	97.771	97.035	97.987	98.793	96.179	97.108	96.08	105.71	97.807	99.618	99.103	100.27	96.968	98.552	95.823	93.901	98.671	95.62	97.454	99.532	102.53	99.09	98.421	94.728	99.386	95.448	99.441	96.72	99.854	99.383	99.408	99.822	96.487	98.627	97.239	95.77	98.852
107.75	107.17	104.96	106.5	105.93	108.74	100.81	103.95	105.48	108.98	109.57	106.71	106.83	106.35	108.72	106.16	105.37	106.6	106.45	106.05	104.5	103.62	110.15	102.84	107.73	106.92	107.45	101.42	108.29	103.17	105.65	104.11	108.43	111.67	108.06	107.97	109.27	110.19	107.19	105.5	108.99	107.04	105.67	107.14	105.68	106.95	107.57	104.02	106.53	107.73
103.04	103.66	106.64	108.2	105.49	103.11	104.75	103.2	104.54	105.57	107.62	101.83	101.45	105.87	101.47	103.67	103.43	106.05	104.5	109.13	106.84	104.71	106.68	104.77	106.04	102.58	105.7	104.68	110.8	105.96	110.02	108.21	104.52	107.65	106.97	104.93	107.4	106.15	105.06	108.44	104.57	105.31	102.92	104.79	107.99	107.86	104.75	103.89	107.1	108.55
110.88	106.21	110.14	111.56	112.46	109.23	107.06	106.31	108.08	108.06	112.48	107.97	106.19	109.63	108.16	105.9	106.7	108.53	104.36	105.56	110.58	105.48	106.15	107.03	114.4	104.97	107.12	106.84	111.13	107.16	109.23	106.18	110.76	107.6	108.35	106.44	109.67	104.94	112.72	110.4	109.6	106.57	105.69	108.5	107.82	105.39	105.22	106.41	111.69	105.77
107.21	107.24	107.4	110.74	107.69	108.13	108.49	106.63	108.95	109.75	108.75	106.89	109.96	109.75	108.45	108.64	108.72	104.96	109.64	106.42	106.95	108.87	107.91	108.26	109.19	106.95	111.69	105.11	111.95	109.93	110.53	110.87	107.2	108.02	103.96	107.65	106.72	108.4	109.37	111.06	106.32	110.46	103.42	104.83	106.7	105.09	112.15	102.53	107.43	106.51
108.62	105.02	109.95	113.83	110.27	104.39	107.44	112.75	111.33	109.77	111.86	110.42	109.57	111.2	109.56	109.7	107.55	110.15	109.53	109.46	108.12	109.71	110.93	112.11	107.99	111.47	110.97	112.84	110.33	110.16	116.56	112.05	109.45	113.19	112.03	108.87	113.94	110.51	109.01	116.7	110.05	110.31	107.27	111.2	112.01	107.25	115.38	106.77	107.52	110.93
107.74	104.24	102.2	103.81	105.43	107.64	107.91	105.96	107.79	102.11	106.32	102.77	107.2	107.9	103.41	108.12	101.8	107.22	104.49	104.84	106.39	103.29	106.95	108.73	101.53	105.95	103.63	103.39	103.26	104.64	105.72	102.48	106.24	103.99	109.29	109.68	105.18	101.38	103.38	105.36	105.13	105.64	101.67	108.22	107.59	106.86	104.01	106.03	104.9	107.35
110.41	105.95	109.92	111.64	109.56	105.46	106.01	104.36	107.62	109.87	107.55	108.69	109	111.06	110.38	105.09	109.1	106.27	107.56	108.82	106.45	109.1	107.19	105.5	106.1	111.65	110.03	106.97	111.76	106.79	104.72	106.18	106.88	113.41	104.12	108.64	110.35	112.01	104.41	108.18	106.14	106.87	108.43	112.83	111.31	108.66	107.46	108.77	105.91	107.24
103.6	107.77	103.07	103.23	106.08	105.42	102.22	103.14	107.12	106.77	105.05	104.28	106.16	110.37	106.34	106.81	108.68	104.45	106.8	106.95	103.31	104.04	104.35	110.07	104.83	108.7	105.61	102.74	105.97	105.3	105.62	107.92	107.27	107.97	107.27	107.51	107.37	108.92	101.96	110.18	108.28	108.84	107.8	104.18	102.35	108.59	105.38	108.71	104.71	108.74
108.49	106	109.68	107.44	106.41	106.15	108.39	107.05	109.83	109.25	107.74	107.02	107.64	109.01	113.49	107.31	107.22	101.33	109.8	109.1	109.02	109.18	103.82	106.83	110.29	109.22	108.22	107.87	109.49	111.5	107.97	107.99	109.73	109.25	108.45	107.29	107.64	107.97	105.96	107	111.03	106.18	105.74	109.75	106.45	105.59	105.88	108.3	108.37	105.78
105.96	110.4	106.16	109.94	106.36	110.36	105.93	109.31	108.39	107.48	107.82	110.92	108.4	109.92	107.1	110.71	110.77	105.35	111.39	108.31	105.93	113.89	111.72	108.89	105.48	108.74	109.17	104.47	108.6	105.64	109.96	108.23	111.63	105.29	108.63	110.55	105.69	107.69	108.62	110.08	114.36	103.12	105.71	106.39	107.73	106.35	108.78	109.01	104.68	105.42
99.614	100.7	102.17	97.787	102.51	100.65	101.08	104.25	103.9	106.04	105.38	106.82	97.881	99.389	100.75	103.83	105.5	104.26	107.63	102.93	103.22	104.41	99.693	104.57	106.56	105.96	101.08	102.08	100.51	99.092	106.48	104.65	102.5	105.27	100.72	101.23	102.85	101.76	98.859	102.55	103.05	102.5	106.4	99.626	99.426	104.21	98.311	104.3	97.183	100.62
108.87	103.2	102.66	106.63	109.1	108.93	106.28	104.07	108.18	107.83	103.55	103.37	107.54	109.03	105.56	103.2	108.42	108.3	101.97	102.77	105.46	108	105.16	107.79	108.15	106.59	107.21	107.23	106.43	99.796	105.75	104.33	106.75	107.7	105.5	104.32	105.82	104.94	106.77	110.62	104.17	102.34	105.11	101.08	105.86	108.08	104.72	106.84	106.83	107.67
103.04	105.32	104.93	106.49	107.04	104.27	101.74	104.07	106.2	107.12	104.06	107.94	103.11	109.51	104.26	104.26	104.75	105.86	100.46	106.15	104.99	104.24	111.64	110.39	102.73	105.02	103.15	110.59	104.97	101.51	105.62	100.02	107.76	108.07	101.78	107.43	108.23	106.43	104.61	107.22	114.36	104.25	103.49	106.56	104.54	106.68	108.65	103.79	105.39	102.49
106.17	106.91	106.94	109.48	113.59	107.04	108.48	107.73	105.94	108.7	111.1	105.17	107.15	106.84	107.07	107.41	108.9	106.04	103.84	107.91	109.37	107.96	110.75	108.93	104.52	108.04	106.28	111.83	112.25	108.25	110.25	104.61	111.55	108.82	107.74	105.75	107.33	108.73	106.05	106.57	111.69	113.18	107	112.34	109.35	113.76	113.65	110.51	106.74	106.96
95.377	103.03	101.16	100.9	101.29	97.937	98.256	98.187	102.2	102.41	102.94	97.067	97.362	107.39	97.892	96.575	96.762	98.742	99.443	102.66	99.495	101.59	102.1	101.58	95.327	100.17	95.916	102.6	100.41	100.27	101.27	101.65	101.35	97.124	100.69	101.16	94.816	99.459	104.9	96.43	102.17	98.851	98.715	104.65	103.78	99.507	101.93	98.555	98.767	101.52
103.5	102.43	106.41	104.09	103.56	104.55	104.01	102.23	106.87	106.34	105.88	103.84	103.46	105.75	106.85	101.55	108.4	104.86	106.3	104.97	108.33	102.06	104.32	103.92	100.98	102.45	101.05	105.07	108.53	105.16	107.55	103.91	109.13	103.57	110.5	104.87	100.04	104.9	104.22	100.34	103.46	102.77	106.58	107.49	108.02	106.75	103.92	106.76	108.41	104.61
100.28	101.73	103.32	102.77	103.02	102.65	100.71	105.73	102.28	104.75	103.33	100.25	102.06	101.5	102.34	102.41	104.87	104.6	104.88	104.55	106.47	97.788	102.14	105.21	96.669	102.1	108.45	102.09	101.42	99.327	96.716	103.03	104.71	100.73	102.57	105.55	101.74	102.15	100.14	98.379	103.55	101.63	103.55	101.75	107.93	103.56	104.1	102.7	101.36	101.01
100.81	100.98	100.34	99.956	102.31	102.01	102.3	99.962	99.734	104.53	98.315	96.361	97.492	102.92	97.882	99.863	98.75	93.434	99.921	98.257	102.43	100.56	100.48	100.3	101.9	101.57	102.72	96.835	100.39	100.75	105.5	107.32	98.177	98.273	98.178	98.954	103.11	101.33	98.572	104.21	99.265	98.43	97.18	104.12	99.598	99.256	99.02	99.47	98.088	99.872
108.32	110.29	109.7	110.63	110.44	106.79	108.99	103.74	108.62	113.03	110.66	111.34	106.35	109.68	108.35	103.49	106.9	110.18	106.73	110.27	106.09	107.42	106.85	111.43	109.9	107.89	108.12	112.59	108.45	111.48	100.68	107.78	108.95	109.26	107.24	105.33	107.74	104.33	110	110.74	106.13	108.77	111.09	106.25	106.87	110.66	109.11	114.16	106.51	107.22
110.69	114.91	107.62	103.72	106.88	110.13	108.41	113.63	110.44	107.1	106.65	107.48	108.2	107.25	107.79	113.7	107.55	104.9	106.59	107.82	109.63	111.03	106.15	110.22	106.61	107.39	109	112.94	107.61	105.73	111.25	106.38	105.18	111.88	107.81	114.01	108.84	105.48	113.22	107.32	106.21	109.15	109.64	102.21	105.93	107.19	109.27	112.14	107.34	108.68
100.43	98.884	105.92	98.345	98.256	103.01	102.77	102	102.9	98.893	102.73	101.56	101.94	100.23	101.83	92.923	99.525	98.001	100.22	98.262	100.6	104.85	100.17	97.645	97.387	99.444	101.35	100.9	98.46	101.59	100.36	105.51	100.91	104.78	103.14	103.28	98.416	95.366	102.95	102.47	99.428	97.546	98.505	101.4	99.084	102	101.91	102.52	104.07	102.52
111.66	103.09	109.53	106.29	106.94	109.63	103.54	106.7	102.43	110.15	107.59	106.69	109.52	106.59	102.55	107.85	110.46	105.49	112.22	109.36	105.98	109.49	105.05	106.43	103.27	108.74	112.02	105.9	109.32	106.74	109.58	105.4	109.58	104.33	102.55	109.89	110.36	106.89	104.51	107.75	105.61	109.21	108.32	111.12	105.65	106.78	107.4	109.56	106.07	110.16
108.36	112.39	108.53	111.89	105.35	108.5	107.02	112.32	106	109.02	105.94	106.58	106.95	106.29	111.71	109.32	111.07	109.3	107.15	109.76	111.08	108.62	105.42	103.98	111.12	107.55	108.87	109.56	106.2	109.94	109.62	107.22	107.67	112.19	106.39	111.29	111.93	105.38	110.57	106.18	110.32	107.78	103.63	107.71	105.86	111.14	108.03	105.2	107.32	109.77
102.62	101.32	105.15	99.911	102.33	104.27	107.81	104.13	100.09	102.04	100.15	98.984	105.17	104.65	104.03	101.58	104	105.85	106.71	106.09	100.28	100.4	105.89	102.25	102.99	102.83	101.74	104.37	103.42	104.55	105.06	105.98	104.95	105.52	102.48	104.17	105.88	100.54	106.04	101.68	102.03	103.27	107.86	104.18	101.57	100.25	104.93	104.72	101.16	100.62
103.32	107.52	107.03	106.56	102.09	110.97	107.23	106.69	108.02	104.04	106.76	109.88	106.2	104.66	103.69	107.83	102.38	110.59	105.43	108.11	105.92	104.78	101.8	99.897	108.73	105.47	108.01	106.34	108.91	104.34	106.11	104.29	110.72	103.83	106.61	105.98	104.35	105.43	104.09	107.08	103.18	105.68	103.1	105.64	106.15	104.93	106.25	104.6	104.73	105.29
103.03	104.2	103.45	102.31	102.24	99.748	101.62	99.315	97.173	101.87	96.247	105.1	100.9	98.209	97.865	101.37	100.78	104.39	101.78	99.309	104.51	102.14	99.636	98.989	106.49	97.787	103.72	96.962	98.933	99.509	100.37	99.731	102.74	103.71	99.711	101.49	100.69	97.654	98.465	100.81	102.13	103.93	98.05	99.973	100.29	102.15	99.546	100.69	99.165	103.11
100.73	97.954	101.11	104.21	106.01	108.79	100.6	97.679	103.26	97.309	101.16	97.337	97.646	97.139	96.723	99.787	99.292	106.09	104.23	98.752	101.39	98.771	97.163	98.762	102.21	102.39	101.07	103.48	101.55	101.77	100.18	98.983	102.32	103.29	94.602	99.034	99.791	102.4	103.39	101.76	104.86	99.865	102.53	100.19	99.182	103.31	102.31	102.19	104.04	102.17
102.33	107.03	103.63	101.83	102.14	106.25	101.87	102.85	105.64	108.96	104.6	103.17	103.06	107.67	102.48	103.81	108.13	103.92	104.45	103.24	102.54	106.11	108.74	104.06	108.88	106.97	105.36	105.86	106.58	107.13	104.88	108.79	101.64	103.15	104.14	104.34	107.48	102.47	105.26	105.18	106.42	107.95	103.23	99.903	104.61	107.02	110.88	102.78	104.44	107.11
102.32	101.42	103.13	105.51	101.56	102.59	101.8	99.151	98.712	99.843	105.71	100.55	102.55	100.87	97.849	96.705	99.846	97.459	99.868	100.85	101.26	98.438	97.601	98.815	104.01	100.85	97.908	100.12	102.92	101.19	100.47	99.959	102.27	101.95	94.069	102.89	103.12	97.355	100.66	106	102.48	98.631	99.217	103.15	100.71	101.84	98.247	99.504	99.99	102.13
103.53	106.8	106.81	110.37	107.23	106.86	104.56	106.02	107.52	106.32	107.03	107.24	104.52	102.27	102.5	109.63	101.34	109.71	103.85	106.47	104.98	107	103.82	107.98	104.25	106.21	108.88	104.92	107.2	107.64	102.97	104.56	102.85	101.03	110	106.34	105.27	105.81	104.79	106.71	104.57	107.28	107.45	104.21	106.58	106.11	105.47	108.76	106.55	104
103.78	102.18	101.64	106.12	108.81	106.12	106.36	105.39	109.17	107.5	105.95	108.97	104.56	105.52	106.06	104.71	106.22	108.6	107.94	104.62	105.87	104.39	103.45	109.08	105.67	103.15	106.99	104.55	103.05	109.53	103.69	103.26	106.41	104.36	108.26	103.79	109.86	107.6	105.9	103.98	104.98	106.54	103.59	103.68	104.43	106.66	106.98	105.82	105.31	107.51
106.09	106.89	107.72	107.05	104.44	102.09	112.62	111.02	103.63	102.81	101.79	103.34	104.09	104.59	105.8	107.69	104.97	100.99	106.75	107.13	105.62	107.57	104.84	106.16	113.35	101.29	103.6	105.35	102.41	104.45	102.31	107.93	106.76	103.85	104.31	102.38	103.53	107.11	105.08	98.789	106.37	105.96	102.75	101.57	107.77	104.06	103.11	105.47	106.71	107.32
110.36	105.93	103.56	111.32	103.86	108.23	107.63	107.37	105.02	108.54	107.6	105.83	109.89	106.65	107.39	106.05	104.62	106.64	104.03	110.9	105.25	108.91	102.47	106.48	109.02	101.76	99.786	106.9	108.12	104.56	102.27	105.21	107.61	107.03	107.58	101.74	108	105.72	105.8	104.73	106.39	105.42	112.46	103.54	105.18	107.53	107.42	108.53	109.22	104.29
109.46	103.02	107.28	106.61	103.52	108.97	107.04	108.26	106.9	110.4	111.42	112.57	109.83	106.55	108.36	108.17	107.24	106.93	109.85	109.65	107.75	111.78	111.8	107.41	114.07	103.85	109.13	105.29	106.86	107.38	107.2	108.91	111.39	109.55	105.65	106.56	108.31	108.94	107.03	109.12	106.9	108.07	110.91	108.02	106.64	112.42	107.38	108.84	109.33	108.04
97.354	97.716	96.418	97.328	97.509	94.749	97.581	100.43	98.291	100.46	95.178	97.739	95.819	97.517	98.298	97.566	97.386	99.413	99.28	96.669	96.801	98.497	97.381	98.984	97.078	102.52	102.54	96.412	97.426	100.06	95.011	95.894	95.873	101.85	96.412	98.306	100.29	98.166	94.36	98.497	95.86	91.72	99.472	97.259	99.556	95.594	97.023	95.087	97.277	100.54
108.34	106.8	107.69	115.37	107.59	108.24	108.55	106.91	107.82	105.88	110.09	111.22	104.55	111.38	110.36	108.14	110.43	112.65	108.09	108.58	105.31	107.82	110.92	106.87	109.43	107.33	111.26	108.87	107.21	103.48	106.74	111.41	106.14	108.44	114.94	108.6	104.34	106.57	105.69	107.23	108.59	106.56	108.4	105.55	108.07	107.54	106.46	109.53	105.64	109.38
108.41	107.83	108.59	107.6	106.06	109.19	109.17	102.27	107.18	111.65	107.62	108.98	107.73	109.82	108.57	109.44	108.48	108.94	105.97	113.32	113.17	108.58	109.67	112.11	107.02	107.33	104.43	112.27	109.84	106.61	112.96	106.71	105.87	108.08	104.73	108.01	113.39	109.07	113.3	107.79	107.66	104.93	109.94	111.28	109.95	107.04	107.12	107.69	107.57	105.63
107.83	107.43	106.27	106.46	109.22	105.08	105.59	108.05	107.13	108.65	105.45	109.9	107.91	106.72	106.35	102.49	109.99	112.1	108.54	104.57	108.99	110.15	103.21	102.89	109.34	103.63	105	108.6	109.3	101.58	106.4	105.43	107.75	103.12	105.06	105.42	103	106.77	107.07	107.92	110.83	105.15	104.87	108.39	108.28	108.39	108.1	104.87	103.33	106.54
104.57	108.2	109.12	108.69	107.69	108.66	106.07	108.69	109.05	106.33	107.51	104.64	107.78	110.19	106.54	105.76	107.46	108.56	106.66	107.89	109.09	109.15	104.65	110.05	109.33	103.33	108.37	108.24	107.91	109.24	113.99	104.05	106.39	111.23	108.44	108.82	102.2	102.78	105.55	106.31	109.47	110.32	109.08	106.7	108.22	107.94	107.05	109.69	106.67	110.06
103.37	107.45	108.53	106.55	107.66	109.86	107.5	108.56	103.6	107.84	102.99	105.51	105.02	106.45	106.48	101.44	106.03	109.62	107.23	105.34	103.1	111.39	105.64	110.78	109.39	108.14	109.03	108.61	102.83	105.26	107.67	109.11	105.43	111.59	105.31	110.82	103.41	104.74	109.11	106.26	104.62	107.15	107.46	107.06	107.29	106.8	107.17	106.81	104.99	103.93
98.263	100.22	97.617	98.477	98.076	102.01	101.2	98.932	97.129	95.397	99.012	103.4	98.722	100.04	104.69	102.64	98.573	97.101	99.945	101.5	104.57	104.04	101.74	97.197	100.5	103.86	105.68	95.803	100.11	99.527	101.08	101.85	101.69	103.33	98.909	100.67	103.18	101.26	99.979	101.45	94.396	101.26	100.38	101.81	96.583	100.97	102.13	96.82	100.56	98.664
97.575	101.81	99.165	96.783	100.32	97.257	100.31	98.839	100.06	97.195	97.141	95.048	99.238	99.648	97.938	98.89	97.932	100.92	97.132	96.491	97.332	97.211	95.104	99.064	95.85	94.848	102.67	101.19	98.108	95.516	99.331	95.144	95.566	97.744	96.743	96.395	94.857	99.876	98.863	97.591	96.394	100.43	97.885	96.42	100.67	99.311	100.35	96.237	94.806	100.63
107.86	103.81	110.46	105.46	103.99	106.29	104.1	102.77	105.75	108.85	103.72	105.93	104.91	107.23	104.69	107.69	108.43	104.55	104.94	108.59	105.66	103.46	104.84	102.43	107.71	104.2	107.9	105.04	106.61	105.8	108.89	106.4	104.75	104.62	103.75	102.67	102.78	107.17	104.73	108.6	107.28	106.64	106.36	106.86	105.21	107.59	103.07	109.01	103.18	107.92
102.08	108.78	108.87	105.85	106.66	107.91	106.38	103.17	104.56	105.13	106.19	102.53	105.4	107.63	103.52	100.14	105.18	107.75	103.03	108.41	103.28	104.43	108.71	106.27	103.18	103.36	105.06	108.14	108.15	104.83	104.98	105.31	106.41	105.07	108.38	106.79	105.78	107.89	103.72	105.1	106.32	105.14	106.77	104.08	105.46	102.9	105.1	106.1	102.83	103.59
104.43	105.89	102.79	103.98	101.86	102.85	112.95	101.43	110.01	106.69	102.29	103.84	111.32	101.52	106.38	104.76	105.97	104.7	100.78	106.94	105.96	107.27	104.73	108.71	104.53	106.07	108	105.1	103.82	105.17	107.69	105.71	110.35	101.37	102.97	106.09	104.3	104.06	104.42	106.12	102.58	106.28	107.15	110.79	103.94	105.58	106.97	105.15	105.13	112.43
97.176	95.525	103.66	99.479	98.572	96.229	96.699	96.818	96.277	98.81	98.239	100.74	96.491	96.351	97.707	98.071	99.708	96.596	95.546	99.265	93.903	100.63	94.281	93.079	100.7	97.829	99.104	99.499	102.12	101.01	99.535	102.54	99.595	99.769	93.522	99.766	97.901	97.762	96.568	93.353	97.467	99.776	96.179	95.711	100.46	104.87	97.931	97.588	98.783	99.647
102.21	103.88	104.55	108.76	105.96	106.96	104.39	105.93	109.08	103.47	107.66	103.73	105.46	107.48	108.42	104.51	102.41	106	102.23	113.56	106.14	110.43	106.24	106.82	104.4	106.45	107.65	106.02	100.19	103.29	106.06	105.53	108.58	105.41	103.29	104.6	106.47	107.28	106.82	106.61	103.79	108.21	101.78	105.43	106.82	103.08	103.87	107.99	109.77	107.91
113.56	112.26	111.56	107.79	111.06	109.86	116.33	113.29	107.07	114.01	110.16	111.47	112.02	107.56	114.21	111.89	111.36	108.24	112.92	107.85	111.99	109.45	112.93	111.45	110.86	116.32	112.1	109.17	110.44	112.69	108.34	115.67	113.41	109.37	106.1	111.85	109.79	113.66	106.69	110.7	108.86	112.08	110.07	112.34	104.75	108.78	109.06	109.99	112.55	106.9
108.28	108.12	103.19	108.21	103.69	103.85	103.79	100.83	103.54	109.28	105.01	108.01	104.35	108.05	100.54	103.57	105.2	111	104.24	107.49	106.47	106	107.61	102.92	109.1	108.29	109.21	104.83	107.79	104.03	103.88	104.14	105.72	105.21	105.39	104.56	105.76	106.06	107.85	110.4	104.52	104.39	101.54	107.52	104.52	107.88	108.34	106.27	106.11	105.45
111.14	109.06	104.83	110.28	105.62	109.87	104.94	105.29	107.16	108.2	105.3	109.13	108.89	104.54	108.19	108.97	107.01	104.71	108.01	107.7	107	105.92	110.88	104.61	109.81	107.71	107.69	104.64	106.08	105.5	111.11	112.03	106.74	101.92	106.93	108.1	110.63	105.62	103.35	109.01	108.6	109.58	105.58	102.52	109.6	103.66	107.15	109.37	105.92	107.12
101.92	104.77	104.96	99.177	99.53	100.74	102.53	103.35	100.06	101.18	100.46	104.48	101.29	101.47	100.26	97.307	103.69	106.61	105.33	105.18	101.45	103.45	104.43	102	107.31	108.87	101.22	106.02	100.86	100.87	101.74	98.08	101.76	101.52	105.77	101.97	103.24	101.98	103.64	104.97	105.18	103.52	101.85	102.61	99.756	103.95	103.83	102.62	102.35	106.2
106.35	113.05	108.35	109.67	108.52	108.62	105.73	108.42	106.51	106.47	108.99	108	111.92	106.4	106.94	110.79	107.55	109.77	108.22	112.29	110.07	108	113.28	112.93	109.06	106.69	110.25	109.84	108.18	109.26	106.4	108.41	107.04	107.01	106.42	104.63	105.78	106.18	106.54	110.09	111.04	109.06	106.93	107.06	108.38	110.52	106.28	102.86	110.47	109.89
101.06	109.14	109.49	108.88	104.3	104.66	105.36	106.63	103.4	100.02	107.82	105.78	107.61	107.16	107.15	103.47	106.36	106.59	105.88	103.11	106.34	102.26	101.01	104.03	107.46	104.69	106.34	105.77	103.1	108	108.19	103.57	103.16	106.65	108.29	108.87	107.15	102.34	107.94	107.68	107.48	103.45	105.28	104.52	100.61	102.39	108.24	105.36	102.8	111.53
105.82	105.02	106.17	105.08	106.54	104.87	101.59	103.87	105.74	107.1	104.19	104.14	111.2	106.88	104.54	105.91	105.43	105.72	100.85	104.32	103.1	107.91	103.86	103.2	105.66	104.99	106.21	106.52	105.36	107.43	106.35	107.97	106.38	107.8	104.64	108.68	108.98	106.7	105.05	105.89	107.28	106.14	105.36	103.25	106.96	107.19	106.91	103.05	101.7	110.5
105.65	109.33	102.57	104.08	104.63	104.4	110.38	108.3	104.5	104.87	100.74	102.28	105.93	103.76	107.79	108.84	104.17	106.8	103.42	104.75	104.47	102.87	101.15	108.52	105	104.03	103.67	106.16	107.2	103.59	106.79	101.34	104.05	106.29	100.39	108.74	103.54	104.73	104.23	103.78	104.81	101.51	104.55	107.79	108.83	105.01	105.05	102.21	107.46	102.39
109.86	111.37	104.17	109.14	108.05	104.62	106.92	103.64	108.93	105	108.16	106.03	106.84	106.49	104.16	101.3	104.9	106.42	107.09	107.67	102.09	104.15	104.1	105.7	106.65	104.28	105.87	105	105.16	107.48	103.05	105.23	107.38	106.9	105.47	105.44	105.69	107.88	104.18	107.06	108.45	108.03	108.7	104.62	104.98	103.46	111.36	107.51	108.52	106.64
103.4	104.94	101.49	103.24	105.12	109.95	105.34	104.97	106.44	105.86	102.51	107.18	105.27	107.55	104.33	107.35	107.4	108.76	108.04	103.79	107.09	103.57	103.88	102.02	111.08	107.28	103.57	104.2	107.14	103.62	105.7	106.69	106.35	107.26	109.6	102.74	105.73	102.36	107.59	107.91	105.9	107.32	105.29	107.28	103.11	108.74	105.16	106.16	107.04	107.97
97.277	97.562	100.51	95.029	99.718	97.443	97.798	95.944	99.919	99.867	95.835	99.157	99.939	98.998	96.893	100.1	105.05	97.272	97.959	96.875	99.403	95.516	98.133	99.641	102.07	96.101	98.323	99.86	96.332	100.43	97.455	102.05	99.045	97.313	96.467	98.354	97.764	98.47	98.837	94.117	94.923	95.163	100.17	98.815	97.256	95.988	98.628	96.241	97.856	101.47
108.79	109.15	105.88	110.12	109.8	108.7	109.38	111.72	108.18	115.12	110.42	112.06	111.19	107.66	113.24	109.09	108.84	109.71	110.95	106.6	107.19	111.75	109.22	109.26	108.35	111.44	110.29	113.47	110.46	105.2	108.32	111.09	111.43	109.29	110.14	111.3	109.76	112.52	113.47	111.43	112.41	111.16	112.08	113.53	112.17	113.33	108.45	110.16	111.98	110.24
103.48	103.82	107.1	106.06	106.15	108.54	110.88	103.7	102.44	105.45	109.21	104.19	105.2	103.13	104.45	108.96	110.22	108.43	105.54	107.41	107.32	105.59	100.24	104.22	107.69	110.35	103.31	105.69	107.09	109.04	108.79	103.63	104.57	107.13	108.47	108.66	107.52	105.31	107.63	102.02	102.17	105.39	106.03	109.06	107.34	109.1	101.29	108.41	105.35	102.13
109.18	104.15	105.28	105.71	107.43	109.11	104.46	103.59	104.27	104.5	101.93	105.44	109.85	105.48	105.6	104.9	106.76	105.89	103.53	103.42	105.92	106.91	106.45	104.01	107.52	101.73	102.6	100.52	104.27	107.61	107.79	107.73	103.47	105.44	106.12	101.66	107.25	104.96	105.57	103.44	106.81	106.71	104.06	108.32	102.75	103.65	104.62	110.54	105.26	104.32
99.658	99.732	99.185	92.095	98.76	97.237	99.3	97.052	101.46	99.058	94.872	97.612	95.668	101.16	94.544	99.208	93.052	100.79	102.15	97.361	100.29	99.311	101.12	98.931	94.694	95.996	94.014	99.747	99.646	97.933	98.68	101.53	96.225	97.931	95.612	99.238	101.54	99.464	95.826	94.799	95.263	96.712	101.08	97.921	96.393	96.78	98.203	99.494	93.877	97.926
110.12	109.06	109.23	108.67	110.11	107.46	112.01	110.39	110.59	109.29	105.25	106.18	109.27	106.66	106.27	109.83	108.63	106.45	106	108.85	107.05	108.78	108.92	104.68	109.82	106.34	108.77	107.62	108.58	111.44	107.53	108.67	106.14	111.15	108.3	106.63	110.21	110.08	113.19	104.66	105.67	107.2	110.33	106.07	108.22	105.57	106.9	108.7	109.76	106.33
104.96	109.13	107.93	109.02	107.06	107.26	111.58	109.16	106.63	105.85	108.26	109.39	107.14	105.04	111.44	107.53	105.52	109.47	108.47	108.17	112.03	108.26	104.23	106.95	108.51	105.58	107.38	108.38	109.29	110.33	109.27	107.61	107.44	103.31	111.24	108.01	104.27	109.66	107.4	108.32	107.27	107.63	103.36	110.09	107.72	109.39	108.04	108.49	106.58	106.83
113.22	110.52	111.72	111.19	108.17	110.53	109.76	113.92	108.91	108.69	107.03	112.59	110.85	107.39	107.12	107.94	108.5	106.98	109.56	104.09	106.64	111.3	109.12	112.04	111.24	109.88	106.94	107.64	108.97	104.48	108.52	109.21	109.39	107.62	108.11	105.74	109.81	109.59	110.49	106.86	109.31	105.11	111.95	106.37	108.37	110.87	106.45	109.64	104.45	112.87
101.7	110.26	107.03	97.91	110.1	104.7	109.03	107.01	105.7	100.79	105.45	107.85	104.74	108.22	102.82	105.5	103.65	104.93	107.38	109.19	106.66	104.97	107.31	106.02	103.36	104.82	105.27	105.95	107.85	106.67	103.41	101.7	106.15	109.73	106.18	108.83	104.02	103.51	105.71	108.92	106.92	110.12	106.48	105.77	105.92	103.74	105.39	109.18	107.11	102.72
105.14	103.69	103.61	104.63	107.56	102.11	102.09	104.08	105.69	108.22	106.45	103.34	106.11	107.4	110.15	102.14	102.25	103.4	104.62	106.64	106.52	106.76	104.48	105.63	103.9	106.14	102.23	103.74	106.68	107.34	102.85	106.07	105.39	108.11	103.15	101.76	102.65	106.99	103.25	105.14	106.22	101.29	107.43	106.24	101.87	106.68	103.48	104.49	109.54	104.29
103.59	105.72	105.07	105.16	106.38	101.4	103.42	106.24	105.25	106.35	108.43	102.83	102.14	106.56	103.77	104.95	102.21	106.8	105.56	110.37	108.22	106.26	103.44	109.88	105.19	106.63	107.49	99.61	101.48	104.68	102.38	104.2	102.47	104.41	103.52	104.22	106.4	101.17	106.19	104.58	108.25	106.41	107.19	107.89	103.37	104.4	110.03	104.5	103.86	103.13
105.16	102.36	104	107.88	105.47	104.97	105.67	104.78	103.79	103.23	105.93	103.48	102.62	104.44	107.47	101.58	104.97	105.2	105	106.92	101.95	106.51	103.34	103.65	109.17	106.85	108.65	107.13	104.55	108.8	106.65	105.13	105.95	105.89	104.78	106.56	107.67	103.69	103.26	107.33	106.93	106.12	99.867	107.07	104.94	105.52	103.86	106.9	102.34	101.97
100.6	98.34	101.19	100.69	103.18	100.68	102.61	101.31	99.872	102.53	100.57	99.736	99.815	101.61	99.488	96	99.216	101.5	103.54	99.115	99.51	99.622	105.59	102.6	101.72	98.451	97.968	99.848	103.26	99.003	99.641	99.168	100.89	103.16	102.02	101.62	101.32	103.66	102.08	98.74	100.11	102.78	93.684	102.89	96.149	99.738	100.74	101.59	94.994	100.69
106.87	105.25	102.61	108.01	105.75	102.96	105.46	105.76	106.71	107	105.89	108.24	104.42	105.65	108.52	104.45	106.01	103.96	104.61	104.18	107.55	102.51	103.9	101.84	105.12	106.74	107.6	109.1	105.56	107.72	106.23	105.21	104.92	106.13	110.01	107.24	101.71	105.72	108.64	106.18	104.41	107.17	104.89	102.56	103.63	106.39	103.95	108.45	105.78	104.94
101.87	103.89	105.43	110.89	110.57	105.01	107.57	109.15	109.09	109.34	109.06	104.94	107.52	110.35	104.89	107.27	108.01	111.33	106.14	107.04	106.47	107.85	105.93	109.4	106.86	109.23	113.25	110.83	103.31	104.96	108.26	101.23	107.22	104.84	107.01	111.15	110.24	110.27	111.49	108.93	105.99	107.09	106.49	111.01	110.84	109.02	106.05	104.34	106.63	108.08
104.92	102.71	98.056	98.763	102.87	102.65	96.926	102.06	100.04	102.54	97.714	100.65	99.801	98.703	100.13	103.82	100.16	101.76	100.13	97.981	97.332	99.335	101.96	99.324	98.453	95.936	95.631	102.27	99.474	101.97	102.75	93.5	98.347	101.56	97.403	98.908	98.577	102.15	100.53	100.58	98.279	99.63	94.709	98.216	98.313	103.18	99.596	97.589	100.48	97.616
99.681	98.273	97.786	97.386	92.532	99.339	97.414	101.28	97.551	100.19	99.704	96.616	95.661	98.561	96.431	98.887	95.894	98.593	96.042	99.866	99.617	95.832	101.58	100.47	94.37	102.27	98.41	102.76	93.645	101.46	96.354	102.16	101.11	101.37	99.616	98.132	97.801	96.826	100.13	96.936	103.29	95.896	96.883	98.072	101.43	99.442	94.648	100.82	98.434	95.219
108.7	104.96	106.97	105.43	105.82	107.35	109.68	108.43	99.394	103.26	104.22	104.4	107.57	104.56	107.14	107.39	105.39	108.24	108.23	98.856	101.77	109.57	109.84	107.62	106.43	104.12	107.42	104.56	104.74	102.87	106.53	110.58	104.32	107.8	104	112.03	104.99	104.53	102.02	107.56	103.49	102.95	107.35	107.57	107.39	102.13	105.78	106.92	103.89	104.06
109.39	106.76	102.9	103.84	103.5	106.52	104	112.46	106.97	102.81	108.18	104.42	106.65	103.03	107.55	105.76	107.36	108.25	106.43	100.83	103.24	108.5	106.14	102.36	104.61	105.39	103.68	103.95	107.94	104.58	106.33	107.4	110.77	103.64	105.57	101.7	104.85	109.73	104.74	104.77	104.15	105.25	103.95	107.71	98.831	102.7	108.68	106.53	108.28	103.24
102.62	98.172	97.132	103.35	94.785	96.29	95.236	98.736	97.301	100.75	99.647	101.7	101.86	101.02	96.567	99.287	96.223	102.58	99.107	99.091	95.663	101.27	99.119	99.845	97.04	105.7	100.8	97.684	101.76	95.771	94.328	96.083	97.711	95.61	99.738	97.812	98.46	95.27	98.653	96.881	100.2	97.833	101.21	102.1	100.09	92.514	98.827	96.405	98.81	95.54
98.761	98.896	91.454	98.035	97.074	100.47	95.928	101.25	96.705	95.781	94.589	101.49	100.05	98.954	100.43	97.858	96.851	95.27	97.367	95.576	99.862	94.508	97.874	98.218	100.45	99.279	96.363	97.403	97.868	98.85	91.857	97.27	94.77	96.491	99.186	104.1	100.38	96.813	99.986	94.22	100.38	96.066	97.824	99.571	97.448	91.165	93.08	94.248	100.36	100.47
107.67	104.94	105.52	107.15	107.99	104.56	104.62	108.16	107.2	102.71	106.39	107.13	107.52	110.93	107.07	101.98	105.6	109.63	106.15	108.54	102.45	105.03	104.71	105.29	107.69	109.35	105.56	109.5	102.79	102.88	104.53	101.58	103.46	107.31	108.85	105.17	102.58	105.46	103.63	103.04	103.21	109.29	104.57	114.04	108.18	107.03	106.43	107.39	106.13	105.06
105.02	107.89	103.2	106.88	109.52	104.58	106.39	107.85	106.62	110.12	102.75	109.72	108.68	103.45	103.35	104.98	105.66	105.03	105.78	104.67	106	106.18	104.46	105.16	105.16	108.12	106.49	105.63	108.09	106.42	107.69	105.85	104.18	105.02	104.51	103.97	104.3	99.059	103.5	104.99	103.19	106.43	103.9	107.98	107.71	107.25	104.91	104.44	106.18	108.9
112.45	108.67	104.71	109.22	106.94	109.21	108.17	107.13	107.6	109.19	107.11	108.41	108.71	109.28	104.74	108.38	107.58	108.5	104.44	104.07	106.43	111.99	109.19	107.15	109.3	108.51	108.47	109.04	105.47	109.37	108.39	109.65	109.24	110.48	108.78	112.12	104.79	111.09	105.47	104.18	109.01	104.05	108.42	111.1	108.58	107.72	110.99	105.87	110.12	107.09
99.998	99.405	98.164	103.64	96.806	98.083	102.78	96.335	98.604	95.963	97.434	101.53	99.505	96.618	98.844	99.83	97.348	103.65	99.776	94.752	99.09	96.047	98.436	97.644	98.505	96.885	101.79	97.881	99.284	98.625	95.425	97.04	99.09	102.41	98.223	98.855	99.292	104.51	100.49	101.72	98.206	98.516	98.008	96.658	97.118	99.49	94.377	97.179	93.493	98.059
103.4	104.2	110.99	108.16	103.71	104.83	112.91	100.22	107.34	106.63	106.25	107.92	106.4	103.39	112.92	106.12	109.88	104.76	107.17	108.79	105.97	105.33	106.77	109.19	108.02	105.52	108.4	103	107.04	107.32	107.84	105.34	106.42	112.18	107.51	103.73	103.63	106.03	104.62	108.9	109.98	103.38	106.99	107.2	106.23	110.35	106.87	109.28	108.85	108.23
104.64	97.104	99.186	106.88	98.603	104.66	105.27	101.87	103.11	104.89	104.03	98.989	105.54	103.2	99.881	101.8	103.18	97.859	101.95	103.39	100.9	102.53	102.87	102.49	104.53	102.22	104.91	99.87	101.56	102.4	100.73	99.802	102.27	102.05	100.33	99.676	105.26	105.01	101.43	99.479	102.6	103.61	103.56	105.57	105.72	103.06	99.781	104.13	100.16	104.29
105.18	106.42	104.47	103.42	102.01	105.36	108.2	103.07	109.95	109.07	107.95	110.14	105.17	104.93	105.16	107.27	103.48	110.65	105.09	105.57	109.86	105.5	108.69	105.56	103.86	105.52	109.71	106.51	105.54	103.09	106.61	107.86	103.79	107.01	103.22	107.72	105.91	104.28	106.04	102.95	103.53	106.05	109.24	105.48	110.06	106.89	105.34	106.46	104.9	109.53
97.977	102.83	100.08	100.42	97.15	100.82	100.25	100.8	100.37	98.794	102.86	95.254	104.16	100.89	102.23	100.08	105.49	105.62	102.16	98.426	101.38	102.67	103.52	100.76	99.246	103.2	97.194	104.57	100.82	102.36	99.861	99.097	100.79	100.2	98.948	101.16	97.785	97.245	101.85	97.395	101.18	96.81	96.38	99.216	100.59	101.24	105.04	98.305	101.42	97.974
106.11	108.07	112.84	111.94	106.09	108.62	105.12	110.03	105.52	100.27	106.6	109.67	107.26	106.48	111.78	105.77	104.85	113.16	105.39	109.38	101.95	105.03	109.59	112.63	112.77	106.58	109.7	107.42	107.43	105.42	112.42	109.22	106.42	106.18	108.25	110.23	106.62	106.41	109.11	106.35	106.96	109.48	105.96	102.86	108.08	107.21	107.85	106.81	111.12	110.89
109.42	108.21	104.88	106.07	103	104.85	103.98	105.57	102.78	100.57	107.18	103.03	106.89	107.11	105.9	106.12	105.38	106.67	99.907	103.47	109.18	107.12	103.93	104.16	105.89	107.72	104.39	107.04	105.23	106.43	103.08	107.99	102.36	103.05	105.6	104.29	102.52	106.09	106.01	105.53	105.67	105.15	109.3	105.41	108.98	105.46	108.11	107.02	105.69	108.35
106.8	111.18	105.11	101.43	106.91	106.18	106.98	103.57	106.13	106.18	106.21	101.67	102.77	99.907	108.12	103.28	101.47	107.65	104.34	110.38	104.72	105.17	104.68	107.38	103.47	108.34	103.96	104.75	98.881	106.32	102.57	105.53	107.38	106.19	105.67	103.35	110.64	105.84	102.42	105.2	105.22	105.53	103.2	101.75	105.12	106.77	107.4	106.3	105.81	108.44
99.742	100.84	96.126	101.33	100.22	99.547	96.927	95.462	95.351	96.595	97.688	101.22	97.185	96.09	92.35	96.952	100.4	100.44	97.058	97.359	100.35	96.4	99.668	94.448	100.41	102.35	94.16	93.292	95.356	99.838	98.048	98.452	99.263	96.195	102.4	99.17	96.797	99.259	98.588	99.805	96.553	98.347	96.247	96.852	95.828	99.344	99.045	96.454	94.679	95.345
106.75	108.86	103.39	109	103.45	100.39	103.07	102.29	109.61	107.28	101.08	102.48	103.36	110.34	102.84	103.17	106.04	111.83	106.35	107.59	102.97	106.31	102.71	103.54	102.3	110.03	103.44	100.81	103.35	104.22	109.3	105.81	102.35	103.42	105.92	106.53	106.92	104.04	112.2	106.39	104.71	102.93	108.06	104.82	103.64	100.03	104.85	102.05	109.05	106.66
111.24	106.26	106.58	103.94	105.14	108.42	106.28	109.93	108.61	109.33	107.45	109.45	107.72	108.36	105.15	110.83	103.99	106.98	106.25	106.28	107.61	104.57	111.38	107.5	110.81	106.13	108.53	102.57	111.8	109.97	107.83	106.3	103.43	109.42	106.43	111.2	107.93	107.09	108.24	106.34	111.55	105.81	107.54	114.23	109.98	108.52	106.3	107.54	108.58	107.41
108.7	106.39	101.34	105.66	106.54	104.08	109.77	103.28	104.45	106.46	105.02	104.42	110.98	106.87	106.17	100.86	104.81	106.83	109.82	104.86	105.74	106.07	106.63	107.73	105.07	104.81	108.92	105.68	102.7	108.11	104.85	112.95	106.1	106.24	106.75	104.77	102.26	106.6	102.55	105.7	109.75	104.52	104.46	109.46	104.96	106.91	103.44	103.73	108.82	108.33
108.01	109.06	109.84	104.1	104.6	109.13	105.71	106.47	105.68	104.78	104.15	103.26	104.98	101.71	108.44	104.81	107.32	109.67	101.23	105.54	106.85	105.74	108.6	108.45	107.87	109.35	106.38	107.28	107.64	103.66	103.55	107.22	104.83	106.44	107.55	103.77	112.29	100.89	104.16	106.96	103.1	104.28	102.63	102.19	106.98	105.04	105.4	103.6	106.48	105.44
109.78	109.67	111.51	105.4	109.73	110.78	109.37	110.09	107.39	113.72	109.52	114.14	111.63	111.45	111.9	114.73	110.65	109.41	112.39	110.26	114.42	112.52	106.07	111.23	106.22	113.15	112.67	109.25	105.77	111.79	106.09	112.45	108.84	108.23	109.02	110.12	111.15	110.6	110.15	111.25	108.65	107.39	109.87	113.33	109.75	110.33	109.33	113.4	110.56	108.25
109.05	110.41	112.51	112.87	110.35	109.79	108.62	111.03	105.5	102.67	108.43	112.79	107.23	106.71	110	105.67	110.14	108.67	112.13	114.3	107.55	114.93	110.32	109.34	111.23	109.86	110.28	110.83	111.41	111.4	107.91	109.32	116.35	107.45	109.68	108.68	110.82	112.31	112.15	109.67	108.93	111.48	106.1	109.26	109.46	105.66	110.36	108.49	109.82	108.88
108.72	105.64	105.83	106.58	103.08	106.19	104.7	111.23	112.4	111.49	104.98	109.71	107.97	105.01	111.16	107.12	110.17	108.37	105.79	107.51	107.7	111.55	106.47	107.03	100.09	110.94	110.29	111.13	111.36	106.46	102.39	106.69	108.69	110.16	106.21	105.38	110.26	109.47	106.81	105.04	106.48	106.88	108.13	107.23	108.32	105.16	100.49	110.37	110.07	108.04
99.805	101.78	99.6	104.1	98.359	99.547	100.67	99.014	97.436	101.12	92.273	102.28	100.84	102.57	100.73	100.71	97.91	101.63	97.689	98.796	101.26	104.11	96.85	101.46	97.634	98.276	97.132	102.32	96.781	100.03	99.544	102.11	101.43	107.17	97.384	102.63	101.01	98.946	99.518	100.83	98.655	99.454	102.03	103.55	100.84	105	98.036	102.59	106.59	103.29
105.41	100.27	105.69	102.45	102.46	104.28	101.3	102.9	103.98	99.799	102.07	102.74	100.15	103.45	96.913	106.93	106.37	103.86	105.55	103.61	104.06	103.57	100.86	104.02	99.761	106.96	102.1	104.58	101.14	100.73	100.14	100.23	103.79	108.64	101.44	102.23	99.583	102.18	101.03	104.16	100.41	105.52	102.65	105.39	100.91	104.28	105.71	106.48	103.81	103.5
99.307	96.789	99.416	96.536	102.17	98.461	96.243	99.944	101.55	102.47	94.628	100.51	100.85	100.62	100.33	96.868	97.815	96.664	98.604	96.388	93.991	99.607	102.08	93.526	100.4	101.28	99.592	97.849	94.725	97.12	96.332	100.88	99.936	96.074	99.458	95.938	100.61	100.34	93.091	102.84	101.16	97.678	96.006	95.981	97.472	97.324	98.594	99.973	96.131	91.064
96.313	96.305	100.16	99.988	101.17	96.568	99.949	91.768	95.081	99.542	99.632	100.35	95.175	101.7	96.573	98.457	97.854	96.251	96.031	97.707	97.743	92.824	99.261	97.527	99.794	90.799	98.269	99.302	95.19	96.828	102.49	99.902	99.443	99.598	93.521	96.052	96.517	98.107	97.457	94.381	93.342	97.777	97.989	96.708	96.195	99.752	94.999	94.913	98.287	99.839
104.18	109.28	103.38	101.67	103.04	109.77	103.37	105.56	101	106.46	101.91	105.46	104.56	102.49	103.84	106.88	104.18	106.19	104.43	104.59	102.37	103.48	102.38	109.83	105.71	100.89	105.68	105.11	101.15	101.63	101.39	102.89	107.57	104.53	106.76	105.04	106.02	104.75	108.97	106.94	100.88	99.679	105.74	104	105.31	105.36	104.51	102.81	106.06	106.77
107.36	108.82	109.08	111.67	102.11	101.77	111.97	105.29	108.25	103.88	107.16	107.96	106.83	107.31	105.42	104.15	104.09	109.78	106.59	102.75	106.84	101.99	105.05	103.69	107.8	105.57	107.33	109.41	105.15	107.38	104.16	103.82	107.04	106.84	104.6	109.2	105.06	103.37	107.98	109.61	104.94	106.1	111.09	103.43	103.09	102.69	112.81	107.12	101.16	107.44
106.08	105.19	109.05	110.78	109.56	106.68	106.12	112.13	104.25	107.51	109.89	108.03	106.33	107.36	109.85	106.32	109.4	105.85	110.3	105.87	109.44	107.68	108.7	110.6	107.11	108.06	109.57	109.41	106.18	109.55	109.89	108.38	104.24	105.88	110.29	106.61	110.33	106.77	101.65	110.26	108.07	111.06	108.31	104.66	111.14	108.11	102.29	109.87	107.77	111.19
103.97	97.598	102.79	102.41	96.644	94.842	97.791	102.38	100.58	103.43	103.74	103.71	102.13	102.81	105.94	101.15	99.578	94.582	98.577	100.41	103.89	102.85	96.372	101.6	102.16	101.7	102.92	100.3	104.02	101.3	102.12	104.51	99.8	97.73	103.99	100.96	95.973	103.3	105.87	97.981	101.22	102.11	105.71	102.98	101.41	100.42	99.688	103.69	100.07	104.69
111.01	104.52	102.58	108.93	111.31	107.89	111.78	113.74	114.22	111.53	105.49	113.13	107.38	109.27	108.72	105.68	108.89	111.59	107.7	105.71	109.23	110.1	108.73	109.07	107.97	107.55	108.28	109.18	109.15	108.63	108.51	111.04	109.45	107.02	110.21	110.24	104.59	107.31	106.14	110.44	110.18	107.54	108.86	107.21	108.09	107.92	109.43	111	109.28	105.88
103.59	107.53	106.9	108.98	104.02	107.13	105.51	104.8	107.27	106.43	106.46	104.4	103.32	106.88	111.83	107.4	110.7	107.33	106.51	107.81	105.07	104.6	105.57	104.47	105.61	106.63	105.08	103.28	105.11	106.2	107.13	103.36	106.68	110.79	105.73	104.76	104.58	105.19	104.97	106.02	107.66	107.88	108.26	108.93	107.86	102.62	105.03	105.7	108.16	109.34
98.218	97.471	99.975	97.055	104.12	99.301	102.64	97.834	95.722	95.692	99.685	100.09	99.847	97.518	101.05	100.52	99.72	95.934	96.18	96.176	98.117	99.384	98.133	98.563	98.172	99.457	99.166	98.556	95.82	95.412	94.908	100.75	100.64	98.043	97.427	100.98	101.69	98.796	94.579	95.533	96.745	101.18	95.462	99.907	99.075	96.712	93.502	97.612	94.631	97.642
106.83	105.71	105.78	103.52	102.35	105.64	109.59	105.12	103.6	106.38	108.9	107.2	105.5	109.53	101.04	104.06	108.67	108.42	106	103.94	105.58	108.17	102.23	104.87	101.88	107.5	105.7	102.99	113.59	103.85	107.84	105.23	104.34	108.42	105.35	107.01	105.99	107.35	105.76	107.32	106.58	107.05	105.79	105.22	102.05	106.48	102.72	106.77	106.26	105.82
104.11	107.23	105.99	106.99	108.72	107.54	105.97	106.31	109.49	103.53	106.22	104.97	103.95	104.86	108.82	107.05	107.41	100.79	105.71	104.42	105.2	109.31	101.36	106.31	105.97	102.62	106.3	97.878	111.06	107.73	108.88	105.04	103.72	106.98	105.23	107.51	108.35	103.41	101.89	108.76	107.07	106.35	106.86	105.94	107.05	107.79	102.56	106.56	105.81	105.1
96.493	101.39	101.59	99.915	100.77	97.212	95.627	98.22	97.05	98.115	98.773	98.484	99.586	97.257	99.084	99.642	102.18	102.36	100.17	98.914	98.622	102.57	95.429	97.938	98.425	96.994	100.83	101.06	98.845	97.485	101.3	95.459	95.767	97.954	97.001	98.089	98.792	99.456	97.267	102.61	102.61	98.918	102.19	96.327	98.239	100.71	100.76	99.511	96.692	96.141
97.114	96.858	99.872	99.936	96.899	99.25	99.206	99.285	98.574	97.148	96.742	97.658	97.786	100.53	94.142	99.942	100.78	97.447	99.543	105.04	96.299	97.906	99.033	97.322	100.2	98.521	101.64	95.177	102.39	97.342	99.044	102.01	95.582	99.438	99.814	95.277	95.622	96.376	96.035	95.084	98.644	94.024	98.388	99.69	97.514	97.378	95.121	98.169	97.286	100.17
109.74	108.73	106.28	105.23	108.53	110.61	109.42	108.72	108.09	106.59	109.31	104.95	105.16	107.48	105.56	107.53	108.45	111.16	107.99	104.27	104.88	107.49	107.96	107.05	104.33	110.01	106.78	106.73	108.73	112.64	107.04	107.46	108.39	109.36	109.71	109.68	115.64	110.95	107.98	107.96	106.73	109.07	111.35	109.14	108.93	107.08	109.43	108.48	106.43	110.81
96.442	96.638	94.181	94.358	96.792	95.86	96.841	98.18	95.024	96.742	103.38	99.95	102.9	98.168	95.046	98.862	98.805	94.055	101.23	94.295	99.96	101.24	94.845	98.077	96.552	100.03	96.723	99.018	96.41	100.32	99.192	100.14	96.22	96.498	99.04	97.773	98.044	97.324	95.622	95.064	94.761	99.466	102.13	98.694	92.482	102.2	98.728	94.478	98.345	95.811
94.191	100.23	93.272	100.43	99.151	96.592	99.161	99.435	101.18	95.837	101.3	99.684	97.12	96.515	102.4	98.473	94.998	99.864	101.78	97.796	97.641	100.4	97.167	100.88	100.07	98.56	95.23	99.258	95.786	100.3	102.82	99.724	93.246	95.117	94.523	96.197	103.41	101.23	99.635	99.376	100.92	99.155	98.224	91.565	97.146	100.04	99.727	98.042	102.17	99.499
107.84	106.86	105.23	103.18	104.4	108.17	105.57	99.718	109.98	104.12	101.74	106.18	104.08	107.04	106.32	105.55	104.93	107.52	104.93	106.27	106.33	104.17	105.93	106.44	107.08	108.28	108.15	106	106.59	106.55	106.46	101.9	105.92	109.42	103	105.83	104.43	106.84	110.44	108.6	106.9	109.58	105.3	103.93	105.34	103.31	107.34	107.04	105.35	103.85
108.77	107.29	106.93	111.01	109.33	104.97	101.03	105.44	106.36	107.2	108.3	109.09	106.95	104.42	102.65	109.41	108.95	110.35	103.82	103.84	104.78	108.56	107.74	106.33	103.71	104.56	105.89	109.1	106.7	105.66	105.96	105.33	106.49	105.24	103.46	110.79	104.79	104.77	105.73	106.39	106.73	102.76	111.4	102.65	110.82	101.86	105.9	106.55	104.59	108.67
98.701	99.905	98.836	100.59	98.766	100.22	97.38	100.2	99.626	103.67	100	104.13	100.94	99.801	98.667	99.352	98.916	104.09	103.63	98.202	101.03	102.19	102.43	100.69	97.103	106.31	102.83	98.645	101.03	95.8	101.67	101.54	99.687	97.117	98.645	95.98	98.749	102.5	98.106	98.205	100.01	102.22	97.881	103.47	100.29	99.812	98.277	100.9	103.37	100.29
105.03	104.19	108.69	109.08	106	106.29	105.43	110.03	107.03	111.71	105.06	107.66	103.96	105.67	105.65	109.6	105.82	104.93	108.03	111.86	108.32	111.12	110.91	108.42	108.56	112.72	108.38	114.77	105.07	108.08	108.44	106.34	108.2	103.21	105.55	109.08	108.88	113.16	105.55	107.53	111.33	110.79	103.92	107.62	108.11	107.85	107.02	108	103.61	108.05
107.24	107.09	104.76	104.65	106.81	105.22	102.76	108.27	108.13	104.22	107	107.07	106.68	106.93	110.79	108.29	106.93	108.04	106.81	106.88	113.1	106.27	104.67	102	104.97	106.39	110	105.36	106.26	104.59	106.58	106.23	108.96	109.32	107.06	106.01	105.84	98.56	102.56	106.64	103.79	105.97	107	104.7	104.58	112.23	99.336	104.03	104.74	103.07
107.48	104.98	107.71	107.66	105.28	106.63	104.97	107.21	102.89	105.15	103.7	105.11	105.15	111.59	107.86	108.95	108.77	109.28	105.08	106.53	102.29	106.11	108.84	106.35	103.7	104.02	106.02	107.85	107.84	106.74	108.16	103.98	102.36	106.69	106.45	105.67	110.95	106.64	106.45	107.11	106.34	107.84	106.45	104.82	107.52	106.9	106.1	102.87	107.68	109.11
105.57	107.81	108.65	107.68	103.85	106.54	108.82	105.91	103.04	108.37	108.4	104.07	104.86	100.21	102.59	105.63	100.41	105.68	104.24	107.16	105.47	104.85	107	104.87	104.07	105	104.36	106.17	105.56	101.59	106.35	100.92	103.46	104.23	106.78	104.23	103.63	102.74	108.47	104.7	104.83	108.65	111.76	105.69	104.4	102.98	106.77	104.61	104.74	105.64
107.95	107.8	106.91	108.01	114.82	108.51	109.01	106.36	107.88	111.94	101.43	106.43	107.17	105.96	112.09	110.81	108.36	105.62	105.78	106.77	110.88	104.03	109.57	105.38	107.84	110.23	105.17	108.19	105.8	108.57	104.76	105.55	106.34	107.23	107.11	109.68	105.47	104.5	109.82	110.04	113.67	106.64	109.59	105.61	109.78	108.61	101.48	106.29	104.31	111.6
100.23	109.03	105.92	106.67	105.71	103.44	102.89	103.69	104.97	103.82	100.52	102.34	101.81	103.83	102.59	100.97	104.15	109.72	102.71	104.6	105.41	107.74	107.4	106.97	105.39	107.19	106.46	105.56	105.36	105.25	103.32	105.91	109.63	106.8	103.49	102.8	104.71	108.61	111.34	111.27	107.35	107.82	112.15	107.37	107.97	106.77	111.33	104.91	103.46	106.54
108.06	106.49	110.55	110.67	107.87	108.16	109.36	105.97	107.59	108.02	106.23	109.55	108.34	113.28	114.33	111.59	108.34	109.89	106.31	106.49	106.21	108.27	105.89	111.04	109.52	108.18	104.83	110.51	106.82	108.11	107.02	109.68	107.74	107	113.39	109.39	111.18	108	108.59	111.1	109.33	107.03	109.89	108.14	105.55	108.51	110.68	105.83	106.73	112
109.91	110.2	109.43	104.98	104.77	109.14	105.01	108.68	109.92	107.21	109.22	110	105.73	108.07	102.67	110.41	107.92	111.75	111.02	108.36	101.97	109.17	108.45	109.59	104.51	109.64	105.89	109.66	104.7	107.98	105.3	106.38	113.91	104.51	102.53	104.99	106.89	107.44	103.56	108.27	106.05	106.89	109.08	108.01	103.15	108.77	108.31	104.03	105.23	106.92
102.5	104.92	102.22	104.76	104.83	109.91	109.86	106.62	106.81	104.99	103.79	106.25	106.48	106.53	103.5	107.38	108.03	101.87	108.09	105.48	100.66	107.34	107.73	106.67	104.37	110.15	101.75	105.78	104.14	104.11	101.56	107.5	103.13	109.53	102.78	102.63	102.84	104.84	106.04	100.21	102.95	105.65	103.86	103.66	108.67	105.77	105.13	103.43	104.23	106.65
99.886	97.156	99.213	102.36	99.982	97.335	98.398	100.33	99.507	100.69	95.113	96.263	99.682	95.01	94.764	97.412	97.771	99.34	96.859	95.511	99.567	98.368	98.13	101.2	93.779	94.548	96.019	98.637	100.34	100.13	99.135	102.29	96.987	97.521	98.988	97.001	92.27	97.017	97.732	99.27	97.36	95.941	100.88	98.784	95.261	94.483	100.57	93.657	98.888	95.238
106.48	110.65	105.5	111.57	108.24	108.84	110.01	114.25	105.69	106.68	107.73	106.46	109.29	110.11	108.22	109.24	109.99	108.52	111.11	108.58	112.34	107.49	107.03	109.06	107.81	107.09	109.54	110.6	108.79	107.12	108.92	107.71	110.58	111.31	112.41	113.66	113.34	109.61	112.63	111.93	107.69	105.69	112.44	109.04	110.98	109.75	109.01	106.39	107.48	111.99
107.74	112.44	108.07	109.88	111.63	109.74	110.34	108.23	111.8	109.37	105.86	108.21	105.7	108.43	108.07	104.07	109.45	110.02	111.64	109.47	105.26	102.98	103.3	109.25	106.71	110.59	107.19	106.19	102.93	107.65	114.3	109.85	104.58	111.9	107.7	105.4	105.77	105.19	107.8	106.37	111.06	108.49	105.44	112.58	107.49	107.19	103.09	111.78	108.49	106.56
111.39	111.88	105.66	112.08	111.4	109.99	106.01	110.34	107.62	113.57	111.72	107.23	107.32	108.8	109.79	108.29	105.75	111.63	107.86	105.56	111.81	107.85	106.49	111.28	102.68	109.31	106.77	108.54	107.49	105.04	104.67	107.73	108.67	109.66	107.35	107.33	109.6	109.07	107.76	109.75	112.01	111.05	107.36	109.78	106.21	107.51	103.31	112.02	110.13	110.92
106.54	113.52	111.52	111.15	112.06	110.91	114.15	105.39	109	114.11	112.86	109.27	110.04	108.56	108.83	115.13	109.6	108.43	110.69	110.01	106.42	109.35	111.93	113.82	109.71	109.71	107.19	113.04	110.55	110.88	108.18	107.97	105.41	110.61	107.46	107.01	110.3	115.49	109.99	107.88	115.24	107.76	111.6	115.38	109.47	112.14	112.13	111.55	109.98	109.35
97.637	99.638	96.929	98.761	97.143	94.344	99.642	99.3	96.115	93.416	97.492	99.301	101.52	108.12	100.96	100.8	100.59	101.8	96.996	98.122	104.26	102.36	96.43	100.73	99.74	96.225	104.57	98.725	104.52	103.56	94.912	102.78	99.639	101.11	101.63	95.532	97.487	101.71	100.04	99.234	97.805	98.031	101.71	102.93	99.577	100.29	95.435	97.091	95.719	96.129
111.61	111.65	113.61	110.87	109.34	110.4	109.82	106.91	107.87	107.47	106.62	111.47	109.25	109.72	106.1	106.67	109.18	106.73	110.38	108.13	106.75	114.06	111.29	106.4	106.93	108.01	107	107.41	111.06	107.05	105.64	113.37	113.13	108.93	109.18	108.63	108.05	108.38	107.32	107.2	109.25	105.11	108.52	109.7	107.25	105.66	108.51	109.8	107.34	108.23
102.85	100.59	100.97	98.461	98.531	96.995	97.563	98.543	97.664	102.53	99.76	107.86	102.57	100.81	99.043	101.55	102.73	99.727	99.879	101.51	103.06	97.14	101.8	99.504	102.28	95.182	98.623	101.08	103.03	102.03	97.558	103.4	100.02	101.88	99.665	100.04	97.878	102.76	92.621	97.439	102.41	101.88	101.32	101.7	100.01	98.037	103.01	96.813	99.15	99.441
107.08	106.08	106.23	109.97	110.64	102.82	109.72	104.05	107.87	110.21	107.53	112.54	108.64	113.13	104.1	107.95	107.21	109.48	105.75	106.36	107.27	107.73	109.9	106.97	109.71	106.98	108.91	108.46	107.75	108.34	108.31	109.03	104.3	106.95	105.18	107.88	112.79	106.58	110.46	107.77	108.98	112.47	109.46	108.52	109.2	107.66	112.43	106.71	112.07	109.97
106.7	104.04	109.94	102.94	106.08	110.08	107.52	102.72	105	106.23	105.08	105.33	107.73	104.02	108.46	105.61	102.74	106.15	105.19	108.84	106.43	109.91	104.86	107.58	110.66	104.65	106.4	106.35	106.28	103.25	105.48	107.16	105.44	106.86	109.96	107.16	105.49	106.81	103.68	108.32	107.84	104.17	104.84	103.05	104.67	106.33	107.69	106.91	101.3	104.14
106.64	107.57	104.14	107.17	106.98	107.97	102.63	107.56	105.88	102.54	104.29	105.87	102.46	110.86	107.67	106.44	102.89	105.26	107.03	106.76	106.1	104.31	104.16	106.1	106.1	108.77	102.42	105.51	108.31	107.24	102.26	104.56	103.13	106.38	101.84	108.68	104.19	103.96	107.88	104.25	106.6	106.13	100.84	109.24	102.78	106.51	105.81	104.76	105.45	103.49
105.26	107.89	103.12	105.34	106.81	103.32	104.84	106.64	104.79	107.88	104.97	108.77	102.49	105.85	105.86	104.31	106.93	102.42	106.98	108.34	106.95	104.03	104.62	102.97	107.83	105.71	105.24	107.9	106.29	105.27	108.53	107.6	104.32	105.69	102.08	103.18	103.76	106.96	106.83	102.79	102.51	102.3	105.63	101.85	105.83	103.93	102.34	105.67	104.55	105.88
100.31	102.02	98.249	98.116	99.385	98.212	99.28	100.13	104.46	101.81	98.352	102.67	105.36	102.75	95.534	101.82	103.53	100.45	95.949	103.03	101.3	98.8	98.891	105.68	105.23	101.03	102.89	102.25	102.82	100.68	100.38	104.04	98.431	103.09	100.72	98.222	103.04	98.786	99.619	100.75	101.97	100.46	105.23	99.92	104.04	101.72	102.37	99.432	103.35	98.628
104.71	104.2	109.33	110.6	105.76	106.21	109.72	102.57	106.83	106.6	104.93	107.28	102.15	102.74	108.8	105.72	107.13	100.8	103.2	108.71	105.04	111.1	107.18	107.85	107.04	105.44	109.72	109.66	101.03	105.62	106.47	107.68	104.23	102.08	108.62	100.82	108.85	105.59	107.22	106.76	107.97	108.72	108.5	104.9	104.04	103.2	105.02	101.64	108.32	102.56
102.36	101.12	106.17	96.567	100.19	100.59	102.37	101.77	102.32	98.785	101.5	100.66	99.878	102.85	101.29	96.146	99.026	102.06	99.223	97.873	98.461	102.94	94.121	99.248	100.76	99.778	107.33	99.373	99.803	98.573	102.04	107.17	100.28	98.657	98.579	101.68	102.36	100.61	102.46	101.66	101.32	100.61	96.362	97.632	101.28	99.439	97.801	103.66	102.18	100.29
102.2	102.74	108.94	107.4	106.19	102.33	105.87	100.14	100.99	106.5	103.93	108.1	102.07	101.92	104.91	102.41	109.35	103.53	105.3	108.58	107.08	106.92	100.77	103.98	106.5	108.02	105.36	104.69	103.84	104.81	106.08	107.39	104.33	108.32	108.96	106.85	107.89	101.14	104.1	108.41	102.66	104.13	104.3	107.04	104.59	109.93	105.94	104.52	104.83	107.21
100.17	102.69	101.01	102.54	99.486	95.095	94.936	100.07	100.99	96.458	103.48	103.94	98.895	96.977	99.827	97.574	98.83	92.544	97.069	101.22	94.787	96.227	98.058	98.639	100.85	99.952	98.885	99.038	101.77	96.295	100.67	102.11	97.284	100.81	102.35	99.674	95.396	98.632	97.505	101.03	100.76	99.233	100.45	94.63	97.258	99.961	100.51	99.714	96.518	95.101
108.06	106.82	109.36	107.07	105.98	101.97	107.2	108.92	105.28	101.1	104.76	105.09	105.41	103.05	111.46	102.12	106.4	107.43	105.48	107.42	105.28	109.8	107.86	106.03	109.51	100.97	102.1	104.22	102.48	102.21	101.89	105	109.1	100.96	104.26	104.5	108	103.25	101.66	105.49	102.72	106.49	98.812	108.52	105.46	101.61	107.1	99.451	103.06	106.22
101.4	107.56	104.85	111.21	114.72	110.1	105.88	110.99	110.57	109.25	111.58	109.51	111.67	105.31	106.6	109.47	101.87	110.62	107.6	108.27	107.54	107.57	107.89	106.61	109.52	109.02	110.71	107.12	112.27	107.23	106.2	106.37	108.32	108.79	111.88	109.24	105.86	106.84	105.41	106.97	111.64	104.96	107.64	109.11	104.52	109.01	105.34	107.73	111.21	111.63
103.46	107.31	104.4	106.12	105.49	108.23	107.46	108.99	101.36	105.66	102.11	106.81	110.95	107.54	107.09	106.63	108.68	108.74	106.97	107.04	103.38	106.65	103.6	105.24	100.85	106.72	103.02	106.13	104.06	103.81	103.58	105.66	108.06	110.5	104.7	106.66	108.99	105.12	104.24	106.38	102.85	104.72	104.15	104.08	102.98	107.35	108.45	107.49	104.08	100.66
107.15	106.92	116.26	106.03	113.98	113.26	107.6	105.47	110.67	110.45	109.79	109.38	108.94	106.54	109.22	107.96	105.93	109.87	108.4	110	109.06	106.35	105.91	104.92	109.03	110.28	109.41	105.98	107.71	109.07	109.54	108.54	111.68	108.49	107.2	109.04	111.09	108.63	107.88	106.29	106.52	101.87	108.22	107.59	107.82	108.97	112.52	109.76	106.74	104.19
105.03	108.05	105.48	102.57	107.28	104.73	106.58	106.11	108.01	105.1	102.59	103.05	107.82	104.02	100.49	106.88	104.72	105.07	103.96	107.02	105.84	105.34	101.57	105.93	100.05	103.5	103.29	106.04	104.73	104.01	104.79	102.15	104.17	105.42	108.67	101.69	104.95	105.27	106.15	109.53	106.47	104.41	106.64	106.7	106.53	108.85	110.07	108.56	106.1	104.28
104.01	105.23	106.88	106.49	103.79	110.09	110.13	109.09	106.46	107.25	103.95	104.16	103.47	103.97	101.57	107.64	105.01	106.18	109.68	103.15	104.64	106.93	105.36	106.19	104.77	104.87	106.33	106.9	107.18	105.36	108.3	109.75	107.8	109.63	107.12	104.57	108.9	105.68	111.12	105.07	106.76	101.08	100.52	111.36	105.16	105.09	105.99	102.52	107.28	103.94
106.4	112.4	111.39	107.88	106.99	111.13	112.33	111.04	113.77	109.76	111.85	110.6	108.37	107.68	113.32	111.08	108.15	109.84	106.77	110.47	109.51	108.41	110.33	109.45	110.46	110.91	113.77	106.3	107.32	114.58	108.58	110.53	110.99	111.25	110.8	112.05	107.28	109.17	110.56	109.93	110.63	111.82	109.32	107.82	106.91	106.81	110.68	110.89	111.04	110.89
110.11	105.05	110.17	106.36	109.48	105.31	104.59	105.86	106.89	109.98	108.6	109.52	109.38	109.95	103.67	109.41	108.52	105.21	108.71	108.47	106.84	109.73	104.28	105.94	109.05	107.06	108.44	107.35	108.84	108.07	106.08	103.6	107.97	108.1	100.26	103.4	104.69	108.28	104.85	107.1	104.65	108.08	104.42	110.99	101.8	99.387	106.39	104.35	104.46	106.42
103.29	105	104.53	105.67	108.11	108.7	104.38	104.91	108.08	104.98	107.76	104.66	103.16	102.5	109.5	105.31	109.62	105.55	102.9	111.25	102.07	103.59	103.65	108.05	107.22	101.96	102.85	104.25	104.64	108.87	104.69	106.89	100.54	101.02	106.6	111.02	106.84	106.11	100.93	107.03	104.59	110.27	104.72	110.06	107.3	106.37	105.9	105.1	99.908	104.29
104.26	107.4	107.38	108.27	107.77	106.21	106.34	104.91	106.37	105.94	101.81	110.44	106.92	110.49	105.62	109.15	104.54	107.23	104.62	105.48	101.09	104.73	104.83	102.56	106.34	105.55	102.9	107.74	106.24	108.3	108.41	103.92	102.41	106.7	106.04	109.37	102.67	109.11	107.9	105.33	102.67	109	104.57	102.76	107.05	108.86	105.44	107.38	105.29	105.46
111.81	110.39	107.54	109.18	107.99	105.78	101.23	110.59	112.22	108.29	109.08	110.07	104.05	104.04	109.91	110.03	110.9	107.35	107.23	105.52	111.12	112.15	112	108.66	108.79	108.83	108.48	111.4	108.51	105.32	108.08	104.64	112.82	110.41	106.91	110.15	114.29	111.07	106.31	110.1	107.8	105.54	111.45	107.07	106.29	108.77	107.75	110.16	103.38	108.64
105.54	104.86	109.32	105.41	104.98	108.4	104.38	105.01	103.89	109.29	107.54	111.74	108.98	106.36	107.59	105.26	107.08	106.65	106.97	105.61	106.32	107.22	107.73	103.47	100.42	108.01	109.57	107.71	106.97	106.59	105.13	106.98	105	105.19	106.63	105.01	103.84	106.41	104.06	102.47	109.18	106.12	106.37	110.18	102.68	103.38	102.53	102.8	103.12	104.24
107.13	107.57	110.42	110.27	104.68	107.87	110.8	111.06	108.07	107.21	105.92	111.93	112.31	106.8	107.15	108.65	109.28	107.04	109.98	112.69	106.88	110.27	108.77	104.65	110.1	111.07	102.98	111.43	107.05	111.48	105.69	106.14	108.38	108.18	112.91	109.05	108.99	108.12	103.35	110.04	109.42	106.43	107.63	109.74	109.78	110.98	110	106.68	108.4	109.88
110.65	108.13	110.86	109.94	108.74	112.33	104.84	111.69	109.2	111.74	113.69	112.95	111.18	115.24	107.2	108.17	105.83	103.8	107.65	110.63	113.24	111	109.68	106.87	105.45	108.22	107.01	109.08	108.26	110.59	113.08	107.4	111.15	112.03	112.26	111.47	111.77	109.57	107.82	111.25	108.03	113.23	111.91	112.9	106.1	112.25	111.87	111.26	112.19	113.4
101.26	110.2	108.8	109.52	112	109.77	110.95	113.43	107.47	110.33	98.919	109.64	109.04	112.26	108.74	107.82	108.77	106.1	106.22	108.48	111.12	112.51	104.65	110.2	109.53	109.87	109.8	108.19	111.25	107.1	106.5	109.79	107.43	107.79	108.89	106.33	107.44	105.75	107.37	112.4	109.85	111.2	110.66	108.33	110.33	106.84	105.69	110.13	107.96	106.31
106.98	109.64	103.54	107.51	107.22	109.68	108.68	111.09	111.12	107.86	109.89	107.46	105.44	109.69	110.94	105.56	109.98	109.24	107.05	105.56	108.56	109.45	109.78	104.79	108.89	106.3	106.7	109.39	105.68	106.37	104.78	107.44	105.26	108.26	107.02	107.41	111.37	109.81	104.59	110.16	108.6	106.15	111.84	107.53	108.99	105.28	103.91	109.72	109.11	109.67
107.37	112.36	109.48	109.12	108.37	110.55	107.81	112.02	107.04	112.7	108.94	108.48	110.06	111.32	109.01	109.39	107.27	107.09	109.65	110.69	108.62	108.28	106.42	107.27	104.65	109.08	113.83	112.95	111.41	108.39	111.56	105.91	108.23	110.56	105.82	106.84	105.75	107.95	104.88	115.39	111.52	108.87	106.29	109.57	111.8	110.93	107.58	112.07	109.98	106.29
101.14	107.02	104.62	106.33	107.04	109.46	105.05	112.54	104.73	112.21	110.67	107.82	107.69	108.81	111.79	108.35	108.2	106.56	103.93	109.11	109.48	107.04	104.69	106.78	109.88	106.19	109.69	107.18	109.1	106.08	107.3	102.81	105.25	106.16	103.64	102.69	108.64	107.62	104.43	107.85	104.14	110.78	109.53	108.29	102.09	107.05	109.68	108.38	104.87	104.23
110.59	106.12	108.93	103.63	105.76	109.72	109.36	104.39	109	107.34	106.12	107.43	108.37	108.18	109.05	110.14	111.33	109.17	108.71	104.34	107.82	109.36	103.56	105.22	107.61	105.31	106.05	108.4	104.48	112.21	106.48	104.35	107.07	106.03	102.59	106.96	104.34	106.11	108.38	105.72	110.53	109.54	109.21	107.41	105.63	105.4	109.23	107.74	112.5	110.92
106.9	105.21	106.01	108.52	105	105.83	105.53	102.62	107.28	105.74	106.87	106.84	103.21	108.15	109.72	108.27	103.87	106.27	110.06	107.61	106.67	105.79	108.91	109.57	110.31	106.16	106.62	104.94	107.76	103.02	105.23	111.9	102.17	109.94	109.03	105.23	107.14	104.1	112.4	109.11	107.22	104.35	102.54	106.51	107.51	106.97	107.38	108.85	107.35	107.06
106.96	109.62	105.98	112.08	106.31	105.58	104.36	107.82	108.48	107.41	107.29	110.34	112.01	111.23	106.4	105.82	108.63	108.5	108.82	111.04	108.19	110.23	107.41	108.24	105.54	109.39	110.53	103.71	107.14	107.13	103.78	110.99	112.92	107.32	104.97	109.73	105.61	110.18	106.61	108.76	109.4	109.53	108.08	108.09	113.46	107.64	108.31	110.62	110.51	108.88
104.1	105.16	99.917	105.53	103.65	107.12	104.61	103.46	103.95	105.17	106.75	108.66	106.57	109.53	103.05	105.38	105.79	106.37	104.05	104.7	104.91	105.04	106.67	105.07	104.97	107.67	107.01	108.07	105.94	105.82	105.76	103.85	107.66	108.34	103.32	109.04	102.16	105.18	101.78	105.06	104.85	99.531	103.61	102.82	104.65	103.66	102.55	102.77	110.87	104.62
107.61	107.11	108.18	110.38	108.31	114.97	107.45	108.04	110.08	113.28	114.27	113.96	109.8	110.65	109.91	109.72	107.14	112.88	106.17	111.24	108.1	109.94	109.14	109.59	109.03	111.6	112.88	110.99	107.89	110.93	105.26	110.76	110.53	108.96	110.88	110.3	113.56	110.78	109.4	112.67	108.03	107.26	111.39	110.44	105.43	109.63	105.21	112.66	111.19	108.5
107.09	100.55	101.14	101.09	102.97	107	103.71	103.71	109.08	105.53	106.11	106.82	106.95	105.64	105.38	105.91	106.03	107.22	103.53	105.21	107.01	104.99	106.3	105.42	105.36	107.97	104.48	104.77	104.22	105.76	106.83	104.23	106.74	107.81	102.93	108.53	105.04	108.53	107.53	106	106.69	101.96	105.16	106.15	109.26	107.39	104.94	104.44	107.58	102.15
104.84	109.17	101.61	104.41	106.14	108.89	106.38	105.34	105.6	105.91	105.66	104.69	108.06	108.52	104.99	105.45	104.02	104.27	110.18	104.96	105.85	109.12	105.36	106.7	105.45	109.82	106.43	103.02	104.3	107.53	104.89	106.57	106.74	106.57	110.11	105.41	108.85	108.79	106.19	104.75	105.72	108.36	102.48	110.03	102.36	107.92	104.35	104.16	109.51	106.55
103.82	104.03	105.42	105.19	107.82	103.02	103.47	105.69	105.44	101.87	102.2	105.23	103.37	104.13	103.36	109.28	105.41	100.95	102.92	107.36	104.72	105.08	103.95	106.03	105.03	107.73	107.21	105.81	107.45	106.47	106.65	105.94	106.53	105.87	108.82	106.73	104.78	107.69	103.07	105.31	108.93	108.42	102.13	98.363	105.64	105.42	102.47	106.65	103.04	108.07
93.524	97.2	95.798	101.05	104.25	91.958	93.193	100.87	99.323	101.44	94.892	98.797	99.008	98.949	97.704	97.322	102.71	99.29	100.35	100.57	98.866	99.905	99.236	97.975	95.369	97.67	100.83	97.285	99.543	97.917	98.417	96.38	99.162	96.979	98.412	100.06	99.753	102.19	97.933	96.484	101.39	96.831	101.4	92.731	96.511	98.837	100.12	97.386	96.306	98.489
108.5	108.74	108.37	108.09	113.58	107.25	110.32	107.24	106.72	105.64	108.03	105.86	108.15	109.72	108	102.31	109.32	112.43	105.69	107.95	108.87	103.62	103.71	108	105.54	106.62	110.7	109.79	105.49	105.35	111.16	103.78	106.25	105.96	108.06	103.63	109.23	106.2	107.23	110.49	114.63	102.74	108.23	104	106.54	108.5	110.23	106.41	108.67	106.69
104.3	109.35	108.44	105.31	103	107.76	106.93	103.51	107.14	105.16	104.52	102.02	106.69	106.05	106.47	104.93	105.42	105.54	107.51	105.39	107.99	108.04	108.6	106.24	111.91	103.1	109.58	107.2	100.74	107.67	106.07	104.72	106.04	111.48	105.03	109.14	102.35	110.1	108.19	105.42	102.64	103.38	108.73	106.59	101.56	107.28	103.84	103.33	106.7	106.77
95.275	101.57	100.1	100.24	101.28	97.706	96.058	99.285	100.6	104.61	102.53	100.54	100.68	102.6	102.51	102.45	97.463	99.812	98.335	104.07	100.38	106.17	98.737	93.737	96.785	94.043	98.32	103.91	104.11	102.08	99.536	96.757	101.32	105.35	102.28	97.445	104.27	100.06	103.22	103.71	100.01	105.39	96.693	103.32	104.42	101.71	100.35	100.93	98.664	99.939
112.36	108.72	108	107.45	107.44	107.07	107.79	113.23	111.82	107.69	109.22	105.51	105.52	109.8	108.93	106.71	107.1	108.62	110.55	111.42	109.96	108.01	104.41	107.66	106.93	106.97	113.91	103.99	106.31	110.73	108.44	104.53	108.24	104.69	111.45	107.52	106.7	108.83	105.46	111.35	107.63	107.77	110.14	108.58	105.85	106.91	104.8	104.84	109.98	108.46
108.42	103.68	105.17	108.83	107.33	106.17	105.93	100.91	108.47	108.5	103.61	103.73	110.82	107.51	108.93	109.4	110.04	109.18	111.28	109.95	107.33	107.88	107.78	106.9	102.56	107.61	105.5	108.89	105.34	103.74	108.52	108.51	104.85	109.4	108.08	110.47	112.07	111.94	106.43	107.32	107.03	108.53	104.26	107.13	109.32	107.74	104.11	105.61	108.62	106.07
108.78	105.03	103.6	109.53	107.88	108.51	107.89	111.85	106.95	107.16	107.68	110.91	107.29	104.92	104.82	107.43	111.62	104.27	108.44	108.47	109.55	102.89	107.42	102.22	106.36	105.8	110.14	104.36	110.38	105.23	110.89	106.1	109	108.1	108.71	102.5	110.17	103.75	109.4	111.57	104.3	113.93	108.83	107.48	106.6	107.55	106.34	105.97	108.1	106.53
106.4	103.8	102.83	107.14	107.73	104.99	101.73	107.87	107.66	104.84	107.3	102.2	105.43	102.86	107.41	106.06	104.45	104.25	103.66	107.37	105.7	103.85	103.55	107.55	106.37	104.29	106.18	105.8	101.05	107.19	106.31	104.88	107.48	105.58	104.23	102.9	110.88	105.02	105.44	109.8	102.68	104.17	109.43	106.12	107.48	106.07	107.79	104.62	102.97	108.71
96.628	94.824	96.683	103.64	94.611	104.25	103.63	95.395	99.216	100.76	93.998	99.509	95.37	97.041	98.238	96.449	97.742	102.89	99.419	96.584	97.067	97.101	99.747	96.86	101.87	98.319	99.118	97.095	99.906	98.551	98.141	98.809	97.137	99.929	96.882	97.251	94.962	100.13	101.44	99.345	99.575	100.09	96.096	97.953	92.366	96.793	101.3	98.914	98.541	99.518
97.106	100.24	96.612	99.569	99.892	98.66	96.416	102.28	95.349	96.638	96.186	99.279	96.002	96.694	101.44	97.026	97.427	101.13	99.003	96.732	99.857	96.9	96.184	98.239	97.372	96.241	99.254	102.37	98.4	95.323	95.996	98.395	96.495	99.161	96.692	97.733	101.33	102.16	98.706	98.788	98.75	100.65	100.66	95.303	96.42	99.386	98.629	98.041	100.76	99.604
105.22	108.52	104.3	106.68	111.52	112.43	108.92	110.5	108.8	107.76	108.87	106.91	108.38	104.06	106.13	105.39	107.63	112.32	109.42	108.02	110.77	104.81	107.05	106.59	106.46	111.26	103.17	105.53	107.68	108.13	107.88	108.16	106.73	105.19	107.34	104.47	109.87	108.37	106.84	110.4	113.01	108.19	102.69	107.31	109.85	104.19	108.27	111.85	108.13	104.71
105.89	109.62	104.22	108.45	111.3	110.56	109.23	108.12	104.58	109.76	110.12	108	106.44	110.96	105.1	112.42	107.39	111.14	105.78	105.46	105.77	105.67	110.18	112.63	111.28	107.93	109.83	109.04	107.56	108.96	104.81	109.14	109.1	106.59	109.83	110.47	107.75	106.81	107.95	110.61	110.51	108.02	108.81	110.21	110.94	106.79	103.49	107.34	106.34	110.39
107.73	108.19	106.21	106.66	106.41	105.92	103.81	106.85	111.66	104.33	105.16	102.57	107.97	103.91	105.38	102.62	105.66	106.87	105.44	102.8	108.48	108.03	105.96	103.25	103.98	107.68	107.24	104.59	106.69	103.52	105.08	105.35	107.51	106.39	101.66	102.98	108.07	105.04	105.97	103.77	108.85	104.11	107.07	107.79	104.1	102.24	102.32	106.78	105.83	104.54
106.57	98.315	105.07	106.48	104.21	101.93	103.42	101.05	101.6	101.27	99.838	103.98	101.49	101.82	101.48	103.04	100.7	102.78	105.06	98.731	103.13	102.18	99.131	103.82	103.65	104.08	102.5	102.73	105.23	101.84	103.74	99.186	96.365	104.71	102.78	102.45	106.06	104.49	100.95	104.24	99.531	101.27	109.54	98.63	99.861	104.27	101.99	103.86	103.51	97.313
106.15	110.68	108.39	106.86	102.39	106.49	107.27	106.28	106.25	107.92	106.17	105.21	108.92	109.84	104.36	104.16	105.72	111.09	107.7	110.01	110.11	112.72	107.16	108.86	107.19	112.01	108.62	107.49	105.24	111.37	107.68	102.59	109.02	109.17	103.89	109.53	108.33	106.1	112.7	109.51	112.13	106.99	114.56	108.06	108.99	109.71	110.98	109.58	107.18	108.44
100.53	94.864	101.32	100.12	99.848	100.68	98.942	98.189	96.438	102	97.43	99.916	98.012	96.115	99.263	94.448	100.75	94.34	96.695	101.35	99.764	94.5	97.869	99.372	102.05	96.829	101.31	96.704	96.266	102.23	97.525	100.37	98.997	99.87	96.444	97.562	96.278	99.458	98.894	97.454	91.95	95.627	98.12	98.668	96.975	99.519	100.93	98.435	97.701	100.98
108.81	109.53	111.1	106.16	109.01	108.78	108.99	107.21	106.82	107.6	109.32	111.91	108.62	113.45	108.34	106.82	105.28	107.08	105.55	111.31	108.34	105.64	105.62	112.03	110.83	113.32	108.32	108.3	108.75	108.77	108.36	107.47	109.87	110.21	103.5	109.55	110.58	106.36	110.24	109.63	111.08	109.31	106.91	108.56	111.43	114.51	109.53	109.9	106.39	110.85
109.8	106.55	103.5	107.16	105.16	105.93	105.91	107.38	107.49	108.47	104.3	103.5	106.04	107.34	103.65	104.71	106.39	106.59	103.1	102.82	106.39	102.28	106.02	104.97	103.96	110.38	106.07	107.95	106.13	104.23	107.42	109.32	106.48	104.27	106.6	101.47	101.5	103.98	107.25	106.86	104.71	106.41	105.43	104.95	103.56	104.02	106.53	107.05	102.33	104.31
108.07	112.27	114.5	108.38	112.71	114.3	107.01	111.75	114.6	108.11	109.18	115.03	115.29	113.59	109.44	110.55	112.43	112.55	110.54	111.48	109.18	111.47	107.24	112.58	106.8	105.42	112.71	112.58	113.38	105.63	109.38	106.3	112.17	109.29	110.1	108.68	114.02	108.74	111.91	108.66	109.58	112.15	112.14	105.54	110.17	105.41	112.06	109.55	108.89	107.07
100.64	103.16	105.01	108.92	108.25	101.16	106.5	104.71	104.74	106.63	108.03	109.7	104.11	106.66	108.29	105.32	107.61	104.05	105.42	110.54	109.43	110.75	106.23	102.24	105.32	106.38	104.45	107.11	105.36	106.42	104.35	105.49	103.76	103.12	104.77	107.27	106.34	105.63	105.54	104.9	106.76	106.83	107.61	107.85	109.8	104.19	105.03	103.07	102.96	104.83
105.08	110.87	103.15	106.62	108.03	103.36	104.68	103.34	107.48	106.48	110.4	102.32	102.33	100.45	110.23	103.62	107.22	104.98	102.7	106.05	103.16	107.79	110.11	104.3	108.68	104.65	101.45	105.45	104.93	104.07	107.03	107.82	105.64	106.86	104.02	106.49	108.5	105.12	102.17	102.79	106.62	105.5	107.5	107.73	103.87	108.82	101.9	105.88	104.59	103.81
108.94	111.39	105.09	104.36	108.5	109.56	115.09	108.85	106.81	109.97	103.47	108.58	106.1	107.88	107.06	106.01	104.18	103.35	112.5	104.72	107.69	104.45	111.05	110.84	105.38	107.96	110.82	105.45	108.59	111.06	103.87	110.21	110.85	109.46	107.28	107.15	101.45	105.46	103.55	105.96	104.93	106.74	109.15	108.87	106.64	107.61	106.89	110.13	111.22	109.26
109.34	110.17	106.97	115.27	113.08	106.84	110.8	110.31	113.33	113.68	109	108.59	107.45	111.29	111.64	109.19	106.57	106.68	109.02	107.64	109.56	106.93	116.2	106.35	113.81	112.68	111.03	109.62	107.68	111.57	110.97	109.04	106.8	108.08	111.71	108.09	108.1	111.05	111.38	111.4	111.24	115.07	109.67	112.79	110.83	108.43	107.72	108.76	113.14	106.69
104.04	106.06	109.27	104.79	109.62	102.92	105	105.18	105.73	106.06	108.66	109.07	106.87	108.12	108.63	106.04	105.84	102.11	106.97	109.06	103.95	106.37	103.64	107.71	107.92	103.02	106.7	103.19	101.84	108.6	103.45	104.86	104.18	103.87	109.43	104.69	103.8	109.35	106.37	106.73	103.92	105.83	104.92	103.85	102.8	107.2	104.58	104.01	104.7	103.78
112.63	107.03	112.57	104.87	108.57	107.87	106.19	104.9	113.34	105.75	114.02	109.16	106.17	108.32	107.34	107.5	111.98	110.45	106.94	112	105.26	110.52	110.16	108.38	105.77	106.88	110.51	107.92	107.09	110.84	110.83	110.14	112.27	111.76	111.39	109.41	107.05	109.88	109.48	106.53	106.23	110.12	107.57	104.38	106.52	107.75	106.51	108.43	103.51	110.61
106.19	105.64	102.78	103.44	106.45	100.12	105.84	107.75	102.6	108.61	103.89	107.87	103.56	102	108.16	103.49	103.39	102.77	105.46	107.49	103.38	107.55	103.88	105.64	108.54	102.9	103.38	103.76	100.13	105.65	107.02	103.89	104.18	107.7	100.62	105.35	104.79	106.32	109.19	104.14	109.33	103.39	104.59	108.51	103.47	105.59	105.97	106.62	106.06	103.81
108.02	99.22	109.58	103.79	101.83	106.44	106.21	105.62	107.85	108.86	107.08	102.97	105.27	105.58	104.23	104.67	100.93	108.41	102.02	103.77	103.6	102.69	103.49	105.46	103.91	102.68	105.45	105.73	105.44	106.62	102.68	110.57	106.4	104.97	107.13	105.96	108.04	106.97	102.81	107.34	106.25	106.58	101.88	106.32	105.42	107.53	102.59	106.67	100.89	101.37
97.412	99.125	102.91	100.59	101.05	99.542	101.06	94.103	103.49	95.56	98.959	103.7	101.6	100.59	99.583	95.655	97.052	100.24	95.598	101.96	98.687	95.37	98.423	101.98	95.463	96.174	101.63	103.74	93.718	99.222	101.41	101.49	101.37	97.532	98.623	98.61	97.601	100.63	102.94	100.51	104.78	103.33	97.822	99.15	99.144	101.7	98.348	103.44	100.62	102.89
109.33	107.64	110.26	109.63	111.41	110.52	106.1	107.95	109.81	111.67	112.54	111.64	108.86	108.24	104.39	106.96	105.59	110.89	104.91	110.3	105.58	108.2	105.34	111.93	105.64	108.84	109.69	108.14	104.54	105.33	104.69	106.29	110.83	107.54	110.69	105.86	113.98	106.2	110.06	106.54	109.61	107.66	105.74	108.11	109.62	107.19	107.4	108.51	107.84	107.99
101.78	99.621	100.39	100.81	100.57	106.41	100.01	97.723	100.95	101.18	102.53	105.11	98.149	104.06	95.532	104.2	101.52	99.83	102.04	98.426	100.3	101.28	101.66	97.539	99.023	96.848	99.23	98.945	102.38	98.327	97.457	100.55	100.98	100.77	101.74	102.16	100.8	103.74	102.76	101.32	96.008	102.19	100.8	97.456	105.25	106.22	100.24	98.785	103.08	104.17
98.582	95.015	100.69	99.191	96.677	96.627	95.783	94.411	99.126	100.56	102.32	96.292	100.85	98.037	97.531	97.65	96.28	98.518	98.237	103.68	96.517	96.159	96.976	94.289	98.782	101.94	98.463	105.52	101.29	103.06	95.741	97.522	95.853	98.247	100.72	95.122	100.03	98.954	97.333	93.497	100.57	99.655	98.547	97.045	98.553	96.505	97.307	96.548	100.4	97.074
109.84	109.95	107.2	110.48	106.56	108.2	107.88	106.59	106.49	107.22	103.57	106.82	108.7	103.24	110.06	108.03	104.36	105.15	108.85	107.56	108.77	107.63	103.39	107.97	106.86	109.93	103.11	104.02	105.65	110.11	109.2	107.29	105.76	108.94	106.45	109.62	105.91	105.25	106.61	104.26	106.58	104.33	103.33	101.28	108.05	105.48	104.95	109.17	108.43	109.48
108.95	104.39	106.78	109.26	104.81	106.56	104.05	110.61	107.61	109.76	104.12	108.94	109.26	106.2	111.63	109.81	106.23	104.29	110.09	110.91	107.44	111.06	110.94	106.77	109.71	107.03	108.6	108.78	109.27	106.97	106.71	107.27	106.37	107.84	106.83	101.5	109.62	109.39	109.67	104.69	105.66	110.33	107.07	104.61	107.75	110.12	107.19	111.08	110.67	108.51
104.71	107.86	103.46	107.99	107.35	106.22	107.68	106.35	105.58	112.9	107	105.6	108.38	110.5	102.04	109.14	104.8	106	107.15	106.8	107.37	106.43	106.56	107.3	102.6	107.1	107.81	107.23	107.83	106.8	107.57	104.75	104.63	104.86	105.95	104.95	104.7	104.89	107.61	105.98	105.57	103.56	98.954	107.16	105.04	105.32	105.72	104.51	106.55	105.54
106.4	105.16	103.67	104.4	108.28	106.44	102.19	107.97	104.07	106.11	105.8	106.85	102.72	107.16	107.08	103.3	104.1	102.64	105.86	111.69	109.8	108.17	104.72	107.19	108.08	110.72	102.42	104.47	105.38	107.31	99.307	101.7	103.77	107.39	108.35	102.97	102.22	109.82	106.96	102.61	104.86	104.22	103.35	104.47	101.66	102.01	99.287	101.25	103.73	106.59
108.32	103.99	109.29	106.3	105.54	108.72	107.6	109.79	101.63	105.76	105.86	108.15	109.39	104.83	103.48	103.3	107.33	106.22	108.32	105.64	106.33	108.99	102.63	109.78	104.4	104.6	102.93	107.15	107.2	105.24	105.61	106.96	106.05	105.16	103.42	108.28	110.8	105.22	104.77	105.01	105.49	107.72	100.02	106.75	106.68	109.6	110.69	107.48	105.33	107.58
113.66	109.69	111.2	112.52	108.6	111.22	106.86	113.49	105.88	108.79	115.98	104.64	108.07	112.51	113.55	107.78	110.73	108.5	111.74	106.78	107.31	114.32	108.75	112.82	113	105.62	110.53	115.29	112.35	105.75	113.17	109.92	107.12	113.33	115.08	106.08	110.08	111.71	110.39	112.18	112.16	108.71	110.39	111.73	109.5	115.72	112.24	107.93	111.8	109.67
99.11	99.011	98.205	100.58	102.76	101.59	102.06	98.739	99.693	103.96	105.16	101.56	99.072	99.96	98.031	95.55	96.317	99.288	100.51	97.22	102.85	99.366	101.87	101.68	100.44	100.53	100.6	99.383	96.099	104.26	101.07	95.771	101.43	98.071	101.01	100.58	98.083	104.7	104.5	99.368	101.71	97.518	95.347	100.98	101.52	99.176	97.304	102.41	100.07	103.95
100.03	102.9	101.35	105.97	101.95	101.35	103.64	101.95	100.82	107.5	102.64	97.946	110.16	104.07	99.298	100.63	100.05	106.77	100.39	103.22	101.23	102.47	101.05	102.86	105.44	103.79	100.37	106.02	103.23	100.13	102.55	101.89	105.66	103.11	102.06	102.04	102.44	105.32	103.22	103.34	101.79	103.22	97.216	99.269	103.12	102.51	104.25	99.733	103.86	106.33
99.245	100.57	98.717	98.91	101.21	98.05	98.738	100.94	100.27	100.02	97.932	96.68	95.45	102.83	97.662	99.394	100.58	101.38	98.774	98.395	101.08	101.27	98.243	100.16	98.91	96.047	98.569	101.73	101.11	94.802	99.533	98.716	100.04	102.52	95.562	95.746	94.691	98.687	99.992	102.21	97.855	96.622	99.548	97.062	96.349	100.41	97.618	95.58	99.404	104.85
96.907	97.845	102.58	101.39	100.49	102.04	99.399	98.419	105.82	101.3	102.73	101.49	103.82	101.83	97.983	98.674	100.13	97.33	97.891	98.267	102.54	99.561	97.552	98.993	98.295	103.47	97.928	102.05	107.59	98.931	102.33	98.551	99.862	101.59	95.928	97.751	101.81	99.889	100.26	101.04	99.064	97.111	95.779	102.31	98.99	99.793	96.427	97.272	99.305	102.24
105.58	106.55	106.64	105.69	105.14	106.53	103.72	106.68	107.78	105.67	105.47	106.68	104.93	110.75	103.26	104.43	104.65	104.6	103.89	108.56	103.31	108.31	109.42	104.99	104.93	108.01	104.64	110.28	106.92	105.52	109.61	110.71	107.48	105.33	104.54	104.87	102.46	109.77	107.96	106.78	108.69	107.98	106.59	103.31	108.32	109.1	103.23	105.52	109.79	107.97
101.85	106.46	105.31	105.1	103.89	108.51	105.83	108.29	104.81	103.36	101.71	106.35	105.9	102.31	105.14	104.36	109.54	106.91	101.01	103.24	101.33	102.08	109.42	105.32	107.83	108.15	109.33	106.46	103.05	107.83	106.52	103.68	104.76	106.82	100.77	109.36	101.53	107.86	104.57	102.7	100.71	102.68	107.59	105.56	101.03	104.72	105.92	105.44	108.1	106.02
104.69	106.64	104.12	109.46	105.84	105.98	106.89	102.99	107.27	103.54	110.08	112	106.07	106.67	104.06	106.87	106.51	106.56	107.15	108.98	104.77	109.54	109.04	106	105.04	101.94	105.51	108.42	106.48	111.3	101.69	106.85	104.96	108.78	102.55	104.13	106.67	108.68	102.53	107.36	103.46	104.26	107.41	110.62	103.98	107.45	108.41	106	102.12	102.49
103.6	104.35	105.27	105.09	104.39	106.48	108.1	107.73	101.98	106.74	107.37	101.35	102.98	105.13	101.74	106.98	105.11	105.88	104.18	106.5	104.75	109.05	107.61	109.25	104.17	108	105.65	102.11	104.14	106.87	105.52	109.16	108.09	102.41	107.79	106.16	104.18	104.39	105.53	99.589	106.29	106.43	104.99	101.57	105.74	103.85	108.12	108	105.52	100.02
110.75	105.88	108.9	108.12	106.69	106.83	107.93	108.41	102.21	107.42	106.74	108.15	107.43	108.83	107.82	106.61	105.39	102.95	110.39	107.81	112.7	106.15	107.16	104.43	110.9	106.5	102.68	109.62	104.66	102.35	109.76	109.86	102.28	109.59	109.31	104.97	108.91	101.49	105.12	101.78	103.77	108.23	106.34	103.92	108.85	104.33	106.03	107.5	107.65	108.12
107.84	103.9	100.47	105.57	105.84	108.72	106.24	105.17	104.55	103.76	103.21	103.84	105.83	105.79	104.29	106.76	112.88	103.73	109.93	104.72	104.21	105.69	105.89	104.41	104.47	104.8	101.77	104.66	105.77	105.72	100.87	104.24	101.9	103.04	100.99	106.26	108.3	101.78	105.48	103.65	104.82	100.11	107.99	105.16	106.31	104.68	105.85	103.8	105.63	108.27
107.92	105.75	99.514	104.45	104.89	105.58	106.56	107.27	102.49	102.68	106.5	100.67	104.03	106.51	104.3	110.9	110.43	107.41	104.06	107.64	100.7	103.8	109.49	108.6	108.58	104.01	104.69	107.08	102.52	99.191	103.49	102.9	106.75	105.07	102.28	101.69	102.33	106.71	106.26	107.75	106.03	105.71	101.92	102.77	102.6	107.22	101.08	106.98	100.17	105.71
104.17	107.27	107.32	102.67	105.96	106.64	103.88	107.19	108.76	106.4	105.26	100.73	102.15	105.42	110.94	104.72	107.1	106.99	110.85	103.21	104.69	105.25	107.26	104.44	101.92	104.47	106.22	102.15	103.9	106.24	111.12	103.29	102.02	99.368	107.8	104.07	101	108.31	107.54	103.79	104.29	105.05	105.86	103.32	107.51	110.43	103.57	106.3	101.99	105.17
105.68	108.34	106.81	108.41	109.86	108.58	108.37	106.45	106.11	106.02	108.34	111.22	108.88	109.21	111.23	107.89	109.82	107.37	107.35	113.65	106.7	105.85	105.23	110.37	106.43	111.83	109.03	104.36	110.58	106.65	108.28	109.92	107.98	104.93	111.25	108.26	105.46	107.57	107.63	115.12	103.93	106.57	106.44	108.45	106.87	107.34	106.65	108.3	109.8	110.14
104.37	111.15	105.9	106.17	104.02	108.53	100.97	105.58	104.62	108.06	107.15	107.1	109.46	108.57	108.06	109.98	107.75	103.46	106.81	102.71	106.09	103.99	105.93	105.62	108.21	108.96	106.87	103.69	109.26	104.35	103.37	105.79	107.82	110.63	104.5	105.49	98.16	109.4	104.18	107.6	104.49	110.5	112.08	106.89	108.04	109.85	108.15	107.68	104.68	107.06
111.28	110.16	107.73	107.6	107.41	112.15	107.97	107.84	108.78	101.36	106.9	110.02	108.66	106.66	104.52	105.61	105.3	109.73	109.32	109.36	108.58	110.75	108.21	107.72	108.93	110.07	106.65	104.03	111.18	107.62	109.43	106.46	111.47	109.52	110.58	108.88	109.51	111.51	112.33	107.74	104.41	106.55	112.44	107.49	109.59	105.08	106.27	107.43	109.68	105.35
108.38	108.9	112.74	104.37	109.77	104.73	109.97	103.35	105.8	108.15	107.83	109.26	102.6	105.03	106.83	104.53	105.65	106.37	103.97	108.55	106.96	108.17	106.56	110.97	106.78	108.84	108.36	105.13	107.63	104.29	106.29	110.55	109.11	109.32	106.59	109.26	108.32	105.35	107	108.31	105.58	104.15	106.51	108.73	106.51	108.13	106.43	107.05	105.34	105.99
108.31	107.32	105.17	104.36	108.48	105.56	102.59	102.63	107.99	106.26	103.45	105.14	101.84	103.49	105.92	104.16	107.33	108.12	105.14	108.95	106.11	108.9	109.93	106.68	105.78	104.56	105.74	103.85	109.75	101.02	105.4	105.06	106.98	107.81	109.82	107.75	102.21	106.52	102.52	101.18	105.23	102.63	106.45	109.42	107.42	107.68	103.5	101.49	108.3	102.87
101.68	97.257	100.48	102.4	102.14	100.24	96.336	102.27	98.722	99.266	100.25	98.828	95.162	95.867	103.4	102.47	98.551	99.09	94.711	95.683	104.08	98.813	99.913	98.539	97.266	98.469	95.28	96.351	98.265	100.71	96.604	97.966	97.957	97.436	94.122	96.248	101.42	99.163	98.884	97.295	101.65	98.247	100.18	96.858	101.79	100.18	97.997	98.324	102.24	96.18
104.73	103.8	102.49	109.02	108.77	104.53	106	102.72	105.41	103.08	107.47	104.92	104.44	108.77	102.91	106.22	104.73	106.71	107.57	108.86	104.46	103.14	101.29	105.47	100.25	106.25	106.02	106.67	105.13	102.48	104.68	106.21	106.37	101.46	103.61	107.33	104.33	106.89	103.73	104.28	106.15	104.24	104.27	101.16	103.29	106.3	108.97	103.76	103.03	109.3
108.66	105.36	104.74	110.29	105.13	106.23	104.68	105.63	106.53	104.47	109.2	105.67	105.16	107.2	106.42	108.34	105.14	103.9	105.9	107.79	105.37	105.92	109.28	107.27	101.59	105.53	107.78	105.78	103.95	104.35	102.73	106.85	108.21	108.25	107.63	106.58	107.29	102.87	103.86	103.37	105.69	104.71	105.1	103.7	106.83	108.37	105.92	105.27	107.9	107.96
104.2	105.83	109.4	106.21	107.63	106.01	102.74	105.65	101.11	108.86	108.18	105.36	101.29	107.71	104.98	107.83	105.53	107.43	109.17	106.18	103.45	108.66	107.53	110.9	102.2	107.4	104.41	107.15	103.76	104.73	107.1	106	102.5	107	105.62	103.61	106.51	104.44	105.2	108.23	108.59	106.41	108.04	103.53	106.38	104.23	105.99	104.52	106	107.68
105.97	105.2	104.7	108.25	103.69	105.33	104.21	100.63	104.69	108.7	110.12	99.488	107.87	105.03	105.23	101.96	99.585	107.07	103.7	101.74	103.39	108.82	105.43	106.31	105.96	104.89	104.13	104.22	100.2	107.51	105.15	104.98	106.69	111.16	107.51	105.25	105.7	107.77	104.94	104.49	105.32	103.62	103.14	103.88	104.18	103.74	108.05	103.36	109.1	107.57
106.71	103.44	106.62	109.88	108.93	107.18	106.86	105.79	107.57	106.11	106.05	103.6	108.38	104.59	106.88	109.62	105.51	107.38	106.16	107.3	110.63	105.38	106.24	101.92	104.63	103.56	105.36	100.12	108.14	106.72	106.48	102.1	106.99	104.02	109.3	104.05	108.09	107.57	109.2	107.15	106.74	103.27	112.32	106.3	107.49	106.52	107.51	106.64	106.72	108.44
106.67	105.63	107.1	104.95	105.51	102.13	105.27	103.51	106.87	104.31	103.52	104.72	101.05	106.67	100.51	105.1	107.11	105.25	106.09	104.32	102.31	103.83	102.31	106.81	103.33	105.85	109.12	106.86	109.09	106.65	105.31	106.02	106.5	102.38	106.37	106.1	102.22	105.5	105.93	111.75	108.76	108.13	103.97	107.51	102.57	104.81	109.42	104.68	107.9	106.93
103.6	100.43	98.162	103.03	96.277	105.29	102.59	103.77	98.485	100.15	104.24	96.781	104.25	100.51	99.139	100.44	101.66	100.12	101.42	101.26	101.37	99.901	96.863	99.018	98.701	102.06	95.156	100.01	100.22	99.533	100.58	105.42	100.63	98.563	99.606	98.692	101.21	98.887	101.04	99.646	103.16	102.73	99.715	97.703	99.931	99.44	102.53	99.474	104.27	102.73
106.17	107.03	108.88	103.37	105.62	106.07	108.15	106	103.73	101.07	108.39	108.74	108.24	108.19	103.43	100.57	107.81	105.15	107.25	102.49	103.92	103.77	103.72	105.54	105.08	108.9	106.1	107.89	100.59	106.03	109.78	106.05	105.15	109.2	109.81	110.37	106.31	109.72	109.87	111.9	104.64	109.55	108.32	111.52	104.69	106.89	108.27	105.47	102.95	108.42
98.756	97.559	97.734	97.827	96.2	99.367	96.479	101.13	96.105	98.001	95.255	97.344	97.533	96.745	98.15	101.66	99.619	98.693	99.553	94.946	94.687	100.93	93.108	95.668	95.575	96.189	97.126	96.396	97.342	98.099	105.26	97.012	98.244	99.861	90.988	102.98	101.45	100.7	94.615	94.139	98.626	98.868	100.46	99.754	97.305	100.07	96.385	97.981	98.57	101.31
103.15	103.14	101.28	101.42	100.7	101.91	99.488	107.14	106.51	99.327	102.15	106.04	100.46	103.87	102.92	100.88	106.36	102.72	103.7	101.26	102.3	99.033	103.88	101.67	100.21	105.81	105.35	105.57	105.53	97.471	102.07	104.64	102.31	102.55	102.8	105.02	101.82	107.35	101.82	102.49	103.03	102.54	105.66	104.93	103.42	101.33	102.14	107.15	106.14	101.74
105.83	107.18	102.01	107.66	105.3	100.89	109.92	100.45	103.09	109.8	101.15	104.65	106.33	110.59	103.67	106.22	106.89	103.91	109.79	104.81	103.97	103.69	102.7	101.39	108.46	102.64	101.98	100.27	110.01	105.41	105.93	107.52	109.12	108.78	103	106.17	104.2	109.77	109.6	106.88	103.95	105.4	106.97	107.38	104.07	106.48	107.36	101.25	103.4	108.21
105.51	112.03	110.93	108.77	107.57	106.63	107.64	108.02	108.11	108.04	109.08	111.22	104.72	105.35	107.13	103.9	109.51	106.39	103.88	110.66	107.12	109.71	107.35	109.03	108.14	107.81	104.08	106.5	104.89	104.65	111.4	109.54	107.78	109.01	105.52	109.92	109.31	106.23	109.7	111.65	109.1	110.85	105.81	108.53	108.08	111.58	107.3	106.48	108.07	108.26
103.54	104.97	106.4	100.73	104.41	104	111.07	103.89	107.47	105.72	105.83	105.91	106.18	102.76	99.811	106.45	105.93	111.95	104.95	106.46	100.65	109.33	108.63	102.47	103.31	104.53	110.24	109.89	105.6	101.87	105.16	104.65	108.73	106.66	102.58	102.09	107.69	102.45	104.41	103.14	106.43	104.41	109.25	104.58	108.76	102.41	105.1	104.81	109.63	107.31
108.99	108.73	107.16	106.49	106.73	108.68	106.98	102.58	107.79	108.6	104.71	104.88	103.88	106.15	108.22	105.02	101.57	104.48	102.64	108.92	102.08	103.54	104.9	104.03	107.95	106.58	108.17	104.19	105.32	111.37	104.98	103.65	104.39	110.38	106.2	102.4	101.17	107.8	103.57	109.29	108.71	103.98	106.41	107.83	111.34	106.08	104.42	105.63	101.6	109.09
108.39	105.73	108.97	110.62	99.389	106.14	113.23	108.83	107.97	108.28	107.02	107.46	110.93	106.24	105.46	108.29	107.6	108.14	104.74	106.51	106.93	108.47	107.08	105.81	106.67	107.46	105.68	102.46	104.52	106.33	110.06	108.97	110.39	107.17	109.81	101.54	104.9	107.05	108.97	105.56	102.63	107.75	104.04	108.31	108.84	108.46	106.05	108.52	107.77	108.2
111.51	106.2	101.73	104.49	105.87	106.52	109.29	109.12	107.97	108.31	102.65	109.16	106.52	109.08	109.88	105.58	103.52	107.13	109.79	107.17	111.17	105.55	103.94	107.66	107.63	108.32	109.32	103.18	109.95	104.58	107.77	109.59	104.8	106.63	105.67	109.63	108.47	107.13	107.31	109.05	111.28	109.47	106.75	104.12	106.94	106.34	108.65	112.45	106.6	107.89
104.52	108.46	108.27	109.08	105.07	102.71	103.94	109.7	110.61	104.82	103.08	104.54	103.34	105.13	106.49	107.94	108.87	109.21	106.1	109.77	109.98	104.14	104.95	104.88	105.92	105.25	108.65	107.35	102.04	105.68	103.79	104.06	104.09	107.31	102.56	103.19	105.45	106.76	107.04	103.91	107.99	106.18	109.01	111.2	107.87	105.29	104.57	106.5	108.77	101.61
111.43	108.33	110.25	107.78	108.22	106.6	110.03	108.03	109.28	105.76	106.56	109.23	105.39	107.06	112.25	105	106.95	103.88	108.28	106.39	109.83	104.64	107.39	109.19	109.33	107.89	107.76	104.87	107.77	103.22	109.94	110.56	102.68	106.96	109.66	112.89	109.53	106.3	110.44	111.73	106.45	110.03	113.09	108.15	108.96	107.12	109.63	113.07	109.04	103.46
103.05	108.63	102.67	101.57	103.7	105.96	105.68	107.54	106.34	105.02	106.78	103.49	105.79	107.68	108.02	107.54	109.16	103.12	106.33	107.75	103.75	104.92	104.94	102.63	102.84	105.39	103.81	105.66	106.38	104.47	104.26	102.69	105.83	109.99	105.5	109.51	104.81	108.22	103.6	107.35	107.11	109.01	102.98	107.11	105.26	104.14	107.01	107.16	103.38	104.03
105.21	104.99	107.37	106.17	108.82	104.99	103.8	104.74	103.59	106.8	105.42	107.58	105.88	101.51	103.75	107.52	103.2	104.25	108.9	103.56	106.46	101.65	103.85	104.38	106.26	106.8	108.04	106.08	103.48	107.82	102.76	102.92	108.66	103.63	104.09	103.58	105.74	107.55	103.85	110.09	105.36	105.56	102.35	105.74	107.32	105.01	106.38	108.93	104.7	100.27
98.562	98.259	99.282	100.9	101.46	98.545	99.215	96.628	96.746	97.246	99.737	94.255	97.259	99.715	98.496	98.464	99.478	102.26	98.923	99.488	99.12	102.33	96.843	98.634	97.88	98.365	96.939	98.602	99.212	96.33	97.857	103.42	102.4	98.976	100.14	96.26	100.23	96.708	100.63	95.54	94.676	100.68	97.97	97.588	101.48	101.5	94.296	98.015	101.06	99.194
106.32	106.52	106.25	105.74	106.23	106.66	103.73	107.28	103.74	105.44	107.27	106.42	105.46	107.03	104.27	107.16	105	105.98	101.27	107.31	105.49	106.68	107.73	105.97	106.94	102.11	105.1	100.02	106.39	106.8	104.49	109.62	101.36	102.34	106.71	107.13	102.84	105.22	106.58	105.78	109.16	104.64	107.58	106.58	108.06	105.27	106.63	104.34	106.55	107.02
105.83	105.22	104.17	107.71	108.59	103.33	105.24	108.81	109.84	103.58	109.79	105.09	105.97	106.38	107.8	109.07	108.65	111.27	107.24	108.4	107.02	105.66	106.25	109.39	105	107.51	105.14	103.91	103.73	104.91	103.81	107.09	104.52	105.39	105.32	103.89	104.96	106.21	111.9	107.02	107.64	103.4	105.1	105.71	108.06	105.87	106.08	105.86	104.97	107.59
103.67	103.66	106.05	102.4	106.07	109.84	111.06	106.01	105.2	107.63	110.19	105.33	106.94	106.65	110.95	102.44	105.72	107.49	105.32	103.51	109.41	109.54	106.68	111.3	104.74	104.69	101.23	106.54	102.54	106.5	106.21	105.85	109.78	111.63	103.34	103.63	104.32	103.48	110.22	107.66	104.47	104.36	104.99	104.09	105.88	101.14	106.12	107.96	107.34	104.95
104.08	105.16	105.32	104.67	102.14	103.86	102.81	108.41	107.71	103.87	107.57	102.21	103.2	105.64	106.3	107.51	105.26	101.19	106.28	102.14	106.66	104.91	108.5	105.09	107.82	106.86	102.89	108.45	107.24	106.13	104.85	107.27	110.9	105.43	103.59	99.573	104.63	108.47	101.79	106.96	109.33	106.41	104.09	103.76	105.44	106.2	105.81	104.7	103.04	106.12
104.1	98.772	101.54	101.01	97.996	99.528	104.05	102.41	100.79	100.39	101.72	101.31	103.31	98.292	97.303	102.81	100.54	99.633	100.59	100.65	98.379	99.096	99.998	99.488	99.444	102.27	101.46	97.545	100.12	102.77	97.698	99.369	100.02	100.82	102.31	99.795	100.62	99.071	99.117	99.414	102.71	101.59	97.235	98.336	103.77	105.38	101.65	102.9	104.04	101.74
107.57	105.6	102.22	104.93	110.44	101.96	106.11	108.57	103.47	107.66	105.8	105.8	103.65	109.78	109.96	107.57	108.62	106.81	106.03	108.72	104.78	105.52	109.05	106.16	104.69	108.16	111.28	103.57	112.4	106.37	108.35	108.12	109.66	101.82	106.71	104.12	105.54	107.62	102.98	107.85	102.19	107.01	106.05	108.75	107.45	105.61	103.32	106.6	108.67	107.22
104.68	106.94	105.01	105.31	105.99	105.7	103.03	105.11	106.48	108.59	107.88	103.08	107.52	103.99	105.68	108.94	107.4	103.45	103.96	105.34	105.18	105.7	103.51	107.07	105.52	110.02	102.12	105.3	105.37	104.79	107.5	103.16	110.28	106.78	106	103.28	104.63	105.67	103.58	105.7	106.87	103.58	101.54	107.99	109.26	105.74	107.33	103.71	105.66	103.04
107.25	102.99	103.45	104.31	107.02	110.88	110.15	109.2	108.65	109.67	107.17	112.54	108.76	106.27	106.29	110.77	106.23	102.54	106.87	108.07	108.16	106.41	106.78	105.5	107.43	105.73	107.89	107.37	108.3	104.33	106.24	104.99	111.66	105.77	104.68	105.43	107.3	106.04	108.21	105.67	108.28	106.58	109.13	103.6	110.54	105.66	109.83	105.72	107.32	106.19
108.44	105.07	105.17	107.62	108.22	105.78	109.35	105.84	107.36	110.1	103.09	105.06	109.51	103.69	114.42	106.63	106.11	108.96	108.95	106.79	108.62	111.8	104.14	105.99	111.41	107.11	108.47	111.14	107.23	105.43	105.04	110.6	108.36	109.98	106.75	107.41	106.65	111.24	108.71	102.89	107.08	106.78	106.44	106.08	105.73	103.86	107.79	105.78	110.08	104.39
100.7	105.95	105.35	98.026	97.589	100.62	101.05	99.009	105.85	100.07	97.334	106.8	106.06	103.22	104.78	105.04	106.21	104.84	101.5	105.45	101.36	103.34	101.32	105.16	104.88	105.47	105.1	101.98	103.68	102.55	105.11	99.531	97.714	106.31	103.38	106.61	99.958	108.08	102.1	101.14	102.73	100.62	104.25	97.956	103.23	102.64	102.27	105.09	105.91	104.73
109.55	107.19	111.27	115.23	109.69	108.61	109.44	109.14	107.15	109.31	109.16	105.04	109.22	103.37	112.09	106.24	101.7	110.49	108.23	107.43	105.1	109.02	107.37	106.77	107.9	106.87	108.05	106.3	108.62	108.65	107.68	106.66	106.89	108.49	110.31	105.73	111.44	106.32	113.24	107.46	108.97	109.46	103.87	106.8	106.99	107.63	110.12	108.52	109.11	110.41
113.55	111.23	110.14	107.96	112.39	111.63	112.3	106.24	107.74	109.39	107.51	109.52	108.22	109.96	109.8	107.4	106.51	109.99	104.74	109.07	103.7	107.42	105.96	104.51	109.19	106.8	108.57	111.18	111.09	108.1	109.4	106.43	106.5	108.15	108.67	110.63	109.91	110.81	110.26	109.96	107.78	106.97	106.24	111.48	109.28	113.75	110.68	109.26	107.92	108.64
108.82	102.74	105.63	107.03	103.33	105.58	107.84	108.08	108.01	108	107.74	107.78	105.42	110.09	106.52	107.88	106.68	105.85	112.1	106.1	105.67	105.22	104.68	110.84	107.63	108.38	104.38	107.98	104.12	108.95	104.02	109.33	101.89	111.86	104.55	110.23	108.74	105.84	109.66	107.34	102.69	105.63	108.37	109.23	110.02	103.34	103.65	104.22	106.76	107.64
100.72	108.87	105.95	106.74	105.45	105.78	107.41	102.5	107.61	105.28	108.38	106.6	106.81	105.8	103.96	106.25	101.26	106.85	110.63	108.42	105.84	103.25	103.07	106.84	108.5	105.75	102.01	105.16	104.87	107.91	106.04	107.98	106.16	103.58	104.08	109.71	107.14	105.6	103.53	108.77	105.43	103.79	103.68	108.11	108.36	101.36	106.2	106.66	107.53	102.59
105.55	101.61	104.91	100.43	103.57	103.35	106.54	100.81	98.922	99.899	98.763	102.54	102.63	102.48	106.89	105.66	101.94	98.864	100.33	103.29	106.09	103.66	99.581	100.74	101.58	101.8	101.75	102.02	102.83	108.16	102.67	102.2	97.407	100.92	108.24	106.81	101.07	104.96	98.377	103.88	104.54	103.61	103.77	102.16	99.39	100.8	103.03	100.9	105.81	103.45
109.9	109.13	110.16	108.02	103.54	109.15	114.59	110.83	107.59	111.76	105.64	108.35	105.28	112.81	109.89	107.33	105.98	109.82	108.2	108.58	108.15	105.69	109.15	113	112.33	106.14	106.15	107.61	109.56	106.38	106.86	107.08	111.58	108.18	109.67	108.89	105.54	109.73	110.67	108.19	107.14	109.85	110.1	109.36	108.22	106.02	111.3	108.6	109.48	109.57
101.96	102.19	101.6	94.196	96.158	104.62	97.054	99.372	104	95.375	98.74	95.197	97.917	97.832	98.288	102.83	100.72	102.75	96.846	100.79	98.486	96.937	101.99	98.013	102.21	96.39	98.601	98.792	102.83	100.34	101.31	101.97	104.25	104.07	99.011	99.93	98.602	101.86	103.69	99.959	101.23	98.79	98.228	94.925	98.632	99.032	105.15	97.969	103.65	100.96
110.09	107.09	112.87	108.01	108.75	109.8	108.26	109.26	106.07	108.9	107.26	110.68	102.75	111.19	108.7	103.44	104.96	107.09	105.23	106.37	100.84	107.8	106.84	108.06	110.83	109.19	109.62	107.01	106.65	106.6	108.13	112.07	107.55	112.36	110.01	104.36	109.33	107.37	107.62	103.94	109.74	109.58	108.35	110.95	111.28	110.51	109.57	105.29	110.97	100.87
101.66	103.59	104.85	99.959	102.72	107.1	102.93	102.65	100.1	97.731	102.29	100.32	105.38	100.74	100.26	104.54	104.85	103.01	106.23	100.54	99.921	97.678	101.77	102.46	104.48	103.97	99.541	102.22	105.51	103.36	107.85	103.68	95.343	105.05	105.42	102.56	102.28	103.05	104.76	102.78	100.89	102.28	106.4	105.15	102.95	104.23	102.24	100.73	103.47	102.54
105.89	103.32	103.37	105.28	104.76	101.56	105.32	104.36	107.39	105.93	100.45	102.06	108.18	102.02	104.39	102.66	106.98	103.24	106.89	103.3	107.14	102.89	104.42	110.18	106.42	103.02	102.66	101.57	106.66	110.29	105.62	108.66	101.09	109.06	104.45	103.97	104.48	105.46	108.94	105.48	105.68	106.86	105.54	106.33	107.96	103.82	105.97	105.49	112.13	104.8
107.77	103.92	106.24	108.18	108.4	106.94	109.41	107.3	105.33	102.12	107.05	104.19	109.13	105.06	105.56	106.34	101.5	104.79	107.89	104.14	106.82	104.24	110.34	107.37	108.07	106.89	107.03	106.74	105.96	104	104.64	103.18	109.29	103.84	108.74	103.25	103.38	104.36	110.34	106.42	105.76	105.17	106.33	108.91	106.56	103.78	105.91	107.49	107.28	108.09
113.91	112.51	110	111.74	110.59	108.75	111.11	108.19	107.99	111.03	107.64	105.53	109.63	110.29	110.46	110.93	107.99	113.34	109.5	114.12	112.38	108.91	107.88	105.43	110.02	110.54	113.38	111.57	108.53	110.73	115.19	107.9	111.1	110.52	109.53	111.57	109.08	106.75	104.86	110.31	109.77	105.17	110.43	110.78	112.46	108.2	109.94	108.15	110.62	108.61
98.253	100.05	94.384	101.29	103.8	96.965	95.423	95.745	99.668	98.13	102.65	104.52	99.677	98.104	101.22	97.912	98.727	97.536	93.769	97.028	101.22	92.033	97.346	99.643	99.12	100.03	96.85	93.174	94.48	97.498	99.767	95.922	99.434	97.331	94.969	98.14	102.58	92.426	98.979	99.987	96.573	96.473	95.763	97.921	95.566	100.36	95.031	97.408	95.332	96.18
100.65	97.071	100.52	97.501	101.5	101.27	101.02	99.769	100.39	103.3	103.22	100.71	98.397	98.567	97.768	101.35	98.887	101.34	98.363	99.029	102.58	98.371	97.085	105.31	96.031	101.6	99.275	103.78	102.95	97.091	100.67	104.59	98.069	102.98	104.64	98.569	100.06	98.322	103.84	100.95	102.41	104.59	95.855	97.813	102.02	96.205	101.78	101.22	98.823	100.56
103.36	105.88	108.31	103.34	107.69	107.13	108.3	105.93	108.32	106.18	105.01	102.86	100.7	108.5	103.29	108.84	104.36	105.25	107.65	102.35	107.49	104.64	106.79	102.23	103.16	105.44	104.51	105.19	102.28	107.16	102.86	112.5	108.16	99.083	103.58	108.74	105.54	110.64	103.43	106.75	104.28	105.82	104.29	106.2	106.58	107.39	104.03	104.74	105.75	105.99
110.64	104.13	107.27	106.56	107.69	107.44	105.92	108.92	107.38	109.15	104.86	109.89	107.82	105.42	106.02	104.3	107.61	108.49	106.62	105.68	108.55	105.19	101.07	103.24	104.28	109.23	103.16	107.81	108.79	105.55	107.35	105.72	105.77	109.13	108.4	105.83	105.41	102.86	107.07	106.43	106.42	103.66	108.03	108.09	105.72	105.34	105.54	104.82	107.95	105.9
107.78	106.21	108.14	108.08	106.61	101.59	111.08	104.83	109.27	106.42	108.54	105.98	110.78	109.22	106.74	109.74	105.06	106.01	105.74	103.51	107.84	110.52	103.84	106.67	105.95	105.77	108.29	105.51	108.46	104.31	110.33	108.67	109.48	109.37	102.04	106.11	111.08	105.12	109.6	108.34	107.31	110.45	109.72	107.42	107.38	108.59	104.68	106.81	107.78	105.93
96.534	106.38	98.141	100.21	98.243	99.653	100.02	100.48	98.813	100.51	102.96	98.779	100.4	102.58	95.795	102.58	99.388	106.03	100.22	100.58	101.4	101.42	101.86	101.1	101.55	102.2	101.61	105.07	103.7	100.07	102.62	97.917	100	102.8	99.037	100.8	98.449	95.223	97.322	105.21	99.128	98.288	101.17	100.39	105.24	98.671	98.601	97.089	95.544	103.04
101.6	108.25	109.41	110.73	104.14	109.67	107.12	106.79	105.11	109.24	105.94	104.14	103.88	105.38	102	103.76	106.76	105.05	105.53	105.92	108.86	109.57	107.55	102.15	106.42	103.03	107.33	104.18	102.11	103.89	105.75	106.76	106.74	103.94	102.12	102.93	102.74	108.61	102.14	104.62	105.59	109.41	110.49	103.09	99.702	110.15	106.32	105.24	106.23	107.1
104.26	106.77	104.64	108.67	108.16	108.51	106.17	105.96	108.66	104.23	109.82	105.67	104.34	107.44	106.38	107.32	104.17	107.55	111.45	105.78	107.31	109.85	105.58	100.81	105.55	103.47	110.74	108.12	103.65	103.97	105.06	104.69	110.72	107.58	109.33	106.05	105.72	107.85	104.77	107.69	105.58	107.95	105.19	108.06	105.1	110.8	105.1	107.19	107.29	105.12
105.61	102.86	106.96	103.01	104.21	107.01	105.33	106.87	109.75	101.76	108.75	102.96	104.27	102.96	107.17	105.33	105.85	107.38	107.68	108.03	105.41	111.46	107.16	102.83	111.77	107.69	104.3	102.32	107.81	104.94	106.73	104.1	104.6	105.97	111.88	103.86	104.07	107	106.09	107.4	107.2	105.92	105.59	102.18	104.47	103.04	108.65	102.69	108.6	105.06
106.89	108.81	109.62	104.48	109.06	105.65	103.57	107.32	104.64	106.09	109.33	107.34	106.53	105.97	108.27	103.68	108.15	103.67	106.98	107.59	108.52	107.28	104.61	103.36	106.63	105.07	110.28	105.89	105.49	108.63	104.62	106.57	107.97	104.88	104.91	107.72	103.9	108.88	106.6	104.81	106.74	106.96	100.61	104.76	100.15	106.36	104.74	106.25	105.79	102.41
112.87	110.18	109.84	112.14	111.81	108.25	109.01	108.84	106.39	113.16	107.05	109.94	104.2	109.36	110.11	105.63	110.62	105.18	109.67	109.21	105.16	107.67	109.73	110.4	103.35	104.39	108.11	108.15	107.34	107.46	106.51	108.68	108.24	109.06	108.78	115.43	110.32	111.26	110.39	106.31	110.97	105.67	106.24	109.39	113.14	109.01	108.18	107.27	107.94	108.26
108.06	107.61	111.36	106.59	105.34	107.18	107.53	103.8	108.55	107.77	110.54	114.17	109.19	112.21	107.27	106.02	103.94	110.73	108.34	104.7	107.38	107.88	109.61	105.1	108.12	107.03	107.38	113.84	106.53	108.58	107.03	109.64	106.52	102.84	109.36	111.2	108.4	110.92	105.26	110.4	112.89	108.73	113.28	109.26	112.59	112.29	113.27	111.78	109.19	109.98
97.826	92.888	97.07	96.904	94.127	98.093	97.712	96.56	97.37	98.724	96.873	98.067	100.06	99.215	95.378	98.188	101.67	98.207	98.281	95.644	91.924	96.977	96.516	99.354	98.74	94.964	98.534	100.67	98.005	97.058	97.265	103.2	94.153	95.879	96.361	97.837	102.6	99.236	103.71	97.074	94.04	95.022	96.015	97.243	95.991	97.769	97.219	94.558	100.17	97.258
99.649	98.422	98.574	100.48	100.56	104.34	97.766	103.88	102.41	103.67	101.51	100.54	105.07	99.803	103.41	98.175	98.968	101.46	100.66	100.73	99.97	105.29	103.66	99.454	96.525	97.878	98.195	99.04	101.27	99.304	97.11	100.45	102.11	98.145	97.061	101.13	101.52	97.764	96.222	99.278	98.963	104.34	100.27	100.58	101.15	101.57	104.49	102.7	100.43	98.029
96.092	98.804	97.241	96.827	98.325	95.289	102.25	99.214	95.019	104.97	101.17	94.209	102.48	97.728	98.975	97.846	96.804	101.04	93.45	97.727	101.53	95.8	97.444	102.38	100.27	97.429	98.827	103.73	100.13	97.22	96.215	95.995	97.924	100.98	102.32	96.997	99.407	98.606	96.517	98.607	100.53	95.094	98.091	97.943	97.878	100.19	96.877	99.294	100.13	98.155
105.78	105.39	100.08	106.62	104.52	106.37	103.92	104.97	110.48	103.1	107.17	106.05	103.8	106.16	106.99	105.65	111.39	104.43	107.86	105.96	107.68	105.3	106.31	104.84	105.48	108.11	105.57	107.42	106.51	103.28	101.38	105.29	106.7	105.13	105.79	110.38	102.89	104.53	103.97	104.35	103.8	105.7	105.75	106.62	105.03	105.92	105.24	104.9	107.04	105.17
105.64	106.58	107.9	105.93	104.37	105.51	105.41	109.33	107.59	110.75	102.52	100.25	105.99	104.42	107.47	105.06	105.28	106.9	103.89	105.91	107.45	105.8	105.5	110.27	106.41	108.16	104.92	100.31	102.8	104.09	105.97	110.84	104.16	105.85	104.87	106.35	105.04	104.95	105.41	106.3	104.77	108.6	105.66	104.27	110.53	107.45	105.88	106.48	105.16	108.19
109.21	106.66	108.24	106.91	108.95	110.61	105.74	105.17	107.01	106.35	106.65	108.85	108.63	108.71	105.05	103.92	106.06	109.26	108.49	109.08	105.04	108.45	112.4	109.16	109.65	108.13	108.24	109.67	107.49	105.56	108.7	103.31	108.83	108.04	108.35	106.29	103.87	104.81	108.75	107.13	106.78	105.87	109.97	108.51	106.86	110.59	107.53	102.29	109.58	107.25
93.421	98.919	98.734	97.053	96.744	98.671	99.349	94.89	98.092	97.928	93.613	103.78	97.683	97.061	100.13	99.308	97.266	92.98	97.454	97.28	99.795	97.416	99.212	97.707	97.507	96.294	99.432	94.665	99.882	97.135	97.414	100.32	99.256	98.962	100.15	100.96	96.761	98.393	98.289	96.317	97.904	98.029	98.911	92.976	98.074	94.791	99.484	99.059	94.397	98.857
109.42	106.79	109.25	111.36	107.31	107.96	104.37	108.28	113.06	104.65	106.5	113.05	111.92	107.89	110.64	106.7	110.92	107.1	108.93	110.35	103.26	105.33	108.37	104.14	110.97	107.71	106.01	106.65	113.89	108.33	107.69	106.65	108.36	107.48	106.63	105.57	109.91	107.78	108.17	106.29	108.56	106.69	109.88	108.13	107.85	107.64	108.63	108.72	105.53	110.65
96.731	101.72	102.81	104.85	102.4	100.35	96.578	104.48	106.33	104.77	95.276	100.62	99.255	100.73	103.89	94.137	101.94	98.625	97.972	98.629	97.166	98.568	104.99	97.501	98.452	97.431	99.778	101.51	99.034	97.472	98.576	100.67	102.85	99.506	95.759	99.898	101.69	104.51	97.847	96.027	97.245	95.146	100.01	103.11	98.999	103.38	103.38	99.646	100.4	99.245
104.8	105.27	105.68	104.63	106.74	105.46	109.14	106.8	105.28	107.03	103.22	104.97	105.48	109.89	104.09	105.88	105.91	103.29	105.58	106.47	105.56	104.05	103.47	99.273	105.9	105.05	105.88	104.97	112.66	104.82	108.8	106.05	102.62	101.71	107.13	103.57	107.26	108.4	106.03	104.28	106.71	106.07	98.703	105.65	104.74	105.65	104.72	106.43	105.86	108.11
101.83	105.4	103.32	107.3	100.35	105.97	109.54	106.26	101.56	105.65	103	104.35	103.5	107.42	104.8	109.35	111.07	106.72	109.38	109.39	105.3	109.77	107.5	106.45	107.12	109.31	105.59	100.99	102.26	112.28	103.51	106.77	109.29	108.55	107.46	103.21	106.7	102.69	102.22	106.6	104.38	111.11	106.13	105.73	104.09	106.61	102.32	104.94	101.37	106.11
104.98	107.41	107.3	110.85	103.3	106.75	111.66	104.86	112.04	106.26	104.47	107.2	106.43	111.2	105.17	111.27	106.81	105.18	112.9	109.6	109.54	107.19	107.82	108.12	108.67	104.16	111.56	109.61	106.92	109.51	111.07	108.37	107.04	108.08	109.14	105.09	107.82	112.08	111.18	107.55	111.79	105.23	113.81	105.38	105.23	108.61	105.94	107.02	107.8	105.47
98.128	100.78	97.181	99.152	97.737	99.7	102.11	96.582	99.003	99.871	97.468	100.63	99.957	92.541	98.349	101.46	100.63	99.017	98.982	95.866	98.292	99.955	98.217	94.29	99.745	97.823	95.358	96.518	99.196	99.691	100.43	100.02	99.093	102.89	103.25	98.52	100.73	99.5	97.279	96.666	99.08	99.953	99.794	102.38	101.83	101.75	97.69	99.24	101.22	96.45
99.086	99.59	100.69	95.574	99.321	97.368	101.39	98.875	98.052	98.545	98.253	97.287	94.73	98.168	95.716	99.614	97.418	101.77	98.897	99.919	97.049	97.558	99.743	98.543	94.421	100.9	100.71	100.42	97.792	103.56	98.327	96.683	101.6	101.98	100.51	96.62	98.184	100.55	98.421	97.724	98.181	98.152	95.277	96.254	94.379	96.985	100.31	99.987	99.416	96.389
105.55	104.62	102.86	110.69	108.42	107.34	107.4	103.75	105.03	104.47	105.81	104.51	103.6	109.77	103.42	103.92	105.94	104.29	105.8	108.01	107.56	104.71	104.69	104.56	108.89	107.54	104.37	105.68	101.38	111.62	106.05	106.72	107.54	106.81	103.36	108.48	103.73	109.06	103.42	108.58	106.1	108.41	108.63	104.54	102.22	108.44	104.82	107.37	109.33	107.12
104.91	105.24	107.09	105.93	106.74	104.46	107.48	106.01	104.65	110.56	107.83	102.34	103.93	103.07	105.94	106.34	106.26	104.74	103.56	107.94	105.87	104.72	102.25	103.08	105.5	102.82	108.49	102.7	108.61	103.04	109.03	108.86	103.92	104.83	102.4	106.16	106.74	105.93	103.95	104.77	105.61	106.17	107.33	106.56	104.22	109.4	103.92	105.65	103.89	108.46
105.28	110.36	108.76	105.95	102.66	102.87	103.44	105.3	105.8	109.01	109.04	104.3	106.56	105.36	105.24	108.76	106.18	106.26	106.52	105.62	105.37	108.69	99.972	107.89	105.78	103.8	108.3	104.86	100.74	104.18	104.58	109.75	105.21	107.72	104.54	103.09	102.57	107.22	102.39	107.88	106.18	104.69	105.65	103.42	106.91	104.43	108.3	105.78	105.69	107.22
108.87	109.13	109.77	108.61	108.78	106.81	110.35	106.53	106.8	108.05	104.37	107.01	107.98	112.16	111.87	105.65	104.2	108.16	108.33	105.52	110.54	111.28	105.34	106.1	106.59	109.55	108.79	108.41	108.44	108.54	107.66	110.78	106.13	108.59	107.51	109.67	111.96	108.74	106.58	106.34	107.77	106.71	109.06	107.09	107.3	106.36	110.93	107.88	106.58	103.23
110.19	108.7	106.63	114.25	109.36	106.98	107.6	109.63	111.02	113.99	111.44	112.21	112.99	116.93	115.13	108.58	111.75	113	111.21	115.51	113.64	110.68	112.4	114.07	110.99	108.17	114.98	106.87	108.52	109.33	111.55	109.21	111.35	112.83	109.37	111.83	113.2	110.84	112.28	108.62	110.22	111.45	112.33	114.64	111.48	106.24	107.66	109.93	108.58	107.3
109.22	104.16	104.52	102.23	103.92	108.99	102.84	104.04	103.18	100.08	106.22	104.91	102.23	105.22	104.77	100.78	107.84	106.56	105.83	104.71	100.98	105.87	106.28	103.14	103.5	103.61	104.73	103.51	105.28	105.09	106.04	108.05	110.48	106.16	104.08	105.07	105.73	107.26	105.92	106.45	109.44	108.05	108.89	106.34	102.03	105.6	107.37	104.31	105.07	107.1
103.21	101.49	99.125	96.933	94.991	102.15	97.841	99.594	102.93	95.875	100.07	97.403	99.306	100.6	95.466	101.04	94.898	99.92	93.764	95.094	97.275	95.068	97.01	98.086	98.327	101.65	99.374	96.564	94.714	100.37	98.196	97.705	95.152	93.727	96.57	96.87	96.174	95.695	100.79	101.14	99.996	94.661	97.839	97.817	95.279	95.057	100.12	97.89	96.833	95.541
109.35	110.16	107.4	111.37	107.75	105.25	107.24	105.04	103.31	106.85	106.01	108.27	110.68	108.62	106.94	102.85	107.2	108.6	110.42	105.14	112.63	110.1	107.41	110.11	110.28	106.75	110.35	113.33	108.62	107.78	105.99	109.25	108.9	106.93	105.88	107.22	104.56	107.11	109.11	105.45	111.66	105.07	106.5	107.89	104.42	110.81	108.33	106.06	107.84	111.47
100.21	106.67	105.58	103.45	105.25	103.68	103.83	101.23	105.59	102.35	104.57	106.33	103.31	107.51	108.58	106.22	100.21	101.99	101.95	101.67	102.92	104.38	102.32	99.423	99.971	98.88	102.19	100.6	102.66	102.55	101.74	96.944	99.501	104.28	106.77	107.5	100.57	102.89	102.51	97.196	105.1	106.78	102.53	98.62	105.83	103.59	101.53	103.73	103.93	100.57
103.14	104.37	104.31	100.87	108.47	107.89	105.44	106.73	102.07	105.15	107.21	103.68	109.07	106.54	109.97	104.98	102.61	103.38	100.17	109.03	106.99	104.45	108.98	110.63	105.53	106.52	110.32	103.6	106.58	105.85	103.33	110.06	104.03	104.22	104.21	105.22	103.9	110.83	101.96	107.44	105.68	108.2	102.72	105.71	107.81	101.96	105.77	104.67	107.43	102.99
109.18	105.93	110.68	110.8	107.27	112.12	110.1	113.16	107.61	107.47	111.14	108.27	113.27	110.13	106.5	113.29	112.08	111.16	109.83	113.46	109.55	111.47	110.08	109.26	109.27	114.9	112.06	111.47	112.91	111.98	111.71	110.32	115.31	110.05	108.85	109.48	110.1	115.12	109.25	112.05	107.07	109.21	111.69	109.96	109.84	107.73	110.77	111.52	109.56	109.28
103.74	107.18	106.5	112.9	100.86	107.86	107.03	112.34	109.22	111.19	108.04	111	104.76	108.51	105.01	110.29	107.36	106.37	111.55	110.86	108.49	110.57	107.85	111.48	109.59	107.58	105.15	105.71	109.74	110.86	111.41	111.3	107.72	106.98	109.38	109.81	105.72	108.85	103.73	108.4	111.81	108.8	113.69	105.41	107.55	104.2	111.8	107.94	108.5	108.28
104.13	103.95	100.81	105.83	106.39	107.82	107.89	104.88	107.7	105.49	107.87	104.52	103.64	106.12	105.57	101.77	107.69	108.68	105.46	107.7	105.46	106.09	107	109.8	105.53	104.64	105.24	109.66	102.9	107.49	103.16	103.24	104.34	102.65	103.62	102.03	106.97	107.05	103.46	105.85	107.05	107.06	104.11	105.93	103.89	110.26	103.74	110.17	103.58	103.66
106.14	105.53	108.64	105.82	105.98	102.46	105.56	106.3	104.65	113.23	110.12	104.93	104.16	102.19	105.48	109.28	104.31	108.14	108.68	104.51	105.13	106.2	105.66	105.97	103.24	106.41	102.59	99.412	104.47	106.6	104.14	105.33	109.71	106.48	102.93	104.34	105.97	105.67	107.87	109.38	102.92	107.17	107.26	103.64	106.45	103.78	103.33	102.82	105.77	106.28
112.16	109.27	109.13	113.27	113.17	113.32	114.01	109.87	117.25	109.96	106.51	111.17	106.09	107.85	110.12	112.91	110.89	106.14	114.41	110.49	104.5	109.27	111.5	110.63	109.17	110.09	110.09	108.51	108.34	111.27	108.72	111.51	110.2	110.59	112.72	112.72	104.56	104.97	111.76	111.95	108.34	113.59	108.35	110.1	107.64	108.49	109.49	110.19	110.88	108.41
101.19	95.761	95.271	101.76	93.297	99.376	95.973	96.565	100.58	100.62	97.978	99.359	102.98	96.983	97.936	100.28	101.46	97.884	101.05	98.704	98.801	99.998	98.166	95.254	97.237	97.572	100.09	94.315	96.786	98.488	97.917	100.17	98.525	100.41	100.15	97.957	96.992	101.75	100.43	99.926	99.157	98.488	93.404	100.42	98.917	98.408	97.686	100.12	95.894	95.947
101.88	101.48	100.56	100.08	103.38	102.27	102.94	103.08	103.18	99.284	103.04	100.61	100.08	96.878	98.657	98.095	96.587	101.2	101.85	98.542	100.89	102.02	105.74	103.58	102.36	97.61	99.539	100.11	102.62	103.67	103.86	101.55	102.35	102.39	100.27	98.885	105.45	102.05	101.04	102.51	103.56	98.512	99.037	98.704	103.59	104.49	101.06	98.871	99.6	101.55
100.41	101.14	102.49	103.24	98.228	98.425	98.441	101.52	100.67	100.52	99.593	102.56	104.45	98.894	104.11	102.58	99.218	102.82	102.4	101.96	96.745	101.91	101.65	98.462	100.26	104.99	96.896	98.982	101.54	96.28	100.25	98.749	101.06	104.05	99.958	102.21	101.36	99.761	100.26	96.907	103	101.88	100.98	102.76	100.86	103.13	100.22	101.98	100.23	105.76
108.01	106.89	108.74	108.37	108.64	111.5	107.66	107.65	106.51	109.86	105.99	108.72	107.96	107.71	105.92	107.34	106.15	105.58	108.95	110.54	113.18	108.42	107.82	112.56	108.1	106.28	111.13	105.89	111.47	106.36	108.72	110.65	107.71	105.15	107.26	105.39	111.57	106.68	107.82	110.34	108.53	106.81	107.54	106.5	105.69	110.08	107.98	107.71	110.69	106.74
102.16	104.45	103.78	102.12	103.26	101.13	102.41	99.77	106.15	105.14	101.98	101.43	105.27	105.86	100.92	102.99	98.868	104	100.06	103.05	101.89	101.6	101.88	106.85	109.24	102.61	100.18	105.52	102.96	100.26	103.1	102.94	103.3	107.2	103.11	94.824	100.07	103.23	98.538	103.14	100.4	100.49	102.89	102.15	102.3	102.57	103.65	102.84	100.05	106.51
107.1	107.22	107.96	105.7	111.61	110.29	104.92	111.96	109.21	108.62	111.13	107.01	108.41	111.01	107.3	111.1	112.71	107.76	106.86	109.14	107.06	110.55	106.92	106.81	105.01	107.34	109.52	107.44	107.51	108.27	105.45	107.88	110.03	112.46	106.6	103.78	104.9	111.46	107.97	105.16	102.37	110.33	103.95	107.92	108.04	106.73	104.19	103.87	108.84	109.58
105.96	103.26	108.97	108.66	110.08	107.31	108.79	107.26	104.04	109.03	109.5	106.52	107.82	110.51	107.19	108.8	111.26	113.14	110.48	105.74	111.6	107.76	105.7	106.53	109.31	107.14	107.28	109.14	110.54	107.8	105.18	108.46	108.66	112.87	105.35	109.6	109.61	104.69	106.83	106.27	105.82	109.9	108.08	111.17	108.17	108.07	109.4	105.33	107.17	106.39
104.56	102.22	102.38	108.4	104.81	106.01	102.12	103.17	104.77	106.46	108.34	102.05	102.37	102.93	103	104.81	108.14	108.32	105.26	100.93	104.35	106.05	105.5	102.81	104.12	107.55	105.43	104.04	107.41	106.31	104.81	102.53	103.98	105.8	108.64	109.85	103.75	105.47	104.77	103.79	105.35	107.18	103.8	102.53	109.13	104.65	104.73	106.01	107.49	107.38
109.6	106.21	105.94	108.73	107.5	103.38	108.41	108.39	110.9	108.22	105.53	102.82	110.06	107.28	109.19	107.15	105.2	110.54	108.56	107.34	109.74	107.08	107.92	107.16	109.62	109.05	103.89	106.28	105.24	109.31	110.86	104.94	109.19	105.65	108.1	107.36	107	106.47	104.78	106.03	106.54	109.52	104.6	111.64	109.2	105.96	108.23	111.06	106.69	105.24
109.42	112.06	109.71	106.83	105.82	104.91	111.77	109.46	108.23	111.39	113.45	111.31	110.22	108.74	105.21	107.39	106.8	110.57	108.87	104.19	107.67	110.32	107.17	109.76	106.11	111.18	107.77	109.54	106.24	109.98	108.4	107.67	104.87	106.57	112.01	112.56	111.09	102.53	107.62	107.25	105.13	109.2	105.95	108.14	111.84	106.28	107.74	110.11	110.08	110.29
94.989	93.485	103.85	99.948	95.711	95.056	92.671	100.45	98.054	99.754	99.053	98.559	95.901	98.065	99.743	99.367	100.69	98.279	96.671	96.958	99.568	97.6	96.69	102.25	96.375	99.12	96.298	96.521	95.618	102.31	96.54	93.312	98.081	93.103	95.624	99.459	96.648	98.589	96.806	96.233	99.002	100.33	102.78	95.336	100.83	99.939	102.9	98.724	98.282	100.71
106.17	103.22	105.19	105.53	106.72	107.95	106.09	105.95	104.42	106.44	106.54	102.15	105.42	105.73	103.21	104.62	106.91	105.73	105.55	105.04	106.13	102.22	109.99	107.34	106.74	109.74	105.77	103.08	108.4	104.32	105.51	103.01	104.56	109.69	110.26	100.75	105.55	109.2	108.25	104.26	104.74	107.54	108.65	105.3	106.35	101.59	106.01	106.09	105.29	101.84
102.55	98.926	103.93	98.014	102.16	104.06	104.82	105.53	99.757	102.16	102.29	99.817	100.65	102.01	106.84	100.07	100.25	103.85	101.44	97.688	103.53	104.71	94.464	105.93	98.026	102.3	99.287	99.872	102.71	100.21	100.05	101.94	96.666	101.8	99.822	101.17	99.541	100.5	98.961	103.55	100.46	100.06	102.82	102.28	102.1	100.01	102.67	99.965	100.93	102.41
111.14	105.53	106.75	106.79	109.51	111.72	109.92	109.25	106.96	108.73	109.2	107.72	109.52	106.8	108.62	106.47	110.99	109.26	107.86	106.27	108.38	114.42	107.39	111.77	107.49	104.88	109.58	108.29	105.47	108.86	111.6	108.73	107.03	105.9	110.96	106.49	108.06	108.43	106.01	108.28	105.93	109.47	104.83	108.04	106.9	105.97	109.34	110.1	109.41	102.95
102.53	102.33	99.057	97.813	97.738	102.34	94.697	97.917	100.25	98.515	94.653	97.656	104.04	100.07	102.27	98.504	99.214	102.04	102.03	101.12	100.39	102.74	99.973	100.97	102.83	99.567	102.29	103.34	101.52	101.37	101.05	98.304	103.04	99.54	99.831	100.15	99.39	102.01	97.326	97.244	103.41	100.16	101.68	102.47	95.982	98.87	98.767	105.44	98.981	101.24
106.52	109.19	102.4	106.32	109.36	103.92	104.14	104.91	109.08	105.8	101.5	106.16	105.24	110.11	105.25	104.89	110.19	105.09	105.34	104.98	112.38	103.23	113.66	105.33	100.72	106.99	109.11	106.74	102.48	106.16	107.33	106.47	101.47	107.58	110.38	105.07	104.56	108.5	105.82	105.51	109.09	106.79	102.69	109.51	108.06	104.53	107.65	112.33	101.86	99.722
107.36	107	108.12	104.84	108.31	104.64	104.32	107.2	104.79	107.05	105.35	106.11	105.25	100.65	106.64	105.27	104.21	112.1	109.04	102.5	102.88	102.14	107.8	105.2	101.16	108.81	103.13	105.33	102.72	110.45	105.74	108.35	104	104.36	107.59	105.02	109.12	111.52	102.3	106.61	106.8	107.48	102.23	107.12	106.1	107.02	107.62	106.12	102.19	102.15
109.56	107.8	110.39	108.26	103.93	114.12	111.11	108.37	109.5	111.14	101.41	111.56	111.25	111.14	110.84	108.81	103.53	109.14	104.19	109.36	110.16	108.4	108.45	110.59	106.94	107.45	106.11	106.55	107.61	111.1	106.54	108.4	108.44	109.94	109.99	114.91	108.15	105.72	108.71	110.65	113.78	112.56	108.63	111.57	105.68	111.51	108.83	113.06	108.77	106.37
103.24	97.917	98.619	97.414	99.255	99.277	99.233	102.61	96.448	100.5	100.42	98.109	96.32	97.073	102.97	98.157	100.12	95.883	101.17	100.32	97.016	97.453	101.19	102.18	95.893	99.13	100.21	99.815	101.9	98.338	98.754	97.947	97.164	98.227	98.818	95.886	98.93	97	99.122	99.417	98.982	99.264	99.37	98.205	99.092	97.755	99.199	105.09	95.003	99.038
113.23	108.11	108.86	104.75	104.89	104.84	106.65	105.68	103.92	101.28	107.67	107.3	103.74	108.51	105.2	104.81	103.34	103.78	106.21	104.83	105.07	103.1	108.37	106.62	109.12	106.83	106.38	109.56	110.21	109.48	109.87	102.49	104.95	106.85	108.08	104.43	113.5	103.17	107.08	103.45	108	104.11	105.45	107.56	104.18	107.44	107.72	110.46	110.01	106.22
102.85	104.3	108.26	103.93	102.5	107.82	103.19	106.18	107.88	104.06	105.72	106.9	107.17	107.96	104.44	104.53	107.36	107.85	100.34	103.79	102.18	105.72	106.28	105.72	103.61	107.56	110.13	103.62	107.17	103.99	109.56	107.6	104.18	103.67	103.9	106.31	104.82	106.4	106.8	104.67	108.65	108.2	106.69	107.33	107.72	107.99	106.51	105.17	106.38	105.41
101.78	102.66	105.48	106.22	102.35	108.93	105.74	108.36	103.4	104.18	104.77	109.39	100.87	103.87	106.7	104.43	102.73	102.31	109.6	107.52	104.25	103.85	104.56	107.2	104.12	107.94	107.79	110.27	103.79	105.15	106.57	107.83	103.96	106.7	104.18	104.46	109.17	103.65	105.42	103.48	103.47	101.54	104.63	104.38	110.13	104.29	101.81	107.62	102.86	107.19
106.79	99.734	106.57	108.2	105.85	102.25	102.18	109.27	102.77	104.31	104.49	105.09	101.98	108.99	107.36	107.16	108.06	106.44	101.35	107.94	107.49	104.37	102.82	106.8	107.77	109.75	106.6	106.92	104.24	106.14	104.01	105.38	103.2	108.2	106.85	102.96	107.1	104.99	106.86	105.22	107.94	106.64	105.39	104.96	103.42	104.3	105.22	105.97	107.44	107.1
106.83	101.14	104.47	108.76	107	109.53	109.4	110.05	104.97	103.82	104.48	101.04	105.3	108.08	107.37	109.32	104.84	106.99	102.89	108.36	104.17	105	107.17	103.78	105.67	104.57	102.28	101.32	103.83	97.482	105.57	107.64	106.75	107.97	106.03	110.44	102.64	105.79	104.82	104.48	103.03	106.91	105.98	109.15	101.12	104.49	104.94	108.13	104.1	105.45
109.09	110.99	109.97	109.24	107.38	108.69	105.97	106.89	109.42	109.63	108.33	106.4	106.59	110.28	110.63	109.78	106.51	109.05	105.33	106.05	106.99	106.34	111.22	108.6	105.2	101.73	107.04	109.51	109.03	108.08	103.38	110.37	110.63	109.07	111.02	108.02	107.06	105.56	108.35	110.65	106.77	109.46	107.15	105.71	105.34	110.18	111	112.27	107.15	110.34
106.14	113.11	107.56	108.24	107.11	109.29	109.46	110.86	109.82	105.33	107.81	112.44	109.74	108.42	103.37	108.77	110.9	110.74	110.56	108.27	110.55	105.93	105.73	106.09	106.47	110.66	110.46	111.86	107.71	107.65	107.63	107.95	107.93	108.31	112.18	113.42	106.67	110.81	110.38	107.46	104.96	109.71	111.37	108.3	109.27	105.89	107.46	107.83	106.21	105.58
101.71	106.75	105.65	105.54	107.37	105.97	106.89	104.98	105.73	100.28	107.68	103.94	105.41	107.86	107.62	107.59	110.11	97.833	108.23	104.7	107.24	106.54	107.95	104.86	103.05	106.85	106.57	104.37	107.25	106.35	103.49	104.54	110.27	101.55	102.73	100.08	107.61	104.78	110.98	107.57	102.69	105.35	105.8	107.89	109.95	104.55	105.61	108.04	104.21	102.56
108.37	107.04	105.51	105.59	104.18	105.77	108.31	104.39	107.34	106.55	103.24	103.93	107.6	102.85	101.34	109.19	111.76	102.88	104.68	106.57	102.32	105.91	101.25	106.14	102.91	104.59	102.92	102.73	106.89	105.67	104.46	105.9	105.66	104.99	104.81	105.71	104.24	100.37	106.42	110.31	109.7	105.95	106.53	103.2	106.09	101.77	108.9	107.12	103.38	103.85
99.608	98.935	99.427	100.51	98.754	96.633	94.996	98.087	100.59	98.16	99.097	99.294	97.074	95.036	95.824	96.928	96.97	99.353	99.935	93.941	96.409	99.961	94.212	98.157	97.063	95.68	100.81	94.091	96.649	95.926	100.21	99.611	98.815	101.88	96.971	99.615	98.206	93.596	99.447	99.841	105.79	100.13	96.967	96.257	99.979	96.847	95.812	103.02	100.19	103.58
108.62	108.33	105.82	104.53	107.4	102.67	106.1	108.49	100.21	108.2	108.69	102.65	106.53	105.76	107.8	103.81	103.32	107.19	104.28	106.24	103.56	104.62	104.35	105.18	104.86	106.85	103.82	107	107.61	112.6	104.66	104.83	107.26	110.11	109.35	111.6	102.33	104.43	109.62	104.05	103.38	105.73	104.23	108.05	104.19	106.32	105.88	109.09	106.32	104.25
99.82	94.286	101.4	98.303	99.37	98.636	99.893	102.54	96.991	99.604	100.76	96.191	94.39	99.802	95.034	100.29	95.584	100.95	96.217	97.851	100.47	99.299	97.153	95.729	98.878	95.032	96.832	98.166	96.695	102.27	98.004	98.044	95.012	97.431	97.399	98.934	99.092	97.378	99.446	96.7	98.846	98.456	97.958	97.326	96.349	96.837	97.139	96.637	100.51	101.6
101.93	106.48	104.5	108.77	105.02	106.24	102.71	104.93	102.46	109.24	103.73	109.98	103.9	108.74	107.16	107.72	103.61	102.49	106.71	105.75	110.02	106.04	104.16	102.33	108.43	104.94	111.95	106.78	104.56	104.93	104.01	101.76	103.81	103.98	108.06	106.03	104.67	107.66	100.86	102.77	102.67	104.54	107.4	105.3	106.29	105.04	105.96	103.71	107.62	105.05
105.92	106.66	106.52	105.37	104.67	105.49	104.12	106.14	103.72	108	109.46	109.36	107.16	103.72	103.53	105.13	110.13	107.96	106.41	105.36	104.71	106.92	105.21	107.63	109.05	108.83	102.67	106.52	105.96	103.59	107.87	108.78	106.95	105.38	105.44	108.18	109.17	105.52	106.07	103.21	106.39	107.69	106.77	111.03	108.23	105.35	103.55	104.92	104.3	107.39
103.38	113.89	108.65	103.52	109.34	107.85	109.52	106.24	104.64	108.44	112.78	107.79	108.55	110.82	105.97	108.8	105.88	109.29	109.64	107.16	105.67	108.27	107.07	107.37	107.5	110.32	108.75	103.98	109.79	109.39	111.19	105.37	106.44	113.81	107.21	109.63	109.35	108.31	112.51	109.95	111.25	106.67	108.65	111.36	106.6	113.25	103.22	109.49	111.57	109.9
100.48	107.6	108.62	110.04	107.5	107.15	108.6	106.86	106.33	106.96	108.76	106.79	106.41	110.37	107.63	107.84	108.03	112.09	107.58	107.09	108.36	107.39	107.23	110.72	109.26	106.55	104.73	105.61	104.47	108.01	112.58	104.98	107.11	106.84	103.87	103.73	112.24	109.72	106.21	106.25	110.22	108.28	107.15	104.57	107.97	113.01	105.65	108.84	105	102.71
96.194	97.215	96.35	99.085	94.997	92.894	94.977	98.358	99.187	97.906	96.414	102.64	95.073	95.963	98.962	101	95.058	99.517	97.243	98.473	96.87	97.953	97.631	100.25	93.644	98.034	98.316	99.877	94.927	95.117	101.66	97.08	100.88	98.939	95.917	99.041	96.26	94.767	95.643	100.22	92.562	99.882	100.67	99.143	98.118	94.159	94.001	99.525	97.319	101.1
105.39	109.04	107.33	109.73	104.15	105.38	107.27	101.3	108.76	107.86	107.94	103.53	106.26	107.87	102.7	107.8	104.8	103.64	105.61	104.91	103.38	104.53	107.64	104.62	106.05	110.01	103.04	102.46	105.17	108.76	108.88	107.85	106.42	104.62	108.43	106.81	107.13	104.05	103.77	106.52	104.87	104.07	102.44	105.61	105.34	105.11	101.78	105.1	105.44	104.02
108.08	110.34	110.32	110.41	110.72	104.98	112.29	110.13	112.97	110.23	109.6	110.77	108.14	110.26	113.82	113.86	113.04	108.92	110.58	111.48	114.05	109.57	110.01	115.03	110.21	111.51	106.69	107.35	110.89	109.79	111.98	110.14	116.32	111	109.37	108.12	112.03	107.2	113.08	114.2	106.15	116.01	110.78	109.57	110.78	112.87	109.29	113.58	109.03	112.41
110.4	109.72	108.44	107.06	106.11	112	103.08	108.3	104.37	110.35	103.37	110.08	107.52	109.43	104.13	105.2	108.32	108.73	103.43	106.5	106.59	108.31	109.11	111.71	110.68	105.29	106.26	105.28	103.27	106.61	107.94	103.2	106.7	108.34	109.09	110.33	107.53	105.79	106.77	102.01	110.18	109.29	109.47	107.37	105.06	105.79	106.64	106.29	107.35	109.16
106.43	110.08	111.44	105.91	109.63	105.66	110.07	105.47	107.47	107.43	102.13	112.07	109.73	109.99	108.67	108.6	107.71	108.44	112.88	107.59	107.27	111.71	111.6	107.61	104.91	106.6	107	106	108.87	107.78	107.91	111.97	107.75	110.03	105.85	112.75	106.95	108.42	109.36	110.34	110.37	108.95	108.06	110.47	105.95	110.31	110.08	112.02	108.05	108.27
105.54	107.59	105.92	105.89	108.82	105.66	107.94	109.84	111.4	107.16	103.6	105.32	107.08	112.65	105.13	108.62	105.58	110.2	108.17	105.86	108.15	107.48	109.17	106.97	102.81	108.13	106.97	105.5	109.93	109.07	107.68	106.64	107.54	108.17	113.19	104.52	101.08	108.01	105.41	109.75	107.46	109.22	110.65	108.49	109.65	104.72	108.45	104.11	107.38	106.85
99.782	102.62	98.599	100.39	97.334	101.07	96.775	99.071	95.189	97.216	100.51	101.13	104.76	95.743	99.753	95.756	100.87	102.26	98.625	99.625	95.754	94.022	98.586	95.796	96.993	98.1	96.275	95.737	97.744	98.305	98.37	100.93	103.62	101.78	102.56	100.82	100.81	94.358	99.133	98.571	97.143	101.19	98.308	96.623	96.652	101.25	101.06	99.254	101.84	97.116
106.36	111.62	115.66	117.54	111.65	106.33	112.27	110.58	109.77	109.61	110.5	107.39	111.23	107.81	112.41	105.19	111.58	112.93	114.58	113.14	106.75	110.62	108.28	108.59	114.52	110.36	106	112.59	111.7	114.32	109.15	108.13	108.82	111.65	109.32	108.53	108.53	111.08	110.22	111.04	110.54	114.24	110.01	110.54	108.94	113.43	110.98	110.89	113.23	113.12
106.19	105.52	102.93	106.99	107.1	106.17	105.51	107.25	108.07	105.16	105.97	106.68	102.71	105.2	108.16	104.05	105.36	108.76	107.55	102.24	102.34	105.19	107.91	103.95	109.03	105.72	107.97	104.19	101.75	99.39	102.17	103.16	103.82	103.77	100.85	108.33	105.4	104.34	105.01	103.04	106.16	104.89	104.77	107.76	105.09	104.73	99.647	103.16	106.13	106.18
107.95	103.09	107.8	109.61	109.99	109.08	108.7	105.51	110.84	107.6	109.69	105.46	107.29	104.93	107.26	103.65	108.43	103.56	108.24	109.47	110.33	108.68	107.94	106.61	108.83	109.67	101.32	105.6	107.41	110.83	104.98	108.49	107.56	105.76	107.83	107.94	104.99	113.87	109.66	108.5	110.38	106.61	108.75	105.99	106.82	108.86	111.58	112.87	108.01	106.21
105.86	106.26	111.32	107.91	104.13	105.12	106.24	103.79	105.85	107.34	106.46	105.1	106.1	105.7	110.08	105.9	109.57	110.69	107.06	109.47	106.48	107.49	109.51	111.94	107.86	108.22	105.38	108.48	105.34	106.68	111.83	110.74	107.73	106.4	106.98	108.77	105.23	111.45	103.46	104.5	110.53	106.99	105.66	106.95	113.26	102.2	109.41	106.85	106.94	105.22
101.64	96.688	98.915	100.66	97.705	104.6	102.75	98.755	99.049	97.707	98.222	96.644	102.55	97.051	94.171	99.042	102.44	100.4	96.984	97.491	102.35	101.03	98.594	98.759	98.134	100.75	97.843	99.74	100.48	97.8	99.531	96.116	104.13	99.115	100.58	99.511	99.598	97.324	99.708	101.32	105.1	101.41	95.822	97.631	97.162	99.147	100.02	100.51	96.801	100.06
99.161	100.65	99.982	100.57	97.232	99.404	101.17	101.87	93.668	96.774	100.48	97.498	101.62	101.42	99.725	97.744	100.74	99.343	100.9	98.955	101.57	98.918	98.313	104.2	101.01	99.78	101.31	103.07	98.226	103.13	99.429	100.35	100.17	98.226	99.827	97.674	99.438	104.12	103.08	101.7	103.88	95.044	97.373	103.63	100.38	99.185	100.76	102.22	99.579	103.72
105.81	102.78	102.77	105.53	107.12	106.34	102.54	103.7	102.52	106.21	104.29	106.66	101.64	109.94	108.58	104.88	102.67	101.55	100.73	105.85	106.81	106.92	105.01	106.99	105.93	101.21	103.94	102.32	106.19	103.92	102.72	105.7	108.74	106.25	103	109.85	105.81	107.33	103.22	105.95	101.64	101.34	108.27	107.53	104.66	106.45	101.89	107.2	107.46	110.52
108.1	103.07	109.46	106.86	106.72	107.65	110.25	110.41	105.43	107.85	109.68	106.1	107.05	104.01	105.08	107.44	101.89	106.11	105.84	114.18	107.23	109.82	107.89	104.22	108.43	107.92	106.11	110.5	110.53	109.69	110.53	110.91	105.24	109.83	111.27	109.21	104.79	110.26	111.62	108.3	108.68	107.54	105.85	109.52	108.44	106.39	108.82	106.95	110.2	108.39
101.72	95.857	99.229	100.6	96.679	100.02	95.237	99.734	94.371	94.511	95.577	98.803	93.194	101.26	96.474	102.52	93.262	97.506	99.182	102.03	100.73	97.737	98.683	97.655	96.027	99.387	93.738	96.164	92.277	96.739	99.486	100.16	101.69	102.21	96.294	97.639	98.565	97.646	95.444	101.19	96.255	100.82	96.609	97.716	96.996	97.005	96.862	103.08	96.693	95.328
110.79	110.43	107.11	108.67	107.06	108.25	110.02	108.98	108.06	108.28	107.94	110.8	105.87	107.77	107.83	108.18	107.75	103.71	110.34	110.35	107.95	110.6	111.41	107.47	107.68	105.89	108.26	107.35	110.14	109.37	109.4	105.99	108.46	110.23	106.98	111.53	107.26	106.55	108.63	104.66	108.06	111.66	106.81	107.59	110.44	109.53	106.32	110.04	106.94	107.53
100.11	100.87	97.845	100.1	94.4	100.89	101.82	95.32	97.629	101.5	102.34	99.211	99.98	96.661	101.44	100.42	98.864	97.617	99.058	99.924	97.938	100.16	98.562	99.246	95.02	97.727	98.547	99.426	99.372	97.538	101.02	99.572	98.112	98.142	99.106	103.17	99.196	99.241	99.573	101.38	99.599	99.962	96.822	94.853	103.01	102.48	98.494	96.13	95.086	96.87
97.727	95.716	98.456	96.119	94.719	103.01	100.41	95.948	101.48	100.61	99.767	97.798	95.906	104.62	98.437	99.531	96.945	98.741	99.561	99.278	99.569	97.115	101.82	103.33	99.407	95.621	99.263	95.828	97.482	99.496	94.778	101.2	97.249	99.299	96.514	95.126	99.218	97.137	101.33	99.021	99.809	97.518	98.509	96.911	97.151	98.997	98.096	100.02	97.03	98.02
104.45	106.18	105.74	106.96	107.95	103.78	108.31	109.34	105.13	108.47	107.37	103.78	104.8	103.32	105.73	106.81	111.63	104.5	105.23	105.65	108.41	102.89	104.65	102.48	105.03	109.84	104.46	102.84	104.34	105.63	102.63	105.7	100.34	105.51	100.09	109.63	106.33	108.73	104.22	108.29	109.71	103.68	105.38	107.04	104.81	108.24	106.57	107.64	105.88	105.76
103.19	108.28	109.38	104.05	103.8	107.9	102.04	105.11	104.27	101.6	103.39	106.7	103.11	106.25	104.87	108.2	105.04	99.909	106.68	105.78	104.75	111.02	102.45	104.82	107.85	109.51	109.42	107.39	109.18	105.76	104.88	103.98	109.23	106.32	100.79	108.01	101.65	106.27	108.05	106.69	102.35	109.9	108.59	107.55	104.72	104.17	106.82	106.42	105.05	103.73
102.02	101.52	99.962	100.37	97.024	99.535	104.28	101.44	100.94	101.86	100.86	103.59	99.796	103.15	98.637	103.62	97.207	103.23	103.11	102.17	100.62	101.99	98.031	100.94	100.83	102.46	98.117	97.833	98.549	100.28	98.305	105.21	97.5	95.74	107.73	101.61	100.21	100.63	105.99	102.42	102.86	104.3	98.505	100.32	101.15	97.48	101.06	101.75	103.32	96.968
101.46	102.55	96.703	99.695	96.66	98.628	97.496	97.951	97.867	98.252	104.72	95.146	101.32	102.53	105.5	101.6	101.44	96.593	102.6	100.86	98.364	97.923	98.462	101.22	96.859	100.62	102.33	99.647	97.157	100.5	103.18	99.641	102.7	95.727	98.935	98.34	98.611	100.1	101.31	102.57	95.903	98.789	101.16	97.041	102.83	102.49	100.5	99.265	98.652	101.97
98.919	96.538	103.03	97.375	97.337	99.953	100.77	98.424	99.035	97.507	99.784	97.312	106.24	101.55	101.21	97.63	100.33	99.498	99.662	100.83	97.536	102.7	97.887	98.083	101.75	101.3	94.427	97.774	97.909	102.26	100.93	98.872	101.81	102.86	101.36	99.508	101.42	100.2	101.72	100.27	96.605	101.7	99.096	100.39	100.16	97.205	103.36	98.996	101.74	100.44
111.38	110.66	107.51	108.51	108.48	106.38	110.69	108.67	107.25	107.06	104.16	106.16	107.96	110.29	105.24	106.9	105.2	110.84	111.5	108.53	106.06	106.62	112.57	109.66	109.51	110.57	109.05	107.64	105.15	107.65	107.44	112.15	108.28	106.5	103.98	113.26	101.18	106.5	109.47	110.61	106.19	110.74	107.67	108.75	109.39	103.69	109.79	106.87	106.62	109.08
106.13	107.86	106.02	106.57	106.38	104.73	108.16	107.85	106.17	103.65	106.73	107.75	104.99	104.61	103.02	107.76	102.61	109.22	105.67	109.5	106.73	108.88	103.59	103.67	104.95	104.92	104.11	110.77	107	105.32	105.24	104.16	107.64	110.14	106.15	105.11	108.3	108.36	109.01	104.61	105.04	105.27	105.46	110.42	101.93	110.4	110.88	110.61	103.62	108.33
105.62	105.35	109.5	103.93	101.71	108.37	106.97	104.86	102.94	103.39	107.35	105.7	109.26	109.05	107.49	106.89	106.68	109.16	107.53	107.59	102.89	108.63	104.81	107.49	107.46	104.64	107.33	104.1	108.36	106.17	106.64	103.08	99.153	108.93	105.86	105.19	101.43	104.09	110.03	105.73	104.87	107.25	109.63	107.49	107.54	110.03	109.56	108.7	104.78	108.15
103.11	102.69	107.87	104.65	99.377	109.64	105.58	107.32	107.34	104.96	106.51	107.14	107.31	107.8	104.24	106.3	105.44	105.49	107.4	103.59	101.92	106.77	106.38	108.88	110.48	104.76	106.37	107.67	104.77	98.388	110.22	109.76	103.38	107.76	105.54	110.07	100.42	106.34	105.65	105.44	109.25	105.24	102.61	106.39	98.748	107.07	103.25	107.98	104.8	105.81
110.67	104.63	106.19	105.63	106.28	105.04	107.75	103.99	109.07	106.49	106.61	105.08	101.31	107.23	104.33	107.85	102.25	102.85	102.19	105.9	108.6	107.7	105.32	109.36	112.97	109.61	107.54	106.18	105.19	103.49	107.14	107.16	104.42	104.94	109.56	101.34	106.68	105.7	105.35	103.54	105.43	103.29	107.47	108.11	105.92	109.93	104.61	106.56	108.58	108.85
106.55	111.34	107.4	110.29	107.19	108.77	107.34	110.25	105.61	101.13	108.92	108.8	108.08	109.43	104.95	109.21	109.67	108.63	108.61	105.84	104.79	108.41	106.01	111.57	108.95	105.3	111.93	108.58	109.75	108.67	105.91	107.14	105.85	109.34	107.41	108.01	107.34	109.52	108	108.83	104.98	105.76	105.26	109.43	106.21	108.85	106.89	108.75	103.47	107.37
100.82	97.889	100.09	99.078	95.892	100.66	105.33	99.82	101.76	97.059	96.539	108.37	99.231	102.38	97.926	100.71	100.57	99.299	101.48	102.08	100.92	103.12	99.67	105.19	101.91	102.13	98.304	100.71	103.29	95.746	98.973	98.202	100.42	105.09	103.6	99.708	96.071	99.593	97.536	100.2	103.16	100.26	95.45	99.193	102.55	99.052	100.1	100.17	103.18	101.94
106.15	104.98	107.62	107.16	106.35	104.4	100.82	104.31	103.52	104.1	111.77	106.97	102.19	108.95	105.23	106.12	107.99	107.87	104.33	106.53	106.28	106.98	103.68	104.26	103.44	104.27	106.59	109.42	107.96	105.27	101.82	106.38	105.38	109.25	106.83	104.12	106.7	106.97	108.92	106.98	108.87	106.89	105.84	108.69	107.83	106.88	102.09	104.09	103.76	106.49
106.56	105.6	108.92	103.76	103.35	105.26	104.57	106.17	109.46	109.38	107.98	103.2	104.36	106.99	103.48	105.83	103.48	103.93	103.27	102.89	105.1	105.54	104.91	102.71	104.13	106.21	105.45	107.41	106.89	104.87	107.75	106.51	109.13	104.39	104.2	105.8	107.85	105.86	107.07	105.35	103.45	102.69	107.67	105.35	108.78	105.41	106.26	103.98	103.6	109.78
108.76	108.37	109.18	108.46	107.31	105.84	108.27	108.47	106.16	107	109.72	108.26	109.04	108.76	111.34	112.2	109.62	105.86	103.41	108.36	107.33	103.95	107.64	108.03	109.15	111.58	109.21	109.03	111.13	109.54	104.08	105.96	107.59	109.4	109.01	107.28	110.7	103.21	109.79	110.86	107.22	108.05	105.6	104.37	105.74	109.02	103.29	106.53	104.69	109.46
107.63	108.32	104.36	110.81	106.56	108.07	102.32	108.69	107.86	106.99	105.55	106.12	106.83	103.31	101.57	106.11	108.13	104.61	105.87	106.88	105.71	110.28	106.74	106.64	100.42	107.18	104.89	106.68	107.91	108.78	104.11	105.88	107.77	109.01	102.71	105.99	108.88	109.74	107.93	112.23	102.65	106.96	105.02	102.57	103.87	107.05	109.26	101.56	105.93	103.46
112.36	106.39	106.43	110.8	107.76	108.93	109.48	104.47	107.96	110.42	110	113.47	109.63	109.53	110.46	111.17	112.68	108.23	112.04	114.6	109.54	111.82	106.45	105.64	109.86	105.05	109.89	108.08	111.83	106.55	106.9	101.93	104.48	107.58	105.78	108.66	112.4	112.55	106.64	111.54	109.57	111.14	106.32	110.1	109.22	111.44	105.29	109.53	110.66	108.75
107.37	104.91	108.88	102.6	108.07	100.04	105.69	106.72	106.66	105.44	103.86	108.51	103.56	109.44	99.926	105.07	109.86	107.53	107.08	101.54	106.16	107.52	106.44	108.18	106.27	110.19	102.19	107.22	105.58	104.68	104.01	106.85	106.53	108.24	101.46	106.72	106.97	107.39	106.13	109.26	106.37	110.07	109.5	107.89	106.5	102.46	106.83	107.18	103.31	107.17
99.797	98.22	98.719	95.547	98.316	101.34	99.096	101.72	100.13	100.31	100.06	101.86	94.208	94.265	99.261	101.97	96.685	93.294	98.567	100.44	101.63	101.89	96.486	97.805	98.293	99.014	101.17	98.299	96.221	97.246	99.374	97.259	99.313	98.529	94.815	100.65	100.2	101.24	93.33	96.067	98.334	100.65	102.98	98.138	101.04	96.874	100.64	94.822	94.396	97.893
101.13	106.05	111.93	107.71	106.32	108.91	105.61	107.55	108.52	107.61	109.54	105.8	110.14	106.36	106.88	107.89	111.32	104.6	104.99	110.54	103.68	108.25	110.87	111.18	105.06	106.68	114.26	107.51	110.65	102.24	104.24	104.49	103.14	106.78	109.45	106.22	107.99	108.53	104.16	104.46	110.58	105.4	105.84	106.21	104.31	105.26	103.24	100.15	108.66	109.94
108.11	112.3	109.13	112.24	111.55	113.64	115.4	107.64	107.24	110.89	112	109.68	115.45	109.89	105.38	103.29	112.3	109.23	111.99	110.93	110.51	111.48	112.31	110.25	108.76	111.25	108.5	115.72	106.61	107.98	113.11	108.77	115.6	110.31	107.6	108.87	107.97	112.06	107.72	111.1	110.36	108.26	109.98	111.99	110.84	110.65	112.05	110.57	112.36	112.54
106.34	103.19	103.35	98.52	105.22	97.543	103.14	106.63	101.49	101.01	98.403	102.45	104.15	106.11	96.053	102.12	101.19	96.593	97.465	106.92	101.14	103.5	99.949	99.005	97.481	105.55	102.52	98.86	103.99	105.41	98.112	109.95	99.238	104.41	97.089	104.76	107.33	102.82	106.1	103.85	101.83	104.09	101.72	103.44	106.61	105.71	101.77	107.46	101.67	103.61
109.33	107.61	104.79	110.05	108.6	107.56	105.36	104.3	107.87	107.32	106.35	105.55	106.52	106.07	108.05	104.43	105.37	104.53	108.1	109.49	107.68	107.35	106.36	112.01	109.41	102.66	108.21	105.96	107.15	106.8	113.31	109.39	102.38	106.24	107.37	105.36	107.96	108.18	107.85	102.24	110.63	102.75	108.46	104.4	103.02	112	111.12	111.49	107.09	104.9
102.11	97.979	99.435	100.69	102.44	98.772	99.97	101.39	106.01	97.727	99.658	101.24	98.256	99.015	102.2	101.93	100.84	96.495	101.46	96.712	96.07	97.481	95.567	99.677	99.837	103.99	100.29	100.09	94.386	102.27	102.03	99	104.34	95.656	95.862	100.1	101.82	97.527	97.767	101.69	100.54	99.769	99.341	94.889	106.62	102.99	97.447	97.948	97.609	100.73
107.55	107.1	103.99	105.17	105.75	105.64	104.5	106.9	107.18	105.08	104.52	102.03	106.15	105.67	105.48	104.09	105.57	106.49	101.51	106.02	108.97	105.8	105.28	104.55	104.65	106.2	103.65	106.12	101.66	106.6	102.21	104.15	106.41	106.66	106.15	104.57	105	104.81	111.3	103.57	107.25	104.95	105.12	98.887	106.56	101.38	106.26	109.32	104.27	100.54
110.37	108.94	111.26	109.86	110.07	113.49	111.03	111.86	106.14	111.7	111.37	106.62	117.13	106.66	113.85	107.35	112.98	111.56	109.75	111.78	109.98	111.77	109.62	106.54	109.27	109.8	105.34	111.03	108.27	111.59	109.36	112.06	112.28	110.72	110.95	110.87	112.04	110.14	108.64	108.87	105.26	108.45	110.69	111.59	110.1	107.69	109.13	106.61	109.8	111.93
109.03	103.33	102.33	108.62	110.29	106.87	107.68	106.46	104.85	102.51	108.6	105.31	107.18	112.87	105.78	106.81	105.85	103.48	111.14	107.79	105.09	104.41	108.83	105.78	109.31	105.8	105.76	108.78	104.68	104.25	106.57	107.49	108.18	108.86	108.11	107.34	106.64	104.11	111.6	108.12	106.83	111.7	106.59	103.1	105.46	104.04	109.32	105.61	107.26	104.33
107.7	108.92	108.87	112.15	109.95	108.1	110.59	111.63	112.93	112.52	105.05	110.51	107.04	107.27	110.56	111.96	114.94	110.72	111.45	106.23	111.07	109.14	108.85	111.04	108.08	106.41	111.9	108.03	107.01	108.23	109.64	110.24	111.41	108.71	108.12	109.58	113.5	112.89	106.24	106.33	111.4	109.42	113.76	107.93	114.19	108.25	109.79	113.46	105.94	110.62
106.86	102.39	109.56	103.86	107.24	103.96	108.55	105.84	106.49	102.25	107.35	103.59	107.37	106.62	109.28	104.82	112.64	101.69	106.42	104.79	103.31	101.9	105.2	103.75	111.42	103.7	105.15	102.65	104.97	102.93	103.61	108.06	103.62	105.57	108.5	103.45	110.3	106.85	102.93	104.1	105.74	104.54	105.55	105.09	104.16	107.1	108.63	109.62	107.52	103.76
107.52	107.31	111.79	108.37	107.1	106.05	104.92	109.93	106.76	109.11	106.11	108.64	107.37	105.66	107.27	108.58	109.54	109.92	109.14	106.56	112.47	111	109.76	108.35	102.11	106.81	108.94	105.06	105.59	104.61	105.3	111.27	106.62	106.23	106.29	110.87	102.88	106.35	106.44	106.03	105.85	113.05	107.74	111.16	110.39	107.72	114.01	105.16	106.51	106.45
113.62	105.25	105.07	109.83	111.72	109.84	110.5	101.32	108.29	109.33	106.83	110.09	107.19	105.87	106.87	104.99	106.53	107.72	110.25	108.79	113.56	104.32	104.39	107.98	106.29	105.55	111.82	109.86	112	106.56	111.21	107.52	108.06	109.84	109.66	109.85	109.06	105.74	111.05	107.95	103.35	107.73	110.29	107.96	110.65	110.06	109.2	108.73	107.93	109.55
103.01	99.497	99.663	98.597	92.886	93.988	95.129	101.35	95.11	97.222	102.03	96.452	101.56	98.538	102.24	93.924	96.187	101.49	94.942	97.67	99.664	98.241	94.472	98.741	99.117	91.003	97.051	103.48	96.966	99.272	95.408	98.063	95.832	98.763	97.113	96.882	102.54	98.645	97.008	98.378	95.012	101.43	95.482	101.38	99.487	101.16	96.028	99.098	103.55	98.024
101.46	104.43	105.38	114.19	105.71	107.32	105.07	109.47	105.43	108.01	109.05	113	108.26	113.15	107.07	107.95	107.61	111.61	106.91	108.6	105.56	104.19	108.69	103	110.42	106.89	106.46	110.73	107.17	102.66	109.79	109.15	109.25	104.56	110.85	109.28	110.06	108.76	105.15	109.57	105.89	109.62	106.44	107.14	105.28	105.09	106.28	108.73	101.54	108.57
100.87	110.86	108.39	109.26	107	106.4	110.39	104.52	109.04	110.15	107.77	110.27	108.14	105.01	108.41	105.8	111.44	111.24	104.37	105.39	107.13	109.33	109.02	111.69	104.48	109.73	109.53	110.61	103.64	114.45	107.34	106.11	108.07	111.57	108.31	114.36	104.35	109.71	112.54	112.37	108.47	112.12	106.48	107.88	110.07	107.44	107.99	106.64	107.79	111.56
108.27	111.4	108.62	114.55	113.54	114.1	109.65	109.27	109.72	108.53	107	111.39	113.84	115.22	111.23	110.04	111.15	110.94	112.31	105.58	109.03	110.04	115.11	111.63	107.88	107.07	110.57	108.65	109	108.65	113.04	109.71	109.62	108.82	109.77	108.45	110.94	108.9	110.17	111.38	108.45	106.04	111.58	108.69	111.05	110.98	111.44	108.43	111.44	108.82
106.33	107.6	107.91	108.66	106.83	105.94	112.18	109.08	110.7	109.58	106.78	107.07	108.74	108.55	107.11	106.93	105.55	110.13	105.24	104.2	109.5	108.51	109.57	112.39	112.43	108.96	112.36	105.19	106.35	112.34	110.9	106.34	109.48	102.55	106.45	104.61	111.36	105.37	106.56	106.42	107.07	110.07	107.61	107.16	105.72	105.36	106.97	108.05	107.73	113.22
107.54	107.65	110.37	114.4	109.19	113.84	110.75	111.89	107.84	110.73	105.67	111.62	115.83	110.67	113.11	109.24	109.04	107.43	112.5	108.46	112.25	107.84	110.88	112.77	111.15	111.27	114.64	113.2	111.87	107.48	114.41	108.53	109.84	109.58	110.82	113.53	109.61	112.78	112.76	111.71	112.26	113.27	112.43	108.53	109.89	111.06	111.6	110.97	107	110.56
105.97	109.34	111.75	106.99	108.7	113.06	109.07	107.29	103.64	110.97	111.6	108.66	108.63	112.75	111.2	105.77	108.78	109.98	109.36	107.14	111.09	105.4	109.59	111.25	108.4	110.49	110	108.26	108	111.34	108.18	109.03	109.88	109.54	110.89	111.14	107.78	109.65	110.42	101.56	106.19	110.34	107.21	107.01	106.76	109.01	109.57	109.26	107.28	112.92
97.318	102.69	100.98	103.34	104.55	100.85	100.2	99.472	99.494	98.25	100.17	101.16	102.02	99.588	98.131	97.627	97.457	100.32	97.579	102.62	100.82	103.36	105.15	104.64	97.611	100.98	98.818	102.2	103.15	101.57	99.564	99.88	101.18	99.855	99.321	100.87	103.02	100.76	97.317	96.677	99.792	100.02	101.86	99.769	98.431	105.71	99.759	98.634	96.99	99.847
105.03	104.02	108.06	108.83	107.22	108.01	108.22	106.71	104.46	102.59	107.48	107.08	107.24	101.68	108.08	107.12	103.02	101.27	104.1	104.85	102.7	101.3	106.76	107.45	102.88	106	105.93	105.35	100.68	105.61	107.05	103.96	107.43	107	109.03	108.04	108.86	107.04	108.37	104.55	108.36	105.16	107.09	105.28	109.47	109.58	104.94	104.28	109.63	105.06
100.15	102.23	101.52	95.782	95.603	99.84	102.61	95.658	101.45	99.475	98.18	100.18	97.448	102.66	100.74	102.18	100.33	98.755	97.739	98.258	101.13	97.688	103.39	97.683	101.01	98.467	100.58	103.06	95.936	95.909	96.243	98.012	99.409	99.102	97.442	96.46	93.661	98.01	97.543	96.082	105.05	101.38	99.991	94.299	101.84	101.62	98.651	102.88	97.388	96.405
108.51	110.35	111.4	109.89	110.64	110.76	111.53	111.75	106.25	110.06	110.35	109.14	112.67	103.61	106.77	111.7	109.97	111.78	112.55	110.38	108.64	111.86	109.98	112.75	110.48	111.54	110.75	111.92	107.83	114.06	111.77	107.29	111.04	109.97	111.37	111.3	112.43	109.92	111.56	114.35	111.57	110.38	107.98	112.56	111.14	114.89	109.39	113.72	107.44	115.17
105.47	108.16	109.37	108.28	108.93	109.35	108.28	104.8	106.9	105.17	109.01	109.49	109.26	111.57	109.38	109.28	111.07	112.86	106.1	108.08	105.35	107.18	106.02	109.64	108.89	110.2	107.4	108.27	107.5	110.79	107.21	107.14	106.17	110.72	105.42	109.63	109.71	104.97	108.49	107.8	106.69	106.95	107.5	108.45	109.79	111.19	105.71	107.41	106.37	108.66
105.81	109.05	103.45	103.91	107.74	104.4	109.28	105.74	104.81	108	106.57	102.63	102.75	106.08	108.49	103.5	105.88	108.64	105.79	109.1	107.73	108.57	105.61	106.47	104.35	107.08	101.75	105.17	105.29	103.24	108.63	108.74	106.26	106.05	112.07	111.1	108.06	107.64	106.24	105.29	107.4	106.89	104.9	107.59	108.19	108.8	105.71	107.4	105.22	103.6
98.434	92.346	100.57	98.535	95.909	98.467	96.076	97.18	97.897	100.24	96.814	101.07	98.973	95.096	97.993	96.82	99.235	99.454	101.8	97.332	97.885	93.335	101.82	97.551	100.49	95.305	99.485	96.708	95.869	98.957	98.951	101.28	96.892	99.336	100.61	99.73	92.366	95.254	99.398	100.38	99.464	103.52	98.041	97.156	93.706	99.514	94.665	97.344	97.567	94.362
102.7	104.96	107.85	100.92	105.89	109.64	103.41	105.89	106.96	103.49	104.29	105.07	105.31	102.63	109.56	107.2	103.17	105.41	103.98	110.71	104.17	103.8	107.18	100.9	110.66	105.63	103.93	101.86	101.76	107.73	107.43	102.35	108.3	103.15	108.17	105.87	104.54	105.38	104.06	107.11	104.67	108	108.59	107.9	108.67	104.18	101.01	103.92	108.25	108.7
105.61	105.2	104.17	109.94	106.59	108.08	106.56	106.62	107.19	105.36	105.08	101.64	107.25	101.78	109.2	109.55	107.78	106.63	105.81	103.88	103.35	105.81	107.69	103.1	105.26	105.96	108.62	107.88	109.12	109.68	104.23	106.49	107.51	107.13	106.72	104.35	106.6	106.56	101.19	106.66	107.51	105.37	100.55	101.97	103.03	102.51	108.44	106.41	106.8	106.57
105.9	108.17	104.37	107.05	107.75	101.08	101.54	104.7	106.45	105.74	98.74	106.06	106.65	107.91	105.9	105.93	105.88	104.67	106.43	101.83	103.59	104.8	109.25	103.09	102.06	101.11	107.76	103.65	106.63	100.65	109.67	105.83	99.195	103.42	106.14	102.31	103.17	107.6	106.1	105.75	106.03	105.16	108.09	104.55	110.11	102.96	105.56	102.09	102.75	110.63
104.81	100.58	103.72	102.64	106.38	105.45	105.68	107.95	105.99	108.42	106.99	107.83	105.32	104.17	104.93	106.71	106.49	108.01	107.44	105.67	108.66	110.76	107.79	108.1	105.53	104.86	106.56	107.94	101.26	109.49	105.55	105.42	104.82	103.26	107.05	110.07	107.12	105.45	105.14	107.5	106.28	105.96	106.55	108.05	112.04	104.7	106.77	102.37	104.45	106.05
104.2	108.41	109.19	108.48	105.98	104.13	105.38	106.67	105.18	104.13	99.817	109.01	107.99	102.25	103.95	105.87	107.73	108.85	104.44	107.77	101.03	106.5	102.92	105.33	108.66	104.98	107.3	103.26	105.15	104.37	107.82	106.35	104.61	105.57	106.71	105.99	103.14	106.48	107.75	109.79	102.71	108.24	104.46	104.05	107.34	106.62	105.84	107.21	102.63	106.06
100.99	99.865	102.16	100.14	94.483	95.673	96.443	96.734	93.367	102.27	103.11	96.45	99.145	95.51	101.25	95.762	99.588	97.318	101.01	93.976	98.624	98.545	94.837	96.129	92.419	101.26	101.28	99.816	98.534	94.883	100.92	101.12	101.15	101.4	99.97	98.037	98.276	95.99	98.384	105.2	98.253	97.924	101.11	97.126	101.83	100.62	97.064	99.5	98.65	98.266
105.62	103.48	107.03	105.89	107.17	107.6	105.92	108.26	103.3	107.18	109.03	104.03	106.01	104.3	101.98	105.56	102.89	102.14	104.92	105.2	110.75	106.29	102.11	104.86	105.68	109.01	105.85	107.6	105.96	102.29	106.5	103.73	105.19	100.08	105.76	101.1	107.31	103.75	105.02	105.98	108.12	106.6	107.19	100.26	107.14	106.1	105.77	103.06	110.27	106.66
105.42	104.4	103.66	108.51	106.59	106.45	107.91	104.82	104.76	105.17	107.4	107.53	108.83	103.26	110.3	103.19	105.68	105.11	104.18	107	107.36	108.26	103.14	104.81	104.97	103.86	107.24	107.97	102.54	104.28	104.91	104.17	106.71	107.73	106.36	100.56	107.92	105.46	108.14	107.14	104.87	105.08	105.2	107.45	99.902	107.96	105.95	110.02	106.39	105
104.21	105.33	108.5	107.84	107.4	105.62	107.77	108.19	110.01	107.51	102.81	105.05	103.99	108.41	106.25	109.27	113.54	109.42	110.32	106.7	107.11	107.66	110.16	103.98	109.46	107.46	106.7	106.42	109.04	108.46	107.02	110.86	104.73	111.44	107.11	105.14	106.3	107.35	108.79	107.78	106.21	111.03	103.41	109.31	109.19	107.98	107.09	107.02	108.24	108.77
99.54	102.99	103.01	97.45	96.779	100.08	100.16	97.941	97.755	97.022	100.43	99.659	98.096	96.225	99.043	100.06	103.67	97.601	100.81	98.53	100.95	96.293	99.575	95.824	99.155	97.69	96.794	99.023	95.556	101.79	96.992	102.13	97.409	99.87	98.169	97.072	95.636	95.519	96.672	95.663	97.911	100.26	97.25	99.151	101.75	95.436	98.748	92.93	97.507	100.17
99.07	95.807	98.094	97.049	93.893	99.998	98.072	100.97	99.531	104.11	97.345	97.42	98.015	97.07	99.022	99.448	97.186	94.71	102.2	98.777	98.234	102.52	98.071	93.356	97.11	100.28	98.496	98.359	98.458	99.398	95.842	97.725	96.223	102.45	96.322	100.69	100.01	91.008	99.057	96.903	96.623	96.422	97.718	95.836	98.937	100.42	102.93	98.374	101.19	99.265
107.14	103.7	106.27	105.37	107.63	105.85	105.79	103.95	103.96	111.95	107.26	106.16	105.59	108.85	105.42	101.16	108.21	101.58	106.85	113.88	106.52	104.31	110.5	111.27	108.48	101.36	107.17	101.61	109.24	109.29	108.93	101.44	106.84	107.07	107.6	102.66	104.5	110.31	106.78	105.95	107.06	109.65	103.84	107.04	104.99	106.48	111.12	108.16	107.45	107.64
109.5	108.54	106.19	107.17	110.88	108.63	106.66	106.09	111.04	109.7	108.92	103.39	105.03	109.01	109.12	109.25	110.69	108.21	107.53	109.75	111.37	108.25	109.58	111.33	107.82	111.52	107.69	107.82	105.74	106.13	106.65	111.18	104.01	108.69	106.61	114.92	108.83	109.48	108.35	108.31	106.81	110.25	105.24	106.73	105.34	108.84	106.67	108.24	109.02	108.07
99.107	98.096	95.647	103.81	102.99	104.56	104.41	98.821	103.76	107.2	97.322	100.23	97.56	98.813	96.764	97.013	99.267	100.87	101.12	107.41	100.12	106.39	100.29	99.499	100.98	97.61	97.395	98.664	103.41	97.756	97.936	102.93	99.608	102.46	104.06	98.045	97.351	96.139	107.75	99.812	101.85	98.839	100.37	97.195	102.05	101.39	104.8	103.14	98.144	98.619
100.2	108.44	103.14	105.82	103.12	101.74	111.16	99.439	103.39	107.81	105.89	110.19	104.75	113.73	105.09	105.24	108.11	108.9	107.69	105.16	106.49	103.47	109.91	106.84	104.25	109.22	105.45	103.09	105.04	104.81	106.23	110.14	105.6	107.74	103.52	107.41	109.89	107.45	105.18	108.33	114.27	108.89	107.12	103.17	110.42	104.62	105.64	110.87	106.79	109
106.58	106.34	101.48	109.18	104.85	105.38	105.28	105.03	103.41	105.68	108.65	106.77	101.5	102.71	109.79	102.22	104.28	104.89	106.69	104.64	102.64	104.96	105.33	102.57	105.91	108.97	105.36	105.11	102.25	105.61	104.54	111.03	101.38	101.5	101.31	107.36	103.22	100.14	100.52	111.11	107.81	105.07	104.49	109.51	106.89	106.45	102.2	104.41	106.77	108.46
108.23	110.04	107.71	105.75	111.92	102.58	104.63	103.93	106.19	105.33	104.76	104.18	105.58	100.82	104.15	105.06	106.34	110.54	104.94	104.64	109.36	104.72	108.14	104.58	101.65	102.47	106.04	101.49	107.76	112.45	107.09	105.41	105.4	106.16	107.41	106.77	101.54	109.17	105.99	103.03	105.51	109.89	105.39	106.81	106.04	104.35	105.13	105.74	106.77	106.17
96.619	102.98	98.846	103.38	98.552	96.932	104.35	104.24	105.48	96.996	102.62	101	98.497	101.11	103.37	105.5	98.985	97.313	102.27	101.95	99.258	104.39	100.2	101.57	99.12	101.49	103.16	98.845	99.452	97.941	102.65	99.719	104.57	98.328	102.07	101.85	101.78	98.859	101.2	99.884	100.86	102.2	100.2	98.783	99.186	104.99	99.441	100.89	97.332	102.15
98.907	95.442	95.273	98.939	98.454	95.399	103.19	93.057	101.45	98.884	95.894	95.911	96.813	96.855	101.23	98.76	97.885	100.73	96.949	94.739	95.549	98.758	96.697	97.784	98.218	96.988	97.407	96.388	101.35	99.06	102.17	99.354	98.992	98.296	98.088	103.07	94.932	96.695	98.271	99.773	98.012	95.09	96.644	97.447	99.051	96.646	98.649	97.109	98.769	99.568
104.29	108.59	110	105.1	107.11	107.27	104.99	105.5	107.53	106.12	108.65	108.01	108.61	112.65	108.28	104.9	109.68	106.07	106.65	107.88	107.16	105.94	110.08	110.18	108.83	105.3	106.91	102.77	104.86	107.97	104.38	107.28	103.41	103.45	106.42	106.66	109.14	108.04	105.36	108.39	107.61	105.7	109.43	108.42	103	109.83	102.91	107.17	106.16	104.87
103.62	107.81	110.31	104.86	102.92	110.39	100.31	107.38	111.45	103.46	103.78	100.84	107.06	107.98	106.49	107.58	102.92	106.9	101.57	105.12	107.68	107.17	107.02	108.36	103.55	110.31	106.49	106.32	104.02	111.03	106.48	107.82	103.82	103.71	104.16	105.87	107.82	107.46	104.3	104.71	108.03	102.58	108.45	105.04	101.76	107.84	108.82	102.79	103.42	108.29
105.39	104.97	102.56	107.59	98.208	106.78	105.05	106.06	103.83	102.94	104.69	106.22	104.1	104.02	100.61	104.8	106.32	103.94	105.32	103.4	105.09	106.01	105.41	105.15	103.62	105.8	107.66	103.45	102.89	103.17	104.02	106.6	103.88	107.68	107.24	108.21	106.76	105.34	102.93	108.71	110.03	105.89	104.37	106.13	104.64	105	102.43	104.56	103.68	107.87
109.14	109.69	108.37	109.92	107	110.35	107.19	109.57	106.96	106.56	106.77	108.02	108.16	107.59	110.58	102.99	104.68	108.03	107.91	105.64	109.51	108.8	108.12	106.79	108.07	104.34	110.53	109.13	108.87	107.83	108.42	106.88	106.24	111.37	107.03	109.8	102.61	109.49	106.87	103.78	108.48	106.48	111.27	104.11	105.27	107.76	104.49	108.75	109.06	103.99
103.4	105.16	101.04	104.18	104.9	108.81	101.06	110.38	100.95	107.5	104.52	107.57	101.84	108.56	104.78	105.2	106.75	108.87	105.53	106.86	104.75	104.48	106.11	109.61	111.61	105.66	104.15	107	105.2	106.2	103.64	102.01	108.38	106.61	110.77	103.96	107.28	106.13	104.11	103.93	103.58	105.79	102.72	106.98	106.77	107.73	108.21	100.85	107.86	104.19
110.11	107.59	109.96	109.17	105.97	111.7	109.22	109.62	108.75	107.23	108.01	108.16	107.29	114.93	109.2	102.94	105.67	111.91	109.8	109.1	107.86	110.64	108.92	109.52	110.4	110.81	104.96	107.3	109.07	110.53	109.25	106.03	106.99	110.27	108.24	108.16	107.19	111.17	106.29	108.95	109.64	106.09	114.45	107.88	105.42	107.28	111.97	110.91	107.51	107.22
107.05	107.85	107.39	107.68	102.9	112.33	108.5	109.13	109.28	106.5	111.71	106.78	112.04	105.23	113.77	110.37	107.78	106.84	108.16	104.78	110.2	105.24	107.1	106.37	111.29	106.47	111.35	105.75	107.57	110.46	108.2	106.87	104.29	109.19	110.41	108.93	104.28	106.56	106.72	110.04	103.73	106.45	106.27	106.08	109.65	109.84	106.48	112.24	105.7	106.92
93.795	103.82	98.657	98.516	97.524	100.11	98.53	96.096	101.2	98.38	103.13	96.605	94.759	96.002	94.931	98.896	96.741	97.488	97.208	100.67	99.627	98.848	96.901	99.537	97.265	94.974	98.249	97.314	95.171	92.94	98.566	96.525	97.874	98.84	102.89	96.119	97.302	93.938	93.599	95.551	98.242	95.836	98.533	95.044	98.791	97.216	96.418	99.268	98.204	98.347
107.6	108.07	105.27	101.76	106.3	104.71	103.66	106.05	108.48	103.29	102.57	106.67	103.04	106.58	103	108.3	106.64	108.76	104.81	106.74	100.75	104.81	106.07	105.22	107.81	104.3	105.34	105.28	102.69	105.19	104.02	103.12	104.28	106.71	108.01	106.54	107.56	108.43	108.61	107.88	102.4	102.14	110.55	102.52	107.59	103.16	104.7	103.47	104.95	105.53
107.33	111.44	112.73	106.28	107.54	108.07	108.71	109.24	111.02	107.72	112.79	106.16	113.02	104.68	109.74	110.76	107.09	101.85	110.49	104.24	109.92	107.54	111.63	105.06	110.16	105.04	105.21	107.52	110.26	110.37	105.44	110.08	104.16	112.18	109.08	103.57	107.55	107.93	110.68	109.33	109	107	109.5	106.99	109.25	111.16	106.48	110.93	111.06	112.54
109.66	103.67	106.73	104.58	105.06	104.19	108.28	110.42	107.53	106.98	102.01	110.28	106.15	107.7	106.72	110.17	102.48	106.23	107.78	105.56	108.89	107.36	107.07	101.89	101.76	106.47	107.74	105.12	102.43	106.92	107.92	106.94	108.28	103.72	109.12	104.44	104.46	107.03	108.31	107.96	106.61	108.85	105.66	108.2	105.67	104.88	110.61	109.5	107.55	109.91
105.57	104.84	106.29	106.94	109.79	107.49	109.24	105.67	107.28	111.31	108.97	110.65	104.83	107.92	105.35	105.1	108.97	105.42	109.13	108.76	104.35	105.22	106.94	110.43	111.51	108.01	103.88	109.41	108.45	109.24	108.77	110.17	105.1	108.17	113.52	107.68	109.2	106.25	109.89	105.98	109.58	106.06	102.88	106.82	107.34	108.27	110.46	113.56	109.87	107.25
99.687	96.899	102.92	97.942	100.17	99.366	100.26	99.162	100.65	100.76	98.291	102.27	100.31	98.99	94.878	95.836	97.699	99.49	100.82	98.689	95.53	96.716	95.656	97.019	103.15	97.642	98.215	99.033	99.21	96.197	104.27	94.587	99.166	97.913	98.971	99.418	100.87	99.072	98.752	97.153	99.487	96.619	94.605	95.335	100.68	96.756	102.21	99.541	92.126	99.504
108.19	114.23	108.99	109.13	107.81	110.99	111.61	108.91	109.37	110.79	109.52	112.82	105.64	111.48	108.77	105.16	107.03	107.06	110.17	106.99	106.99	106.36	109.96	108.98	107.04	108.93	108.48	106.1	109.56	105.41	111.14	109.95	108.21	108.14	103.6	109.38	107.89	107.14	107.29	109.93	106.39	110.14	109.03	107.64	108.08	110.22	103.23	112.23	110.6	110.69
107.15	109.15	109.8	108.63	107.77	109.66	103.57	111.53	107.72	106.65	107.38	105.74	105.83	105.89	105.91	109.24	106.09	105.43	110.18	109.62	106.34	109.65	105.45	109.2	107.33	108.84	105.98	107.45	110.86	110.24	108.74	103.88	111.68	112.57	108.71	106.84	109.29	108.14	109.56	100.36	108.18	105.77	107.86	106.39	108.22	108.05	108.87	104.18	109.91	106.14
107.88	104.02	105.98	107.28	105.13	104.36	106.23	105.84	110.73	106.1	105.64	108.37	107.41	107.1	105	105.41	109.49	107.73	105.72	111.91	107.36	104.79	106.05	108.35	105.69	107.17	108.46	103.9	107.96	108.35	106.48	111.83	109.39	110.24	104.63	106.7	101.91	103.26	106.85	108.43	106.46	111.51	105.98	106.88	105.39	107.08	107.86	107.54	108.5	106.95
106.44	104.88	113.15	106.07	102.67	103.74	107.42	102.84	105.6	104.62	108.35	106.33	106.63	106.44	106.32	108.06	110.46	106.78	109.29	108.93	108.43	109.27	100.1	107.52	115.13	108.34	108.32	108.42	108.59	108.8	113.66	109.49	110.09	113.03	109.24	104.78	108.11	107.77	110.68	110.25	105.59	108.78	107.95	101.27	110.42	105.65	107.67	104.11	106.05	103.52
101.71	97.789	101.44	98.503	101.18	101.78	99.945	102.08	96.793	98.682	102.01	98.098	100.14	95.379	106.25	101.16	100.21	97.832	102.03	104.83	106.58	99.073	101.43	99.821	101.41	103.75	100.36	97.874	102.2	100.94	99.87	97.944	100.69	103.82	100.4	96.801	101.45	99.097	96.803	100.91	95.986	96.598	99.47	101.93	103.27	97.849	94.454	101.28	103.34	98.28
101.42	97.453	96.505	102.13	98.736	105.71	103.12	96.391	100.31	97.391	99.827	100.85	93.706	100.84	100.04	97.783	104.75	97.206	95.845	98.706	103.85	99.903	98.386	99.314	94.698	97.684	97.557	99.849	94.365	99.814	97.531	100.03	95.729	99.948	102.27	101.68	98.205	97.64	100.91	102.46	100.82	99.742	98.597	96.713	96.201	103.28	100.85	103.04	101.17	104.58
106.89	111.28	107.81	105.97	110.87	107.7	109.72	105.14	107.91	105.09	110.16	106.53	105.13	109.34	109.95	108.89	108.34	107.86	108.78	107.86	107.41	108.93	105.24	107.58	106.23	106.96	107.23	108.36	105.08	112.25	108.22	106.96	104.35	109.81	109.71	114.26	104.78	104.09	103.99	107.27	104.67	107.06	105.85	108.03	108.27	108.39	104.51	107.1	108.05	107.45
109.23	108.05	106.43	111.06	112.56	105.46	107.84	108.52	105.48	112.31	109.37	104.23	104.43	109.57	109.99	104.62	107.87	105.33	110.13	108.43	108.59	109.99	105.17	112.09	107.32	104.65	108.34	108.02	107.87	104.98	107.06	106.89	109.28	106.68	108.05	103.94	104.97	105.31	105.45	106.46	104.19	110.45	108.14	103.83	107.22	106.88	106.16	105.34	108.29	105.56
108.98	106.95	112.62	108.82	106.48	108.36	108.5	103.44	109.67	108.06	106.66	108.15	109.42	109.77	105.6	110.27	106.55	108.61	108.08	110.51	108.45	109.46	103.86	108.19	110.95	109.22	105.05	106.4	112.68	103.33	110.99	109.5	105.57	107.98	99.312	111.31	109.5	108.22	106.12	108.26	106.95	110.28	106.51	107.01	111.65	110.92	107.56	107.2	107.42	111.15
113.72	109.18	112.35	111.98	111.47	109.64	112.54	109.84	112.36	113.3	109.35	110.14	112.06	107.21	111.07	110.53	111.97	112.21	109.75	112.35	112.07	107.91	111.6	111.83	110.49	108.35	113.86	109.36	109.96	113.55	114.31	112.18	110.91	111.89	113.43	114.23	112.61	110.73	112.24	109.02	109.58	110.54	113.23	110.7	110.68	111.38	111.97	109.31	112.06	108.19
103.77	103.79	105.48	106.78	105.4	108.2	105.24	103.8	106.73	101.67	107.65	109.69	104.45	103.1	98.56	106.23	105.57	109.7	104.46	108.6	103.06	103.75	104.09	101.76	102.64	104.06	108.06	107.25	108.87	110.39	108.07	110.89	105.53	109.33	101.67	108.53	106.26	107.83	100.08	106.38	104.42	103.77	103.02	103.43	108.36	103.93	106.02	103.73	107.06	110.11
109.7	105.68	109.58	111.77	107.99	106.02	110.21	104.26	108.57	108.89	108	105.66	109.26	106	110.71	106.19	105.33	104.34	108.51	108.12	106.71	112.88	105.46	107.83	102.65	108.08	111.82	109.45	110.57	105.08	108.25	108.78	110.33	111.44	108.86	109.93	101.44	106.78	105.84	108.6	104.97	107.31	105.58	107.51	108.75	111.16	107.87	111.83	108.19	110.74
98.489	96.835	98.578	93.51	101.06	97.909	99.516	102.91	100.23	102.82	97.085	96.339	101.77	99.16	98.962	99.502	104.44	101.39	98.672	98.375	100.67	97.25	97.318	96.439	93.412	96.237	99.407	97.618	97.216	97.587	95.347	97.703	99.435	94.89	96.153	97.782	95.18	99.83	99.375	98.037	98.61	100.18	100.93	98.504	95.203	100.47	102.78	93.719	94.036	103.02
107.08	110.7	106.01	105.81	107.89	103.71	106	102.64	109.06	103.21	107.03	106.2	106.66	105.42	103.53	103.59	104.45	106.34	103.21	104.48	108.05	106.27	106.46	106.13	103.44	105.42	102.15	107.81	110.4	110.44	102.87	107.93	101.33	99.92	101.55	105.43	102.19	102.69	108.36	103.89	104.34	106.45	108.35	103.66	105.61	104.93	109.47	103	107.23	106.61
108.44	110.67	112.99	105.59	106.44	105.2	107.22	108.29	109.18	111.05	109.37	107.12	112.82	108.12	103.89	110.82	107.9	106.52	108.11	107.03	105.72	110.73	110.81	107.16	107.9	105.67	112.44	106.43	108.8	107.75	110.76	104.35	109.17	105.74	102.29	108.56	109.67	108.9	110	109.41	109.75	107.12	109.15	107.83	107.68	107.92	105.98	106.61	108.82	108.59
111.97	112.27	113.27	107.95	106.68	107.6	107.08	108.39	108.74	108.69	108.17	107.75	107.42	113	103.49	109.92	114.05	110.31	109.67	111.1	115.18	108.59	113.71	112.54	111.25	108.53	111	106.81	110.54	112.69	112.33	114.13	108.4	111.29	111.36	109.76	106.79	108.32	108.55	115.32	111.71	107.99	108.94	113.62	110.61	113.89	110.58	109.06	110.13	107.51
102.14	99.551	98.606	101.59	98.006	96.349	105.54	101.75	105.35	101.27	99.674	97.371	100.22	98.438	97.285	96.865	108.42	101.51	99.135	103.53	98.993	99.229	102.54	104.18	99.747	101.04	101.17	94.268	104.61	97.489	96.806	100.12	102.51	97.123	102.66	105.75	101.68	100.96	95.936	99.899	99.177	100.85	101.2	103.83	100.89	100.69	102.91	98.326	101.81	101.76
108.18	110.21	106.82	111.6	105.66	108.29	106.76	110.91	108.09	107.06	105.85	105.66	106.12	109.34	109.74	109.16	109.83	108.16	111.73	103.63	105.01	107.28	107.69	111.03	106.85	107.72	110.45	109.39	104.22	105.28	109.52	105.64	103.87	110.27	105.57	106.92	108.94	106.67	108.26	112	108.63	109.12	109.02	110.44	107.78	107.08	114.73	105.38	109.89	109.58
102.03	102.26	98.206	104.15	103.28	101.44	107.03	101.38	102.6	96.454	105.38	101.01	103.31	99.635	104.29	106.35	102.91	98.676	105.77	97.642	107.07	101.3	99.975	103.07	100.62	101.87	101.7	100.82	102.4	99.613	102.61	100.76	100.57	104.54	107.97	101.03	102.37	104.98	103.44	106.76	102.28	102.58	103.36	105.87	102.47	103.12	103.28	105.98	104.46	100.62
105.16	104.08	103.25	107.64	106.64	104.31	107.46	106.15	105.35	108.18	105.28	106.51	101.8	104.19	108	102.11	103.47	103.34	101.28	102.89	104.11	104.53	101.41	109.08	101.2	104.93	106.8	107.24	108.6	108.05	107.43	108.87	101.72	105.2	108.12	107.91	110.69	109.37	108.24	109.15	104.34	104.03	104.41	104.17	111.73	104.19	105.45	104.18	108.38	106.48
108.89	102.83	105.05	106.59	106.14	101.08	106.39	103.37	107.43	103.1	101.38	105.51	111.69	106.41	105.36	106.2	106.36	104.78	104.83	107.08	105.21	108.39	106.57	106.58	102.6	104.29	106.92	103.93	108.93	105.7	105.9	109.09	104.03	107.82	107.83	104.46	100.73	105.91	109.96	106.26	104.58	104	108.9	106.72	105.16	105.67	106.33	106.05	101.64	101.74
96.596	98.153	99.936	100.2	98.871	97.044	96.201	99.581	99.252	100.19	99.081	96.26	93.986	96.595	98.021	103.72	94.961	99.571	98.32	97.318	95.842	95.378	93.63	96.003	101.01	95.268	99.162	98.249	98.035	101.37	102.22	94.293	98.396	98.217	96.344	100.32	95.729	98.655	101.41	99.657	100.32	95.17	102.02	96.404	94.436	95.005	95.94	98.967	97.401	96.432
112.35	109.15	106.19	104.65	106.47	105.78	105.35	104	103.76	106.72	104.85	104.38	106.59	103.83	107.05	104.36	102.39	106.48	108.33	108.85	106.37	105.98	104.72	108.45	107.29	100.84	105.36	106.45	106.51	105.21	107.71	107.51	103.07	108.86	104.01	104.84	108.63	107.04	107.86	104.09	106.75	107.9	105.02	107.22	110.18	108.33	108.39	104.92	106.99	104.56
106.35	100.3	101.38	110.64	104.74	111.4	108.02	106.17	105.56	107.1	104.02	102.62	101.24	99.368	107	109.92	109.59	102.08	108.13	110.19	106.17	107.15	108.49	108.93	106.52	101.71	106.66	109.79	105.6	103.15	109.1	114.33	108.66	106.82	108.99	107.57	106.66	106.04	107.57	109.89	107.24	106.06	107.95	107.79	103.99	108.39	108.78	110.89	105.9	109.84
103.91	105.58	105.74	104.8	104.22	102.98	103.46	101.8	106.29	104.99	105.52	109.05	109.2	105.19	108.7	107.57	104.39	107.66	105.68	108.09	104.27	107.22	104.91	101.76	107.05	105.7	98.558	105.85	104.66	103.48	107.89	110.03	107.79	104.97	111.34	101.11	104.44	111.19	104.84	105.36	105.95	109.42	106.77	105.29	111.27	104.65	105.34	109.6	102.52	105.29
104.72	107.29	107.84	107.07	105.64	107.45	107.19	103.93	103.97	106.61	105.2	107.41	107.35	106.45	105.38	108.21	102.96	107.75	104.87	103.24	103.55	106.69	106.86	103.83	105.6	107.37	108.12	103.88	105.36	108.33	104.43	108.28	105.32	108.99	103.92	107.86	105.66	102.02	109.87	104.75	104.66	104.94	107.94	111.45	103.36	102.93	102.16	101.24	104.79	107.5
109.47	105.77	110.34	111.51	107.74	108.22	110.81	107.75	108.44	112.85	111.06	105.1	106.73	111.59	110.31	110.85	110.88	111.53	111.51	113.7	105.29	108.76	107.91	103.64	112.23	107.2	109.2	107.16	111.37	109.1	112.09	110.42	109.94	111.61	107.82	107.15	106.41	104.12	107.15	104.27	107.38	105.8	109.01	110.3	109.17	110.81	109.55	110	113.16	109.83
98.535	99.259	97.908	100.26	93.66	97.933	96.869	96.312	99.148	99.108	97.713	96.043	96.478	96.779	96.252	95.119	95.509	99.547	96.32	102.1	95.919	98.063	100.69	100.43	96.028	95.103	97.223	101.8	98.056	94.739	100.7	98.369	92.893	99.978	94.305	101.16	94.077	96.314	92.375	98.661	97.045	99.406	97.603	96.498	95.726	103.4	99.849	96.084	99.897	98.59
100.59	104.54	108.48	105.45	103.44	108.34	106.44	104.41	105.38	106.81	105	103.83	107.38	107.82	106.24	106.02	106.69	100.44	105.6	106.61	104.33	106.38	104.61	108.7	105.57	101.27	109.04	109.88	108.69	103.2	106.99	107.04	108.1	103.7	100.66	103.8	106	105.25	104.31	106.53	103.81	104.59	102.45	108.8	103.57	109.6	105.15	104.62	110.66	110.69
108.54	102.28	109.26	105.94	106.25	104.33	106.21	109.6	107.84	105.9	105.35	109.5	107.66	103.03	108.34	109.09	107.45	107.72	104.11	105.91	101.35	110	105.95	106.08	104.81	105.2	103.7	106.33	106.23	106.32	106.48	105.58	105.33	105.55	106	105.12	108.17	108.6	105.41	108.21	110.59	108.06	107	105.69	100.98	109.67	104.66	100.87	106.97	104.82
110.25	105.41	101.52	109.79	106.21	105.19	106.52	104.12	111.08	107.43	107.31	105.04	105.56	103.33	106.78	104.45	105.73	108.67	107.3	106.31	105.05	105.39	107.03	106.38	106.86	106.79	106.24	106.95	108.57	110.77	103.72	101.41	105.84	108.1	103.63	108.79	105.6	107.2	104.39	109.53	103.25	103.73	106.75	105.95	106.8	104.53	108.71	105.39	105.89	102.68
104.74	105.36	110.49	110.74	107.59	104.09	105.11	108.65	104.04	113.94	105.52	105.67	109.28	111.7	106.81	108.27	107.75	110.43	105.1	105.16	107.51	109.13	110.21	109.17	108.16	108.94	105.14	104.34	108.32	106.84	108.79	112.1	109.66	106.72	107.75	108.38	111.92	107.84	106.4	107.89	113.05	110	109.22	108.11	108.38	104	109.34	111.09	110.17	112.73
105.45	101.71	106.89	104.86	97.234	104.85	108.04	108.95	110.42	110.49	102.29	106.42	105.06	105.83	105.99	107.13	103.91	106.29	105.31	108.61	106.17	104.11	107.14	107.46	102.39	101.69	106.34	102.76	104.72	106.31	104.79	106.16	104.73	108.83	105.47	106.18	108.04	106.19	105.29	104.25	106.17	104.27	106.84	104.38	104.33	104.22	111.08	100.34	103.95	105.7
96.061	110.45	99.9	99.56	102.26	102.58	105.5	99.925	98.823	98.358	99.382	95.117	95.499	100.92	100.24	96.677	102.66	98.514	99.593	103.93	108.9	97.884	102.04	99.335	99.145	103.44	97.578	95.378	101.86	101.77	100.85	102.63	101.96	100.51	94.007	98.383	97.945	97.76	100.49	98.539	104.34	103.18	101.6	97.869	100.97	102.73	103.2	102.29	102.99	101.61
105.64	107.48	107.84	108.32	109.02	108.91	111.97	105.76	108.42	108.26	107.03	106.14	107.98	107.93	112.53	107.03	103.02	104.32	109.64	112.09	109.86	111.91	107.36	103.54	107.53	110.37	106.71	110.52	104.43	109.93	108.44	107.81	107.82	105.97	104.79	109.64	106.16	106.92	111.3	104.8	116.54	107.19	110.35	107.36	108	103.98	106.21	107.89	108.51	104.77
97.595	104.6	99.34	102.62	102.39	100.1	103.29	98.606	103.18	101.02	100.7	100.42	101.8	98.299	100.83	102.51	98.022	104.75	102.34	98.864	100.63	97.052	102.54	96.376	99.737	97.675	98.681	106.07	98.728	97.44	101.85	103.61	96.629	98.685	100.06	102.2	102.38	101.9	99.633	104.71	100.09	96.838	103.21	101.78	99.446	102.61	102.47	96.573	102.24	100.51
103.38	104.8	106.02	111.05	109.07	107.71	104.14	105.23	104.67	108.82	105.76	105.21	109.05	106.73	107.68	107	106.98	108.48	106.43	110.84	105.1	111.08	105.62	104.5	104.15	108.84	102.77	105.53	104.63	104.41	109.7	103.33	109.08	110.07	102.78	104.85	103.86	107.69	104.34	104.18	104.16	109.32	106.68	101.02	104.02	105.83	107.85	99.366	103.34	108.77
98.556	98.846	103.14	99.319	96.797	94.397	95.157	98.763	98.354	101.88	97.181	97.928	98.574	100.95	99.416	96.08	96.082	97.523	99.843	99.627	97.908	97.984	100.04	99.211	93.496	95.027	99.348	100.24	97.577	98.713	97.754	97.537	96.524	98.923	98.451	94.723	97.689	95.747	96.783	98.452	96.817	98.751	98.982	97.649	97.199	97.044	100.52	95.205	103.48	99.106
104.6	99.771	104.58	101.46	104.84	111.8	102.55	107.67	110.16	104.46	104.53	107.8	109.09	102.74	104.16	105.85	107.41	104.11	105.97	107.06	110.13	105.44	104.9	104.21	110.17	106.96	101.87	106.12	106.88	103.52	105.01	102.75	109.73	107.31	106.36	105.49	105.19	105.37	102.99	107.7	103.25	109.02	109.07	109.27	106.7	103.38	106.09	109.15	106.34	103.68
104.89	109.09	106.43	107.77	111.12	106.59	106.83	108.61	108.83	105.17	103.57	110.32	111.79	107.33	105	104.95	106.26	107.52	108.51	111.22	108.13	110.98	104.59	106.22	103.18	109.28	104.65	105.4	107.38	106.88	107.2	106.73	105.93	105.15	105.83	106.31	108.22	107.87	105.99	106.21	110.23	110.84	105.69	112.64	109.31	111.26	109.2	109.94	106.22	109.68
95.554	94.459	99.122	100.29	93.862	92.664	98.363	99.963	102.91	93.588	102.37	98.895	102.15	99.52	99.401	93.136	98.961	98.744	101.56	98.419	97.249	95.974	100.78	96.196	98.816	98.42	97.165	101.6	94.885	97.097	98.971	96.593	98.69	99.147	98.955	99.584	99.487	98.091	98.711	100.17	99.268	104.38	98.187	102.79	96.449	98.194	98.72	100.4	98.626	97.532
107.18	110.79	109.8	110.89	106.87	103.79	106.66	105.82	108.52	107.66	111.13	108.49	105.3	107.14	110.48	107.94	106.78	109.52	108.45	112.77	106.67	109.69	109.58	107.59	108.28	110.3	109.74	109.48	106.48	105.29	110.5	106.23	104.4	113.54	112.09	105.51	107.48	112.2	112.51	105.93	111.41	105.57	99.385	106.02	107.98	105.59	109.43	111	105.02	109.01
111.72	109.83	109.19	109.18	108.87	111.19	109.72	109.53	113.84	110.23	108.99	107.06	110.87	105.94	111.7	109.01	109.75	112.84	111.89	113.54	109.24	111.61	114.55	108.36	110.15	112.07	108.43	109.25	112.04	109.53	109.66	113.01	110.46	110.72	107.78	110.68	109.72	109.43	109.93	112.61	110.6	112.08	108.1	105.13	107.32	108.72	111.74	104.48	110.65	105.69
102	107.15	107.43	103.46	105.93	104.42	110.51	109.43	106.77	106.98	106.52	103.94	108.13	108.61	105.8	104.17	112.33	108.37	106.69	105.32	106.19	108.9	106.82	105.45	111.91	106.6	107.63	103.59	105.82	104.44	107.25	107.49	104.57	108.54	102.05	107.47	106.28	110.56	109.99	108.99	107.04	106.79	110.33	107.23	108.41	105.64	106.47	100.66	107.31	109.57
104.7	107.48	104.05	101.52	107.16	102.2	105.39	100.11	101.92	104.85	107.31	108.1	108.59	105.31	104.73	109.33	107.26	106.12	110.12	107.88	107.08	103.86	105.55	111.13	109.58	109.15	109.31	102.96	108.9	103.2	104.09	107.27	106.81	108.38	104.95	105.61	103.12	108.86	109.05	106.5	108.19	105.38	105.87	106.66	103.13	104.37	109.63	111.17	110.79	105
112.63	109.58	102.49	109.72	107.09	107.25	111.22	106.02	109.48	106.11	113.46	111.16	108.62	114.1	106.17	108.58	108.81	110.18	108.72	109.32	110.71	111.27	110.32	105.76	108.72	106.33	110.59	106.86	109.1	107.72	111.37	108.9	105.51	109.44	108.68	109.55	108.43	105.02	106.77	106.28	107.63	109.48	106.41	105.16	105.4	105.19	110.03	106.69	107.98	108.43
101.51	103.98	101.64	103.93	105.11	106.22	103.73	100.45	102.02	100.58	105.22	100.45	107.69	107.58	104.89	105.5	107.05	109.05	106.02	109.59	105.77	106.08	107.04	105.17	105.16	108.56	103.71	108.31	107.33	108.78	107.09	106.64	102.67	108.53	102.05	103.14	105.32	104.16	106.69	105.89	106.41	104.74	104.68	100.78	102.82	102.99	107.12	107.43	103.67	107.35
106.43	109.85	107.68	109.71	105.11	104.91	106.06	109.21	102.2	107.17	106.98	105.09	104.93	106.78	105.43	107.91	109.72	108.09	109.07	107.51	105.08	105.52	107.71	103.65	107.13	110.82	107.37	103.63	109.73	108.61	107.84	110.77	103.53	109.07	108.1	107.81	108.79	107.87	108.17	102.43	105.19	108.57	108.24	108.01	110.04	107.58	103.58	107.33	107.49	112.4
107.95	102.44	104.79	106.76	105.75	104.51	108.18	108.18	105.38	107.09	106.52	106.84	109.25	104.65	103.32	106.77	107.94	105.5	105.7	109.78	104.1	105.25	106.16	108.15	106.59	102.33	107.94	111.32	103.28	105.26	106.45	106.35	106	103.88	103.75	102.8	109.56	109.94	107.11	106.34	105.29	102.01	108.18	112.71	104.18	107.44	99.591	103.73	106.89	106.3
106.51	109.45	107.63	101.78	108.17	114.26	107.05	111.45	108.19	103.94	108.74	106.55	105.38	106.01	107.43	106.04	111.65	104.52	108.78	107.54	109.9	105.21	108.31	110.04	105.87	111.6	107.15	107.04	111.53	109.55	106.59	109.58	111.92	107.09	105.12	109.7	103.98	103.4	106.44	103.79	107.54	112.25	110.06	110.46	111.55	113.53	108.16	111	110.27	112.38
99.041	95.704	94.975	97.573	102.6	101.3	95.925	94.872	102.42	95.902	95.175	100.77	97.893	103.68	100.01	100.9	98.213	98.465	95.631	93.62	96.218	96.203	98.502	95.819	101.87	94.943	96.669	99.48	97.841	98.576	97.205	99.131	101.49	102.15	93.849	98.913	99.778	102.21	99.907	100.79	99.955	101.66	96.855	98.344	99.551	100.13	97.275	100.26	95.908	98.386
108.52	107.57	106.01	110.04	106.44	108.39	104.49	103.92	109.08	102.63	108.24	105.59	106.92	106.16	108.49	107.13	103.21	107.62	103.11	107.91	104.83	103.33	107.77	107.07	103.11	106.88	101.17	102.87	104.29	107.92	106.25	107.53	102.38	106.86	103.28	101.45	106.71	105.14	104.12	109.14	102.04	104.42	102.26	107.67	105.19	105.48	108.34	105.67	105.48	102.88
106.54	105.07	108.78	106.22	103.57	101.23	103.94	109.91	105.61	108.16	106.38	102.2	106.46	104.16	99.19	103.4	102.33	106.23	109.17	104.82	103.13	107.59	105.6	109.19	108.9	106.81	110.34	106.78	104.72	102.53	108.01	105.75	107.82	109.66	106.18	101.43	104.69	103.97	108.36	105.08	106.88	105.07	102.75	108.61	101.4	108.53	107.31	107.66	107.88	109.41
98.969	101.72	104.01	98.96	103.19	96.342	101.01	101.03	97.582	104	99.294	98.794	104.06	99.515	104.45	102	101.84	98.839	97.294	99.532	100.22	98.536	100.29	99.614	105.07	99.712	104.19	101.82	102.3	97.453	103.64	105.26	99.237	99.052	99.038	102.06	98.921	102.67	102.66	100.9	101.96	105.04	104.85	100.75	103.55	101.54	100.6	101.46	103.01	97.215
103.21	105.46	105.8	107.03	104.56	106.49	105.79	103.76	109.05	105.2	107.72	109.18	106.72	107.62	107.32	104.66	111.89	107.57	107.22	111.67	105.62	110.47	108.18	113.06	101.4	105.59	108.12	103.37	103.03	110.03	104.67	104.25	106.71	109.08	103.89	104.82	110.41	105.14	106.36	106.83	106.59	111.53	110.15	105.4	108.83	105.89	102.08	107.29	106.31	108.53
102.6	99.451	100.82	98.963	98.861	100.91	102.48	97.94	96.811	97.937	95.115	99.809	98.776	99.211	98.961	96.784	98.262	96.962	102.29	98.201	98.146	104.02	98.607	98.448	100.11	102.17	102.5	97.545	97.23	98.644	101.79	99.8	98.527	97.379	104.21	98.618	98.389	103.52	99.832	98.325	100.01	100.3	95.212	100.71	98.904	97.982	102.23	99.99	95.446	93.621
106.67	107.58	108.77	103.19	107.76	104.3	104.31	107.59	103.82	103.56	107.39	105.54	105.38	105.16	107.52	107.98	105.17	107.95	100.79	105.64	106.34	105.56	105.24	109.64	109.32	109.51	105.01	110.08	106.54	105.86	106.94	106.95	112.86	102.59	107.34	102.97	102.29	104.97	110.69	108.04	104.74	104.7	107.64	107.5	101.62	103.42	103.23	99.539	102.85	107.6
111.17	105.81	104.82	101.96	108.02	102.45	110.28	102.23	109.93	106.81	106.81	107.15	106.33	102.82	102.95	102.2	106.4	107.99	109.67	108.68	107.59	103.87	107.32	105.95	107.13	104.85	107.92	103.99	109.49	106.58	107.36	106.58	105.37	103.51	106.11	106.47	107.54	104.97	105.02	107.63	102.61	105.48	105.23	101.87	104.64	103.93	104.28	107.55	107.49	110.51
104.97	99.123	103.61	110.88	108.05	106.85	101.44	108.36	104.22	105.31	101.31	103.68	107.09	108.05	105.33	106.86	108.89	104.68	107.6	103.49	107.71	101.57	105.04	107.94	102.22	109.54	104.75	107.74	105.14	100.16	109.64	105.94	101.36	102.93	106.9	104.86	102.19	110.84	101.07	107.39	105.91	109.12	104.61	102.83	107.32	107.24	103.24	104.86	103.92	108.41
105.41	102.81	103.36	106.6	105.62	112.03	101.83	108.71	102.94	107.22	105.72	105.78	101.82	107.02	108.64	102.82	106.47	108.88	102.11	106.81	100.55	107.97	111.17	103.08	104.18	107.08	106.53	104.81	105.61	107.24	104.19	104.34	105.16	102.7	102.22	105.01	104.95	106.87	105.73	103.25	107.45	105.12	106.97	107.19	105.68	108.37	104.5	105.13	104.24	104.93
106.86	104.46	105.18	102.48	105.12	101.41	102.03	103.56	106.63	102.48	103.3	110.89	109.15	104.76	106.3	106.38	107.42	107.42	105.95	104.93	104.6	105.81	106.04	106.75	104.36	102.92	104.18	107.25	105.94	103.84	107.85	102.3	108.61	108.95	101.75	106.7	105.48	106.2	105.73	104.02	104.27	109.61	105.03	107.93	105.65	109.42	107.99	103.88	105.66	106.1
108.67	103.44	106.81	112.36	106.87	109.34	105.69	111.15	103.5	106.33	108.68	104.47	111.83	107.82	103.79	108.31	109.65	107.26	108.82	108.14	112.81	106.92	107.96	111.95	103.35	107.69	105.56	109.06	106.11	107.53	104.16	111.5	104.74	106.88	108.65	105.63	108.63	104.79	107.1	109.1	111.93	105.57	108.81	108.82	105.24	110.5	113.35	104.98	105.83	104.54
106.88	101.97	104.11	102.39	103.47	105.2	103.42	97.553	101.35	103.43	105.45	103.66	98.356	100.24	99.941	102.7	101.83	101.4	103.73	99.176	103	101.53	103.77	103.28	101.97	105.48	104	100.22	101.63	100.89	107.37	104.23	104.54	99.991	105.36	101.56	101.12	102.88	103.32	103.18	100.81	107.25	101.28	103.43	99.791	99.814	101.03	101.89	100.39	104.93
109.75	106.45	107.6	107.88	105.41	107.27	107.91	101.77	104.61	102.94	106.64	101.88	104.44	106.35	103.32	102.92	108.32	104.98	105.59	102.92	102.95	106.42	103.28	109.61	108.88	108.25	100.79	107.47	103.02	106.5	104.76	107.68	102.77	102.65	106.59	110.87	99.301	106.54	103.88	104.51	102	103.05	105.19	104.02	104.91	106.16	107.66	108.61	103.1	106.56
93.282	98.095	99.705	99.358	96.974	100.06	96.914	96.979	95.467	99.58	96.856	101.74	93.671	94.589	92.216	99.213	99.288	99.518	100.49	100.49	98.753	97.053	96.535	101.48	101.12	96.919	98.062	102.86	101.47	97.821	96.41	101.06	98.027	99.718	99.546	98.358	97.193	101.1	98.323	97.931	98.601	100.31	102.94	99.69	98.561	97.591	98.094	97.505	95.163	100.12
102.05	105.1	105.85	106.09	110.14	107.87	109.77	106.51	106.46	108.66	109.54	107.05	108.47	107.03	101.9	109.13	109.56	105.37	105.36	107.31	110.74	106.3	103.92	107.14	103.12	107.23	108.64	106.24	103.37	107.43	105.91	108.65	103.28	106.93	106.95	104.45	106.07	107.82	105.39	105.43	108.18	109.28	108.63	105.34	109.68	104.89	101.7	104.16	106.92	105.29
105.68	108.86	108.21	103.7	107.7	103.85	106.66	107.91	107.06	105.2	109.94	106.95	106.61	105.83	109.62	107.31	101.52	107.46	107.73	108.11	109.11	105.61	104.96	105.23	100.91	105.7	104.68	102.31	103.72	105.33	107.61	104.82	105.75	107.55	101.38	104.92	104.02	106.61	105.13	107.2	105.61	107.21	105.69	107.16	104.42	105.67	104.14	101.99	102.67	109.65
111.24	109.23	110.12	113.38	111.3	106.49	108.79	109.37	104.94	110.58	113.73	111.74	105.89	108.99	104.2	107.27	108.31	109.43	108.17	113.86	108.08	109.74	109.05	109.53	108.17	110.5	107.74	109.99	108.26	107.02	107.93	103.88	108.05	106.13	113.11	109.61	106.57	110.43	105.32	106.27	104.17	107.12	107.38	106.8	106.1	107.01	108.58	110.96	108.62	112.46
103.65	106.61	106.55	111.93	104.59	106.87	103.26	103.83	108.23	102.74	108.11	108.84	104.12	109.56	103.99	105.48	106.49	107	106.53	107.88	104.89	108.08	106.89	105.98	107.29	108.75	106.05	104.76	108	106.59	105.19	100.7	102.56	107.2	101.37	106.24	107.29	105.02	106.2	103.56	104.07	101.89	104.41	103.6	108.4	101.13	106.36	107.6	106.63	104.13
106.81	109.34	111.34	103.51	108.66	103.17	104.09	108.6	106.33	106.99	101.76	105.3	107.22	104.98	104.36	111.61	108.05	108.8	110.56	105.74	107.36	105.64	108.24	107.39	106.35	108.11	107.12	103.2	103.06	106.74	104.47	102.95	105.3	106.62	110.31	110.61	103.16	111.79	108.62	106.99	109.32	107.86	106.28	107.47	108.34	106.59	110.77	107	102.78	102.44
108.31	111.25	107.07	110.58	106.4	108.87	109.66	109.39	105.46	110.46	107.91	104.7	102.48	110.81	104.29	108.58	107.25	104.6	110.61	111.23	113.43	107.76	109.19	108.23	108.76	111.66	109.19	105.85	108.38	111.77	115.05	109.07	113.18	103.08	107.02	111.76	109.65	112.21	109.58	108.77	109.94	110.18	109.79	106.54	106.07	109.17	108.08	109.63	105.11	112.81
104.83	107.67	109.72	105.49	104.51	106.47	103.41	103.97	108.14	102.81	108.7	104.95	106.98	103.66	108.05	105.77	106.12	107.36	107.8	104.6	110.48	107.98	108.89	107.92	105.55	104.98	103	106.52	106.65	108.86	108.21	105.15	107.1	108.83	104.75	103.39	106.33	112.12	106.73	107.97	106.92	104.87	105.21	105.85	106.29	105.05	105.6	110.63	112.61	106.76
111.91	115.54	105.3	112.69	107.02	109.67	110.46	109.58	109.77	106.84	111.21	111.4	108.96	109.89	112.57	111.16	109.2	109.14	112.37	110.09	112.24	110.54	109.88	106.39	107.02	111.77	112.39	110.71	114.11	106.92	113.94	110.67	109.95	114.33	109.03	110.01	111.33	109.53	112.56	107.22	111.45	107	108.74	108.24	111.89	110.32	109.02	109.8	112.04	109.01
106.26	108.22	107.34	105.56	107.01	109.98	105.97	107.85	111.16	110.84	110.93	108.67	107.18	106.54	107.44	109.15	112.03	107.11	108.24	105.71	109.36	110.32	111.52	109.97	105.62	109.78	101.62	110.74	105.1	102.08	107.48	109.84	108.63	108.09	105.67	105.75	110.5	110.17	110.15	111.51	107.52	110.82	110.3	109.54	100.89	107.43	106.42	108.12	107.35	108.31
97.619	98.722	103.96	101.5	103.74	100.89	100.23	97.865	101.2	101.7	101.03	102.15	102.38	101.07	98.169	101.91	103.89	98.841	99.47	96.566	101.02	98.927	103.56	103.65	103.9	98.803	99.114	103.8	102.16	106.14	103.31	96.693	100.27	99.929	103.98	103.49	100.75	100.13	100.95	100.35	107.41	102.38	98.319	102.45	97.473	98.202	101.41	100.75	97.744	98.996
106.41	103.88	110.73	105.49	105.85	106.14	107.99	106.55	108.74	109.12	108.01	107.32	104.81	110.39	109.68	104	106.37	108.24	103.86	106.51	108.14	105.92	106.1	106.9	105.87	109.85	105.98	106.88	109.3	103.66	104.84	108.79	106.64	106.01	105.08	106.97	103.12	104.46	108.84	105.44	106.89	110.28	108.44	104.48	108.39	109.7	110.37	106.33	110.28	108.37
109.28	111.43	106.36	107.82	107.88	108.83	106.1	106.4	110.26	109.33	103.77	111.2	107.8	105.91	106.14	105.31	112.26	108.32	109.29	104.88	110.75	108.49	104.87	109.17	108.15	102.62	106.32	104.19	105.68	108.02	107.83	110.67	108.09	109.49	110.54	110.2	106.16	106.09	109.34	110.89	104.65	108.51	109.81	108.83	106.84	109.83	104.92	108.52	109.4	105.83
101.45	102.26	103.2	100.95	99.738	101.99	106.02	100.87	100.58	97.259	98.967	103.5	102.59	102.95	105.74	104.61	101.79	105.55	102.05	103.4	101.4	100.67	103.92	102.34	105.35	97.757	103.99	101.73	108.25	103.23	100.37	99.979	104.17	101.3	103.17	100.76	104.87	100.83	103.54	101.94	103.03	104.46	105.01	97.623	100.33	99.843	104.65	108.87	104.38	101.51
107.8	105.65	108.28	111	104.78	108.34	100.59	105.47	108.17	107.46	102.24	105.12	104.12	102.66	105.16	104.59	108.43	102.55	103.81	104.98	107.27	103.78	107.15	101.89	107.58	104	105.38	104.98	107.71	105.98	106.82	105.2	111.33	106.13	104.06	105.25	105.97	105.32	104.91	108.28	104.98	106.2	106.19	103.43	108.73	105.92	102.79	104.89	107.21	105.04
109.71	112.84	112.52	110.63	109.35	109.28	110.24	109.09	107.04	107.61	108.55	111.3	106.44	103.6	110.59	104.87	110.27	108.77	106.54	107.44	111.78	109.08	107.86	109.38	104.73	109.86	110.14	108.27	107.79	108.35	111.14	108.82	106.12	106.72	106.65	110.74	107.87	110.76	108.43	104.38	112.96	107.33	104.11	106.21	109.31	108.03	112.63	104.89	109.12	107.09
95.508	95.331	99.262	95.878	98.192	100.45	99.136	100.38	100.9	101.99	97.009	102.09	98.328	102.9	97.557	99.719	100.15	95.661	94.049	99.115	96.558	102.21	96.489	97.468	97.343	98.216	98.58	96.456	96.769	100.71	100.44	96.897	97.134	98.407	98.317	94.264	100.98	101.66	100.31	99.36	97.972	98.641	99.642	102.5	97.721	97.052	101.98	98.407	99.162	100.92
108.14	108.36	105.63	107.78	109.16	102.83	105.38	106.35	108.99	110.36	105.14	107.44	107.1	105.13	111.19	107.04	104.89	106.39	107.03	104.89	106.8	108.95	104.35	103.63	105.56	102.39	102.81	110.86	106.16	105.42	107.76	105.3	104.63	107.33	108.69	106.87	104.49	108.12	102.35	108.56	104.31	108.04	109.61	109.68	107.89	104.59	104.31	108.84	110.35	105.32
97.879	95.911	100.82	99.034	98.033	96.922	99.462	98.704	99.464	99.208	99.752	98.247	96.563	97.363	96.624	97.404	98.985	101.43	98.574	100.43	99.126	101.37	103.52	100.49	96.375	101.73	102.7	101.3	97.269	100.06	103.15	99.433	95.597	100.74	98.41	99.491	102.38	96.404	101.99	100.98	96.382	99.781	93.728	101.23	102.11	98.605	100.25	105.16	101.85	99.212
103.74	102.76	105.23	106.44	107.25	108.89	104.73	104.63	106.83	113.23	105.57	106.42	106.79	106.41	107.42	103.24	105.99	106.51	104.12	104.26	101.23	109.22	104.39	106.11	101.33	109.59	106.08	106.43	106.33	106.06	102.25	109.45	109.73	108.42	104.39	102.93	107.42	104.55	101.71	109.53	103.76	112.15	103.83	107.01	103.85	106.85	104.29	105.56	105.1	108.46
107.34	114.31	109.59	109.66	105.63	108.2	106.7	108.84	110.23	109.05	106.7	107.89	109.84	102.99	110.65	111.48	108.21	107.74	104.93	105.93	111.64	111.32	106.1	109.31	110.39	103.11	112.53	106.88	107.14	104.09	107.19	111.63	112.14	109.16	109.69	111.64	110.63	107.49	109.81	108.32	107.25	106.99	109.21	113.9	107.26	109.44	110.11	110.89	111.8	105.48
112.53	108.48	106.47	108.96	105.35	109.2	112.23	111.26	109.92	111.9	111.64	108.07	111	113.2	104.28	110.6	111.24	110.05	108.14	111.13	112.09	111.22	111.65	112.94	113.5	106.94	107.26	109.06	112.02	111.26	110.97	110.25	112.24	110.27	109.58	111.72	108.03	115.12	105.69	110.82	112.2	113.12	110.72	114.48	111.26	113.62	113.37	108.3	110.05	110.99
97.888	100.71	97.68	102.06	100.27	103.12	100.82	95.392	101.7	96.592	98.387	102.28	102.31	99.228	97.562	97.43	94.995	97.197	99.434	96.388	101.11	95.123	99.781	98.084	96.459	98.338	95.381	100.58	102.44	101.01	97.952	98.441	97.798	98.078	96.117	97.561	102.72	99.13	99.672	97.368	99.041	99.275	102.27	99.749	101.28	99.657	98.765	98.777	100.09	101.16
103.67	109.12	105.78	111.39	112.33	106.71	112.17	108.07	107.72	106.36	109.47	109.89	108.08	107.34	107.56	108.33	106.45	103.77	109.52	107.62	108.8	110.83	110.98	110.01	111.78	109.35	109.32	111.52	108.5	105.33	113.25	111.96	109.59	111.05	107.99	109.76	108.47	106.66	105.2	112.57	107.47	106.42	109.73	112.15	108.33	107.88	107.23	111.61	107.59	105.37
104.81	103.98	108.46	103.48	106.13	105.83	108.16	108.02	107.93	104.52	107.13	102.47	101.58	103.86	106.15	106.79	104.7	104.56	106.09	99.275	102.26	107.18	103.89	102.81	108.4	103.69	108.38	106.88	102.65	106.16	104.48	106.38	103.33	107.6	103.72	108.65	106.16	104.58	106.52	104.36	103.97	106.68	105.23	100.57	104.42	104.21	102.19	107.77	105.55	102.75
97.173	94.591	100.85	97.754	99.391	98.267	95.021	98.367	95.882	97.232	95.017	96.713	98.974	95.887	101.01	97.616	98.17	94.829	99.909	93.035	97.531	96.563	93.074	97.631	95.945	102.57	96.061	97.413	100.28	98.378	95.685	99.291	100.99	96.437	94.265	100.08	98.706	99.447	102.15	100.21	98.982	98.449	94.954	103.11	97.193	103.49	102.08	96.013	96.944	95.612
104.27	110.7	107.55	106.89	106.56	110.79	109.6	111.3	109.35	106.72	109.18	106.75	108.96	111.99	106.92	109.05	110.78	107.38	109.15	106.66	102.12	106.84	106.18	111.55	109.75	106.12	108.07	112.71	106.46	105.95	108.86	110.78	112.16	107.74	108.43	102.91	104.78	109	107.11	105.46	110.52	104.87	107.16	111.85	107.12	106.28	109.48	114.57	104.97	109.98
108.89	102.84	105.34	105.65	106.52	107.7	105	104.98	105.6	111.33	103.95	107.59	102.21	104.37	104.44	101.63	107.23	108.1	105.91	108.83	106.69	105.82	105.9	112.32	106.63	104.46	104.62	106.82	105.11	103.78	101.41	101.34	104.41	106.48	105.96	100.24	104.24	106.6	103.2	106.5	107.03	105.95	100.01	103.46	104.69	105.14	106.91	104.48	105.9	101.3
97.753	102.49	100.44	100.73	99.47	101.2	94.025	99.255	98.785	102.49	99.237	95.949	96.719	99.712	96.957	98.076	97.75	98.884	98.941	98.52	98.703	99.381	98.74	101.83	100.23	98.383	98.086	100.15	99.072	98.423	98.079	99.799	102.1	99.67	100.81	101.99	100.22	101.22	98.535	99.222	98.751	103.31	96.187	94.703	99.711	94.371	93.199	97.106	97.095	102
104.63	103.89	103.4	105.02	106.28	107.74	109.54	104.2	104.18	104.71	105.53	103.06	105.01	107.59	106.87	107.27	108.36	104.44	106.22	103.04	110.19	108.54	106.65	108.39	105.68	111.6	108	103.94	104.75	102.21	103.19	105.98	106.57	103.39	105.03	105.71	107.55	104.41	109.13	103.28	107.67	102.36	102.84	109.09	108.8	107.75	100.87	103.36	104.81	103.26
98.384	97.57	96.309	102.17	97.389	97.577	96.396	93.916	97.912	100.18	99.882	97.832	94.852	98.188	97.986	97.252	100.94	94.783	96	98.84	101.5	91.913	95.638	102.25	97.135	101.45	97.198	98.219	99.588	102.4	98.073	98.528	97.627	98.364	100.62	96.498	98.913	97.044	98.268	95.03	99.654	97.381	94.266	99.178	98.604	98.099	97.964	98.656	98.005	101.39
107.91	108.88	113.04	108.87	113.15	109.48	108.53	109.28	110.55	112.48	115.61	110.69	107.49	110.85	111.89	109.45	105.99	112.05	110.98	111.02	109.51	107.52	111.44	111.78	110.4	108.65	113.06	110.26	108.33	108.38	112.65	108.47	103.33	111.8	110.23	114.55	114.59	108.14	116.18	112.52	109.84	114.54	109.73	111.5	108.37	109.09	114.25	111.06	112.91	110.55
110.24	109.13	110.52	108.54	114.73	106.65	108.95	109.46	107.56	111.8	112.09	112.88	113.54	110.8	110.49	110.05	108.7	110.02	110.88	113.56	110.64	112.45	112.01	109.49	113.3	113.36	110.44	104.8	107.34	110.79	107.33	108.53	111.4	112.98	113.12	105.12	108.4	113.11	105.94	109.92	108.27	108.9	109.25	108.24	108.95	111.54	110.48	108.94	109.83	110.14
106.12	103.67	106.62	108.55	107.43	106.9	102.75	106.14	108.74	106.73	110.09	104.18	109.43	107.72	104.61	108.35	109.02	106.24	107.92	104.37	107.09	109.66	107.07	107.38	105.24	109.95	109.81	106.97	110.14	103.65	108.23	103.84	105.39	104.97	104.1	105.68	108.34	105.53	107.61	106.54	104.69	103.84	108.07	107	106.27	109.76	108.06	107.05	108.27	105.52
101.23	99.317	102.56	103.33	100.93	104.06	96.45	103.56	99.122	98.145	101.46	98.975	98.092	104.05	100.96	105.23	97.202	99.851	101.93	101.69	101.1	104.7	103.54	95.921	98.135	99.875	101.05	99.674	104.3	99.845	98.865	99.552	99.013	96.326	98.495	98.843	101.83	97.002	101.55	99.11	103.99	99.266	98.1	99.807	99.122	101.94	101.3	104.36	99.005	102.15
104.37	105.54	108.85	105.96	112.1	108.67	108.16	107.95	113	112.47	105.02	108.5	109.97	108.34	105.08	101.82	108.96	107.08	111.72	108.27	108.18	102.92	110.19	110.24	106.73	110.56	112.85	105.09	107.69	112.17	106.09	107.55	108.48	107.67	105.81	110.51	107.5	106.84	110.29	110.03	107.53	109.76	105.32	110.29	107.02	109.22	110.02	106.39	109.17	109.84
108.53	107.19	108.23	108.11	108.15	107.66	105.63	109.12	105.03	111.04	104.61	105.06	108.08	105.55	107.81	110.73	108.09	113.66	107.63	105.27	108.45	104.74	112.17	106.94	107.01	108.76	107.53	108.61	110.14	109.54	104.22	107.44	109.14	107.9	111.53	109.52	106.72	111.86	109.87	110.04	104.82	109.37	107.82	110.39	105.82	105.83	111	106.09	112.64	106.97
110.92	109.59	108.53	112.52	110.98	106.9	107.47	111.2	107.96	109.8	108.53	104.8	107.89	108.91	113.15	106.68	109.86	106.69	113.56	109	110.92	110.38	107.18	107.32	107.02	111.1	112.22	104.29	110.02	110.59	110.15	108.19	109.27	109.95	108.89	109.3	110.73	104.48	109.48	107.85	108.41	105.98	109.07	103.12	106.91	111.15	106.57	106.25	105.36	110.58
99.612	100.54	105.62	100.61	103.56	100.69	100.52	100.97	98.74	101.08	103.39	103.13	97.208	100.35	99.746	98.688	96.943	101.95	97.583	103.84	103.19	104.58	105.03	96.376	99.72	95.669	98.51	98.717	98.555	100.64	103.58	99.851	99.771	98.567	99.527	97.782	99.985	103.64	98.997	99.666	101.82	101.84	102.01	99.708	99.995	96.174	100.46	102.3	102.02	100.97
108.75	103.79	108.83	104.49	102.28	105.23	102.84	102.75	105.55	108.02	106.71	109.64	111.03	105.65	105.97	108.16	106.24	107.74	101.54	107.93	105.16	109.15	109.34	107.31	110.28	108.75	106.2	105.21	104.45	107.36	106.59	105.73	103.07	106.41	108.34	106.91	111.19	103.11	106.2	106.85	104.45	107.42	105.97	106.48	101.54	109.29	105.11	110.68	108.9	107.91
106.33	107.76	106.76	105.79	101.17	105.31	103.35	108.6	105.81	105.25	105.92	106.45	107.87	107.18	110.22	105.23	110.96	110.7	104.2	102.34	108.62	105.04	108.17	110.16	105.65	102.7	108.04	102.14	105.05	103.39	104.1	109.26	110.8	106.87	103.11	107.2	104.01	104.06	107.77	100.04	106.78	103.62	104.56	106.87	103.19	105.72	108.69	106.43	106.74	108.13
106.52	108.6	104.87	104.39	102.88	107.34	103.57	104.57	105.28	106.49	103.94	102.94	103.26	106.13	102.78	106.05	102.07	105.84	105.18	110.44	103.79	105.68	104.01	105.86	103.8	105.22	102.6	107.67	109.87	104.5	104.67	106.54	108.65	103.29	108.97	103.95	106.75	106.37	102.72	106.55	101.86	105.13	104.7	104.18	106.43	104.25	105.35	102.9	104.85	106.81
107.95	105.55	103.32	105.66	100.69	104.23	105.02	107.48	105.15	108.84	106.9	110.48	108.11	102.41	104.9	102.94	105.63	104.8	106.22	102	107.07	109.23	104.72	106.51	108.05	105.22	103.76	108.03	107.07	103.81	103.67	110.7	109.64	107.2	107.15	107.13	106.51	106.82	110.2	105.66	105.05	105.97	108.77	103.37	105.25	104.14	105.43	102.25	107.15	106.91
102.14	107.88	105.89	103.23	102.01	104.64	105.36	106.12	105.65	106.02	106.84	101.87	105.01	105.82	107.43	109.76	108.24	104.51	105.31	102.04	99.347	102.35	104.04	105.43	105.56	104.96	105.71	102.15	102.56	106.95	106.86	108.07	103.51	110.69	108.26	105.52	103.39	105.51	110.55	106.54	103.78	104.19	107.04	105.52	104.46	105.84	106.29	107.79	108.61	110.4
98.173	97.926	97.363	95.164	96.813	98.967	99.4	98.651	96.816	97.959	97.421	99.524	96.384	96.195	97.71	100.36	99.329	98.798	95.607	96.223	100.4	99.9	94.959	96.407	94.438	97.424	97.138	94.181	98.52	98.858	96.257	96.864	96.956	98.413	95.925	93.161	101.62	98.747	99.571	97.491	99.71	100.27	100.22	98.014	97.008	100.19	96.853	96.938	102.31	98.123
101.61	97.108	97.702	100.08	98.435	101.74	97.295	98.983	97.503	97.792	94.23	98.827	96.791	98.12	98.698	98.91	98.279	100.75	98.702	99.363	99.159	101.06	100.88	93.569	98.462	99.492	101.56	98.73	99.035	96.006	101.93	101.66	95.352	104.68	94.625	101.54	98.421	101.48	98.038	100.91	98.201	95.681	95.19	97.333	94.56	96.282	97.203	99.491	97.722	99.364
99.616	102.25	102.07	103.1	104.05	99.462	100.48	101.91	103.15	98.706	98.594	102.82	98.93	97.588	97.217	98.796	101.15	101.61	100.57	98.726	99.862	98.362	100.75	101.44	103.58	98.93	101.45	103.41	101.47	100.65	101.79	98.924	103.64	100.03	101.16	101.96	99.466	101.94	97.751	99.522	97.644	103.7	101.84	100.78	99.752	97.309	99.48	99.656	99.553	97.17
112.56	105.87	105.72	106.58	105.52	101.83	109.44	106.29	104.65	108.12	105.19	108.42	111.68	108.12	111.57	105.16	106	105.99	107.31	112.45	109.69	108.11	107.83	106.44	106.17	107.59	105.3	102.14	110.59	107.81	105.59	109.38	109.57	107.85	108.49	111.31	107.01	107.93	107.72	109.57	112.32	106.05	108.07	104.32	109.34	105.96	103.51	104.21	112.16	105.89
105.37	107.62	108.11	107.64	106.03	107.49	106.8	106.66	107.65	106.48	106.4	107.23	110.31	112.57	107.08	107.17	103.43	112.13	107.63	107.8	107.27	109.28	111.24	107.23	105.84	110.92	107.18	108.75	111.27	106.8	107.7	105.72	109.17	108.82	108.42	112.59	106.05	108.97	110.37	106.9	106.79	107.77	105.87	107.74	105.47	105.68	107.54	108.04	107.73	106.35
101.33	107.05	105.71	109.44	108.11	107.29	108.17	106.9	103.52	104.16	107.81	106.91	109.55	103.61	106.94	107.71	108.78	103.84	105.97	104.35	109.01	104.59	103.28	106.3	104.76	110.2	107.78	104.82	104.77	105.32	102.73	101.77	99.148	105.27	105.21	107	108.95	103.74	104.15	107.05	103.77	102.42	105.13	108.68	109.37	103.53	108.36	103.33	99.016	104.26
105.92	106.32	104.98	108.89	101.27	106.56	101.72	106.93	108.74	107.24	103.94	106.26	104.99	103.46	108.14	105.47	108.17	100	104.45	108.49	103.97	104.89	108.36	105.99	107.94	103.44	105.83	103.31	108.49	108.5	107.96	106.14	106.19	100.06	104.2	106.11	106.2	104.76	104.25	105.69	106.3	107.22	105.71	102.03	102.58	103.09	107.87	101.82	108.8	105.82
111.63	111.2	110.18	112.21	105.09	111.21	110.62	109.83	106.47	115.47	107.06	112.12	106.11	109.32	109.29	114.56	109.02	108.17	113.94	109.92	108.99	110.04	107.93	109.98	114.01	113.83	107.1	110.56	108.99	111.39	110.92	114.18	113.9	108.3	111.14	109.84	108.93	110.19	110.85	109.02	110.56	109.46	112.71	106.42	109.06	109	112.96	116.73	112.15	109.97
100.1	97.213	97.92	101.4	97.94	100.5	99.243	100.46	102.5	104.4	100.82	99.977	102.09	100.83	104.17	98.452	96.848	99.218	100.04	101.67	103.78	99.364	103.46	100.4	97.818	104.55	101.88	98.761	99.741	102.67	102.96	100.56	98.443	101.2	95.095	102.53	99.328	102.6	100.31	98.835	95.214	102.65	100.95	100.06	100.35	102.49	98.993	96.502	101.23	98.803
106.34	108.99	109.72	109.16	106.53	109.26	110.54	110.89	108.76	104.37	108.17	107.14	107.27	108.7	106.86	108.67	107.58	108.52	105.54	108.03	106.87	109.11	103.28	111.74	108.79	103.65	108.57	107.82	109.62	111.16	106.58	104.03	106.06	105.95	108.95	106.36	108.41	111.83	107.69	108.17	110.66	106.73	108.72	108.32	105.29	108.44	111.22	106.15	110.78	108.61
102.27	99.787	100.4	101.42	99.008	101.85	101.57	102.42	102.2	102.68	99.67	96.823	102.4	101.59	101.6	105.14	100.35	101.76	101.93	101.64	101.53	104.73	101.38	96.912	99.286	97.522	100.76	98.385	103.72	101.29	99.808	98.082	100.9	100.34	100.3	103.41	102.26	103.03	98.144	99.231	99.96	103.8	101.14	99.897	102.36	92.284	104.47	101.85	97.637	101.26
105.92	100.46	102.37	107.13	105.72	109.77	102.68	104.34	107.59	104.64	100.74	106.55	107.47	107.31	104.92	104.88	106.44	109.21	106.14	109.27	108.17	106.8	104.9	103.48	105.23	111.21	106.57	107.51	105.28	106.37	107.18	103.58	103.27	104.11	104.55	111.46	106.45	104.38	105	107.28	105.86	100.22	107.27	108.47	104.03	103.08	104.03	104.59	104.29	107.11
102.79	107.39	101.72	106.16	104.94	104.82	105.38	108.31	102.12	98.694	103.56	103.59	103.97	107.01	103.63	105.84	103.47	106.29	100.68	104.24	106.79	108.3	103.67	105.67	103.3	103.11	106.98	103.53	104.6	105.78	102.34	110.38	102.38	103.77	109.2	102.45	104.73	106.69	106.29	109.5	105.97	102.32	102.31	110.21	102.39	103.02	108.71	106.13	102.11	100.19
111.65	109.28	104.98	109.05	108.23	103.25	106.86	106.09	105.57	108.46	109.78	108.52	104.49	105.55	108.62	108.67	105.06	104.75	104.35	104.56	106.65	108.66	107.57	105.61	101.34	106.87	107.29	105.8	105.11	107.81	102.1	108.59	101.27	110.75	108.58	107.95	105.8	112.34	105.8	107.65	107.93	104.43	105.48	106.45	105.95	105.3	103.75	106.55	109.06	105.9
105.53	104.33	107.35	107.19	102.14	108.31	105.43	106.87	108.34	109.23	105.39	104.02	107.91	107.43	103.86	104.78	102.69	108.42	100.09	103.08	102.61	103.86	106.56	101.3	107.08	106.43	107.31	103.14	104.94	107.92	107.38	106.96	107.75	104.46	104.23	105.23	102.69	106.83	103.89	101.62	104.03	106.07	106.07	108.77	106.83	103.99	102.66	102.56	105.52	106.29
108.37	105.89	106.02	109.67	104.11	106	110.25	106.65	108.78	106.55	106.13	108.92	103.24	108.3	106.32	106.28	109.54	105.68	105.03	110.88	105.73	107.31	109.22	106.38	107.08	107.43	102.13	106.38	107.5	109.54	109.83	101.77	107.81	109.77	105.72	108.88	103.6	106.95	109.58	110.3	110.21	109.71	104.93	107.76	105.8	104.67	105.1	102.03	106.41	103.06
105.3	111.33	104.49	107.06	102.71	101.92	104.1	105.42	103.31	106.98	103.66	106.14	101.18	100.08	101.71	106.03	106.47	107.7	110.23	106.94	102.57	104.06	102.95	104.72	105.06	105.7	106.42	102.91	107.54	108.85	102.5	99.742	106.1	99.998	107.54	103.74	107.28	104.92	107.04	110.25	100.79	107.49	107.71	99.011	102.14	106.65	103.07	106.23	110.66	111.33
103.7	105.05	108.83	107.71	107.48	106.1	103.52	108.63	107.83	111.01	104.96	109.99	107.04	108.59	109.24	109.6	105.81	107.92	107.83	108.35	106.08	106.76	105.43	109.02	110.5	109.29	107.02	108.45	106.52	105.14	107.83	105.75	110.45	106.72	107.82	112.88	109.15	106.92	106.23	106.57	108.21	107.97	104.2	107.19	107.58	106.52	106.27	108.02	108.87	105.27
111.73	111.17	110.26	104.89	105.76	106.44	106.61	110.55	110.73	104.64	108.9	110.5	107.85	109.5	109.38	110.97	108.46	104.71	109.24	106.79	106.33	106.64	110.36	108.81	107.77	105.54	108.67	110.34	106.63	106.28	113.05	103.85	110.24	107.62	107.61	110.93	109.64	111.86	108.97	111.24	109.86	107.44	115.52	109.47	106.17	108.37	102.9	103.16	105.9	109.29
105.07	103.51	103.68	103.43	106.6	105.6	103.41	109.36	104.38	98.043	106.87	106.46	104.2	104.12	104.5	106.47	101.48	104.73	105.29	105.79	105.37	105.65	108.87	106.69	106.01	101.4	108.57	104.13	99.572	104.31	105.94	103.16	103.64	109.5	108.62	105.06	102.53	106.4	105.1	103.41	107.5	108.88	104.35	107.17	110.42	108.71	103.41	105.24	105.5	105.99
107.28	107.15	107.46	108.87	107.92	106.03	106.49	106.72	106.86	107.21	106.95	106.31	104.75	108.83	103.75	106.47	104.92	108.92	104.43	107.53	109.11	107.13	109.36	110.44	109.83	105.57	105.29	103.47	106.67	106.52	111.42	104.64	103.9	105.58	104.61	107.65	108.81	106.2	108.93	101.72	105.93	104.6	102.12	108.09	106.18	105.71	107.65	108.18	105.37	103.9
108.09	110.13	105.13	105.35	109.64	114.04	105.22	110.62	112.15	104.83	107.99	111.94	111.6	108.11	107.74	110.82	108.02	105.43	105.86	108.85	109.26	109.86	107.5	107.39	108.59	107.92	108.06	108.83	108.77	106.05	109.47	103.34	110.18	108.85	107.38	107.55	107.38	108.7	107.66	111.74	105.47	109.87	107.97	111.19	107.64	104.66	112.57	104.16	106.94	110.43
107.25	108.01	105.37	109.02	107.98	104.24	103.6	103.94	104.62	103.94	101.43	107.32	107.81	106.68	104.9	102.69	106.85	102.56	109.48	107.38	104.95	107.68	108.14	111.12	104.38	103.04	101.8	100.56	105.88	107.6	108.09	103.67	111.36	103.44	108.8	104.95	101.03	106.56	101.89	104.17	106.36	104.06	105.58	104.08	107.15	108.32	105.65	106.65	110.59	103.54
105.28	108.65	107.74	104.23	109.51	108.13	108.86	108.42	110.97	106.79	110.11	105.98	107.63	103.28	104.71	106.89	107.52	109.82	109.3	108.19	111.38	104.32	112.21	107.62	107.81	107.35	108.13	111.5	112.21	106.46	104.1	107.92	109.23	110.66	110.4	113.58	110.19	111.03	110.92	103.3	107.93	111.39	111.52	107.62	111.71	109.29	104.29	109.45	106.44	105.29
96.971	98.136	94.803	99.428	96.947	95.2	98.618	100.3	98.257	97.332	97.091	101.85	104.28	95.891	100.42	96.614	99.516	103.04	97.839	99.769	96.834	94.368	101.09	102	100.02	97.692	97.38	95.672	92.557	93.456	99.354	100.61	97.141	97.368	97.601	103.07	94.873	94.951	94.739	96.332	98.359	100.3	105.01	99.831	97.847	95.685	96.822	99.452	99.673	99.048
109.32	109.22	107.44	110.51	108.36	107.49	107.95	107.09	110.97	108.76	111.51	109.41	106.55	106.62	106.23	104.08	108.83	110.62	107.57	104.14	109.28	111.17	108.58	109.55	109.62	106.71	104.25	106.34	110.36	110.23	111.28	108.64	107.55	103.35	108.81	111.18	110.94	109.67	105.38	106.13	108.47	109.71	106.69	106.5	103.74	109.62	105.73	108.93	110.68	105.56
106.88	105.29	105.25	110	106.54	106.05	110.02	107.21	113.79	105.13	103.81	104.76	108.98	100.31	107.63	105.01	102.35	105.37	109.47	106.2	108.03	105.41	105.92	107.5	104.92	107.23	112.68	101.23	101.73	105.24	107.73	104.87	109.14	110.12	110.11	101.99	106.54	109.71	106.62	104.53	111.55	107.68	104.54	104.95	106.83	105.99	107.49	109.01	107.96	106.78
103.07	103.2	101.17	98.126	97.544	98.318	100.31	100.53	97.187	97.963	97.59	99.492	95.823	99.226	100.88	104.6	104.63	101.18	100.68	100.66	103.92	101.15	102.52	101.75	101.96	101.17	104.68	99.621	96.452	98.67	103.24	105.4	103.19	96.818	100.97	99.63	99.043	99.189	99.887	97.525	98.1	99.8	99.626	98.952	101.65	92.466	95.12	105.19	100.76	101.32
110.35	108.57	111.54	107.9	109.45	105.1	106.47	110.81	109.42	109.34	108.98	108.73	104.2	108.32	104.49	108.91	108.68	107.06	106.11	110.29	110.72	104.63	105.88	101.79	106.96	108.14	108.37	108.93	111.32	111.45	108.37	107.25	103.75	110.42	108.65	106.96	109.21	108.94	108.84	111.16	109.68	107.73	113.16	113.77	109.8	109.77	110.85	105.61	109	104.39
106.61	103.64	106.34	106.51	109.38	106.03	107.11	103.44	106.77	106.14	110.52	106.5	108.03	104.49	106.71	104.88	106.36	107.82	105.76	107.74	103.76	105.28	107.05	105.58	106.71	108.49	106.61	106.32	109.11	106.32	108.07	110.69	102.18	110.38	104.42	104.54	100.55	108.5	108.61	103.62	101.21	109.47	106.36	104.39	102.22	106.46	108.24	103.48	106.1	102.31
92.969	96.806	92.91	101.37	96.743	101.52	97.248	98.047	97.044	98.331	95.204	94.271	93.911	98.308	95.268	98.355	98.294	98.685	101.42	99.309	98.936	98.077	95.596	97.171	99.639	94.048	96.948	94.827	100.02	97.392	101.77	101.98	97.07	93.903	99.86	96.599	97.648	95.673	95.011	98.406	100.27	97.852	98.203	98.428	93.896	100.23	99.937	96.05	99.852	95.834
92.358	99.705	95.032	98.085	96.187	96.366	93.986	101.87	96.373	99.088	97.704	99.936	94.262	100.08	91.518	100.23	96.39	97.855	93.038	96.217	99.754	100.94	95.852	98.158	95.239	100	97.773	103.89	97.108	98.833	95.166	98.172	94.206	94.092	96.857	93.738	103.16	93.667	101.28	99.428	96.037	98.165	99.788	95.621	98.679	101.37	95.911	99.109	106.95	95.929
105.45	100.88	100.21	97.768	101.48	105.94	98.797	104.33	101.65	99.604	95.672	104.55	103.93	100.89	103.52	103.39	101.89	100.72	97.863	101.57	99.402	98.718	102.14	98.869	95.405	98.772	100.67	105.05	102.52	108.29	96.541	102.7	102.35	104.47	104.37	101.83	99.741	102.58	100.87	100.55	105.57	102.2	102.65	99.302	101.82	99.244	100.31	104.06	103.84	100.48
104.34	105.24	103.85	107.55	107.43	107.86	105.67	108.69	107.03	102.3	106.79	104.94	104.47	106.89	107.01	105.7	106.53	106.45	106.62	106.89	107.21	103.77	107.2	107.2	107.14	107.29	109.37	102.61	105.41	107.77	106.32	104.27	105.85	105.76	106	106.59	109.13	108.01	106.69	105.2	103.48	112.82	102.7	112.19	105.88	108.83	103.45	108.2	105.82	107.28
105.57	106.81	104.72	104.44	107.84	103.29	106.4	103.46	104.38	100.31	108.82	107.16	104.53	107.74	106.35	109.69	104.81	108.73	106.41	107.58	101.9	108.79	105.35	107.75	108.17	107.46	106.05	107.51	107.02	110.3	106.11	105.09	109.28	103.55	109.07	103.09	105.6	103	106.14	104.57	108.31	105.13	107.08	102.83	100.97	108.98	104.2	104.46	106.42	106.89
101.49	106.92	104.03	107.44	103.12	105.86	107.38	104.66	105.15	106.24	107.32	104.6	107.61	104.97	99.859	106.22	105.49	105.96	109.05	107.95	109.27	106.27	101.36	106.39	104.04	103.79	104.99	107.52	105.12	105.98	100.33	105.03	105.29	106.09	109.52	106.38	106.36	109.59	101.55	103.73	103.74	104.69	105.85	106.8	104.43	100.91	108.26	103.24	101.56	106.79
100.86	104.63	99.084	101.97	101.14	101.85	97.014	99.654	105.07	104.05	101.85	100.1	104.46	101.65	103.38	99.807	97.904	99.447	98.699	102.35	99.14	102.11	99.97	104.29	98.812	96.134	98.573	101.89	102.52	101.53	102.81	106.08	99.429	104.92	99.711	97.291	101.76	97.982	96.869	101.43	104.33	100.56	102.26	100.07	101.92	103.76	103.21	100.99	101.78	100.59
110.89	109.11	108.63	102.35	109.53	108.07	106	107.35	106.46	108.95	107.36	110.34	109.66	105.61	106.91	108.32	102.96	107.77	105.19	110.16	105.01	108.26	109.72	106.38	106.59	106.56	104.36	103.07	106.67	100.97	105.86	106.38	106.42	109.52	107.11	108.89	106.54	105.63	108.88	110.86	107.98	106.79	113.94	111.24	105.66	109.28	102.88	106.74	105.83	103.27
102.94	101.04	96.259	95.79	98.925	98.182	100.29	98.243	98.362	95.544	96.515	98.157	98.859	100.55	100.52	96.781	102.63	100.47	98.99	97.73	95.74	98.028	91.426	97.588	98.394	94.651	99.393	96.98	93.571	97.776	98.434	100.52	98.607	96.662	96.843	96.883	91.259	96.111	97.292	98.588	97.706	94.862	98.459	98.16	99.203	99.56	96.306	99.074	98.641	97.783
107.09	105.16	104.93	105.86	107.79	105.69	103.52	103.34	109.94	108.34	108.14	105.78	103.84	106.76	104.38	109.35	106.85	104.27	110.4	103.18	107.98	104.03	107.9	106.26	109.84	108.97	108.63	103.66	103.55	103.29	110.44	105.79	107.98	105.12	101.13	108.62	105.74	106.32	109.5	108.11	104.31	108.26	107.02	113.69	103.67	105.39	109.38	103.25	106.17	106.26
97.519	100.82	99.922	102.57	98.701	102.84	104.99	101.2	104.9	101.79	99.341	100.09	102.65	102.56	96.289	100.24	95.546	103.02	98.377	100.76	103.38	100.3	97.782	101.24	100.3	97.368	103.98	99.199	99.933	102.54	99.228	99.57	97.001	99.018	106.31	97.202	98.041	98.299	101.29	99.26	101.36	99.253	101.38	99.169	100.51	96.715	98.117	102.12	105.22	100.1
101.14	101.83	98.442	98.973	100.69	100.85	101.01	101.87	98.935	102.28	99.689	97.902	103.32	101.17	98.927	99.832	101.32	99.119	95.341	100.83	98.325	105.7	99.06	102.78	100.45	102.25	100.41	101.63	98.52	100.12	97.717	99.454	99.081	100.93	101.87	98.543	98.539	100.11	98.829	99.261	98.404	98.494	99.744	97.729	103.49	99.611	95.798	96.111	103.64	98.519
108.27	109.4	107.96	104.38	105.22	107.39	103.04	102.36	107.66	106.22	109.02	108.61	105.99	100.23	102.07	107.77	108.42	101.24	104.18	107.55	97.274	101.75	101.6	103.04	103.19	108.13	104.45	100.38	108.92	108.16	105.18	104.5	106.66	104.95	107.87	107.27	106	107.28	106.37	105.12	105.18	103.58	105.34	102.83	104.2	104.7	108.19	105.07	103.23	104.36
108.3	108.11	109.41	108.65	106.31	106.06	111.84	104.01	109.99	110.08	108.8	109.93	109.52	106.22	106.24	107.35	109.87	105.46	109.13	109.37	109.5	105.59	110.75	106.81	108.48	113.44	105.48	108.93	105.57	106.53	108.96	111.8	104.07	113.07	109.47	105.17	104.11	105.29	108.24	107.77	108.71	105.84	111.09	110	114.22	108.39	111.83	109.65	105.59	104.55
108.45	108.01	108.76	106.07	112.01	108.43	109.53	111.41	106.16	109.71	110.77	107.51	108.37	109.07	111.25	108.09	112.24	104.67	104.42	110.27	106.43	108.86	105.54	108.62	108.1	106.17	112	109.72	107.42	110.14	103.35	110.18	107.64	105.34	109.57	101.46	107.37	106.91	104.68	107.06	107.87	107.32	106.21	108.12	107.13	114.56	110.1	111.68	108.77	105.34
96.554	100.91	100.58	101.61	96.673	97.935	97.363	95.997	97.548	100.94	98.456	98.154	100.63	98.984	100.49	97.634	98.69	99.573	96.346	93.981	96.596	96.485	97.898	97.18	92.266	97.238	102.52	98.209	94.336	99.164	97.286	94.083	96.24	96.785	98.58	95.346	100.44	99.861	99.617	94.921	98.506	101.51	95.834	97.984	96.843	98.943	95.768	96.452	95.935	102.57
98.001	99.379	99.402	95.919	100.3	96.698	99.843	100.18	98.591	99.133	99.289	101.41	100.22	97.273	96.886	98.874	97.693	103.14	101.62	100.39	94.821	103.95	101.16	98.947	99.336	99.238	99.133	99.967	100.07	99.243	100.69	100.59	102.84	99.933	100.95	102.16	98.501	95.106	99.33	104.87	95.808	99.342	97.75	100.32	99.506	103.12	102.42	104.32	97.451	98.755
99.686	102.8	101.58	94.791	94.858	96.508	98.196	102.58	97.019	98.365	99.75	99.419	99.625	94.304	95.412	99.203	94.862	101.65	97.713	101.47	97.972	96.712	100.29	103.11	100.16	100.35	99.128	97.418	96.848	99.233	99.238	96.61	100.93	97.461	96.497	94.52	99.575	98.531	91.082	102.89	97.501	97.982	97.234	102.99	96.681	96.451	98.368	99.722	98.813	99.833
107.46	106.16	100.13	106.85	104.87	103.71	108.19	103.88	104.45	106.87	105.92	106.27	105.45	100.34	104.27	108.97	103.12	111.38	104.35	105.01	103.59	109.15	106.1	106.67	102.57	105.81	105.83	106.21	102.05	108.17	108.48	106.1	107.9	103.83	105.07	105.55	109.71	103.6	107.94	101.34	107.72	104.13	110.46	102.87	108.32	100.32	102.37	106.83	106.09	105.86
108.34	108.72	107.8	105.73	108.55	104.48	106.59	104.64	103.77	106.54	112.8	109.2	106.24	103.08	109.32	104.52	106.87	105.61	108.7	104.47	105.8	106	103.86	105.95	106.19	106.73	107.55	107.13	104.09	109.58	101.45	103.3	104.5	110.08	99.442	105.48	108.85	109.56	107.83	110.62	108.22	107.54	108.72	108.5	106.68	108.47	104.78	105.42	107.64	103.38
106.36	105.31	107.22	108.61	103.88	106.31	101.96	107.31	107.33	104.36	104	106.02	105.76	104.69	102.94	107.13	107.94	105.79	102.38	103.37	103.39	105.33	105.55	108.03	105.27	107.01	104.07	109.88	104.5	105.3	108.24	105.19	101.76	104.54	107.97	110.24	108.66	107.06	105.01	106.71	99.508	102.1	109.45	105.41	106.29	105.48	106.45	104.56	106.99	107.47
104.55	106	104.22	105.3	108.49	109.18	105.45	102.99	105.11	102.94	104.43	107.8	106.02	99.123	105.16	106.98	105.04	102.91	103.55	107.04	108.25	106.28	108.29	105.41	103.88	107.14	106.17	110.64	103.13	106.36	104.93	104.56	107.71	106.85	104.62	103.23	105.48	106.18	103.97	104.46	105.52	103.23	106.08	109.02	107.08	104.71	107.87	104.93	103.74	106.19
106.19	105.85	108.4	106.57	107.37	102.64	104.27	108.76	110.55	105.36	106.18	104.15	111.24	105.54	107.25	107.87	110.14	109.05	109.37	112.38	108.19	107.09	108.85	105.56	106.16	108.03	105.1	106.76	108.44	104.83	107	109.19	109.15	108.43	108.15	105.06	109.2	109.3	106.8	106.23	107.12	107.05	109.69	107.78	107.95	105.77	107.74	106.28	107.15	106.31
110.09	107.91	109.1	106.49	105.72	104.96	101.62	104.59	106.97	106.67	105.87	103.81	109.08	105.48	107.93	104.53	106.21	105.34	105.83	104.33	107	102.8	102.71	105.03	105.08	107.04	105.99	105.71	104.48	105.22	109.22	108.67	108.31	103.53	108.95	103.86	105.07	106.94	106.17	104.85	105.72	106.9	107.86	106.44	109.39	109.4	106.57	105.58	108.2	104.89
94.316	94.759	99.922	97.613	93.921	95.244	98.687	98.243	99.314	93.834	99.291	98.585	97.668	97.766	99.221	99.027	100.36	98.385	98.521	94.188	98.048	103.13	95.165	97.695	97.647	101.99	98.218	99.486	100.57	102.85	99.215	100.46	98.354	98.617	95.631	98.968	97.57	96.386	99.88	98.363	96.265	97.241	97.616	97.809	102	98.463	96.845	97.684	97.975	99.956
101.96	98.286	96.297	96.39	97.574	102.5	100.58	101.89	98.506	97.064	99.687	99.517	97.518	97.376	95.604	102.39	100.49	99.322	97.865	96.544	93.616	97.592	96.809	98.768	100.95	97.563	101.06	94.948	97.894	100.35	100.98	99.385	101.12	102.44	103.78	95.436	96.391	103.2	95.704	98.206	100.44	97.284	100.97	98.539	100.16	97.802	96.184	97.074	101.67	99.519
107.49	104.93	107.19	100.57	105.18	104.07	103.87	107.12	106.82	108.82	104.85	103.33	102.97	106.43	102.54	106.42	107.76	100.72	106.5	103.36	106.56	102.25	103.47	105.12	108.35	101.07	107.38	104.49	102.13	104.94	108.97	106.24	108.6	104.01	101.73	105.34	107.79	105.03	111.53	109.44	110.81	111.86	109.7	106.18	103.73	104.99	104.2	107.78	106.62	105.09
105.89	110.35	111.38	113.27	107.92	105.7	107.23	111.61	109.62	110.51	104.99	107.2	105.96	111.2	108.77	112.69	109.1	105.23	106.56	113.21	110.19	106.01	109.84	106.58	111.48	108.75	110.97	105.08	107.52	109.56	109.09	107.81	107.1	110.88	107.57	108.35	108.79	107.56	109.06	102.82	104.19	105.9	108.85	107.93	109.3	110.52	105.06	108.2	109.22	110.78
107.51	103.86	111.2	105.08	101.25	105.72	109.86	102.54	102.33	113.21	108.73	105.41	104.91	98.872	106.43	105.69	104.2	109.88	110.27	106.23	104.06	107.8	104.22	101.94	106.55	106.82	106.23	105.81	103.59	105.48	106.82	104.98	106.03	107.23	107.36	108.2	103.58	107.86	106.26	103.65	109.61	106.13	103.49	107.62	100.84	104.96	105.43	109.65	108.13	106.24
102.33	110.35	108.44	103.61	108.5	107.26	107.99	106.73	102.83	103.05	109.04	102.15	103.02	108.28	109.52	105.46	109.29	107.11	101.81	106.08	108.03	109.19	104.21	106.73	112.38	106.76	109.43	103.4	104.29	106.41	106.55	104.54	108.08	105.84	107.05	110.85	106.81	107.78	104.57	106.04	101.05	104.98	109.94	108.07	109.73	108.63	112.26	106.47	105.11	108.66
97.384	103.21	102.28	103.56	102.88	103.9	100.99	98.777	97	100.64	102.45	97.875	98.728	101.14	96.062	100.02	101.65	97.886	101.88	102.14	102.92	100.27	98.692	104.9	98.488	101.87	99.456	100.74	100.57	102.51	97.938	97.12	102.41	99.44	102.25	104.39	103.04	104.57	103.74	103.71	99.732	103.76	97.349	99.217	102.44	98.803	100.41	101.68	102.87	99.127
109.36	107.17	110.13	112.39	108.01	107.72	110.46	107.87	106.68	108.84	105.67	101.7	111.23	107.68	108.05	106.13	112.08	106.34	110.77	109.19	106.98	107.62	109.67	107.16	108.21	108.68	110.59	112.02	112.03	105.96	106.59	105.18	106.17	105.96	110.93	107.86	109.07	110.65	106.66	105.75	106	104.87	105.65	110.01	109.24	111.18	109	111.72	108.12	108.42
100.29	100.98	102.04	98.683	100.66	96.826	97.439	92.506	99.885	100.47	99.064	100.64	98.196	97.584	99.379	99.573	103.2	98.464	103.76	96.737	95.678	96.522	100.35	96.339	98.917	97.046	101.56	96.806	96.246	98.278	98.502	102.63	95.744	97.903	96.521	103.89	104.32	99.295	95.192	100.93	93.954	97.145	100.05	95.332	98.112	101.17	98.764	99.884	94.64	99.806
110.77	109.05	103.42	105.79	106.32	105.92	108.22	106.73	102.1	107.25	108.74	104.75	109.05	106.64	109.3	104.6	106.92	106.76	105.02	102.75	108.48	106.08	107.37	105.23	103.11	109.73	106.07	104.46	103.72	103.69	105.06	103.93	103.02	103.46	110.56	109.12	102.81	102.5	110.57	105.23	102.91	106.12	104.32	109.78	103.86	104.27	102.88	105.31	106.85	105.71
108.13	108.28	103.15	107.82	106.73	108.68	104.38	106.16	106.47	107.95	107.03	104.08	105.59	107.97	104.23	109.43	102.76	106.27	105.9	105.03	105.19	104.34	105.32	107.75	106.88	103.26	105.71	110.7	106.11	101.1	100.11	105.8	105.55	106.09	106.42	105.74	110.27	102.35	109.23	105.08	109.49	103.75	107.66	105.17	104.82	102.63	105.91	108.58	104.48	107.32
107.34	109.99	104.9	108.85	107.71	105.4	105.72	108.01	105.43	108.48	106.57	108.56	109.25	110.71	107.59	104.49	107.63	102.47	113.21	106.54	107.61	106.65	111.77	108.49	108.98	105.3	108.55	115.41	109.85	106.71	105.45	107.58	109.85	110.37	109.42	109.45	107.45	113.11	104.77	106.66	103.46	112.2	107.77	106.17	109.71	106.16	109.38	105.53	105.69	110.25
106.93	106.07	105.31	102.57	110.19	106.66	108.39	105	104.91	109.24	108.3	105.18	108.76	108.45	107.9	103.85	106.98	107.18	107.85	106.47	108.39	107.53	104.51	106.29	105.57	105.61	107.11	106.06	105.85	107.89	106.04	102.44	103.26	109.54	107.28	105.5	106.14	108.1	107.39	103.87	107.01	105.05	105.45	103.91	110.47	105.06	104.32	105.93	104.66	104.29
105.11	106.33	102.87	107.17	107.24	107.15	107.02	107.5	105.45	105.67	109.49	106.04	103.56	105.73	102.8	107.63	105.41	108.8	103.96	104.57	106.26	96.025	107.2	107.96	107.97	107.47	108.35	101.14	105.68	102.28	106.03	105.06	105.77	107	105.91	106.45	103.07	104.11	110.19	110.45	108.26	108.85	102.8	106.1	102.39	106.7	102.21	107.12	103.51	101.18
95.351	100.98	97.176	94.313	96.636	99.145	98.306	98.537	99.691	97.442	99.799	99.243	96.855	103.07	96.211	99.028	98.507	96.779	98.839	97.479	98.856	95.596	94.536	96.928	100.76	98.898	97.478	96.225	100.29	94.579	96.304	93.732	98.884	101.37	102.39	101.03	98.716	94.347	101.02	102.58	99.288	101.47	99.525	99.772	96.702	97.485	100.01	99.161	99.945	99.712
109.71	108.82	107.79	109.22	108.06	106.79	109.06	109.4	110.37	108.44	106.09	109.68	107.01	109.57	109.31	110.27	111.27	104.9	107.47	104.64	108.6	108.95	108.58	108.66	103.22	103.85	107.72	107.28	111.4	107.12	107.66	111.56	109.66	109.78	110.67	106.43	113.31	106.22	107.33	108.12	110.16	107.7	105.55	108.11	107.82	107.31	106.78	109.77	109.95	109.07
105.32	109.04	112.78	106.79	108.89	110.42	111.23	112.17	110.84	111.93	106.26	108.53	109.8	108.47	109	107.88	107.49	107.53	107.03	108.38	109.74	105.88	106.65	108.07	112.74	106.09	106.15	108.88	105.79	109.46	110.16	111.71	104.35	105.44	105.54	108.8	104.88	112.79	105.42	106.21	108.84	105.83	112.01	103.38	112.33	106.68	111.42	109.53	106.85	105.27
107.99	109.11	113.13	109.68	108.35	108.66	109.6	108.82	105.15	103.8	109.16	105.44	104.25	113.29	111.43	106.68	107.9	103.15	104.79	106.16	110	106.21	108.12	109.54	102.84	107.73	108.68	102.52	108.7	107.14	105.41	108.29	106.57	108.28	109.24	109.05	107.08	109.91	107.2	108.72	109.89	104.78	105.1	105.47	108.22	107.21	110.97	106.1	109.09	106.74
104.43	103.32	102.25	107.48	104.84	102.44	104.23	107.74	102.38	102.32	102.85	102.24	106.27	102.73	106.87	105.54	106.39	103.54	102.96	104.82	98.936	106.03	105.56	107.09	106.7	105.55	110.31	104.72	104.34	106.48	106.87	109.05	100.45	105.79	103.49	104.58	107.12	104.92	104.69	108.64	103.64	104.84	105.43	108.76	103.86	102.35	107.44	103.64	107.48	105.49
97.428	97.769	99.143	100.49	98.577	101.91	100.76	100.92	97.553	101.56	97.815	101.3	100.48	97.703	103.89	100.77	97.998	100.82	99.454	98.678	99.631	96.532	103.5	101.18	104.1	100.58	95.652	102.91	102.52	102.39	101.41	100.37	104.81	101.73	98.736	94.112	100.45	95.855	99.493	100.83	101.9	99.816	102.76	103.1	96.937	100.92	102.35	102.28	97.085	101.64
97.898	96.414	99.414	97.175	96.86	102.24	97.536	95.518	94.192	97.905	97.196	97.497	97.023	98.169	98.834	94.533	98.663	98.945	94.152	99.066	103.19	96.47	98.569	97.772	102.4	92.527	97.416	100.68	95.153	100.15	99.35	97.767	100.01	96.962	96.347	95.051	99.133	101.77	102.29	101.32	92.479	101.29	97.166	94.84	100.26	96.445	96.279	98.859	96.337	99.627
105.92	110.66	108.54	107.73	108.1	109.42	106.44	109.23	107.91	107.03	105.23	108.47	111.93	108.31	109.28	106.82	109.92	108.58	110.47	104.2	112.23	106.84	109.89	108.62	113.01	103.17	104.18	108.34	111.87	110.79	102.95	110.39	104.9	108.89	109.81	106.08	106	111.51	108.34	108.07	107.27	112.34	107.97	106.44	112.67	111.46	110.23	108.15	106.14	107.03
100.12	98.714	102.94	101.55	99.592	102.03	98.381	101.94	104.19	102.77	100.25	100.77	106.36	97.535	97.04	101.57	100.28	101.78	98.869	102.26	100.72	94.318	105.95	100.35	97.148	102.51	102.14	97.216	104.76	94.584	105.34	97.338	101.4	101.1	103.58	106.22	98.885	99.399	108.13	100.05	98.532	102.48	100.56	103.83	96.852	100.43	101.62	102.44	98.113	103.02
107.44	104.94	109.57	106.52	109.69	112.47	105.65	103.93	109.74	106.71	110.02	111.53	110.1	106.83	106.68	111.94	108.29	104.05	110.2	104.01	106.25	108.96	111.29	110.12	108.44	105.56	109.87	108.26	106.31	109.53	107.21	105.98	105.24	108.85	109.84	110.58	109.17	112	109.29	109.5	109.77	110.28	106.34	105.19	107.02	107.81	104.96	107.93	106.82	110.41
96.836	95.319	98.432	99.097	98.059	92.919	95.142	95.94	97.256	97.908	94.846	99.971	97.826	98.102	98.073	95.713	97.561	99.268	100.87	100.67	96.531	100.94	97.794	98.116	98.366	101.77	98.49	96.534	101.72	98.335	97.481	100.33	97.546	97.654	99.85	100.35	101.43	99.632	102.21	97.434	94.248	91.778	97.183	100.17	96.025	100.78	98.074	100.68	99.649	100.01
96.219	99.851	96.987	99.147	99.183	99.641	96.241	102.83	97.219	95.264	96.167	96.98	94.153	95.033	96.623	98.057	97.375	101.32	96.097	93.942	95.593	97.634	101.61	101.84	96.475	98.753	95.766	97.417	93.092	97.405	96.808	99.59	95.91	101.4	97.654	105.11	95.732	99.783	96.461	95.677	92.201	98.13	99.649	99.808	98.448	100.18	95.342	100.08	97.589	96.057
108.06	106.88	105.74	109.03	111.3	109.39	108.94	107.25	111.08	110.83	104.3	104.17	109.24	106.24	111.81	108.97	109.69	110.38	107.9	109	106.79	110.6	105.2	108.02	108.23	104.9	112.51	107.93	110.68	106.24	108.66	109.36	106.75	107.2	108.07	103.69	108.64	107.69	108.07	106.46	106.53	106.09	113.32	107.21	106.74	113.04	109.92	112.86	104.31	108.99
106.66	106.89	109.73	109.56	110.38	110.63	108.64	106.62	111.8	110.43	109.98	109.47	109.29	111.61	110.97	110.31	103.58	109.37	109.95	110.51	107.58	104.77	108.57	109.26	103.28	107.5	107.2	110.05	106.82	112.85	108.6	110.85	105.27	109	106.11	106.87	109.66	107.2	108.13	108.85	104.47	108.47	109.34	111.13	108.52	109.75	106.27	107.14	105.65	107.61
103.82	103.81	108.08	111.18	108.45	105.95	105.45	105.55	105.24	106.38	110.99	104.34	107.16	110.78	106.04	106.74	106.45	104.89	104.87	102.05	107.49	106.69	103.72	103.86	106.83	107.65	112.02	103.99	104.71	109.35	106.48	100.37	105.77	103.74	103.21	106.29	105.13	103.36	104.09	105.96	105.47	106.07	109.78	106.44	103.8	107.61	107.97	102.75	102.31	105.18
104.43	107.76	104.5	106.99	103.12	107.9	104.87	104.43	108.17	108.76	109.46	109.69	108.37	105.67	106.44	103.86	108.53	105.89	104.59	105.91	107.98	104.41	104.09	109.74	110.38	109.15	103.55	108.54	104.65	105.67	105.42	103.85	106.94	107.24	110.15	106.31	108.33	103.08	108.82	106.23	109.43	109	109.72	103.42	107.04	105.12	105.76	103.83	110.69	108.32
112.33	107.75	105.84	105.68	109.35	109.28	106.48	108.61	109.57	109.12	108.67	110.29	108.61	103.37	107.89	109.29	104.46	107.83	104.34	110.27	107.67	107.6	104.4	106.33	110.83	105.12	107.53	110.05	111.62	106.67	111	108.88	107.77	108.89	111.23	108.68	110.94	108.62	107.53	107.1	107.42	105.95	110.67	109.44	105.02	103.93	109.48	109.76	108.78	110.5
106.64	105.62	106.86	107.44	104.62	106.62	105.1	104.96	105.24	104.47	105.28	105.74	100.48	102.83	101.9	102.23	100.92	106.06	102.13	101.4	103.83	103.96	102.57	104.81	103.99	105.03	100.61	109.77	108.48	109.06	110.99	107.17	108.09	102.28	104.47	106.76	105.17	108.93	107.83	105.62	104.87	104.6	108.03	105.8	103.39	104.67	100.93	104.08	102.58	107.58
107.65	109.61	108.79	110.55	111.11	108.8	107.46	108.6	103.62	109.74	111.99	108.07	111.37	108.11	104.43	108.38	106.91	108.11	109.56	106.09	110.38	109.74	104.89	106.27	110.29	105.53	104.85	111.22	104.8	108.59	109.37	106.37	111.24	108.04	106.35	106.1	107.08	107.82	109.45	106.36	109.77	110.44	110.77	104.7	109.75	105.11	103.95	106.6	110.41	109.74
107.14	110.38	109.26	109.18	106.8	110.62	104.45	108	109.97	108.31	107.46	105.99	106.83	108.73	105.28	107.32	105.81	109.43	106.1	104.59	107.12	108.11	105.83	104.81	104.3	106.78	109.16	106.29	107.37	108.88	109.9	103.04	104.79	103	110.71	106.92	105.31	108.02	106.62	108.84	108.26	109.7	107.85	105.57	111.05	109.97	107.31	108.17	107.6	106.38
100.4	98.176	103.47	100.8	99.12	102.99	98.543	97.722	103.64	97.874	101.65	100.41	99.633	97.696	103.41	100.7	101.6	98.538	104.84	99.831	104.43	100.88	99.536	99.379	104.12	106.1	100.46	100.81	100.24	104.49	100.82	103.45	99.519	98.951	98.256	101.77	99.789	98.968	96.878	103.4	101.08	98.368	99.505	100.42	100.74	102.8	104.17	100.31	100.41	99.947
106.61	106.99	108.47	103.19	104.65	100.93	107.47	111.73	108.38	105.98	104.25	105.95	109.76	105.76	106.87	103.74	107.02	106.09	107.05	106.34	111.3	105.58	110.36	112.04	108.95	107.66	101.77	104.96	105.41	107.23	108.03	103.87	109.19	106.44	111.71	103.35	109.19	105.59	101.74	104.14	106.55	109.57	105.71	107.77	105.96	106.06	103.31	107.81	106.34	106.92
106.13	103.96	106.75	107.53	104.41	105.87	108.72	110.35	109.2	107.51	106.48	109.08	108.06	109.26	104.04	106.15	105.86	106.21	106.25	102.32	102.84	108.37	106.03	107.68	106.67	106.57	109.1	103.56	109.35	104.51	107.25	107.37	110.39	105.5	104.48	110.57	104.62	104.84	108.19	105.73	106.08	109.76	104.66	111.44	108.39	102.53	104.43	107.57	107.35	105.35
110.81	105.43	107.8	104.08	105.66	105.89	103.37	106.72	103.03	107.98	105.64	109.23	105.75	105.69	102.29	108.01	105.51	105.65	104.97	108.55	106.18	109	108.56	105.41	103.81	104.39	102.82	101.72	107.88	109.96	102.87	106.6	103.87	110.2	105.67	106.11	108.58	106.82	106.68	108.09	104.13	105.65	107.09	105.13	104.45	111.58	108.48	107.88	103.08	111.13
107.18	110.45	110.14	110.65	109.15	108.14	110.99	107.22	106.42	106.81	109.02	105.06	105.57	107.32	108.72	108.17	108.06	100.85	110.56	111.18	108.17	108.56	106.23	105.21	109.09	105.8	108.94	111.51	110.84	104.55	109.89	107.59	107.33	108.51	109.88	104.29	109.67	111	105.33	108.54	114.05	108.57	106.09	109.7	107.96	109.86	108.67	108.98	106.83	107
101.96	96.859	97.724	95.7	95.031	96.043	101.52	92.329	101.66	96.962	97.553	95.435	97.208	99.624	98.793	103.2	98.922	95.575	95.309	94.796	99.052	93.816	95.159	100.73	103.62	95.644	93.598	98.046	99.382	94.575	100.51	97.498	96.333	98.54	97.234	99.666	99.077	96.899	94.024	100.66	99.335	95.65	98.531	98.845	98.847	100.17	102.45	100.43	99.343	99.25
108.81	106.98	110.58	106.18	110.85	114.3	112.91	108.8	108.3	102.78	109.07	108.14	109.3	110.23	108.08	107.84	106.8	108.45	108.39	104.29	105.65	109.42	110.18	111.63	109.8	112.93	103.6	108.91	111.49	106.66	111.59	107	106.49	111.72	111.78	111.38	111.79	106.37	109.6	110.62	108.43	111.96	105.67	103.62	109.87	101.87	111.02	109.28	105.32	107.15
106.65	110.06	105.71	108.8	108.08	107.68	106.08	106.98	105.88	105.32	102.76	109.42	102.96	103.76	102.81	105.5	104.83	107.41	105.05	109.63	106.09	108.77	103.41	112.1	107.37	106.45	103.41	105.46	105.34	110.36	109.35	104.19	105.25	101.33	105.31	108.35	105.57	108.1	102.78	103.43	103.41	107.99	104.08	102.88	106.1	107.01	109.18	102.52	107.88	103.46
104.52	107.53	100.72	100.55	103.31	104.56	100.87	100.76	105.18	99.099	100.03	98.82	101.44	103.71	102.34	105.76	99.256	104.23	104.63	100.84	106.34	103.44	104.26	102.17	103.07	98.03	101.41	101.61	107.76	101.76	105.46	103.42	102.89	103.83	99.864	104.41	101.4	100.63	101.9	100.1	103.57	99.718	102.21	105.07	99.855	101.99	103	102.3	98.622	107.06
103.19	102.82	104.62	102.58	105.13	103.41	105.05	103.59	102.69	103.6	102.6	98.235	101.28	103.21	99.695	101.62	104.64	105.18	103.33	101.33	103.45	100.49	103.13	102.15	103.91	103.63	101.67	103.91	106.47	105.16	103.33	102.7	102.66	107.45	106.17	104.79	99.435	106.05	104.27	102.69	107.37	104.07	103.76	104.05	101.64	102.55	108.83	103.2	99.02	103.49
104.2	107.02	102.11	106.3	101.96	104.68	107.11	104.07	108.16	100.31	104.11	105.86	108.95	109.82	104.41	104.67	105.41	106.27	103.55	100.56	102.2	106.66	105.57	103.29	107.32	105.97	104.84	102.96	108.21	105.81	104.62	106.15	106.44	101.82	109.81	103.78	104.36	103.05	106.91	107.97	105.2	104.91	105.93	107.73	100.56	104.35	101.41	102.98	101.88	100.37
105.97	107.3	102.51	108.56	102.59	111.97	102.95	110.16	105.56	108.06	105.59	109.31	110.2	107.09	109.45	107.42	106.18	112.62	111.35	108	104.87	106.21	107.33	103.08	106.36	107.78	105.04	106.89	104.37	106.39	104.69	110.03	106.39	107.04	108.68	108.52	107.68	106.48	105.1	103.03	108.83	109.34	106.43	106.75	108.17	107.43	101.62	103.48	103.63	106.69
103.9	108.77	109.93	112.15	104.96	108.78	110.11	104.64	108.53	103.05	103.49	106.99	109.31	108.43	104.73	105.28	104.1	107.98	103.77	103.12	110.55	106.33	109.11	108.34	107.25	106.52	105.72	103.3	104.86	108.55	108.25	108.25	107.75	107.71	108.85	102.79	102.67	105.41	104.51	101.72	102.23	104.77	104.39	102.91	106.35	104.52	106.7	102.36	106.88	105.77
106.98	108.24	109.15	104.15	109.22	106.31	104.79	106.05	108.5	102.56	108.05	108.96	108.1	106.22	107.04	108.26	106.56	109.38	105.89	106.96	107.36	113.46	108.03	107.91	110.19	103.85	105.07	110.5	108.5	108.81	108.94	105.67	109.49	108.78	109.44	107.05	108.96	108.42	107.66	109.19	108.38	107.1	98.515	111.75	105.26	106.63	109.2	108.77	105.58	107.13
106.14	106.87	108.1	108.68	111.76	110.52	111.9	111.08	110.84	105.72	107.15	112.01	109.68	111.4	106.66	106.45	108.6	110.18	106.63	109.21	105.1	108.3	106.96	108.83	114.47	110.4	109.8	108.12	109.86	104.06	109.09	113.03	110.17	110.16	106.49	105.79	109.19	104.2	107.55	106.12	108.16	107.74	109.02	106.61	113.46	109.8	113.83	109.62	112.58	107.56
94.804	99.263	99.749	98.359	99.197	97.382	101.48	96.445	102.01	104.58	102.35	99.54	98.678	98.113	97.02	99.401	100.67	99.782	93.738	98.572	98.546	94.62	98.008	101.31	100.17	101.35	98.587	102.34	101.59	98.532	98.666	96.838	97.624	96.993	100.4	95.398	103.34	95.557	98.932	97.205	100.03	99.614	94.338	99.39	97.074	99.639	101.12	101.59	101.68	97.967
105.03	105.56	110.02	109.2	107.52	109.75	105.22	109.39	107.44	104.67	107.47	106.19	106.89	111.98	112.04	111.47	109.17	113.04	110.07	111.37	107.39	107.01	113.02	109.48	106.12	107.66	111.29	110.72	107.16	109.86	104.62	109.52	111.1	111.97	106.51	113.17	109.08	105.82	113.45	110.19	108.37	108.36	112.79	106.17	113.98	109.52	112.07	108.62	107.88	105
107.75	106.63	110.39	108.55	112.47	110.79	111.83	111.07	108.22	107.8	107.24	108.58	109.15	108.43	105.43	104.8	108.27	107.4	105.32	106.23	106.3	107.71	106.19	104.69	107.69	105.42	106.96	106.14	104.93	104.67	108.2	104	108.95	110.44	107.33	112.12	109.49	108.79	106.98	111.06	110.93	109.89	104.84	106.78	112.65	110.3	107.8	108.44	108.06	106.22
99.456	109.5	106.12	106.61	103.83	107.74	109.07	106.63	106.86	100.99	104.85	108.97	103.55	108.98	107.97	102.31	108.41	108.13	107.5	106.93	106.85	102.78	103.9	105.91	110.38	107.21	108.09	103.37	107.64	101.84	101.88	102.99	106.2	102.2	110.45	112.04	107.5	106.92	109.11	106.55	105.75	106.37	108.49	107.95	107.45	107.79	104.62	103.84	108.34	109.23
106.26	109.19	110.58	104.04	105.99	109.65	106.83	104.09	112.27	106.56	110.97	108.34	104.73	106.32	104.73	109.14	110.05	111.44	108.77	105.05	110.89	109.35	108.38	112.75	109.99	110.56	104.12	108.44	109.17	111.54	109.26	106.88	107.59	109.75	106.58	106.2	108.63	107.21	104.55	108.53	106.64	108.28	108.92	105.26	109.29	108.28	105.56	105.7	107.99	108.25
104.18	110.74	104.77	103.67	105.96	112.18	109.76	107.3	105.2	112.14	105.22	110.97	108.74	107.95	104.29	103.91	108.3	111.71	109.16	113.03	110.1	109.95	106.22	107.88	107.57	110.6	104.57	107.35	109.48	110.54	110.4	110.03	107.47	109.79	112.78	111.72	110.54	105.65	107.68	107.01	111.82	108.52	107.42	106.58	109.45	109.15	109.26	107.67	108.57	105.63
108.06	108.61	103.4	107.14	103.89	108.42	109.61	106.57	112.7	105.34	104.97	106.43	106.07	104.87	105.84	108.77	102.83	104.64	105.38	108.57	108.19	102.76	105.98	107.98	105.34	105.98	103.22	103.75	104.44	107.05	102.78	106.35	106.75	107.68	103.7	101.26	103	109.6	104.89	103.26	109.49	111.14	102.24	106.62	105.35	105.04	104.67	102.13	100.52	106.01
105.73	103.7	109.28	108.72	102.32	104.93	103.77	107.53	103.05	105.43	104.84	102.93	103.19	101.95	105	103.79	107.1	103.07	105.2	104.16	104.83	105.53	109.01	104.4	106.55	108.6	105.63	107.05	103.96	104.96	105.64	106.98	106.08	105.52	105.25	104.87	106.08	108.4	109.09	104.94	103.93	109.29	99.924	102.48	106.59	105.39	109.37	108.41	106.63	106.01
105.25	101.56	108.09	108.11	105.74	102.91	99.601	106.1	109.57	107.88	111.22	107.12	108.4	104.77	108.92	106.49	111.79	105.24	104.91	105.54	108.38	108.57	109	107.08	104.82	108.59	109.07	104.43	109.38	107.85	106.69	108.27	102.23	105.61	106.95	101.43	109.29	106.9	110.22	108.97	105.05	108.46	106.53	107.35	107.62	110	109.41	110.56	106.56	108.75
106.09	107.97	111.4	106.85	103.24	106.36	107.73	106.37	104.65	103.02	104.72	109.39	106.36	104.64	110.48	102.8	109	103.85	108.76	105.94	103.8	108.9	109.1	108.48	103.86	107.98	107.6	102.65	111.99	106.11	104.39	103.45	109.24	101.29	111.22	105.48	106.83	108.88	103.65	105.12	106.17	109.65	107.04	109.5	107.1	103.14	102.84	110.5	107.38	104.49
106.13	103.61	103.22	102.51	106.42	106.02	106.25	102.89	103.39	102.52	101.11	108.74	107.37	112.1	106.77	106.85	106.47	106.21	103.21	105.79	103.53	109.33	107.69	99.909	108.18	106.65	106.68	106.93	105.53	106.7	102.43	107.26	105.97	107.69	105.86	107.69	108.79	107.23	107.75	104.83	105.7	105.09	106.07	102.01	103.83	106.3	107.9	108.38	106.26	105.14
105.19	109.6	110.82	109.57	109.07	109.66	109.47	108.9	109.71	105.05	105.6	105.12	109.22	108.77	108.3	112.56	105.13	108.39	106.81	109.31	109.62	110.06	106.36	109.09	111.29	104.93	110.43	106.92	107.8	105.88	108.68	108.57	108.79	108.73	106.79	104.75	111.32	108.96	106.77	110.76	106.53	107.46	112.48	107.14	108.23	109.44	105.11	110.15	107.87	108.17
108.39	107.04	108.17	113.46	111.05	112.7	113.09	108.03	109.9	112.91	104.54	113.21	111.51	111.14	112.76	111.68	115.56	115.38	111.58	111.98	112.5	111.63	112.01	106.15	111.26	110.12	111.71	112.23	108.65	110.63	108.53	109.17	113.42	109.26	113.55	111.49	107.18	112.22	113.9	111	109.69	114.6	110.19	112.37	111.83	110.7	113.78	114.1	108.04	108.59
108.97	109.11	107.17	108.57	104.63	106.73	105.3	106.37	104.12	105.89	104.02	106.41	104.9	104.38	107.36	105.7	106.96	104.09	102.68	107.62	102.61	107.78	103.95	105.66	103.88	104.53	106.35	104.56	104.89	106.1	107.21	104.49	102.66	103.25	103.96	106.47	107.93	105.61	105.58	104.38	105.22	104.82	102.88	105.62	106.35	101.55	105.41	101.96	103.54	104.57
97.719	99.282	98.971	94.892	103.12	100.61	103.06	101.9	101.16	103.42	96.694	94.742	96.388	98.608	97.154	100.77	99.888	99.716	100.71	97.795	102.64	97.296	100.34	100.59	100.02	99.724	99.026	98.402	101.91	104.42	102.4	102.13	101.35	97.201	99.211	101.01	106	102.78	99.806	94.435	101.78	100.7	97.253	95.247	102.4	100.38	105.64	106.64	100.84	97.602
104.86	101.44	104.16	104.1	107.28	106.18	106.83	106.87	101.89	106.13	101.66	105.78	108.5	101.73	106.53	107.29	99.586	104.35	107.73	106.72	108.21	106.12	105.12	107.06	106.65	102.95	110.55	108.13	109.13	102.8	107.7	109.72	103.78	104.35	103.64	106.87	107.04	103.93	103.74	102.9	101.38	107.5	103.76	110.98	111.03	105.87	106.83	102.85	107.47	102.79
103.07	106.31	105.09	110	103.02	102.3	108.22	107.85	109.82	108.97	105.98	109.43	107.24	104.31	105.06	109.98	105.23	104.24	113.05	106.08	104.58	108.53	105.86	107.91	105.61	107.81	108.95	105.99	106.01	106.45	105.19	108.2	109.14	104.87	103.08	107.49	104.94	105.95	110.77	107.84	98.974	103.81	108.45	107.19	104.34	110.84	113.48	107.04	103.52	104.31
105.24	101.68	104.81	106.29	105.89	108.21	104.34	107.46	106.81	105.28	105.71	106.28	110.73	104.83	106.92	103.18	109.46	102.46	106.43	106.25	107.15	107.29	104.94	106.27	105.37	109.17	103.19	104.24	102.29	107	104.64	106.35	107.24	100.4	106.18	103.19	105.25	104.92	103.34	106.08	107.39	104.74	103.9	108.77	108.39	109.66	105.77	102.77	108.55	105.55
96.662	98.776	94.102	100.14	96.65	103.04	97.6	96.719	95.627	100.85	99.14	99.619	99.463	97.48	97.315	94.881	94.308	97.553	98.18	96.481	96.102	101.29	98.925	100.1	102.72	99.304	99.168	98.113	102.13	97.439	101.49	97.786	97.987	100.11	95.699	99.684	99.696	97.467	101.35	96.253	98.489	96.468	97.679	94.395	100.19	98.971	96.996	99.016	96.078	97.594
99.652	98.218	99.647	99.506	97.78	98.527	103.53	100.58	101.82	101.43	100.93	98.028	101.55	100.12	100.07	100.11	95.651	96.122	93.696	101.48	99.148	101.37	99.995	98.199	98.682	100.76	96.4	101.07	97.976	102.24	105.57	103.43	101.33	100.57	100.84	102.46	103.66	101.61	104.43	100.21	97.423	101.45	102.62	103.03	107.66	96.029	100.99	103.21	100.4	101.31
100.03	109.43	103.51	105.28	105.51	102.62	109.47	107.93	109.28	108.55	106.37	107.14	106.44	107.72	111.05	106.14	106.23	107.31	101.04	108.92	103.53	107.1	106.25	111.41	104.37	107.23	106.39	107.36	104.35	107.89	105.5	109.5	103.61	106.48	104.6	106.87	108.22	104.09	110.79	105.41	108.3	102.57	106.88	106.27	107.77	102.81	108.5	107.51	106.8	110.55
106.35	100.36	106.28	102.15	104.59	110.11	101.89	104.45	107.18	105.48	106.07	105.59	105.65	106.22	105.44	103.73	104.92	107.83	108.6	103.06	108.28	104.8	108.86	106.67	105.54	107.07	106.23	107.99	108.22	103.57	103.26	105.41	104.66	105.67	104.12	107.41	103.62	105.85	108.3	107.47	105.95	107.03	101.07	108.93	104.92	106.06	106.05	98.506	103.77	105.46
111.35	109.87	109	111	111.26	113.08	110.19	111.53	106.7	110.38	105.55	108.47	106.13	103.74	110.42	110.57	108.64	113.53	108.37	108.51	113.05	108.74	113.93	105.75	112.84	111.3	109.87	106.02	112.71	108.4	111.36	111.02	111.32	112.29	113.72	111.08	110.88	112.3	108.45	115.74	108.85	108.5	112.23	105.94	108.84	110.79	113.56	109.26	112.85	113.24
111.65	108.05	112.26	110.53	111.16	111.27	111.15	109.94	109.02	109.65	110.09	109.27	111.96	108.14	113.3	110.76	109.63	111.58	110.79	109	110.64	103.07	107.76	112.38	107.37	112.93	111.26	112.07	107.88	111.67	112.89	109.97	110.29	109.02	107.6	108.13	108.15	111.12	114.62	115.32	112.73	111.67	108.45	110.36	113.2	109.28	111.7	110.49	110.98	112.05
100.99	105.62	96.544	103.72	104.48	106.96	103.57	104.89	101.6	101.18	106.11	107.79	98.51	99.591	95.142	101.74	101.85	99.36	99.869	104.03	103.19	104.65	102.26	105.49	100.5	101.95	102.44	99.936	103.12	103.74	99.275	99.062	99.973	99.916	103.2	100.57	99.336	104.2	102.59	99.858	100.54	105.26	103.76	103.29	100.57	103.03	99.06	105.66	101.97	99.469
102.69	97.006	99.904	101.65	103.51	100.11	104.17	98.695	100.92	101.97	96.586	96.184	99.603	98.259	96.463	102.4	103.25	98.493	103.3	100.42	100.04	103.79	100	97.654	101.11	96.58	96.152	102.14	99.511	97.993	100.61	103.06	99.868	97.355	102.78	98.304	99.3	102.17	100.07	99.924	102.37	100.45	101.81	96.94	102.95	98.701	103.25	103.1	104.42	102.28
106.99	109.04	105.67	105.45	108.27	104.4	106.21	102.59	107.06	107.35	106.92	103.43	104.59	108.23	106.5	102.9	105.34	107.09	105.54	106.47	99.893	105.43	109.27	104.83	103.03	102.76	105.89	108.48	102.87	105.91	104.83	107.33	104.44	108.69	104.99	107.41	102.25	109.49	106.27	103.83	109.32	103.8	105.33	107.39	111.21	107.48	105.53	105.99	112.15	107.19
108.69	110.12	111.63	105.59	114.05	109.85	108.06	109.05	105.45	107.29	106.69	110.45	105.08	110.13	113.25	106.08	109.28	109.05	107.36	108.8	105.93	105.14	109.44	107.36	105.71	111.24	113.11	108.4	109.25	111.12	109.17	108.48	105.84	110.37	110.13	108.28	109.47	109.52	109.76	111.89	108.81	108.52	105.51	108.19	109.04	108.91	108.53	105.6	106.73	110.82
107.82	103.44	107.54	104.04	105.13	104.81	109.17	112.52	108.04	105.44	101.99	102.74	108.38	104.35	102.19	102.87	103.35	106.59	103.65	104.38	102.54	103.48	103.83	103.65	101.71	108.5	104.36	104.8	105.81	102.26	104.43	107.8	106.44	99.854	106.35	104.99	108.3	104.8	103.91	103.57	104.3	103.8	102.17	107.55	104.76	102.66	103.87	99.428	102.27	102.06
106.04	106.08	104.75	106.93	108.9	104.66	106.66	101.58	106.99	105.32	109.34	106.51	109.71	109.68	104.72	103.8	110.26	106.67	106.13	105.5	105.97	101.26	106.14	104.36	110.17	105.63	103.34	106.92	110.61	103.61	103.71	107.46	105.77	107.63	101.61	106.02	107.46	103.07	104.32	110.54	106.7	100.67	105.99	101.09	105.96	105.93	103.58	108.07	104.35	111.32
106.56	105.12	104.56	101.59	102.37	107.65	101.86	110.98	105.41	102.92	110.3	108.15	108.85	105.99	107.2	99.393	108.12	110.66	103.07	104.75	105.87	105.39	104.23	106.54	104.93	105.15	105.29	105.59	103.89	104.96	105.71	103.42	106.17	107.12	101.54	102.72	103.93	104.58	100.98	105.69	102.91	102.33	101.01	102.97	108.44	101.6	103.92	110.92	106.07	106.24
99.17	101.69	96.729	100.48	100.27	102.03	102.64	103.1	103	103.05	103.29	101.92	103.35	105.3	100.93	99.141	96.247	103.38	94.066	99.157	102.32	103.36	100.99	101.09	100.48	97.303	99.996	98.088	98.032	105.14	101.51	99.217	100.22	100.16	101.24	102.19	102.02	102.21	102.17	103.22	102.96	104.4	98.472	99.301	101.31	98.726	103.97	101.88	97.809	99.135
99.522	99.746	94.302	97.229	98.701	95.481	98.141	103.73	97.465	98.79	99.728	97.441	97.583	98.949	97.122	98.788	97.335	94.153	98.193	99.505	98.345	99.307	101.44	99.76	95.164	96.578	100	100.2	96.374	102.92	99.443	103.17	99.038	98.714	95.764	98.295	96.733	98.984	102.3	100.96	96.815	94.447	99.039	96.567	100.85	96.509	99.467	96.478	99.487	98.533
106.39	109.2	108.94	105.08	108.05	107.55	106.32	103.16	110.46	108.83	104.98	108.72	109.39	113.37	109.5	108.34	108.36	110.72	110.56	105.82	107.87	108.81	106.1	107.09	107.39	108.25	109.53	112.23	109.63	107.33	108.28	107.11	108.05	106.49	105.38	105.56	108.18	109.16	109.53	112.84	109.13	105.37	107.37	110.75	107.78	104.18	109.58	106.74	111.13	107.48
107.45	111.66	107.55	105.66	98.557	100.68	107.17	104.91	104.35	106.59	102.54	105.43	110.1	106.73	105.66	103.93	107.42	104.17	109.22	103.18	107.43	103.23	102.77	106.59	107.72	105.07	107.69	105.32	104.33	106.45	109.63	105.66	111.4	103.18	106.35	111.1	109.33	106.12	103.37	103.78	102.68	99.922	104.35	103.74	111.25	106.21	103.56	111.76	103.79	106.28
92.63	95.261	98.066	99.563	93.572	101.24	99.156	96.716	98.773	97.56	92.883	96.695	97.562	99.228	95.205	95.578	99.686	97.89	97.035	100.71	96.328	96.967	97.435	95.858	97.877	98.565	98.935	95.963	98.555	93.73	100.27	96.962	98.434	96.446	98.655	101.03	95.776	96.116	102.42	96.949	99.142	102.62	98.572	96.335	97.419	99.805	95.653	98.982	96.907	96.308
111.01	114.37	109.94	111.84	111.11	106.49	109.63	104.81	109	107.24	113.01	111.41	110	112.87	112.7	108.39	108.35	113.88	104.97	109.02	113.44	110.44	111.15	112.03	116.59	109.91	115.42	110.82	110	105.78	112.74	110.26	109.06	112.37	110.49	114.67	111.83	107.69	113.86	111.27	108.8	110.5	107.61	106.59	110.23	109.26	110.82	112.96	103.3	108.29
102.18	108.97	108.14	111.64	104.37	108.27	108.17	108.88	106.03	107.11	107.32	105.67	100.5	107.28	110.4	108.17	109.17	109.95	108.81	111.98	111.8	109.48	114.91	108.01	106.83	107.9	108.28	108.88	104.32	109.93	107.28	108.61	107.68	107.03	104.96	105.17	108.95	106.37	110.45	106.22	105.56	111.51	111.62	111.73	109.1	111.81	107.64	109.44	105.01	112.25
111	108.74	105.61	107.1	109.14	103.81	108.85	106.68	103.76	108.86	106.47	112.22	110.6	106.2	108.69	103.89	110.24	108.25	106.06	108.46	109.8	110.49	107.69	105.96	105.2	109.35	109.25	112.03	111.52	115.45	107.39	107.56	104.2	110.89	106.61	109.24	104.99	109.4	109.12	108.97	108.62	107.68	109.95	106.11	109.36	104.56	110.57	102.82	106.99	109.82
107.57	108.95	109.32	110.63	110.32	106.05	112.29	114.78	111.76	112.5	112.27	107.33	109.04	111.61	111.72	107.34	109.32	108.15	113.49	108.77	117.93	114.61	109.26	108.57	107.38	109.36	106.51	109.07	108.41	114.87	109.88	112.12	109.93	107.18	117.38	110.54	110.66	110.64	112.39	110.37	110.09	110.28	114.12	112.92	111.18	110.06	109.75	109.97	112.17	112.76
108.51	107.85	109.27	109.13	107.42	109.6	109.56	105.47	107.33	107.71	111.98	104.7	110.76	109.07	105.44	109.66	111.73	104.25	104.86	110.02	110.23	112.08	107.2	107.36	108.8	109.15	105.45	110.11	108.86	107.19	108.69	105.32	106.86	108.41	109.45	104.53	106.41	110.37	108.07	106.69	109.52	112.61	109.69	108	108.42	107.27	109.91	105.16	107.82	108.6
103.91	106.43	103.36	107.01	107.45	106.55	105.71	106.6	106.18	112.03	112.05	106.62	106.67	108.52	109.5	111.44	111.75	108.34	105.2	102.96	112.36	110.4	106.14	110.02	108.92	111.41	110.55	105.72	105.58	108.68	109.26	110.65	112.36	106.91	109.67	102.66	106.03	104.6	108.64	108.39	110.77	106.4	106.74	112.36	108.72	113.06	106.59	108.35	106.37	111.46
100.53	99.723	96.747	98.486	95.852	99.213	97.685	101.61	103.06	94.733	99.717	98.779	96.168	99.992	101.14	99.02	103.74	101.05	101.62	98.277	100.44	101.81	99.057	103.62	99.858	95.474	92.458	101.13	102.57	96.552	101.25	98.992	99.631	102.8	98.317	98.542	93.57	99.499	101.44	101	97.242	91.7	99.321	101.56	103.1	96.415	101.97	96.215	98.08	99.803
108.49	114.13	106.84	106.86	109.44	105.38	109.35	109.07	111.02	106.28	111.06	105.66	107.06	105.5	108.03	104.41	107.07	112.15	104.66	108.43	109.91	113.88	108.29	108.85	103.88	101.15	107.21	109.6	110.78	105.82	104.99	111.01	107.87	113.14	110.18	107.15	110.23	107.28	109.11	108.56	109.08	107.33	111.56	107.12	109.23	112.37	108.63	110.71	105.94	107.43
106.83	102.37	101.29	106.03	106.4	102.48	101.21	109.76	102.19	105.66	107.84	108.27	107.93	105.03	105.79	105.67	105.92	102.46	100.44	106.37	108.77	104.26	102.22	108.29	103.37	106.96	108.95	106.67	106.92	108.03	108.35	105.68	100.8	106.6	105.62	108.28	106.97	105.02	104.3	103.22	109.9	107.24	108.62	106.79	106.46	106.77	105.85	108.81	107.51	107.61
108.24	108.34	108.89	107.6	106.17	110.67	105.97	106.89	109.66	112.5	105.28	107.89	106.69	109.49	104.7	106.81	111.33	111.6	107.02	108.5	108.76	107.05	112.01	105.63	108.22	110.13	107.3	105.65	110.28	106.04	105.68	104.47	110.04	105.33	110.19	106.95	105.88	105.84	110.57	106.8	106.56	107.91	110.43	108.85	107.7	109.94	110.44	110.07	103.61	110.61
106.59	103.5	104.22	104.04	105.68	106.67	109.21	109.38	105.45	104.18	110.2	106.66	107.77	109.63	106.87	105.91	111.99	107.83	111.25	108.67	106.67	105.2	106.25	104.05	106.66	106.76	105.93	106.98	109.4	105.59	106.77	108.94	105.03	113.9	104.93	103	106.86	110.51	109.79	109.24	107.95	109.77	103.43	104.87	104.74	107.13	99.852	105.86	100.81	101.72
108.09	109.34	109.63	107.44	108.72	106.2	106.19	108.34	104.15	104.11	103.04	102.31	107.75	106.62	103.67	107.22	106.1	99.635	101.31	107.23	104.85	103.02	103.36	102.42	101.52	104.77	105.37	107.48	101.19	100.52	107.71	104.38	107.1	103.86	107.69	109.77	106.62	105.72	106.42	104.85	107.73	106.04	108.9	103.6	106.75	106.48	106.12	105.2	103.94	104.25
102.17	102.89	104.2	101.11	99.362	96.177	98.875	102.73	102.45	101.9	101.36	103.51	99.399	103.77	98.687	101.83	103.74	102.81	99.494	98.437	97.926	100.09	101.59	103.01	103.48	100.34	101.92	98.987	103.42	101.99	101.04	100.37	97.869	101.09	99.322	98.787	96.829	99.953	97.171	98.243	101.13	97.235	102.06	99.881	103.79	102	105.07	101.37	101.36	101.9
93.491	98.276	94.002	98.739	97.198	96.821	100.65	97.875	96.109	96.43	96.194	100.12	97.697	98.699	97.889	96.218	99.764	96.392	100.33	98.213	98.654	101.07	97.829	97.343	94.528	98.036	97.039	91.611	100.08	95.305	94.868	99.15	95.32	97.108	99.024	97.98	97.913	100.96	98.63	96.405	96.402	99.867	99.881	95.978	98.098	98.201	99.606	97.332	95.322	98.37
103.91	113.59	107.37	102.85	106.69	105.61	110.43	106.38	110	111.61	107.16	102.69	104.17	109.91	109.71	108.04	110.99	110.03	109.11	109.34	108.97	106.69	110.62	106.61	108.58	106.88	109.84	107.8	109.62	111.53	110.93	112.08	105.39	112.01	107.53	107.92	105.21	106.98	108.42	108.42	109.7	110.72	113.42	110.05	103.57	106.15	110.09	107.59	109.37	111.66
107.3	114.37	107.84	109.05	108.36	106.17	108.76	106.24	109.11	110.35	111.1	113.06	109.57	106.1	107.45	110.39	109.15	110.38	104.7	111.23	108.03	106.24	109.09	108.29	111.79	107.02	113.42	108.66	105.45	107.63	110.57	106.43	105.3	108.03	111.81	110.34	103.85	105.65	113.32	107.38	113.42	111.9	105.67	111.32	106.61	106.17	109.3	107.32	108.02	109.65
104.65	107.22	105.62	105.36	104.61	105.43	106.47	107.74	106.21	109.75	107.86	108.1	105.97	108.98	107.49	106.98	113.36	111.32	107.7	108.28	104.81	109.94	105.27	104.55	107.75	109.12	105.88	102.36	106.42	104.11	110.06	106.13	107.28	106.94	105.67	107.24	106.87	105.01	105.47	105.87	108.78	105.16	105.92	104.2	108.8	105.6	110.47	106.39	108.45	108.97
110.12	104.07	103.2	106.42	102.03	107.53	104.64	106.69	99.557	107.83	107.04	100.49	101.81	106.72	104.39	105.1	105.45	107.88	102.55	110.05	104.4	102.13	108.92	102.88	100.62	107.34	103.92	105.16	106.15	106.67	105.35	101.31	103.31	103.5	103.28	104.71	105.4	105.24	104	107.19	103.82	105.52	104.8	106.8	110	106.66	105.27	103.94	108	105.72
96.298	96.02	93.835	100.49	95.867	96.865	95.848	96.295	100.32	99.864	100.78	102.46	99.275	101.04	94.265	99.251	98.698	96.391	96.658	99.03	96.228	100.21	96.92	94.039	98.791	95.528	97.791	99.971	96.976	96.787	95.309	99.617	98.448	98.802	96.311	100.18	100.05	100.61	98.398	97.434	99.793	95.43	96.748	101.16	98.755	102.28	96.907	101.29	92.527	99.984
97.787	100.29	98.413	95.517	95.488	98.363	98.226	98.332	96.438	99.066	99.257	97.704	102.04	101.09	99.61	96.412	99.326	99.69	94.908	98.813	97.811	100.57	98.797	93.447	102.61	95.734	98.528	98.43	97.832	98.02	98.158	96.673	96.958	96.964	97.92	96.826	101.66	97.364	98.189	92.938	99.959	98.731	92.142	100.17	101.25	96.204	97.815	95.558	97.109	102.12
101.12	98.439	98.899	100.89	98.672	100.19	99.648	99.262	99.833	98.837	98.206	96.718	102.76	102.32	98.484	94.096	99.089	101.44	93.438	100.03	98.794	96.757	101.65	101.2	101.14	101.64	100.64	98.63	97.082	100.38	100.55	98.287	101.68	97.773	101.27	99.482	101.8	98.181	98.577	99.974	91.541	98.006	101.4	97.013	100.56	99.043	94.476	93.219	104.37	96.876
108.37	108.87	111.74	110.59	104.85	108.64	105.95	106.16	109.98	110.41	106.91	112.24	110.52	108.02	106.63	109.14	109.87	108.74	109.76	108.72	108.35	109.52	108.28	109.27	109.47	108.86	111.45	108.79	107.88	108.27	107.35	106.28	107.63	106.05	110.27	107	105.49	109.12	108.13	107.7	105.46	108.52	103.36	107.7	110.86	111.66	107.89	106.79	108.34	111.31
110.38	108.03	105.78	105.3	109.46	104.62	110.11	108.01	111.46	108.71	108.09	106.83	107.95	110.08	107.01	111.73	107.52	109.82	109.21	108.38	108.27	107.05	105.8	105.7	110.27	102.48	110.1	108.85	109.61	108.43	107.44	112.07	110.26	110.84	110.76	112.41	105.39	110.19	109.57	110.52	110.59	110.48	108.95	108.84	108.78	106.31	107.67	107.49	107.39	110.13
105.75	109.72	109.06	106.62	110.13	106.22	111.08	110.01	108.78	103.75	108.55	109.62	107.17	106.32	108.3	108.55	110.74	108.92	105.89	108.8	108.36	108.35	109.5	107.45	111.21	107.95	106.26	109.69	108.48	112.19	105.44	109.98	107.37	106.24	110.07	104.42	113.6	105.28	112.25	108.64	106.24	102.3	107.93	106.21	108.8	108.6	110.19	109.56	110.71	108.38
104.34	105.86	107.58	106.21	106.18	102.77	103.91	102.82	107.57	105.25	105.78	106.43	103.33	105.76	107.99	104.51	109.99	109.55	102.99	105.45	106.5	105.05	100.58	105.13	105.58	109.08	101.02	104.6	103.72	103.35	108.12	104.58	107.55	105.73	105.61	102.7	109.14	102.07	110.79	109.15	110.38	110.24	103.25	110.13	105.7	105.54	109.46	103.5	100.58	107.38
107.98	113.2	110.77	105.16	113.99	112.66	109.53	105.3	105.64	110.17	111.36	110.56	110.91	111.8	109.53	108.43	109.86	106.72	104.9	112.83	108.78	104.01	108.34	109.04	108.69	106.87	103.24	108.86	109.54	106.6	104.66	110.14	113.14	108.49	106.91	110.29	113.5	106.18	110.68	105.71	106.16	108.7	109.52	106.27	110.24	109.42	110.11	104.84	113.18	106.77
104.97	114.12	106.45	108.05	107.24	109.63	106.07	109.08	106.37	109.6	107.65	110.51	108.13	102.52	105.83	107.4	105.88	103.76	109.94	109.89	108.4	109.73	102.68	100.92	106.22	109.95	99.992	107.64	111.55	108.75	108.21	104.73	106.9	108.05	104.26	109.17	110.71	106.87	106.1	106.31	103.48	107.28	108.28	105.31	106.07	110.75	108.63	110.38	111.92	107.24
106.12	110.08	107.54	108.36	106.96	105.06	109.12	110.86	105.83	106.04	109.6	107.9	106.47	107.84	106.25	113.79	109.35	106.13	107.46	105.13	109.97	105.78	101.73	102.54	107.11	106.98	105.57	111.41	109.59	106.24	108.1	103.27	104.05	106.37	106.11	109.03	109.04	105.67	108.23	105.8	108.22	100.28	106.3	105.14	104.64	104.04	104.58	108.55	107.65	105.48
96.559	96.603	98.729	96.276	93.356	96.789	92.647	97.151	97.132	97.201	97.443	94.032	95.774	98.074	96.612	102.62	94.753	94.606	95.418	101.29	100.53	102.4	103.9	103.98	99.951	92.698	96.252	96.274	100.56	99.908	95.779	102.48	95.062	99.385	100.43	92.812	94.889	97.879	97.277	99.102	97.682	98.759	97.41	99.811	96.489	98.877	99.075	98.031	101.36	92.905
106.63	102.34	106.23	106.76	108.14	108.53	104.03	107.22	102.32	104.04	102.92	105.41	104.94	102.96	107.78	103.07	105.34	105.9	105.54	106.11	103.94	107.57	103.92	105.53	105.59	106.65	105.11	106.67	106.87	107.44	106.84	104.88	105.61	105.92	106.47	105.27	107.71	105.88	106.85	109.1	104.77	108.89	107.35	102.14	108.35	102.9	100.73	105.99	105.46	102.84
104.99	101.06	103.88	103.01	106.46	106.52	105.04	102.58	103.66	107.58	103.74	106.05	106.22	107.01	103.33	104.19	110.83	105	105.39	105.98	108.55	107.55	104.03	105.69	105.94	103.26	103.94	103.43	105.48	107.03	102.87	103.67	107.42	103.85	103.96	109	105.19	106.45	108.07	105.72	109.85	105.75	106.25	107.68	103.84	105.44	105.93	106.95	108.03	106.46
107.23	104.6	103.67	108.48	104.51	104.63	104.44	108.75	103.78	109.14	111.03	106.26	101.94	105.31	105.49	105.35	104.85	109.01	108.3	105.99	107.46	102.91	108.15	106.21	102.21	105.75	109.75	104.35	107.88	104.76	109.09	102.93	108.26	105.31	104.7	108.57	106.61	104.32	108.51	107.42	103.95	106.47	108.83	107.42	109.34	104.31	105.68	103.8	105.65	103.84
99.164	100.28	99.3	99.185	100.45	106.18	102.43	97.264	95.225	100.65	99.822	100.02	98.235	99.152	102.63	101.96	100.78	100.68	97.71	100.64	101.06	98.986	100.14	98.946	99.178	97.864	96.231	101.69	98.032	100.83	98.366	102.89	98.725	99.801	100.23	100.65	101.83	103.84	100.45	106.19	101.58	103.59	98.868	97.619	101.07	99.22	97.762	101.24	102.41	99.906
104.71	106.41	106.89	106.41	106.52	103.72	102.16	105.21	105.81	103.03	103.11	104.94	105.48	107.69	103.99	108.8	105.5	101.02	104.18	106.5	102.19	105.84	110.02	109.06	106.4	104.9	110.59	107.2	103.92	105.01	105.57	106.18	107.72	104.33	107.9	108.39	108.72	103.06	106.64	107.42	107	105.86	106.79	104.1	104.83	108.28	104.56	101.27	105.97	106.02
107.7	104.71	106.19	108	106.87	108.07	103.41	107.91	106.39	104.52	103.8	108.78	107.69	107.84	109.27	112.05	108.05	107.15	110.35	107.99	103.49	110.59	107.87	107.27	104.94	106.69	105.68	108.8	111.65	112.72	111.02	110.84	108.86	105.31	105.07	112.85	104.65	106.71	103.33	109.57	109.36	108	105.24	109.35	109.92	105.34	107.21	104.12	108.78	108.97
111.69	101.77	106.01	104.88	107.01	107.87	107.58	106.64	107.53	107	99.854	107.18	105.99	104.37	104.77	105.98	107.72	105.51	108.57	105.82	106.61	105.91	100.92	109.74	107.66	108.61	106.24	110.13	109.46	106.15	106.72	107.97	107.75	101.26	105	105.79	104.17	104.56	106.5	103.59	106.22	109.65	110.06	108.56	106.15	107.63	108.36	104.47	104.24	109.47
107.27	109.66	112.3	107.49	105.28	106.82	104.74	104.65	105	102.04	109.48	106.85	107.29	105.46	107.62	110.07	104.85	108.49	104.97	100.27	107.46	107.29	104.65	106.13	104.76	107.14	108.8	102.27	103.6	104.54	104.05	103.97	105.69	107.11	101.66	106.83	110.45	103.61	103.89	106.97	109.61	110.55	104.72	111.16	106.85	108.59	101.05	104.62	104.74	107.27
93.185	99.167	102.47	96.019	94.881	99.408	102.63	93.94	99.454	101.69	98.563	96.885	101.8	92.639	95.505	103.27	98.397	97.077	96.981	96.148	100.34	96.852	98.108	90.105	99.086	96.455	95.555	94.812	93.846	96.212	99.99	96.48	96.029	101.19	97.877	100.67	97.384	94.199	96.222	92.115	102.39	97.858	95.848	94.214	98.156	95.814	98.964	100.15	99.954	97.625
107.34	104.97	107.79	102.43	105.99	108.23	104.68	105.75	106.01	108.52	103	104.07	105.25	103.15	107.73	101.63	103.81	106.22	103.67	103.48	102.06	108.39	100.31	109.2	106.87	107.76	103.69	103.76	106.65	105.33	106.35	105.81	103.04	106.1	108.69	104.86	106	105.34	105.68	105.38	101.34	106.13	104.96	104.82	107.12	103.92	102.19	106.17	104.99	106.07
97.986	101.51	96.351	101.88	101.56	98.735	99.354	99.198	96.764	98.245	103.32	101.32	101.11	96.543	98.468	99.546	100.86	100.18	97.327	101.01	101.19	96.018	100.77	94.247	97.849	97.561	97.004	99.52	103.07	97.371	100.18	101.53	102.74	96.521	99.393	98.572	97.949	99.683	97.019	103.46	100.31	96.89	97.633	100.99	99.655	101.63	94.715	104.07	97.729	103.11
96.395	98.82	91.652	97.358	100.86	101.41	101.19	100.63	100.44	96.803	100.68	101.89	103.42	100.4	98.821	98.278	99.649	99.183	98.647	97.357	96.492	99.879	100.37	97.686	100.75	96.095	99.935	110.15	96.443	99.736	101.38	96.117	103.12	100.14	100.36	104.06	97.949	99.146	97.648	91.946	100.5	98.496	100.67	101.92	98.946	96.634	100.92	97.698	99.812	97.64
109.23	102.5	103.99	104.97	107.35	105.8	101.44	108.15	103.09	108.77	109.36	104.67	106.47	105.55	103.76	105.26	107.29	107.13	101.83	107.89	106.85	107.63	105.7	104.41	105.96	104.71	109.28	101.93	108.99	105.18	103.63	106.1	106.2	106.13	108.9	106.48	104.3	105.73	104.88	110.3	106.54	103.51	103.68	105.99	105.49	102.62	105.9	101.98	107.93	104.64
113.07	104.88	109.87	104.51	103.91	109.35	107.25	106.47	104.71	109.33	106.72	106.22	103.48	103.88	107.44	108.03	107.35	105.48	106.36	104	106.17	104.37	107.58	107.73	104.89	101.93	108.49	109.2	101.62	108	107.41	110.82	106.71	105.63	107.8	105.37	104.52	106.09	108.06	107.22	106.39	106.9	105.37	104.96	102.44	103.05	105.49	106.95	105.63	106.85
107.25	108.74	111.28	106.3	108.53	112.36	107.63	111.68	110.04	113.65	110.7	108.42	107.42	106.76	111.69	108.47	109.88	106.36	111.08	106.01	110.42	108.71	106.41	110.61	109.09	107.9	103.81	112.11	104.6	109.86	111.15	104.5	110.02	106.48	107.39	107.98	104.71	106.7	108.65	106.03	104.74	110.56	105.45	108.39	107.77	106.78	106.48	113.6	108.54	108.36
105.34	107.01	104.31	106.9	103.21	106.31	103.97	107.44	103.68	105.66	104.51	108.03	106.09	106.48	107.68	106.56	110	103.65	107.22	105.24	109.7	103.57	105.49	107.46	106.83	106.77	106.05	108.48	105.48	110.27	105.53	101.51	104.62	107.02	104.96	104.34	105.09	105.83	107.49	108.62	104.28	107.8	97.413	105.85	107.76	103.44	107.8	103.47	104.74	109.09
106.64	105.23	106.46	108.7	107.45	105.08	102.61	107.54	107.14	101.46	101.51	107.76	106.12	108.09	102.96	104.76	108.39	106.27	105.47	109.42	105.62	109.55	107.56	106.58	104.64	105.81	110.55	104.81	107.87	102.82	106.15	107.13	101.74	107.53	105.01	107.56	105.18	104.95	108.39	107.48	108.39	102.45	104.31	106.55	104.73	105.78	107.99	104.41	108.54	103.45
109.29	109.03	105.63	105.06	107.53	105.47	106	104.11	108.71	111.55	107.51	108.69	105.35	105.23	107.87	108.4	105.97	108.89	107.97	108.88	106.42	108.44	104.59	109.37	108.76	109.6	108.14	110.94	107.94	112.97	104.94	102.32	106.08	106.75	102.47	106.59	106.38	105.94	108.49	106.96	110.22	104.25	106.24	105.11	105.94	105.31	109.44	109.08	108.6	107.88
98.951	99.225	100.06	107.58	103.46	100.52	101.57	100.22	98.499	99.751	99.342	100.81	101.59	99.304	96.634	101.81	98.876	99.916	100.58	98.676	99.851	96.78	99.038	99.983	99.06	94.479	97.693	102.69	99.153	99.747	98.423	98.479	97.539	95.75	99.904	98.834	101.22	100.69	103.34	98.975	93.885	98.72	99.596	100.7	98.013	96.402	95.637	98.203	99.376	101.6
112.23	110.36	107.67	110.73	105.83	111.23	107.56	108.34	108.76	107.06	110.17	106.54	109.91	109.77	107.3	109.32	102.54	107.52	110.88	104.48	105.94	105.1	103.2	111.98	112.31	113.03	111.94	107.07	107.26	111.12	109.34	111.66	105.13	111.77	104.62	111.7	106.22	112.24	106.78	111.16	112.12	110.88	107.75	108.97	103.56	106.32	106.72	106.16	107.49	106.74
99.019	100.66	104.41	103.69	102.75	100.98	102.19	102.31	96.053	99.435	102.85	104.49	101.96	104.72	100.7	101.5	100.56	97.187	100.35	99.758	99.248	102.4	96.416	101.17	99.355	106.57	102.49	101.71	98.012	101.92	98.864	100.93	104.82	101.33	93.881	102.91	102.59	98.622	100.83	98.136	97.19	103.89	102.31	102.46	102.23	101.69	100.89	101.64	103.46	99.059
107.16	107.81	110.51	107.43	107.65	106.17	106.13	106.49	108.2	108.74	108.44	105.56	103.38	106.94	105.85	101.67	104.89	100.41	109.27	102.76	109.29	105.32	103.24	106.58	105.92	103.06	107.41	104.63	111.9	108.69	102.62	104.9	106.6	106.5	106.92	103.9	105.46	106.62	100.38	104.99	107.54	107.6	106.45	104.81	113.71	107.77	108.31	107.21	107.22	107.15
103.49	108.03	107.89	107.43	108.24	107.2	106.82	101.35	107.75	106.46	104.04	104.69	107.97	103.92	105.71	102.89	105.03	105.88	108.48	103.05	108.64	106.88	105.65	101.02	106.11	108.67	106.17	105.28	104.56	105.29	106.19	103.53	106.78	105.73	104.17	106.22	104.73	100.18	105.27	104.72	105.55	104.21	106.83	103.6	105.01	104.97	111.58	110.55	108.29	101
100.77	107.76	102.94	103.98	109.58	103.43	109.17	105.14	110	103.44	106.24	104.51	109.16	108.21	104.88	107.25	108.18	106.68	106.37	101.87	107.95	105.45	104.65	106.14	108.57	105.68	106.09	102.94	107.16	102.22	105.35	101.64	107.87	103.64	104.82	106.02	106.24	107.97	108.62	111.19	105.65	108.44	103.53	107.58	108.8	104.61	108.83	103.69	106.6	101.88
109.17	111.12	108.32	105.83	109.39	109.48	109.26	112.97	111.9	113.46	109.18	110	114.22	109.69	109.35	111.31	111.59	107.12	105.3	109.05	109.01	110.78	109.4	105.88	109	115.67	113.26	108.97	114.32	112.66	109.9	107.33	110.51	106.13	114.38	112.92	112.23	112.84	112.86	107.4	109.67	111.07	106.71	107.28	108.97	109.99	112.81	113.92	115.2	109.33
107.34	104.39	112.08	104.67	107.49	107.59	110.63	113.63	108.89	104.69	110.34	107.01	105.9	108.7	107.66	112.83	110.65	103.87	102.05	104.54	108.86	106.28	110.15	105.99	107.43	109.93	107.55	107.71	108.47	105.54	109.51	107.07	107.54	107.1	104.09	109.28	112.07	109.57	110.37	103.87	108.29	107.01	104.58	108.87	107.3	108.45	106.87	111.32	105.25	106.57
101.47	96.213	100.78	95.546	94.43	100.24	97.216	97.921	101.19	102.54	97.828	95.635	99.411	98.53	102.92	100.83	97.54	98.848	98.272	98.57	99.329	98.643	97.721	95.74	96.581	97.731	97.291	100.16	97.823	97.313	94.572	100.98	98.839	103.43	96.52	99.07	96.393	100.44	94	101.01	100.88	96.57	97.329	98.513	100.65	101.26	101.39	98.089	94.945	100
106.59	105.83	106.61	100.66	102.05	107.99	105.93	107.4	104.27	103.67	104.88	105.69	108.88	111.78	107.45	104.54	109.7	106.94	112.27	104.16	106.56	102.36	106.82	104.21	110.32	104.98	102.84	110.54	105.51	108.03	104.39	109.47	105.12	106.06	105.43	103.97	102.87	110.26	103.65	103.34	103.65	107.99	109.73	105.18	109.17	105.54	106.34	106.72	103.94	104.39
107.67	107.92	110.55	107.18	107.91	109.05	109.74	107.98	113.1	105.65	106.72	109.6	107.17	105.8	108.87	110.97	110.78	104.25	109.77	107.95	107.29	112.29	110.05	108.46	110.08	109.18	110.88	108.83	112.61	110.78	109.38	104.44	107.52	109.27	109.05	107.8	112.48	103.98	111.35	111.09	107.06	107.46	106.36	107.37	108.29	105.24	107.23	108.64	106.23	113.14
113	110.07	107.52	106.22	105.91	105.99	107.95	111.01	106.35	105.3	112.34	105.78	107.9	108.46	107.44	111.78	106.35	108.13	108.21	111.73	105.98	105.6	107.94	104.97	107.52	113.29	108.42	101.84	106.19	110.23	103.79	112.09	107.07	114.39	109.95	109.56	108.26	106.43	105.89	108.6	106.45	108.06	109.75	109.32	109.92	105.92	112.8	112.3	108.72	105.76
108.32	102.96	107.25	102.28	105.95	105.56	103.9	107.35	106.24	106.34	103.74	103.96	105.83	103.31	105.96	103.48	101.7	106.17	106.17	104.54	107.84	105.66	107.18	102.3	107.65	104.46	101.78	106.88	105.51	102.88	103.58	102.79	102.64	100.13	102.48	107.89	102.86	110.02	106.45	101.34	104.36	106.37	101.4	103.8	102.78	103.73	101.65	107.36	105.07	102.52
105.06	104.36	107.29	105.25	105.31	106.04	104.44	106.3	107.66	103.55	105.13	104.98	106.09	109.5	106.58	105.08	108.97	107.05	104.72	104.27	110.08	109.87	105.84	109.12	104.57	102.96	103.58	106.84	103.73	105.1	104.97	103.81	105.29	102.32	110.82	108.84	105.54	103.5	105.91	109.02	105.42	103.45	107.39	106.18	105.75	104.46	102.95	104.14	104.61	104.47
103.65	112.82	108.71	106.31	109.91	101.14	108.74	106.65	112.09	106.68	108.54	109.59	105.96	105.02	112.4	108.16	109.53	108.19	106.33	108.47	109.79	108.27	110.37	105.56	107.65	108.1	105.54	107.39	107.2	110.46	106.7	108.13	108.3	108.67	110.11	105.23	107.56	110.1	112.5	107.6	110.32	110.82	108.93	106.72	109.18	107.26	105.81	109.97	109.26	109.93
104.81	103.24	103.55	107.31	103.54	104.65	107.87	103	105.58	106.25	103.41	109.19	108.01	103.49	109.29	101.55	101.14	106.28	105.03	105.44	106.28	107.56	103.67	108.21	109.23	99.598	105.53	107.83	107.61	103.21	107.45	105.75	105.88	107.62	105	103.06	104.55	103.08	108.72	107.66	106.73	103.43	108.43	105.91	103.47	103.68	104.58	110.78	104.88	101.75
106.64	102.44	107.34	108.14	107.76	104.01	104.55	108.59	104.52	105.58	106.4	110.06	109.33	104.61	100.67	102.27	108.15	107.48	110.54	107.28	104.03	102.02	107.35	104.19	105.42	106.27	105.77	105.09	105.25	103.96	99.61	105.32	104.83	105.15	105.19	107.07	104.84	104.81	108.47	106.07	106.27	107.95	105.94	106.69	109.58	105.17	104.16	101.06	110.97	107.58
109.47	106.6	105.6	107.82	108.02	107.25	109.81	110.97	110.28	107.82	109.43	110.06	109.67	106.73	110.04	104.04	111.6	108.33	106.8	110.65	107.13	109.08	105.98	108.78	107.91	107.83	109.94	106.2	110.13	110.15	111.75	112.14	110.88	111.81	107.82	108.82	107.9	111.45	106.83	114.11	109.19	109.7	107.94	113.22	110.74	110.7	109.02	106.01	109.62	106.84
109.1	108.82	106.6	111.23	104.82	113.21	104.17	108.19	106.09	107.01	108.03	107.08	109.18	105.05	109.75	104.59	106.55	107.81	111.09	112.49	109.15	109.63	109.19	108.17	110.07	104.32	108.68	111.19	111.59	107.2	108.67	106.48	110.09	107.27	106.55	107.76	106.61	106.91	107.5	110.7	107.61	107.43	110.68	110.46	106.12	108.38	104.51	107.09	111.17	108.97
111.81	108.3	110.59	106.93	107.41	109.24	107.95	114.01	106.63	108.97	108.43	104.69	106.14	110.98	108.32	111.02	109.56	105.98	102.48	109.92	106.3	107.93	106.69	108.45	108.55	107.29	107.07	108.73	107.51	108.99	107.3	107.69	108.88	109.88	105.46	104.82	109.59	111.72	105.83	105.21	104.71	107.36	108.89	105.98	106.31	105.44	110.47	109.86	109.6	111.05
109.75	110.76	104.52	107.55	105.48	110.93	105.64	106.94	113.73	110.3	105.95	110.91	105.17	109.02	110.57	109.74	105.87	110.3	109.59	106.43	105.95	108.46	112.1	107.89	111.21	108.24	109.43	106.92	107.39	109.84	105.48	107.21	107.37	107.58	106.35	106.37	110.31	108.32	113.52	110.66	109.88	110.11	107.38	105.55	108.55	107.55	107.38	106.4	107.43	108.64
105.36	104.07	106.7	109.2	106.95	107.25	105.05	109.15	105.11	102.82	106.85	107.42	103.02	101.97	105.95	107.43	106.22	104.5	108.27	103.9	106.03	104.39	110.99	102.84	105.35	104.22	103.6	105.39	104.44	101.54	105.39	104.97	103.37	105.04	107.42	102.37	106.56	104.02	105.29	103.33	110.25	102.66	104.71	104.14	103.98	104.63	105.22	108.06	106.07	101.98
106.66	101.26	108.36	104.31	107.49	112.27	103.88	101.52	111.57	101.25	110.83	104.37	105.81	107.34	106.26	105.68	101.18	106.89	107.43	106.54	105.65	101.39	108.85	101.47	104.35	103.01	105.21	102.13	104.5	110.57	105.17	106.1	105.29	106.73	105.46	103.74	104.37	106.62	102.98	107.02	107.93	105.31	108.16	103.66	108.02	108.92	102	105.76	105.35	105.29
105.54	105.45	105.21	106.01	105.53	105.86	100.97	106.15	107.4	104.79	106.04	108.22	106.1	106.39	107.38	107.82	108.64	106.52	105.98	107.56	107.14	108.29	109.12	109.25	106.44	107.92	107.79	103.33	105.38	106.36	104.21	104.75	107.49	106.05	105.1	108.43	101.83	105.84	103.87	109.47	107.01	108.77	107.09	108.4	101.74	103.47	107.7	104.46	106.05	105.33
108.05	107.11	108.55	104.42	106.19	105.06	106.46	100.42	103.98	106.79	107.04	108.09	104.64	108.89	105.94	107.93	109.5	107.23	106.12	103.94	108.62	108.98	101.82	107.47	108.01	106.52	105.48	105.94	104.18	105.76	100.84	107.32	107.25	107.95	103.19	105.88	103.4	103.49	105.9	101.75	106.93	104.15	103.07	108.87	106.56	105.71	110.69	104.56	99.103	104.78
99.817	95.375	103.68	100.86	101.88	101.22	96.093	98.418	105.02	101.13	98.578	100.03	103.72	100.61	100.19	100.21	103.82	101.59	100.42	97.784	101.43	99.182	103.13	97.644	96.911	100.18	103.91	97.07	103.88	100.02	100.27	100.06	105.53	104.51	103.12	99.296	102.11	102.44	101.42	97.466	104.47	98.066	101.48	100.93	96.989	103.69	104.23	100.94	101.81	99.859
109.84	105.24	112.41	112.9	112.53	109.16	108.98	111.72	106.25	110.08	107.5	107.64	111.79	108.71	113.21	108.1	111.5	107.1	108.73	104.61	112.04	109.66	110.29	105.21	108.4	108.41	107.15	109.89	109.02	108.8	107.05	104.4	109.97	104.73	107.44	109.52	106.75	109.88	106.83	114.18	105.78	109.07	105.6	109.17	105.46	112.16	109.79	106.88	111.01	107.15
110.79	105.69	106.29	106.92	106.88	105.76	105.91	106.84	103.61	109.79	107.33	108.86	106.38	108.28	107.4	106.96	104.59	104.62	104.63	107.31	108.74	103.82	103.65	100.69	107.95	106.27	108.94	106.86	105.57	99.584	104.76	105.53	104.85	108.36	105.92	104.09	106.65	107.72	103.66	108.93	103.3	109.04	105.37	103.22	107.8	105.92	103.73	104.16	102.08	108.2
107.09	107.71	104.72	106.81	105.55	106.94	107.63	107.22	104.17	105.76	106.73	107.62	105.61	104.54	106.89	109.08	102.03	103.5	105.4	102.79	106.04	103.92	105.9	104.64	108.26	103.72	107.16	105.62	109.1	105.88	104.48	104.61	108.52	106.06	102.74	104.51	108.13	105.84	103.73	103.63	103.33	104.31	106.59	106.42	110.49	106.92	105.57	106.4	104.12	104.67
101.61	98.998	100.98	100.71	100.81	97.477	96.62	99.005	100.95	98.825	100.3	96.216	99.957	102.68	104.53	102.39	95.329	98.492	101.4	102.16	101.02	98.69	100.57	102.6	101.38	102.48	99.948	102.92	105.28	97.416	101.23	103.1	99.961	102.44	98.321	104.35	101.32	104.51	99.277	101.07	101.2	99.065	104.74	95.725	99.052	102.96	95.424	101.67	100.05	100.78
106.08	106.14	106.27	111.4	105.97	108.77	106.08	106.3	106.4	108.1	107.88	103.92	107.58	107.14	107.99	108.45	102.57	105.5	106.42	105.26	104.99	103.55	107.56	104.25	106.66	104.03	109	104.34	104.86	111.08	107.21	106.62	107.73	106.19	103.95	105.07	104.7	107.75	107.57	102.63	108.85	111.58	107.17	105.46	101.19	108.57	103.94	108.25	107.01	107.73
104.35	105.88	112.29	105.64	107.98	110.63	104.49	110.49	109.11	106.24	107.73	109.98	106.24	110.1	107.71	108.79	112.21	110.63	112.25	109.22	112.41	110.92	107.95	108.64	107	107.26	106.9	110.49	109.9	108.71	106.03	107.75	110.22	105.88	105.33	113.08	110.24	106.49	105.23	106.24	106.06	109.18	108.48	108.56	106.35	109.2	104.84	109.35	106.16	110.4
108.01	107.04	111.24	106.5	110.16	104.97	107.12	112.23	108.98	105.76	106.47	108.11	111.01	111.2	107.44	104.83	109.19	106.07	108.48	109.17	111.07	102.85	102.73	104.39	109.9	105.86	106.16	110.82	110.91	110.74	107	112.11	109.72	105.13	107.42	109.14	108.16	103.9	109.58	112.06	108.08	105.73	110.09	107.42	111.56	110.74	110.72	110.13	107	110.59
105.87	111.04	106.77	109.97	108.96	108.81	104.56	105.42	108.08	108.45	104.56	105.18	112.36	106.18	112.6	108.96	111.27	106.54	108.95	107.81	105.43	106.21	109.42	108.61	109.48	105.88	106.98	112.23	109.59	108.41	104.14	106.07	109.78	108.07	107.95	106.05	109.16	109.38	106.45	106.4	111.2	108.71	106.49	111.57	107.01	113.49	110.83	107.45	106.83	110.48
104.06	100.93	95.605	97.947	95.368	100.42	98.285	97.333	97.559	95.945	100.29	96.248	91.659	92.482	97.111	98.836	99.313	96.295	98.707	98.862	96.769	94.559	93.826	99.076	101.86	98.915	95.179	98.238	94.686	104.23	99.017	96.742	98.786	97.234	99.824	101.42	99.171	102.43	100.33	97.437	97.349	98.174	96.305	98.291	98.758	93.405	97.487	98.786	98.234	96.961
112.25	107.55	107.04	104.81	104.56	104.56	106.35	107.04	108.56	107.22	107.49	110.24	107	104.87	106.15	105.06	102.95	110.38	107.26	107.4	109.97	104.36	108.26	109.2	106.35	107.76	106.91	109.44	111.18	107.54	112.49	105.97	111.94	107.86	108.38	108.7	101.54	109.41	110.21	110.75	108.9	107.91	112.78	109.86	107.13	114.19	104.65	110.58	107.49	110.84
97.517	95.83	99.324	95.393	99.365	99.842	99.659	101.65	99.274	100.75	101.26	100.49	99.451	99.299	98.432	97.216	98.319	101.72	94.941	99.042	99.215	98.318	95.058	101.07	97.546	93.871	94.626	99.764	100.03	99.889	96.342	100.27	97.003	98.702	97.432	99.234	100.87	95.702	98.034	95.941	100.18	96.006	98.623	95.571	101.38	98.851	94.848	100.47	92.828	103.63
107.05	103.44	108.79	108.15	105.55	110.73	105.06	108	104.28	106.76	104.47	101.7	102.9	110.96	106.03	108.28	105.26	104.38	109.91	104.72	103.68	104.98	103.13	104.65	109.24	99.448	103.48	107.04	107.97	104.27	104.33	105.41	99.633	103.77	106.4	106.28	108.27	105.18	109.4	107.04	106.32	109.99	105.34	108.13	109.67	101.17	109.92	105.88	106.68	103.98
97.931	102.62	101.14	106.24	100.42	101.88	98.129	101.68	102.98	101.51	98.954	96.138	103.52	99.488	99.992	100.14	98.026	97.323	102.93	101.45	104.77	100.91	100.08	99.225	104.5	101.9	104.88	99.256	100.85	102.26	98.369	101.96	99.71	104.23	98.447	100.51	99.356	99.646	103.84	102.52	99.564	103.87	101.98	102.69	102.09	101.54	105.69	101.43	97.838	98.848
112.99	107.23	109.96	107.43	111.68	108.09	109.17	113.31	110.34	106.39	109.59	105.64	109.26	109.69	112.45	109.7	108.16	106.88	108.48	109.53	107.41	111.35	107.78	110.09	107.15	112.14	110.78	107.77	107.78	110.06	106.12	107.1	105.16	105.95	113.49	108.61	108.99	106.46	106.51	108.64	106.09	107.61	109.12	107.66	110.57	105.41	107.11	110.12	112.62	109.89
103.72	106.85	101.68	106.7	110.01	112.17	110.1	104.19	108.97	105.15	107.65	103.63	106.54	105.69	103.79	106.81	105.8	108.01	109.71	103.78	103.54	110.16	107.04	105.17	105.45	106.53	104.09	106.78	103.07	100.83	104.42	107.72	109.54	106.15	105.08	103.7	102.31	103.16	104.16	111.49	105.27	102.17	102.36	106.58	105.32	107.24	105.79	105.79	103.23	107.46
97.67	94.891	96.614	101.61	99.782	98.895	99.747	99.336	97.646	99.103	96.135	96.379	102.37	102.56	103	99.908	102.09	103.7	99.62	99.209	97.691	95.36	102.63	98.469	98.806	100.09	100.33	98.359	95.567	105.59	99.075	102.7	101	94.867	96.711	96.872	95.667	100.56	100.64	97.795	101.33	102.01	100.2	101.24	97.914	97.039	94.761	102.48	96.487	101.3
97.468	102.57	97.873	100.44	103.34	98.125	101.67	101.02	100.2	97.53	102.21	104.36	104.45	100.37	97.271	103.04	100.1	102.31	98.219	105.94	99.271	104.89	100.38	99.887	98.083	101.29	99.203	100.92	102.23	102.67	102.6	97.818	99.143	97.911	101.6	99.906	102.13	98.752	96.179	101.46	103.25	104.12	103.51	102.35	103.23	95.443	99.411	106.13	99.077	101.82
108.96	107.34	109.71	105.25	112.13	111.19	109.35	108.6	110.71	109.51	107.32	107.37	110.86	105.68	111.64	106.41	108.79	108.62	110.25	104.91	108.52	110.55	108.51	107	110.57	109.59	107.46	112.07	107.77	103.76	104.74	109.41	107.86	108.58	106.81	110.28	109.35	110.89	106.24	110.47	107.72	105.18	108.88	112.1	111.36	104.67	106.99	103.01	104.83	108.81
111.19	106.63	108.33	108.67	106.76	108.12	108.24	110.54	110.11	109.34	109.46	112.64	108.25	109.64	108.51	105.92	112.29	107.95	105.09	110.03	106.73	109.81	109.97	107.28	108.17	110.23	107.56	109.84	109.74	108.62	111.58	110.56	107.89	108.83	112.77	113.49	110.11	108.47	105.69	112.17	108.82	105.94	108.89	108.71	111.5	113.05	108.34	108.52	100.9	108.03
106.43	107.21	111.12	108.21	107.7	103.57	109.36	108.01	105.62	110.59	107.35	107.38	106.77	108.9	104.59	110.94	107.62	110.97	105.34	107.58	112.62	106.03	106.78	107.88	107.78	105.33	107.59	108.05	108.13	106.69	104.44	107.18	109.24	107.22	102.75	102.59	104.83	106.22	107.96	107.67	107.84	107.66	109.65	107.27	105.31	108.17	109.39	108.98	106.12	108.34
108.64	105.51	107.07	107.33	103.56	109.67	103.98	110.87	105.27	105.75	105.21	101.42	107.31	106.39	105.82	103.19	104.76	105.28	106.95	103.59	106.1	103.69	109.45	106	110.24	106.53	106.95	103.52	109.69	110.26	108.83	106.2	105.66	105.75	103.75	106.9	109.29	105.88	106.11	109.74	106.12	112.24	107.41	107.45	105.42	103.61	106.41	106.26	104.31	105.24
105.43	108.66	105.24	107.49	102.73	107.28	108.58	108.8	103.07	110.79	108.76	108.02	104.45	109.02	106.13	106.95	106.68	108.53	105.64	105.92	107.46	108.28	105.24	103.52	107.82	105.99	109.24	105.33	110.36	105.91	105.99	110.32	108.88	106.71	104.63	108.11	105.09	105.5	107.49	109.97	106.82	109.62	103.92	105.7	108.26	107.85	110.51	104.14	106.38	106.28
102.46	98.654	100.22	94.18	94.529	101.04	98.25	95.848	98.635	98.307	96.921	103.7	98.851	93.841	99.548	95.965	100.36	99.383	94.336	98.353	100.02	96.51	102.11	100.14	98.539	102.01	103.75	101.71	95.594	96.306	100.41	100.18	100.16	102.15	95.24	100.39	100.03	98.733	98.588	99.219	97.881	98.311	94.972	99.997	94.644	102.2	100.52	97.16	94.821	102.93
106.27	104.18	107.81	102.74	106.54	107.3	107.19	104.03	111.41	102.38	105.25	107.99	101.46	105.24	103.03	105.36	105.69	103	105.34	101.55	103.38	108.39	106.89	105.16	106.55	104.32	107.34	104.05	99.8	102.04	103.38	109.86	104.85	104.71	102.18	107.35	107.58	104.35	109.95	104.68	105.57	106.68	106.47	107.19	103.5	107.94	108.23	106.01	102.99	106.73
110.24	104.56	107.6	106.76	105.42	102.48	105.45	102.41	99.612	108.53	106.12	102.86	106.95	104.86	108.86	106.52	105.24	104.04	107.65	106.9	109.05	106.93	104.55	105.39	105.28	105.05	104.25	110.95	109.87	104.96	109.85	105.3	108.41	104.7	102.38	103.89	106.77	106.75	111.42	104.79	102.79	110.87	106.85	101.89	106.35	99.229	109.8	105.58	103.43	107.6
108.95	104.95	107.57	105.54	110.68	108.91	105.99	107.7	105.81	105.77	108.12	110.49	108.55	105.18	108.54	103.59	109.55	108.6	110.91	105.52	107.89	107.34	107.53	109.06	108.32	105.11	107.95	107.82	108.1	109.33	106.77	107.84	104.08	105.9	105.29	104.64	105.65	108.69	107.27	107.61	106.88	108.28	107.82	113.32	112.62	107.53	107.32	108.33	110.52	109.3
105.64	107.95	108.28	110.3	110.37	105.56	112.87	106.15	112.11	105.4	108.54	110.1	106.62	113.31	103.96	109.76	108.28	109.23	106.64	111.1	109.12	106.1	114.22	107.69	107.58	106.87	105.12	103.28	109.26	111.95	109.19	109.12	106.96	102.84	107.52	103.57	111.8	111.15	109.35	108.79	108.16	107.36	112.64	110.04	107.31	109.49	104.07	105.36	104.43	111.15
106.95	107.6	108.49	105.75	107.01	111.82	106.52	109.19	106.78	108.66	107.86	109.16	109.5	111.79	111.72	110.17	104.84	109.14	109.38	102.71	111.47	112.03	106.36	109.32	111.15	103.15	109.1	109.64	104.36	109.19	106.08	108.91	107.43	108.08	101.5	107.43	106.19	107.26	109.91	108.15	109.39	105.1	107.07	111.22	109.32	104.14	104.72	108.53	103.87	108.48
106.87	108.97	106.94	111.14	108.66	112.66	109.39	108.18	109.63	107.57	110.27	109.22	108.1	109.64	111.2	107.52	105.73	108.75	111.59	106.83	108.31	111.14	103.24	108.27	112.32	111.35	109.15	108.24	107.39	107.87	106.02	105.49	106.63	106.27	106.46	108.75	110.07	108.54	108.77	109.25	104.87	107.49	108.58	107.37	107.5	106.36	105	107.52	108.59	108.66
102.07	99.86	98.614	101.39	100.07	99.693	95.817	100.82	96.01	99.191	99.247	99.074	98.252	100.26	94.833	99.695	98.154	99.787	99.5	102.79	101.78	100.66	99.704	103.75	96.955	103.47	97.284	100.81	98.936	96.397	99.496	98.27	99.221	102.94	100.55	97.965	99.785	97.764	100.5	99.712	96.351	101.42	99.562	101.13	99.877	99.882	99.198	96.044	99.66	101.05
102.11	100.18	100.97	100.65	98.417	102.06	98.408	96.354	101.42	98.409	97.867	100.65	99.184	96.02	97.822	100.02	102.31	97.101	99.909	96.708	98.391	94.88	95.399	98.427	100.3	99.267	96.428	99.816	95.305	101.05	97.921	99.747	101.03	95.957	101.12	100.4	98.362	98.506	96.687	98.425	98.595	94.407	93.582	97.915	104.15	101.01	95.724	97.153	95.197	98.596
100.37	97.211	95.365	98.496	99.228	96.559	101.76	99.143	101.86	99.393	102.62	97.947	100.74	101.39	94.655	97.311	98.888	97.279	101.63	101.62	96.094	99.212	97.924	97.933	102.52	101.4	97.963	98.405	97.45	94.005	97.914	97.614	101.65	93.57	103.13	96.189	103.49	101.52	99.032	99.268	97.159	97.802	99.432	97.238	100.54	100.44	94.22	95.815	98.039	96.654
108.89	107.82	103.84	105.1	110.49	105.19	106.71	106.24	108.69	103.29	107	105.68	101.62	109.64	107.21	102.54	106.8	106.29	105.68	106.55	101.83	107.83	106.49	104.63	106.12	106.5	106.15	103.11	101.62	106.65	103.37	103.56	106.21	105.51	105.07	110.63	106.97	105.03	106.98	106.52	102.97	102.42	103.56	105.06	105.16	102.12	106.26	108.9	105	109.39
107.48	108.63	108.78	103.38	106.39	103.98	113.8	106.71	112	105.63	105.42	108.84	106.88	108.05	106.86	106.31	106.51	103.41	107.66	111.19	104.27	112.75	108.12	106.14	107.98	107.9	108	109.98	106.74	108.65	106.05	108.87	107.19	112.7	106.95	108.62	101.6	105.26	110.85	108.21	108.87	108.06	108.57	108.48	114.18	106.38	104.96	108.38	108.7	106.38
104.92	100.49	104.05	100.17	102.16	99.5	99.017	104.63	102.72	94.406	102.01	100.69	103.71	99.19	100.69	102.8	104.28	99.098	102.56	98.086	99.69	103.94	102.18	101.15	101.14	100.87	102.18	98.25	100.83	102.09	100.64	102.57	102.52	98.374	97.878	101.73	96.539	98.73	101.73	101.24	100.39	101.03	99.632	99.797	104.32	100.29	102.61	98.637	102.63	99.91
[truncated: 150 more columns]
