# Supplementary material for: Genetic dissection of main and epistatic effects of QTL based on augmented triple test cross design
Source: PLoS One. 2017 Dec 14;12(12):e0189054. doi: 10.1371/journal.pone.0189054 (PMC5730204; doi:10.1371/journal.pone.0189054)
Supplement: S10 Supporting Information — (ZIP) [file pone.0189054.s010.zip › z6_1050_0.8_10.csv]

100.27	100.17	100.65	100.55	102.65	99.955	99.748	99.166	101.41	97.708	101.16	101.49	99.544	100.52	101.77	100.75	100.86	101.91	98.967	98.547	100.43	100.82	102.01	99.512	100.04	101.64	100.88	101.86	100.63	100.78	99.977	101.18	102.71	100.09	99.802	100.55	100.93	100.93	101.04	100.34	100.03	101.56	101.25	98.854	99.876	98.636	100.5	101.53	101.58	101.59
108.86	109.14	110.35	107.88	108.03	107.93	106.63	108.58	108.27	110.08	108.23	108.63	107.24	109.91	108.3	110.56	108.17	107.82	107.51	108.62	108.69	108.24	108.64	108.21	108.87	108.06	107.51	108.5	107.08	108.73	109.58	108.57	108.66	108.29	108.62	107.58	109.42	107.26	108.03	107.24	107.18	107.95	107.99	108.53	109.51	105.87	107.74	108.12	108.71	108.83
102.47	103.76	102.83	102.97	103.44	104.06	103.62	102.94	103.14	102.79	102.26	103.87	103.37	102.91	103.21	103.34	102.81	101.63	103.09	102.58	103.55	103.29	102.66	101.88	102.44	103.11	103.66	103.49	102.61	102.82	102.59	102.48	102.88	102.69	103.44	102.18	102.96	104.09	103.18	102.59	102.86	103.58	102.67	101.49	101.33	102.85	101.86	102.57	101.65	103.29
106.19	107.8	105.66	107.71	107.01	107.57	106.7	107.92	105.84	107.95	109.03	106.7	106.39	106.49	107.15	107.71	105.96	106.05	105.82	106.67	106.78	108.54	107.12	105.82	107.26	105.82	106.61	105.37	107.11	105.46	104.35	107.44	107.11	107.2	106.64	106.51	108.51	105.31	106.67	106.33	106.09	107.03	104.67	107.66	105.93	106.11	106.44	107.7	107	106.79
108.17	107.37	108.69	109.77	107.99	110.73	109.09	110.33	107.96	108.08	107.81	108.52	107.83	107.6	108.19	109.7	108.32	109.85	108.7	109.4	106.63	109.96	108.34	109.04	107.63	111.26	108.11	108.23	108.21	110.62	107.9	108.24	107.12	109.44	109.06	107.92	108.22	108.02	108.82	108.7	110.14	109.46	107.46	109.02	109.16	109.32	109.7	107.69	108.18	108.85
105.47	105.89	107.09	105.85	104.7	106.35	106.06	104.96	106.39	104.29	106.56	106.97	106.88	104.63	105.35	102.99	104.7	107.33	106	105.72	106.42	104.69	106.65	104.06	105.81	107.35	105.81	105.86	105.17	106.48	105.27	104.36	106.22	105.65	105.75	106.22	106	104.15	103.71	107.01	106.09	106.44	105.76	104.39	105.41	106.11	105.5	105.1	104.82	105.31
105.41	106.57	105.97	106.8	107.16	104.63	105.76	106.44	107.29	105.79	106.16	106.9	105.7	107.26	105.89	105.55	104.56	107.47	107.04	105	108.24	107.25	107.01	107.55	107.36	106.78	105.85	106.15	108.06	106.32	106.58	107.47	107.21	105.72	106.02	104.63	106.35	107.45	105.32	106.35	107.73	106.16	108.1	107.65	105.86	106.24	106	106.57	106.49	104.79
106.35	106.27	107.69	106.12	105.95	105.74	107.24	105.95	107.92	106.91	106.76	108.14	105.95	106.01	106.05	105.63	106.23	106.8	107.32	106.26	106.24	106.02	106.62	107.85	106.55	106.78	105.9	107.93	105.46	106.28	106.21	108	107.23	105.79	105.88	105.97	105.86	105.72	106.17	105.96	106.1	106.6	105.97	104.76	105.53	106.25	106.79	107.04	105.63	105.53
107.1	108.62	108.2	107.09	107.29	107.49	107.94	106.8	109.66	106.8	106.87	106.67	106.8	106.3	106.88	107.69	108.24	108.55	108.66	108.21	107.94	107.3	107.99	107.03	109.24	108.38	108.22	107.94	109.58	106.43	107.06	106.9	107.23	108.12	108.65	107.65	108.07	107.99	108.72	108.02	106.56	107.4	108.2	107.98	107.09	107.01	109.64	108.45	109	106.9
105.51	106.24	105.26	105.02	107.16	105.31	105.15	104.88	105.62	104.33	105.61	106.96	106.98	104.48	104.78	104.46	106.17	104.95	105.37	105	105.81	106.49	105.69	104.48	106.1	107.48	105.78	105.49	104.59	106.27	106.27	103.99	105.1	105.2	106.17	105.24	106.46	106.61	105.94	106.82	106.15	105.84	104.2	106.06	104.87	105.23	105.12	105.94	106.28	104.68
106.51	107.38	106.32	107.53	108.36	105.96	106.66	106.75	106.02	107.01	106.76	106	106.63	107.41	107.24	106	106.8	106.58	106.22	106.06	106.41	105.74	107.43	106.75	106.17	106.41	105.94	105.13	106.77	105.14	105.69	106.03	105.77	105.51	104.89	106.38	106.75	107.75	107.85	106.28	107.28	107.68	107.29	106.3	106.34	107.35	107.29	106.14	106.34	105.72
106.53	104.84	106.41	105.66	107.02	104.82	104.87	107.13	105.64	104.94	104.67	104.52	106.4	105.92	105.87	105.18	105.05	104.98	104.94	106.15	105.64	106.11	105.24	106.37	105.61	103.74	105.75	105.95	106.4	106.59	105.5	104.99	106.12	106.71	106.21	106.07	104.46	106.46	104.87	105.38	105.4	104.67	104.27	106.19	106.18	106.03	107.41	106.09	104.83	106.35
102.61	102.21	101.95	100.95	104.9	101.98	101.39	103	100.05	104.89	104.02	102.46	104.16	103.84	102.44	102.96	103.04	103.33	103.01	103.27	101.95	102.09	103.72	102.31	102.11	101.64	103.51	101.44	101.28	102.59	103.68	103.34	104.22	103.64	100.96	103.62	102.73	102.2	103.93	102.38	101.93	104.69	102.24	102.31	102.37	102.8	102.16	102.33	101.52	102.64
100.18	101.59	100.56	100.72	100.64	99.968	100.62	100.22	99.49	100.74	100.01	100.1	101.18	99.158	100.39	100.73	99.972	99.906	98.319	99.998	101.2	101.65	100.62	100.2	98.348	99.754	100.56	99.97	100.22	99.761	100.89	98.501	100.03	101.8	100.37	100.09	100.61	100.4	99.381	100.14	100.34	100.25	101.02	100.78	99.271	100.52	100.19	99.745	101.02	99.897
105.87	106.84	109.54	106.7	106.02	106.58	104.93	106.13	107.53	105.81	107.31	106.23	106.9	106.14	106.69	107.64	105.2	105.55	106.18	106.46	107.74	107.06	106.46	107.38	106.73	106.15	108.22	106.37	106.12	104.51	105.84	106.89	106.02	106.11	106.09	107.47	106.72	107.81	104.66	108.23	107.37	105.87	105.7	106.12	108.22	107.11	105.17	107.14	107.8	106.15
106.82	106.25	104.56	106.38	104.29	104.56	104.82	104.21	105.51	106.51	104.71	103.97	104.66	105.91	106	106.35	106.2	104.47	105.97	105.77	106.53	107.44	105.32	104.68	105.15	105.23	104.78	105.31	106.12	104.42	107.04	106.09	105.25	105	104.15	105.17	105.49	105.45	104.69	106.42	106.03	107.45	105.27	105.75	105.05	106.38	106.16	105.91	107.45	105.01
109.23	110.09	110.44	110.27	110.46	111.24	112.79	110.89	110.96	110.29	110.4	109.95	110.45	109.93	110.19	112.99	108.88	110.42	110.78	110.65	110.45	109.9	110.8	109.85	111.23	109.8	108.82	109.72	111.95	109.01	109.66	110.88	110.11	110.75	109.65	111.11	110.18	110.75	109.66	111.01	109.36	108.85	110.7	110.65	112.27	111.14	110.07	109.99	110.73	109.42
100.83	101.54	100.29	101.42	101.44	100.69	100.98	100.61	101.06	100.19	99.302	101.99	100.36	100.36	100.52	100.48	100.94	100.26	101.23	101.46	101.65	100.9	100.93	101.41	101.75	101.93	100.11	101.07	102.17	100.81	102.77	100.17	100.1	100.51	101.13	102.18	101.21	100.12	100.7	100.82	100.97	99.76	101.35	103.22	100.81	101.25	102.02	100.92	100.66	100.33
101.69	99.278	99.324	101.01	101.1	101.81	101.71	101.07	98.988	100.45	101.25	99.209	100.38	101.71	99.626	99.846	100.61	102.2	100.79	100.13	100.87	101.47	99.986	100.98	101.56	100.26	99.839	101.38	99.074	100.37	100.6	98.843	101.33	99.661	101.1	101.19	102.11	101.46	100.86	101.04	100.02	100.5	100.78	98.776	100.91	99.973	101.86	101.67	101.13	99.738
106.96	105.2	104.6	105.35	103.99	105.66	104.36	105.54	104.51	106.44	105.88	106.43	105.41	106.21	106.83	106.18	105.96	105.3	105.06	105.87	105.56	105.45	105.38	104.5	105.51	106.11	107.66	105.81	103.49	105.4	104.93	105.65	104.65	109.07	105.31	105.79	105.41	106.16	106.54	105.63	104.94	105.85	104.25	103.89	107.07	107.68	106.51	104.96	105.24	106.32
106.24	105.6	105.75	105.64	105.54	105.95	105.76	105.73	106.17	107.14	107.03	106.34	106.24	104.88	106.11	105.76	106.79	108	106.42	106.91	106.44	107.71	105.89	107.18	106.55	105.76	108.07	106.64	104.69	106.59	105.34	105.75	106.97	106.14	105.96	107.91	107.32	105.43	104.89	105.25	105.63	107.62	106.88	107.4	107.3	106.95	105.19	106.7	105.35	105.59
107.29	106.87	107.98	109.2	106.74	106.59	108.43	107.91	107.17	108.14	108.1	107.92	109.13	108.59	108.65	108.46	106.66	108.04	107.64	107.4	109.68	107.48	109.58	108.06	108.29	107.27	107.89	107.64	107.61	107.4	108.34	107.04	106.92	108.89	108.15	108.11	107.48	107.89	106.64	108.43	107.47	108.85	108.41	105.25	108.78	107.28	106.94	107.13	108.09	107.9
96.919	98.489	98.474	96.954	98.607	98.619	98.294	99.757	99.246	98.547	99.01	98.45	99.003	98.378	96.915	98.587	99.844	100.3	97.134	100.27	98.033	99.073	99.189	100.66	98.299	99.274	100.56	98.339	98.912	97.273	98.65	99.711	100.33	98.007	100.24	97.699	100.46	100.31	101.24	99.825	99.153	99.032	99.092	99.325	98.927	98.57	99.565	98.82	97.973	98.457
108.97	107.17	109.02	108.14	107.83	108.74	108.77	108.16	108.24	107.61	107.4	108.89	108.25	107.8	108.16	108.01	108.49	108.14	107.82	109.27	107.41	108.74	106.49	108.18	108.59	108.18	109.44	107.74	109.65	108.21	107.87	108.29	107.89	106.99	107.26	108.9	109.69	108.31	109.11	108.44	108.78	107.87	107.9	108.78	108.8	108.37	109.28	108.75	107.84	109.76
107.56	107.22	108.64	108.68	108.19	108.68	109.37	107.69	109.06	110.12	109.21	109.91	109.1	109	108.19	110.11	107.68	107.84	108.47	109.03	108.81	108.46	109.97	106.07	109.38	108.3	106.81	109.31	109.29	109.05	106.94	107.34	107.46	108.2	108.06	108.9	107.76	108.03	110.19	108.85	109.25	109.12	108.6	109.37	108.36	107.81	109.71	109.71	108.52	108.91
104.87	105.36	105.94	105.82	103.77	105.36	105.76	104.54	105.83	107.08	105.48	107.72	104.48	106.01	104.81	105.67	105.03	106.21	106.3	106.28	106.12	106.08	105.25	105.2	107.23	105.69	104.39	105.75	108.02	104.56	104.63	104.98	106.94	105.06	107.65	105.12	105.72	105.45	105.07	105.73	104.46	106.63	105.32	105.09	104.24	106	106.95	106.72	105.47	106.41
104.01	105.19	104.54	107.16	104.51	106.87	104.4	105.91	107.29	104.49	106.28	106.39	105.74	106.1	104.09	105.77	106.15	105.42	105.64	106.02	106.09	107.22	107.14	106.38	107.44	103.78	107.31	105.75	104.35	105.99	107.61	104.6	104.89	105	106.24	104.71	105.53	108.15	105.45	106.34	105	106.74	106.42	105.82	105.19	104.94	105.85	105.85	105.18	107.84
105.6	108.44	107.45	107	106.69	107.87	107.78	107.01	107.78	108.17	106.99	107.03	107.89	107.12	106.7	107.29	107.42	108.38	107.14	107.84	108.18	106.67	106.79	106.38	108.32	108.88	110	107.83	107.69	107.27	108.4	109.06	107.83	107.14	107.18	107.64	108.44	107.86	108.77	107.15	107.85	107.29	107.03	108.76	108.29	108.99	108.13	106.06	107.28	107.67
106.28	105.94	105.46	107.79	106.19	107.28	106.41	106.56	106.04	105.89	105.55	107.54	105.2	106.83	106.57	106.4	105.55	106.7	106.62	106.13	106.28	105.86	106.65	105.76	104.77	105.61	107.07	106.3	105.77	105.32	107.02	105.53	106.21	107.53	105.01	108.08	107.67	106.25	108.04	105.11	106.43	106.68	107.33	108.29	106.75	108.58	108.32	105.96	107.23	106.19
109.73	110.37	111.69	113.07	110.57	109.58	111.71	110.5	109.92	109.66	112.24	110.28	110.29	110.83	110.54	111.21	110.16	109.22	110.96	109.96	109.97	109.26	111.14	111.52	109.93	110.76	110.13	109.49	110.8	109.06	111.27	108.67	110.53	110.8	109.38	110.57	109.55	110.62	111.01	110.16	110.37	109.35	108.96	109.47	110.14	110.74	111.56	110.48	110.69	109.4
107.33	105.66	106.74	108.2	106.42	107.21	105.82	106.63	106.74	106.07	105.48	106.86	106.85	106.96	105.22	106.7	106	106.14	105.72	106.04	106.48	108.29	105.91	105.84	108.02	106.94	106.34	107.61	105.54	105.77	106.55	105.83	105.18	105.32	107.55	106.65	107.75	106.4	107.74	106.19	106.71	105.46	106.39	107.77	107.07	106.03	106.59	106.85	106.21	105.9
105.09	106.71	103.45	106.43	105.48	106.11	106.5	105.94	105.24	103.65	105.61	105.76	104.68	105.15	106.11	105.11	105.9	105.55	104.88	104.76	105.5	105.28	105.45	105.95	106.8	104.92	105.58	106.89	105.5	106.91	106.08	106.68	105.02	106.04	104.71	106.37	104.98	105.93	106.94	105.39	105.82	106.2	105.46	106.13	104.79	106.26	104.98	106.35	105.91	106.83
97.71	98.812	97.566	97.744	98.797	97.795	98.16	99.596	99.25	98.376	98.221	98.113	98.022	97.86	99.09	97.583	97.145	98.158	98.098	97.764	98.038	98.88	98.08	98.014	97.156	99.689	98.092	96.522	98.025	97.504	98.371	98.428	98.311	97.501	96.821	99.069	97.443	98.046	98.542	96.811	97.984	98.689	97.595	97.145	97.437	98.132	97.271	99.518	97.645	96.357
108.68	108.46	108.66	106.98	107.56	108.94	108.87	108.3	108.37	108.19	108.89	107.19	108.79	109.37	109.26	108.63	107.35	108.66	108.9	106.11	109.33	107.75	108.95	109.24	107.67	107.88	109.27	108.61	107.89	109.11	109.05	110.21	106.84	108.66	109.77	107.64	107.79	107.77	107.79	107.92	109.49	108.09	109.62	108.09	109.19	107.78	108.62	108.57	109.15	107.63
106.8	107.99	106.71	107.35	105.68	105.44	106.74	106.46	106.6	105.11	107.81	107.02	105.75	107.1	105.98	106.29	105.68	106.4	105.62	107.02	106.38	106.37	107.63	105.24	107.32	105.74	107.43	106.67	105.45	107.45	107.11	104.42	107.19	106.56	105.02	106.56	106.05	107.06	106.29	106.17	106.55	105.96	108.63	104.93	106.54	106.7	109.07	106.59	106.92	105.6
106.88	108.25	107.58	108.42	109.28	107.51	109.52	107.65	107.04	107.34	108.15	107.33	107.56	107.37	107.45	106.92	108.49	108.34	108.78	106.59	108.94	106.82	107.61	108.4	108.75	106.83	107.81	108.6	108.43	107.03	107.71	107.2	107.81	108.43	108.11	107.33	108.62	108.24	107.18	106.41	108.61	107.63	108.78	106.13	107.91	106.96	106.87	108.17	107.68	108
105.37	106.87	106.18	106.62	105.67	106.63	106.33	105.98	105.78	105.45	105.83	106.59	105.67	107.41	107.64	105.9	107.57	107.09	106.97	105.38	106.23	106.52	106.63	107.16	106.5	106.92	107.3	107.61	105.92	106.33	107.44	104.62	107.79	107.13	105.6	105.41	107.12	106.05	107.43	105.99	104.49	106.18	106.97	107.32	104.65	106.14	105.59	107.31	107.28	106.19
98.107	98	100.21	99.359	98.817	99.272	99.507	99.255	98.592	99.496	98.715	98.86	97.994	100.68	96.848	97.184	98.306	99.868	99.103	99.548	98.069	98.767	99.401	98.856	98.044	98.081	98.239	98.654	98.886	98.419	98.275	98.645	98.943	98.348	98.582	98.354	99.045	97.875	97.639	99.673	99.761	99.704	98.54	99.534	98.633	98.966	98.197	99.465	98.46	98.207
96.897	97.426	98.13	97.341	97.08	96.765	97.643	99.275	97.414	97.976	98.509	98.904	98.025	99.061	97.313	97.947	97.065	98.412	100.01	99.044	97.885	96.988	98.688	96.035	98.256	97.805	97.753	97.17	97.764	98.183	99.225	98.73	97.806	98.909	98.514	97.397	98.007	98.381	98.124	98.436	97.297	98.351	97.767	97.289	98.048	98.175	97.678	98.185	98.265	96.982
108.09	108.19	109.9	109.83	109.25	108.1	107.75	108.68	109.61	105.93	109.46	107.68	107.65	105.49	107.09	107.65	107.67	108.55	107.64	108.41	108.65	108.13	109.7	107.81	107.74	107.25	108.51	109.44	108.51	106.46	108.91	108.59	108.51	108.86	107.56	107.77	107.86	109.24	109.17	107.37	108.49	108.73	107.94	108.07	107.69	106.49	109.26	108.38	107.88	108.41
98.889	100.64	99.154	99.063	100.31	99.718	99.373	97.876	98.353	99.976	98.288	98.525	98.992	99.957	99.327	98.616	98.102	99.144	99.302	98.159	99.207	98.886	100.86	99.322	100.51	98.942	98.766	99.081	100.04	99.41	98.32	98.455	101.71	100.29	98.856	98.766	100.94	99.151	98.63	99.513	98.669	99.964	101.21	99.543	99.093	98.894	99.18	97.513	98.549	98.297
105.32	106.24	104.43	106.09	104.71	107.03	106.44	106.92	105.12	104.91	105.59	104.54	105.59	106.66	105.86	103.69	105.28	105.89	106.08	105.8	105.98	105.69	106.79	105.71	106.17	105.37	106.29	105.11	106.92	103.07	104.83	104.28	106.53	105.58	106.07	105.67	106.2	106.09	106.69	105.91	102.72	106.2	104.25	106.24	105.4	105.57	106.16	106.26	105.56	105.7
104.77	105.78	105.97	105.83	107.34	105.1	105.01	104.54	106.06	104.71	106.05	105.26	106.33	106.5	104.82	104.87	105.27	105.57	105.9	104.76	105.29	104.82	103.51	104.47	106.16	106.93	104.47	103.14	106.44	106.7	105.74	106.31	104.56	106.39	105.23	106.29	105.58	105.9	106.6	105.22	105.46	105.1	105.25	105.04	104.97	107.29	105.53	105.28	104.46	104.47
104.88	104.63	104.76	104.67	105.44	106.49	105.01	105.31	106.02	107.16	106.68	106.04	106.29	106.91	107.65	105.37	104.63	103.96	106.47	105.57	103.64	103.93	106.89	104.23	106.7	104.88	106.04	105.03	106.64	105.84	105.67	105.29	105.48	107.06	104.89	105.84	105.58	105.69	104.08	106.54	105.86	107.89	106.12	104.65	106.19	107.23	106.56	105.43	104.41	105.58
106.33	104.85	105.59	106.47	106.22	106.87	105.37	106.2	105.63	103.6	105.68	105.02	107.38	105.36	105.33	105.06	106.16	105.17	105.03	105.76	106.93	107.04	106.12	105.59	105.48	105.94	106.13	104.97	105.25	106.25	104.68	105.57	105.32	105.7	105.23	105.93	105.42	105.95	105.07	104.55	104.99	106.17	104.28	106.25	104.53	106.91	104.91	105.88	106.17	104.84
107.73	106.49	107.54	108.44	108.19	108.6	108.98	108.86	108.67	109.53	110.07	107.51	108.19	108.4	109.65	107.46	109.14	106.21	107.72	107.76	109.4	108.78	106.2	107.75	107.15	108.66	109.67	107.34	108.09	108.77	109.49	107.65	107.93	109.43	107.64	110.63	108.71	109	107.46	109.42	106.93	109.18	107.19	108.1	110.23	109.9	108.94	108.84	109.29	106.48
104.78	103.93	105.12	105.23	105.99	105.1	105.11	106.92	104.3	105.5	104.66	105.68	105.3	108.11	105.93	106.68	103.8	104.79	104.53	107.49	105.64	106.63	104.65	105.71	107.32	104.94	105.75	107.86	105.6	106.32	105.44	105.1	106.58	105.61	105.91	106.87	106.06	104.88	105.98	105.72	105.63	104.94	105.43	106.53	105.05	105.83	106.09	105.37	105.16	104.1
107.56	107.62	106.54	107.56	106.53	105.58	106.32	107.06	105.57	106.46	105.96	107.4	107.42	107.41	105.75	105.6	105.96	106.65	106.2	104.42	106.02	107.87	106.21	106.95	108.34	105.15	107.37	105.6	106.08	107.01	106.95	105.22	106.4	106.47	106.85	106.85	107.53	106.41	103.75	107.17	106.61	106.03	107.52	106.23	106.13	106.76	105.58	106.34	107.65	104.61
106.09	105.49	106.73	106	105.52	105.48	105.61	105.49	104.7	105.91	105.74	105.3	106.26	104.76	105.62	107.49	104.75	105.67	104.51	107.19	105.33	106.73	104.8	106.74	106.24	104.93	106.79	107.19	105.19	107.27	105.29	105.15	106.86	105.32	108.03	106.11	106.11	105.19	105.33	106.52	106.12	105.25	105.03	105.68	107.03	106.73	106.47	107.23	106.74	107.11
108.41	107.2	105.95	105.89	107.14	105.78	106.33	106.52	106.14	106.52	106.45	106.32	106.55	107.29	106.49	107.32	104.89	107.22	107.36	106.4	106	105.24	107.44	105.88	108.04	107.48	107.52	106.2	106.86	105.71	106.91	107.14	106.32	108.8	105.65	106.65	106.37	108.32	106.98	104.96	104.15	106.15	106.69	107.9	106.61	106.34	107.9	105.25	105.84	106.24
109.97	109.31	106.6	108.65	108.58	108.32	108.56	108.91	109.86	108.15	110.14	108.23	108.55	107.33	108.46	109.69	108.47	108.13	109.02	109.17	107.79	108.69	109.3	108.36	108.52	109.18	108.02	108.48	109	108.36	108.36	109.83	107.14	107.18	108.65	109.47	108.47	109.23	107.11	108.56	108.78	109.42	107.98	108.6	108.16	109.61	110.12	110.44	108.21	107.5
106.92	105.36	106.23	105.26	106.4	105.4	105.42	104.88	105.59	104.47	104.66	105.48	105.27	105.1	105.86	104.27	106.69	105.85	104.55	105.28	105.1	105.3	105.16	105.28	105.99	104.34	105.62	105.02	105.84	105.76	104.67	106.29	105.94	103.6	105.96	105.46	105.14	105.33	105.12	104.53	106.18	105.27	105.45	106.16	105.06	105.49	106.68	105.15	106.45	106.36
108.53	108.77	108.58	107.8	109.52	109.42	107.61	108.98	107.01	108.43	109.26	108.48	108.83	107.6	108.1	107.52	108.13	108.95	109.6	107.41	108.04	108.37	109.32	107.8	108.25	107.26	107	108.5	107.94	108.48	109.85	108.05	108.21	109.16	105.67	108.16	107.81	108.69	109.04	109.04	107.58	109.95	108.29	108.71	107.28	106.99	108.5	109.05	107.42	108.8
110.09	109.85	109.16	108.63	108.24	106.96	109.43	108.77	107.68	107.84	107.67	107.29	108.45	107.98	109.87	108.17	107.71	109.76	109.46	109.67	108.61	109.43	107.91	107.35	108.55	106.91	109.59	108.58	108.13	107.63	107.84	107.56	108.13	108.03	107.07	108.29	108.27	108.07	108.84	109.86	109.18	107.94	108.82	107.46	109.15	107.61	110.1	108.63	108.54	108.2
107.5	108.38	107.29	107.39	108.84	108.23	109.08	107.9	109.67	108.11	107.35	106.9	108.62	108.44	109.77	108.72	107.83	109.04	107.62	111.04	109.14	107.7	108.83	107.29	107.25	108.27	109.08	108.86	108.16	107.79	106.22	108.44	107.82	108.51	108.04	107.38	108.18	108.28	108.43	106.72	108.61	107.86	109.58	108.74	107.41	109.58	108.62	109.15	108.88	108.25
105.91	105.55	104.58	105.51	105.23	104.65	105.46	106.22	106.38	106.03	105.92	107.27	105.56	105.63	105.74	105.78	103.82	103.52	106.05	105.39	106.48	108	104.84	106.06	105.43	105.12	106.3	105.95	106.22	106.26	106.39	105.19	105.28	107.05	105.32	106.09	104.48	106.55	106.71	105.97	106.08	103.38	108.13	107.9	104.5	106.68	105.81	105.77	104.18	106.01
107.71	106	106.32	106.78	108.27	107.57	107.26	107.35	107.45	107.79	108.03	107.97	106.77	107.41	107.82	107.69	107.3	107.93	107.02	107.02	106.98	108.38	107.81	108.72	107.8	109.43	108.2	108.12	108.62	109.66	106.17	106.95	107.19	107.56	107.34	105	106.82	107.04	106.66	108	107.6	107.69	108.78	107.59	108.34	108.93	107.79	107.5	108.47	108.72
99.189	101.02	99.63	100.42	99.858	100.5	100.45	98.51	100.26	100.34	102.31	100	101.12	99.379	100.18	99.647	98.466	99.649	102.02	99.627	99.354	99.094	101.78	98.234	100.07	98.787	101	101.43	100.55	100.11	99.29	100.65	100.49	101.1	101.38	100.39	101.02	100.56	99.728	101.01	99.327	99.282	99.386	99.18	99.957	100.96	98.928	100.54	100.02	101.2
98.873	97.571	98.989	98.04	96.715	98.186	96.979	98.566	97.627	97.848	97.552	98.288	96.288	97.841	98.463	98.171	97.075	99.045	99.303	96.947	97.766	98.635	99.53	96.527	97.878	98.533	96.049	98.41	97.625	99.22	97.434	97.948	98.929	97.421	98.412	98.157	99.095	97.49	98.908	98.717	96.611	98.543	96.038	97.989	99.194	98.676	99.688	98.094	99.231	98.931
104.91	105.21	107.39	106.91	104.81	105.25	105.76	106.06	105.23	107.26	106.33	106.19	105.55	106.32	105.71	107.14	106.21	106.47	105.89	105.44	104.43	103.92	104.29	105.05	105.51	105.84	104.62	106.56	104.22	104.49	106.43	104.64	104.54	105.56	105.57	104.88	105.39	104.88	106.65	104.56	106.1	104.91	105.94	105.91	106.26	107.54	106.58	104.76	105.91	105.79
103.69	102.96	102.7	103.69	102.54	101.67	101.95	102.02	104.17	103.56	100.87	101.81	102.44	101.79	103.46	102.52	100.56	101.73	102.78	103.04	102.12	103.21	102.66	102.14	102.36	102.72	102.35	102.29	101.34	102.36	102.42	102.88	100.26	102.95	102	103.36	103.79	103.31	103.91	104.14	102.91	104.02	103.64	103.59	102.23	100.88	103.64	102.89	103.05	101.82
100.2	101.2	100.94	101.25	102.04	101.17	100.07	101.81	98.856	102.07	99.98	100.84	101.45	101.95	101.32	101.3	100.84	102.3	100.85	100.69	101.63	100.79	101.71	100.84	100.72	100.64	101.56	99.79	100.37	99.956	100.48	100.17	100.67	101.31	102.11	102.16	100.73	101.1	100.6	101.86	103.24	101.96	99.896	101.18	101.21	100.81	100.42	100.43	101.22	100.57
108.5	109.45	110.55	107.99	108.69	108.9	108.95	108.74	107.51	107.39	109.11	108.53	109.91	108.81	106.81	107.35	109.32	107.17	109.07	109.34	106.38	107.71	106.5	106.96	107.42	108.1	107.7	106.55	106.62	108.55	109.34	108.62	107.06	109.12	107.79	109.27	110.22	108.65	108.94	106.92	107.11	108.9	107.96	106.31	107.61	106.57	108.76	108.81	108.97	109.25
111.31	106.96	109.59	107.05	106.59	108.75	106.76	107.84	107.86	106.75	108.68	108.18	107.48	108.07	106.66	109.06	107.98	106.38	106.7	110.17	106.87	109.02	107.72	108.26	108.16	109.2	107.35	107.41	108.3	107.09	105.99	109.5	108.28	108	109.09	107.49	108.23	105.95	106.08	108.2	107.56	107.84	109.23	108.92	107.95	107.47	109.88	106.78	106.64	108.11
106.14	106.19	105.53	106.77	105.32	105.73	104.9	106.88	105.13	105.25	105.64	105.88	106.05	105.8	105.29	105.42	106.58	105.13	105.38	105.83	106.6	107	105.19	105.64	104.47	106.02	106.36	106.76	105.33	106.05	106.01	106.91	106.21	106.03	106.86	106.17	105.44	105.11	104.58	105.07	104.12	105.68	106.14	105.19	105.6	105.6	104.68	104.34	103.68	105.54
105.89	106.14	105.6	105.13	105.73	107.09	107.77	106.4	106.17	105.91	106.41	107.06	105.84	107.41	107.38	106.85	106.78	105.01	105.75	104.96	105.35	108.09	106.03	105.7	105.66	105.01	108.39	107.4	108.4	106.08	105.41	106.14	107.07	105.41	105.7	104.6	108.07	105.66	106.74	106.28	105.36	106.4	105.51	105.5	106.04	106.14	106.57	105.64	106.53	107.03
107.14	106.7	108.04	107.97	106.49	106.64	107.22	107.27	107.12	106.51	107.17	107.89	106.23	108.51	108.73	107.63	106.93	107.89	107.61	108.91	109.2	107.71	107.12	107.7	108.11	106.26	108	106.99	107.3	107.66	109.05	106.31	107.33	109.42	107.1	108.8	106.99	108.78	107.35	108.38	107.45	107.03	108.43	108.56	107.26	107.66	107.22	108.25	106.87	106.92
104.82	105.15	106.27	106.88	102.99	106.78	104.13	106.99	105.88	105.48	106.35	105.66	105.83	106.62	104.82	105.16	104.51	105.82	105.81	103.92	107.2	104.93	105.81	106.9	106.75	106.42	105.17	106.35	107.12	104.85	105.49	105.76	104.82	105.34	106.08	105.42	103.31	105.03	106.19	105.43	105.05	106.63	106.07	104.78	106.01	105.59	104.96	105.49	105.87	106.17
107.46	107.26	105.33	107.33	107.5	107.86	108.63	106.9	107.94	107.67	107.56	108.93	107.98	108.24	108.56	109.04	108.15	108.37	108.9	106.79	106.8	107.15	108.59	108	108.35	106.52	109.3	107.85	107.12	107.69	108.6	106.74	108.2	107.57	107.04	108.03	107.66	109.34	107.35	108.96	108.83	107.99	107.86	107.82	107.07	108.32	108.18	107.86	107.42	108.03
98.617	100.53	101.38	97.95	101.61	100.85	100.39	100.95	100.32	100.27	99.589	100.46	100.72	99.851	101.01	99.92	101.39	100.35	100.18	100.2	101.38	100.09	99.779	100.96	100.92	101.25	101.7	99.816	98.193	100.41	100.17	102.15	100.95	101.22	101.03	100.93	99.91	100.2	100.04	100.82	101.12	100.07	99.825	101.76	100.97	99.414	101.58	101.32	100.65	99.017
101.21	98.828	97.564	99.671	99.69	99.998	99.759	100.43	100.69	99.744	100.71	99.893	100.08	99.94	100.71	100.49	100.72	99.102	101.21	99.666	99.612	99.425	100.35	100.61	98.824	100.25	100.97	100.31	100.39	100.88	99.945	99.832	100.22	98.629	100.69	101.21	99.175	100.6	100.17	99.133	100.04	100.6	99.892	100.03	99.528	100.01	101.25	101.36	100.47	100.32
109.77	107.49	108.59	107.62	109.37	108.95	108.28	109.22	107.35	107.56	108.37	108.84	108.53	108.21	109.14	108.51	106.6	107.67	108.15	107.84	108.66	108.41	106.74	108.79	108.52	106.81	106.89	108.66	108.78	107.09	108.97	108.03	107.42	108.99	107.67	109.48	109.45	107.24	109.18	107.42	108.46	106.14	108.54	107.49	107.44	108.26	106.52	107.66	107.34	108.15
105.75	106.21	104.13	105.52	105.75	104.81	105.89	104.51	105.85	106.81	104.72	106.85	105.73	105.68	105.82	105.91	105.16	106.14	107.09	105.5	106.34	104.36	105.76	105.49	107.29	104.36	105.57	106.09	106.26	104.95	105.46	105.76	105.65	105.51	106.23	104.35	105.18	105.39	105.39	108.5	106.39	104.69	105.89	105.27	106.09	106.79	105.32	105.58	106.25	107
105.79	103.06	104.23	104.65	106.91	104.9	103.82	104.82	105.43	105.88	105.76	104.53	106.67	105.38	105.32	104.64	106.37	107.24	105.13	104.21	105.71	104.57	105.4	104.87	104.13	106.54	106.65	104.74	103.36	105.66	105.26	105.69	105.36	105.78	106.66	104.78	105.21	105	104.95	106.76	105.85	106.01	104.55	105.17	105.26	105.71	105.75	105.24	105.05	105.4
107.53	108.15	107.75	108.6	109.14	109.13	109.36	108.19	107.76	107.64	109.35	108.26	108.66	108.66	109.31	109.64	108.13	109.09	108.68	108.74	109.13	107.51	108.67	109.43	108.57	109.89	107.53	107.35	107.94	108.12	108.18	108.07	108.48	109.96	109.38	108.42	108.22	107.83	109.28	107.9	107.22	108.68	107.59	109.41	107.83	110.55	108.92	109.64	108.95	107.74
106.17	106.07	105.14	106.43	106.33	107.86	106.43	108	107.66	106.21	106.94	106.61	105.04	107.77	105.06	105.91	105.93	105.37	107.23	106.92	105.52	107.98	106.16	107.55	107.54	107.57	106.18	108.03	107.49	105.98	106.85	106.32	106.85	106.94	107.12	107.23	105.29	106.76	106.29	106.42	106.26	106.78	106.25	106.66	105.65	106.98	105.08	107.18	106.82	105.83
107.96	108.59	108.84	108.92	107.14	108.76	106.64	108.99	108.22	107.8	107.83	108.66	109.27	108.63	107.54	108.85	108.24	108.48	109.16	108.07	107.59	108.19	108.35	108.13	106.93	107.79	108.2	108.06	108.67	108.24	108.35	107.86	108.45	106.58	106.96	107.56	109	108.41	108.35	107.4	108.22	107.67	107.81	107.26	108.33	107.6	107.99	107.38	108.21	107.73
106.43	106.8	107.04	106.28	106.9	105.66	104.05	105.52	105.49	106.03	105.37	105.55	106.08	104.93	105.85	104.82	106.06	105.54	105.42	106.01	104.45	105.92	106.4	104.85	106.2	106.61	106.24	105.36	106.24	105.73	105.46	104.84	105.95	105.37	105.48	103.23	104.65	105.26	105.84	105.04	105.08	104.09	105.14	107.09	106.25	105.74	104.26	106.4	106.15	106.8
103.25	107.65	104.67	103.86	104.04	105.61	104.6	104.44	104.68	104.27	104.45	104.02	104.84	105.53	105.77	104.88	106.38	105.18	105.8	105.57	104.63	106.81	105.59	106.77	103.93	107.01	104.58	105.08	105.89	103.96	105.56	106.47	106.08	105.28	106.07	105.1	105.99	104.27	107.03	105.43	105.33	105.51	105.75	106.03	106.76	104.66	105.59	106.19	106.52	105.35
103.11	103.91	103.54	102.09	105	102.46	102.34	102.65	102.48	102.99	102.91	102.76	102.95	102.39	103.35	103.85	102.42	101.28	102.96	102.93	102.39	103.4	101.25	103.73	101.43	103.16	101.55	102.49	101.67	102.83	104.42	103.62	103.83	102.96	103.81	102.41	101.77	102.45	103.76	103.28	102.24	103.41	103	103.55	103.92	103.35	103.05	102.82	103.29	101.71
105.91	106.68	104.87	106.34	105.47	106.12	106.76	105.57	106.44	107.24	105.86	106.5	105.96	107.04	105.73	107.13	106.82	107.19	105.69	104.89	105.68	106.87	106.45	106.25	104.43	105.72	106.44	106.16	105.61	107.58	105.56	106.68	106.8	107.67	106.78	104.99	104.75	106.2	107.48	107.55	106.72	107.91	105.77	106.31	105.3	105.51	105.89	104.21	107.11	107.03
101.74	104.07	104.17	102.12	101.87	101.4	102.99	102.88	103.73	103.85	102.48	102.12	102.62	101.16	103.41	104.14	102.61	104.36	102.82	102.71	102.06	102.52	102.33	101.72	103.38	102.3	103.47	102.37	104.41	103.96	102.15	103.68	104.39	102.3	102.59	102.57	101.86	102.99	103.81	101.75	103.06	102.52	102.98	102.91	101.81	103.14	102.69	102.41	103.89	102.96
104.13	105.53	104.11	105.15	104.92	106.15	106.75	104.66	104.35	105.79	105.31	106.24	104.07	105.27	105.75	104.83	106.25	105.34	106.12	105.12	106.21	106.59	106.6	105.23	104.93	105.86	105.08	105.93	105.36	104.87	104.77	107.16	106.44	107.08	104.17	106.13	105.72	106.27	105.44	105.74	104.99	106.35	106.44	105.88	105.33	104.48	105.72	105.67	105.85	105.62
109.8	107.98	107.83	109.14	109.43	109.49	108.94	109.49	106.9	109.14	108.08	108.91	109.88	107.25	107.81	109.77	108.02	107.69	108.49	107.34	109.11	107.19	107.55	108.86	108.63	107.16	108.73	109.08	109.89	108.4	108.98	108.72	108.58	107.59	107.79	107.17	107.28	109.51	109.14	108.76	108.18	108.64	108.05	107.51	108.4	106.53	107.89	108.42	108.71	107.46
104.99	107.03	106.02	104.78	105.84	105.87	106.06	105.87	107.14	106.45	106.85	106.42	106.41	106.82	106.76	105.89	105.5	105.62	105.3	105.54	106.53	106.12	105.84	105.13	107.09	106.68	104.67	107.26	108.11	106.43	106	107.59	106.36	105.2	105.05	108.5	105.37	108.05	105.94	106.81	107.04	106.63	105.81	105.94	107.2	106.8	105.84	107.25	106.94	106.5
108.66	108.62	109.79	108.98	108.51	109.4	107.41	108.97	109.02	108.92	107.6	108.76	107.87	109.06	107.25	109.44	107.91	108.06	108.63	108.73	109.34	107.46	107.78	107.83	108.89	108.42	109.16	107.39	107.42	108.71	109.85	108.14	108.25	108.42	107.64	108.46	110.52	107.82	110.3	108.18	108	106.63	108.96	109.28	109.26	107.28	107.91	108.81	106.27	109.99
108.32	108.68	107.55	107.34	107.02	106.63	108.8	107.8	108.69	106.6	109.32	108.56	107.78	109.19	108.39	104.95	108.95	107.92	107.21	108	108.57	108.38	107.17	107.48	108.25	108.39	107.68	108.61	108.32	109.83	109.68	107.8	108.23	106.13	107.25	108.02	107.95	108.04	108.01	108.16	106.94	107.15	109.5	109.37	107.72	109.29	109.06	109.37	108.38	107.28
98.683	99.144	97.12	99.349	98.78	97.434	98.662	97.802	98.406	96.8	98.666	99.319	99.188	97.921	98.668	97.689	98.042	97.038	97.957	98.494	99.18	96.808	97.469	96.983	97.529	98.413	96.55	99.403	97.771	97.464	98.563	97.755	97.871	98.747	98.428	99.191	98.409	96.608	96.915	97.431	98.399	96.915	97.882	97.629	98.579	98.136	97.47	99.105	99.058	97.167
97.869	97.466	99.089	97.919	98.553	99.706	96.72	96.624	97.595	98.391	96.965	97.174	98.032	99.171	96.602	96.487	99.19	99.172	98.052	98.274	99.335	99.293	99.649	98.91	98.202	98.267	97.011	98.176	98.418	97.461	98.112	98.032	98.152	98.912	98.349	98.305	97.486	99.175	99.013	98.924	97.194	98.037	99.504	98.084	97.574	98.306	97.46	96.868	97.829	99.167
106.52	106.6	104.53	106.07	106.4	106.22	104.75	105.47	105.77	104.36	105	104.8	105.78	105.19	106.35	106.39	105.87	105.06	107.42	107.68	105.94	105.63	104.96	105.09	105.52	106.79	107.37	106.39	105.77	105.23	105.4	105.43	105.91	105.13	106.14	105.86	106.76	106.16	107.16	104.82	106.29	106.04	104.51	106.58	106.33	105.47	103.94	104.94	106.1	103.6
107.2	104.72	105.35	105.75	105.6	105.93	105.33	106.14	105.67	105.57	104.97	105.28	105.48	106.29	105.89	105.13	106.59	104.7	103.75	106.03	105.61	106.79	106.06	105.85	106.45	105.36	105.12	105.4	106.39	104.64	105.91	105.19	104.45	105.88	106.75	106.33	105.09	105.87	105.12	105.39	106.32	106	105.58	105.05	105.33	105.85	106.47	103.71	106.07	106.72
108.9	109.92	106.52	107.32	108.73	107.88	108.05	108.91	109.24	108.18	107.47	109.02	108.19	109.71	107.33	108.44	107.72	108.35	108.97	108.6	107.22	107.9	106.08	107.04	105.77	107.7	106.6	106.66	106.03	108.14	108.09	106.71	108.22	108.78	108.8	109.89	107	107.61	108.06	106.81	107.89	109	108.2	108.51	108.98	107.88	107.48	108.16	108.81	107.9
106.37	107.02	106.18	107.14	106.78	105.57	106.33	106.31	106.23	105.53	105.83	106.36	107.42	106.28	106.46	105.23	107.8	107.99	106.08	106.84	105.66	105.69	106.11	106.15	105.91	105.81	104.8	106.34	106.43	107.3	105.71	108.25	104.85	106.31	107.19	106.07	105.71	106.42	106.72	107.44	108.05	104.87	107.32	106.8	106.47	105.98	106.87	108.28	107.14	108.19
104.09	107.85	105.21	104.55	104.35	105.64	106.31	105.41	105.61	105.36	105.48	105.72	105.79	105.36	105.71	106.32	105.95	106.04	104.82	105.97	105.81	106.73	105.76	104.94	104.9	107.24	105.34	105.2	104.84	106.94	107.26	106.3	107.06	105.5	105.1	106.45	104.86	106.87	105.55	105.63	106.52	106.47	106.98	105.04	104.55	105.12	106.25	104.31	105.42	105.94
105.21	106.38	106.92	106.64	106.33	105.78	104.32	105.32	107.26	105.41	105.41	105.59	106.62	104.97	105.92	105.53	105.62	105.12	106.48	104.13	107.03	105.97	105.75	106.2	105.39	105.66	105.07	105.5	106.42	106.09	105.29	105.96	107.26	104.55	105.74	105.5	106.22	105.34	105.89	105.45	105.17	104.3	106.88	106.12	105.07	105.93	106.29	106.34	105.79	105.12
105.15	104.53	105.41	105.95	104.37	104.52	105.4	106.86	104.83	106.38	104.63	106.86	104.21	105.85	104.65	105.62	107.07	105.85	105.59	104.53	105.95	105.98	106.45	106.49	105.22	106.99	104.84	105.59	105.59	104.91	105.37	104.75	106.07	104.21	107.53	104.84	107.2	103.6	103.73	104.65	105.42	105.35	104.52	105.49	104.44	105.25	104.43	105.51	107.58	106.43
105.36	106.67	104.71	104.8	105.89	105.54	105.47	107.55	105.26	105.91	105.32	106.15	107.22	105.55	105.94	104.73	104.53	105.08	104.06	106.48	107.11	105.83	106.06	105.97	105.43	105.59	105.21	105.75	103.64	105.14	106.49	105.16	106.12	106.31	105.77	104.55	106.24	106.76	106.98	105.38	106.78	106.3	107.81	106.72	105.3	104.51	106.32	105.17	105.83	105.82
105.8	106.03	107.41	105.87	106.46	107.28	105.35	105.03	105.65	105.99	105.14	106.54	105.21	105.85	104.42	106.38	105.46	106.86	106.5	105.98	104.62	106.29	105.69	106.02	104.84	105.18	105.53	106.9	105.01	105.81	105.41	105.37	105.15	103.94	105.52	105.11	104.44	106.38	105.98	106.36	106.01	106.08	105.68	105.79	105.97	104.07	107.28	105.18	106.4	106.61
99.578	99.364	99.69	99.623	98.587	97.714	100.07	97.988	99.583	99.242	98.941	98.577	98.325	99.962	97.718	97.705	98.35	98.33	98.2	98.611	99.266	98.422	96.877	98.424	97.629	98.35	97.65	98.257	99.017	97.067	99.029	100.14	97.38	97.877	97.521	99.348	100.61	98.774	98.239	98.49	98.558	99.537	96.715	100.41	98.355	97.286	99.376	99.2	99.411	100.74
100.6	100.1	99.702	99.459	99.788	99.398	100.56	99.873	100.43	100.2	99.082	101.34	101.47	100.56	101.84	100.5	98.125	99.765	99.938	100.24	99.925	102.65	101.51	99.592	100.2	100.23	100.19	99.323	102.66	99.301	100.3	98.575	100.54	100.58	100.31	99.334	99.391	100.19	100.3	99.506	98.963	99.126	98.868	98.956	100.61	98.229	99.539	101.84	100.21	100.99
99.148	98.309	97.311	98.938	98.808	99.515	96.742	99.363	98.322	97.898	99.193	98.188	99.237	97.487	98.501	96.872	97.689	99.701	98.879	96.777	98.616	98.831	97.961	97.73	97.626	96.913	97.113	97.942	98.349	99.718	97.765	97.953	98.563	98.133	98.755	100.46	98.663	98.607	98.363	97.502	97.093	98.014	98.284	97.14	98.58	99.626	97.158	98.567	96.895	96.912
106.8	104.5	106.34	104.04	104.79	105.57	106.33	105.01	104.86	106.26	104.56	106.98	105.39	104.94	105.62	104.57	103.89	104.2	106.74	106.9	105.96	106.64	106.25	105.19	106.86	104.96	106.1	104.19	105.03	104.42	105.61	106.05	105.3	105.66	105.05	104.98	105.36	105.18	105.26	104.74	106.01	106.5	104.94	106.09	105.07	104.84	107.89	104.59	105.78	104.73
105.54	105.68	106.48	107.08	105.19	104.75	105.97	105.38	106.59	105.64	107.46	105.74	106.15	104.86	107.01	105.18	105.48	106.75	107.72	105.58	106.52	105.3	104.83	105.47	106.41	104.92	104.68	105.73	106.1	105.87	106.5	106.22	105.72	106.26	105.33	106.06	106.26	106.86	104.62	106.84	104.96	106.95	105.28	105.74	106.17	104.64	105.62	104.89	106.11	104.98
98.509	99.365	97.878	98.193	99.664	98.735	97.488	99.873	97.425	97.666	99.207	96.889	98.281	97.818	97.126	99.406	97.039	97.299	97.248	97.785	98.328	98.116	97.901	98.543	98.39	98.153	98.898	98.531	96.918	96.925	97.74	97.612	98.11	97.986	98.542	97.14	98.371	99.098	98.668	97.93	97.752	97.493	98.5	98.728	98.229	97.792	98.155	98.888	98.978	98.546
100.83	100.76	99.735	99.906	101.71	100.76	100.66	100.01	100.55	100.63	100.75	100.28	100.05	100.01	100.54	99.813	100.45	99.44	101.29	101.35	101.37	100.13	99.621	101.85	99.847	100.28	101.54	99.207	101.49	101.51	101.48	100.5	101.41	99.78	99.752	102.16	100.29	101.25	100.57	101.32	98.947	99.982	100.31	100.26	99.793	100.79	99.913	101.42	99.865	101.84
106.98	105.4	106.41	104.7	106.31	104.32	106.79	105.55	105.27	105.27	104.93	106.17	104.81	107.47	106.16	105.99	104.11	106.57	104.95	105.49	104.82	104.86	105.94	106.76	105.98	106.96	105.48	108.34	105.56	103.32	104.01	106.78	107.87	105.88	105.17	105.24	105.32	105.95	105.92	105.15	105.58	105.42	108.6	105.97	105.57	106.46	105.9	104.63	106.54	105.68
109.09	108.2	108.66	106.72	108.92	108.15	108.11	107.69	106.64	108.07	107.21	106.59	107.91	108.1	107.54	106.7	107.98	108.12	107.9	107.54	108.44	107.97	108.96	107.83	109.14	108.09	107.09	109.64	107.35	108.03	107.2	108.15	110.1	107.07	109.44	107.5	108.18	107.91	107.99	107.98	107.64	107.35	107.33	107.46	107.99	106.49	108.69	106.81	107.34	108.3
107.34	108.39	107.75	108.74	107.35	108.84	107.07	107.08	107.63	107.99	108.73	108.63	108.91	108.55	107.71	107.45	107.23	109.57	107.2	108.15	109.31	106.73	108.65	108.71	108.6	106.5	107.74	109.68	107.8	107.43	107.86	107.25	108.66	107.96	108.29	106.85	108.54	108.27	107.91	107.7	108.78	108.55	108.88	107	106.37	108.13	105.63	108.4	107.99	108.53
106.45	105.18	104.61	105.66	107.18	105.4	104.67	106.52	105.77	105.44	105.91	106.78	105.94	105.81	104.54	106.1	104.9	105.19	103.89	104.96	104.71	106.53	105.58	106.21	104.9	104.91	103.61	105.87	105.5	105.62	106.34	105.4	106.28	106.39	104.82	105.83	105.77	106.13	105.29	105.31	104.56	106.8	104.95	106.2	105.89	103.57	106.13	105.54	104.62	105.84
108.33	107.61	108.88	108.89	108.49	107.74	107.89	108.2	108.39	107.23	108.87	107.94	108.28	108.06	107.98	107.42	106.86	106.36	108	109.27	107.11	106.24	108.44	107.88	107.91	108.56	106.98	110.25	106.57	106.81	106.96	106.09	107.2	108.45	108.44	107.89	108.01	108.63	107.89	105.74	107.46	107.15	106.52	108.61	106.75	107.44	106.78	107.95	108.69	106.71
100.12	99.092	100.46	100.01	100	99.41	99.782	101.26	99.883	101.98	99.162	99.617	98.916	99.924	99.945	100.22	100.89	100.73	99.425	100.22	100.59	101.4	99.967	99.225	99.425	99.229	98.448	101.66	98.902	101.24	99.446	100.42	100.08	99.618	99.239	100.73	98.867	99.829	98.72	97.98	100.8	99.2	99.965	100.13	99.329	100.27	98.738	100.14	99.731	99.395
105.89	106.24	106.79	105.94	107.87	106.85	105.32	106.37	105.88	106.24	106.78	106.38	106.38	106.29	106.2	105.9	105.86	106.11	107.63	106.18	108.3	105.4	107.42	106.04	105.21	106.43	108.19	106.98	106.91	105.81	105.92	105.82	106.75	106.14	104.23	106.98	108.45	107.35	105.97	106.12	107.53	107.02	106.98	106.82	105.66	104.73	106.31	106.61	106.21	106.64
106.81	105.62	105.45	104.49	104.33	105.79	106.97	105.1	105.59	106.08	105.78	105.09	105.15	106.03	105.11	106.71	107.38	104.74	105.83	104.59	104.5	105.88	105.29	105.64	106.74	104.9	105.64	105.17	103.78	105.95	106	106.78	106.28	105.82	105.53	106.48	104.4	105.04	105.38	104.75	104.75	104.61	104.88	104.55	105.53	106.9	105.71	106.26	105.87	105.06
99.199	97.68	98.506	98.026	96.746	98.382	97.929	97.701	97.369	97.146	97.271	98.774	96.901	96.601	98.414	98.922	97.622	97.619	98.119	97.884	99.093	99.842	97.499	97.239	100.95	97.93	97.544	98.098	98.156	98.696	97.817	99.329	96.861	98.366	96.779	99.318	97.823	98.541	97.856	99.363	97.739	96.518	97.779	97.999	97.912	98.94	99.351	97.881	98.801	97.064
98.158	97.711	98.065	97.026	98.511	98.597	97.831	99.839	98.373	98.497	96.893	98.525	98.637	98.274	98.541	98.865	98.752	98.501	98.296	97.52	97.892	99.02	97.97	97.681	99.88	98.051	99.328	98.248	96.289	97.431	96.858	98.544	98.442	99.171	98.817	98.121	98.581	99.619	98.083	98.88	96.723	98.374	98.062	98.343	97.725	99.099	98.011	98.351	97.319	98.882
101.14	100.34	99.581	100.78	100.54	101.18	100.77	100.66	100.88	101.32	100.33	100	100.91	101.45	101	100.56	99.914	100.05	98.629	100.37	102.89	100.6	102.17	101.28	100.27	101.33	101.26	100.31	99.643	101.21	99.804	99.899	101.08	101.02	101.14	100.22	99.931	100.85	99.053	100.75	100.65	98.592	100.6	100.64	100.8	99.908	101.49	101.33	101.29	101.23
106.1	107.91	107.26	108.25	107.42	107.72	107.64	109.42	108.68	107.94	106.94	106.78	105.65	108.57	108.15	106.43	108.3	108.24	107.15	107.67	107.49	106.7	107.5	109.7	108.44	107.39	105.86	108.45	107.7	107.89	107.07	107.12	108.62	106.46	108.67	106.72	106.82	108.65	107.22	107.72	107.94	106.05	107.7	110.19	107.96	106.56	106.98	107.16	108.01	108.31
97.702	97.059	97.109	96.593	97.827	97.333	98.775	98.699	98.902	99.209	98.44	98.463	97.411	97.918	97.221	97.322	96.701	97.545	97.572	99.32	97.738	98.777	98.355	98.539	97.586	97.698	97.27	97.449	98.928	98.166	98.879	99.619	99.153	98.342	98.2	98.444	98.035	98.637	98.241	97.23	99.683	98.164	98.262	98.438	98.465	98.782	98.732	97.958	96.919	98.524
107.09	109.63	108.92	109.11	106.82	108.11	108.06	107.7	108.33	106.86	106.89	108.02	108.74	107.16	108.01	108.02	107.79	106.08	107.87	106.86	108.11	109.46	107.21	109.6	108.02	108.34	106.94	108.7	109.57	106.64	107.15	108.73	107.58	108.37	106.35	106.3	107.69	107.46	107.63	107.27	107.21	108.72	108.62	107.51	108.5	108.76	109.26	107.77	106.8	107.01
106.53	108.82	109.75	107	105.87	109.12	107.21	107.52	108.66	106.96	108.18	107.02	108.07	106.91	107.86	107.51	107.61	108.1	109.55	106.63	108.14	110.3	107.42	107.49	106.79	107	107.83	108.67	106.35	109.02	107.8	107.51	107.28	108.55	107.83	109.25	109.77	108.55	108.94	107.06	108.33	107.02	108.34	108.16	108.68	107.94	108.98	107.25	108.85	106.72
105.1	104.18	104	107.16	103.44	106.99	105.7	105.46	105.37	105.29	105.7	104.52	106.33	106.36	106.19	106.03	106.34	105.71	105.41	106.09	106.78	104.67	106.39	106.59	105.05	104.89	106.05	105.87	106.17	103.68	105.87	105.16	104.13	107.31	105.88	105.78	107.06	105.73	104.96	104.68	106.7	104.73	104.92	105.77	106.36	106.57	106.79	106.4	106.97	105.87
106.81	108.41	108.16	107.86	109.03	108.61	108.35	109.86	108.06	107.28	108.12	108.11	109	107.41	107.53	107.5	107.45	108.93	109.76	109.11	109.69	110.64	109.08	107.11	108.11	108.35	108.73	109.58	109.16	108.07	108.26	109.85	107.05	108.82	108.62	107.94	108.59	108.29	109.62	107.75	107.51	108.56	108.52	109.19	108.67	108.5	108.16	107.89	108.79	108.09
98.933	97.213	98.929	98.524	99.949	98.048	98.092	98.581	99.554	97.847	98.073	98.066	97.876	97.996	100.1	99.475	97.793	99.794	98.708	100.82	97.561	97.09	98.674	98.546	98.124	98.729	97.224	97.343	99.012	96.581	99.838	98.596	98.076	99.24	99.522	99.955	98.603	98.199	98.913	97.944	98.961	99.215	100.33	100.23	99.022	99.7	98.656	98.239	99.233	97.051
106.68	109.04	108.54	108.99	107.51	109.65	108.84	108.77	108.44	109.15	107.76	107.79	110.4	108.12	108.91	108.31	109.66	107.9	109.49	107.12	105.92	108.84	108.65	106.4	107.76	109.66	107.73	109.14	107.76	107	108.23	107.39	107.94	107.72	107.83	108.35	109.45	107.55	107.73	108.2	109.84	107.43	109.09	107.8	109.91	107.7	107.84	108.42	108.21	107.82
107.11	108.41	108.29	107.63	108.46	106.89	107.49	106.1	107.48	106.95	107.69	108.78	108.54	108.77	107.55	106.68	107.42	107.59	108.04	109.59	106.78	107.1	106.06	109.12	106.19	107.58	108.13	107.13	107.9	107.23	107.79	107.38	108.8	106.7	108.99	108.24	108.42	107.32	106.89	108.32	108	107.19	109.08	108.74	108.86	108.49	107.7	108.08	106.76	106.93
108.7	107.84	107.47	109.4	107.47	108.32	107.74	107.92	107.73	107.38	106.13	107.86	108.56	108.55	109.34	108.05	110.38	107.93	107.35	107.87	106.01	108.63	108.11	108.37	109.61	107.21	107.94	108.51	107.95	108.07	109.09	107.84	108	108.06	108.49	108.17	106.19	108.39	108.25	107.51	108.68	107.49	108.66	107.68	109.03	107.64	105.36	107.69	108.79	106.47
105.99	105.63	105.99	105.33	103.96	105.76	105.19	105.65	106.74	107.97	106.25	105.93	106.78	106.75	105.19	106.03	106.28	105.64	106.67	106.82	105.68	104.06	105.64	105.31	106.84	106.44	106.74	105.9	105.51	105.98	105.07	105.68	105.87	106.08	103.32	106.06	104.48	106.89	106.64	105.6	104.93	104.48	106.45	105.08	104.11	106.33	106.11	105.82	105.75	105.45
98.647	98.322	98.333	97.522	98.993	98.274	98.693	99.204	99.62	100.04	97.463	99.753	99.504	99.71	97.5	99.008	97.84	98.143	97.956	99.499	98.154	98.358	97.886	99.558	99.305	97.009	97.299	97.861	98.535	98.732	97.817	97.787	100.12	99.751	98.816	99.186	99.066	99.751	98.859	98.492	98.517	99.232	99.452	98.984	98.825	98.196	97.539	98.721	100.12	99.476
97.044	98.749	100.57	97.888	97.579	97.857	98.96	97.53	98.078	98.638	98.696	98.635	99.83	98.724	99.07	97.243	97.936	99.171	98.557	99.02	96.68	98.049	97.666	97.568	99.631	97.895	98.199	97.088	97.419	97.879	98.117	98.75	99.544	98.891	97.846	98.661	98.231	99.301	98.678	98.716	99.555	96.894	98.014	95.788	97.105	98.188	97.813	98.454	98.215	95.916
106.25	105.96	105.03	104.94	106.26	107.22	104.18	106.72	105.42	105.84	104.22	105.38	105.77	105.78	104.74	107	104.54	104.92	105.96	104.41	104.69	105.79	104.84	104.65	104.7	105.9	106.28	107.22	104.87	106.43	105.37	104.64	106.34	106.18	104.63	104.94	105.45	104.4	107.88	105.42	105.61	105.25	104.39	106.18	105.11	104.87	104.16	106.14	106.85	105.81
106.84	107.32	110.61	108.24	107.61	108.08	108.38	107.13	108.07	106.69	106.9	106.28	108.9	109.68	110.06	107.63	107.28	108.22	108.35	108.25	107.96	108.29	109.27	108.83	109.82	106.24	107.83	107.33	107.41	107.03	106.92	107.93	108.01	108.22	108.14	106.08	107.08	107.31	106.89	108.49	108.59	107.91	107.41	107.05	108.13	106.49	108.77	109.06	108.22	107.65
99.446	100.46	100.05	101.71	99.22	101.47	101.04	100.16	99.941	100.17	102.06	100.16	99.31	100.54	100.26	100.6	100.48	102.58	99.731	100.5	102.21	100.11	101.08	100.75	100.12	100.46	100.24	101.98	101.58	99.219	100.66	101.24	99.766	101.46	101.34	100.89	101.43	100.07	98.779	100.84	102.01	100.37	100.54	99.666	99.155	101.79	99.51	99.589	101.2	100.92
109.14	108.8	108.59	108.33	107.87	107.93	109.4	109.41	107.81	109.31	107.04	109.8	106.76	108.49	109.27	109.12	108.62	109.28	109.06	108.52	108.8	108.53	108.28	108.68	109.26	108.5	108.71	108.98	108.86	108.63	108.19	108.65	108.99	106.62	108.59	108.77	109.22	109.14	108.66	108.02	107.63	109.49	108.92	108.67	109.37	108.38	108.39	109.15	108.96	108.01
97.685	96.771	97.92	97.059	97.07	95.098	98.119	97.827	97.785	97.785	99.516	97.348	99.178	99.157	98.436	99.043	98.49	99.212	97.101	97.882	99.25	97.539	96.348	98.126	98.225	97.317	98.219	98.395	97.529	98.366	99.874	98.262	98.018	97.007	98.117	96.706	98.072	99.452	96.81	98.774	98.458	98.625	98.001	97.952	98.485	97.534	98.284	98.22	96.814	99.096
106.06	104.71	104.94	105.9	106.11	106.53	105.43	106.62	106.55	105.42	105.96	105.05	105.81	105.8	105.59	105.9	105.76	105.55	105.42	106.08	106.83	105.29	106.81	104.45	107.43	107.28	105.47	104.95	107.2	104.51	106.31	106.09	104.76	104.61	104.35	105.65	106.69	104.61	106.51	104.93	105.26	106.18	105.05	104.87	104.4	105.47	106.34	106.64	105.34	105.38
106.62	107.16	106.4	105.97	106.95	104.7	107.87	107.71	104.67	106.59	106.32	105.71	106.23	106.99	105.96	107.95	107.05	107.06	106.75	105.36	106.74	106.94	105.87	107.23	107.88	106.44	108.56	107.37	105.34	106.04	107.22	107.01	104.57	105.74	105.92	106.82	107.02	106.47	106.51	107.13	106.83	108.25	107.64	104.2	105.75	106.32	106.73	107.46	107.06	106.27
109.24	106.94	106.96	108.32	106.71	109.39	107.98	107.53	108.36	107.65	108.46	107.55	107.93	108.74	108.37	109.15	107.77	107.57	108.25	108.27	106.91	108.99	107.83	107.87	107.13	108.34	107.41	108.32	109.05	107.28	109.98	108.14	108.45	106.98	108.47	107.88	106.93	107.68	108.08	108.77	108.65	107.97	107.26	107.82	106.91	106.67	106.8	108.81	107.45	108.35
103.39	101.99	102.27	101.81	103.24	103.57	102.33	101.18	103.37	103.21	102.31	102.2	102.74	104.31	103.58	101.5	103.22	102.6	103.39	101.67	103.23	102.42	103.59	104.06	103.95	103.38	101.67	102.63	104.72	102.78	103.48	102.7	102.24	103.51	103.75	101.43	100.92	101.93	102.09	103.32	103.59	103.01	103.52	102.21	102.36	102.79	103.36	102.62	101.5	103.31
107.35	106.7	107.03	106.98	105.09	106.19	106.28	106.96	106.06	106.27	106.69	106.48	107.47	105.07	106.47	106.11	104.42	106.04	107.23	107.39	106.88	106.19	105.55	107.14	105.43	105.82	106.87	106.72	106.89	106.88	106.66	106.58	106.01	105.4	106	105.42	107.76	107.12	105.4	106.57	105.96	106.67	108.55	105.53	105.65	106	106.8	105.21	106.48	106.16
98.686	99.438	97.805	99.862	98.835	97.662	99.487	99.946	98.429	97.919	99.003	98.414	96.941	98.249	98.342	99.086	97.491	97.398	99.145	98.579	98.118	98.362	99.096	98.945	99.249	99.405	99.269	98.447	98.668	99.606	98.821	97.534	97.246	98.09	97.968	97.943	97.748	98.392	98.78	97.511	98.285	100.34	98.893	98.991	98.005	98.865	100.54	98.66	99.647	97.359
108.73	108.44	108.29	109.18	108.12	108.59	108.08	107.88	109.5	107.94	108.32	108.1	107.84	109.23	107.81	107.09	109.04	108.82	107.71	108.48	108.48	109.77	107.75	108.03	109.01	108.5	108.02	109.33	108.31	110.29	108.8	109.4	110.09	108.3	109.1	110.42	108.51	108.3	109.66	109.43	108.11	107.93	109.21	108.4	109.6	106.89	108.95	108.03	108.44	108.1
101.24	101.89	102.82	100.01	99.475	100.87	102.12	100.41	100.92	100.13	101.39	101.42	100.54	100.92	99.869	101.73	100.38	100.39	101.09	100.42	100.9	101.87	102.62	99.687	101.02	101.11	102.72	100.76	101.28	102.37	101.46	99.919	100.63	100.05	100.18	100.66	101.53	100.21	99.622	99.534	100.62	100.72	100.85	100.44	101.05	101.35	100.79	100.83	99.523	102.07
105.52	105.6	106.19	106.77	105.28	105.37	107.34	104.48	104.27	105.18	104.98	105.03	105.42	105.55	104.75	105.25	104.46	105.89	106.36	106.19	107.11	104.85	105.73	106.7	105.08	106.17	106.15	106.42	103.49	105.39	104.41	106.62	106.12	105.23	105.17	106.08	104.53	105.22	104.87	104.79	105.23	104.78	104.87	104.27	105.91	104.49	104.58	106.75	104.62	105.89
99.7	102.14	99.626	99.721	99.929	99.894	98.998	100.72	98.812	99.887	100.43	101.74	100.92	100.89	100.73	98.153	98.832	100.67	100.86	100.4	100.11	99.48	100.54	100.17	101.27	100.73	100.27	99.535	100.67	100.64	99.939	101	100.41	101.87	99.79	100.02	101.43	99.713	100.31	100.24	101.59	101.9	102.17	100.87	101.7	100.18	101.58	101.01	102.25	99.18
107.23	109	107.76	108.99	109.16	107.18	108.53	106.92	108.03	108.33	107.15	107.45	108.34	107.77	108.21	108.26	108	107.37	107.38	109.09	106.77	107.06	107.83	106.56	107.98	108.39	109.07	108.02	108.03	107.94	109.79	107.78	108.27	106.89	106.43	107.77	108.46	106.77	108.16	109.41	109.02	107.02	108.06	108.61	108.1	108.32	107.86	107.67	108.16	107.78
108.96	108.58	107.38	107.65	109.55	107.83	108.35	107.74	107.36	108.23	108.17	108.93	107.65	107.99	108.07	106.98	109.61	108.09	107.58	108.83	108.81	108.33	108.54	107.52	107.46	109.37	107.09	107.59	108.43	108.83	109.59	107.81	110	108.5	108.12	109.18	108.85	108.44	109.73	108.73	110.02	108.38	108.49	107.99	108.6	107.51	106.75	108.37	107.26	108.87
104.71	104.38	104.74	106.58	105.53	105.5	105.78	105.22	105.16	103.76	106.89	104.63	105.89	106.17	107.28	104.67	107.12	105.11	105.4	105.85	105.44	104.16	106.53	105.38	106.26	104.48	106.12	105.02	105.52	104.22	105.56	104.7	105.4	105.1	106.66	104.72	104.73	105.09	106.22	105.5	105.67	105.78	104.72	105.21	106.66	105.11	106.61	103.98	106.13	105.99
102.59	100.22	99.005	100.63	99.578	99.51	100.9	98.978	98.967	99.781	100.47	101.81	99.879	100.02	101	101.49	98.94	101.18	101.33	100.47	101.09	101.09	99.5	100.1	99.763	100.15	100.47	99.558	101.08	100.33	99.622	99.821	101.78	100.86	101.83	99.055	99.684	99.789	100.69	100.71	98.759	99.718	101.14	98.879	99.877	98.508	100.15	99.662	101	102.11
108.33	108.22	108.55	110.01	108.57	108.84	108.46	108.92	107.92	107.84	107.89	109.13	106.61	108.83	111.38	107.37	108.79	108.1	108.17	108.62	107.25	107.17	109.73	109.26	108.59	108.35	108.18	108.22	107.12	108.12	108.05	107.13	107.18	109.75	108.26	108.22	108.86	108.74	107.05	108.14	107.78	108.36	109.19	107	108.72	109.42	109.11	109.29	107.7	110.8
107.93	108.27	108.41	109.02	107.59	107.51	108.74	108.47	109.66	108.55	108.19	107.31	108.65	107.39	106.84	107.9	108.19	107.24	108.68	107.18	108.21	108.54	107.94	108.32	108.48	109.52	107.65	109.25	107.09	108.55	108.24	108.34	106.68	108.23	107.75	109.41	107.93	107.83	108.56	107.76	107.88	108.07	108.53	108.97	107.72	108.46	108.83	108.82	107.22	107.46
106.26	106.45	106.23	106.58	105.33	107.84	107.38	104.87	106.55	105.33	106.59	106.71	107.3	105.99	107.69	106.3	107.05	107.58	106.85	107.51	105.7	105.68	106.8	105.77	106.45	108.11	107.1	107.53	106.23	106.22	106.78	106.59	107.9	106.47	106.5	106.27	105.73	106.24	106.85	106.39	106.02	106.61	108.06	105.75	106.18	105.4	106.9	107.23	106.84	106.05
105.47	105.67	105.97	105.69	105.47	104.94	106.7	106.28	105.16	106.57	106.14	104.02	104.38	106.34	105.93	106.78	105.13	107.16	106	105.75	105.8	106.02	106.77	107.58	104.61	105.68	104.46	107.2	106.46	104.56	105.48	105.97	104.57	105.63	105.42	105.24	106.06	105.33	105.99	105.46	106.71	105.04	104.88	105.28	105.8	105.6	105.1	106.36	106.14	107
105.42	104.86	106.71	106.34	105.42	105.81	103.71	105.64	105.96	106.82	106.03	106.05	105.53	106.11	104.01	105.78	106.53	107.29	107.24	105.74	105.3	106.27	106.9	106.37	105.78	104.6	106.28	106.11	106.05	107.22	104.43	106.27	105.69	104.36	104.94	107.22	104.6	105.82	104.1	106.09	105.45	107.3	106.36	105.6	105.04	105.24	106.33	105.08	106.06	105.51
105.99	105.76	106.36	104.98	106.36	106.3	107.77	106.49	107.09	105.47	107.71	107.33	105.54	107.71	104.64	105.1	107.92	107.31	108.23	106.22	106.81	107.39	106.89	107.69	104.78	105.58	105.28	106.88	107.09	105.7	106.53	106.93	105.76	106.06	106.85	106.68	107.45	106.25	107.73	105.9	107.52	106.68	106.47	105.46	104.53	104.94	104.95	105.02	106.76	108.59
107.1	109.09	107.07	109.34	107.94	107.59	107.86	107.16	109.44	107.6	108.37	109.66	107.73	109.41	106.69	107.75	106.9	108.18	108.26	109.07	106.37	109.38	107.16	108.3	108.97	108.77	108.35	106.56	108.69	107.31	106.15	109.66	109.19	107.31	107.69	108.92	108.35	108.27	108.26	108.25	108.37	107.68	108.41	107.29	110.84	109.73	108.91	109.28	107.48	108.14
99.474	100.48	100.41	101.65	99.909	100.4	99.276	100.12	100.54	100.45	100.45	101.52	100.96	100.5	100.22	101.79	100.09	100.97	99.784	100.55	99.549	99.521	100.73	100.58	100.56	99.949	98.763	100.79	99.831	99.606	100.9	101.86	100.38	101.29	100.81	99.589	101.41	100.12	99.511	100.31	98.757	100.87	100.09	99.811	99.911	100.12	100.7	99.468	99.559	100.02
100.12	100.84	101.07	98.97	99.891	98.265	99.028	100.68	100.62	100.38	97.661	100.89	99.445	99.49	99.187	101.08	101.21	100.55	100.9	102.47	101.1	100.73	98.92	100.71	99.803	100.22	99.502	100.66	98.811	99.703	98.466	99.508	99.697	99.753	101.26	100.24	101	100.09	100.16	98.932	99.463	100.56	100.46	99.19	102.02	100.05	100.76	100.18	99.485	100.46
105.4	105.09	106.39	105.25	106.92	104.98	104.65	105.21	106.23	105.28	107.94	106.13	106.01	105.46	105.37	105.78	106.39	105.51	105.53	104.74	106.82	105.25	105.58	105.07	106.53	104.85	106.01	104.58	106.5	105.69	106.31	105.37	106.95	105.39	106.31	104.36	104.81	104.18	104.89	105.32	105.55	106.49	106.13	106.45	107.58	105.85	104.93	106.39	105.84	104.01
108.15	108.73	108.09	109.14	109.39	107.46	109.48	106.61	107.45	107.79	107.52	106.7	107.84	107.88	107.76	108.83	109.17	108.23	108.78	107.09	108.45	107.36	107.4	107.79	107.51	108.33	107.81	108.71	107.41	108.72	107.43	109.3	109.87	107.82	106.42	107.82	107.56	108.72	108.45	108.78	107.82	107.38	108.21	107.55	106.73	107.07	108.06	108.35	107.81	108.27
107.32	107.72	107.28	106.59	108.18	107.71	107.61	109.15	108.49	107.8	108.37	108.72	107.31	107.59	109.71	107.28	108.12	109.28	108.63	108.85	109.3	107.73	107.43	108.89	108.05	108.77	106.87	107.58	108.27	106.77	108.59	107.79	108.28	109.13	108.97	106.24	108.09	108.85	108.82	107.31	106.73	107.41	108.79	108	108.12	108.24	108.32	108.85	108.02	108.6
96.865	97.676	97.418	98.006	97.825	99.719	98.512	98.246	98.095	98.13	97.308	98.191	97.224	97.293	97.93	97.404	98.576	98.389	97.8	98.677	96.885	95.843	98.093	97.916	95.935	99.146	98.684	98.344	98.764	97.524	96.814	98.647	99.034	97.609	97.053	97.954	99.148	98.272	98.139	95.901	98.559	98.594	98.545	97.809	97.318	98.041	98.888	98.269	99.941	98.077
105	106.27	104.77	106.46	105.61	105.76	104.61	106.29	105.29	104.77	104.82	106.23	105.82	105.19	106.54	105.69	106.32	104.13	105.51	107.84	104.53	106.18	105.96	106.47	104.98	105.95	103.44	106.4	105.8	106.18	108	103.62	104.97	107.02	105.12	106.42	106.7	105.55	104.66	106.42	105.05	105.94	106.54	105.17	106.06	104.94	105.46	105.49	105.93	104.88
98.942	96.324	99.024	97.356	96.375	97.876	99.39	97.93	97.641	97.492	98.032	97.938	101.13	99.289	98.659	97.339	98.75	97.482	99.377	97.092	99.429	96.934	97.733	98.836	99.247	98.804	96.963	98.921	98.383	99.83	99.295	99.676	97.985	99.624	98.643	97.694	97.028	98.071	97.88	97.852	97.352	97.944	97.976	98.313	97.181	98.899	97.772	97.604	97.801	98.041
97.269	97.045	98.283	96.849	97.261	98.242	97.434	98.323	98.147	96.599	99.669	97.305	98.561	97.553	97.972	97.85	98.482	99.236	97.202	99.178	96.023	98.099	96.964	97.557	94.883	96.211	98.412	96.792	97.947	98.447	97.421	99.124	98.13	98.883	98.127	97.525	97.331	97.49	98.841	97.915	98.621	97.307	99.125	97.471	96.931	97.916	96.844	97.493	97.998	97.965
109.29	107.12	108.22	108.54	108.58	108.3	108.25	109.15	107.94	108.24	106.6	108.72	109.18	110.11	108.8	108.51	108.88	107.67	108.3	108	106.54	106.6	108.95	108.07	109.07	108.57	107.86	108.7	108.31	107.45	107.91	107.63	108.52	108.87	109.48	107.4	107.74	109.37	109.57	108.46	107.29	108.3	109.96	108.38	108.56	109.18	109.93	107.15	108.2	107.23
106.09	104.12	105.53	105.98	106.26	107.04	105.84	105.77	104.76	105.79	105.35	106.74	105.39	105.43	105.55	107.18	104.44	106.53	104.78	105.36	106.55	107.33	105.27	104.64	105.26	105.61	107.68	106.69	105.86	106.45	107.39	105.24	105.71	105.66	105.87	105.83	106.66	105.98	107.13	105.55	106.63	106.31	107.19	105.99	103.6	105.51	105.16	106.09	105.33	105.59
101.26	100.44	100.48	100.84	99.413	100.36	101.06	100.1	101.09	101.29	100.05	100.93	99.656	101.3	100.77	99.742	99.349	98.478	101.98	101.39	99.517	101.44	100.18	99.127	101.22	99.483	100.9	100.6	100.13	101.01	100.88	102.27	99.578	101.67	99.746	100.13	101.11	100.43	100.47	100.87	100.48	100.35	100.01	99.479	100.6	101.24	101.81	101.02	100.59	100.7
108.35	107.29	108.57	107.64	107.51	108.26	109.03	107.42	108.01	108.49	108.88	107.64	108.72	108.21	109.4	109.17	107.76	108.55	107.55	108.62	108.22	107.82	106.41	108.45	108.78	108.17	108.13	108.03	108.28	107.69	107.59	108.11	107.95	108.02	108.54	107.28	108.47	108.82	109.22	109.67	108.14	108.66	108.47	108.27	109.4	109.62	110.38	108.7	110.6	107.25
105.35	105.96	107.14	106.54	104.9	105.07	104.65	106.96	104.41	105.42	105.38	104.87	106.86	106.04	105.47	105.81	105.88	104.45	104.4	107.28	105.62	105.49	105.55	106.14	105.54	104.91	106.53	104.6	105.31	104.62	107.08	105.78	105.6	105.03	105.97	106.31	104.64	104.2	106.09	105.4	105.45	105.52	105.32	105.26	106.26	105.98	105.61	105.55	106.74	104.97
108.31	108.19	107.71	108.23	108.46	106.39	107.73	106.43	106.63	107.04	107	105.68	107.21	107.45	108.26	107.68	108.11	106.97	106.12	107.41	108.58	107.99	108.93	107.53	108.1	107.58	107.9	108.45	105.83	105.94	108.26	108.82	108.23	107.79	108.76	107.05	107.52	108.21	106.48	109.14	106.67	106.3	105.97	108.15	108.29	108.26	107.94	108.32	107.55	107.98
108.22	107.52	107.1	107.53	108.9	107.09	106.99	109.1	106.19	106.5	107.68	108.39	106.88	107.89	107.97	107.98	109.24	106.75	107.43	109.26	106.88	108.38	107.32	108.56	108.38	107.67	107.34	107.1	107.81	106.97	107.55	107.98	107.62	108.87	108.72	109.52	108.39	107.34	108.56	107.38	109.38	107.3	106.67	107.58	107.17	107.77	107.58	107.2	106.85	106.83
106.17	106.19	106.04	105.94	103.91	106.2	106.22	105.29	106.07	106.47	104.73	105.52	105.39	105.21	106.45	106.41	105.22	105.91	105.66	106.79	106.4	105.65	105.78	103.39	107.59	104.45	105.52	105.09	105.99	105.24	106.71	104.85	106.86	105.54	105.72	106.72	105.52	106.93	104.28	105.51	105.92	105.41	106.59	105.64	105.02	103.48	104.99	105.68	106.1	105.24
105.6	106.38	106.78	105.94	106.62	106.3	106.35	105.89	106.53	104.7	105.04	104.45	105.75	105.07	105.97	105.54	107.03	106.49	106.68	107.84	105.5	106.62	105.14	105.87	105.44	106.34	107.02	106.02	105.25	105.76	105.42	105.95	106.1	104.45	107.01	104.8	104.87	104.96	106.33	105.5	106.38	105.37	104.99	106.76	105.21	106.32	107.28	104.62	104.98	104.99
98.033	97.791	98.1	96.886	98.971	99.35	97.817	97.311	97.848	98.252	98.205	95.384	96.615	98.72	97.383	98.741	98.191	97.559	99.45	98.419	99.212	98.404	99.238	95.942	99.105	98.404	99.333	97.37	96.888	98.37	99.084	96.948	98.263	100.04	98.822	99.116	97.921	98.393	96.956	98.166	97.461	97.829	96.173	97.242	97.273	98.125	98.941	98.949	97.508	98.625
105.59	105.15	106.53	106.29	105.4	105.68	106.16	104.95	105.75	105.49	105.61	105.32	106.49	106.4	105.32	106.82	106.84	104.75	107.2	104.92	106.42	106.86	106.24	106.28	105.75	106.8	105.59	106.97	107.01	105.76	103.82	106.47	105.4	104.58	105	103.93	105.97	105.22	105.26	104.91	104.54	106.13	106.54	105.91	106.38	106.62	106.43	106.4	105.71	107.31
104.75	104.59	104.94	106.29	104.3	105.17	106.36	104.99	106.94	105.54	103.51	105.06	106.27	104.8	105.28	104.58	104.78	106.14	106.26	105.11	104.65	104.08	105.46	104.05	106.67	105.5	106.2	106.26	106.31	106.64	104.75	104.69	105.78	103.92	104.02	105.03	107.22	105.41	105.88	105.31	105.36	105.31	105.69	106.21	105.3	105.9	105.28	105.16	105.41	106.05
105.91	107.73	106.87	105.55	106.2	108.88	107.14	106.92	106.27	105.51	106.56	105.17	104.78	104.48	107.22	107.27	107.29	106.61	106.87	106.71	106.35	105.84	105.39	105.72	108.14	106.88	107.93	104.93	107.29	106.61	106.82	105.63	105.4	106.73	105.79	106.61	105.72	105.24	106.1	105.64	106.44	105.69	103.45	105.98	106.88	106.54	106.57	105.68	105.16	106.06
100.68	100.37	100.94	100.99	100.54	100.83	99.387	101.99	99.658	102.23	100.17	102.38	101.61	102.03	101.65	101.09	100.45	99.393	101.99	100.19	100.69	101.16	101.6	100.65	99.224	101.01	101.29	101.8	101.63	102.06	100.72	101.92	101.04	101	100.5	100.74	101.11	99.98	101.23	100.91	101.43	101.9	101.4	101.02	99.749	100.76	101.37	101.52	100.95	100.5
98.676	97.838	97.898	97.848	98.492	98.817	100.62	97.21	99.365	99.43	98.671	97.935	97.642	98.179	97.86	98.792	98.268	97.213	98.059	98.134	97.789	96.95	98.27	97.903	98.921	99.094	98.442	99.975	98.721	96.557	99.044	98.172	97.484	99.012	98.851	99.331	99.696	97.109	98.05	98.908	97.242	96.533	99.279	100.48	97.272	98.68	98.13	97.945	98.465	97.185
102.94	101.52	99.373	101.39	100.1	101.42	101.91	100.17	100.82	100.97	101.46	100.27	100.95	100.56	100.97	101.35	98.379	102.74	98.705	99.926	100.13	100.15	100.78	101.19	100.54	101.26	99.276	100.97	101.02	102.45	101.34	99.403	100.19	100.62	100.17	100.68	100.54	100.48	100.63	100.97	101.58	102.93	102.05	100.54	99.271	102.53	100.47	99.687	101.62	102.42
98.963	100.8	100.76	100.29	101.29	102.26	101.11	102.78	101.51	100.23	100.58	99.987	99.358	100.79	100.74	101.47	100.02	99.829	101.69	100.64	100.39	99.71	101.04	100.37	100.52	100.6	101.04	102.49	99.919	99.094	100.5	100.49	100.83	99.958	101.48	99.012	101	100.6	101.92	99.093	100.76	100.22	99.88	101.04	100.03	101.57	101.85	99.415	101.66	99.768
105.91	105.45	105.88	106.94	105.73	106.1	106.37	106.21	104.96	104.84	106.02	105.23	104.65	103.97	106.03	105.13	103.78	107.24	104.84	105.39	107.53	105.3	104.96	106.14	106.05	103.55	105.28	105.11	106.69	104.78	106.27	105.29	107.05	106.61	106.69	104.62	104.97	105.87	104.24	105.28	105.42	105.7	106.04	105.22	105.18	105.12	105.86	104.89	107.26	108.04
105.12	105.9	105.58	104.48	106.33	105.72	105.42	105.95	105.41	105.65	104.9	106.63	104.2	107.58	106.99	105.51	106.25	105.37	105.99	105.94	104.95	105.55	105.61	105.71	104.6	106.15	104.37	106.47	105.66	104.9	106.06	105.02	104.41	107.67	105.99	104.17	105.88	104.8	107.32	105.25	104.28	106.12	105.91	107.74	104.88	105.85	106.4	104.99	105.89	105.02
105.11	104.64	105.48	106.5	104.94	106.43	106.27	105.4	105.85	103.47	105.86	104.5	106.87	106.97	106.19	105.03	105.44	104.6	105.65	106.22	107.31	106.27	106.3	104.89	104.81	104.12	105.92	105.5	105.24	106.18	105.78	105.49	105.83	106.38	105.63	105.25	105.05	105.21	105.75	107.16	106.02	105.65	106.84	104.47	106.42	106.88	105.55	104.85	107.23	106.55
106.39	108.65	107.28	106.24	106.41	105.77	106.77	106.28	107.37	106.91	105.91	106.22	107.62	107.56	105.82	107.56	106.35	106.99	107.77	105.84	106.71	105.55	105.82	106.21	106.16	106.18	107.49	107.55	107.44	106.19	107.21	106.3	107.37	107.56	105.8	108.01	106.11	107.12	106.78	107.69	107.6	106.18	106.97	107.46	107.85	108.64	107.3	107.95	106.31	106.89
108.2	107.85	109.37	108.6	108.81	107.34	108.05	108.04	107.51	108.18	106.09	108.1	107.65	108.29	108.9	108.27	109.52	108.56	108.83	108.88	107.68	107.04	106.96	106.94	108.18	108.76	107.14	106.63	109.23	107.32	108.63	107.47	107.54	107.41	108.91	109.83	108.38	107.72	108.67	107.66	108.46	107.54	106.8	107.43	108.43	108.74	107.96	107.61	108	106.76
108.86	107.36	107.93	110.62	107.68	107.19	107.28	109.04	109.16	107.11	109.29	107.65	107.45	108.07	108.84	108.74	109.17	106.95	107.7	108.36	107.67	106.26	107.07	106.74	108.33	107.25	108.64	107.09	107.73	108.62	107.74	106.51	106.7	107.3	109.27	107.76	108.69	108.45	107.55	107.43	107.14	108.07	108.69	107.34	108.53	107.32	108.28	108.05	109.14	107.87
109.4	108.47	108.96	108.25	107.02	108.5	108.93	108.57	108.31	108.83	108.33	108.68	109.14	107.68	109.28	109.32	108.09	109.31	108.98	109.35	109.63	107.55	110.11	109.57	106.88	108.99	109.63	108.46	108.32	109.18	109.73	109.17	108.27	108.58	107.86	108	107.36	109.41	108.44	108.39	108.72	107.6	108.3	107.47	109.2	109.32	108.05	108.89	108.83	108.63
98.328	98.304	97.392	97.632	98.144	98.502	98.399	99.437	97.765	97.75	97.879	98.098	97.998	98.497	97.786	98.325	97.408	99.053	98.187	97.081	97.208	98.669	99.867	98.697	98.26	98.288	96.908	98.615	97.541	98.211	97.829	97.46	96.945	98.721	97.926	98.086	99.023	99.105	98.149	98.328	97.88	98.473	98.015	97.338	97.687	96.93	98.171	97.369	97.189	98.626
108.59	107.66	108.55	108.08	109.6	109.6	109.89	107.13	108.53	109.72	108.51	108.62	108.49	108.38	107.79	108.22	108.2	107.7	107.27	107.67	111.42	108.68	106.66	107.03	108.77	108.21	109.11	110.37	109.3	109.76	109.28	107.81	109.02	108.55	107.95	109.94	107.76	108.29	108.33	108.71	109.4	109.19	109.05	108.26	107.54	107.45	107.4	108.44	109.76	109.31
105.67	107.54	104.72	107.48	107.17	107.17	105.74	106.49	107.31	106.14	106.32	107.95	107.49	106.96	106.77	105.73	105.78	105.91	106.9	108.92	104.95	108.68	106.39	107.37	107.58	106.53	107.53	105.04	106.38	106.99	106.85	105.85	105.39	106.95	105.67	107.31	107.4	106.95	106.81	105.74	108.14	106.11	107.14	106.5	104.1	106.78	108.48	106.59	104.79	105.81
102.24	102.25	100.56	99.785	102.11	100.53	100.49	99.59	100.73	101.39	101.27	101.33	101.9	101.12	100.45	101.64	100.42	99.103	99.955	99.71	102.2	101.23	101.52	102.26	101.37	101.5	99.449	101.46	101.49	101.74	100.7	99.784	101.75	100.16	101.01	99.594	101.14	102.32	101.32	101.56	101.28	100.89	101.29	101.83	102.23	102.56	101.87	101.48	100.48	100.53
99.479	98.48	98.368	98.602	99.5	98.461	97.692	99.681	98.376	96.697	98.734	99.585	98.24	98.415	99.592	99.218	98.79	99.61	99.614	98.441	98.931	100.2	97.822	98.904	99.44	97.189	99.529	98.561	99.65	100.06	97.453	98.85	100.39	99.186	98.393	98.145	98.404	99.646	97.895	100.98	98.043	97.407	99.205	98.25	98.535	99.795	100.26	100.26	99.969	99.299
105.73	105.12	105.04	105.58	105.98	105.77	106.76	106.95	105.93	106.55	105.3	105.62	106.41	102.97	105.3	106.22	106.29	105.31	107.8	106.57	105.26	106.61	104.98	106.29	105.07	106.5	105.71	107.35	107.13	106.05	105.78	106.01	105.41	104.71	106.98	105.48	104.57	106.31	105.72	107.07	106.26	104.77	105.02	105.97	105.31	107.22	105.64	105.74	105.53	106.04
107.09	105.88	105.46	105.26	106.54	106.26	104.74	105.56	106.79	105.04	106.77	105.77	105.78	104.68	106.32	105.07	107.24	104.83	105.42	106.29	104.27	106.17	106.12	105.61	105.92	106.15	106.28	106.36	105.21	105.81	105.04	104.12	106.25	104.13	104.8	106.05	105.21	105.89	105.72	106.22	104.93	104.77	105.62	105.32	106.85	105.32	105.1	105.99	104.94	106.59
108.76	107.49	109.48	108.22	109.02	109.62	108.98	108.31	107.67	107.44	108.81	107.39	108.67	106.92	108.62	108.85	108.52	109.18	108.89	108.8	108.8	107.23	107.4	108.35	107.82	109.51	109.25	109.28	107.87	108.75	109.07	108.67	108.96	109.82	109.76	106.97	107.24	110.07	109.94	107.96	109.14	109.38	108.55	109.38	109.02	109.87	106.52	108.9	107.22	108.87
100.59	100.38	99.995	99.806	101.5	99.86	101.23	100.25	100.48	100.8	100.49	100.65	100.87	100.21	100.3	101.33	102.32	99.799	99.461	101.24	100.4	99.506	100.11	101.49	101.61	101.27	99.766	99.773	99.467	102.06	100.27	100.4	100.72	101.38	100.18	100.18	102.11	99.951	101.7	100.33	99.935	99.743	101.27	100.85	100.12	100.38	101.13	101.69	101.23	99.7
107.88	107.73	107.67	109.81	108.45	107.52	107.44	107.57	108.24	107.76	107.98	107.07	107.68	108.44	109.06	107.95	108.91	108.5	107.34	107.02	108.71	107.22	107.32	108.32	108.97	108.09	108.74	108.45	107.61	109.71	109.13	107.07	107.46	107.74	107.5	108.24	106.65	108.1	110.34	107.02	108.43	109.56	109.26	107.92	108.36	107.72	108.19	108.79	107.35	106.78
107.61	108.53	108.9	108.64	109.19	108.66	107.1	106.53	108.43	106.39	107.13	109.28	109.08	108.61	108.58	107.14	108.87	108.78	108.97	107.9	108.91	109.8	108.54	108.2	108.74	109.28	108.16	108.19	109.56	110.33	108.23	108.42	109.17	108.7	108.17	108.1	110.44	109.06	108.44	108.82	109.27	108.89	108.76	108.99	109.35	109.26	107.63	108.44	109.43	107.01
101.81	101.04	99.705	99.754	100.68	99.886	100.49	100.97	102.24	100.11	100.06	100.46	100.75	100.43	99.513	99.633	100.15	100.76	98.5	100.66	99.79	99.255	99.645	99.835	100.05	100.2	100.68	99.249	98.93	101.01	100.09	101.19	100.17	98.749	99.891	99.912	100.41	101.42	100.37	98.018	100.56	99.875	100.41	100.01	100.18	98.961	101.43	101.25	101.36	98.833
105.73	105.37	105.46	106.51	104.9	105	105.8	106.47	105.42	106.91	105.85	104.57	106.5	106.33	105.49	105.01	103.81	105.03	106.9	106.23	107.02	104.62	107.38	106.48	106.03	105.64	106.07	106.43	107.19	105.91	105	105.45	105.54	104.35	106.45	105.81	106.44	104.4	104.5	106.36	105.07	104.97	105.67	105	104.99	106.77	105.23	105.64	105.63	107.23
104.87	105.75	104.9	103.92	105.24	105.37	105.14	105.56	106.47	106.63	104.47	105.58	106.1	105.98	106.38	106.22	105.21	105.52	108.14	105.36	106.37	104.82	105.45	104.93	104.88	106.12	107.77	106.64	105.11	104.14	105.71	105.66	106.3	106.53	105.57	105.14	104.48	106.57	105.8	106.15	107.56	105.28	106.04	105.93	105.91	104.04	104.61	105.38	103.83	105.95
105.08	106.89	106.01	107.42	103.69	106.39	105.71	105.62	105.3	104.31	105.22	104.54	105.77	104.16	104.94	108.02	104.27	105.55	105.11	106.96	106.4	104.97	105.51	105.82	106.04	105.8	105.49	105.24	106	106.69	104.49	106.39	105.83	105.31	106.4	105.05	106.32	105.18	106.69	106.03	105.65	105.21	106.22	105.12	105.36	106.49	105.64	104.71	107.9	105.32
107.64	108.92	106.73	107.71	107.65	107.65	107.38	107.99	107.1	108.76	105.68	105.86	107.11	108.3	108.69	106.71	108.31	106.36	107.4	108.44	106.98	107.78	107.91	107.69	106.97	107.48	109.71	107.77	107.89	107.52	108.53	106.98	107.5	108.62	109.5	107.2	108.21	108.2	108.51	107.53	108.22	107.76	107.3	108	107.95	108.42	107.92	107.77	108.41	107.18
101.87	102.32	103.06	104.67	102.85	101.81	103.08	103.07	103.29	103.45	102.95	102.92	103.2	102.91	101.66	102.55	103.05	103.52	103.38	102.41	103.57	104.19	103.17	102.59	103.62	104.46	103.48	101.93	103.4	103.87	103.41	103.24	102.36	101.64	102.52	103.07	102.83	103.17	101.89	101.75	103.09	102.84	102.2	103	102.69	103.76	101.05	103.1	101.62	102.42
107.23	106.88	108.93	108.09	108.8	108.12	108.19	109.72	107.67	106.53	107.58	106	108.5	106.91	107.11	107.5	107.3	107.34	107.56	108.3	108.29	108.28	109.02	107.27	108.32	107.16	106.21	108.44	107.57	108.29	108.55	107.39	106.82	106.14	106.84	106.03	107.5	107.09	108.92	108.81	106.83	107.32	108.93	109.3	108.72	107.44	107.95	107.81	108.08	109.23
108.76	109.68	107.04	108.67	108.87	109.81	108.77	107.35	107.98	109.78	107.57	107.3	109	108.75	108.76	108.61	108.99	109.81	110.31	108.84	108.6	107.36	109.74	108.71	108.5	107.85	109.21	106.79	110.21	110.45	107.92	107.51	109.45	107.97	109.13	108.89	108.79	108.98	108.26	108.19	108.68	107.47	110.68	109.35	107.61	109.79	110.77	106.71	107.84	108.47
106.55	109.61	108.71	107.4	109.46	108.28	107	108.51	109.5	108.1	108.86	108.01	107.89	107.41	106.28	107.19	107.92	107.23	107.75	109.17	108.55	106.67	106.91	108.29	108.06	108.34	108.64	108.93	106.99	107.02	110.63	107.96	106.84	108.3	107.55	108.2	108.55	108.13	107.56	107.23	108.08	108.14	107.2	107.95	108.66	108.58	109.18	108.02	107.85	108.12
99.202	97.655	99.003	98.389	99.233	96.891	98.312	99.81	97.365	98.777	100.39	101.01	99.958	96.534	97.869	99.196	98.566	97.488	100.31	98.772	99.057	97.65	99.013	99.574	101.17	98.149	99.811	99.246	100.72	99.507	99.422	98.903	99.181	97.98	97.851	99.121	97.654	100.2	97.996	97.558	99.464	98.398	98.408	98.833	99.07	98.713	97.774	98.363	98.169	98.229
97.155	97.974	98.296	98.497	97.064	98.996	99.494	97.885	97.974	97.703	98.474	98.991	97.934	98.317	97.205	97.64	98.585	97.797	97.698	96.726	97.455	99.445	97.385	97.901	98.121	99.363	97.48	97.744	97.238	97.084	98.698	98.073	96.79	96.401	96.753	98.666	98.288	96.704	97.543	97.707	96.352	98.375	99.331	97.955	97.242	97.767	98.449	96.643	98.234	96.982
108.63	109.15	109.2	107.9	108.74	108.95	107.12	108.44	109.27	107.56	109.47	109.18	109.82	108.24	107.81	107.87	107.84	108.82	107.9	108.33	109.08	108.84	108.99	107.89	108.48	108.65	107.67	107.94	109.09	109.02	108.25	106.67	108.24	109.61	107.74	108.31	108.93	106.65	108.42	108.7	108.17	109.01	110.64	108.28	109.17	107.79	107.87	107.3	108.74	108.87
103.76	105.76	105.36	105.48	105.95	105	105.49	105.87	104.67	103.96	106.34	104.71	105.65	104.65	106.1	106.94	107.2	105.33	104.22	105.85	106.04	106.12	104.75	104.57	104.62	106.2	105.96	106.29	106.69	105.07	106.37	104.58	106.93	106.27	107.05	104.72	105.33	105.16	106.01	106.06	105.77	104.43	106.49	106.94	105.79	106.57	106.21	105.15	106.2	105
106.84	105.82	104.96	104.91	104.7	105.27	105.22	106.26	105.5	106.49	104.23	105.38	106.54	104.48	105.55	104.48	105.75	106.84	107.02	107.44	106.18	106.8	103.42	103.22	106.91	106.93	105.89	107.41	107.29	105.33	105.95	104.71	104.32	105.53	106.66	106.8	104.04	107.19	105.7	105.57	107.39	106.1	106.67	104.08	106.38	106.72	106.23	106.92	106.37	105.46
101.08	101.2	100.46	99.891	100.4	101.08	101.04	101.67	100.38	100.4	99.032	101.43	100.94	101.82	101.58	100.51	100.58	100.17	100.19	100.15	99.964	99.334	100.45	101.29	100.61	98.342	100.16	99.773	100.44	100.92	99.819	101.15	101.79	99.437	100.88	101.53	99.352	101.72	101.42	99.754	101.16	99.68	100.11	100.88	99.725	100.35	102.25	100.32	100.85	99.85
106.51	105.28	106.27	105.57	105.96	106.28	108.59	106.98	106.77	105.77	106.37	106.6	106.34	105.59	106.37	106.93	107.09	106.79	106.61	105.71	105.73	107	106.51	105.7	107.38	106.95	107.33	105.76	105.52	108.44	105.49	107.44	107	105.02	105.1	106.32	107.03	106.71	105.76	107.99	107.19	106.16	106.31	106.65	106.38	105.1	105.42	105.42	107.01	106.93
105.96	105.63	107.31	104.84	105.05	104.61	105.61	105.77	104.1	106.52	105.33	106.02	105.06	106.21	105.09	106.66	106.21	104.65	105.6	105.42	105.89	105.62	107.42	105.63	105.25	104.82	104.81	104.18	105.2	105.59	106.03	106.06	106.07	105.5	105.53	104.35	104.97	105.25	106.47	106.23	104.99	107.38	104.86	106.56	107.81	104.35	107.7	105.23	106.33	105.97
107.3	108.22	108.63	108.98	109	108.31	107.75	107.87	109.19	108.44	107.09	107.63	107.55	108.71	107.87	108.96	108.03	109.62	109.15	106.68	107.52	107.13	107.74	107.53	108.79	108.39	108.01	109.37	108.64	108.93	107.78	108.65	108.46	107.86	107.78	108.7	108.03	107.95	109.31	108.98	106.74	107.47	108.64	108.26	109.01	109	108.12	108.48	109.02	108.28
105.65	105.44	106.93	106.06	105.39	105.13	106.2	105.5	107.35	107.28	105.78	106.64	106.84	106.1	105.91	106.42	105.36	107.21	107.06	105.99	107.34	107.11	107.39	106.67	107.04	106.26	105.52	107.67	105.85	106.07	105.1	106.66	106.79	105.53	106.21	105.52	106.23	106.13	106.51	105.46	105	106.41	106.03	105.79	105.03	106.29	106.43	106.58	107.54	106.55
104.98	104.33	106.08	104.32	107.04	105.52	106.36	106.61	105.56	105.76	104.61	105.42	104.76	105.09	107.72	106.12	106.4	105.31	105.88	105.74	105.43	107.17	104.58	105.17	107.43	106.04	104.5	106.89	105.76	104.37	105.8	105.68	106	105.94	105.53	105.76	104.39	107.06	105.2	106.42	105.14	107.47	105.86	106.26	105.18	103.25	106.39	105.72	106.28	105.83
98.13	98.675	99.641	98.789	97.061	99.151	99.967	100.18	99.025	97.459	100.11	99.026	98.436	99.686	99.049	100.14	97.364	98.523	100.01	98.203	97.671	98.328	97.805	99.11	97.959	98.952	99.577	98.213	99.416	99.21	100.42	99.434	98.373	97.265	98.301	99.863	99.391	99.822	99.201	98.888	99.425	97.726	97.599	98.589	97.901	99.781	99.558	99.663	99.173	99.861
98.735	98.524	97.128	98.743	98.224	99.304	97.685	96.329	98.7	98.233	96.852	98.604	99.301	98.734	97.032	97.866	98.038	97.371	97.73	97.553	100.27	97.669	97.792	97.082	99.189	97.245	97.214	98.278	98.882	98.516	98.293	98.466	97.999	98.6	98.28	98.823	97.476	97.623	99.243	97.863	97.3	98.191	98.697	98.734	98.664	98.245	97.53	98.272	98.859	98.915
108.41	109.07	107.89	108.29	109.24	109.42	107.25	108.77	107.2	107.15	106.3	107.15	108.75	108.32	108.31	108.51	107.83	108.49	108.91	110.14	107.76	108.99	106.97	110.18	108.01	109.46	109.49	107.57	108.11	109.83	108.61	108.23	108.72	107.2	107.33	108.7	107.48	106.95	109.09	109.83	107.82	107.8	109.59	107.67	107.73	107.84	109.15	108.92	107.89	108.54
107.12	105.22	105.16	106.8	104.54	103.84	105.11	106.13	107.57	106.6	103.67	106.3	106.49	105.01	106.02	106.16	104.95	107.38	105.65	107.05	106.72	106.18	106.01	106.28	106.22	107.46	106.11	103.91	105.11	106.88	105.03	106.5	106.57	105.98	105.87	104.74	106.28	104.99	105.71	105.33	106.63	105.8	105.2	105.69	106.44	107.24	104.97	104.47	104.86	105.32
107.49	107.63	106.36	108.7	107.78	110.65	109.06	107.25	108.32	109.21	108.73	107.92	109.21	109.05	107.64	107.18	108.44	108.34	110.17	107.63	109.19	109.05	106.95	108.58	107.17	109.84	110.46	108.91	106.91	108.36	108.79	109.39	108.37	109.08	108.48	107.18	107.29	108.4	107.65	107.43	110.42	109	108.84	108.6	109.3	106.79	107.93	108.33	106.91	108.63
106.44	105.86	105.41	106.67	105.61	106.72	103.71	106.69	106.31	106.89	105.07	105.95	106.19	107.56	107.11	105.49	106.57	105.59	106.53	108.29	106.68	105.78	106	105.39	106.32	107.45	107.79	105.63	105.52	107.69	105.85	106.45	106.75	107.65	106.25	106.44	105.61	106.28	108.39	107.41	105.3	107.12	108.67	105.99	104.41	107.29	104.47	106.68	106.29	106.5
99.048	97.54	98.497	97.318	98.578	96.095	98.445	97.856	95.619	100.02	98.786	98.305	97.923	98.067	97.706	98.853	98.295	98.657	97.665	99.448	97.621	96.314	96.972	98.771	98.571	97.773	98.138	98.575	98.908	98.841	98.284	97.767	99.379	99.574	99.07	98.895	98.111	98.386	98.18	96.845	97.837	97.357	99.347	97.111	96.951	99.278	99.417	100.02	100.09	98.467
98.754	98.29	99.369	98.738	99.801	98.36	99.034	99.634	98.407	98.822	99.752	99.964	98.445	100.07	99.966	98.441	98.698	99.956	99.191	99.082	99.694	99.221	99.992	99.123	101.1	100.12	99.306	97.548	99.062	98.326	98.461	97.155	100.62	99.538	98.653	99.063	98.17	98.251	98.065	99.161	97.82	99.369	100.96	98.197	99.688	98.707	99.294	98.082	99.583	98.109
106.48	105.88	104.22	106.27	107.83	106.44	105.44	106.23	106	107.11	106.03	107.94	107.66	105.58	107.64	105.52	106.12	108.04	108.1	106.35	107.57	106.16	108.29	106.64	106.81	107.83	105.3	107.06	107.03	105.82	106.34	107.07	106.24	106.47	107.41	105.64	106.39	106.09	106.16	107	107.11	106.18	107.62	106.3	105.43	106.72	105.3	106.44	105.65	106.04
101.08	101.17	100.3	101.27	99.785	100.88	100.75	100.98	101.36	101.72	100.87	100.69	99.861	99.432	99.025	101.09	102.62	100.5	100.06	101.16	100.17	99.012	101.58	100.28	100.73	101.02	100.01	101.03	101.05	99.865	100.75	101.09	100.12	102.71	99.951	100.7	100.8	101.51	99.444	101.37	101.24	100.62	101.2	99.848	100.54	100.35	99.934	99.667	100.8	100.51
106.48	106.45	105.56	107.05	107.07	108.33	105.39	108.05	107.09	107.03	106.82	107.01	106.58	106.27	106.41	106.8	107.23	106.45	108.5	105.94	105.53	108.54	105.73	106.78	106.29	105.51	107.8	105.29	106.27	105.4	106.79	107.34	107.81	106.82	107.14	105.63	108.06	106.55	106.39	105.79	105.83	106.83	105.54	107.05	107.09	106.8	106.59	107.26	107.15	108.42
107.6	107.11	108.02	107.43	108.6	108.07	109.21	107.13	107.58	107.26	108.59	106.82	108.53	107.08	108.75	109.01	107.14	107.88	108.81	108.27	107.03	109.71	108.1	107.81	108.82	107.5	107.84	107.36	110.42	108.8	108.33	107.35	107.87	108.78	106.96	107.06	108.49	108.33	108.22	109.61	108.59	108.4	109	108.91	108.27	108.59	107.47	109.65	108.46	107.85
100.62	101.17	100.06	100.6	99.846	100.95	99.06	100.77	101.31	103.11	99.526	100.39	101.79	99.679	100.47	99.571	101.65	100.85	101.97	100.11	101.58	101.25	99.171	99.982	99.359	98.967	100.49	100.99	101.17	100.9	99.756	101.98	100.72	100.08	99.986	100.09	100.33	100.59	101.74	99.448	100.07	99.808	100.86	101.38	99.527	99.514	99.258	102.16	98.559	101.14
109.51	109.34	108.52	107.96	108.39	108.82	106.43	107.64	107.21	107.49	108	107.27	107.7	109.25	108.6	107.9	106.45	109.28	108.34	107.91	108.73	106.8	107.83	107.94	108.53	108.22	109.42	108.99	109.34	109.11	107.44	108.42	109.09	109.86	109.11	109.59	106.97	108.31	107.98	107.11	108.51	108.08	109.41	108.35	109.62	108.55	107.52	109.57	108.99	108.52
106.82	104.6	108.67	106.48	106.54	106.02	106.1	107.43	107.16	108.11	106.37	106.29	107.2	107.5	105.71	106.67	106.44	105.09	107.64	105.65	105.47	105.85	105.39	106.39	107.37	105.83	106.73	106.65	106.86	108.23	107.95	105.4	106.7	107.71	104.88	105.94	106.55	104.86	106.86	106.78	104.77	107.16	107.15	106.59	106.38	106.38	105.9	107.09	106.19	105.66
109.53	108.9	108.17	107.18	108.31	107.95	108.83	109.37	108.73	108.71	109.3	107.83	108.09	109.09	107.63	107.77	108.69	108.39	109.94	108.55	109.51	107.6	107.9	107.82	107.1	108.95	108.19	108.87	107.43	109.18	107.83	108.27	108.96	108.6	110.19	109.33	107.79	106.96	109.85	107.74	108.14	107.68	109.65	110.91	109.12	108.79	109.13	108.69	110.38	108.38
106.16	107.19	106.46	105.9	104.31	105.75	106.31	106.3	105.94	106.72	105.45	105.6	105.72	106.07	104.44	104.54	107.41	105.49	106.64	105.53	105.76	105.86	105.78	105.19	105.79	105.08	106.28	107.15	106.76	106.17	105.23	104.99	105.53	106	104.4	106.31	106.47	106.17	104.45	106.35	105.95	105.79	106.21	106.19	106.66	106.13	105.19	106.04	104.27	105.79
106.53	105.27	105.37	105.27	105.38	105.93	105.07	105.87	107.29	104.95	104.58	105.49	105.29	104.5	104.98	105.38	105.94	105.18	106.37	105	106.39	105.92	104.28	106	106.59	105.73	104.76	104.91	107.5	107.25	105.32	105.72	106.48	105.82	105.78	105.51	105.41	105.8	105.75	106.16	106.25	104.76	104.59	106.56	103.73	106.37	105.54	106.39	106.44	105.56
109.35	106.86	109.42	108.95	109.71	108.06	107.45	108.77	108.09	107.58	109.62	108.35	108.86	109.08	107.54	109.18	108.52	108.45	107.97	107.91	109.16	108.34	108.37	109	107.54	108.64	109.17	108.4	108.44	108.98	108.43	109.13	109.7	106.74	108.62	109.97	108.66	109.9	106.43	107.88	108.99	108	108.48	108.64	108.07	106.87	107.29	109.19	109.61	109.19
106.8	105.46	105.83	106.15	106.07	105.03	105.64	106.16	105.48	105.53	106.08	105.19	106.5	106.78	105.57	107.68	105.52	107.74	105.7	105.04	107.04	105.97	106.3	104.69	105.19	105.63	105.85	105.24	107.07	106.08	106.24	106.57	107.26	105.62	105.38	106.08	106.59	105.41	106.89	106.16	106.1	106.02	106.01	105.07	107.55	105.3	107.03	106.23	104.15	105.88
104.03	103.4	102.03	101.34	103.27	103.03	103.04	103.61	102.49	102.04	103.4	103.41	101.99	103.19	102.63	102.75	102.35	103.18	102.88	103.86	105.06	101.67	102.15	101.44	102.75	102.82	101.41	103.62	103.81	101.55	101.31	102.47	101.43	101.39	104.01	103.34	102.42	102.68	103.73	103.27	102.9	102.44	102.66	102.68	101.38	102.86	102.91	102.25	102.87	102.12
103.02	101.63	103.08	103.12	102.44	103.04	104.08	103.45	102.1	102.29	102.45	103.39	102.58	102.79	102.76	102.94	102.01	101.71	101.91	101.29	102.94	104.46	101.53	103.9	102.73	101.71	103.03	102.8	103	101.37	103.45	102.89	103.38	102.14	102.12	103.43	102.69	103.12	103.08	104.01	102.75	102.02	103.26	102.95	102.84	103.78	103.06	103.41	101.23	102.82
108.82	109.84	109.1	108.1	109.77	108.41	108.97	107.06	109.22	108.7	107.84	107.49	109.53	108.99	109.44	107.9	109.16	108.48	108.17	109.33	108.33	109.23	110.2	106.39	109.66	109.09	109.47	109.82	108	108.21	108.27	107.16	108.45	108.68	109.34	109.49	108.44	108.27	109.19	108.46	108.81	107.99	108.28	109.11	110.7	109.72	109.87	107.46	108.98	108.07
101.61	101.03	100.33	100.57	101.04	101.1	101.52	102.05	99.334	101.04	98.922	101.04	98.755	101.22	100.79	99.856	100.62	99.444	100.96	99.055	101.34	101.36	100.47	100.43	99.804	101.14	102.06	102.64	101.17	100.67	102.14	100.97	98.862	99.751	100.97	98.966	100	101.12	101.53	100.12	100.13	100.1	100.33	100.99	99.871	101.42	100.02	100.96	100.71	99.712
107.95	108.56	108.32	107.7	108.25	108.51	108.87	107.33	108.74	109.05	108.55	108.08	109.29	108.09	107.94	107.4	108.57	107.04	108.16	107.24	108.78	107.87	106.87	108.51	108.36	108.28	107.3	109.15	108.5	108.54	107.94	108.06	108.2	108.87	109.16	108.1	108.6	108.17	108.1	107.92	108.54	108.79	108.03	107.83	108	107.21	108.87	108.54	108.17	107.13
105.1	104.51	106.09	104.7	104.25	105.74	104.53	105.58	105.37	105.24	106.02	105.87	106.75	105.89	106.84	104.2	106.14	106.31	107.89	105.26	105.28	104.86	106.52	103.73	103.78	106.3	106.06	105.78	106.58	106.67	105.82	105.75	106.56	104.92	105.29	105.88	105.76	105.56	105.73	104.85	104.92	104.71	104.56	104.81	105.65	105.2	104.42	105.55	106.52	106.09
106.51	105.3	105.05	106	107.33	105.24	106.19	107.3	106.37	106.91	106.87	106.11	106.87	107.39	106.85	106.06	105.79	105.87	105.76	107.12	105.79	105.69	108.18	106.58	107.09	105.91	107.28	105.01	106.09	106.6	106.89	107.53	108.14	106.21	106.69	105.75	105.76	106.79	108.21	106.82	105.62	106.14	106.34	105.94	104.08	105.93	106.1	107.79	106.74	105.83
105.14	104.85	105.38	106.93	106.36	105.8	105.56	105.89	103.99	106	105.63	105.01	105.63	106.95	106.05	104.26	105.29	105.39	106.36	105.86	106.86	105.44	105.42	106.29	106.22	106.09	105.73	105.02	104.83	104.88	104.99	105.31	105.6	105.48	104.73	105.35	104.31	105.9	105.17	106.69	104.79	105.47	105.67	105.7	105.4	107.34	105.71	105.55	105.16	105.04
101.16	101.56	101.61	102.2	101.06	101.97	99.404	100.58	100.22	100.13	100.24	100.12	101.72	98.782	100.58	100.39	101.03	101.08	102.35	101.39	101.93	99.984	100.42	99.633	99.75	101.01	100.97	101.09	101.47	102.77	99.312	100.84	101.15	101.24	100.2	98.763	100.84	100.9	99.66	98.891	102.22	101.53	101.56	99.746	100.51	99.41	100.48	102.52	100	101.05
109.52	111.29	110.21	111.17	110.71	110.19	110.64	110.29	110.86	108.88	111.81	109.86	110.52	110.34	110.92	111.11	109.36	110.05	110.01	110.38	109.45	110.71	110.86	111.55	109.68	110.53	110.78	110.87	110.57	110.57	111	109.91	109.21	110.73	109.31	108.97	110.89	110.56	111.71	110.58	111.47	111.08	109.32	111.28	109.97	112.32	110.12	110.89	111.75	109.55
106.26	106.79	106.98	105.85	107.04	106.01	107.79	106.34	105.64	104.71	105.81	106.27	107.62	107.59	105.38	106.96	107.38	108.45	107.3	106.84	105.41	107.22	105.82	104.83	104.95	106.1	107.31	107.41	106.73	105.53	104.66	107.06	108.57	105.31	106.61	108.01	107.05	106.55	106.09	106.13	109	106.38	104.86	107.06	105.31	107.06	105.14	106.28	105.87	106.67
103.98	106.14	105.51	106.51	105.42	104.78	105.54	108.6	105.68	106.98	106.18	104.31	107.08	107.85	104.55	106.09	106.91	106.1	104.33	108.15	103.88	105.52	104.87	105.03	105.39	104.12	104.78	106.04	104.53	105.61	106.58	105.05	106	106.26	104.92	106.36	105.81	105.44	106.43	105.69	105.63	107.92	105.15	103.26	103.87	104.81	106.24	104.37	105.36	104.53
105.08	106.55	105.79	105.64	104.56	106.54	105.9	105.63	105.65	103.97	104.23	104.09	105.67	105.9	105.27	105.66	105.95	107.32	105.61	105.12	105.45	106.72	105.5	104.08	105.53	105.16	106.19	105.63	106.67	106.35	105.17	106.16	104.71	106.1	107.04	104.51	106.05	105.36	104.6	105.92	106.3	105.38	103.78	106.19	104.61	106.75	104.8	104.59	106.44	105.53
98.215	100.55	97.532	97.086	101	98.694	98.573	97.945	99.409	99.288	96.747	98.916	98.105	99.311	99.136	97.569	97.944	98.255	99.418	98.75	99.053	98.153	99.421	100.83	99.452	98.764	99.141	98.778	99.385	98.289	99.334	100.19	99.118	100.54	99.19	98.634	99.1	98.163	98.48	99.601	99.326	99.499	99.414	99.057	99.032	99.226	99.991	99.622	98.073	97.253
107.21	109.6	109.51	107.05	108.14	108.43	109.6	109.78	106.91	109.1	105.66	108.5	108.36	107.33	107.5	107.99	107.74	108.63	108.04	106.55	108.3	107.25	109.23	108.13	109	108.29	109.2	108.93	109.4	108.08	108.61	108.51	108.08	107.43	107.04	107	108.65	109.12	108.68	107.68	109.79	108.94	109.65	108.65	108.95	108.72	109.52	109	107.84	108.41
98.235	99.125	100.68	98.639	98.37	99.736	98.497	99.967	100.14	97.602	98.314	97.945	99.176	99.225	98.959	98.497	100.81	97.427	98.508	99.307	99.103	99.842	98.477	98.706	98.527	98.52	98.697	97.967	99.114	98.164	100.76	98.656	97.797	98.33	99.194	99.595	97.282	98.953	99.843	98.85	98.627	98.36	99.545	98.267	97.336	97.211	97.754	97.885	97.731	99.078
107.76	109.07	106.8	107.43	106.74	108.5	108.94	108	107.63	106.36	106.81	107.06	106.84	109.59	107.86	108.84	108.03	108.44	108.61	106.74	107.84	107.98	108.65	109.87	108.81	107.55	108.51	106.39	107.16	106.54	108.11	107.84	108.79	107.87	109.06	107.7	107.85	107.74	107.46	107.11	108.4	108.87	108.29	106.64	105.76	107.07	106.82	106.97	108.07	106.9
97.407	96.517	97.235	98.279	96.387	97.99	97.569	97.256	98.68	97.23	98.435	97.587	96.869	97.678	98.577	99.066	98.015	98.636	99.305	97.139	98.112	98.052	97.925	99.44	99.111	98.079	98.712	97.916	96.744	96.531	96.646	99.338	97.75	97.969	97.086	97.081	97.745	97.731	98.062	98.987	98.196	97.766	98.894	96.938	99.293	99.342	97.177	98.454	97.46	96.847
105.56	107.16	107.04	107.45	108.44	108.04	106.51	108.16	107.28	107.17	107.22	108.29	108.2	107.42	107.72	107.66	108.92	107.1	107.39	108.43	107.56	105.72	107.09	106.81	107.66	108.42	107.98	108.11	108.14	107.42	107.85	108.09	107.53	108.13	107.58	107.81	107.2	106.9	108	107.7	107.86	108.35	107.56	107.99	108.3	107.29	107.05	108.22	109.25	108.46
106.38	106.68	105.6	107.01	106.68	105.77	106.19	106.65	105.21	105.98	106.44	107.05	107.47	106.95	106.08	106.53	105.75	106.37	105.57	105.73	105.91	106.48	105.68	107.4	106.84	106.76	106.63	106.06	104.76	106.99	106.28	106.03	105.8	105.84	105.01	105.17	107.8	106.48	106.66	108.39	107.38	106.79	106.09	107.48	106.8	106.84	104.66	104.69	106.22	106.89
106.06	107.46	107.28	107.9	106.24	106.09	106.5	106.17	106.88	106.53	106.22	105.78	106.5	107.57	106.36	105.66	106.19	104.11	105.87	106.07	104.45	106.23	105.79	106.92	105.92	106.2	106.55	104.98	106.04	106.29	108.04	106.5	107.67	107.94	106.45	107.03	105.86	106.04	105.89	106.27	106.55	106.66	105.04	106.92	105.62	106.67	105.9	105.22	105.94	107.76
108.49	107.16	107.64	109.71	108.35	108.44	108.12	108.09	107.62	108.41	108.02	109.8	108.25	107.82	107.54	107.77	107.93	107.04	108.68	109.02	108.17	108.18	108.23	108.2	108.38	108.51	110.09	107.77	109.78	108.53	107.26	108.67	109.27	108.1	107.62	109.23	107.54	108.55	108.03	108	107.14	109.86	106.98	107.7	107.7	108.77	108.09	108.36	108.14	108.52
105.81	107	105.69	105.67	106.04	106.88	105.71	106.71	107.92	105.56	106.21	107.08	106.16	105.32	105.22	107.73	105.42	106.13	107.72	106.21	106.89	105.37	107.25	105.38	107.4	107.73	105.53	106.97	106.03	107.28	106.52	106.07	105.8	106.68	106.35	106.98	107.02	107.12	105.13	107.59	105.89	105.67	106.91	106.99	107.02	105.7	107.46	105.01	106.8	106.92
101.44	100.53	100.53	99.207	100.07	100.8	100.5	101.83	100.84	100.69	101	101.99	101.74	101.59	99.159	100.09	101.63	101.59	101.54	100.16	100.66	100.15	100.55	99.855	100.92	98.902	102.35	100.81	100.81	100.58	100.03	100.72	100.04	100.09	101.36	101.49	100.72	100.17	100.03	101.82	100.35	99.536	100.41	100.35	101.72	100.71	99.543	101.29	101.64	100.6
107.02	108.29	108.06	108.55	108.73	107.26	110.25	107.48	107.05	107.76	107.73	109.57	109.54	108.36	108.5	107.77	109.51	109.38	105.9	109.46	108.96	109.69	107.62	108.1	108.89	107.83	108.14	109.09	108.96	107.33	109.54	108.7	109.58	108.42	107.8	107.75	108.34	108.39	107.36	107.8	108.46	109.23	108.09	107.15	108.48	108.98	107.72	108.6	108.13	108.33
106.32	106	105.44	106.77	106.67	106.81	106.45	105.51	106.31	106.35	106.83	106.11	106.42	107.2	105.82	105	107.6	106.64	106.11	104.91	106.88	106	105.16	107.04	106.05	105.04	104.54	105.25	106.25	106.42	106.03	105.76	104.32	105.89	105.16	105.3	105.51	105.44	105.14	105.85	105.36	106.67	105.59	105.51	105.47	104.93	105.04	105.23	104.08	103.78
98.315	99.722	99.319	97.645	98.515	98.419	98.136	97.233	98.966	97.467	98.064	97.2	98.91	98.801	98.806	98.289	99.492	97.922	96.597	97.662	97.532	98.179	97.297	97.066	97.081	96.841	99.222	97.851	98.388	97.437	98.075	98.38	96.488	98.745	97.564	99.258	99.236	96.594	98.481	96.867	98.82	97.408	98.253	97.361	99.896	98.027	98.764	97.972	95.978	97.949
100.82	100.46	101.86	101.02	100.96	100.88	100.18	98.819	99.442	100.51	99.739	99.354	100.14	100.85	99.25	99.875	99.788	100.85	100.59	101.47	101.31	101.42	99.011	99.391	101.1	99.811	99.844	101.67	100.32	100.98	100.43	100.48	101.34	101.2	99.888	101.2	100.84	99.703	100.14	99.63	100.03	101.39	100.24	99.532	99.876	101.28	101.25	100.39	99.647	99.658
108.12	108.42	109.07	108.62	107.64	106.48	109.69	108.11	108.03	108.05	106.23	108.43	107.62	109.45	108.25	109.25	105.68	108.99	108.94	108.45	108.71	107.65	107.63	109.24	108.44	107.75	107.87	108.46	109.37	108.17	107.84	109.11	107.28	108.93	108.3	106.87	109.52	108.81	108.33	109.82	107.78	107.26	107.51	107.74	110.06	106.15	109.14	106.88	108.05	108.57
98.664	99.42	99.067	98.728	98.292	98.871	96.464	99.67	98.747	99.419	99.321	98.877	100.32	98.73	99.047	100.03	98.888	99.627	98.256	99.334	98.923	99.286	99.62	98.972	100.33	98.186	98.69	97.367	98.901	99.12	99.232	98.9	97.309	98.167	100.38	97.631	100.67	97.696	99.705	101.21	99.853	99.04	98.756	98.805	99.554	97.526	100.04	98.964	98.184	99.734
107.18	107.33	107.71	106.62	106.06	106.15	105.65	106.94	105.41	106.73	107.84	107.02	105.91	105.97	106.24	106.53	106.09	105.44	106.95	106.2	106.08	105.29	105.93	106.6	106.35	106.71	107.21	106.65	104.93	107.49	105.45	107.43	107.17	105.87	107	105.93	106.84	105.6	108.68	106.01	108.02	106.35	105.78	105.76	106.43	107.39	105.92	105.87	106.58	105.28
101.17	101.44	100.42	99.789	99.609	100.25	100.72	99.46	100.05	99.973	101.31	102.13	99.234	100.71	99.442	100.19	99.953	100.53	100.71	100.34	100.31	100.65	99.253	99.836	98.75	99.666	100.82	98.582	98.482	101.35	101.71	101.05	100.1	100.58	100.88	101.41	100.4	98.446	102.05	100.82	100.48	99.98	99.281	100.49	100.93	100.5	101.62	101.27	98.738	99.503
104.91	106.81	106.22	106.33	107.07	105.31	105.49	107.17	105.41	105.96	106.02	105.59	105.91	104.92	104.32	103.74	103.46	105.91	105.91	106.59	106.73	107.3	106.35	104.65	104.41	105.23	107.21	104.64	105.3	106.01	104.8	107.01	105.71	105.15	106.71	106.17	105.22	104.16	105.88	106.85	104.82	104.68	105.94	104.55	103.9	106.88	105.86	105.8	104.85	105.94
100.52	101.91	99.53	100.45	98.234	102.07	99.581	101.05	101	101.14	101.08	101.54	101.32	100.7	99.706	99.437	99.755	100.42	100.32	100	99.799	100.72	99.66	99.001	100.06	100.04	100.32	99.664	99.175	99.683	101.9	98.603	99.97	100.49	100.47	97.939	99.495	98.89	100.54	101.45	99.089	98.782	100.21	99.897	100.33	100.29	99.193	101.69	99.147	99.945
105.82	105.36	104.65	105.12	104.58	105.2	106.29	106.05	106.67	105.18	107.89	105.14	105.36	106.1	105.94	104.14	104.63	106.25	105.31	104.82	106.72	107.23	105.95	107.38	106.11	106.07	104.74	104.78	106.87	105.33	104.96	104.94	106.49	105.5	107.37	106.43	104.91	104.6	105.51	103.92	105.74	103.73	105.55	106.38	105.38	106.41	104.77	105.89	106.88	106.35
106.99	106.43	107.92	108.07	109.64	106.85	106.62	108.03	107.17	107.19	106.14	107.84	107.8	107.94	108.3	108.37	109.08	108.29	107.84	107.23	107.92	108.34	108.77	108.37	107.79	107.45	109.31	107.65	107.46	108.66	106.41	107.88	107.43	106.45	108.17	108.5	109.15	108.97	106.7	109.88	107.44	106.44	108.01	109.34	105.06	108.24	109.46	107.41	107.56	106.52
109.17	108.4	108.18	110	108.2	107.86	109.41	109.09	107.17	107.57	110.61	109.57	108.72	108.12	106.44	107.85	107.7	108.04	108.36	105.57	108.22	109.32	108.15	107.63	107.72	109.59	107.8	106.86	109.37	109.6	108.75	109.6	108.83	107.82	109.48	108.41	108.4	108.6	108.89	107.22	108.42	108.01	108.63	108.64	108.72	107.78	108.44	108.22	108.11	108.52
108.1	107.92	109.13	107.88	109.26	108.46	107.09	107.59	107.18	108.09	107.65	108.47	108.54	107.71	107.89	107.17	109.33	108.19	109.27	108.27	107.78	107.96	108.19	107.78	108.66	107.81	108.09	108.8	107.61	107.51	107.96	107.64	107.19	109.38	108.7	108.16	108.99	109.7	108.38	109.39	108.89	109.89	107.76	106.62	108.16	106.86	107.15	108.65	107.71	108.81
104.9	105.05	105.29	103.89	104.92	105.93	104.52	106.2	105.96	105.84	105.38	105.56	106.64	106.92	105.54	106.42	104.21	104.18	105.32	105.4	104.82	105.96	104.76	104.54	105.98	104.59	107.38	103.88	105.47	104.89	106.29	104.97	106.45	106.5	106.59	105.94	105.83	104.33	106.43	107.02	106.35	105	107.21	107.72	105.47	106.13	104.71	105.24	106.55	105.43
107.8	107.19	106.35	105.02	106.22	105.05	107.11	105.51	105.24	106.65	105.32	106.56	107.22	108.91	104.7	107.06	106.56	105.14	107.22	107.49	106.31	106.74	106.8	106.17	106.54	105.03	105.76	107.71	105.91	105.88	107.32	107.19	107.43	106.43	106.45	106.29	106.88	106.45	106.97	106.33	107.33	107.49	105.46	106.83	106.3	106.63	105.62	105.05	106.74	107.55
108.86	107.19	107.75	107.42	106.67	107.14	107.43	107.09	107.78	108.13	108.42	107.28	108.53	107.08	107	108.25	107.12	106.9	106.88	107.27	108.18	106.55	109.02	106.94	107.39	108.26	107.36	107.23	107.04	108.66	106.48	108.04	107.49	108.02	107.48	106.62	108.55	108.98	107.3	107.6	109.43	105.61	106.97	107.91	108.98	107.56	105.76	106.41	107.41	108.11
105.36	106.07	105.48	105.02	107.2	104.57	105.3	105.43	106.11	105.21	106.74	106.37	104.76	106.89	105.1	106.78	106.6	105.87	105.86	104.13	104.74	103.66	104.56	105.37	105.54	104.87	106.86	104.78	106.06	104.71	105.74	105.28	105.37	105.14	104.2	105.61	104.75	106.34	104.62	104.5	106.89	105.32	105.96	106.4	107.15	105.93	103.59	106.23	104.96	106.35
97.922	98.119	97.441	99.351	98.44	97.38	99.681	98.668	98.826	97.758	97.311	99.088	96.674	98.529	96.246	99.483	98.341	98.702	98.206	99.987	99.158	98.482	98.19	96.368	97.615	97.222	97.198	97.368	99.489	97.688	98.574	98.023	96.931	99.56	96.943	96.844	98.658	96.974	98.195	99.374	100.17	98.931	98.154	96.819	96.662	100.12	99.116	98.053	97.145	97.208
106.72	105.9	106.94	105.59	105.23	107.29	106.92	106.1	105.72	105.11	106.39	104.71	106.13	105.37	104.35	105.76	105.66	105.44	105.92	104.34	106.7	105.71	106.07	106.33	105.2	104.92	106.75	105.82	105.7	104.96	105.11	105.65	105.61	105.92	105.38	104.75	104.45	105.39	105.02	105.34	105.99	103.98	106.15	104.03	104.91	104.03	105.1	105.06	105.9	107.46
101.2	100.43	100.86	101.14	100.63	99.569	101.93	99.941	101.3	100.85	101.44	102.01	100.93	99.941	100.83	99.643	101.7	101.04	101.35	99.761	102.43	100.08	100.46	100.44	100.7	101.87	101.76	100.15	100.31	100.12	102.34	101.84	102.46	101.66	101.56	102.31	101.41	100.68	101.13	102.29	101.4	101.38	100.95	99.551	101.37	101.11	100.55	102.18	100.15	100.97
106.35	105.57	104.72	106.1	106.46	105.44	105.34	106.16	103.41	104.52	105.35	107.24	105.51	105.29	104.91	105.28	105.88	106.03	106.25	104.25	107.65	105.86	106.31	105.07	106.2	104.95	105.34	105.09	106.93	105.57	105.12	105.61	107.3	105.54	105.14	106.41	105.91	105.08	106.25	104.98	106.33	105.18	104.99	106.63	105.82	104.08	105.26	106.97	105.23	106.12
104.97	106.33	106.61	106.66	106.86	105.44	104.84	105.22	105.65	105.68	105.81	106.79	103.96	104.95	105.56	105.85	106.92	104.65	105.14	105.58	106.16	106.39	106.34	106.53	104.99	105.49	105.5	106.79	105.4	106.81	105.09	104.13	105.85	105.93	105.68	105.47	105.49	105.62	106.37	104.81	106.4	103.13	104.3	106.9	104.64	105.47	106.22	105.58	105.01	105.99
105.45	106.48	106.57	106.7	105.73	105.45	104.93	106.32	105.15	106.29	106.89	106.66	104.74	107.06	106.06	105.23	104.66	106.93	107.16	106.09	105.76	105.65	106.23	104.83	105.4	105.94	105.81	106.58	106.56	105.46	105.48	104.46	105.73	105.79	104.63	106.02	105.77	104.52	106.68	105.05	104.57	106.53	105.49	105.38	105.57	103.5	107.3	105.65	105.64	106.29
104.56	107.3	107.14	104.73	103.28	106.84	105.18	105.65	106	106.33	105.99	104.91	106.36	104.97	105.97	106.89	105.51	105.62	106.65	104.55	105.46	105.63	105.78	104.58	106.7	106.45	105.88	105.88	105.89	105.3	104.79	105.95	105.63	106.83	105.01	106.04	106.58	105.55	106.2	105.11	105.78	105.63	106.28	107.46	106	105.96	104.69	106.14	104.61	106.04
104.7	105.05	106.6	105.61	105.43	105.09	105.05	105.4	104.5	105.03	105.89	105.27	103.68	102.46	103.93	105.26	104.56	106.55	105.18	106.28	104.99	105.89	107.78	104.81	106.82	105.08	105.86	105.94	104.98	106.4	104.33	106.25	108.22	106.58	106.14	104.72	106.07	107.3	104.31	106.09	104.57	105.7	106.01	106.24	105.34	104.22	105.45	106.38	106.5	103.74
105.52	106.53	105.66	106.07	105.2	104.48	104.24	107.28	105.54	106.07	105.14	104.95	106.41	104.47	104.87	107.7	105.99	105.66	106.15	106.58	105.55	106.24	106.16	105.58	105.53	107.17	106.05	105.82	106.87	104.73	104.17	105.99	106.4	107.33	106.49	104.62	105.82	105.35	105.03	105.7	104.38	105.08	106.05	105.04	106.41	106.35	105.21	104.95	106.4	105.08
98.933	97.872	97.449	96.452	99.476	99.556	97.553	98.193	98.57	97.84	97.502	96.187	98.413	97.969	99.105	97.543	97.6	98.558	98.744	98.846	99.393	99.331	95.947	98.437	97.799	98.162	97.672	98.69	100.21	98.89	99.069	97.809	99.928	96.48	97.573	98.27	99.088	97.868	98.736	97.279	98.037	98.168	98.138	99.765	98.571	97.253	99.224	98.021	98.372	98.298
98.218	97.82	98.328	98.828	97.353	98.442	98.462	97.718	97.849	99.383	98.026	97.558	98.176	96.522	96.448	97.045	96.707	100.41	98.132	99.454	97.329	98.077	97.815	97.184	94.413	97.571	98.948	95.604	98.132	98.847	99.292	98.452	97.031	97.253	96.469	98.789	98.394	97.829	97.641	98.6	98.571	99.303	97.05	97.342	98.261	97.315	98.015	97.773	97.423	97.651
99.542	99.07	98.289	98.9	99.778	98.275	99.69	98.93	98.939	98.684	100.48	99.437	98.596	98.281	97.678	97.874	98.805	98.09	99.42	98.671	98.582	97.985	97.773	98.324	99.472	98.6	99.033	99.769	99.404	99.477	98.618	98.746	99.261	99.834	99.227	97.441	99.198	97.905	98.901	97.272	98.569	99.46	99.189	100.43	98.917	98.803	97.697	99.068	97.946	98.315
108.74	108.3	106.66	107.27	107.72	108.03	107.7	106.47	108	108.21	107.81	106.9	107.92	109.12	108.12	108.33	108.35	106.73	108.73	107.35	107.26	109.26	107.5	106.86	109.05	108.36	109.09	108.8	107.62	107.24	108.72	107.09	109.32	107.51	106.27	107.83	108.07	107.97	108.2	107.06	106.5	106.76	106.53	107.5	108.09	106.9	107.69	106.62	107.13	108.1
108.48	107.45	107.2	108.86	110.18	107.58	108.03	109.02	107.54	108.71	108.42	107.41	107.31	107.47	109.5	106.66	109.12	108.17	108.61	106.6	108.7	106.93	108.83	109.02	108.78	108.68	108.57	108.73	109.54	107.95	107.62	106.92	109.36	107.81	108.16	107.68	108.16	107.79	108.22	105.92	109.82	108.62	108.71	107.36	108.55	108.92	109.14	107.15	107.41	109.61
106.42	104.27	105.13	106.19	105.18	105.26	104.88	105.89	105.65	105.51	106.54	103.95	107.01	106.02	105.11	105.97	105.09	107.35	105.17	105.27	107.62	106.11	105.23	104.99	106.37	104.99	104.65	106.85	103.91	105.99	105.72	107.23	105.75	105.32	105.95	106.32	105.32	106.76	104.96	105.68	105.59	103.98	104.4	106.07	106.43	106.61	106.58	105.12	106.19	104.36
107.11	108.75	108.04	109.15	108.56	108.76	107.35	108.76	108.45	108.02	109.25	107.98	109.05	109.42	109.13	109.24	109.08	109.07	108.07	108.47	109.37	107.18	107.57	109.08	110.18	108.29	107.45	108.65	108.43	108.8	108.7	108.64	109.96	108.36	107.56	108.71	108.61	107.07	108.71	109.09	109.1	108.81	107.82	109.34	107.85	104.79	108.95	107.71	109.38	107.62
105.81	105.56	105.92	106.27	107.22	106.32	106.47	106.66	104.5	106.19	107.59	105.61	105.9	106.83	106.15	107.53	105.61	106.89	107.21	104.88	106	108	106.51	106.13	106.07	106.75	106.12	106.43	106.54	106.91	106.44	107	105.61	106.93	106.88	108.86	105.51	106.7	105.81	107.54	106.21	105.56	106.31	108.16	106.87	107.84	107.69	104.89	107.44	105.57
107.76	108.77	107.21	108.52	108.3	107.26	106.16	107.48	107.35	108.86	107.69	107.26	108.67	108.83	106.14	107.13	107.1	108.32	106.46	107.2	107.29	107.65	108.35	108.22	109.23	107.57	107.55	109.25	108.24	108.79	108.27	107.74	106.93	107.76	107.68	106.31	107.52	108.24	108.72	107.09	107.61	105.81	107.59	108.62	107.86	108.77	108.51	108.58	108.44	107.99
107.67	107.99	106.71	106.59	107.76	107.52	105.82	105.79	107.66	106.41	107.01	107.24	106.54	106.9	107.7	105.68	108.52	105.73	106.75	106.18	107.16	105.94	106.23	107.52	106.7	106.02	105.7	104.84	106.53	106.59	107.11	106.38	105.95	106.75	107.67	106.79	106.61	105.47	105.81	105.71	105.64	106.04	106.92	107.33	105.61	106.03	107.28	105.6	108.14	104.6
97.714	98.188	98.579	98.013	96.96	99.096	97.794	97.014	97.452	98.168	96.617	99.225	97.116	96.93	97.11	98.923	97.71	98.131	98.064	98.292	96.313	97.99	97.595	98.586	98.162	97.141	98.248	97.577	99.56	97.99	98.05	98.108	97.243	98.494	98.021	98.054	95.866	100.43	99.554	97.971	98.614	97.583	97.473	98.118	98.538	98.518	97.05	98.259	98.924	97.211
104.83	105.23	106.03	104.41	103.95	105.2	108.09	106.14	104.87	107	106.09	103.45	106.34	105.92	107.54	105.8	104.02	106.5	105.57	107.43	107.59	104.48	107.64	104.04	106.19	105.88	105.19	107.14	104.88	105.65	108.08	105.69	105.72	105.69	104.87	105.7	105.77	107.11	106.36	105.68	105.59	107.48	105.43	106.42	105.4	105.64	105.92	104.11	105.41	105.42
107.64	107.71	108.53	108.11	108.94	108.63	107.62	106.72	106.87	108.1	109.46	108.06	105.68	107.4	108.08	107.57	108.74	108.3	107.2	108.27	107.61	107.85	108.33	108.71	108.83	108.63	107.45	106.36	108.66	107.4	109.22	107.67	108.12	108.33	107.73	108.03	107.54	108.8	107.25	107.82	108.15	107.67	108.49	108.85	107.98	108.33	107.85	108.94	108.47	106.98
104.6	104.89	106.63	106.38	104.89	106.46	105.06	105.03	104.78	104.7	104.58	106.74	104.95	105.07	104.78	106.14	105.22	105.82	104.31	103.84	105.36	105.83	105.91	104.89	104.44	105.09	105.11	104.46	105.61	105.71	104.97	106.29	104.85	106.66	104.68	105	107.15	105.94	105.91	104.66	106.38	104.92	105.95	104.9	105.48	106.32	105.41	105.8	106.98	106.08
97.573	98.777	97.74	99.466	99.573	98.389	98.469	98.289	98.169	98.788	98.069	98.084	100.26	98.303	97.404	97.902	99.517	98.707	95.278	98.589	98.923	98.145	96.031	98.82	98.662	97.777	99.043	99.994	97.039	99.455	98.074	98.781	98.808	98.736	96.061	97.973	96.233	99.01	99.71	99.937	98.295	98.235	97.467	97.541	98.422	98.844	97.519	97.705	98.963	98.722
105.82	104.83	106.75	106.54	105.23	106.96	106.98	105.87	105.86	104.6	107.33	106.04	106.51	106.79	107.78	104.46	107.24	106.83	107.36	107.71	106	106.25	106.53	104.68	107.96	104.49	107.35	104.94	106.57	108.16	107.68	106.5	107.25	105.21	106.86	106.05	105.72	106.02	106.77	105.58	107.27	106.51	106.1	105.48	106.64	107.39	104.37	107.28	106.52	108.15
105.8	105.89	106.45	106.46	107.18	106.53	107.4	106.68	105.42	105.71	106.4	105.68	106.12	105.6	107.64	105.85	105.25	105.76	106.26	105.41	106	105.3	106.11	104.57	106.37	105.84	105.16	105.38	105.91	105.42	105.72	104.51	107.52	105.74	106.63	105.67	105.04	106.19	106.46	106.21	106.13	106.86	106.41	105.01	105.87	106.16	106.61	107.49	106.49	105.69
105.43	105.31	104.92	106.95	106.08	106.01	104.47	105.67	106.84	105.06	105.66	104.78	105.54	106.13	105.1	105.02	105.51	106.26	105.05	105.76	105.98	105.79	107.08	105.49	105.1	105.25	105.71	108.26	105.71	105.97	105.6	104.43	104.57	104.9	104.18	106.25	105.95	106.07	103.13	107	107.89	104.99	106.43	104.71	106.34	106.22	106.25	105.75	104.87	106.92
110.23	109.82	110.51	108.9	109.94	110.46	110.33	110.9	110.28	112.01	110.88	109.88	110.41	108.99	110.35	110.64	112.2	109.21	111.04	109.62	110.44	111.35	110.77	109.98	109.43	111	111.2	108.66	111.35	110.35	110.49	111.95	109.95	110.16	107.22	111.64	109.82	110.77	109.28	111.77	109.86	111	110.81	109.73	109.64	108.95	109.63	110.11	108.26	110.84
111.33	109.99	109.82	111.56	110.26	110.31	110.94	109.42	109.51	109.26	111.45	109.52	111.15	110.39	111.85	110.49	110.06	111.07	111.36	110.04	110.55	110.08	109.85	110.1	108.96	109.84	109.83	109.98	110.58	110.81	110.85	109.24	109.61	110.37	111	110.55	109.93	111.44	110.4	110.96	109.76	108.72	109.56	109.27	109.5	110.87	109.63	108.84	109.63	109.61
108.4	107.85	106.93	106.68	108.06	106.66	109.12	108.01	106.91	107.09	106.76	108.27	107.82	106.84	107.27	107.26	107.7	108.2	107.06	107.34	109.02	107.92	109.02	105.3	106.39	107.86	106.04	107.29	107.85	105.94	107.91	107.68	108.31	108.7	108.19	107.02	108.3	107.36	108.99	107.42	108.5	107.41	108.15	108.7	107.95	107.58	108	108.36	108.88	107.9
107.43	108.34	108.61	107.87	108.28	109.03	109.87	107.38	108.3	109.18	108.63	107.44	107.75	108.01	106.7	108.3	108.38	109.61	107.43	109.41	108.62	107.26	107.62	107.08	108.21	108.88	107.99	108.49	108.32	108.16	109.04	108.44	107.57	108.45	108.48	107.25	107.38	107.83	108.98	108.13	108.43	108.52	108.65	108.75	109.33	109.32	108.32	108.33	107.98	107.99
104.24	107.44	104.81	106.14	106.19	106.7	104.29	104.55	105.91	106.65	107.12	106.26	106.33	105.78	105.81	104.83	105.04	105.25	107.02	105.67	104.93	103.31	106.02	106.24	105.5	105.4	106.34	106.09	106.76	105.65	105.56	106.05	105.24	106.14	106.53	104.62	105.86	104.04	105.25	106.52	105.84	105.65	106.45	105.7	105.02	105.8	105.2	104.73	105.77	107.45
96.528	97.549	98.163	97.557	98.591	97.903	97.089	97.934	97.778	98.8	97.863	98.134	99.73	98.495	99.253	98.423	97.666	97.331	96.177	98.825	97.272	98.578	97.052	97.934	98.362	97.288	99.487	98.067	98.242	98.187	98.374	99.385	97.408	97.443	99.257	97.943	98.023	97.812	97.882	98.378	99.463	99.424	98.83	98.93	97.159	97.214	97.238	97.93	97.146	99.342
108.67	109.31	107.7	109.39	109.28	107.27	107.31	107.65	108.27	106.99	109.2	108.12	107.37	108.24	107.94	106.82	108.14	107.29	107.55	107.41	107.58	108.11	108.07	107.71	108.78	109.21	107.53	108.62	109.42	107.55	107.56	109.28	107.82	109.66	106.89	108.16	107.06	108.76	107.75	106.83	107.17	109.04	108.5	106.63	109.42	107.44	107.38	108.34	107.08	107.07
105.25	106.42	106.17	105.87	105.16	107.3	104.87	107.52	105.23	105.99	106.3	105.99	104.63	105.26	105.4	105.91	105.66	104.89	105.45	106.05	105.17	104.98	106.85	106.54	105.29	103.11	107.44	106.52	106.08	103.58	106.5	105.47	106.3	106.99	106.18	105.8	106.31	106.88	104.54	105.74	105.78	104.69	106.17	106.32	104.84	104.3	107.05	105.74	105.99	106.47
101.38	102.71	103.31	102.35	104.14	103.53	100.5	103.38	102.71	102.69	101.55	104.81	101.09	103	102.83	102.36	101.05	103.69	100.4	102.82	101.89	101.31	103.56	101.88	103.49	102.2	101.72	102.48	102.22	102.72	104.59	103.12	102.18	103.43	101.12	102.87	103.23	102.19	102.56	102.94	102.04	104.02	102.6	103.68	102.38	103.82	102.62	102.49	103.81	102.36
110.52	110.13	109.53	108.99	109.12	109.81	110.45	111.28	110.1	110.24	108.39	110.73	110.52	109.72	109.96	112.45	111.05	111.98	109.75	109.54	109.81	110.29	110.75	110.01	111.45	110.79	109.44	110.62	109.93	111.56	111.87	109.58	109.6	108.41	110.76	110.11	109.93	110.35	109.84	110.47	110.81	111.21	111.78	110.66	111.03	111.03	110.11	110.96	110.39	110.23
104.63	105.69	106.04	104.46	104.99	107.57	104.32	104.53	106.28	105.97	105.83	104.4	104.72	106.4	106.17	106.49	105.94	106.68	104.25	105.02	106.36	105.75	104.17	105.11	105.88	105.84	105.79	107.41	105.73	106.28	106.67	104.97	104.47	103.6	107.29	106.87	107.32	105.8	106.39	104.86	105.98	105.36	104.61	105.02	104.62	104.05	105.07	105.31	107.05	104.64
97.531	99.819	97.691	96.252	98.67	99.068	98.208	98.987	98.098	98.431	97.477	97.765	97.919	97.764	97.69	98.597	97.539	97.183	97.018	98.258	97.645	97.678	97.478	98.215	98.85	96.394	97.304	96.046	97.579	99.207	98.587	99.075	98.106	97.756	98.019	96.864	98.265	97.794	97.892	97.988	96.17	98.362	98.416	97.913	98.402	98.248	98.124	97.166	98.254	98.534
108.07	106.57	105.92	106.4	105.97	105.2	106.04	107.04	105.79	107.15	105.98	107.2	104.46	106.55	107.26	106.99	108.3	106.02	106.03	105.15	106.09	108.19	107.05	106.42	106.88	107.16	106.65	105.42	107.62	107.25	106.13	106.37	106.26	105.68	107.38	106.18	106.33	106.33	106.02	108.59	106.39	106.18	107.62	106.59	106.07	107.68	106.34	106.02	105.04	107.12
98.711	99.221	98.754	97.717	97.678	100.73	98.378	100.82	97.663	100.25	98.17	97.999	98.847	97.732	97.704	99.503	97.582	98.114	98.219	99.987	99.197	98.465	99.071	98.393	98.698	97.608	98.92	98.215	99.172	100.05	99.008	100.23	99.144	99.087	99.046	99.294	98.666	98.71	100.2	98.334	98.377	99.066	99.42	99.709	97.888	98.779	99.117	100.22	99.807	99.346
110.08	107.4	108.26	108.07	107.8	108.03	108.73	106.73	106.33	107.96	107.97	108.12	107.97	105.95	108.85	108.24	108.55	108.81	107.69	108.75	108.21	108.36	109.5	108.1	108.58	107.23	107.79	109.64	109.35	109.21	108.01	107.44	107.72	109.02	108.24	108.79	110.17	108.58	108.39	107.76	107.23	107.95	107.14	108.83	108.94	108.08	109.52	108.95	106.45	108.92
107.84	107.82	107.72	109.16	107.36	108.66	106.7	109.44	108.21	109.84	107.94	107.87	107.52	107.08	109.69	107.67	108.38	107.42	108.54	108.33	107.92	106.88	106.89	107.59	107.16	106.78	107.93	109.28	107.76	107.35	108.1	107.52	108.27	108.23	108.67	108.11	108.45	108.26	108.37	106.51	107.64	108.46	108.12	106.81	107.98	107.24	108.97	108.09	107.71	108.2
99.178	99.815	99.61	98.033	98.131	98.191	98.196	98.013	98.616	98.018	97.349	99.837	97.497	98.947	99.313	99.574	98.135	98.086	98.826	97.324	98.048	98.914	97.874	98.4	97.695	100.03	100.36	99.353	100.09	100.32	99.891	97.333	99.486	99.702	98.172	97.818	98.88	98.063	99.423	98.395	99.186	98.889	98.415	99.553	99.9	99.227	98.198	99.826	100.15	98.633
98.378	98.725	97.675	97.294	99.265	97.607	98.71	97.245	97.798	96.99	99.48	98.104	98.984	96.76	97.714	97.88	97.457	99.108	98.034	97.18	98.136	96.437	97.538	98.085	98.2	97.686	99.318	99.069	98.305	98.394	98.491	98.405	98.475	97.397	97.175	98.147	98.782	99.557	100.31	97.341	97.252	97.427	98.667	98.033	98.337	97.969	97.719	99.807	97.319	99.141
110.41	106.28	108.24	108.28	108.82	108.57	108.93	109.46	108.08	109.15	109.78	106.84	107.8	108.9	109.15	109.01	108.09	108.82	107.2	108.76	107.49	109.01	108.88	107.78	107.71	107.44	108.79	108.63	108.14	108.61	106.72	107.93	109.13	107.95	108.6	108.15	106.77	109.13	106.86	107.98	109.07	108.88	108.4	108.33	108.3	107.29	108.55	108.78	108.24	108.12
105.69	106.02	103.96	104.95	105.38	106.47	105.63	106.54	105.95	105.47	105.29	107.62	107.63	106.86	105.34	103.97	107.07	105.8	106.02	105.68	106.38	107.12	105.71	105.81	104.86	105.61	103.66	106.7	107.15	106.74	107.46	105.52	106.91	104.72	106.67	104.91	105.77	107.14	105.65	106.27	105.86	106.51	107.24	105.27	106.69	105.68	106.45	104.99	106.7	104.53
106.95	106.92	105.99	105.63	106.26	106.04	108.51	106.56	107	106.4	108.06	107.37	105.14	106.87	106.44	108.65	107.2	106.37	106.45	104.24	106.37	106.34	107.76	106.09	106.35	108.44	105.6	106.23	105.8	106.7	105.76	105.85	107.66	106.31	106.13	106.34	106.44	104.88	106.17	106.26	107.55	107.23	106.31	107.02	105.23	105.72	105.01	106.78	106.67	106.33
108.76	107.5	109.49	109.13	109.13	109.11	109.09	107.59	107.32	107.38	108.88	109.26	108.24	108.93	109.81	108.82	109.71	109.1	107.83	108.29	108.24	110.1	107.11	107.3	107.68	108.66	110.55	109.43	109.56	108.39	108.69	107.59	109.38	110.47	107.85	110.39	107.71	108.83	108.25	109.41	105.85	109.22	109.81	110.44	109.66	110.5	109.33	108.69	107.43	108.19
97.576	97.585	97.152	97.438	98.881	97.046	98.876	98.44	98.089	100.28	100.06	99.731	99.231	98.125	98.021	98.552	98.982	98.005	96.904	97.558	98.726	98.632	99.056	98.604	98.093	98.056	98.905	99.185	95.896	97.117	96.819	98.654	97.873	97.738	97.458	96.963	98.08	98.84	98.645	98.565	97.759	98.395	98.503	98.712	98.744	97.792	98.238	98.37	100.32	98.249
96.906	98.438	99.948	97.636	98.916	98.819	99.522	98.584	98.334	98.437	98.935	97.974	99.285	98.298	99.773	99.049	98.069	100.22	98.459	98.012	98.32	98.185	99.187	97.217	98.787	97.738	97.876	98.408	99.053	98.763	97.621	99.905	97.067	99.651	98.919	99.243	97.92	99.548	98.566	98.067	98.371	97.976	98.393	98.657	99.494	99.129	97.46	99.108	99.287	97.719
98.837	97.175	98.946	98.936	96.753	98.015	99.508	97.197	97.718	98.026	98.48	97.361	99.205	98.787	97.129	98.366	98.604	96.695	98.884	98.447	97.541	96.01	97.881	96.678	98.045	97.729	99.525	95.939	97.706	98.869	98.217	97.938	97.229	98.508	99.173	96.643	98.107	98.445	96.594	96.512	97.389	98.03	98.757	99.099	99.033	99.71	98.347	98.548	95.394	98.11
105.55	105.98	106.87	106.07	106.18	106.23	106.31	107.02	106.8	106.67	105.85	104.15	105.37	105.09	106.4	104.79	107.2	105.44	105.55	105.67	105.51	105.65	106.48	106.7	105.88	105.86	105.37	106.39	105.97	105.3	106.58	106.7	105.7	105.52	105.84	105.37	106.35	105.09	105.13	105.6	105.26	105.07	104.54	105.15	107.72	105.28	105.27	106.03	105.76	106.48
97.483	98.453	99.05	99.089	97.801	99.317	98.094	99.178	96.541	99.502	97.841	99.208	98.491	98.781	98.21	100.71	99.088	99.704	99.003	98.428	98.924	98.574	97.947	98.021	99.286	97.877	99.063	98.949	99.045	98.871	98.355	98.729	99.299	97.569	99.495	98.956	100.6	97.232	98.197	98.627	98.551	98.763	98.227	97.586	99.059	99.472	99.501	99.449	99.243	96.576
105.05	105.54	105.03	105.12	106.2	105.57	105.5	104.2	105.61	106.64	105.41	105.47	104.15	107.56	106	106.33	105.81	105.59	107.16	105.43	105.88	106.27	104.65	105.44	107.07	106.58	104.55	104.53	105.39	103.81	106.62	107.17	105.91	103.3	105.8	105.42	105.64	106.52	105.7	106.39	105.09	107.03	105.76	105.34	104.79	105.55	104.8	106.16	106.6	104.8
101.12	100.54	101.28	100.89	100.16	100.94	100.99	100.68	100	101.47	99.821	99.848	103.14	101.56	99.415	100.19	101.74	100.91	101.23	100.93	102.94	101.53	100.93	101.18	102.1	100.86	100.13	101.15	100.81	102.92	100.86	100.96	101.53	101.86	100.79	99.403	101.54	100.27	100.07	100.55	100.16	101.17	100.96	99.434	101.24	100.43	101.62	101.26	100.89	100.57
104.95	105.61	104.98	105.94	104.78	106.29	105.91	105.57	105.72	106.41	104.16	105.87	105.13	104.79	105.82	103.84	105.76	106.39	105.84	106.76	105.34	105.11	105.38	106.22	104.89	106.95	106.44	106.84	105.14	106.9	104.49	105.95	107.04	104.14	104.23	106.42	104.93	105.58	105.22	105.82	105.4	105.34	105.05	106.3	104.37	104.96	105.86	105.5	106.75	106.94
106.91	107.75	106.55	107.12	106.52	107.41	106.7	106.4	106.43	105.71	106.17	106.74	105.35	105.45	105.81	106.82	107.31	107.31	107.7	106.32	107.77	107.09	107.01	104.96	107.05	106.55	106.32	108.3	105.69	107.26	104.3	105.39	107.92	104.78	107.04	106.82	106.32	106.57	107.57	107.17	107.6	106.46	108.31	106.28	108.39	107.63	104.54	106.07	107.19	105.64
105.71	107.02	105.75	105.92	105.37	105.93	104.81	106.08	106.8	105.39	106.07	105.9	106.46	105.39	106.72	105.86	105.89	106.17	106.01	105.94	106.83	104.45	107.87	105.07	106.28	105.97	106.54	105.2	107.11	106.41	106.41	105.95	105.72	104.73	104.56	107.17	107	105.48	105.08	105.71	106.72	104.88	104.7	105.48	105.82	106.16	106.03	107.23	103.05	105.97
105.51	105.26	106.75	107.13	106.43	105.77	104.76	106.67	105.26	104.65	105.27	107.04	105.59	103.45	106.38	106.2	103.81	103.58	104.81	104.18	106.61	105.38	105.02	106.14	105.58	105.38	104.34	105.02	106.43	105.13	106.18	106.12	106.18	106.06	105.81	104.85	106.65	106.04	104.08	106.28	106.87	105.28	105.9	107.02	106.59	106.68	104.95	106.07	105.11	105.99
105.81	105.46	105.4	105.01	107.23	105.29	105.41	105.96	107.48	105.74	104.38	103.85	104.71	105.32	105.49	104.75	105.33	106.41	105.26	106.79	105.41	106.26	105.77	105.52	105.03	104.84	106.64	105.22	107.07	107.12	106.05	106.51	106.05	104.81	105.83	104.8	106.69	105.83	105.54	105.23	104.68	105.26	106.71	105.63	105.81	106	106.76	105.65	105.89	107
105.8	105.02	104.85	106.33	106.56	105.09	106.14	105.93	105.26	103.52	105.5	104.23	104.1	105.81	107	105.48	104.55	106.57	105.49	106.43	104.37	105.09	105.54	105.74	105.63	105.9	106.18	107.15	106.1	106.39	106.76	106.14	104.39	106.49	104.95	105.88	104.3	103.81	104.78	105.72	106.35	106.25	105.51	106.72	104.02	104.79	107.07	105.66	105.91	107
99.042	99.72	98.238	98.799	99.523	97.813	98.323	97.628	95.877	96.983	99.046	97.15	98.476	97.126	97.695	98.601	98.315	98.01	97.733	98.552	98.123	98.958	98.756	96.49	97.237	97.754	99.307	98.725	97.524	98.615	98.317	99.472	98.306	97.496	99.184	97.641	99.062	97.222	97.928	97.965	96.827	96.562	98.158	96.676	96.694	98.917	99.6	98.668	98.374	97.476
108.09	107.6	109.34	108.94	107.95	107.83	108.34	108.72	109.64	107.46	109.04	108.1	107.58	108.13	107.79	108.39	108.25	108.49	108.76	109.68	108.35	108.99	107.65	107.89	108.19	107.04	107.01	108.56	106.57	109.36	107.52	108.59	109.5	108.2	107.45	109.97	107.69	107.68	108.4	107.96	108.23	107.94	108.31	107.83	108.04	108.09	109.06	108.8	109.06	107.37
106.18	106.18	106.1	108.43	105.31	106.17	105.3	106.45	106.07	104.77	105.52	105.74	103.78	107.49	106.45	105.5	105.1	104.08	106.89	105.65	106.06	106.5	106.17	105.14	104.7	105.3	104.22	103.82	104.75	104.92	106.37	106.32	105.8	105.53	105.61	103.96	105.42	104.61	105.74	105.5	104.3	104.66	105.18	104.76	107.04	104.53	106.03	106.27	106.29	104.3
106.13	106.34	106.05	106.34	107.35	105.35	105.72	107.03	106.28	106.81	107.17	105.83	106.11	106.77	106	106.77	106.37	106.24	106.53	106.81	107.08	108.13	106.49	104.9	106.65	104.86	104.79	106.87	106.57	106.53	106.58	107.11	106.6	105.88	106.09	105.87	107.06	106.45	108	105.21	106.22	106.31	106.32	106.88	105.76	106.35	105.93	107.09	104.83	106.85
105.64	106.46	106.49	106.55	105.94	105.61	103.81	106.71	106.02	105.81	105.31	104.71	105.48	106.62	106.33	106.94	104.95	104.76	104.92	107.29	107.78	105.78	106.29	105.54	105.41	105.84	106.88	105.14	107.14	105.82	107.19	106.05	105.75	106	106.89	105.96	104.24	104.32	106.26	106.5	106.92	105.71	105.48	105.77	105.08	104.59	106.03	104.92	105.23	104.62
107.54	108.05	108.3	108.28	108.07	108.68	108.76	109.13	109.4	107.33	109.36	108.37	107.1	110.33	108.19	109.07	108.43	108	108.61	109.91	108.81	109.6	107.96	109.63	106.77	110.06	109.2	108.21	109.65	107.88	107.71	108.55	108.41	108.36	109.86	107.56	107.98	108.97	108.95	108.88	109.21	109.1	107.2	109.04	107.5	107.62	108.87	108.44	109.53	107.42
109.3	108.31	108.12	109.96	107.64	107.99	106.08	107.18	106.15	109.02	109.06	108.25	106.41	107.31	109.25	107.82	108.39	106.95	107.68	109.31	107.26	108.8	109.48	108.82	108.92	107.11	108.46	110.29	107.71	109.02	107.22	106.83	108.56	108.04	109.49	108.75	109.23	109.62	108.25	108.46	109.46	108.05	109.62	107.8	109.02	107.55	109.23	107.98	108.29	108.51
107.17	106.84	105.83	105.97	107.17	106.39	105.53	106.25	104.72	106.56	105.94	107.44	105.99	105.94	107.66	106.75	104.8	107.66	106.1	106.07	108.49	105.01	106.48	107.61	106.82	105.51	107.1	106.14	106.57	108.2	105.86	107.26	106.03	108.33	106.45	106.14	106.18	107.16	106.65	107.3	107.35	107.02	105.84	108.12	107.28	105.76	106.97	108.12	106.72	105.9
107.78	107.73	108.69	107.13	108.77	107.82	107.46	109.17	107.68	109.06	108.91	107.48	107.93	106.78	107.29	106.78	107.94	108.45	107.59	108.81	108.95	109.76	106.45	108.05	107.11	108.09	107.45	107.25	109.18	106.44	108.09	107.96	108.13	107.58	108.28	107.44	106.79	107.41	108.66	107.41	107.9	108.12	108.03	107.04	107.67	107.78	107.31	107.78	108.52	108.55
97.202	98.662	98.863	97.651	97.737	98.156	98.7	97.711	97.41	97.199	97.319	97.416	98.316	98.666	97.865	96.574	96.73	97.393	97.42	98.31	98.386	97.723	97.813	96.4	98.479	97.306	99.045	96.898	98.02	98.423	98.674	98.169	97.173	96.519	97.727	98.076	98.267	98.261	97.914	96.839	99.438	97.946	98.204	97.817	97.283	98.419	98.308	98.407	99.131	99.204
105.32	105.15	105.31	105.31	106.56	106.27	106.27	106.95	105.49	106.37	105.08	107.36	104.63	106.8	106.68	106.73	104.94	105.33	105.27	106.6	106.19	105.31	105.98	105.15	105.22	105.65	105.11	104.45	107.04	105.86	105.08	103.81	107.16	105.18	105.15	105.38	106.49	105.15	106.88	104.25	104.39	104.63	104.65	105.94	106.91	105.12	104.98	104.57	104.53	107.68
104.41	105.95	104.78	105.92	104.22	105.36	104.97	107.89	105.18	105.82	107.26	106.33	104.76	106.24	105.03	107.17	105.72	105.97	106.56	105.5	106.17	106.23	104.59	105.64	105.26	105.85	105.33	104.97	107.78	105.04	105.99	105.68	104.78	105.82	106.69	106.43	106.21	105.52	105.4	106.19	106.65	105.21	106.33	105.21	105.12	104.56	105.31	105.84	105.29	104.02
105.86	106.25	105.87	106.25	105.25	106.62	105.9	107.06	104.78	105.77	105.93	104.02	105.58	106.48	107.16	105.09	105.62	106.78	104.22	106.19	106.23	106.11	105.47	105.87	105.75	105.49	104.19	105.52	104.78	105.94	105.36	105.17	107.12	105.1	105.94	105.26	106.21	105.94	106.82	107.42	104.46	104.98	105.51	105.22	105.25	105.49	106.69	106.51	104.35	106.62
104.57	104.66	106.12	106.93	104.83	104.98	104.67	105.11	107.44	105.61	105.88	103.75	105.84	105.58	104.57	105.23	104.35	105.86	105.17	105.09	105.81	103.28	104.96	105.94	105.3	106.03	105.22	106.62	104.48	105.58	106.44	105.07	105.34	105.58	105.72	103.35	105.61	104.51	106.24	106.4	106.48	104.37	105.79	104.2	106.7	105.97	105.78	104.28	107.11	106.95
107.63	104.94	107.95	106.96	106.06	107.65	105.43	106.87	106.89	106.61	106.21	106.15	108.53	106.86	105.08	106.53	106.99	107.41	108.19	106.58	107.27	106.72	106.9	105.86	105.77	106.09	108.09	105.81	105.47	107.24	106.52	107.37	106.44	106.77	106.66	105.4	106.65	106.06	105.42	106.43	106.76	107.87	105.57	106.79	106.57	107.6	107.73	105.56	106.49	107.1
104.69	107.23	105.79	106.06	106.82	106.22	107.23	107.29	107.81	104.69	106.8	105.9	106.03	106.95	105.46	105.37	107.43	104.88	104.89	105.57	106.71	105.31	106.82	106.05	106.97	107.16	106.7	108.29	106.6	106.73	106.17	106.58	107.35	107.13	106.24	107.1	106.14	106.1	107.95	106.17	106.2	107.04	107.04	108.1	107.21	105.24	106.07	107.01	105.47	104.87
105.18	104.14	105.26	105.32	106.44	106.94	105.41	105.61	105.63	106.24	106	105.68	106.34	105.93	105.99	105.2	104.28	106.4	107.14	106.79	105.75	104.38	106.28	104.93	106.83	105.55	104.35	104.74	104.14	105.88	105.27	107.17	106.18	104.49	106.07	106.3	106.07	105.88	104.68	105.68	105.2	105.11	105.62	105.35	107.16	106.34	106.95	107.19	104.07	107.46
108.6	109.34	106.97	107.74	108.17	107.09	109.92	109.41	108.24	108.26	107.81	109.6	109.26	108.54	109.85	108	109.05	108.6	109.17	109.35	108.95	107.97	108.98	108.19	108.49	109.89	108.59	107.25	108.27	108.31	107.84	108.2	106.76	108.24	108.88	106.76	109.18	109.74	107.93	108.69	107.93	108.53	108.96	109	109.2	109.16	107.28	108.45	108.47	107.1
106.75	106.66	107.7	107.19	107.58	107.46	108.28	107.25	106.11	105.67	106.92	106.92	108.02	105.47	105.83	107.2	107.23	106.21	105.84	107.17	106.49	105.65	107.42	105.73	107.01	105.46	107.36	106.98	107.9	106.51	106.98	106.66	105.99	107.39	106.1	106.87	107.84	105.12	107.03	106.21	107.83	108.08	105.12	105.97	106.02	107.4	106.81	106.36	106.2	104.28
104.58	106.4	105.93	107.04	106.16	106.05	105.99	106.94	104.36	105.85	107.42	104	105.73	104.83	106	105.47	104.74	106.38	106.92	106.65	105.42	106.62	105.85	107.34	104.18	105.78	106.22	106.85	105.18	106.33	106.39	106.21	105.9	104.64	105.01	105.24	105.79	106.56	105.5	107.56	105.85	105.13	105.44	104.61	105.13	106.67	106.35	107.12	105.01	104.76
107.48	104.74	105.5	104.94	106.64	107.3	108.48	107.53	107.48	106.11	106.81	106.64	106.2	105.46	107.99	107.18	107.03	106.88	107.22	107.31	106.55	105.02	107.04	104.78	106.51	107.12	107.42	107.09	107.89	105.98	105.89	105.39	104.85	107.39	106.65	109.13	105.41	106.75	106.92	107.95	105.92	105.98	106.94	105.58	106.83	107.73	107.16	107.12	106.75	104.73
105.81	106.06	106.91	104.47	105.8	104.13	104.99	104.65	106.19	105.43	105.59	106.27	104.08	104.97	107.45	106.57	106.94	105.78	105.7	106.36	104.82	106.3	105.32	105.97	105.54	104.53	104.02	105.47	105.52	104.61	105.53	105.1	105.74	105.17	106.29	104.17	105.96	105.89	104.64	106.17	105.7	107.4	106.82	106.46	105.83	106.55	105.4	105.95	105.22	105.63
103.85	105.3	105.25	105.76	106.28	104.63	104.65	105.04	105.8	105.5	105.6	105.88	107.03	103.97	105.37	105.9	106.14	104.97	105.71	106.09	105.66	104.4	104.92	106.55	106.57	105.95	105.15	105.34	105.33	106.26	104.01	105.11	105.75	105.03	106.22	105.24	105.2	106.64	106.61	106.67	105.52	106.17	105.92	105.49	106.6	106.97	106.03	104.55	105.68	106.09
107.29	104.79	104.63	106.51	106.67	106.17	106.67	105.74	104.4	105.5	106.21	103.85	105.28	107.26	107.52	105.43	104.94	107.55	106.78	106.07	107.74	105.66	106.5	105.46	106.01	105.29	103.94	105.43	104.4	105.49	105.24	106.04	105.7	105.62	103.84	107.12	105.72	105.7	106.36	105.25	107.33	104.62	106.42	106.34	105.6	106.37	105.62	104.32	105.66	106.71
102.22	99.892	101.66	99.816	100.54	101.37	99.679	101.18	100.11	101.38	100.64	100.6	101.65	100.45	99.675	99.959	100.25	100.22	101.53	101.91	99.493	99.321	100.88	100.97	101.36	102.07	101.23	100.33	100.8	101.73	100.74	98.31	100.89	99.988	100.74	101.52	99.456	100.19	98.164	101.28	100.7	100.01	100.83	99.428	101.71	100.48	100.43	100.1	100.89	100.52
107.45	106.64	106.7	107.14	107.86	108.94	108.45	106.75	107.6	107.33	107.31	107.71	107.38	107.1	107.54	105.81	106.34	109.29	107	106.94	107.79	109.05	106.96	108.4	108.32	107.32	107.87	106.52	108.23	107.77	107.34	109.26	107.97	109.12	107.56	107.95	108.58	108.5	106.56	108.51	107.92	107.28	108.12	109.09	106.08	107.82	107.63	108.45	108.49	107.45
106.22	106.65	104.53	106.21	105.35	106.24	104.26	106.65	103.91	105.14	106.28	106.37	107.74	104.51	105.46	106.02	105.69	104.9	105.01	105.88	105.87	106.04	107.96	106.79	106.11	106.18	105.55	106.12	107.48	107.21	105.57	104.32	107.11	106.68	105.29	104.81	103.95	105.12	105.35	105.96	106.88	105.65	106.64	104.25	104.82	106.31	106.1	106.46	106.78	104.94
107.44	107.56	105.56	106.7	105.76	106.96	106.6	105.7	106.72	109.21	106.17	106.41	106.91	106.06	108.09	107.81	107	107.14	107.6	106.62	105.9	107.34	104.95	107.86	106.8	106.68	106.4	106.19	106.61	106.75	106.07	105.81	105.09	106.77	106.07	106.23	105.11	105.89	106.06	106.1	108.33	107.45	106.31	105.73	106.49	107.08	107.01	106.56	106.78	106.77
108.08	107.97	108.34	107.37	107.59	106	107.46	109.3	108.1	108.1	109.24	108.82	108.37	109.32	108.62	108.07	106.52	107.94	109.13	108.71	108.17	108.82	108.08	106.84	107.76	109.56	108.05	107.81	107.28	107.48	108.25	108.51	109.23	107.71	108.5	106.02	108.14	108.95	108.79	109.11	107.57	107	107.02	108.54	106.82	107.73	110.1	108.09	105.24	107.5
105.6	105.38	104.71	105.47	104.62	104.87	106.33	106.28	105.07	105.44	103.99	105.82	104.12	106.09	107.5	105.73	105.48	107.5	105.37	103.9	105.34	104.63	105.01	107.32	105.57	106.2	106.32	107.02	104.14	107.64	105.14	104.82	105.72	104.8	106.3	104.26	105.16	105.6	106.24	104.57	107.89	105.39	104.07	104.96	106.31	104.97	107.31	104.9	105.85	106.58
99.422	103.25	101.67	101.07	102.25	100.57	100.71	99.578	100.37	102.68	101.21	101.38	101.22	101.17	100.46	101.94	101.81	101.11	99.894	101.14	99.783	100.25	102.09	102.09	100.88	99.988	101.14	102.28	100.13	102.04	100.96	101.92	100.97	101.44	100.28	101.06	100.88	100.22	101.55	101.33	101.69	103.94	101.73	100.57	99.595	100.5	102.16	100.86	100.41	99.63
107.29	105.54	104.06	105.9	105.59	104.42	105.28	105.54	106.91	105.33	104.88	106.24	105.07	106.16	105.9	105.33	105.4	105.09	103.98	105.69	105.67	105.1	106.95	107.27	106.04	106.54	106.08	106.59	105.87	105.76	106.2	105.43	106.8	105.42	107.04	106.07	104.67	104.69	106.81	106.26	104.85	105.57	105.62	105.11	105.67	105.9	106.07	105.25	104.46	105.57
105.87	106.76	107.25	106.3	106.8	106.9	106.6	106.03	104.87	106.27	108.03	106.21	106.48	106.98	105.4	106.62	106.43	105.85	107.23	107.29	107.62	108.05	105.04	105.45	106.55	107.11	106.11	105.24	106.59	106.94	106.89	105.46	107.04	107.13	106.1	106.72	107.19	105.56	106.85	106.51	105.4	106.92	105.33	105.87	106.78	107.04	106.52	106.54	106.57	106.25
104.52	106.52	105.06	106	104.52	105.89	105.81	105.94	105.48	104.59	105.06	104.44	106.08	104.71	104.96	106.85	104.46	106.99	104.74	106.13	106.99	105.64	104.54	105.87	106.64	105.95	106.03	104.3	105.75	104.87	105.02	105.85	104.34	104.84	105.76	104.56	107.01	104.42	104.01	104.88	105.52	105.66	105.96	105.16	105.17	104.69	105.47	105.66	105.73	103
100.37	101.24	101.97	100.53	102.16	99.491	101.3	101.22	100.57	99.618	100.87	100.21	101.36	99.642	99.463	100.68	98.817	100.36	99.472	100.09	98.893	100.72	100.81	98.756	101.05	101.54	99.769	100.14	101.17	99.772	100.15	101.57	100.49	99.728	102.04	100.51	99.695	100.92	99.759	98.565	100.82	99.437	100.48	99.607	99.554	99.142	100.86	100.18	100.11	101.65
107.52	107.81	109.26	106.66	108.62	108.68	109.05	109.94	108.7	108.6	109.12	108.44	107.33	108.02	108.53	107.79	107.67	107.84	108.21	107.09	107.19	108.61	109.19	109.13	108.86	106.94	108.03	108.65	107.68	108.8	107.77	108.49	107.79	107.92	108.04	108.38	106.71	108.24	108.35	109.45	107.49	106.76	108.59	106.75	109.29	109.91	107.71	108.4	107.34	109.17
101.26	99.793	101.52	99.437	101.33	100.25	100.9	99.682	102.88	100.82	101.37	101.18	101.06	100.85	101.23	101.83	100.46	100.39	100.88	100.23	102.56	102.22	102.44	100.42	101.82	100.31	101.15	99.074	99.671	100.63	102.43	99.754	100.69	100.51	99.379	99.463	99.143	100.78	100.63	100.31	100.45	101.6	101.08	99.466	100.76	101.21	101.43	99.034	100.77	101.23
106.79	106.31	106.4	106.34	105.1	104.92	106.84	105.83	105.39	105.79	107.1	105.85	105.46	107.37	105.38	106.13	105.55	106.85	106.02	108.75	107.65	105.56	106.05	105.5	106.7	107	106.53	106.11	106.88	106.71	105.98	105.9	105.95	105.77	107.34	105.96	106.94	104.63	105.69	107.38	106.3	105.91	106.81	107.83	106.79	106.04	104.64	106.32	106.84	107.06
106.96	108.27	108.77	108.08	109.53	108.37	107.34	109.83	108.34	108.12	109.5	108.04	107.29	108.44	107.91	106.87	108.72	109.27	109.87	107.98	109.76	108.9	107.06	107.96	108.12	107.84	106.55	107.62	107.24	108.02	107.06	107.63	108.51	107.17	107	107.79	107.15	108.71	107.39	108.1	108.49	108.38	106.18	106.99	109.15	107.3	107.83	108.58	109.01	108.04
110.38	108.58	109.54	106.95	108.5	109.32	107.73	108.97	107.2	109.12	109.35	107.68	106.79	108.36	109.94	109.11	109.37	109.7	106.98	108.35	109.62	109.66	109.34	107.71	108.79	107.16	107.43	108.04	108.41	108.58	108.48	109.73	107.32	109.05	109.06	109.22	110.15	106.8	107.48	108.05	107.27	108.9	107.03	108.72	108.85	109.47	108.65	107.9	107.69	108.12
105.94	105.72	106.02	104.66	105.85	105.31	105.56	106.89	106.25	107.36	106.48	104.83	105.06	105.46	106.16	106.84	105.47	105.96	106.31	106.78	106.4	105.4	105.51	105.45	105.88	107.05	106.5	104.6	104.93	105.43	105.6	106.68	106.88	106.76	104.71	103.94	105.2	105.07	105.97	106.33	106.07	105.66	104.98	106.24	106.19	105.85	105.43	107.09	104.34	107.36
109.26	107.67	109.32	106.79	107.3	107.14	105.8	108.03	108.61	107.5	107.36	107.91	109.62	109.6	106.46	107.05	107.66	106.85	107.09	108.48	108.48	108.32	108.05	108.46	108.41	108.15	107.41	106.65	107.86	107.41	107.74	107.89	106.82	106.78	106.5	109.11	108.62	106.81	108.01	107.39	106.57	107.59	108.69	108.18	107.92	107.26	107.81	107.47	109.4	108.61
107.57	106.32	106.81	108.46	104.66	106.03	107.16	106.48	103.73	107.33	106.85	106.1	107.1	106.09	107.13	108.18	105.87	106.3	105.23	107.65	104.88	105.85	107.06	107.7	104.27	105.8	104.91	106.66	105	105	106.23	106.4	106.37	105.92	106.86	107.32	105.1	104.98	106.05	105.27	106.69	106.15	106.82	107.45	104.97	105.74	106.03	107.27	107.76	106.93
104.11	105.77	105.76	105.77	105.58	106.12	107.41	105.05	106.31	104.28	106.17	106.91	105.91	107.08	104.6	105.83	105.25	105.57	105.31	105.26	106.89	106.46	105.79	105.37	106.45	104.92	106.17	105.92	106.44	106.62	103.25	105.92	106.7	105.85	104.48	105.64	106.01	105.36	103.44	107.23	105.66	103.06	104.61	104.83	105.17	106.36	104.02	105.07	106.55	105.45
106.08	108.82	108.1	108.98	107.81	109.43	107.19	108.28	108.98	108.57	105.6	107.98	106.86	108.11	107.65	107.77	107.62	107.97	107.69	106.82	108.06	108.76	105.83	106.8	108.29	106.87	108.88	107.73	106.55	109.17	108.96	109.18	108.19	107.59	109.43	107.61	105.67	106.2	108.63	107.94	107.73	108.08	107.91	107.09	107.6	108.57	107.97	108.55	108.27	107.3
110.18	110.4	110.26	108.56	111.05	111.21	110.85	113.14	112.67	109.14	110.57	110.8	110.4	113.2	109.58	110.33	110.02	108.89	111.38	110.1	110.1	109.18	109.6	110.04	109.82	111.33	110.56	109.16	110.83	112.07	110.78	110.01	110.59	109.35	111.48	110.4	110.28	110.4	112.91	112.03	108.62	110.85	109.87	110.66	111.42	110.13	110.29	109.55	110.61	111.37
104.18	105.19	105.18	105.59	107.02	106.19	106.6	105.68	105.57	105.62	106.22	105.91	105.35	106.52	106.07	104.34	105.99	104.82	105.59	106.52	105.05	107.05	106.08	106.88	104.78	106.89	106.4	106.71	107.06	104.34	106.27	105.42	105.5	106.86	107.15	105.31	106.39	104.17	106.71	103.86	105.82	106.55	105.58	105.42	105.47	106.68	106.63	106.74	106.89	104.98
107.92	105.29	104.81	105.46	106.29	105.72	106.34	106.93	106.55	106.63	105.76	104.22	107.13	106.23	106.17	105.31	106.89	107.32	106.46	107.64	105.94	106.81	107.26	107.14	106.59	104.1	105.5	106.81	106.38	106.42	108.1	106.64	106.99	105.83	107	107.38	107.58	106.36	105.22	106.48	107.34	105.95	106.51	107.32	107.28	105.16	106.63	107.09	107.02	106.13
108.41	106.84	108.98	107.83	108.26	109.33	108.32	107.78	108.53	109.14	109.16	108.11	108.09	109.47	107.82	109.26	108.7	107.51	107.33	107.65	109.45	109.29	107.98	108.81	109.46	107.96	108.85	109.78	107.75	107.84	108.92	109.96	108.69	108.6	108.88	107.15	107.94	108.21	110.04	106.35	108.82	108.36	109.87	107.88	108.88	108.41	107.98	108.13	109.81	109.2
99.775	100.05	100.2	100.04	99.338	99.779	100.32	101.84	99.774	99.757	99.231	100.78	100.7	99.092	99.079	100.25	100.51	99.685	99.775	100.49	100.55	99.348	102.66	101.16	98.73	101.82	100.21	99.464	97.779	100.28	99.87	99.064	100.56	102.1	99.327	99.044	100.5	99.401	100.05	100.14	101.09	100.97	100.22	101	99.902	98.922	99.873	101.29	101.2	101.24
97.27	98.836	98.773	97.959	99.441	97.848	98.194	101.04	98.721	99.759	98.484	100.42	100.36	98.18	99.032	99.151	98.625	98.062	97.935	99.343	98.033	98.587	98.598	99.612	99.352	98.583	97.736	99.269	98.378	96.671	97.173	99.492	98.465	99.105	96.938	98.357	99.208	98.034	99.282	98.536	99.287	98.487	99.583	98.932	100.49	99.357	98.196	98.62	99.54	99.234
98.075	98.099	99.203	97.842	96.224	97.588	97.315	98.326	97.566	98.633	99.689	99.696	98.312	97.814	98.984	97.277	97.773	98.089	98.935	97.074	98.533	98.702	100.82	98.422	97.677	98.12	97.243	98.861	99.039	97.038	97.608	98.679	98.156	97.148	97.563	97.221	99.133	98.662	97.199	100.18	97.635	97.934	100.81	98.559	98.289	97.308	98.573	97.042	96.909	98.034
105.69	104.6	105.77	104.5	106.69	106.38	106.68	105.78	104.08	106.39	103.64	106.41	105.79	105.58	104.84	105.18	106.46	104.61	106.54	106.62	105.98	105.76	106.62	105.88	105.11	105.84	107.13	105.65	107.56	106.68	105.64	107.29	105.94	102.95	104.71	103.87	103.49	105.59	105.24	104.7	105.96	105.75	105.94	106.1	107.34	105.57	107.12	106.42	105.17	104.11
109.15	108.05	108.73	107.82	108.63	106.87	108.14	107.63	107.11	109.31	108.85	108.76	108.94	109.09	108.31	109.62	107.92	108.24	109	107.71	108.35	108.94	109.11	109.56	108.17	108.95	107.87	108.24	108.03	108.15	108.02	109.01	110.4	108.05	107.42	108.42	109.13	108.33	109.51	108.83	107.82	108.76	109.15	109.09	106.43	107.51	107.63	109.15	107.82	108.04
106.05	105.89	104.74	105.87	105.21	106.56	106.89	103.64	105.41	104.14	105.92	105.6	105.09	105.35	104.74	105.58	105.76	104.54	106.97	105.33	104.09	105.83	106	105.13	106.59	105.67	106.64	105.01	104.56	105.11	105.19	105.75	104.11	105.97	105.63	106.76	104.42	106.54	106.59	104.51	105.68	105.57	105.68	104.15	104.82	107.48	105.43	105.91	106.55	106.92
107.26	109.37	107.76	108.95	109.94	108.45	108.64	109.28	107.52	108.21	107.65	109.93	109.88	109.05	107.7	108.62	107.18	107.83	110.26	110.03	109.27	109.91	109.02	108.13	108.22	110.71	107.56	109.15	107.78	108.55	108.95	109.76	107.52	109.3	107.86	107.81	110.24	110.11	109.19	107.87	107.55	109.71	107.52	108.84	108.54	109.29	109	108.54	107.93	108.04
99.031	98.753	101.01	99.623	99.862	97.314	99.364	99.377	98.263	99.062	97.293	98.674	100.35	99.846	97.388	99.164	99.109	99.026	96.886	97.844	97.946	99.706	98.303	98.691	98.348	100.5	98.192	98.13	97.789	99.592	99.395	99.726	99.307	97.922	98.126	99.573	97.854	97.062	98.334	98.765	101.02	96.813	98.053	99.606	98.409	96.852	98.464	97.429	99.064	99.435
104.8	105.62	103.9	104.63	106.29	106.33	105.33	106.45	106.32	105.37	106.01	103.84	106.44	103.97	105.15	105.97	105.22	104.63	105.34	105.15	106.3	105.27	105.12	106.44	103.89	105.54	107.43	105.67	104.97	105.24	105.14	104.7	106.71	104.27	106.16	105.4	106.21	106.67	106.44	105.01	104.3	106.35	107.49	106.5	105.88	105.08	103.69	104.96	105.68	104.61
106.55	106.03	107.88	106.23	105.02	107.21	106.63	105.48	107.14	107.68	105.44	106.05	105.52	106.12	106.58	106.57	106.86	107.39	107.26	105.97	106.86	107.26	105.02	106.48	106.58	105.99	106.18	107.36	105.47	107.74	107.24	106.07	108.09	107.19	105.74	106.63	106.99	104.86	106	107.66	106.3	106.63	106.56	107.6	107.08	106.49	106.6	107.16	106.74	105.32
107.77	107.02	107.18	105.63	108.48	108.42	106.31	107.48	107.6	107.89	107.97	107.05	107.86	106.59	106.46	109.67	108.11	106.36	107.86	108.04	106.49	107.07	107.16	106.97	108.22	108.91	108.1	107.92	105.92	109.02	108.19	107.47	107.06	108.16	107.47	107.34	107.97	108.36	109.03	109.85	108.1	107.94	107.78	108.67	106.55	107.06	107.36	107.32	106.59	107.75
101.84	100.52	101.03	102	99.77	101.92	101.2	100.93	100.68	102.56	100.49	102.18	100.72	99.69	101.17	99.408	100.98	101.03	101.08	100.49	100.29	101.76	100.15	99.911	98.815	100.27	101.01	102.12	98.976	101.72	101.44	100.78	102	101.53	102.11	100.12	102.13	100.45	102.36	100.49	101.56	100.95	101.68	102.86	100.89	100.22	101.05	100.12	100.92	100.11
105.37	105.79	107.34	105.87	105.61	107.93	105.84	106.61	107.37	105.05	106.28	105.88	106.06	105.08	104.76	108.17	107.73	105.83	107.28	105.53	106.31	105.66	107.51	106.54	107.61	106.51	107.49	105.73	105.75	106.87	104.3	105.58	105.43	105.12	106.5	105.71	104.33	106.96	106.74	105.55	104.84	105.5	106.23	106.58	106.92	106.8	105.62	107.28	106.38	106.65
106.14	106.41	105.99	107.86	106.06	105.01	106.95	106.83	105.94	106.23	106.62	107.81	107.47	105.34	107.28	105.69	106.71	106.58	106.72	104.83	106.3	105.56	107.44	105.74	105.53	105.2	106.37	105.76	106.08	105.8	107.56	105.35	108.47	105.12	105.91	107.14	107.05	107.42	106.64	106.05	106.9	109.12	106.85	105.03	107.44	106.55	106.36	105.77	106.69	106.07
106.7	106.7	106.94	107.69	105.88	106.16	107.02	105.66	108.22	106.71	106.2	108.44	105.68	108.06	107.22	105.82	105.66	106.51	105.73	106.63	106.51	107.95	105.72	106.37	106.6	107.23	106.39	106.78	106.48	105.02	107.6	106.58	106.81	106.41	106.49	107.52	107.57	107.79	106.88	106.09	107.68	105.88	106.62	106.93	107.06	105.87	107.53	106.01	107.76	107.81
105.22	105.55	107.14	106.96	106.03	105.1	104.14	103.68	104.83	106.1	105.82	107.11	103.96	104.13	107.76	107.1	106.4	106.4	106.11	104.88	106.58	106.13	106.08	104.26	105.59	106.16	103.9	106.52	107.23	106.31	106.42	106.39	105.81	105.01	106.31	104.3	107.56	106.51	104.36	107.59	105.48	106.46	104.3	105.17	105.2	104.46	105.95	105.21	105.38	104.82
110.46	111.35	111.43	110.06	111.82	110.59	110.18	110.72	110.49	111.56	112.08	109.66	108.98	110.42	110.69	110.16	109.47	111.06	110.69	110.03	109.36	111.92	110.21	110.94	109.48	110.15	109.63	112.33	111.47	110.35	109.56	110.62	110.63	109.13	109.65	109.55	110.11	111.56	110.6	110.32	111.06	108.72	110.19	110.98	110.48	110.55	110.32	111.65	111.52	110.74
106.65	105.16	104.64	106.1	106.06	106.17	105.37	105.33	105.52	105.67	104.81	105.35	104.57	105.95	104.58	107.46	104.17	104.72	106.59	104.05	105.55	105.9	105.1	105.23	105.75	104.59	106.88	104.78	106.16	105.53	105.37	106.82	103.63	104.31	105.37	105.07	106.07	106.21	104.84	104.36	107.05	106.67	106.02	105.58	105.54	104.94	103.46	104.46	106.62	105.09
106.33	105.36	105.39	105.41	105.54	106.56	105.87	105.85	106.69	104.89	106.9	105.7	105.28	106.55	105.08	107.31	103.69	104.24	105.69	104.79	105.75	105.74	106.42	107.36	107.27	105.26	103.99	105.57	105.18	105.79	105.17	104.06	104.51	105.4	105.33	105.43	106.64	103.19	103.95	104	105.21	105.32	107.8	105.26	105.97	105.84	106.58	107	107.17	105.18
103.26	102.48	102.7	103.45	101.7	103.91	102.23	102.11	103.26	102.91	104.83	102.87	100.89	102.16	101.81	102.57	103.11	103.69	100.86	101.98	102.99	101.77	102.72	100.46	103.38	103.71	102.26	103.78	102.59	102.92	102.35	101.34	103.67	102.67	101.78	103.42	103.89	102.24	104.69	102.77	104.19	103.07	102.98	102.55	102.42	101.79	104.51	102.32	101.95	101.68
104.13	106.66	106.35	106.6	104.57	107.14	106.43	107.4	108.61	106.45	105.55	107.08	107.02	107.37	106.14	106.13	106.68	107.38	106.65	107.28	106.45	107.69	104.25	106.44	107.08	106.09	107.35	107.22	106.94	106.86	107.59	105.92	107.39	105.93	106.21	105.66	106.82	107.57	106.09	105.36	105.37	106.29	107.06	107.6	107.42	106.9	106.1	107.28	108.11	108.87
107.24	108.02	109.87	107.07	107.64	109.06	107.44	108.57	107.98	109.22	108.18	107.84	107.79	108.12	109.31	109.17	106.87	108.5	107.28	106.99	108.83	107.32	109.16	107.88	108.63	107.93	107.38	108.05	109.05	107.57	108.42	108	109.07	107.74	108.76	109.65	107.73	108.18	107.8	108.73	108.98	109.36	107.64	106.36	107.65	109.02	107.64	108.07	108.49	109.46
106.06	106.44	105.88	106.06	105.49	105.93	105.59	105.44	105.16	104.37	104.7	105.72	106.88	105.04	105.02	105.13	105.04	105.56	103.97	105.94	103.85	106.34	106.21	106.51	107.3	105.53	106.67	105.31	106.13	104.01	106.03	105.31	104.52	105.76	105.91	105.78	105.74	105.12	106.2	104.64	106.21	105.77	106.95	105.2	106.16	105.67	105.8	105.26	106.71	105.51
108.22	107.34	107.36	107.36	108.72	107.71	107.05	107.74	106.96	107.7	108.11	106.85	108.14	109.31	109.65	108.2	107.93	107.67	108.31	109	109.18	108.97	107.96	108.45	109.32	110	107.04	107.5	108.88	109.56	108.45	106.69	108.2	108.92	108.32	108.43	108.51	108.47	109.16	108.69	107.33	108.23	109.15	107.64	107.47	107.61	108.71	108.95	109.83	108.99
109.34	109.98	111.17	110.16	109.72	112.41	109.63	110.56	111.03	109.61	110.65	110.77	109.99	110.57	111.88	109.12	110.41	111.26	108.81	112.04	111.13	110.66	109.96	111.89	110.64	111.63	110.38	110.21	109.51	110.35	110.86	111.2	109.95	111.68	110.77	110.97	111.32	109.94	110.53	110.76	111.31	109.7	110.32	109.83	110.94	108.95	109.99	109.81	110.12	110.87
99.743	99.938	98.495	98.513	98.67	99.428	99.59	98.351	99.028	98.674	100.29	97.995	100.12	98.899	98.834	100.4	99.742	99.459	98.298	98.601	97.875	98.694	97.137	99.861	100.21	99.822	98.711	99.444	99.423	98.271	98.793	97.764	98.164	100.12	98.929	98.955	99.093	100.23	99.969	99.121	98.743	99.282	98.271	98.283	97.791	99.382	98.929	99.894	99.447	98.116
105.04	102.6	102.74	102.88	102.53	101.42	102.78	103.24	103.74	103.93	102.97	102.24	104.21	103.52	103.8	104.23	101.74	103.31	100.54	102.32	102.22	103.61	103.78	102.64	102.17	103.5	102.79	103.89	101.51	103.06	103.05	103.2	102.99	102.88	102.73	102.25	102.1	102.21	102.6	102.33	103.16	102.68	103.21	102.19	103.16	104.83	103.44	102.83	103.01	104.15
101.81	100.89	102.62	102.2	101.7	100.35	100.15	99.897	100.32	99.606	100.34	100.27	101.04	98.662	99.397	101.69	100.32	100.47	99.844	100.15	98.946	100.74	102.08	100.27	100.06	100.06	99.345	99.568	100.7	99.52	101.06	100.31	101.01	99.601	103	100.5	100.98	102.11	100.55	100.73	100.22	99.644	100.26	101.41	101.79	99.793	100.32	99.712	99.505	101.32
106.04	107.58	108.11	107.38	106.39	108.36	109.5	108.74	107.65	107.03	109.23	106.08	106.83	108.67	107.7	107.61	106.92	107.72	108.4	108.61	107.43	107.88	107.78	107.32	108.43	108.06	108.88	108.61	108.77	107.85	107.9	107.08	107.85	108.56	106.92	107.44	106.79	106.76	108.33	107.1	106.85	108.98	108.13	107.59	106.96	107.93	108.25	108.75	107.46	109.12
108.08	107.55	106.76	107.43	107.71	109.12	107.86	107.36	107.98	106.11	106.23	108.68	109.13	109.99	108.39	108.41	108.52	109.47	107.01	108.38	107.36	106.66	110.23	107.55	107.82	107.95	109.03	107.32	110.05	106.65	108.21	107.76	107.05	108	106.68	106.85	107.84	106.72	107.37	107.58	108.66	108.86	106.75	108.66	106.9	107.7	107.95	106.89	107.27	108.46
106.16	107.12	106.11	104.21	107.06	106.7	105.73	106.65	104.54	106.25	106.69	104.82	105.87	104.61	104.97	104.11	105.71	105.2	105.38	104.18	106.57	106.14	105.61	108.31	105.82	104.11	102.67	105.04	105.56	106.94	106.09	106.36	107.89	104.2	105.49	103.97	105.1	104.96	105.12	104.17	105.35	104.64	106.08	104.66	106.62	104.91	106.52	104.64	105.21	106.34
108.31	107.64	108.11	108.55	107.62	107.45	106.9	108.44	108.05	106.8	106.8	106.56	108.64	106.96	108.71	107.66	107.23	108.01	109.06	105.77	108.97	106.56	107.11	107.93	109.12	108.65	107.68	107.18	107.82	108.5	108.26	107.23	107.27	106.87	108.93	107.95	107.55	106.18	108.03	107.35	107.55	107.64	107.68	107.7	107.74	107.47	108.64	106.78	107.57	107.09
110.73	109.56	110.03	110.95	111.32	110.66	110.72	109.79	111.77	108.97	112.4	109.71	110.41	110.68	110.11	109.76	111.18	109.33	110.4	110.97	109.65	110.05	111.06	109.24	110.73	111.24	108.74	109.04	109.65	111.23	111	111.72	108.95	108.58	109.84	110.71	108.9	110.84	109.25	109.11	111.36	109.83	109.87	109.16	109.84	109.21	110.12	110.16	110.32	109.93
98.091	98.333	98.14	98.913	98.44	98.631	99.625	98.529	98.741	98.151	98.063	98.424	99.825	98.576	99.99	98.537	97.433	98.387	98.991	98.24	99.862	99.078	97.898	97.787	98.24	98.821	99.186	98.569	98.926	98.708	99.388	101.41	101.06	98.899	97.724	98.916	97.725	96.367	99.744	100.31	98.314	98.377	98.655	97.329	97.508	98.533	100.68	98.414	99.61	99.362
104.75	105.83	105.4	106.01	107.24	105.87	104.87	104.88	106.66	106.55	105.15	104.29	107.17	105.69	106.48	105.03	106.2	104.02	105.88	104.57	103.86	107.08	105.01	105.24	105.17	105.61	107.02	105.95	106.69	105.47	106.07	105.48	106	106.05	104.82	105.49	106.78	106	105.95	107.13	106.1	106.2	104.78	107.13	106.04	106.18	105.08	106.47	106.08	107.21
104.44	106.46	104.71	106.48	105.33	105.33	106.38	105.47	104.4	106.47	105.99	105.65	103.4	106.11	104.79	106.27	106.18	105.63	103.81	106.29	105.87	106.46	105.47	106.46	105.46	104.35	105.76	105.48	106.58	106.19	106.53	105.92	105.16	106.54	104.81	105.83	105.51	105.82	105.69	105.69	106.25	104.98	105.77	105.56	107.02	104.67	104.36	106.17	105.62	106.13
100.86	101.47	101.15	101.36	99.19	99.059	101.33	100.73	102.14	101.93	100.5	101.95	100.8	100.66	100.99	101.5	101.12	100.21	102.56	99.779	101.34	102.16	101.52	100.79	101	100.07	101	100.85	100.76	98.563	102.79	99.451	99.816	100.92	100.23	99.819	99.954	100.44	100.41	99.83	99.629	101.16	99.122	102.63	100.09	101.99	99.866	101.28	101.38	100.04
105.9	106.87	106.98	104.62	105.06	105.32	105.92	104.78	104.97	106.22	106.01	107.71	104.56	105.05	106.03	104.54	105.73	106.64	105.61	105.86	109.32	105	104.61	105.41	105.24	105.39	105.88	104.3	105.82	106.28	106.23	105.57	106.03	105.85	106.62	105.76	105.7	106.23	105.43	106.63	104.76	106.69	106.56	105.98	106.84	106.13	105.56	107.07	105.72	107.55
107.61	104.47	107.42	106.66	108.81	105.38	105.07	105.94	106.61	105.42	107.17	105.83	108.2	105.75	105.4	107.86	106.54	106.15	106.04	106.95	106.61	106.82	107.1	107.24	105.36	107.07	106.69	107.04	105.29	107.16	106.85	106.7	104.43	105.25	106.82	106.41	104.62	106.26	106.32	106.85	105.98	107.58	106.74	105.97	106.59	108.07	106.46	106.1	103.79	106.09
108.54	108.96	107.76	109.52	108.43	106.4	108.78	108.59	109.79	106.79	106.38	107.74	109.3	106.62	108.73	107.99	109.25	108.07	108.36	108.36	107.34	108.4	107.86	106.9	107.55	108.81	106.7	108.09	107.79	107.87	108.83	108.47	108.88	109.87	107.88	109.81	107.32	107.94	108.71	106.69	107.98	110.37	108.42	106.88	108.34	108.2	107.32	106.84	109.37	106.61
108.26	109.09	108.14	108.26	108.47	110.1	108.2	107.85	110.38	109.63	108.26	109.27	107.28	107.24	109.27	107.57	107.81	108.51	109.03	108.04	108.27	107.71	107.35	108.26	107.72	107.31	108.09	108.96	106.6	107.9	107.83	110.11	107.63	108.71	108.55	109.68	108.41	108.25	108.42	109.61	109.56	107.98	108.6	108.79	109.58	107	109.23	109.53	108.57	108.64
104.94	105.74	107.12	106.87	105.69	105.91	105.15	106.1	108.6	105.69	105.85	106.19	104.45	105.56	106.47	105.69	106.18	105.45	104.98	105.78	105.21	105.63	103.99	106.41	105.35	106.36	104.5	106.08	104.21	103.51	106.96	105.87	106.91	104.77	103.75	105.42	105.08	105.82	105.11	106.95	105.89	105.13	105.04	106.5	106.22	104.74	105.23	106.33	105.42	105
105.93	108.48	107.13	107.6	108.29	107.26	109.58	107.83	108.61	108.57	107.67	109.28	108.94	108.18	107.37	106.24	107.62	109.22	109.59	107.91	108.97	109.96	107.69	108.32	108.75	109.01	109.74	107.66	108.36	108.52	107.43	108.29	107.77	108.95	111.18	108.61	108.48	107.48	107.65	108.53	109.99	107.11	109.47	107.83	108.75	107.33	107.77	108.18	109.77	108.21
106.31	105.69	104.82	104.75	104.84	105.61	105.37	107.36	104.81	105.41	107.78	104.97	105.39	104.5	103.71	105.4	106.65	104.72	105.02	106.05	104.02	106.4	105.4	105.54	105.46	107.17	106.05	105.75	106.17	105.27	107.26	105.31	105.01	105.32	105.79	105	105.9	105.32	105.14	107.25	105.68	104.82	105.69	105.52	105.59	106.95	105.84	105.77	106.34	105.13
108.23	108.13	108.13	107.39	107.19	108.02	109.55	108.32	108.71	107.77	107.1	108.49	108.28	107.24	107.74	108.41	108.48	108.68	107.04	107.38	106.57	107.82	107.69	105.53	106.53	107.06	106.35	108.16	109.04	109.41	107.3	107.03	108.85	106.76	107.44	107.8	106.9	109.25	107.52	108.52	109.05	107.51	105.76	107.99	108.83	107.05	109.38	109	107.14	106.58
111.03	110.02	110.77	108.84	109.84	111.43	110.64	109.86	111.24	110.9	111.16	109.05	108.79	110.33	110.33	110.5	110.16	111.54	109.67	110.25	109.93	110.05	109.36	110.57	111.3	110.47	110.52	109.74	111.49	110.91	111.55	109.93	111.35	110.24	109.59	109.61	111.18	110.75	110.67	109.9	109.6	110.01	109.89	109.44	109.69	109.47	108.25	108.9	110.58	110.24
96.881	97.287	99.435	98.804	98.527	99.523	99.088	98.739	98.459	98.883	99.332	99.02	97.859	98.487	97.506	97.158	97.01	98.881	97.364	97.637	97.676	98.488	97.776	98.537	99.411	97.181	98.993	98.56	97.201	97.683	99.561	97.464	98.597	98.539	98.591	96.802	98.833	98.504	97.434	98.726	98.41	98.525	97.398	97.438	97.629	98.493	99.555	98.278	97.854	98.61
99.133	97.19	97.908	97.921	98.233	97.612	97.136	97.198	99.348	99.046	99.541	98.355	99.659	100.09	99.09	98.285	99.792	98.518	97.39	99.449	97.433	99.554	97.406	97.094	98.494	97.138	97.664	96.962	98.04	96.579	97.455	97.586	99.672	98.007	98.763	98.437	98.524	98.67	97.765	98.414	98.111	97.452	98.189	98.158	98.177	96.852	98.233	96.704	98.674	97.016
106.43	105.56	107.13	106.65	105.48	105.66	105.76	106.41	105.96	107.16	106.42	105.41	106.81	107.11	106.69	107.17	106.9	106.62	106.49	107.67	104.85	105.68	106.34	106.66	105.52	105.72	106.22	107.91	106.62	107.65	105.19	106.22	107.56	105.92	107.24	106.52	107.58	105.64	106.72	105.03	106.26	107	106.58	106.93	106.91	107.92	108.19	106.59	105.53	106.64
105.18	106.24	106.2	106.19	106.02	106.18	104.85	106.18	105.71	104.32	103.15	104.43	106.53	104.79	104.56	105.16	106.12	106.91	105.05	106.64	105.91	106.14	103.62	106.55	105.73	105.54	105.95	105.16	105.07	105.36	106.2	105.11	104.7	105.13	107.09	106.23	105.85	103.83	106.09	104.56	106.34	106.71	105.23	106.31	105.4	104.92	108.1	104.27	106.07	106.11
108.9	109.82	108	108.27	108.05	108.91	110.29	108.28	108.53	107.62	107.15	107.96	110.06	108.34	107.27	108.39	107.79	108.29	110.03	109.67	109	109.03	108.47	108.19	107.9	108.95	108.27	108.33	108.88	106.5	108.48	107.51	109.17	109.52	109.3	107.51	109.96	109.44	108.35	109.21	107.97	106.55	110.2	108.54	109.15	108.69	108.27	108.42	108.66	108.47
105.79	104.91	105.93	106.42	107.89	107.3	106.43	106.46	105.91	106.75	107.44	105.97	107.18	106.51	106.31	107.57	105.21	106.29	105.29	106.61	105.83	107.83	106.57	106.28	106.29	105.9	108.13	105.47	106.85	104.62	107.77	106.84	107.74	107.1	106.8	106.56	106.47	106.45	106.65	105.21	105.79	107.02	107.18	106.26	105.41	104.84	105.81	106.98	105.54	105.98
105.93	105.99	107.8	106.33	106.18	106.52	105.36	106.22	104.83	103.94	107.01	107.02	105.06	106.72	106.7	105.34	107.84	106.02	106.83	107.08	106.98	107.3	106.23	106.27	106.89	106.76	106.5	106.08	105.66	105.67	105.67	105.84	106.22	107.05	106.51	106.94	105.32	105.05	105.91	107.07	106.67	106.21	106.11	106.81	107.11	106.21	106.1	107.41	105	105.68
104.84	105.45	105.12	105.62	106.08	105.97	106.54	103.88	104.89	105.22	105.37	106.33	104.96	104.74	107.38	106.22	106.36	105.73	104.97	104.07	104.98	106	107.03	107.07	106.34	105.57	104.49	104.85	106.09	107.01	106.08	104.98	107.16	105.21	105.27	105.92	105.5	105.35	105.99	106.13	105.3	107.54	106.03	104.91	105.88	104.46	106.27	106.48	105.13	105.42
105.9	106.82	106.12	105.83	104.61	106.21	105.29	105.36	106.02	105.05	106.38	106.02	104.81	106.46	105.58	105.43	105.53	105	104.76	105.44	105.41	106.07	105.77	107.32	105.74	105.73	105.42	104.43	105.49	106.04	106.19	106.26	105.85	105.35	104.79	107.25	104.91	105.09	104.89	105.17	106.75	104.86	106.38	104.79	107.63	105.29	106.37	106.21	105.23	105.96
107.54	107.97	108.14	108.11	107.78	108.85	108.5	106.99	107.62	106.18	107.84	107.21	107.7	107.81	108.7	106.14	107.51	107.79	109.65	109.27	106.18	108.49	108.25	106.93	108.21	107.52	107.53	106.64	109.37	106.32	107.77	108.37	109.49	108.31	109.07	108.38	106.85	108.52	108.41	107.82	108.15	107.77	108.32	109.52	107.61	106.97	107.86	107.78	108.93	106.98
105.92	106.06	107.11	106.53	105.94	109.01	109.77	106.87	105.22	105.28	107.36	105.78	107.96	104.43	107.47	107.04	106.88	106.69	105.66	106.25	108.72	105.46	107.36	107.3	107.47	106.06	106.24	106.41	105.34	106.22	106.26	105.45	104.96	105.92	105.95	105.89	106.43	106.56	106.59	106.37	106.1	106.85	107.45	106.25	105.19	107.04	104.53	107.48	106.71	108.79
105.41	106.51	106.7	104.92	106.53	106.9	106.46	105.52	104.03	107.4	105.4	107.29	106.23	107.72	106.52	106.26	107.01	106.26	103.83	106.69	106.38	106.29	107.22	105.62	106.82	106.6	106.12	105.91	106.9	105.94	107.9	104.83	106.8	105.98	106.12	105.83	106.59	106.56	105.54	107.02	106.45	106.34	106.27	106.99	106.66	107.54	107.73	105.67	105.4	106.42
109.31	108.83	107.56	107.7	107.21	108.33	107.39	109.85	109.32	108.14	106.82	109.46	110.79	108.48	108.38	108.44	108.93	109.65	109.18	107.9	108.22	108.53	108.4	108.06	108.84	106.94	109.54	110.19	107.43	108.33	107.83	108.59	108.92	109.57	107.64	107.33	109.41	108.21	107.47	108.17	108.05	107.95	109.27	109.01	108.68	109.29	109.29	107.42	108.44	108.53
97.754	96.607	97.111	97.871	97.835	98.545	99.563	98.522	97.649	97.483	97.693	98.56	97.64	97.018	100.55	97.441	97.276	96.5	98.63	97.393	96.796	99.294	97.436	98.737	97.656	97.544	98.474	97.173	97.823	99.611	98.34	99.928	96.879	97.481	96.855	98.619	97.759	98.203	97.575	97.548	99.582	98.065	97.59	99.007	98.777	97.754	96.594	98.264	98.474	97.998
99.38	97.736	96.527	97.759	97.081	97.371	97.088	98.939	98.448	98.291	98.765	100.52	98.888	97.099	98.712	98.151	96.757	98.116	97.52	95.942	96.969	98.984	97.216	98.318	97.76	97.745	99.181	95.966	98.132	98.319	97.722	97.256	98.619	97.895	98.015	97.55	96.472	97.716	97.249	98.445	97.607	97.746	97.685	97.665	99.088	98.807	98.675	99.038	97.492	97.798
108.53	108.03	108.2	107.07	108.83	108.29	108.21	107.52	108.57	108.24	108.38	107.67	107.52	106.24	107.24	107.37	109.77	107.99	108	106.95	107.31	108.52	108.87	106.63	107.8	107.87	106.73	108.1	108.21	108.4	108.94	107.37	108.96	108.4	108.45	106.98	107.25	108.4	107.74	107.36	108.52	107.67	109.15	109.01	108.23	108.29	109.41	107.8	106.59	108.32
106.74	106.94	108.41	106.79	105.7	107.87	107.86	108.24	106.41	106.19	106.42	105.37	106.63	107.86	106.35	107.69	106.31	106.13	107.6	105.68	106.77	106.68	105.07	105.53	107.05	107.05	106.1	107.58	106.2	106.77	106.17	107.85	107.78	105.97	106.56	107	106.14	107.31	107.79	107.51	107.43	106.51	106.23	104.14	105.6	108.2	105.98	105.09	107.75	106.99
104.35	103.88	107.63	107.18	105.74	105.23	104.47	104.93	105.04	105.17	105.69	104.93	106.81	105.2	105.18	104.72	105.61	105.25	104.76	105.71	106.69	105.89	105.08	106.85	106.33	106	105.17	106.3	106.02	105.16	105.74	106.01	106.57	105.14	105	105.3	104.89	106.45	104.75	105.87	106.69	105.37	103.76	106.87	106.07	106.63	107.35	106.24	105.14	104.37
104.89	107.46	105.06	107.38	105.67	105.73	105.86	106.77	105.6	106.11	104.78	105.17	107.51	106.39	104.6	105.67	105.24	105.89	106.18	105.52	105.72	106.11	105.65	105.08	106.36	105.39	106.36	106.4	105.51	105.16	106.67	105.9	104.82	107.59	105.94	106.53	106.31	104.39	107.53	104.82	105.61	106.51	106.11	105.61	107.75	105.04	105.81	104.52	106.09	106.26
106.64	106.27	104.92	108.24	107.11	107.51	106.02	106.71	107.17	106.02	105.98	105.83	106.43	106.84	104.61	106.42	106.95	106.43	106.33	105.08	106.47	104.84	105.07	104.41	107.29	105.82	106.63	106.71	107.22	106.59	107.4	106.88	105.55	107.34	106.27	106.96	106.58	106.7	104.68	106.67	107.26	106.6	107.39	106.24	106.13	106.09	105.56	106.06	105.42	106.25
109.59	107.56	108.13	110.01	108.72	107.96	106.81	107.39	106.39	108.3	108.87	107.76	109	106.65	106.81	108.59	109.23	108.29	106.58	108.86	107.72	107.11	107.99	107.52	107.61	107.8	109.17	107.88	106.68	106.8	108.73	106.87	108.58	107.65	105.46	107.02	107.11	107.92	107.71	109.27	106.86	107.77	107.9	107.34	106.93	108.95	107.34	107.6	108.09	107.96
105.37	105.37	105.91	105.95	106.66	104.25	105.07	105.16	105.43	105.08	105.57	104.06	104.43	105.4	105.8	105.32	107.22	105.48	106.53	105.14	107.28	106.7	106.35	104.85	105.51	107.87	105.78	105.94	106.09	105.05	105.25	105.88	105.54	104.16	105.25	103.48	105.21	106.14	105.09	105.3	104.78	105.64	106.79	104.7	106.9	106.01	104.87	106.93	106.34	106.86
108.93	112.17	109.88	110.37	112.01	111.21	110.23	111.49	109.39	109.61	111.04	110.42	109.89	109.53	110.9	110.15	108.63	110.4	110.69	109.73	110.05	111.01	112	110.21	110.04	110.15	110.63	109.44	109.92	110.32	110.26	110.48	109.3	110.56	110.46	109.69	110.91	110.52	110.78	108.55	109.56	111.5	110.67	110.6	110.88	110.76	110.75	110.36	109.55	110.96
106.39	106.59	105.57	107.05	106.83	105.39	105.53	106.05	104.86	106.5	107.48	105.81	105.65	105.34	106.39	107.27	106.16	105.28	106.31	105.8	107.84	106.08	106.57	106.42	105.73	106.03	106.46	105.32	107.15	106.42	106.7	107.18	107.02	105.96	105.37	107.33	105.62	106.18	106.89	105.77	106.36	106.47	108.62	107.22	105.71	105.79	106.36	106.94	106.05	106.65
107.88	108.42	107.46	108.7	108.87	108.1	107.28	110.11	109.25	108.23	106.75	107.17	108.58	109.03	108.88	109.16	108.71	108.24	108.49	108.31	108.29	109.08	107.9	108.11	108.7	108.02	107.82	108.52	108.98	109.38	108.52	108.81	108.16	108.78	107.85	108.9	108.95	109.59	107.89	108.08	109.46	107.26	108	107.98	109.21	109.15	108.7	109	107.01	109.18
98.659	97.614	97.869	99.051	98.65	98.536	99.086	98.418	98.083	98.247	99.164	97.072	97.416	98.981	98.777	98.437	98.275	99.403	97.399	97.651	99.469	99.058	97.024	96.862	98.583	97.004	97.477	96.44	98.927	99.445	98.508	99.182	98.169	97.646	98.859	99.086	97.686	97.726	98.982	99.12	99.636	98.466	98.181	98.363	99.344	97.629	98.711	97.921	99.809	97.707
104.81	106.33	105.5	106.08	103.9	106.68	107.5	106.65	104.03	106.92	106.79	104.78	105.47	105.61	104.46	105.06	105.09	106.47	105.46	104.13	105.4	105.42	106.29	106.04	105.86	104.26	105.07	104.96	106.81	104.95	105.48	105.95	106.33	107	105.47	106.05	106.86	104.97	105.32	106	104	104.48	105.85	105.31	106.03	106.28	106.69	106.25	105.29	104.43
100.97	102.32	99.103	100.09	100.08	100.03	100	101.63	100.5	100.91	100.44	100.11	102.69	100.47	101.71	100.75	102.33	101.19	99.131	100.81	99.856	99.932	100.96	99.562	101.05	100.98	99.36	100.71	99.534	101.7	100.56	100.68	100.67	99.628	101.28	103.06	99.845	100.97	100.19	100.7	101.27	102.27	100.8	101.15	99.645	100.41	99.89	102.27	100.14	101.31
97.411	99.071	99.574	96.867	99.228	98.661	98.094	98.454	98.439	98.877	98.342	97.904	98.19	97.968	97.343	99.688	98.125	100.19	98.791	97.618	98.268	97.296	98.431	98.678	99.523	99.323	97.165	98.603	97.286	99.079	98.635	99.325	97.625	98.452	98.755	97.159	100.31	98.008	97.947	98.28	98.75	98.66	97.391	97.699	98.92	98.113	98.697	99.035	99.865	99.3
97.109	98.379	96.947	97.871	97.576	98.877	97.894	99.422	97.872	97.24	97.922	97.216	97.483	96.969	98.025	97.843	98.989	97.451	97.983	97.505	98.013	95.472	97.873	98.983	98.375	97.681	97.084	98.273	98.875	99.698	96.878	98.698	99.298	98.015	97.138	98.77	98.099	97.215	96.631	99.524	97.791	98.562	97.989	97.788	98.158	97.746	99.937	99.531	97.864	99.763
102.17	102.05	103.23	104.01	102.8	102.88	103.74	102.79	102.07	103.7	102.9	104.2	101.73	102.03	102.23	102.03	103.06	102.73	103.08	102.49	102.43	103.37	104.03	101.5	103.39	103.07	102.43	103.58	101.09	103.57	102.48	101.75	103.32	103.73	103.66	103.66	101.79	101.89	103.27	101.73	103.18	101.87	103.42	103.06	103.57	103.67	102.74	102	100.37	101.4
105.99	104.93	105.7	107.3	107.04	106.12	107.36	107.5	105.94	106.24	107.03	105.07	106.17	104.73	106.37	106.32	106.11	106.82	105.78	106.14	106.94	107.59	107.5	108.08	106.13	105.74	106.17	106.1	105.78	106.9	106.39	106.44	107.01	106.61	106.91	105.85	106.04	106.55	107.68	107.2	106.62	106.7	106.45	106.44	105	107.19	107.74	106.16	107.48	105.12
110.84	110.92	109.59	110.51	110.36	110.33	109.55	106.97	108.17	109.52	110.72	109.94	109.64	109.16	109.17	111.29	110.79	110.98	110.74	108.68	109.78	108.19	112.08	108.62	109.29	109.58	109.13	111.08	112.34	109.58	112.47	109.81	110.17	111.31	111.06	111.05	109.56	110.15	110.6	110.12	110.12	110.29	109.72	110.56	111.11	111.03	109.51	110.81	111.01	109.8
111.99	109.54	110.1	112.1	110.84	110.96	110.43	111.1	110.45	110.7	109.31	110.74	108.94	107.63	109.47	108.73	111.73	111.87	109.96	109.63	108.71	109.19	109.85	109.55	112.01	112.3	108.7	111.7	109.94	109.92	112.06	110.32	110.13	110.54	111.56	110.57	111.14	110.74	109.73	110.62	110.21	110.55	111.36	110.01	110.64	110.61	108.79	110.16	110.69	110.32
105.34	106.76	106.83	106.78	106.7	108.06	105.19	105.2	104.6	105.86	106.94	106.11	106.38	106.88	106.39	106.63	106.58	106.02	107.38	107.49	105.54	105.19	107.06	106.09	106.77	105.36	108.18	106.13	106.52	106.05	107.08	105.74	105.42	107.09	104.91	104.77	106.74	106.81	105.77	106.13	105.86	106.57	108.76	105.57	107.13	105.92	106.55	105.99	106.54	106.68
97.291	97.972	97.596	98.203	99.043	99.414	96.994	98.364	97.795	98.071	97.668	97.836	97.462	97.567	97.672	97.592	98.41	99.787	97.311	97.398	97.484	100.12	98.209	97.856	97.168	98.022	97.56	98.966	97.138	97.457	98.105	97.129	98.067	98.388	98.459	100.06	97.213	95.93	97.9	96.68	97.777	97.362	98.55	97.831	99.488	98.407	98.973	96.735	96.29	97.688
103.47	102.66	102.51	104.93	101.58	103.09	103.57	102.74	102.22	103.2	102.62	104.69	103.7	104.05	102.32	101.86	102.55	102.29	104.49	103.76	101.92	103.57	102.39	104.36	104.25	102.57	103.31	103.83	102.42	102.87	103.47	102.72	103.62	102.7	103.47	104.28	103.52	101.95	103.26	101.19	102.55	104.68	103.15	102.4	101.86	102.7	102.64	102.49	101.6	103.96
101.13	101.57	99.915	100.76	102.07	101.26	102.13	101.8	101.17	99.465	99.734	102.21	100.96	101.66	101	102.3	101	102.17	101.54	100.7	101.24	101.47	100.65	100.59	101.37	98.641	99.774	100.99	100.83	100.93	100.65	101.17	100.88	100.12	101.14	100.71	101.76	102.02	101.05	102.59	101.69	101.82	100.94	101.17	100.5	101.84	101.7	101.41	100.46	100.82
106.86	106.17	106.39	107.62	104.69	106.6	106.5	106.42	107.06	104.75	105.63	105.39	106.05	106.29	108.2	105.16	107.56	105.99	106.21	104.94	108.29	105.32	106.74	106.61	106.59	105.3	106.3	105.56	106.3	107.05	106.91	106.09	105.66	106.26	106.97	107.65	106.11	107.02	106.23	106.45	106.08	106.51	107.07	106.68	107.41	107.2	107.21	106.28	107.03	107.14
108.02	108.68	108.78	108.52	108.21	106.85	106.89	108.59	107.58	108.52	109.09	106.82	107.38	108.1	109.6	108.09	108.72	108.11	107.54	107.66	108.32	109.7	107.73	108.91	107.7	108.12	108.71	107.2	108.82	106.78	108.54	108.44	108.77	108.84	109.01	108.04	106.82	107.6	107.1	107.62	107.31	108.64	106.77	106.92	109.3	106.91	107.22	106.7	107.89	109.12
107.34	108.33	107.39	107.86	108.47	108.63	108.99	108.71	107.78	109.01	107.08	108.95	107.74	109.49	108.4	110.06	106.4	109.63	107.49	108.1	107.94	108.6	108.21	109.19	106.36	107.79	109.09	108.39	107.75	108.65	107.87	108.88	107.71	107.67	107.33	107.91	108.58	108.87	108.77	109.05	107.86	108.53	107.28	109.21	109.84	107.45	108.22	109.01	108.82	107.44
107.28	108.74	108.32	108.48	109.26	107.76	108.38	107.84	108.44	107.03	108.98	108.18	108.27	107.92	107.58	108.62	107.48	108.22	108.82	107.95	106.8	108.72	107.35	108.1	108.13	107.9	107.14	109.85	107.89	108.14	109.73	110.04	107.91	108.68	107.6	108.09	108.91	107.27	107.85	107.32	108.8	108.92	107.32	108.18	107.67	108.64	107.56	107.69	107.68	107.41
106.05	104.73	104.7	107.51	105.81	105.91	105.73	107.63	106.21	105.53	105.4	104.08	105.43	104.31	105.72	105.05	106.54	104.75	105.89	105.44	106.62	105.42	106.04	106.31	105.33	107.38	106.21	105.42	104.88	105.06	106.38	105.34	105.43	106.12	107.77	105.23	104.68	105.6	105.98	105.48	105.46	105.02	105.33	106.44	105.91	105.03	105.12	107.01	105.24	106.21
97.715	98.404	97.861	98.019	98.009	97.473	98.233	98.963	98.69	97.771	97.569	100.16	98.951	98.661	96.783	98.108	97.982	98.391	96.88	97.895	99.398	97.878	98.407	99.623	98.412	97.589	98.82	97.911	98.58	97.453	98.322	99.077	99.626	97.572	98.126	97.774	98.089	99.188	96.152	98.597	98.419	99.168	97.993	98.604	97.868	99.676	97.808	98.137	98.094	99.235
107.77	109.82	107.58	107.96	107.63	108.1	108.04	110.19	108.77	109.01	106.66	109.74	108.97	107.32	108.91	107.59	108.88	108.7	109	107.31	110.51	108.64	108.5	108.3	109.8	109.95	108.43	107.62	109.06	106.82	108.59	109	108.45	107.77	108.96	107.17	108.45	109.74	106.91	108.1	109.17	108.71	107.38	108.65	108.49	106.8	109.35	108.96	108.99	108.45
96.605	97.579	98.656	96.725	98.202	97.756	98.373	96.883	97.964	97.796	97.708	98.633	98.459	97.948	98.037	98.215	96.11	98.269	99.639	98.71	98.12	97.895	97.591	98.818	97.139	97.992	97.883	99.064	98.944	98.542	97.821	97.452	97.452	97.311	98.612	97.361	97.069	97.968	97.368	97.144	97.348	98.694	97.679	98.411	99.43	98.586	96.103	97.677	97.972	99.327
105.95	105.89	105.66	106.21	104.78	105.67	106.77	105.94	106.33	105.72	103.73	105.9	105.81	105.37	105.43	104.9	105.16	106.83	105.97	104.15	105.4	104.68	106.43	106.57	103.28	105.71	105.17	106.65	106.23	105.3	105.68	105.29	105.12	106.6	105.8	106.94	105.97	105.26	105.81	106.22	105.7	107.25	106.55	104.87	106.43	105.88	105.41	106.66	107.85	105.63
105.53	105.76	105.93	106.81	107.62	106.37	105.86	108.4	106.88	106.63	107.02	106.94	106.72	106.47	106.2	106.97	106.11	106.33	106.3	106.12	105.81	107.49	106.02	106.7	107.26	106.22	108.51	106.48	106.04	107.59	106.27	108.51	105.62	106.36	106.89	108.24	106.49	107.62	104.88	107.66	106.09	107.02	107.69	105.71	106.77	106.77	107.26	106.56	108.12	106.12
106.53	106.07	104.87	104.6	105.02	104.32	106.67	105.85	107.08	104.93	105.74	105.56	105.92	105.74	106.15	105.66	104.49	105.29	106.25	104.98	106.85	106.25	104.94	105	105.14	106.47	104.9	103.98	103.61	106.27	106	105.77	105.29	104.52	104.72	105.25	107.39	105.02	105.37	105.78	104.55	105.04	104.26	104.6	106.46	105.95	105.64	105.06	105.08	104.84
106.97	108.02	109.43	107.57	107.58	108.92	108.42	108.56	108.85	108.85	107.47	107.76	108.13	109.22	109.07	107.29	108.76	108.03	108.39	107.71	109.03	108.73	108.82	107.66	108.3	108.77	108.26	108.55	107.87	108.44	108.84	108.59	107.09	109.12	106.72	106.88	107.85	108.95	109.03	108.43	108.24	108.82	107.98	105.43	108.1	107.66	108.51	107.18	108.11	108.72
110.78	109.87	111.01	111.21	109.66	110.52	110.3	110.16	111.7	109.84	109.69	109.58	111.29	110.42	110.15	109.42	109.01	109.62	108.73	109.77	110.76	109.52	111.02	111.35	110.52	110.8	110.37	109.98	109.33	110.15	109.9	108.78	110.98	110.26	111.22	111.55	110.93	111.09	110.61	109.26	110.26	108.83	111.45	111.71	108.15	110.65	110.82	109.76	111.69	110.14
99.675	101.54	100.27	102.3	100.51	100.26	101.15	101.09	100.55	99.761	99.762	100.48	101.6	99.062	100.62	98.914	100.13	100.81	100.15	100.39	101.04	101.86	99.078	101.03	100.08	100.84	100.55	101.32	101.29	101.37	100.26	100.43	101.8	100.7	102.43	101.25	100.51	101.16	99.666	102.05	100.91	100.39	99.567	99.834	101.11	102.38	99.244	99.805	99.194	100.41
101.96	103.47	101.87	104.02	101.7	103.98	103.53	101.7	102.73	103.17	103.59	103.38	103.25	103.4	102.65	103.5	102.89	101.71	100.73	103.8	101.73	104.52	102.1	101.52	103.36	101.5	104.03	102.93	102.37	101.31	104	104.19	104.17	104.22	101.64	101.61	101.93	101.76	101.24	103.74	104.01	103.77	104.48	103.33	103.1	103	102.68	102.15	102.25	101.1
100.37	99.711	100.94	101.7	100.98	101.52	99.385	101.7	100.41	100.03	101.33	100.78	99.48	99.538	100.01	99.516	101.4	101.08	101.84	100.88	101.48	101.53	100.11	101.75	102.88	100.84	101.28	101.04	100.21	101.06	101.44	98.835	100.92	101.31	101.93	100.67	100.81	101.05	100.74	101.59	100.94	100.46	98.843	102.13	100.26	100.43	100.41	100.72	101.16	102.32
98.509	99.842	99.063	98.536	98.636	98.376	97.269	98.576	99.01	98.988	100.18	99.14	97.683	98.897	99.074	98.97	100.06	99.843	98.121	98.331	98.95	98.732	97.251	97.375	98.495	100.05	98.754	98.699	101.37	98.867	99.063	98.77	99.279	100.2	98.583	99.607	97.762	98.877	99.697	98.973	98.729	98.008	99.642	99.116	97.845	98.333	99.987	99.06	98.794	97.192
107.11	106.66	106.81	105.97	106.65	104.27	107.55	106.24	106.52	105.82	107.25	106.19	107.24	106.88	104	104.61	105.79	106.87	107.02	106.34	105.86	106.19	106.13	106.28	106.94	104.34	105.48	105.6	107.21	107.27	107.07	104.54	106.78	106.1	107.26	106.29	106.1	106.06	105.44	107.27	106.61	106.49	106.31	106.06	107.43	104.85	105.92	105.82	106.95	105.77
105.71	105.76	107.37	105.48	105.72	106.13	105.98	105.12	106.11	107.35	104.82	104.83	104.87	105.25	105.84	105.62	104.45	106.21	106.46	105.14	106.34	103.95	105.28	107.95	105.63	106.19	104.53	107.1	105.22	105.81	105.67	106.26	106.48	104.92	104.82	106.13	105.15	104.93	107.55	104.54	105.04	106.44	106.25	106.2	104.54	103.22	106.9	104.31	106.94	106.05
106.49	106.47	107.94	106.82	106.63	106.79	106.74	107.68	106.56	105.42	107.44	105.43	105.98	108.84	106.19	105.47	104.51	107.65	105.64	108.82	105.57	105.93	105.96	105.94	105.55	105.49	105.69	105.75	107.83	104.46	105.43	106.27	106.49	105.83	105.84	107.1	106.39	107.48	107.85	105.36	104.48	105.91	105.71	105.98	107.2	106	106.19	106.97	106.34	106.3
105.61	106	107.22	105.09	108.3	105.76	106.74	108.14	107.05	106.23	106.39	105.58	107.74	107.12	105.29	106.91	106.49	106.08	107.26	105.53	107.13	105.87	106.66	106.94	106.12	106.25	107.29	106	106.63	108.1	108.57	106.53	107.47	107.84	107	107.13	105.49	107.39	105.22	105.54	106.76	105.47	105.13	105.73	106.92	107.58	107.03	105.62	105.85	105.95
107.73	110.33	107.24	107.21	107.86	107.14	106.77	108.16	107.77	107.97	109.8	107.92	107.53	108.41	107.18	108.43	107.25	108.27	107.6	106.85	106.68	109.18	109.27	106.75	107.18	106.51	106.86	107.54	107.07	108.82	108.39	108.27	106.78	106.99	108.16	109.24	107.12	107.93	107.21	109.72	108.3	107.94	107.05	109.06	107.22	106.66	107.91	109.32	107.79	107.88
104.63	104.58	105.43	105.69	107.54	104.93	105.49	106.24	105.18	103.51	106.3	105.82	104.91	107.23	105.49	105.21	105.35	104.88	105.26	105.32	107.41	105.45	106.82	106.42	106.3	105.6	105.24	105.89	105.48	105.05	105.76	105.18	105.84	106	105.37	105.11	105.05	105.36	105.48	106.92	106.83	106.03	105.74	104.9	106.17	104.99	105.92	106.97	104.9	106.18
99.763	101.59	100.02	99.246	100.48	99.464	100.81	101.99	100.91	100.92	100.31	100.51	101.38	100.43	100.76	99.004	101.97	100.44	101.23	101.38	100.84	99.721	101.08	100.64	101.62	101.38	101.5	101.56	102.04	99.85	100	100.26	99.42	100.68	100.11	102.87	99.787	101.1	99.559	100.28	100.57	101.08	100.12	100.49	99.739	100.16	100.48	101.53	100.6	100.38
107.92	108.54	107.58	110.18	108.94	108.8	109.7	109.03	108.12	107.6	108.74	107.35	109.44	107.39	109.39	107.54	107.92	108.25	108.05	109.23	109.36	109.84	108.72	108.63	107.33	108.96	108.32	108.01	108.28	108.47	108.73	108.77	107.94	108.49	108.24	109.57	108.82	108.5	109.73	109.02	108.42	109.34	108.29	106.91	109.24	108.88	107.63	108.25	108.76	109.39
106.57	105.75	105.96	104.92	106.2	106.65	107.23	106.46	107.3	104.94	106.04	105.53	107.1	105.95	104.9	106.6	104.86	106.84	106.12	104.65	106.83	106.28	106.66	105.5	105.96	105.24	106.4	103.67	106.85	106.1	105.63	105.38	105.32	104.73	104.77	105.78	105.4	105.19	105.58	107.24	105.31	105.35	104.41	105.51	105.61	104.28	104.51	105.31	105.77	106.29
107.64	106.55	106.74	107.03	105.87	105.13	107.01	105.49	107.05	108.7	107.55	106.67	106.78	106.9	107.19	105.61	105.57	107.38	104.45	106.01	106.86	107.57	106.37	106.57	107.02	106.48	106.84	107.13	106.34	107.19	106.47	106.19	105.83	107.22	106.85	106.4	107.33	107.02	107.19	106.06	107.05	105.01	107.78	105.7	105.48	106.83	105.33	106.24	107.65	106.67
107.74	108.44	109.04	108	106.5	108.28	108.04	107.64	110.28	107.87	107.84	109.93	107.88	110.66	108.91	108.42	108.16	108.54	108.18	109.96	108.2	107.58	108.02	105.48	106.74	108.57	107.83	107.8	109.36	109.08	107.85	109.13	107.94	110.36	107.43	107.89	108.7	110.08	108.13	108.61	107.4	107.6	108.79	109.67	107.95	108.66	107.91	106.66	107.97	108.59
106.84	110.07	108.72	108.09	107.49	109.85	108.87	108.56	108.45	108.46	108.14	108.65	108.6	107.46	108.58	108.72	107.81	108.03	106.92	109.98	108.23	109.78	109.28	108.55	107.54	107.9	108.94	109.13	108.35	108.51	109.54	108.59	109.28	108.85	108.17	109.57	110.3	108.57	108.95	108.79	109.24	108.86	109.05	109.32	107.64	108.74	108.93	108.67	107.64	108.88
107.43	107.41	107.66	108.87	109.14	107.91	107.56	107.23	106.75	106.89	108.63	107.37	108.46	106.58	107.79	106.78	107.77	107.37	108.9	108.01	109.68	108.43	108.15	109.93	109.9	107.6	107.66	109.34	108.85	107.98	106.99	107.48	109.14	108.03	109.41	109.55	107.49	108.74	107.6	107.68	108.74	107.7	106.96	107.53	108.07	106.95	109.5	107.17	106.96	109.26
109.28	108.88	106.82	108.88	109.48	108.16	108.48	108.03	108.4	108.3	105.97	110.41	108.08	108.39	108.49	109.16	109.42	107.78	108.31	108.56	108.12	107.65	107.67	107.24	108.35	107.23	109.18	107.74	108.3	108.21	108.33	106.79	107.1	106.86	109.3	108.3	107.37	108.07	108.5	108.59	108.5	108.54	107.4	106.8	108.39	108.19	107	106.74	107.54	108.8
104.78	106.3	106.14	105.17	106.87	105.23	104.19	106.33	105.76	107.06	106.21	106.64	104.82	105.46	105.1	106.62	105.46	104.38	104.69	104.19	104.25	105.2	107.19	104.53	106.93	106.73	106.05	105.06	104.32	105.95	106.11	105.25	105.95	105.81	106.55	104.88	106.43	106.4	106.77	104.56	105.53	105.8	107.29	105.58	105.59	104.62	105.06	105.24	105.72	105.34
106.36	106.24	107.97	106.89	104.41	105.99	103.99	106.18	106.26	106.6	107.23	105.7	107.53	106.25	107.45	104.58	106.34	107.13	104.81	106.4	105.82	107.61	107.42	107.4	106.2	104.97	106.47	106.86	106.36	107.23	106.57	106.3	106.87	106.43	108.12	106.25	106.43	107.93	104.51	105.38	107.69	107.66	107.11	105.35	106.14	107.34	106.1	105.85	105.92	106.47
106.07	106.08	103.51	106.77	105.23	105.85	107.39	105.04	105.96	106.13	105.32	106.59	105.28	105.76	104.52	106.49	107.03	106.59	105.23	107.53	105.51	105.14	105.77	106.37	106.57	106.1	105.11	105.93	105.43	105.34	105.76	106.07	106.03	104.87	105.89	105.82	105.39	105.83	104	105.43	105.33	107.92	105.38	105.73	106.5	105.53	104.51	104.45	105.86	105.3
105.51	105.94	104.14	106.71	104.94	105.04	104.33	105.36	104.63	106.81	106.29	105.73	105.11	105.43	105.34	105.66	104.41	105.09	103.11	105.41	106.71	104.54	104.83	105.86	105.73	104.29	103.79	106.8	105.19	105.36	105.28	105.08	106.49	104.76	105.9	104.93	106.09	105.43	106.61	105.39	105.41	105.49	106.48	106.15	105.86	106.04	104.87	104.88	106.45	107.26
108.56	107.89	107.4	108.34	109.08	108.97	107.09	107.66	106.91	109.4	106.61	108.01	107.88	109.09	107.99	108.77	108.45	107.7	105.8	107.06	108.04	108.6	108.19	109.24	107.85	107.34	109.06	110.29	106.53	109.61	107.39	109.78	108.38	109.18	107.35	107.68	109.37	107.92	107.79	107.33	109.22	107.75	107.64	108.34	109.98	107.57	108.13	107.78	108.04	109.34
111.03	110.15	111.25	110.67	110.56	111.82	109.59	109.97	110.98	110.92	110.85	110.27	110.63	110.71	108.45	110.08	111.39	111.25	110.79	110.41	109.91	109.46	110.81	111.42	110.98	111.01	108.43	110.59	109.92	109.18	110.73	110.7	109.75	110.63	112.02	109.44	111.51	110.49	111.38	110.75	110.79	109.08	110.27	110.76	110.68	111.28	109.15	109.76	110.36	110.5
106.19	106.43	104.68	107.01	103.89	105.37	105.36	106.64	104.66	104.83	105.8	103.95	104.84	107.63	104.78	106.13	103.63	105.68	107.04	105.26	104.83	105.94	105.54	104.48	106.3	105.61	105.6	104.9	105.47	104.25	105.49	105.62	106.17	105	107.15	104.64	104.13	105.31	106.02	105.54	103.8	105.93	105.13	104.64	106.02	105.82	105.6	104.5	104.19	105.69
98.048	97.854	97.772	98.232	96.875	98.896	97.587	98.864	97.248	99.35	98.802	97.597	98.361	98.969	98.275	98.071	98.178	97.483	98.433	97.048	97.732	97.897	98.93	97.368	99.056	97.973	97.34	97.513	98.98	96.241	97.057	98.122	98.345	97.268	97.527	97.615	97.19	98.936	98.153	98.001	96.913	98.15	98.628	96.513	97.375	97.927	98.108	98.586	98.351	97.508
98.349	96.987	98.558	98.553	98.457	97.293	98.4	98.437	97.647	97.748	97.923	97.405	99.138	97.676	97.184	97.663	99.825	97.664	98.323	99.409	99.16	98.806	97.689	97.009	99.515	97.651	97.168	97.937	98.423	99.208	96.611	97.442	95.08	98.668	98.907	98.251	97.241	97.885	98.554	97.569	98.821	98.473	97.604	99.226	96.7	99.028	98.039	98.158	97.211	97.287
97.585	98.038	98.112	97.915	98.667	97.789	97.473	97.701	97.389	97.927	98.195	98.028	98.309	96.955	97.596	97.508	97.455	97.716	98.51	97.743	97.793	98.101	98.519	97.446	96.621	98.241	98.194	96.825	97.752	97.425	97.416	97.717	98.706	97.399	97.269	98.621	96.805	98.172	99.102	99.039	96.705	98.224	97.285	97.695	97.686	98.499	99.185	97.562	97.557	99.421
108.09	107.93	108.16	107.79	107.6	107.59	107.4	108.86	107.85	108.76	107.4	108.98	107.79	107.72	107.08	108.86	106.63	108.69	107.09	107.15	106.87	107.07	107.59	108.23	108.92	107.85	106.37	108.52	108.51	108.61	107.51	107.53	107.72	109.17	107.78	107.89	108.51	108.12	109.48	108.26	107.32	108.71	106.97	106.81	107.3	107.51	107.83	106.28	109.2	108.01
99.305	100.3	100.72	101.38	100.94	102.2	100.88	101.54	100.85	100.75	100.86	100.53	102.16	101.04	99.918	100.22	101.35	100.53	100.29	100.83	101.57	101.92	98.95	100.45	100.88	100.39	101.21	101.36	102.22	100.1	102.9	99.706	100.26	100.28	101.97	101.74	100.33	99.862	100.17	99.036	101.14	101.98	102.87	100.27	100.9	101.09	101.08	101.86	102.57	101.2
109.21	109.39	109.59	109.27	109.56	108.98	109.65	108.37	107.79	108.99	108.54	109.1	109.6	108.7	107.36	108.69	109.09	109.62	108.64	109.79	107.5	107.62	108.45	108.43	109.01	106.01	109.7	108.53	109.12	108.29	107.63	109.97	108.25	107.6	110.05	109.32	107.57	108.61	110.08	108.92	109.68	107.64	107.29	108.05	107.98	108.04	107.41	108.81	108.3	107.27
107.7	107.43	106.95	107.59	108.27	107.64	109.84	108.71	107.67	108.2	107.98	109.56	108.1	107.33	108.31	108.89	109.91	108.94	108.72	109.28	108.45	108.23	107.85	107.57	107.77	108.06	107.82	106.94	107.69	108.89	109.95	108.92	108.77	110.01	109.15	108.77	108.44	108.77	109.06	108.6	108.32	109.31	108.31	108.06	107.39	108.16	108.13	109.59	108.51	108.58
108.57	107.39	108.89	107.63	108.26	106.99	108.07	108.73	107.56	108.27	106.81	106.39	107.14	108.99	107.82	107.13	105.58	106.41	105.3	107.48	107.18	108.79	109.66	107.18	108.41	109.12	106.64	108.97	107.58	107.62	108.91	108.99	108.76	107.47	107.92	107.98	108.05	107.47	107.88	106.64	107.28	108.44	107.5	108.72	107.97	109.26	107.3	109.78	107.07	106.91
96.515	97.685	97.851	99.438	98.939	99.073	97.636	96.634	97.883	97.541	97.643	97.763	97.967	98.165	97.627	97.763	97.598	97.85	98.456	98.937	98.748	98.683	97.865	97.783	99.369	99.422	97.283	98.427	98.639	98.729	98.948	97.571	98.022	97.483	96.026	98.424	96.785	97.717	99.22	99.845	99.304	99.234	97.856	98.161	98.413	96.497	97.76	97.594	97.962	98.115
103.07	106.11	107.03	104.8	106.31	106.55	106.08	105.99	103.61	105.34	105.75	104.7	105.99	106.22	105.66	105.64	103.43	107.32	103.91	105.18	104.79	105.12	106.2	104.83	106.05	104.89	106.15	106.17	106.68	103.29	103.89	106.36	105.74	104.99	105.74	104.58	107.15	106.08	104.25	104.56	105.3	105.98	106.3	106.21	103.61	107.74	104.83	105.03	106.65	105.46
108.67	106.15	107.67	106.43	107.7	108.05	107.86	108.98	107.47	106.29	107.5	105.76	108.25	106.35	108.25	107.63	106.42	107.7	107.57	107.74	106.92	107.45	107.62	107.03	108.58	109.08	107.6	108.5	106.32	107.81	109.06	108.79	108.38	108.01	107.39	107.58	108.49	108.23	107.99	107.24	107.98	106.57	109.32	108.51	107.23	107.9	108.79	107.65	108.51	109.05
108.15	107.96	107.15	105.92	109.29	107.87	107.05	108.6	108.38	107.91	107.29	108.16	108.56	107.9	106.51	107.23	108.27	108.42	108.17	107.4	107.34	108.26	108.17	107.66	106.05	106.35	107.07	108.14	108.25	107.07	107.42	107.89	108.68	108.15	109.3	107.83	108.93	109.2	106.95	108.05	106.56	109.06	108.71	108.85	107.99	108.67	107.47	107.22	107.04	107.81
99.902	99.573	99.724	99.278	100.05	99.04	98.262	100.99	99.437	99.914	98.413	98.769	101.9	102.19	100.69	100.92	102.02	100.19	98.622	99.376	100.6	99.071	100.12	100.12	99.27	100.74	101.01	101.47	100.64	100.16	100.88	100.67	99.055	101.16	100.98	99.48	102.04	101.18	101.15	99.657	101.66	100.4	99.337	99.067	100.94	99.566	101.9	100.46	101.26	100.25
107.9	107	109.57	109.32	108.36	108.09	109.22	108.34	107.74	106.8	107.45	107.56	108.84	106.24	107.2	107.06	106.79	107.92	109.16	108.23	107.44	107.55	107.84	108.01	108.75	108.43	108.22	106.96	108.87	107.11	108.76	107.99	108.51	109.6	108.35	107.79	108.22	107.9	107.53	106.62	107.96	108.76	109.18	108.33	109.05	108.24	108.05	106.26	107.27	107.62
106.48	105.83	104.86	106.94	105.84	106.1	105.71	105.53	105.23	106.29	107.23	104.39	106.45	105.47	107.08	105.88	105.33	104.29	104.5	105.87	105.77	105.13	104.37	106.05	105.49	104.44	106.77	105.63	105.02	106.4	103.93	105.45	104.83	105.33	106.23	104.14	105.1	106.13	104.2	107.08	103.94	106.66	103.59	106.06	106.54	105.16	106.88	103	104.81	105.82
102.15	102.21	102.71	102.4	103.55	102.54	102.8	102.27	102.27	102.04	102.81	102.97	101.89	102.58	103.25	104.17	101.7	103.3	103.1	103.78	102.97	103.24	102.13	101.84	103.28	103.26	103.37	103.48	103.64	103.96	101.77	103.27	101.01	103.12	102.95	103.06	102.75	101.55	103.36	102.65	103.19	102.66	102.32	102.2	103.47	103.18	103.51	104.42	103.43	102.66
108.61	109.74	107.66	107.78	107.62	107.86	109.43	108.33	108.93	108.81	107.87	107.85	108.76	108.5	108.09	107.49	108.06	109.62	109.97	108.29	107.16	107.82	109.33	107.92	108.47	108.61	109.33	109.01	109.66	107.63	108.8	107.62	107.87	108.79	108.8	107.32	108.45	108.87	107.79	108.72	107.66	109.07	107.65	110.26	107.84	107.88	108.46	108.25	107.83	109.62
99.549	100.39	101.01	100.34	98.619	99.901	101.72	100	99.887	98.694	99.264	98.831	100.63	100.19	101.15	98.93	99.719	98.215	99.96	101.28	100.69	100.15	100.6	100.42	100.59	99.926	99.382	100.12	100.01	101.09	99.714	99.363	99.451	101.08	100.85	99.378	99.301	100.53	99.954	99.1	99.18	100.26	100.6	101.87	100.67	100.42	100.63	101.67	98.361	98.981
100.29	103.13	101.52	103.71	103.75	103.15	103.71	102.84	101.98	103.22	102.2	102.22	102.86	102.61	101.64	104.49	102.73	104.44	102.47	102.72	103.36	103.8	101.98	102.87	103.67	103.14	102.25	104.42	103.02	103.6	104.14	103.5	103.7	103.26	103.28	102.14	103.17	102.81	102.64	103.16	104	102.36	103.35	104.09	101.29	102.31	103.98	104.1	102.78	103.6
99.972	100.49	99.814	100.02	99.049	99.147	100.37	100.88	100.32	99.228	100.41	101.57	98.784	99.705	102.25	99.588	100.41	99.16	100.65	101.35	99.853	100.93	101.02	99.553	100.65	100	98.868	99.568	101.14	100.98	99.638	100.84	100.59	99.687	99.942	100.65	99.89	100.05	99.948	100.83	99.637	101.25	98.73	100.2	99.994	100.14	100.82	99.749	99.558	100.74
99.961	100.19	98.694	100.86	100.98	100.81	100.76	100.95	100.28	100.39	100.6	100.45	100.74	99.943	100.63	99.87	99.707	100.65	98.736	99.389	100.32	100.03	101.43	100.06	98.628	99.139	99.303	100.06	98.652	101.2	100.6	101.17	100.11	100.79	99.848	98.305	99.379	99.807	100.61	100.98	99.984	99.022	101.14	100.71	101	101.48	101.85	99.302	98.577	101.08
106.15	107.85	106.16	105.75	106.74	106.28	106.7	105.82	106.16	105.2	106.08	104.94	106.01	106.34	105.01	104.19	106.72	106.89	106.8	106.29	106.47	107.46	106.83	107.17	105.32	106.15	105.67	104.85	107.83	106.85	106.75	105.91	106.86	106.49	106.2	104.42	106.55	107.62	105.83	107.06	105	107.22	106.21	105.26	107.64	105.09	106.67	105.16	108.13	105.06
105.24	106.02	106.95	105.8	106.12	105.45	106.96	107.52	105.34	105.34	105.73	105.42	105.61	106.25	105.41	105.47	106.43	107.31	105.08	104.94	105.14	105.26	105.13	106.76	105.62	105.66	104.24	105.19	105.45	105.82	106.35	106.79	106.71	106.23	106.28	105.74	106.93	103.91	105.13	105.06	107.84	106.93	106.58	105.37	105.36	106.23	107.89	105.23	105.97	105.78
105.14	104.92	103.85	105.55	104.2	107.4	105.74	105	106.89	106.91	105.21	105.57	105.86	106.22	104.3	106.3	105.39	105.7	106.64	104.5	106.41	105.7	107.68	105.84	105.19	104.69	104.85	106.17	106.67	105.22	105.17	105.32	106.21	106.01	104.02	105.58	106.36	104.17	104.88	103.85	105.22	105.66	106.14	104.91	105	102.89	104.71	105.9	105.15	107.18
107	107.36	108.05	106.81	107.54	107.9	108.74	108.57	107.91	109.45	108.31	107.63	107.65	108.14	108.08	107.88	107.33	107.19	108.48	107.95	106.37	107.33	107.94	108.07	106.8	106.26	107.66	108.77	106.59	105.92	107.04	107.94	107.24	106.21	106.3	107.41	106.93	106.81	107.08	109.03	107.07	108.14	107.55	109.16	108	107.85	108.59	107.99	107.76	107.82
103.4	103.18	103.07	101.78	101.4	101.71	103.26	102.98	102.27	102.9	102.38	103.87	102.95	102.75	102.56	102.95	103.51	102.17	102.37	102.52	103.44	102.53	103.77	103.23	102.68	101.55	101.53	102.97	102.79	102.2	102.51	102.6	102.57	103.25	102.26	104.8	101.83	102.68	102.78	102.86	102.25	102.32	103.95	102.27	102.76	102.57	102.25	103.07	103.46	102.38
106.44	106.27	107.6	106.71	106.4	105.26	105.49	105.08	106.56	106.62	105.52	105.64	105.39	106.02	106.16	106.86	106.77	106.22	104.8	106.58	105.02	102.65	105.95	105.86	104.86	105.65	105.89	104.78	107.25	105.76	104.9	105.79	105.1	105.33	105.08	107.15	106.61	104.99	104.97	105.24	105.57	104.54	106.02	104.47	104.47	106.5	105.42	105.93	104.9	106.69
108.76	109.69	108.67	109.55	108.62	111.09	107.81	109.17	107.87	110.25	108.29	108.24	109.25	109.86	107.73	108.68	109.26	108.59	107.94	108.62	109.69	108.48	107.68	109.25	109.12	108.88	106.37	107.91	108.83	109.37	108.55	110.37	108.1	107.56	109.22	106.64	107.81	108.72	108.09	109.46	108.69	107.91	109.51	108.62	109.24	108.1	107.1	109.43	107.1	109.31
105.66	104.88	105.79	107.25	107.17	105.99	106.09	105.14	104.8	106.86	104.94	105.51	106.2	105.53	104.33	106.42	106.03	106.71	105.35	105.42	107.69	104.51	105.08	105.34	105.61	106.18	104.63	106.01	106.18	104.32	106.64	106.75	104.99	106.17	106.18	104	106.63	105.58	105.28	105.26	107.18	106.04	105.21	104.55	106.81	106.52	105.99	107.48	106.75	107.95
107.73	107.04	109.67	109.77	108.63	109.09	110.14	108.57	108.31	107.85	107.78	107.04	109.15	108.45	106.37	109.28	107.58	108.8	108.81	109.13	108.82	108.77	108.15	109.5	107.8	109.35	108.97	107.46	108.83	108.59	109.59	108.33	109.18	108.79	107.76	108.22	107.07	107.17	106.95	109.14	106.24	107.92	107.78	108.39	108.56	107.5	108.6	106.86	108.08	107.98
105.56	104.69	107.35	106.81	105.12	106.3	106.15	105.77	106.06	105.22	104.59	106.18	105.79	106.13	105.64	104.9	105.31	103.06	105.52	105.32	104.81	105.57	105.2	104.32	104.26	105.34	105.27	106.31	105.09	108.04	106.77	105.98	103.95	105.2	105.28	106.12	105.53	106.71	105.16	105.94	105.3	105.16	105.88	105.76	105.56	105.64	106.31	105.07	104.49	105.3
99.897	98.763	100.69	100.79	100.87	100.12	99.397	101.71	100.43	99.441	99.575	100.05	101.19	100.41	100.25	100.65	100.09	100.34	100.86	99.387	101.01	99.858	100.01	99.064	99.094	99.842	100	99.247	100.61	100.77	99.542	101.11	99.878	101.58	98.651	100.05	98.711	99.895	100.18	99.852	100.11	99.387	99.924	100.95	100.11	101.35	99.62	98.965	100.52	101.18
104.27	105.23	106.04	106.1	105.06	105.51	104.97	106.61	105.94	106.9	105.32	106.85	106.76	104.66	104.77	105.4	105.26	104.18	106.07	106.02	105.78	105.37	104.68	105.89	104.89	105.71	107.14	105.94	105.53	105.57	104.88	105.8	106.1	106.28	107.04	104.99	105.95	105.95	106.47	106.5	105.51	103.77	105.04	105.95	104.67	105.62	106.31	105.04	106.42	105.87
103.03	100.87	102.59	102.03	103.14	103.28	102.52	104.17	103.11	103.11	102.05	102.33	100.64	102.37	103.3	102.2	103.95	102.09	102.83	104.6	103.39	102.7	103.27	102.27	104.01	102.84	103.34	101.91	102.83	103.61	101.12	103.05	102.13	102.5	103.1	102.15	103.68	102.1	104.99	101.43	101.61	103.7	102.09	103.57	103.19	103.74	102.32	104.22	103.15	102.47
105.07	104.31	105.79	104.56	104.64	106.14	105.5	105.43	107.07	106.12	106.97	105.98	104.77	105.59	104.14	106.56	105.95	105.69	105.6	105.71	107.16	104.56	106.17	103.93	104.79	104.99	105.74	105.45	103.81	103.8	105.76	104.81	106.02	103.79	105.57	104.55	106.6	105.28	105.64	106.55	105.01	106.63	105.38	104.1	105.71	107.57	106	105.54	104.78	105.34
109.89	109.39	109.3	110.38	111.27	109.67	109.19	110.12	109.92	111.15	111.03	109.26	110.45	109.03	109.44	110.43	109.61	110.99	111.13	111.1	110.21	110.16	110.51	109.99	109.94	110.88	110.81	111.17	110.96	110.4	109.64	107.78	109.6	109.2	109.3	111.41	110.91	110.53	109.79	109.74	111.04	110.06	108.9	110.24	110.3	110.12	111.15	110.39	110.66	110.64
106.26	107.34	105.9	106.52	106.42	105.65	105.15	106.63	106.47	107.86	105.74	106.58	105.72	107.16	106.37	105.82	107.06	108.16	105.23	105.72	107.12	107	105.4	106.42	106.74	104.72	104.44	107.53	106.6	106.7	105.35	106.66	107.44	108.3	106.06	106.07	108.72	106.61	105.73	107	106.44	107.23	106.03	106.53	107.08	107.75	106.26	106.15	107.36	108.15
105.61	105.35	105.46	106.34	106.64	106.33	105.27	105.87	106.43	105.59	105.13	106.86	106.37	105.04	105.44	107.24	104.56	105.93	106.69	105.65	105.8	106.73	104.59	107.82	106.27	107.01	106.38	105.72	104.96	104.31	105.87	104.67	106.43	105.88	106.19	106.03	106.48	107.1	103.16	105.29	103.69	106.54	105.81	108.6	106.51	105.61	106.36	105.89	105.96	106.68
105.49	106.19	107.45	106.06	106.26	104.29	104.77	106.49	107.62	105.95	106.8	105.65	106.89	107.38	105.46	105.33	105.96	105.78	106.7	105.69	107.27	105.94	105.64	106.84	107.36	106.73	106.08	107.23	105.89	104.47	106.83	108.49	106.67	106.07	105.99	105.8	106.84	106.76	107.73	106.46	106.62	105.78	107.25	106.23	104.85	106.31	106.67	106.19	107.04	107.78
96.329	97.799	97.632	99.414	97.644	96.801	97.895	99.632	97.058	100.4	98.165	97.82	96.5	96.587	98.249	97.421	95.868	97.226	98.615	97.895	97.931	99.932	98.925	97.352	98.579	98.382	97.433	96.524	98.118	99.8	98.613	97.187	97.502	97.361	99.071	97.032	98.231	98.647	99.798	98.205	98.897	96.326	95.854	96.851	98.556	96.992	98.71	98.389	98.61	96.718
97.598	97.843	99.143	99.903	99.279	97.676	98.747	98.955	98.505	98.376	100.4	99.434	99.816	98.79	98.383	98.835	98.765	97.625	99.187	98.03	98.1	97.947	99.246	99.125	99.715	99.465	98.903	99.779	97.773	99.304	98.72	99.476	100.39	97.659	97.752	99.354	97.754	97.767	99.597	99.282	99.157	98.471	98.316	99.364	100.23	97.885	98.473	99.227	99.594	98.832
110.33	111.6	110.55	110.21	111.19	111.36	110.43	110.24	110.44	109.78	109.53	110.58	109.94	110.48	111.16	110.44	111.87	110.52	110.94	110.91	111.51	109.97	109.02	110.54	110.86	109.54	109.4	110.57	111.13	109.49	109.47	110.78	108.63	109.4	108.66	111.49	111.22	111.29	110.67	109.98	110.45	110.95	109.4	111.35	109.79	110.49	109.91	109	109.01	110.91
108.48	108.44	106.66	106.62	105.66	106.71	105.58	108.75	106.59	104.47	107.53	104.78	106.43	107.09	106.69	107.79	106.81	105.71	106.16	106.83	105.11	108.06	107.82	107.06	106.26	106.78	106.46	107.18	106.61	106.53	105.58	106.74	105.8	106.82	106.15	107.15	107.88	107.9	104.98	106.81	105.36	105.74	106.28	107.32	107.11	106.06	107.42	106.72	105.62	105.4
106.71	107.42	107.6	105.57	104.9	107.39	106.89	105.65	105.91	105.58	108.09	107.37	106.2	106.04	107.4	106.83	106.35	106.47	107.64	107.43	107.04	106.52	105.38	107.43	105.6	106.48	106.94	106.48	107.4	105.42	106.76	105.87	106.33	108.41	107.9	105.7	106.89	107.96	106.54	105.85	106.32	106.5	106.06	106.3	106.84	107.03	106.04	105.76	104.95	107.69
99.019	98.812	98.593	98.382	100.33	99.083	99.492	98.436	98.024	98.147	98.858	98.736	97.854	98.44	98.551	98.262	98.459	98.736	100.32	98.869	97.36	99.704	98.957	98.959	97.647	99.808	99.206	98.545	100.28	99.046	97.157	98.865	98.294	99.567	100.1	98.238	100.25	98.669	99.529	100.24	98.663	97.365	98.9	98.97	98.365	98.71	99.548	100.2	99.602	98.566
106.47	105.14	104.3	106.38	105.45	105.09	107.66	104.94	105.37	104.67	105.25	105.48	106.55	106.53	104.93	104.86	106.04	106.07	105.8	106.3	106.19	107.02	106.98	105.68	104.11	105.91	104.74	106.79	106.15	105.78	106.07	106.98	105.81	105.66	104.52	104.51	106.83	105.78	106.63	106.33	106.6	105.61	105.75	104.74	107.33	105.25	106.71	106.04	105.41	105.29
102.2	101.99	105.41	102.77	101.81	102.86	103.14	103.64	102.15	103.52	102.84	101.76	101.73	101.07	103.57	102.45	101.54	103.79	103.25	102.21	102.92	102.22	103.01	103.38	102.61	100.86	103.07	102.67	103.26	102.1	102.95	101.25	102.46	103.72	103.96	102.19	101.96	104.08	102.42	102.54	104.68	103.72	104.19	103.91	100.72	103.34	102.78	101.37	102.12	103.28
103.44	105.84	106.34	106.21	103.93	107.15	104.67	106.41	105.46	105.46	104.69	104.39	106.39	104.19	105.68	106.24	104.52	105.08	106.89	106.77	106.4	105.02	105.09	105.38	106.56	105.68	104.66	106.64	106.54	106.42	105.14	105.25	107.47	104.99	105.99	105.04	104.83	105.05	105.99	105.38	105.52	104.79	105.83	105.74	105.38	105.95	105.39	105.15	106.83	105.67
104.33	102.18	102.23	102.22	104.86	102.8	101.78	102.8	102.92	102.25	104.01	102.71	103.19	102.7	101.54	102.54	103.72	103.28	102.52	101.32	102.32	104.4	102.02	102.16	102.02	102.64	102.31	102.84	102.07	102.19	102.66	101.75	103.68	102.68	103.89	103.28	102.51	102.05	104.02	100.51	103.45	101.63	103.25	101.66	104.16	103.42	101.59	102.65	103.78	102.59
107.14	105.28	106.41	105.98	106.96	106.69	106.3	105.07	106.68	106.48	106.09	106.15	106.83	105.86	105.81	106.47	106.22	106.53	106.88	106.27	106.58	106.94	107.28	106.56	106.63	105.15	107.89	106.17	106.48	106.58	106.7	108.04	105.91	107.37	106.72	107.47	107.3	107.24	106.99	105.49	107.07	106.13	106.65	106.56	107.45	104.12	106.96	106.37	105.69	106.58
108.91	108.59	108.23	107.54	108.17	108.59	108.6	107.01	108.9	107.99	106.79	107.3	109.16	108.9	107.38	108.11	108.69	108.18	108.71	107.93	109.68	107.4	110.11	107.41	107.24	108.05	108.27	108.84	106.84	107.58	107.8	107.63	107.58	108.83	106.49	107.51	109.42	106.61	109.56	109.05	108.64	109.36	107.51	107.96	108.56	109.74	108.03	108.36	108.24	107.19
99.897	96.448	97.309	97.95	98.265	98.163	97.344	98.197	98.541	98.466	97.519	98.237	97.895	97.969	99.157	97.535	97.455	97.802	98.829	98.757	98.549	97.364	97.36	99.958	99.094	98.57	99.934	97.63	95.496	98.778	97.345	98.19	98.46	97.531	96.273	98.436	98.08	97.394	99.141	97.923	97.915	96.91	97.375	98.306	98.667	98.047	99.16	98.975	98.334	99.212
109.03	109.11	107.74	108.05	107.79	108.72	105.99	109.36	106.75	107.97	106.73	106.48	107.26	108.4	108.7	107.4	108.25	105.76	107.51	108.4	107.74	107.61	107.59	108.99	107.61	107.9	108.75	106.52	107.87	108.68	108.32	109.02	109.01	107.94	107.74	108.13	106.94	107.27	108.58	108.12	107.33	108.08	108.92	107.71	107.37	107.73	107.96	107.49	109.01	107.94
108.28	107.47	108.92	109.38	107.45	109.03	107.52	108.44	108.84	108.97	107.79	108.81	108.91	107.7	108.45	107.62	107.14	109.25	108.61	109.2	109.56	108.26	109.67	106.8	108.55	110.04	108.39	107.3	108.1	108.51	109.49	106.23	107.36	109.17	108.93	108.68	109.24	109.47	109.77	109.16	109.6	107.52	107.94	108.71	109.05	107.95	107.56	107.67	108.71	108.43
108.04	108.31	109.39	108.31	107.9	109.48	107.44	109.87	107.9	108.36	107.26	107.09	109.97	107.85	107.44	107.94	107.73	108.53	109.73	108.22	108.09	110.53	107.55	108.08	110.68	107.44	107.83	107.9	107.64	109.87	107.14	107.8	109.5	107.89	108.8	106.88	107.16	108.64	108.58	109.29	107.99	108.18	108.08	107.28	108.53	105.95	107.83	108.51	109.06	108.31
101.49	100.29	100.18	100.03	101.16	100.56	100.23	101.74	100.37	101.58	101.38	100.24	100.92	101.87	101.96	101.2	99.837	101.44	102.01	100.95	101.16	100.79	99.963	100.78	101.57	99.914	100.9	100.55	100.2	101.38	101.37	102.13	101.8	99.751	102.32	101.95	101.62	100.8	101.3	100.05	101.15	100.28	103.05	103.13	99.338	100.3	101.61	100.58	100.05	100.5
106.35	106.47	106.41	104.89	105.63	106.64	106.68	106.26	106.85	106.19	105.34	105.5	106.58	105.81	106.51	106.56	106.28	106.5	107.02	106.65	108.09	105.15	106.59	106.86	107.89	106.49	106.05	106.44	104.2	107.41	106.49	105.96	106.06	106.45	106.34	105.24	106.12	106.25	106.43	106.62	105.73	108.84	104.91	106.82	105.46	106.14	105.05	106.71	107.1	107.66
97.501	98.574	98.587	97.781	98.999	97.669	98.443	96.119	97.572	98.276	98.54	96.877	98.116	98.459	98.124	99.939	97.941	98.46	97.674	99.649	97.584	98.109	97.428	96.783	98.411	96.566	97.979	97.287	99.829	98.408	97.426	97.926	98.456	97.424	97.499	97.272	99.263	98.03	97.441	98.138	96.602	97.459	96.974	96.917	98.064	98.747	99.211	97.653	98.391	97.947
106.09	104.67	105.23	105.91	104.88	103.69	105.03	104.29	106.24	104.56	105.2	106.57	104.34	104.04	104.85	106.37	105.37	105.72	104.33	105.61	104.06	103.34	106.68	105.72	105.65	105.53	105.22	107.16	106.52	104.08	105.43	105.66	105.62	105.86	106.95	104.54	106.19	105.93	103.63	104.97	107.19	105.74	104.59	107.64	106.39	103.78	105.42	105.96	105.44	104.93
109.06	108.39	108.82	109.3	108.42	108.06	108.58	108.54	109.58	107.23	108.32	109.13	109.11	108.03	108.58	109.55	109.25	109.06	107.41	107.72	109.03	108.16	109.31	107.68	107.84	108.58	108.39	106.19	107.77	107.11	108.97	109.13	108.04	108.63	108.89	108.68	108.43	109.03	108.45	107.83	108.5	107.12	106.05	109.19	108.57	108.35	109.04	107.46	106.14	106.95
104.68	106.5	106.22	105.27	105.2	104.66	104.5	106.32	104.68	105.73	105.89	106.75	105.47	105.37	104.53	106.89	106.12	105.18	105.02	105.5	106.01	105.12	106.72	105.77	106.11	105.99	107	105.37	105.87	105.53	105.83	106.3	105.89	104.62	104.18	106.13	104.79	104.69	104.49	105.18	105.33	104.18	105.92	106.31	105.47	105.89	105.42	105.54	106.31	104.62
109.27	108.14	108.18	108.76	107.56	108.36	104.56	109.92	108.25	108.23	108.52	108.33	109.51	106.4	108.16	107.14	107.51	108.06	107.87	108.78	109.22	107.47	107.09	107.2	107.71	106.74	108.96	104.79	107.5	108.39	107.18	106.59	106.78	107.01	109.19	109.23	108.11	108.05	106.83	108.69	107.88	107.46	107.51	107.13	107.95	106.57	107.59	108.43	108.09	108.61
106.12	108.91	106.98	106	106.11	105.91	106.6	105.51	106.22	105.09	105.27	107.83	106.98	106.67	105.75	105.64	105.09	104.71	105.49	105.97	106.17	105.42	106.24	106.74	105.62	107.01	106.94	105.96	106.38	107.8	107.16	105.69	107.14	105.75	106.26	106.99	105.63	107.19	105.69	106.48	106.31	107.03	105.89	107.01	107.01	107.31	104.77	106.3	105.55	105.26
98.81	96.882	96.388	98.73	97.456	97.687	98.696	97.041	97.241	97.735	97.097	98.713	98.386	97.752	98.342	98.57	96.094	97.761	98.962	98.009	97.662	96.017	97.705	95.616	98.637	97.95	97.727	97.618	97.771	98.797	96.456	98.422	97.39	98.702	97.918	97.268	96.966	99.262	96.927	96.879	98.827	97.176	97.872	97.575	97.923	97.766	98.415	98.745	97.758	97.072
105.02	106.14	105.93	105.47	106.08	105.9	105.24	103.81	106.23	107.28	106.04	105.11	104.84	104.33	106.93	104.57	106.52	104.08	105.57	105.89	107.34	105.42	106.06	106.08	104.16	106.07	105.1	105.03	106.32	105.14	105.88	106.03	106.11	106.45	106.05	103.76	106.83	105.01	106.1	104.91	107.01	106.46	105.15	105.73	104.9	107.08	104.04	104.77	105.16	106.21
106.66	106.92	107.43	108.82	108.61	107.1	106.07	108.15	109.46	108.27	108.46	108.93	108.08	109.17	108.56	108.34	109.41	109.47	108.36	106.61	107.77	108.79	109.68	109.66	108.93	107.25	107.45	106.9	109.22	108.96	107.76	106.96	108.45	108.63	107.82	106.81	108.47	108.08	109.27	108.83	106.44	107.66	107.36	108.38	107.93	108.15	109.33	109.39	108.07	108.8
108.31	107.04	108.36	108.01	107.99	108.71	108.29	108.87	109.23	107.39	108.82	108.56	107.81	109.44	108.74	108.36	107.11	108.37	108.56	108.09	107.74	107.78	109.17	108.19	108.25	109.65	108.67	107.55	109.19	107.57	109.47	109.68	108.24	108.56	109.12	109.12	109.21	108.77	109.9	107.03	108.41	109.21	107.83	108.54	108.62	110.09	109.24	107.75	109.52	109.2
106.27	106.27	107.01	107.51	107.09	106.04	106.89	104.89	106.22	107.45	108.53	105.72	107.09	105.27	106.79	106.43	108.48	106.37	105.68	105.8	106.35	107.54	104.71	107.94	103.71	105.92	106.84	105.58	105.79	106.46	106.93	107.19	106.1	106.14	106.94	106.14	105.4	105.61	105.46	106.6	105.25	106.31	108.77	107.18	106.29	107.04	106.54	105.04	106.02	106.06
102.91	102.28	102.78	101.45	102.9	101.96	101.85	101.54	104.25	103.93	103.06	101.99	101.46	101.53	101.87	103.36	103.96	104.05	102.18	103.31	102.03	102.01	103.42	103.23	101.61	104.39	103.77	103.06	102.19	102.28	103.11	102.96	102.48	103.67	102.88	102.35	103.64	103.25	102.86	102.58	103.83	104.22	103.56	102.71	101.84	105.02	101.99	102.65	102.54	103.02
107.1	104.01	105.6	106.06	106	106.49	106.7	104.51	105.73	105.94	105.91	105.27	106.01	103.75	105.59	106.38	104.7	104.44	105.76	106.18	104.69	106.26	105.55	104.91	105.81	106.25	105.89	105.18	106.39	106.51	105.93	106.3	105.8	106.77	106.63	105.52	107.1	104.57	106.36	105.63	105.86	105.35	106.53	105.81	105.32	103.87	105.71	106.47	104.73	106.04
106.77	106.89	109.24	108.28	108.96	107.93	107.3	106.23	106.15	107.31	107.93	106.63	108.87	105.96	107.19	106.75	107.8	108.73	107.13	107.6	106.75	107.78	107.57	108.14	108.97	108.7	106.72	106.85	107.54	107.94	108.89	107.21	108.4	107.79	108.07	106.74	109.15	108.21	108.35	107.33	107.78	108.21	108.39	107.12	106.34	109.48	108.03	107.06	106.64	106.45
97.671	97.993	97.862	98.743	98.488	98.182	99.548	97.655	96.86	98.368	97.26	98.909	97.527	97.272	99.186	98.655	98.575	99.163	97.872	95.769	97.363	98.237	98.236	97.861	97.782	96.766	97.277	97.811	98.461	99.885	98.136	97.697	99.286	97.817	99.011	96.549	97.508	99.087	98.656	100.23	97.874	99.064	98.575	97.894	99.418	98.935	96.125	98.806	97.951	96.919
106.59	106.16	106.7	107.29	105.1	107.93	107.1	106.34	108.04	105.67	105.51	107.31	106.84	106.16	106.77	106.48	108.18	105.39	107.06	106.44	105.33	106.67	106.26	107.42	106.19	106.94	105.92	107.25	106.55	105.98	107.65	105.51	106.57	105.94	107.58	106.97	108	106.98	106.58	107.97	105.91	106.15	106.76	105.95	106.22	106.33	106.98	108.76	106.79	107.55
106.23	106.01	105.05	104.21	105.54	105.54	106.19	105.07	106.11	105.24	104.33	106.44	105.1	105.5	104.91	106.53	105.04	105.71	105.33	105.51	107.01	106.26	104.95	106.17	104.68	103.9	107.05	105.78	106.92	105.22	106.48	105.8	104.8	105.77	106.55	104.76	104.34	105.89	105.76	105.82	107.57	106.5	106.73	105.59	104.89	106.44	104.56	105.73	105.87	107.8
105.78	106.65	105.35	105.79	106.55	105.47	107.24	106.25	106.36	104.84	104.84	106.21	104.86	105.64	104.92	106.24	106.76	105.79	106.23	105.76	104.03	105.5	105.26	105.28	105.91	105.97	105.18	106.1	104.57	107.06	106.38	106.44	104.8	105.89	107.59	105.44	105.21	106.55	107.76	107.24	104.55	104.12	105.93	106.04	104.22	105.57	106	106.15	105.88	107.27
104.33	104.83	105.7	105.97	105.59	107.53	106.63	106.6	106.86	105.9	107.31	105.74	104.57	104.27	105.49	105.08	104.2	106.99	106.12	104.71	104.45	106.75	106.97	106.07	107.83	105.17	105.19	105.91	105.32	106.15	107.38	103.83	105.06	105.83	104.92	105.18	105.77	105.36	105.93	105.3	106.71	104.83	106.63	104.57	105.62	106.14	105.89	105.44	105.52	106.69
99.996	101.28	101.45	100.25	100.99	102.79	101.78	100.83	101.61	100.3	100.83	101.22	99.357	99.475	100.05	99.895	99.885	100.1	100.9	100.86	100.48	100.01	101.53	101.12	100.57	98.29	100.32	101.96	101.27	100.74	100.57	100.76	102.56	100.3	99.608	101.72	101.29	98.567	100.93	99.431	101.94	100.65	100	99.49	100.91	100.84	100.84	98.77	100.17	100.24
99.289	96.97	97.455	98.187	98.738	98.71	98.418	98.688	98.253	98.19	96.578	98.702	98	98.585	97.985	96.465	97.844	99.89	96.682	98.915	97.813	97.609	99.503	96.966	100.09	97.606	98.184	96.645	98.242	98.519	98.103	98.118	98.179	96.348	98.641	98.333	98.106	97.979	97.9	98.406	99.008	99.545	97.915	98.699	97.885	98.44	97.614	98.763	98.42	97.491
98.869	98.958	98.28	98.999	98.648	99.239	99.76	98.829	98.994	100.82	99.483	99.162	98.276	98.718	99.266	97.859	99.376	98.332	97.961	97.664	99.681	100.25	99.356	97.776	98.29	97.479	100.31	97.601	98.404	99.729	98.409	99.815	101.58	97.342	97.86	97.373	99.169	98.804	98.201	98.734	98.321	100.13	98.421	98.627	96.723	98.438	99.095	98.536	99.056	99.954
105.61	106.75	107.26	105.76	105.62	105.08	107.61	105.44	106.65	106.17	106.19	106.02	106.9	105.73	106.87	105.01	105.52	107.25	105	107.39	105.54	105.95	106.69	106.59	106.34	105.73	105.94	107.01	107.21	106.8	108.05	106.45	106.49	107.27	106.15	106.56	106.67	105.75	106.61	106.95	106.84	106.48	107.06	106.86	107.23	106.25	106.99	106.87	106.39	108.55
99.983	101.49	100.54	101.63	100.68	100.61	100.19	100.73	101.85	100.12	101.95	100.42	101.51	99.969	101.31	99.93	100.82	101.27	100.63	100.81	100.55	99.828	99.634	101.64	99.155	101.42	99.966	100.36	100.05	100.06	100.36	100.81	102.51	101.56	100.62	100.73	100.13	100.03	99.942	99.545	101.81	101.04	99.523	101.26	99.087	101.43	100.55	100.83	100.73	102.03
110.51	109.78	111.8	110.4	110.45	109.8	111.85	109.93	109.07	111.01	110.64	111.01	110.87	111.65	110.01	110.82	110.4	110.65	110.77	109.92	109.5	110	110.49	110.4	110.08	109.22	111.63	112.14	110.65	110.8	108.69	110.11	110.01	109.45	110.46	110.59	109.57	110.9	111.29	109.37	109.48	111.25	109.89	110.54	110.53	111.56	111.39	110.36	110.94	111.03
104.38	104.39	105.17	107.3	104.95	105.64	105.27	104.42	106.1	105.98	106.73	105.78	104.82	105.95	106.48	106.54	105.37	105.41	105.72	105.93	105.42	104.57	105.4	104.97	106.02	105.31	105.35	105.01	104.52	105.31	107.28	105.88	105.27	108.41	106.09	104.79	105.55	104.34	107.15	105.07	104.5	104.49	106.36	107	104.02	105.78	105.25	104.25	105.28	105.85
106.3	105.53	108.04	106.81	107.16	107.24	105.47	106.56	107.9	105.88	105.37	106.52	106.62	104.68	107.31	106.33	106.24	107.58	106.81	106.08	106.31	108.3	106.8	106.11	107.98	105.22	105.93	108.52	107.52	105.82	107	105.2	105.77	106.05	108.11	106.35	106.13	106.22	107.05	108.19	106.66	107.25	108.03	106.22	105.79	106.93	107.22	106.65	107.37	106.88
106	104.63	105.73	105.32	105.77	105.11	105.01	106.45	105.98	105.32	106.85	106.99	106.2	106.51	106.69	107.26	107.25	106.11	105.4	105.31	105.4	106.04	106.79	107.72	105.71	104.46	104.52	105.67	105.83	106.1	105.49	105.99	104.21	105.63	105.76	104.07	106.48	104.81	104.99	105.63	104.83	104.78	106.13	104.87	106.92	106.65	106	107.17	104.87	105.95
97.695	98.564	98.419	100.03	98.114	98.681	97.979	98.501	96.937	98.796	97.161	96.911	98.175	98.151	97.618	98.106	99.072	97.768	97.167	97.226	98.306	96.663	96.035	97.466	98.175	97.466	99.681	99.394	97.105	98.277	98.316	97.778	98.663	97.952	96.778	97.696	99.444	98.02	97.044	98.22	98.743	98.624	98.88	97.139	98.711	96.773	97.82	97.892	98.376	98.683
106.37	103.82	106.73	105.54	103.26	105.03	105.74	104.65	105.57	106.22	106.23	106.79	104.63	105.22	106.48	104.95	104.26	105.11	104.11	105.51	105.99	104.94	106.31	105.07	106.41	105.22	105.03	103.14	105.02	105.72	105.08	105.47	105.23	106.51	106.7	104.73	106.09	104.28	105.75	103.56	105.94	105.72	106.67	104.69	105.52	105.27	104.22	106.81	105.82	105.85
106.82	108.8	107.85	107.44	107.25	107.83	107.48	106.19	105.39	106.93	108.2	105.73	106.82	105.97	107.9	106.83	107.1	105.41	106.52	106.63	108.54	106.1	106.08	106.03	107.32	105.6	106.66	105.91	107.33	106.3	105.52	106.02	106.52	107.29	106.3	106.37	107.04	106.36	104.41	107.84	105.64	107.21	108.11	106.29	105.37	106.33	105.04	106.39	106.08	105.65
107.34	104.01	106.83	107.5	105.06	107.18	105.97	105.23	106.77	107.48	106.43	106.6	107.21	104.56	106.46	106.71	107.27	106.99	106.13	106.37	106.17	105.9	105.9	107.58	106.66	105.69	104.77	104.99	106.21	105.75	106.43	104.89	104.88	106.16	105.41	108.03	106.69	106.71	107.27	105.6	106.72	105.64	105.33	105.8	107.47	106.07	105.99	105.55	107.16	104.74
105.96	105.45	105.65	105.44	105.78	106.72	107.25	105.83	105.44	105.47	105.87	104.16	105.5	107	107.15	106.44	105.37	104.19	106.3	106.28	105.86	106.23	105.91	107.28	106.61	106.68	106.13	105.85	104.93	106.75	105.05	106	107.41	105.4	106.35	105.91	103.7	105.82	105.06	105.15	106.61	105.87	106.93	104.22	105.96	105.74	107	105.11	104.92	106.41
108.97	108.02	108.12	108.41	108.17	110	108.6	108.74	108.92	108.79	108.59	109.48	108.4	108.1	106.89	108.55	108.17	105.44	108.52	109.25	107.82	108.04	107.41	108.66	107.87	108.52	108	107.36	106.96	107.78	108.12	108.3	107.99	108.31	108.64	107.9	107.07	108.38	109.52	107.7	108.33	107.82	107.38	107.59	108.24	108.55	107.07	108.05	109.5	108.14
106.46	106.97	104.98	106.14	105.57	106.43	106.52	108.6	106.93	106.03	106.49	106.93	106.67	104.71	107.21	105.52	105.52	106.66	106.35	106.71	107.88	105.21	106.54	106.31	105.72	107.33	105.73	106.46	106.92	105.74	108.08	106.06	106.26	106.95	106.71	105.37	105.11	105.99	107.65	105.29	106.77	107.91	106.84	105.47	105.93	106.57	105.78	105.53	107.15	106.56
97.596	98.478	97.998	97.291	99.413	99.194	99.468	99.692	98.953	99.401	99.748	99.783	98.665	98.643	99.455	98.679	99.485	98.6	98.545	98.387	98.057	96.879	98.887	98.802	99.369	98.988	99.245	100.63	100.46	98.971	97.609	99.696	98.838	99.052	96.363	98.579	99.679	99.224	98.09	98.187	97.493	100.3	98.991	100.6	99.602	99.176	98.44	99.19	98.742	99.921
100.32	100.73	100.11	100.42	101.93	100.44	99.528	100.68	102.39	100.9	101.75	102.05	99.741	100.76	101.24	101.06	100.08	102.26	101.7	102.56	101.04	100.55	100.64	100.31	101.29	99.063	100.85	100.93	101.94	101.09	100.65	100.33	100.02	99.461	101.14	99.302	100.97	100.25	101.37	102.76	100.9	98.603	100.55	100.54	100.58	101.35	101.47	100.71	103.25	102.24
97.859	99.727	98.607	98.239	99.637	99.413	99.724	98.798	99.054	98.002	97.817	99.188	97.502	97.724	98.212	99.497	100.17	97.099	100.58	99.177	98.318	99.957	99.034	99.613	99.584	98.297	99.634	98.207	98.65	98.811	98.869	98.667	98.736	99.428	98.672	98.125	96.999	99.748	98.644	97.225	98.774	98.991	99.237	100.43	99.261	97.801	99.611	99.455	98.493	97.996
99.584	100.79	99.553	103.51	100.05	98.34	101.18	100.56	101.59	101.33	100.74	101.19	100.25	100.42	101.4	102.62	100.65	100.06	100.04	101.51	101.99	99.715	100.32	99.328	100.25	100.44	100.05	100.59	99.688	99.578	102.03	100	100.67	101	101.57	101.38	99.748	100.28	100.54	101.26	101.3	101	101.27	101.72	100.75	102.72	101.72	101.54	102.26	101.73
107.59	109	107.56	110.02	108.6	108.16	106.83	108.05	108.25	108.41	108.36	107.4	107.72	108.43	108.12	106.97	108.84	106.7	107.89	106.96	107.39	107.89	108.84	107.09	108.99	108.42	107.55	106.29	107.64	107.86	106.22	107.17	107.34	107.46	107.67	107.58	106.77	107.42	104.3	105.75	108.97	107.66	107.2	107.27	107.66	105.33	106.42	106.41	107.64	106.78
108.29	108.27	110.29	108.07	108.9	108.93	107.95	108.94	108.17	108.6	109.35	106.98	107.96	107.34	110.43	107.82	109.58	108.35	107.26	109.63	108.29	107.9	105.76	107.3	108.78	107.79	107.2	108.64	108.19	108.47	107.65	107.48	107.98	107.6	107.71	109.88	107.38	108.07	108.89	107.33	107.63	108.6	105.97	110.44	108.02	108.19	108.54	107.28	108.99	108.37
104.68	106.24	107.52	106.64	106.34	108.64	106.36	105.44	106.87	104.07	103.57	105.67	105.69	105.68	106	106.13	106.11	104.94	106.47	104.93	106.46	104.09	107.15	105.7	104.28	105.11	104.34	105.71	106.04	106.59	105.12	105.18	105.29	104.93	105.97	107.23	106.83	105.07	105.97	105.64	106.1	105.09	105.48	104.74	108.77	105.37	106.28	103.32	103.43	104.68
98.594	97.941	99.388	98.901	99.926	97.593	97.56	99.616	98.339	99.953	97.792	98.33	98.64	99.057	100.43	98.742	98.583	97.748	99.29	98.446	101.5	99.103	99.54	99.158	97.852	99.728	99.013	98.208	98.024	99.83	99.055	98.608	98.599	100.04	99.235	99.216	99.273	99.039	99.656	98.865	98.964	100.75	98.584	99.587	99.466	97.36	100.81	98.719	98.588	99.099
105.91	107.68	107.28	107.68	105.2	105.74	106.57	106.64	107.21	104.12	106.19	105.13	105.53	107.15	106.25	106.17	105.09	105.93	106.02	107.88	107.55	107.04	105.85	106.68	107.01	105.27	106.21	107.61	106.24	106.68	105.45	106.86	106.54	107.5	106.13	105.78	108.19	107.93	105.3	105.49	107.06	105.48	106.33	106.47	107.17	105.87	105.99	106.84	105.73	106.22
106.38	105.05	105.53	107.26	107.26	107.79	106	106.23	105.54	107.28	107.63	107.41	105.72	105.63	107.33	105.97	105.19	106.6	104.57	106.19	105.82	106.21	108.7	105.64	106.4	105.37	105.91	105	105.77	106.15	106.93	107.82	105.34	106.91	106.37	106.07	106.45	107.5	106.56	106.56	105.6	106.23	106.49	106.44	106.64	108.42	106.7	105.51	105.33	106.97
108.53	107.82	108.2	109.23	108.49	106.97	108.91	108.68	107.46	109.43	108.04	109.04	107.13	107.01	107.42	108.04	106.99	109.46	106.63	107.55	107.83	109.3	107.64	107.51	107.65	107.83	106.9	108.66	109.85	107.71	110.18	109.59	107.85	109.34	107.38	109.28	107.57	108.27	108.45	107.93	107.84	108.29	109.4	107.97	107.77	108.16	108.06	107.62	108.47	108.31
109.75	108.11	109.82	108.59	105.91	107.34	108.11	108.51	106.92	107.76	108.53	109.56	108.18	107.88	108.8	108.96	108.41	108.9	108.97	108.69	110.03	109.2	109.05	108.05	109.29	109.18	107.41	107.58	108.97	107.81	108.35	108.95	108.73	108.39	108.31	109.48	108.99	108.55	108.87	108.91	108.65	107.02	108.29	108.21	107.53	107.63	107.49	108.92	108.95	107.05
111.98	110.44	110.99	109.74	111.51	110.73	110.85	109.09	109.66	108.78	111.05	109.55	110.9	110.66	110.97	110.62	110.63	111.96	110.83	109.89	110.51	110.29	111.18	110.69	110.58	109.66	110.41	110.54	110.99	109.9	111.1	111.85	111.47	111.04	111.1	110.05	109.59	110.43	109.61	111.05	111.07	109.85	111.8	110.64	110.42	109.86	109.59	109.5	111.33	109.99
101.66	98.145	100.33	101.47	101.43	99.659	101.11	100.05	101.7	99.1	102.55	101.35	99.253	100.83	101.95	101.45	101.21	98.988	100.65	101.27	99.46	100.39	100.98	98.737	101.14	101.35	100.71	100.05	101.47	100.5	101.35	99.795	100.82	100.09	100.54	99.84	100.68	100.63	101.54	99.868	99.572	102.19	100.77	102.97	100.56	102.24	99.084	101.4	101.12	101.08
105.18	106.89	105.04	106.06	105.5	106.77	106.33	105.52	105	105.37	106.09	106.08	106.64	104.73	105.36	104.95	106.05	105.98	106.89	105.53	105.72	105.53	106.22	105.36	104.02	105.62	105.92	106.18	107.65	103.54	105.03	106.09	104.81	105.26	105.74	106.8	104.74	105.67	104.46	104.8	105.3	104.77	105.09	105.76	105.79	106.87	105.61	105.74	105.24	106.01
99.449	99.237	101.03	98.809	100.81	98.138	98.909	97.979	98.888	99.453	98.214	97.52	98.759	98.736	100.09	100.12	98.659	98.344	99.389	98.131	97.872	98.249	100.41	99.606	96.318	97.768	98.757	99.712	100.01	98.322	100.2	100.23	96.388	100.98	98.094	98.339	97.866	98.257	98.358	99.671	99.817	99.879	97.059	98.464	98.809	97.209	99.167	98.45	99.47	98.221
105.05	105.65	104.78	105.17	105.05	105.29	105.07	104.16	105.75	107.02	106.01	105.51	105.42	106.22	106.72	106	106.23	107.5	106.56	105.52	104.37	105.26	105.6	106.87	105.6	106.98	104.02	105.57	105.39	105.67	105.03	106.41	105.78	104.77	106.36	104.39	105.33	105.65	104.85	104.69	105.92	105.32	105.91	104.25	104.36	105.72	106.93	107.08	104.89	106.09
107.86	107.8	108.26	107.83	108.35	106.99	109.3	107.94	107.62	107.04	108.45	107.46	107.41	108.1	109.06	109.56	109.07	108.39	108.84	107.36	107.77	109.69	106.26	107.74	106.91	107.97	107.52	109.13	108.46	107.22	108.86	109.74	109.11	108.42	108.93	107.9	108.49	108.04	107.39	106.62	108.89	107.89	107.51	106.78	108.66	106.89	109.08	107.72	107.83	107.91
108.81	107.62	108.82	108.28	107.64	109.21	108.65	108.48	108.97	108.44	109.73	108.08	108.68	107.33	107.59	108.33	109.28	107.53	108.94	107.33	106.82	108.06	107.84	107.97	108.13	110.24	107.67	108.15	107.11	107.39	108.79	107.27	107.31	107.95	108.75	109.24	107.62	109.15	108.75	108.29	108.19	110.08	109.35	107.88	109.73	107.74	108.44	106.93	107.71	109.12
109.12	107.79	108.96	107.69	108.15	110.38	108.33	107.53	107.49	107.55	109.51	108.32	108.82	106.78	108.2	109.04	107.87	107.42	108.03	110.35	108.89	108.65	109.2	107.89	108.14	108.82	107.66	107.04	110.43	108.69	107.54	107.76	107.81	108.39	109.18	109.06	108.95	107.6	108.42	108.43	108.01	107.95	108.63	108.5	108.82	105.04	107.39	109.73	109.23	108.12
109.83	111.31	111.59	111.58	110.98	110.89	108.99	110.45	110.29	110.36	109.62	110.97	110.6	109.56	111.07	109.39	111.61	109.64	110.27	110.51	111.29	110.75	110.37	110.16	110.71	111.68	110.75	109.8	108.91	110.41	110.19	111.31	109.95	108.55	110.02	110.4	109.13	110.67	110.79	110.21	110.6	109.76	111.38	110.57	110.59	110.37	110.64	110.72	110.26	111.47
104.75	107.3	107.18	106.89	105.39	106.78	105.63	106.44	106.07	105.23	108.18	106.99	105.7	106.89	106.73	106.21	106.37	106.65	105.39	105.55	105.8	105.69	106.78	106.82	107.27	105.98	107.16	106.63	106.59	107.57	107.08	106.45	107.94	104.36	104.81	106.67	108.71	107.07	107.81	106.66	107.14	107.82	107.46	107.55	107.43	106.14	105.14	105.62	107.36	105.9
108.7	109.06	106.26	106.24	107.8	106.17	108.18	109.52	108	107.84	108.5	108.19	108.44	108.36	107.35	108.11	107.31	107.41	107.86	107.06	109.35	107.71	107.75	106.59	107.14	106.14	107.77	106.55	108.33	105.53	108.25	109.14	107.24	108.51	107.73	107.49	109.7	107.17	107.56	108.96	106.31	110.2	107.92	108.51	108.7	107.07	106.7	107.37	107.84	109.25
101.83	100.29	101.21	101.02	99.915	100.16	99.657	100.6	101.57	99.774	102.49	101.91	100.91	101.59	100.21	101.16	101.3	99.867	101.82	102.1	100.76	101.76	101.25	100.72	101.38	101.1	99.565	102.53	101.31	101.03	99.999	101.59	101.94	101.99	100.58	101.94	101.31	99.407	100.1	100.61	103.47	100.09	101.5	101.2	102.1	100.62	100.9	101.47	100.35	101.35
106.88	106.24	105.96	106.25	105.44	107.24	105.17	105.79	106.02	106.74	107.83	105.83	105.52	107.49	105.62	106.63	104.58	107.88	105.93	106.72	106.09	106.54	106.33	107.54	103.95	107.22	105.82	105.72	105.58	105.87	106.75	106.05	105.62	106.32	106.96	105.88	106.75	106.18	105.56	106.55	106.9	106.3	106.33	107.39	106.15	105.1	108.46	106.61	105.9	105.7
106.77	105.43	105.24	106.31	105.42	104.63	107.19	105.59	106.06	104.45	105.69	105.68	106.01	105.33	106.43	107.21	108.14	106.08	104.11	104.73	105.66	107.93	106.17	106.45	106.19	106.08	103.92	105.17	107.21	104.85	105.96	105.92	105.42	107.58	105.85	104.42	105.43	105	106.72	105.12	106.11	104.05	106.77	106.11	106.8	105.71	104.64	104.24	105.48	107.57
105.23	106.05	106.04	106.37	107.11	104.11	106.84	108.03	106.33	107	105.01	105.9	106.03	106.39	105.69	105.75	106.88	106.77	106.01	106.94	106.12	105.81	106.35	106.75	106.74	105.15	107.14	104.45	106.4	106.55	105.27	105.56	104.59	107.16	105.69	106.12	106.26	106.73	107.66	106.51	106.67	108.11	107.77	104.44	107.88	107.42	105.23	106.63	106.19	107.22
107.83	107.8	106.68	107.28	107.08	107.28	109.04	107.04	107.71	108.72	108.34	108.91	108.88	109.12	107.29	107.14	107.2	107.27	107.63	108.05	109.41	106.16	107.96	107.59	107.72	108.47	107.69	106.84	110.12	107.16	107.09	107.8	108.27	108.16	107.31	107.01	107.89	108.04	108.51	107.86	107.14	106.66	109.73	109.55	108.04	106.29	107.36	107.96	107.75	107.95
104.81	106.03	105.29	106.54	105.54	106.02	106.29	106.01	105.9	106.72	105.58	106.5	104.57	106.78	105.24	105.28	105.25	106.38	105.66	105.53	104.43	106.02	105.59	105.62	105.21	106.02	104.97	106.01	106.26	106.06	106.85	106.78	106.07	104.2	106.4	105.45	104.56	105.78	106.52	104.47	107.03	104.58	106.45	106.28	106.02	105.1	106.15	105.1	105.77	106.45
98.685	98.055	97.651	98.172	99.982	99.582	99.109	99.878	97.194	96.894	97.988	98.446	99.564	98.471	98.93	98.687	98.212	98.728	98.625	97.14	99.059	98.366	98.389	99.008	97.704	98.358	98.475	97.888	99.771	98.945	99.177	99.145	98.534	99.186	98.132	98.463	99.644	99.118	98.282	99.367	99.374	98.413	98.626	98.762	99.886	99.031	97.585	99.499	99.561	96.841
97.238	98.09	98.293	97.92	98.225	97.982	98.475	97.712	97.357	97.506	97.585	96.236	97.945	98.089	97.434	98.738	96.761	98.528	98.381	97.903	97.672	97.93	99.011	97.808	98.319	97.023	97.885	96.848	98.535	96.951	98.246	98.335	97.906	98.617	96.782	99.849	97.542	97.547	97.931	96.763	97.77	95.798	97.288	96.899	97.576	98.473	96.028	96.679	98.898	97.394
107.09	107.23	105.22	105.42	105.02	103.78	105.61	106.59	105.78	105.94	106.07	106.68	104.05	105.68	105.66	106.62	106.66	107.07	107.41	105.14	104.79	106.82	104.29	106.02	105.72	106.08	106.32	106.99	105.84	106.58	106.94	105.9	107.33	104.86	105.89	106.51	106.02	106.01	104.92	106.09	105.07	104.18	107.12	105.32	105.01	106.87	105.48	108.57	107.78	105.11
106.02	105.47	105.14	106.14	103.73	104.93	106.22	104.71	105.51	105.83	104.33	106.16	104.72	106.31	107	105.2	105.06	104.48	107.66	106.66	104.78	105.61	106.09	106.56	106.13	105.28	105.18	105.45	105.5	105.86	103.94	106.01	105.98	107	105.01	107.39	106.4	104.84	104.58	106.1	105.13	106.36	106.65	106.35	105.49	105.29	105.62	105.15	105.5	105.04
107.61	107.73	107.04	106.53	105.88	106.46	106.24	105.01	106.68	107.89	106.04	105.7	106.6	105.79	105.79	107.03	105.68	103.99	107.97	106.12	106.13	107.82	106.99	106.99	106.17	105.41	106.04	107.37	106.2	105.81	105.99	107.55	106.03	106.71	106.37	106.79	107.82	106.22	105.57	106.46	106.4	104.79	106.85	106.15	107.41	107.26	107.43	105.4	104.88	106.17
105.99	106.12	105.32	105.12	105.89	105.52	104.8	105.91	105.21	105.52	104.89	105.78	105.89	106.39	105.76	106.77	105.62	105.13	104.92	105.11	105.47	106.38	105.99	105.55	106.15	104.65	106.36	104.44	106.98	105.76	105.43	104.19	106.38	105.27	104.77	105.6	106.53	105.76	105	106	105.74	106.03	105.17	105.62	105.24	105.25	105.44	105.04	105.27	106.03
107.18	108.37	107.67	108.58	107.96	106.79	109.96	108.11	107.02	108.11	107.17	108.14	108.47	107.49	108.22	107.59	105.58	109.06	107.02	105.48	106.79	109.02	109	107.64	108.2	108.33	107.37	106.97	106.81	107.12	106.6	107.66	108.22	107.71	106.84	107.9	109.32	106.85	107.12	108.15	108.09	107.11	106.85	107.88	108.56	106.83	107.05	107.58	108.13	108.57
108.95	109.1	109.17	109.49	108.46	108.73	110.59	108.34	107.96	109.79	108.02	107.12	108.99	107.43	109.44	108.21	106.42	108.81	108.43	108.31	108.8	108.61	108.94	108.01	109.29	107.84	108.75	108.07	108.47	108.82	108.44	107.9	108.43	107.36	108.1	109.11	108.31	107.83	108.87	107.88	107.69	109.76	108.82	107.45	109.94	108.44	108.96	108.87	108.46	109.78
101.07	102.06	100.8	100.52	99.912	100.02	99.628	100.35	98.565	100.51	101.26	99.529	101.13	100.93	102.64	101.47	102.13	103.02	101.57	99.813	100.95	100.64	100.46	100.76	99.687	99.664	101.79	99.996	100.57	102.46	100.83	101.57	101.96	100.92	100.82	101.41	101.8	99.682	100.45	101.18	99.07	100.66	99.998	102.22	99.295	100	100.08	100.55	99.75	101.1
106.49	104.58	106.98	105.75	104.8	106.89	106.17	106.83	105.3	106.19	104.61	106.99	105	106.15	104.76	105.91	104.99	105.76	106.72	106.08	107.35	106.35	104.15	105.71	104.44	104.81	105.81	104.19	104.84	106.26	103.57	105.21	104.2	105.56	105.94	106.65	106.13	106.65	107.62	103.02	105.25	105.26	106.8	105.61	106.21	105.93	105.84	104.64	105.51	103.79
109.6	109.22	107.74	108.17	106.38	107.19	109.52	107.14	106.63	107.42	107.19	107.46	108.98	108.17	107.13	107.19	108.18	108.72	107.5	106.27	107.45	108.14	108.88	106.86	108.33	106.55	106.92	107.67	107.36	107.61	108.63	108.27	108.68	106.37	105.96	107.34	107.17	107.09	105.82	108.45	108.22	106.49	108.77	107.83	106.49	107	108.93	108.5	107.94	108.33
105.84	106.04	104.88	106.06	104.25	105.58	105.62	105.4	105.08	105.49	106.22	104.87	104.94	106.61	105.86	104.77	105.06	107.01	104.58	105.7	105.31	104.3	104.11	105.55	104.59	107.09	104.73	106.4	104.55	106.93	105.16	105.84	105.32	106.67	108.01	104.88	105.57	105.08	107.06	105.79	107.27	104.75	106.16	106	104.97	105.62	106.06	105.29	103.82	105.72
110.83	109.03	108.83	110.74	110.87	110.53	110.69	110.84	110.06	111.52	109.16	109.95	111.48	109.75	109.33	109.83	110.5	111.07	111.07	109.44	108.74	110.64	110.64	108.71	111.82	110.73	109.4	110.09	110.97	110.76	111.11	109.9	108.62	110.2	109.72	110.64	110.72	111.29	112.08	109.09	110.23	110.32	108.89	109.64	110.59	110.28	110.87	111.76	110.02	109.27
107.58	105.21	104.33	106.87	106.49	105.82	107.06	106.22	106.21	106.85	106.45	107.02	106.31	105.51	105.83	106.72	105.69	108.49	106.85	106.11	108.28	105.64	106.11	106.59	108	105.2	107.48	105.89	106.57	106.64	105.92	106.46	106.2	107.8	106.98	106.41	105.84	107.01	106.22	106.97	106.67	107.41	105.96	106.38	105.26	106.36	105.32	108.55	105.85	105.64
108.56	106.52	109.18	107.7	109.54	108.3	108.19	107.18	107.3	108.96	106.51	108.48	107.48	108.27	106.45	106.77	108.56	109.4	108.46	108.64	107.89	107.5	107.19	107.61	106.07	109.74	108.34	107.82	108.2	106.74	108.29	106.31	107.37	108.35	106.75	108.46	108.11	108.12	107.13	109.87	107.21	108.45	108.94	107.67	107.47	110.23	107.72	108.57	106.88	107.83
107.1	106.61	108.93	109.35	107.54	106.92	106.7	107.27	108.31	109.1	107.95	107.96	107.29	109.91	107.79	106.79	107.29	106.45	107.97	107.49	108.59	107.08	108.87	106.81	109.26	107.57	108.62	107.82	108.86	106.84	107.01	106.27	108.33	106.59	109.16	107.93	107.09	108.37	108.9	107.51	107.8	109.23	107.67	107.7	107.83	108.66	107.41	107.57	108.32	106.82
107.32	107.54	105.69	105.79	105.63	106.5	107.25	106.53	104.26	105.52	105.25	106.42	107.72	105.98	105.84	105.18	104.48	105.82	106.98	106.26	104.53	106.65	104.82	108.16	106.05	106.38	106.11	105.23	104.72	107.39	105.99	105.82	106.33	106.62	106.43	106.6	105.73	105.51	107.36	107.18	105.26	105.51	105.97	105.92	106.04	105.9	105.52	105.9	105.5	107.18
97.617	99.358	97.752	97.719	98.043	96.984	99.657	96.467	98.54	97.126	98.82	98.416	97.113	97.179	99.531	98.29	97.461	97.725	97.904	98.496	97.649	96.3	97.523	99.367	96.949	98.151	98.125	96.69	98.697	98.2	98.487	97.057	98.735	99.002	98.517	98.054	98.083	96.648	98.127	99.177	97.511	96.295	98.687	97.165	97.775	98.161	98.04	98.436	97.589	98.227
98.533	98.255	97.892	97.526	97.502	97.373	97.758	97.725	98.11	98.311	97.594	98.663	97.133	98.343	96.64	98.678	97.815	97.466	98.941	96.965	96.511	99.957	97.336	98.194	97.476	97.38	97.461	98.295	98.077	97.178	95.626	96.351	100.09	99.802	99.542	98.906	98.878	97.45	96.749	98.792	98.706	99.034	98.728	97.528	98.397	97.557	97.117	96.264	97.022	98.488
105.11	106.18	105.92	105.49	105.24	106.33	105.68	105.82	104.9	104.74	107.33	106.07	104.92	105.54	105.57	106.69	105.93	105.26	105.08	105.19	104.79	104.28	106.48	105.89	106.05	105.49	105.89	106.6	105.28	106.59	104.95	105.76	106.59	105.38	104.84	105.37	104.95	106.02	105.83	104.48	105.6	104.85	105.99	105.28	105.75	105.8	106.02	105.22	105.38	105.77
100.61	100.44	100.46	101.19	100.75	100.58	100.42	99.357	100.14	100.88	99.686	99.015	99.811	101.12	100.09	100.26	99.776	99.9	100.19	99.491	100.13	100.3	99.338	100.56	102.25	100.12	98.839	100.44	101.71	101.79	100	99.577	100.53	101.19	100.21	101.65	101.2	99.358	102.75	99.35	99.974	100.73	100.1	100.01	100.19	100.69	100.74	99.289	100.07	101.84
106.07	109.39	107.18	107.06	106.99	107.32	106.73	108.25	106.29	107.78	109.61	106.94	107.86	107.68	107.02	108.4	107.75	108.29	107.44	108.13	106.34	107.71	108.74	106.45	107.45	108.59	108.26	109.46	107.09	107.72	108.56	107.37	108.02	107.88	106.84	106.75	106.69	107.29	107.92	107.08	106.94	108.05	107.06	106.92	107.67	106.5	108.37	107.99	108.07	106.85
107.1	105.66	104.86	104.69	104.66	105.34	106.72	106.65	104.56	102.86	105.75	106.98	106.63	106.14	104.49	105.27	105.54	105.43	105.96	106.25	105.49	106.04	105.25	106.08	104.64	106.71	105.35	104.5	106.42	105.15	104.68	104.94	105.6	106	106.58	105.33	106.58	105.11	105.22	105.18	104.15	105.71	105.31	105.78	105.04	105.88	106.58	106.39	106.3	105.1
106.48	105.95	105.62	104.65	105.28	105.32	104.32	105.18	104.98	104.94	105.12	104.87	103.95	106.14	105.14	105.38	105.91	103.13	106.83	105.89	106.01	105.08	104.72	103.88	105.7	104.54	106.67	106.63	105.39	105.26	106.08	104.49	105.72	105.83	105.32	106.19	106.49	105.32	105.87	105.97	105.09	104.61	104.87	106.61	104.52	106.25	106.52	104.46	106.89	105.66
106.1	106.92	107.04	106.58	106.75	106.96	105.93	106.18	106.56	106.82	107.76	107.18	107.27	107.65	106.16	106.04	106.85	106.91	107.27	108.92	108.01	106.48	105.32	106.04	104.87	106	106.79	106.62	104.71	107.95	106.72	106.67	106.59	106.15	106.59	105.03	105.57	106.29	106	107.01	105.98	106.35	106.99	106.71	105.03	106.06	105.56	106.72	105.61	105.71
106.47	106.5	106.59	105.94	107.01	107.06	107.28	106.76	108.42	106.58	106.63	106.1	105.92	105.84	107.34	106.07	104.47	107.4	105.01	104.76	105.31	106.52	107.35	106.74	104.9	107.19	106.55	108.64	106.48	104.97	106.29	105.73	107.14	106	105.43	107.44	107.75	105.72	106.24	105.64	106.75	106.19	107.04	106.21	105.73	106.43	106.13	105.22	106.57	106.45
106.14	106.3	106.1	104.28	106.44	106.06	105.59	106.38	106.68	104.91	106.07	105.8	106.02	105.82	107.1	106.62	106.2	105.37	105.75	105.38	105.7	104.36	104.79	106.04	105.82	107.42	105.31	107.64	105.63	107.21	105.31	106.19	106.43	106.88	104.43	106.43	106.12	107.78	105.23	105.11	105.66	104.77	106.97	105.06	105.23	105.27	105.31	103.9	106.52	105.29
109.39	108.16	109.46	108.17	109.69	109.43	107.21	110.18	107.28	108.02	108.96	108.48	107.57	107.43	108.36	107.95	107.89	108.29	109.89	109.63	110.44	108.55	108.93	108.81	110.23	108.11	108.72	107.88	109.04	109.5	110.03	108.26	109.02	109.23	109.02	109.18	109.65	107.94	109.27	108.2	109.43	109.06	108.8	108.27	107.83	108.93	109.52	107.03	108.49	110.25
106.36	105.83	107.08	106.96	105.35	104.85	106.1	106.18	107.03	105.59	105.76	105.57	105.35	107.2	105.89	106.26	106.59	105.37	106.54	106.21	106.99	106.41	106.01	105.73	104.11	106.33	106.74	104.84	105.81	106.39	107.7	106.44	105.55	107.32	106.34	106.33	105.12	105.94	104.64	104.57	106.83	104.85	105.64	107.27	105.69	105.79	105.35	106.08	105.78	106
105.45	106.01	105.71	105.72	106.91	106.68	105.88	105.63	107.16	104.53	104.91	105.07	106.97	106.29	104.65	105.92	104.33	105.57	104.15	106	105.91	105.72	105.89	106.91	105.71	104.79	106.62	106.92	106.08	105.58	105.03	105.86	105.9	104.35	106.33	106.7	107.27	106.56	105.05	105.65	105.8	105.81	105.59	103.67	104.32	106.75	104.54	106.08	106.32	107.36
106.15	105.26	106.01	107.82	107.06	105.49	104.97	106.4	107.12	106.6	107.14	106.29	106.31	106.15	105.03	105.76	105.31	104.52	107.17	105.77	103.62	105.61	105.26	106.65	104.82	105.4	105.48	105.71	105.43	104.96	104.64	104.92	105.22	106.02	105.09	106.03	104.9	104.17	105.49	106.01	106.37	105.85	106	105.66	106.43	105.57	106.42	105.42	105.78	105.65
107	108.16	108.03	108.14	108.02	107.67	109.34	107.76	107.92	107.97	106.79	109.11	108.82	107.11	107.67	108.43	108.5	108.08	107.75	108.83	106.06	106.97	108.2	106.56	108.21	108.5	108.26	109.54	107.99	108.64	107.88	109.47	107.73	108.21	106.67	107.49	107.72	108.2	108.23	108.04	106.4	108.34	108.7	109.46	108.24	106.81	107.84	108.84	109.48	108.86
108.69	107.71	106.8	108.36	107.61	108.59	107.64	106.96	108.38	108.94	107.82	108.25	109.38	106.97	108.56	107.57	108.24	108.56	106.95	107.01	108.08	108.85	109.66	109.74	109.41	108.2	107.67	107.28	106.81	108.83	107.25	107.8	109.04	107.83	108.2	108.2	107.44	109.01	107.18	108.78	107.83	108.12	108.14	108.25	107.48	108.38	107	108.35	108.01	107.98
98.755	102.6	100.13	100.75	100.05	101.37	99.496	102.08	101.22	99.611	99.488	101	101.49	100.99	100.89	100.3	103.38	103.36	100.56	101.82	100.54	100.88	99.282	101.41	102.3	100.02	99.961	101.46	101.2	101.18	101.4	101.27	100.23	101.2	101.75	101.83	100.72	100.7	102.26	103.43	99.6	101.27	101.92	102.59	102.75	100.64	101.24	101.08	101.8	99.678
107.04	105.96	105.52	105.69	106.28	105.07	105.24	106.23	105.4	106.13	105.79	105.72	103.96	106.49	104.72	105.3	105.72	105.82	106.15	105.13	104.84	107.57	106.34	104.52	106.66	106.53	105.31	105.15	106.12	104.55	107.39	105.75	104.53	105.4	105.42	105.77	106.16	106.5	104.91	107.5	106.11	105.15	105.8	105.36	104.64	106.1	105.65	105.96	106.8	104.94
107.36	106.46	107.2	108.36	109.18	107.58	108.09	107.46	107.07	108.68	108.62	108.78	107.81	107.74	107.55	107.09	108.67	107.81	108.12	107.61	108.12	107.91	107.62	107.12	109.13	110.09	108.44	108.01	107.98	108.88	108.72	106.38	109.02	107.61	107.81	107.89	107.07	109.21	108.25	109.01	108.99	108.35	106.7	107.71	107.18	108.85	110.27	108.58	109.4	110.08
107.87	108.27	107.35	107.33	107.13	106.81	107.18	106.57	108.32	107.77	107.88	107.4	105.94	107.63	108.87	106.99	108.39	106.29	109.28	107.8	109.17	107.32	108.12	107.58	108.13	106.97	108.79	107.27	107.37	107.75	109.19	108.47	108.59	108.55	108.51	108.55	106.96	107.02	109.2	107.66	105.72	107.04	106.2	107.7	108.15	107.56	107.4	106.34	107.54	109.57
105.42	105.3	105.92	104.14	105.13	104.22	104.96	105.89	105.38	105.08	105.72	106.09	104.89	106.1	105.39	104.89	103.18	105.5	106.04	104.39	106.15	105.3	106.64	105.49	105.61	106.41	104.27	104.89	105.81	105.25	104.74	105.01	104.3	105.97	105.92	104.93	107.62	106.27	104.15	104.13	106.78	105.23	104.9	104.62	104.77	105.86	106.7	106.19	106.59	104.66
98.665	99.134	96.742	97.56	97.039	97.391	99.358	97.766	97.875	98.795	97.817	98.579	99.206	97.57	96.654	98.255	97.373	98.672	96.873	99.38	98.923	97.477	98.004	97.073	98.092	99.121	98.31	99.186	97.912	97.453	97.959	97.238	98.789	98.647	99.432	99.001	98.044	98.417	97.25	98.547	98.572	99.385	99.574	98.762	97.41	96.973	96.836	96.256	97.196	98.299
98.237	97.754	97.234	98.581	97.314	97.404	98.073	96.47	98.257	97.953	97.406	100.05	97.567	98.598	97.9	98.089	98.136	98.425	97.477	97.127	96.043	98.02	97.81	98.706	98.004	97.299	98.216	98.578	97.87	98.193	96.446	98.413	98.294	98.364	97.123	96.078	98.691	98.774	98.31	98.341	98.09	97.331	99.662	98.014	97	97.222	97.812	98.354	97.969	97.896
105.5	105.4	106.29	106.4	106.23	105.47	106.08	104.39	106.49	104.45	104.86	107.64	104.36	106.95	105.07	106.75	106.17	104.41	106.32	106.57	105.46	105.93	104.9	105.69	105.16	105.12	107.19	104.99	107.42	105.87	106.52	106.19	106.03	104.38	106.59	106.04	105.59	105.24	108.35	106.13	105.51	105.95	105.44	106.07	106.77	106.36	105.83	105.02	105.1	105.37
105.76	105.52	107.06	106.55	105.56	104.04	106.26	105.7	105.89	104.75	106.79	106.55	105.33	106.4	105.03	104.27	106.6	105.2	106.93	105.27	107.25	105.92	107.38	105.25	105.77	106.49	105.45	105.41	106.85	107.17	107.2	107.13	106.7	105.07	105.73	106.27	105.48	104.09	104.8	107.65	106.66	104.27	104.96	106.52	106.28	106.13	106.69	105.86	106.93	105.2
106.2	106.15	105.82	105.27	104.92	105.66	105.87	106.82	106.56	107.09	104.89	106.76	105.98	105.93	106.08	106.43	103.26	106.01	105.6	105.35	105.52	105.91	107.3	104.75	105.89	104.37	107.12	105.19	105.9	104.45	105.29	106.23	105.86	105.55	106.4	106.49	105.26	105.42	105.82	105.33	105.77	106.54	105.51	105.49	106.51	106.33	106	106.03	106.93	104.44
96.905	98.994	97.891	97.812	98.277	97.952	97.313	98.958	97.378	99.186	99.087	98.922	99.338	100.3	98.356	97.92	96.18	98.168	98.557	98.037	98.006	96.393	99.355	99.583	97.481	97.593	97.431	99.316	98.451	97.75	98.865	98.212	99.581	98.8	98.66	96.985	98.081	98.472	98.424	97.185	98.269	97.933	98.27	97.665	98.929	99.749	96.704	97.984	98.72	97.49
104.55	104.78	105.52	106.48	105.23	105.36	104.63	105.11	103.74	105.89	107.13	106.05	106.65	105.07	106.01	106.71	106.14	105.81	105.97	105.8	105.96	105.56	105.74	106.81	105.51	105.14	105.36	104.08	104.61	104.83	105.68	106.77	107.32	103.49	105.85	106.74	104.58	106.38	107.3	104.59	104.67	105.77	108.1	106.52	106.1	105.1	105.4	105.88	104.74	105.57
106.33	107.18	107.48	105.53	105.98	105.78	107.36	108.08	104.95	106.61	106.95	104.69	106.2	107.16	105.45	105.91	107.02	105.02	105.24	104.54	106.92	106.67	106.28	107.85	106.36	106.92	105.25	107.81	106.77	106.74	108.19	106.74	108.42	105.67	107.11	108.48	106.52	105.66	106.15	105.54	106.34	106.59	107.09	106.91	107.63	107.17	105.64	106.39	106.68	106.62
106.69	106.73	106.93	105.63	105.45	106.64	106.04	106.48	103.65	105.99	103.98	106.59	105.73	107.06	106.45	105.29	105.19	104.37	104.18	105.18	106.78	104.07	104.15	105.22	105.37	105.02	107.74	106.69	105.42	107.79	105.06	105.8	104.73	106.19	104.59	105.27	106.03	105.51	104.04	105.67	107.14	105.52	105	104.33	106.95	105.94	107.14	106.41	105.86	105.99
104.8	105.5	104.5	105.62	104.51	104.97	106.02	106.06	104.36	107.15	105.5	105.45	106.18	104.97	104.41	105.22	107.13	103.88	105.81	106.11	107.3	105.91	104.7	103.83	104.95	105.52	105.43	105.69	105.28	104.59	105.69	106.46	105.52	104.05	105.11	104.74	105.8	105.46	105.16	105.71	104.66	105.15	106.73	103.82	105.28	105.81	106.19	104.82	104.74	103.65
109.64	109	110.59	110.28	109.04	109.56	109.62	109.94	108.91	109.98	111.2	109.56	110.61	110.96	111.1	111.05	110.7	111.55	111.14	110.8	108.85	109.64	110.07	110.45	111.06	109.61	109.03	109.76	111.25	109.93	109.74	111.01	109.88	110.05	111.07	108.74	109.23	110.41	110.98	110.63	110.78	110.22	111.33	109.62	110.26	110.75	109.28	110.55	110.31	108.63
98.289	99.018	98.258	97.773	97.481	98.451	98.006	97.746	98.237	97.839	99.491	96.4	98.42	98.08	96.01	98.721	97.574	98.022	97.515	97.287	96.614	97.421	99.632	96.959	100.62	97.322	97.74	98.934	96.647	98.448	98.773	96.766	99.15	98.868	99.812	97.888	98.149	98.077	97.231	96.911	97.905	97.817	98.648	98.208	98.933	98.099	98.621	98.102	98.463	97.409
106.44	105.5	106.61	105.31	107.64	106.38	106.97	105.36	105.75	105.37	106.49	106.32	106.08	105	105.37	106.14	105.62	106.63	105.63	104.96	105.52	105.82	105.25	106.77	106.06	104.86	105.82	107.68	108.04	106.31	105.15	103.72	104.44	104.72	104.33	104.64	105.07	105.95	104.83	105.52	107.35	106.25	106.93	105.94	106.12	105.27	105.78	106.69	106.64	105.27
110.36	110.54	112.15	109.99	110.14	109.69	110.32	110.39	111.69	109.74	109.38	110.74	110.95	110.7	109.34	109.79	110.95	110.35	110.01	110.96	110.03	110.05	109.63	108.56	109.42	110.12	111.23	111.11	110.5	111.12	110.69	110.3	109.78	108.69	110.66	110.44	110.71	108.3	110.04	110.34	111.4	110.23	111.35	111.93	109.71	109.49	110.55	109.81	110.19	110.75
106.94	108.97	109.11	108.87	107.22	107.59	109.12	107.99	108.06	107.74	106.93	107.97	110.54	107.86	108.48	108.43	108.01	108.54	108.47	108.9	108.41	109.39	109.12	108.39	108.88	106.96	108.23	109.25	107.73	107.5	108.29	109.87	107.19	107.27	108.71	108.96	107.96	106.79	107.04	107.71	109.42	108.88	108.67	107.24	107.13	109.17	107.94	107.89	110.25	106.21
99.163	99.712	99.818	97.53	98.176	98.519	99.51	99.747	99.332	99.157	100.07	97.955	99.943	98.674	99.163	99.619	99.498	99.209	98.879	98.181	98.644	97.993	99.787	100.33	99.856	99.931	100.4	99.042	99.551	99.839	98.43	98.831	98.399	96.851	98.638	100.3	99.451	98.445	100.9	98.664	97.026	98.778	99.956	99.634	99.034	98.416	99.731	98.591	99.614	99.603
105.14	106.36	106.02	105.19	106.94	107.48	107.64	106.73	105.45	107.01	108.32	106.91	106.56	103.77	106.42	106.66	107.16	105.98	107.03	107.18	107.27	106.54	104.72	105.88	106.24	105.83	106.25	104.78	107.47	106.98	106.77	107.56	106.9	106.19	106.46	104.91	107.7	105.95	106.42	107.35	107.47	106.99	105.78	107.24	105.2	106.26	106.4	106.42	106.22	106.5
105.75	104.52	105.45	104.96	104.86	105.92	105.8	106.5	107.74	106.31	104.55	105.76	106.47	105.95	106.45	106.73	106.86	105.81	105.84	105.95	105.37	106.34	106.21	105.29	105.82	107.25	104.94	105.09	105.53	106.08	105.43	104.62	105.2	105.94	106.78	104.55	105.58	106.03	105.28	105.91	104.5	105.61	107.62	106.5	107.35	105.85	104.76	105.03	106.62	105.83
102.16	100.62	100.64	99.91	99.234	100.92	99.426	98.516	99.681	98.989	101.65	101.6	100.48	100.22	100.68	100.17	100.03	101.54	102.04	102.65	100.78	100.82	99.817	100.95	100.95	99.79	101.25	100.5	99.499	100.62	99.429	98.804	100.94	100.24	100.51	100.75	99.973	100.09	99.229	100.6	100.7	100.31	101.48	99.135	100.26	100.69	100.5	99.974	101.03	99.9
104.92	104.46	105.45	105.62	105.98	106.65	106.28	105.85	106.06	106.05	105.69	104.27	105.01	105.11	105.62	105.1	105.69	104.73	105.71	106.45	106.53	105.24	106.71	105.11	104.98	105.71	105.45	106.41	105.49	106.03	105.7	105.76	105.02	106.9	105.27	105.98	104.87	106.15	102.63	105.04	104.82	104.02	104.7	103.58	104.47	105.54	105.38	105.49	103.68	105.64
109.38	107.99	107.32	108.19	108.58	106.55	108.2	107.76	109.45	109.21	109.33	106.7	108.36	109	107.94	107.96	109.01	109.94	110.18	108.77	108.31	107.66	108.44	108.15	107.87	105.8	108.17	108.31	109.31	108.34	108.78	108.2	109.03	109.58	108.32	107.83	109.56	107.91	109.53	107.69	106.61	106.29	107.92	108.27	109.9	110.16	107.74	108.45	107.59	107.52
107.58	107.28	108.37	105.36	105.22	105.93	105.75	104.76	106.72	106.67	106.23	106.97	107.18	105	106.69	105.95	107.04	106.96	107.5	106	106.43	107.31	105.69	106.46	106.36	106.53	106.67	106.66	106.85	106.42	106.91	105.3	106.27	105.27	105.39	105.41	107.37	105.54	106.43	106.52	105.84	105.9	107.4	106.04	106.06	106.87	105.66	107.47	104.89	106.36
97.721	97.571	97.113	98.318	97.874	98.03	98.604	97.914	97.042	97.257	97.436	97.143	97.626	98.559	97.686	98.404	97.767	97.793	96.715	98.836	97.77	98.828	98.459	98.963	98.394	98.851	98.414	99.219	97.932	97.74	98.014	97.139	98.833	99.052	96.945	97.882	97.844	97.588	96.868	97.103	96.917	97.769	97.728	97.37	98.259	97.422	97.626	99.616	97.895	98.639
107.4	107.87	105.52	106.95	105.63	105.86	107.1	105.83	105.77	107.47	105.73	107	105.14	106.07	107.34	104.77	106.52	104.84	106.44	106.11	106.09	105.78	107.5	105.55	104.93	105.81	105.89	105.78	107.05	107.79	107.18	107.45	106.95	108.31	106.66	106.31	107.89	107.1	107.21	106.99	105.65	107.51	105.22	106.11	107.02	104.87	106.84	107.08	105.17	105.75
109.14	108.14	108.06	106.93	107.36	108.76	109.23	108.69	108.99	108.31	106.97	108.18	108.14	108.6	108.16	108.95	109.87	107.57	108.94	107.34	108.34	109.78	108.54	108.99	110.11	107.53	108.02	108.66	107.94	109.08	108.37	107.92	110.02	108.46	108.71	107.06	108.48	109.3	109.39	107.63	109.12	108.75	108.48	107.66	109.12	107.18	107.47	108.89	108.83	108.39
108.2	106.78	108.9	109.27	108.87	108.04	107.82	107.53	107.87	108.1	108.75	108.13	107.64	108.94	109.39	109.59	109.69	108.64	108.71	107.55	109.1	109.13	108.47	108.1	107.75	108.76	107.56	107.25	108.26	107.79	107.6	107.04	109.24	107.25	108.65	108.66	106.22	107.48	109.72	109.34	106.52	108.7	108.56	108.39	107.62	107.14	107.7	107.48	106.36	107.64
97.612	98.252	99.088	98.067	97.938	98.698	97.778	97.285	98.424	97.074	98.581	98.22	98.572	97.824	97.643	97.982	95.865	97.448	98.218	98.513	97.106	99.138	97.625	98.096	98.57	97.488	98.165	96.926	98.657	97.664	99.552	98.143	97.305	97.467	97.14	98.365	99.644	97.621	97.961	97.276	97.499	97.257	97.58	98.579	96.004	97.844	98.788	98.352	98.361	98.44
106.11	105.58	106.33	106.07	106.7	106.52	106.73	104.11	104.98	105.87	105.12	106.28	105.48	106.21	105.41	107.15	106.31	107.77	107.76	105.96	105.98	105.51	106.99	106.68	105.4	104.93	105.17	107.27	105.76	104.49	107.89	107.06	104.54	105.1	105.95	107.22	106.16	107.08	106.95	105.05	107.59	108.03	106.15	106.8	105.94	107.38	104.72	105.77	106.82	107.59
106.21	105.39	105.2	105.05	106.45	106.27	105.97	105.79	105.17	105.16	107.16	106.25	107.6	103.55	106.24	104.32	105.01	104.96	105.81	105.49	104.56	106.11	105.32	103.99	105.17	104.79	105.59	105.29	107.32	104.64	105.63	104.75	105.27	106.89	105.7	105.58	105.68	104.03	105.87	105.68	104.77	106.63	105.65	105.51	105.24	106.35	105.13	105.29	104.71	106.25
105.65	106.83	105.58	107.41	106.01	105.4	105.7	105.49	108.39	105.55	107.39	105.28	104.81	106.67	107.32	108.2	105.48	105.8	107.39	107.51	104.78	105.52	105.15	106.22	106.62	107.08	106.14	105.07	106.71	107.55	107.8	105.86	105.53	107.52	107.33	105.59	105	105.26	104.74	106.95	106.48	106.09	106.93	107.36	105.51	104.97	105.99	106.64	106.2	106.51
105.02	105.79	106.32	106.98	106.08	105.86	105.62	106.22	105.8	103.5	105.53	105	104.61	105.16	104.02	105.21	104.99	105	105.58	107.2	106.66	105.44	106.74	106.35	105.93	106.84	107.08	105.43	106.47	105.59	105.17	105.83	105.03	105.92	105.12	105.46	107.16	106.22	105.92	105.32	104.66	107.33	104.4	106.18	106.19	106.02	104.22	104.91	105.83	106.16
105.82	105.53	106.1	107.69	105.98	105.73	106.09	104.21	105.74	105.45	106.4	105.84	106.32	106.77	105.95	106.15	105.98	105.64	103.41	104.16	104.99	105.54	104.35	106.39	105.93	105.36	106.2	106.28	105.59	106.27	105.87	107.09	104.97	105.16	105.29	106.69	104.87	105.72	104.59	105.48	107.01	106.17	103.69	105.63	106.54	106.5	105.59	104.42	106.35	104.51
107.83	108.28	107.76	106.32	108.89	109.99	107.81	107.69	108.27	107.36	108.53	109.03	108.3	106.85	107.46	108.03	107.9	107.21	109.6	108.51	108.57	108.35	107.06	107.47	108.95	107.35	107.78	107.86	106.59	108.44	106.8	108.12	107.71	106.54	107.76	106.62	107.37	107.81	107.25	107.98	107.49	108.24	107.14	108.46	108.15	106.91	108.13	107.65	107.26	108.06
106.72	107.78	107.42	107.13	107.57	107.64	106.58	108.16	107.6	106.88	108.28	107.67	106.04	107.71	106.26	108.03	107.38	107.86	107.22	107.41	107.34	106.71	106.16	108.68	106.07	107.26	106.39	106.03	108.65	107.09	108.65	108.03	108.15	107.9	106.38	106.32	108.42	108.13	108.27	105.83	109.4	107.96	106.56	107.04	107.3	107.07	108.16	107.54	106.85	108.86
108.61	107.57	108.85	107.18	109.34	108.06	107.88	107.22	109.66	107.96	108.75	107.22	107.23	108.23	108.09	108.03	109.22	107.01	107.08	109.36	107.51	107.13	107.06	108.88	108.34	108.52	107.05	108.92	109.46	107.61	108.68	108.36	107.41	109.16	108.53	107.34	106.98	107.71	107.48	107.71	107.28	107	108.09	108.35	108.25	108.76	108.85	109	107.22	107.21
98.997	99.559	98.448	97.841	95.133	98.587	99.003	99.451	99.131	97.564	98.598	98.962	98.353	98.02	98.444	97.598	97.442	97.968	99.257	96.518	98.048	97.856	98.085	99.533	98.074	98.809	98.561	98.337	97.922	97.224	97.405	96.931	96.056	98.175	96.526	99.149	98.291	99.41	97.8	97.773	98.69	98.039	98.906	98.294	97.147	98.472	97.294	97.539	99.743	98.507
100.76	99.896	100.6	102.72	101.36	100.51	101.53	100.93	100.04	101.72	102	101.3	100.65	100.89	100.59	100.58	100.9	100.47	101.18	101.37	101.42	100.91	101.53	100.04	100.46	99.823	101.21	99.572	100.03	100.1	101.65	102.47	102.08	101.04	101.51	100.91	101.49	101.52	101.18	101.59	101.96	100.32	102.86	99.584	100.15	100.88	101.03	102.01	100.66	102.09
99.611	100.36	99.357	101.22	99.458	101.01	100.38	101.72	100.03	100.3	102.62	101.07	99.483	101.99	101.99	101.77	101.76	99.777	98.811	99.524	101.52	100.36	101.41	99.494	100.93	99.228	101.58	101.61	100.85	101.87	98.352	99.259	99.867	99.89	99.127	99.558	100.01	101.1	101.1	100.88	100.1	101.61	100.61	100.23	99.68	100.93	101.04	99.39	98.925	101.31
108.54	108.38	107.72	107.87	107.88	109.16	107.96	109.2	108.89	109.05	108.08	107.95	108.98	109.02	109.46	108.78	108.66	109.29	109.2	109.78	107.89	108.46	108.67	109.54	107.74	109.57	108.18	111.04	107.66	108.42	106.73	109.46	108.89	108.12	110.16	107.64	109.3	109.22	108.62	107.75	109.02	109.5	109.18	109.68	110.37	109.82	108.15	107.28	109.33	109.05
99.993	100.21	99.315	100.37	101.44	100.64	102.12	101.13	100.48	101.7	100.99	99.407	101.4	100.53	99.037	100.8	100.55	100.51	100.54	100.82	101.41	100.04	101.26	100.26	98.941	99.981	101.6	102.6	100.87	101.59	100.96	100.46	101.06	101.51	99.151	99.71	101.04	100.69	100.84	99.818	102.2	99.403	99.691	101.12	99.615	99.016	101.95	101.32	101.65	100.73
108.56	108.21	109.7	109.06	107.41	109.18	108.06	106.76	108.23	109.39	106.85	109.34	109.5	107.62	107.92	108.91	107.68	109.69	109.91	108.02	107.93	107.64	107.98	108.9	109.01	108.58	108.01	106.81	108.12	109.88	108.97	108.76	108.12	106.28	109.12	108.4	108.14	107.69	109.26	109.38	108.38	109.02	107.53	109.91	109.02	108.56	109.73	107.37	108.56	107.8
98.729	97.272	98.824	98.299	98.151	99.502	98.262	99.085	97.892	98.437	97.932	96.587	97.279	97.886	97.781	99.178	97.692	98.517	99.27	98.722	99.449	95.501	98.789	98.026	97.623	98.522	98.298	98.471	98.315	98.231	96.92	99.504	98.289	97.977	97.273	96.76	98.937	98.355	97.631	98.466	96.182	98.017	98.182	96.645	97.456	98.873	99.027	97.185	98.54	96.792
97.107	97.458	98.552	97.729	97.859	98.445	98.817	99.99	97.682	97.813	98.251	98.883	97.654	100.11	98.342	98.259	98.363	97.206	97.556	98.947	97.236	96.798	98.705	97.517	97.034	97.425	98.581	97.675	96.389	96.641	99.429	99.438	98.623	98.294	98.444	98.011	98.296	98.872	99.097	96.525	99.071	98.359	97.851	96.791	97.534	98.8	97.542	97.956	96.763	99.059
109.04	108.09	107.75	107.19	108.38	110.37	107.92	109.05	107.45	107.76	108.76	107	106.65	108.27	107.55	109.23	109	107.84	108.33	108.37	108.81	109.23	107.89	108.69	109.02	108.7	108.85	107.95	108.26	109.84	108.95	108.1	107.97	107.89	109.55	109.25	109.76	109.5	109.44	108.79	110.1	109.52	108.5	110.3	109.36	109.42	109.23	108.88	107.61	107.88
109.51	108.21	107.77	109.11	107.85	107.98	109.75	107.78	106.71	107.6	109.02	107.24	108.88	107.65	108.01	108.13	108.02	107.5	108.4	109.04	108.89	109.63	108.62	108.05	107.11	108.98	109.44	108.02	107.28	107.4	106.69	109.02	108.89	109.34	108.07	107.21	109.97	107.83	108.84	108.87	108.54	109	107.05	109.13	109.35	109.08	108.22	108.37	109.31	108.05
107.52	108.53	107.3	108.27	109.24	107.61	106.53	108.26	108.73	107.02	109.47	108.49	106.97	109.16	111.05	108.49	108.8	108.7	108.52	106.68	107.57	107.61	108.94	108.83	109.16	110.19	106.78	108.4	107.53	108.6	108.06	108.42	108.09	107.34	107.45	107.48	108.1	108.28	106.43	106.26	108.29	107.39	109.26	107.98	106.69	108.69	106.96	106.26	108.66	108.14
105.94	105.06	105.64	105.74	106.52	106.49	105.53	105.62	104.76	106.59	107.47	106.8	104.76	106.25	105.16	104.85	105.59	104.62	105.82	107.09	105.35	106.74	105.42	106.98	105.55	105.31	105.28	105.65	106.17	104.11	107.78	105.61	105.83	105.55	106.28	104.72	105.42	106.01	105.73	105.01	104.57	106.24	104.69	103.95	105.89	106.72	105.5	104.95	107.59	104.85
105.64	105.88	104.95	106.42	106.09	106.15	103.73	105.95	105.59	105.87	106.31	106.09	105.73	105.36	104.6	107.58	105.96	105.3	105.1	104.68	105.64	105.87	106.1	105.13	105.82	106.31	105.66	105.23	104.25	106.21	104.03	104.79	105.12	104.62	104.31	104.98	106.55	107.09	104.65	103.96	104.59	104.84	106.08	105.58	105.89	104.86	106.19	105.16	105.9	104.1
107.78	106.52	106.44	107.86	108.32	104.34	107.34	107.36	106.98	105.54	106.27	105.93	106.59	105.44	106.46	106.29	107.72	107.11	107.26	105.9	105.45	106.35	107.62	107.23	106.44	105.74	106.48	107.76	106.39	106.5	105.41	105.53	104.95	106.22	105.39	106.3	106.81	106.5	106.62	107.81	106.38	106.73	105.66	106.53	105.47	106.14	106.45	107.72	105.51	106.58
107.84	108.34	108.85	107.89	106.55	108.3	107.97	107.96	107.82	106.57	109.06	107.63	107.71	109.49	107.47	107.03	107.41	108.19	107.27	106.96	107.58	107.74	106.32	107.98	106.08	108.19	110.36	106.9	108.27	107.32	107.74	108.3	108.1	108.08	106.36	106.95	107.24	107.69	106.63	109.05	107.2	106.81	109.09	107.5	107.88	107.33	106.3	107.96	107.52	107.42
105.84	104.53	107.15	105.44	105.75	106.1	106.37	104.46	104.64	106.44	106.43	106.23	106.03	105.57	105.58	105.9	105.94	106.1	105.18	105.5	103.71	106.3	104.12	106.15	106.25	106.97	105.02	105.07	106.96	106.81	104.8	105.31	104.9	105.16	107	105.96	105.34	105.9	105.94	105.16	105.89	105.54	104.62	104.99	106.88	105.67	105.74	104.34	106.67	105.25
107.66	107.65	109.33	110.33	106.93	108.18	108.71	108.96	107.8	107.39	108.98	108.56	108.83	107.92	108.53	109.78	106.92	108.03	107.28	108.53	106.54	107.38	105.6	108.25	108.71	108.11	108.71	107.17	107.11	107.7	108.22	108.01	107.61	108.51	107.24	106.86	108.45	107.33	108.22	107.44	107.05	108.77	108.19	107.48	108.39	107.27	107.21	109.86	108.24	106.98
101.02	101.11	99.492	100.59	99.378	99.739	100.04	101.81	101.26	100.69	99.77	102.16	101.55	101.64	101.03	100.27	102	100.59	100.58	101.79	100.55	99.351	100.66	99.538	100	100.92	101.38	100.81	99.764	100.64	99.062	99.763	100.49	100.51	99.457	99.945	98.544	101.47	100.73	101.35	99.005	99.184	101.2	99.62	99.327	101.23	100.85	97.723	99.991	100.63
97.2	98.506	98.516	99.41	99.031	97.306	97.734	98.014	97.41	98.157	98.512	99.16	98.436	96.575	96.536	97.468	98.507	97.614	96.759	97.119	96.006	98.409	98.369	99.018	96.572	97.027	98.05	96.635	97.369	97.727	98.436	98.361	98.587	99.399	96.642	99.222	98.385	96.753	99.231	96.272	99.132	98.588	97.657	98.421	98.31	99.037	98.119	98.388	98.625	98.617
106.12	106.05	105.61	106.73	105.98	105.25	107.54	105.07	105.48	104.98	105.35	104.98	105.61	103.62	105.35	105.41	105.57	106.07	105.43	105.6	104.22	106.48	106.79	106.62	105.57	106.31	105.4	106.1	105.35	106.45	106.3	105.66	105.06	105.58	105.6	106.86	104.81	105.62	105.68	105.31	105.2	105.24	106.73	104.79	105.18	107.04	105.02	106.51	105.59	104.24
100.21	100.28	100.9	99.434	99.687	101.49	101.19	100.23	100.5	98.807	100.59	101.22	99.431	100.17	100.4	99.436	101.14	100.6	99.366	100.45	100.31	99.693	98.819	101.2	98.639	100.9	100.54	100.92	100.15	100.54	99.468	100.33	101.42	100.88	99.41	100.93	100.57	100.66	101.33	100.41	99.506	99.542	100.66	99.331	98.999	99.995	100.42	101.12	100.59	100.14
108.62	109.02	108.23	109.07	108.71	108.22	108	108.15	108.61	107.52	108.08	108.4	108.77	109.29	108.83	107.9	108.18	106.72	109.14	109.2	106.71	107.8	108.14	107.22	109.49	109.62	108.26	108.47	108.28	108.82	109.57	109.33	108.21	108.6	107.28	107.29	109.6	108.93	109.04	107.61	107.75	107.25	109.13	107.86	108.2	107.77	109.13	107.82	109.15	108.31
107.14	108.65	107.42	106.91	109.22	107.59	107.04	106.33	110.48	107.93	108.2	106.51	106.9	107.51	109.39	108.5	107.4	108.63	107.3	108.65	107.56	108.17	106.73	108.8	107.14	108.11	107.88	108.95	107.49	107.57	107.82	107.41	107.22	109.47	107.49	106.35	107.25	108.29	108.76	106.88	106.95	107.56	107.81	108.17	107.53	108.33	108.75	106.86	106.48	107.21
98.136	98.223	98.223	98.532	99.381	99.406	98.182	99.279	97.845	95.923	98.459	98.435	99.458	98.088	98.489	98.965	97.194	98.42	99.543	97.075	100.47	97.746	98.394	97.664	98.071	99.749	98.703	99.287	98.557	99.082	98.293	98.986	98.007	99.145	97.971	97.965	97.223	98.26	97.001	99.428	97.824	98.132	99.283	98.447	97.786	99.001	98.696	96.059	96.636	97.882
98.642	99.973	100.91	101.44	101.19	99.828	100.9	99.442	100.98	101.25	100.99	100.39	100.4	100.52	101.09	102.51	100.36	99.855	101.81	99.464	98.895	99.232	100.96	99.642	98.485	101.4	101.92	101.49	100.96	99.917	98.559	100.08	100.75	102	101.93	100.42	101.49	99.401	99.644	102.12	101.07	100.3	99.696	100.92	101.05	100.37	102.49	98.993	100.79	99.545
107.76	107.83	106.76	108.52	107.81	108.02	107.23	106.9	106.99	107.83	106.58	107.32	109.15	107.07	107.42	108.86	109.27	107.58	107.27	107.28	108.19	108.49	108.35	107.68	107.47	107.75	108.16	107.85	108.52	107.06	107.59	107.66	108.42	108.34	106.41	106.85	107.12	107.93	108.66	107.66	109.1	107.28	107.23	108.56	106.99	109.18	108.17	109.23	107.19	107.23
110.53	110.48	109.75	110.73	111.21	109.87	110.33	109.87	110.44	109.55	108.64	109.79	110.47	111.99	109.28	109.17	110.38	109.09	109.42	109.74	109.86	111.37	110.76	111.23	109.96	110.13	110.71	111.71	110.47	109.75	109.92	109.84	110.48	111.31	110.8	109.2	110.87	111.37	108.92	109.6	109.66	110.57	111.38	110.93	111.27	110.05	110.64	110.54	109.5	110
105.84	105.97	105.86	104.01	106.79	105.66	106.19	104.79	105.74	106.12	107.42	105.6	107.51	106.36	107.57	106.79	106.3	103.62	105.32	107.57	106.75	104.21	105.49	105.94	106.28	103.76	105.2	105.72	105.61	104.19	104.8	104.82	104.94	105.35	105.32	105.32	104.94	105.21	104.52	104.54	107.04	104.17	105.27	103.62	105.48	106.09	106.58	106.04	106.45	107.21
108.05	107.9	108.44	106.95	109.67	107.77	107.21	108.52	108.35	108.28	107.33	107.99	106.94	106.67	109.72	109.57	108.96	110.43	109.02	108.63	106.98	110.05	111.21	108.02	108.74	110.17	108.58	108.06	109.97	108.29	107.9	110.28	107.61	108.36	107.95	107.59	107.53	108.55	108.65	109.55	109.14	108.24	106.97	108.41	108.5	107.66	109.05	107.11	107.99	108.44
103.71	105.9	104.78	106.93	105.32	105.37	106.62	106.31	104.83	105.32	106.86	106.75	106.26	105.37	107.03	106.85	104.89	107.38	104.78	105.93	104.34	106.5	105.56	105.53	105.99	107.39	105.68	106.2	104.52	105.75	105.65	105.98	105.24	105.27	106.72	105.24	105.45	106.53	105.93	105.22	104.91	103.77	105.76	106	105.18	106.24	106.65	105.06	107.76	106.78
110.28	110.28	110.85	109.86	110.7	109.89	110	109.82	110.07	110.65	109.69	109.01	108.96	110.31	109.41	112.48	109.86	110.74	110.43	112.22	110.19	109.64	111.27	110.08	111.13	109.81	110.96	111.47	110.75	110.11	110.69	109.73	110.98	110.56	112.47	110.78	109.08	110.87	109.05	109.95	110.32	109.16	111.14	110.67	111.04	109.44	110.25	109.6	109.57	109.02
105.7	105.46	106.11	105.73	104.75	106.61	107.21	105.01	104.07	106.76	106.38	105.36	106.01	106.28	104.5	105.35	104.23	105.64	105.51	105.49	104.96	106.68	105.26	104.74	105.25	107.17	105.93	105.48	106.14	102.96	103.4	106.65	104.5	106.6	105.44	106.87	104.75	105.63	105.38	105.71	106.51	105.21	104.39	103.67	104.7	106.79	106.58	106.39	105.95	106.06
101.18	99.721	101.75	101.94	101.11	100.94	102.15	101.26	101.55	102.1	100.3	100.98	101.16	101.41	100.77	99.748	102.25	101.1	101.63	100.55	101.83	100.1	100.79	101.31	101.26	100.21	100.18	100.17	101.05	100.18	100.91	100.69	101.2	100.48	100.77	101.77	102.14	101.41	100.26	100.06	99.63	101.37	101.94	100.33	101.13	101.36	101.27	99.836	100.82	100.16
105.77	106	106.05	104.37	105.9	106.51	105.62	104.55	106.84	105.5	106.12	105.94	105.71	105.78	104.76	106.18	106.11	105.19	105.34	106.38	105.24	105.09	106.11	106.54	103.77	105.74	106.95	106.44	104.61	107.7	105.27	104.58	106.84	105.79	105.33	105.41	105.26	104.99	104.46	107.11	105.52	106.52	103.87	104.43	105.57	106	103.78	104.49	106.12	105.48
105.43	107.53	106.65	106.69	107.18	105.11	106.83	104.73	105.9	105.77	105.82	105.89	106.09	104.23	106.57	105.2	106.75	106.04	106.35	106.49	106.14	106.56	106.18	106.05	104.98	105.99	105.48	105.95	107.98	106.42	105.62	105.1	107.02	107.92	105.4	104.54	105.82	106.2	105.74	108.11	106.82	105.99	106.84	106.05	106.64	105.33	105.99	105.57	103.72	106.69
105.45	106.91	106.47	105.17	105.38	105.34	106.88	107.25	104.44	105.93	104.18	104.74	105.76	105.39	105.11	106.63	106.03	105.52	105.29	105.03	103.51	106.62	104.99	106.59	104.96	106.77	105.56	106.42	107.49	105.42	105.85	106.2	104.37	105.89	106.27	106.89	104.66	105.26	107.07	106.25	105.13	106.19	107.49	104.82	106.53	107.85	105.45	102.95	105.75	104.88
99.146	97.356	98.304	97.618	98.087	100.88	97.93	98.931	98.116	98.511	99.412	99.257	99.717	98.011	97.706	97.544	98.998	99.511	99.148	98.946	97.259	97.224	99.224	100.16	98.418	100.57	99.155	100.72	98.969	98.599	98.182	98.756	100.29	97.452	99.163	98.994	99.187	100.23	99.347	99.038	100.26	97.597	99.97	98.63	99.793	100.29	97.511	97.778	98.649	97.869
107.96	106.76	106.72	108.05	106.6	105.04	106.99	107.41	106.76	104.62	107.25	106.82	106.54	109.26	108.22	106.38	105.52	107.32	107.17	105.22	108	105.89	105.98	106.11	105.73	108.22	106.87	106.76	106.8	104.9	106.5	106.23	106.84	107.92	105.44	106.73	105.95	107.02	107.27	105.73	106.87	106.22	105.55	105.86	106.54	106.8	106.24	106.42	104.81	107.15
105.19	104.8	106.07	107.31	105.85	105.96	106.62	106.18	106.05	104.42	106.18	106.19	104.99	104.48	106.36	105.87	107.19	104.81	106.06	106.06	105.3	103.96	106.56	104.67	104.51	104.97	106.29	106.28	104.5	105.24	106.41	106.19	106.2	105.53	104.82	107.14	106.01	105.41	104.56	105.82	105.6	105.05	103.03	105.06	105.95	103.55	105.52	105.54	105.19	105.37
97.612	97.516	98.267	99.203	98.356	98.014	98.492	97.334	98.122	99.205	99.836	98.217	98.923	98.42	97.391	96.956	98.548	98.009	98.522	96.451	97.983	98.78	99.151	99.434	97.716	98.582	97.772	97.627	98.214	99.755	98.252	97.349	95.804	97.709	99.922	98.766	97.262	98.526	98.521	97.978	98.473	98.217	97.235	99.21	97.148	98.347	97.47	97.594	97.993	98.241
106.08	105.1	107.31	106.31	107.46	105.29	105.17	105.67	106.94	106.19	105.07	106.07	105.4	105.15	106.63	107.17	105.07	106.33	108.02	105.37	105.65	106.85	104.96	105.37	105.88	104.97	103.94	104.24	104.56	107.62	105.77	104.86	105.96	104.95	106.2	106.06	105.79	105.68	104.54	106.21	106.83	106.15	105.01	105.1	105.25	104.6	105.48	104.32	104.44	106.59
104.42	105.02	105.17	104.14	105.38	105.55	106.86	104.8	107.05	106.08	105.2	105.15	105.31	105.08	104.65	104.3	105.92	105.78	106.7	106.37	104.23	104.84	106.03	106.17	106.2	107.7	104.87	105.82	106.04	106.48	106.14	106.7	106.32	105.09	105.56	104.68	106.75	105.71	105.24	106.36	106.2	107.01	106.05	104.55	105.55	106.03	105.35	103.39	105.59	105.94
106.42	105.58	106.2	107.27	106.45	107.14	105.84	106.84	106.06	105.8	105.52	106.79	106.83	108.21	107.06	105.8	107.31	107.11	107.31	107.41	106.9	105.58	105.71	105.61	105.43	105.3	107.44	105.57	105.57	104.91	105.21	107.15	104.91	104.77	106.92	105.26	106.43	107.11	105.71	106.9	105.23	107.3	108.41	105.62	108.19	106.35	107.77	105.06	107.07	105.09
105.81	105.94	104.49	106.08	105.97	104.53	105.64	105.7	105.41	106.19	105.36	104.66	107.4	104.74	104.65	105.81	106.57	105.68	104.85	105.81	102.55	104.66	107.35	106.07	104.28	105.73	107.2	105.02	106.13	106.43	106.46	107.72	104.01	106.42	106.02	104.57	106.05	103.73	106.13	106.26	104.43	106.56	106.47	106.18	105.66	106.15	107.15	105.47	105.22	105.3
108.84	107.48	108.75	108.05	107.84	108.83	110.29	106.33	107.85	108.69	108.8	106.87	108.08	107.97	106.87	108.09	109.68	108.49	109.87	106.52	107.76	107.55	108.81	108.01	109.06	108.21	110.51	108.05	108.66	108.79	109.21	107.34	109.59	108.33	107.79	108.31	106.68	108.87	107.39	108.5	108.62	106.56	108.73	108.49	107.37	108.48	107.3	108.51	107.95	107.27
99.25	97.696	97.798	97.31	97.418	97.343	99.146	97.768	98.827	97.295	97.346	98.324	96.479	97.842	96.981	98.447	97.994	97.31	98.353	98.4	97.616	97.188	98.378	98.624	97.108	97.254	97.238	98.437	96.404	98.61	97.324	97.964	98.755	99.51	98.29	99.041	97.265	98.069	99.234	98.22	97.998	98.897	98.056	96.706	97.646	97.683	98.528	98.979	99.358	99.871
102.75	101.9	101.87	99.338	101.67	100.25	100.98	101.18	101.8	102.92	101.42	102.28	100.03	101.09	102.04	100.38	101.78	101.25	100.34	100.96	101.53	100.35	102.53	101.63	101.55	101.68	100.57	99.714	100.48	103.09	101.4	101.36	101.15	99.583	100.54	100.78	101.37	99.918	100.89	100.7	100.46	101.42	101.22	100.74	101.93	100.91	101.83	100.35	101.55	100.2
109.55	106.44	108	109.01	106.61	110.14	108.15	109.48	107.55	107.46	107.32	107	108.8	106.84	108.01	108.6	109.59	107.54	108.06	108.17	109.1	109.44	107.38	108.03	107.24	106.9	108.07	109.14	108.01	106.73	107.42	107.24	107.61	107.49	109.5	108.37	108.27	107.67	107.99	109.05	106.77	107.46	109.87	108.74	108.99	107.77	107.2	108.28	107.46	107.31
98.074	99.107	97.443	97.774	98.841	98.053	96.502	97.598	98.059	98.196	98.91	98.447	97.853	97.296	99.641	97.853	98.422	98.019	99.713	98.862	99.571	98.142	98.971	97.863	98.32	98.936	98.695	97.516	100.32	98.858	97.957	98.142	97.192	98.835	99.146	97.779	97.435	98.852	97.387	97.219	98.785	99.028	99.516	97.722	96.562	97.788	98.745	97.145	97.544	99.1
106.33	105.06	105.86	107.21	107.47	107.4	106.69	106.13	104.78	105.28	106.38	107.28	106.4	105.81	107.25	105.76	106.74	106.03	107.8	106.48	105.76	106.31	104.87	106.51	106.71	107.37	106.74	106.88	105.97	106.66	106.24	106.16	106.31	106.81	107.11	108.05	106.69	104.78	107.79	106.19	106.66	104.71	105.93	104.92	106.37	106.57	107.52	107.32	104.54	107.39
98.897	97.819	98.261	100.04	99.218	96.732	98.714	98.213	96.591	98.928	96.599	97.648	97.859	97.816	97.597	98.061	98.52	97.843	99.189	99.566	97.858	96.924	99.462	98.202	97.856	98.3	97.141	98.624	99.228	98.695	97.498	96.741	98.016	97.527	96.854	97.992	97.938	97.843	97.622	99.51	98.141	98.598	98.295	98.173	98.692	96.666	96.445	98.063	98.143	97.612
105.46	105.49	106.47	104.75	107.36	106.49	107.67	107.81	105.41	108.5	106.46	106.47	107.45	106.15	106.62	104.4	105.49	105.63	106.13	106.49	108.17	107.64	106.69	106.15	107.04	105.05	105.19	107.33	106.87	107.43	105.68	107.22	107.1	107.08	107.8	107.29	107.33	106.32	107.56	106.34	106.69	106.39	105.69	106.32	105.79	108.13	106.2	107.87	106.22	106.35
105.33	104.49	106.7	106.42	106.5	106.13	108.23	107.07	108.51	104.97	106.88	107.34	106.82	106.31	106.44	105.48	106.68	107.7	105.69	106.33	106.69	106.54	106.91	107.44	105.82	107.09	106.13	106.77	106.29	105.49	106.66	106.32	106.5	108.59	106.36	105.78	105.51	106.63	105.97	104.87	108.61	105.95	107.87	105.37	106.54	105.63	106.45	106.47	106.37	106.89
99.473	101.47	99.528	100.81	99.872	98.49	98.848	100.9	99.704	100.99	99.525	99.63	99.84	100.24	101.47	101.76	98.595	99.671	100.29	101.32	99.38	98.906	99.497	100.16	99.839	99.787	100.02	100.38	98.266	99.771	98.021	100.22	101.71	100.17	98.619	102.07	100.56	101.14	99.998	100.27	99.818	99.9	99.383	100.56	99.54	99.837	100.98	101.28	99.263	100.78
106.16	105.06	105.55	106.21	104.52	106.24	105.43	105.86	105.15	105.96	105.56	106.38	105.73	105.65	105	106.69	106.76	104.62	106.42	105.71	106.52	104.77	107.09	105.45	105.58	106.88	104.94	104.33	106.29	105.03	103.83	106.72	104.67	104.68	105.34	105.71	105.63	106.39	106.33	106.03	106.3	105.13	108.4	106.61	105.84	103.29	105.96	105.48	105.46	106.15
106.69	105.69	106.82	104.99	107.52	106.97	106.51	106.41	105.83	106.56	105.65	106.69	106.33	105.9	106.4	105.88	107.22	106.76	106.06	106.58	105.68	106.11	107.66	105.55	104.29	105.62	107.61	107.35	106.38	107.06	107.57	107.16	107.06	106.04	105.87	106.16	106.88	107.5	108.13	106.37	107.6	106.3	106.8	106.41	105.73	104.86	107.77	106.65	106.55	106.58
99.153	99.125	99.592	99.077	98.639	98.343	99.719	99.962	98.457	98.52	98.078	99.519	98.468	99.164	98.001	98.591	97.642	99.017	98.275	98.943	99.027	99.034	99.196	99.632	98.452	99.961	99.046	99.129	99.468	100.17	98.629	99.698	97.967	100.07	98.853	99.649	99.373	100.54	99.01	98.476	98.197	98.327	98.785	99.617	97.586	99.595	99.969	99.018	98.551	99.528
105.68	106.06	106.46	103.85	104.6	107.08	106.62	106.49	105.17	106.33	105.39	106.42	106.45	106.55	106.99	106.47	108.53	105.65	105.76	107.22	107.59	105.91	107.11	107.25	106.38	106.91	106.1	105.75	107.23	107.61	106.97	105.81	107.6	105.81	105.57	105.93	106.03	106.85	106.38	106.69	105.49	106.34	106.95	106.03	106.48	107.59	106.97	106.55	105.72	105
98.66	98.254	96.323	98.032	95.509	98.197	97.772	98.622	99.038	99.112	97.991	97.91	96.834	97.119	99.287	99.476	98.099	97.53	98.015	99.767	98.947	98.362	98.392	98.035	98.716	97.091	99.949	98.207	99.074	100.45	97.249	96.959	99.688	99.577	98.441	98.427	100.25	98.907	98.059	98.004	98.641	97.933	98.119	97.991	97.487	96.884	98.455	97.935	98.217	98.096
98.443	99.441	98.177	97.634	98.614	97.999	98.628	98.963	97.526	98.632	99.02	100.2	99.596	98.896	99.172	98.163	100.23	97.024	99.238	97.265	99.142	97.755	97.823	97.459	99.494	99.807	98.967	99.181	98.184	98.18	98.067	100.03	99.243	97.952	97.538	98.572	97.582	97.679	98.459	99.556	98.25	98.097	96.709	98.457	100.14	98.041	98.52	100.27	99.06	98.909
104.93	106.48	105.64	104.57	105.86	106.9	104.37	103.23	106.26	105.44	106.53	105.98	104.48	105.59	105.58	107.77	105.91	105.21	105.28	104.99	104.4	105.42	105.11	105.48	105.06	105.18	105.4	105.71	105.4	105.09	104.13	107.33	106.32	105.19	106.23	106.76	107.17	103.79	105	105.34	105.01	105.12	107.42	104.5	105.86	106.76	107.45	107.31	104.68	106.82
107.12	106.56	106.92	108.67	107.28	106.8	106.89	105.63	107.56	106.16	106.29	105.24	106.9	106.02	105.81	106.43	106.38	106.05	106.86	107.95	106.54	106.58	107.22	106.92	106.74	106.3	106.36	107.27	107.47	107.39	106.25	106.61	107.42	105.54	105.33	105.7	105.44	105.61	107.37	106.73	106.35	107.02	106.29	104.81	107.47	106.25	108.23	106.27	105.93	105.54
105.5	103.95	104.3	106.05	105.25	105.2	106.7	105.51	104.9	104.66	104.52	105.72	108.46	105.86	106.53	105.69	105.29	104.6	105.63	104.35	106.25	106.82	106.09	104.93	106.16	105.75	104.73	107.11	106.62	104.54	105.86	105.85	105.66	107.45	104.14	105.76	104.13	103.65	103.07	106.77	105.15	105.51	105.29	107.06	106.02	107.31	106.33	104.64	105.9	106.88
108.15	108.74	109.82	107.86	107.31	109.76	108.63	108.11	107.02	106.97	108.26	108.93	108.45	108.44	108.53	106.85	107.52	108.27	108.98	106.91	108.14	107.72	107.02	109.62	108.47	106.95	109.84	107.97	109.54	106.49	107.69	108.5	107.94	109.06	109.5	108.76	108.22	108.56	108.42	107.2	106.43	108.22	108.39	108.13	109.31	109.73	109.46	107.54	108.09	108.68
103.61	106.58	106.24	105.61	106.22	105.57	106.66	106.4	104.17	104.62	105.67	105.11	105.21	106.37	105.49	105.63	104.99	106.05	105.7	107.4	105.29	104.84	106.5	106.1	106.61	105.44	105.82	105.43	104.2	106.22	105.97	106.57	104.11	105.25	105.85	107.25	106.57	107.15	104.53	106.5	105.03	105.21	104.72	105.9	104.64	104.88	105.75	105.11	105.13	105.73
106.47	104.6	108.68	106.87	105.79	106.79	107.1	107.12	106.44	106.95	106.68	106.17	105.84	106.8	106.84	105.44	105.82	106.08	105.23	106.55	107.56	107.62	105.6	105.69	106.28	106.94	106.04	105.97	106.02	106.23	106.56	106.8	106.86	106.53	105.79	106.24	105.33	107.27	106.91	107.93	107.28	106.91	104.82	106.81	106.13	106.03	107.33	106.93	105.67	108.69
107.53	106.14	106.79	107.25	106.21	106.28	106.18	105.4	106.15	105.55	105.9	107.96	105.85	105.5	106.93	106.9	105.45	107.56	105.92	106.4	107.08	106.99	107.71	105.19	106.77	106.94	105.31	105.88	106.64	105.27	106.94	106.39	107.01	106.44	106.6	105.75	106.97	107.15	107.24	105.92	105.91	104.26	106.6	108.35	106.03	105.63	105.24	105.34	106.89	106.03
105.09	106.12	105.06	106	104.98	106.94	106.25	106.75	105.76	105.12	106.29	105.13	104.91	104.36	106.45	106.66	105.51	106.91	105.99	105.86	105.72	105.99	105.38	104.64	106.59	108.04	105.82	105.48	104.79	107.18	106.17	107	106.49	105.31	106.46	104.9	105.98	104.77	106.16	104.69	106.61	105.66	107.96	105.99	106.42	106.32	106.8	106.43	107.1	105.74
104.12	105.77	105.04	105.93	104.22	105.54	106.17	104.99	106.11	104.1	105.72	106.23	104.3	105.21	104.64	106.54	104.63	104.5	107.23	105.16	104.51	106.36	104.81	105.85	107.11	105.85	104	106.41	104.35	105.59	107.19	105.84	106.14	105.74	104.3	105.56	105.42	105.93	106.8	106.85	104.54	106.72	105.96	106.45	105.8	106.66	105.3	104	105.73	105.95
105.56	105.42	105.77	105.62	106.65	106.65	105.08	106.57	106.22	106.21	106.8	105.34	105.14	106.32	106.32	105.87	105.68	106.09	104.61	105.49	105.47	106.73	105.95	107.56	105.01	106.92	107.13	107.07	105.85	105.79	106.2	105.95	106.36	105.82	105.34	107.41	104.84	106.76	104.71	105.6	104.52	106.49	106.04	106.76	105.04	105.49	104.68	105.79	105.44	105
100.42	102.37	101.47	101.64	100.57	100.35	99.916	100	100.74	101.87	100.95	100.05	101.81	100.87	102.51	100.69	101.51	101.08	102.3	99.877	101.1	100.64	102.3	101.29	100.19	101.38	101.13	100.56	100.78	103.1	100.83	101.56	100.63	101.29	100.87	100.03	101.7	100.11	99.711	100.6	100.82	101.99	100.8	100.41	102.16	100.66	100.37	100.65	101	100.97
99.886	100.01	98.592	101.71	101.64	98.928	102.98	101.57	102.83	100.76	101.21	100.28	100.38	100.52	101.39	100.75	101.59	101.25	101.97	100.75	101.82	101.15	100.17	101.67	101.9	101.42	101.91	101.91	101.1	101.91	100.64	99.408	101.29	101.38	101.59	100.29	100.5	101.89	100.06	101.68	101.53	100.08	100.85	99.13	101.78	101.79	101.39	102.4	101.66	101.94
105.28	104.45	105.89	104.73	104.28	105.11	106.56	103.5	104.8	107.05	106.23	105.49	105.05	106.11	107.42	105.96	104.74	104.87	106.64	104.78	106.29	105.1	108.19	106.23	104.57	105.45	105.86	105.05	105.33	105.63	106.37	105.91	104.22	106.61	106.83	106.68	106.06	104.9	105.97	105.74	106.62	105.63	105.62	107.5	107.52	106.66	103.77	105.82	105.44	104.97
108.07	109.55	109.03	111.13	110.49	110.46	110.81	112.24	108.96	109.33	109.31	108.89	110.26	109.22	109.94	109.74	110.05	110.64	111.58	111.03	109.1	108.46	109.49	109.37	112.08	108.41	110.1	110.22	109.71	110.45	111.54	110.38	112.31	110.91	111.01	112.28	110.06	109.96	110.12	111.71	110.51	112.1	110.89	110.87	108.84	111.82	110.89	111.2	110.98	111.41
106.72	105.14	106.57	105.45	106.78	108.06	108.24	107.97	106.45	105.83	107.58	106.18	105.66	105.26	107.42	106.2	105.53	107.21	105.32	106.19	106.93	106.77	105.39	105.99	105.84	106.05	105.17	104.63	105.97	106.13	106.79	106.06	106.57	107.47	106.47	105.97	105.18	106.4	108.2	108.04	106.68	107.06	105.66	107.02	106.23	106.58	105.51	105.95	105.39	106.76
106.47	110.24	105.84	107.27	106.33	106.07	106.46	108.76	108.24	106.89	109.63	108.95	107.99	108.68	108.29	106.89	108.62	107.27	107.53	108.48	109.23	106.29	107.72	106.67	109.21	107.32	107.53	109.07	107.29	106.77	106.95	108.18	106.15	107.33	106.45	105.67	107.87	108.24	107.79	107.59	107.31	107.39	108.26	108	107.26	107.84	108.18	107.02	106.36	107.03
107.05	106.7	107.24	106.8	104.8	104.39	106.97	105.63	106.89	105.69	106.87	106.58	106.89	105.66	106.64	107.07	106.66	105.86	105.96	106.58	106.42	106.15	107.36	105.6	105.59	107.45	106.5	105.7	107.38	105.35	105.82	106.98	105.54	105.85	106.28	106.58	108.37	106.58	107.23	105.82	108.63	105.91	105.72	106.96	105.55	106	106.48	105.84	105.53	106.75
107.63	108.49	107.73	108.24	108.73	108.41	107.97	108.99	108.37	108.27	108.12	108.05	108.47	109.02	108.21	109.08	109.4	108.57	107.94	107.63	107.86	108.87	109.25	108.11	108.14	107.42	106.44	107.56	107.09	109.43	108.33	108.94	108.29	106.91	108.67	110.03	109.5	108.19	107.25	108.87	108.25	108.59	107.64	107.18	109.1	108.04	109.03	108.34	107.41	108.1
108.84	108.4	107.59	108.34	108.26	108.19	108.69	108.62	107.07	107.82	107.51	107.52	108.73	106.43	110.56	108.5	107.59	106.79	110.26	107.98	108.05	109.41	109.32	107.8	107.27	109.82	110.4	108.79	110.8	109.99	107.43	109.18	109.09	108.09	107.17	109.24	109.57	109.17	108.5	107.73	109.46	108.44	107.68	108.49	108.93	108.5	107.88	108.26	109.36	107.36
100.87	103.07	100.62	99.55	101.6	100.26	99.562	99.47	101.58	100.67	100.66	99.945	100.88	99.828	99.28	100	100.41	99.575	101.02	100.75	101.31	101.09	99.702	99.529	99.536	100.92	100.45	100.16	98.478	101.38	100.54	99.948	100.54	100.04	100.12	100.84	101.12	100.35	100.97	100.7	99.716	101.07	100.72	101.22	101.02	99.707	100.86	100.19	98.735	99.355
101.48	101.72	99.831	99.853	102.63	99.173	102.11	100.92	101.18	101.61	101.47	99.451	101.27	102.35	100.52	101.07	102.27	100.71	99.603	99.414	100.01	100.94	100.91	101.28	102	100.06	101.42	102.26	102.02	101.73	100.54	100.15	101.4	100.28	101.53	100.4	99.822	100.71	101.69	101.37	102.73	100.29	100.24	101.65	100.16	101.68	100.44	99.761	102.66	100.48
106.52	105.53	105.53	107.16	106.04	107.52	105.98	107.38	105.22	106.19	106.96	105.88	107.34	106.22	106.92	107.38	107.49	107.12	107.78	106.88	106.04	106.93	107.93	106.71	107.31	105.95	105.51	105.13	106.65	106.96	106.92	107.57	106.57	106.7	106.71	106.47	106.74	107.02	105.32	105.79	106.08	106.76	106.04	106.76	107.62	106.56	107.19	104.53	107.37	107.72
100.16	99.422	100.21	99.882	98.212	98.041	98.595	97.812	97.427	100.73	98.642	98.469	96.854	98.293	100.39	99.551	98.351	98.889	98.119	100.53	97.762	99.476	100.12	98.44	98.352	98.616	98.263	98.331	98.905	98.344	99.432	97.259	99.56	97.452	98.845	97.595	100.13	98.06	99.679	100.19	99.133	97.961	98.827	96.608	100.55	98.751	98.728	98.841	99.124	99.119
106.17	106.83	106.81	106.53	106.37	106.67	107.73	105.64	106.55	104.53	106.69	105.47	108.02	108.34	106.6	105.62	106.76	104.81	105.28	106.98	108	107.25	107.86	108.04	106.32	105.91	107.85	106.1	107.34	106.58	106.03	106.76	106	106.63	108.11	108	106.7	107.14	106.01	106.3	106.15	106.64	107.26	105.88	105.65	106.02	105.79	106.56	106.14	106.31
103.36	105.89	105.23	105.44	105.78	104.32	105.09	104.85	106.46	105.08	105.17	107.87	104.91	105.38	105.49	105.95	103.92	104.57	105.99	105.81	105.53	105.36	106.74	106.62	106.45	104.48	105.22	105.42	106.57	106.36	106.21	105.7	104.78	104.76	105.67	105.74	106.08	106.24	106.69	104.25	106.74	104.72	106.54	106.32	106.06	105.66	104.83	105.53	105.23	104.57
100.68	100.65	100.9	99.91	99.614	100.9	100.77	100.64	101.46	100.88	100.83	101.14	101.59	102.47	102.01	99.921	100.96	102.07	100.89	99.497	99.596	100.94	99.89	100.54	100.23	100.26	101.3	100.43	101.44	99.73	100.14	101.34	100.85	100.44	102.5	99.893	99.733	101	101.4	101.03	101.64	100.02	100.12	100.53	101.35	99.946	99.6	100.61	101.06	99.248
105.8	105.7	104.85	104.88	104.83	106.64	104.97	105.85	105.75	107.01	104.02	105.18	105.63	105.95	106.44	107.36	106.41	105.62	103.69	106.15	105.8	106.49	105.31	105.33	106.79	105.32	105.57	105.6	105.97	106.36	105.14	105.02	106.89	104.74	104.95	105.15	105.05	104.81	104	106.08	104.78	105.95	105.63	106.36	105.88	107	105.91	105.87	106.1	105.72
106.09	108.74	106.34	105.3	105.86	108.03	107.09	106.59	106.79	107.03	107.45	108.79	104.78	106.91	106.32	107.3	106.42	107.55	104.43	106.46	107.46	107.81	107.85	106.78	106.7	107.07	107.44	105.89	106.2	108.01	107.27	106.14	106.99	107	107.79	106.11	105.06	107.46	105.77	106.64	104.94	106.36	104.52	106.87	105.33	106.12	107.23	107.64	106.06	106.87
111.89	110.85	109.17	110.72	109.31	110.9	110.49	108.97	111.37	110.79	110.38	109.65	110.79	110.68	110.45	110.49	111.35	110.21	110.83	109.44	110.76	110.57	112.03	109.35	110.18	110.31	110.91	112.12	110.45	110.64	109.61	111.72	111.21	111.59	110.49	110.58	110.61	110.61	109.14	110.43	110.61	110.07	110.62	110.69	111.69	109.22	111.43	110.62	111.71	110.85
98.958	100.93	100.76	100.59	101.33	101.45	99.569	100.66	101.21	100.78	99.639	101.37	99.822	100.15	100.97	100.8	101.2	100.82	100.07	99.877	102.19	99.613	100.19	100.66	100.02	101.93	100.97	100.29	99.808	99.617	101.21	100.67	99.377	99.554	100.43	100.69	101.06	101.32	100.87	100.87	100.75	100.35	100.67	100.65	101.9	98.854	101.21	100.51	100.81	100.96
104.32	105.14	107.22	105.29	106.21	106.73	105.89	104.62	106.34	104.24	105.3	106.54	106.92	104.89	105.44	104.02	105.38	104.18	104.93	105.51	104.65	106.18	105.31	106.22	107.2	106.15	104.46	105.08	107.01	105.02	105.77	105.5	105.72	106.66	107.25	105.42	104.26	105.26	106.63	105.34	103.92	105.59	105.56	104.51	105.68	105.01	106.85	104.4	105.94	105.05
109.08	106.9	108.54	107.87	107.47	109.01	109.61	109.66	106.44	110.29	108.69	108.61	107.67	110.43	108.08	108.45	108.93	108.74	108.69	108.83	109.61	109.49	107.47	107.36	107.53	110.65	108.11	107.3	110.44	108.51	107.91	109.36	108.06	108.1	108.74	109.31	108.04	109.83	107.67	108.46	108.27	109.66	108.28	107.88	109.17	108.16	107.55	109.62	110.53	109.61
104.69	105.32	105.17	106.9	106.35	104.23	104.92	106.05	105.61	106.52	106.09	105.78	106.37	106.02	104.97	106.48	106.58	106.68	104.06	105.7	105.52	105.82	104.67	106.5	104.48	104.85	105.4	106	105.11	104.84	105.96	106.31	106.6	106.2	104.98	104.56	106.58	105.09	105.74	103.8	105.93	105.36	104.95	106.34	105.76	105.1	105.14	105.22	105.86	103.04
106.93	108.45	108.3	109.29	106.97	107.44	107.74	107.74	109.61	106.82	108.24	108.66	107.98	108.54	108.34	108.52	108.1	107.57	107.24	106.79	108.72	107.9	107.77	108.3	109.32	109.17	108.65	108.07	108.12	109.9	107.74	108.02	108.96	108.95	108.84	107.62	107.98	106.65	110.21	106.27	107.83	108.58	108.81	108.95	108.27	109.02	107.66	106.84	107.28	108.31
108.32	109.35	108.78	107.74	108.25	107.92	108.97	109.09	106.93	108.86	108.66	108.33	106.74	108.34	107.04	108.74	109.01	108.57	109.1	107.06	107.81	109.34	106.87	108.31	107.99	106.83	108.39	107.92	108.41	107.25	108.86	107.47	108.66	107.37	108.39	107.57	108.81	107.32	108.03	107.12	108.22	107.68	107.45	108.24	106.99	107.49	108.12	106.26	107.66	107.82
107.51	108.32	108.48	108.51	110.17	108.32	109.86	107.4	108.61	109.41	107.75	109.96	107.98	106.68	106.2	107.85	108.19	110.52	107.42	105.54	108.51	109.58	106.65	108.58	107.4	106.82	107.38	106.34	108.22	108.23	107.43	106.77	107.98	106.4	107.57	108.14	108.71	107.66	105.89	108.81	107.81	107.71	107.67	108.63	107.03	107.23	107.25	108.51	107.54	105.97
105.93	104.93	105.53	104.91	105.23	105.85	105.35	104.7	105.42	105.71	106.14	105.49	105.82	104.7	105.11	104.55	105.32	106.26	105.68	105.33	104.99	106.44	105.3	105.48	104.85	106.93	104.7	105.2	105.4	106.5	105.12	105.57	106.57	106.32	103.77	105.37	105.74	105.44	105.49	104.57	104.3	105.01	105.78	105.57	105.97	106.37	104.1	105.67	104.91	106.37
108.88	108.22	107.86	108.51	108.76	107.66	106.13	107.63	109.19	108.13	107.69	107.29	108.27	108.52	107.74	107.15	107.07	109.31	106.53	108.7	107.82	106.4	108.06	108.96	107.21	107.5	107.75	106.74	107.33	107.25	107.9	107.54	109.71	108.98	109.33	108.44	107.11	108.9	108.03	106.45	108.33	109.97	107.97	106.91	108.56	107.47	108.87	108.16	109.48	108.57
108.38	106.89	107.96	107.94	109.9	107.58	107.51	109.25	109.48	109.83	107.52	106.59	107.69	107.57	106.2	107.83	107.82	108.75	108.17	107.7	110.09	107.68	108.59	108.04	107.19	107.77	108.73	109.01	107.2	108.69	106.05	107.34	109.76	108.9	108.51	106.72	108.59	108.08	108.4	107.83	107.4	107.29	109.17	108.45	107.87	108.47	109.73	107.3	107.02	108.89
107.64	107.51	110	108.32	107.63	109.16	106.79	106.51	108.5	106.72	108.53	106.76	106.67	106.12	106.99	107.99	107.59	106.14	107.36	107.62	107.56	107.37	106.97	107.93	107.6	108.16	106.78	107.37	107.94	107.54	108.45	108.53	108.97	108	108.48	107.62	108.08	107.5	107.34	108.17	106.71	104.93	108.43	107.8	107.7	107.32	108.37	108.63	107.77	108.51
106.93	106.62	105.8	106.49	105.76	105.91	107.97	105.92	106.15	105.97	106.74	107.92	107.1	107.71	105.26	104.58	106.27	108.39	105.79	106.95	105.94	104.89	105.18	107.51	106.64	107.28	105.82	107.14	106.94	107.67	107.34	105.84	106.03	107.12	104.97	108.28	106.84	106.15	106.35	105.28	106.15	106.66	105.66	107.16	106.6	107.29	105.87	105.44	107.57	106.5
105.26	106.89	106.36	104.72	106.49	104.64	105.16	105.46	105.5	105.48	106.12	105.97	106.23	104.95	105.96	105.98	108.4	105.72	104.7	105.97	106.38	105.32	104.49	105.14	104.35	105.61	104.81	106.16	105.68	105.09	104.85	105.25	105.61	103.99	104.57	106.31	106.65	105.26	106.72	104.04	105.04	105.35	105.72	105.52	106.9	103.91	106.99	104.61	105.1	105.61
98.752	99.589	99.353	99.775	99.633	98.462	98.006	97.805	98.977	99.264	100.15	98.535	99.748	98.925	99.283	100.45	100.18	97.679	99.164	99.107	99.244	97.485	100.12	97.356	98.052	97.665	96.852	100.49	98.242	98.983	97.486	98.592	98.571	99.128	98.904	98.695	98.133	97.859	99.118	97.05	98.337	99.588	98.831	98.067	98.806	98.74	99.394	98.611	97.35	97.156
100.83	100.87	101.24	99.004	101.51	102.4	101.4	102.15	99.671	100.68	100.45	100.23	101.01	101.27	101.51	99.61	101.51	99.686	101.57	99.721	101.19	102.5	101.56	99.912	101.45	101.21	99.277	101.26	100.7	99.861	100.42	100.7	101.26	99.937	100.36	101.34	100.74	101.05	101.71	100.13	101.03	101.51	101.97	101.26	100.92	100.07	99.3	100.89	100.84	101.75
107.21	106.19	108.19	108.45	109.53	109.02	108.87	108.35	107.86	108.74	106.58	106.67	108.25	108.02	108.88	107.74	108.46	107.23	108.69	108.2	108.92	107.48	107.82	107.74	107.98	108.07	109.44	107.22	107.86	109.13	108.87	108.35	107.07	108.32	108.11	108.12	108.19	107.14	106.77	108.15	109.34	107.3	108.6	110.33	107.47	108.06	106.75	110.63	109.76	106.48
106.77	107.19	105.72	106.07	105.24	106.79	107.06	107.78	107.86	107.11	105.39	106.56	106.04	106.46	105.93	105.98	106.51	105.63	106.62	106.45	106.41	107.16	104.98	105.71	105.08	107.02	106	107.63	108.04	106.03	106.61	105.74	104.27	104.47	106.66	106.11	107.81	107.4	105.28	105.72	107.33	106.37	106.2	105.6	106.5	105.36	105.52	105.37	105.38	105.84
108.45	106.57	105.73	106.51	106.75	105.6	106.9	105.97	106.85	105.9	105.63	105.18	106.15	105.71	105.96	107.62	106.31	106.14	107.15	106.54	106.78	105.84	106.17	105.85	106.41	106.52	106.47	108.23	107.3	106.43	105.66	106.03	106.43	105.18	107.47	104.98	106.51	105.73	106.11	106.6	105.25	107.88	105.66	107.45	106.89	104.43	104.43	107.35	106	107.28
107.87	107.49	107.67	106.11	107.95	107.53	107.48	108.04	107.69	107.64	107.82	106.86	107.22	106.95	107	108.02	107.39	107.64	107.8	107.52	108.86	109.62	108.16	107.36	109.48	107.07	107.03	108.89	108.36	106.86	106.78	108.87	107.88	108.05	108.7	107.93	108.01	108.57	107.16	108.65	106.79	107.57	108.6	107.68	108.35	108	107.97	108.07	107.64	108.28
108.76	108.75	109	109.64	109.47	107.73	108.65	108.56	109.91	109.52	106.98	109.85	108.43	109.05	109.11	108.77	109.38	109.07	108.96	107.58	109.43	109.35	109.55	107.7	109.56	110.03	109.07	108.06	107.02	109.58	108.27	110.22	109.31	109.58	108.1	110.02	109.33	107.63	107.44	108.29	108.48	107.7	109.45	107.11	107.92	107.22	108.96	108.15	109.66	109.09
105.33	104.23	106.78	107.32	105.89	105.77	106.26	105.57	104.88	104.89	105.86	105.1	104.67	104.89	106.87	105.87	105.91	106.05	104.35	105.41	104.86	105.17	104.46	105.91	106.1	105.25	106.28	105.12	104.51	106.51	104.86	104.61	106.41	105	105.4	105.94	104.87	105.62	104.84	108.23	104.45	105.6	104.89	106.5	106.64	107.1	104.41	105.53	106.49	105.45
109.42	108.71	107.41	108.05	107.76	110.15	108.15	108.21	106.98	108.39	109.11	105.59	107.83	108.24	108.55	109.05	108.62	108.95	109.36	108.31	108.92	107.44	108.26	108.07	108.58	108.65	107.36	107.64	108.74	108.15	108.07	106.94	107.25	107.77	109.45	109.55	109.32	108.49	107.79	106.44	108.48	108.35	108.95	109.62	108.56	108.1	107.32	106.63	108.45	108.7
100.52	99.566	100.47	100.68	100.34	99.652	102.19	100	101.08	100.14	100.99	100.68	100.68	101.6	101.47	100.44	103.18	101.14	101.07	100.43	102.03	101.73	100.72	100.87	102.25	100.13	100.07	102.04	100.19	101.94	101.72	101.37	100.32	102.61	100.59	101.74	100.98	100.8	100.39	102.79	100.71	99.627	100.45	101.12	100.98	102.49	101.01	99.995	101.78	101.02
97.939	98.61	97.316	96.288	99.3	98.281	96.702	96.601	97.092	99.812	97.913	96.888	97.655	98.706	98.161	97.297	97.805	98.176	97.213	99.117	98.168	98.089	97.371	97.243	97.718	99.457	97.442	97.083	97.799	99.179	99.095	99.397	97.998	99.089	97.866	97.297	99.575	99.84	98.056	99.042	97.516	97.844	98.46	98.434	99.426	98.493	98.837	98.179	98.203	97.579
106.09	106.8	104.59	104.79	106.02	105.16	107.01	105.74	103.82	107.23	106.1	106.59	106.02	105.78	104.97	106.56	106.6	104.74	105.89	104.5	105.55	106.24	104.41	105.83	105.56	104.78	105.57	105.73	105.09	106.33	105	105.74	106.6	105.35	104.49	105.23	106.41	105.88	106.09	106.39	107.1	106	105.85	104.81	104.89	105.71	107.35	105.04	104.14	105.01
106.54	107.44	108.39	106.51	107.1	109.13	107.56	107.07	107.91	107.61	108.59	107.34	107.94	107.26	106.91	108.25	108.48	108.46	107.39	107.77	106.31	107.47	108.06	108.17	108.41	106.41	109.33	107.27	107.06	108.29	109.77	107.09	109.42	108.17	108.62	108.38	108.02	108.56	107.84	106.15	107.47	107.46	107.15	108.54	108.24	109.56	108.36	108.79	106.55	107.05
105.6	105.51	103.97	105.18	105.77	106.15	105.44	105.13	107.38	105.52	105.04	105.07	105.96	105.43	106.32	105.34	106.12	105.71	107.07	105.62	105.08	106.09	105.4	105.45	105.05	107.31	107.05	105.61	105.73	106.33	106.18	106.09	106.97	103.48	105.4	105.01	105.12	105.31	105.28	105.79	105.29	105.46	105.09	105.27	105.17	105.69	106.21	104.4	106.17	104.89
105.47	107.01	105.71	106.26	106.97	106.31	105.79	104.27	106.36	106.49	105.58	106.52	106.52	107.04	104.99	105.7	105.8	105.83	105.46	107.75	106.04	103.18	105.6	106.37	106.67	106.22	106.09	106.12	105.05	105.37	104.53	105.92	105.73	106.37	106.18	107.22	107.22	106.01	106.46	107.09	106.11	105.79	105.17	106.33	105.52	106.53	106	106.43	104.94	106.36
110.21	108.61	108.85	106.28	108.99	107.8	108.03	107.09	107.83	108.98	108.99	108.65	107.84	110.15	106.85	109.61	109.98	107.16	106.13	109.34	108.65	108.25	108.01	107.79	108.46	108.22	106.79	108.97	108.74	108.48	109.03	109.56	108.48	109.08	108.95	108.99	107.46	109.58	108.41	108.57	109.03	108.74	106.62	109.99	109.51	108.37	107.88	108.19	107.58	107.88
104.39	104.68	106.48	105.71	103.99	104.56	105.19	105.16	106.18	105.12	105.85	106.05	105.62	105.06	103.48	104.97	105.89	106.59	104.46	106.87	105.32	105.12	106.03	105.06	106.66	106.3	106.61	104.9	106.16	106.37	106.18	104.7	106.5	106.88	106.08	104.43	107	106.69	105.35	104.84	104.81	105.88	104.82	105.54	104.94	105.45	104.88	104.12	106.19	106.8
105.74	106.23	106.12	106.22	106.14	105.29	105.03	105.03	105.79	104.39	106.63	104.66	104.49	105.4	105.82	104.14	104.52	104.02	104.85	104.28	106.35	104.22	106.55	105.62	104.97	105.56	103.82	105.94	105.25	106.86	104.75	104.76	105.48	107.5	105.96	105.22	104.17	106.95	106.56	107.41	106.31	106.32	104.93	106.96	105.27	105.39	106.25	106.53	106.2	105.89
107.41	108.34	108.88	109.43	109.11	107.66	106.14	108.59	108.24	107.46	108.25	108.37	107.96	108.25	107.1	107.8	108.58	107.8	109.98	108.45	107.44	107.38	106.68	106.69	107.07	109.32	108.03	106.6	105.46	106.5	106.99	107.58	107.25	107.12	107.47	108.45	108.63	107.44	107.86	108.62	107.43	108.24	109.04	106.85	108.38	106.75	108.7	107.4	107.4	107.53
104.96	105.04	106.3	105.89	106.98	106.52	104.89	104.89	105.17	105.14	105.5	106.3	104.61	105.63	105.12	105.65	105.08	105.04	104.88	107.41	105.68	105.55	105.69	105.63	105.71	104.58	104.16	104.29	105.69	105.54	106.76	106.32	105.69	104.95	106.64	105.58	105.63	104.78	105.65	105.16	104.71	104.66	106.22	105.53	104.45	104.2	105.13	105.58	104.9	107.02
108.69	108.03	106.78	107.25	107.05	106.96	109.68	106.71	107.41	107.4	107.4	109.18	107.6	106.53	108	108.26	108.47	107.67	108.49	108.69	107.69	107.47	107.38	108.55	108.53	107.39	107.25	107.97	107.33	106.5	105.22	109.16	107.11	107.93	108.1	106.83	107.45	107.19	107.95	108.06	107.74	107.03	107.58	107.77	107.35	107.36	107.97	108.66	108.75	107.63
102.66	100.49	100.48	99.179	99.743	100.72	99.236	100.59	101	101.04	100.38	99.988	100.27	101.18	100.38	101.36	100.9	99.849	99.818	100.83	100.02	99.632	99.509	100.56	99.855	99.701	98.673	100.58	100.97	100.65	98.494	102.38	99.728	99.062	99.497	99.001	100.79	98.52	100.57	99.619	100.54	99.729	100.13	100.9	100.73	100.19	101.22	99.75	100.25	100.04
103.99	105.32	106.85	106.24	105.23	105.66	105.73	105.53	106.55	105.04	104.98	106.73	106.63	105.43	106.38	106.99	105.39	105.17	105.55	105.91	105.04	105.1	104.7	104.42	105.04	105.9	105.71	105.48	106.29	105.48	105.26	107.21	105.75	106.37	105.35	106.39	106.43	107.3	104.71	105.58	105.91	108.45	107.2	106.25	105.58	105.61	105.71	105.79	106.16	105.54
104.24	105.74	104.56	105.01	105.49	104.57	105.28	105.22	104.44	105.98	105.51	105.5	105.74	106.24	105.16	106.26	106.06	105.66	106.79	106.72	105.41	106.94	105.4	103.81	104.35	106.3	105.72	106.06	105.75	104.16	106.57	105.55	105.69	104.35	104.24	105.12	104.14	104.51	105.14	105.71	105.31	106.6	104.78	106.41	105.75	104.83	105.78	104.84	104.78	104.93
108.21	109.01	108.6	107.09	107.45	106.24	108.36	107.93	107.69	109.68	107.89	107.76	108.02	108.02	107.73	108.29	108.15	107.07	107.86	109.15	109.46	108.45	106.83	107.51	108.38	107.97	106.09	108.45	108.04	105.91	108.3	107.04	108.16	108.28	106.8	107.57	107.6	105.84	108.68	106.75	106.76	109.23	107.74	107.72	108.26	107.6	107.7	107.46	107.63	108.33
105.95	105.62	105.17	104.93	106.74	104.68	106.94	107.29	106.92	105.1	105.76	105.98	106.7	105.67	106.81	103.94	104.46	106.08	104.7	104.85	106.02	104.45	105.75	104.27	103.97	104.73	107.51	104.23	105.95	104.35	107.34	105.16	106.38	106.6	105.27	106.6	104.42	105.27	106.84	106.28	103.86	105.01	104.9	107.29	107.24	105.4	105.46	105.75	105.78	106.22
102.12	102.92	103.66	103.79	103.85	102.99	102.77	103.81	104.62	102.1	102.91	103.15	101.11	101.67	103.47	103.48	101.66	103.14	102.7	104.9	103.76	102.29	101.43	102.42	102.5	103.91	101.94	102.61	102.45	103.06	102.53	102.91	100.45	102.25	102.3	102.09	103.03	102.29	102.64	101.7	101.96	101.98	103.02	102.34	100.02	102.62	102.02	102.27	103.08	103.38
109.96	112	110.35	109.37	111.4	111.53	108.51	110.07	110.79	109.43	108.74	108.51	110.19	111.29	111.79	110.91	110.67	108.91	110.13	111.08	110.61	109.95	110.76	110.62	109.23	110.02	109.87	109.74	110.53	109.64	110.42	110.33	111.04	110.72	109.45	110.77	110.82	109.98	110.81	110.28	110.36	111.05	111.56	109.45	110.65	109.76	111.24	111.25	110.04	110.76
104.4	104.86	107.9	107.68	106.28	106.14	107.86	106.27	107.42	106.7	105.12	106.4	106.93	105.21	106.04	107.15	104.14	105.98	104.69	106.19	107.25	106.09	106.95	105.59	106.74	107.98	106.3	106.31	106.48	106.36	107.13	106.92	107.17	107.45	106.41	108.11	105.84	107.34	105.23	106.05	107.41	105.16	105.34	106.93	105.41	106.83	105.91	105.55	105.43	106.48
105.89	105.75	106.21	103.38	105.98	104.52	104.46	104.53	106.53	105.9	105.74	104.97	105.14	105.94	106.74	106.91	104.78	107	106.14	105.15	106.14	105.56	105.57	104.11	104.92	105.75	105.63	106.51	106.32	105.63	105.48	105.62	105.55	105.9	103.57	106.41	105.37	105.76	105.92	105.33	105.85	105.4	106.09	104.29	105.79	106.07	104.83	106.21	107.35	105.19
101.21	101.7	99.873	102.63	101.08	99.786	99.718	101.57	102.02	102.98	102.37	100.91	101.86	100.99	101.17	101.15	101.01	98.893	99.633	101.79	101.25	101.18	102.3	101.73	100.06	99.244	100.25	102.3	100.91	101.76	100.67	102.14	100.18	102.01	100.87	101.15	101.27	101.55	99.475	100.79	101.47	100.32	102.35	101.31	100.32	99.168	101.45	100.43	102.2	100.98
108.84	108.41	108.4	108.48	107.93	108.77	106.65	108.01	109.03	108.44	109.24	107.7	108.97	107.69	107.53	106.78	108.71	106.82	109.84	106.95	109.21	108.92	106.78	107.53	108.46	108.92	107.82	106.48	108.94	108.71	107.4	107.07	106.78	109.85	108.62	109.94	107.69	108.63	109.01	109.17	107.03	108.19	108.13	107.72	107.73	109.02	108.26	108.29	108.63	106.39
109.62	107.04	108.17	107.59	107.46	107.78	107.81	108.06	109.73	108.88	108.66	106.63	107.29	107.99	107.26	108.26	108.07	107.29	110.4	109.4	107.8	109.14	107.09	107.71	108.32	107.57	107.83	108.34	107.88	107.2	106.52	108.06	108.55	109.27	109.37	107.52	107.26	108.24	108.98	107.7	107.2	108.02	108.13	107.79	108.86	108.01	108.57	108.73	108.79	107.8
107.67	108.67	107.94	109.85	108.93	109.2	108.57	110.21	107.36	108.83	108.23	108.1	106.88	107.95	109.09	108.32	108	108.98	108.53	107.39	108.51	107.51	109.38	108.96	108.82	108.19	107.48	109.17	109.13	108.1	109.15	107.7	108.49	109.69	109.92	107.5	107.17	108.83	108.85	108.6	107.7	108.42	107.44	107.35	108.32	108.82	108.02	107.98	107.55	107.85
107.52	105.92	107.68	108.19	109.09	107.3	107.88	107.15	107.73	108.51	107.32	109.09	107.96	108.57	107.4	108.32	108.68	106.83	107.36	107.08	105.82	107.08	107.52	106.58	106.8	108.22	107.77	108.28	107.11	107.86	107.28	108.46	106.84	107.11	108.33	106.35	107.51	107.41	106.12	108.96	107.07	106.14	109.12	107.27	108.18	108.3	107.81	107.36	108.19	106.31
107.86	107.36	107.06	107.75	109.61	108.9	108.43	108.23	109.11	109.8	108.48	107.55	108.37	108.4	109.15	107.81	107.56	108.25	108.08	108.45	106.71	108.05	107.43	108.23	108.69	107.73	108.24	108.86	107.4	108.5	107.78	106.74	108.91	108.11	107.89	107.52	109.67	108.2	107.75	108.46	108.94	107.36	107.78	108.19	108.37	108.65	108.52	108.37	108.15	108.57
98.342	99.253	98.676	98.483	98.102	98.375	98.026	99.509	99.114	97.389	97.368	97.188	98.302	97.174	99.211	97.199	99.058	98.334	96.7	98.27	97.789	98.926	98.616	98.342	97.897	97.164	99.696	98.221	97.163	97.206	97.941	97.096	97.089	98.041	98.767	98.01	98.007	96.771	98.689	97.807	98.158	97.233	98.05	97.663	97.745	97.421	98.096	96.419	98.719	97.268
109.01	106.81	109.03	107.27	107.37	108.76	108.14	107.49	107.02	108.67	108.93	108.39	109.31	108.23	108.27	109.11	108.65	108.14	108.57	108.3	107.57	106.6	108.97	110.07	108.23	108.08	108.34	108.08	106.95	108.29	106.82	108.86	107.2	109.04	107.06	105.77	110.05	106.08	108.2	107.57	108.19	107.84	108.3	107.09	107.69	108.02	108.19	106.18	108.52	107.48
108.94	108.6	108.94	108.3	108.15	108.46	107.99	108.23	108.85	108.6	108.78	108.82	108.6	108.15	108.51	108.32	109.04	108.88	109.11	107.78	107.6	109.07	106.64	108.8	109.7	108.17	109.13	107.42	108.7	107.78	108.99	109.58	107.81	107.87	108.11	108.41	108.51	107.62	107.55	108.38	107.91	108.91	108.39	108.1	109.26	108.69	108.74	109.18	107.25	107.83
104.17	106.32	104.88	104.66	105.67	106.04	106.12	106.09	104.5	105.75	106.32	105.93	106.84	104.23	106.05	105.41	105.97	106.34	106.13	104.77	105.64	105.18	105.69	104.46	106.03	105.39	104.88	104.49	104.63	106.55	105.6	105.55	106.71	107.84	105.76	104.29	106.88	106.68	104.76	105.74	105.06	105.62	105.91	106.39	105.52	104.81	104.68	104.72	103.04	105.75
100.98	101.08	101.36	100.01	100.03	100.88	101.41	102.04	101.18	100.25	99.651	100.44	101.72	101.17	100.3	100.12	100.1	101.07	100.4	100.76	98.889	101.07	100.73	99.959	101.85	99.915	101.31	102.32	101.49	101.45	100.27	101.57	100.92	100.9	100.92	102.72	100.76	101.06	101.85	101.36	101.32	102.64	102.14	100.36	100.76	98.688	100.77	98.998	100.94	101.5
105.64	103.72	105.59	106.2	105.81	105.47	104.36	106.88	105.07	104.21	105.4	106.12	105.98	105.87	103.41	107.42	105.81	104.92	106.33	104.63	104.74	105.95	105.05	106.24	105.97	105.98	106.94	105.47	103.73	104.59	104.05	105.21	106.18	107.11	105.29	106.75	105.37	105.94	105.05	105.12	104.87	105.74	104.84	105.76	107.44	104.98	106.1	105.62	105.19	105.51
97.572	97.761	98.406	98.107	97.576	98.397	96.897	97.592	99.263	99.817	98.2	96.815	98.26	99.92	99.023	97.477	98.161	99.307	98.615	98.588	98.483	98.114	97.194	98.888	99.096	97.993	98.258	98.527	98.32	98.238	97.91	99.209	99.507	96.863	97.019	97.18	97.719	97.893	98.441	97.825	99.64	97.194	98.578	98.297	98.593	99.062	98.448	100.5	97.909	98.917
108.87	107.7	108.74	108.4	109.42	108.74	107.54	109.84	109.52	106.82	110.72	107.56	108.08	107.88	108.08	107.69	108.39	109.77	109.48	109.64	107.94	107.15	108.07	109.93	108.81	106.89	107.81	107.33	107.81	109.85	107.2	109.34	108.33	107.15	109.02	107.2	109.74	108.83	108.89	108.5	108.51	108.5	108.66	109.15	107.42	106.76	109.39	108.22	108.38	107.58
106.02	106.65	105.54	106.68	107.88	105.28	104.87	105.58	106.34	106.29	105.55	105.26	106.13	105.42	104.24	105.73	105.13	105.18	106.05	106.99	106.12	105.11	106.9	106.23	107.61	105.3	104.77	105.97	104.8	105.6	105.98	106.15	107.55	107.23	104.81	106.43	105.35	104.68	105.96	105.55	105.62	105.65	106.84	106.93	106.23	104.29	106.7	105.97	106.69	105.3
105.54	106.16	107.1	104.78	106.8	105.59	104.53	107.37	107.76	106.22	104	105.89	106.01	106.77	105.85	105.18	105.47	106.22	105.47	106.03	105.42	107.05	106.84	105.78	105.2	105.7	106.52	105.05	105.89	105.15	105.94	105.62	106.53	106.52	107.03	105.32	107.77	107.07	105.33	106.94	106.34	106.97	107.85	106.37	105.86	106.38	106.63	107	106.81	105.2
110.08	108.66	108.53	108.89	108.41	107	108.85	109.12	110.03	108.12	108.31	109.56	109.02	108.89	109.12	108.9	109.26	108.06	108.42	109.13	108.03	108.55	107.96	108.08	109.11	108.55	108.93	108.89	108.17	108.98	108.69	108.42	109.96	109.47	107.19	108.27	108.85	110.18	107.25	109.62	106.72	108.39	108.57	109.46	109.19	107.45	110.2	108.51	108.05	110.06
105.59	105.8	106.75	105.34	106.05	106.22	105.33	106.13	106.49	107.59	105.96	105.47	106.76	106.83	106.97	106.32	105.39	105.13	107.13	106.83	108.05	104.56	106.5	107.93	106.15	106.65	106.22	106.73	106.25	106.37	107.09	105.45	107.24	105.53	106.37	106.06	105.95	105.97	105.92	106.26	106.35	105.7	106.48	105.63	105.94	104.49	105.43	106.89	106.6	106.33
98.964	98.501	97.517	99.557	99.173	99.614	99.194	98.273	99.272	98.813	100.47	98.632	97.719	97.947	98.657	99.338	99.031	99.346	99.005	98.105	99.022	97.141	99.382	97.12	98.961	98.432	100.68	99.608	100.48	97.917	99.418	100.44	98.543	96.286	100.41	98.689	98.147	99.486	97.85	100.15	97.661	98.741	98.052	99.682	100.03	99.339	98.976	99.368	99.532	98.87
105.72	105.48	105.35	106.85	106.5	105.43	107.47	105.89	106.6	106.43	105.48	106.8	106.35	106.71	106.42	105.86	105.8	108.07	106.66	106.57	105.28	107.47	106.22	105.89	106.86	107.78	107.01	107.03	105.21	106.82	107.07	106.18	107.31	107.13	106.53	105.67	106.26	106.2	104.66	105.19	107.15	106.77	107.14	105.61	105.44	106.37	106.96	106.24	107.66	105.87
104.31	104.76	105.16	107.53	105.03	104.55	105.75	104.99	107.12	106.7	106.56	105.83	105.11	105.73	105.29	106.45	105.76	105.46	105.34	105.82	105.5	105.56	104.41	104.33	105.98	106.62	105.89	103.79	103.63	107.7	105.2	106.33	106.45	105.39	105.47	106.7	105.2	105.92	107.78	105.99	105.21	106.47	104.87	106.28	103.77	105.82	105.22	106.4	106.17	104.94
110.73	108.36	109.52	109.14	108.98	108.49	106.66	108.65	108.9	107.68	108.25	108.65	108.36	109.62	108.27	109.12	108.75	108.34	109.18	108.81	107.95	107.85	110.18	108.41	108.4	108.42	109.99	111.57	109.26	108.01	109.78	107.21	109.36	109.83	109.79	108.44	108.4	108.29	108.74	108.87	107.96	108.09	108.52	108.37	109.39	110.6	107.82	107.96	108.41	109.52
105.74	106.03	106.62	106.22	105.39	107.59	107.42	106.22	107.81	107.03	106.67	106.4	106	105.92	107.47	106.3	106.09	106.01	106.2	107.35	106.57	107.96	107.72	106.13	107.48	107.11	107.09	107.3	106.59	106.55	107.82	107.07	105.2	105.98	108.47	106.95	108.58	106.49	106.38	107.05	107.65	108.33	106.03	106.63	107.19	106.47	106.83	106.36	106.61	107.56
108.29	108.85	107.7	108.07	108.55	109.35	107.67	108.44	108.11	107.47	109.31	111.19	108.72	107.8	107.43	109.18	108.27	106.64	108.43	108.78	109.6	110.26	107.98	107.01	108.52	107.89	108.22	108.24	108.23	107.78	108.36	109.53	108.54	109.85	107.2	109.41	108.22	107.01	108.46	109.81	106.98	109.44	109.09	109.95	108.95	107.89	108.46	108.03	108.13	107.93
101.09	99.999	99.919	99.246	99.143	98.302	98.59	98.617	98.227	98.213	98.622	100.08	99.025	99.254	98.356	99.183	97.923	98.548	97.423	98.532	100.08	98.035	98.749	99.283	98.024	100.28	99.226	99.111	98.442	98.501	98.715	97.398	98.438	98.573	97.09	99.284	98.197	99.349	97.784	97.935	98.423	99.45	98.779	98.39	100.26	99.331	99.057	98.151	98.581	98.712
107.6	109.47	108.3	107.5	108	108.5	107.63	108.25	107.87	107.87	107.44	108.27	107.07	108.03	108.83	109.02	108.38	108.91	108.31	109.64	107.86	108.46	107.16	108.79	107.63	108.15	109.84	109	108.79	108.63	107.15	108.86	107.15	108.99	107.12	109.07	109.63	109.31	109.74	109.76	109.09	109.55	107.61	108.24	108.36	107.22	109.08	108.1	107.19	107.61
107.21	106.14	104.44	106.28	105.88	105.41	105.38	106.67	106.34	105.77	106.31	104.25	105.43	106.5	106.56	105.17	105.73	105.56	104.73	105.42	104.99	105.79	105.9	105.79	106.79	107.42	103.86	106.29	105.9	106.59	107.27	107.29	105.23	106.03	105.36	106.13	105.81	103.93	105.42	104.71	104.51	105.11	105.44	106.69	105.89	106.63	105.34	105.74	104.92	104.77
103.58	101.69	103	103.93	103.03	104.12	103.29	103.84	102.69	101.89	104.57	103.88	103.56	101.84	102.72	100.99	102.83	101.59	104.15	101.73	103.41	102.97	103.08	103.09	103.67	103.68	103.43	102.69	101.29	102.88	103.38	101.94	101.89	102.9	104.8	101.93	102.29	103.27	103.43	102.64	102.99	101.36	101.53	102.45	104.12	102.07	104.15	102.19	102.98	102.32
105.56	104.94	104.13	104.52	104.48	104.74	104.84	105.22	104.69	104.77	106.53	106.45	106.08	105.67	105.42	106.05	105.94	105	105.56	105.93	104.19	104.47	105.23	106.68	106.14	105.44	106.63	106.34	107.6	106.13	107.57	104.66	106.57	104.86	106.72	106.76	103.99	108.05	105.84	104.76	106.82	105.2	105.34	105.94	106.5	105.85	106.83	104.58	105.68	105.76
109.76	110.53	109.23	110.05	111.84	110.14	109.49	109.79	109.43	111.53	111.19	110.75	110.25	110	109.85	108.79	110.71	112.16	110.43	111.1	110.88	110.6	111.43	111.57	110.01	110.86	110.81	110.43	109.82	111.07	111.99	109.53	110.01	110.56	111.83	110.64	109.35	110.96	109.46	109.83	110.02	111.13	108.86	110.14	110.29	110.8	109.72	112.28	109.75	111.12
100.35	101.51	100.37	100.49	99.938	99.457	100.68	99.991	101.13	100.64	98.971	100.64	101.03	99.525	100.84	99.908	98.6	100.62	100.16	99.798	100.49	101.01	100.2	100.71	99.125	100.6	100.13	100.38	100.31	99.266	102.45	100.61	100.93	99.503	99.125	101.19	99.618	99.954	99.906	99.409	101.05	102.25	100.26	99.676	100.94	98.989	100.48	100.89	101.24	99.636
105.66	106.08	106.44	106.29	104.77	104.76	104.61	104.38	104.61	104.24	106.75	106.44	105.8	105.49	104	104.73	106.14	104.54	106.6	105.17	104.52	103.9	106.14	105.94	106.81	105.77	106.16	105.8	106.01	104.3	104.76	104.77	104.73	104.88	106.04	105.5	104.84	105.39	105.84	105.31	105.71	105.1	104.82	106.77	105.68	105.58	103.3	106.46	105.94	104.99
109.4	109.49	107.78	109.19	109.2	107.28	107.78	109.42	108.64	108.12	108.29	107.72	107.74	107.91	108.58	106.76	107.57	108.33	108.76	106.65	108.61	108.86	108.53	108.6	106.64	107.2	107.32	107.72	107.95	108.3	106.72	108.43	108.78	108.28	109.03	108.52	107.08	107.37	109.75	108.53	108.36	107.65	107.95	107.48	108.97	108.05	108.87	108.81	106.8	108.3
97.717	98.268	98.822	97.824	98.707	99.359	98.02	98.054	97.524	97.282	97.467	97.585	97.786	100.01	99.862	97.965	98.028	99.449	97.653	98.369	96.838	98.197	96.908	98.179	99.579	97.294	99.328	98.193	99.086	97.662	97.674	97.883	98.378	98.152	98.444	97.725	98.497	98.507	97.521	98.399	98.037	98.529	97.84	96.786	98.342	97.342	97.619	98.061	96.563	98.534
107.02	107.66	109.07	107.64	107.45	107.13	107.69	108.56	108.98	108.04	108.66	109.74	108.86	107.75	109.66	107.99	109.95	109.42	108.07	107.79	107.63	107.76	110.03	108.33	108.29	108.34	106.72	108.54	107.95	108.24	107.19	107.2	106.84	108.05	108.78	109.14	108.67	109.62	106.64	108.42	110.34	107.25	109.37	109.41	108.49	107.34	108.87	107.62	108.35	108.4
106.45	106.38	106.46	106.99	106.09	106.55	106.87	106.19	106.14	105.81	106.7	108.03	106.7	105.57	107.48	106.43	106.07	108.19	105.75	105.65	105.61	105.54	108.77	106.57	105.24	105.22	105.63	106.2	105.88	106.02	106.5	106.18	105.84	107.29	105.55	105.67	105.14	105.24	107.86	104.76	106.56	106.1	106.28	106.89	107.56	106.85	106.74	106.76	107.02	106.04
105.02	106.58	103.29	104.91	105.9	104.87	105.78	106.23	105.4	105.43	105.46	106.37	106.15	103.84	106.34	106.72	103.95	106.24	107.08	107.09	106.77	105.34	106.81	104.62	105.33	105.21	103.35	106.55	104.89	105.62	104.46	104.66	106.07	105.22	106.93	105.99	105.47	104.43	105.65	107.33	105.93	106.43	106.05	106.56	106.36	103.98	104.93	106.6	105.32	106.42
105.44	106.37	104.64	105.38	105.16	107	105.71	104.64	106.71	105.46	103.97	105.92	105.5	105.17	105.63	105.06	104.21	105.34	106.07	105.53	104.95	104.84	105.39	106.24	106	105.16	104.8	104.37	104.88	105.25	104.62	106.08	104.8	105.69	107.11	105.14	106.64	105.41	106.89	106.71	104.22	103.92	106	106.09	105.46	105.83	106.89	103.69	105.45	105.49
98.822	97.463	99.022	98.936	97.604	98.036	97.787	98.182	97.027	98.174	97.039	97.99	98.068	98.226	99.106	97.444	99.337	98.172	98.404	99.387	97.705	96.619	99.35	96.991	98.639	97.194	98.432	97.403	98.32	100.84	97.807	98.34	98.13	97.981	97.87	96.817	99.747	97.662	99.023	97.952	99.089	97.403	99.844	99.646	99.054	98.232	99.237	98.036	97.156	97.435
99.174	99.1	99.357	98.897	97.63	98.926	98.782	98.81	99.005	98.527	97.698	98.716	98.098	99.197	99.272	99.646	99.909	97.774	99.589	100.12	100.06	99.462	98.648	99.093	99.674	100.3	98.661	100.2	100.01	99.696	101.07	98.679	99.599	99.445	98.657	97.901	98.764	97.692	97.331	97.838	98.815	99.272	98.84	100.69	99.91	97.547	98.248	99.671	98.948	99.005
107.29	109.12	109.09	107.82	108.06	108.49	107.9	107.57	107.38	106.32	108.06	106.83	109.61	108.71	109.7	106.71	108.1	107.44	109.26	106.65	107.6	107.06	108.98	109.81	106.71	108.75	108	107.19	109.15	108.67	107.12	109.19	109.58	108.06	108.29	108.32	110.14	106.91	108.1	108.64	108.56	108.25	107.32	107.34	107.93	108.1	107.93	109.47	108.45	108.73
110.53	110.79	109.46	109.87	111.49	109.21	110.17	111.16	110.26	110.27	111.24	110.01	110.39	109.42	110.84	110.36	109.12	109.75	109.92	110.33	109.85	110.97	110.23	109.16	110.68	109.3	109.25	110.13	108.84	109.36	111.09	111.09	111.64	111.6	110.4	109.65	111.08	110.58	109.09	110.54	110.5	110.51	110.36	110.78	110.27	108.88	113.83	109.08	109.68	111.12
105.15	104.94	107.48	105.43	106.42	105.15	104.83	105.98	105.51	106.81	104.79	105.13	106.63	104.46	106.15	105.8	104.92	106.29	104.95	105.09	105.27	104.97	105.69	106.09	105.54	105.72	105.13	106.26	103.63	105.31	105.21	105.83	107.02	106.12	106.12	104.67	105.84	106.16	105.71	106.19	105.84	104.68	104.51	106.2	106.9	106.59	105.88	104.59	105.95	106.1
107.39	105.34	106.43	106.77	108.63	107.05	105.61	107.2	106.04	106.95	106.97	105.21	105.65	105.92	106.66	106.56	106.98	106.43	106.72	107.5	106.57	105.4	105.92	105.54	107.74	105.39	106.66	106.02	107.57	105.8	107.18	106.81	105.84	107.93	107.21	107.7	106.99	105.77	106.86	105.05	106.29	108.83	106.26	106.89	107.95	105.82	106.38	106.86	107.24	106.08
98.863	99.655	98.601	97.772	99.388	99.178	97.823	98.575	99.096	99.104	99.829	98.123	99.681	98.072	98.575	98.304	98.823	99.711	98.931	99.606	98.345	98.758	97.867	99.903	98.014	98.994	98.723	99.97	99.003	98.665	100.45	99.789	98.271	97.487	98.42	99.658	98.317	97.152	101.33	98.413	99.04	100.05	98.853	99.069	99.703	97.912	98.548	97.364	98.584	100.67
108.46	106.84	109.73	107.3	108.59	107.91	108.17	108.24	108.63	108.11	108.45	108.73	107.72	108.71	107.11	106.65	107.22	107.1	107.96	107.69	109.2	107.9	108.09	108.05	109.24	109.06	109.28	108.48	109.12	109.33	108.32	108.9	107.59	108.07	108.5	107.76	107.89	107.96	107.51	108.05	108.1	107.72	107.56	107.89	107.82	107.53	109.86	106.97	109.28	107.82
107.81	107.75	109.16	109.2	108.24	107.88	109.16	109.61	107.72	107.42	109.04	108.69	107.15	108.78	109.43	108.12	109.02	108.68	108.07	109.47	109.07	108.62	108.25	108.7	107.69	109.3	107.95	109.59	108.14	109.46	107.48	108.04	108.79	108.31	107.64	108.66	107.82	109.73	107.09	107.86	108.93	109.09	108.07	108.47	109.1	110.53	108.63	107.79	108.72	109.3
104.74	105.93	104.36	105.91	107.3	105.26	105.61	106.71	104.31	105.76	104.42	106.94	106.57	106.25	105.16	106.19	105.04	105.61	104.55	105.45	105.69	107.29	105.29	106.74	107.54	107.9	107.44	105.73	104.7	105.9	105.97	104.48	105.68	106.41	106.56	106.43	105.24	104.79	103.66	104.6	106.69	106.66	106.08	104.67	106.33	106.62	105.2	106.19	107.52	106
108.24	106.63	108.14	107.68	109.75	108.63	107.71	107.37	108.32	107.73	107.69	108.13	107.46	107.32	106.73	108.12	108.17	105.92	107.19	108.09	107.68	107.88	107.63	107.27	107.69	108.37	107.57	108.7	108.54	106.87	107.78	107.81	108.34	106.85	108.47	107.35	106.86	107	107.4	107.3	108.36	108.06	107.52	109.07	107.21	107.28	108.29	109.53	106.9	108.58
105.17	106.22	104.95	104.9	105.38	105.87	105.14	106.56	105.48	105.18	106.72	105.46	105.91	106.1	105.75	104.55	105.48	104.45	105.68	106.81	106.96	105.14	107.02	105.39	105.01	106.22	105.97	106.74	107.01	103.96	106.38	105.52	105.19	104.1	105.65	106.35	106.16	103.15	104.68	106.01	106.52	104.7	104.45	106.05	104.72	104.35	105.02	105.73	105	106.08
108.96	108.67	108.61	107.78	108.47	108.55	108.63	107.84	109.36	107.67	108.61	107.94	108.08	108.22	109.14	109.46	108.82	110.94	109.01	108.46	109.87	107.97	107.33	109.08	107.98	107.51	108.52	108.62	109.06	108.57	107.51	109	107.76	108.06	108.16	108.38	107.14	109.23	109.09	107.79	107.52	108.8	108.19	108.11	107.67	107.91	108.8	108.1	108.12	110.09
106.69	106.44	106.43	106.14	106.86	106.7	106.1	106.27	105.83	105.62	105.98	106.78	106.56	108.49	106.92	107.52	104.8	108.19	105.35	106.26	107.08	106.45	105.77	106.41	105.35	106.59	105.75	106.37	105.06	106.36	106.08	107.13	108.36	107.3	107.16	104.58	107.4	105.8	106.1	106.95	107.55	106.12	106.79	106.34	106.17	106.17	105.79	106.43	106.13	105.32
107.13	107.26	105.89	106.03	107.82	104.88	107.03	105.68	107.18	108.01	106.28	107.72	105.16	106.16	107.14	105.34	107.3	106.78	106.84	104.37	107.37	108.45	107.23	106.08	106.24	106.98	106.38	105.11	107.04	107.06	105.93	106.92	106.94	107.25	107.56	105.68	106.72	106.89	106.04	104.81	107.16	107.51	106.15	106.02	107.2	106.29	107.26	107.88	107.44	104.7
105	106.16	105.94	105.43	104.03	104.92	107.53	105.16	107.08	105.18	105.29	105.36	104.77	104.8	104.46	105.69	104.02	107.26	105.98	105.44	108.05	105.81	105.97	106.93	105.1	106.51	104.68	105.5	105.81	105.58	106.83	105.48	104.23	105.58	107.18	107.33	105.27	106.85	106.57	105.51	104.53	106.01	105.98	105.47	106.59	105.48	104.95	105.37	106.35	105.44
105.75	106.61	107.76	106.34	107.15	104.98	107.08	107.12	104.91	106.58	106.92	105	107.65	105.3	106.45	105.92	106.49	106.73	105.97	106.14	107.63	106.55	106.47	107.82	106.49	105.26	104.69	106.33	105.75	106.64	107	106.7	106.63	107.37	106.3	106.18	106.31	106.71	106.38	107.35	106.3	105.67	105.56	106.33	108.25	106.42	105.84	107.43	105.15	105.65
101.2	100.8	100.45	99.875	99.033	99.576	100.44	101.99	101.46	100.51	100.13	100.4	101.99	99.505	100.16	100.22	101.03	101.73	99.983	100.77	100.3	100.68	101.29	101.17	102	102.32	101.29	101.29	100.57	101.89	101.49	100.63	99.83	100.76	99.591	101.83	101.62	100.1	101.79	100.67	100.83	101.19	101.11	101.79	101.88	100.34	101.37	101.46	100.76	99.868
107.55	108.53	107.36	108.84	107.4	107.95	107.56	108.47	106.86	107.25	108.15	107.99	108.48	108.67	108.71	108.64	107.68	106.7	109.57	109.59	107.81	107.44	109.16	110.12	108.58	108.72	107.32	106.94	109.09	109.32	109	108.1	108.7	107.83	106.03	108.13	107.76	108.32	108.95	108.23	109.36	108.18	108.7	108.71	109.55	108.33	108.53	108.35	108.8	107.16
95.655	98.796	97.767	97.73	99.747	98.619	98.707	98.069	98.178	97.693	97.004	98.001	97.017	97.721	98.307	97.786	97.504	97.22	98.242	96.299	98.828	98.207	97.351	97.632	99.884	98.826	97.518	96.327	98.187	98.429	98.723	97.628	98.741	98.797	96.622	98.013	99.263	97.704	97.279	99.864	96.591	97.917	98.587	98.138	97.361	96.703	97.997	98.61	98.138	98.357
111	110.63	110.45	110.54	111.4	111.47	110.52	109.32	110.18	109.29	110.56	110.67	110.37	109.55	111.09	111.04	111.49	109.82	111.28	109	110.61	110.69	110.35	109.86	110.84	110.46	110.63	109.15	110.89	111.11	111.41	110.57	112.01	111.22	110.81	110.21	110.74	109.41	109.6	108.95	109.57	110.31	110.58	109.61	111.7	112.3	109.72	111.18	110.21	111.55
100.03	100.55	97.426	98.262	97.815	97.946	99.515	98.335	98.449	98.272	98.028	98.122	98.94	98.561	98.449	98.84	99.252	100.82	99.477	99.423	98.256	98.194	97.679	100.5	100.14	97.999	99.741	99.413	98.193	99.348	99.961	99.813	98.775	98.911	99.747	98.144	97.589	98.188	98.927	98.47	99.319	98.859	98.454	99.814	99.082	100.34	98.349	97.479	99.515	100.05
108.77	108.66	109.1	106.51	108.08	107.88	109.63	108.66	108.32	107.5	106.61	106.96	108.46	107.14	107.95	108.37	109.53	107.54	108.59	108.2	107.28	106.61	108.1	107.73	108.4	109.21	108.22	107.89	109.16	107.69	106.77	109.03	107.34	106.93	108.39	107.07	107.37	107.23	106.69	108.11	107.69	108.09	106.55	106.86	106.41	107.89	107.44	108.41	106.07	107.78
107.41	106.89	107.18	107.37	106.97	107.19	107.82	107.69	107.04	109.24	107.91	108.6	108.45	108.79	108.73	107.91	107.46	107.47	107.86	108.3	108.02	107.3	109.1	108.59	107.51	107.2	106.88	107.72	108.79	107.8	108.77	107.55	107.53	108.52	108.76	107.37	107.64	107.99	108.06	106.59	107.25	108.58	107.62	107.86	108.4	106.68	108.14	108.15	107.52	109.55
105.48	104.96	105.5	104.92	105.33	106.39	104.51	105.57	106.53	105.39	105.62	108.31	105.68	105.17	105.5	106.14	105.79	105.97	106.51	106.04	105.86	106.12	105.77	106.55	105.79	104.39	106.25	105	106.9	106.34	105.87	106	105.25	105.82	104.23	105.79	105.28	105.95	105.08	104.84	105.62	105.41	104.86	106.26	105.23	104.35	104.94	104.91	106.42	106.15
106.15	107.05	107.74	104.72	105.93	104.96	106.38	106.61	107.25	106.16	105.24	104.8	105.69	105.43	107.16	105.86	105.02	105.07	105.24	105.06	105.55	106.18	106.77	105.09	106.43	106.3	105.69	106.53	107.41	104.38	104.97	105.95	105.14	106.39	105.11	107.13	105.74	105.14	105.17	106.84	107.04	105.09	105.59	105.67	104.54	105.27	105.4	104.66	105.87	105.62
97.542	99.116	98.477	98.61	98.521	96.632	97.516	97.171	97.332	97.042	97.563	98.879	97.99	97.074	96.56	98.627	98.74	97.899	97.609	98.509	98.502	97.375	97.766	97.846	97.998	98.189	97.364	99.038	97.752	97.518	96.267	99.063	98.048	97.955	98.163	96.703	98.391	96.846	98.232	98.118	98.242	96.954	98.298	96.773	96.908	97.694	97.153	97.465	99.657	97.155
106.8	105.75	106.38	104.56	104.7	106.66	105.86	105.72	105.42	106.18	105.13	106.58	105.21	107.07	107.19	105	107.01	106.91	105.36	104.53	105.99	105.07	106.75	105.95	106.3	104.51	105.89	106	106.07	106.18	104.93	107.4	106.07	105.56	105.2	105.03	105.17	105.33	104.48	106.7	106.46	105.48	104.53	105.79	106.38	106.51	106.33	103.69	104.58	104.75
106.93	106.81	104.66	105.86	105.85	103.12	104.65	104.07	103.95	104.77	104.28	105.54	105.43	105.98	105.71	105.41	106.93	103.88	106.07	106.58	106.68	106.67	104.86	104	105.22	104.99	106.87	106.14	105.77	105.24	105.2	104.8	105.95	105.42	104.46	105.55	106.35	105.25	105.31	103.75	106.31	104.81	106.88	106.37	105.33	105.75	105.32	106.28	105.76	105.44
105.14	106.32	105.44	106.11	105.68	105.37	106.83	105.97	105.08	106.2	107.13	105.55	106.07	107.08	107.31	105.1	105.4	107.03	107.87	107.66	105.65	107.1	104.88	104.54	105.48	104.48	105.51	106.82	105.44	105.48	105.45	107.66	105.48	105.99	105.83	107.43	106.81	108.42	107.75	106.27	107.82	105.66	104.91	105.82	105.39	106.94	106.85	107.71	107.23	105.9
106.58	104.99	105.33	105.87	105.83	106.66	106.11	106.35	105.64	106.04	104.84	105.28	106.21	104.57	104.23	106.07	104.69	105.29	103.81	105.52	106.13	106.36	104.32	105.05	108.22	105.2	105.16	104.87	106.88	104.55	106.8	104.35	104.61	105.09	106.98	105.58	104.25	106.29	104.58	104.92	103.76	105.17	105.62	105.98	105.45	104.49	104.4	105.64	105.85	106.31
100.3	98.529	99.972	99.532	96.891	98.985	98.512	99.333	98.124	99.597	98.051	98.669	99.875	99.87	99.408	98.334	99.256	99.139	99.283	98.268	97.581	99.381	100.57	98.92	98.206	98.927	99.493	98.466	98.493	98.275	100.48	97.652	99.712	98.946	98.947	100.54	97.802	98.408	97.005	98.524	98.187	99.643	99.368	98.18	99.909	98.725	99.339	96.917	99.454	98.34
104.13	106.39	104.59	105.99	106.13	106.98	105.54	104.09	104.37	105.05	104.76	104.75	107.39	105.16	105.2	105.38	104.5	106.41	105.59	105.69	105.88	105.66	103.94	105.93	104.51	106.21	105.07	105.84	105.9	105.76	105.92	104.04	105.18	105.79	104.02	104.4	105.28	106.4	105.4	106.34	106.49	105.03	105.62	105.78	106.1	105.17	106.73	105.16	104.44	106.55
99.616	100.63	99.991	101.24	101.16	100.65	101.51	100.36	98.649	100.35	101.57	99.236	100.81	100.92	98.589	99.072	99.586	100.58	100.71	98.443	100.82	100.91	99.889	100.23	100.54	100.78	98.544	101.32	100.16	99.418	100.51	100.38	100.33	101	101.03	101.33	101.11	100.17	100.38	102.11	100.22	98.706	99.088	100.36	101.27	100.42	100.91	100.3	101.1	99.178
108.59	104.9	104.93	105.19	105.94	104.8	105.98	104.6	104.04	105.45	105.01	104.58	107.24	106.06	105.84	105.66	104.11	106	107.22	106.11	105.76	105.81	105.78	104.3	105.21	106.06	105.9	103.51	105.2	105.08	105.78	104.51	105.65	104.35	104.64	106.17	106.66	105.75	106.11	106.29	105.55	105.82	106.15	105.96	106	106.3	104.46	104.16	106.35	105.61
104.53	106.5	104.27	104.08	105.62	105.39	104.76	106.05	105.6	106.69	106.32	106.58	106.76	104.86	106.36	104.66	106.1	106.62	105.53	104.58	105.63	105.47	105.73	105.47	104.39	107.11	105.4	105.94	104.83	105.5	107.05	105.79	105.19	106.52	105.5	105.8	106.07	105.14	106.16	105.8	105.41	106.26	106.56	104.49	103.11	107.05	106.61	105.28	107	106.45
107.86	108.82	109.36	110.22	107.73	107.62	108.17	106.09	108.79	109.31	109.57	107.61	108.93	107.68	109.27	107.48	107.5	108.36	109.52	108.81	108.17	109.15	108.94	107.58	108.91	108.51	108.34	108.73	107.92	108.2	107.95	108.49	108.39	107.96	109.27	109.25	109.06	107.17	107.65	107.46	108.88	108.87	108.85	109.86	107.7	107.85	109.05	109.8	106.5	108.97
100.99	99.578	101.4	101.35	99.669	101.81	99.445	100.86	100.57	101.57	100.75	100.59	99.634	99.768	101.74	99.719	101.46	100.32	99.542	102.12	101.05	101.71	100.38	99.889	100.58	100.06	101.26	102.01	100.27	100.23	100.78	98.12	99.767	98.893	102.09	98.856	101.06	101.38	99.002	101.56	100.56	100.27	99.737	100.33	100.58	101.11	102.02	100.34	99.798	100.45
110	110.37	109.36	109.51	109.64	110.04	110.86	111.21	109.52	110.39	110.95	110.4	111.67	110.32	110.09	109.97	109.73	111.42	110.44	110.85	110.39	110.13	110.91	108.88	110.35	108.93	111.92	111.04	110.05	110.99	110.8	109.51	111.84	112.47	111.58	109.77	109.31	109.95	112.34	111.35	109.96	110.04	109.34	110.26	111.72	110.42	109.9	110.15	110.74	109.22
109.58	110.13	110.97	110.88	110.5	111.25	110.83	110.37	110.91	110.21	110.04	111.62	109.74	108.54	111.8	110.31	109.61	110.99	109.44	111.64	109.86	111.67	110.38	111.45	113.03	109.89	110.44	109.94	108.52	109.84	110.23	109.55	111.39	109.43	109.94	109.63	109.67	111.41	111.46	110.73	109.78	110.05	111.52	110.28	109.43	110.12	111.83	111.16	110.19	111.55
106.56	107.44	106.61	106.3	106.3	107.54	105.48	107.31	106.47	104.76	105.49	107.63	106.03	104.45	105.3	104.92	107.03	106.75	105.72	104.63	105.16	106.55	106.01	105.06	105.24	104.81	105.81	106.05	106.55	105.91	105.43	105.15	104.61	106.19	105.28	106.08	105.57	105.65	106.5	105.41	106.06	105.72	104	106.3	106.24	105.27	107.08	104.78	107.76	105.93
98.412	98.192	97.665	99.05	98.954	98.383	97.243	98.404	99.169	97.999	98.054	96.673	96.712	98.026	98.063	97.805	99.702	96.345	98.297	98.591	97.233	99.922	100.64	98.066	97.664	97.871	98.447	97.953	100.28	97.965	98.965	96.833	98.939	97.896	98.348	97.423	98.622	99.807	97.287	97.844	98.772	97.413	97.955	98.838	97.881	99.047	97.975	97.429	97.825	97.716
106	107.45	105.32	106.14	106.15	107.42	107.4	106.65	105.44	108.94	107.67	106.25	106.2	105.15	107.35	105.36	106.88	105.82	106.83	107.22	105.64	106.96	107.26	106.95	106.16	106.52	107.28	106.73	106.18	107.39	106.77	107.96	106.68	106.05	104.7	106.67	106	107.27	105.72	108.01	106.55	106.55	107.13	108.76	106.98	105.69	105.91	106.58	105.33	106.37
105.77	107.44	106.2	108.18	105.33	107.95	104.38	106.89	105.49	107.36	106.95	106.45	106.3	106.4	106.77	106.23	106.05	106.31	105.33	107.27	107.33	107.47	105.34	105.38	108.02	108.05	105.96	105.76	105.87	108.74	107.01	107.65	106.23	107.07	105.5	107.8	106.46	106.6	107.19	106.76	106.23	106.54	105.82	106.49	106.56	106.62	106.45	106.26	106.81	105.91
107.91	105.52	107.44	108.08	108.58	106.96	107.12	108.7	109.1	106.82	105.77	107	105.93	109.84	108.16	109.09	108.1	106.89	106.58	107.9	107.29	108.52	108.03	107.87	107.59	109.54	108.77	109.32	108.65	107.65	106.83	107.16	106.71	107.32	108.45	108.17	109.8	106.26	108.5	106.99	107.73	109.67	107.04	108	107.81	108.35	107.85	108.6	107.64	107.9
109.49	107.59	107.29	107.25	109.89	109.22	109.01	108.49	107.86	108.02	107.15	109.34	107.78	107.46	109.59	109.3	108.49	109.22	108.65	109.45	108.35	108.31	108.62	109.69	109.29	108.52	108.31	108.57	107.95	109.27	108.4	109.73	106.71	109.5	108.09	109	108.2	108.14	109.71	107.79	106.89	108.83	108.35	109.23	108.15	108.94	108.12	108.25	108.99	108.42
101.49	100.21	101.17	100.04	98.407	101.88	100.04	101.22	100.8	100.25	100.88	102.15	101.05	101.17	101.27	100.77	101.75	101.52	101.01	100.83	100.14	99.312	99.691	99.25	99.588	100.25	99.981	101.51	102.36	101.33	100.71	99.945	101.74	100.3	101.56	101.4	99.963	100.91	100.08	100.49	100.7	101.69	100.69	99.956	100.47	100.36	101.19	100.7	101.05	99.859
107.98	107.25	108.86	108.74	107.22	108.99	108	108.6	108.56	107.3	108.19	107.54	107.44	107.47	108.06	109.09	108.54	109.37	109.23	107.45	108.66	110.18	107.26	107.51	109.03	108.98	108.84	110.21	107.5	107.62	107.57	107.33	109.52	107.78	108.6	108.58	108.45	108.88	108.84	108.54	108.67	108.64	106.46	107.41	107.88	106.68	108.84	108.21	108.77	106.91
100.28	100.57	102.44	101.81	100.49	100.72	101.35	100.92	101.05	100.32	101.01	100.93	100.83	101.08	100.8	101.22	101.3	100.49	101.55	100.9	100.24	101.33	99.621	101.74	99.867	101.26	99.69	100.81	99.555	100.07	101.66	100.24	100.86	99.115	101.63	100.27	100.15	101.23	99.403	101.6	99.97	101.49	102.35	99.617	101.53	101.4	99.516	100.7	99.982	99.913
107.69	107.99	109.37	108.83	108.87	108.24	108.99	109.99	108.27	107.84	108.13	107.68	106.28	107.89	108.35	108.15	107.08	108.43	105.49	110.45	109.51	110.33	108.47	107.96	108.56	108.06	107.77	108.25	107.73	107.98	108.18	108.45	109.55	108.46	109.5	107.26	107.82	107.39	108.75	108.5	108.24	108.23	107.84	109	107.63	107.19	109.49	107.03	107.62	107.49
100.16	100.2	99.948	100.16	101.19	101.37	100.34	99.023	102.01	101.21	100.35	101.61	102.06	101.29	100.73	100.71	102.04	102.86	101.06	100.15	102.42	101.38	100.04	102.08	101.23	99.72	101.9	100.22	100.63	100.2	100.02	101.03	100.49	100.95	100.42	100.63	101.24	101.18	100.53	100.69	100.56	99.984	99.59	101.14	100.69	101.17	100.95	101.62	102.15	100.21
111.69	109.04	108.91	110.24	109.37	109.74	109.25	111.61	111.44	111.71	109.67	110.45	110.71	109.85	110.29	110.21	111.12	109.81	111.54	110.45	109.39	110.69	109.43	110.17	111.01	108.02	109.39	110.27	109.58	110.62	110.79	111.55	109.18	109.37	110.41	109.73	110.99	109.25	110.53	110.42	110.13	109.79	111.8	110.62	110.01	108.35	110.95	110.1	108.81	110.13
107.67	107.44	108.09	108.56	108.27	106.85	109.11	108.67	108.7	108.41	109.06	109.19	108.55	108.64	107.95	107.26	108.64	109.14	106.85	107.2	108.37	108.16	108.38	106.68	107.96	109.37	108.15	108.87	108.5	107.87	106.45	108.38	106.65	107.36	108.22	106.92	108.21	107.92	108.29	108.55	107.9	108.22	108.67	107.48	108.79	108.64	107.62	106.86	108.79	109.04
108.15	110.15	108.05	107.37	108.85	109.4	109.13	108.52	109.97	108.07	108	108.99	108.68	107.61	108.57	109.42	109	108.82	108.99	108.22	107.97	107.51	108.79	107.45	109.6	107.79	109	107.04	108.44	108.29	108.01	106.87	109.74	108.08	108.28	108.34	110.81	109.9	106.64	107.81	108.07	107.53	107.33	108.82	107.53	108.48	108.51	108.23	109.33	109.43
107.23	104.79	104.56	105.38	105.08	106.15	105.69	104.63	104.62	105.84	107.4	103.98	105.34	105.52	104.53	106.69	105.37	103.99	105.16	105.13	105.35	105.07	104.48	104.69	105.1	103.8	106.3	105.33	105.34	106.27	106.17	106.22	105.48	106.36	105.22	107.35	105.82	105.89	105.2	105.5	106.15	105.33	106.33	105.85	104.29	105.79	105.53	105.82	104.68	105.6
97.569	95.937	97.367	97.538	97.049	97.714	100.46	99.389	98.399	97.859	97.517	98.904	97.23	99.663	96.706	96.621	97.699	98.308	98.684	96.762	98.103	97.881	98.465	96.625	97.497	98.472	97.752	97.612	97.086	96.187	97.322	97.429	97.268	97.952	97.884	98.955	99.455	97.938	98.604	97.548	96.607	98.506	99.102	97.899	97.572	98.325	98.314	97.88	98.414	98.402
100.74	101.64	101.72	100.51	99.528	99.484	100.17	100.53	99.716	100.02	100.63	99.645	100	99.752	102.32	102.13	100.65	99.83	99.51	101.47	100.72	101.83	100.66	99.181	100.42	103.05	99.011	99.005	101.12	101.08	98.871	100.64	100.99	101.19	100.6	100.16	99.868	102.1	101.52	100.83	101.7	99.912	101.13	100.3	100.85	100.11	98.643	101.51	100.62	101.89
106.99	105.14	105.34	105.54	106.23	105.51	106.41	104.48	104.52	104.49	106.03	106.19	106.26	106.06	105.69	105.65	105.59	104.91	104.53	105.68	106.04	105.04	105.95	104.74	104.65	105.45	105.95	105.48	105.32	104.96	106.69	106.12	105.36	105.91	106.61	106.41	106.17	104.64	105.66	105.57	105.27	105.2	106.31	105.07	107.49	106.58	105.81	105.12	106.36	105.03
106.13	106.7	105.88	105.42	104.32	105.03	102.73	105.4	105.84	107.6	105.5	104.85	106.52	105.1	107.57	104.4	105.53	104.11	105.46	104.18	105.56	105.31	104.14	105.79	105.49	107.62	105.95	106.46	106.22	106.39	105.52	105.47	105.21	105.57	104.68	104.4	107.1	104.7	105.77	105.71	104.95	104.21	106.29	105.95	106.68	107.09	106.51	104.6	106.3	105.01
101.53	101.42	100.45	99.819	101.11	101.56	101.65	101.87	100.12	102.62	102.03	99.638	100.52	99.54	99.717	102.28	101.12	99.641	101.44	101.07	100.65	101.41	101.39	101.18	101.1	99.649	100.37	101.43	101.69	100.05	100.75	100.76	99.993	102.59	100.6	99.459	102.4	100.44	101.01	99.213	102.19	100.61	103.56	102.29	100.6	101.65	100.48	99.047	99.769	102.21
106.15	105.64	105.53	105.96	106.16	106.09	104.4	106.82	105.66	106.12	105.7	107.44	106.01	105.36	105.35	105.18	106.62	105.9	106.72	105.33	104.79	104.99	105.19	105.8	105.34	105.73	105.82	106.4	105.88	105.5	103.18	104.42	106.1	105.56	106.16	104.69	105.37	105.57	107.27	105.44	104.59	105.89	106.26	106	106.82	105.12	106.06	105.37	104.53	105.38
106.98	107.49	108.67	108.87	109.53	108.57	108.99	109.31	107.92	108.04	109.95	108.22	108.33	107.37	109.13	108.97	109.03	108.33	107.95	108.11	108.7	108.33	108.09	108.22	107.53	108.17	109.86	107.94	108.27	108.57	107.82	109.28	108.35	108.21	107.5	107.9	108.89	107.45	108.89	107.45	108.07	107.74	108.69	109.78	108.27	109.07	107.97	108.27	108.26	107.19
108.1	106.69	108.11	108.42	106.61	107.31	107.94	107.12	107	107.91	107.88	107.24	107.99	108.5	108.04	108.63	107.26	109.07	108.67	108.7	108.32	108.46	108.15	108.61	108.65	107.15	107.07	107.13	108.18	107.07	107.76	106.31	106.77	108.41	107.21	108.53	108.26	107.75	105.97	108.14	107.47	107.8	106.61	105.48	109.02	107.25	108.92	107.32	107.88	108.54
105.96	106.52	107.13	104.36	105.41	104.98	105.79	107.43	104.91	104.12	106.22	106.33	105.5	104.74	104.88	106.1	104.68	106.16	105.12	105.87	104.92	106.46	105.1	104.43	105.7	106.29	105.34	103.61	106.79	104.9	103.96	105.38	105.86	105.88	108.47	105.2	104.87	105.08	106.21	105.42	104.29	106.08	105.88	106	106.51	104.59	104.22	105.64	105.77	105.77
101.54	99.246	101.83	101.35	100.47	101.52	100.9	101.11	102.69	101.49	101.74	102.11	100.74	101.3	99.573	102.6	99.728	99.961	101.54	102.08	99.95	100.41	102.08	101.75	100.38	102.48	100.65	102.23	101.42	102.07	102.54	102.18	100.88	101.4	99.69	100.75	100.28	101.49	102.14	101.24	101.11	100.93	100.92	100.91	100.57	101.03	101.24	100.98	102.75	100.26
109.27	108.84	109.23	107.82	106.05	108.34	109.08	108.13	106.02	108.15	109.38	110.33	107.62	107.48	108.47	107.58	107.73	109.35	108.19	107.55	107.24	108.56	106.7	108.47	109.41	108.02	106.7	108.87	107.3	107.71	108.67	108.97	110.51	107.55	108.55	109.53	107.82	108.39	108.94	108.21	107.67	108.45	108.35	107.78	107.11	107.52	105.87	108.07	108.34	108
106.83	107.19	107.24	105.68	105.89	107.59	105.33	106.25	105.26	106.31	105.07	106.74	107.49	106.2	106.52	106.27	106.23	106.1	106.21	107.66	105.76	106.49	105.24	106.97	106.07	105.71	105.48	105.72	105.28	105.46	106.59	105.6	107.55	104.37	106.45	105.65	106.06	106.36	106.47	106.7	106.03	104.56	107.09	106.37	108.21	106.85	106.5	105.89	106.92	105.51
100.14	100.27	100.09	100.05	98.776	101.02	99.193	102.17	100.75	100.06	100.79	99.805	99.481	100.34	101.88	100.83	102.04	99.999	100.48	99.672	99.936	99.378	101.39	100.09	101.17	99.569	100.31	98.128	101.24	98.816	101.71	100.54	100.88	100.47	99.408	99.864	100.59	99.697	100.2	99.581	99.633	101.07	101.84	101.26	99.807	99.25	100.53	99.078	100.32	100.63
107.48	108.2	107.23	108.99	107.18	107.29	108.37	108.96	107.96	110.18	107.45	108.39	107.82	110.32	108.2	107.83	107.31	108.38	108.34	107.49	107.17	108.77	108.37	107.73	108.62	107.47	108.18	108.61	106.12	108.69	108.5	107.12	106.61	108.14	108.52	107.9	107.39	107.99	107.87	108.3	107.53	109.96	107.63	107.98	107.59	108.01	107.85	107.83	110.1	107.17
107.91	108.83	107.23	107.82	107.36	107.75	108.78	109.25	107.12	106.89	107.72	107.64	107.12	107.6	107.8	106.53	107.87	107.84	108.96	106.91	107.26	108.27	107.53	108.11	107.1	107.52	106.48	108.23	105.96	107.23	108.44	107.88	108.08	106.96	109.25	108.78	105.73	108.6	107.13	106.89	108.22	107.95	106.53	107.42	107.86	106.54	108.44	106.45	109.93	107.29
107	108.63	109.39	107.7	109.18	108.01	107.48	109	106.83	108.36	108.3	107.12	108.17	107.37	107.61	108.98	106.85	107.44	109.49	108.13	107.9	108.3	108.89	108.27	108.57	108.13	107.27	109.24	107.67	107.48	107.28	108.16	107.11	109.19	107.37	108.28	108.56	108.02	108.54	109.62	108.75	107.75	106.73	108.73	108.28	107.78	109.51	108.7	108.43	108.77
98.898	97.921	97.616	98.587	98.13	99.072	95.76	97.684	100.07	98.469	98.299	98.793	98.265	97.82	98.272	97.29	98.963	97.268	97.978	97.511	98.172	97.804	96.764	97.783	97.766	98.54	98.716	97.364	97.334	98.009	95.926	97.338	98.344	97.07	96.902	98.802	97.223	98.809	97.597	99.043	97.291	97.833	97.836	97.892	97.043	97.756	97.615	97.766	98.223	96.409
104.5	105.79	104.76	106.64	106.43	106.77	107.16	104.5	105.96	105.22	107.21	107.51	106.42	106.92	107.11	105.58	105.45	105.42	105.38	107.45	106.15	106.64	105.27	106.54	106.26	106.41	106.64	107.75	105.84	106.21	105.24	106.53	106.93	106.53	105.8	104.94	106.39	106.75	107.71	106.21	105.53	105.94	105.43	104.93	106.05	107.35	107.08	107.64	106.4	107.64
111.19	110.53	109.72	109.28	111.35	110.95	111.83	109.73	110.49	109.69	109.85	109.55	110.19	109.83	111.49	110.41	109.92	110.24	110.85	111.42	110.93	110.39	110.75	110.81	110.57	111.17	110.35	110.57	111.21	112.02	111.14	110.45	110.65	110.79	110.7	110.19	108.53	111.33	111.78	110	108.92	109.82	109.38	110.95	109.66	111.04	112.66	110.91	110.1	110.74
108.11	109.09	108.5	106.45	108.24	106.63	110.78	109.36	108.82	109.86	108.51	109.17	107.73	108.72	107.94	107.75	107.83	108.78	107.87	108.83	108.24	107.02	109.79	109.86	109.2	107.32	108.43	109.07	106.83	107.75	109.42	109.28	110.67	108.35	107.78	109.24	108.02	107.59	107.46	109.49	108.36	107.57	108.17	107.96	107.61	108.07	108.74	108.03	109.38	107.19
98.831	98.628	97.796	99.385	99.111	98.825	98.267	97.177	99.666	98.686	97.837	97.71	99.164	96.347	99.109	99.133	99.255	99.68	98.858	100.4	98.671	97.588	99.086	97.774	99.146	100.04	99.045	97.204	97.806	99.256	97.617	100.15	98.222	98.411	98.924	98.402	97.879	99.552	98.534	99.651	97.244	99.152	99.015	98.634	99.618	100.67	99.506	98.542	97.986	98.095
104.78	105.26	105.74	106.68	106.58	107.2	107.96	108.32	107.79	106.35	106.16	105.3	106.81	106.14	107.25	106.92	106.24	107.77	106.78	105.78	106.27	106.7	105.22	106.5	106.59	107.54	105.38	107.27	107.27	105.41	106.83	106.25	106.51	105.57	105.96	107.75	106.15	106.9	105.93	107.01	107.42	106.25	108.49	106.14	105.89	107.31	106.64	106.94	107.49	106.84
106.98	104.87	107.02	105.46	105.51	105.02	106.92	105.44	105.53	104.42	106.2	105.29	106.18	105.52	106.05	106.07	104.86	105.74	104.16	104.86	106.2	106.08	105.28	104.41	104.18	106.96	106.35	104.86	105.16	104.38	106.82	106.4	104.97	105.39	105.42	106.21	105.69	105.37	106.11	105.05	105.73	104.36	106.02	105.66	105.9	104.35	105.27	105.38	104.11	106.51
107.48	105.19	105.26	104.6	105.1	106.34	105.49	104.38	105.03	105.26	104.83	105.93	105.01	103.34	106.54	106.65	104.08	105.05	105.42	104.39	104.53	106.77	106.02	104.39	105.73	105.91	105.12	105.09	105.84	104.44	104.96	106.78	104.68	105.64	105.31	104.91	107.56	106.35	106.49	106.2	104.98	105.83	104.91	107.06	106.12	104.68	104.15	105.5	105.01	104.94
105.05	106.36	103.04	107.68	105.99	108.12	105.36	107.36	106.96	107.38	106.35	105.21	106.18	107.24	106.57	107.87	106.36	107.38	108.34	106.1	105.73	105.31	106.97	106.39	107.07	108.35	107.22	106.67	107.2	106.8	108.48	106.64	107.61	105.9	105.53	105.11	107.49	106.26	104.59	105.34	107.09	106.04	105.9	107.75	108.56	106.09	106.28	106.53	107.18	108.2
101.02	100.53	101.16	100.08	101.39	100.88	100.46	99.387	100.08	100.97	100.92	101.45	99.397	101.65	101.85	99.86	100.75	100.4	100.61	99.544	99.355	99.52	98.712	102.02	100.14	99.82	100.39	102.51	100.64	102.09	100.74	101.26	101.16	100.47	100.42	100.61	100	103.01	99.012	103.11	101.17	98.634	100.11	100.98	99.477	102.06	101.33	101.1	99.489	99.654
100.53	99.515	100.05	98.763	101.34	102.26	99.654	99.59	100.62	100.09	99.635	101.04	100.67	100.48	100.84	100.77	99.154	99.54	101.86	100.2	101.05	99.396	101.08	100.66	99.081	99.41	99.589	100.47	100.78	100.04	101.28	100.11	99.735	100.77	101.25	100	99.339	99.424	100.75	100.91	100.71	99.532	100.12	98.06	99.254	100.56	100.04	100.63	100.24	99.49
105.23	104.6	105.9	106.1	105.13	107.28	106.96	105.04	106.08	106.95	106.43	105.15	107	105.54	104.69	104.62	106.2	104.63	105.95	106.52	105.61	105.42	104.64	104.84	105.94	104.61	105.35	105.87	104.87	106.08	104.53	105.94	104.81	106.04	105.94	106.05	104.69	106.43	105.48	105.44	103.9	105.98	103.75	106.05	106.02	105.28	104.62	106.68	104.53	107.17
108.24	107.93	109.37	108.55	108.29	109.27	109.68	108.06	108.29	108.32	109.42	106.87	109.09	107.34	110.11	108.62	107.99	109.02	107.54	108.53	108.75	108.45	108.45	108.04	107.74	109.53	108.93	109.31	108.65	109.35	107.72	108.87	108.2	108.74	107.97	109.71	107.72	109.32	106.59	108.43	109.98	107.76	108.09	109.65	108.86	109.06	109.12	109.82	108.88	107.51
106.11	109.82	108.23	107.73	106.53	108.98	108.89	108.24	108.1	107.91	108.52	106.88	108.73	108.23	107.83	108.82	107.56	108.25	109.07	109.12	108.95	109.2	109.02	107.38	107.33	107.21	108.03	108.72	107.83	107.34	106.9	109.18	108.54	107.67	108.55	108.12	108.46	108.03	108.03	107.25	107.04	108.34	107.41	107.95	109.12	108.72	107.37	108.3	108.22	107.99
108.02	107.81	109.73	107.54	109.23	108.36	108.23	108.09	107.41	109.76	108.5	108.87	108.75	109.37	107.33	109.55	108.72	107.47	107.92	109.59	109.72	108.32	108.56	107.52	109.75	109.34	107.61	109	107.82	109.98	108.78	108.67	107.96	109.13	108.13	108.42	110.01	108.78	109.41	108.86	108.51	109.05	108.78	108.91	109.38	107.88	108.06	107.74	108.95	107.21
105.24	106.11	106.65	107.11	106.88	105.33	104.84	105.11	106.28	104.8	107.28	104.64	106.7	105.47	104.75	105.64	105.56	106.16	105.07	105.27	103.65	105.68	106.03	106.84	106.3	106.39	106.89	105.97	105.68	104.54	105.47	105.63	106.96	105.34	105.85	106.1	104.63	105.88	106.9	105.58	105.19	105.47	106.13	105.99	105.74	106.88	106.44	106.44	105.4	106.33
108.87	108.34	109.11	108.26	108.29	107.69	107.32	107.02	106.48	107.22	106.11	108.11	108	107.52	106.16	107.45	106.16	105.37	108.28	107.02	106.53	108.75	107.24	107.5	108.17	107.99	107.53	106.28	108.3	107.01	106.19	109.75	108.27	107.87	107.57	106.98	109.13	107.85	108.74	106.93	107.79	108.75	108.67	107.62	106.29	106.88	107.04	107.08	106.55	108.15
102.56	101.52	100.83	100.45	100.67	101.43	100.94	100.03	102.05	100.86	101.06	102.16	100.86	101.17	101.4	101.3	100.35	100.53	101	100.52	100.54	100.45	100.35	99.703	100.64	101.71	101.38	101.44	102.04	101.27	100.34	100.49	100.67	101.28	101.06	101.18	98.774	101.06	102	100.55	101.66	99.312	99.083	102.78	101.36	100.02	101.33	101.17	101.43	101.56
105.7	106.84	106.36	105.63	106.7	105.48	106.43	106.37	106.49	106.4	106.67	105.76	107.29	105.6	106.29	106.51	107.88	107.59	106.17	105.83	106.92	105.34	107.52	105.6	107.73	106.12	106.42	106.51	106.63	106.38	105.78	104.44	107.08	106.16	106.08	106.96	106.33	105.43	105.52	107.11	107.39	105.99	106.99	107.62	107.58	106.76	107.53	106.25	107.27	106.99
106.89	106.15	104.53	105.59	104.18	106.38	105.86	105.71	104.46	105.2	103.95	105.95	105.47	106.11	103.73	105.66	105.77	106.68	105.89	104.91	105.43	105.73	107.42	105.01	107.13	104	106.41	106.36	106.73	105.32	106.54	105.75	105.55	106.07	104.56	104.57	107.15	106.52	106.29	105.69	104.71	104.49	106.71	104.43	106.35	106.44	106.51	104.78	105.12	104.71
105.06	106.4	106.67	106	106.49	106.51	105.75	105.04	105.08	106.09	105.95	104.87	103.7	105.31	105.86	104.6	105.46	105.11	105.91	104.63	104.74	105.63	106.86	106.13	105.25	106.18	105.28	105.28	104.64	106.73	107.15	107.16	104.99	105.48	105.8	106.35	107.92	104.94	107.16	105.84	106	108.21	105.72	105.08	105.76	108.27	107.01	106.27	105.59	104.42
111.28	110.52	109.77	111.33	111.25	111.98	108.94	109.28	110.28	110.57	110.45	109.33	110.92	109.91	110.95	108.75	109.79	110.3	111.07	109.8	110.26	110.3	110.05	111.35	110.89	110.01	110.86	111.5	110.87	111.03	108.78	111.91	110.42	109.77	110.99	111.8	110.79	111.11	111.01	111.33	111.49	109.8	111.2	109.63	110.61	109.67	111.37	110.46	111.57	111.15
111.4	109.77	111.2	111.59	109.24	109.35	109.89	110.88	110.69	110.68	111.26	110.98	110.56	108.97	109.91	109.66	110.03	109.41	110.16	111.52	111.25	109.68	110.79	110.72	110.9	110.61	110.78	111.64	109.6	112.58	111.1	110.38	111.35	110.08	110.81	110.76	109.45	110.8	110.62	110.32	110.18	110.3	110.8	109.22	110.4	109.43	109.38	111.51	110.03	111.01
108.41	108.23	108.02	106.99	108.14	108.44	107.98	110.02	109.75	108.48	106.58	106.88	107	108.92	108.5	108.18	108.9	108.08	108.66	107.5	110.17	108.83	108.65	108.22	109.5	107.64	108.72	107.23	107.74	108.26	108.28	107.78	107.52	110.78	108.72	108.84	107.95	107.65	108.87	108.57	108.35	108.45	107.97	108.07	108.93	107.07	110.18	108.72	107.08	107.81
97.769	97.85	97.598	97.992	98.218	100.14	98.525	98.645	98.755	98.335	99.272	99.193	97.202	98.886	98.27	99.028	98.401	97.578	98.051	98.969	96.948	98.303	97.111	98.515	97.449	96.63	97.97	98.472	98.038	97.573	98.588	98.524	98.391	97.339	98.789	98.925	96.692	98.938	97.821	97.764	98.544	98.513	97.816	98.968	98.487	99.686	96.815	98.613	97.782	97.538
97.126	98.309	97.784	97.473	98.04	98.523	98.053	97.269	97.269	97.087	97.732	97.262	98.221	98.186	97.26	97.401	96.38	97.826	97.185	98.077	97.137	98.19	97.451	98.726	98.313	97.848	99.88	98.675	98.32	99.786	98.322	98.762	98.514	98.322	97.731	98.446	98.087	98.298	98.272	98.202	97.386	98.716	98.571	98.988	98.948	97.104	97.899	97.834	98.274	98.442
109.5	109.2	109.89	109.1	111.05	110.37	109.92	111.21	110.66	109.18	110.34	110.14	111.71	110.29	109.15	109.98	110.2	110.59	109.56	109.18	110.69	110.4	109.42	110.55	110.88	111.94	108.71	110.43	108.93	110.52	110.95	111.27	111.13	110.44	111.11	110.41	110.7	111.56	109.36	110.38	110.77	110.21	108.14	110.23	110.89	109.54	109.5	110.57	110.07	110.99
107.27	107.36	107.71	108.83	108.19	107.6	108.98	110.17	108.82	109.06	108.25	108.81	108.13	107.15	109.08	109.53	108.44	109.39	108.25	108.07	109.39	108.6	109.09	107.43	109.21	110.26	107.06	108.75	108.53	108.41	108.42	108.56	109.97	108.06	108.68	109.34	109.4	109.06	109.16	108.64	109.09	107.19	108.04	109.01	108.83	107.73	108.43	109.91	107.9	108.3
106.54	106.48	105.51	106.18	107.44	106.35	106.6	106.34	106.96	107.26	106.52	105.58	105.88	105.75	105.48	108.01	106.31	107.55	106.48	105.89	107.02	105.59	105.39	106.39	106.62	106.71	105.44	107.45	106.77	105.08	107.17	105.66	106.12	107.62	108.23	106.78	107.6	106.74	106.21	105.93	105.87	107.19	107.01	105.45	107.74	107.47	105.36	106.78	105.39	105.99
107.42	108.65	108.67	108.04	107.71	107.2	107.88	107.6	109.4	109.1	107.56	107.83	108.13	109.42	107.88	107.36	107.92	108.38	108.69	109.36	109.6	107.39	107.05	107.53	107.17	107.26	108.45	107.29	109.43	107.66	108.85	108.4	106.8	107.67	108.15	107	108.55	106.53	107.68	107.8	106.74	108.88	107.74	109.29	108.6	108.77	107.62	108.31	106.99	107.18
106.68	105.09	105.24	105.85	104.5	106.13	105.37	104.88	105.42	105.37	107.31	105.66	106.64	105.93	106.04	105.22	105.12	105.42	107.37	105.73	106.56	105.42	106.58	104.48	105.13	106.33	107.69	105.02	105.58	105.41	107.45	106.92	104.62	106.34	105.57	106.41	106.36	106.23	105.54	106.14	104.99	104.76	104.04	104.41	105.18	106.57	106.27	105.98	106.11	106.32
108.45	107	108.53	109.11	107.77	108.81	108.23	107.66	107.17	108.67	108.65	106.79	107.19	108.23	106.92	107.59	108.16	106.8	108.36	107.86	106.01	107.12	107.33	107.55	108.77	107.75	108.24	109.23	108.07	108.15	107.97	108.32	106.82	108.11	108.46	108.63	109.6	107.35	107.28	108.47	107.16	108.43	107.5	108.04	106.31	109.7	107.84	108.46	106.83	107.48
105.94	104.98	106.01	106.28	105.87	106.68	105.8	105.32	105.54	106.36	106.06	106.23	104.31	105.43	105.13	106.46	105.64	104.96	106.03	106.19	105.26	106.07	105.33	105.67	105.44	106.02	105.26	104.27	105.65	106.58	107.13	106.43	105.76	104.19	105.56	105.48	104.72	107.4	105.9	106.54	106.58	104.36	104.95	107.05	106.74	105.81	104.57	107.21	106.12	104.65
103.26	101.85	102.17	102.63	103.97	103.22	104	102.68	102.95	103.28	103.42	102.6	103.13	102.31	103.1	103.02	102.67	103.14	102.73	104.32	102.97	102.87	103.73	103.08	102.38	103.29	103.36	103.72	101.03	102	101.99	102.13	104.15	103.15	105.25	102.89	101.8	102.16	101.53	103.09	103.51	102.55	102.68	101.92	104.37	103.99	103.78	102.8	104.32	103.23
108.77	106.6	108.16	107.79	107.48	108.18	108.82	109.63	108.75	108.51	108.23	109.08	107.28	107.37	109.28	109.11	107.26	108.56	108.54	106.9	108.06	107.4	105.7	107.83	108.29	108.59	109.55	108.55	105.68	108.04	108.34	107.91	107.78	108.99	107.01	107.23	107.95	109.18	109.45	107.23	106.38	107.11	107.79	108.24	109.19	105.53	106.62	108.08	107.02	108.79
106.63	108.48	107.04	107.37	106.55	107.51	106.51	108.54	106.41	106.9	106.77	105.15	105.82	107.92	105.29	105.46	106.63	105.62	106.67	105.26	107.76	106.61	107.77	106.09	105.96	106.29	106.99	106.62	106.13	107.1	106.54	107.51	107.58	107.01	106.29	105.95	106.77	107.44	108.21	106.72	104.71	106.86	106.26	106.42	105.36	107.21	106.4	106.17	107.25	107.87
100.42	99.686	96.366	98.275	99.841	99.909	98.01	97.365	98.566	98.891	100.07	99.037	99.909	98.703	97.732	98.732	97.365	99.092	97.164	97.868	97.76	97.339	97.587	99.196	99.019	98.02	97.882	98.349	97.278	99.466	97.312	99.646	99.606	97.556	99.482	98.252	98.34	96.19	98.576	99.292	98.707	98.227	98.684	97.266	99.276	98.544	99.024	98.008	100.53	98.406
99.831	97.401	98.102	96.915	97.331	98.937	98.24	96.472	97.454	98.738	97.54	97.738	98.682	98.292	97.941	99.09	98.001	98.746	97.878	98.941	100.91	98.417	96.674	95.927	98.211	97.642	97.506	98.018	97.813	97.402	97.293	96.758	99.118	95.782	98.405	98.059	99.128	96.503	98.208	98.825	97.672	98.489	99.443	97.281	97.425	97.117	97.3	97.892	96.752	97.335
108.38	108.13	108.76	107.72	108.54	108.68	108.31	106.71	107.21	107.4	109.13	108.19	106.8	108.26	107.96	108.13	107.76	106.7	107.44	106.93	109.39	106.46	108.66	108.15	108.81	107.7	106.61	106.62	106.52	108.5	108.14	109.27	108.87	107.32	107.47	106.75	106.58	108.75	107.82	107.57	108.91	106.89	108.96	106.37	107.24	106.49	107.55	106.06	107.76	109.39
97.126	97.516	96.883	98.414	96.105	98.335	99.768	97.312	96.402	98.572	96.503	98.288	98.092	98.671	97.096	98.677	99.341	97.46	97.989	97.637	97.905	97.167	97.796	95.643	98.535	98.405	98.13	98.123	98.342	96.76	98.514	98.48	97.375	98.179	98.002	99.489	97.922	99.338	98.168	97.47	98.545	99.29	97.955	97.208	99.222	99.564	96.764	97.825	97.667	99.236
98.902	99.464	97.927	97.569	97.879	97.897	98.577	99.621	96.239	100.18	97.694	98.084	98.954	97.767	99.198	97.925	98.685	99.465	97.815	98.171	96.836	96.851	98.784	99.84	98.321	99.05	97.818	98.44	98.342	97.933	98.007	96.812	97.255	96.367	98.033	96.92	98.307	98.506	97.603	98.381	97.152	97.995	97.212	97.894	99.334	97.408	97.041	98.612	98.294	98.483
107.94	107.81	108	109.44	110.8	108.85	108.95	107.84	109.15	108.55	107.77	110.98	108.92	108.58	109.14	107.74	108.55	109.02	109.39	107.21	109.35	107.89	109.11	108.15	108.73	109.1	107.16	108.57	110.11	109.3	108.68	109.9	107.22	109.41	111.38	109.05	108.76	109.24	108.23	109.06	107.46	109.11	108.55	108.41	110.28	107.46	109.39	108.12	109.77	109
99.759	100.81	98.453	98.763	98.378	98.61	99.482	100.11	99.339	97.911	99.208	98.915	98.032	98.893	99.054	98.612	97.806	97.586	99.883	98.665	99.929	99.271	97.275	97.439	100.11	99.808	97.739	100.01	99.595	97.839	98.705	100.25	99.764	97.631	98.694	100.11	99.823	97.376	98.788	100.48	98.132	100.17	98.063	99.167	97.537	97.383	98.625	97.593	99.113	98.975
105.95	106.44	106.02	104.99	105.64	105.56	104.06	104.77	105.7	105.07	106.2	104.84	105.71	104.76	104.7	106.72	105.44	106.08	102.97	104.35	107.16	105.07	106.1	105.3	104.32	104.38	104.1	106.03	106.32	104.76	106.37	104.89	104.94	106.8	103.92	106.07	105.93	104.06	105.85	106.1	106.11	104.84	106.76	105.61	105.63	105.1	106.46	106.07	107.03	107.51
106.47	107.13	107.71	105.84	106.58	105.79	106.08	107.27	105.23	107.05	105.84	107.38	106.8	106.6	108.16	107.49	105.95	106.6	106.28	106.62	107.95	105.61	105.86	105.91	107.19	107.54	105.87	107.3	107.57	106.26	108.68	105.28	107.43	105.52	105.98	104.25	105.42	107.37	105.93	107.59	106.54	106.83	107.56	106.69	107.65	107.13	106.39	107.06	107.41	106.53
104.15	105.68	107.55	104.96	104.63	105.52	107.14	105.93	106.77	105.95	104.19	105.06	104.88	105.47	103.86	104.54	105.16	105.25	105	104.81	105.63	106.9	107.55	104.55	107.22	104.55	104.98	106.44	105.62	105.56	106.06	105.95	105.25	105.26	105.88	105.54	105.43	105.57	105.5	106.88	104.31	106.14	106.54	107.72	104.22	106.56	106.07	105.24	105.67	105.21
107.78	106.29	106.42	105.47	103.82	105.19	106.79	105.59	105.57	105.28	105.39	104.93	106	105.6	104.7	106.08	105.27	106.38	104.9	105.84	107.57	105.65	105.96	106.4	105.9	107.12	105.7	106.25	105.76	106.85	106.29	104.64	105.03	105.62	106.26	105.89	105	105.61	107.1	105.22	105.53	105.52	107.69	106.17	104.95	103.67	105.16	105.09	105.14	106.67
98.503	97.812	97.606	97.8	97.662	98.798	99.446	99.096	98.451	99.296	97.839	98.407	100.75	97.754	97.02	98.733	98.757	98.348	99.122	96.713	97.836	96.764	96.218	98.495	97.367	99.046	98.981	98.491	97.798	99.274	98.33	97.618	96.541	97.975	98.198	98.579	97.451	97.465	98.576	96.803	98.234	98.133	96.855	97.504	99.881	99.642	98.658	97.703	97.97	98.896
106.85	106.52	104.98	105.24	105.26	107.2	105.53	104.22	106.92	105.44	106.22	106.27	106.1	106.02	105.78	104.73	105.54	105.76	105.4	105.07	105.74	103.31	105.95	106.88	105.87	104.55	105.54	105.36	105.21	106.94	105.22	105.57	104.27	106.67	105.38	104.6	104.96	104.86	106.09	105.71	104.38	106.21	105.72	105.48	105.39	105.29	106.34	107	105.71	105.54
106.18	106.53	105.33	105.42	103.98	105.13	106.2	106.59	106.46	106.01	105.93	104.47	105.23	104.15	105.3	106.49	104.51	106.35	105.28	104.55	105.44	105.89	105.54	105.5	105.41	105.26	106.67	105.31	105.54	105.1	105.28	107.11	107.11	106.26	107.11	106.01	105.82	105.92	106.25	106.09	105.43	105.56	105.72	104.75	104.97	105.54	105.99	104.6	105.53	105.01
106.15	108.04	105.95	106.13	105.6	105.43	108.12	105.97	106.79	106.86	107.43	107.69	107.61	106.66	105.87	106.78	104.53	104.95	105.63	105.66	105.21	106	107.15	104.94	106.89	108.01	105.79	105.8	105.51	106.68	105.82	107.39	106.06	105.06	105.8	105.13	105.97	107.41	106.15	105.91	104.53	104.77	106.36	104.79	105.57	104.17	106.2	106.22	108.48	105.95
108.22	108.46	107.82	107.71	108.16	108.36	109.57	108.72	108.71	108.74	107.1	109.44	110.92	107.2	109.51	108.92	109.09	107.92	107.67	108.59	108.89	107.55	108.83	108.33	107.85	107.78	106.89	108.78	108.47	106.48	107.99	108.66	105.24	106.93	109.04	107.22	106.59	108.33	108.68	108.71	107.52	108.86	107.8	108.61	107.65	108.9	108.14	107.49	108.99	109.18
102.79	100.64	100.96	101.74	99.107	100.33	101.19	100.83	100.83	99.787	99.946	101.64	101.22	99.499	101.92	101.83	100.87	99.956	100.08	99.588	101.51	101.44	102	101.5	99.648	101.82	100.84	99.845	99.434	100.22	100.6	100.82	100.28	99.675	101.96	100.46	100.53	101.56	101.26	101.02	100.33	100.09	101.17	100.34	100.67	100.8	101.28	101.29	100.95	101.62
105.37	105.35	105.93	105.39	106.78	104.09	106.42	106.12	105.57	105.51	106.23	106.14	106.61	103.42	104.27	106.39	103.27	105.43	105.61	106.39	106.2	105.94	107.41	105.48	105.44	105.66	105.14	105.18	105.44	107.35	105.34	104.5	106.34	104.58	105.33	105.19	105.91	105.73	104.37	105.97	105.85	106.53	104.08	104.56	106.3	105.62	106.05	106.83	105.37	105.25
106.09	105.62	105.69	105.09	106.21	105.78	105.53	105.26	105.73	106.14	105.03	106.79	106.72	105.82	105.36	105.33	107.16	105.01	106.53	105.59	104.93	105.8	105.46	105.59	106.06	106.69	105.58	105.53	105.1	107	105.21	104.74	104.87	106.58	105.65	105.09	105.07	105.87	106.87	106.13	105.92	106.74	104.05	103.89	107.49	105.51	103.21	105.24	106.09	104.4
100.75	101.43	100.89	102.16	100.48	100.97	101.73	100.41	99.763	101.19	101.22	100.9	101.94	100.29	102.64	100.08	100.28	100.48	102.08	100.89	99.463	101.98	99.554	100.24	101.25	101.49	100.54	101.04	101.67	101.29	102.73	100.2	99.597	100.99	99.753	101.87	101.84	100.16	100.97	100.07	103.33	100.52	100.7	99.863	101.27	100.7	99.691	103.64	100.98	101.09
104.71	105.24	105.42	105.37	105.85	106.1	105.65	105.89	104.47	105.7	105.8	105.03	107.27	105.65	104.93	103.77	104.66	106.19	106.42	106.61	106.38	104.03	105.59	104.68	106.35	105.69	104.77	107.57	106.56	106.94	106.4	105.08	104.77	105.54	105.15	105.73	103.98	105.1	106.46	107.49	106.42	106.27	105.1	103.26	105.66	105.14	104.75	105.39	105.69	104.47
109.21	107.9	107.64	108.23	108.28	108.19	106.97	108.6	106.84	107.64	106.97	107.46	108.8	105.89	107.8	108.17	107.87	107.74	107.82	107.12	107.67	107.46	106.63	109.54	106.81	106.7	107.75	105.99	109.35	105.78	107.36	108.66	107.34	107.61	108.37	107.52	106.99	109.54	107.49	107.65	109.22	109.57	108.66	107.3	107.65	106.62	107.31	108.18	108.88	106.46
109.41	111.49	109.13	111.43	109.52	110.38	110.58	111.18	110.57	111.67	110.82	110.44	110.31	109.16	110.32	110.58	110.24	109.09	108.57	109.13	111.04	109.08	108.85	112.27	111.36	110.89	108.93	111.86	109.86	110.51	110.95	109.38	110.2	109.84	112.47	110	109.39	109.66	111.72	111.84	110.21	110.69	110.74	110.01	111.02	112.28	109.7	111.24	110.79	111.02
108.95	109.63	108.3	107.08	107.95	108.68	108.83	108.51	108.22	107.71	107.53	109.28	109.56	108.01	108.92	109.3	109.33	107.98	107.9	108.69	107.34	109.34	108.98	108.66	107.88	107.39	109.17	109.21	108.49	108.02	108	109.04	107.79	108.32	108.18	107.82	108.87	108.33	108.45	108.6	107.56	107.91	108.19	107.73	108.94	109.58	109.57	108.67	108.69	109.33
107.98	109.3	108.37	108.99	110.12	108.84	106.54	108.35	107.77	108.25	109.51	108.5	108.67	109.08	108.25	105.77	107.27	107.82	108.78	109.55	107.16	107.27	108.19	106.98	107.79	108.18	109.59	107.1	108.88	107.64	108.66	108.95	107.29	109.62	108.65	107.15	108.71	107.97	108.35	107.63	107.61	107.53	107.99	108.64	108.08	108.63	108.52	108.53	107.92	107.47
107.07	109.15	109.22	108.41	107.65	107.56	107.26	107.57	108.88	106.67	108.98	108.58	107.28	107.12	107.44	108.49	108.33	107.37	106.95	109	108.75	107.32	107.69	108.53	107.68	107.2	108.55	108.28	107	107.83	107.69	108.82	108.01	106.54	108.27	107.88	107.87	108.15	107.81	109.14	107.39	108.75	107.1	108.28	108.42	107.98	106.64	106.71	108	107.27
106.22	106.08	104.45	106.12	106.77	106.27	106.58	105.72	107.43	104.53	105.47	106.04	105.18	106.02	104.44	104.58	105.63	104.07	106.69	105.49	104.87	105.42	104.34	104.41	106.34	106.16	105.24	104.72	106.95	105.58	105.07	104.66	105.81	105.13	104.52	106.61	105.32	104.15	105.93	105.42	106.01	104.78	105.82	105.15	105.78	104.91	105.62	104.74	104.39	106.48
106.79	106.09	106.58	105.76	105.46	108.17	108.75	106.56	109.27	108.56	108.75	108.78	106.76	106.7	107.8	107.51	108.67	107.77	106.5	108.93	108.97	107.42	107.97	108.63	107.03	109.28	108.38	108.06	108.15	107.58	109.18	106.73	107.95	108.69	107.44	108.03	107.69	108.01	107.11	109.45	108.05	107.5	107.02	108.51	109.15	108.97	106.94	107.54	107.3	109.11
106.65	105.82	106.48	107.95	106.76	106.87	105.91	107.17	107.29	107.33	105.94	106.9	107.91	106.76	106.55	108.6	106.18	107.91	108.1	106.01	107.64	107.29	106	106.42	106.24	106.65	107.14	108.65	106.54	106.69	107.28	106.37	105.9	107.72	108.95	105.57	106.14	106.73	105.23	106.2	106.61	106.65	105.99	107.71	106.41	106.82	105.59	107.37	107.08	106.95
98.318	96.807	98.977	98.283	97.261	99.784	98.303	97.208	97.233	99.017	97.791	98.379	97.191	97.583	98.257	99.256	98.492	96.676	98.908	97.187	97.182	98.038	97.855	98.281	95.363	98.575	97.882	97.585	98.179	97.572	98.009	98.201	97.548	97.2	97.284	99.242	97.275	99.102	99.99	98.63	98.657	96.478	98.425	99.731	98.283	96.981	97.424	98.61	97.307	98.178
98.723	99.977	100.66	99.786	101.9	100.02	101.56	99.429	101.22	101.61	101.46	101.72	101.79	101.19	101.62	98.773	100.31	101.24	100.95	101.08	102.02	100.55	100.42	99.746	100.49	101.89	100.79	100.03	99.762	101.4	100.65	98.562	99.879	100.83	100.21	99.845	100.86	99.76	99.36	100.85	99.862	100.57	100.27	99.126	100.09	100.7	100.35	101.44	100.14	101.03
107.74	108.55	108.28	108.31	109.22	109.77	107.36	108.34	108.76	106.9	107.88	107.27	106.65	107.16	108.5	107.66	107	108.99	108.05	106.72	108.41	106.93	108.36	108.63	107.5	109.66	109.22	108.27	106.73	108.54	106.87	108.38	108.56	107.06	107.84	108.6	107.25	107.66	107.93	107.68	107.54	107.7	109.21	106.87	109.27	106.73	106.64	106.59	108.79	108.76
101.51	99.934	98.891	101.09	100.29	100.4	99.918	100.68	99.924	99.525	101.06	101.28	100.94	102.33	100.15	99.729	100.1	101.06	100.95	99.721	100.69	102.41	101.57	101.31	102.61	102.79	102.63	100.54	100.22	101.44	101.56	100.76	100.67	100.7	101.54	100.8	100.97	100.24	100.55	100.24	99.519	99.548	101.14	101.15	98.945	100.58	99.447	102.45	100.67	100.94
108.18	109.31	106.25	108.77	108.45	108.5	108.33	106.81	108.54	107.78	107.43	107.54	107.59	108.63	108.82	107.54	108.94	107.68	109.85	108.03	107.43	107.41	108.82	106.48	107.9	107.92	107.49	107.95	106.92	107.8	108.16	107.95	108.79	108.79	107.14	109.42	108.09	108.28	108.39	106.04	108.76	108.06	107.98	107.6	107.85	108.47	107.8	108.36	107.28	108.08
109.14	108.61	109.26	107.56	109.57	107.93	108.04	107.36	107.41	108.79	108.9	110.09	109.44	108.27	107.91	107.84	110.08	108.04	107.03	108.15	109.15	108.87	108.48	109.68	109.02	108.6	108.9	107.88	105.95	107.74	108.61	107.98	109.1	109.13	107.74	108.45	108.2	108.62	107.08	107.36	109.64	108.48	108.8	107.5	108.98	109.66	108.62	108.14	108.91	107.3
97.261	98.032	99.594	96.173	97.812	98.763	97.65	98.24	99.076	98.078	97.956	98.518	98.672	98.087	98.443	97.649	97.262	97.606	99.273	98.27	97.652	98.335	98.704	97.265	96.644	97.647	98.936	99.354	99.112	98.25	96.463	99.319	97.412	97.327	97.836	98.43	97.925	97.818	98.013	96.261	98.5	97.285	99.12	97.389	97.776	98.712	99.709	97.541	98.041	97.747
105.95	105.84	104.49	106.45	107.4	105.38	106.08	105.37	104.97	106.4	106.36	105.8	104.68	105.28	103.59	106.48	104.23	104.04	104.77	105.58	106.56	105.49	104.84	105.1	106.97	107.14	104.55	105.54	104.04	106.01	105.84	105.3	105.98	105.63	104.26	105	105.41	106.27	103.99	105.62	106.29	106.48	103.54	105.84	106.24	106.93	105.57	106.43	105.63	106.52
105.4	105.66	106.71	106.03	105.05	106.25	106.62	107.48	107.18	106.84	106.64	106.7	106.74	106.16	106.59	107.32	107.47	106.65	107.22	107.25	105.89	105.51	106.05	107.05	107.06	107.52	106.4	105.85	106.1	107.64	106.79	106.42	106.76	107.38	105.34	104.7	105.34	107.01	105.48	106.44	105.98	106.77	106.7	105.07	109.16	108.58	106.01	107.1	105.86	106.28
107.75	107.98	109.88	109.05	108.01	108.6	109.3	107.68	107.37	108.48	107.97	109.67	108.88	108.77	107.45	108.49	107.48	108.89	109.53	108.9	108.02	108.3	108.25	108.25	108.35	108.64	107.88	108.75	109.01	107.22	108.74	107.13	109.38	108.58	108.19	107.8	109.11	108.29	107.67	108.7	108.8	105.9	108.32	108.71	107.41	106.5	107.95	108.34	107.97	108.12
106.17	105.49	106.22	107.08	105.83	106.8	106.96	105.05	105.98	106.46	106.83	107.6	106.67	106.26	105.53	108	106.64	106.18	105.38	106.15	108.4	107.58	105.95	106.42	107.17	105.49	108.53	106.52	106.82	106.47	107.6	106.98	106.36	107.57	107.83	106.6	104.77	106.9	105.68	106.61	107.14	104.54	106.58	106.98	106.85	106.06	107.34	107.93	106.15	106.83
99.091	100.55	99.07	99.476	100.61	99.876	98.915	99.453	98.62	99.881	100.49	99.386	101.75	100.32	100.19	100.65	99.556	101.25	100.05	99.673	100.66	100.45	98.598	99.874	99.432	100.74	99.551	99.964	99.628	99.73	100.93	101.4	99.441	101	102.01	99.557	100.13	101.72	99.137	101.49	99.131	99.901	100.68	99.539	100.28	99.923	99.732	102.28	100.96	100.59
107.38	106.51	107.21	105.67	106.79	104.31	106.1	106.08	107.47	105.18	106.5	106.42	107.07	105.18	105.32	105.7	106.33	107.74	106.91	107.11	106.97	108.16	108.07	106.77	106.32	105.97	105.57	106.43	104.86	107.45	104.63	107.46	108.18	106.69	105.28	105.6	106.79	106.45	107.49	106.53	108.4	107.33	105.96	106.51	105.12	105.99	107.06	106.71	105.82	107.32
106.61	105.7	106.01	106.09	106.59	107.17	106.61	107.04	105.56	106.87	106.55	107.68	106.24	107.15	105.12	104.25	106.54	106.46	106.36	104.81	106.43	106.49	107.1	107.1	104.59	107.23	107.06	107.48	107.64	105.89	106.17	107.34	106.97	106.55	105.22	105.1	106.68	105.69	106.16	106.1	106.58	105.54	105.7	106.75	105.86	106.48	107.17	105.8	106.52	104.7
104.51	105.78	104.95	105.9	105.91	104.93	105.42	105.23	105.07	105.24	105.7	106.56	105.09	105.39	104.54	104.54	103.93	104.62	106.66	106.58	105.7	105.49	104.04	105.24	106.24	106.77	105.81	105.38	105.33	105.37	105.38	105.41	104.47	104.8	106.01	105.23	105.49	104.38	106.21	105.39	106.07	105.33	106.99	105.1	106.14	106.27	104.34	104.89	105.84	105.54
98.836	97.478	96.861	98.507	99.039	97.711	97.12	99.875	97.038	99.452	98.319	98.214	98.214	97.172	98.485	98.009	98.86	98.014	97.016	97.502	98.193	97.137	98.968	97.454	98.317	98.573	97.241	100.27	98.597	99.878	98.442	97.898	96.43	97.823	97.791	97.923	100.27	96.969	97.45	99.456	99.112	98.601	98.475	96.709	98.886	98.724	97.73	95.79	97.108	98.776
107.44	106.72	106.46	105.46	105.28	106.47	105.74	107.14	105.95	106.55	105.99	105.33	104.68	106.52	106.13	104.66	105.98	106.83	105.41	105.12	103.27	105.1	106.74	104.7	106.41	106.22	105.11	105.21	105.17	104.89	104.3	105.4	106.1	105.11	105.63	105.49	105.4	104.71	105.77	106.14	105.66	104.91	105.75	104.7	105.44	105.88	104.56	105.69	105.79	106.58
107.35	109.74	109.07	107.67	109.3	106.85	106.32	109.1	107.78	107.92	108.39	107.52	107.65	106.47	108.28	107.4	107.79	108.75	106.99	108.72	107.06	107.05	106.84	108.32	106.58	107.76	107.08	109.11	107.34	107.92	109.49	108.2	108.52	106.54	108.63	108.46	107.29	106.47	108.02	107.47	107.03	107.24	108.91	108.59	110.39	107.83	107.41	106.28	108.61	108.04
105.01	105.84	104.43	107.11	105.26	105.46	105.68	106.05	104.37	104.9	105.36	105.04	105.42	105.29	106.24	105.36	104.62	105.27	105.42	106.43	107.15	105.89	104.9	105.43	106.8	105.21	105.57	104.85	106.14	105.92	104.27	106.34	104.28	105.88	105.73	105.94	106	105.92	107.18	105.71	104.95	106.89	106.38	106.02	105.46	105.07	106.15	105.36	103.96	106.56
108	108	108.78	108.36	107.41	106.96	108.81	108.05	107.9	108.58	108.23	106.03	108.33	108.18	109.15	109.05	109.1	106.99	109.32	109.39	109.75	107.67	107.64	107.08	106.27	109.36	107.22	107.83	107.96	108.44	107.25	108.26	107.41	109.27	107.44	107.51	107.05	107.55	108.44	107.71	106.89	108.85	106.94	108.9	108.38	106.65	106.87	106.33	107.1	107.85
111.31	108.41	109.01	110.47	110.12	109.32	110.8	110.41	109.45	110.11	110.62	110.84	109.91	110.92	110.69	110.11	109.57	109.86	109.16	111.31	110.72	111.36	110.4	110.48	110.55	110.68	111	110.55	110.44	111.49	109.05	112.27	110.3	109.82	109.26	111.44	110.17	110.04	109.7	111.44	110.26	109.75	110.55	109.94	110.73	110.12	110.9	110.99	109.67	109.14
108.28	107.57	106.96	107.17	107.3	107.27	106.33	106.16	107.61	108.2	108.79	107.79	106.88	107.66	108.63	109.63	107.19	107.93	106.31	107.27	107.46	109.06	108.74	106.17	107.96	108.83	108.34	108.88	108.06	107.84	108.34	106.26	106.7	107.91	107.19	109.78	107.76	107.03	110.83	108.45	106.4	106.96	106.55	107.28	109.1	107.5	108.3	107.27	107.53	106.92
107.67	107.78	107.09	107.16	108.16	106.01	108.56	107.37	107.65	107.29	107.52	107.58	108.08	108.4	108.96	108.61	107.08	107.77	109.42	109.03	106.72	107.12	108.71	107.26	108.89	108.88	107.59	107.59	107.76	107.23	108.14	108.79	107.91	106.81	108.8	108	108.69	107.65	108.28	108.2	107.64	109.51	106.76	107.79	108.39	108.88	108.76	108.37	107.87	108.59
107.94	108.07	108.16	107.38	108.4	107.59	107.98	108.03	108.39	106.84	107.32	107.94	107.14	109.22	108.55	106.87	107.07	108.05	108.2	107.03	107.05	106.75	108.72	107.69	106.6	109.14	109.38	109.2	107.45	109.26	106.89	107.01	107.33	109.09	106.71	108.14	108.19	108.35	108.47	108.85	106.92	107.21	107.01	109.11	107.13	107.58	107.64	108.29	107.8	106.5
107.49	109.11	108.21	106.12	107.52	108.02	107.84	107.77	109.09	107.15	108.22	108.25	108	109.33	107.74	108.68	108.03	108.76	108.39	109.45	109	110.97	108.44	108.82	109.23	108	108.35	109.04	110	108.93	109.12	107.99	107.64	108.18	109.78	108.77	107.36	107.51	107.96	108.28	108.8	108.47	109.06	108.39	108.19	108.24	108.32	109.9	108.63	108.36
106.01	105.81	105.93	105.31	107.51	105.06	103.95	105.51	105.2	105.67	104.61	106.21	106.15	106.76	106.97	105.42	106.23	105.78	105.56	107.07	105.65	105.46	105.94	105.19	105.83	105.52	104.52	104.77	104.86	107.31	104.03	106.33	105.25	104.67	106.14	106.34	106.3	105.6	104.31	106.04	106.52	106.7	105.22	105.69	105.08	104.63	106.44	105.5	105.49	106.07
107.05	108.27	107.95	106.56	108	109.46	109.18	106.96	107.39	108.31	106.68	108.73	107.84	108.49	108.28	107.9	107.24	109.27	109.71	109.31	108.46	107.81	107.65	108.54	108.69	107.05	107.53	106.85	107.61	107.88	107.54	109.42	108.35	106.88	108.16	107.79	106.27	107.58	107.87	108.61	107.06	109.47	107.89	106.52	106.71	107.58	109.21	107.64	108.34	109.11
101.09	100.14	101.16	101.84	101.52	102.92	101.56	100.07	100.06	102.49	100.74	99.638	101.03	102.31	102.53	102.63	101.66	101.76	100.37	100.29	101.58	99.859	101.03	99.822	102.1	100.04	101.61	100.66	100.14	100.48	100.78	100.5	101.32	100.89	100.53	100.19	101.42	100.8	101.71	101.86	100.53	99.203	100.72	100.95	99.987	100.05	102.48	102.02	100.5	101.38
107.91	109.43	109.42	107.81	107.67	109.47	107.1	107.96	109.22	108.1	109.41	109.31	109.34	107.04	107.66	109.45	109.12	107.61	107.44	107.34	108.83	109.58	108.15	108.28	107.46	106.86	109.04	105.74	108.27	107.1	107.88	109.08	107.66	108.52	105.92	107.39	108.7	107.38	108.5	108.55	109.14	107.99	107.51	108.43	107.88	109	106.36	108.31	108.29	108.54
105.5	106.75	104.91	104.78	105.25	105.94	105.3	105.56	105.68	106.03	105.76	105.79	106.5	106.39	104.6	107.03	104.78	104.01	106.96	105.58	105.94	105.83	106.08	104.68	104.74	106.14	106.15	105.39	106.26	105.97	106.12	105.69	106.15	104.44	105.8	106.09	106.55	103.72	106.17	106.45	106.35	105.42	107.33	104.56	104.75	104.87	105.41	107.59	103.85	106.41
105.84	104.74	107.09	104.75	105.88	106.4	105.89	105.52	105.63	105.94	104.15	105.51	106.47	107.01	106.31	105.08	106.23	105.34	107.12	105.8	105.32	105.41	104.79	105.26	104.81	106.67	104.54	106.13	106.07	105.79	106.24	104.88	105.93	105.79	106.54	105.38	105.95	106.24	105.18	105.15	105.81	107.04	106.09	103.52	105.87	105.9	105.63	105.49	106.75	105.02
108.89	109.94	109.14	107.13	108.19	107.61	107.63	110.28	109	109.22	108.4	108.93	108.22	108.34	108.64	108.15	109.04	106.35	106.64	108.3	109.3	109.4	108.59	108.4	108.78	108.73	108.76	108.43	109.38	108.06	108.68	106.39	107.71	108.03	108.31	108.47	108.76	110.41	109.43	108.59	108.94	108.36	108.46	109.47	108.05	108.94	108.27	106.93	107.47	108.27
109.1	107.36	108.08	108.42	106.94	109.19	106.96	108.35	107.8	107.77	108.15	107.38	108.66	109.09	107.44	108.72	109.15	106.53	107.77	108.37	108	109.17	108.87	107.11	106.95	107.74	109.45	108.35	108.79	108.41	108.7	108.97	106.15	109.16	108.34	107.76	108.67	108.19	109.2	107.89	108.46	108.89	109.74	109.11	108.15	106.23	108.23	106.95	108.81	107.98
105.99	103.29	106.92	106.73	104.17	106.47	104.51	105.5	106.61	105.44	105.98	105.57	105.12	104.98	105.07	105.61	105.13	104.33	106.78	107.05	104.98	107.2	104.81	105.53	106.45	106.28	106.13	106.15	105.28	105.31	106.43	104.2	106.5	106.58	106.46	103.97	106.07	103.87	105.47	105.67	105.58	104.11	106.2	105.08	105.09	104.41	105.41	106.17	105.36	107.1
104.42	104.79	105	106.44	104.99	106.13	103.8	105.53	107.81	104.31	104.21	104.89	105.72	104.63	105.82	107.02	103.96	105.03	106.39	106.25	104.7	105.79	105.14	105.45	103.99	104.53	105.85	104.52	104.47	105.24	106.34	105.41	105.4	105.17	104.21	106.41	104.69	107.15	104.83	106.88	104.95	105.44	106.27	105.85	105.71	105.66	105.64	106.03	106.41	103.62
107.27	108.44	107.87	107.34	105.87	107.11	106.14	106.87	107.07	108.13	106.47	107.34	108.47	108.23	107.45	107.56	108.29	107.55	108.68	108.32	108.75	106.69	105.45	108.06	106.96	107.09	108.86	107.68	109.14	107.17	106.87	108.55	108.7	106.12	107.05	108.45	108.26	108.47	106.81	108.83	106.19	107.35	108.56	108.88	106.54	108.63	108.64	107.07	109.88	107.16
[truncated: 150 more columns]
