# Supplementary material for: Genetic dissection of main and epistatic effects of QTL based on augmented triple test cross design
Source: PLoS One. 2017 Dec 14;12(12):e0189054. doi: 10.1371/journal.pone.0189054 (PMC5730204; doi:10.1371/journal.pone.0189054)
Supplement: S10 Supporting Information — (ZIP) [file pone.0189054.s010.zip › z6_1050_0.8_5.csv]

105.89	105.26	106.07	104.41	105.27	104.81	105.13	104.16	103.71	107.04	104.64	105.62	103.08	106.71	105.49	104.74	106.46	103.35	104.78	105.6	105.89	101.86	106.48	105.28	104.05	104.3	107.15	104.09	102.55	105.63	105.14	107.28	103.96	104.56	106.14	106.37	105.98	106.31	105.41	106.88	106.28	106.62	108.81	105	102.33	105.86	105.84	104.49	103.61	108.01
105.35	106.63	105.37	108.07	104.54	106.69	105.84	106.57	104.12	103.71	105.26	105.53	104.6	106.87	105.93	104.55	107.43	107.29	104.78	104.6	106.32	104.74	106.07	104.6	107.14	103.56	105.86	106.45	105.11	107.9	105.96	105.18	106.01	106.61	106.77	106.12	102.31	105.3	104.34	107.16	106.68	106.4	106.43	105.93	107.34	106.35	107.41	107.76	103.34	108.07
111.56	111.6	110.3	109.14	109.69	109.9	110.3	112.98	110.82	111.94	106.37	109.96	108.85	111	110.33	108.55	111.57	111.1	110.39	109.55	111.18	111.37	111.36	111.17	109.52	111.46	109.39	109.86	111.42	110.55	109.19	110.46	110.69	110.51	111.85	108.06	108.69	108.55	111.67	110.21	110.82	112.44	110.53	110.95	111.81	109.44	109.77	107.88	110.5	111.65
108.55	106.68	106.86	105.25	108.23	106.09	107.11	107.44	105.02	105.76	106.44	106.27	107.19	108.8	108.66	105.17	106.39	106.57	106.68	107.28	104.39	108.23	104.9	104.93	109.73	105.2	105.24	107.74	106.07	107.43	105.85	106.34	105.08	109.43	106.48	106.64	106.67	104.38	106.31	106.13	107.75	105.9	107.69	104.61	105.96	106.6	106.49	106	108.33	105.82
108.01	107.1	109.7	106.78	109.24	108.85	106.95	107.13	109.52	109.79	109.57	110.92	108.61	108.51	106.85	109.6	109.06	109.91	108.91	108.73	107.8	109.6	108.78	108.87	111.5	108.49	107.99	109.61	107.12	109.37	107.28	107.94	108.83	107.26	109.29	107.1	108.64	109.29	108.94	107.7	107.71	108.41	109.06	108.48	107.6	108.61	109.09	108.36	108.23	107.41
98.754	100.35	97.446	100.57	99.17	100.38	98.159	100.91	99.742	99.056	98.71	98.001	99.561	98.336	98.045	98.041	99.216	98.917	97.521	97.369	99.985	97.883	98.631	101.9	97.903	100.5	98.048	100.28	98.723	100.01	96.565	99.185	99.227	99.596	99.192	99.766	100.74	99.946	96.957	101	99.038	98.758	96.625	99.779	97.737	99.265	97.527	97.531	98.82	96.507
107.73	109.41	106.4	106.17	108.71	108.45	109.66	107.99	108.59	107.33	106.09	106.77	108.2	109.65	106.46	108.84	109.55	109.13	108.48	108.7	108.46	107.37	107.65	108.26	108.72	106.93	107.32	108.99	109.69	107.82	105.72	108.26	105.52	111.06	108.33	106.98	107.28	108.16	107.89	107.97	108.81	107.16	106.23	107.41	107.96	109.08	108.97	108.52	108.7	107.33
98.053	97.841	97.527	98.484	97.908	98.016	98.864	96.789	99.703	98.88	100.43	98.708	101.4	98.956	98.875	98	97.779	97.53	97.966	97.237	96.217	97.682	96.464	100.23	95.152	97.744	100.18	97.297	96.954	94.91	99.157	99.32	95.849	97.612	99.502	97.783	96.931	98.102	98.39	96.896	98.584	99.975	98.034	98.788	99.302	99.141	98.984	98.121	97.621	97.261
108.03	107.51	107.73	106.17	106.75	109.47	107.75	105.59	104.24	107.73	108.46	106.74	107.12	107.64	106.31	106.99	107.76	106.69	106.92	108.09	107.48	108.32	109.96	109.34	107.61	106.83	108.99	106.6	106.78	109.39	107.02	109.27	108.08	105.99	107.54	107.09	106.85	109.21	106.57	108.07	106.28	106.3	106.57	107.26	107.09	106.41	107.77	108.51	106.15	108.16
106.43	107.12	104.47	102.63	105.74	104.06	104.85	108.28	106.94	106.18	105.31	105.36	107.15	104.37	105.11	104.87	106.48	106.34	105.36	106.93	105.66	104.38	107.3	107.75	105.8	106.64	105.55	106.49	107.01	105.06	104.47	106	106.44	106.81	105.72	105.11	107.17	104.71	105.85	105.48	104.5	105.59	105.93	105.58	106.23	104.95	106.8	104.34	105.75	103.03
104.71	106.42	106.69	104.76	105.6	106.34	104.49	104.84	108.59	104.97	107.2	106.38	104.4	105.54	107.22	105.32	106.3	106.09	104.56	105.61	106.41	104.52	106.7	105.57	105.94	106.09	106.3	105.83	107.15	105.32	106.42	105.94	106	103.93	106.32	105.11	105.1	106.48	106.62	104.12	106.14	107.54	106.32	104.48	106.39	104.68	104.01	103.99	104.91	108.21
107.79	107.55	106.66	109.84	107.72	106.88	105.29	110.7	107.25	106.3	109.06	106.91	108.21	109.08	108.02	108.45	106.58	107.89	105.05	106.32	108.2	108.5	107.24	106.97	109.15	107.73	106.63	107.57	107.03	107.16	106.81	104.9	108.81	108.46	107.77	109.02	109.19	107.59	109.8	107.54	107.98	108.51	107.8	107.37	108.32	105.91	106.9	106.77	107	107.74
106.79	107.76	108.75	109.58	110.57	106.59	107.27	108.03	107.65	108.21	108.55	105.67	108.11	107.12	108.54	108.9	107.01	108.52	109.35	108.81	107.92	109.26	109.03	109.64	106.34	106.7	107.92	105.42	105.74	107.13	107.18	108.32	109.26	107.49	106.36	109.09	107.99	109.49	108.56	105.84	107.44	108.74	106.75	109.26	106.45	107.45	106.91	107.14	106.93	107.61
106.13	105.78	104.34	104.91	108	106.35	104.94	106.32	105.09	105.82	105.3	103.04	105.66	104.99	106.96	103.22	105.39	104.71	105.91	104.13	106.29	105.89	105.16	104.53	105.51	104.62	105.51	103.84	104.51	105.59	108.36	104.48	104.25	105.51	107.86	104.51	104.61	106.78	106.62	104.33	105.38	107.16	105.49	106.18	105	106.97	107.4	105.49	104.24	105.49
106.56	105.63	105.42	105.79	105.35	106.77	104.25	107.33	106.81	106.09	108.03	104.98	104.96	106.48	105.12	106.65	106.92	105.5	106.92	104.16	104.59	105.14	107.74	107.4	106.08	106.78	106.54	106.09	105.07	106.08	106.73	105.72	106.01	107.87	107.17	104.56	105.77	106.35	107.82	105.85	106.23	106.94	105.49	107.24	104.97	104.48	105.63	103.99	106.5	105.69
99.44	97.398	97.533	98.733	98.276	98.855	100.86	99.576	98.261	100.17	98.619	100.25	99.339	99.576	100.39	98.617	98.806	99.732	102.27	100.27	96.721	99.071	99.734	98.713	97.882	100.87	96.845	100.72	99.343	100.67	98.213	98.217	97.893	97.06	99.008	98.56	98.997	100.09	99.039	98.704	97.842	98.223	97.996	99.558	100.05	97.603	97.258	98.005	98.13	97.629
103.19	103.33	103.53	101.29	104.43	101.18	101.65	103.13	101.03	101.82	103.39	102.91	102.86	103.01	101.99	104.34	101.9	101.8	103.25	103	103.38	101.11	101.73	101.22	103.01	101.89	102.51	101.38	104.25	101.95	101.67	103.88	102.79	102.18	102.92	103.35	103.76	101.39	101.58	103.65	102.59	102.37	100.86	103.68	102.69	103.12	105.48	101.65	100.29	101.74
108.11	107.83	106.16	105.9	105.28	105.47	106.4	105.57	105.49	107.31	105.59	105.64	105.33	105.6	106.84	104.41	105.65	104.35	106.53	104.6	105.65	105.55	104.31	107.13	105.64	107.97	105.39	104.55	107.65	106.58	104.21	105.41	106.43	104.99	104.43	103.66	105.88	108.35	104.11	104.18	104.47	105.73	105.86	107.15	108.08	103.79	104.36	106	105.96	106.11
108.16	106.79	105.92	106.52	107.12	107.01	104.89	107.5	107.78	106.38	104.3	107.23	105.72	107.27	107.01	107.96	105.47	103.48	104.86	107	106.99	106.42	104.5	106.92	106.79	107.58	106.05	105.55	104.86	104.85	106.08	105.48	105.55	106.13	106.25	106.86	105.98	109.26	107.2	106.15	104.77	107.12	107.05	105.51	102.95	106.02	104.8	105.36	107.92	106.4
109.02	108.16	108.59	106.87	108.01	106.47	108.28	108.87	109.34	106.34	106.88	106.3	106.98	108.3	106.38	107.69	108.91	108.3	107.58	105.12	109.09	107.43	107.69	107.44	107.59	108.52	107.89	105.52	107.41	107.39	106.7	106.61	107.34	107.72	110.51	108.09	108.94	110.11	108.43	105.07	108.07	107.18	106.44	109.38	108.03	106.21	108.24	109.31	107.12	106.7
106.2	107.09	108.02	107.65	106.55	107.86	108.82	108.67	108.4	106.58	110.35	109.14	109.51	108.66	107.41	108.09	108.32	107.97	109.61	107.01	108.07	108.35	108.15	109.73	108.27	107.84	109.06	108.8	109.77	106.6	108.72	108.43	108.32	110.5	110.73	107.69	107.07	109.65	109.45	106.17	108.86	108.58	108.35	108.73	108.84	109.97	108.66	107.77	108.38	108.1
105.44	106.91	107.51	106.16	105.61	104.65	107.23	107.65	104.88	104.69	104.64	105.74	105.28	104.78	105.38	105.52	104.57	104.71	104.46	104.74	103.11	107.61	105.48	105.52	104.97	105.9	107.05	106.29	105.83	107.15	105.84	107.01	105.9	103.76	104.35	105.28	105.38	107.55	106.83	104.68	106.8	105.59	104.58	106.13	104.61	104.97	106.73	106.53	105.51	108
99.422	101.81	101.06	99.274	98.516	101.23	99.811	100.47	100.17	98.922	99.921	100.43	100.85	99.607	103.47	98.91	99.068	101.67	101.31	98.719	99.624	100.87	98.989	99.946	99.307	99.123	101.63	98.926	101.95	99.73	100.44	98.731	100.72	97.572	98.781	98.96	101.81	100.46	99.982	101.07	100.78	99.26	98.514	99.998	97.741	100.39	98.441	99.05	100.77	98.987
98.558	99.124	97.308	98.75	98.463	99.308	99.048	97.562	96.658	98.407	96.693	97.986	100.06	98.255	98.573	98.524	99.34	100.87	99.174	98.764	103.18	100.54	97.612	99.257	99.682	98.175	99.908	99.452	101.01	98.268	99.481	98.633	99.847	98.936	98.693	100.8	99.768	96.929	100.31	97.787	96.816	100.74	98.355	98.695	98.902	100.49	99.178	98.939	100.32	99.375
100.03	97.242	99.032	100.41	96.696	98.069	95.965	97.836	98.411	99.122	97.408	99.515	99.061	99.21	98.146	99.92	98.651	99.346	97.723	97.716	99.704	99.559	99.843	97.28	99.288	99.033	99.191	97.848	98.167	98.734	98.166	98.129	97.889	100.23	99.271	99.765	97.323	98.709	98.995	98.049	99.419	97.764	100.46	100.61	100.02	98.895	97.92	98.14	98.903	101.55
110.92	108.4	109.46	106.06	108.32	105.97	106.47	109.21	108.46	106.86	108.29	106.61	108.6	109.05	107.36	107.07	109.26	106.09	107.79	108.06	107.97	106.22	106.93	106.76	107.91	106.96	108.91	106.16	106.8	108.32	108.1	110.64	109.76	108.35	108	108.51	107.24	109.16	106.71	107.81	106.26	108.42	109.26	107.48	109.7	107.02	106.65	109.58	106.81	107.06
108.38	106.93	107.46	109.16	107.61	106.96	106.07	107.68	107.97	107.48	108.3	108.4	107.04	108.51	105.82	106.84	108.11	109.08	109.64	109.94	108.44	108.31	108.87	109.78	110.57	109.96	107.73	108.66	107.52	106.8	109.55	107.76	105.87	107.36	107.63	107.66	108.52	106.16	107.21	108.03	106.84	106.33	109.83	105.81	109.4	108.49	107.92	108.82	106.66	109.04
108.68	106.71	109.51	108.5	106.07	108.44	111.78	108.08	107.13	110.11	107.92	108.33	108.97	108.4	107.29	108.85	108.26	107.13	108.24	108.59	107.87	107.78	107.89	109.9	107.67	107.08	108.52	107.63	107.85	105.59	106.08	109.97	107.77	107.97	108.8	107.2	110.64	109.22	108.97	109.4	109.56	108.32	108.39	106.48	109.43	107.95	108.59	108.91	107.36	107.74
97.373	97.778	99.145	99.188	99.78	96.854	98.203	99.167	97.031	99.134	97.591	97.643	99.287	97.005	97.499	96.999	98.231	96.353	98.465	97.298	99.479	97.304	96.923	99.798	96.3	97.247	97.679	96.873	99.595	98.617	97.186	97.61	96.532	97.956	98.28	97.013	95.767	97.819	98.796	97.286	100.93	98.219	95.881	99.31	97.655	99.411	98.547	97.208	98.085	97.61
106.28	104.12	103.64	107.38	106.8	104.71	105.04	104.26	106.6	104.45	105.92	106.72	103.3	105.44	105.36	104.48	102.42	105.3	106.51	103.5	104.99	106.02	106.72	106.25	106.34	106.8	105.71	105.19	106.09	105.39	105.86	105.07	105.16	106.15	106.29	104.77	106.25	106.21	106.52	105.05	106.4	105.13	105.78	105.48	103.47	104.79	106.21	105.01	104.02	106.48
98.304	98.132	98.383	98.964	95.509	98.303	97.964	99.043	99.131	97.646	97.223	98.451	98.282	98.102	98.398	98.953	98.384	95.529	97.661	97.874	96.601	97.811	99.038	98.509	96.78	98.008	98.565	98.389	100.65	95.907	97.709	98.375	96.681	97.194	98.024	96.684	99.684	97.526	99.354	98.635	96.804	95.745	97.631	97.806	97.505	96.868	98.299	98.068	96.367	98.106
105.99	105.37	104.97	106.19	104.81	106.31	106.23	107.81	107.29	106.09	107.67	107.54	107.89	105.38	106.33	105.07	107.02	105.01	108.7	107.8	107.91	106.54	107.88	106.01	104.8	106.85	105.55	108.45	104.44	106.79	106.43	108.98	106.91	105.44	108.35	106.82	107	108	107.69	107.42	106.48	106.67	106.58	106.12	108.42	106.33	107.02	105.57	106.49	105.97
108.73	110.57	106.75	108.91	108.07	109.6	108.21	108.64	108.88	107.38	107.81	108.92	107.87	107.61	110.63	109.95	107.22	110.04	109.47	108.53	108.82	107.94	109.71	107.52	109.32	108.23	107.55	109.11	108.55	109.54	109.15	107.03	108.77	109.11	108.62	108.73	109.46	106.16	107.14	109.5	108.54	106.18	109.21	108.21	109.46	108.91	108.82	104.95	107.56	107.97
108.69	104.09	106.54	105.5	103.41	105.94	107	106.2	103.96	105.36	103.19	104.86	106.68	106.02	105.76	107.5	106.48	106.84	106.38	103.88	105.84	108.04	106.92	104.69	106	106.18	104.36	106.15	106.29	104.31	104.28	106.13	106.25	104.76	106.55	108.03	107.34	105.63	105.08	105.16	105.42	104.16	103.35	105.48	103.01	103.49	104.03	106.74	107.84	105.58
105.21	107.02	105.59	104.69	106.56	105.59	105.95	104.64	104.89	104.47	105.13	105.2	103.05	105.22	106.78	104.11	106.91	104.21	105.56	104.85	105.76	106.34	105.06	107.19	104.55	106.91	106.42	107.24	105.19	105.5	105.99	105.35	106.78	104.09	107.01	105.78	107.66	107.73	102.56	108.01	105.38	106.03	105.66	105.27	105.33	107.09	105.06	105.34	106.36	106.49
106.18	105.4	105.28	106.23	107.38	105.14	104.79	104.7	106.19	106.86	105.39	104.81	105.54	106.52	102.82	105.28	105.51	106.61	105.03	105.86	106.53	105.99	105.1	108	106.47	104.15	107.16	106.38	106.04	106.25	106.08	107.44	105.59	104.99	105.52	104.79	106.49	108.13	105.44	108.85	106.13	104.75	106.89	106.35	106.47	104.57	103.65	106.54	103.44	105.55
110.07	108.92	106.14	107.68	109.35	109.33	107.05	106.08	108.52	107.25	108.68	105.52	109.43	109.5	106.63	107.69	107.82	107.18	108.42	106.51	108.2	106.25	105.95	109.79	108.99	108.55	106.43	106.36	107.26	109	107.62	108.12	107.62	110.1	106.22	107.06	108.71	106.49	107.67	108.63	108.03	107.58	107.31	105.25	106.73	107.99	107.47	106.99	106.64	107.59
108.99	107.54	107.42	106.56	106.56	107.93	107.39	108.25	106.8	108.62	108.08	107.53	109.88	107.49	108.49	108.22	105.6	106.95	108.36	109.85	108.14	107.63	107.95	105.59	109.92	108.35	107.25	107.87	107.01	107.74	108.4	106.42	107.47	107.64	107.43	106.4	106.18	108.53	108.32	108.21	106.49	109.4	109.05	107.55	107.85	106.47	107.41	106.71	106.55	109.27
108.79	111.12	108.81	108.43	110.35	110.08	110.22	110.37	109.81	112.38	109.88	109.62	111.46	110.07	109.22	110.14	111.98	109.68	109.59	111.23	111.32	110.07	110.2	105.4	111.12	109.9	109.85	110.67	108.22	108.55	109.72	111.18	110.02	112.7	109.64	110.81	109.38	111.21	110.62	110.73	108.63	109.31	109.47	110.95	107.37	109.88	110.89	109.83	110.55	111.43
108.29	107.79	106.42	105.74	106.88	104.55	106.74	105.23	107.15	105.3	103.27	105.01	108.44	106.4	106.53	107.06	106.48	107.51	107.06	105.68	107.37	106.1	106.83	108.28	105.74	106.9	106.67	107.58	105.7	107.21	107.76	106.16	105.61	105.57	103.05	106.34	108.04	106.47	105.8	107.86	107.84	106.35	105.32	107.04	106.62	107.92	105.44	106.45	107.44	105.5
110.45	107.78	106.84	108.42	108.93	107.34	109.22	108.36	108.78	106.62	108.88	108.18	107.22	110.87	108.94	107.41	108.61	108.7	107.55	108.54	106.67	108.87	108.46	107.78	107.96	105.85	107.85	108.1	109.64	106.91	108.55	107	109.38	107.92	108.55	106.61	104.78	106.82	108.62	109.83	106.96	110.69	107.83	107.51	106.92	109.25	108.88	109.91	109.36	106.2
111.28	109.36	110.13	109.31	108.45	108.85	110	109.43	109.33	110.22	111.17	110.08	107.69	108.97	111.96	110.72	109.06	110.21	111.52	108.74	111.28	108.69	111	108.82	109.3	111.09	108.81	112.09	112.2	110.76	109.32	110.21	108.84	113.84	111.67	109.43	112.6	110.68	110.15	110.55	111.08	110.25	110.09	107.62	112.59	111.32	110.29	109.08	109.02	109.63
107.07	106.81	107.13	105.83	107.57	104.38	105.45	103.6	104.65	106.28	105.03	105.3	105.84	109.8	106.16	106.51	106.63	106.65	106.1	106.01	106.92	106.78	106.51	107.16	106.4	106.47	105.35	109.13	107.59	105.9	107.6	106.46	105.15	106.15	107.6	105.58	107.92	107.86	107.44	107.5	109.57	106.35	106	105.58	107.59	105.76	107.48	108.35	106.2	105.19
102.12	100.01	101.13	99.348	102.01	100.84	102.7	102.45	100.17	101.48	102.42	100.53	101.72	103.55	100.47	100.35	100.05	101.94	102.41	101.54	98.367	100.19	102.4	102.65	100	100.91	102.24	100.16	100.63	97.381	99.182	101.93	100.61	99.159	101.3	101.05	101.26	100.94	102.3	98.667	101.13	98.539	100.73	101.53	102.66	99.309	102.4	101.54	101.75	99.014
96.795	98.737	96.015	99.415	98.515	98.725	97.053	98.251	98.483	98.651	98.023	100.5	96.789	97.481	99.144	98.528	99.635	100.04	98.445	99.82	98.371	99.931	98.43	97.992	97.928	98.212	99.399	98.913	98.729	98.932	99.748	98.235	96.333	94.732	97.993	95.716	99.424	101.1	97.604	96.43	95.891	100.32	97.859	95.044	95.412	99.438	98.202	98.989	97.965	98.751
110.91	109.08	112.01	110.22	111.18	109.37	109.87	110.67	109.84	111.4	110.68	110.51	109.46	111.44	111.38	108.05	111.19	110	109.37	111.08	110.49	110.93	110.68	110.89	109.77	112.22	109.75	111.42	109.68	108.28	112.4	108.02	108.62	109.28	109.71	110.45	109.88	110.28	110.37	108.54	108.38	109.66	108.12	111.28	109.49	110.75	110.75	111.06	110.51	111.13
105.48	107	106.44	107.33	106.35	106.68	107.36	105.78	110.01	106	107.41	107.72	108.24	105.63	106.17	105.61	107.2	103.72	105.11	106.51	106.29	104.41	107.5	107.62	107.68	104.79	107.27	104.28	106.63	105.54	105.53	106.29	105.37	106.44	105.73	106.77	106.46	106.83	106.4	105.71	106.11	106.49	104.64	105.75	108.67	107.07	106.23	107.41	105	106.3
107.16	108.87	107.27	106.2	108.6	107.82	106.72	107.93	109.84	107.29	107.28	108.19	109.92	108.84	109.13	108.6	108.73	106.58	109.74	106.14	109.94	107.31	108.85	105.67	108.16	104.9	109.16	108.97	107.53	108.79	108.02	109.12	109.69	107.46	109.02	109.1	107.72	108.84	109.1	108.62	108.72	108.36	106.26	107.61	106.53	107.72	107.97	108.74	107.66	109.49
105.95	105.26	105.36	106.71	104.92	105.88	108.18	105.16	106.57	105.95	104.39	106.32	108.2	105.96	105.73	105.6	103.91	104.92	105.76	107.26	105.73	103.57	104.79	107.85	107.74	105.69	103.68	106.81	104.71	105.62	106.6	106.02	104.18	104.32	103.75	107.55	105.16	106.14	107.42	105.59	105.33	107.16	106.03	106.13	105.83	106.9	106	105.86	108.05	108.23
99.521	100.48	100.09	101.31	98.444	99.854	100.03	99.446	100.27	99.269	101.99	101.02	99.203	100.4	100.87	98.87	101.01	98.357	101.22	99.609	101.64	100.06	102.02	99.833	100.61	98.896	97.658	100.28	101.07	100.86	100.23	99.719	100.3	100.01	99.23	101.45	103.14	103.33	101.72	100.26	98.671	100.53	99.879	101.4	100.92	100.99	100.83	99.403	98.795	99.738
104.64	106.11	106.6	105.37	105.37	106.62	107.71	105.28	106.56	106.2	105.71	105.12	106	103.76	106.47	103.75	104.85	107.93	105.06	106.72	105.5	106.21	105.26	105.2	105.43	105.29	104.35	105.55	107.46	106.98	104.59	105.5	108.12	104.73	104.94	107.18	107.25	106.95	105.53	104.72	104.43	105.22	103.89	105.81	106.41	105.3	104.96	104.98	105.74	105.62
97.426	97.788	96.834	98.914	99.054	99.571	98.171	98.906	98.809	97.865	97.871	99.511	96.858	98.959	98.243	96.813	99.533	97.572	99.086	98.843	98.282	96.573	97.155	98.04	98.484	97.484	98.671	96.912	98.431	98.747	96.419	97.639	97.383	98.729	97.829	97.985	100.31	98.832	101.39	97.445	96.711	97.548	100.23	98.105	99.123	98.56	97.842	98.609	96.647	97.57
106.87	109.75	110.37	106.83	106.76	106.19	107.89	105.65	109.1	108.85	108.06	108.46	107.03	107.91	109.09	106.58	106.06	107.42	108.16	108.58	108.5	107.13	106.05	107.81	107.69	108.36	108.75	107.75	107.54	110.13	107.66	106.96	110.78	109.4	107.75	108.19	106.01	106.32	109.79	110.04	109.35	110.42	109.62	107.34	108.53	109.9	107.6	106.51	108.73	107.77
106.72	104.96	105.21	105.93	107.05	106.99	105.88	105.84	105.88	104.71	105.52	104.52	105.59	105.44	105.26	105.32	105.6	108.37	103.72	106.52	105.34	103.84	104.09	103.86	106.63	104.84	107.86	106.34	106.21	105.11	105.02	104.69	105.85	105.18	105.87	107.03	108.72	105.47	105.69	105.75	105.66	105.7	108.19	105.3	107.51	103.79	107.26	105.27	102.92	105.25
109.29	111.05	108.76	109.07	109.36	107.92	107.53	108.18	108.33	108.95	109.23	106.3	107.76	106.66	108.36	108.2	107.37	107.52	106.03	104.79	107.72	106.31	107.27	105.38	109.07	106.77	107.47	107.92	110.06	110.54	105.34	107.93	105.1	108.51	107.97	107.98	106.55	107.73	103.73	107.62	107.44	105.66	107.11	109.87	109.61	107.03	108.1	107.74	108.61	106.09
106.08	106.53	106.64	105.36	105.09	105.42	108.28	107.17	103.33	106.35	106.24	105.45	102.43	104.61	105.05	107.29	106.75	104.22	106.08	105.82	106.53	106.2	104.41	107.44	106.11	106.11	104.87	106.47	107.08	105.12	104.11	105.14	106.22	106.87	106.54	106.25	104.23	105.74	104.12	104.79	105.55	105.46	103.73	103.41	103.8	107.62	104.69	107.66	103.75	107.35
101.2	104.35	103.28	106.97	100.95	104.16	102.22	105.48	103.63	101.34	102.27	100.85	104.06	102.24	103.24	101.58	101.7	102.65	101.5	102	103.32	104.03	102.19	102.73	101.52	102.36	101.15	104.79	105.98	103.42	99.577	104.47	102.28	100.4	104.55	102.08	102.79	103.77	101.5	104.34	103.4	101.62	102.04	102.99	103.47	102.31	100.85	102.2	101.76	102.92
101.76	104.41	102.92	104.21	101.71	101.19	102.44	102.05	102.11	104.9	103.61	102.12	102	103.83	102.96	104.77	102.85	103.67	103.67	102.45	102.67	103.51	103.21	102.81	103.27	101.67	103.56	104.13	103.42	101.13	102	100.44	102.86	103.4	102.79	103.26	102.25	103.37	103.61	104.91	101.5	103.98	101.81	103.5	104.32	102.24	101.76	102.7	101.58	102.56
108.24	104.91	108.07	107.23	105.89	106.5	106.13	107.05	104.83	105.92	105.7	106.12	108.27	105.6	105.42	105.05	104.69	105.56	106.45	103.64	105.25	103.8	105.73	105.35	104.55	105.6	106.18	107.17	104.07	104.33	108.12	105.07	104.77	109.06	104.31	105.77	106.15	106.04	106.77	104.52	105.06	106.52	108.12	107.7	107.15	108.01	106.16	107.2	107.48	106.4
109.61	108.98	108.54	108.1	108.99	108.58	109.56	110.93	109.03	107.1	109.16	108.12	107.72	109.26	108.93	109.12	107.7	107.08	106.4	108.11	107.89	108.48	110.06	108.17	106.6	108.77	108.93	108.87	107.78	108.22	107.56	110.16	108.93	110.12	108.7	109.29	107.52	106.35	108.17	107.37	107.56	109.12	108	107.82	106.23	106.15	110.63	111.27	106.82	108.96
106.8	107.06	107.87	107.48	105.33	106.42	103.8	104.94	106.15	106.49	106.44	106.77	105.58	107.74	105.86	105.81	105.13	103.79	106.75	103.46	102.91	104.06	104.59	104.43	104.75	104.34	106.66	103.52	107.16	105.6	105.93	105.34	106.68	104.86	103.71	107.89	106.25	106.48	105.63	103.51	103.33	105.24	103.98	105.88	107.53	106.15	106.22	103.64	105.77	105.56
98.134	97.121	98.312	97.234	98.344	97.237	98.221	99.736	96.89	99.254	97.705	94.414	97.866	96.901	99.602	97.388	98.929	96.178	97.886	97.686	97.714	99.294	94.509	97.597	98.354	100.76	97.663	99.101	99.069	96.514	97.451	97.234	98.86	98.538	99.206	97.572	100.7	98.166	97.18	97.12	96.707	99.843	99.949	98.194	99.104	97.847	98.965	99.128	96.15	97.481
101.45	101.55	99.519	100.4	102.95	100.91	100.22	99.082	101.08	99.736	99.335	97.546	97.803	99.389	100.79	101.79	99.662	100.4	99.24	98.651	100.12	99.765	100.96	100.98	97.68	99.273	100.95	101.15	96.801	100.46	100.66	98.657	98.639	101.49	101.69	99.963	99.781	100.17	99.502	99.917	99.493	101.51	99.464	98.095	101.97	99.539	101.27	99.289	100.9	101.22
107.79	108.55	106.37	107.05	107.28	109.06	106.99	108.76	109.09	109.47	107.63	108.27	110.67	108.58	107.08	108.19	107.58	106.11	107.79	108.11	104.95	106.39	108.2	108.01	107.47	108.34	105.94	105.89	109.53	108.44	107.84	107.63	108.96	107.29	105.95	106.17	105.62	108.46	106.96	108.73	108.02	107.88	108.71	108.37	106.14	107.5	107.7	109.03	107.35	108.77
107.34	107.65	105.67	104.82	104.43	105.58	105.7	106.34	104.85	104.17	103.79	105.72	106.31	104.22	105.31	107.69	104.57	106.34	104.51	105.57	105.7	105.2	105.16	105.27	105.5	104.12	105.32	106.5	105.27	103.99	106.14	107.07	105.12	103.3	105.19	106.23	104.49	106.82	105.2	106.02	107.88	107.32	104.62	103.84	104.59	105.47	104.44	105.22	105.52	105.67
107.1	107.38	107.53	108.63	107.46	106.95	107.52	106.49	106.5	108.88	110.38	110.36	109.76	110.19	109.1	107.11	108.02	108.27	108.79	108.3	107.54	109.15	107.22	107.61	108.19	110.74	107.12	107.34	107.72	108.39	107.96	107.09	106.26	107.5	107.75	107.01	108.48	108.21	107.09	107.64	109.32	108.33	109.5	109.05	109.05	109.28	108.25	109.96	109.16	104.97
102.12	101.08	100.7	100.33	100.02	100.92	101.76	103.35	100.57	100.5	102.43	101.9	100.05	101.01	103.12	100.03	100.01	101.59	101.15	101.89	100.64	100.93	101.11	99.62	100.97	98.27	101.97	102.22	102.64	102.77	101.86	99.57	101.42	101.85	99.733	100.55	101.19	101.89	102.73	101.11	101.63	102.45	101.78	100.82	100.92	100.71	100.39	98.698	101.07	101.84
105.78	106.24	107.31	106.03	105.52	106.35	107.17	104.52	105.97	107.34	102.44	106.4	103.36	104.17	108.35	106.36	105.28	104.35	105.1	105.46	106.41	105.95	105.71	106.57	104.89	106.85	105.74	107.15	104.23	107.43	104.91	105.25	105.36	105.95	105.68	105.76	104.41	106.19	105.04	103.74	106.31	105.13	106.47	103.34	106.87	105.13	105.82	103.59	106.72	103.99
108.02	109.27	108.92	107.04	107.07	107.09	108.64	107.64	109.77	107.93	107.72	107.77	106.96	107.71	109.03	107.48	108.4	106.23	109.91	109.97	110.54	108.45	108.9	107.63	107.77	108.72	107.84	105.87	108.24	108.63	108.52	108.05	106.44	109.53	107.93	108.16	109.23	107.74	107.96	106.61	109.19	108.81	107.73	110.87	107.02	108.48	108.04	107.88	107.77	107.52
106.6	107.11	105.44	107.08	106.35	105.47	107.67	107.59	106.48	106.44	104.96	107.01	106.63	106.49	107.38	105.34	106.08	108.8	106.64	107.26	106.23	106.45	106.94	108.51	106.67	105.79	104.16	106.34	107.76	106.12	107.32	106.77	108.04	106.52	104.75	107.41	108.71	106.9	103.77	105.33	106.47	106.41	107.77	105.28	105.22	107.18	107.52	107.3	105.82	107.47
98.263	100.12	98.345	97.648	97.363	101.63	97.439	98.475	98.559	97.514	97.455	100.97	100.37	97.824	99.478	98.764	97.34	97.186	97.336	100.27	98.972	98.923	95.701	97.343	99.468	97.077	96.434	99.31	98.452	99.337	100.19	98.783	99.226	99.421	99.342	102.64	96.653	98.646	99.061	100.12	97.075	97.738	99.314	98.993	96.843	100.3	98.926	99.662	96.78	100.93
98.948	96.349	99.717	98.111	98.002	98.596	99.092	99.19	97.196	96.766	98.592	97.402	97.021	95.021	97.788	99.304	97.752	96.884	96.804	99.196	99.351	97.239	97.931	97.312	97.308	98.859	98.462	98.897	96.192	97.725	99.194	97.758	97.041	98.692	99.323	97.317	99.039	95.703	96.84	97.685	96.684	98.418	98.983	97.733	99.573	99.39	98.115	97.491	98.707	97.777
99.658	101.53	99.18	102.31	98.076	101.48	101.15	101.04	101.53	99.874	99.043	99.07	101.17	101.99	98.153	100.46	99.374	100.26	99.004	100.79	102.3	100.44	100.96	100.46	101.06	102.68	103.25	101.38	102	102.15	98.775	99.83	99.781	100.14	99.519	99.945	99.588	100.19	100.58	100.07	100.42	98.177	101.76	99.985	100.53	103.52	99.126	100.8	101.9	101.21
101.39	100.73	97.949	99.35	99.295	99.098	99.216	100.26	102.55	98.685	100.61	99.462	101.55	99.885	100.81	100.73	100.69	99.801	102.26	100.87	100.41	101.91	99.461	100.37	100.72	103.33	99.909	97.799	100.52	99.298	101.06	102.86	100.19	99.87	102.34	101.5	99.584	99.793	100.57	99.298	101.14	101.65	101.43	100.13	100.07	100.95	101.07	101.04	99.845	99.629
105.43	104.3	106.63	105.89	108.69	105.88	109.04	105.49	103.39	105.48	107.65	108.13	107.46	108.8	104.58	108.19	107.87	104.86	105.26	106.27	104.85	105.89	107.25	106.46	106.59	106.43	106.77	107.19	104.58	107.08	105.13	106.31	105.28	108.8	110.01	108.89	106.19	103.71	106.57	107.99	106.03	107.2	106.13	106.2	104.07	106.01	107.85	104.63	106.91	107.77
106.43	110.41	106.72	107.1	108.15	106.57	109.3	108.02	109.85	107.36	108.49	107.32	107	108.4	107.99	107.3	108.56	108.73	107.91	107.34	109.76	109.02	109.94	107.73	106.68	107.5	108.23	106.16	106.47	107.52	107.33	107.49	107.85	106.92	108.46	106.37	107.4	105.22	107.94	108.16	106.34	108.21	108.28	108.11	107.69	107.29	106.53	104.86	107.75	109.61
105.03	105.19	107.53	106.37	104.57	104.41	103.88	105.03	104.64	106.79	107.03	104.63	104.53	106.27	106.73	105.23	105.36	102.65	104.88	107.14	104.46	105.79	104.72	107.82	107.78	105.93	104.8	106.37	106.17	106.92	105	106.51	106.24	104.08	105.81	104.05	104.4	106.02	104.71	103.08	104.35	104.03	106.95	106.03	105.66	103.95	105.16	104.89	106.03	105.34
97.397	98.502	96.844	98.002	96.059	98.901	99.586	96.412	98.22	99.139	96.146	98.419	96.016	97.851	97.797	96.357	97.969	96.717	97.712	97.402	99.305	97.821	98.263	100.45	95.969	97.106	99.06	97.556	98.712	96.965	97.421	96.774	96.835	97.862	97.875	96.465	97.294	97.505	98.205	97.923	99.794	99.109	97.603	98.176	99.786	96.167	95.714	97.077	97.934	101.24
106.82	107.65	104.92	110.01	105.98	109.23	107.36	107.72	110.57	108.31	109.75	110.03	107.88	110.25	106.15	105.76	109.7	107.56	108.06	108.78	109.14	109.29	109.53	108.28	108.79	109.26	108.65	108.71	108.52	107.72	109.27	110.28	108.77	109.26	107.57	109.88	107.01	106.97	109.1	108.25	108.3	108.51	108.78	109.88	109.28	109.79	106.94	108.95	107.59	108.65
106.11	107.52	104.1	106.53	103.39	108.31	103.98	107.3	105.7	107.13	105.48	106.89	105.58	106.67	106.17	106.55	103.3	105.31	105.41	104.4	106.47	105.69	106.52	105.7	105.4	107.81	105.9	104.63	106.37	105.85	105.28	106.29	104.74	103.07	107.55	107.55	107.25	106.31	107.01	105	105.27	105.22	105.47	106.33	106.9	105.57	108.19	107.35	106.36	106.81
99.252	100.16	103.22	99.357	102.13	99.03	102.72	100.5	100.15	101.85	99.262	100.01	99.046	101.06	100.28	100.06	100.71	100.05	99.628	99.594	100.63	101.37	101.72	100.84	100.51	101.21	100.16	101.93	99.374	100.62	98.348	98.977	101.1	102.97	102.23	100.42	100.22	100.03	101.5	99.949	101.05	99.149	99.341	101.75	101.42	100.49	101.02	98.835	100.11	100.04
99.249	97.729	96.179	96.337	97.824	99.914	98.726	97.766	97.493	99.015	98.917	98.875	98.093	100.6	96.146	96.482	97.567	96.934	96.545	96.999	98.524	98.76	96.918	98.353	97.534	98.281	96.114	98.123	99.085	98.044	97.504	98.952	98.4	100.14	99.743	97.853	99.766	100.22	98.627	97.31	97.635	98.373	97.261	98.457	97.591	98.374	96.128	96.193	97.343	96.503
106.98	108.92	108.14	107.83	108.06	107.1	108.8	108.55	108.87	107.74	108.24	110.08	107.95	108.9	109.19	108.35	108.84	108.11	107.16	109.43	106.05	108.63	108.09	107.72	109	107.7	107.6	107.78	108.83	106.67	109.37	106.74	108.69	106.58	108.02	108.81	109.95	106.76	106	107.81	107.94	108.83	109.9	106.29	106.68	108.15	108.59	105.66	108.27	108.11
108.14	107.37	107.29	108.78	107.64	108.85	110.72	109.19	108.42	107.85	109.13	108.64	109.42	107.18	109.75	109.46	108.03	107.59	108.78	107.72	107.65	109.54	109.11	109.88	108.73	109.5	110.74	108.37	106.99	110.47	110.02	108.61	108.57	106.75	111.06	107.06	108.18	107.99	107.16	106.98	107.81	107.55	107.22	107.43	108.25	109.1	106.27	109.01	107.56	106.04
95.871	96.968	97.107	99.432	97.703	97.837	97.811	97.611	98.967	99.644	99.62	98.538	97.031	98.915	97.171	96.607	98.761	98.439	96.36	98.637	96.255	98.13	97.131	97.086	99.269	97.344	98.46	98.499	101.84	98.953	97.888	97.287	97.765	99.896	96.808	98.359	99.16	98.257	99.033	97.391	97.677	98.911	95.986	97.424	98.309	98.196	99.339	97.985	97.049	98.596
97.715	101.07	99.357	97.557	97.455	97.89	96.627	95.936	96.724	99.929	97.564	99.489	98.413	96.959	98.837	99.179	97.193	99.99	100.64	98.684	98.257	96.282	97.589	97.841	98.61	97.24	99.815	97.032	99.843	98.472	99.234	97.047	97.593	97.841	98.981	97.164	96.528	96.141	98.322	100.32	99.139	100.71	98.344	96.889	96.033	98.781	95.091	97.759	97.67	98.103
105.55	105.85	105.71	109.05	106.27	107.51	105.66	105.38	105.97	107.32	105.94	107.52	104.77	105.12	108.18	106.48	106.03	106.09	108.13	106.07	106.55	105.59	105.9	105.72	105.66	106.61	103.57	105.88	107.1	106.95	106.38	105.77	108.53	106.77	106.84	107.37	106.24	106.55	105.61	107.22	105.3	106.3	105.96	106.35	107.53	105.87	105.68	106.88	107.97	106.61
105.85	105.79	105.9	106.07	107.9	105.62	104.97	104.23	105.99	104.08	105.79	107.22	102.87	104.03	104.14	106.47	104.77	105.1	104.26	103.23	105.12	104.75	106.43	105.43	105.82	105.7	108.64	105.34	104.58	103.54	105.78	106.29	105.91	106.98	105.79	107.04	105.78	104.8	105.05	105.72	105.57	107.09	105.12	104.72	106.91	105.05	104.66	102.7	104.94	103.24
109.3	109.37	110.52	109.18	108.2	109.48	107.48	111.77	110.33	108.76	110.08	109.39	108.62	110.9	109.12	109.1	107.7	106.49	110.37	107.23	107.21	109.8	109.81	108.05	108	106.97	108.48	109.01	110.31	108.39	110.07	109.16	108.03	107.38	106.94	111.14	107.87	107.21	109.34	108.5	109.46	110.36	109.69	108.32	110.23	107.89	109.3	107.16	109.62	108.49
107.51	108.32	106.64	106.3	109.71	107.8	108.35	107.13	108.47	105.97	107.55	108.94	110.59	107.98	108.5	106.23	108.66	107.15	108.94	105.1	110.83	108.97	106.27	107.02	109.18	108.19	107.83	106.97	108.92	107.7	107.02	107.77	106.8	106.17	106.42	107.75	108.78	110	106.96	105.18	107.56	106.43	107.23	106.22	109.35	107.32	108.43	107.67	108.88	107.84
102.97	101.41	103.36	102.84	102.88	101.8	103.11	100.99	103.98	103.96	103.71	101.27	105.54	103.15	103.7	103.65	101.55	102.14	103.56	104.31	100.78	104.22	100.78	103.45	100.77	101.33	103.24	102.68	101.4	101.03	103.11	104.41	102.26	101.27	103.86	102.12	103.37	102.37	101.69	101.47	103.45	103.73	103.58	103.31	102.14	103.2	102.79	103.47	101.43	103.06
108.38	108.03	109.54	108.87	108.01	108.66	109.64	105.45	110.14	107.04	111.14	108.68	108.08	106.47	106.9	110.36	107.81	109.83	108.04	108.89	108.39	107.06	107.68	110.19	108.15	108.62	110.07	107.78	106.39	106.75	110.56	108.22	110.12	109.1	108.23	110.32	108.38	108.43	108.5	107.62	109.03	110.23	106.92	109.27	108.39	109.05	106.48	109.17	107.46	107.85
105.92	107	107.49	105.06	106.04	107.43	106.9	106.83	106.55	109.04	107.43	105.95	109.31	106.49	104.08	105.72	105.57	106.79	106.23	106.89	105.95	106.4	107.79	105.45	104.59	104.65	106.65	108.38	105.47	105.25	107.44	109.22	110.55	106.05	107.21	108.16	105.94	106.3	107.27	106.11	106.88	104.54	106.18	105.55	105.18	105.32	106.7	108.31	105.52	104.9
109.74	108.32	108.77	109.3	106.08	107.2	106.98	110.48	109.84	105.72	107.66	108.92	108.42	109.15	107.26	107.54	107.96	105.63	106.13	106.13	107.05	109.32	106.59	108.43	106.82	108.1	105.73	107.27	107.23	106.81	109.02	108.96	110.58	108.18	106.82	108.37	104.13	105.93	107.22	110.06	107.45	106.57	108.1	106.73	107.54	104.05	105.74	108.89	107.7	106.53
105.9	105.44	106.98	104.33	104.33	104.38	105.99	106.25	108.2	105.09	105.01	105.5	104.32	107.15	105.77	106.76	105.57	103.37	103.66	107.34	106.13	105.19	106.94	104.94	106.18	106.73	103.7	105.72	105.34	104.5	105.99	105.51	104.03	106.35	104.62	107.24	104.36	105.37	104.05	105.48	105.66	105.27	104.91	108.03	105.7	106.03	107.12	105.53	105.9	105.38
110.1	108.02	110.08	108.37	107.17	109.45	109.14	107.37	109.38	108.84	109.32	107.48	109.44	108.74	107.16	111.55	107.46	110.12	109.85	109.51	107.77	111.99	108.05	108.62	108.7	109.96	108.03	109.32	107.27	106.92	111.48	108.32	109.44	107.81	108.55	106.31	107.45	109.98	108.48	106.86	107.7	108.15	110.04	107.83	110.36	110.14	109.78	107.13	108.73	110.41
104.48	105.99	107.63	108.6	107.9	108.61	106.94	106.67	107.01	104.52	105.6	104.02	106.52	108.34	106.6	108.1	107.68	107.11	108.24	105.41	106.12	103.82	108.27	107.73	106.28	107.68	105.78	107.41	107.23	106.15	106.86	108.74	106.25	107.82	107.2	106.81	106.43	104.53	108.44	106.76	104.68	107.19	106.08	109.45	106.88	107.91	105.49	106.66	107.05	106.26
106.77	106.08	103.69	107.21	107.92	104.06	106.3	103.4	105.06	104.43	104.44	104.05	105.65	105.74	107.56	107.18	106.24	103.88	103.05	105.97	106.65	104.11	106.38	104.67	104.23	105.91	103.74	103.81	104.35	105.56	105.42	105.86	106.46	104.71	107.35	106.35	104.93	107.57	105.39	105.19	104.69	104.48	106.77	103.95	104.84	105	104.19	105.34	106.75	105.87
107.81	104.92	105.84	104.98	105.16	106.74	104.03	105.48	105.97	107.68	105.38	107.26	103.32	104.99	107.7	108.34	107.84	108.35	108.14	107.5	107.49	106.65	106.49	105.88	106.78	108.46	108.3	104.96	106.51	106.09	105.79	104.18	105.69	105.41	104.5	103.53	106.1	107.39	106.71	108.53	107.76	106.81	107.82	106.12	109.55	106.53	106.54	105.1	107.4	106.96
107.25	107.95	107	106.3	105.86	106.37	106.33	105.72	106.28	105.1	106.28	107.36	108.18	106.35	106.9	105.16	105.18	105.15	107.74	105.26	106.66	105.37	104.85	106.92	103.16	105.95	105.24	106.04	106.9	106.42	106.13	106.57	106.9	107.81	105.44	105.79	107.28	105.74	108.99	105.66	105.7	105.32	105.76	105.9	108.01	105.67	106.97	107.19	105.82	107.67
97.435	97.284	100.03	98.376	97.554	97.105	97.993	96.917	99.072	97.122	98.015	97.262	95.359	97.016	99.169	98.241	98.358	98.206	98.425	97.455	99.577	95.81	97.464	96.952	98.475	97.524	97.182	98.244	98.629	98.276	96.432	97.334	96.591	97.252	96.365	97.725	97.079	99.95	98.468	97.56	99.855	97.93	97.567	98.7	98.602	97.847	99.665	98.199	98.759	97.991
108.46	107.91	110.2	107.33	110.64	109.04	104.3	107.25	107.1	106.54	107.45	107.76	109.21	106.72	106.17	109	109.72	108.15	108.26	108.37	108.7	110.42	108.77	108.47	106.64	108.06	108.93	108.95	108.45	105.37	109.66	108.08	105.88	110.5	110.84	109.46	108.01	110.13	108.36	109.6	110.29	110.22	109.03	110.03	106.5	105.44	107.83	109.61	106.36	107.35
102.02	100.45	101.07	101.68	101.65	101.93	100.3	98.982	98.972	99.476	100.63	103.06	98.342	99.993	100.02	99.676	101.15	98.483	99.259	96.686	101.46	101.36	100.43	99.942	99.484	100.73	99.672	100.7	100.24	98.825	98.484	99.963	99.092	100.5	99.047	99.833	100.41	100.75	100.42	99.295	101.29	100.37	98.746	99.44	100.98	100.44	101.19	102.67	99.971	99.222
105.49	105.87	106.12	107.46	106.49	107.37	106.19	106.52	106.9	107.33	106.11	107.66	107.06	106.89	107.67	104.18	107.54	105.69	108.08	105.52	107.74	105.08	105.27	106.34	105.71	105.97	105.57	107.19	106.78	104.97	107.01	105.84	108.63	105.22	103.51	105.41	105.43	105.12	106.73	105.04	105.49	106.99	107.04	104.58	105.91	107.24	108.41	104.97	106.98	106.34
106.47	108.45	106.09	104.58	103.87	106.72	103.93	106.8	104.57	104.91	105.33	105.74	106.23	104.59	105.46	105.44	106.46	105.92	106.17	106.42	105.13	105.83	108.7	104.66	107.26	106.6	105.65	104.71	105.75	106.1	106.03	107.88	105.85	105.12	106.14	106.08	109.51	105.04	107.22	104.9	105.41	106.38	102.81	107.43	107.66	106.11	106.29	105.29	104.02	104.47
108.42	107.78	107.29	106.79	109.29	109.12	110.03	107.46	108.58	108.38	109.52	107.32	110.5	109.52	108.61	108.25	109.96	110.74	108.55	108.84	108.52	109.59	108.76	107.95	109	106.78	109.52	105.4	113.05	107.49	108.76	105.82	108.48	109.33	108.92	109.29	108.3	107.02	109.09	108.28	109.32	108.43	106.91	106.91	109.02	107.67	109.76	106.64	108.42	106.98
108.85	106.6	107.27	107.84	108.93	107.95	107.51	108.94	108	108.68	109.06	107.81	109.48	107.91	108.84	107.96	108.04	109.86	107.46	110.35	109.9	108.33	110.04	105.98	107.43	107.18	108.17	106.53	108.47	108.28	107.54	108.61	109.43	108.13	109.58	109.79	109.7	108.53	107.89	108.61	107.74	107.25	110.12	107.71	107.99	109.27	108.97	109.37	106.04	109.85
107.44	104.6	104.92	104.9	105.48	105.75	105.9	105.56	105.93	108.37	104.87	107.26	105.63	106.59	104.61	104.73	106.07	106.7	105.53	106.59	106.3	106.07	107.04	105.78	105.04	105.93	107.14	107.94	105.66	105.36	105.3	106.24	105.51	104.16	105.91	105.01	106.17	105.45	105.98	105.59	104.85	106.16	106.88	107.7	105.63	107.87	107.12	105.58	104.62	104.37
107.49	106.78	106.06	104.28	105.31	104.68	105.7	108.91	105.28	106.39	107.04	107.6	106.26	106.15	106.12	105.51	105.72	103.61	105.54	105.46	103.49	105.89	103.9	106.07	104.88	105.57	106.04	107.03	104.52	106.14	103.95	105.61	104.08	106.1	105.1	105.87	106.76	103.68	106.08	107.19	107.42	106.07	106.93	105.3	104.26	107.14	108.48	107.43	105.76	106.37
100.39	102.2	100.67	103.85	100.72	99.648	101.51	100.14	101.4	101.86	101.39	101.22	99.925	100.76	97.324	102.48	99.477	99.299	102.49	101.02	102.39	100.61	100.44	101.43	98.89	101.88	103.57	101.27	100.68	98.776	101.85	98.88	99.191	100.11	98.621	100.27	99.824	99.069	101.98	99.457	100.22	98.917	99.837	99.972	100.04	98.506	102.2	101.65	99.402	100.99
107.75	107.87	109.39	108.13	109.16	109.09	109.66	107.66	108.24	108.69	109.17	108	108.52	109.85	107.53	109.45	108.42	106.45	109.21	109.07	109.88	109.07	110.4	110.45	107.99	107.86	110.7	108.33	109.6	106.19	109.2	107.2	109.18	109.22	108.57	107.93	107.9	108.41	106.29	108.34	105.31	109.16	108.81	110.12	106.98	108.15	109.35	109.26	106.37	109.2
107.88	109.48	111.92	109.8	110.85	107.4	109.7	107.41	108.22	107.01	110.17	106.9	108.36	110.88	108.51	105.95	107.08	108.51	106.66	109.77	107.06	107.98	107.81	106.7	107.28	106.8	107.01	108.15	104.78	106.8	108.89	108.52	108.86	107.41	109.42	106.86	108.03	105.13	107.12	107.45	106.32	109	108.5	107.87	109.99	108.26	107.68	106.57	108.52	110.26
100.37	100.63	100.12	98.911	99.819	100.65	98.655	100.2	100.47	98.864	99.309	98.793	101.86	99.223	100.41	100.01	101.69	99.568	101.29	100.33	99.437	98.613	99.268	99.181	101.6	100.31	100.29	97.51	98.782	101.27	100.45	99.161	101.93	100.79	100.11	99.147	97.687	101.21	100.16	101.77	99.501	100.19	102.06	100.62	100.75	101.86	98.738	99.473	101.44	99.123
109.53	108.31	107.13	107.72	108.65	109.08	108.14	106.05	108.52	107.36	108.09	105.36	107.51	107.93	110.4	108.18	108.23	108.82	107.95	109	108.41	109.85	110.76	109.25	107.63	107.98	109.65	108.35	106.82	109.76	108.42	107.55	108.64	107.1	109.16	107.7	109.01	108.8	107.99	107.29	105.87	106.49	109.85	109.72	109.36	108.75	109.45	112.6	110.27	109.06
106.65	105.58	104.68	103.28	106.3	105.66	105.42	106.43	105.58	104.14	104.69	104.93	106.56	107.69	105.57	103.22	104.42	108.2	104.43	106.37	104.51	105.32	106.8	106.28	107.53	105.74	103.31	101.9	105.61	103.21	106.24	107.11	106.92	105.79	102.9	103.44	105.24	106.6	107.43	103.37	104.67	105.88	104.07	103.64	106.16	103.31	105.32	106.45	105.67	102.71
103.94	106.34	107.87	106.28	107.29	108.51	108.2	107.49	108.22	110.2	106.75	107.78	109.65	106.25	106.45	107.55	106.84	107.17	109.41	109.03	108.63	107.75	107.64	107.17	107.12	106.26	108.8	107.64	107.51	107.38	107.96	107.59	108.05	107.09	107.34	108.01	107.69	107.91	108.45	110.78	110.61	107.74	106.76	107.23	107.66	108.41	108.84	109.05	109.33	106.65
106.09	106.85	103.74	105.44	105.75	106.01	104.3	104.01	106.17	106.28	105.63	104.58	107.15	103.95	104.91	106.27	107.52	105.81	103.86	108.33	107.37	106.03	105.38	104.37	104.27	104.19	105.44	105.75	106.24	106.41	106.24	106.33	105.87	105.89	106.77	105.35	106.4	104.82	106.23	106.09	106.4	105.51	106.74	107.11	104.05	105.89	106.36	106.01	104.57	105.77
105.67	106.77	103.85	107.1	104.91	104.54	105.34	106.48	106	105.38	106.03	102.63	104.26	104.98	104.13	107.74	106.28	106.31	106.79	102.86	103.66	106.29	105.33	103.76	104.48	104.41	108.68	105.35	106.43	103.57	105.58	103.79	106.21	105.02	105.56	105.34	105.34	104.39	104.92	105.85	107.38	105.46	104.84	105.8	105.12	104.2	106.56	103.15	105.03	105.91
108.73	106.05	107.98	107.55	110.13	110.21	109.97	106.45	108.02	107.6	108.85	107.13	110.86	110.87	112.21	108.09	108.78	110.64	110.19	109	108.75	109.3	108.33	108.47	108.66	109.59	110.36	108.36	108.91	109.89	109.47	107.42	109.58	108.55	107.44	109.11	107.98	109.38	111.02	107.44	109.73	107.43	110.63	107.63	110.16	108.61	108.81	107.24	107.09	108.58
106.92	106.59	108.05	107.29	104.69	106.65	107.6	106.95	106.74	106.06	105.81	107.63	107.02	108.19	105.71	106.28	106.24	107.61	104.53	105.56	107.11	106.91	105.8	106.44	107.22	107.9	108.17	106.66	106	107.1	106.16	107.23	106.59	107.97	105.55	104.99	106.68	105.91	105.82	105.34	105.27	107.02	105.51	105.13	108.86	106.15	106.54	107.43	108.7	106.76
106.92	107.73	106	105.36	103.72	104.74	107.64	107.75	105.22	104.96	105.64	105	105.82	106.15	105.91	106.67	104.99	105.56	102.04	105.24	105.86	104.88	105.27	108	108.7	104.88	105.27	106.29	107.68	104.57	107.53	104.54	106.53	106.47	103.71	106.55	106.14	107.8	105.16	103.33	104.51	104.24	107.82	106.16	105.74	106.39	105.7	106	106	104.3
104.07	106.34	104.69	107.55	107.5	106.28	105.51	105.61	107.53	106.35	107.16	104.25	103.85	107.2	105.87	104.84	105.6	107.61	105.01	106.96	106.04	105.53	105.48	105.73	108.41	106.89	104.87	104.37	105.44	104.48	106.22	106.61	104.74	107.86	107.45	104.48	106.24	104.73	101.94	108.33	104.03	103.96	103.71	107.18	105.48	105.65	105.73	104.41	107.07	106.96
105.01	105.55	107	106.16	104.5	105.01	106.58	106.43	104.84	106.76	105.04	103.89	105.5	107.51	103.82	107.33	104.86	105.28	105.52	106.37	104.5	105.61	105.51	105.1	107.42	106.33	103.71	104.26	108.42	107.25	105.41	106.29	105.06	105.05	106.71	105.69	108.85	102.44	106.52	106.06	107.06	105.21	103.5	106.35	105.53	104.3	105	106.21	105.79	105.91
107.86	111.36	109.67	108.52	109.73	108.31	106.26	108.21	111.03	108.24	106.82	112.99	107.1	109.44	112.47	108.99	105.86	109.91	108.36	109.03	109.13	111.62	108.69	108.55	109.03	110.57	109.08	110.12	107.86	107.03	108.83	109.08	110.38	110.45	107.41	107.16	108.99	110.31	106.83	109.29	109.36	108.03	107.7	108.72	108.71	108.21	108.54	108.11	108.69	107.66
96.523	98.927	97.648	98.555	98.857	101.7	98.18	95.431	99.594	100.46	99.653	95.143	96.247	97.307	97.875	97.489	99.887	96.712	97.54	99.03	97.624	96.168	99.472	97.307	97.17	97.108	98.884	97.562	96.706	96.295	97.089	98.384	97.459	95.95	96.143	98.21	96.429	100.39	98.538	100.67	96.551	97.795	97.645	98.721	95.758	98.476	97.432	97.81	98.061	99.368
105.54	105.26	106.84	106.16	107.85	106.46	104.39	103.52	104.55	106.41	107.91	106.46	105.43	105.54	105.64	107.07	105.4	105.08	103.49	105.01	106.9	104.99	104.84	104.7	103.55	105.34	105.71	106.78	106.56	105.65	108.01	105.17	106.3	107.26	106.24	106.26	105.36	105.66	104.01	105.75	107.66	107.75	106.37	105.22	105.2	106.47	104.77	105.47	105.93	105.15
107.29	106.3	104.76	106.67	104.02	107.76	107.42	106.44	105.13	106.49	106.8	107.46	106.74	105.68	107.92	108.64	109.6	106.57	105.92	107.53	109.92	108.14	105.66	106.7	107.62	104.25	107.16	104.49	107.47	105.74	104.82	104.92	106.99	106.34	105.75	107.61	105.92	107.8	105.67	106.07	106.54	109.27	107.2	107.69	103.4	105.84	105.21	108.95	105.69	106.73
107.01	105.86	108.55	105.92	106.19	106.55	103.7	105.73	103.97	103.52	106.2	105.66	105.54	103.58	107.8	107.18	104.06	108	106.43	106.05	107.04	104.29	106.62	105.97	105.18	106.09	105.74	107.63	107.64	106.05	105.63	105.83	107.01	105.61	106.84	106.39	106.55	108.11	106.61	106.38	107.13	107.25	105.35	107.87	105.84	106.79	105.34	107.33	105.53	109.41
105.49	104.89	106.08	107.1	105.74	105.28	105.42	106.4	107.4	106.6	106.52	104.1	105.35	106.44	106.83	105.07	106.13	106.69	106.79	106.78	105.71	104.29	107.47	105.62	104.65	107.09	104.74	104.79	106.89	104.92	105.04	105.72	106.8	107.2	107.38	107.76	107.28	102.93	107.76	104.49	103.92	105.33	103.46	105.63	106.74	105.36	105.7	104.95	103.77	106.17
106.22	110.96	108.07	109.08	109.01	105.33	107.97	105.81	107.12	107.07	105.9	108	107.98	108.83	108.33	106.53	105.49	108.13	108.47	107.21	108.2	108.45	108.59	108.45	107.89	107.59	108.97	109.87	107.16	108.98	106.64	107.01	107.75	108.2	105.58	105.31	108.57	108.19	107.06	107.28	108.82	106.99	109.26	108.6	106.4	108.95	106.87	109.76	109.86	106.86
107.01	105	106.19	104.71	106.82	105.84	105.51	105.76	105.81	105.2	106.08	103.92	105.13	106	107.26	105.09	106.07	105.3	104.71	105.39	104.37	106	107.42	105.96	105.89	107.35	104.89	104.2	105.72	104.03	105.09	106.75	106.42	104.78	105.59	103.27	104.72	104.85	102.64	104.88	105.81	104.24	106.26	105.51	108.34	106.72	104.65	105.64	105.76	106.5
102.5	99.559	99.209	102.17	98.656	100.4	101.94	100.88	100.24	103.55	102.32	98.086	100.84	103.16	100.2	100.42	99.634	101	99.94	100.91	98.349	99.239	99.575	100.33	100.37	103.05	100.83	102.16	100.11	100.33	102.94	99.769	101.15	102.92	101.55	101.46	100.8	101.04	100.11	101.02	99.055	100.99	100.98	101.52	99.199	100.26	98.849	100.92	101.78	100.13
107.74	104.16	105.05	106.14	104.79	105.45	105.31	106.44	105.97	106.29	104.52	104.23	107.23	106.67	104.94	108.45	104.22	104.88	105.45	105.18	105.45	104.56	105.65	106.85	105.21	104.61	104.82	105.65	106.24	106.61	106.92	103.72	106.37	105.81	106.13	105.29	106.5	105.57	104.36	106.65	106.26	108.23	105.8	105.94	106.73	106.28	107.93	103.8	104.44	105.91
106.31	105.72	104.26	106.27	104.5	105.86	107.05	104.83	106.5	105.83	105.54	105.13	104.9	106.18	106.6	106.84	105.31	106.97	104.6	103.81	106.26	106.69	103.96	107.51	105.79	104.45	105.76	103.8	106.51	106.5	105.29	106.1	107.88	106.87	106.45	107.26	108.53	105.53	105.68	104.83	104.58	108.66	104.92	105.19	106.4	106.28	105.91	106.58	104.49	106.65
105.37	107.66	105.7	106.6	107.17	107.73	107.12	107.16	108.47	107.7	105.55	106.49	106.31	108.68	106.43	106.33	104.53	106.85	108.28	105.99	108.49	106.41	106.96	106.73	105.44	105.94	106.36	107.08	106.9	107.25	106.44	108.34	107.11	105.36	106.34	107.28	105.72	105.32	107.37	104.87	107.11	105.23	106.92	106.66	106.57	106.12	106.71	106.75	107.15	106.95
106.23	105.87	106.77	104.46	104.17	103.93	106.08	104.79	105.95	106.21	108.27	105.87	106.65	103.79	107.28	104.97	106.06	107.24	105.26	104.87	105.83	103.18	106.66	105.23	106.8	105.11	104.83	107.55	105.88	103.2	104.31	105.05	105.65	107.33	107.41	105.27	103.22	105	104.07	103.52	105.14	105.91	106.24	107.14	104.08	104.53	105.75	106.26	106.33	104.41
105.41	107.25	107.19	107.01	105.9	106.76	106.25	108.05	104.35	105.74	105.42	107.39	106.93	106.62	105.97	107.52	103.28	105.94	105.38	104.28	105.88	106.08	104.55	107.88	106.69	104.39	107.88	105.99	105.63	105.38	104.94	107.29	107.95	106.28	104.08	106.88	106.99	107.95	107.29	109.34	108.66	106.01	107.82	106.7	106.95	106.53	107.78	108.66	107.37	104.71
106.62	106.88	105.4	104.73	106.6	106.44	104.35	104.45	106.34	104.91	105.45	103.28	105.46	106.97	106.42	106.26	103.63	105.67	104.54	103.23	103.75	106.82	107.05	105.41	107.39	104.66	106.52	107.64	104.1	103.93	102.85	105.96	105.06	103.5	104.69	106.06	105.43	106.88	105.76	108.89	104.77	105.54	105.89	105.73	105.87	103.11	105.96	103.13	105.08	103.76
107.48	109.56	109.67	105.8	109.37	106.69	107.22	107.89	107.61	110	109.25	106.12	110.1	110.63	106.83	110.44	106.54	109.07	108.55	107.79	107.41	109.66	107.5	107.67	108.04	107.63	108.33	107.4	110.55	107.08	107.88	108.8	106.87	105.74	107.99	107.47	108.36	109.46	109.93	107.68	107.39	107.88	110.59	110.11	109.11	110.03	107.26	109.06	108.44	108.24
103.33	105.15	105.42	106.2	106.41	106.61	105.19	107.38	105.57	105.15	105.62	106.08	108.24	104.64	105.82	106.4	108.2	105.11	104.97	103.5	106.51	104.37	105.27	106.53	104.25	105.98	104.93	106.87	105.92	103.79	104.54	107.58	105.03	105.1	107.44	106.76	106.58	106.93	107.62	106.52	108.87	105.5	104.74	107.88	107.09	107.21	106.47	105.66	105.96	106.22
106.07	105.94	104.79	106.64	105.38	105.77	104.69	106.87	104.35	105.72	104.34	105.7	105.02	106.1	105.34	104.59	105.33	106.19	105.26	105.98	105.02	107.3	106.3	104.85	106.61	105.82	104.23	106.84	105.36	104.65	107.06	107.41	107	104.65	105.52	105.08	103.68	107.74	105.71	102.69	105.7	105.12	105.64	105.81	105.32	105.38	107.22	106.78	106.68	106.71
107.59	106.85	108.87	106.96	108.21	108.11	109.66	108.73	109.52	109.21	105.67	108.7	105.98	105.64	105.19	106.94	105.78	106.44	107.34	107.55	107.41	107.49	106.88	105.85	108.94	106.98	105.99	108.44	108.62	109.14	106.38	108.81	106.92	108.42	107.6	107.75	107.58	107.75	109.28	107.73	108.41	108.91	108.48	110.12	108.96	106.54	107.17	107.23	105.96	107.26
108.02	107.45	106.22	106.73	108.22	108.43	106.21	106.8	108.43	108.66	109.08	109.66	108.39	109.74	106.58	108.82	108.44	108.19	107.19	107.11	109.46	109.23	107.57	108.79	109.07	106.6	108.2	108.89	108.66	107.8	109.83	108.6	106.77	107.07	111.36	107.33	106.83	106.88	108.25	106.53	107.2	108.56	107.13	107.26	106.71	107.5	105.84	105.8	109.01	106.83
105.76	104.66	108.22	105.75	106.52	107.37	106.67	105.26	106.32	107.75	104.87	106.83	106.83	106.55	107.55	105.93	107.06	108.12	106.66	107.36	105.81	105.94	105.05	108.81	106.82	105.79	105.25	107.38	104.12	104.97	104.41	107.72	103.92	106.86	108.55	107.72	106.89	106.57	108.49	106.68	107.72	108.61	105.59	103.7	105.41	105.81	106.05	106.29	107.97	106.34
98.522	97.466	97.029	97.028	98.954	98.935	97.529	98.422	97.753	98.451	98.023	98.35	97.348	97.369	99.87	96.511	97.023	99.762	99.296	96.884	96.347	95.383	98.204	100.07	98.913	97.292	96.468	99.242	98.6	100.91	98.451	97.608	98.866	94.212	97.038	96.239	98.964	98.66	94.751	98.369	96.947	96.106	97.88	97.664	98.325	97.8	98.465	96.284	101.07	97.765
108.81	108.63	107.84	108.71	106.73	108.51	106.97	108.46	106.74	108.67	107.84	109.55	107.18	105.83	107.23	107.2	110.68	109.86	108.82	107.91	108.03	108.38	108.58	108.47	109.43	110.31	107.98	107.24	107.99	110.11	107.65	108.92	107.74	108.24	108.55	107.96	107.27	108.98	106.6	110.8	109.46	107.47	109.13	111.03	108.11	109.53	108.33	109.11	109.48	107.44
100.83	101	101.47	99.148	100.24	99.39	99.004	101.12	101.66	103.29	99.733	103.54	101	98.947	98.614	101.58	100.32	101.1	102.01	101.51	100.81	102.5	100.96	104.19	101.77	100.77	101.04	99.94	99.587	100.21	99.543	100.48	99.181	99.62	100.5	101.33	103.06	98.093	99.567	98.968	101.27	99.448	99.174	99.602	99.586	99.657	100.13	100.29	100.7	101.72
104.84	107.73	104.52	106.08	106.86	106.18	106.48	104.21	106.08	103.8	107.85	105.94	104.94	104.7	105.91	103.78	105.23	107.91	102.47	105.65	105.65	104.77	105.18	106.86	105.84	104.55	106.92	106.66	105.84	107.29	106.72	105.81	104.82	104.94	104.05	105.96	106.8	105.83	104.65	104.26	104.09	105.24	105.93	104.7	105.55	106.44	105.16	102.97	104.66	106.87
105.72	104.93	106.49	104.8	103.74	105.45	106.8	107.07	106.94	105.09	104.08	105.85	104.85	104.89	104.55	107.6	105.62	107.51	103.05	107.75	105.18	105.28	106.76	107.21	107.05	106.14	108.93	105.91	103.9	106.67	104.58	107.62	105.69	106.88	105.42	108.11	105.91	106.44	106.92	103.05	106.29	107.36	104.87	105.06	104.83	103.76	104.21	103.12	108.26	104.59
111.46	110.36	108.48	110.16	110.08	112.58	112.19	108.95	111.84	110.13	108.91	112.42	110.39	111.56	113	109.04	110.3	108.97	112.55	110.26	109.96	108.97	110.9	110.85	109.77	110.72	110.38	111.68	109.06	107.77	109.62	109.42	111.95	110.54	110.33	112.04	111.11	109.58	111.24	108.81	109.22	111.18	110.11	110.8	112.14	111.78	109.05	111.7	110.38	110.45
96.934	100.6	100.69	99.593	99.454	97.408	98.314	98.151	100.02	99.098	98.787	97.994	96.755	102.26	98.397	98.349	96.735	98.032	98.038	99.867	99.206	100.09	97.814	99.559	99.667	99.334	98.029	96.708	97.117	98.129	96.388	97.065	98.436	97.996	97.298	97.579	98.807	99.754	99.376	97.163	97.746	98.855	97.644	98.057	100.03	98.687	100.09	98.552	95.992	99.659
99.894	97.541	99.06	98.334	99.881	97.276	98.032	99.845	100.69	99.575	98.607	98.871	99.765	99.806	97.99	99.194	98.662	97.68	97.751	99.031	98.45	100.19	97.535	99.978	99.112	98.252	97.658	96.479	97.519	97.061	100.04	98.725	99.668	98.101	99.604	100.33	98.104	99.196	98.106	99.356	100.08	100.63	97.067	96.464	101.16	98.674	99.495	99.109	99.069	99.821
107.67	109.2	109.09	108	109.05	108.1	107.72	108.18	108.96	109.56	109.14	107.48	107.61	107.29	109.38	109.04	108.18	109.61	107.88	109.44	106.12	109.71	110.43	110.61	106.56	108.65	107.34	109.03	108.9	110.18	105.92	109.39	106.94	109.21	107.92	108.93	109.43	106.65	108.67	110.24	107.24	109.11	108.44	107.61	108.02	109.22	106.34	106.78	106.74	106.71
105.65	102.65	104.26	105.7	105.38	105.59	104.87	104.54	105.04	103.38	105.62	105.36	106.83	105.06	105.25	105.03	107.5	103.01	104.34	106.86	102.33	106.05	106.35	106.57	108.02	103.23	106.11	104.7	105.16	106.61	104.58	104.48	108.79	104.73	107.07	105.47	105.64	106.22	104.91	105.22	105.78	105.62	105.93	104.94	105.22	105.41	105.96	106.76	108.15	105.25
106.76	108.36	109.88	106.45	110.19	108.32	106.11	107.5	106.92	109.11	107.69	107.39	106.16	106.48	106.43	104.27	107.77	108.8	107.02	109.59	108.24	107.38	108.37	106.6	106.62	109.83	108.51	106.96	107.79	107.37	106.61	107.7	107.45	105.86	109.66	109	106.86	108.27	109.5	107.6	107.59	110.17	108.34	105.66	108.51	107.58	109.51	107.15	106.93	107.36
108.04	107.96	108.18	108.62	106.61	107.49	108.36	107	108.14	108.75	109.43	105.91	107.18	109.72	106.84	110	108.84	109.78	107.57	108.36	109.59	108.77	108.67	108.83	109.21	108.36	108.31	107.21	107.41	109.07	106.16	110.26	107.24	108.28	109.42	108.04	109.78	107.01	109.03	107.66	107.16	109.14	109.38	106.55	107.15	107.79	107.39	108.24	109.81	107.94
107.27	106.46	105.34	106.43	107	106.83	106.23	107.25	106.2	107.14	107.23	108.96	105.69	105.83	106.52	105.39	107.13	105.28	107.91	106.26	106.59	105.42	109.14	104.38	106.45	107.31	105.71	104.71	106.37	107.11	105.72	105.85	107.44	105.43	106.73	106.11	106.71	106.71	106.92	106.29	106.13	104.2	107.6	105.36	105.94	105.5	106.73	105.45	104.3	104.34
108.61	108.16	104.98	109	107.61	108.39	109.81	109.92	109.04	107.02	108.19	107.05	108.72	106.26	107.91	108.59	109.36	107.91	107.04	107.65	108.89	108.87	108.46	107.81	108.61	106.59	107.61	108.22	108.65	109.53	106.54	110.99	108.72	111.05	105.86	109.7	106.08	108.59	108.16	106.56	107.88	109.35	108.17	107.12	108.22	108.02	109.27	109.64	111.72	106.84
110.68	107.16	107.79	106.49	107.18	106.17	109.67	108.64	106.89	108.37	107.62	109.54	107.03	108.88	109.07	110.17	107.83	108.83	107.48	110.78	109.36	109.17	108.83	108.61	107.81	108.51	108.84	106.72	107.28	107.63	109.05	107.96	107.28	106.72	105.27	107.27	108.67	108.39	108.05	107.66	108.88	106.84	109.75	107.35	107.23	108.77	108.81	109.73	109.19	106.86
105.67	105.87	107.23	106.23	107.35	104.98	104.35	108.71	106.16	107.44	104.3	106.82	106.81	106.07	106.25	107.08	105.95	105.82	106.53	106.88	105.18	106.24	106.09	104.7	107.04	107.24	108.14	104.77	106.49	107.42	107.74	106.03	108.05	105.49	106.95	107.01	104.75	106.82	106.5	107.04	106.31	108.23	104.61	106.66	104.09	107.51	108.49	107.83	107.2	106.88
109.13	109.55	108.37	109.53	107.45	110.41	105.72	106.29	109.17	107.1	107.97	109.55	106.12	109.62	110.33	107.85	107.32	109.51	109.15	108.81	108.15	108.1	109	104.83	106.62	107.45	107.72	109.36	107.78	107.51	106.39	109.16	106.27	107.78	106.32	107.59	104.97	107.11	106.57	105.96	108.5	108.87	107.15	108.3	107.01	107.75	108.15	109.16	107.67	109.17
107.08	109.01	109.16	108.41	107.94	106.98	107.65	107.34	108.88	108.26	105.78	108.52	107.43	109.14	109.36	106.74	108.11	108	107.64	106.95	108.26	106.19	108.56	107.19	107.37	109.66	107.43	109.06	108.81	107.9	109.52	107.65	106.87	108.45	105.58	109.58	108.24	109.19	108.57	108.46	106.56	108.63	107.36	105.74	107.35	107.73	107.97	107	108.03	106.9
106.42	109.58	109.23	108.52	107.08	106.94	107.42	106.92	106.21	109.86	107.03	106.51	109.06	106.3	108.47	109.03	106.64	107.64	109.3	109.33	106.2	107.35	107.77	108.64	110.51	106.49	108.98	108.75	108.78	109.05	108.24	107.26	108.14	107.95	107.37	108.86	109.23	108.49	105.98	109.42	108.91	107.48	109.88	105.25	109.51	108.79	108.09	109.14	106.44	109.11
105.95	109.72	107.73	105.5	106.58	106.57	105.76	105.75	105.88	105.49	103.8	105.56	104.79	105.16	107.3	104.67	104.48	105.84	105.64	106.3	105.91	108.12	105.73	105.83	107.49	105.86	105.86	104.41	108.1	105.54	109.56	107.31	105.53	106.77	106.29	104.67	106.9	106.32	105.47	105.76	105.12	105.19	106.23	107.19	106.16	107.17	105.3	103.51	106.76	105.4
108.8	106.85	105.79	106.33	107.44	104.97	105.53	104.13	107.87	105.47	106.82	105.37	106.98	104.51	102.26	104.73	106.94	105.65	106.01	104.82	104.63	108.76	106.91	105.52	106.16	104.93	107.66	105.45	105.74	104.94	105.64	105.48	104.52	103.69	106.63	103.75	106.81	105.7	103.89	104.05	106.18	105.35	104.03	106.27	105.42	105.8	106.57	103.74	108.05	105.14
107.69	110.59	107.9	108.09	106.87	108.33	107.52	108.06	107.21	109.1	108.34	111.02	106.23	109.25	109.27	107.49	107.74	107.12	108.95	107.93	107.92	107.65	107.79	108.52	106.86	108.21	110.3	107.75	109.14	108.8	108.61	111	108.13	107.16	108.21	108.23	107.48	107.43	110.63	108.58	107.27	105.74	108.36	109.01	107.22	108.58	107.71	110.33	110.08	108.49
107.72	104.71	107.15	106.01	107	105.72	104	103.69	103.98	105.85	104.99	107.13	106.39	103.15	105.73	104.29	106.22	105.01	106.85	108.24	104.72	105.91	107.78	106.23	106.58	104.38	105.55	106.7	104.79	106.22	105.81	105.57	105.93	104.69	103.86	106.35	106.04	108	104.52	104.66	106.46	105.21	106.91	107.35	105.08	109.97	107.1	107.16	106.23	106.92
107.89	107.43	107.42	107.5	107.7	105.9	109.62	107.49	107.21	109.65	110.88	108.73	108.34	109.76	106.77	106.76	107.58	107.55	110.55	107.58	108.23	107.96	106.63	107.83	107.23	108.62	106.26	108.13	107.45	106.19	107.42	109.72	107.84	108.65	108.55	109.27	108.26	105.8	107.82	107.95	108	107.33	109.64	108.26	107.51	107.46	106.67	106.65	107.11	108.86
96.424	99.253	98.516	97.763	98.611	100.82	99.291	100.07	97.204	97.185	98.77	98.041	99.671	98.4	99.353	97.008	100.19	100.58	100.46	98.863	98.154	97.898	100.25	99.778	98.841	98.814	97.889	99.654	100.46	98.611	97.885	101.37	97.892	98.476	100.1	97.783	99.781	100.22	99.565	98.456	99.986	98.073	98.516	99.441	99.532	99.117	98.31	100.54	97.898	98.512
103.61	106.37	107.74	104.52	105.58	106.64	106.32	106.39	106.14	105.4	104.96	107.3	107.42	102.69	104.26	106.15	105.96	103.86	104.09	105.44	107.22	107.75	106.79	103.11	105.92	105.41	105.9	107.54	106.53	105.97	103.75	107.46	106.81	107.98	106.62	104.81	104.99	104.47	106.48	105	106.66	107.92	106.32	103.68	106.21	107.55	105.2	108.02	107.94	105.26
106.36	107.28	106.18	104	108.08	106	104.51	105.34	104.58	105.45	105.02	104.1	106.77	106.08	105.09	106.99	105.59	105.59	106.26	108.63	104.02	105.86	104.75	104.23	104.75	105.02	103.75	107.12	107.98	105.94	106.22	107.55	105.59	104.47	105.65	104.35	104.75	106.5	106.55	105.99	106.42	103.89	106.42	102.88	106.06	105.17	106.01	103.3	103.99	105.38
97.011	97.322	97.62	100.15	100.44	98.713	99.933	98.061	98.089	99.957	97.99	98.811	98.219	97.865	98.727	99.459	99.248	98.585	100.55	97.716	99.32	98.842	100.55	97.423	98.058	98.387	99.321	98.455	98.546	98.22	100.22	101.11	97.207	97.26	98.524	99.958	101.19	98.954	100.66	98.322	96.617	98.211	100.02	97.935	99.592	99.98	99.755	96.245	101.31	98.444
97.457	99.115	98.755	98.867	97.077	100.06	96.942	99.55	98.394	97.148	98.145	97.405	98.981	98.204	96.992	97.767	98.487	100.39	98.121	98.482	99.746	99.417	97.154	97.908	96.494	98.369	97.218	95.406	97.585	98.506	99.814	95.451	98.002	99.374	98.352	96.99	98.565	98.587	98.879	97.073	97.505	97.805	99.621	99.303	96.861	98.564	100.51	100.11	99.671	96.717
108.9	108.63	109.87	108.04	107.83	108	109.72	111.05	107.1	107.1	110.83	107.7	108.39	108.23	108.36	108.83	109.06	106.27	108.35	107.76	108.92	110.3	107.04	109.72	105.45	109.11	107.69	107.58	107.53	107.49	107.52	107.17	108.81	109.11	106.81	108.28	109.37	107.84	109.95	109.06	107.57	108.53	109.31	107.87	108.41	109.73	107.92	108.45	108.61	110.38
108.69	108.34	108.19	106.61	109.25	108.51	106.62	107.72	107.19	110.07	108.19	109.97	107.55	107.23	108.91	107.68	108.37	108.57	107.87	108.18	106.02	107.89	108.83	107.75	107.85	109.83	108.79	108.72	108.67	110.35	109.96	106.83	107.59	108.17	108.26	109.92	108.73	108.37	105.5	106.13	109.08	107.48	109.95	109.48	108.58	107.11	110.49	105.9	107.89	108.67
104.62	105.09	106.94	107.7	106.25	108.43	103.97	105.87	107.32	105.5	106.94	104.33	106.91	104.1	107.88	103.8	105.97	107.31	106.35	107.05	105.08	105.31	105.59	106	105.68	108	104.65	105.69	105.31	105.31	104.11	107.16	104.58	105.24	105.32	105.59	105.14	105.85	106.03	102.45	106.01	105.78	104.34	104.8	106.35	103.85	106.01	107.12	104.63	105.96
98.989	99.873	101.31	101.55	100.02	99.81	101.15	99.049	98.206	99.589	99.73	99.833	102.65	99.755	100.96	103.02	100.65	101.81	101.91	100.15	100.44	101.96	103.4	99.99	100.35	99.818	101.02	100.74	101.78	101.6	100.95	99.385	100.61	103.36	100.41	99.268	98.252	100.61	100.3	102.2	99.403	98.54	102.21	98.991	99.56	99.563	101.15	100.36	100.38	100.05
105.83	106.32	107.56	104.26	106.33	104.7	104.35	106.06	106.57	106.54	107.5	107.06	106.57	107.81	106.03	108.03	108.15	105.91	105.23	106.38	106.97	107.14	106.67	105.4	107.26	106.43	106.96	106.96	106.7	106.64	106.59	105.48	104.39	109.28	105.82	106.71	106.86	103.88	106.69	107.69	106.32	106.59	106.86	107.53	105.49	108.26	108.05	105.42	107.68	106.15
104.42	105.98	105.8	105.17	108.23	103.15	103.54	105.72	106.57	107.53	104.64	104.6	104.74	107.49	105.36	105.5	107.3	106.81	105.49	105.37	107.9	104.79	105.34	105.91	107.12	106.26	104.89	105.81	105.23	106.51	105.33	107.06	106.66	103.69	104.15	105.47	105.76	105.18	106.96	105.6	104.76	104.53	106.78	106.59	106.47	105.95	105.6	104.66	104.65	104.9
104.11	105.67	104.78	106.44	104.82	104.73	105.14	103.99	106.17	104.69	105.19	105.31	104.9	104.48	105.49	104.18	105.56	105.95	104.69	106.83	104.51	105.81	103.55	104.95	103.93	105.81	106.5	106.78	104.67	105.11	105.8	105.04	105.59	106.6	104.87	103.57	107.19	104.46	104.34	103.77	106.74	104.98	105.28	105.52	107.59	104.08	105.65	105.89	107.07	106.57
107.5	106.59	111.49	106.45	109.73	109.21	109.5	108.12	108.04	107.29	109.67	108.52	107.16	107.76	108.89	109.48	106.21	109.71	107.31	108.29	109.25	108.89	107.86	107.43	105.86	108.32	107.44	105.85	109.27	110.32	108.59	108.82	108.47	107.36	106.98	106.76	106.27	106.71	108.19	108.28	108.07	108.03	108.95	106.86	105.85	108.29	107.8	108.66	109.46	109.74
107.2	106.19	106.32	105.65	108.04	106.39	105.2	105.86	105.27	106.16	107.4	105.36	105.98	109.51	108.71	104.64	107.33	105.94	107.26	108.15	104.88	106.66	106.97	105.72	106.95	107.48	106.22	106.64	105.72	107.2	106.91	108.07	107.5	106.63	105.45	107.95	108.24	107.35	109.36	107.54	109.79	106.52	106.7	107.31	107.72	103.93	106.77	106.13	106.69	107.53
99.534	98.75	97.277	95.876	99.533	98.034	97.458	96.769	97.08	97.292	97.005	97.177	97.139	101.47	95.432	97.099	97.101	98.209	98.354	98.491	98.74	97.966	98.132	99.134	97.778	95.555	97.894	97.784	98.136	96.956	97.163	95.717	98.844	98.596	97.567	97.641	99.034	97.492	95.494	98.784	97.384	97.604	97.518	99.418	97.442	100.35	98.209	98.157	97.055	97.614
107.14	106.18	105.88	106.97	107.21	106.67	104.81	105.35	104.94	107.92	105.85	106.66	105.29	105.88	106.93	105.7	108.33	106.07	106.25	104.11	105.14	105.37	106.42	106.16	105.23	106.01	106.52	106.63	106.15	106.5	105.54	108.37	105.8	106.35	106.49	105.57	106.97	103.54	104.6	106.15	104.28	104.83	106.8	106.3	107	104.85	105.23	107.75	104.63	105.29
106.29	105.83	104.31	105.51	103.85	107.22	105.23	106.1	106.66	105.19	106.71	104.14	106.12	104.36	104.92	106.26	105.89	106.57	106.56	104.84	107.7	106.54	105.11	104.7	105.09	107.08	105.25	104.78	106.26	104.32	108.09	105.67	104.41	105.77	106.27	104.66	104.73	105.33	105.61	109.02	103.41	104.27	103.4	106.76	105.38	108.51	106.22	107.84	105.48	107.2
110.04	108.44	110.26	112.04	110.47	110.27	108.86	112.8	110.67	108.39	111.88	113.31	109.67	110.07	108.08	110.36	109.2	110.52	111.04	110.53	110.55	112.54	108.89	110.02	112.48	111.79	109.87	112.94	108.94	108.88	110.63	110.6	112.09	111.08	110.28	110.42	109.49	108.16	109.56	113.02	109.07	111.73	110.83	110.88	109.24	111.18	110.95	111.94	108.59	110.6
107.75	103.5	104.99	107.54	106.02	105.99	106.09	106.25	104.96	105.51	104.16	106.1	104.75	106.05	106.47	103.5	105.97	104.97	103.94	106.19	106.35	103	105.98	107.51	105.47	108.23	104.59	106.23	105.68	104.85	104.74	104.39	105.88	105.36	106.1	107.08	105.52	105.22	105.99	106	106.38	106.03	105.46	103.76	106.18	106.91	106.69	105.14	107.65	105.17
107.71	109.56	108.33	106.8	108.45	107.58	107.44	107.05	108.88	108.95	108.82	108.79	106.71	107.9	107.59	106.25	108.72	108.76	107.48	108.25	108.56	108.28	109.1	106.44	105.52	111.15	109.21	107.95	108.84	108.02	107.25	107.11	106.22	108.64	107.63	109.61	105.99	104.82	106.52	108.85	108.89	109.44	106.38	109.21	106.98	107.86	108.82	108.85	105.64	107.8
106	106.96	108.61	109.89	108.81	109	107.06	108.39	106.59	105.85	108.74	109.04	107.53	110.3	108.85	106.15	109.07	107.43	106.11	109.88	108.53	107.47	108.16	109.24	109.38	108.27	109.64	108.49	108.68	106.71	107.4	108.76	108.59	107.96	107.45	107.22	107.57	109.68	107.86	108	109.37	107.75	108.5	107.17	107.15	107.16	109.11	107.11	108	109.51
106.74	105.75	107.12	107.35	105.33	105.61	104.82	105.49	106.48	104.57	109.68	106.27	105.59	106.93	106.15	107.87	104.33	107.19	104.11	106.16	105.09	106.83	104.38	106.52	104.28	106.13	104.99	106.62	106.27	104.9	103.78	106.04	106.11	104.27	104.2	105.97	104.94	105.81	105.96	103.73	105.64	105.31	106.59	106.87	105.25	104.59	103.62	105.18	105.68	106.34
105.92	106.8	107.49	108.82	104.93	105.87	108.15	106.41	109.88	105.78	105.65	105.88	107.52	109.24	108.93	105.73	105.07	107.22	105.34	106.03	108.32	109.01	105.03	106.47	105.41	108	105.74	109.27	106.23	106.43	106.51	104.89	105.06	109.46	107.95	105.34	106.97	106.64	105.58	106.74	105.69	108.29	108.33	107.54	106.67	106.93	108.5	105.43	105.42	107.4
105.91	107.79	106.4	105.72	106.61	107.45	109.1	107.31	107.48	109	107.28	106.66	109.38	108.09	108.87	107.57	108.73	107.3	104.99	108.56	107.78	108.4	109.33	108.74	107.02	108.74	107.67	108.03	107.39	109.03	108.58	107.74	107.12	107	107.5	108.79	107.9	109.75	107.32	107.78	106.31	109.27	106.85	107.03	109.37	107.39	107.27	106.9	107.77	107.65
100.33	97.205	97.656	98.146	95.898	97.605	97.967	99.876	99.618	96.416	97.375	99.164	97.614	99.741	97.843	96.464	99.34	99.54	98.714	96.979	95.677	97.565	95.521	97.338	97.171	98.017	97.607	101.31	96.971	98.036	97.182	101.36	96.778	97.2	97.337	98.904	99.574	96.562	99.03	94.628	97.468	95.765	98.718	97.279	98.757	95.779	97.114	99.3	99.203	98.2
98.444	98.756	101.46	98.946	98.885	99.197	100.86	101.05	100.58	100.55	101.94	103.53	100.19	102.05	99.321	99.795	99.448	101.87	99.865	100.98	101.27	100.7	101.59	100.78	100.65	98.087	101.06	99.498	101.7	102.56	100	100.17	101.45	101.08	101.76	100.52	99.389	99.243	102.47	101.4	101.87	100.34	102.02	100.39	102.72	97.271	99.228	100.41	98.247	99.551
106.3	104.78	105.19	104.33	105.38	103.38	104.92	105.55	107.96	106.53	106.25	104.26	106.49	108.51	103.7	107.38	105.38	104.88	106.23	105.73	103.63	107.38	106.28	107.77	107.49	105.25	104	106.25	105.27	108.56	105.57	104.57	105.01	105	106.27	104.34	106.45	105.46	105.49	102.52	105.54	103.99	106.31	104.67	106.94	106.29	107.13	106.77	104.56	107.09
107.38	107.18	107.2	106.63	105.52	108.22	108.39	106.24	108.8	106.84	104.98	105.72	107.57	106.03	107.44	105.88	106.03	105.41	105.38	104.99	105.97	105.21	107.23	108.75	107.07	107.71	106.79	104.77	107.24	106.93	105.86	105.9	106.06	104.61	105.06	106.9	107.43	105.03	108.28	105.43	106.79	105.29	108.5	106.5	106.92	105.86	106.69	104.18	106.07	108.05
110.11	107.43	108.95	107.33	108.02	111.34	109.79	108.39	109.47	106.16	108.46	109.87	108.75	107	110.13	109.25	112.62	108.97	109.74	106.55	106.69	109.17	107.88	108.12	110.48	108.36	107.69	104.68	107.86	108.7	108.25	106.75	108.08	107.41	109.04	107.88	107.13	107.77	109.06	108.44	108.96	109.55	108.52	108.25	108.32	108.88	108.96	107.56	110.33	108.69
107.09	107.54	106.87	105.55	107.73	104.91	106.54	105.87	106.58	106.29	106.88	105.33	108.48	107.81	105.72	105.29	105.41	107.15	105.59	104.66	107.53	105.64	106.97	104.51	105.8	103.06	106.02	107.27	107.59	106.55	106.06	105.63	106.67	104.64	105.03	105.25	106.21	107.15	106.28	105.86	105.69	105.37	105.45	107.04	105.86	106.41	106.45	106.1	105.93	105.43
104.46	104.08	105.15	104.51	104.27	105.1	105.12	106.43	106.23	107.52	104.4	106.5	105.63	108.4	105.09	106.4	105.42	105.08	106.87	107.56	106.46	104.52	107.65	103.95	107.43	105.36	104.86	104.41	103.8	108.62	104.81	104.17	106.82	105.46	105.34	106.89	106.51	105.6	105.01	106.19	107.16	107	107.58	108.72	105.57	104.71	107.21	106.74	102.96	106.12
109.5	109.76	112.28	109.89	109.12	111	110.61	109.46	110.17	109.88	108.57	111.15	110.76	109.84	110.43	110.69	109.94	110.26	110.9	110.15	110.65	111.65	110.35	112.98	110.5	110.02	110.46	110.66	111.94	109.17	113.27	111.29	110.09	111.75	109.87	110.26	110.69	108.76	110.74	111.15	108.44	110.36	109.54	110.34	109.22	109.86	108.77	112.13	111.41	113.19
110.37	108.01	109.51	105.63	107.09	109.57	108.54	108.57	111.62	106.55	109.41	109.24	108.72	108.55	110.76	108.71	109.1	108.9	108.8	108.12	108.6	108.97	110.43	107.04	106.57	111.07	109.31	110.3	109.81	110.74	108.71	108.65	108.37	109.22	109.36	107.73	109.32	108.03	108.97	108.35	107.87	110.37	106.84	109.86	110.05	106.17	108.56	109.34	107.85	108.44
106.58	105.48	105	105.21	104.08	107.24	107.46	108.57	108.17	106.4	106.81	106.62	107.4	106.69	106.92	107.14	105.99	106.4	107.17	106.91	108.59	103.75	104.55	106.94	105.52	104.91	105.2	106.52	104.88	105.88	109.26	107.18	107.4	104.74	108.35	105.29	107.24	105.64	105.95	107.05	104.69	104.82	105.26	104.81	105.95	107.27	106.24	108.5	106.26	105.15
99.329	97.217	96.798	97.123	99.056	98.388	97.405	97.419	96.956	99.355	100.38	97.072	95.372	96.356	96.778	98.872	95.174	97.654	98.448	97.18	96.077	98.711	98.576	98.555	97.159	97.603	98.6	97.601	98.661	99.09	100.73	99.246	98.919	97.657	98.871	97.187	98.318	95.564	98.897	98.524	98.912	98.799	97.948	97.499	98.371	97.497	98.81	97.759	97.072	95.543
105.85	108.57	109.59	109.12	107.44	107.26	104.88	103.86	105.69	107.65	105.46	106.62	105.84	106.36	108.39	105.13	106.05	108.32	107.36	106.66	106.31	107.38	106.9	106.32	106.99	106.22	106.44	104.94	106.57	104.8	106.88	106.62	106.46	105.74	107.83	106.48	107.03	106.5	107.12	107.15	109.04	107.2	107.39	105.19	105.32	107.69	105.58	107.48	106.54	107.3
104.69	106.72	105.59	107.49	103.54	107.32	106.67	106.21	105.08	106.9	106.52	106.04	106.1	106.21	109.28	108.46	107.82	106.58	106.11	107.43	107.31	106.11	107.19	105.35	107.69	104.13	108.1	108.13	108.14	107.41	107.73	106.54	106.31	106.1	107.1	108.14	105.58	106.18	106	106.79	106.15	107.11	105.36	104.27	107.43	107.37	104.72	106.15	104.07	107.34
107.05	107.18	105.37	106.21	105.79	106.49	103.58	106.1	105.55	105.16	106.43	105.24	104.49	104.49	107.18	103.96	103.67	105.07	104.16	103.89	104.52	104.85	103.79	105.85	105.31	106.27	105.23	106.84	106.78	104.35	103.63	107.27	105.34	104.27	104.88	107.48	104.42	107.98	107.18	105.32	106.79	105.01	106.56	104.99	105.71	104.52	105.07	108.06	105.08	106.23
104.97	104.05	105.14	104.87	106.38	107.27	105.86	105.37	106.67	106.85	102.99	105.83	106.1	105.52	103.5	103.53	106.32	104.83	103.54	106.08	103.9	103.62	106.04	107.63	108.07	104.51	103.51	105.66	105.55	104.07	103.68	104.01	105.98	105.16	105.91	105.25	105.03	106.31	105.88	105.64	105.34	105.81	104.13	106.29	106.08	104.9	106.32	105.08	105.11	108.68
107.04	105.67	104.14	105.25	107.2	105.86	107.29	105.91	105.91	105.16	107.56	106.72	104.08	107.53	105.31	106.65	105.66	105.35	105.39	106.76	105.65	104.57	107	103.58	107.65	107.25	105.61	103.55	106.15	103.63	104.65	105.25	108.82	106.92	105.76	106.16	107.15	105.05	103.95	105.79	106.36	106.72	104.1	106.12	105.74	104.42	106.83	106.19	104.14	104.57
108.34	105.52	106.93	108.61	107.39	111.15	108.59	109.45	109.98	108.63	109.33	107.61	108.2	108.72	106.86	106.06	109.12	104.65	109.5	108.92	106.73	108.72	106.91	108.07	105.52	107.83	108.17	107.38	107.06	108.77	107.87	106.46	108.41	106.9	107.54	103.62	109.75	107.5	107.31	107.95	110.89	107.52	106.76	108	108.63	109.23	107.1	107.31	107.92	109.3
105.62	106.05	105.12	103.95	107.04	106.84	103.67	105.84	107.8	104.08	107.47	106.72	105.29	105.83	106.81	105.14	107.05	104.91	104.68	106.31	105.43	104.71	105.38	106.59	107.49	104.21	105.88	103.73	104.86	106.12	107.71	105.23	106.83	105.16	104.49	106.9	103.36	107.02	107.96	105.7	105.17	106.05	106.86	106.42	103.92	105.67	106.8	107.84	105.93	105.74
105.14	109.74	102.66	108.18	107.14	105.79	106.51	106.14	105.22	105.64	106.79	109.04	105.58	107.41	104.15	105.96	107.4	107	106.01	106.89	107.58	107.43	107.81	107.03	104.95	103.54	106.4	106.25	106.63	105.87	104.27	106.81	104.82	105.15	104.75	108.68	105.36	106.04	105.27	105.99	106.01	105.81	105.49	107.25	105.77	107.17	107.22	105.31	105.29	106.96
107.29	109.84	107.4	107.3	107.45	106.8	106.91	106.41	107.34	107.45	107.57	106.77	108.63	108.11	108.11	108.04	107.8	107.59	105.38	108.29	108.26	106.78	107.73	107.64	108.43	108.05	105.43	106.62	107.73	106.15	107.87	107.2	109.02	108.27	108.74	106.27	109.86	104.29	106.81	106.82	106.34	107.69	109.19	105.32	107.37	107.43	108.23	106.78	107.13	108.76
104.64	104.44	106.17	107.04	108.36	106.91	105.86	106.84	106.64	106.45	106.47	105.51	106.34	105.33	107.58	106.94	106.32	107.47	107.78	106.07	106.2	107.45	104.9	106.24	104.86	105.87	106.21	106.75	104.34	105.31	106.7	105.17	105.45	105.07	106.4	106.25	106.99	106.2	105.64	107.94	105.28	103.49	109.48	102.79	105.41	106.67	107.08	108.2	107.22	106.2
104.77	105.29	105.83	106.79	108.52	106.12	106.44	107.14	104.14	103.53	106.47	108.9	103.41	105.6	105.22	106.01	105.26	104.04	105.72	105.19	103.81	106.89	104.72	107.09	106.21	105.22	106.66	105.88	106.13	107	105.17	107.2	106.77	106.68	104.98	106.03	106.71	106.07	105.35	105.18	106.15	104.11	105.24	105.04	107.11	106.04	106.48	106.78	106.16	104.08
107.74	106.46	107.86	107.38	108	107.4	106.17	107.73	108.58	106.74	107.29	108.2	109.83	107.77	106.66	107.7	109.31	108.54	105.46	107.01	108.11	108.76	107.93	106.79	107.62	109.37	107.21	107.22	105.74	108.27	108.01	107.27	109.4	108.5	106.82	106.93	108.87	107.94	107.87	108.14	110.04	108.2	109.36	110.37	109.66	106.6	106.14	107.07	107.93	110.07
104.99	108.26	103.47	104.95	106.3	106.24	106.9	105.3	106.58	106.74	107.21	105.56	104.41	105.24	108.26	104.65	104.18	104.56	105.98	106.78	106.91	105.35	106.2	104.56	103.94	105.06	106.24	106.94	104.37	104.24	105.83	105.95	106.18	106.38	104.3	105.16	105.83	105.69	107.21	104.65	106.83	105.59	104.91	105.92	106.06	105.31	104.54	106.86	104.29	105.01
108.59	104.62	104.88	106.32	104.68	105.93	107.21	106.64	104.63	106.89	105.22	104.19	106.12	106.19	103.91	104.47	107.48	104.59	107.58	105.21	104.75	105.31	106.88	104.29	106.34	104.12	104.9	105.98	107.33	106.41	106.88	107.75	105.2	108.21	104.53	105.7	104.96	105.84	105.69	105.66	105.84	106.31	106.07	105.18	105.95	105.02	104.16	105.68	104.48	105.7
107.45	107.46	109.63	108.73	108.3	109.85	108.08	107.43	108.28	108.19	106.39	108.64	107.07	108.2	107.49	106.81	107.13	108.62	107.77	106.97	107.2	109.05	108.04	109.85	111.55	109.78	105.81	108.82	109.2	108.22	108.92	108.18	109.24	107.71	107.77	110.57	107	109.83	109.14	108.64	106.65	108.11	107.55	108.54	108.95	109.07	106.71	108.69	107.93	108.18
109.24	109.65	108.67	105.67	109.24	106.61	105.05	107.69	107.84	106.64	105.81	108.41	106.55	108.17	104.27	106.68	105.73	106.64	109.01	106.48	106.35	106.99	109.09	107.65	108.82	109.01	106.19	107.87	105.83	107.08	104.45	108.4	110.05	107.94	107.98	107.34	107.63	108.65	107.83	110.1	108.6	108.63	110.37	109.46	104.83	108.25	107.75	106.93	107.75	107.14
106.66	107.06	107.26	108.79	106.78	104.99	106.21	105.81	107.81	106.38	105.29	109.17	107.56	106.23	108.28	105.33	105.71	104.52	103.59	106.41	105.97	104.76	107.89	107.21	106.21	106.39	106.9	106.29	105.28	108.07	107.45	106.9	104.88	106.38	107.49	105	105.56	107.35	104.78	106.67	107.8	106.02	107.14	108.24	105.71	105.98	105.05	106.45	107.6	105.9
107.92	108.21	106.69	107.14	107.67	107.29	108.69	108.87	110.07	109.46	109.28	108.41	106.98	108.75	108.45	108.11	109.05	110.04	108.12	108.3	109.49	108.72	106.51	108.14	106.38	109.1	106.9	107.72	106.79	107.12	106.22	107.67	107.58	108.73	108.41	107.39	106.04	107.88	107.61	108.89	109.21	107.89	108.25	108.22	108.69	107.22	106.69	109.59	108.73	107.67
105.71	107.82	105.58	104.99	107.7	105.89	106.82	106.94	107.47	107.3	106.53	108.56	109.33	105.86	107.23	106.98	104.09	105.8	108.03	106.71	104.07	106.29	106.45	104.61	106.37	107.12	103.77	104.67	106.16	107.01	109.35	106.76	105.19	107.23	107.93	107.66	109.77	105.52	106.41	109.33	104.52	107.98	107.27	107.81	107.08	107.02	108.25	105.82	105.23	105.52
100.1	97.63	97.09	98.974	99.56	99.912	99.708	99.467	98.488	100.06	99.22	99.162	100.03	99.664	99.451	96.695	100.11	98.475	98.39	99.564	100.09	97.355	99.488	97.678	100.35	100	98.386	99.029	98.552	101.77	97.661	99.889	98.311	97.345	99.139	100.99	98.186	98.823	97.864	100.05	98.413	99.172	98.584	98.511	96.847	99.978	98.367	96.842	99.875	96.369
105.95	107.43	106.09	108.51	106.27	106.45	107.19	106.2	103.82	106.25	108.66	104.92	107.26	106.41	108.95	105.25	106.88	106.29	105.02	106.14	105.08	106.26	109.46	105.97	106.99	107.63	106.67	105.48	106.93	103.36	104.7	105.3	107.14	109.15	106.81	108	106.96	107.31	104.87	107.43	105.35	106.72	109.68	107.95	106.96	107.67	107.19	104.65	106.92	105.48
106.34	104.21	102.97	106.02	107.24	104.97	105.49	107.1	106.81	107.74	108.87	107.06	104.5	104.86	104.5	104.38	105.78	104.42	104.95	106.58	106.29	106.27	107.2	105.07	107.37	105.7	106.52	106.18	105.28	104.74	106.51	105.2	107.07	104.38	104.41	104.03	106.29	104.2	105.36	103.42	105.98	106.17	107.24	107.95	106.98	105.07	106.33	104.75	106.92	105.59
108.88	107.31	108.03	107.8	108.61	107.28	107.08	107.45	108.01	106.38	107.72	108.37	110.79	107.72	109.03	109.64	108.73	108.43	106.82	105.84	107.12	111.51	106.32	109.61	107.08	108.15	108.51	109.57	110.43	106.89	107.02	108.08	107.53	108.31	108.14	106.4	105.85	106.58	109.17	109.51	107.05	107.06	107.42	105.52	108.02	108.05	109.67	107.73	108.3	107.97
97.061	98.233	98.493	97.114	97.486	97.677	99.06	96.755	98.22	98.572	97.858	97.503	99.216	95.71	98.298	96.877	95.19	97.295	98.917	99.579	99.216	99.4	97.673	97.89	97.3	94.635	99.254	99.607	96.916	98.674	100.84	98.744	99.45	97.599	99.346	99.199	97.262	96.241	96.325	98.493	96.06	97.96	99.718	100.57	97.868	97.12	98.286	98.829	98.339	99.117
109.12	107.5	108.03	107.8	107.28	108.99	109.79	107.37	107.67	104.92	108.03	108.07	108.17	108.03	107.88	107.96	108.16	109.22	107.83	106.19	104.77	107.35	110.5	106.7	106.37	106.29	108.47	108.36	105.62	106.77	109.09	106.7	108.32	107.56	109.96	107.99	107.67	107.85	108.93	106.4	108.11	107.64	105.48	109.2	108.64	107.47	108.28	110.3	107.36	108.92
106.14	103.98	106.71	104.7	108.87	104.95	105.55	105.5	105.68	104.68	105.62	106.53	107.3	105.18	105.64	105.74	107.39	106.29	107.31	108.16	103.4	107.28	106.11	104.9	106.51	105.46	104.8	103.55	106.13	106.9	106.42	105.89	105.18	105.63	107.11	104.77	107.04	107.02	107.12	105.06	104.75	105.3	105.76	104.13	105.86	105.65	104.74	106.43	106.96	106.78
100.76	98.931	100.73	100.75	98.738	98.06	98.953	98.843	98.859	97.219	97.166	99.169	98.263	97.482	98.199	99.265	97.835	98.031	98.913	96.758	97.743	99.629	99.094	100.39	98.128	100.49	99.132	100.44	99.679	99.221	98.405	98.168	97.198	96.166	98.1	97.899	100.89	98.816	99.959	98.635	98.432	98.073	98.942	99.768	97.289	97.213	102.68	96.774	98.288	99.197
99.325	97.392	96.35	97.276	99.937	98.241	97.71	97.463	97.249	98.526	97.71	97.58	99.001	98.366	98.113	96.34	95.55	98.954	98.712	98.676	96.786	96.558	97.087	96.736	98.253	98.08	96.119	96.513	96.854	98.971	97.944	96.116	98.424	97.499	98.634	98.52	98.157	98.935	99.358	98.183	97.152	96.099	96.757	100.26	98.136	97.667	94.7	99.027	99.538	97.639
108.29	109.52	107.03	107.44	108.23	106.15	108.57	108.42	106.73	108.66	107.41	107.63	108.71	106.96	108.21	108.54	109.54	107.5	107.3	108.02	106.79	109.46	108.12	107.78	108.14	110.1	109.84	108.63	108.62	106.98	109.7	108.58	107.98	110.15	107.24	108.74	108.35	109.12	109.15	110.41	109.76	108.7	109.36	109.18	108.94	109.17	106.64	107.88	107.1	110.08
100.22	99.31	98.709	99.428	99.432	96.754	97.863	99.525	98.88	97.632	98.68	97.349	97.036	97.35	98.88	98.493	98.113	97.167	96.548	96.353	100.68	98.675	96.709	98.236	95.757	97.194	98.645	95.526	96.164	99.167	96.309	99.198	100.87	97.076	96.696	98.131	97.737	97.683	96.733	98.857	99.666	97.287	99.093	97.782	96.488	95.496	96.472	96.017	96.706	97.685
100.73	100.68	102.16	100.83	101.63	101.18	103.09	99.843	101.87	100.28	99.708	101.04	99.82	100.49	99.122	101.71	99.18	98.732	100.09	99.983	98.496	102.15	101.47	100.69	99.097	99.369	102.57	98.945	101.64	102.31	99.387	101.28	101.41	99.1	100.15	101.47	100.12	101.64	100.07	98.296	99.845	100.39	102.45	100.55	102.29	99.632	101.58	100.08	100.21	101.28
99.952	99.616	102.61	100.64	102.36	100.43	100.24	99.526	101.06	98.529	101.83	100.36	101.59	99.338	98.957	97.82	100.04	98.145	100.18	100.86	99.695	100.18	99.312	102.86	99.591	99.913	98.138	98.124	101.14	100.86	101.76	98.947	99.768	98.181	100.44	101.04	101.85	98.559	98.996	100.63	100.47	98.38	99.566	101.82	100.5	100.97	101.8	99.782	98.901	99.944
97.096	99.737	99.473	97.68	97.202	97.727	99.661	97.144	99.258	100.02	98.769	98.189	99.937	97.018	98.09	97.972	101.19	99.382	97.131	101.57	96.937	97.204	98.946	96.255	96.602	99.462	97.179	98.096	96.452	96.884	97.533	97.679	97.717	98.438	97.339	97.384	97.155	96.267	97.809	99.319	97.55	98.773	96.836	97.357	98.92	97.419	99.266	96.804	98.024	98.191
107.89	106	108.37	108.14	108.15	109.67	105.89	107.01	107.35	108.5	108.45	107.64	110.07	107.65	109.94	109.39	107.04	106.49	109.18	106.84	108.45	107.21	109.23	107.68	108.1	108.07	108.58	108.11	108.97	109.32	107.87	106.79	108.82	108.73	109.1	110.07	107.81	108.15	109.37	109.83	109.01	108.82	108.75	108.44	107.5	108.49	107.06	109.37	108.3	108.83
100.15	101.57	100.1	102.45	101.04	100.24	99.727	101.19	101.36	99.95	102.5	104.36	101.36	101.08	101.77	101.47	99.694	99.239	100.21	97.188	101.7	101.23	101.58	102.28	99.505	100.74	99.5	100.66	101.51	100.98	100.01	100.73	100.97	99.809	99.263	100.78	99.788	101.17	101.24	100.85	99.3	99.26	100.1	103.8	101.05	101.17	100.68	100.59	99.953	100.17
105.49	105.74	106.34	106.75	107.33	105.73	105.06	106.8	107.71	107.05	105.14	103.84	106.17	105.82	105.86	104.71	104.58	106.82	104.92	107.8	103.53	104.07	105.49	105.64	105.53	105.43	102.37	106.42	105.75	106.36	106.78	106.52	103.51	105.26	102.69	106.23	107.26	105.43	106.03	106.41	105.01	105.89	104.67	107.4	103.66	106.43	106.06	103.65	105.91	106.27
109.4	108.92	109.74	111.1	110.3	106.31	109.15	106.24	107	105.56	108.59	106.61	110.17	107.55	108.93	107.87	107.71	109.2	107.23	106.93	110.51	108.81	108.74	107.78	108.48	107.23	109.13	109.2	109.31	109.29	110.43	106.64	109.6	107.72	109.24	110.29	106.83	109.37	108.06	109.25	107.57	109.8	107.12	108.82	108.78	110.69	108.3	109.64	109.59	110.32
110.39	108.5	110.99	107.73	108.55	105.7	106.19	106.62	107.13	108.52	106.49	105.78	107.94	109.67	109.11	106.61	106.97	109.6	109.22	108.87	109.91	109.79	106.05	106.76	108.76	106.68	106.8	106.97	109.1	108.06	105.88	108.58	109.97	108.03	109.52	104.58	108.73	108.76	106.79	107.7	106.99	104.33	107.66	107.88	108.54	107.85	106.47	107.92	108.69	107.59
109.77	109.63	111.2	108.99	110.41	110.15	110.08	109.98	111.68	110.48	110.27	110.15	112.65	110.8	112.89	111.03	110.74	107.74	110.07	111.28	111.08	111.13	111.96	110.18	110.81	109.5	109.78	108.43	109.82	110.7	111.72	112.52	108.79	111.33	111.37	112.8	111.66	111.24	110.63	112.31	110.7	111.68	109.82	109.21	110.83	109.17	109.66	111.03	110.57	110.94
105.09	105.77	106.77	105.68	107.07	105.63	106.89	107.98	105.57	107.04	108.12	105.37	105.04	103.92	104.31	106.62	106.62	104.82	105.03	105.35	105.07	104.53	104.76	104.93	107.2	105.09	106.45	106.67	106.05	106.6	106.85	104.4	104.46	106.33	106.47	105.7	104.25	104.57	107.5	105.27	105.23	105.16	104.37	105.12	107.21	106.07	106.21	106.36	106.65	105.13
100.34	100.22	101.71	100.83	100.23	99.289	102.12	99.107	101.08	99.162	98.933	102.7	101.46	103.67	101.41	99.552	100.48	101.81	101.25	101.01	103.14	101.47	100.35	100.84	101.29	99.861	99.864	99.625	100.68	99.643	101.35	100.31	99.305	100.32	103.53	100.65	100.4	103.13	101.9	100.62	102.13	99.516	100.2	101.09	97.989	99.396	100.62	100.54	102.24	101.05
107.73	105.82	103.94	107.04	107.33	104.48	108.77	108.1	105.71	108.33	105.38	105.85	107.63	105.14	106.35	105.6	105.5	107.47	108.12	106.28	107.34	111.44	108.66	106.85	105.9	105.4	107.54	105.63	107.14	107	105.76	106.68	106.01	106.84	106.08	106.5	105.72	107.35	105.98	105.3	106.36	106.98	105.98	107.08	106.34	106.86	105.2	106.41	104.72	106.81
105.75	107.68	104.94	107.7	104.34	104.66	107.64	105.94	106.6	107.34	106.41	106.07	105.9	103.94	105.84	106.76	105.5	105.06	106.13	104.15	106.79	107.36	105.14	106.96	106.44	106.38	104.34	106.4	106.47	105.06	104.18	106.62	105.85	105.34	105.86	105.25	107	106.97	106.77	105.68	103.35	107.29	106.72	106.61	106.54	106.94	104.36	105.68	105.71	107.12
104.27	105.31	106.07	106.46	104.8	104.76	105.32	103.3	104.43	105.87	105.12	103.6	106.59	106.17	106.66	105.96	104.99	106.61	105.46	105.71	104.32	106.07	106.48	106.6	103.1	105.63	104.88	105.3	105.11	106.24	105.27	103.86	106.19	104.16	110.88	107.63	103.34	105.76	107.21	106.82	105.06	105.97	104.42	105.15	106.17	105.1	107.18	105.22	105.02	104.63
105.47	106.54	104.75	106.24	102.88	105.98	106.93	104.75	107.72	103.55	106.15	107.11	106.52	104.02	107.06	105.83	106.99	105.59	106.17	107.56	105.22	104.94	104.69	106.75	106.64	106.78	105.91	105.88	108.02	103.63	105.39	103.02	105.23	104.05	107.82	106.6	107.57	106.02	105.25	103.72	106.53	105.85	103.48	105.93	105.81	107.87	105.93	103.91	104.72	105.55
107.7	108.77	107.91	108.11	108.24	109.68	110.58	109.53	110.44	105.06	108.79	107	108.04	110.15	109.84	107.3	109.08	109.32	107.69	110.56	106.82	106.8	107.53	108.76	107.58	109.28	110.69	108.36	109.49	109.94	107.41	109.43	108.48	108.78	110.01	108.45	109.37	108.21	108.19	106.2	108.73	108.98	108.65	107.76	107.91	109.8	107.16	110.41	111.02	108.53
102.38	102.62	103.45	101.26	103.52	101.5	101.88	102.34	104.43	104.01	102.56	102.72	102.13	102.66	104.39	104.1	101.43	103.59	104.37	103.65	104.21	103.68	102.62	101.76	102.05	103.29	102.47	103.24	104.74	102.82	102.96	103.63	103.03	102.11	100.72	102.42	100.13	100.95	103.84	103.05	103.37	101.31	103.47	103.12	102.27	103.26	101.59	102.09	103.57	104.36
108.24	107.18	106.74	107.08	108.37	106.35	108.65	107.73	107.58	107.99	104.74	108.45	110.01	106.49	106.54	108.53	106.93	107.01	108.9	105.01	107.74	107.41	108.21	107.81	109.61	109.29	107.17	107.23	110.53	107.42	107.47	106.33	108.78	108.65	106.83	107.44	107.84	105.38	107.29	106.72	105.8	108	106.02	109.47	107.55	108.33	108.42	105.7	106.93	106.33
108.46	108.37	109.81	109.3	108.91	108.37	108.66	109.87	107.97	108.72	107.33	109.65	107.9	108.22	109.83	108.55	108.2	106.93	108.32	111.06	108.87	110.51	108	107.22	109.04	107.55	108.05	108.76	108.27	108.71	106.68	108.51	109.32	108.51	107.86	108.65	107.17	108.68	107.22	108.92	106.69	109.31	107.35	107	108.74	107.65	109.75	107.83	107.53	109.46
108.57	108.79	109.18	106.27	108.03	107.48	108.93	106.46	108.45	107.17	104.81	108.74	107.24	106.65	109.68	108.48	109.37	106.76	108.3	106.08	106.26	110.21	109.48	107.78	108.42	107.39	106.96	107.79	106.13	108.07	109.1	108.4	107.56	109.26	108.65	108.5	108.03	107.19	109.79	107.37	108.75	107.23	108.17	104.14	109.81	106.62	106.86	107.61	109.09	106.66
104.43	105.17	106.79	103.69	106.14	106.11	107.16	107.18	104.78	103.84	106.6	106.81	104.15	105.23	107.71	103.15	104.67	104.34	106.96	106.15	106.27	105.09	107.62	107.72	107.05	105.78	103.95	105.12	102.09	105.05	105.6	104.7	104.5	107.45	103.02	107.08	106.13	104.6	105.35	106.61	106.64	105.77	105.45	105.98	104.86	107.08	105.44	104.13	105.36	105.05
109.29	107.49	108.81	110.43	107.86	109	108.77	110.15	108.91	105.73	108.39	109.5	108.43	107.42	109.58	109.09	107.86	109.32	110.2	109.74	107.87	109.49	107.52	107.49	107.98	106.42	108	108.9	108.65	109.12	110.04	106.96	107.67	109.95	107.88	108.81	109.19	108.53	109.99	108.78	109.3	108.28	108.88	106.99	107.95	109.1	109.21	109.16	107.45	108.93
110.17	107.56	106.81	107.16	108.57	108.99	106.95	107.51	108.93	107.74	110.48	107.99	108.79	106.52	106.02	108.07	108.45	105.83	110.26	109.29	108.72	107.92	107.36	108.64	106.42	106.7	108.46	108.31	107.35	106.95	107.25	108.29	109.3	108.48	108.61	107.75	107.41	109.65	110.75	104.61	104.88	104.88	108.43	107.59	106.1	107.1	107.26	107.2	108.95	109.63
97.872	99.228	98.355	98.386	97.891	98.89	99.876	98.025	99.005	97.619	96.664	99.166	97.235	99.694	99.185	97.646	99.563	98.39	99.585	98.129	95.335	97.885	96.844	97.46	96.969	98.299	98.987	98.385	96.776	99.606	98.137	98.851	100.89	100.15	95.78	99.01	97.113	96.537	98.147	98.965	101.07	97.124	98.99	98.675	97.157	96.134	95.458	99.292	98.951	97.548
107.71	105.92	108.88	108.93	108.3	106.6	111.45	108.18	109.16	108.44	108.94	109.95	107.05	108.53	109.15	109.5	108.07	106.58	109.1	110.58	107.01	108.33	111.19	107.2	107.84	110.34	106.8	106.95	107.74	107.3	107.95	107.23	107.45	108.42	107.42	112.25	107.94	108.57	104.6	108.05	107.59	108.7	109.43	109.38	107.7	110.32	109.71	109.55	109.49	109.83
111.19	110.4	111.3	110.52	109.48	112.08	109.46	108.36	110.03	109.15	110.12	111.59	110.42	108.94	112.56	110.22	111.47	110.27	110.33	111.94	109.71	112.71	107.85	109.46	109.73	111.5	112.65	110.92	109.2	112.69	113.16	109.68	109.2	111.61	110.48	108.14	109.92	109.72	110.56	111.24	110.06	113.35	109.74	110.35	111.91	110.16	110.43	110.92	109.14	111.34
100.16	97.758	99.013	100.96	102.12	100.01	102.32	99.298	101.39	100.2	101.46	101.62	100.1	101.91	102.14	98.598	101.29	99.423	102.22	100.09	99.568	100.37	100.39	101.36	99.839	101.46	99.677	98.55	99.477	100.39	100.63	101.02	100.34	100.67	97.485	101.04	99.182	103.03	97.684	102.26	102.11	98.429	100.57	101.99	100.88	101.04	100.88	100.27	99.071	98.238
107.16	104.4	105.67	103.32	106.57	106.17	106.7	105.25	105.68	106.24	105.65	105.67	105.82	105.58	105.65	108.02	106.25	107.78	105.35	105.81	107.6	106.07	103.24	105.67	105.51	105.52	103.67	106.79	106.25	104.48	105.74	106.11	104.6	106.32	106.31	105.52	104.34	106.2	105.5	104.64	106.08	106.3	106.51	105.32	104.88	104.32	106.72	104.52	104.16	104.49
96.834	98.601	99.05	99.39	98.375	99.68	100.41	98.925	99.923	98.024	101.45	98.691	100.91	98.652	100.2	98.014	98.576	98.683	98.245	98.196	100.6	98.777	100.45	98.605	98.036	98.209	99.379	98.909	98.501	99.881	97.275	97.973	98.527	99.368	100.02	100.09	99.764	100	97.762	100.47	95.588	99.583	99.696	97.869	98.985	100.17	98.007	98.851	99.322	100.41
107.53	103.96	105.15	107.74	106.32	105.24	108.84	106.35	107.1	103.49	108.75	107.46	104.91	104.03	105.82	106.63	104.14	104.47	107.13	106.2	104.4	105.71	105.74	104.46	104.91	105.73	105.66	108.05	104.45	105.91	106.12	105.42	103.81	106.87	107.75	106.78	104.53	103.6	105.42	106.07	104.64	101.9	105.97	102.21	104.75	106.77	105.37	105.25	106.12	104.74
108.03	108.65	109.58	107.06	107.18	109.81	105.83	108.63	107.58	107.01	109.17	107.04	104.84	108.21	107.36	108.67	109.13	107.13	108.12	107.03	109.03	107.71	106.18	108.2	106.44	107.57	108.56	108.68	107.83	109.15	107.11	105.21	108.61	105.09	107.85	108.69	106.63	109	109.73	107.71	105.7	108.85	108.37	109.53	104.45	109.11	107.97	107.27	108.31	106.77
97.958	97.53	100.31	95.235	98.921	99.148	97.234	98.77	95.708	99.272	97.803	100.45	96.071	96.662	99.794	97.82	98.961	98.437	97.411	96.124	98.648	96.645	96.681	96.711	97.552	97.962	97.613	98.428	98.76	96.35	98.881	99.761	98.355	96.969	98.386	98.6	98.302	98.379	98.329	97.133	97.875	95.629	98.996	96.603	99.345	96.799	97.178	99.631	97.807	97.534
107.36	108.15	109.46	106.31	107.51	107.46	109.02	107.28	108	107.75	106.65	105.72	105.52	106.98	105.98	108.5	107.01	109.33	108.73	107.04	109.06	109.25	106.52	107.88	107.12	107.66	106.31	108.27	108.9	107.68	108.49	107.6	106.81	107.76	106.66	108.5	108.53	107.5	109.66	106.99	107.24	107.38	108.91	107.47	106.51	107.86	108.26	106.69	107.96	107.04
99.576	101.66	103.1	98.121	102.01	98.964	101.32	99.565	100.18	100.4	100.71	100.38	100.04	99.964	100.01	101.08	100.18	101.45	99.558	101.03	99.947	99.049	102.22	101.41	98.789	99.513	100.32	100.18	100.86	102.74	101.23	100.1	100.67	100.17	99.398	99.516	101.61	100.57	99.697	101.06	99.619	100.19	99.978	102.27	104.23	101.22	103.24	102.52	101.15	101.85
103.55	105.7	107.4	106.21	107.09	106.95	105.26	102.54	106.76	106.72	107.8	104.43	106.61	104.75	106.13	105.82	103.37	104.4	106.67	104.75	105.87	104.97	104.13	106.48	104.6	106.19	106.4	104.92	105.45	105	105.03	106.24	104.79	105.07	104.63	106.98	107.05	105.97	106.04	104.46	105.33	105.84	105.62	106.32	107.11	106.28	105.76	106.26	105.67	105.28
96.833	96.983	98.258	97.873	97.255	99.225	97.377	98.319	98.6	98.519	98.44	98.744	98.782	99.109	97.699	100.27	97.783	96.784	100.32	96.945	99.453	99.002	97.371	95.945	99.711	98.803	98.044	99.581	96.257	98.452	97.171	97.775	97.674	97.133	101.08	96.978	97.45	96.911	98.632	98.978	99.294	95.797	98.837	97.668	99.285	99.084	98.172	97.329	97.45	96.995
107.04	108.36	108.41	104.54	107.19	107.28	106.64	108.89	107.46	107.14	107.25	107.76	107.29	107.35	106.78	105.85	109.11	107.54	108.37	108.25	107.99	106.76	110.52	108.06	109.85	111.32	105.42	109.96	108.49	110.48	107.23	107.32	108.52	107.09	107.19	108.03	107.43	108.5	107.31	107.58	107.12	108.07	108.44	108.7	107.82	107.17	106.41	107.59	108.91	111.1
99.006	95.392	97.471	99.572	96.954	98.452	96.692	97.69	97.026	97.964	97.776	99.044	99.271	96.055	98.231	98.246	98.418	98.405	97.368	97.188	98.625	97.169	96.4	97.635	97.668	99.701	100.44	96.825	96.923	96.031	99.07	99.456	98.598	97.339	99.137	97.998	99.356	96.658	97.325	96.42	99.173	98.31	96.588	97.3	99.031	99.29	96.395	95.487	100.3	98.373
106.32	104.32	105.3	106.9	104.12	106.07	107.28	104.87	106.57	104.79	105	105.63	104.02	107.05	106.11	105.82	105.07	104.62	107.43	103.66	105.3	107.09	106.82	104.57	108.01	105.12	105.56	106.43	105.34	107.41	105.97	105.38	107.14	103.77	105.24	106.33	106.07	107.28	105.05	105.22	102.69	105.06	106.31	105.66	104.76	106.33	104.1	103.74	104.63	105.85
106.23	110.78	107.85	109.4	105.01	107.61	107.63	108.8	106.12	108.87	107.63	106.65	107.2	108.99	106.12	107.91	107.17	106.33	105.58	109.17	108	109.81	108.01	107.21	108.29	107.25	107.79	110.28	107.15	106.76	108.66	108.61	106.5	105.19	108.77	107.85	107.69	106.47	106.6	107.39	108.3	108.84	107.27	107.94	106.39	108.31	108.38	106.45	107.24	108.7
107.05	105.44	107.35	107.35	107.24	105.32	106.73	107.76	107.19	105.3	106.79	106.94	105.9	108.75	106.38	104.89	106.54	105.39	109.42	108.37	108.17	105.79	108.23	106.54	107.73	106.98	105.93	107.07	107.71	107.08	105.07	105.93	107.42	107.49	106.8	107.64	109.56	107.01	108.88	105.16	107.85	106.5	106.74	106.02	106.54	105.97	107.21	106.55	106.46	105.92
106.73	104.04	104.94	105.06	104.84	106.42	104.39	104.82	104.6	107.65	105.15	106.97	105.92	105.45	106.86	104.29	105.75	108.57	104.85	107.14	106.23	105.57	105.54	104.57	105.47	107.75	107.01	104.97	106.09	105.49	106.81	106.32	105.5	104.71	105.28	107.35	105.84	106.59	107.48	107.3	107.12	106.01	106.69	106.01	104.57	106.65	105	105.67	107.93	105.18
109.32	107.87	109.2	108.67	108.24	106.74	106.12	108.68	105.67	108.79	108.62	108.9	108.74	108.82	109.18	106.53	108.12	108.96	106.91	107.3	108.8	107.21	107.58	106.64	109.85	108.29	108.95	108.75	109.73	107.04	107.2	107.27	107.8	107.26	110.01	106.93	107.79	104.6	107.26	106.56	106.18	106.74	107.51	107.64	107.56	108.19	108.07	106.8	108.98	109.03
107.6	108.54	107.26	108.34	109.22	109.41	110.28	107.83	107.77	108.61	106.52	108.27	109.08	109.09	107.06	107.56	107.9	106.78	107.13	106.26	106.83	109.46	110.35	109.19	109.45	108.18	108.34	106.01	106.94	109.28	108.28	107.25	109.62	108.16	109.01	108.37	109.13	110.39	108.36	109.09	109.83	107.65	110.85	110	109.87	107.43	107.48	108.64	110.63	105.86
107.34	106.56	107.8	107.39	107.74	107.36	108.94	109.99	107.63	109.25	107.37	109.8	110.72	108.64	108.03	107.64	108.39	109.65	108.67	108.35	108	109.92	106.16	105.51	109.12	107.89	107.56	105.87	108.12	107.97	108.23	107.47	110.45	108.89	106.61	107.74	107.14	107.14	106.47	108.03	107.96	108.2	107.65	107.65	108.97	108.34	105.82	110.1	106.07	108.51
99.584	103.52	102.33	102.11	99.381	102.76	101.55	103.37	102.29	101.04	99.502	101.27	97.77	100.4	102.07	99.114	102.59	100.92	100.19	100.88	100.71	100.03	102.41	99.332	103.04	100.11	102.49	100.98	98.139	100.76	98.89	101.68	100.66	100.94	100.05	101.75	101.48	100.38	100.81	100.7	101.84	102.77	100.31	102.41	101.38	102.5	102.29	102.05	100.71	102.16
106.43	106.32	105.15	102.78	105.19	104.85	105.78	106.27	107.48	105.58	105.91	103.66	107.16	106.38	104.24	105.41	105.32	103.55	105.78	105.15	106.16	105.13	106.81	104.15	105.28	108.75	103.61	106.51	105.28	106.37	104.24	108.11	104.79	107.22	106.56	107.43	106.16	105.22	106.95	105.05	104.59	106.26	106.37	106.93	105.89	104.63	103.06	105.92	103.98	104.6
98.91	98.516	96.056	97.422	94.769	97.319	97.951	99.712	98.571	98.813	96.934	97.704	97.103	99.395	96.998	98.255	98.157	99.415	96.486	98.538	96.875	96.693	99.235	101.2	98	96.836	97.571	97.957	97.597	100.36	99.44	99.041	99.292	100.09	100.85	98.119	98.551	100.23	98.377	97.629	98.903	100.1	97.707	100.05	100.03	97.551	99.003	99.365	96.976	98.309
108.2	108.12	107.41	109.11	108.98	110.09	104.69	107.13	106.67	106.84	107.78	107.69	107.06	107.01	108.76	108.42	108.07	106.59	105.69	109.36	107.92	106.85	106.74	108.98	108.19	109.33	107.91	109.05	105	107.62	107.41	106.11	107.19	109.48	107.81	108.2	108.71	105.61	110.44	108.46	108	110.06	109.92	107.42	107.61	108.31	111.02	108.28	108.68	108.85
109.06	110.54	109.42	107.54	111.52	107.66	111.03	110.27	109.9	110.07	110.1	110.69	109.04	109.97	107.56	112.51	112.87	110.33	106.85	108.36	110.81	110.05	109.89	110.19	112.28	110.15	110.45	110.18	110.37	111.44	110.23	110.57	109.63	110.16	109.66	109.74	110.26	108.9	109.17	110.21	110.74	111.82	109.89	109.52	109.09	110.83	110.39	109.89	110.17	108.8
99.248	100.43	100.14	103.03	102.12	100.5	103.27	98.221	99.775	102.01	101.33	101.41	101.29	101.96	100.16	99.724	102.98	100.34	98.47	101.16	100.41	100.02	101.57	98.662	99.524	100.84	100.7	101.18	102.02	101.13	98.788	101.69	99.836	101.46	100.84	99.86	98.705	98.31	100.41	101.81	103.34	101.16	100.08	100.94	98.938	100.48	98.925	100.38	99.392	103.25
102.74	98.878	100.91	101.74	102.76	100.49	101.63	101.92	103	101.71	101.13	100.1	101.59	101.62	100.15	102.15	101.11	101.09	100.75	100.77	100.1	102.29	102.22	99.31	102	101.45	101.12	98.767	102.25	99.675	101.85	101.14	102.51	101.61	100.14	101.27	98.947	101.22	99.968	100.04	100.22	101.6	101.19	100.4	101.28	99.33	101.51	100.06	100.73	102.22
106.26	105.38	105.73	105.39	107.13	104.63	104.32	105.89	104.87	107.08	104.62	105.95	106.43	105.16	105.72	103.8	106.96	104.31	106.13	103.01	104.13	108.28	106.01	105.7	105.2	105.6	104.53	104.97	103.73	104.26	105.33	104.33	106.16	104.79	105.85	106.62	104.11	103.81	106.76	106.88	106.62	105.51	106.73	106.96	104.75	104.95	102.94	105.38	107.37	106.68
106.06	108.39	104.65	105.61	105.6	107.71	106.46	104.96	104.69	107.24	106.69	106.82	103.21	105.03	107.17	105.26	108.57	106.72	106.68	104.99	103.96	106.72	107.11	107.36	106.76	108.2	106.09	105.46	105.94	105.94	104.74	107.18	106.84	103.68	105.05	106.47	104.21	106.46	106.26	104.53	104.97	107.36	103.9	108.46	107.42	106.41	106.18	107.46	105.32	107.42
99.692	99.055	101.57	100.6	99.893	102.27	99.918	99.586	99.666	98.37	100.41	100.07	98.869	98.167	101.4	99.432	99.549	100.64	101.91	102.25	99.798	101.08	98.112	99.958	99.64	99.948	100.8	100.05	98.849	99.077	100.57	100.39	99.315	99.193	100.01	99.372	98.886	99.728	100.81	101.04	99.837	100.6	99.64	99.831	100.76	98.543	102.86	98.528	98.357	100.61
107.12	107.4	107.3	106.53	104.78	105.14	107.31	106.25	106.26	105.38	107.42	104.85	105.75	105.96	105.47	105.66	106.57	105.83	108.86	106.16	105.76	104.9	107.69	107.84	105.06	105.03	105.71	107.2	107.8	106.68	106.44	108.07	106.39	105.81	108.22	106.87	107.52	107.53	106.75	106.31	105.78	108.66	106.8	104.83	106.7	106.35	105.47	107.97	107.36	107.03
106.04	106.68	107.91	106.52	107	106.65	103.75	106.23	108.08	105.03	107.7	107.22	107.21	106.26	105.36	107.03	106.21	108.3	105.53	106.87	107.68	105.72	106.85	106.38	108.78	104.91	107.14	105.44	107.08	105.22	105.08	105.09	107.62	106.08	104.99	106.71	105.5	109.09	106.77	107.44	105.15	108.21	108.39	106.12	106.84	107.6	108.37	107.11	109.29	106.47
99.077	98.385	98.573	97.181	98.082	98.696	97.286	97.967	98.487	99.12	97.732	98.849	97.085	96.73	100.13	97.95	98.588	98.276	96.961	97.657	97.689	97.706	98.973	94.494	98.715	96.723	99.721	97.668	98.349	96.764	98.002	96.879	98.507	98.894	100.06	97.231	97.295	98.459	99.159	96.805	96.486	96.033	98.185	96.324	99.298	98.936	97.948	98.352	99.319	97.13
108.85	107.78	107.23	108.11	106.95	108.91	106.33	105.48	105.39	106.97	108.4	108.58	110.69	108.41	109.98	108.22	109.75	108.14	108.57	108.01	108.53	107.26	107.53	109.18	107.42	107.09	110.15	106.7	108.46	109.83	108.87	106.29	105.9	109.46	107.89	105.69	106.74	106.37	108.26	108.55	109.75	107.54	108.34	108.43	107.84	106.95	108.12	108.69	106.78	106.54
101.88	100.91	100.67	102.37	102.18	101.1	101.24	101.56	99.025	99.706	100.54	99.205	101.53	101.75	100.59	100.81	102	101.3	100.62	100.04	98.276	100.51	101.82	102.47	100.25	101.69	99.568	102.39	100.35	101.4	100.1	101.8	101.75	100.88	100.3	100.86	102.42	98.449	100.04	98.78	99.4	98.956	100.4	101.13	100.63	100.02	102.25	100.32	102.41	99.799
106.67	108.16	107.22	107.4	106.01	106.41	106.7	105.05	105.37	106.12	106.03	107.89	106.93	105.8	106.37	106.8	105.63	105.12	106.59	105	106.99	109.07	105.76	106.22	108.09	104.49	104.77	105.15	105.42	105.22	106.88	106.35	105.7	108.65	108.07	105.07	104.53	106.59	105.44	105.89	105.84	106.64	107.71	105.93	105.83	105.35	105.49	105.47	107.77	106.72
106.88	104.71	105.91	105.51	106.81	106.29	106.26	104.37	107.01	103.33	106.77	104.72	102.88	106.04	107.83	107.12	104.51	106.46	106.54	107.56	106.12	105.14	107.8	107.04	106.56	106.47	106.35	107.48	105.37	105.53	105.91	105.72	108.02	105.17	105.23	106.17	105.67	105.1	104.5	106.63	104.08	105.04	103.18	105.83	105.87	105.35	105.42	101.87	104.57	106.56
107.02	106.04	109.19	107.5	108.42	107.96	110.48	108.82	110.25	107.24	108.85	108.67	107.62	108.77	108.82	108.22	108.58	107.02	107.88	108.39	107.76	105.86	108.58	108.39	108.07	106.53	108.12	108.2	108.09	110.11	107.58	108.54	109.51	107.76	112.85	106.29	106.7	110.92	109.3	107.84	110.92	107.29	110.21	110.61	107.59	108.21	105.87	109.75	109.81	110.13
108.79	110.19	107.13	108.01	107.96	106.15	107.22	107.25	109.24	106.94	108.66	106.79	108.1	109.68	110.12	106.68	108.96	107.5	107.12	107.92	107.76	107.87	106.18	108.91	109.78	109.33	107.23	109.44	107.72	105.71	107.82	108.1	108.49	108.19	105.96	106.31	108.93	106.16	108.09	108.24	110.39	108.13	106.63	109.45	109.77	107.4	108.07	109.77	108.24	107.86
104.15	104.93	107.34	106.2	105.38	108.44	106.1	104.91	107.62	106.9	106.86	105.38	109.19	105.17	106	107.71	105.9	107.5	106.01	105.73	106.87	105.39	105.75	106.89	107.13	105	105.22	105.06	106.87	106.28	105.32	104.72	105.26	104.16	103.78	106.18	108.29	105.33	103.82	107.84	104.3	107.29	105.17	105.07	104.39	105.25	105.65	105.93	104.28	106.53
108.71	107.9	110.02	109.96	109.2	107.66	109.87	105.32	109.98	107.04	107.99	108.67	107.57	107.8	107.04	107.82	107.14	109.01	106.42	109.17	107.02	108.36	107.37	106.04	108.01	107.34	106.44	108.26	106	108.28	110	109.96	108.88	107.31	108.07	107.6	107.32	108.19	109.13	107.48	106.14	107.99	106.93	107.72	106.16	105.37	108.07	109.61	107.05	107.09
109.3	108.21	106.73	106.8	109.15	108.52	105.71	109.27	107.69	106.87	109.77	107.91	107.88	108.4	108.35	108.27	108.49	108.42	108.35	104.23	108.93	107.99	108.14	107.72	109.15	107.73	107.52	109.56	107.92	110.51	108.32	107.5	106.39	109.7	106.32	108.68	108.14	106.13	110.08	109.25	108.15	108.37	107.62	110.21	109.59	108.89	108.36	107.89	110.12	109.88
98.671	97.434	96.072	98.041	98.055	98.098	100.81	97.918	97.539	99.722	98.923	96.814	99.43	98.369	97.115	98.777	96.831	99.301	98.046	96.65	100.27	98.057	97.657	98.882	98.18	99.164	97.086	97.792	96.929	98.701	97.595	96.875	96.73	99.303	97.602	97.744	99.241	99.037	98.561	96.018	98.509	98.776	97.328	98.851	98.413	97.843	98.871	100.37	99.431	96.356
100.38	100.81	99.658	100.45	97.158	101.33	101.91	100.66	103.09	102.15	100.05	99.824	100.46	100.16	100.48	100.63	98.793	101.09	99.995	98.527	100.39	101.28	100.03	98.095	102.77	97.965	98.85	97.848	98.79	100.65	99.988	100.18	100.22	101.94	100.75	99.74	99.475	100.94	100.61	100.55	101.92	101.9	101.33	100.37	98.993	100.09	99.068	99.985	101.39	102.38
105.55	106.83	105.4	106.81	104.02	104.57	105.31	106.64	107.52	108.28	106.39	106.95	106.69	107.75	108.16	106.3	106.11	108.4	106.76	107.53	106.38	107	105.61	104.23	106.61	107.44	103.86	106.39	106.05	107.21	103.84	104.91	106.21	106.53	105.78	106.32	105.56	104.89	105.97	106.36	107.34	106.64	105.66	105.6	104.77	106.96	106.92	106.71	106.59	106.94
106.53	108.64	109.69	107.04	107.22	109.28	106.95	108.93	107.05	108.54	104.36	106.11	108.58	107.06	107.87	106.69	107.05	108.73	108.01	107.82	107.36	110.16	107.61	107.07	107.04	108.31	107.39	106.48	107.86	107.18	108.82	106.48	107.56	107.9	105.38	108.41	108.53	109.18	107.12	107.19	108.09	108.5	106.94	107.86	108.4	107.92	109.19	108.33	105.45	106.73
98.244	97.68	97.416	98.799	100.63	97.239	98.421	100.12	99.833	98.931	100.3	99.927	98.661	98.407	98.42	97.204	97.95	98.428	95.764	96.84	97.426	99.871	98.304	100.24	97.616	98.013	96.968	95.305	97.374	97.852	98.936	99.043	100.14	99.417	96.108	97.579	97.714	97.78	97.582	98.376	98.364	99.847	97.514	96.775	100.59	98.938	98.245	98.323	96.377	99.134
109.75	106.16	109.04	107.95	107.14	108.02	108.45	109.01	106.45	108.93	106.6	109.11	108.65	106.75	108.24	108.32	108.41	107.76	108.93	107.99	107.19	107.06	107.75	106.95	110.67	104.5	106.66	108.68	109.72	109.46	107.81	107.9	106.66	109.72	107.87	109.01	107.29	109.33	107.66	106.77	107.73	106.29	106.53	108.54	107.25	108.4	107.54	107.99	108.31	109.44
105.79	106.68	108.34	106.7	106.81	110	106.81	107.63	106.79	106.96	104.97	107.79	106.71	105.97	103.41	106.08	107.03	105.51	106.26	108.76	104.44	105.88	108.94	105.41	108.25	106.61	105.98	106.15	106.06	106.41	105.9	104.47	105.03	106.76	105.53	108.7	107.21	105.82	105.81	106.86	106.72	106.03	107.38	108.17	107.27	109.73	106.3	105.46	105.85	107.42
104.64	104.44	104.89	103.97	105.63	106.85	106.42	103.15	105.04	105.21	104.81	106.44	107.14	105.74	104.51	104.42	107.4	107.6	107.45	106.59	108.13	104.42	103.82	105.63	106.9	106.43	106.73	106.58	105.58	105.72	106.38	105.09	104.74	106.12	104.35	106.27	105.43	108.03	105.81	105.96	108.05	104.24	106.84	106.51	107.18	105.86	106.46	104.34	105.09	104.31
107.52	106.15	104.65	105.12	105.62	105.75	106.39	103.07	106.91	106.64	105.29	104.88	106.88	105.39	102.77	106.12	106.04	104.91	106.26	104.82	106.3	105.36	102.99	105.06	106.4	106.53	106.58	104.33	106.07	106.82	106.61	104.9	105.29	103.07	107.99	104.12	105.22	105.03	107.38	103.54	106.03	105.94	108.3	106.78	104.88	106.22	105.4	105.55	104.59	104.91
109.54	109.03	110.46	111.02	111.22	110.33	110.37	111.3	109.5	112.12	108.66	109.65	108.07	111.14	111.85	109.02	112.79	109.48	111.23	110.68	108.82	111.07	110.57	110.88	110.81	109.21	108.75	111	112.19	112.66	110.52	110.69	112.1	111.96	108.76	110.55	108.38	108.51	109.73	108.55	109.61	111.29	105.7	109.75	110.8	110.61	109.99	108.09	109.4	109.7
99.077	99.604	100.1	100.36	100.81	102.06	100.29	101.43	99.859	100.16	100.72	99.677	100.09	100.36	100.67	99.954	101.12	100.23	104.06	101.91	98.962	101.73	98.772	102.12	100.09	100.75	100.35	102.91	101.84	98.942	99.821	102.4	99.869	100.07	99.659	99.749	102.33	99.63	100.47	102.95	101.83	99.484	102.27	98.433	100.14	101.57	100.94	101.89	101.25	101.55
106.36	107.94	107.18	108.21	104.64	106.58	106.92	105.07	106.66	108.59	107.32	107.32	104.62	106.33	105.36	106	106.88	105.58	106.16	106.39	105.64	105.59	107.14	108.04	105.46	106.73	104.82	106.01	108.03	104.79	105.25	105.73	105.84	106.79	107.22	105.14	106.87	103.36	107.04	104.71	105.39	105.41	105.89	107.53	106.48	108.59	107.61	107.39	107.73	104.44
106.51	106.02	105.58	108.83	109.12	107.06	106.4	107.14	107.41	106.89	109.85	107.56	107.45	108.35	107.25	107.33	108.3	105.67	109.35	107.9	107.94	106.49	108.6	107.67	105.36	107.21	106.25	109.08	108.06	106.03	105.87	107.46	107.85	107.95	108.44	105.83	106.97	108.71	107.96	107.04	110.05	107.43	105.95	107.86	108.43	106.41	105.72	107.58	105.65	109.51
99.622	100.55	100.01	100.7	102.13	100.07	100.17	100.41	101.86	101.23	100.88	99.4	100.73	100.44	101.35	100.19	101.35	102.47	100.5	99.918	102.33	100.25	100.1	100.09	100.8	100.22	99.471	100.77	100.55	99.431	98.915	101.48	102.67	99.703	99.473	101.71	100.67	100.96	101.4	102.46	100.51	98.874	101.58	98.322	99.479	101.58	99.436	98.164	98.891	102.42
107.19	107.12	106.99	106.44	105.91	106.63	108.3	105.28	105.08	107.88	106.17	106.3	105.35	105.66	105.61	109.21	106.34	105.86	105.67	106.22	105.47	105.44	107.76	106.56	107.86	105.79	105.55	105.72	106.36	106.49	107.28	105.35	105.78	103.93	107.63	106.18	106.71	106.1	106.87	105.52	107.69	105.98	107.66	106.24	105.06	106.62	105.72	107.06	107.53	107.13
98.528	99.206	101.25	99.296	101.84	99.69	100.95	100.01	100.6	99.676	101.09	100.23	100.23	100.22	98.103	98.634	99.375	100.48	99.859	99.612	100.09	100.19	100.53	99.854	103.68	101.91	100.72	101.07	100.11	99.586	101.22	100.13	100.77	100.93	99.543	97.21	99.302	102.46	101.3	99.998	100.89	101.35	97.671	98.909	101.39	99.272	101.83	100.91	101.23	102.58
104.92	108.14	108.16	108.45	108.07	108.64	108.58	110.65	109.35	109.86	108.79	108.03	110.27	108.62	109.77	109.95	108.33	107.89	109.93	109.09	106.51	106.88	109.58	107.53	105.53	107.81	108.92	107.72	107.93	109.86	107.53	109.46	110.5	108.66	107.82	108.28	109.26	106.24	106.97	108.78	106.99	108.43	107.25	107.03	108.6	106.59	106.77	108.21	107.14	108.44
98.329	96.992	98.21	101.74	97.555	98.326	99.278	99.209	97.7	97.657	98.759	98.839	98.416	99.222	98.94	98.042	100.19	98.381	98.958	97.591	99.763	99.517	97.426	101.02	96.005	99.097	99.145	99.339	98.615	99.161	98.817	98.69	99.244	100.33	99.937	98.498	98.387	100.33	97.977	96.695	99.212	100.82	100.64	98.246	97.523	100.41	101.2	98.671	98.273	97.987
102.2	102.56	100.82	96.893	99.735	98.806	101.52	102.37	100.75	102.25	101.19	98.923	100.74	100.74	100.1	102.71	101.53	100.7	102.52	101.26	101.78	98.721	101.17	99.866	100.41	103.13	101.2	98.707	100.13	99.819	100.21	101.03	102.56	100.17	101.92	98.685	99.179	100.36	100.57	100.94	100.41	101.7	101.45	101.22	100.49	102.67	102	101.76	100.67	98.575
109.01	107.43	106.78	106.03	106.49	107.94	107.06	106.13	106.6	106.28	105.21	106.16	107.71	105.55	106.9	106.26	106.71	104.18	107.35	109.57	106.51	107.06	105.48	106.2	105.84	103.74	106.65	105.41	105.31	107.92	107.05	106.33	106.05	107.27	105.14	106.66	104.82	106.34	108.98	107.76	108.76	109	108.43	106.53	105.78	105.11	105.45	104.64	105.23	105.34
107.05	109.6	108.02	109	108.18	108.24	107.98	106.44	107.25	106.84	106.28	106.97	109.32	109.73	106.08	106.32	106.14	107.86	107.65	108.56	111.39	105.82	106.41	109.54	105.24	107.36	108.35	107.45	109.8	105.51	108.06	105.73	106.1	109.3	106.03	108.96	108.37	107.53	107.75	107.61	108.92	110.89	106.93	109.87	107.59	108.05	108.84	107.64	106.38	105.88
108.12	108.45	106.89	108.94	109.87	106.9	108.46	107.1	107.35	108.08	109.96	106.92	107.21	108.76	107.67	109.91	108.44	107.2	109.96	106.01	109	111.23	107.38	106.02	108.25	107.37	107.4	107.68	106.79	107.84	107.62	106.27	108.41	107.49	108.92	106.44	106.98	110.05	107.47	110.27	108.02	107.2	106.13	106.41	107.32	108.44	107.29	106.08	106.6	107.43
100.7	99.172	100.79	100.24	102.11	99.816	103.04	101.77	99.347	98.879	100.65	101.57	100.65	101.6	100.82	103.27	100.92	100.38	101.5	100.62	100.18	101.28	101.3	101.26	100.53	101.52	102.15	99.785	100.95	99.731	103.14	101.69	101.13	103.21	100.87	103.64	101.1	101.28	99.904	99.962	101	100.24	101.01	101.21	98.484	101.06	98.136	98.635	100.89	101.98
107.97	109.34	107.58	109.31	109.91	108.23	107.97	108.13	108.27	108.83	108.87	108.36	107.99	108.67	106.2	108.43	108.61	107.95	108.11	108.89	109.18	110.03	107.97	108.72	109.54	108.6	107.61	106.25	108.24	106.96	108.36	109.93	109.24	108.16	109.67	105.68	107.08	108.95	111.38	108.41	107.4	106.9	108	107.08	108.81	108.59	107.31	108.02	107.46	110.63
108.5	107.44	108.5	109.72	105.28	110.09	108.13	108.21	107.4	108.8	106.87	108.35	107.44	106.68	107.83	108.17	107.51	105.48	106.54	108.9	110.31	106.78	108.83	108.33	108.53	106.02	108.06	107.18	108.47	106.7	108.39	105	105.2	106.08	108.52	107.08	105.67	107.44	109.3	109.72	107.12	108.7	105.31	107.44	109.08	107.99	109.13	107.7	108.79	108.11
102.88	99.692	100.59	99.938	99.253	99.738	100.07	102.07	98.681	98.666	100.39	100.73	101.56	101.27	97.734	98.84	100.14	100.92	100.82	99.327	99.467	99.974	100.48	98.74	98.544	100.62	101.02	98.212	99.763	102.88	100.66	101.06	100.44	101.02	100.42	101	100.49	100.87	99.915	100.55	102.29	100.99	99.944	100.72	100	99.533	101.13	100.48	99.558	100.74
108.67	107.84	106.72	107.97	106.22	110.05	110.07	110.11	105.9	105.02	107.66	107.81	108.36	112.14	108.4	108.79	108.33	108.7	109.11	108.74	107.2	109.96	108.58	109.32	109.82	108.36	107.52	107.71	106.01	109.41	106.57	108.35	107.86	108.37	109.28	107.83	108	109.08	106.72	107.72	106.73	108.53	107.34	106.93	109.46	107.74	110.33	108.21	109.49	108.27
106.96	106.89	105.73	107.18	104.57	107.84	105.31	106.98	106.48	107.84	108.73	107.18	107.88	106.23	106.83	105.63	106.94	105.65	106.71	108.43	105.51	107.32	106.65	106.64	107.15	108.61	106.52	108.13	105.99	107.17	109.6	107.35	106.66	106.28	105.72	106.51	107.37	106.08	106	106.44	107.24	106.24	106.27	105.11	104.06	106.46	106	106.03	106.79	104.99
109.02	109.21	108.37	109.88	107.02	106.85	107.38	109.04	108.56	109.62	107.46	109.02	109.31	107.48	109.05	108.94	107.58	106.57	109.4	104.98	108.88	106.82	108.43	108.61	108.25	107.23	108.4	106.97	104.99	106.88	108.26	109.29	107.47	108.91	106.98	107.99	106.3	107.13	108.43	107.6	109.95	108.57	107.17	108.07	108.45	109.92	107.11	108.6	108.43	108.42
101.07	100.75	100.51	102.53	101.4	103.35	102.5	102.06	101.21	101.26	101.88	102.08	101.6	102.68	99.006	102.39	99.83	101.65	98.786	103.79	100.75	100.56	100.51	103.97	101.75	101.2	98.375	100.67	101.45	102.94	100.8	101.82	101.05	102.59	101.07	101.12	100.93	99.386	101.46	101.32	101.53	102.25	102.35	102.37	102.08	100.91	101.05	100.73	102.94	101.78
98.662	98.367	99.272	97.886	98.941	101.1	98.851	99.445	100.69	98.653	100.13	95.805	100.51	100.9	97.722	99.319	99.874	97.459	98.091	98.48	100.59	100.06	100.7	97.488	99.308	98.219	98.53	100.77	99.367	98.296	98.046	97.56	99.111	98.154	98.393	98.344	98.955	97.526	97.788	99.628	100.59	99.107	99.774	100.48	98.976	97.938	99.688	101.31	99.261	98.931
108.7	112.15	109.23	108.51	107.29	108.17	108.25	108.26	107.88	108.47	110.65	109.99	108.08	107.45	108.91	107.85	108.52	108.33	108.69	107.09	107.37	106.82	109.95	105.19	108.94	108.66	108.48	109.14	106.06	106.4	108.91	108.25	108.53	108.62	109.44	107.88	109.64	106.01	109.7	107.04	109.55	108.83	109.29	108.25	106.99	107.25	109.18	109.12	108.52	109.57
109.91	110.44	110.18	108.79	109.74	111.86	110.11	111.48	111.76	110.1	109.11	107.63	110.63	111.64	110.44	109.36	110.46	111.11	108.82	109.72	111.03	109.58	111.15	109.14	110.34	109.96	112.7	109.25	110.75	110.42	110.07	111.63	111.41	110.89	109.34	111.98	111.12	111	109.55	110.98	110.47	110	109.58	107.96	111.23	108.74	112.22	109.09	109.68	110.54
108.93	105.07	105.72	105.67	105.26	105.79	106.07	107.06	106.53	106.2	107.2	107.24	105.3	102.99	104.79	107.77	108.14	106.58	105.33	106.33	104.53	104.15	109.28	105.72	107.01	105.49	104.76	107.72	104.79	105.78	105.87	104.71	105.08	104.98	104.61	105.82	106.17	103.74	106.96	103.61	103.91	105.84	105.33	105.24	105.77	103.53	106.08	107.14	104.73	107.28
99.34	98.532	97.811	101.09	97.471	98.83	98.881	97.876	99.999	100.03	97.964	100.28	98.597	99.936	97.81	100.21	99.362	98.464	98.948	100.16	100.59	99.472	98.746	100.45	99.386	98.944	96.415	100.09	99.677	100.66	99.588	99.21	98.722	99.1	100.04	99.458	97.706	99.655	99.594	97.881	100.61	98.604	99.525	97.912	98.699	98.535	98.269	96.875	95.858	100.19
105.46	104.22	106.51	106	103.89	106.22	106.22	105.54	104.53	107.46	105.5	107.49	106.38	106.47	106.96	106.79	105.04	104.33	106.02	105.96	105.39	106.4	107.78	106.75	107.71	103.91	105.48	104.67	107.33	107.15	106.44	103.61	106.63	102.8	103.91	107.28	106.35	109.14	106.08	104.33	105.86	107.19	107.09	106.5	106.2	104.25	106.47	105.36	105.94	106.11
105.55	106.57	105.04	106.25	106.91	107.12	103.71	107.02	106.68	105.26	106.99	105.14	108.53	105.87	107.42	107.99	108.38	108.59	107.72	107.9	109.64	108.24	107.56	106.65	106.01	105.59	106.55	105.23	105.59	106.17	106.22	105.29	106.76	107.47	107.74	106.89	106.65	107.57	106.07	107.44	106.24	107.22	106.38	105.64	104.37	105.68	107.22	108.61	105.35	104.87
109.3	109.24	109.59	112.57	112.14	110.45	110.52	109.87	109.64	111.16	108.7	110.9	109.79	109.96	107.72	109.92	110.91	111.94	110.36	110.86	108.1	110.79	109.12	110.9	111.17	110.01	111.31	110.7	110.65	112.28	109.72	110.16	110.57	111.2	111.48	111.66	108.8	107.81	110.35	111.81	111.13	109.12	108.42	110.3	110.6	111.29	112.95	109.99	113.05	110.28
108.37	107.74	106.77	106.45	107.43	109.13	108.69	106.44	108.16	108.19	107.09	109.38	107.73	106.24	109.53	107.41	110.25	105.79	107.37	108.68	106.9	109	106.6	108.44	106.59	109.1	107.12	108.63	108.37	106.6	106.5	107.71	108.35	107.48	108.28	109.02	109.62	108.25	105.89	108.21	107.45	107.33	106.17	106.76	108.43	104.63	107.39	106.05	104.33	106.71
106.38	103.48	106.44	105.11	105.74	105.67	104.75	105.1	105.28	105.13	105.9	105.51	104.65	104.16	105.43	107.92	106.06	105.03	105.68	104.79	105.84	104.48	108.16	106.97	104.11	106.21	104.6	106.2	104.52	104.96	105.65	106.21	105.11	107.26	107.85	106.13	106.61	106.1	105.45	105.24	106.1	105.78	105.34	105.37	106.92	105.51	102.14	105.29	107.11	105.76
107.39	107.87	108.82	105.12	105.71	104.02	107.85	105.43	106.05	106.27	106.7	104.31	107.16	107.29	105.1	104.02	106.71	104.41	107.29	106.7	105.84	107.32	108.67	105.33	106.99	105.84	106.71	105.65	105.34	106.98	105.33	105.1	105.22	106.21	103.65	106.9	107.03	104.49	106.4	107.42	107.03	106.29	106.05	104.72	106.17	107.48	106.85	106.55	104.98	108.27
108.1	109.45	106.43	107.44	106.28	107.36	107.33	109.6	109.74	106.6	108.87	107.46	106.03	107.16	106.33	109.84	104.88	106.34	107.35	108.86	108.12	107.99	106.58	107.46	108.34	108.12	109.93	107.83	105.99	105.62	107.71	108.77	107.28	109.12	107.44	106.63	108.93	105.71	107.64	108.02	106.34	109.37	106.08	106.65	108.33	106.73	106.63	107.42	106.62	107.17
106.96	105.12	105.74	106.38	107.19	105.99	105.91	105.71	106.12	105.38	105.21	107.11	105.36	107.28	105.95	106.41	104.76	107.92	105.25	108.09	105	107.38	105.54	107.3	106.3	105.82	108.96	104.73	105.21	105.68	103.76	105.64	106.86	105.65	105.81	107.97	106.11	106.07	106.48	108.39	106.5	108.15	106.84	106.04	105.12	106.05	105.94	108.59	104.15	105.76
106.37	106.6	108.09	105.66	103.46	105.48	104.88	104.99	105.54	104.69	106.75	105.62	103.22	107.53	106.12	106.02	107.04	104.51	103.87	103.97	105.85	101.7	104.86	106.05	105.93	105.16	106.57	104.91	103.99	103.34	103.24	103.59	105.46	107.6	104.76	105.26	103.9	106.19	105.11	105.38	106.31	105.89	103.69	105.85	104.97	106.88	104.86	105.55	105.9	104.87
106.53	105.93	104.59	106.78	106.57	106.25	106.4	105.07	107.03	108.21	105.91	106.27	106.82	107.61	106.74	105.4	105.4	106.46	104.59	106.64	104.68	107.55	108.61	105.63	105.17	106.47	106.38	103.95	105.85	106.7	104.79	107.13	105.11	107.88	105.34	104.77	104.92	105.43	106.3	104.62	105.69	106.46	104.56	105.59	106.54	105.64	106.89	104.82	105.4	105.48
110.95	108.97	111.13	110.46	109.23	110.48	110.81	111.57	110.57	109.65	109.61	110.03	109.79	110.41	110.62	110.73	109.6	110.01	110.74	111.62	109.64	108.46	110.23	109.98	108.34	111.02	109.9	111.37	109.07	109.93	108.54	111.19	110.45	110.53	110.1	108.97	108.92	111.16	111.51	109.19	111.24	110.92	108.17	107.53	109.11	110.51	110	110.45	111.25	109.78
105.84	108.45	104.99	105.45	104.99	105.37	107.11	107.7	103.94	105.68	107.14	105.72	104.35	106.6	107.25	103.83	103.84	105.75	105.72	107.5	105.83	105.5	105.08	108.32	107.14	104.98	104.23	103.46	104.69	107.25	105.11	107.02	106.14	105.15	107.54	105.46	106.69	107	105.87	107.04	107.46	104.73	107.02	106.63	103.81	105.94	106.49	103.64	106.03	106.71
107.43	107.74	109.59	107	107.42	109.7	107.35	109.14	107.87	109.83	110.3	108.37	109.64	108.07	108.57	109.19	108.25	109.76	108.52	109.39	109.16	110.59	106.73	107.67	108.05	107.97	105.97	108.04	107.22	107.78	107.4	107.99	107.06	107.69	108	108.5	105.39	106.62	107.64	108.49	107.74	108.09	107.47	107.78	108.21	105.73	107.25	106.41	108	108.7
109.39	105.92	107.25	111.15	108.97	107.4	106.02	107.05	108.15	107.21	106.75	108.09	107.13	105.03	107.38	106.58	107.67	107.43	106.95	107.27	108.7	108.27	107.35	109.44	106.85	106.44	107.59	108.29	108.28	108.55	107.24	108.64	108.42	107.05	105.89	106.16	107.17	108.66	107.18	108.95	107.16	106.28	106.08	108.09	107.28	108.24	106.36	107.27	107.46	106.44
109.77	106.49	108.86	109.84	108.03	107.44	105.9	108.66	109.26	108.72	108.16	107.32	108.65	108.73	110.28	109.69	110.16	110.34	107.92	109.65	107.7	106.69	108.04	107.42	106.09	108.64	106.89	108.22	108.14	109.24	106.45	107.15	107.47	107.9	108.06	108.66	105.91	109.88	104.62	105.79	109.14	106.26	107.71	109.21	109.23	106.43	108.32	109.52	108.13	109.77
104.87	106.18	105.31	106.64	108.04	106.71	105.31	106.3	106.14	105.01	105.69	105.89	104.63	103.79	104.17	104.59	105.76	106.29	106.84	108	105.8	105.72	105.56	104.87	104.93	105.37	104.77	105.18	107.36	105.76	106.23	103.91	106.44	104.05	106.93	105.54	104.69	105.56	107.48	105.36	105.31	107.3	104.96	105.35	105.99	107.96	105.68	103.65	105.26	106.04
106.38	103.87	105.24	105.67	105.69	106.67	105.03	104.31	104.83	106.36	105.13	104.54	104.1	105.77	105.27	105.87	105.91	106.59	104.63	104.46	106.9	105.32	106.39	106.23	106.09	105.49	104.1	104.69	106.75	105.83	103.94	104.34	104.75	105.29	104.91	106.11	105.43	107.15	104.56	105.41	103.98	109.38	105	104.23	105.68	106.8	106.01	106.52	106.2	104.44
107.02	106.84	107.86	107.42	104.4	106.92	103.91	105.29	105.91	104.37	104.65	105.4	106.24	106.66	106.49	106.84	105.23	107.18	107.26	105.66	104.94	104	104.52	107.62	104.51	104.53	104.15	105.48	106.02	105	106.27	105.2	108.43	108.09	104.8	105.39	105.74	105.08	106.15	105.89	106.23	105.63	108.15	105.88	106.85	106.77	107.4	106.9	105.15	105.94
107.07	106.96	106.69	106.83	105.82	108.02	105.85	105.07	105.05	105.92	108.55	106.3	106.6	105.27	108.01	106.13	106.11	106.61	109.78	106.23	108.07	108.29	108.42	106.54	106.73	108.39	104.8	106.69	103.75	106.44	108.03	105.62	106.21	102.67	107.49	105.32	107.46	103.82	106.25	107.22	105.86	104.85	104.6	105.4	105.21	105.76	106.15	106.56	105.37	107.37
105.16	103.5	106.89	105.34	106.29	104.39	105.47	104.42	106.33	104.82	106.75	104.66	104.77	104.23	106.13	106.44	104.81	105.57	105.58	105.79	107.49	105.74	104.95	105.69	102.34	106.68	106.55	104.77	104.59	104.64	105.75	107.92	106.11	103.86	105.43	105.07	106.67	105.54	105.83	102.98	106.97	105.61	105.7	105.22	106.82	106.71	105.7	106.8	107.6	105.46
107.46	107.89	110.26	108.46	109.35	109.75	105.82	107.97	108.93	108.49	108.6	108.93	107.68	109.81	105.8	106.53	106.45	106.83	110.63	107.36	107.85	111.05	106.42	108.05	107.65	109.53	107.57	106.94	107.42	108.79	107.98	108.92	109.7	107.35	107.54	107.53	107.06	109.32	108.13	106.9	106.91	111.33	107.27	107.89	108.27	109.02	106	109.66	108.64	109.14
105.59	106.22	106.44	107.17	105.19	106.19	105.97	107.74	106.91	104.03	103.87	106.6	106.46	105.85	104.96	104.55	105.93	106.76	106.01	104.45	104.51	106.48	104.76	107.21	104.66	105.28	107.42	104.11	107.04	105.96	103.67	105.68	106.55	103.95	105.85	109.68	106.55	104.81	106.04	105.91	106.5	106.39	103.55	107.17	106.04	105.72	107.69	106.33	104.78	106.45
100.05	99.914	101	99.393	102.61	102.24	100.43	99.291	101.72	101.66	101.43	100.83	99.26	101.66	100.07	98.155	100.98	98.887	99.546	100.29	99.869	102.11	101.92	102.6	98.651	102.09	100.03	101.43	100.46	100.91	101.29	100.94	100.11	99.795	100.5	99.925	99.325	99.517	101.99	100.95	100.98	102.75	100.29	102.58	98.344	98.183	100.99	101.74	99.701	101.44
106.7	106.54	104.85	106.28	105.06	104.22	105.08	106.98	104.88	105.45	105.4	105.12	104.15	105.19	105.41	106.38	104.64	105.31	105.66	104.73	106.4	104.61	106.87	106.33	104.97	107.47	106.59	104.77	106.43	104.47	104.77	105.42	106.39	107.17	105.72	106.1	106.08	107.19	104.95	104.64	105.89	103.48	106.94	105.02	107.16	107.22	105.31	107.59	105.69	106.42
107.62	106.32	108.32	109.4	108.85	108.11	108.99	105.82	105.98	107.68	107.09	109.08	108.73	108.96	108.46	108.88	106.34	109.75	109.64	107.31	108.15	107.92	110.16	108.13	107	104.73	107.14	108.93	106.99	108.23	107.91	108.66	107.24	107.36	108.41	107.62	110.5	103.75	106.27	105.61	107.77	109.33	109.74	107.96	108.85	107.3	107.43	106.73	108.74	108.2
109.22	108.59	108.08	109.6	108.15	105.5	108.48	108.13	108.46	107.35	109.09	108.88	108.49	108.09	107.97	108.47	107.97	107.7	108.44	109.08	107.72	109.12	108.01	109.14	108.07	108.75	108.59	109.72	108.14	109.2	107.53	109.03	107.01	107.76	109.84	109.04	108.98	109.2	106	106.28	107.81	106.63	108.59	111.04	110.49	109.58	107.76	109.36	107.52	108.52
108.8	109.93	110.81	111.37	106.55	108.59	108.56	111.11	107.88	107.72	108.39	109.56	108.14	108.5	108.62	109.21	109.48	109.62	108.04	107.77	110.44	107.71	108.72	108.92	107.89	109.2	107.7	108.43	110.22	109.16	110.67	109.27	106.6	107.82	110.18	107.81	110.31	109.86	106.8	109.34	109.49	107.99	109.84	107.94	108.9	107.99	106.11	107.24	109.89	108.1
107.53	104.12	105.93	102.45	106.1	106.28	107.6	103.59	104.11	105.82	103.73	105.06	106.74	106.74	106.29	105.21	105.89	106.55	106.18	106.82	106.1	104.64	105.94	105.51	106.45	107.84	106.08	106.64	106.06	107.53	106.12	105.97	108.23	106.83	102.87	106.4	107.33	106.96	106.55	104.71	106.27	105.34	104.69	105.11	107.14	105.37	107.31	107.66	108.18	106.55
109.18	108.43	108.33	107.35	107.48	107.37	107.4	108.65	108.69	110.07	107.09	108.43	109.61	107.74	108.68	110.12	109.34	108.15	108.22	107.67	107.39	107.02	107.51	107.21	107.8	107.08	106.16	107.15	106.67	109.4	104.99	107.38	107.37	107.34	107.16	107.74	105.33	107.74	110.3	107.27	107.1	105.81	108.89	107.3	107.64	109.22	109.16	107.32	107.49	108.96
98.854	100.36	95.696	98.002	99.008	97.17	96.393	97.897	99.56	98.547	98.659	99.724	97.183	95.793	96.157	100.24	96.393	99.032	99.317	98.563	99.459	98.289	96.927	99.013	97.494	97.786	94.861	97.197	97.383	100.81	98.238	97.538	95.575	97.134	97.481	99.124	99.88	98.554	100.23	98.205	94.795	98.326	100.47	98.421	96.241	99.903	97.54	99.422	98.134	98.748
103.67	106.65	103.65	106.07	107.47	105.99	105.66	105.94	106.84	106.38	104.44	105.98	106.97	107.95	105.47	107.47	106.15	106.33	105.48	105.01	105.76	106.14	106.46	105.8	105.56	104.61	107.03	104.94	103.97	107.1	105.52	108.09	106.26	102.58	105.42	105.43	104.18	104.21	105.52	105.47	107.03	105.35	105.82	106.58	105.5	104.55	105.7	105.46	104.19	105.58
106.51	103.31	104.41	104.92	107.24	104.97	105.29	107.4	105.85	106.4	106.57	102.29	103.7	105.18	103.57	105.66	106.34	103.26	107.31	105.98	108.62	105.42	101.99	105.12	107.45	103.66	105.51	104.93	104.27	104.43	105.83	105.86	106.4	108.51	108.63	108.92	104.8	103.88	106.73	103.6	107.33	107.94	108.73	104.06	105.41	104.58	107.3	106.81	107.6	106.5
95.593	99.334	98.783	99.731	95.31	95.462	98.565	96.89	99.423	99.082	99.534	97.058	99.073	98.033	97.464	100.07	99.036	99.989	98.286	98.568	98.761	100.59	99.744	97.745	96.966	97.515	98.694	98.05	99.57	100.23	98.49	97.164	98.258	98.702	98.465	98.149	99.218	98.907	96.751	97.347	97.116	98.03	99.228	97.738	99.508	97.646	97.661	99.862	98.797	97.515
98.413	99.929	98.868	99.966	97.904	100.12	101.02	99.711	98.509	99.962	101.31	100.09	100.64	100.19	101	99.769	99.5	98.686	99.97	101.65	99.376	102.15	101.49	100.32	101.39	99.006	100.9	99.725	99.585	101.41	99.896	98.824	100.1	100.33	100.46	98.321	100.18	99.741	104.49	99.721	100.16	101.29	99.521	100.34	100.74	98.198	100.42	100.52	101.9	99.764
103.02	98.588	98.31	97.788	98.545	98.84	97.559	101.17	99.099	98.766	97.114	98.49	98.554	98.922	96.936	98.946	99.58	98.511	97.358	98.123	100.07	99.702	100.22	98.836	97.734	100.36	100.44	98.506	99.033	101.35	98.659	100.22	97.472	98.076	98.37	98.744	98.152	98.987	98.613	97.721	99.158	99.625	99.693	100.55	99.455	98.54	98.373	99.48	96.904	100.33
107.45	108.31	108.05	106.18	107.44	107.24	107.65	109.61	105.45	106.66	109.63	105.75	107.87	107.91	106.24	108.41	108.41	105.91	107.33	108.48	105.38	108.7	105.41	105.19	107.49	107.86	108.28	107.01	106.12	106.85	107.19	108.16	108	107.93	106.98	107.13	107.5	106.36	106.92	108.51	107.4	105.49	105.57	107.21	107.45	106.67	106.32	107.11	109.09	107.89
108.75	109.38	107.03	108.54	109.64	107.18	108.35	107.59	108.45	107.57	107.89	109.88	107.4	108.75	106.06	108.84	108.58	109.38	107.55	108.61	108.38	107.36	109.16	108.3	109.06	109.28	107.22	105.3	109.23	107.98	109.29	107.38	108.2	107.25	107.73	108.97	108.18	107.53	108.08	108.62	108.54	108.53	108.72	111.16	106.67	107.58	111.3	108.14	109.49	108.77
105.85	106.28	105.74	107.82	106	107.94	106.08	106.68	105.1	106.53	104.78	104.87	105.17	106.51	107.18	105.68	107.26	106.57	105.4	105.61	105.5	107.28	107.66	107.95	104.15	106.57	105.52	108.59	106.56	106.7	106.1	108.06	106.92	105.6	105.07	106.7	106.4	108.31	108.82	106.03	107.34	103.88	106.32	108.05	105.52	105.41	106.03	105.41	105.89	106.55
97.697	96.789	99.254	99.089	95.496	99.542	98.397	97.665	97.318	97.126	99.278	99.699	99.504	100.7	99.122	98.848	99.454	96.672	97.7	97.741	97.79	98.892	99.093	97.315	97.696	98.427	101.35	96.831	98.092	97.614	98.08	99.07	96.774	98.814	101.21	98.939	96.875	98.65	98.52	98.579	95.822	99.62	96.601	99.594	97.673	99.137	96.876	97.882	98.855	96.885
110.93	110.38	108.57	108.82	109.03	111.7	108.91	110.72	110.47	109.44	109.98	111.4	112.32	109.51	110.49	108.49	110.97	111.18	109.74	110.63	110.41	111.97	108.41	110.66	110.04	110.47	110.37	110.19	109.02	111.27	109.62	111.2	111.71	111.42	108.44	110.96	110.57	108.23	111.06	109.62	110.46	110.81	112.41	110.07	111.23	109.59	112.58	111.84	111.21	109.42
107.52	104.39	105.53	105.1	107.48	106.47	106.06	106.03	104.48	104.7	105.72	104.79	106.52	106.3	105.26	108.27	106.58	104.79	108.94	105.76	107.5	104.23	105.95	106.41	105.3	105.77	106.71	108.16	107.29	107.88	108.59	107.2	107.23	105.15	103.68	104.6	106.29	106.75	107.24	107	107.63	105.92	106.94	107.04	106.35	105.02	105.99	105.04	103.78	106.26
106.78	105.05	105.68	106.76	105.33	107.2	105.79	106.66	107.31	108.79	104.61	106.07	106.92	106.41	104.78	106.84	107.28	107.37	105.01	106.8	107.92	105.68	107.44	103.4	107.73	106.57	109.28	105.89	106.88	104.9	108.21	106.73	107.59	104.94	105.53	106.31	108.21	107.59	107.61	103.78	106.07	107.15	108.1	106.59	106.15	107	108.52	104.76	105.49	108.42
104.29	105.54	105.88	106.21	106.23	103.63	106.48	105.13	104.76	106.05	103.83	106.84	103.36	104.08	105.27	104.88	106.78	106.07	105.09	104.19	104.47	105.09	105.46	105.9	107.62	105.88	105.82	104.03	107.3	106.32	107.66	106.89	105.39	106.71	106.6	106.33	104.8	103.99	106.84	105.68	103.78	106.47	104.91	106.77	104.6	105.8	104.14	107.02	106.11	104.36
105.29	106.14	106.06	105.24	103.36	107.26	105.2	105.07	102.53	106.91	106.9	103.49	106.89	106.21	106.19	105.11	106.02	105.28	104.86	102.9	107.21	106.16	105.16	103.98	105.98	104.72	104.23	107.06	103.63	105.88	107.77	104.84	106.68	105.2	106.25	106.44	106.94	104	105.18	104.37	106.41	106.32	105.65	106.11	106.47	106.46	105.8	106.06	107.26	108.05
107.21	108.08	109.6	109.74	107.4	105.79	108.47	107.68	108.62	109.48	105.99	109.93	107.69	108.73	108.6	108.26	107.94	108.63	108.45	107.93	109.22	109.03	109.56	107.05	105.06	107.07	109.01	110.78	107.17	107.74	107.6	108.57	107.94	108.07	110.39	106.12	108.44	107.77	106.57	109.65	108.6	108.35	107.61	108.18	109.25	109.2	108.82	107.55	107.25	106.38
106.46	105.63	105.89	107.48	107.89	105.56	106.54	104	107.43	106.53	106.24	107.1	106.69	106.13	106.38	106.14	107.33	105.53	107.28	105.78	107.63	107.47	106.7	104.77	106.8	105.33	107.15	104.77	106.48	105.89	106.72	105.67	105.17	106.95	106.76	106.63	105.92	106.57	106.38	107.52	105.48	106.4	104.7	107.68	108.77	105.15	107.94	106.44	106.86	106.03
107.59	105.03	105.33	105.71	105.65	106.16	105.32	106.83	104.04	106.03	108.12	105.36	107.39	108.08	107.31	107.01	105.61	105.97	108.23	104.93	105.84	105.86	103.19	107.08	105.51	105.89	107.86	107.14	108.21	105.3	107.31	106.25	106.38	104.14	106.52	106.34	105.63	106.95	105.94	106.6	106.35	106.26	106.81	107.35	107.06	107.06	106.35	107.11	106.63	107.37
110.81	108.04	109.82	109.53	109.78	109.19	110.52	111.98	112.13	109.61	110.46	111.42	110.13	110.92	109.21	111.01	109.04	112.02	111.56	110.73	109.43	111.24	109.23	108.93	109.18	111.18	112.57	110.21	111.31	110.17	109.83	109.66	111.67	109.2	111.28	108.3	111	106.87	110.74	111.13	109.82	111.1	110.47	111.4	110.48	110.39	111.51	111.41	111.08	108.98
102.3	100.95	100.48	102.1	99.934	100.27	100.13	101.88	101.26	101.64	100.84	101.99	101.55	101.5	100.53	100.41	101.22	99.54	99.733	100.79	100.22	101.57	99.466	102.64	100.94	99.594	100	101.15	98.874	99.971	101.88	102.76	101.56	100.71	101.38	101.21	98.965	102.95	99.162	102.44	99.539	101.47	101.65	101.82	99.415	99.77	101.99	100.25	100.29	102.28
100.24	100.46	99.806	99.374	97.01	99.948	101.18	99.787	102.57	99.457	102.26	98.936	98.923	101.61	100.52	101.33	101.99	99.904	100.12	98.922	101.02	99.988	100.51	99.707	100.94	100.42	101.54	99.408	101.35	98.583	98.138	101.04	100.19	101.61	99.477	99.003	100.33	101.46	100.32	99.655	101.33	99.837	101.34	98.943	101.62	99.451	100.41	101.58	100.59	98.168
106.47	108.86	107.55	109.67	107.5	109.43	108.46	106.86	108.11	109.57	107.72	106.84	109.58	107.58	107.25	108.1	109.37	108.78	107.71	109.45	108.76	108.25	110.13	105.8	106.13	107.45	108.7	106.57	108.18	107.61	106.37	109.43	108.59	106.27	107.69	107.12	107.62	106.82	109.76	108.9	107.75	109.63	108.81	108.69	110.73	107.95	109.53	107.33	109.57	109.26
101.48	98.923	100.79	100.44	98.605	101.03	99.781	101.04	98.198	100.22	102.26	100.6	98.776	101.95	102.18	102.46	101.03	100.49	100.09	99.656	100.27	101.12	100.48	99.626	101.98	99.834	100.01	101.26	102.07	103.03	101.59	102.17	101.72	100.4	99.594	100.5	102.03	101.86	100.32	100.54	101.9	102.19	102.1	100.17	101.21	102.75	101.52	99.79	101.3	101.08
106.85	107.43	107.59	108.9	107.35	108.18	106.23	107.95	107.97	110.24	106.79	110.25	106.96	108.49	107.41	108.79	109.9	107.17	108.84	107.43	107.99	109.53	109.15	106.65	107.69	107.06	107.66	109.1	109.24	108.08	108.37	106.98	108.66	107.37	107.74	108.14	106.94	110.93	109.07	106.39	107.79	107.43	109.19	106.84	108.07	109.94	106.81	107.43	110.41	109.81
105.02	105.18	105.56	105.57	105.79	106.6	104.95	103.47	107.53	105.07	105.4	106.55	106.31	108.27	105.61	106.09	105.02	106.54	103.96	106.77	107.62	104.8	105.3	104.95	104.78	108.44	104.48	106.11	105.55	106.61	106.31	105.23	106.63	107.63	107.49	106.07	106.25	105.34	105.91	106.44	103.02	106.01	106	106.96	106.53	105.04	104.83	107.1	105.88	105.11
106.04	105.54	106.24	103.61	103.21	104.62	105.57	107.36	107.18	105.45	106.02	103.95	106.62	105.49	106.61	107.57	107.62	104.76	105.53	105.85	104.32	104.52	105.66	106.44	107.88	105.69	104.9	104.71	107.21	106.54	106.31	102.91	105.94	104.61	107.29	104.94	104.9	103.51	106.95	106.31	104.97	103.53	104.98	106.32	106.45	105.71	106.71	104.61	105.75	107.48
99.998	99.496	99.563	99.788	98.529	98.541	99.247	98.529	97.582	100.32	100.35	97.625	97.339	101.57	99.132	99.951	100.56	99.701	98.588	99.811	96.183	99.159	99.585	98.87	100.84	98.058	101.32	99.797	100.49	97.319	96.795	96.886	100.8	96.552	96.789	100.28	100.26	99.004	98.789	100.68	98.512	100.08	97.242	98.261	100.92	99.315	99.073	98.748	99.46	101.42
98.831	99.388	98.134	96.26	98.233	98.107	100.14	100.19	97.682	96.745	96.893	96.69	98.693	96.965	98.506	98.543	95.126	96.764	96.887	99.537	98.2	95.561	100.37	99.122	97.889	98.582	96.465	98.01	97.837	97.212	98.094	96.704	98.034	97.068	99.961	99.418	98.74	95.933	98.129	97.203	96.547	98.921	99.281	98.86	98.973	96.098	96.363	97.776	95.983	96.038
107.1	108.63	107.96	108.78	108.29	108.52	109.65	109.57	107.55	104.53	109	107.64	108.29	109.6	109.66	107.53	107.16	107.48	106.57	107.37	107.36	108.51	107.64	107.93	109.46	108.2	107.01	108.56	108.8	107.58	108.41	107.5	106.95	105.54	108.61	108.21	108	107.43	106.55	106.84	107.45	109.77	110.62	107.39	108.38	106.54	107.84	108.97	108.94	109.68
107.47	109.06	109.83	107.19	107.58	108.42	109.71	110	106.97	109.81	108.52	106.91	107.65	106.72	104.42	104.47	109.22	107.56	107.26	108.56	106.39	110.16	109.35	109.25	106.91	107.29	108.69	108.44	109.45	107.79	110.94	109.65	107.83	105.07	106.66	109.37	110.69	105.83	106.34	107.73	106.11	108.05	106.92	110.23	108.91	108.05	107.59	108.61	109.01	108.22
105.46	106.33	105.09	104.95	105.43	107.93	108.67	104.9	107.82	106.26	106.44	108.02	107.04	106.64	106.7	106.27	106.76	104.65	105.73	105.78	105.83	106.99	104.62	104.69	105.54	107.37	105.08	104.65	104.88	105.56	107.31	104.77	107.95	106.84	107.68	103.42	107.53	105.43	106.01	107.34	106.49	106.66	108.51	105.3	109.04	105.74	104.71	106.42	105.68	107.23
101.03	100.98	102.12	101.08	101.16	100.13	100.53	98.975	97.932	98.336	98.721	102.34	102.04	100.83	99.889	99.169	99.464	101.11	102.44	99.912	100.99	101.18	100.58	102.74	101.07	101.41	100.04	103.17	100.46	102.33	102.28	100.69	100.24	101.94	102.18	102.81	98.919	101.45	99.575	100.81	102.21	99.677	100.24	100.38	100.15	101.7	100.76	100.59	101.61	101.48
110.74	107.31	111.63	108.75	110.36	110.54	108.02	110.87	111.75	110.49	109.47	110.38	109.46	108.11	109.87	111.35	110	111.1	109.82	110.78	109.18	111.39	110.54	109.82	110.14	110.85	109.11	109.76	111.55	110.67	108.06	109	108.68	108.85	109.07	111.72	110.41	107.23	109.17	111.72	108.25	109.79	111.04	109.73	112.24	108.95	111.19	109.03	110.13	111.12
107.47	106.11	106.23	107.37	104.85	105.55	105.46	106.31	106.79	105.71	106.86	107.81	105.63	106.19	106.41	106.79	106.64	104.43	105.23	105.39	105.72	105.39	106.98	106.09	104.46	106.46	105.87	104.17	105.83	106.1	104.24	104.29	105.78	105.6	106.35	104.73	104.66	105.12	102.34	106.26	107.5	106.21	105.2	105.99	105.89	104.63	107.17	103.42	106.66	105.01
108.61	108.91	108.78	107.17	107.01	109.69	108.87	107.14	107.73	111.51	109.49	107.09	109.15	109.15	108.19	107.93	109.36	106.63	106.79	108.54	107.71	107.93	109	108.35	111.31	107.07	108.49	109.05	107.35	109.59	108.5	107.28	110.05	106.81	110.13	108.34	106.53	108.75	108.79	109.23	106.68	107.88	105.84	108.55	108.51	107.11	106.84	109.46	107.98	109.52
107.18	105.64	106.65	109.08	107.27	107.6	108.62	105.23	108.1	106.95	104.97	105.87	107.69	106.75	107.36	110.06	109.34	105.79	108.87	107.03	105.93	107.84	106.88	106.96	105.6	105.59	105.32	106.27	107.95	106	105.07	107.27	106.64	107.86	106.42	105.33	106.35	106.45	108.68	106.35	105.67	107.72	107.91	105.37	106.83	107.83	106.63	105.19	108.28	106.32
103.06	105.51	106.88	105.15	105.81	105.01	105.52	106.03	105.83	106.68	106.34	105.9	107.94	107.14	104.52	105.12	106.48	106.99	107.3	105.46	107.61	105.2	103.67	105.85	105.94	106.49	106.79	106.66	105.89	106.26	104.8	106.62	105.47	106.67	105.06	106.96	107.68	105.39	104.22	107.23	106.86	105.12	107.19	106.64	108.54	107.97	106.41	106.07	106.93	104.71
108.79	108.47	107.37	110.69	110.06	108.35	108.62	108.33	107.83	108.78	112.1	109.04	108.66	108.38	109.38	107.11	108.55	108.76	107.53	108.6	108.12	107.18	110.16	111.2	107.59	105.79	109.07	106.9	107.33	106.89	109.99	107.6	105.34	107.29	105.58	108.48	109.61	110.74	109.65	108.21	111.21	110.04	108.55	108.98	109.22	109.29	110.71	109.07	105.79	108.35
108.74	105.26	106.03	105.56	106.13	106.39	106.41	107.17	104.24	104.14	105.08	104.43	105.7	103.56	106.42	105.72	104.25	106.23	105.41	104.93	103.75	106	105.67	104.05	105.36	105.59	105.95	103.36	108.87	107.25	107.51	105.15	106.25	102.63	103.88	106.16	106.33	106.35	104.82	106.24	106.53	104.98	107.79	104.94	104	103.53	106.73	105.89	107.84	106.98
99.527	98.478	97.248	99.112	97.816	100.22	97.046	98.516	97.836	98.436	99.608	97.04	98.63	97.335	98.662	98.753	97.264	98.196	95.951	97.472	97.612	98.34	98.925	98.374	98.913	96.845	100.07	97.66	96.72	99.435	99.705	98.762	98.462	100.64	97.854	94.884	99.025	96.186	98.94	98.531	96.541	97.873	99.086	99.204	98.569	98.367	97.562	98.505	96.407	97.697
107.18	108.31	108.37	107.74	108.77	108.78	107.24	106.5	109.71	107.63	107.11	107	109.74	106.68	108.02	107.53	108.27	109.99	107.69	107.77	106.19	107.94	107.83	108.57	107.1	106.84	108.23	107.6	108.61	108.18	108.62	106.17	109.17	107.76	108.15	106.77	106.89	106.64	109.83	108.01	110.08	108.47	109.47	107.41	107.16	107.33	110.15	107.9	105.48	107.95
97.256	96.479	97.049	99.22	98.039	96.654	96.837	97.625	97.677	98.137	96.487	99.222	100.82	97.551	97.051	96.107	98.525	96.578	95.678	98.345	97.068	97.047	97.489	99.288	96.361	98.856	97.354	98.53	97.43	98.894	96.943	99.18	97.444	99.393	95.913	100.49	96.889	97.241	97.088	97.024	97.224	98.602	95.28	97.799	96.662	95.917	96.758	96.804	98.888	95.272
105.05	106.38	105.7	106.05	108.7	104.7	103.8	106.83	106.75	105.67	105.76	105.34	105.67	105.98	104.59	103.67	106.62	106.95	107.98	105.88	105.55	105.01	106.36	106.88	106.24	107.1	106.94	104.58	105.07	104.94	106.76	105.17	105.32	107.13	106.75	102.27	103.55	107.7	107.47	104.87	103.79	104.68	104.69	105.25	107.32	106.28	106.87	105.16	104.37	103.09
109.03	106.27	111.18	110.22	108.71	109.2	109.55	107.07	109.13	109.08	108.46	110.75	111.39	108.19	108.28	108.46	110.77	107.03	108.15	107.66	106.83	108.2	109.77	107.7	109.14	109.54	109.35	109.3	107.87	105.77	106.54	110.68	108.95	108.99	111.4	108.19	108.04	107.2	109	109.01	107.99	108.52	108.52	107.66	108.89	109.69	109.78	109.61	108.23	109.4
99.484	97.34	98.319	95.533	96.764	98.071	97.59	96.022	97.851	97.024	97.913	96.979	96.248	96.728	97.123	96.891	98.639	99.499	98.222	97.963	97.167	99.807	96.68	99.668	98.411	97.827	97.573	98.924	97.127	98.506	96.597	98.407	97.078	98.537	99.732	97.261	98.845	96.303	96.639	99.326	99.676	99.813	98.472	98.751	95.569	98.595	97.579	98.216	98.149	97.698
109.36	110.84	108.8	108.07	111.67	109.94	109.64	110.73	110.92	111.39	110	109.42	110.71	111.86	109.97	110.66	109.45	109.33	108.21	110.4	109.58	108.83	110.35	110.4	108.85	109.92	111.23	110.74	110.85	111.36	108.87	110.87	109.08	110.99	108.81	108.82	110.36	110.16	109.32	109.87	111.44	113.25	111.05	111.18	111.43	110.89	108.03	109.69	111.5	108.35
104.86	104.67	107.34	108.22	104.78	107.69	106.17	106.64	105.63	105.59	107.25	104.88	105.9	105.6	105.1	107.83	105.91	105.59	108.34	107.11	107.13	105.94	107.03	107.29	108.11	104.17	102.92	104.64	106.85	105.02	105.58	105.94	106.48	105.42	105.29	104.51	107.95	105.68	106.83	103.91	107.12	108.21	105.64	106.86	106.73	104.47	106.38	104.8	106.31	105.61
106.15	106.73	104.88	104.89	104.85	105.57	106.42	104.61	106.44	105.55	106.6	105.4	107.05	109.17	105.48	104.12	106.69	105.73	106.62	106.4	106.91	105.21	105.27	105.96	106.05	103.01	106.19	102.62	105.97	106.31	108.04	105.83	105.09	106.02	104.62	107.38	105.58	106.92	105.16	106.17	104.8	104.88	107.37	105.47	105.85	104.78	107.27	104.61	108.47	105.89
104.07	105.22	107.44	105.62	104.05	106.22	105.04	103.8	107.46	107.07	104.88	107.79	105.45	107.88	105.54	104.09	104.77	106.81	106.99	107.67	104.69	105.45	105.82	106.22	105.05	105.61	106.73	108.6	108.81	107.41	104.22	104.98	105.31	108.04	107	105.25	104.97	105.86	102.89	105.06	104.18	105.68	106.36	104.04	104.59	106.4	106.2	105.11	103.66	104.34
95.778	98.341	96.326	97.522	98.262	99.252	98.465	97.822	98.25	97.367	97.257	97.417	98.827	99.12	97.457	98.502	97.538	98	98.463	96.911	101.18	97.795	98.256	97.9	99.385	99.177	98.968	95.845	98.494	100.06	97.151	97.01	98.098	95.097	99.298	97.468	97.319	98.869	99.067	96.362	94.197	98.478	98.91	98.717	96.722	98.838	96.172	97.955	99.617	99.083
108.05	108.58	107.14	108.43	106.83	108.09	107.82	106.7	105.72	109.75	107.2	106.08	106.94	107.43	108.09	105.99	108.03	107.09	109.6	107.16	109.06	107.31	106.27	109.62	107.9	108.06	106.53	107.37	109.68	109.26	107.19	108.09	107.43	107.09	105.62	107.47	107.46	105.87	107.48	108.27	107.51	106.4	111.36	108.89	104.66	108.3	107.41	107.99	106.94	107.2
106.02	105.78	105.68	104.55	106.62	105.95	105.1	106.56	105.9	106.73	104.93	105.85	106.31	103.54	106.03	105.88	106.58	106.99	106.92	107.08	106.12	105.78	106.75	108.57	107.01	104.85	103.87	106.74	107.03	105.61	105.03	106.89	106.44	106.59	106	107.84	105.52	106.5	106.53	107.15	106.41	105.29	106.56	106.6	109.33	105.43	108.15	106.58	108.15	105.44
109.41	109.13	108.59	109.64	108.33	107.7	108.92	109.96	109.13	109.1	107.72	107.35	108.68	107.92	107.79	109.36	108.07	107.88	106.83	109.39	107.65	108.41	107.59	107.7	107.96	106.45	108.54	108.52	105.71	109.23	108.96	108.4	108.15	109.55	109.28	108.86	108.82	109.47	107.84	109.49	107.94	106.99	106.71	110.15	111.37	107.49	109.38	107.81	109.5	108.61
98.085	97.787	99.093	97.508	98.12	93.962	99.038	98.746	96.142	98.557	96.641	99.237	95.825	97.405	99.966	96.907	97.598	98.626	98.064	100.22	98.04	96.474	98.938	97.936	99.058	99.258	97.481	98.013	96.941	99.562	97.162	99.258	97.111	99.941	96.227	98.674	98.066	101.12	100.28	97.33	98.195	96.781	98.185	98.545	96.196	96.975	98.041	101.82	96.936	97.823
98.314	96.779	97.702	98.077	100.73	99.606	96.897	97.705	98.943	97.005	97.562	98.063	97.233	96.965	98.582	98.044	100.46	97.52	94.605	96.678	100.25	95.937	97.729	96.931	99.102	99.847	97.172	96.41	98.664	97.445	96.497	97.544	96.885	99.111	98.883	97.772	96.359	98.266	98.95	98.309	96.476	98.931	97.727	96.958	99.122	100.02	97.782	97.652	97.511	97.461
104.65	105.63	104.79	103.97	105.52	106.32	105.09	104.63	106.27	106.85	105.12	104.74	103.97	104.51	102.86	107.28	105.48	105.47	105.14	104.33	103.09	106.43	104.98	104.15	106.5	105.74	108.01	103.98	103.98	106.03	107.44	104.1	105.9	106.99	104.96	103.53	105.66	102.45	106.26	106.76	105.56	104.84	106.35	107.19	104.78	106.07	106.18	105.08	107.27	103.1
98.33	101.45	100.94	97.506	100.25	100.91	99.356	103.11	98.19	100.58	103.24	100.52	100.39	100.71	101.14	98.141	102.06	99.508	101.51	101.19	102.86	102.88	102.84	101.24	100.14	100.01	99.205	102.08	103.91	100.13	100.58	99.411	101.14	99.873	100.33	101.39	100.72	104.22	100.42	102.9	102.16	101.51	100.57	99.173	100.69	101.36	100.89	100.89	100.99	102.8
99.007	99.029	97.091	98.451	98.115	98.077	98.313	100.39	96.041	98.722	97.458	97.843	98.737	96.72	99.666	97.92	97.81	97.344	98.921	95.399	98.424	99.713	99.294	100.19	99.269	98.274	99.377	96.801	98.397	98.822	98.189	96.707	98.992	99.17	98.677	96.382	97.581	97.384	97.123	98.387	96.396	99.492	96.979	98.777	96.007	97.367	99.405	100.04	100.18	95.838
105.75	106.58	108.77	106.88	109	108.17	109.86	109.02	105.62	110.18	108.77	108.04	108.04	107.35	108.97	108.64	108.16	108.12	107.59	108.64	108.19	105.98	111	107.07	109.11	108.53	109.81	107.84	106.91	110.33	108.96	108.58	107.85	107.35	105.27	110.63	108.18	108.86	110.1	107.19	106.52	107.77	108.5	107.65	107.44	107.26	107.19	109.29	109.08	107.97
108.81	105.89	109.23	107.38	109.08	109.5	107.96	105.97	107.65	107.47	106.2	107.7	110.22	108.66	107.98	109.93	106.87	108.4	107.86	108.46	107.15	110.75	107.78	107.72	107.37	109.11	106.94	106.38	107.94	106.55	108.57	109.78	108.16	107.75	105.94	108.15	109.86	108.44	108.9	109.29	108.61	108.81	106.68	107.64	107.27	106.2	108.62	108.04	107.8	104.98
102.8	98.417	98.976	99.311	97.892	99.157	100.26	101.49	101.28	102.03	100.15	100.77	100.38	100.43	100.11	99.928	101.03	101	101.18	100.27	99.236	99.813	100.44	99.914	100.4	100.96	102.29	98.901	101	100.58	100.91	98.315	100.51	102.89	97.634	101.62	102.63	99.763	99.662	98.215	99.81	102.23	100.64	98.553	100.39	100.9	99.502	101.1	99.436	100.01
106.61	108.27	108.13	108.35	108.18	108.32	109.2	107.28	107.7	108.31	108.74	106.9	108.07	107.79	107.53	109.47	105.41	108.37	109.5	107.92	107.66	108.81	108.57	108.09	107.42	104.52	107.56	109.22	105.68	109.25	108.98	107.46	109.28	106.22	106.79	104.2	105.08	108.56	107.49	106.85	106.39	110.43	107.5	106.91	108.64	107.08	109.13	106.72	106.31	107.13
101.25	101.59	99.422	101.63	98.62	99.722	101.04	101.88	102.37	99.334	102.2	99.97	99.66	99.786	99.565	100.85	99.166	100.87	103.47	102.49	102.23	100.27	102.1	101.39	99.467	101.56	97.862	98.484	102.11	102.65	101.53	100.57	98.603	100.73	100.82	102.94	100.95	102.68	101.81	100.2	101.11	99.455	98.401	101.57	100.94	100.91	100.94	100.38	100.82	101.05
106.66	107.55	107.87	104.95	107.62	110.94	108.82	110	108.13	106.77	109.73	109.7	108.93	106.02	108.93	106.95	106.64	108.35	107.13	108.5	106.73	106.31	105.61	106.73	108.72	107.4	107.21	107.82	107.45	107.7	107.61	108.58	109.21	107.68	110.42	110.28	109.99	108.48	107.42	107.24	107.51	109.31	108.42	108.73	107.9	106.92	108.72	108.94	109.96	106.5
96.942	99.749	99.102	99.425	99.556	97.875	97.265	96.933	98.417	96.465	98.45	97.497	97.354	99.341	99.282	96.413	96.811	97.61	98.767	99.947	98.699	98.844	97.671	100.76	97.853	95.966	99.072	98.342	99.677	99.014	97.265	99.277	95.502	97.431	97.713	97.898	99.989	98.211	100.81	97.12	97.54	97.59	98.296	97.227	99.045	98.916	96.051	98.344	98.366	97.564
101.3	100.83	98.115	99.797	99.096	101.15	101.04	99.941	98.301	98.482	101.95	100.73	100.36	100.29	101.04	100.21	101.21	99.79	99.339	100.83	97.934	99.754	101.81	100.47	99.126	101.26	98.53	98.395	100.16	100.63	98.665	99.744	99.715	99.209	100.33	100.62	98.679	101.52	100.27	101.05	99.873	98.144	100.95	101.49	100.3	98.701	100.1	100.92	98.947	100.18
105.99	104.3	104.04	104.1	106.52	106.24	106.89	106.44	103.8	106.14	105.51	106.21	106.75	104.52	105.47	105.69	103.4	105.19	106.51	106.21	105.79	105.45	108.08	108.38	104.88	105.2	103.96	106.78	107.36	104.61	102.25	106.53	104.48	106.41	104.68	104.76	106.98	104.91	106.27	105.28	105.75	107.87	103.2	105.39	104.08	106.56	105.76	104.65	107.05	102.5
98.279	99.324	96.555	97.8	96.153	94.784	97.255	97.87	98.303	100.55	97.574	98.946	97.401	98.35	98.781	99.368	97.822	97.368	99.084	99.836	96.131	96.755	96.305	97.986	97.892	96.833	98.231	99.085	99.852	97.469	98.287	97.883	98.709	97.391	96.514	98.216	97.372	96.185	99.322	96.604	97.552	98.606	96.764	100.25	99.999	95.997	95.414	98.154	99.651	97.444
105.65	106.48	103.47	106.28	105.81	104.98	106.42	105.24	107.92	108.96	103.89	105.59	104.85	107.54	106.14	106	107.06	107.93	105.39	106.96	103.51	107.91	105.23	103.64	105.69	106.37	104.29	104.83	105.75	105.65	105.94	106.2	105.48	106.51	105.55	105.84	104.58	107.53	106.85	105.62	106.14	107.28	103.44	104.18	106.17	106.8	104.33	105.24	106.14	106.12
111.45	109.5	107.27	107.78	110.68	110.3	108.38	111.19	110.99	109.21	112.52	110.14	109.66	112.15	110.1	109.01	107.64	108.75	108.88	111.53	110.66	112.22	111.54	111.82	109.58	110.58	112.2	111.37	109.7	111.42	111.72	110.94	110.78	112.83	109.64	111.51	109.42	110.25	111.33	109.73	109.99	110.73	109.16	111.38	110.74	109.7	111.34	110.08	108.03	111.99
105.72	103.91	107.19	106.78	106.02	106.84	106.17	106.04	105.13	106.59	106.35	104.41	106.34	103.86	104.72	104.61	106.23	107.65	106.63	105.39	103.41	104.45	106.52	106.02	104.91	105.95	105.48	107.35	104.6	106.11	106.08	105.43	106.09	105.5	107.57	104.96	107.11	104.95	105.92	103.98	104.47	105.74	104.72	104.6	104.91	106.16	104.04	106	105.56	106.92
105.48	105.52	107.1	107.47	107.03	107.54	105.62	106.17	106.83	107.96	106.38	105.9	105.55	104.52	104.36	105.73	106.84	106.68	104.29	107.02	107.04	106.75	106.98	105.19	105.06	104.4	107.59	104.81	103.27	104.66	105.87	105.11	105.39	105.2	105.43	104.35	106.66	107.29	106.45	105.93	105.25	105.28	105.39	105.08	105.54	105.28	104.29	104.47	104.97	105.09
110.45	107.1	107.4	109.53	109.24	108.73	106.54	107.72	109.59	107.24	107.22	106.72	107.87	107.02	107.46	107.82	106.39	107.34	107.16	107.83	106.26	108.21	106.88	107.47	108.03	109	106.2	107.95	106.97	109.63	108.84	109.63	107.22	107.31	107.4	106.89	106	106.51	108.9	107.05	107.98	109.95	106.07	106.74	109.94	109.07	106.71	107.08	108.58	107.65
107.66	109.61	110.82	109.01	106.46	107.87	108.2	109.02	108.48	106.13	107.64	109.08	110.33	107.04	106.64	109.06	107.43	108.95	109.62	109.09	109.71	108.66	110.92	108.9	106.79	107.98	107.72	110.48	106.9	107.35	107.81	107.98	107.14	109.82	108.41	107.26	110.02	107.71	107.78	109.94	108.63	107.09	107.82	108.93	108.38	107.55	109.43	107.77	109.06	108.3
107.27	108.52	108.28	109.08	107.21	111.92	108.66	107.89	108.99	105.97	109.01	108.48	109.73	109.81	109.58	108.32	108.77	108.47	110.31	108.51	108.76	106.84	106.38	106.2	108.61	108.39	106.69	108.89	108.87	108.05	107.87	109.47	107.08	106.27	108.61	106.91	108.42	107.57	109.32	109.38	110.26	110.37	107.69	107.57	109.83	109.55	110.92	107.41	110.43	110.24
100.96	99.36	97.166	97.067	96.979	99.203	99.839	100.39	98.642	99.659	97.16	99.502	100.29	99.152	99.159	99.128	97.676	98.59	99.809	100.55	98.214	99.43	97.526	100.34	98.362	97.193	99.919	96.863	98.877	98.601	98.299	99.385	98.178	98.375	98.008	98.308	100.46	100.61	97.314	97.519	98.883	99.96	99.86	98.491	98.579	99.651	102.74	97.292	98.674	98.786
101.46	100.81	98.31	98.141	100.13	100.38	98.886	98.922	97.685	98.457	98.19	96.227	99.043	97.602	99.894	98.41	98.551	99.609	99.358	100.16	98.79	100.6	98.501	99.252	95.811	99.178	102.07	98.133	99.436	99.241	99.539	102.58	99.116	95.42	98.002	98.87	98.166	99.345	99.429	100.41	100.81	96.344	98.748	98.917	97.815	98.545	98.972	97.164	98.178	98.974
108.81	110	109.1	108.67	106.81	109.29	109.53	110.39	107.3	107.31	106.55	110.84	111.17	107.61	106.8	106.84	107.8	109.57	107.61	109.39	108.27	109	107.41	108.73	108.96	109.32	109.49	109.23	108.03	107.19	109.29	109.31	108.58	108.84	107.23	109.52	106.36	107.76	110.33	108.46	109.53	109.02	108.74	108.8	108.04	108.06	109.65	107.54	107.96	105.97
106.11	106.89	106.52	103.79	105.27	107.2	105.06	106.8	103.13	107.36	105.15	103.33	106.99	106.51	105.87	104.54	107.97	106.91	104.68	106.46	106.14	106.88	106.47	107.8	105.72	105.6	106.9	105.99	106.88	104.59	109.28	105.71	106.86	106.93	107.65	107.91	106.85	105.46	104.91	106.49	108.01	104.54	105.62	108.26	107.94	105.45	105.45	107.39	105.61	105.62
104.62	106.52	105.26	106.7	106.3	105.02	106.75	105.41	103.22	107.34	103.81	105.22	105.24	106.03	106.16	108.18	105.91	103.33	104.12	107.03	105.67	104.61	107.8	106.87	103.89	106.66	107.15	105.78	106.49	105.28	105.4	105.03	106.23	105.78	103.16	105.3	105.48	104.19	106.29	106.59	105.17	104.55	104.4	105.59	105.3	104.98	105.31	107.55	104.59	106.84
105.49	105.33	104.27	105.23	106.55	105.01	106.56	103.97	106.65	103.97	104.99	105.26	105.6	105.23	105.64	105.09	105.67	105.47	105.41	107.07	105.94	106.89	103.94	106.81	105.19	104.74	103.85	106.05	103.4	105.88	108.44	104.22	106.1	104.83	108.9	104.71	104.17	103.74	107.44	103.03	105.93	104.88	103.08	106.61	103.87	104.52	105.28	107.09	106.22	103.99
98.268	97.198	97.098	97.449	98.422	96.386	98.573	97.009	100.11	98.93	98.136	98.042	98.254	99.137	98.835	98.558	99.82	97.648	98.031	97.845	95.931	98.262	99.441	97.346	99.004	99.17	99.519	97.978	98.173	95.06	97.264	97.979	98.313	98.764	99.078	98.39	97.73	98.885	98.721	98.781	98.643	97.147	97.446	97.619	97.417	96.543	98.03	97.466	96.424	97.712
110.81	111.87	109.55	111.22	110.49	110.36	109.02	109.1	111.62	109.29	111.24	110.78	110.38	110.71	108.3	110.12	110.06	111.49	112.31	111.37	108.45	110.09	109.6	109.28	111.21	110.37	111.73	109.21	111.88	109.4	111.51	109.4	113.11	110.53	110.63	109.47	107.73	110.03	111.68	109.72	110.86	109.86	107.97	109.75	111.47	109.88	108.99	109.84	108.01	110.67
100.36	98.688	100.98	100.97	100.66	97.999	100.95	98.223	100.07	98.976	99.394	100.17	97.896	100.45	100.08	101.94	98.564	99.508	101.34	99.993	101.91	101.45	99.947	102.39	99.554	100.55	99.715	98.99	101.35	99.474	100.65	99.749	100.64	101.28	99.258	100.97	98.97	99.329	101.08	97.324	100.18	101.7	98.336	98.336	99.036	98.328	99.853	101.18	98.798	99.21
109.61	110.29	110.33	106.59	109.35	107.91	108.91	109.16	108.55	108.73	109.15	106.16	108.01	108.03	108.49	109.56	108	108.2	108.51	108.05	109.62	107.6	107.79	111.5	105.86	109.3	108.32	108.68	109.46	109.32	107.59	109.41	107.64	107.24	109.86	107.67	106.85	107	106.64	108.93	108.35	108.99	109.61	106.45	106.8	108.66	107.88	108.89	110.69	107.84
106.56	105.61	107.98	107.96	106.08	105.36	105.45	106.23	105.82	107.2	108.16	106.38	105.86	108.24	107.1	106.27	105.22	106.93	107.13	106.56	106.75	105.77	105.6	107.38	105.36	108.05	106.02	107.36	106.01	107.23	106.5	105.41	108.89	106.91	104.76	107.59	106.65	105.75	105.69	107.16	107.47	105.55	107.82	106.48	108.65	105.26	104.65	106.97	106.78	106.7
105.65	107.71	106.56	104.53	105.93	104.82	106.74	105.89	105.96	105.59	105.74	106.33	107.82	107.65	104.68	106.38	107.34	106.12	105.51	106.94	106.1	105.14	106.39	108.41	106.66	104.37	107.13	106.2	107.66	105.46	107.38	107.73	107.7	105.24	108.7	105.29	105.26	103.7	107.39	107.62	108.05	106.05	106.7	107.78	106.04	106.24	104.54	103.83	105.56	108.07
105.39	107.23	104.11	106.04	106.53	104.3	103.88	104.27	103.03	105.33	106.16	106.78	103.06	106.28	106.24	105.61	107.2	104.65	106.59	107.76	106.05	105.01	103.57	104.43	107.31	107.43	105.18	105.96	106	104.28	106.44	104.43	102.65	102.36	108.75	104.42	102.88	105.27	105.14	106.28	104.48	107.12	106.33	105.59	106.79	106.78	106.02	105.75	105.16	105.43
105.71	108.48	106.4	107.05	111.07	109.14	107.49	105.73	106.36	106.42	109.12	106.72	107.11	105.89	107.69	106.51	108.62	107.55	108.07	107.48	106.58	106.39	108.11	105.61	107.04	107.03	108.73	109.87	107.98	108.99	107.26	107.17	107.22	107.41	108.14	107.16	109.87	108.42	108.03	109.31	106.85	105.59	107.74	109	107.5	110.73	108.69	108.98	105.89	107.25
106.8	105.58	107.53	108.27	107.41	106.48	108.59	108.63	107.12	106.05	109.15	107.45	110.38	108.17	107.03	109.02	109.11	107.97	108.57	106.94	107.18	106.76	106.92	107.3	108.84	109.67	107.08	108.35	108.94	107.26	106.77	106.59	108.82	107.97	105.18	108.26	108.13	107.55	107.68	108.81	106.04	107.61	107.13	109.38	109.1	108.81	106.81	105.7	110.49	109.02
105.52	108.05	108.12	106.08	106.88	104.69	106.29	106.11	104.43	105.97	106.23	106.07	106.36	107.27	106.99	105.68	106.73	104.7	104.98	106.42	106.99	104.91	104.64	105.38	105.34	105.89	104.42	104.97	106.23	106.75	105.9	104.55	108.74	106.01	104.94	104.86	105.22	104.72	105.55	106.01	105.32	108.53	105.34	105.13	104.64	105.24	103.87	105.34	106.1	105.14
101.96	100.17	102.37	101.73	98.349	101.96	98.644	99.939	100.59	99.155	101.02	99.498	99.827	98.379	101.9	96.266	99.091	99.115	99.424	100.2	99.518	100.66	98.901	99.661	100.96	100.24	100.39	98.896	98.146	102.39	100.74	102	100.54	98.674	97.78	100.03	100.5	100.45	102.09	99.916	98.02	99.215	99.585	100.02	100.7	99.266	100.99	100.99	99.647	99.792
109.51	110.67	107.26	111.97	104.92	107.8	110.42	106.44	107.67	108	109.22	109.22	108.65	106.46	109.15	109.62	108.1	107.57	109.12	109.41	107.51	108.04	108.14	107.63	105.36	108.8	108.74	107.08	108.35	105.9	110.1	108.91	109.09	107.58	107.19	108.41	106.53	108.84	109.37	107.68	107.85	108.1	107.56	109.14	109.7	107.55	107.66	108.93	109.66	106.29
103.77	106.5	104.14	106.33	103.2	105.6	106.35	106.3	105.52	105.2	106.3	106.41	105.68	106.61	105.86	105.62	103.82	104.84	104.84	106.45	103.88	104.94	103.73	107.25	105.56	103.08	105.11	106.6	104.8	105.66	105.73	106.72	105.25	107.26	104.98	105.22	103.69	105.33	104.92	106.56	104.97	105.02	106.45	107.76	103.5	105.34	106.36	104.22	105.98	104.51
105.85	106.45	106.28	105.33	105.36	105.36	104.71	105.98	107.39	106.45	106.4	106.67	106.71	104.55	104.85	105.69	105.47	102.31	106.56	106.2	104.31	105.37	106.05	105.41	106.25	106.29	106.73	106.07	106.56	105.64	106.52	106.62	106.84	105.21	106.32	106.63	107.36	107.4	106.61	105.51	106.73	104.32	106.72	105.58	106.53	106.09	104.67	105.82	104.52	105.72
106.65	105.66	106.19	106.37	104.6	105.37	107.78	102.56	108.4	107.22	107.78	106.13	108.66	107.6	108.85	107.41	108.73	108.25	104.26	106.15	103.36	105.12	105.94	105.07	105.58	107.62	103.95	107.13	108.86	107.07	106.05	107.03	108.12	106.8	106.46	106.07	104.23	105.66	104.14	107.46	107.23	105.94	104.5	108.28	104.51	107.46	105.79	107.23	105.72	108.5
109.27	107.62	106.47	108.01	108.05	108.38	107.65	109.02	109.11	108.89	109.37	107.21	108.62	107.73	107.2	108.72	108.06	106.52	108.59	108.33	107.66	108.03	105.5	107.76	108.58	106.17	107.5	108.4	106.03	108.42	108.94	111.38	108.62	108.24	107.7	108.91	106.66	106.26	107.43	110.27	107.03	107.6	105.63	107.98	109.14	107.55	108.42	108.4	110.72	107.19
106.62	105.62	107.94	105.1	106.57	106.06	108.53	105.71	106.9	106.49	107.97	108.87	107.11	106.96	106.43	104.25	106.3	106.04	104.59	106.53	104.06	106.87	104.25	105.82	107.01	106.65	105.9	106.27	104.46	105.69	104.15	106.41	104.65	106.3	108.3	106.93	107.92	106.57	107.38	104.08	106.58	108.59	105.57	105.44	108.91	106.32	105.85	106.75	106.02	106.44
103.77	105.77	106	105.58	105.9	106.6	105.57	104.4	105.97	105	105.66	107.59	104.93	104.33	104.73	106.2	105.68	104.96	105.51	106.88	105.14	105.48	104.04	104.65	105.26	106.42	104.39	102.05	107.27	105.9	104.29	107.36	107.16	108.22	104.76	104.68	104.57	104.86	104.31	104.61	106.9	104.82	105.47	107.47	106.01	105.74	104.45	105.46	106.07	104.63
98.215	97.498	100.34	97.73	97.933	97.388	99.735	97.344	100.36	96.91	99.371	97.805	98.164	98.365	99.4	96.439	97.348	97.043	98.256	98.76	97.885	98.904	100.29	97.388	96.299	97.834	97.601	95.407	97.179	97.207	98.342	97.888	98.952	98.086	98.189	97.796	98.615	97.788	97.406	100.51	97.556	96.384	98.32	100.26	98.783	99.203	97.996	97.851	96.523	98.263
103.12	103.84	107.54	104.53	105.35	106.84	105.36	106.41	106.85	105.73	105.44	107.02	105.06	104.43	105.81	106.49	106.8	106.76	105.01	106.28	103.54	102.85	103.25	106.24	104.34	105.68	103.25	105.33	105.98	105.09	105.02	104.21	107.42	103.81	104.35	107.1	105.56	106.03	104.84	105.49	106.61	105.98	104.72	104.62	105.13	104.77	105.4	107.62	105.89	104.03
108.7	108.93	109.34	107.45	107.92	107.83	108.68	109.19	109.32	108.54	107.89	105.93	108.75	108.73	109.03	111.04	105.74	109.74	109.63	108.36	107.99	107.98	108.65	108	110.29	109.64	108.68	108.71	110.15	109.4	108.83	108.25	108.38	108.03	108.51	107.34	109.04	106.44	107.65	107.42	110.17	108.56	108.18	106.39	108.44	108.01	108.13	108.68	108.3	110.42
109.63	104.95	110.57	105.2	108.5	108.37	108.32	109.03	109.27	106.18	105.94	107.82	107.51	108.56	107.93	108.73	108.17	107.38	107.15	108.69	108.8	108.14	107.35	106.78	107.03	106.55	108.05	107.09	107.17	106.12	106.78	106.93	109.68	108.78	107.16	107	107.18	104.95	106.99	108.26	107.43	107.91	109.38	107.57	107.54	109.83	107.77	108	109.21	107.48
108.1	109.37	106.76	107.71	109.39	108.44	106.85	108.97	109.42	108.52	110.07	106.75	109.03	109.04	108.33	109.03	105.71	107.24	108.64	107.81	108.58	105.12	110.99	108.95	110.42	108.99	108.97	108.76	109.43	108.45	108.34	110.51	106.76	107.75	107.97	109.53	106.29	107.72	107.18	108.37	108.53	106.66	105.92	107.74	108.93	107.97	109	108.78	107.63	107.71
108.29	107.08	108.9	108.77	109.86	109.55	110.52	109.12	107.71	107.48	109.82	108.41	110.35	108.18	107.54	107.19	108.1	107.78	110.1	108.52	108.33	106.75	110.32	109.4	108.95	107.13	106.98	106.95	107.37	107.44	107.88	108.18	109.02	108.5	107.38	108.33	107.74	107.06	107.71	108.29	106.18	108.29	109.62	107.58	107.43	107.62	104.42	107.99	105.57	107.71
105.53	104.37	107.44	107.81	105.7	104.65	105.85	106.03	104.93	106.52	103.81	105.08	106.51	106.69	105.55	107.66	104.54	108.31	103.43	105.52	104.78	104.84	104.69	104.64	104.34	106.42	103.31	104.62	104.48	105.47	104.17	105.41	104.81	105.62	106.06	106.31	105.83	105.85	105.56	104.33	106.38	105.76	104.05	104.5	106.67	106.11	103	105.03	105.11	105.77
103.09	103.05	103.74	101.74	103.44	104.72	101.25	101.7	101.87	103.09	102.3	100.93	102.98	102.32	104.61	100.27	103.58	101.45	100.36	105.22	103.09	105.57	103.17	102.46	99.832	103.22	102.12	103.34	104.94	102.65	103.55	104.07	103.63	102.77	102.2	101.61	102.88	103.77	101.9	103.39	103.3	103.67	103.04	101.34	103.43	102.44	103.76	101.08	102.19	103.06
105.89	109.25	108.51	109.03	108.12	108.1	108.37	108.27	107.59	108.37	108.44	107.68	105.76	107.67	108.86	108.11	107.26	108.82	108.28	106.94	109.72	108.26	108.16	108.35	109.26	108.16	107.33	108.19	108.4	110.87	107.47	108.7	107.88	106.27	109.17	107.85	107.31	108.69	105.28	108.75	108.39	109.01	106.9	107.3	110.8	108.87	106.7	107.3	109.32	106.8
108.51	108.27	109.61	109.44	108.25	106.54	108.52	108.63	109.54	108.79	108.25	107.56	109.64	109.31	105.46	109.2	107.79	108.35	107.95	108.38	111.69	109.21	109.14	107.96	108.88	109.75	108.95	109.37	106.8	108.36	107.45	107.58	107.88	107.35	107.51	108.2	108.81	108.72	109.22	106.61	107.41	110.4	105.57	108.7	106.54	109.83	109.44	107.93	105.42	107.23
99.544	98.57	98.139	98.719	98.444	96.989	97.752	98.473	97.897	96.774	98.185	98.288	99.644	98.474	98.553	100.45	95.991	99.874	99.629	95.645	95.454	98.975	97.711	98.554	99.928	99.026	96.799	97.668	97.088	99.443	97.714	96.43	97.24	98.125	97.723	99.493	96.276	95.94	96.1	97.667	98.647	96.595	96.553	96.199	99.665	97.381	98.556	97.808	97.361	97.254
105.14	104.52	104.21	102.32	104.09	105.83	106.67	105.86	105.13	106.63	106.5	104.13	105.43	105.31	106.26	105.82	102.34	105.89	105.33	105.88	106.03	105.55	103.29	106.25	105.11	107.89	105.66	106.02	106.08	106.76	106	105.36	106.03	105.08	103.06	104.9	106.17	103.63	106.29	105.84	105.45	105.9	106.77	105.37	101.84	104.19	103.62	105.59	107.03	105.58
109.18	109.15	109.29	110.8	110.78	108.88	110.89	110.57	109.85	110.86	108.03	111.69	109.92	109.87	109.99	112.02	110.68	110.41	111.78	109.86	109.84	110.47	110.95	110.83	110.61	109.23	110.17	108.3	111.98	109.55	110.29	110.53	110.5	109.22	111.41	111.84	111.31	109.62	108.42	111.43	110.69	111.31	110.29	109.92	110.49	110.92	111.68	111.27	111.08	109.91
105.68	105.38	105.12	106.35	106.83	105.2	106.68	105.36	107.28	109.37	110.59	106.82	106.17	108.55	104.73	106.22	103.69	104.59	105.19	104.32	104.64	107.54	105.98	108.78	108.45	107.92	106.31	108.82	105.79	105.3	105.45	107.75	109.1	106.6	107.42	106.96	106.9	106.15	105.96	105.95	105.29	106.93	108.48	105.55	107.26	107.54	104.86	107.36	106.58	106.63
105.46	104.45	105.04	106.25	107.31	104.31	104.45	106.86	107.54	106.13	102.86	104.06	106.6	106.2	105.4	105.02	104.76	105.39	103.17	103.59	106.76	106.49	105.37	105.75	103.38	104.26	108.31	105.62	104.48	104.51	106.18	104.38	105.05	107.1	105.92	106.73	106.72	107.16	105.92	105.6	104.58	105.85	104.84	105.98	106.03	106.34	104.85	106.4	106.52	105.95
105.11	106.98	105.04	104.56	106.84	106.95	105.53	106.95	105.37	105.04	105.18	105.71	104.96	106.64	104.33	106.36	105.59	106.29	107.36	106.66	104.84	106.49	105.3	104.03	105.51	106.56	105.91	105.53	104.24	105.2	104.34	105.44	106.91	105.04	105.42	105.53	106.37	105	103.71	106.79	104.96	103.61	105.6	106.46	106.43	106.31	107.18	105.74	104.87	106.95
107.58	105.58	105.97	107.66	107.14	107.03	105.49	106.37	106.48	104.02	105.67	104.29	106.72	105.72	107.54	104.68	105.23	106.43	105.53	107.09	105.87	105.86	107.31	106.23	106.72	104.47	106.07	107.63	104.88	104.84	107.35	107.37	106.46	105.5	107.73	102.66	103.9	106.59	105.98	106.21	106.29	106.45	105.5	105.9	106.65	106.76	106.86	106.34	107.65	105.37
98.619	99.345	99.844	96.265	98.762	98.071	99.266	100.4	97.846	98.033	96.829	98.5	99.207	97.135	97.654	96.381	98.078	96.545	98.536	100.35	97.887	98.052	97.378	97.943	99.164	98.151	97.809	97.971	99.259	97.096	98.55	98.334	99.863	97.071	98.455	99.13	96.352	99.53	99.09	97.893	98.438	96.683	98.426	99.242	97.4	98.775	99.396	100.67	97.394	100.33
106.05	107.04	106.46	106.38	106.41	105.86	105.79	105.78	103.98	105.56	104.85	108.61	105.66	106.42	106.01	105.15	108.02	106.16	106.55	104.32	105.62	105.68	104.9	103.6	105.97	106.39	108.45	104.96	105.99	105.82	104.7	105.26	104.43	106.14	105.94	105.89	105.73	105.16	107.09	104.93	104.72	105.52	107.02	107.14	104.6	106.96	105.77	105.23	104.07	105.82
97.081	97.39	98.813	99.011	97.73	98.39	98.653	96.614	95.693	97.73	96.851	96.507	98.011	96.501	97.404	99.464	98.806	98.454	98.305	97.099	96.525	97.832	98.675	100.12	99.238	97.677	96.659	97.642	100.06	98.52	96.54	98.288	95.76	98.383	97.552	96.948	97.495	99.725	97.341	98.579	97.637	99.997	96.678	97.698	99.183	97.926	97.308	98.95	99.19	97.784
106.82	108.02	108.42	109.86	107.77	108.44	107.51	107.45	109.19	106.9	108.15	108.4	108.39	106.59	106.75	108.14	105.93	107.24	111.06	106.14	109.97	106.6	108.23	107.49	108.35	108.05	109.88	109.82	106.32	109.76	108.23	105.81	108.39	107.34	109.99	110.42	107.89	108.5	106.83	109.04	108.32	108.47	107.15	108.67	106.28	107.56	107.94	109.1	106.13	109.75
109.8	107.94	108.59	107.75	110.21	108.5	107.09	108.59	106.8	105.65	105.51	107.44	108.37	108.89	107.37	107.12	108.42	106.29	108.26	107.72	108.16	106.65	108.06	108.65	108.32	106.75	107.37	106.76	107.85	107.74	108.29	106.77	107.78	109.58	106.61	108.6	109.28	107.58	104.55	107.51	107.58	106.3	108.68	106.69	110.15	106.48	108.84	105.86	108.85	106.86
108.76	105.79	109	107.68	105.48	106.66	107.29	107.56	107.31	105.99	106.44	106.52	107.92	107	107.07	106.61	103.66	107.21	107.63	105.45	108.22	105.85	107.48	105.16	107.09	107.36	107.79	106.63	108.4	106.77	107.48	106.61	105.34	103.56	105.95	106.03	107.89	105.28	106.4	106.57	105.15	107.03	106.25	106.56	107.95	108.2	104.52	106.73	105.61	106.12
107.65	108.28	106.79	110.04	108.15	106.45	109.52	108.96	109.24	107.58	107.06	107.72	107.57	108.83	109	108.15	107.85	109.18	109.38	107.55	107.42	108.88	106.87	108.32	108.13	108.69	106.45	108.61	107.94	107.85	106.57	107.57	106.27	106.65	106.65	109.66	109.78	107.04	106.77	109.26	108.83	109.62	107.9	106.66	107.89	107.53	109.56	106.04	107.14	105.16
96.149	100.22	98.627	96.564	100.96	99.528	100.94	100.52	99.09	100.42	99.386	100.25	98.187	100.75	98.726	99.864	101	97.829	100.29	97.786	98.344	96.891	98.254	99.302	97.406	99.424	96.847	98.939	98.995	97.933	99.551	99.525	98.098	98.087	95.748	98.053	99.514	99.48	98.523	98.209	98.897	100.93	99.527	98.588	99.372	101.36	98.077	98.883	99.683	100.24
105.9	105.64	105.6	105.02	106.64	107.43	105.83	108	106.23	106.32	104.57	105.46	104.77	106.84	106.15	102.88	106.61	107.65	104.34	105.44	105.11	107.91	107.1	102.54	105.56	104.51	106.96	105.61	105.33	105	108.32	106.64	106.39	105.2	104.14	105.44	107.03	106.36	106.48	105.33	104.92	105.18	105.5	105.55	104.97	107.59	107.46	103.08	106.33	106.12
106.3	107.28	103.86	107.63	107.17	105.68	107.91	105.51	109.18	106.98	104.36	104.99	106.43	107.48	107.33	106.61	107.36	105.13	106.58	108.48	107	107.22	106.13	105.65	105.83	107.27	105.63	106.12	106.97	106.68	107.35	106.48	105.21	105.22	106.39	104.08	105.81	104.43	107.24	103.9	106.19	107.93	107.79	105.74	107.09	108.65	105.39	106.79	106.63	105.44
109.28	107.5	108.42	106.53	107.22	106.54	107.43	106.35	108.12	107.97	105.12	107.06	107.94	107.85	104.76	107.83	105.94	105.54	104.29	105.23	107.11	107.94	107.72	107.54	108.13	106.54	106.17	105.41	105.09	107.68	106.37	109.81	109.66	103.38	105.87	106.44	107.19	107.95	107.09	106.7	105.55	105.43	107.61	106.96	108.12	105.91	105.86	106.48	107.57	108.03
107.53	107.15	104.59	106.27	105.34	105.85	106.52	107.25	106.18	106.31	106.78	103.55	105.99	103.51	105.64	105.48	108.66	105.05	105.76	107.24	105.93	105.47	105.84	104.58	104.82	105.05	106.4	105.27	106.18	105.45	105.76	106.31	105.32	104.9	106.21	104.68	107.59	103.87	106.47	106.29	104.76	105.79	105.29	105.09	105.39	106.21	105.69	102.37	105.58	104.03
109.36	107.35	107.84	108.85	109.59	106.42	106.59	104.93	108.46	108.21	108.19	107.73	107.8	106.41	109.28	107.46	106.82	108.73	108.68	108.41	107.25	106.4	108.32	107.61	110.11	106.88	106.29	105.98	107.12	105.39	106.32	107.64	106.48	106.84	106.34	107.1	107.85	109.59	106.15	105.74	105.99	108.73	106.11	108.08	106.33	106.99	106.94	107.38	108.43	108.05
97.667	94.955	98.977	98.674	98.503	99.509	98.152	97.272	97.489	99.115	97.873	98.634	98.984	99.873	98.294	97.41	97.725	99.548	98.939	97.534	96.538	98.349	96.445	96.884	98.045	98.043	96.757	99.041	96.408	97.377	97.65	97.29	98.913	96.487	97.002	98.98	96.565	100.1	96.849	99.351	97.256	99.238	98.403	97.057	97.042	97.666	98.778	97.054	99.289	98.386
107.31	107.48	108.05	108.14	107.77	106.86	107.47	104.33	108.97	107.7	104.97	108.64	105.43	107.36	108.46	108.95	110.05	108.21	107.5	105.13	107.59	108.84	106.8	107.98	108.76	108.76	108.62	108.23	109.64	107.99	107.09	106.61	108.26	109.03	108.8	106.47	107.04	110.1	108.39	107.61	106.28	108.59	107.82	108.18	105.7	108.44	107.78	108.11	106.51	109.19
106.55	106.73	107.8	107.7	106.02	108.68	106.39	108.4	107.11	105.06	106.06	106.12	106.29	106.08	106.97	109.83	106.52	105.44	107.07	107.02	105.11	108.03	105.96	109.11	107.96	105.25	107.2	106.71	106.48	105.78	107.72	105.4	108.74	104.48	107.41	105.31	107.73	108.18	106.85	104.13	105.14	104.55	105.95	106.75	105.82	106.85	106.22	105.78	107.55	107.99
108.6	108.48	108.72	110.39	110.36	109.11	107.28	108.43	108.06	108.27	106.53	109.21	107.21	107	108.36	108.95	108.54	108.78	110.57	109.66	109.19	107.8	109.58	106.89	108.9	108.77	110.01	109.25	107.75	108.4	108.71	109.89	110.3	107.69	108.09	108.14	106.62	109.05	106.18	108.91	109.18	108.03	107.02	109.17	109.45	110.09	107.62	107.69	107.94	107.65
97.272	98.889	98.368	98.861	97.519	97.522	98.868	99.955	97.825	97.362	99.312	98.771	98.671	99.374	99.57	98.218	97.426	97.201	99.403	99.501	99.209	99.181	97.388	98.996	100.35	99.255	97.686	99.162	99.777	97.853	98.544	98.935	95.77	98.444	97.132	97.029	98.607	97.929	99.873	101.25	98.241	101.09	98.515	95.384	97.855	95.972	98.054	99.123	98.087	96.898
107.62	106.06	107.44	109.27	110.96	109.2	108.23	108.3	109.39	109.58	108.04	106.88	110.58	107.16	108.5	107.52	106.12	107.53	109.47	107.19	107.3	106.34	108.85	108.66	107.97	108.12	106.57	108.08	106.24	106.05	107.8	108.72	107.33	106.46	108.17	106.64	107.93	109.75	109.08	109.78	108.19	106.77	107.06	107.74	110.31	109.5	108.83	107.62	108.61	107.55
105.95	105.68	106.3	108.25	104.43	105.81	108.08	107	103.3	105.31	104.78	104.45	106.43	105.62	104.49	104.28	105.06	105.18	105.28	106.02	104.22	107.76	104.08	104.79	107.3	104.89	104.38	104.67	105.91	105.45	106.63	104.69	104.62	105.8	105.9	105.29	106.77	106.49	105.94	105.06	106.51	106.06	104.12	105.63	105.03	105.86	105.51	107.5	104.43	106.14
97.788	99.602	98.988	96.221	98.118	98.56	99.215	98.773	95.143	100.31	97.475	98.536	98.448	98.794	98.884	98.546	99.31	100.78	97.783	97.943	98.165	96.756	99.171	97.903	98.447	97.452	98.685	96.622	97.336	96.977	98.123	97.683	97.902	99.858	97.478	98.665	95.763	99.734	100.44	98.73	97.656	98.583	98.273	98.121	98.344	98.907	97.046	97.733	99.36	100.07
104.72	106.22	104.72	104.73	107.15	104.32	103.68	105.73	108.23	104.69	105.14	105.57	105.1	102.06	104.98	104.89	107.83	105.2	104.82	105.08	105.92	105.59	106.2	105.55	105.72	106.37	105.13	106.28	106.44	105.07	105.77	105.5	102.54	103.72	104.9	104.64	104.64	106.31	106.62	108.22	105.38	104.83	106	107.32	106.59	104.93	104.66	104.49	107.55	105.7
108.93	108.48	109.9	107.16	108.01	106.67	109.04	108.23	109.64	108.39	106.57	108.24	108.37	107.79	108.69	107.67	108.95	107.71	108.56	109.84	109.45	109	107.7	107.18	106.61	106.2	109.18	108.41	106.96	107.92	108.25	107.31	106.89	106.69	109.61	107.4	107.13	106.13	106.51	108.76	107.01	107.76	107.86	106.93	106.86	107.63	108.96	108.02	106.18	109.16
96.634	97.71	100.76	98.939	99.373	99.813	99.066	99.001	97.208	100.47	96.986	98.553	98.388	99.077	94.764	98.022	97.094	97.664	99.432	97.265	98.325	96.315	97.744	99.168	97.716	97.712	98.167	98.293	96.768	98.011	96.437	97.759	98.593	100.76	96.943	99.834	97.209	98.082	96.121	97.271	98.621	100.38	98.829	97.296	97.443	98.837	98.272	97.875	98.471	97.059
101.08	99.174	99.704	102.46	101.23	100.49	99.358	101.65	100.13	100.14	101.64	101.28	100.44	102.18	101.32	102.59	99.862	100.93	101.23	100.43	99.682	99.648	101.33	101.2	99.88	102.47	99.196	99.311	99.841	99.883	101.68	100.97	100.33	101.99	99.363	101.09	101.8	98.387	99.579	99.873	101.2	103.04	101.3	98.157	99.944	98.345	100.17	101.89	99.565	101.37
97.618	97.071	97.688	98.099	96.753	100.46	96.241	96.175	96.941	97.181	98.569	97.649	97.254	98.821	99.697	98.817	97.798	96.196	98.244	97.149	96.938	97.172	97.345	95.716	99.667	96.978	98.06	96.49	98.664	97.106	99.432	97.712	99.414	98.223	99.253	97.858	99.259	99.447	97.748	99.322	97.375	95.447	96.461	98.335	97.337	98.07	97.154	96.865	97.91	98.519
99.547	98.607	97.899	98.448	101.04	100.33	98.381	101.02	100.12	97.961	100.8	98.474	101.19	101.89	99.647	100.78	101.93	103.65	101.62	101.48	99.437	101.46	98.825	99.565	100.39	100.27	99.172	98.832	99.284	100.18	101.11	100.8	100.5	100.11	102.34	100.26	99.797	98.773	100.24	102.16	100.73	98.791	99.092	98.871	99.241	98.91	100.33	101.62	100.94	99.859
98.559	98.546	100.94	100.02	99.992	100.5	98.552	98.993	101.84	99.635	100.1	100.94	98.834	104.27	100.03	103.09	99.542	98.606	99.601	100.89	100.42	101.2	99.456	100.12	100.12	100.16	100.54	102.41	100.03	100.18	100.48	99.162	99.824	100.36	97.25	98.577	100.12	101.35	99.892	99.58	101.98	99.256	99.19	96.644	98.487	102.07	100.44	100.24	100.72	99.385
109.79	107.81	107.41	108.67	108.2	110.06	111.85	109.31	109.66	107.85	108.73	106.94	109.83	107.6	109.32	108.41	108.41	108.11	108.28	109.88	107.34	109.17	107.46	108.84	109.42	110.62	109.44	108.58	108.03	108.29	108.43	108.87	108.32	106.26	109.12	110.26	106.82	108.55	108.68	109.62	110.48	110.41	108.26	111.88	109.35	109.16	110.18	110.43	105.83	109.41
106.15	104.49	103.16	103.6	106.39	105.9	105.65	104.59	107.03	103.86	106.48	105.2	104.87	107.57	106.76	107.65	106.22	105.47	107.54	104.4	104.15	107.19	107.02	105.32	105.39	104.87	105.93	105.62	105.64	105.57	106.29	106.94	104.46	105.68	105.45	106.4	106.38	104.52	106.81	105.67	105.88	105.71	106.92	104.96	105.76	106.25	105.42	107.3	105.24	107.12
108.34	105.55	107.67	107.74	109.31	110.75	106.44	107.9	107.33	106.01	105.82	107.58	109.67	105.92	109.89	108.77	108.25	107.02	109.87	106.18	107.42	106.19	107.1	109.28	106.69	108.97	106.87	106.7	109.28	106.19	108.72	105.17	107.81	110.76	107.58	107.93	107.51	106.65	108.44	107.83	108.84	108.98	106.68	108.42	107.49	107.4	106.37	106.82	107.58	109.49
100.15	99.395	100.16	101.2	98.563	100.42	100.88	102.14	99.837	100.18	100.06	96.93	101.82	100.76	102.12	101.95	102.38	101.12	100.76	102.32	101.88	99.723	100.85	101.42	101.96	99.564	101.61	99.326	102.15	100.91	100.39	100.05	101.86	100.79	100.34	98.531	98.939	100.7	100.14	102.67	102.67	102.68	101.34	100.32	101.77	100.59	103.33	100.64	101.58	99.71
101.55	101.45	100.32	100.04	101.25	102.84	102.5	100.83	100.73	101.32	100.54	102.63	100.45	101.41	102.35	101.6	102.11	102.14	101.16	101.74	101.37	101.8	101.61	99.842	102.24	100.17	99.111	100.99	99.882	102.23	102.12	101.02	103.42	101.01	101.16	101.53	99.81	101.82	101.02	103.39	98.153	99.846	101.38	101.42	99.766	102.21	100.52	101.62	100.45	102.14
104.61	102.9	103.97	106.53	106.39	105.72	105.79	103.98	107.88	105.81	107.68	106.48	105.54	105.23	106.71	106.03	104.83	105.34	104.64	103.34	104.91	106.89	107.1	105.24	105.47	106.74	105.98	103.82	106.27	106.78	105.5	106.22	105.23	107.93	103.92	106.12	105.29	107.04	106.56	107.59	104.7	107.34	104.29	104.46	105.22	106.05	105.4	105.17	105.15	105.62
100.85	97.658	100.25	98.888	97.682	98.403	101.78	97.733	100.36	99.446	98.166	99.918	99.256	100.8	100.04	98.593	98.324	96.952	97.252	98.644	98.827	98.513	98.886	97.933	97.653	97.291	98.16	98.292	98.421	98.589	99.722	100.86	98.779	99.083	98.327	101.12	98.187	99.395	98.497	98.524	96.481	99.53	99.003	100.25	101.2	97.325	99.906	97.312	97.462	101.05
107.93	108.58	108.45	109.74	108.4	107.66	108.01	107.51	107.55	107.5	107.25	107.43	109.24	109.57	108.78	107.3	108.83	106.61	105.25	107.56	107.15	110.79	104.79	110.48	107.28	108.54	108.91	108.45	107.78	108.03	105.67	110.65	109.97	108.16	107.68	106.01	106.91	107.25	108.17	107.36	107.91	107.74	106.91	107.72	108.34	105.75	108.11	108.67	108.38	108.91
103.81	106.33	107.02	108.14	106.98	106.19	106.82	106.36	107.31	107.52	106.12	106.7	106.4	104.56	106.31	103.21	104.71	106.51	107.08	109.31	104.67	104.91	107.52	108.59	105.69	106.15	107.05	106.54	107.06	106.67	107.79	106.32	104.94	105.28	105.15	106.91	107.92	107.29	107.83	105.67	107.12	106.7	107.4	106.33	106.51	105.33	107.1	106.16	107.53	108.4
108.46	104.97	106.07	104.8	105.77	105.52	106.16	106.45	106.86	104.62	107.18	106.98	103.71	106.18	105.82	105.98	106.72	107.8	106.64	105.06	106.89	106.1	103.86	105.76	104.33	105.82	106.59	105.6	103.75	105.2	105.83	104	104.31	107.46	105.2	106.33	105.82	105.4	104.42	106.49	103.38	104.92	105.8	105.38	103.24	105.6	106.6	105.95	104.2	106.01
105.27	106.42	104.48	105.46	106.18	106.19	104.88	105.55	107.23	105.14	107.16	107.02	108.58	105.08	107.21	106.82	108.47	107.98	108.18	106.59	107.03	107.04	107.89	105.36	106.6	107.47	105.9	106.34	108.67	105.59	106.32	105.29	108.29	106.1	106	108.04	106.5	104.06	105.35	106.96	105.41	107.65	106.1	106.37	106.04	106.44	106.36	103.85	108.89	106.98
105.51	106.33	104.59	105.78	104.43	106.26	104.47	104.95	105.64	106.59	105.93	106.66	103.19	106.32	105.53	104.97	104.76	104.41	105.63	105.66	103.95	106.24	104.07	103.75	103.64	107.41	106.37	107.12	106.52	106.45	106.5	105.25	105.59	107.37	103.19	106.17	105.89	107.88	104.88	104.08	105.58	104.85	104.09	103.39	104.11	106.23	105.56	105.29	104.87	107.7
107.9	108.63	110.29	108.76	111.02	109.62	111.37	111.61	108.37	108.55	108.63	109.62	110.17	111.08	108.88	110.11	112.97	109.37	107.26	110.24	108.27	108.95	107.84	109.1	110.48	111.52	110.54	111.36	109.93	109.69	110.35	109.85	112.09	110.59	109.69	112.9	109.76	112	109.48	110.73	108.41	109.83	111.01	111.36	109.09	110.86	110.14	110.35	109.8	109.05
106.74	105.1	105.9	106.77	103.9	105.76	105.89	106.77	107.21	103.88	108.79	106.37	105.66	104.97	105.81	104.97	103.61	106.4	107.47	104.33	104.56	107.54	105.38	107.15	107.02	103.11	105.94	105.85	106.92	105.06	103.08	103.28	107.3	106.45	104.67	105.81	104.19	103.48	106.98	105.43	106.94	105.27	104.12	106.71	107.57	108.05	106.3	106.39	105.07	106.54
106.51	105.8	106.14	105.76	106.49	104.55	107.1	106.61	103.67	105.48	104.93	105.69	105.34	105.86	107.4	106.17	106.64	107.05	105.92	105.2	106.56	106.97	107.45	103.62	105.56	105.79	103.85	105.41	105.26	105.85	107.73	105.96	105.21	105.32	106.04	106.95	105.47	105.47	106.91	104.61	109	107.68	107.26	104.72	103.42	103.96	106.72	106.2	104.59	103.6
107.86	109.64	107.24	107.45	110.7	107.79	107.65	109.35	108.12	109.35	108.14	107.37	106.68	109.34	108.77	110.1	107.13	109.69	108.35	108.41	107.8	108.94	107.29	108.88	106.83	108.82	108.01	110.05	108.01	109.49	107.51	109.07	108.27	107.67	108.04	106.14	107.25	107.64	108.7	110.33	108.55	110.11	109.54	106.95	108.32	107.34	107.48	107.69	109.44	108.68
107.51	107.68	106.27	108.33	105.79	108.19	106.86	110.52	106.41	106.54	108.39	106.29	107.41	109.23	107.61	107.61	108.61	105.64	106.84	108.71	105.98	107.75	106.91	109.73	105.49	109.23	108.14	109.08	106.53	107.09	107.05	106.54	107.44	109.43	107.39	107.96	108.52	107.76	107.62	107.7	108.38	107	107.47	107.68	108.53	106.56	106.7	106.56	106.21	106.3
108.65	107.79	106.26	107.22	108.19	107.33	105.47	108.31	108.11	107.37	109.39	111.83	109.07	107.73	108.55	107.17	110.14	108.7	107.66	106.64	108.76	106.81	106.65	110.74	108.93	106.53	105.48	109.2	108.16	109.66	108.69	107.5	108.42	106.64	108.46	108.97	108.05	107.95	109.5	109.34	107.62	107.13	105.77	107.16	107.83	108.77	106.04	111.95	108.91	109.57
106.12	106.24	103.54	105.94	105.21	108.32	105.21	106.4	104.98	105.65	107.22	105.48	104.99	104.65	103.75	107.4	105.26	107.12	105.09	105.63	104.41	106.8	104.92	105.02	104.82	105.17	106.83	105.15	106.41	105.16	106.32	106.38	105.67	106.37	106.08	106.69	106.6	105.57	109.12	102.04	104.87	106.94	105.23	104.84	105.56	106.94	106.86	105.27	107.22	104.84
98.546	100.95	100.4	100.29	99.535	100.62	100.75	100.73	97.936	100.73	100.05	101.05	99.609	102.02	100.04	100.69	102.82	97.211	101.99	101.75	100.53	99.111	102.41	101.96	101.06	98.568	99.47	99.762	99.941	100.26	99.806	100.05	99.124	100.17	99.724	100.78	99.298	99.629	100.89	102.23	102.04	99.834	101.23	99.702	99.479	99.524	102.35	100.11	99.91	100.71
107.16	105.27	106.88	108.95	106.8	102.07	105.82	106.29	104.26	106.98	107.14	105.6	107.39	105.24	107.51	107.05	103.89	105.38	104.36	106.31	104.22	107.29	105.71	102.97	104.81	104.49	105.11	104.43	106.26	105.48	104.39	107.38	106.55	106.06	105.26	105.27	107.11	103.29	106.56	105.13	105.81	106.15	106.75	106.1	105.92	103.84	105.95	105.85	106.71	104.53
100.14	99.1	98.21	99.311	101.86	97.161	97.799	97.399	100.54	98.077	99.803	99.32	97.938	98.323	98.504	98.282	98.138	98.866	98.86	98.469	99.922	100.63	98.486	98.873	100.51	100.17	98.546	99.218	98.612	100.33	101.51	97.608	99.913	100.6	99.168	100.57	98.802	99.36	99.919	98.615	99.421	98.515	99.041	98.966	99.811	97.236	98.156	98.758	98.002	100.21
102.39	101.95	103.12	99.999	104.35	99.631	104.54	100.86	105.09	102.21	103.42	102.81	102.3	103.57	103.57	101.4	101.02	102.83	101.59	102.99	104.81	102.56	102.76	101.9	103.07	102.82	102.13	101.47	103.55	103.06	105.1	103.74	103.08	103.84	103.82	103.57	102.94	101.87	100.48	104.69	102.57	106.42	102.05	100.23	104.3	103.64	104.82	101.8	102.81	103.15
97.151	98.565	97.108	98.657	98.564	96.976	95.586	98.719	99.218	98.746	100.45	97.606	98.118	98.869	97.534	97.193	97.866	97.173	95.97	96.565	97.602	97.967	99.256	100.31	98.994	99.415	97.188	98.259	97.891	98.393	97.77	95.737	95.946	98.426	97.846	98.828	96.868	97.957	99.873	99.827	98.915	97.297	97.502	99.038	95.826	96.631	97.104	99.662	98.804	96.928
107.56	107.38	107.24	106.02	108.35	108.69	108.86	108.28	107.48	105.94	109.09	106.54	109.47	107.53	107.41	106.75	108.08	109.55	109.14	109.84	108.64	111.22	106.33	106.18	107.81	106.91	106.64	106.72	109.52	110.48	107.52	106.83	108.82	107.79	107.66	107.11	108.81	105.67	107.32	106.73	108.07	108.05	107.12	108.07	107.66	106.3	109.48	107.47	108.1	108.39
104.65	106.85	108.49	106.21	106.19	103.84	108.27	105.91	107.42	106.14	107.53	107.41	108.11	107.57	106.52	107.07	105.65	107.09	105.42	107.48	107.36	104.16	104.05	106.39	106.14	105.68	106.64	106.44	105.92	107.16	108.1	105.32	106.88	106.15	107.03	105.83	105.33	105.02	105.42	106.86	106.28	106.27	105.01	106.72	107.17	104.77	108.86	107.48	106.87	105.52
103.68	106.18	105.84	105.03	104.73	106.08	105.5	103.88	105.54	106.86	106.01	102.21	106.09	104.07	106.22	105	103.8	105.83	105.16	104.17	105.88	105.94	104.97	107.37	104.68	107.92	110.02	105.03	107.89	104.61	105.92	106.53	105.52	106.24	105.46	106.14	105.78	105.56	103.45	103.21	106.91	104.68	106.64	106.64	105.99	103.76	106.22	104.71	106.09	105.01
107.61	104.06	106.7	105.93	103.41	104.92	106.56	105.14	105.67	107.75	108.11	106.43	108.78	107.23	105.6	103.94	105.17	108.73	105.47	109.06	104.52	107.71	104.68	105.56	105.35	106.78	104.68	107.78	107.5	106.1	106.26	105.67	104.75	104.61	106.14	104.95	106.26	108.21	104.8	105.09	106.92	105.86	105.05	107.03	105.99	104.88	105.05	106.08	105.82	105.7
98.985	97.438	98.456	96.004	96.616	98.843	97.05	95.703	99.875	100.24	98.657	97.688	97.683	97.884	97.079	97.258	98.749	97.615	95.651	96.637	98.572	97.414	97.306	97.349	98.773	99.51	97.284	97.353	99.69	99.497	95.019	99.924	95.215	97.592	97.944	98.474	97.733	96.72	99.733	97.038	96.666	98.452	97.124	97.573	98.385	97.296	97.645	98.321	96.876	96.056
101.99	100.79	99.262	99.664	101.31	102.86	100.57	102.74	99.979	97.878	99.265	99.949	100.07	100.82	102.43	103.16	99.028	98.478	99.545	102.01	101.64	99.765	99.72	101.68	101.79	103.48	99.445	99.477	101.03	101.28	99.612	103.8	99.535	101.21	102.22	100.95	99.922	101.7	100.67	99.593	99.458	98.91	100.07	101.25	101.75	101.13	101.67	102.05	102.13	100.52
107.42	105.33	106.57	105.16	104.57	104.55	105.53	106.81	105.56	105.5	106.34	104.71	105.86	105.13	107.18	104.87	104.95	106.09	105.33	106.04	105.72	105.5	106.22	105.81	107.59	105.28	108.6	107.01	105.41	105.39	105.6	105.59	106.63	105.68	106.62	105.19	107.42	102.5	106.58	107.36	106.72	106.51	104.94	106.08	106.16	105.95	106.4	106.22	103.94	107.01
102.82	107.09	104.38	105.74	105.73	107.14	107.2	106.62	104.74	103.83	107.79	104.55	105.04	104.59	104.67	104.59	104.99	104.61	104.13	105.84	105.38	103.57	106.7	103.31	105.47	102.35	106.51	104.68	104.79	106.75	104.4	107.17	106.09	106.07	107.69	106.82	106.02	105.64	108.43	104.66	103.41	105.06	106.21	106.14	110.83	105.7	106.38	105.61	107.1	106.48
101.85	101.81	99.701	99.827	102.09	103.55	101.45	99.939	101.51	101.39	101.16	99.99	99.836	102.06	101.27	99.948	100.17	98.874	99.083	102.04	102.26	101.67	99.879	101.12	98.541	98.762	102.22	101.73	99.743	102.02	100.54	99.873	100.02	101.56	101.07	99.869	101.7	101.99	101.48	101.59	101.96	101.68	100.24	101.47	103.18	98.269	101.5	98.698	101.5	100.19
106.14	109.04	106.8	107.56	108.71	106.49	109.31	111.25	107.59	107.46	110.42	107.32	108.42	107.27	108.25	109.25	109.64	107.24	107.68	108.63	107.78	107.17	109.1	108.16	107.74	106.37	108.8	109.66	110.42	109.31	106.99	108.23	109.2	109.66	106.84	106.52	108.5	105.84	108.51	108.47	109.46	106.53	107.53	107.73	107.04	107.36	108.75	108.46	106.79	109
105.32	105.78	105.11	105.69	105.46	105.24	103.96	104.71	108.39	106.63	106.03	106.27	106.14	106.44	105.85	104.39	107.35	105.92	107.64	106.89	106.48	106.4	107.49	105.81	105.2	105.65	105.26	105.1	104.26	107.57	105.68	105.27	106.95	105.08	107.66	104.75	105.6	105.99	106.72	105.93	105.85	105.39	107.27	108	104.06	106.09	106.29	107.12	105.1	102.73
105.04	104.57	104.45	103.82	105.45	106.38	106.46	104.44	106.44	106.47	103.98	106.55	105.77	104.84	107.17	106.89	105.02	105.32	106.58	107.22	105.15	103.9	106.59	105.73	107.03	105.27	104.2	106.35	104.14	105.2	106.6	105.57	106.48	107.23	106.1	105.01	105.6	106.09	105.82	105.76	107.64	105.14	105.13	104.84	104.58	104.25	107.09	105.05	105.57	103.88
107.4	106.65	106.23	105.38	107.23	107.75	104.57	107.07	106.19	107.47	106.59	106.66	107.16	106.96	105.48	106.39	105.31	107.13	106.2	105.18	105.21	107.02	105.91	106.99	105.83	107.83	107.6	105.1	104.23	106.84	107.4	105.9	106.16	103.73	108.22	106.92	104.22	105.7	105.79	105.5	106.38	107.3	106.57	106.95	106.83	106.77	106.27	106.06	106.05	106.97
97.904	96.814	94.044	98.555	97.51	99.462	98.537	98.779	100.56	96.486	97.977	95.905	98.197	98.721	97.405	98.335	98.769	98.634	96.626	97.134	98.798	98.882	96.909	96.899	99.276	97.078	98.25	98.98	97.253	98.976	97.971	98.755	98.603	100.63	97.311	98.024	99.565	98.703	96.929	97.792	100	99.262	97.108	99.872	97.76	98.713	96.342	95.669	96.857	100.39
99.236	100.43	101.81	100.45	99.435	100.17	101.92	99.111	100.67	99.275	100.65	101.77	97.009	100.85	103.48	100.05	100.39	100.09	99.685	99.131	98.945	98.49	101	99.933	99.05	99.851	99.31	99.867	99.3	100.84	99.414	100.44	100.61	99.167	98.584	99.795	97.537	100.75	101.12	98.157	100.23	102.3	99.833	99.92	99.478	99.364	102.26	99.943	100.12	98.669
102.61	103.07	102.43	102.28	103.17	104.29	101.75	102.04	102.77	104.27	102.95	102.55	102.75	103.34	100.74	102.42	103.11	102.71	104.02	103.69	104.45	104.66	103.03	101.86	103.08	102.72	102.83	100.72	102.39	103.83	104.04	102.26	102.54	101.72	102.04	101.68	102.96	106.7	102.61	103.11	104.6	103.88	102.3	102.58	102.82	100.52	102.77	105.74	103.33	102.22
99.575	100.35	101.34	99.976	99.804	100.26	101.3	99.506	101.88	100.19	102.27	100.78	100.42	97.22	100.3	100.05	101.93	98.631	98.471	99.096	101.59	100.18	99.716	100.08	99.657	100.72	101.04	100.35	101.44	99.682	99.113	99.097	100.83	99.88	99.219	102.11	97.814	98.998	98.466	101.45	100.07	98.637	100.89	100.91	101.24	100.51	100.79	99.003	101.9	99.455
105.58	105.16	106.1	108.31	104.91	106.59	107.92	106.8	105.23	106.35	108.21	105.15	105.22	104.1	105.66	104.23	107.25	104.97	107.66	106.48	105.97	106.99	106.86	106.61	105.47	107.35	104.92	105.62	108.19	104.34	105.84	108.24	106.4	103.95	107.04	107.14	104.62	105.64	107.28	106.74	106.35	105.58	104.49	107.06	105.07	108.5	105.38	104.37	108.27	105
104.64	104.81	103.81	104.82	106.55	104.35	104.59	104.36	106.42	106.73	104.28	105.29	104.87	104.89	105.57	105.54	105.19	107.87	106.32	105.66	104.99	105.22	104.86	105.25	107.44	107.29	103.83	104.66	106.55	103.59	105.46	106.28	107.03	102.61	105.24	107.14	106.6	105.15	105.15	105.73	105.04	104.95	104.98	105.1	105.43	103.56	105.9	105.22	104.7	105.17
97.704	98.956	97.579	101.37	97.698	100.58	98.521	97.293	97.843	97.649	96.403	97.818	96.985	95.887	95.22	99.598	98.844	98.889	99.448	99.148	97.432	99.084	99.854	99.186	98.331	98.532	98.518	98.073	97.784	97.98	98.538	98.052	99.064	99.73	95.512	97.674	98.525	99.255	98.158	99.561	99.093	96.038	98.415	99.923	97.357	100.22	99.366	98.6	96.535	99.52
109.19	111.7	108.91	106.67	107.18	110.03	110.47	109.21	108.34	107.74	108.14	109.05	107.99	108.03	109.08	107.77	109.03	106.76	107.27	108.7	105.65	107.77	108.31	107.64	108.21	109.04	107.37	108.39	109.78	108.94	110.34	108.92	108.07	107.16	109.81	109.23	106.83	107.68	110.87	108.58	107.79	110.24	108.08	109.39	108.35	107.25	108.13	106.67	108.12	108.3
107.73	109.96	107.49	108.22	106.61	109.13	110.34	105.97	107.8	107.72	107.4	110.59	107.43	107.38	108.42	107.89	107.08	107.03	109.02	106.82	107.33	107.68	107.75	107.91	108.71	108.23	109.18	107.64	108.42	109.47	109.31	107.1	108.32	106.18	109.37	107.83	108.89	107.49	108.51	106.35	107.13	108.69	109.46	109.08	107.47	106.7	108.84	107.26	108.15	107.15
106.03	105.2	103.44	107.07	105.17	104.84	107.88	105.16	107.22	102.62	104.21	105.07	106.75	105.51	103.58	105	103.95	103.61	104.37	105.13	108.78	106.57	106.13	104.68	106.16	102.59	106.03	106.81	105.35	105.48	103.95	107.26	106.86	106.31	107.76	106.24	105.37	105.36	104.91	104.95	106.08	106.48	106.61	108.21	104.8	105.04	106.29	104.82	106.16	106.72
99.218	99.415	96.092	99.951	97.34	95.676	98.346	99.017	99.74	96.775	98.991	96.391	95.786	96.345	99.302	99.451	98.342	99.61	99.937	99.246	97.307	98.146	99.607	99.087	97.423	97.903	96.354	97.396	97.73	98.957	98.628	98.208	97.683	98.749	96.537	100.56	97.087	97.736	99.439	99.662	99.535	96.965	95.18	97.821	98.144	97.868	97.665	96.432	99.46	98.295
108.89	106.89	108.95	109.69	108.55	107.3	109.59	109.54	106.93	109.88	107.07	107.72	108.17	109.24	109.96	108.35	107.12	107.48	108.24	107.29	108.92	108.56	107.45	108.84	108.91	108.15	109.91	108.42	107.16	108.49	106.7	108.09	107.67	107.91	107.99	107.61	106.89	107	104.46	110.6	108.78	107.83	108.06	108.17	109.13	110.23	109.51	107.23	107.85	105.96
98.18	100.03	97.994	96.814	98.906	98.77	99.246	98.5	98.953	99.103	97.367	98.691	100.19	100.63	100.12	100.82	95.786	98.964	98.445	101.98	97.769	99.627	96.967	96.17	98.818	99.322	100.96	98.543	99.211	99.424	98.998	98.694	99.656	99.144	99.924	98.444	100.17	97.027	95.594	97.678	99.592	99.09	98.927	98.589	97.281	98.682	98.007	98.694	100.49	99.971
111.55	110.3	108.42	109.88	109.21	110.38	111.16	110.19	112.66	109.39	110.13	109.06	110.49	110.4	110.85	111.67	110.9	109.49	111.79	110.05	111.5	109.92	109.76	108.21	111.87	108.98	110.01	110.86	109.58	110.6	109.84	109.61	109.99	109.23	108.08	108.71	109.18	111.66	109.03	110.09	110.13	111.37	110.37	110.11	109.58	110.35	110.98	112.14	108.59	109.33
106.67	105.61	105.25	103.57	108.16	104.72	106.51	107.06	107.49	108.5	105.55	109.56	106.11	104.92	105.44	106.21	106.88	107.39	106.4	106.48	106.32	105.92	106.62	105.01	107.32	106.93	106.03	106.08	106.82	106.8	108.15	106.07	107.14	104.23	105.35	106.51	106.51	106.75	106.09	106.79	105.23	106.75	106.45	106.73	104.37	103.38	107.59	104.42	104.19	106.22
106.74	104.86	105.84	106.15	106.04	106.24	106.7	105.53	105.49	106.6	103.72	105.41	104.38	105.94	105.52	106.76	105.91	105.63	106.56	105.02	107.35	104.75	106.21	106.25	103.04	105.58	104.64	107	105.53	106.4	105.62	105.2	105.02	106.74	105.77	105.92	106.63	105.65	106.11	106.31	107.01	103.34	106.61	107.1	106.4	104.68	104.69	104.63	106.16	105.03
104.52	106.42	105.73	104.97	106.03	105.68	105.25	104.5	107.48	103.96	108.19	106.2	105.74	106.53	106.3	106.68	106.48	107.36	106.14	105.4	106.45	107.53	103	107.93	104.76	105.68	105.65	106.29	104.96	107.93	106.75	105.79	105.9	105.59	107.01	106.96	104.9	105.24	107.57	107.74	105.88	106.82	105	106.53	105.61	107.38	104.78	104.8	104.44	105.76
107.05	105.64	105.84	106.43	108.49	104.7	106.87	104.56	105.55	104.33	104.36	106.23	104.91	107.25	104.66	106.02	105.52	103.89	106.2	104.66	104.29	104.65	105	103.72	105.98	106.25	106.04	105.84	107.31	103.86	105.04	105.69	102.59	106.45	107.36	107.86	106.17	104.39	106.09	104.55	105.31	101.1	107.2	107.83	105.68	105.94	105.59	105.46	105.03	106.67
108.44	108.32	106.29	105.14	107.63	105.9	107.3	107.83	106.47	105.95	106.57	106.04	105.86	104.98	104.42	108.89	106.1	107.03	108.56	108.16	106.68	108.63	107.27	106.95	105.56	106.85	106.33	106.82	105.63	106.2	105.68	108.22	107.3	106.44	105.57	108.33	107.87	106.35	107.48	106.62	108.56	105.47	104.73	105.54	104.96	103.84	105.49	107.64	107.36	105.49
106.69	108.34	106.01	106.88	105.69	103.45	104.97	105.17	107.36	105.52	106.68	106.77	108.14	105.46	104.38	104.02	105.76	107.19	105.42	106.6	105.71	106.25	105.99	104.25	105.14	103.99	104.17	104.47	105.11	104.95	105.25	105.96	106.69	104.03	104.45	105.53	105.98	108.47	107.24	105.83	106.32	106.29	104.48	105.97	105.97	106.37	104.26	106.34	106.44	104.85
109.4	109.85	107.84	108.46	107.08	107.23	107.98	107.01	107.56	109.64	109.59	108.31	109.06	107.89	110.55	108.53	109.24	110.51	111.34	109.79	110.37	110.15	107.28	107.49	108.75	108.44	107.92	107.51	108.24	109.02	108.94	107.68	109.65	108.67	107.76	109.84	109.57	108.84	108.48	108.02	105.26	108.46	107.78	110.91	108.86	107.69	108.96	110.41	108.93	108.29
107.43	106.61	106.21	107.06	107.8	109.01	107.88	106.89	106.83	106.64	107.42	107.48	108.45	108.69	108.21	107.8	107.24	108.11	107.35	108.71	106.45	109.04	106.62	106.33	107.99	107.8	107.62	107.41	108.73	108.76	107.54	106.53	107.26	108.81	109.68	108.35	109.91	108.91	106.74	107.08	109.88	108.07	107.19	107.81	109.23	109.21	105.44	108.55	107.69	108.29
99.765	99.341	99.163	99.313	98.014	97.933	97.097	97.418	97.617	97.909	99.823	97.305	96.857	99.168	97.595	97.301	97.879	98.957	100.06	98.771	98.659	99.43	99.891	99.126	96.734	99.026	99.709	96.285	98.823	99.196	96.26	97.49	96.572	97.868	97.044	98.251	97.254	99.489	97.978	97.289	98.31	99.408	98.428	100.49	96.601	97.209	97.081	98.915	96.792	97.905
104.87	107.02	106.84	107.51	105.46	107.02	105.56	106.44	107.71	106.5	104.7	106.28	104.15	104.95	106.82	104.81	107.22	107.8	106.85	105.69	106.02	107.07	105.95	105.82	106.03	106	105.77	105.13	107.08	108.38	108.03	107.79	105.73	104.29	106.13	106.63	105.43	106.01	105.77	104.16	105.91	104.31	106.25	104.6	105	106.98	107.89	103.98	105.64	109.06
97.344	99.137	95.399	98.015	99.903	98.004	97.151	96.655	99.922	100.17	99.249	99.08	102.36	96.368	97.893	99.291	97.872	99.579	99.173	99.688	98.821	97.452	97.465	98.267	100.28	100.4	100.45	97.568	97.937	97.058	100.12	99.318	100.21	96.971	98.019	98.073	100.39	97.377	99.27	99.159	98.511	97.663	98.668	99.666	99.531	99.387	98.498	99.413	97.874	99.32
105.63	106.3	105.83	104.73	105.91	105.11	104.84	105.61	106.43	107.94	105.91	105.81	104.17	105.47	105.59	105.99	105.03	104.23	106.6	103.86	106.42	104.34	105.55	105.14	102.76	106.59	105.19	106.5	104.96	104.55	105.9	104.04	105.76	106.43	105.88	106.46	104.18	106.59	106.29	105.94	104.26	105.76	106.21	105.02	104.71	105.9	106.83	104.75	104.6	106.86
105.5	108.58	105.12	106.48	105.91	105.98	105.24	105.5	104.05	106.7	104.71	105.75	104.98	104.93	105.15	103.98	104.2	105.55	105.15	106.91	105.29	107.32	103.92	107.53	106.1	105.85	105.53	107.23	107.73	106.35	106.52	107.54	104.26	106.8	106.53	105.72	106.83	105.88	106.84	106.03	107.87	103.15	104.7	105.14	103.36	104.61	103.62	104.93	106.83	105.87
107.3	103.13	103.71	107.57	105.6	106.36	108.5	106.22	106.72	105.93	106.11	104.84	105.39	104.58	105.02	105.95	107.12	106.05	105.52	104.63	104.48	105.63	104.05	104.45	105.5	105.64	106.97	105.59	106.93	105.43	104.72	105.94	106.36	105.72	107.07	109.32	104.61	105.66	108.53	105.13	104.02	106.92	105.66	104.76	105.74	105.09	104.5	103.96	104.99	106.44
112.25	110.07	109.73	110.52	110.26	110.51	109.58	109.83	110.83	109.55	109.96	110.91	110.26	110.37	111.88	109.32	110.03	110.62	108.67	111.68	109.59	112.89	110.47	109.24	110.66	110.44	111.42	111.03	112.13	110.09	111.08	109.77	110.94	109.95	113.47	109.18	111.55	110.23	111.24	109.8	110.65	109.24	111.48	109.51	112.11	110.85	111.12	110.57	108.96	110.18
99.821	100.75	99.952	102.29	100.09	102.11	100.12	100.53	100.28	100.89	101.4	100.99	98.456	101.7	100.09	101.2	98.733	100.04	101.86	100.5	99.188	100.69	101.17	99.941	102.01	99.954	98.46	102.73	101.27	100.34	100.44	98.994	99.21	99.519	99.549	100.66	97.532	101.44	100.08	100.84	102.98	99.831	99.703	103.1	99.238	100.54	103.53	99.946	102.08	101.12
105.68	104.34	106.44	105.87	103.27	106.53	106.45	105.04	107.88	107.04	107.44	103.87	107.31	105	105.82	104.02	106.66	105.9	105.68	106.97	105.9	105.74	107.6	103.81	103.45	106.72	105.25	106.22	105.33	105.57	106.06	105.04	104.69	105.51	105.5	105.82	104.79	106.77	104.27	107.44	104	106.58	106.49	105.57	104.18	106.16	105.38	104.57	109.51	107.51
99.92	97.705	98.308	98.294	98.082	99.388	98.363	95.838	99.638	96.958	98.059	99.113	96.954	99.156	97.966	97.971	99.094	99.359	95.732	98.072	98.698	98.047	98.786	97.765	98.674	99.838	98.689	97.335	99.697	99.048	96.556	99.718	97.607	97.956	98.951	99.173	97.528	97.597	98.547	99.355	98.276	99.122	97.738	98.388	97.309	100.17	96.505	97.675	97.052	96.406
106.58	105.17	106.28	105.77	107.04	108.25	105.44	104.24	105.57	106.7	105.79	106.76	104.48	105.4	105.2	106.95	108.48	104.95	104.3	103.28	105.42	108.46	105.65	104.92	105.98	106.43	104	107.69	104.54	106.47	106.58	106.4	106	104.55	104.55	102.81	103.7	104.7	105.32	104.1	105.6	103.8	105.88	103.62	105.85	107.8	106.18	106.79	105.56	104.78
107.89	104.49	104.17	105.26	107.19	106.43	105.73	107.19	104.65	107.06	105.66	104.82	106.8	105.04	106	108.34	107.03	105.94	107.04	105.9	109	106.61	105.34	108.31	106.74	106.85	105.81	105.63	106.84	108.66	105.42	105.73	104.89	105.19	107.25	104.68	105.54	108.23	107.6	105.39	105.38	105.66	109.25	109.25	105.81	106.66	108	105.47	105.46	107.68
106.61	104.76	107.18	107.02	105.17	108.55	106.75	105.06	106.95	106.17	105.73	105.98	108.77	104.21	106.43	107.73	107.12	105.33	106.74	106.15	105.92	107.15	109.31	106.78	107.11	106.46	105.58	106.28	106.83	105.91	106.78	107.43	107.17	106.92	106.25	107.31	105.51	106.28	105.73	104.57	107.22	107.03	106.2	107.81	106.54	109.3	106.69	106.63	106.38	106.05
100.11	100.89	100.47	100.43	101.11	101.96	97.838	101.98	100.11	98.071	99.579	100.47	100.45	101.46	98.153	99.808	100.3	99.441	100.6	100.16	100.64	98.799	103	102.89	101.49	100.12	98.98	101.02	100.73	99.968	101.68	101.84	100.08	102.04	98.083	99.983	100.47	100.67	99.954	100.52	102.11	100.9	102.41	101.24	101.28	99.97	101.12	97.747	100.35	101.39
106.42	108.18	107.32	107.87	110.72	107.6	106.21	107.48	109.64	110.05	109.15	107.28	109.39	107.63	108.93	109.38	107.72	106.82	106.67	108.69	107.82	109.17	109.49	107.52	108.84	108.94	107.28	107.48	108.02	109.22	107.65	107.72	108.14	107.72	109.92	108.75	110.17	106.99	108.44	108.42	109.62	110.5	110.22	110.74	109.47	106.96	109.23	108.01	108.35	109.12
105.15	107.08	106.79	106.78	106.8	107.63	105.42	106.35	106.29	108.12	106.58	108.11	107.92	105.75	105.5	107.26	108.84	105.87	106.7	105.58	105.11	107.52	106.18	105.84	107.5	106.1	108.72	108.57	106.44	105.84	106.45	105.32	104.35	106.41	105.54	105.19	106.01	105.72	104.63	107.89	104.13	105.84	106.99	107.06	108.07	108.58	108.35	107.88	107.71	105.37
100.59	98.331	99.236	98.346	99.048	97.805	99.293	98.937	99.745	96.183	97.934	100.02	99.205	98.861	99.398	99.75	98.453	99.309	98.286	99.3	97.967	98.781	100.24	99.362	100.37	99.115	98.586	99.788	100.22	99.102	99.06	98.913	100.49	100.59	98.998	99.543	98.426	99.697	98.824	96.273	100.84	97.058	98.19	99.145	97.941	98.174	99.079	99.227	97.716	97.914
103.81	103.76	106.07	105.15	106.24	105.78	106.11	105.79	106.26	105.9	106.54	106.08	106.57	103.81	108.55	106.5	107.49	105.39	105.65	105.48	102.45	105.61	104.47	104.77	106.86	104.85	106.44	105.2	106.27	102.69	105.52	105.31	106.8	106.6	105.41	106.58	106.03	105	102.52	105.64	104.8	105.84	107.1	104.43	104.89	102.24	105.21	105.51	106.13	106.65
99.952	98.504	96.853	98.625	97.358	99.944	99.677	98.997	95.972	98.381	97.735	97.337	100.71	98.881	98.208	99.66	95.997	98.505	98.682	99.506	98.462	96.318	96.853	97.424	99.265	96.995	97.395	98.439	98.905	97.197	97.448	95.752	95.379	95.451	96.348	98.126	99.109	97.89	97.806	97.992	98.564	98.468	97.852	96.475	97.925	99.473	99.408	99.015	98.1	96.368
108.51	106.28	104.64	103.78	107.17	107.85	107.21	105.68	106.62	105.56	104.87	104.63	107.16	104.88	104.71	104.26	105.57	105.66	105.22	106	105.65	104.86	104.76	104.34	106.66	105.07	107.44	104.86	104.78	105.68	107.9	102.51	105.55	104.77	105.16	107.08	105.37	105.85	104.74	105.92	106.13	105.87	106.81	105.1	105.14	108.61	104.77	107.6	104.92	105.92
97.745	99.295	98.089	96.644	97.715	96.542	97.561	100.22	97.258	96.925	95.989	96.941	96.549	99.08	96.421	98.267	96.567	98.88	97.133	98.876	97.351	98.499	97.41	100.93	99.068	97.806	98.254	97.725	100.3	97.706	98.527	99.328	98.928	99.336	98.017	97.6	99.088	95.437	95.893	97.85	97.25	97.718	98.004	98.136	98.41	98.481	98.959	98.23	96.355	98.798
109.23	108.94	106.34	107.22	107.02	111.02	108.79	108.26	107.24	107	110.53	109.74	108.66	108.94	108.33	108.93	108.28	108.74	107.87	108.72	109.76	108.2	107.87	109.47	107.66	108.35	108.66	109.02	106.9	110.08	110.67	109.94	107.74	109.03	109.2	110.1	107.54	107.7	107.77	107.67	105.42	110.42	110.73	107.57	109.63	108.64	109.58	106.22	108.54	105.84
97.766	98.628	98.529	100.66	98.18	100.49	100.09	96.394	98.751	99.939	99.75	100.46	100.08	99.621	99.95	97.487	98.692	97.887	100.68	97.981	99.661	99.76	96.752	101.87	99.138	100.64	96.248	100.03	99.431	97.478	98.193	99.151	99.742	98.478	98.315	97.316	99.208	99.638	97.855	98.556	97.414	99.469	97.445	100.28	98.754	99.536	100.98	98.361	99.622	101.07
104.61	104.18	105.63	107.27	104.52	106.02	105.67	107.37	106.24	104.13	105.53	105.39	105.49	103.91	105.07	105.68	104.89	103.63	106.36	106.88	105.23	105.62	105.63	103.61	103.72	106.01	106.11	106	105.77	107.12	104.82	105.88	106.52	104.87	105.88	106.94	104.71	105.6	103.25	106.2	105.21	107.31	106.45	105.41	105.51	106.16	105.32	105.62	105.88	106.48
101.61	100.8	98.922	100.86	100.35	100.13	100.71	100.04	100.33	102.28	100.54	103	101.39	99.294	102.55	100.79	101.76	100.45	101.58	101.7	102.72	98.129	101.93	101.47	103.79	102.21	102.04	100.72	102.5	100.88	103.27	100.37	100.75	100.07	98.406	101.11	101.32	101.36	101.69	101.72	102.64	101.67	101.41	98.92	101.09	99.942	98.179	99.979	100.91	100.38
106.77	107.68	107.05	109.46	108.18	106.73	104.93	104.77	105.41	106.47	106.31	105.57	107	107.07	107.02	104.87	107.7	106.42	106.04	104.2	104.68	108.39	105.42	107.21	106.02	107.65	105.49	105.77	106.2	108.2	106.74	105.73	106.63	108.55	105.02	104.26	108.13	104.21	105.74	105.63	106.5	107.5	108	106.96	104.42	105.49	106.01	104.91	106.83	108.49
98.899	97.227	98.091	96.227	97.263	98.697	97.263	97.675	99.768	97.028	99.353	100.23	98.598	96.622	98.116	98.471	97.773	97.557	99.064	96.901	98.754	98.803	99.036	97.231	98.346	97.333	97.72	99.081	99.483	99.257	96.107	98.444	99.445	97.37	96.116	97.689	99.265	99.065	97.371	98.361	94.656	98.293	97.119	98.527	99.97	97.43	97.821	97.061	97.553	96.986
105.46	106.59	107.07	107.2	104.76	103.09	105	105.98	109.34	106.04	106.93	106.14	106.85	106.72	105.89	107.1	106.01	106.93	103.8	107.29	105.03	108.29	109.42	107.85	108.36	104.54	106.63	105.12	106.73	106.52	105.22	105.73	106.93	108.04	105.29	105.64	103.47	106.58	106.29	106.19	108.14	106.97	105.91	107.39	104.47	105.91	105.7	106.97	105.85	107
105.22	104.53	105.95	106.38	106.73	106.04	106.74	105.9	106.77	107.09	104.25	106.86	106.95	108.77	105.29	108.22	106.62	108.73	105.49	107.28	104.54	105.93	105.38	107.21	104.29	105.4	104.78	107.16	103.82	105.7	106.16	107.52	106.02	105.57	106.92	107.44	101.96	105.48	104.33	103.82	105.76	105.25	106.4	104.8	106.42	108.17	105.55	104.9	106.37	106.06
107.79	107.07	108.2	106.35	106.9	107.93	110.73	109.39	106.16	108.46	107.16	109.08	107.27	109.31	110.46	108.64	109.32	106.88	108.71	107.32	109.88	107.09	107.73	107.7	110.44	108.85	110.4	108.35	109.01	106.34	108.71	106.94	106.98	106.04	108.13	109.47	108.21	106.97	108.11	106.53	107.31	109.43	108.67	108.71	107.92	108.08	106.72	109.01	110.25	107.01
109.14	107.28	109.32	105.81	107.11	107.02	106.31	107.24	108.31	106.99	108.72	107.25	109.24	110.27	107.18	108.49	107.97	109.6	108.13	110.17	108.92	109.98	108.9	107.78	107.74	107.58	107.78	108.42	106.15	105.84	109.8	108.32	109.02	108.32	106.73	109.01	107	109.22	108.84	108.57	107.6	109.97	107.36	109.42	108.51	108.7	109.04	109.55	107.47	107.65
104.59	106.82	106.03	105.02	107.34	105.95	105.77	105.27	103.64	107.1	106.41	109.03	104.76	105.92	106.57	103.06	107.65	104.91	106.44	104.52	104.29	105.65	103.3	105.04	106.04	106.15	107.11	103.64	105.27	105.08	107.53	105.7	106.09	105.65	107.75	107.6	105.68	107.14	105.65	103.64	106.64	105.93	103.37	107.95	107.05	106.09	106.03	106.53	106.8	104.83
108.38	108.23	108.71	109.27	109.36	107.72	109.39	108.92	107.32	105.27	107.38	108.17	106.63	106.33	109.95	109.99	107.94	108.09	106.54	108.42	107.21	105.91	107.77	109.19	109.47	106.37	106.39	107.65	106.74	106.31	108.43	109.19	108.44	107.05	107.88	109.04	107.12	106.96	108.03	106.98	106.57	107.08	107.91	107.87	107.43	108.11	106.21	107.77	109.7	107.9
108	107.02	107.51	107	106.36	109.32	107.84	110.76	107.99	107.58	108.17	108.67	108.9	107.92	109.71	108.76	108.36	106.11	108.82	108.75	108.37	108.21	107.8	107.82	107.32	107.71	107.15	108.31	107.35	110.97	108.44	109.76	107.69	106.69	106.95	105.15	108.13	107.58	107.67	106.75	107.05	110.02	110.06	108.48	107.36	107.91	106.61	106.85	103.57	111.02
97.675	97.891	98.478	97.318	95.993	98.419	100.39	98.089	99.637	97.181	98.592	97.303	98.278	97.379	94.911	98.647	96.107	99.017	98.942	100.01	99.497	99.664	99.288	95.979	97.412	101.14	97.04	96.277	96.681	98.495	100.45	95.697	98.096	96.21	97.384	98.96	97.788	97.294	98.223	98.925	97.315	97.4	98.148	97.459	97.129	97.306	98.205	97.405	97.084	100.02
106.49	109.07	106.59	109.22	108.89	107.27	107.4	108.36	107.95	109.07	107.05	107.99	110.16	108.29	110.95	107.07	108.94	108.14	109.3	108.89	108.06	108.71	108.01	107.65	107.63	108.9	106.13	106.75	108.96	108.9	106.23	107.92	108.85	106.96	106.58	107.34	107.76	109.31	108.1	108.98	108.87	107.7	107.16	107.99	109.02	110.25	107.16	106.53	108.3	106.04
109.09	108.03	108.96	108.48	110.32	107.77	107.59	109.72	108.64	106.86	108.11	110.72	107.69	107.6	108.86	106.8	108.07	108.33	106.84	109.17	107.57	107.62	109.45	108.06	108.48	108.2	108.96	105.45	108.83	110.26	108.03	106.76	108.14	106.41	107.49	112.47	108.3	107.65	109.78	107.74	108.31	107.01	107.45	108.79	106.71	107.04	107.94	107.62	107.89	110.77
110.4	108.74	111.31	107.52	109.09	106.93	110.83	108.8	107.29	106.27	109.63	108.39	106.6	107.64	106.04	109.48	107.91	105.52	108.16	107.46	109.96	109.46	107.38	108.36	109.89	107.14	108.31	108.71	108.5	107.92	109.52	108.98	108.4	109.06	108.19	107.54	108.32	107.92	110.81	109.61	107.27	108.11	107.95	108.46	107.25	108.85	108.43	110.16	108.63	107.79
109.29	109.48	109.24	105.8	108.48	108.52	108.73	105.97	107.4	107.96	108.66	107.36	107.58	106.97	108.74	108.01	109.66	107.39	108.8	110.95	106.05	108.92	109.31	105.77	107.64	107.6	108.37	108.81	107.62	105.3	107.79	108.39	107.53	106.5	108.16	109.42	107.26	107.15	108.82	110.12	109.71	107.92	106.64	108.3	107.29	106.08	107.53	108.64	106.34	108.24
106.17	103.65	104.84	104.89	105.49	104.62	104.91	104.97	105.82	105.86	105.35	104.16	103.96	105.05	103.9	105.48	107.4	103.79	106.17	106.3	104.46	104.85	106.21	107.98	105.22	105.96	105.78	107.3	103.3	106.52	105.41	102.06	105.82	104.07	105.76	107.23	105.41	104.82	105.72	104.18	106.17	105.5	104.75	106.13	106.8	104.63	104.91	105.52	106.13	105.84
97.932	96.55	100.6	99.953	98.628	98.693	99.787	98.707	100.82	97.894	99.085	99.35	99.951	99.637	100.61	98.944	98.435	98.124	99.876	98.268	97.961	96.345	97.413	98.133	100.48	101.59	95.544	99.535	99.084	97.755	98.498	99.809	99.149	97.559	96.671	98.436	98.095	98.765	97.285	98.082	97.931	99.584	98.025	97.843	98.492	99.507	99.076	95.979	98.794	98.734
108.04	107.35	108.31	108.13	108.21	109.17	107.78	106.54	107.72	108.61	107.72	108.51	108.62	107.6	107.94	108.75	108.09	108.49	107.95	106.9	108.49	106.22	107.56	109.32	107.23	106.96	110.27	109.79	108.45	106.44	108.86	108.1	107.9	109.46	109.08	109.23	108.94	106.15	107.81	108.91	110.25	107.57	108.21	109.03	107.22	106.17	107.8	109.42	106.96	107.13
105.64	104.88	104.8	104.14	104.71	107.73	105.65	106.66	104.12	104.98	106.22	103.59	105.41	107.27	103.68	106.14	106.32	108.52	106.13	104.24	104.58	106.52	107.21	106.77	103.34	105.45	105.2	106.42	106.64	107.12	103.45	106.36	106.55	106.01	104.64	105.18	106.78	105.92	105.05	105.92	104.83	103.32	107.32	104.56	105.05	106.47	103.77	106.47	105.63	106.38
107.81	106.59	108.67	107.91	107.59	106.11	109.4	108.96	110.35	106.98	108.9	109.83	109.52	107.87	108.93	106.93	109.1	109.01	109.71	108.37	109.02	107.93	108.3	106.55	107.11	106.68	106.91	108.3	108.94	110.45	107.31	110.53	108.95	109.2	108.13	107.06	109.74	109.11	106.79	107.47	110.04	107.83	108.31	108.71	105.62	108.86	107.73	108.4	108.53	109.66
108.74	111.7	110.94	109.09	109.06	109.06	110.39	110.83	109.73	107.73	110.06	109.29	107.83	110.81	109.02	112.91	109.13	110.74	111.73	111.4	109.47	110.92	111.22	111.18	111.18	108	110.53	110.67	113.65	110.85	111.19	110.82	108.03	110.09	108.73	109.87	110.56	113.11	111.39	111.65	113.2	108.75	109.56	111.18	108.9	110.68	110.57	109.22	111.48	111.31
100.18	99.592	100.41	99.628	100.16	100.79	100.61	100.1	98.815	99.165	100.66	98.901	98.143	99.11	99.608	98.383	98.801	98.738	99.389	99.145	97.658	99.642	100.16	97.007	99.996	98.496	99.068	98.621	99.638	98.679	99.741	99.462	97.585	99.445	98.157	98.587	99.072	95.955	98.802	98.822	99.259	97.612	99.097	99.124	99.074	99.703	97.612	96.535	97.808	98.824
108.48	108.35	107.56	106.82	109.94	107.94	108.36	107.89	107.54	108.55	109.91	109.31	108.48	107.9	107.64	106.95	110.93	108.54	106.7	107.04	106.59	107.36	108.32	108.56	107.66	109.32	108.29	107.12	108.23	108.81	109.08	109.1	107.02	108.57	105.67	108.51	106.13	107.33	110.27	108.77	108.87	106.53	109.45	109.07	106.46	108.55	108.08	108.57	107.58	110.6
106.21	107.25	103.13	105.06	106.64	107.73	107.2	106.09	106.45	106.03	105.2	103.82	104.01	103.18	107.42	106.06	106.13	106.41	104.97	105.45	103.67	105.64	106.87	104.84	103.83	106.43	103.84	107.01	105.65	107.85	105.9	105.66	104	107.24	105.54	105.16	104.54	104.24	107.4	107.13	106.05	104.62	105.99	104.81	104.65	105.07	104.74	104.08	108.67	105.98
104.46	107.71	104.95	108.13	104.04	105.94	105.35	105.95	106.2	106.11	105.25	106.43	104.75	105.7	106.54	105.76	105.16	104.15	105.25	105.32	103.9	105.47	105.84	106.35	106.49	105.21	105.34	106.54	105.54	103.79	107.39	105.34	105.25	104.71	104.77	102.98	105.94	106.74	105.42	106.23	105.88	105.81	104.37	106.04	109.71	103.34	103.63	106.99	107.42	105.06
107.44	107.13	106.76	106.16	106.16	103.89	103.09	104.93	104.5	103.44	105.04	105.8	104.88	105.46	106.41	104.8	106.55	106.16	104.94	105.12	104.58	105.81	106.57	103.83	106.33	104.67	105.38	105.95	106.22	107.47	106.51	105.69	107.06	107.24	102.56	105.23	107.44	104.15	105.87	106.46	102.7	105.41	104.94	104.39	103.51	105.05	106.42	106.4	102.48	104.89
104.62	107.97	106.26	105.99	107.49	107.74	105.97	107.62	105.52	106.66	106.96	105.53	104.17	107.69	105.2	107.05	104.95	104.87	106.89	106.56	108.46	106.23	108.79	105.42	105.61	106.64	105.27	106.36	104.08	106.61	106.64	106.64	106.92	106.61	107.99	106.01	106.01	107.08	104.38	107.76	106.83	107.16	105.95	107.22	106.98	107.92	106.23	106.38	106.83	106.02
107.58	108.94	109.73	107.96	107.14	107.5	106.13	108.77	105.48	108.26	108.75	107.34	110.76	110.04	109.44	106.6	109.27	107.63	106.88	108.49	109.45	109.8	107.49	107.73	110.98	107.39	107.06	109.78	108.79	108.27	110.65	108.98	109.17	106.95	108.19	108.34	109.03	107.22	109.17	108.84	107.49	107.19	108.43	110.22	108.6	107.93	107.46	108.39	107.58	107.31
106.96	108.12	106.27	107.73	103.5	106.64	105.93	106.14	106.16	105.22	104.5	109.8	106.25	107.08	106.53	109.06	105.83	106.32	106.19	108.14	107.33	109.77	106.77	106.99	108.67	106.49	105.8	110.27	108.08	105.47	107.3	106.71	109.04	105.85	104.89	106.69	106.96	106.86	107.51	107.47	106.38	108.21	106.16	106.01	107.19	103.78	107.05	108.84	106.37	107.34
109.99	110.59	109.47	109.9	108.92	112.78	110.72	111.22	111.83	111.94	111.36	110.4	110.67	110.45	109.44	110.2	109.26	110.99	110.19	110.16	111.6	109.54	109.42	111.08	108.47	109.52	109.65	107.34	109.91	110.58	111.63	109.79	113.68	112.11	107.7	111.41	110.73	110.19	110.56	109.62	111.4	110.49	110.06	111.76	111.44	109.62	110.2	111.86	110.95	108.63
104.75	107.61	105.49	107.22	106.44	106.88	107.54	107.06	103.52	108.27	107.12	107.13	106.33	106.17	107.15	107.75	107.86	105.8	108.44	105.66	106.3	106.4	106.88	106.31	106.57	107.61	105.07	105.95	104.88	108.33	108.28	107.01	107.52	104.88	107.32	109.57	105.98	108.52	107.47	107.88	107.37	105.26	104.8	106.81	105.25	106.06	104.74	108.04	107.71	108.14
110.95	111.08	112.7	109.98	109.12	109.66	110.85	109.82	108.99	110.5	110.41	110.14	110.36	108.77	110.13	109.37	111.37	110.23	111.23	110.92	111.72	110.92	110.29	109.62	112.15	108.13	107.32	109.63	109.86	111.82	111.16	109.45	108.99	110.66	110.51	111.17	112.66	110.74	111.95	109	110.23	109.99	110.61	109.51	111.41	109.02	108.85	109.39	109.58	109.9
99.499	99.189	98.458	100.06	98.833	99.849	99.726	99.168	99.785	100.52	100.17	97.106	99.7	100.68	102.35	100.36	99.812	100.04	100.82	98.087	100.15	98.064	99.296	98.63	100.68	99.831	100.09	102.47	102.23	102.3	101.23	98.436	100.05	98.886	101.93	99.561	98.824	99.218	99.244	99.361	99.338	99.157	99.248	99.023	101.61	98.998	100.23	99.439	101.33	102.43
104.12	103.77	104.99	106	108.84	104.1	106.86	103.48	105.23	106.88	104.35	105.85	104.46	105	102.76	105.52	108.22	106.25	105.62	104.61	104.79	105.57	105.25	106.36	106.93	105.8	106.41	104.1	104.69	103.5	106.18	106.65	105.8	105.63	106.22	108.55	106.42	106.42	106.83	107.12	106.94	104.84	104.41	107.63	106.33	105.32	105.04	105.44	105.74	105.31
111.09	107.81	108.14	108.09	110.04	107.43	109.48	110.18	106.27	108.91	109.32	107.95	109.41	108.62	109.52	108.88	107.65	109.05	106.32	104.28	108.5	107.22	109	107.03	108.06	109.01	107.94	109.23	107.32	109.6	107.47	107.62	108.15	107.39	107.64	108.44	108.39	108.09	109.23	106.83	106.99	107.36	108.53	108.09	109.4	109.31	107.14	109.55	109.51	108.76
109.53	109.29	109.02	108.45	108.14	107.19	108.12	107.93	106.88	108.89	107.31	106.73	109.95	107.14	109.5	108.04	109	107.88	108.86	108.31	107.3	106.02	108.01	112.5	108.32	107.45	108.66	108.66	109.83	108.51	109.36	108.33	108.8	110.64	105.67	106.99	108.24	107.16	109.71	109.13	108.28	107.37	107.45	108.23	107.59	107.88	109.75	107.03	107.83	109.45
104.69	105.91	104.57	105.43	105.52	103.93	105.42	105.56	106.02	103.18	104.59	105.12	104.92	105.95	105.03	105.29	103.75	107.66	105.73	104.48	106.79	105.32	104.9	104.18	107.08	105.34	106.63	106.87	106.9	105.04	103.26	107.73	106.43	105.49	106.08	107.15	107.2	104.32	105.86	106.65	106.18	105.63	106.35	103.74	105.08	105.99	103.29	106.53	106.85	102.38
107.83	103.32	104.02	102.63	105.71	104.67	106.66	105.69	106.02	105.25	105.1	105.65	107.78	108.24	104.9	107.03	105.7	105.31	106.16	106.65	104.89	105.97	104.81	106.74	105.21	104.64	106.13	104.95	106.29	103	108.46	107.1	104.32	104.91	105.48	105.27	106.8	106.57	105.78	104.69	106.02	108.2	105.22	106.15	103.58	106.65	107.03	107.3	107.07	106.5
107.3	104.59	107.86	107.01	106.49	104.43	105.28	103.4	104.78	105.5	104.9	104.32	106.08	106.52	104.9	105.13	105.63	106.63	107.23	106.4	105.37	105.55	103.63	107	105.67	103.63	106.63	105.3	105.91	104.81	106.08	106.54	107.48	106.53	106.59	104.49	105.87	107.88	107.43	106.4	106.94	106.24	107.62	109.12	107.27	105.66	107.82	104.91	107.29	105.02
107.95	108.02	109	107.5	106.68	106.43	107.19	107.62	108.3	107.16	107.2	108.36	107.76	106.95	105.77	106.81	105.33	108.13	107.73	106.93	107.57	108.93	110.35	109.49	110.07	104.96	108.77	107.1	110.38	107.33	105.65	108.97	105.44	106.23	109.88	108.12	107.07	107.59	105.83	108.72	106.35	107.65	106.54	107.51	107.69	105.51	106.06	108.5	106.86	106.76
107.45	108.98	106.46	107.5	105.86	108.19	107.35	107.92	110.23	108.67	108.07	108.03	105.96	108.72	108.28	107.03	108.82	111.84	105.75	108.18	107.72	107.06	107.04	107.88	108.13	105.81	107.72	107.13	108.08	105.81	109.42	107.17	109.6	109.92	109.76	108.54	108.13	107.47	108.99	108.07	107.6	107.26	108.49	108.8	107.91	108.82	106.74	107.64	107.72	107.02
107.5	108.75	109.4	109.89	108.81	108.27	107.5	108.13	108.64	110.01	107.02	106.24	110	110.4	108.75	108.58	107.29	106.6	106.84	108.51	109.38	107.25	107.13	108.8	107.62	107.66	106.15	106.75	109.11	108.34	110.04	108.24	107.69	108.36	110.54	108.67	106.6	111.34	107.71	108.85	106.56	108.97	108.68	107.15	107.05	107.94	107.49	109.61	110.37	108.15
96.976	96.733	100.99	97.236	97.551	100.2	98.469	99.638	100.5	99.708	99.196	101.11	98.731	98.943	100.34	97.395	100.59	99.261	98.28	98.859	95.971	97.591	99.724	97.851	99.345	99.915	98.342	97.882	96.479	98.778	99.8	100.99	97.96	98.306	98.157	100.55	98.989	99.99	96.383	98.987	99.855	99.985	98.007	99.503	101.8	100.51	99.834	98.406	97.846	99.617
106.22	104.86	106.71	104.14	107.44	104.25	106.59	107.02	108.31	106.5	105.59	107.32	105.63	107.68	105.5	106.09	104.48	106.36	104.65	107.44	105.71	108.59	108.36	104.98	106.23	107.11	109.45	106.31	106.64	107.72	107.27	105.69	103.39	106.85	106.1	106.83	106.36	104.64	108.03	108.08	107.46	105.13	105.72	105.59	105.37	105.1	106.24	106.52	104.63	109.92
110.61	109.64	106.31	107.45	108.38	110.43	109.1	108.35	108.23	107.58	109.45	108.48	108.68	107.25	109.02	107.95	109.95	108.01	107.78	110.03	109.27	107.24	106.73	109.46	108.29	107.84	108.13	109.5	109.59	109.33	107.03	109.17	108.01	107.07	110.23	106.88	109	108.69	107.06	108.56	107.37	108.32	110.44	108.78	108.88	109.1	108.85	106.75	109.05	110.26
102	100.85	101.61	100.52	99.172	101.54	97.691	99.936	99.392	101.73	101.62	100.21	99.512	100.05	100.78	102.78	99.638	101.59	101.9	101.52	101.42	102.83	101.27	101.42	99.561	100.16	100.08	99.14	99.502	101.27	101.48	100.6	97.942	101.05	97.188	101.19	102.02	98.051	99.467	100.49	98.746	101.18	101.32	98.989	99.844	98.709	99.709	99.941	99.255	98.757
107.48	108.26	110.01	110.13	109.16	108.19	108.31	106.21	108.49	108.5	107.88	108	108.33	107.61	108.49	108.05	109.92	109.55	106.4	107.63	107.02	108.99	107.37	109.02	112	107.4	107.88	108.59	108.65	108.6	106.36	106.72	109.17	108.4	108.71	109.17	106.3	108.32	106.61	108.81	106.56	109.09	108.17	108.86	108.54	108.72	109.68	108.58	108.73	109.8
105.94	106.23	106.23	104.33	103.88	105.78	104.37	105.37	105.63	106.39	106.41	106.32	105.24	104.71	107.58	104.81	104.72	106.31	104.26	106.51	102.51	106.88	105.87	105.76	106.97	105.52	107.6	104.83	106.05	106.55	104.51	107.26	106.75	105.18	104.82	105.74	104.72	105.01	104.95	104.97	103.06	105.51	105.34	107.51	107.53	105.41	105.1	106.7	106.02	107.33
97.743	98.789	101.28	100.51	99.872	99.144	97.217	100.14	100.34	99.409	98.857	97.695	96.927	99.948	98.644	99.857	97.166	97.685	99.126	97.19	100.56	99.992	98.065	99.304	99.277	98.275	97.423	99.846	98.859	99.27	100.23	98.55	98.096	96.571	99.43	99.159	98.934	99.729	97.311	97.336	96.536	99.933	100.97	97.8	99.706	100.62	100.78	97.605	98.278	98.554
98.058	101.53	98.261	96.883	100.27	98.585	99.316	101.56	98.162	98.271	97.859	100.64	99.575	99.14	99.654	96.817	99.992	99.164	97.739	99.8	99.332	98.522	99.056	99.509	100.5	99.71	98.013	98.554	100.02	100.56	98.208	99.292	97.402	98.25	97.316	97.94	99.389	97.751	99.233	96.806	98.793	98.227	97.32	96.691	99.41	100.49	99.733	99.967	96.009	100.11
105.47	105.69	106.42	105.06	104.87	105.95	104.77	105.63	105.59	107.84	103.27	103.87	105.79	107.88	107.66	107.53	105.91	104.87	104.64	105.95	104.86	106.95	104.42	107.48	103.34	106.25	105.81	104.89	105.41	104.91	106.72	105.29	106.18	107.04	104.87	106.51	102.36	107.28	104.97	104.28	105.53	107.53	106.84	106.94	107.71	105.85	105.06	106.15	105.98	105.02
104.94	103.94	105.75	103.73	106.23	105.66	103.65	106.13	105.88	105.48	104.96	103.06	105.29	105.63	103.55	106.95	105.19	105.54	105.92	105.39	105.73	107.55	105.61	106.74	108.42	106.49	105.61	105.49	104.62	105.88	102.83	103.61	103.85	105.79	106.36	107.29	106.14	104.04	105.21	105.08	104.55	105.91	106.8	105.32	104.2	106.75	105.33	106.64	105.39	107.01
108.11	105.26	104.79	106.08	103.97	106.83	104.96	106.65	105.93	105.08	106.41	107.63	106.01	105	105.28	106.15	105.07	107.61	104.55	106.97	107.43	106.45	103.82	106.37	106.37	105.07	103.99	105.68	106.36	107.34	103.98	107.08	106.9	107.04	105.27	105.85	106.48	105.73	107.42	104.89	104.57	107.38	106.96	106.79	106.12	107.31	105.67	105.61	107.06	105.48
107.12	107.28	105.7	105.35	106.4	106.93	105.02	107.44	105.14	107.47	105.29	104.32	105.43	105.66	105.71	106.41	107.34	107	106.82	102.68	105.07	105.49	106.17	104.98	103.75	105.48	104.49	106.8	105.09	105.55	105.39	106.29	103.55	105.85	102.19	107.43	106.87	105.24	107.59	106.78	105.32	106.49	103.5	105.07	105.64	104.97	107.29	108.53	106.72	106.86
110.57	110.63	111.33	109.44	111.22	108.25	110.61	109.44	111.36	112.38	111.94	109.93	110.02	111.43	110.03	110.62	109.66	111.37	112.27	110.01	111.35	109.23	108.84	111.53	109.17	112.11	110.8	110.46	109.29	110.37	109.86	110.55	112.34	110	110.01	107.19	109.92	108.55	108.57	110.69	110.88	112.48	108.44	110.53	110.97	110.06	107.45	109.62	109.33	111.77
106.3	107.11	106.78	106.52	105.32	108.29	105.01	106.96	108.05	105.99	107.09	104.29	107.53	106.89	105.52	106.54	107.15	106.44	105.66	105.8	106.2	106.39	105.86	105.54	108.77	108.73	107.11	105.94	105.3	106.53	105.73	106.44	107.1	106.21	105.86	104.61	107.01	106.24	105.56	104.21	107.45	105.43	108.42	108.14	106.54	104.12	105.21	105.74	106.2	106.9
100.94	99.985	99.744	101.68	100.77	101.54	100.51	99.315	101.08	101.65	100.81	99.813	100.73	101.65	99.624	99.047	100.77	99.751	100.8	99.297	101.11	101.54	100.7	100.99	101.11	99.108	100.82	99.282	97.814	101.37	98.901	100.26	100.98	99.308	101.23	101.03	100.33	98.706	101.1	101.4	101.16	101.43	100.92	101.23	100.94	99.849	103.93	101.8	101.79	101.5
98.911	101.62	99.607	101.99	101.09	101.9	98.302	101.75	100.65	100.84	98.54	99.725	102.16	101.55	100.49	97.339	98.811	98.386	98.368	98.031	100.75	98.494	101.32	99.015	100.67	98.026	100.13	99.38	98.424	100.39	99.516	99.471	100.26	97.897	101.11	98.854	99.75	100.15	102.05	101.77	101.6	100.01	98.819	100.45	99.551	101.23	100.03	100.74	96.714	101.9
106.93	109.25	107.64	106.8	107.81	108.33	106.88	107.25	110.08	109.27	109.51	107.4	106.88	107.04	107.21	109.48	108.53	108.16	108.74	109.15	109.35	110.18	109.19	109.64	109.85	108.76	109.19	108.51	109.78	107.01	108.78	108.96	107.66	107.81	109.53	108.4	108.2	109.48	108.78	110.44	109.47	107.98	108.59	108.55	108.91	107.62	106.01	108.65	108.43	108.23
107.87	107.31	107.4	109.56	106.38	105.7	107.46	107.73	107.71	108.97	108.21	108.67	107.57	107.57	108.18	107.18	109.65	107.44	107.91	110.62	109.07	104.09	109.57	106.2	108.5	109.41	107.99	110.18	108.49	109.56	108.17	108	106.14	109.39	108	107.39	104.28	109.08	107.44	109.33	107.1	108.06	111.61	108.36	106.64	106.57	107.57	105.13	106.09	109.52
108.1	109.72	109.21	108.37	108.48	108.75	106.83	109.68	110.95	108.76	108.41	107.42	108.92	108.08	108.53	109.07	108.65	110.83	108.32	110.46	109.11	107.98	110.97	107.79	107.34	108.48	107.74	108.89	105.55	107.3	108.61	108.65	108.52	107.72	105.99	108.25	108.91	107.56	110.24	107.11	108.39	108.92	106.86	107.33	108.54	108.44	107.33	108.41	106.65	110.14
97.856	96.786	97.533	96.675	96.83	96.91	98.555	97.46	96.043	97.265	97.394	96.22	98.262	97.657	98.914	97.006	99.17	95.95	96.904	99.222	95.628	99.084	98.893	99.063	97.931	101.1	97.929	97.837	99.134	98.3	98.932	97.784	99.516	97.604	97.795	95.715	98.101	96.121	98.28	98.54	96.661	98.847	95.818	98.299	98.181	98.164	96.722	96.907	98.123	97.46
109.49	105.8	109.1	106.51	109.89	109.21	108.82	109.42	109.4	108.34	106.81	109.16	108.3	107.52	107.98	108.41	107.51	108.8	108.23	106.58	108.16	107.55	107.17	107.82	107.43	107.94	109.56	108.32	108.07	107.72	109.48	109.13	107.39	109	106.88	106.92	109.06	107.98	106.02	108.83	108.14	108.49	109.17	107.91	105.51	106.06	110.02	108.54	108.91	108.89
108.11	109.44	106.79	108.05	108.04	108.58	109.53	108.67	107.01	106.56	107.23	107.82	108.07	105.44	108	107.31	107.41	109.41	107.38	106.91	108.89	106.74	108.81	110.15	107.95	108.82	107.06	107.93	108.27	107.48	107.15	106.45	107.24	107.54	109.71	105.68	104.85	105.74	106.48	107.13	105.68	107.51	108.4	109.88	108.39	108.31	108.82	108.28	105.91	107.32
109.67	106.61	107.79	107.51	106.16	106.68	108.93	107.61	108.67	107.5	109.06	110.43	107.79	106.64	108.99	109.94	108.19	108.03	107.35	107.69	105.08	110.99	106.71	107.91	111.89	108.28	107.42	108.5	109.85	107.43	110.76	110.29	108.73	108.42	107.34	105.84	109.93	108.22	106.52	107.74	108.97	106.91	107.62	106.52	105.86	108.02	108.27	106.11	108.51	108.18
103.01	106.95	105.88	104.02	107.34	105.61	105.44	105.54	106.26	105.5	103.87	104.13	105.62	106.6	104.89	103.76	104.52	103.16	105.95	106.74	105.71	107.34	105.97	106.1	103.5	105.84	105.37	105.62	103.91	105.69	103.69	108.06	106.6	105.81	107.64	106.45	105.2	106.36	107.16	104.78	107.43	106.47	105.95	105.57	104.17	105.03	104.23	104.62	106.03	105.05
108.71	106.44	108.74	108.45	110.43	107.92	109.6	108.89	108.49	107.82	107.75	108.28	108.37	109.35	110.21	109.24	107.08	107.83	107.45	109.94	110.05	107.23	108.09	107.97	108.56	109.06	108.22	108.33	108.43	108.94	108.1	108.19	109	108.17	107.77	109.32	108.78	109.75	108.44	107.93	111.4	110.04	108.2	110.47	106.47	104.79	109.17	107.87	109.79	109.14
96.95	100.43	102.67	102.06	100.15	100.12	99.941	101.53	101.2	101.88	99.893	100.75	99.627	101.32	102.45	101.76	101.97	101.56	103.28	101.6	100.82	100.56	99.496	98.425	101.94	100.13	102.03	100.53	99.187	100.61	101.48	98.454	101.24	98.514	101.31	100.09	97.944	99.837	102.36	102.57	102.05	99.447	101.19	100.06	98.964	102.25	100.91	101.67	102.22	101.15
96.948	97	98.127	98.055	97.779	100.48	99.73	96.118	98.742	96.356	99.195	96.095	99.219	97.574	97.781	97.75	97.361	100.19	97.841	98.15	97.24	98.429	97.778	97.947	99.85	98.485	95.517	99.685	98.085	98.172	98.176	98.754	100.21	97.488	97.32	97.214	98.691	96.645	97.729	99.171	97.539	96.719	98.194	97.816	98.843	100.98	98.014	98.612	98.799	96.686
105.76	109.71	106.21	105.33	107.09	108.89	105.49	107.55	106.91	107.19	106.65	106.15	108.47	104.76	107.05	106.92	106.98	106.18	107.75	109.01	107.44	106.31	106.15	107.36	104.51	107.53	105.82	106.49	107.21	104.03	106.78	108.63	107.19	109.25	106.05	104.95	103.91	106.3	104.85	104.82	105.42	106.82	105.29	106.18	108.54	106.94	104.49	107.07	105.81	106.35
105.82	105.24	104.76	105.55	105.14	106.07	105.71	105.64	105.6	107.18	105.29	105.35	103.57	105.17	104.92	105.16	106.51	104.09	109.74	106.29	104.54	103.2	106.25	104.95	105.8	104.8	105.02	103.76	107.37	105.2	105.86	104.81	105.16	103.64	106.07	103.99	106.36	104.38	106.67	105.37	105.69	106.61	107.7	105.32	103.85	108.22	106.32	104.48	106.07	104.72
105.08	105.46	106.09	105.7	107	103.81	105.52	106.47	104.86	105.35	105.45	105.55	105.76	105.39	107.49	105.19	104.66	104.55	106.9	104.8	103.51	107.01	102.51	105.28	104.85	106.83	106.35	103.82	104.46	105.88	104.28	106.62	106	106.69	103.99	105	107.38	104.52	104.64	107.99	107.74	106.34	105.53	106.23	105.09	108.34	105.49	104.87	107.23	103.82
107.03	106.89	106.6	106.21	106.54	105.87	108.95	107.63	106.19	105.98	107.11	105.66	105.38	109.24	104.79	108.63	105.13	107.28	106.16	103.58	106.82	106.9	106.35	105.44	103.99	107.32	106.51	105.27	105.1	104.94	105.86	107.41	107.22	105.88	105.86	107.5	106.53	106.87	107.19	104.14	106.1	105.28	105.93	107.43	107.1	107.3	104.86	105.72	105.97	103.99
108.08	110.71	106.41	108.44	109.36	109.08	110.55	108.11	107.46	109.16	109.52	109.77	108.06	108.11	109.19	110.91	108.4	107.61	107.31	108.46	109.78	108.17	109.17	107.37	106.55	107.57	107.51	109.21	109.12	109.16	108.04	107.1	109.23	108.15	110.04	109.6	110.25	106.4	105.59	108.65	108.22	109.25	106.86	108.75	107.3	110.1	107.02	109.18	109.52	105.7
105.11	106.5	105.41	106.8	105.29	102.46	107.31	107.45	106.85	105.68	106.82	106.71	105.24	107.03	106.39	103.83	106.84	105.34	105.68	105.06	104.02	104.33	106.8	106.95	107.34	106.39	104.86	105.44	107.69	104.79	107.26	104.38	103.06	106.07	103.79	105.19	105.97	105.81	105.73	106.05	106.37	105.16	104.47	104.41	104.67	105.68	105.25	104.84	106.03	106.77
105.63	105.08	106.72	106.88	106.32	106.15	105.37	104.92	105.34	105.52	107.55	107.22	104.8	105.22	105.75	105.4	107.56	106.77	104.79	105.28	107.56	107.05	106.53	106.56	106.13	107.66	103.2	105.81	105.5	107.02	107.64	107.96	109.09	105.65	107.33	106.73	106.56	106.89	106.69	105.36	105.47	105.34	105.36	107.37	106.21	105.08	106.13	105.67	105.62	104.81
106.24	110.23	107.02	108.38	109.42	108.16	107.2	107.6	107.74	108.55	109.8	108.8	107.7	108.7	107.49	108.2	108.59	107.9	109.08	108.51	108.68	108.21	109.49	107.8	108.12	107.55	108.19	108.67	108.18	109.22	107.24	108.96	107.66	106.66	108.67	107.25	108.49	109.93	110.75	111.57	108.05	108.39	106	107.58	108.37	109.31	109.64	105.68	106.48	108.56
107.72	104.75	107.34	105.74	106.39	105.18	106.81	107.04	105.93	106.35	107.26	107.29	105.71	105.97	106.7	107.42	103.79	105.03	104.4	105.92	106.15	107.1	105.79	106.1	106.74	105.98	106.44	106.91	106.68	106.54	108.54	104.5	105.97	105.19	107.44	107.33	105.11	107.07	105.24	105.02	109.03	109.21	106.24	105.68	106.03	106.34	105.96	109.4	106.27	107.01
108.12	109.7	108.44	107.82	108.8	108.19	109.56	109.12	108.89	111.12	107.9	106.91	107.43	110.56	108.55	106.62	107.53	106.93	107.97	106.75	109.05	107.32	107.91	107.76	109.81	108.13	108.85	109.62	109.24	108.42	107.48	106.85	107.66	107.91	106.68	107.97	108.69	107.01	109.46	106.98	109.74	107.26	108.62	108.68	107.69	108.89	110.02	108.78	108.93	108.38
107.6	106.43	106.34	104.97	106.09	107.05	108.53	108.01	107.77	109.9	108.46	105.95	107.93	107.36	107.12	106.47	106.02	108.41	106.68	107.89	110.29	106.93	110.62	107.35	107.48	107.55	107.34	109.48	106.06	109.33	104.67	107.29	109	106.63	107.29	107.9	108.12	109.36	108.79	107.8	107.43	107.73	107.58	108.36	108.32	109.09	108.39	105.79	106.53	107.54
106.35	107.62	107.02	107.99	107.49	108.24	108.09	106.22	107.62	108.69	107.58	106.5	107.31	107.5	107.15	108.3	107.83	108.34	107.15	107.22	106.27	107.08	109.13	109.25	108.47	108.39	105.08	107.51	107.69	106.22	107.27	108.35	105.75	107.3	106.52	108.43	106.72	107.95	107.42	108.08	107.22	104.88	107.16	106.9	108.05	107.38	109.21	107.17	108.8	110.19
105.92	106.16	104.72	106.22	106.26	106.22	105.88	105.09	105.31	105.35	105.23	104.31	107.32	106.26	105.18	105.39	106.15	106.7	107.9	105.59	104.52	105.1	106.64	104.24	104.42	105.9	106.12	104.65	103.73	106.25	107.39	104.61	106.47	108.19	103.95	105.21	103.5	108.4	105.12	104.62	105.37	105.38	104.1	104.74	106.16	106.53	107.51	103.77	105.84	105.98
106.23	104.48	105.89	104.14	105.32	105.35	104.93	107.85	105.42	105.78	106.45	108.32	106.52	105.07	105.09	103.62	104.58	104.3	106.32	106.52	104.47	106.08	103.95	105.05	105.36	106.68	108.34	104.78	105.75	104.35	105.96	108.16	106.54	105.89	107.19	104.87	107.44	102.53	107.92	105.55	105.95	105.82	107.39	104.3	103.31	106.99	106.35	107.82	105.77	101.86
106.23	105.47	107.12	104.51	105.86	109.34	105.78	107.5	105.88	108.4	107.87	105.95	103.38	105.46	107.3	105.18	104.27	107.76	104.89	105.99	106.09	107.57	105.72	106.41	108.03	108.27	105.49	105.93	107.54	107.83	105.45	107.98	106.16	106.63	107.07	107.45	107.34	105.28	105.75	104.83	106.95	106.68	104.73	107	107.52	107.28	107.71	107.52	106.98	107.17
106.75	104.42	104.76	106.5	106.72	103.18	105.36	105.92	105.44	105.38	104.76	105.36	105.47	104.13	105.78	105.47	106.92	105.13	105.24	107.83	105.07	106.15	103.53	105.75	106.3	102.33	104.13	106.02	105.03	103.96	105.8	104.31	105.35	107.13	104.35	103.34	104.83	106.64	105.65	107.5	107.95	105.84	106.36	104.81	102.98	105.28	106.3	105.52	105.44	103.84
104.32	105.57	106.37	106.83	106.87	104.89	108.51	105.03	104.72	104.16	105.72	105.24	103.6	104.25	105.32	107.96	106.4	104.76	104.77	106.39	107.31	104.79	105.16	104.97	106.45	105.37	107.67	106.75	105.76	104.28	106.48	106.53	105.21	103.85	106.76	106.35	106.17	106.41	105.86	106.04	103.85	105.66	106.67	104.45	104.78	105.2	106.86	104.68	107.54	104.45
105.43	105.78	107.43	103.22	105.32	106.49	105.01	105.62	106.12	108.54	105.55	108.8	107.1	106.02	104.44	106.78	106.31	106.3	106.21	107.36	108.3	104.68	105.02	107.78	105.18	104.86	105.58	105.49	107.03	106.72	106.27	106.6	107.83	102.97	105.13	105.32	107.51	105.12	106.55	106.12	106.98	106.85	105.05	103.83	105.88	106.26	107.92	105.8	102.67	107.14
106.75	108.14	108.88	109.42	106.8	107.85	108.12	108.57	109.37	107.96	110.33	107.53	109.57	109.9	108.79	108.85	106.57	105.87	108.45	106.76	107.89	109.19	106.08	111.68	107.54	108.16	107.3	108.25	107.47	108.69	111.5	108.41	110.99	110.3	108.92	108.17	108.31	108.52	107.24	107.22	107.17	104.09	108.76	108.72	110.96	107.15	107.66	108.19	109.91	108.78
108.22	110.77	107.59	108.2	109.08	108.81	107.79	106.66	107.73	107.79	106.71	106.08	110.01	108.05	107.81	107.3	110.14	106.2	109.61	107.65	109.62	107.66	107.27	107.58	109.31	108.55	108.88	110.88	107.07	107.99	107.22	107.95	107.19	108.41	105.61	106.87	108.42	106.05	107.01	106.15	107.79	107.96	107.8	107.65	107.35	105.78	107.28	108.7	107.84	107.01
106.62	107.91	103.36	107.18	105.72	106.94	106.66	105.41	105.6	106.08	104.65	105.77	105.23	105.46	107.19	103.02	106	105.13	106.12	105.98	105.45	104.9	104.8	106.38	104.74	105.57	105.82	106.14	105.97	107.02	104.42	106.32	104.59	107.14	105.79	106.14	106.31	103.78	106.54	105.73	104.88	104.48	104.48	103.13	105.37	105.72	107.01	107.85	105.55	104.79
106.3	109.3	106.35	107.7	108.72	105.14	108.1	106.76	106.88	105.94	108.7	107.12	109.87	110.31	106.9	108.2	108.31	107.37	108.03	107.13	108.87	108.61	109.4	106.53	107.41	109.79	106.65	109.42	107.82	108.81	108.67	106.23	110.53	106.84	107.63	108.94	108.47	107.32	106.26	108.4	109.24	107.93	109.55	105.88	107.7	107.38	106.9	108.68	108.42	109.28
105.73	104.3	106.47	104.9	103.92	108.64	107.93	106.77	109.07	105.3	108.4	105.68	104.81	106.7	107.51	106.42	105.04	107.62	108.33	104.78	106.71	107.86	108.37	103.54	106.25	105.83	108.08	106.08	104.78	105.92	109.29	107.95	106.18	106.6	108.92	106.47	106.85	107.11	106.76	104.82	109.09	108.62	107.2	105.7	106.11	106.03	106.09	107.01	107.37	108.06
100.71	100.77	99.658	99.567	100.1	100.12	98.63	97.836	98.319	99.065	96.342	98.413	99.638	99.84	99.127	99.715	99.779	99.032	97.586	98.719	100.17	98.155	99.785	100.3	96.778	98.922	97.62	99.456	100.22	97.685	100.32	98.517	99.51	100.01	98.657	100.79	98.032	99.443	101.11	98.501	97.97	99.387	98.484	96.604	98.056	97.314	101.23	97.683	98.911	99.934
104.95	106.47	106.2	106.74	102.84	106.91	107.2	107.74	107.48	106.1	106.21	105.06	106.34	107.36	105.01	105.45	105.66	104.93	109.05	106.14	105.12	107.28	105.97	107.77	105.34	106.34	105.21	106.94	105.65	106.62	108.65	105.19	106.54	106.77	104.67	106.19	107.63	105.44	107.08	105.23	107.06	104.43	104.53	109.06	108.68	108.57	105.99	105.83	110.83	106.79
108.66	110.19	107.21	108.64	107.17	108.75	108.71	109.12	109.46	107.94	109.2	110.33	107.38	107.21	108.19	109.33	109.05	107.23	107.8	107.17	107.68	108.95	108.09	108.2	108.39	109.02	110.66	108.68	108.93	108.51	106.77	107.36	105.6	108.19	109.4	107.65	108.1	107.3	107.3	107.01	109.62	109.18	109.63	109.25	109.21	111.4	106.27	109.28	106.47	107.28
103.1	105.02	106.82	107.71	107.06	106.4	104.42	103.76	106.81	103.75	104.56	106.32	105.99	106.68	105.67	106.53	107.35	104.08	105.02	106.11	103.93	107.85	106.44	104.82	105.4	105.52	104.68	106.75	104.75	105.05	105.44	105.02	105.87	105.45	105.75	104.79	105.74	105.22	105.85	105.35	105.68	109.23	105.51	106.78	106.56	106.73	104.55	106.51	105.35	106.29
107.21	110.29	107.08	108.98	104.88	107.55	109.86	107.38	109.92	109.71	108.32	108.13	105.59	109.25	110.53	108.18	110.16	107.72	109.95	108.33	107.74	110.51	110.55	107.64	107.7	107.77	108.18	107.57	108.27	108.34	107.65	109.81	108.61	105.3	107.32	106.98	109.36	108.55	109.87	107.82	107.54	108.28	110.34	110.01	109.46	108.73	110.47	108.21	108.32	109.81
106.55	106.82	104.37	105.21	105.89	105.33	106.48	105.03	107.63	105.07	107.64	104.48	105.46	104.54	104.61	105.58	106.87	104.61	106	105.72	104.24	106.7	104.17	105.23	102.72	104.94	104.76	105.49	104.1	105.76	104.78	104.18	104.34	105.54	104.88	106.39	104.52	104.68	104.79	106.63	104.66	105	106.87	105.74	106.16	106.48	106.97	106.98	105.8	108.83
105.74	106.89	103.53	109.61	107.99	107.01	103.15	104.69	106.41	108	108.13	105.64	107.16	104.86	106.05	108.44	105.93	106.54	105.54	107	106.15	105.6	107.46	106.6	107.67	108.59	106.61	107.33	106.98	106.69	105.08	108.44	106	105.47	106.58	106.68	104.42	105.04	106.69	105.22	106.67	106.57	106.63	108.71	106.93	106.95	105.33	108.33	107.73	107.19
109.17	108.65	107.07	106.81	107.31	108.71	108.51	108.68	106.96	105.93	108.05	105.83	109.39	106.48	106.06	109.32	109.37	107.4	108.37	107.24	107.57	105.23	105.52	105.9	106.74	102.2	107.25	107.89	107.29	104.52	105.8	104.23	107.53	107.29	104.69	106.32	106.11	106.77	105.37	105.69	108.2	107.64	106.06	106.06	106.85	108.84	106.3	108.14	105.66	106.45
108.43	106.48	107.85	107.12	108.03	107.21	108.07	106.84	108.98	107.56	107.96	105.21	108.3	110.44	108.53	106.33	108.59	107.36	108.96	108.47	108.29	107.45	110.5	107.23	108.68	110.27	108.35	108.23	108.61	105.9	108.99	108.44	106.61	108.34	107.66	106.16	108.81	108.03	107.32	107.16	109.26	110.33	111.18	110.6	107.56	107.59	106	110.15	107.9	108.19
98.266	98.743	97.269	98.976	94.165	99.394	98.543	97.138	99.075	97.294	98.466	99.56	96.526	97.688	96.873	97.896	96.305	100.13	96.566	96.624	98.488	97.745	96.876	96.64	97.242	98.842	97.764	96.744	96.656	99.487	98.841	99.82	99.818	95.935	99.5	97.463	99.495	97.643	99.874	97.384	97.433	97.188	97.085	98.186	96.565	98.406	97.496	98.214	99.174	98.723
106.38	106.03	108.75	106.49	107.97	107.73	106.22	109.18	106.12	109.54	105.23	105.44	109.26	106.86	104.79	105.45	108.74	105.73	108.56	107.04	104.3	107.07	106.35	105.1	106.44	105.94	105.37	106.68	106.33	106.58	108.58	107.06	109.33	106.02	104.7	105.67	106.64	105.93	104.56	106.86	104.31	107.62	106.25	106.2	106.37	106.32	107.51	108.25	105.4	107.09
106.65	104.51	105.54	105.95	105.63	107.08	104.63	105.12	105.01	107.28	106.99	105.18	105.72	104.07	104.51	103.35	108.1	106.3	106.93	104.03	105.52	105.46	103.65	107.17	105.72	106.63	105.48	105.73	106.16	105.43	103.14	104.4	105.24	104.06	108.09	105.7	104.21	105.38	103.17	106.76	106.3	104.45	107.22	104.72	103.2	105.43	103.12	105.02	105.82	106.86
109.06	109.57	109.33	108.83	108.01	104	107.71	106.66	106.91	106.47	107.15	107.46	109.37	108.83	107.43	107.23	110.17	108.3	107.64	109.38	107.5	107.51	107.44	109.68	107.95	107.65	107.73	107.47	107.2	107.09	108.3	108.17	107.25	108.91	108.13	108.49	106.93	108.62	108.36	106.86	107.61	108.77	109.21	110.11	107.13	106.2	108.34	106.49	108.55	107.4
108.03	107.62	109.22	108.51	108.96	108.55	108.16	109.58	110.64	112.07	108.37	108.27	110.58	109.13	109.83	108.73	109.89	110.14	109.95	107.06	107.13	108.4	107.31	108.63	107.92	109.27	109.38	107.62	107.17	108	108.98	107.65	110.96	110.53	109.29	106.33	108.69	107.7	107.14	109.34	105.1	108.5	108.91	106.57	107.02	108.68	106.85	108.25	109.44	107.3
101.82	96.887	98.254	97.695	97.72	98.426	99.236	98.16	98.258	100.54	97.422	99.587	100.3	99.244	99.36	102.81	97.876	100.58	99.847	98.442	99.415	98.716	100.35	98.783	100.06	98.942	98.46	97.358	100.93	97.98	99.801	99.547	99.672	97.347	96.082	100.2	98.953	100.18	96.985	98.054	98.721	100.3	100.74	99.405	98.901	99.657	100.24	98.922	99.164	100.41
105.32	108.62	108.36	108.47	107.5	106.17	107.78	108.27	108.01	107.91	106.79	106.54	106.38	106.9	107.56	107.44	105.9	107.91	107.54	108.76	106.95	107.71	107.92	106.82	107.73	107.12	106.84	107.63	107.52	106.79	106.95	109.13	106.35	108.47	106.71	108.35	108.91	107.4	106.65	109.42	105.96	108.25	107.57	107.24	109.34	105.1	108.35	108.59	107.81	107.78
100.3	99.331	101.4	101.61	99.968	101.97	101.12	99.561	100.25	101.11	99.533	100.55	101.07	100.37	100.05	99.946	100.46	99.423	100.32	101.29	103.17	101.04	101.94	99.647	99.664	98.976	101.25	100.29	100.25	101.62	101.59	100.37	99.969	99.61	102.79	101.15	100.5	101.34	100.03	103.53	100.91	102.2	99.583	101.95	101	100.37	98.47	97.845	99.752	99.487
106.77	104.3	105.84	107.27	105.96	103.83	104.75	106.77	103.49	105.44	106.47	105.23	107.59	105.45	106.13	104.32	103.62	106.32	106.5	106.28	106.7	105.63	105.15	103.77	104.39	104.97	104.56	104.08	102.86	106.18	107.53	105.58	104.76	105.09	105.68	106.19	105.76	105.66	105.2	103.16	103.61	104.76	105.35	103.62	106.67	104.94	106.58	104.85	106.03	106.36
105.14	104.48	107.79	103.76	105.17	106	104.61	104.77	107.38	107.22	105.22	104.43	103.79	107.63	104.63	104.78	106.37	103.89	105.51	105.78	106.67	106.69	105.82	103.95	104.48	103.67	105.35	107	104.19	106.15	106.62	105.45	103.68	105.24	105.64	105.7	106.05	105.39	104.87	104.42	104.87	107.82	105.55	103.73	104.76	105.56	105.85	104.31	108.14	104.49
108.11	105.6	106.24	106.6	105.91	107.17	108.39	107.37	106.75	107.26	106.27	106.06	106.23	105.17	107.9	106.41	107.38	105.57	106.58	106.17	107.82	109.13	106.91	106.61	106.14	104.86	106.28	108.3	105.62	105.28	106.84	107.44	105.65	107.69	106.7	103.42	107.59	104.75	105.51	108.86	106.46	105.41	106.78	105.9	106.9	105.8	105.49	105.86	106.22	106.04
107.05	108.6	109.65	110.18	106.65	107.54	108.59	108.5	107.53	110.18	109.57	108.94	108.83	107.35	109.71	108.03	108.1	109.04	107.95	108.83	108.03	108.36	107.46	108.68	106.97	107.57	108.62	109.3	108.32	108.45	107.65	108.57	107.91	106.66	107.2	106.61	107.63	107.84	107.91	105.92	106.68	106.43	107.13	108.31	106.46	108.92	108.67	107.05	106.04	109.37
100.64	103.64	99.675	99.314	100.2	102.5	99.889	99.03	101.28	101	99.446	100.3	103.11	99.001	99.747	99.801	99.648	100.83	101.3	99.382	101.11	100.66	100.12	100.68	101.6	100.87	101.46	100.49	100.76	102.5	100.35	100.83	101.83	102.72	101.3	102.2	102.77	100.06	99.994	101.51	101.11	103.04	100.18	101.41	101.09	98.062	100.6	102.31	100.02	100.1
107.75	108.01	110.43	107.98	108.65	108.5	111.65	108.67	107.76	108.31	107.85	109.87	107.78	107.55	108.01	110.22	106.22	109.44	108.55	106.07	106.69	107.57	108.37	108.57	108.1	107.5	106.41	107.41	109.34	106.71	106.3	107.85	108.36	107.79	107.35	107.28	108.15	110.49	106.56	107.78	107.79	108.88	108.01	107.52	108.7	109.09	111.32	106.7	110.37	107.98
107.67	104.65	104.48	103.94	107.07	106.5	105.05	104.88	106.09	105.36	103.84	105.99	103.92	104.76	105.91	105.31	106.48	103.23	105.34	106.16	105.32	107.58	106.12	105.56	105.97	106.88	106.22	105.5	106.32	107.04	105.2	104.76	103.82	105.38	104.46	106.54	105.47	107.42	105.95	104.61	103.89	105.93	102.89	104.95	105.08	105.45	105.42	105.26	104.59	105.86
101.74	100.7	100.29	101.01	100.78	100.71	100.4	101.31	100.2	102.02	102.18	100.18	99.572	102.16	99.896	101.46	99.748	100.58	102.1	100.07	102.05	101.36	99.365	100.69	100.49	101.9	101.09	100.88	103.09	100.52	100.53	100.13	101.39	102.14	99.67	100.3	101.27	101.71	101.54	100.1	100.5	101.17	101.33	101.29	99.21	101.82	99.511	101.08	100.38	100.91
106.93	107.71	110.3	107.65	109.21	108.93	106.78	107.29	110.08	106.72	106.17	108.6	109.36	107.32	109.33	107.12	109.24	111.75	109.5	106.04	107.78	107.21	108.86	107.08	107.93	106.76	108.1	108.66	108.8	107.79	108.21	109.46	108.44	108.54	108.04	108.54	107.75	107.33	108.45	111.18	108.58	108.38	106.71	106.07	108.25	108.75	108.86	108.53	108.71	106.62
108.52	108.8	108.97	110.95	107.33	109.87	106.92	107.47	109.18	108.73	108.21	107.28	107.98	107.78	107.49	107.57	108.83	108.29	110.93	109.06	108.9	109.98	107.6	108.19	107.87	107.92	107.71	106.24	106.29	109.59	107.96	107.52	107.09	108.41	110.06	108.74	108.53	109.42	109.36	107.31	108.93	106.82	107.96	109.8	108.51	107.88	109.18	108.98	109.72	106.94
108.29	108.64	107.86	107.14	107.49	107.06	108.11	107.43	109.74	109.78	108.86	106.76	106.99	107.45	108.05	108.47	108.11	108.64	107.23	107.33	108.98	108.83	108.39	108.64	108.26	108.44	108.33	106.85	106.57	111.03	108.49	105.79	107.16	107.84	110.5	106.82	106.4	108.9	108.66	108	108.48	108.22	109.59	108.92	109.49	107.48	108.36	109.05	106.27	108.79
104.49	106.02	105.89	107.89	104.65	105.77	106.6	107.16	106.91	105.96	105.63	106.9	103.5	105.89	106.49	106.8	105.46	105.67	106.86	106.21	105.56	106.01	106.81	106.05	104.7	106.43	106.45	106.58	105.05	104.5	107.64	105.43	106.35	105.28	105.45	106.41	106.81	106.29	105.11	106.93	107.03	106.72	106.07	105.29	105.57	106.01	107.47	106.62	106.57	105.26
97.983	98.211	100.37	96.013	99.616	97.692	99.852	98.355	99.685	99.767	98.785	97.251	98.987	98.445	100.29	97.785	98.795	98.113	99.88	98.202	98.829	97.203	98.306	97.904	98.774	98.992	98.907	98.095	98.6	99.627	98.994	98.786	97.386	98.187	98.283	98.505	98.646	98.328	99.782	100.01	98.441	98.677	98.621	97.987	99.208	100.08	99.874	99.994	99.714	99.343
108.16	108.16	108.61	109.07	108.59	108.39	108.88	107.4	109.83	108.5	109.12	107.66	107.76	109.98	106.79	108.28	107.63	109.5	107.72	111.45	109.92	111.49	107.22	108.6	110.64	107.4	109.52	109.19	107.88	109.06	108.14	108.05	109.85	107.83	107.24	109.97	107.02	107.27	107.61	108.33	110.06	109.6	108.91	107.49	109.13	108.93	108.94	108.12	110.1	108.02
100.21	99.852	99.812	99.869	100.17	99.823	100.1	98.04	100.91	100.22	100.14	99.489	99.305	99.151	101.03	101.13	98.935	101.41	101.49	100.64	101.12	100.76	97.985	99.086	100.03	99.64	97.378	99.583	101.48	101.5	99.589	99.952	101.72	100.4	103.45	101.03	101.29	99.854	100.5	99.84	99.288	98.928	100.16	101.59	99.619	100.5	100.15	102.18	99.567	101.31
105.14	106.88	109.08	106.83	107.12	104.57	106.54	107.66	107.16	106	108.33	107.39	107.18	106.95	106.19	107.61	105.59	106.13	106.89	106.17	107.59	106.46	105.99	105.79	103.78	107.43	108.63	105.85	104.7	106.62	105.13	106.14	109.97	106.15	108.05	107.39	104.5	104.12	107.74	107.58	106.24	106.55	106.96	106.56	105.34	107.51	104.5	106.14	104.55	104.1
99.412	99.921	98.948	101.21	103.47	100.32	103.22	102.76	101.18	103.55	101.11	100.17	100.05	102.29	103.72	101.01	101.65	101.78	102.27	100.82	102.59	100.43	102.15	101.2	102.07	100.02	99.646	101.64	100.16	101.85	98.391	101.46	103.58	100.12	98.874	101.8	100.29	100.28	99.768	100.58	100.21	102.41	99.776	102.96	101.41	99.615	98.617	101.99	102.29	101.23
112.85	110.52	111.69	110.42	110.97	111.86	111.26	112.35	110.61	109.96	108.47	112.78	111.55	108.83	110.55	111.52	110.37	111.25	112.45	109.5	109.41	108.07	109.19	112.63	111.78	111.08	111.03	109.05	110.65	110.76	109.5	110.69	109.69	110.8	110.53	107.77	108.39	112.3	109.94	110.16	110.41	110.4	110.88	109.49	109.71	111.23	110.26	111.4	108.28	111.16
108.32	109.53	106.49	108.22	108.49	107.77	107.52	108.03	109.13	108.11	106.08	107.77	107.59	108.62	108.47	109.03	107.06	109.06	105.69	109.32	106.73	107.41	109	107.4	106.45	106.88	108.09	108.19	107.15	106.79	107.19	107.06	106.29	106.92	106.75	107.96	108.03	106.77	107.06	109.24	107.69	107.98	107.24	106.79	108.06	108.48	104.68	111.87	107.66	108.98
100.17	97.956	99.372	97.057	99.738	98.333	98.877	97.834	97.981	99.754	100.59	98.153	98.225	98.276	99.668	99.738	96.861	96.52	97.01	98.929	99.469	97.97	98.878	98.215	98.289	98.141	97.199	99.14	97.806	97.15	96.269	98.013	97.003	99.082	97.978	98.378	98.063	96.128	97.241	98.407	96.49	98.004	98.372	98.649	98.556	96.999	99.165	98.625	96.791	99.539
105.18	107.63	107.39	106.08	106.24	105.65	105.48	104.98	107.39	108.78	107.04	104.77	108.34	107.79	104.74	107.31	105.22	108.83	107.32	106.37	107.65	107.39	106.97	105.45	105.54	105.23	106.37	105.95	106.96	105.16	107.67	107.15	107.52	105.34	107.26	106.88	104.53	106.14	107.89	104.83	105.82	104.37	103.53	106.89	107.12	107.13	106.66	109.15	104.9	107.57
105.25	108.44	108.8	106.47	107	107.92	106.33	106.53	106.06	108.83	106.28	108.61	107.04	107.83	105.82	106.44	106.79	107.56	109.25	106.8	106.56	108.94	108.01	107.02	108.47	107.03	104.8	103.35	107.07	109.56	108.76	105.27	108.56	105.13	107.73	108.98	108.89	109.25	107.36	106.79	107.63	106.08	105.97	107.09	107.59	107.53	107.7	107.47	107.88	109.64
106.04	108.38	106.17	105.32	107.82	106.73	105.5	106.16	106.56	106.42	105.94	107.86	106.8	107.67	104.84	102.49	104.72	106.01	103.44	103.58	105.86	104.76	107.04	106.6	105.58	104.74	105.51	107.1	105.31	104.44	105.14	105.96	105.04	104.12	103.39	107.11	106.89	106.05	105.68	105.61	105.79	106.79	105.99	105.75	106.85	106	105.24	106.25	105.74	106.36
109.12	107.41	107.04	106.12	110.91	108.2	107.45	106.82	108.43	109.11	108.43	107.23	107.4	105.91	108.42	108.2	106.99	107.19	109.16	108.2	108.96	109.16	108.46	108.34	109.6	108.3	107.79	107.67	110.01	109.82	108.51	105.06	108.05	108.07	107.76	105.26	107.43	106.58	109.49	108.09	107.22	107.51	110.31	107.2	109.55	108.29	108.26	109.01	108.56	106.09
103.24	102.05	104.11	101.51	102.88	103.57	103.23	102.72	101.89	101.7	105.56	100.88	102.67	102.46	104.11	100.78	102.53	101.96	103.49	103.69	102.84	103.12	101.37	103.01	102.98	102.5	103.15	104.28	103.3	104.21	103.03	103.22	105.33	102	104.03	103.73	103.48	102.46	101.7	99.758	102.67	102.27	102.94	103.55	103.59	103.21	103.85	102.8	102.71	100.91
100.11	99.933	101.81	102.32	102.66	100.57	102.04	99.31	100.08	100.37	102.67	101.71	99.696	99.209	101.21	99.16	102.4	101.8	99.214	100.56	102.42	98.664	101.07	100.99	100.37	101.18	101.55	103.04	100.42	101.11	100.02	99.753	100.46	100.78	101.26	100.41	101.39	101.31	100.93	101.54	101.88	103.6	99.073	100.87	98.721	101.73	100.47	99.926	99.678	101.23
104.53	104.98	104.39	104.56	105.64	104.62	106.39	105.59	104.9	104.6	106.54	104.82	106.18	103.09	105.41	105.55	105.32	105.4	107.06	103.44	107.14	104.28	104.02	105.66	107.68	105.96	103.81	104.2	106.72	104.09	106.13	106.83	103.59	105.35	105.98	107.04	104.72	105.59	105.12	105.98	106.03	106.18	107.44	105.36	106.8	104.8	105.32	104.82	106.52	104.86
109.45	108.18	107.88	107.66	107	109.23	107.5	107.6	109.92	106.68	105.27	109	104.66	108.72	108.55	108.97	108.02	108.55	110.37	107.28	107.87	111.27	107.53	108.78	107.79	108.32	108.7	110.75	107.69	109.62	106.89	109.53	107.41	108.53	108.9	108.74	110.1	111.19	108.2	107.28	109.04	109.45	109.01	109.14	107.42	107.14	110.17	108.91	111.22	108.85
107.94	108.01	108.19	105.73	108.02	106.35	108.49	109.16	106.75	106.95	109.56	110.09	109.5	109.81	107.47	106.79	105.88	108.45	108.6	109.02	104.67	109.13	108.97	109.31	106.61	109.99	107.13	108.83	107.07	106.91	106.62	103.86	107.19	108.6	110.03	105.96	107.42	109.37	108.42	107.01	106.39	106.32	109.3	106.04	106.44	108.13	108.16	108.9	107.03	107.12
104.53	106.04	103.74	106.42	106.9	106.33	104.27	105.66	105.21	104	106.66	106.6	105.22	105.74	106.98	106.27	103.99	106.19	107.12	106.65	107.25	105.74	105.45	105.71	104.3	106.37	105.22	106.19	104.66	107.19	103.58	103.84	104.24	104.22	104.65	106.92	108.14	106.2	105.49	105.84	105.7	105.37	106.1	105.09	103.73	103.05	103.34	105.71	107.13	103.93
105.26	105.07	104.79	105.83	106.24	104.89	106.28	105.89	106.23	106.18	106.04	107.53	104.79	104.26	103.75	104.94	104.41	104.43	106.41	106.49	104.98	105.02	104.94	107.86	106.46	105.78	106.64	106.32	104.94	106.74	107.12	106.55	105.75	105.6	105.48	105.47	106.23	107.97	106.1	104.69	105.82	104.49	106.91	106.4	105.22	105.34	108.51	106.96	105.15	106.24
108.89	107.55	106.36	106.58	106.89	105.76	104.02	107.23	107.64	108.5	106.68	106.2	108.83	106.93	108.61	105.3	106.32	105.92	106.3	106.98	104.79	107.35	106.87	104.93	105.55	105.48	104.48	106.24	105.57	103.49	107.7	106.43	105.94	107.95	106.65	106.39	107.93	106.31	106.19	106.16	104.55	106.24	105.5	107.33	104.31	104.52	108.84	108.4	106.94	106.5
108.85	109.23	108.41	107.55	107.97	109.64	108.52	109.6	108.85	109.14	108.52	109.53	108.38	106.16	108.1	108.11	107.53	107.5	108.15	108.72	107.53	109.78	109.14	107.28	109.26	108.55	110.09	108.7	110.26	108.47	108.51	108.91	107.73	109.48	108.01	107.86	107.37	109.37	108.83	108.59	108.57	107.36	108.87	106.29	108.71	107.71	107.45	108.33	109.2	107.32
98.827	101.87	102.17	98.713	101.56	97.234	101.09	101.62	98.533	99.342	100.08	100.56	99.876	98.448	100.66	99.938	99.878	101.08	100.19	100.29	99.206	100.74	98.825	102.56	101.17	101.1	100.84	100.78	101.2	99.7	99.893	97.908	99.112	98.89	99.627	100.71	99.477	100.55	99.932	102.31	100.87	99.384	100.83	100.36	99.891	101.18	101.77	98.609	99.192	99.938
100.49	97.665	98.26	99.577	99.342	100.39	102.23	101.34	101.41	99.108	101.07	101.53	97.881	99.764	100.18	100.99	99.642	99.626	100.31	100.29	98.062	99.689	99.771	98.985	98.656	100.8	100.12	99.07	100.75	99.572	100.77	103.4	99.236	99.036	103.55	100.05	100.93	98.574	98.862	99.34	100.52	100.98	100.13	101.61	101.05	100.61	97.669	99.252	98.416	99.385
107.33	106.57	105.74	107.95	105.12	107.57	107.16	105.6	105.37	108.06	105.87	105.76	108.53	109.27	104.5	104.11	106.73	106.74	109.29	105.47	105.91	106.92	108.45	105.54	108.45	106.71	104.92	105	107.39	106.87	106.43	105.85	106.94	108.63	107.81	105.38	105.3	107.17	105.29	106.78	106.46	106.7	106.29	107.01	105.32	105.89	105.33	107.8	105.06	106.52
101.28	98.105	98.238	100.54	100.68	100.59	98.841	101.36	99.153	101.51	100.13	100.9	99.917	98.088	99.121	102.37	99.138	99.85	101.3	99.667	100.65	99.796	101.06	100.15	102.57	101.41	98.126	101.67	98.956	101.67	98.629	103.83	97.024	100.48	99.083	101.73	100.05	102.27	99.443	98.679	101.13	100.58	99.798	100.08	98.224	99.828	100.82	100.21	100.9	100.85
106.61	106.17	107.99	104.95	106.54	108.18	106.71	106.34	107.14	105.78	105.11	105.77	108.85	108.03	106.77	106.23	107.11	107.85	105.58	109.55	107.23	104.68	106.13	106.6	105.55	104.82	106.53	106.52	108.17	107.41	106.17	106.35	105.15	107.38	108.05	105.98	108.12	107.42	107.71	105.36	107.38	106.74	107.32	105.75	107	107.1	106.05	107.31	108.1	106.38
98.053	97.166	99.851	99.203	97.595	96.609	97.38	97.849	97.323	97.54	99.521	98.96	98.125	95.591	99.237	98.486	97.491	96.479	99.715	97.119	96.205	97.337	96.885	100.64	96.654	98.521	95.782	97.782	100.54	101.11	97.275	100.34	97.933	99.135	97.808	98.012	97.138	97.993	97.191	98.95	98.276	98.854	95.912	97.887	100.84	97.367	97.212	97.958	96.948	99.454
107.32	110.31	107.33	109.4	106.7	106.49	108.15	108.95	109.81	107.12	108.51	107.53	108.19	108.05	108.34	107.87	106.64	109.78	105.72	109.7	107.31	108.45	107.27	110.19	108.56	108.31	111.48	107.69	109.18	108.79	108.41	107.09	109.58	110.62	109.33	108.03	107.64	109.45	106.97	111.17	109.47	108.69	110.27	107.39	109.64	109.73	108.38	107.73	107.98	107.35
106.72	107.18	105.92	107.08	107.08	106.32	107.3	108.83	106.07	107.16	107.95	106.73	105.58	108.14	103.83	106.38	106.4	105.83	106.4	104.56	104.08	104.9	104.29	107.51	106.04	107.23	106.04	107.72	107.93	108.54	106.83	107.05	107.59	105.42	105.7	106.36	105.05	107.63	105.43	105.38	106.63	106.2	108.97	106.28	106.93	107.13	105.65	105.62	107.11	104.89
100.02	100.62	100.87	100.44	100.56	100.96	99.967	100.12	100.59	100.32	101.05	100.84	100.78	100.12	101.54	100.28	100.49	101.09	101.28	99.162	98.571	102.52	101.03	101.45	101.64	103.55	100.15	103.49	99.147	100.12	100.36	102.19	100.86	100.12	102.63	100.67	100.5	99.438	101.57	102.56	100.72	100.15	101.27	102.27	101.59	100.66	100.36	101.37	101.77	101.31
111.14	111.53	109.86	109.66	109.29	110.35	111.24	109.54	109.96	111.98	111.47	112.16	111.62	110.47	111.01	110.3	109.57	109.64	111.8	110.66	109.75	110.62	110.25	109.6	111.05	111.99	108.06	109.98	110.49	112.92	109.76	110.15	109.95	112.45	111.81	109.87	110.08	111.54	107.81	110.61	110.89	109.96	109.05	109.98	107.94	109.82	110.4	107.9	110.01	112.46
107.86	107.22	108.08	108.43	108.39	107.3	107.73	109.28	108.89	109.31	109.67	108.13	107.11	109.32	107.91	107.72	109.09	108.93	109.68	109.8	108.32	108.72	106.05	107.69	109.96	108.56	107.96	109.01	107.75	108.51	107.36	110.31	108.41	107.42	107.3	106.92	107.75	107.53	108.76	109.06	107.63	108.7	106.97	111.61	107.67	107.69	108.41	107.56	109.01	107.61
98.896	99.268	98.372	99.065	98.241	98.999	98.044	99.635	98.096	96.528	98.34	98.426	98.48	98.038	97.431	97.78	98.53	98.363	96.292	99.996	97.727	96.185	98.278	100.75	98.263	98.072	97.17	98.103	97.583	98.118	98.262	97.125	98.19	97.636	100.07	98.79	97.678	97.303	99.434	97.321	97.263	97.64	97.639	98.98	98.021	99.259	99.428	100.31	96.922	99.078
106.41	104.37	105.66	107.79	106.46	107.02	107.25	108.24	105	104.5	107.66	108.45	107.9	106.67	106.02	103.31	105.81	104.83	105.99	105.95	105.87	106.94	108.31	105.5	106.66	107.22	105.45	106.88	105.51	104.87	107.59	105.26	106.49	107.16	106.71	105.27	107.35	107.88	105.99	109.35	106.3	103.73	107.69	106.44	107.03	105.52	107.19	106.61	108.04	105.28
97.961	97.332	97.271	96.791	97.513	98.865	98.852	97.36	98.061	99.234	98.336	96.912	97.23	96.989	96.687	98.044	97.838	98.223	95.636	98.278	100.17	98.165	98.207	96.245	99.57	97.148	97.12	96.97	98.754	98.419	98.692	98.425	100.04	95.676	96.807	98.086	98.002	97.065	98.512	96.521	99.88	98.524	97.448	96.939	96.983	96.226	98.763	95.862	98.321	98.524
104.33	107.54	106.94	105.32	107.84	108.75	106.04	107.11	108.26	109.94	106.14	107.98	105.2	106.28	106.41	107.18	109.19	105.36	107.3	107.78	106.3	104.79	106.25	104.85	104.49	106.27	108.52	104.8	108.47	105.29	106.52	107.71	108.73	104.8	107.72	104.36	107.76	104.88	105.47	106.93	107.38	107.14	105.79	105.9	107.3	107.19	106.08	106.32	105.53	106.67
107.5	108.19	108.3	109.74	109.09	107.29	106.79	106.35	108.07	106.07	109.5	105.45	107.44	108.97	108.79	108.14	108.96	108.35	109.67	108.36	107.03	111.41	108.34	106.58	109.92	105.86	106.72	107.33	107.18	107.34	106.34	109.44	106.35	107.61	108.24	107.82	106.99	108.55	106.12	108.59	107.1	109.16	108.53	108.94	107.86	107.54	109.54	107.55	105.33	107.27
104.03	106.4	106.66	106.02	105.81	106.01	105.72	106.37	104.75	102.47	105.3	106.14	104.47	105.07	104.8	102.88	104.82	102.29	106.97	105.46	103.03	104.47	106.34	105.36	107.56	105.87	105.52	106.24	104.38	108.27	107.05	106.32	106.4	107.6	104.5	104.92	108.59	105.47	104.82	106.43	107.52	107.61	106.4	104.9	104.89	103.67	105.45	109.61	106.72	105.41
106.83	105.39	105.48	106.36	109	106.72	106.31	105.88	105	104.79	104.7	105.13	106.1	106.69	104.31	104.64	104.94	106.2	106.63	105.25	105.73	106.31	105.27	105.09	106.78	104.93	106.86	105.17	106.54	104.7	106.95	103.76	103.55	106.52	105.3	104.51	104.94	107.83	107.59	106.17	105.99	106.17	106.9	107.36	104.05	105.79	106.71	106.27	106.61	105.43
107.06	108.6	107.82	109.27	106.96	109.53	106.6	107.76	106.05	107.39	110.08	109.3	107.67	106.79	106.71	108.51	105.74	106.72	107.72	107.08	108.43	107.15	106.23	106.63	108.88	108.35	108.85	108.31	108.9	108.1	106.65	108.41	109.08	105.65	107.85	107.42	107.31	106.55	106	105.74	106.05	109.05	106.54	107.32	105.44	107.01	107.03	107.35	107.04	107.74
110.38	108.71	108.96	105.96	110.97	108.71	107.77	108.96	108.91	110.24	108.86	107.46	110.94	110.34	106.97	108.16	109.57	107.19	105.97	108.12	110.07	109.1	108.55	108.68	108.6	108.13	112.14	109.54	109.76	108.2	108	110.98	107.1	108.41	109.54	106.88	109.15	108.58	109.56	108.16	107.45	108.8	109.76	107.52	106.6	110.24	108.7	108.7	109.88	109.91
107.88	108.03	107.51	108	107.86	107.37	106.62	107.7	107.11	108.83	108.92	108	107.83	109.02	107.65	107.3	107.59	106.7	106.71	108.46	109.32	106.65	107.77	106.97	109.38	109.29	106.24	109.11	107.57	108.5	109.93	110.12	108.18	106.76	107.97	106.89	108.11	109.42	107.45	108.8	107.85	107.92	106.39	112.12	106.77	105.66	110.07	108.87	107.78	109.39
108.55	108.65	109.83	107.45	108.58	109.6	106.13	105.58	110.57	108.35	106.71	107.98	108.08	107.11	110.96	109.48	107.78	106.79	108.18	108.07	107.23	108.64	107.66	109.84	106.03	108.97	107.63	108.25	109.16	108.71	108.57	109.47	107.88	107	106.81	107.88	108.93	107.43	108.78	107.02	104.76	108.75	107.28	107.72	107.72	105.69	107.42	108.13	109.04	106.87
107.78	106.35	102.98	106.16	106.66	106.17	105.59	104.19	105.43	105.72	107.1	104.98	106.08	104.73	103.66	104.41	106.01	105.3	105.32	106.5	103.76	106.68	104.53	106.24	105.02	106.31	106.29	103.18	105.98	105.61	107.65	106.28	106.26	105.55	104.38	104.89	105.32	107.11	104.5	105.54	107.2	106.67	105.86	104.44	107.14	105.35	107.28	106.27	104.73	107.22
110.53	111.33	109.86	109.97	111.04	110.22	110.11	109.13	110.6	111.17	110.95	108.77	110.28	110.14	109.99	112.15	109.02	111.4	110.65	110.86	111.06	109.89	111.31	111.65	109.13	109.74	110.56	107.94	109.58	108.85	109.54	111.09	110.69	112.63	109.6	110.33	109.59	110.98	109.74	111.4	111.4	111.41	108.37	111.67	110.86	110.02	106.52	112.28	110.89	110.12
104.72	105.84	105.32	105.05	104.28	105.28	104.04	106.69	104.79	106.55	105.92	106.67	106.72	107.78	105.47	106.45	106.26	106.42	105.97	104.72	106.64	104.95	106.66	104.17	104.25	104.1	104.35	106.49	106.42	105.15	105.85	103.25	106.69	106.24	108.08	108.62	105.17	103.31	107.07	104.29	106.4	105.87	105.08	106.49	104.33	107.68	104.73	106.61	104.88	107.95
104.9	105.13	105.73	107.04	108.12	105.4	103.5	106.99	106.58	107.5	105.75	105.99	106.05	106.39	106.47	105.63	104.41	105.58	105.31	105.49	106.35	105.78	106.73	106.91	106.99	105.02	105.65	104.66	105.61	106.61	104.83	105.24	107.12	104.65	106.88	105.9	106.25	106.96	103.73	105.13	106.26	104.98	105.57	105.82	107.05	107.42	106.69	105.62	108.05	104.35
109.81	107.63	109.33	107.4	109.82	108.36	106.5	109.23	107.96	107.34	107.81	105.9	109.92	108.38	106.56	107.56	103.44	106	108.47	105.47	106.89	107.68	106.89	109.73	108.04	109.96	110.49	107.61	109.78	107.44	108.73	107.52	107.73	109.57	107.63	108.61	109.3	105.55	106.74	107.43	108.01	108.35	105.68	107.48	107.62	109.25	107.46	109.39	105.41	107.48
103.07	100.01	100.77	100.9	101.18	99.144	100.24	100.93	100.32	102.89	99.124	102.32	99.592	103.84	100.12	98.968	99.316	100.94	101.2	102.01	101.4	99.82	100.02	99.665	100.82	101.95	99.705	100.39	101.1	100.86	101.52	98.953	100.13	101.12	100.31	100.24	98.793	100.48	100.93	101.15	100.67	101.53	99.901	101.37	101.36	101.21	100.31	99.528	100.68	101.22
110.09	107.82	106.86	108.73	107.8	108.36	106.5	110.33	109.75	108.9	110.63	108.58	107.62	107.61	109.67	109.79	108.57	109.19	108.08	109.15	110.85	107.04	110.4	107.78	107.36	108.28	108.24	109.76	107.21	110.5	108.4	109.56	108.27	110.74	109.84	106.72	109.88	107.92	106.67	108.55	108.96	107.83	108.59	108.48	108.67	109.01	106.8	106.32	110.44	108.78
109.36	110.4	109.22	109.42	109.79	112.43	110.83	110.53	110.96	111.3	109.94	111.65	111.44	109.91	111.97	110.01	109.99	109.51	110.22	111.61	111.39	110.24	107.94	110.35	111.69	112.62	110.58	109.71	109.01	109.65	110.57	109.82	109.96	110.59	111.21	110.19	109.5	109.01	110.17	111.38	109.06	109.88	110.52	110.12	109.01	112.35	110.3	112.05	110.64	112.26
109.21	108.05	108.67	107.62	106.05	108.7	106.95	107.86	108.49	110.42	109.06	106.16	107.09	109.76	106.69	104.87	107.14	106.84	106.17	107.06	108.08	109.37	106.86	109.38	110.21	108.19	106.95	110.34	110.56	108.09	109.57	106.34	108.07	109.61	105.88	107.39	109.4	108.38	108.08	108.76	106.89	109.31	106.65	108.63	107.64	107.86	109.28	105.95	110.94	108.6
107.7	111.33	107.43	107.13	106.42	107.68	106.68	107.66	108.23	106.96	108.01	108.78	107.36	107.28	107.4	107.26	106.18	107.7	107.42	105.24	107.38	106.96	106.73	108.34	106.85	107.21	107.98	106.66	106.55	108.82	106.03	107.21	108.91	109.38	110.75	107.15	107.79	107.48	106.29	107.94	106.08	110.11	108.36	109.03	106.84	107.59	109.21	108.54	109.78	108.7
104.98	104.75	105.33	106.09	105.69	107.52	106.45	103.61	104.22	107.17	106.26	105.88	107.04	105.24	105.16	107.04	106.09	105.28	105.28	105.98	106.44	103.82	106.1	107.63	107.78	105.44	104.94	105.29	105.77	105.88	104.71	104.77	103.58	106.25	106.73	106.95	103.48	104.85	105.55	108.39	104.28	105.1	105.66	104.89	106.92	104.32	105.06	104.67	107.45	105.5
106.77	109.04	104.84	106.72	107.38	108.2	107.83	107.56	108.2	108.18	107.81	108.37	110.12	109.13	107.76	106.07	107.18	108.84	108.38	107.98	110.64	106.52	106.67	104.89	109.02	109.02	107.73	109.72	109.48	108.19	109.31	108.08	109.93	106.91	108.8	107.2	110.33	108.17	107.13	106.98	109.63	110.59	106.61	107.69	110.46	106.74	107.62	109.18	110.3	108.92
107.73	104.34	106.55	104.4	105.82	105.56	104.48	104.99	107.05	106.2	107.43	106.55	106.36	106.56	105.11	107.35	105.66	104.11	107.43	109.38	106.91	106.3	105.67	106.83	105.17	106.57	107.01	105.63	105.73	107.31	106	107.87	107.99	109.39	106.94	106.45	108.29	106.86	103.83	106.9	107.11	104.56	105.36	104.06	108.65	107.05	106.4	107.65	106.5	105.42
106.88	105.8	104.84	104.16	104.15	103.81	106.37	105.29	104.01	106.09	105.81	105.06	105.56	105.6	103.75	107.74	106.96	106.79	105.78	107.75	104.96	105.49	108.18	104.26	103.58	105.23	104.41	104.75	103.6	105.66	105.32	104.1	105.31	105.55	106.2	105.85	106.43	104.11	104.81	104.14	106.4	104.65	104.78	104.53	105.94	107.01	105.88	107.32	103.61	104.73
103.83	104.31	108.74	104.42	102.73	105.68	106.83	104.83	105.75	104.68	105.25	105.29	104.06	106.73	104.35	105.03	105.66	105.88	106.84	106.14	106.98	105.61	105.62	104.3	104.49	106.43	106.59	104.86	106.97	106.39	104.48	106.69	108.92	106.56	105.42	106.64	106.4	105.56	103.43	103.34	106.93	105.26	106.76	107.86	104.9	106.75	106.89	106.95	105.31	106.23
104.87	106.51	104.52	107.63	105.79	106.04	107.12	104.15	105.21	107.98	106.2	105.78	106.26	107.67	103.84	104.74	104.09	106.87	105	104.79	103.3	105.28	107.44	105.54	105.17	104.33	104.41	106.75	105.44	102.66	103.45	105.97	107	108.2	104.36	105.3	105.73	106.28	104.22	105.12	105.57	106.91	105.06	104.28	104.89	104.34	105.67	104.61	104.81	104.54
105.78	107.01	106.97	104.72	106.71	105.32	105.83	107.76	106.69	108.07	105.49	105.7	106.93	107.69	106.01	105.39	107.99	105.95	107.97	105.74	106.22	105.92	105.21	107.62	106.48	106.58	107.05	107.17	106.16	106.72	107.7	107.58	105.81	105.18	107.29	106.86	107.13	106.17	106.67	106.44	104.97	106.39	107.58	105.25	107.07	105.67	107.91	107.19	103.75	107.25
105.81	106.07	103.93	104.4	107.68	104.83	104.22	104.36	106.35	103.51	104.21	105.14	105.72	107.08	104.91	104.87	105.65	104.59	106.48	104.21	108.02	105.81	104.62	104.02	103.8	105.27	104.95	105.39	107.85	107.35	105.94	104.85	105.43	103.31	106.86	104.34	104.51	103.65	107.11	106.27	103.67	106.01	107.18	104.81	106.8	103.67	103.79	103.42	105.47	103.78
105.21	105.06	104.54	108.1	106.34	104.16	104.68	104.43	105.51	103.72	104.91	106.72	104	103.9	107.03	105.79	104.97	106.81	105.41	107.83	104.74	105.39	107.04	105.03	104.5	103.83	104.99	106.13	106.43	105.54	105.15	105.1	105.87	103.77	105.66	105.15	104.13	107.27	107.26	104.72	104.57	105.07	104.55	104.68	106.28	107.85	103.43	104.33	105.65	106.99
99.308	98.451	102.09	99.521	98.478	100.06	98.418	96.769	99.7	98.853	99.556	99.02	98.501	99.262	98.049	97.628	100.17	100.14	98.779	98.677	98.438	100.24	98.965	99.369	99.491	97.721	98.376	98.446	99.956	99.298	99.732	99.176	100.35	100.11	98.78	98.218	99.534	97.441	100.63	100.41	99.727	99.533	96.951	99.012	98.677	98.012	98.964	102.96	98.602	99.387
98.855	98.468	100.21	95.692	96.372	96.067	97.551	98.06	96.567	98.099	99.448	97.73	98.229	98.221	97.801	96.695	97.029	99.979	98.889	97.826	100.06	98.355	96.872	95.774	98.392	98.493	99.528	96.979	98.521	97.63	97.478	98.947	96.745	96.791	97.725	95.115	97.964	96.326	99.998	98.693	100.99	97.433	99.931	97.188	96.907	101.14	97.887	96.974	99.879	97.851
109.05	111.08	108.41	111.15	111.54	112.33	110.56	108.45	109.98	109.71	109.86	112.05	109.83	110.84	109.25	110.37	110.4	110.76	110.23	106.68	110.66	110.67	110.38	109.55	111.53	110.65	108.91	110.93	112.13	110.64	109.11	110.97	110.57	109.52	110.17	109.07	111.09	111.14	110.52	108.72	110.46	110.69	108.72	108.82	112.56	110.36	110.06	109.29	110.94	110.82
99.433	96.923	96.759	100.28	96.634	98.823	96.381	97.296	96.274	98.385	101.47	96.615	99.492	98.599	97.3	99.247	95.881	99.701	98.931	97.008	99.102	96.435	96.15	96.289	101.45	98.22	97.095	98.433	95.918	98.294	97.702	96.895	97.525	99.037	99.545	99.367	97.185	98.455	98.288	99.594	98.957	97.908	98.807	99.185	98.506	98.233	96.783	98.244	96.568	98.185
99.157	101.04	98.856	100.05	98.542	101.61	99.344	100.73	99.252	99.875	100.43	101.63	100.1	100.68	99.791	99.938	102.67	99.418	100.85	100.46	100.77	100.84	98.232	100.83	98.159	101.3	102.71	100.82	100.69	100.43	101.64	100.15	103.46	102.14	102.1	100.74	99.483	101.39	100.48	102.1	98.652	100.01	98.507	99.79	97.766	101	99.591	101.79	104.04	99.524
105.61	104.72	106.64	104.19	105.62	107.72	103.69	105.15	105.59	106.88	106.12	106.16	104.25	105.03	105.75	106.04	107.3	108.4	105.9	106.1	104.92	103.84	104.62	106.5	106.27	107.27	105.75	106.23	104.44	102.17	103.27	104.84	106.52	104.68	104.16	105.81	107.3	107.13	104.15	106.96	104.47	105.5	105.59	105.36	106.89	104.98	105.84	107.93	104.18	103.89
100.07	103.99	101.84	102.02	102.94	103.99	102.48	102.07	103.32	100.04	101.51	100.62	104.36	102.8	101.79	102.09	102.53	103.26	102.6	104.04	105.14	102.64	100.34	103.49	103.32	103.66	100.84	105.46	105.35	103.56	103	102.48	103.27	103.79	104.94	105.86	102.12	101.93	102.64	104.45	102.08	101.79	103.91	101.79	103.44	100.61	104.18	102.65	102.62	100.1
105.93	107.82	104.63	105.46	104.46	106.28	106.14	106.45	103.35	107.29	105.97	105.58	104.21	105.85	105.42	106.5	107.51	106.01	104.49	104.06	105.51	107.39	104.75	107.17	105.15	106.36	106.35	102.19	105.56	105.95	106	103.85	105.62	106.62	105.28	106.76	106.49	105.46	104.5	103.66	107.22	104.61	106.29	106.35	104.93	106.52	105.61	104.46	106.16	106.08
109.8	111.25	109.01	110.51	111.35	109.11	108.84	110.17	110.88	108.94	107.12	110.55	111.44	109.78	109.05	110.1	110.56	112.01	107.14	109.07	111.29	109.54	112.9	108.66	112.11	110.48	110.36	109.02	111.5	109.71	110.04	108.7	110.1	110.49	110.5	111.27	109.9	111.25	109.68	109.33	109.58	109.71	112.79	110.07	112.09	111.33	109.99	111.85	109.45	109.37
97.911	98.613	100.62	98.343	97.134	97.54	100.44	98.214	97.982	97.503	98.271	96.508	97.752	95.317	98.67	97.883	96.817	97.587	97.765	96.794	98.785	97.8	96.972	99.562	97.496	98.231	97.604	99.618	99.234	97.24	98.676	96.927	96.363	97.514	97.509	97.001	97.346	97.91	96.265	99.858	95.829	96.92	97.673	98.351	96.821	98.618	98.988	98.828	100.99	98.851
99.188	98.913	100.66	99.626	99.199	99.029	96.122	103.11	97.498	97.798	102.52	99.844	98.377	99.937	98.571	98.779	98.725	100.17	98.337	99.078	97.9	98.544	98.93	97.546	97.876	98.05	100.04	97.762	98.685	100.47	98.84	99.432	99.337	97.923	100.97	98.609	99.506	99.094	99.748	101.94	97.154	98.271	98.409	97.641	98.633	99.589	97.996	98.558	98.94	100.04
108.88	107.83	105.51	107.17	104.46	106.76	105.68	104.49	105.4	105.23	106.92	105.52	105.11	105.9	104.07	108.22	104.34	105.97	106.56	105.52	104.72	107.38	107.44	108.06	107.45	106.63	105.7	106.24	107.49	105.83	106.88	106.35	105.32	106.88	105.89	107.65	105.92	106	107.46	105.2	107.38	108.22	103.47	108.63	106.65	108.35	103.61	104.73	107.65	105.59
98.085	98.761	97.684	95.509	99.328	99.401	96.128	96.394	97.412	99.343	98.203	98.172	98.689	98.997	100.28	95.912	98.839	98.16	95.716	98.942	99.958	98.415	98.644	96.265	96.064	99.447	98.214	98.312	99.046	98.431	98.059	98.117	98.119	98.123	99.684	98.784	97.925	99.173	98.23	98.377	96.377	99.689	98.729	96.4	98.148	97.974	97.279	95.859	98.504	95.965
104.81	104.55	106.16	107.07	105.3	104.71	105.88	103.92	106.4	103.58	104.33	105.67	104.5	105.48	106.14	104.44	105.34	105.78	105.39	107.34	104.89	107.07	105.86	102.93	107.12	104.31	105.29	107.27	103.78	105.76	105.79	106.49	104.57	106.37	106.05	106	104.62	104.93	105.59	106.3	105.1	106.21	104.83	105.57	105.15	107.26	104.63	104.64	106.51	106.05
107.25	105.22	102.5	106.2	105.91	106.93	104.85	106.55	106.21	103.44	105.25	104.69	104.65	107.05	105.2	103.5	102.33	104.52	104.63	104.73	103.95	103.19	105.82	105.76	106.3	104.16	103.51	106.88	104.21	105.86	105.5	105.17	106.01	104.08	105.93	105.22	104.15	107.41	106.44	106.57	106.67	104.95	104.09	106.07	105.28	105.42	107.12	105.23	105.2	104.21
107.09	106.61	104.75	107.44	108.86	107.32	106.46	104.7	105	105.25	107.33	107.81	107.72	106.43	104.71	105.33	105.51	105.02	107.43	104.56	106.39	106.07	106.33	106.66	104.4	105.34	106.09	105.11	107.74	105.19	104.74	106.11	106.17	105.1	103.67	105.35	106	105.48	104.16	104.93	105.28	106.27	107.53	101.12	107.33	107.12	105.64	105.54	104.17	105.9
98.201	97.89	98.767	96.694	96.94	98.92	98.786	96.014	97.535	97.887	98.776	99.928	95.728	97.136	96.013	97.483	98.873	97.942	98.451	98.115	98.012	97.7	98.244	97.93	98.974	98.686	96.281	98.482	96.819	100.24	98.937	98.218	98.739	98.297	99.147	97.194	98.28	95.529	97.304	98.772	97.883	97.467	99.664	97.393	99.322	98.887	99.22	96.661	97.94	97.448
104.72	107.93	108.36	105.63	106.06	106.75	105.47	104.27	106.05	104.87	102.12	104.61	108.33	105.07	104.75	107.21	106.51	105.24	105.01	103.57	105.54	104.98	106.43	105.64	105.37	106.89	107.19	105.1	107.09	105.78	106.95	105.6	104.56	106.03	104.25	104.71	107.09	106.32	105.95	106.16	104.34	106.08	103.34	102.09	105.86	107.12	106.5	104.71	103.26	104.41
104.41	106.87	105.35	104.67	105.15	105.81	104.58	104.46	103.84	107.31	103.45	104.56	106.73	106.03	106.89	106.56	103.12	105.24	105.68	106	107.43	104.6	105.7	102.97	104.26	104.8	105.57	104.71	108.2	107.3	104.51	105.07	104.62	106.23	106	106.76	104.75	106.71	108.02	104.2	105.2	106.82	105.4	104.75	106.57	107.29	105.47	106	106.05	107.35
103.62	105.92	106.03	107.18	105.28	105.67	105.06	107.6	104.66	108.43	107.07	104.23	102.18	105.53	103.31	105.84	105.29	107.04	104.45	105.47	105.41	104.02	107.36	107.66	105.86	105.39	104.83	107.22	105.09	105.61	106.45	107.02	105.95	106.58	105.67	105.58	107.29	104.56	107.17	109.26	104.49	106.56	103.09	102.42	104.17	105.61	105.28	104.53	106.01	104.59
107.59	106.4	104.76	104.73	106.05	105.36	105.28	105.95	106.12	104.9	106.58	106.5	105.49	103.41	106.01	108.33	107.03	104.69	106.54	105.2	103.38	105.82	104.69	108.21	105.29	105.14	107.68	104.96	105.44	106.72	106.22	104.87	104.61	107.43	105.92	105.03	105.54	106.05	105.12	105.24	104.69	106.21	106.67	107.05	104.89	104.8	106.48	105.9	105.96	108.46
100.93	98.436	101.53	102.79	100.92	101.01	99.923	99.242	101.95	102.53	100.61	101.48	100.45	102.53	101.06	101.79	100.46	100.33	99.53	99.335	99.501	98.037	102.13	98.36	101.35	97.485	98.025	100.71	100.73	100.22	97.569	100.49	99.222	100.63	100.63	100.03	101.39	102.21	102.43	99.195	98.404	100.72	98.396	100.64	98.98	100.2	101.05	99.911	98.316	100.4
110.88	109.95	111.41	110.57	110.76	109.45	110.07	111.05	111.44	109.89	108.8	110.11	110.23	110.68	110.02	112.03	111.28	111.77	110.71	110	111.65	111.11	110.89	110.16	110.85	112.28	109.36	108.65	110.36	108.71	108.84	110.6	108.75	109.59	109.5	112.47	110.15	110.92	111.12	110.98	108.5	109.54	109.91	109.54	111.89	111.3	112.11	111.38	108.74	111.01
105.83	105.14	106.66	108.25	104.43	107.94	104.76	104.99	108.14	106.09	106.74	105.17	106.24	106.29	106.53	106.42	105.06	106.64	105.37	105.75	106.47	106.56	105.33	105.28	107.5	104.38	105.94	106.19	104.55	107.88	104.89	103.81	104.84	107.51	102.83	104.62	106.35	104.51	104.48	104.35	107.3	103.57	103.32	105.7	104.91	105.67	107.09	105.1	105.92	104.84
98.533	98.173	97.486	97.143	98.241	98.092	97.452	97.727	96.499	99.522	99.402	97.781	97.437	98.279	98.491	94.663	98.725	94.984	99.669	95.307	98.435	95.74	96.102	96.946	96.576	96.513	98.637	95.876	98.251	98.301	99.202	98.205	96.516	98.514	98.421	98.269	98.715	95.782	96.332	97.999	98.346	98.98	97.52	98.187	99.448	97.602	97.504	96.359	97.401	98.629
100.01	101.97	98.184	101.61	100.3	99.631	102.21	99.142	99.02	99.184	99.656	100.68	102.03	100.29	104.28	97.471	101.08	101.1	98.684	102.58	100.91	98.774	101.47	100.51	102.38	102.76	101.41	103.25	102.76	102.29	101.62	100.42	98.275	101.89	103.06	101.23	101.44	101.32	100.96	100.74	100.72	101.84	101.61	101.03	98.991	100.1	100.86	102.25	103.65	101.37
107.25	110.65	109.78	109.94	106.75	107.99	108.29	108.45	107.73	108.45	107.96	106.74	108.99	109.92	108.83	109.58	108.73	111.48	108.5	105.81	107.27	108.02	108.63	109.81	106.81	107.46	106.15	109.95	106.14	108.64	107.11	109.24	109.64	108.78	107.78	107.55	108.63	110.43	109.75	107.83	105.43	107.12	108.47	108.76	108.67	107.18	107.82	107.12	108.27	108.55
101.17	98.443	100.16	98.432	99.701	101.1	100.56	101.69	101.03	100.5	101.42	100.2	102.17	101.58	101.76	100.63	100.27	101.28	99.557	104.09	101.27	100.83	100.33	102.99	100.84	99.728	100.93	100.05	101.27	102.98	102.19	100.15	100.88	99.953	102.14	99.184	99.661	103.84	100.58	101.45	100.56	101.4	103.58	100.12	101.18	100.43	100.88	99.681	99.763	101.59
100.67	100.57	99.079	99.975	101.05	103.32	100.98	100.56	100.34	99.538	99.415	98.324	100.2	102.57	99.868	101.87	100.73	100.89	98.743	101.58	100.04	99.542	102.08	99.88	102	99.549	100.31	99.999	101.36	100.01	101.88	100.79	101.91	104.65	99.402	100.56	100.79	103.71	100.16	101.78	100.2	100.85	100.58	101.57	103.14	102.37	99.658	101.31	102.53	101.86
104.64	106.51	101.58	105.35	103.98	107.17	105.52	103.95	104.53	106.52	106.04	105.11	106.5	106.95	104.36	104.24	106.39	109.87	105	105.02	106.97	106.05	103.8	105.97	105.66	108.03	106.25	103.88	105	107.05	106.48	104.93	107.45	103.58	104.96	107.9	105.61	107.15	106.27	104.51	106.55	105.5	105.5	108.32	103.8	104.86	104.97	104.86	105.05	107.07
103.84	103.06	103.02	104.09	102.26	103.16	102.34	102.81	103.97	101.75	102.06	102.27	102.99	103.21	100.36	103.82	103.32	99.935	102.91	101.43	103.98	103.06	102.45	102.1	102.41	100.9	104.27	103.16	101.82	102.18	100.61	104.02	102.43	100.64	102.14	102.21	103.99	103.94	102.58	103.3	105	101.85	101.96	103.52	102.35	102.11	100.72	101.14	104.54	102.99
97.668	97.533	96.527	98.538	96.348	99.698	99.373	97.757	96.865	100.15	97.927	99.077	97.578	97.399	97.546	99.242	97.356	98.579	97.259	97.08	96.645	98.359	96.617	98.959	99.058	97.93	98.912	100.81	97.433	98.853	99.24	99.705	100.17	96.829	98.763	96.053	97.663	99.434	97.686	98.697	98.985	99.289	97.405	97.761	98.569	95.81	98.027	96.053	97.127	96.216
108.14	106.53	106.38	106.57	109.14	107.63	108.26	107.07	108.76	108.73	108.4	108.25	108.69	108.54	109.53	107.8	107.76	110.79	107.24	108.38	107.23	106.21	107.31	108.58	106.87	108.59	106.81	108.62	106.74	107.38	108.62	108.17	106.15	110.78	107.32	108.2	107.11	107.46	106.73	107.65	111.09	110.03	107.9	103.79	106.55	109.39	107.43	108.95	106.24	108.87
106.41	104.98	105.29	104.06	104.68	106.77	103.3	103.72	106.35	105.81	108.04	105.52	102.63	107.36	106.1	104.99	105.77	106.94	105.15	109.41	105.13	104.78	105.06	105.51	104.84	105.96	107.18	107.84	102.77	105.89	104.27	104.27	107.38	105.48	106.34	107.25	105.8	106.79	104.82	105.18	105.78	106.15	105.82	106.17	105.4	105.24	108.3	105.58	105.38	105.71
108.19	109.89	107.82	109.98	106.19	107.92	109.38	106.73	108.05	110.49	109.92	108.89	106.49	108.36	110.32	109.13	107.06	108.57	107.94	107.8	107.78	108.33	111.18	109.35	107.16	109.59	106.17	106.6	107.99	109.44	106.03	110.26	109.34	106.04	108.34	105.29	109.64	108.38	111.06	109.16	106.94	106.7	108	109.56	106.31	108.25	109.8	107.66	108.41	110.19
105.77	106.72	107.51	106.76	107.13	106.35	105.53	107.8	106.66	104.94	107.34	110.74	105.41	107.24	107.78	105.58	105.66	106.55	107.65	105.19	107.08	105.77	106.69	106.66	106.86	105.51	106.41	110.09	107.03	105.36	107.9	107.34	107.16	107.44	106.06	105.99	107.43	106.21	107.77	107.41	106.86	106.02	106.19	105.58	107.58	106.52	106.11	106.64	106.48	108.1
107.12	105.77	107.18	104.39	105.94	106.58	104.24	106.9	106.44	106.65	104.49	105.03	106.89	106.26	106.16	105.31	107.93	106.73	106.56	104.63	106.3	104.92	106.77	105.21	104.71	106.35	106.1	106.05	107.96	106.27	103.88	105.73	108.16	106.76	104.68	106.82	107.67	104.19	105.46	106.43	105.76	105.42	105.89	106.45	104.74	108.32	104.42	106.66	104.71	106.68
105.83	106.54	105.19	106.01	106.13	106.32	106.59	104.56	104.43	106.48	105.85	106.1	106.37	106.35	106.29	106.43	104.99	106.28	107.14	105.09	106.55	104.38	104.49	105.88	106.19	105.8	105.8	106.03	107.04	106.8	105.69	105.32	104.37	105.91	104.33	104.62	106.59	106.11	107.11	105.43	106.27	106.06	107.59	103.08	106.07	105.74	105.94	104.93	106.69	105.61
103.94	103.36	108.67	103.53	105.1	104.06	106.81	104.01	103.11	106.18	105.47	105.89	107.14	108.02	106.39	107.98	105.67	107.32	104.33	108.06	105.94	105.97	104.63	104.97	103.71	106.2	106.11	107.35	107.97	104.93	105.03	105.56	104.92	105.29	104.15	105.81	104.22	108.31	107.06	108.74	106.81	106.3	106.7	105.09	105.34	103.68	108.79	105.29	107.6	106.47
109.11	109.78	109.91	112.57	111.57	111.51	110.76	109.41	112.07	109.88	112.78	113.3	111.01	109.72	108.16	111.29	111.24	110.04	111.36	109.54	106.83	111.2	112.02	109.29	109.52	110.58	111.77	108.91	109.42	110.53	111.64	108.62	107.11	111.51	110.64	111.77	111.18	109.79	108.83	108.9	111.89	110.77	110.46	110.79	109.08	112.8	112	111.61	108.1	111.01
106.33	107.08	108.1	106.58	107.2	105.27	105.88	104.51	110.29	107.9	107.43	105.42	105.49	107.66	104.91	105	106.34	107.21	106.6	106.51	107.52	105.39	107.65	106.81	105.27	106.01	105.4	104.82	106.72	107.85	107.34	105.08	105.42	106.9	104.32	110.24	106.96	106.76	105.94	105.18	105.54	107.84	106.52	105.63	107.33	107.64	107.9	106.66	106.65	109.18
96.646	97.399	99.066	100.43	100.05	101.02	97.655	96.612	97.726	97.292	99.224	97.202	98.647	96.35	100.83	98.039	97.975	99.195	98.909	97.306	97.22	97.293	97.585	98.748	98.517	97.604	99.587	98.173	95.979	97.366	95.905	98.03	99.671	98.215	98.223	96.944	97.336	98.727	99.454	98.205	98.723	100.44	99.077	99.711	98.947	97.972	100.2	99.04	98.928	97.353
99.569	99.083	99.682	99.238	98.305	99.385	97.716	97.786	95.896	96.063	99.771	97.271	98.294	102	100.85	98.08	97.953	99.654	98.326	98.626	98.386	96.364	98.946	97.692	96.842	100.58	99.8	99.074	99.041	100.5	98.835	100	98.594	100.17	98.831	100.01	98.563	100.81	99.208	95.587	100	96.656	96.927	98.113	100.47	99.351	98.512	98.834	98.098	98.868
107.93	106.44	111.65	106.58	110.19	107.54	108.02	107.38	107.98	107.47	106.81	108.37	108.22	110.03	108.57	110.91	109.14	108.28	107.86	107.31	107.04	106.57	106.55	107.63	107.01	108.32	105.83	107.7	109.97	107.94	106.45	106.58	107.33	109.29	109.66	107.25	108.42	108.23	110.07	108.36	106.35	110.4	108.25	107.85	109.85	108.37	110.14	107.08	107.73	109.29
106.84	106.56	106.05	106.08	106.49	103.34	104.58	105.56	104.11	108.65	103.6	104.95	105.51	104.85	107.35	105.9	106.74	108.04	106.24	105.1	106.5	106.3	106.32	104.83	104.81	106.67	104.92	107.04	102.58	104.43	105.8	106.93	103.51	105.31	106.55	107.06	104.72	108.54	105.07	105.43	106.26	106.66	104.94	104.22	105.22	105.77	104.76	104.13	103.81	105.66
104.86	106.26	106.37	109.16	106.89	105.11	108.47	107.81	106.17	108.35	105.54	105.9	107.26	104.06	107.04	104.18	108.58	105.34	106.56	106.32	105.16	105.97	106.01	109.12	106.49	106.66	104.82	108.06	107.18	102.76	106.19	107.72	104.66	106.57	105.8	105.73	105.22	106.03	107.28	108.01	106.25	106.33	105.34	105.6	107.44	106.52	107.45	106.52	104.75	107.55
106.17	108.73	107.26	108.31	109.69	108.05	109.36	107.85	109.13	104.96	109.03	108.49	106.71	110.2	107.03	108.47	108.41	108.57	108.53	107.43	108.52	110.02	105.91	108.01	109.53	107.73	107.67	107.99	106.96	108.1	106.91	107.85	106.54	108.52	108.61	105.85	107.29	108.08	109.03	107.59	108.58	109.63	108.83	108.5	108.02	106.64	110.72	109.6	105.97	108.58
103.31	104.51	107.52	108.12	104.15	105.42	108.7	104.77	105.2	106.02	104.11	106.64	105.93	107.3	106.67	104.82	105.84	105.53	106.83	105.45	107.02	104.96	105.88	106.55	105.49	105.6	105.78	106.95	105.3	105.56	106.77	108.39	106.39	106.67	107.65	106.88	106.86	106.83	105.06	104.57	107.04	107.89	106.59	106.33	104.85	105.85	105.66	105	106.06	106.4
109.72	111.51	113.36	109.85	110.1	108.69	112.02	109.55	112.18	111.86	109.4	111.3	110.49	111.17	110.63	111.02	109.47	111.71	108.71	110.42	111.88	109.53	112.39	112.25	110.34	112.14	110.33	110.84	108.57	110.33	109.56	110.52	109.54	111.76	109	109.1	111.6	110.28	109.64	108.86	110.25	109.19	110.21	110.47	111	108.27	110.62	111.39	110.46	110.1
107.46	110.42	107.9	106.75	107.12	107.11	106.43	108.37	107.64	105.82	107.54	106.18	106.27	106.74	109.11	107.26	108.26	105.91	108.68	107.72	109.51	106.4	107.72	106.86	107.75	109.76	111.1	111.28	109.13	107.3	106.52	106.76	107.36	107.03	106.89	108.84	107.2	108.33	107.2	108.57	107.17	107.07	106.92	106.06	107.37	107.89	106.77	107.45	105.11	109.47
106.97	107.12	105.32	105.39	106.16	106.97	106.25	109.4	107.13	106.27	104.21	106.98	106.15	105.87	105.56	106.33	106.65	105.8	106.13	105.91	106.16	106.25	106.6	106.21	106.67	106.31	103.88	107.61	105.3	107.43	106.28	103.6	106.81	106.46	105.34	106.98	106.12	106.88	107.41	107.2	106.27	106.57	105.87	107.6	106.18	104.24	107.9	104.81	106.08	107.97
99.545	99.602	98.431	99.256	98.109	96.261	99.65	100.23	97.471	98.765	99.89	98.013	98.195	97.639	96.434	96.463	96.265	99.756	100.74	98.899	98.917	99.964	98.025	98.996	97.461	99.227	97.989	97.505	98.471	98.51	98.975	99.017	97.523	98.072	97.099	97.1	99.832	99.401	97.195	101.33	98.016	97.38	99.245	100.4	98.359	99.533	98.963	96.766	98.331	99.677
98.553	100.27	97.863	99.327	99.378	96.785	97.184	98.494	99.266	97.858	97.137	98.33	99.348	97.549	97.657	97.433	96.284	100.25	97.831	99.759	96.159	97.1	99.084	101.51	99.281	97.403	99.752	98.799	98.866	98.668	97.316	99.115	99.491	94.367	99.624	98.528	95.71	97.62	98.183	97.118	98.327	97.749	97.948	97.611	100.12	99.71	98.897	96.284	98.747	98.285
97.072	98.377	99.789	98.559	96.888	95.289	98.973	97.74	98.985	97.269	97.481	96.674	97.506	96.048	97.565	98.474	99.842	97.513	98.807	97.324	98.655	97.914	99.438	96.59	99.64	97.955	96	96.514	97.875	98.429	96.979	97.431	97.177	96.483	96.604	98.425	96.775	99.403	99.236	97.478	98.314	97.524	97.197	99.157	98.569	97.332	98.689	99.3	98.452	99.238
108.54	107.8	109.34	107.35	108.81	108.31	105.19	108.77	107.99	111.94	106.71	107.94	108.01	107.67	109.07	107.58	108.38	106.6	109.87	108.76	107.46	107.63	107.59	108.43	108.55	108.58	110.07	108.9	110.26	108.12	106.11	108.23	109.67	105.61	108.68	108.11	108.51	108.83	107.49	107.44	108.48	109.4	107.47	109.62	107.68	106.86	108.48	106.61	110.15	108.55
105.93	105.44	105.54	104.66	105.58	104.18	106.72	105.46	105.83	105.23	104.52	104.14	104.51	106.47	106.43	105.83	104.96	106.34	105.63	106.71	104.15	106.6	107.08	107.32	106.21	103.18	105.26	106.14	105.78	105.53	105.46	106.38	106.26	107.32	105.92	104.92	105.93	104.68	105.43	106.27	108.65	106.79	106.2	107.48	105.72	104.57	106.81	103.8	104.06	105.35
106.69	105.4	108.4	106.73	105.4	105.41	105.06	106.86	107.3	106.89	107.18	104.51	105.35	105.28	105.75	105.17	105.99	104.87	107.14	104.19	104.58	104.7	105.81	106.57	103.96	106.11	108.27	106.83	105.57	106.13	104.62	105.38	107.31	105.19	104.84	104.54	104.65	106.22	106.08	106.66	105.36	107.39	105.32	105.25	102.79	104.75	105.09	105.28	106.99	105.91
108.29	109.17	107.62	107.76	108.02	107	109.52	107.95	110.04	105.89	108.29	107.67	110.98	110.83	107.5	108.25	108.2	108.67	107.61	107.49	107.81	109.46	107.67	108.4	107.15	108.41	107.58	109.07	109.03	105.97	106.36	106.94	108.27	110.09	109.13	109.85	109	107.71	107.53	105.31	107.17	107.78	108.76	108.44	108.16	108.14	109.87	107.29	108.67	108.08
105.01	105.87	104.91	106.02	106.32	105.16	103.29	104.49	106.4	105.64	105.95	106.06	107.39	108.43	105	105.31	107.85	104.4	107.31	105.25	107.59	106.12	104.72	104.49	104.92	105.31	104.56	105.73	106	107.53	105.16	105.84	106.43	106.14	103.87	105.42	107.04	106.37	103.32	107.74	106.94	106.19	106.75	103.19	105.29	107.56	106.25	104.84	106.55	105.58
106.35	103.98	106.64	105.18	106.39	106.79	105.44	105.15	107.46	104.01	105.49	110.89	106.79	105.69	105.8	104.84	107.05	105.68	104.15	106.63	106.4	106.76	107.4	106.52	107.31	108.7	108.49	106.68	106.69	106.48	107.94	106.05	106.56	105.94	106.71	105.52	105.58	106.64	109.88	107.09	107.55	105.61	106.05	107.63	106.43	105.57	108.24	105.72	107.55	108.33
108.9	111.37	108.41	107.23	108.53	109.81	108.21	107.78	106.82	111.36	107.58	111.62	108.32	107.78	109.54	107.73	108.54	107.52	107.86	109.39	109.06	106.99	111.21	107.62	107.63	109.35	108.29	108.57	105.71	109.19	108.07	108.09	109.45	110.82	109.14	106.85	110.7	107.21	109.11	108.94	110.54	108.33	107.8	108.54	109.6	107.63	106.4	110.04	108.51	106.69
107.04	107.47	106.69	107.05	107.81	108.17	107.55	108.14	107.99	106.34	110.14	107.21	105.99	105.63	108.42	108.7	108.83	107.36	107.43	107.04	106.33	107.67	105.86	106.88	106.74	107.45	109.88	109.22	107.7	108.12	107.39	108.05	106.64	108.37	106.34	106.41	110.08	107.46	108.51	107.81	109.02	108.73	104.38	107.28	107.89	107.91	108	107.42	110.59	107.57
105.69	106.23	107.35	106.95	105.75	105.14	107.53	107.86	106.64	105.14	107.17	105.92	105.1	105.54	104.81	106.21	106.02	104.77	106.66	106.44	106.8	106.87	105.11	105.32	106.63	105.28	105.41	106.86	107.03	106.42	108.34	106.81	108.98	105.1	106.49	106.12	106.39	105.69	106.36	104.69	106.21	105.92	107.18	108.96	106.14	104.39	107.35	107.1	106.41	107
108.87	106.45	107.62	109.89	107.71	111.22	107.65	109.27	107.21	108.59	109.82	107.27	106.78	107.35	108.33	110.07	108.92	106.63	107.2	108.77	109.73	109.95	106.97	108.87	108.08	107.68	106.75	110.32	109.42	108.28	107	108.35	105.64	106.76	109.65	108.19	108.67	110.19	109.37	110.16	109.36	106.71	109.16	107.95	107.91	106.58	108.93	110.44	105.25	107.63
99.644	100.88	96.81	99.714	99.802	97.949	98.549	97.302	96.779	98.189	98.343	98.337	100.65	98.88	99.155	100.99	97.583	99.265	99.233	98.123	99.91	98.061	98.387	100.41	99.722	99.422	99.229	99.065	99.678	99.484	98.486	99.082	97.969	97.391	98.5	100.75	99.383	99.267	97.615	97.414	97.36	100.69	98.718	99.483	97.207	98.032	97.171	97.847	98.772	98.338
105.38	103.21	105.93	105.82	105.36	106.37	105.99	106.96	105.69	106.13	105.68	106.95	102.55	104.98	104.88	105.46	103.56	104.18	103.39	106.07	105.79	106.81	102.58	103.85	107.12	105.68	105.49	107.17	105	106.77	106.41	105.23	105.16	107.19	105.26	107.26	104.51	107.8	105.42	103.01	106.06	105.82	105.83	104.62	104.96	105.82	107.14	103.39	104.68	106.08
103.55	107.04	106.96	107.32	106.08	106.48	103.07	105.8	105.3	109.14	106.15	106.89	104.33	104.34	103.99	106.98	106.48	105.77	106.95	106.57	105.23	107.08	105.25	104.62	104.61	104.74	105.79	106.19	105.97	107.78	104.66	106.58	105.11	106.72	106.19	106.79	106.27	104.5	104.77	105.52	105.62	106.04	107.09	104.31	106.53	107.54	108.36	103.98	107.3	104.8
106.15	102.47	105.48	105.88	107.28	105.39	105.05	103.51	106.01	107.27	107.87	106.45	103.51	104.33	105.81	105.57	106.92	105.93	103.48	102.84	104.91	104.7	106.91	108.65	108.82	108.72	105.47	103.48	107.36	106.74	106.95	104.84	102.07	104.38	107.36	106.58	108.08	108.69	104.5	105.8	105.38	107.42	105.09	105.99	105.75	105.75	106.76	103.37	103.76	107.92
108.37	109.79	108.48	107.07	105.7	108.6	107.26	109.29	109.87	107.07	108.67	107.15	109.43	109.43	106.2	106.82	108.33	109.15	107.2	107.46	106.57	109.18	108.33	109.86	108.1	109.27	107.07	108.22	105.94	107.87	106.64	109.07	108.51	106.4	107.74	107.08	111.28	107.08	108.38	110.28	107.75	108.66	108.78	109.83	108.6	108.33	107.81	108.5	107.74	109.12
106.93	110.37	105.8	106.18	110.27	106.54	107.94	106.49	107.64	105.78	109.47	107.98	104.35	107.51	106.02	108.04	109.16	107.01	107.15	108.65	108.41	108.18	107.15	105.64	108.35	107.95	109.16	108.09	110.14	107.41	108.1	107.01	108.85	108.56	108.99	108.27	108.28	108.72	105.78	106.77	106.78	105.36	108.93	105.78	107.96	108.38	107.55	107.53	106.32	109.19
105.6	106.43	108.83	109.48	104.96	109.08	107.95	106.27	106.49	110.08	105.99	109.22	106.92	108.2	107	108.21	106.44	107.41	107.87	107.12	107.32	109.31	107.97	108.68	107.64	105.83	108.3	106.64	108.97	109.68	107.44	107.75	106.45	107.31	108.23	106.58	110.66	107.4	107.58	106.63	107.88	106.63	108.4	106.45	106.41	110.25	107.77	108.38	107.42	108.89
106.92	110.54	106.11	107.24	107.38	105.65	109.05	108.96	106.03	108.48	107.7	105.31	107.51	107.34	107.7	107.94	107	108.49	110.05	108.51	107.02	107.39	107.97	110.57	107.05	107.79	107.04	107.86	108.81	108.07	106.26	108.29	108.09	108.16	106.53	107.72	107.59	108.27	107.55	109.37	107.58	108.3	107.64	107	108.49	105.61	108.59	107.79	107.37	106.21
105.91	105.19	106.93	105.09	105.93	104.35	105.14	106.11	103.22	104.51	104.01	105.27	106.03	106.34	106.14	103.8	104.94	104.83	106.65	104.61	107.45	104.03	106.22	105.26	106.04	104.3	106.7	107.47	103.37	107.37	106.35	106.28	107.09	108.02	108.08	106.53	107.28	107.12	104.72	108.11	103.94	106.69	108.11	106.63	106.82	106.42	106.64	108.71	106.07	106.1
98.727	99.042	98.608	98.985	96.65	98.41	99.879	95.945	98.042	98.855	98.529	98.201	99.267	100.39	96.387	97.789	96.388	98.224	97.095	98.264	97.94	99.243	100.37	97.698	97.11	96.19	98.055	99.218	97.139	97.975	97.653	98.453	98.879	100.16	98.603	97.221	98.839	97.926	98.663	96.054	99.414	98.178	99.573	99.704	97.65	96.445	99.668	97.118	100.33	96.938
107.13	108.79	108.14	107.6	107.11	107.46	108.58	109.02	108.04	108.08	106.82	111.14	106.55	106.65	108.98	108.86	107.02	107.74	109.34	106.93	105.35	107.12	105.42	109.22	107.91	107.67	106.27	106.97	107.62	108.43	106.49	106.4	106.71	109.85	108.16	106.37	108.64	109.09	106.94	106.63	106.2	107.91	109.33	108.5	108.03	109.5	107.85	106.18	105.88	108.22
98.923	99.531	98.029	101.17	99.626	97.863	97.502	99.111	98.547	99.833	99.579	98.042	99.007	100.63	97.806	97.488	97.981	99.142	97.358	99.789	98.825	97.983	97.753	96.276	99.273	97.469	98.387	99.887	98.192	97.394	98.968	96.336	99.485	96.874	98.599	98.705	100.61	99.618	101.11	97.625	100.06	100.13	99.158	98.022	98.576	98.665	100.54	99.853	97.846	99.478
109.7	107.7	108.75	108.26	108.52	108.83	109.34	109.37	108.54	107.89	108.91	111.59	109.97	107.65	109.71	107.81	110.1	109.24	108.15	110.26	107.82	109.25	106.2	108.87	109.29	110.09	108.39	106.71	106.86	108.56	108.32	106.1	108.17	108.6	109.15	108.89	108.32	109.11	108.72	107.28	110.46	107.84	110.5	108.6	107.03	111.37	109.61	108.04	109.79	108.01
101.5	100.25	101.59	103.55	100.16	100.5	100.95	100.62	102.02	100.24	99.844	100.2	102.45	99.865	100.36	102.23	99.1	101.19	99.705	102.02	100.19	99.917	101.85	101.67	102.23	101.39	101.53	101.88	99.435	99.607	102.29	101.19	102.17	99.686	101.23	101.69	100.38	101.13	100.76	101.95	99.765	100.96	99.501	99.79	100.82	101.17	100.95	101.65	101.16	101.1
106.53	106.45	106.46	105.84	105.7	107.13	105.27	104.85	106.61	103.84	105.92	106.44	105.21	102.45	104.99	104.95	109.71	104.66	106.5	105.49	105.11	104.96	105.9	105.1	107.18	107.97	104.99	107.92	106.6	105.92	106.4	105.41	106.11	102.12	104.57	106.53	106.68	107.09	103.63	107.22	106.24	104.93	104.87	105.53	105.23	105.14	107.56	105.8	105.7	106.39
109.67	106.92	107.21	108.17	108.24	108.47	106.71	108.43	107.07	109.11	107.07	107.35	107.75	109.57	106.77	106.94	108.36	107.1	107.64	109.58	107.1	110.62	108.2	108.58	106.7	108.9	106.53	108.2	108.74	105.75	109.58	107.98	107.92	107.24	106.46	109.69	109.51	107.36	108.15	108.87	107.83	108.75	109.71	107.46	107.98	106.29	108.26	107.38	109.91	108.87
106.81	103.61	107.3	107.16	105.37	107.12	108.17	104.43	104.04	105.5	105.67	105.33	107.72	105.69	106.25	104.76	107.06	106.11	105.68	106.32	106.16	105.83	106.25	106.32	103.48	106.73	104.83	106.94	104.96	108.99	104.53	107.88	107.5	106	104.75	103.04	105.87	105.93	106.64	106.61	104.98	103.71	105.13	107.81	105.9	105.71	106.25	104.42	104.86	104.26
106.49	104.78	107.08	104.72	105.91	106.54	103.83	105.36	105.31	106.96	107.77	102.52	107.82	105.52	106.78	106.48	106.39	105.71	106.94	107.13	104.4	107.5	103.37	106.15	103.13	108.12	106.05	104.61	106.36	105.12	104.07	105.49	105.25	105.33	106.38	105.95	105.24	107.11	105.4	108.17	105.91	105.47	104.54	107.27	105.57	106.04	107.11	104.36	102.9	107.21
98.995	98.372	97.136	99.084	99.676	99.309	97.854	96.975	100.08	98.506	98.128	99.304	97.797	98.603	96.22	98.518	97.159	99.377	98.21	98.482	98.775	95.16	99.166	96.36	98.017	99.589	97.661	96.116	99.653	98.963	98.02	97.679	98.998	96.847	99.86	97.277	100.06	97.981	99.136	99.243	98.025	97.894	98.615	97.414	97.126	97.02	95.791	95.699	96.694	96.8
104.7	106.36	104.42	106.63	107.13	104.34	106.01	104.24	103.36	107.04	106.14	105.15	105.89	105.28	106.36	106.77	106.27	105.73	105.81	108.22	104.31	103.45	104.18	103.43	104.99	106.21	104.3	105.56	105.85	105.59	105.46	105	105.74	105.94	105.51	105.85	103.89	105.42	105.81	107.19	105.65	106.32	106.37	104.04	106.74	107.36	108.2	106.36	105.38	104.74
105.92	106.7	108.43	107.27	108.99	107.93	108.61	107.71	108.12	106.89	108.31	106.18	106.42	108.42	105.2	105.22	105.87	107.98	105.86	107.02	105.91	106.46	106.4	104.38	107.27	105.46	108.49	106.36	107.44	108.01	107.39	105.99	106.02	107.98	105.8	106.17	106.5	107.18	106.16	107.46	107.86	105.98	107.95	105.09	106.93	107.69	108.03	107.4	104.49	105.74
107.23	106.74	110.46	109.65	108.93	109.97	106.04	107.59	109.71	108.85	109.44	109.2	108.63	108.84	111.03	107.43	108.82	106.63	107.91	108.97	109.74	108.26	106.96	106.5	109.77	108.89	107.96	108.97	108.59	106.49	109.28	107.28	107.56	107.54	111.17	111.15	108.74	109.37	107.08	108.9	109.29	107.9	109.99	108.79	106.85	107.04	109.1	107.75	106.31	107.22
106.15	105.34	107.7	104.65	104.44	106.28	107.54	105.06	108.22	105.85	105.86	108.11	104.7	106.33	104.89	106.16	105.57	105.8	104.88	106.04	105.07	107.19	105.97	103.94	103.06	104.83	106.72	107.79	105.75	105.58	105.67	105.35	105.03	105.84	104.65	104.58	105.29	105.75	104.28	105.6	108.04	104.48	105.09	107.57	107.57	104.63	104.92	106.2	104.81	107.85
106.45	105.67	108.22	105.81	106.32	105.91	105.89	106.06	108.86	103.99	103.2	106.25	106.26	106.39	108.77	106.39	105.64	109.23	104.99	106.3	106.35	105.49	106.07	107.16	106.94	106.83	106.12	105.27	104.13	107.63	106.89	106.83	108.72	105.11	104.13	106.62	105.37	104.89	107.4	103.2	105.5	107.37	104.89	104.77	104.58	107.49	104.13	105.53	107.43	104.73
106.18	108.03	106.25	109.58	107.72	109.02	108.05	108.3	109.34	108.52	107.42	110.34	108.59	106	107.99	107.55	107.49	109.43	106.47	107.69	107.98	106.43	108.15	107.64	108.33	107.62	104.92	109.42	107.04	106.46	106.57	110.11	106.67	108.87	110.02	109.84	108.91	108.1	106.43	107.39	107.87	107.27	106.96	106.7	106.81	109.26	108.45	109.2	107.45	108.44
109.03	108.94	108.72	109.32	107.7	106.36	108.5	107.68	108.09	109.58	108.48	106.72	109.62	109.97	109.09	112.67	111.75	108.04	106.19	109.01	108.85	108.48	108.55	107.6	106.74	108.37	108.8	110.46	106.81	109.06	107.43	107.29	106.52	107.34	109.36	110.31	106.48	108.1	106.59	108.75	108.58	107.63	110.92	108.08	107.92	108.19	109.38	106.56	107.98	108.92
106.74	105.58	106.65	106.61	105.79	105.86	105.36	106.46	107.54	106.84	107.02	104.88	105.31	105.34	107.38	105.6	107.86	104.83	103.27	106.18	104.95	104.52	105.71	106.41	104.48	106.48	108.05	106.63	106.38	104.99	103.21	105.54	105.22	104.37	105.05	108.07	107.2	107.26	105.72	105.6	105.26	107.57	106.88	104.97	106.08	105.49	107.05	108.37	106.26	105.85
104.33	107.29	104.15	105.03	106.77	107.38	104.64	106.79	104.04	107.68	105.48	104.36	105.52	105.97	107.13	104.56	107.89	105.62	106.49	104.77	104.38	105.44	106.03	105.81	105.31	105.13	104.31	106.97	107.17	104.28	106.36	103.47	106.73	107.01	104.46	108.24	105.83	105.11	106.72	106.21	106.57	106.82	103.85	104.42	104.87	107.64	105.23	105.17	106.76	105.91
106.58	106.79	108.47	108.01	107.74	107.79	110.28	108.81	108.31	109.69	107.56	110.09	108.13	108.38	107.01	107.34	108.22	108.85	108.05	106.58	107.61	109.55	109.55	105.76	107.87	107.06	106.13	106.69	104.98	108.63	108.49	108.87	107.1	107.74	108.69	107.21	105.35	109.32	108.14	108.6	106.6	109.79	105.99	110.76	107.25	109.3	107.29	108.3	108.59	108.2
109.2	107.64	108.38	105.54	108.1	108.04	108.37	109.61	108.98	108.13	107.62	106.03	109.15	108.74	106.66	109.87	107.87	107.28	108.57	107.43	106.93	107.39	108.56	108.75	108.82	108.3	106.81	109.08	109.91	107.28	105.6	107.32	107.87	108.13	109.28	108.26	107.1	109.22	111.05	109.52	108.17	108.4	106.88	107.62	108.04	108.21	106.84	108.62	110.18	106.92
105.24	106.41	104.29	104.48	105.46	103.38	104.15	104.85	104.69	104.88	104.09	105.33	107.63	106.24	104.46	104.95	105.98	106.01	107.37	107.67	106.82	105.69	104.37	104.96	105.12	105.93	108.53	105.3	103.92	105.89	103.46	107.89	107.15	105.99	104.58	106.77	104.8	105.83	106.95	105.42	105.77	105.7	104.27	105.59	106.26	105.72	106.17	105.81	104.73	107.26
107.6	106.64	103.8	107.71	106.98	105.53	106.61	106.42	106.97	107.57	106.57	111.16	108.74	105.14	106.81	107.88	106.25	107.66	108.33	107.91	107.01	107.21	106.09	107.49	105.82	103.83	105.86	109.48	106.68	107.44	105.14	105.08	105.75	108.97	106.09	106.46	104.28	106.46	106.11	106.07	108.4	103.99	104.87	105.23	106.65	108.81	106.21	105.53	107.11	107.25
102.75	99.319	101.67	99.527	101.76	100.14	99.528	98.581	98.225	97.887	100.32	100.43	99.864	98.934	100.56	100.42	101.64	98.84	99.424	101.78	99.249	101.95	99.455	100.4	101.95	97.249	100.19	98.813	101.04	98.668	100.97	100.27	100.03	99.967	100.05	99.766	101.25	98.499	100.72	98.764	99.932	98.674	101.41	98.503	100.79	101.34	99.771	98.55	100.95	98.457
104.92	104.66	106.4	107.64	104.12	106.36	103.02	106.61	103.39	105.86	105.41	105.29	105.82	105.34	102.53	106.73	104.91	104.55	104.91	104.14	104.54	103.58	106.97	107.73	106.19	105.05	105.67	107.14	108.31	106.4	104.45	106.14	105.93	105.14	104.64	105.13	106.49	105.21	108.42	104.23	106.34	103.12	106.01	103.95	107.23	106.97	105.11	104.99	105.27	105.1
105.99	105.15	107.53	103.16	106.18	105.69	106.73	104.38	106.61	106.22	107.71	104.8	105.61	104.35	102.31	105.17	104.95	103.68	106.07	106.8	104.12	105.55	105.46	105.57	106.61	105.75	103.05	107.78	104.17	105.06	105.22	104.7	105.43	104.95	103.9	104.75	106.19	106.84	105.59	106.79	105.57	103.6	104.92	105.9	106.2	106.09	106.42	105.03	106.15	104.12
107.96	108.96	109.77	107.54	107.27	108.49	107.22	106.29	108.11	108.09	107.98	108.44	108.79	109.02	109.74	108.34	107.55	110.37	109.16	108.85	110.72	107.32	106.62	108.63	107.94	109.52	107.54	109.22	109.93	108.95	109.44	109.7	108.35	109.8	106.31	107.4	109.02	108.37	108.95	109.07	106.65	108.84	109.49	109.65	108.37	110.22	107.89	105.46	107.63	105.99
102.96	104.64	106.99	106.87	107.24	104.6	105.79	106.61	106.42	104.58	105.47	104.34	105.85	105.63	105.55	105.4	106.37	107.05	103.67	104	105.13	105.29	105.07	104.84	105.32	104.34	105.74	106.77	106.62	106.34	104.69	105.27	105.23	106.33	106.62	105.73	106.3	106.53	106.76	105.55	105.42	103.74	104.34	105.95	104.79	104.62	106.03	106.69	104.79	104.19
108.97	107.54	107.86	109.96	110.48	110.02	109.2	109.03	108.78	108.24	109.62	108.2	109.38	107.12	107.74	108.11	108.14	110.71	109.32	107.47	106.71	108.62	107.86	109.75	108.51	109.67	106.76	106.94	106.5	107.92	107.66	109.39	107.33	108.68	106.87	108.91	109.11	106.65	109.29	108.51	109.08	107.97	107.99	108.43	107.83	106.35	108.64	108.79	109.26	109.85
110.03	110.97	110.31	110.34	109.91	110.86	110.05	111.57	111.33	110.08	111.26	112.24	109.8	109.5	110.83	112.01	112.67	108.06	109.67	109.44	109.09	110.81	109.23	112.06	112.16	111.57	108.28	108.44	111.14	110.96	109.73	111.36	111.57	110.21	109.71	110.27	108.46	110.65	108.72	111.05	108.43	113	110.98	111.09	110.06	110.08	110.23	110.53	111.12	112.19
106.9	108.4	109.87	109.32	107.96	110.89	108.4	107.94	107.29	107.62	108.21	108.09	108.59	108.06	110.41	108.24	110.17	108.94	109.23	108.73	108.7	110.71	107.74	108.13	108.75	107.82	109.08	108.77	105.17	107.63	107.57	106.38	110.78	107.85	108.6	110.57	106.79	108.44	107.62	106.95	106.44	107.8	106.14	108.15	107.58	108.27	107.33	109.55	108.95	109.97
108.72	108.75	107.53	108.88	106.33	108.76	107.09	108.98	108.24	108.04	107.83	108.57	108.65	108.66	107.86	107.2	105.39	109.08	108.86	107.84	109.18	110.04	106.58	109.3	104.81	107.43	107.91	106.39	107.08	109.38	108.86	107	108.96	106.49	105.76	105.2	108.98	108.91	107.51	107.2	106.21	106.4	107.73	105.59	106.07	108.51	106.34	109.15	106.81	107.88
107.7	105.03	105.93	107.16	108.68	105.3	105.8	107.41	107.67	106.39	107.4	105.49	104.94	106.85	107.1	103.77	107.08	105.07	105.9	105.68	105.8	107.88	107.41	107.49	106.02	106.03	108.99	104.79	108.45	108.37	107.6	103.57	107.44	104.59	106.46	107.02	104.69	107.07	108.43	105.77	107.76	105.62	107	107.24	104.35	107.06	104.73	107.25	106.85	104.33
108.24	106.16	107.25	108.54	108.18	110.23	109.61	109.07	108.74	110.18	108.57	108.42	107.91	107.99	109.33	107.63	107.24	108.53	107.8	107.95	109.48	107.84	109.66	106.34	109.65	107.84	107.11	110.97	109.32	108.37	108.71	105.99	110.24	109.41	109.11	110.65	107.57	110.25	108.91	108.27	108.09	109.86	110.02	106.18	109.16	109.62	109.47	109.83	108.53	108.77
108.15	108.58	108.79	109.75	110.17	108.36	106.92	106.71	107.33	110.03	108.74	111.01	108.81	108.56	108.72	109.02	108.43	109.91	107.17	108.52	107.29	108.9	109.19	109.02	108.98	107.65	108	105.37	107.52	107.55	106.98	108.49	110.22	108.15	108.69	107.94	107.54	109.35	109.71	108.31	109.45	107.62	106.02	109.01	110.04	109.51	108.36	108.52	109.76	109.36
106.66	105.76	106.55	104.16	103.3	105.28	103.11	106.22	106.34	104.9	104.78	107.12	104.99	103.57	104.15	105.08	104.99	105.28	104.32	105.43	104.27	106.76	105.3	104	106.31	104.69	105.91	104.86	105.24	104.6	106.12	105.74	103.78	104.34	106.22	103.88	105.35	105.13	106.76	105.48	104.56	105.4	106.55	104.29	106.07	103.81	106.87	106.68	105.32	107.62
108.71	107.9	107.43	109.54	108.76	108.23	108.91	105.92	109.71	108.1	106.95	108.98	105.92	104.98	106.9	110.8	109.07	108.93	108.45	107.08	107.12	108.25	109.09	108.8	107.51	107.25	107.97	107.8	107.93	107.72	110.71	108.06	106.11	106.4	105.95	108.23	107.38	110.31	110.52	106.76	108.2	106.45	109.9	108.43	109.43	107.23	110.19	108.45	106.37	109.45
97.172	101.29	98.254	98.187	99.368	97.424	98.936	96.655	97.784	99.803	98.575	100.16	97.193	97.459	97.799	98.086	98.057	99.556	97.68	101.13	99.841	96.831	97.968	96.751	99.032	99.357	100.97	99.905	98.408	99.507	99.049	102.16	97.798	99.87	100.8	100.44	97.649	99.709	98.471	100.64	97.421	98.882	100.53	98.888	100.66	99.519	100.5	97.648	99.22	98.14
105.81	109.61	109.29	108.92	106.96	108.14	107.29	109.54	104.26	109.84	108.52	109.06	107.94	106.85	107.12	109.15	105.47	110.12	109.69	107.87	107.52	108.9	110.3	107.99	110.52	108.46	108.55	106.64	106.33	107.66	110.44	109.58	109.66	108.31	108.3	109.55	107.02	108.7	108.31	109.32	109.37	106.04	106.19	109.11	109.76	106.36	107.73	106.19	110.1	109.54
99.266	98.346	97.655	98.49	99.024	99.155	98.911	98.421	97.865	96.48	98.25	99.586	96.925	99.226	97.8	98.442	98.467	97.746	98.435	97.993	98.539	100.54	99.345	97.025	99.014	98.02	96.918	98.843	100.61	96.785	95.871	99.249	99.849	97.779	96.564	95.786	97.784	98.456	96.326	98.136	97.696	98.521	97.867	99.306	97.694	98.028	97.753	99.802	95.969	98.567
108.73	107.42	110.05	108.54	108.06	108.65	110.11	110.03	108.77	106.17	109.83	109.72	109.55	109.47	109.36	108.2	108.9	109.07	108.53	108.72	108.77	107.52	107.43	107.5	107.47	109.4	108.79	106.66	110.98	108.64	109.15	109.36	107.33	109.45	109.49	106.35	105.47	108.18	107.45	107.88	108.6	109.28	108.95	108.98	108.09	108.04	109.68	107.41	109.81	109.74
99.318	99.403	102.04	100.93	98.973	99.164	100.9	98.386	102.64	100.19	101.05	100.37	101.61	100.27	102.33	101.96	101.93	102.78	98.902	98.461	100.76	97.911	102.34	99.508	102.26	99.382	101.79	100.29	99.13	100.22	100.8	100.62	99.45	102.41	99.314	101.01	102.52	99.022	98.864	99.738	103.64	101.42	99.744	99.342	102.03	101.16	102.58	101.83	99.625	99.995
106.18	104.79	106.43	106.17	107.29	105.01	107.99	108.79	104.34	106.45	106.81	104.91	105.61	108.37	106.48	108.79	108.08	106.6	107.21	105.69	107.36	104.95	105.2	106.5	106.3	107.27	106.05	105.56	105.48	107.6	107.88	106.68	106.71	103.7	105.67	105.02	105.98	106.44	106.72	109.21	107.4	108.19	105.07	106.8	108.04	108.27	107.02	104.62	105.79	106.33
98.252	97.622	98.017	100.05	98.561	98.273	96.807	98.81	100.88	99.371	97.728	101.22	98.098	98.488	97.658	97.503	98.378	98.896	99.962	99.838	99.828	99.42	96.915	98.593	96.808	99.826	98.222	98.533	98.565	99.427	98.084	98.92	99.305	96.196	98.079	96.144	97.7	98.766	100.18	99.081	97.343	96.374	98.073	98.197	97.35	99.35	97.317	97.762	100.03	95.035
110.09	109.49	107.67	108.36	106.77	106.99	109.41	107.62	105.91	106.27	108.17	107.96	107.93	110.07	108.24	109.8	106.83	107.14	109.97	109.47	106.41	109.28	109.24	106.64	107.71	107.93	107.29	107.94	109.71	107.22	108.86	110.27	109.13	108.19	107.87	107.42	108.96	108.02	110.35	106.88	107.47	108.31	109.91	107.58	109.25	108.1	106.49	105.49	108.76	109.14
107.85	108.86	108.33	107.07	108.47	106.73	108.42	107.44	107.92	106.81	105.55	108.23	105.59	106.83	105.47	108.34	108.55	108.05	108.53	106.85	109.57	108.73	106.66	106.5	107.32	106.75	107.34	109.47	108.8	109.79	109.49	107.35	107.33	108.55	108.28	107.66	108.12	106.13	106.35	108.52	107.75	106.99	109.58	108.02	107.59	108.63	107.71	108.34	107.89	108.8
106.43	105.22	105.6	105.62	106.39	105	106.63	105.25	104.48	106.46	107.19	104.08	106.96	105.64	105.24	104.26	105.94	106.26	107.3	106.01	105.48	104.08	105.73	104.91	105.29	104.65	104.56	109.09	108.13	104.48	106.86	105.37	107.15	104.34	104.03	106.63	105.43	105.68	104.92	107.08	108.31	103.49	106.35	104.07	105.2	103.87	107.11	106.52	105.02	104.13
100.38	100.63	100.42	102.5	99.939	100.82	100.09	101.45	102.43	102.87	101.42	100.46	101.85	102.71	101.16	102.24	101.83	100.37	100.66	101.81	102.77	100.97	98.676	101.25	101.58	102.04	99.653	101.39	100.96	101.22	100.99	98.112	99.598	100.45	102.1	98.768	100.19	103.82	100.08	101.91	102.99	101.05	102.69	102.03	103.36	98.935	100.12	102.47	99.833	102.5
106.01	104.51	104.94	105.02	106.67	105.91	105.64	106.23	107.59	104.52	106.88	107.71	104.71	106.49	105.66	105.69	108.44	106	104.72	106.51	106.61	107.99	104.66	107.25	107.59	107.97	106.84	106	106.75	103.22	105.28	106.51	106.68	104.76	106.85	105.35	104.8	105.24	105.29	107.84	106.27	106.26	104.43	103.82	103.78	107.97	105.35	107.09	104.26	106.02
107.53	107.16	106.53	106.84	107.48	106.61	111.01	110.71	109.2	106.47	107.55	107.26	108.47	108.2	109.91	108.29	106.61	108.55	106.56	105.7	109.15	109.43	110.61	107.51	108.37	110.19	108.81	107.17	108.18	107.56	108.16	106.73	106.94	107.26	108.8	108.38	109.12	109.29	106.5	108	107.78	107.16	107.39	108.1	108.67	108.45	108.61	106.57	108.77	110.47
109.01	106.63	105.32	106.52	106.95	106.66	106.65	108.06	106.97	105.6	106.95	106.36	104.78	104.64	105.24	106.62	106.96	106.99	105.08	110.31	105.85	105.93	105.27	107.28	108.68	105.67	106.15	109.97	104.94	106.06	106.49	109.1	106.79	106.45	106.64	107.43	110.06	107.21	106.29	105.36	105.57	108.15	107.19	107.14	106.34	106.96	107.36	105.63	106.44	105.2
99.351	102.52	100.27	102.36	100.96	99.54	101.04	100.1	98.759	99.324	99.987	99.398	100.89	100.98	101.62	100.47	101.15	98.704	100.79	98.838	100.12	99.701	99.475	100.43	98.929	100.41	100.17	100.44	102.88	101.76	99.773	100.5	101.31	99.086	98.693	100.06	100.39	100.26	104.31	100.96	100.12	100.76	100.68	99.828	100.33	103.52	99.979	99.902	100.11	101.55
111.66	110.11	110.14	107.13	111.5	109.46	111.26	111.2	109.86	109.63	109.79	111.76	112.31	112.2	109.45	110.61	110.22	110.35	109.85	110.41	111.42	109.06	109.83	111.62	111.25	111.48	110.23	108.93	109.38	109.06	111.72	110.43	108.9	111.3	110.93	110.32	111.16	112.37	111.86	111.61	110.54	110.55	109.81	111.63	109.61	110.86	112.2	108.27	109.72	110.32
107.59	108.67	106.13	107.95	110.21	109.52	106.84	109.19	107.7	108.03	109.86	110.22	107.29	109.23	109.64	107.57	108.29	108.94	108.19	109.16	107.77	108.07	109.33	109.7	109.33	107.38	107.52	106.46	108.95	104.52	107.61	108.98	107.55	107.39	108.57	107.15	105.26	109.42	106.73	107.32	109.29	107.35	106.51	108.55	108.04	106	108.99	107.82	107.94	107.26
106.58	105.97	105.77	104.84	107.45	105.57	104.04	104.6	103.94	107.84	104.69	107.31	105.71	106.9	104.59	107.05	105.96	102.24	104.61	106.45	105.93	105.56	104.32	104.75	105.7	106.45	109.23	105	107.52	106.59	104.65	104.01	105.48	105.39	105.53	108.12	105.97	104.92	106.51	107.79	106.31	107.01	106.75	106.36	105.45	107.53	106.18	105.18	107.41	105.02
108.15	106.36	106.81	106.61	106.7	105.34	104.31	106.82	104.53	105.89	106.02	106.28	107.49	107.47	106.02	107.28	107.47	107.14	105.14	108.49	104.74	107.77	107.07	106.38	106.83	106.33	104.92	106.73	107.86	105.61	105.47	107.05	106.53	107.07	106.08	106.09	106.06	107.47	104.49	106.53	106.86	107.72	105.94	106.24	105.98	107.25	105	105.89	104.81	106.28
104.6	105.37	106.29	106.92	107.02	107.02	105.14	107.9	105.68	104.79	106.26	104.51	106.71	105.89	106.86	106.64	108.15	106.44	105.11	107.1	107.15	105.6	106.85	106.48	106.66	108.91	105.46	105.97	108.62	105.78	105.71	105.3	107.94	107.59	104.64	107.81	106.96	107.57	106.08	105.79	106.1	107.73	107.12	106.48	104.52	107.62	106.02	104.79	106.69	108.33
103.78	105.61	105.41	104.28	107.3	105.7	104.77	105.82	106.84	104.82	105.29	105.96	105.36	106.13	108.45	106.1	107.36	103.84	105.01	104.91	107.1	105.14	105.79	104.46	105.05	106.33	104.64	104.39	104.55	105.82	102.74	107.17	106.93	105.17	103.88	105.08	106.32	105.87	105.61	104.37	105.85	106.5	104.5	106.27	107.16	105.5	106.12	104.14	107.65	104.71
104.66	105.54	106.61	105.21	107.25	103.26	105.95	105.63	106.34	107.32	105.67	107.1	105.78	105.28	103.82	104.94	108.31	105.78	104.63	105.36	105.76	105.22	105.32	106.3	108.23	108.56	106.23	105.72	106.17	106.55	105.5	105.1	104.58	104.88	106.58	107.38	107.99	106.07	106.5	105.45	105.13	105.07	105.84	104.93	103.82	105.71	104.94	104.55	103.08	105.97
99.556	100.5	99.831	101.64	99.856	99.812	98.987	101.67	101.44	100.14	101.69	100.63	99.355	102.74	100.87	101.25	100.33	101.21	98.669	100.06	101.19	100.5	100.46	102.16	100.13	99.841	99.388	100.49	100.59	100.42	100.19	98.565	102.13	99.31	98.756	101.02	101.19	101.77	100.94	100.41	101.82	100.58	100.38	100.11	100.3	99.125	100.24	101.59	99.929	99.59
103.11	106.25	107.11	105.02	105.02	105.17	105.56	105.7	106.56	104.93	106.97	103.25	105.23	106.93	106.43	103.02	104.67	103.86	106.3	105.71	104.15	104.44	107.1	105.96	104.94	106.26	106.4	104.56	106.1	104.22	106.43	105.1	107.17	105.9	104.33	107.1	104.13	103.85	107.13	104.97	105.46	106.65	105.33	105.47	105.34	105.8	105.59	105	105.55	107.4
97.019	99.873	96.773	98.275	98.717	98.298	98.898	97.273	98.702	98.291	97.606	98.136	95.838	97.468	98.166	98.985	97.207	98.391	100.46	100.5	97.382	99.14	97.171	98.787	97.456	97.805	98.47	98.477	98.028	97.443	98.309	99.43	97.641	99.182	98.817	97.903	97.759	96.154	95.816	98.629	98.308	99.938	97.244	98.22	96.943	96.517	97.476	99.422	98.248	97.089
106.67	105.65	104.2	107.2	107.01	106.89	106.19	105.85	107.96	106.14	101.69	105.29	107.23	104.53	106.16	105.27	106.68	105.07	106.7	107.9	106.62	105.92	103.51	106.7	104.74	104.2	105.19	107.43	106.24	103.08	104.94	106.18	105.78	104.98	106.54	106.7	104.68	106.35	104.21	105.04	105.6	105.7	105.82	105.07	105.56	107.49	106.03	106.44	102.89	104.66
103.8	102.94	100.84	99.996	101.63	100.41	100.41	102.39	99.859	99.945	102.12	101.82	100.09	101.31	99.101	100.7	103.7	102.12	99.078	100.06	100.05	100.12	101.55	102.13	102.04	101.55	102.38	100.77	100.02	100.97	100.81	100.87	98.803	101.83	100.8	102.37	100.89	100.1	99.116	103.77	102.69	101.63	99.804	101.04	102.24	101.38	99.702	101.49	102.23	100.47
104.83	106.26	108.66	105.86	107.23	106.6	108.63	105.27	108.15	107.02	107.22	103.24	106.83	106.22	108.23	107.18	107.53	107.32	105.78	105.31	106.41	107.48	105.87	106.28	105.61	106.04	108.05	107.17	107.63	107.87	104.69	107.7	109.2	106.08	104.07	106.51	105.83	106.82	105.21	105.17	106.44	109.81	106.11	109.14	105.74	106.51	104.76	107.92	107.22	106.26
107.46	106.29	108.65	106.83	107.02	107.1	108.69	107.42	107.01	107.82	106.03	106.34	107.84	108.51	106.99	108.76	107.19	106.98	108.43	107.47	109.63	106.54	107.66	107.29	107.12	107.38	107.18	105.63	108.53	106.4	105.79	110.12	108.02	108.29	107.09	108.27	108.47	107.68	109.09	107.79	109.39	106.68	105.85	109.5	109.15	110.27	107.5	106.39	109.8	106.05
106.98	104.58	105.46	105.22	106.46	106.54	103.73	106.28	103.89	105.86	105.52	106.72	105.82	106.08	103.18	106.62	105.28	105.72	107.71	106.52	105.79	104.43	104.53	104.44	105.69	105.54	105.88	104.98	107.01	105.37	107.56	106.49	105.15	105.33	105.28	103.46	104.41	104.47	103.26	106.05	105.95	105.05	105.95	107.56	107.52	106.36	104.67	104.75	106.17	107.58
100.05	103.32	102.46	101.12	99.149	100.05	101.34	101.26	100.32	101.69	100.64	98.551	101.52	98.629	100.42	99.031	98.966	99.413	102.43	99.69	101.78	102.15	98.611	101.95	99.493	101.97	101.12	101.06	101.26	99.585	101.26	100.89	101.44	101.02	101.45	101.03	99.651	100.57	99.49	100.95	98.532	100.58	100.55	100	102.08	102.03	101.01	98.503	101.65	101.07
107.87	106.4	107.01	106.9	106.61	105.58	105.13	105.31	106.98	108.35	106.18	105.02	106.79	106.89	105.26	106.94	106.52	104.91	105.18	104.74	104.07	105.59	106.83	105.41	106.81	105.27	108.02	104.96	104.57	104.6	104.83	105.14	106.78	104.12	108.03	106.39	106.82	106.88	104.61	103.55	107.38	105.49	105.16	106.01	106.32	106.04	107.02	105.54	105.29	105.27
106.3	105.69	107.51	106.64	107.1	106.38	108.88	105.27	105.51	107.95	108.39	106.41	105.23	106.83	104.27	109.16	105.98	105.28	108.95	108.3	107.43	108.44	106.55	107.96	107.02	108.48	106.27	108.59	105.17	108.39	107.72	105.37	107.53	106.06	108.61	106.58	107.38	107.5	106.25	106.1	104.88	105.99	107.33	106.38	106.49	105.55	106.47	106.83	107.18	105.38
109.96	109.95	110.1	109.6	112.67	111.76	111.62	110.98	107.75	109.15	110.4	110.1	111.08	109.49	110.89	111.52	111.38	111.17	110.32	110.48	109.83	111.49	109.92	112.44	108.93	107.53	109.72	108.35	109.55	110.81	111.01	113.21	111.49	109.72	111.09	109.68	110.12	112.07	111.13	110.65	110.51	110.61	111.64	109.21	110.07	110.07	111.56	111.31	111.32	108.85
101.17	98.969	100.38	97.948	100.21	100.89	101.05	97.281	102.29	102.46	100.01	102.2	101.83	100.5	101.15	99.124	101.9	101.3	100.77	100.7	100.49	96.982	100.73	100.12	100.03	100.29	102.62	98.841	98.305	100.25	98.297	101.32	98.053	100.14	99.249	100.36	101.22	99.463	102.24	101.91	100.55	99.829	100.87	99.617	98.438	99.045	97.672	100.67	100.11	100.39
109.84	106.83	106.88	106.95	107.08	109.11	107.41	109.72	107.95	107.89	109.42	109.43	109.09	106.79	109.57	107.88	109.72	108.16	108.33	108.21	106.97	108.66	110.69	107.01	110.78	109.44	107.5	106.95	110.1	108.18	107.02	108.56	111.59	106.56	107.61	109.81	107.52	108.54	107.2	108.53	107.02	109.56	108.3	109.82	107.69	107.07	107.37	107.09	107.83	109.2
105.15	105.05	108.37	106.05	105.85	105.38	108.77	104.6	106.03	106.06	108.8	105.97	105.54	105.97	106.1	105.44	107.04	103.39	105.56	106.57	106.65	105.36	104.38	104.19	109.02	104.96	105.95	104.63	105.26	109.02	106.52	104.69	104.4	108.49	106.26	106.26	105.6	105.56	108.5	102.87	107.47	106.38	108.17	106.99	106.51	108.1	107.43	106.17	107.05	107.08
108.68	107.14	106.24	106.71	107.08	104.42	106.61	106.56	105.57	107.91	107.57	105.7	103.98	106.37	108.11	104.48	105.17	107.43	107.85	107.39	107.66	107.51	107.21	106.83	106.79	107.27	107.04	108.26	105.32	106.81	105.96	105.51	105.68	105.73	106.48	108.35	105.41	107.99	106.33	107.77	104.45	106.47	108.45	105.85	107.94	107.48	106.61	107.93	106.83	107.84
108.76	108.86	108.16	111.15	111.86	110.26	110.72	112.39	111.3	110.24	110.53	109.73	109.36	109.74	110.1	109.54	109.94	111.33	109.84	107.6	110.15	109.96	108.81	108.71	109.31	109.06	110.81	108.81	110.64	110.78	112.27	112.14	110.03	110.52	111.75	109.78	110.39	108.24	110.88	111.44	108.14	109.43	109.6	110.75	110.51	108.97	110.71	109.5	109.94	110.04
106.73	108.02	105.54	107.31	110.85	110.03	107.91	107.58	105.97	108.94	109.16	106.62	108.47	108.6	107.84	108.84	107.66	108.97	107.9	107.76	107.28	108.66	110.25	109.38	109.68	107.34	108.99	110.27	108.23	110.09	109.19	107.98	106.61	109.12	106.99	110.05	108.71	109.45	108.36	108.47	107.45	108.99	109.58	109	109.07	106.37	108.49	107.87	108.25	106.95
106.21	108.17	105.67	107.4	106.57	105.53	106.65	107.35	105.19	105.73	103.53	106.1	105.52	104.26	105.24	105.9	104.23	106.21	107.59	104.7	106.78	106.38	106.42	106.45	106.64	106.37	106.46	104.04	105.74	108.43	106.41	105.6	104.43	104.84	105.81	104.2	104.89	105.95	105.32	105.66	107.05	105.35	107.45	106.29	104.52	106.12	106.68	105.05	106.45	106.17
103.23	104.84	108.29	105.01	103.87	104.7	104.58	107.06	105.49	106.72	105.3	106.63	105.02	106.24	105.26	104.79	106.81	104.54	104.3	105.62	105.07	105.15	107.51	103.09	106.33	106.59	105.54	105.05	106.19	106.71	105.58	106.6	106.26	105.43	104.45	105.47	106.52	105.79	104.8	105.76	107.33	106.81	104.37	106.03	104.47	107.9	107.8	106.22	105.27	107.65
109.74	108.7	108.22	108.94	109.29	107.47	109.93	108.15	108.55	109.03	107.09	109.41	108.71	107.87	108.56	111.07	108.36	108.37	106.84	109.61	109.06	110.75	108.27	109.7	109.19	108.08	105.98	109.38	108.97	107.88	109.78	107.62	107.53	110.24	109.43	108.69	108.21	107.45	109.6	107.16	107.72	106.44	110.32	107.98	106.95	106.96	106.91	110.19	107.17	109.31
107.14	106.16	109.88	109.08	109.4	108.23	108.21	110.65	106.66	106.16	107.57	109.38	108.1	106.49	107.1	106.75	105.59	109.15	105.65	108.38	108.01	105.91	107.23	110.25	107.61	109.1	109.49	108.58	106.53	109.91	108.26	108.63	108.61	108.85	106.83	109.38	108.75	109.38	108.22	109.2	106.43	106.93	106.42	107.59	109.35	109.54	106.77	108.34	106.88	107.45
106.99	107.41	107.43	107.57	108.89	107.7	106.38	110.12	107.95	108.68	109.87	108.99	106.1	109.2	106.42	108.43	107.77	108.74	107.85	106.6	106.63	107.89	108.32	108.5	107.42	107.18	108.26	107.23	106.61	108.6	107.59	107.52	107.21	108.47	105.44	107.36	107.04	107.96	105.92	110.2	109.16	108.04	110.54	107.64	107.54	108.54	106.37	108.42	107.43	106.32
110.56	108.7	106.55	107.84	109.5	105.43	105.58	107.97	108.25	105.83	109.88	108.01	104.54	107.78	107.89	106.92	108.21	110.24	105.74	106.64	109.88	108.33	108.03	108.09	107.09	106.42	107.51	109.92	106.11	107.75	110.46	109.61	105.68	109.08	109.06	107.59	109.27	109.61	107.64	110.15	108.21	106.6	106.71	109.09	107.97	107.8	109.64	107.61	107.68	110.21
107.38	108.53	111.54	107.71	106.64	109.42	109.41	108.01	109.15	108.07	107.13	107.15	107.37	108.69	109.14	110.97	108.31	109.59	110.15	107.49	108.6	106.24	108.43	110.13	107.39	108.45	109.62	108.97	108.75	106.78	108.42	108.22	108.92	107.52	108.33	107.82	107.46	108.22	106.97	107.12	107.79	106.13	109.58	107.4	110.5	107.07	106.93	109.15	107.23	107.57
106.25	107.82	107.73	108.48	108.42	108.81	108.44	109.16	107.56	108.73	108.47	106.76	108.6	108.45	108.21	107.59	106.82	109.16	107.65	110.34	110.36	106.11	106.64	107.42	110.68	107.39	107.17	106.19	109.12	107.6	107.26	109.03	109.97	107.87	107.31	110.29	107.59	108.84	107.89	108.49	109.23	109.42	106.28	107.88	107.74	108.42	109.21	108.58	106.63	108.75
107.32	105.89	107.19	108.51	106	108.45	106.32	106.6	106.63	107.96	106.78	107.46	108.53	111.01	107.39	105.86	108.41	107.31	109.94	107.01	108.33	109.51	106.81	107.11	108.25	107.16	110.01	107.48	107.86	107.43	110.48	107.7	108.82	108.65	108.14	109.86	108.44	106.4	106.47	109.87	107.31	108.21	108.18	106	107.98	108.69	107.39	106.78	108.53	107.54
106.65	110.48	110.34	109.19	106.92	109.89	108.93	108.76	107.88	106.89	107.99	108.28	108.44	107.24	110.66	110.54	110.07	108.16	110.25	108.28	109.61	108.49	108.6	107.57	108.37	108.54	106.3	107.5	112.12	107.85	108.76	110.14	106.69	108.12	110.89	107.88	108.64	108.47	109.27	108.58	107.21	106.79	107.86	109.26	107.8	109.48	107.11	108.92	110.15	107.62
103.81	104.63	106.91	104.59	106.15	107.8	105.79	107.38	106.09	105.37	105.83	104.06	105.58	105.07	104.16	105.86	104.95	104.98	104.95	105.14	105.68	107.67	105.3	106.18	106.85	105.58	107.51	106.14	104.57	105.08	105.42	104.69	105.3	105.94	105.26	105.14	106.33	105.75	105.3	106.85	105.02	105.77	104.3	105.75	106.17	106.23	107.51	107.72	106.05	105.19
100.14	99.739	100.29	99.556	100.25	99.84	99.6	98.041	100.74	99.38	101.61	97.612	101.12	102.77	101.04	100.3	99.91	98.367	101.17	100.87	100.51	100.32	99.522	99.579	99.698	100.46	98.026	100.32	99.499	99.651	100.57	98.002	99.059	103.98	102.66	100.33	101.04	100.27	99.353	100.34	100.84	98.736	99.934	100.52	100.74	101.36	100.15	99.708	100.28	100.04
106.47	105.52	103.88	103.38	104.31	109.35	105.75	105.15	106.28	106.75	107.53	104.28	106.3	104.51	106.11	107.11	105.84	105.01	104.19	106.99	105.23	108.11	105.3	104.88	104.66	106.52	103.09	107.37	104.65	103.89	102.92	106.3	105.27	105.59	104.01	105.21	105.09	104.98	105.09	108.2	105.04	104	105.86	105.31	104.75	107.42	103.66	107.36	103.16	106.06
104.05	104.95	106.78	107.15	107.88	107.72	106.45	105.03	107.23	104.97	107.98	102.45	107.28	105.98	107.4	104.82	105.03	103.84	106.37	105.35	106.9	104.95	106.09	106.09	106.98	104.54	106.2	106.24	104.6	108.49	106.34	103.95	106.19	104.59	107.02	104.27	105.28	104.93	105.72	104.36	104.81	106.09	105.1	104.76	105.2	104.29	106.31	104.75	105.09	105.29
105.05	104.99	106.95	105.68	105.55	104.9	108.4	106.03	105.5	103.21	104.97	104.27	104.96	108.08	104.66	105.7	106.32	106.65	105.91	106.04	104.95	104.9	107.06	105.67	105.43	106.21	108.69	102.62	105.06	105.07	105.92	104.21	106.14	103.86	107.26	106.34	105.81	105.45	106.43	105.41	106.12	105.21	106.16	104.48	106.46	106.4	106.01	108.91	106.75	107.69
104.85	105.12	103.63	107.4	106.09	103.46	106.12	104.52	105.9	107.24	109.05	105.08	107.19	107.31	107.03	103.99	104.5	104.62	105.46	103.69	105.14	106.05	107.2	104.49	105.65	106.2	105.22	104.89	104.61	105.8	106.46	106.22	104.77	105.8	107.17	104.81	103.28	105.18	106.25	105.91	105.16	105.72	107.05	106.89	103.2	106.49	104.84	106.43	107.39	105.91
108.17	108.02	104.56	108.27	109.12	108.2	105.56	109.61	106.22	106.52	107.44	106.74	106.63	106.51	108.66	107.06	109.27	107.54	107.76	108.38	110.69	106.02	107.84	106.92	108.77	107.65	108.7	106.5	108.34	107.52	107.82	107.33	107.02	107.47	106.91	107.63	108.66	108.03	105.99	107.57	107.73	107.86	106.77	108.56	106.22	107.37	106.96	108.28	107.04	109.94
96.818	97.971	97.356	96.84	96.745	96.551	96.873	97.611	99.271	99.991	97.917	98.913	98.14	97.857	100.34	99.489	98.483	99.163	99.219	96.489	98.292	99.194	98.911	98.23	97.447	97.17	97.363	96.625	97.184	95.39	98.591	99.311	97.312	97.144	96.179	97.969	99.26	97.221	96.112	99.222	98.687	99.19	97.641	98.742	98.706	98.555	98.016	97.879	97.491	97.573
99.285	100.82	99.597	101.14	100.77	100.96	101.92	100.34	96.365	102.61	100.34	100.43	101.72	100.7	99.395	100.02	99.372	100.75	100.29	101.27	99.055	98.587	98.17	101.04	101.99	101.17	99.585	100.54	100.55	102.42	100.28	99.024	99.31	99.106	102.46	99.908	100.62	100.06	99.819	99.245	99.767	100.71	100.95	100.74	99.694	100.74	99.729	98.854	100.31	99.859
100.5	101.97	101.04	98.672	98.996	100.94	101.54	100.42	99.269	100.39	100.7	101.71	98.978	102.3	99.421	99.875	101.79	98.401	100.35	99.804	98.931	100.26	100.76	99.935	101.21	100.22	101.71	100.66	100.22	101.98	100.7	100.43	99.96	102.41	99.552	99.031	101.2	97.625	100.52	99.436	101.81	97.655	100.28	101.24	100.41	102.43	99.789	101.47	97.024	99.965
107.61	107.9	108.14	107.49	107.68	111.04	109.98	107.61	107.16	107.76	108.08	108.26	108.88	109.44	108.62	111.38	107.68	108.84	107.91	109.93	105.24	106.89	107.88	108.71	110.44	106.67	109.73	106.75	109.45	108.51	109.29	109.7	106.99	107.92	104.58	107.5	109.44	106.26	108.99	108.52	107.61	107.69	106.6	108.39	107.76	106.63	107.81	107.37	106.81	108.05
106.78	107.73	107.14	107.76	108.01	108.09	107.85	104.02	107.35	103.5	106.88	105.87	104.76	104.47	106.76	106.3	106.9	106.13	106.29	105.63	106.61	107.45	106.65	105.11	108.25	105.17	102.12	107.13	108.39	108.12	109.08	106.65	108.55	106.58	105.21	106.89	105.41	106.29	107.73	105.79	105.56	107.32	106.38	102.34	105.3	105.89	106.82	105.52	106.49	106.77
105.18	105.73	107.34	106.32	103.43	106.72	105.13	106.99	107.41	105.21	104.43	104.97	104.6	106.32	107.38	104.67	106.47	106.46	104.81	106.52	105.17	106.16	106.12	107.91	104.34	105.15	105.57	104.62	105.54	105.76	105.68	105.96	104.67	106.51	106.84	104.42	105.01	106.9	106.26	106.67	105.78	106.24	107.39	105.36	105.24	106.41	106.18	105.61	105.5	107.47
105.17	106.48	106.58	106	104.9	105.34	105.54	103.48	104.31	106.07	105.57	107.76	105.71	105.93	105.89	105.72	103.26	103.59	104.68	106.08	108.03	107.29	106.2	106.04	103.91	106.46	105.52	106.76	105.51	105.81	105.1	104.8	104.96	105.29	106.62	107.14	107.67	103.86	106.83	106.95	105.82	104.3	106.81	105.09	104.99	104.3	107.11	105.52	106.66	106.41
105.97	108.32	109.12	106.87	107.3	107.63	108.38	109.8	108.2	106.71	109.03	106.24	108.69	110.49	108.38	106.61	108.95	106.82	107.5	108.32	108.22	107.62	109.59	106.74	109.78	107.73	107.52	109.35	107.63	108.83	110.52	108.84	109.78	108.16	108.41	108.6	108.23	108.9	108.45	107.64	106.73	108.51	108.55	109.11	108.5	107.92	110.69	107.04	107.84	107.39
106.53	107.86	109.29	105.28	107.34	109.14	108.01	109.49	107.61	110.33	107.92	109.23	108.47	109.46	106.24	107.78	107.12	110.12	109.09	111.12	109.81	105.47	110.55	110.36	105.72	107.02	107.42	108.83	107.74	109.23	108.9	107.75	108.64	107.98	108.72	109.33	108.48	109.17	106.38	108.61	108.54	108.93	108.44	107.47	108.8	107.16	107.76	107.59	107.96	109.42
101.04	103.2	100.18	100.75	102.41	101.21	100.18	102.88	100.35	100.67	103	101.99	102.56	100.84	100.64	99.726	102.23	100.41	100.86	100.96	99.552	101.45	100.02	99.711	100.13	102.21	100.14	103.11	100.21	99.238	100.76	98.912	102.75	102.04	102.15	102.06	99.755	101.86	100	100.06	100.78	100.48	98.517	100.41	101.86	101.99	99.667	101.46	102.06	100.36
96.72	97.992	98.937	98.185	99.491	97.359	97.742	97.786	99.403	96.261	100.02	98.54	98.058	95.989	97.38	100.07	97.408	99.603	100.76	98.692	98.944	94.96	98.391	98.916	98.186	97.788	97.319	97.006	98.307	98.753	99.003	99.525	96.149	97.566	96.744	98.266	98.659	96.599	98.793	97.414	97.456	97.217	101.26	97.211	93.906	98.933	96.342	99.979	99.032	100.31
109.18	109.54	108.55	110.05	107.86	110.85	108.4	108.95	107.86	106.5	108.29	106.13	110.38	107.68	109.21	108.05	108.37	107.95	107.66	108.28	107.9	110.1	110.45	109.05	109.44	109.74	110.18	110.75	107.41	108.13	107.42	107.23	106.77	109.59	108.46	107.06	105.56	107.31	107.86	110.06	109.11	110.34	107.55	108.93	109.89	108.3	107.7	110.36	107.92	108.94
98.376	98.405	97.679	99.399	99.023	98.769	98.589	101.52	98.155	99.254	97.976	99.564	101.47	97.425	99.222	101.45	97.635	99.459	100.85	98.042	96.739	98.043	99.999	98.196	97.854	99.127	98.334	97.402	100.4	98.508	98.475	100.83	97.449	99.523	98.468	98.937	97.035	100.62	99.638	97.628	98.18	99.217	98.868	99.74	100.67	98.29	98.606	98.186	97.956	98.818
107.25	108.67	111.01	107.53	108.46	108.54	109.23	107.42	107.23	109.46	107.92	107.91	108.24	107.32	107.68	108.89	108.96	107.04	108.85	107.88	108.37	107.42	106.31	108.54	109.15	107.64	105.83	106.44	106.98	108.49	109.32	109.26	110.85	109.05	110.03	107.97	107.4	109.69	107.64	110.11	107.74	106.46	108.91	108.58	107	107.93	106.44	106.32	109.57	108.72
107.9	108.33	106.75	108.62	109.27	109.44	108.82	108.17	106.95	106.69	108.03	107.44	107.63	107.12	108.88	105.87	107.3	108.9	107.97	108.39	105.4	107.85	108.68	106.58	106.95	106.55	106.89	107.88	108.71	108.68	106.67	106.18	107.55	106.9	109.53	106.99	105.92	106.22	106.54	107.22	108.68	107.94	107.53	107.63	107.95	107.64	107.82	107.37	109.09	108.02
106.73	103.79	104.68	105.22	106.01	103.6	102.79	104.27	105.97	106.96	106.91	102.35	105.34	102.88	105.11	105.39	106.65	106.41	104.41	105.72	104.24	105.99	106.52	106.7	104.91	105.38	106.24	105.58	103.84	106.18	105.37	105.94	106.31	105.15	107.06	106.13	104.36	106.47	105.99	106.67	107.02	107.27	106.17	105.75	106.88	105.18	105.4	106.03	105.95	106.13
109.68	106.66	110.65	106.81	107.03	109.74	106.24	107.95	108.08	106.06	109.93	109.41	107.95	110.16	109.48	109.98	107.7	108	105.28	107.14	108.43	108.04	108.35	106.11	109.51	107.88	108.05	106.81	109.55	106.66	108.64	107.27	107.29	106.61	109.66	109.44	109.44	109.91	109.7	107.32	106.44	108.23	108.63	109.41	107.01	109.96	111.14	106.86	109.52	108.89
106.82	105.33	106.46	104.56	103.78	105.59	105.43	106.45	106.99	106.99	106.53	105.71	107.98	106.22	105.12	104.48	107.05	104.55	107.14	106.54	107.26	104.02	105.42	105.83	105.52	107.17	107.06	106.31	105.86	104.7	107.81	108.17	108.07	106.73	104.85	108.17	105.56	106.37	106.71	107.89	105.3	105.12	106.85	107.04	108.7	104.83	105.06	107.22	105.77	106.81
101.55	99.393	101.56	101.24	102.43	99.033	100.03	100.66	102.01	101.64	101.25	100.48	101.24	101.12	101.83	100.47	100.96	100.49	101.53	101.98	102.06	99.772	102.46	99.891	101.22	101.24	103.55	101.22	100.36	100.61	100.1	101.93	99.637	103.51	101.47	101.05	101.51	102.08	101.24	100.79	99.855	100.78	99.924	103.25	102.14	98.883	101.42	100.4	101.53	100.31
101.93	102.41	101.46	100.14	101.72	100.87	100.48	101.62	99.15	103.79	101.22	100.16	101.89	101.67	102.39	100.18	102.8	101.88	101.67	101.07	99.86	100.65	100.44	98.983	101.85	100.33	100.95	101.56	101.99	99.982	102.09	102.41	100.77	103.53	101.96	100.92	103.47	102.53	101.81	101.13	101.75	100.22	101.19	101.46	99.196	100.62	101.94	101.2	102.27	100.6
106.75	105.38	104.99	104.53	106.12	104.87	106.59	106.07	105.48	105.84	104.04	105.32	104.82	106.26	105.61	104.67	106.12	106.23	105.94	105.84	103.27	105.07	106.63	103.84	105.8	104.33	104.77	106.94	105.82	105.84	105.38	105.37	105.3	104.57	103.46	107.56	104.47	105.4	105.71	107.35	106.78	104.5	107.92	105.7	105.55	105.06	107.24	105.51	106.29	105.39
106.88	107.34	109.58	106.1	108.25	108.61	106.9	109.29	108.19	110.72	109.04	107.35	107.53	106.24	109.34	107.03	106.8	108.83	107.97	107.54	106.73	107.71	107.47	107.45	106.16	108.93	109.11	109.46	109.15	107.03	106.76	108.07	108.05	109	108.03	106.8	108.38	110.04	108.46	108.15	109.18	109.22	108.8	106.49	105.27	107.95	110.48	107.04	108.36	106.64
106.1	104.67	103.63	103.61	107.67	105.33	106.95	105.61	105.36	105.52	106.03	106.2	105.86	106.12	106.69	108.39	105.5	103.85	105.58	107.15	103.62	105.39	103.18	104.81	105.47	104.59	106.34	105.55	107.44	106.39	105.72	106.71	105.84	106.05	105.9	107.58	104.18	106.95	106.92	104.64	105.96	105.62	105.1	105.29	104.38	103.9	104.56	105.56	105.81	104.64
97.011	97.955	99.151	97.113	99.516	98.143	97.609	98.574	99.466	100.29	101.44	99.204	100.97	99.44	98.016	98.197	96.978	100.75	99.257	98.817	102.48	98.771	99.18	99.726	98.792	95.959	98.231	101.02	98.367	96.06	99.85	99.224	97.406	98.331	99.187	100.67	98.687	101.32	98.14	96.395	97.306	96.271	99.355	96.23	96.837	98.936	98.732	95.924	99.387	100.04
108.5	109.75	106.2	108.26	106.4	106.93	106.89	106.85	105.6	105.49	108.02	107.57	107.97	106.32	107.33	106.44	108.21	107.84	107.36	107.5	109.17	109.38	108.84	107.78	108.85	108.61	107.78	105.93	109.16	107.76	106.41	107.26	106.33	105.89	107.7	109.02	107.38	108.99	105.99	109.02	107.33	107.15	108.26	108.94	107.53	105.88	107.79	105.77	107.03	106.28
107.07	107	107.33	104.02	107.42	107.92	105.74	105.49	106.23	105.75	105.06	107.61	108.43	105.33	104.71	105.57	105.33	106.1	108.41	104.58	106	106.9	104.67	105.53	105.88	107.12	106.79	106.91	107.74	106.52	105.84	106.53	110.1	106.85	105.64	105.99	106.62	107.07	105.83	106.84	104.41	105.43	107.9	105.88	105.14	104.33	104.59	107.2	106.23	105.98
105.98	109.51	106.42	109.29	106.26	107.41	107.95	107.15	110.29	109.7	107.06	107.05	107.6	108.45	105.59	107.21	109.32	106.58	110.61	108.5	108.45	107.58	107.98	109.46	108.32	107.71	109.04	110.89	107.68	108.6	108.84	107.76	111.18	107.87	108.53	108.64	108.09	108.73	108.49	106.41	107.1	108.75	107.47	108.46	109.18	109.24	110.37	109.71	109.58	110.82
99.443	98.134	97.294	98.771	98.137	98.234	99.417	97.549	99.222	98.466	99.421	96.241	99.37	96.635	99.605	97.947	97.161	99.051	97.058	99.847	99.189	100.86	97.569	98.329	97.973	99.25	99.327	97.799	96.654	95.172	97.439	99.123	98.051	99.068	98.499	99.12	99.608	96.909	97.113	97.882	98	97.915	98.785	99.413	98.664	97.803	97.494	98.412	98.251	99.204
111.01	113.22	109.14	110.17	109.56	110.13	112.51	110.63	109.62	111.98	113.38	111.51	111.53	110.37	108.05	109.64	109.44	109.2	110.48	111.75	110.89	111.63	112.18	112.44	111.76	110.06	112.21	111.19	110.67	110.21	108.74	110.41	108.25	111.43	111.4	111.38	109.4	111.36	110.74	109.97	109.87	109.97	108.65	109.67	109.81	111.64	110.17	110.99	110.27	109.07
105.78	107.45	106.11	108.12	104.89	106.41	105.1	104.96	106.57	105.18	107.68	105.37	107.45	107.61	106.37	105.39	105.32	106.74	106.14	104.86	106.77	108.22	106.59	104.45	106.27	106.66	105.51	105.84	107.09	107.87	106.84	107.75	106.32	107.39	106.27	107.01	105.7	104.91	106.19	105.49	107.29	105.82	107.43	107.94	105.62	105.77	107.76	105.89	105.5	107.26
108.75	108.49	107.78	109.12	106.42	110.27	108.06	108.44	106.26	107.2	107.71	108.46	108.84	107.76	108.13	109.59	108.68	108.69	107.88	107.88	108.18	110.76	105.94	109.01	107.78	105.73	106.83	109.85	108.35	108.69	108.86	107.39	109.37	108.77	105.35	108.05	109.93	108.1	109.71	106.7	107.65	106.47	109.22	108.13	109.51	109.05	108.6	105.54	104.86	109.07
109.73	109.28	109.54	107.86	108.79	104.58	108.72	109.81	109.36	106.95	109.11	107.87	109.58	109.05	109.19	109.93	109.44	108.65	110.07	109.84	110.54	109.46	109.06	108.13	108.64	108.51	108.19	107.19	108.87	108.98	105.99	108.26	109.62	108.87	105.95	109.71	110.58	109.36	107.71	107.28	109.32	111.04	109.04	106.35	108.7	110.28	108.2	109.07	108.88	108.07
107.39	109.6	105.03	108.31	108.17	107.61	109.06	107.46	108.73	108.07	107.59	108.02	109.33	107.84	109.52	107.69	108.71	107.7	106.67	109.98	108.18	108.69	106.39	109.77	108.14	109.48	108.29	107.32	107.45	108.79	108.3	111.07	108.08	108.71	106.52	109.49	109.09	108.77	110.47	109.63	107.28	109.15	109.95	108	107.12	106.2	107.45	111.99	110.77	104.89
105.12	106.45	106.05	105.93	104.63	107.11	106.02	107.04	105.02	106.99	104.1	104.29	105.82	105.79	106.39	105.23	105.29	106.95	104.87	106.04	103.4	104.28	105.12	105.64	106.75	105.5	106.84	106.67	104.16	105.45	107.31	105.92	104.02	104.44	106.63	106.74	105.04	102.58	104.49	107.03	103.95	104.07	106.24	105.25	105.35	105.52	105.87	104.78	105.19	102.67
107.36	108.53	107.16	107.83	107.03	107.9	108.49	108.95	107.47	106.97	109.34	108.39	108.85	107.67	104.93	106.57	106.59	107.59	107.7	108.51	107.63	109.39	107.73	105.34	106.4	108.28	108.86	109.18	109.84	107.15	108.04	107	108.44	106.93	108.56	107.09	108.46	107.58	105.65	105.17	109.18	108.36	109.19	107.86	107.56	107.41	108.53	108.63	108.43	108.86
106.05	104.19	103.53	105.75	103.34	106.2	106.32	107.16	104.86	105.49	105.62	105	104.52	107.4	104.64	103.85	106.55	107.45	106.37	104.75	107.49	102.64	103.66	103.97	107.23	106.46	104.83	105.97	105.7	106.05	104.67	107.89	105.71	104.86	106.27	105.84	104.71	105.57	105.45	106.03	104.87	105.7	106.22	106.66	105.05	105.43	103.75	106.73	105.96	104.49
106.74	105.68	106.37	105.15	106.03	104.57	106.84	105.53	106.14	106.42	104.96	105.23	106.75	108.53	104.65	104.08	106.88	106.02	104.55	104.35	105.47	104.89	104.22	103.25	104.06	104.24	108.35	103.53	105.69	106.17	102.95	106.54	106.16	107.01	105.44	106.91	104.88	103.99	102.79	108.54	107.13	106.2	106.14	107.85	104.88	105.85	105.99	103.04	105.67	103.12
105.75	107.04	108.6	108.69	106.47	107.59	107.16	106.21	108.75	108.72	109.21	108.59	108.01	108.71	109.88	108.81	108.53	110.07	109.2	108.47	109.1	108.62	108.69	106.51	109.81	108.03	107.21	109.64	109.47	107.78	108.95	107.37	107.4	109.38	110.55	106.93	110.01	108.74	106.99	109.35	109.21	108.62	106.99	109.33	107.09	106.72	109.44	107.23	110.34	109.02
96.501	98.73	98.13	98.811	98.529	97.241	98.241	98.413	98.189	98.845	96.291	99.807	98.18	100.37	97.881	100.55	98.151	100.31	95.37	99.494	96.974	98.403	99.336	97.609	97.523	96.887	98.711	98.107	98.195	96.775	97.449	98.145	99.192	97.073	98.899	97.172	99.115	97.57	99.096	97.722	98.332	99.144	96.31	97.557	96.311	99.229	100.66	98.054	98.558	100.03
107.53	106.51	107.61	106.81	105.69	106.52	105.08	106.27	107.66	106.78	109.11	103.76	105.52	106.38	103.68	104.36	105.53	107.13	105.49	104.91	104.75	104.76	108.36	104.69	104.76	106.19	106.53	106.03	109	108.05	105.86	106.3	107.12	104.79	106.53	106.11	106.2	106.53	107.79	107.56	105.98	104.16	107.06	103.21	107.4	107.12	105.73	106.87	107.13	106.64
103.98	105.19	106.04	103.63	106.68	106.33	106.92	105.23	104.82	105.72	106.28	105.62	103.73	103.53	106.87	105.29	102.59	106.92	105.42	104.14	104.97	104.92	103.35	105.46	105.77	105.37	103.48	104.07	105.11	103.5	105.76	105.08	105.62	105.02	106.98	105.32	104.58	106.66	105.3	104.96	104.46	105.07	105.61	104.17	105.25	103.51	103.45	106.95	104.63	103.27
105.45	105.28	108.67	105.61	104.56	103.63	106.19	105.26	106.89	106.14	106.26	107.2	106.49	103.77	107.85	105.12	104.9	106.14	105.81	105.18	103.8	104.91	105.1	104.59	105.18	105.17	105.13	105.88	106.23	105.95	106.68	105.95	107.81	105.11	105.09	104.36	106.52	104.54	104.07	106.14	109.64	105.69	105.05	106.02	105.79	106.31	105.78	104.42	105.83	107.93
97.724	98.293	97.683	97.492	96.968	97.907	96.784	95.986	97.9	97.736	98.398	98.451	96.24	97.354	97.175	96.79	96.762	99.635	97.781	97.853	98.018	98.83	99.453	97.948	96.411	97.945	96.613	99.24	98.422	98.945	99.626	97.791	95.685	97.443	96.476	97.225	98.713	97.414	97.31	96.874	97.057	98.472	100.11	97.537	99.437	97.031	98.794	97.968	97.607	101.15
106	105.91	106.89	106.85	107.48	107.28	105.98	106.42	107.57	105.44	106.5	104.19	107.62	105.82	104.22	104.48	104.21	104.76	106.63	107.35	106.37	106.07	107.96	107.26	103.52	105.97	106.85	105.18	103.74	105.96	106.38	104.44	106.49	104.59	103.78	107.1	105.99	106.21	105.56	105.19	106.42	104.28	106.52	105.76	106.41	104.47	104.1	104.85	106.02	106.71
106.39	104.25	106.46	104.48	105.97	104.61	105.04	104.99	105.57	105.67	105.55	105.97	103.89	106.82	105.31	107.55	103.72	106.13	106.81	106.2	104.76	106.26	105.54	105.42	106.46	106.32	104.58	106.78	102.73	106.16	105.73	105.44	105.06	105.02	106.54	105.55	105.98	106	106.62	103.38	104.15	107.02	106.91	104.39	103.78	106.35	108.5	105.05	105.75	107.66
107.41	107.14	109.09	107.43	106.76	110.24	109.89	107.79	108.04	109.09	110.14	107.79	110.07	107.11	106.67	108.32	108.01	107.96	106.73	106.75	109.71	107.98	107.54	109.53	109.31	106.08	105.03	108.75	106.7	107.39	108.26	108.72	107.92	105.48	109.2	106.86	109.21	107.17	108.9	105.97	109.24	108.02	107.71	105.81	106.96	109.55	108.04	110.26	106.12	108.23
107.86	102.43	105.14	106	105.14	107.28	104.89	105.76	103.86	105.41	106.36	106.77	106.79	106.03	106.81	106.9	104.68	104.89	106.75	104.98	105.27	107.1	106.27	107.64	106.65	105.9	107.77	105.63	106.18	105.98	104.59	107.24	106.39	107.9	105.62	106.71	104.39	103.74	106.62	106.22	104.75	107.03	103.52	106.55	107.96	104.08	104.83	104.24	105.52	107.81
106.84	105.33	105.37	107.42	107.55	105.82	106.6	105.95	106.33	105.69	104.83	105.93	107.33	105.92	105.74	105.31	106.11	106.09	105.05	105.49	106.32	106.92	107.74	107.91	104.96	106.41	106.34	105.33	104.61	104.46	106.16	104.17	102.95	104.76	105.63	106.76	103.36	104.24	104.32	105.68	107.39	108.17	104.62	105.09	106.61	106.92	104.85	102.18	105.36	105.67
105.32	107.36	105.82	105.9	107.62	105.97	106.69	107.14	108.6	105.27	105.7	107.67	106.3	106.21	105.73	106.44	106.37	107.06	104.61	106.44	106.78	106.62	107.02	103.77	105.98	105.3	107.78	107.39	108.18	107.27	106.7	105.05	105.37	107.47	104.73	105.53	104.78	106.66	105.95	106.72	106.08	106.19	107.51	106.96	104.75	107.66	105.55	105.15	107.86	107.28
106.54	107.84	109.6	108.7	106.4	108.2	108.38	107.56	107.83	108.01	109.01	107.9	106.82	107.45	107.67	106.47	107.01	108.51	107.76	106.2	107.42	108.05	107.63	108.46	107.82	108.52	106.98	107.63	108.68	106.58	107.35	108.14	108.2	108	110.12	108.22	108.14	106.78	104.96	110.71	106.81	108.91	107.45	108.46	105.72	106.38	107.86	106.62	107.63	108.1
102.03	102.7	101.36	102.3	102.67	101.71	102.88	105.26	102.4	102.48	103.4	101.25	105.05	102.2	102.56	102.47	101.31	103.05	102.95	101.49	101.65	104.38	103.75	102.57	106.63	102.84	104.66	103.61	99.873	103.31	102.9	102.53	103.4	102.59	103.18	103.19	102.21	103.6	101	101.78	102.06	101.4	103.04	101.68	101.95	102.51	103.56	104.91	102.28	102.63
105.85	104.72	107.5	104.09	108.32	106.16	105.68	107.56	103.09	107.69	105.75	106.32	106.47	106.48	105.42	104.85	104.77	105.3	109.61	107.06	105.79	105.31	106.58	106.34	104.95	105.6	103.71	105.29	104.54	107.29	105.42	103.1	105.44	105.66	104.24	105.06	104.18	105.67	106.55	104.67	108.4	104.87	107.31	103.92	104.32	105.89	104.6	105.93	106.32	106.15
104.35	106	105.31	105.69	106.11	105.45	106	105.46	106.35	104.48	105.77	104.9	105.23	105.07	106.4	105.59	105.93	104.47	105.44	105.35	106.67	102.34	106.82	104.14	107.14	105.92	105.14	104.27	105.05	106.29	107.23	104.03	106.48	106.53	105.3	103.44	102.74	103.15	107.07	105.46	106.5	108.55	104.32	104.96	105.58	104.29	106.9	105.55	104.45	105.55
101.12	99.879	98.632	102.54	101.28	102	99.674	100.08	100.47	100.05	99.595	99.533	100.05	100.36	99.456	100.34	99.973	100.99	99.902	100.16	99.654	98.368	102.54	101.36	100.76	102.47	101.58	100.42	99.611	102.03	101.87	100.68	100.85	101.52	100.61	102.36	97.817	100.51	102.25	99.009	100.49	99.097	101.22	101.34	102.86	99.532	101.09	98.285	102.55	100.56
108.02	108.64	108.21	107.83	105.82	104.31	106.58	106.61	106.63	107.03	105.52	104.72	105.33	105.49	107.08	107.26	106.61	106.52	105.17	107.04	104.11	105.85	106.49	105.66	104.21	107.77	106.53	106.33	107.97	106.03	107.65	105.94	105.64	108.57	105.24	104.95	107.45	107.38	105.26	108.68	106.48	109.3	105.53	103.96	105.12	106.19	105.79	106.47	107.51	105.87
96.435	98.833	98.465	97.771	96.984	96.62	98.865	96.166	99.062	97.309	97.44	98.565	97.59	99.404	97.645	97.638	98.128	97.976	98.477	99.594	97.847	97.761	97.334	98.505	99.269	98.47	97.697	98.254	97.503	96.59	98.039	97.366	96.659	101.35	97.069	99.606	99.055	99.044	98.519	97.436	98.494	98.689	98.165	98.881	97.694	96.326	97.1	98.158	98.653	98.96
106.92	105.4	105.76	104.46	106.35	103.88	108.72	107.84	106.45	104.07	105.94	105.62	108.19	106.75	107.06	106.67	104.99	105.11	106.93	108.74	104.62	106.5	106.21	107.55	105.37	105.06	105.44	105.51	105.43	104.33	107.43	104.85	106.18	109.11	106.4	106.72	107.69	106.24	107.07	106.62	108.37	107.94	105.5	107.51	106.59	107.62	107.85	105.57	104.36	105.14
97.307	96.324	99.545	99.274	100.23	96.222	98.797	97.027	98.138	99.809	96.892	97.467	100.4	97.824	97.055	97.37	100.03	97.551	97.508	97.567	98.56	99.55	95.315	96.051	98.853	97.209	97.33	98.036	98.344	97.603	97.846	100.55	96.037	98.472	100.58	99.333	98.877	95.097	99.415	99.237	98.746	98.765	99.344	98.341	96.544	98.586	96.332	98.387	98.608	97.138
101.87	100.19	104.7	102.31	102.8	102.97	99.274	101.9	102.26	103.25	103.2	102.44	103.28	102.62	104.25	102.76	103.58	102.66	103.39	101.61	101.07	103.26	103.17	101.7	103.57	102.81	102.37	102.82	103.78	102.43	102.64	104.48	103.06	104.07	102.57	100.01	102.32	101.6	104.1	103.81	103.66	103.32	101.72	101.96	101.93	101.86	104.84	102.01	102.78	102.36
108.36	107.06	108.1	108.52	108.67	106.82	108.89	106.58	108.6	104.84	106.31	106.88	107.9	107.73	106.09	107.28	106.41	108.64	109.8	108.76	109.32	108.08	107.1	105.53	107.11	108.43	107.5	107.82	107.42	107.03	108.02	106.52	109.06	107.78	107.84	108.04	108.54	108.76	106.94	104.8	109.34	110.26	107.42	105.99	107.83	108.07	109.1	109.6	107.32	108.41
103.07	100.47	103.36	103.97	103.94	101.37	104.74	104.66	101.1	101.97	102.95	103.21	103.4	101.73	102.15	101.41	102.09	102.87	101.62	102.38	100.06	103.12	102.38	101.76	103.7	101.24	102.54	103.48	100.87	102.64	104.3	101.27	102.06	104.91	102.67	99.94	103.64	103.98	103.23	103.5	102.28	103.3	102.46	102.79	103.79	102.94	102.63	104.37	102.25	103.6
108.24	108.62	106.45	107.97	107.43	109.17	109.34	107.79	108.93	107.83	108.13	108.5	107.32	109.14	107.54	106.24	109.36	107.9	110.44	107.62	106.06	107.58	108.26	107.83	108.68	105.75	107.78	108.42	108.23	108.3	104.95	107.83	109.26	107.97	110.59	108.28	107.46	106.94	107.81	106.43	107.86	109.65	106.87	110.42	106.76	108.84	105.9	109.41	107.4	109.27
105.29	106.8	106.05	106.89	108.47	107.6	106.49	107.83	108.48	104.57	105.29	107.95	104.64	107.49	106.74	109.38	108.12	108	108.01	107.23	106.34	105.43	105.74	107.58	105.61	107.38	106.66	105.13	104.76	107.19	106.68	104.83	106	107.19	107.95	106.28	108	103.65	105.58	108.65	107.65	103.44	105	107.69	107.24	105.25	106.14	107.04	107.23	108.28
104.56	106.61	106.22	104.78	106.64	106.76	103.99	104.27	106.68	108.22	105.43	105.61	107.35	104.72	105.76	105.61	105.35	106.23	105.57	105.67	104.33	106.74	106.24	105.89	106.3	107.12	106.92	104.05	104.54	105.83	103.76	104	107.16	102.87	105.04	107.03	106.62	107.81	106.29	107.63	106.48	106.62	106.49	104.15	106.57	105.87	104.13	105.09	104.68	105.31
103.98	107	107.23	106.54	107.34	104.76	107.72	106.18	105.97	104.14	107.5	105.06	106.53	106.89	105.77	104.88	106.45	108.86	104.44	105.8	106.31	107.21	106.06	105.97	106.21	106.91	107.67	107.26	106.73	109.67	104.66	107.68	106.51	106.46	106.79	108.52	103.84	105.21	107.61	106.05	107.16	107.13	107.05	105.71	107.68	103.8	106.93	105.67	107.21	105.21
97.38	97.069	98.74	99.685	97.687	100.21	98.615	97.887	98.976	97.522	97.308	99.401	100.3	97.772	100.1	99.183	97.915	95.924	96.187	96.979	97.371	100.7	98.466	97.753	97.526	96.462	97.07	97.688	97.351	97.388	97.529	100.84	98.94	95.841	99.145	99.67	97.742	96.714	96.945	99.256	98.217	98.061	98.187	99.68	98.611	99.369	98.165	98.649	100.1	98.527
103.26	107.08	104.87	105.52	103.77	106.03	105.59	107.83	106.2	104.51	103.4	107.66	103.93	104.74	107.25	104.6	106.57	104.27	105.49	106.74	106.48	105.98	104.31	106.87	104.2	106.62	105.65	105.83	107.52	104.52	105.83	105.35	104.4	106.88	107.75	107.18	106.43	105.13	107.65	105.43	105.11	106.95	105.76	105.91	106.87	104.87	104.32	104.21	106.02	105.13
109.13	106.65	107.38	107.66	107.34	109.37	107.73	104.99	108.09	107.7	109.84	110.16	106.85	107.09	108.81	109.08	110.07	106.99	107.51	107.9	106.69	106.86	107.13	110.1	108.08	109.96	107.96	108.11	109.17	108.06	107.1	109.45	108.82	108.73	108.39	107.9	106.33	106.01	108.08	106.71	107.35	107	106.97	107.52	109.49	111.52	109.39	106.9	107.88	107.93
101.17	98.652	98.773	97.899	100.02	99.404	98.649	99.546	99.045	98.074	97.586	97.164	99.389	97.508	96.695	98.478	98.209	98.31	97.618	102.01	97.904	97.763	101.3	97.422	101.12	99.702	96.859	98.276	98.93	96.843	99.051	101.46	98.723	100.64	98.402	100.14	100.05	101	99.932	98.285	99.848	97.915	99.343	98.401	96.965	99.206	98.6	98.055	99.016	98.19
106.38	105.85	106.55	105.25	107.99	105.78	104.88	106.06	104.13	103.51	107.55	106.09	103.44	107.53	107.73	105.53	105.21	103.24	104.8	104.35	104.97	105.81	107.41	107.2	105.26	105.49	106.59	102.94	106.9	105.85	105.26	104.96	103.63	106.05	105.23	105.37	107.6	105.2	106.39	103.86	105.39	104.91	105.65	105.48	105.27	105.61	105.08	107.29	104.76	104.91
101.2	101.57	98.922	100.62	99.636	101.33	99.638	100.78	99.453	98.263	99.253	99.366	101.41	99.946	100.35	100	99.985	100.69	100.56	99.21	99.038	100.87	101.6	99.279	100.86	99.087	100.14	98.618	99.954	101.9	99.312	100.81	100.61	101.51	99.487	100.12	100.6	101.37	99.372	99.218	99.044	99.697	98.879	99.251	98.854	101.48	98.804	98.581	100.62	99.821
107.17	108.56	106.23	105.62	105.54	106.6	107.7	108.05	103.55	104.38	106.33	105.21	105.64	105.83	105.92	107.44	105.29	105.44	105.14	107.83	106.17	107.71	107.02	106.37	105.27	108.06	106.34	104.87	106.86	107	108.04	106.7	104.35	107.12	109.19	106.38	107.34	107.23	107.05	105.63	105.75	106.73	106.71	104.6	104.93	106.88	106.97	106.89	105.84	106.51
104.77	107.54	106.62	107.96	104.08	106.44	106.63	105.11	105.59	106.66	106.37	104.21	106.16	105.45	108.22	107.53	106.43	107.51	105.08	103.8	104.78	103.27	105.24	104.1	106.7	105.67	104.65	106.16	104.74	104.84	106.46	105.42	105.78	108.33	104.72	103.07	104.41	106.11	108.65	105.14	103.79	105.88	106.61	107.32	105.73	107.31	105.62	108.34	109.69	106.02
105.58	108.27	107.77	108.14	109.53	108.15	106.09	108.82	108.22	106.51	110.02	108.86	110.1	107.39	109.48	109.56	108.53	107.09	108.47	108.26	106.28	107.62	107.19	107.17	106.43	106.89	107.4	106.11	107.97	109	107.88	109.23	108.36	109.7	109.03	110.63	108.01	109.74	107.3	107.32	108.32	108.08	107.4	107.99	107.21	108.88	109.52	109.52	107.55	106.89
105.05	108.84	105.23	106.22	106.73	109.19	107.77	107.66	105.78	107.74	106.61	109.74	108.21	104.08	106.83	106.19	106.81	109.65	106.17	106.51	107.34	106.76	109.28	106.08	105.77	106.34	106.65	106.53	106.06	106.74	107.28	107.62	107.71	106	105.59	106.3	107.09	106.72	107.53	106.43	106.37	106.26	107.26	106.35	106.55	108.08	103.83	106.42	105.24	105.96
99.563	97.595	97.476	98.757	97.42	96.033	96.587	97.838	98.101	97.431	98.562	99.578	97.144	96.284	99.697	99.472	99.678	95.863	98.658	96.782	97.41	97.114	97.623	95.785	97.771	97.731	96.84	96.542	98.477	96.658	97.869	96.648	100.96	97.062	97.416	97.454	99.428	95.766	96.369	97.62	96.262	98.297	97.93	95.888	97	98.674	97.69	98.902	95.533	96.98
106.31	106.32	104.66	107.53	103.56	108.7	105.5	104.5	107.88	105.46	108.06	105.79	106.76	104.76	105.8	106	106.15	108.45	105.77	106.53	105.25	106.96	105.49	108.6	105.92	105.86	108.8	104.79	104.87	104.28	109.73	107.3	106.1	108.44	106.43	107.06	106.42	106.71	106.27	106.57	106.24	107.63	107.64	105.61	108.36	106.07	105.12	105.93	103.81	104.09
99.566	100.38	97.395	99.542	98.559	99.951	99.336	99.429	99.581	98.954	101.75	99.806	101.64	97.37	96.741	99.08	98.572	97.952	97.452	98.988	99.53	101.77	96.823	100.36	99.803	97.549	98.354	99.584	97.139	99.703	99.926	96.938	98.162	98.366	98.07	96.971	98.299	99.347	97.914	99.126	98.304	97.597	97.526	99.665	98.161	99.239	100.01	100.47	99.317	99.454
106.85	107.62	105.03	106.58	105.3	105.67	106.46	106.31	105.93	106.88	105.88	105.99	107.55	105.7	107.85	106.51	105.22	107.35	106.57	106.45	105.68	106.02	107.67	102.08	107.11	107.75	107.14	106.06	105.75	105.74	107.98	106.24	107.63	108.04	106.46	107.28	105.5	105.87	108.43	106.24	104.31	106.65	107.17	105.98	102.68	107.81	107.47	105.16	107.04	106.51
101.57	100.54	100.19	98.391	100.19	99.637	98.63	100.95	102.94	103.98	102.06	102.43	101.43	100.18	100.59	100.24	100.21	98.71	101.78	101.6	99.286	99.951	102.53	102.99	99.155	101.13	99.186	99.787	99.461	100.91	100.4	100.12	101	101.43	98.906	98.858	102.73	100.85	102.26	100.72	102.49	102.15	100.94	100.74	98.859	101.55	100.4	98.173	98.506	102.66
98.665	99.969	98.919	99.154	100.52	101.46	103.38	101.45	100.3	100.68	100.11	97.456	100.44	100.97	100.04	99.956	99.117	101.13	100.92	99.942	100.71	101.21	99.503	101.08	100.32	100.18	97.159	101.19	100.45	98.283	101.5	100.92	101.17	101.27	98.345	98.933	100.29	100.54	103.21	100.45	99.214	101.5	99.461	98.115	102.25	99.487	97.087	100.51	101	99.474
107.8	106.6	106.39	105.88	107.44	105.33	107.51	106.74	103.86	106.29	105.65	105.1	106.7	106.44	104.93	108.44	105.35	103.32	104	105.49	105.03	105.13	104.18	105.46	105.24	107.38	105.29	106.31	105.09	107.43	106.1	106.33	104.77	103.95	108.12	105.5	106.22	105.79	106.75	104.84	105.37	105.35	106.59	105.26	106.68	105.99	106.86	106.08	103.93	104.4
101.26	98.831	97.462	98.024	97.629	96.334	98.217	97.313	97.752	98.835	99.707	98.508	98.278	96.078	99.978	97.609	98.108	98.355	96.076	96.879	98.598	96.755	96.215	98.572	97.349	97.879	97.398	97.719	97.688	99.207	97.533	99.358	97.484	98.652	96.984	98.138	97.783	96.993	98.983	96.79	98.632	97.466	99.17	98.2	99.309	97.159	96.887	99.202	97.482	96.389
106.23	103.36	105.01	105.91	106.26	107.78	107.24	104.29	102	103.63	104.55	106.59	106.25	105.64	104.98	102.87	107.4	108.34	103.91	106.04	105.22	105.63	104.51	105.48	106.34	106.05	103.98	103.97	105.46	103.62	105.12	104.71	106.62	104.13	106.27	107.31	106.99	108.63	108.58	106.77	106.37	106.2	106.08	107.51	107.57	104.35	104.47	105.34	105.03	106.55
106.02	103.38	105.64	106.41	106.68	105.53	103.92	103.22	103.15	106.24	103.74	105.02	103.17	106.52	108.05	105.33	104.75	106.62	105.43	105.07	103.67	106.33	105.72	106.25	105.88	107.81	105.54	105.9	105.82	105.92	105.12	105.67	105.1	105.93	104.3	104.54	104.17	105.06	105.13	103.64	105.48	105.16	108.44	104.43	104.04	104.78	104.42	104.94	104.25	104.95
107.43	105.75	105.27	105.41	106.63	104.97	103.97	108.33	106.45	105.99	105.67	104.75	103.52	103.74	105.37	105.29	106	106.86	104.35	106.88	104.84	106.58	104.96	106.86	105.01	107.87	105.98	106.47	106.27	104.76	105.15	104.69	106.27	106.02	105.31	106.54	105.28	104.47	107.22	107.06	105.68	103.04	108.46	107.66	108.08	108.52	104.81	106.47	107.27	104.81
107.31	101.62	105.64	105.18	105.12	105.59	105.24	106.6	104.83	105.28	108.24	102.99	104.18	105.58	105.71	107.43	105.5	105.68	102.63	105.35	106.03	106.71	104.95	105.44	105.39	104.38	102.88	106.5	103.17	104.58	103.59	105.26	104.02	106.84	105.08	104.44	108.46	105.54	105.68	104.77	102.13	104.84	106.33	105.08	104.51	106.98	105.51	107.69	106.16	106.26
110.2	107.32	105.29	106.15	107.88	108.94	106.62	106.59	106.91	105.68	107.43	107.05	108.1	109.34	106.52	107.76	108.44	106.49	107.87	107.33	108.24	105.49	110.65	107.96	107.09	106.33	106.01	104.17	108.96	106.8	108.33	108.75	107.69	107.43	108.73	107.57	107.21	106.12	110.56	107.65	108.35	104.96	108.64	107.8	106.78	107.47	108.51	106.43	105.6	108.72
95.694	98.11	98.638	96.7	96.763	98.234	100.98	98.171	99.099	97.281	97.844	98.898	95.087	95.735	97.456	95.77	98.488	99.371	99.151	97.045	96.268	99.572	99.281	100.11	98.056	96.469	97.626	97.913	97.977	97.685	94.812	98.99	94.558	97.411	98.238	95.471	99.904	97.745	98.165	99.267	100.02	98.28	98.212	96.399	98.03	98.393	97.398	98.715	100.2	97.366
106.33	106.31	108.33	103.38	106.01	104.72	105.73	105.4	105.39	105.98	105.97	107.05	108.01	105.69	105.7	106.19	105.97	104.76	105.65	105.97	107.52	105.17	104.91	108.02	106.55	106.2	105.57	104.37	108.39	106.74	104.26	105.58	105.62	106.87	106.09	103.99	106.67	104.73	106.47	106.05	105.48	105.63	105.84	105.59	105.9	105.04	105.24	106.17	106.72	105.49
105.31	107.44	106.32	106.01	107.92	106.41	106.28	107.47	106.61	107.44	107.82	106.37	105.72	105.21	106.63	106.59	105.59	107.63	105.04	105.17	110.7	105.43	106.7	107.01	106.13	107.62	108.51	107.84	107.04	105.72	107.06	106.5	105.89	108.54	106.1	108.93	105.83	104.49	107.44	106.8	106.46	106.9	108.38	105.96	106.31	105.15	105.9	107.7	108.35	107.85
106.4	106.15	107.33	105.87	107.55	106.87	106.18	104.16	106	107.67	106.46	104.99	105.29	106.52	106.84	105.91	106.03	104.16	108.97	107.4	105.86	107.68	104.81	110.15	104.98	103.46	104.44	108.06	107.53	108.16	107.09	106.33	107.09	104.3	108.08	105.86	104.99	106.29	104.46	106.13	107.91	107.67	104.7	107.23	107.16	105.4	105.69	106.34	107.32	105.81
108	107.04	107.08	108.66	107.71	107.12	108.12	109.14	106.74	107.44	109.09	111.01	106.75	107.46	108.61	107.38	107.91	107.57	107.33	106.46	107.51	106.97	108.14	108.36	106.35	106.89	107.62	108.81	109.15	108.73	108.72	106.62	108.81	108.66	106.61	107.55	108.62	109.42	106.75	107.44	107.05	108.76	107.8	106.59	107.76	106.7	106.57	107.44	106.27	107.94
107.85	108.96	108.31	107.21	110.11	108.72	108.98	107.63	109.46	106.51	110.31	106.87	107.68	109.33	109.47	107.41	108.46	106.73	109	104.54	108.85	107.46	108.5	109.68	107.35	110.27	108.46	109.35	105.46	108.31	108.47	108.52	107.43	109.36	107.73	107.4	107.43	107.07	105.89	108.31	108.59	109.39	108.55	108.37	108.25	108.18	106.14	105.26	109.15	107.63
107.34	106.24	108.1	106.28	107.68	106.42	105.75	106.01	106.47	109.08	108.36	109.23	107.87	108.58	105.68	107.4	108.69	107.78	108.67	106.7	106.38	105.92	107.87	106.97	107.03	107.22	107.59	108.17	107.47	105.17	106.36	106.25	108.69	105.91	109.27	108.61	106.11	106.28	107.02	108.94	104.75	109.26	107.34	106.67	105.61	107.45	108.05	107.23	107.13	109.29
109.63	108.97	108.25	107.92	108.74	108.3	108.78	107.48	107.36	108.48	110.31	109.06	108.24	109.16	109.16	109.24	107.2	106.91	105.95	109.27	109.11	108.76	108.51	108.05	108.43	108.23	107.91	109.05	110.01	109.78	108.3	107.47	107.6	108.38	107.91	108.14	108.12	108.43	106.11	109.46	107.95	106.77	108.8	107.03	109.17	109.82	109.01	107.65	109.17	107.3
108.55	109.68	108.04	108.84	109.41	107.58	106.41	107.96	105.45	108.1	107.59	107.35	106.15	108.14	108.99	107.72	107.73	109.37	109.22	110.51	109.73	106.22	107.56	105.57	107.39	108.03	106.03	108.28	108.63	108.03	107.71	107.32	105.77	109.02	107.57	107.94	107.24	107.83	107.26	107.43	108.24	108.43	109.32	107.08	109.54	107.49	108.94	108.9	107.68	107.86
99.056	98.07	99.343	97.463	95.639	100.8	98.286	99.166	97.955	97.714	99.903	97.893	98.479	97.823	99.115	98.936	98.954	98.931	97.64	100.36	98.85	98.058	98.642	99.718	96.989	97.914	97.784	97.862	98.755	97.79	97.977	98.624	95.728	96.56	96.957	99.504	96.746	100.21	96.727	98.768	96.257	98.284	99.115	98.953	97.637	98.885	99.586	97.918	99.103	98.019
109.29	103.94	105.28	106.68	106.54	105.35	106.42	107.04	106.9	106.57	106.43	106.91	106.12	104.04	106.47	108.1	106.91	107.22	106.2	106.18	105.54	107.58	102.53	105.64	107.08	106.75	105.67	107.98	107.1	104.75	103.75	104.17	105.89	105.98	107.56	105.23	104.12	105.28	105.79	106.49	107.08	104.93	106.4	106.92	105.93	104.27	106.41	106.13	105.78	105.56
108.71	108.96	106.22	107.95	108.43	108.31	109.53	109.44	107.71	108.85	107.88	109.72	107.44	109.08	108.55	109.83	108.51	107.58	107.1	107.55	108.05	108.55	112.21	107.5	108.99	109.47	107.41	109.15	107.96	109.74	108.65	108.09	107.65	106.98	105.99	108.88	108.44	108.3	107.28	106.28	107.22	106.09	107.03	109.52	108.98	107.57	107	109.71	109.33	108.53
106.63	107.55	105.53	106.75	103.84	107.29	103.6	104.78	106.39	105.96	106.71	106.82	105.02	106	103.88	107.47	106.28	104.88	104.58	104.84	107.74	104.42	104.59	107.3	105.75	106.58	104.57	106.16	103.67	105.81	106.27	107.86	106.05	104.68	105.62	105.52	104.94	105.93	106.16	104.42	106.36	106.04	105.78	104.28	104.68	105.97	104.96	105.66	105.32	103.56
110.32	111.01	109.27	110.38	112.37	109.61	110.69	109.55	109.46	108.99	109.13	110.35	109.91	111.49	111.17	110.66	110.77	112.63	110.87	109.83	110.01	110.6	109.32	110.16	109.03	112.99	111.28	108.93	110.13	107.58	108.59	111.53	110.09	108.93	109.56	110.48	110.22	110.96	111.1	111.98	111.39	109.25	110.61	111.08	110.25	111.53	108.04	110.53	108.46	110.82
101.91	98.725	100.85	96.799	100.65	98.368	100.27	97.639	99.194	99.492	98.209	98.442	100.1	99.858	98.799	100.64	100.43	100.02	97.978	99.443	101.27	99.323	100.19	98.845	99.946	99.882	100.24	100.9	100.37	99.921	99.941	99.588	100.14	102.12	99.538	100.27	99.126	100.64	99.385	99.979	100.66	98.771	101.86	100.31	98.461	100.99	102.22	101.23	98.938	100.41
97.61	99.953	98.145	97.819	98.554	97.832	96.198	98.141	97.5	97.356	98.851	99.481	98.895	99.207	99.422	95.728	97.522	99.756	98.667	100.42	97.824	98.276	99.383	98.497	98.665	98.881	99.315	100.55	98.883	100.52	99.501	99.281	97.435	99.595	100.27	96.182	101.96	98.85	98.404	98.424	98.905	96.962	98.585	99.026	99.968	96.907	98.143	98.701	98.363	99.852
101.51	99.289	100.03	100.51	101.14	101.53	99.618	102.06	101.57	101.24	102.18	101.96	99.576	100.96	100.43	100.39	101.28	103.63	102.51	100.88	100.9	99.278	101.14	100.75	100.94	104.24	99.97	100.73	102.24	100.21	100.49	100.77	101.28	100.51	101.17	99.419	100.7	100.12	101.09	101.66	99.276	100.38	101.21	101.79	99.731	99.617	98.974	98.975	102.06	101.99
108.01	108.12	108.65	106.88	107.21	108.05	107.64	109.27	108.31	109.1	108.33	108.58	107.69	108.28	108.34	107.02	108.21	108.23	107.63	107.94	111.01	108.66	108.35	108.86	107.64	110.27	110.21	107.73	106.75	107.65	108.64	108.7	109.53	107.25	109.75	108.57	108.42	106.05	107.73	109.93	106.38	108.57	107.21	108.74	106.18	107.29	107.38	107.42	109.26	111.2
106.66	105.37	106.64	106.55	106.19	104.32	103.43	105.03	107.24	105.94	105.74	108.57	104.24	104.82	105.02	106.2	106.5	105.18	105.25	106.09	106.15	105	106.21	105.14	104.77	105.05	108.02	107.16	104.59	104.81	105.46	104.29	104.73	104.28	107.23	105.49	105.9	105.35	105.17	102.92	104.52	106.87	105.54	105.29	106.64	107.23	104.45	106.16	104.38	107.73
106.73	105.84	106.48	106.52	106.71	106.75	107.58	104.28	104.59	105.95	106.4	106.45	109.54	106.19	105.83	104.97	104.72	104.83	103.71	105.6	105.29	104.92	101.84	104.75	105.5	104.89	106.25	104.1	105.42	107.98	105.26	107.17	105.39	105.06	108.07	105.76	106.45	105.64	104.46	105.14	108.02	105.3	106.24	104.29	106.33	105.04	106.02	104.68	103.61	105.89
103.62	105.53	105.53	105.41	105.13	104.29	104.72	106.31	106.48	104.78	105.5	105.6	106.83	107.65	105.03	106.58	104.71	103.93	104.79	106.15	106.67	105.64	107.69	105.69	106.83	104.99	104.58	107.04	105.09	108.36	104.56	106.57	103.03	106.02	103.98	106.71	105.6	105.82	105.34	105.58	106.99	105.63	107.1	104.32	104.3	104	105.36	104.52	106.51	106.45
[truncated: 150 more columns]
