# Supplementary material for: Genetic dissection of main and epistatic effects of QTL based on augmented triple test cross design
Source: PLoS One. 2017 Dec 14;12(12):e0189054. doi: 10.1371/journal.pone.0189054 (PMC5730204; doi:10.1371/journal.pone.0189054)
Supplement: S10 Supporting Information — (ZIP) [file pone.0189054.s010.zip › z6_1100_0.2_10.csv]

100.54	107.44	100.42	100.24	104.6	96.649	101.91	98.091	96.709	102.02	103.45	101.2	102.47	104.89	102.53	100.9	112.4	101.22	100.11	98.311	96.674	97.602	97.125	100.13	98.866	98.578	98.089	99.167	100.78	102.29	104.64	102.04	107.71	101.66	97.04	96.909	101.79	101.92	101.32	98.088	90.2	102.64	100.31	104.06	100.76	97.872	100.95	99.148	98.879	104.24
102.85	102.28	115.36	106.96	110.9	111.2	111.21	113.12	107.45	106.83	107.75	108.98	97.162	107.04	105.36	103.4	111.63	110.34	104.88	107.42	111.41	111.93	104	106.76	111.79	110.7	108.85	109.23	110.89	101.99	105.51	109.56	109.05	109.06	113.77	112.4	106.93	109.79	109.17	112.49	109.7	107.8	108.66	111.22	105.49	104.85	107.18	109	107.04	107.79
114.71	102.53	104.03	108.18	108.08	110.78	113.61	112.16	109.2	104.57	112.6	102	108.04	107.25	107.61	112.69	106.86	107.41	100.26	109.26	111.73	114.32	109	107.48	112.3	100.12	109.1	112.16	104.34	106.21	109.66	107.26	104.61	111.85	109.34	104.07	110.55	111.6	105.7	109.61	106.76	108.5	106.06	111.69	107.93	111.18	107.9	106.58	114.51	108.92
106.61	109.6	103.77	104.34	108.5	107.14	100.77	108.72	105.52	109.04	103.46	105.38	100.34	102.58	104.74	111.02	104.33	104.09	106.45	102.45	101.93	103.55	108.05	99.006	109.28	107.44	102.02	99.157	107.15	107.87	106.88	108.68	102.93	99.21	106.2	100.6	112.35	107.67	113.67	105.17	103.97	102.57	105.03	106.06	99.365	103.78	109.4	105.12	105.33	113.33
105.06	112.01	114.95	114.92	103.3	108.7	108.86	105.47	110.06	109.78	115.11	114.85	106.26	111.86	107.86	106	110.26	113.57	106.75	109.82	104.65	111.41	106.61	112.67	105.4	107.72	116.79	110.89	115.3	112.31	109.53	115.36	106.32	115.45	103.72	109.34	105.3	113.1	107.12	113.09	108.65	111.74	108.73	104.52	111.37	109.89	114.14	106.45	112.24	112.5
106.07	108.01	106.85	109.86	107.97	108.28	103.51	111.36	108.03	103.84	111.98	114.71	104.19	99.886	106.3	110.54	105.32	106.44	106.64	112.24	113.2	102.1	111.81	108.15	111.93	109.77	115.41	106.31	109.05	113.79	104.62	112.56	110.48	112.11	107.62	106.79	104.65	112.54	106.49	113.59	106.8	98.353	106.39	108.1	107.1	110.38	107.08	111.96	111.86	105.7
107.82	108.35	106.34	109.54	108.83	113.61	106.94	109.42	101.57	108.36	111.14	105.39	107.58	114.7	106.21	108.67	111.12	100.3	113.15	106.11	104.13	107.01	106.29	109.23	105.37	108.8	112.66	103.4	106.84	109.42	102.62	111.58	103.92	109.38	108.91	107.17	108.21	107.55	108.55	109.06	102.69	106.15	104.29	109.46	108.35	105.07	106.4	108.79	105.07	105.5
96.426	99.969	97.631	103.46	103.22	99.736	97.555	99.676	98.682	98.043	104.28	97.136	99.862	100.41	91.783	95.818	96.63	97.006	94.108	100.49	99.692	98.002	101.92	102.06	95.783	92.993	93.269	100.15	98.185	95.831	90.325	100.52	95.824	94.582	95.742	99.76	94.48	96.853	97.645	98.384	99.439	96.098	95.122	102.38	91.595	101.72	102.46	94.19	101.01	99.296
108.26	100.32	105.46	103.26	99.923	104.3	109.09	108.4	113.79	104.75	105.76	99.933	103.77	106.96	106.27	107.24	105.16	106.49	105.46	102.96	103.84	104.44	103.36	108.3	102.55	103.21	104.51	98.669	114.2	102.57	112.98	109.01	105.51	106.8	101.56	103.51	106.22	106.81	107.98	109.58	102.08	104.07	107.13	102.32	105.42	106.17	109.85	102.99	105.7	106.79
110.32	101.9	109.9	102.08	105.24	102.76	104.67	104.04	105.39	103.65	106.02	106.96	101.92	108.7	110.57	106.36	98.696	109.62	100.06	99.907	104.09	104.32	102.23	106.37	107.06	101.15	101.73	100.32	104.19	100.93	108.6	107.99	103.1	101.83	99.616	102.04	110.17	108.82	105.23	104.57	101.88	100.85	104	106.27	101.8	107.28	103.74	105.04	106.11	100.37
110.8	111.78	106.49	111.42	106.86	103.17	100.21	104.06	104.05	107.76	108.52	105.79	104.61	109.04	107.46	107.59	105.4	108.03	105.58	111.8	109.24	107.62	109.42	110.4	109.58	110.19	114.86	105.63	106.37	104.28	111.9	108.58	115.19	104.91	106.14	110.53	105.97	109.28	114.12	107.83	105.49	106.87	102.21	100.3	106.14	106.76	108.4	112.95	106.38	110.78
97.042	99.161	91.682	95.602	97.103	101.63	96.743	94.954	97.672	104.56	101.42	97.884	96.863	100.08	100.01	103.8	104.52	99.12	93.499	98.974	94.27	99.473	102.32	95.395	99.547	100.2	94.295	96.489	105.26	93.257	91.653	97.209	98.514	99.063	92.195	97.064	100.25	96.14	102.53	93.326	99.099	93.419	91.633	100.71	101.92	97.535	91.137	104.31	97.744	103.13
98.394	100.06	106.59	103.18	101.18	105.78	100.1	102.79	104.32	105.09	104	99.994	100.52	101.53	105.1	101.75	101.41	92.647	95.734	104.63	95.267	97.782	96.747	98.318	93.241	101.98	106.18	102.93	100.33	107.94	100.54	104.8	101.93	101.74	94.737	107.04	93.787	105.65	93.859	104.22	101.25	102.66	103.28	102.24	99.731	99.964	98.339	97.568	99.971	101.3
106.82	108.38	106.93	103.53	106.92	104.46	104.58	110.63	111.46	113.52	111.93	112.5	114.84	105.4	105.43	104.09	108.4	106.45	100.68	109.47	109.21	108.43	101.63	109.93	113.47	109.79	106.52	108.38	105.2	111.53	107.32	106.59	112.34	106.9	106.61	105.41	105.89	103.68	107.06	103.03	111.04	111.11	106.92	108.11	109.17	102.67	107.05	108.3	116.72	105.38
106.33	104.45	104.98	105.52	101.91	114.49	114.41	103.68	111.88	106.02	114.38	109.19	104.01	103.6	108.17	109.03	109.99	105.64	105.27	106.98	109.95	114.91	108.62	101.57	104.25	105.18	113.3	106.01	99.129	109.83	104.7	108.43	106.77	103.79	108.45	103.19	103.47	113.09	110.12	110.83	109.37	108.76	107.7	107.27	104.07	101.72	103.62	97.423	106.85	105.76
108.06	109.02	101.76	106.26	106.11	108.42	107.21	103.55	105.27	100.55	106.03	100.04	105.63	100.08	107.63	106.12	108.9	103.36	107.9	107.54	104.21	100.89	107.93	108.2	107.37	100.45	101.75	104.33	107.73	101.33	103.45	107.29	111.64	105.4	104.37	100.79	105.22	109.28	99.853	112.6	112.11	97.184	106.9	94.495	106.96	105.45	106.88	106	103.37	106.37
107.82	112.44	109.26	103	110.12	109.79	108.17	111.47	114.37	105.89	108.55	112.1	108.48	110.54	111.35	108.75	104.93	111.91	108.88	107.76	104.5	108.52	103.5	103.23	114.93	110.41	103.41	110.05	110.13	110.99	111.03	105.03	111.9	107.03	107.73	108.68	109.88	104.58	112.05	118.35	108.59	109.14	106.82	103.13	109.57	103.17	111.55	108.38	107.63	111.55
105.02	109.41	104.64	107.95	107.49	110.54	109.94	108.12	107.95	108.95	102.36	111.09	108.36	105.98	109.18	108.54	101.74	112.21	110.19	100.81	111.13	103.51	108.97	104.27	108.83	106.65	101.69	105.83	110.96	109.42	108.83	108.53	101.55	105.04	107.99	97.522	109.98	108.6	107.09	101.71	102.22	105.86	100.78	104.13	103.43	108.29	103.18	102.17	101.96	105.74
111.32	107.86	107.79	106.42	108.68	99.015	110.41	102.51	110.45	111.55	104.84	103.95	106.06	105.72	104.46	112.28	112.82	107.12	103.6	109.67	102.8	105.76	111.71	109.46	108.14	114.01	111.56	109.7	104.67	100.54	107.69	110.04	104.46	99.059	104.02	116.81	98.829	102.62	107.69	110.13	107.47	105.55	108.89	109.49	103.74	105.76	108.09	103.71	102.24	105.31
95.919	99.823	99.232	94.096	97.019	105.13	92.683	93.437	96.015	101.94	98.216	99.802	100.23	99.988	88.657	97.391	96.967	94.806	95.75	102.3	97.004	99.617	98.965	94.173	98.737	93.144	101.53	93.69	96.806	99.998	95.34	98.004	92.356	94.684	92.45	99.312	98.637	97.396	95.026	96.847	96.016	95.081	94.301	96.847	95.064	97.663	95.975	98.255	92.557	90.156
103.93	105.83	112.6	109.46	113.76	109.41	112.78	106.84	111.07	108.63	109	113.27	105.67	111.87	101.73	110.18	112.11	111.36	99.856	104.68	114.09	109.61	113.79	115.95	113.32	107.71	107.76	106.71	113.75	107.9	113.15	102.38	106.66	110.65	112.45	107.3	112.9	107.86	112.41	107.88	109.72	111.91	105.54	110.76	114.9	110.26	104.03	111.91	106.74	110.8
106.74	104.05	108.4	104.6	113.77	109.95	110.08	105.81	113.54	111.72	110.79	101.68	109.07	103.64	107.03	108.78	113.49	112.47	111.26	106.09	105.32	106.39	113.07	110.15	104.29	113.1	109.23	105.27	110.3	108.96	107.8	108.84	106.57	107.83	110.17	112.07	106.16	100.8	106.29	102.86	109.54	106.84	111.36	107.78	104.91	103.7	110.65	110.94	108.64	118.71
101.31	106.37	105.24	109.35	118.62	106.05	107.09	104.99	116.02	103.02	105.43	109.65	106.14	103.96	104.08	106.76	109.41	106.49	101.96	107.14	106.25	103.77	109.05	108.4	104.5	108.34	109.28	105.5	106.01	106.72	103.11	106.05	109.19	112.91	102.41	107.52	100.03	113.53	107.95	112.25	109.59	106.8	112.8	103.9	108.22	108.69	110.86	111.02	102.88	107.49
103.65	106.31	104.22	102.85	118.06	109.55	109.1	103.24	103.92	110.26	109.05	107.98	107.73	103.44	105.07	106.77	111.09	105.66	102.75	97.601	108.84	109.73	109.92	103.18	102.74	98.51	109.58	108.91	106.77	107.08	111.64	100.91	105.97	105.69	113.57	108.09	111.27	104.97	115.39	103.69	110.4	107.26	105.83	106.24	104.92	116.49	108.47	108.91	108.8	109.97
107.83	108.25	113.28	112.28	109.15	112.47	104.17	109.66	105.24	104.06	105.19	105.62	110.34	112.38	105.73	110.1	108.45	114.02	109.98	115.83	108.2	106.28	105.08	102.33	104.73	107.2	106.71	113.48	107.32	116.62	109.61	106.79	109.47	110.02	107.39	106.33	108.16	107.35	110.64	105.07	107.69	113.67	107.91	108.71	107.81	109.59	105.8	112.19	107.24	107.69
103.16	112.71	108.06	103.9	103.56	102.57	108.62	105.24	111.73	106.89	111.14	108.78	100.97	108.42	105.38	107.69	102.7	101.83	110.9	99.9	105.61	102.26	102.64	103.98	103.15	104.51	114.2	106.91	105.26	101.28	110.5	106.93	108.63	105.28	102.77	101.58	104.4	99.34	105.85	105.25	105.49	114.29	110.83	104.94	109.23	106.48	110.62	106.13	113.3	102.55
108.17	102.43	108.33	104.91	108.09	106.03	102.01	109.51	106.71	104.09	108.97	110.17	106.36	105.12	100.89	98.484	103.52	103.19	107.99	100.93	102.18	107.75	110.19	104.37	106.02	111.04	114.14	107.03	107.33	109.48	109.91	107.2	107.59	106.59	109.09	99.473	111.08	107.44	105.93	103.55	101.95	102.59	107.83	110.49	104.63	108.68	109.03	104.22	99.99	107.19
109.39	112.15	113.3	97.056	105.07	112.15	108.06	99.871	102.33	110.5	109.85	108.93	107.77	111.01	100.09	110.7	105.29	101.55	105.57	105.09	105.98	107.15	100.33	112.72	110.16	110.99	110.79	103.31	105.34	108.43	103.87	99.393	110.55	106.94	97.825	107.03	109.66	103.87	104.12	99.327	103.69	111.88	107.17	98.024	106.58	106.53	98.454	104.02	108.39	109.64
105.25	109.36	99.836	100.2	110.97	108.8	108.65	103.56	104.25	106.11	104.85	107.59	105.3	103.19	110.56	108.03	104.56	104.7	103.1	109.24	101.21	112.11	106.21	113.55	104.5	96.223	104.18	108.68	106.65	102.92	102.31	107.34	107.39	103.38	108.9	98.998	102.46	107.91	105.09	106.49	105.24	107.06	107.8	106.4	108.27	102.99	107.42	103.69	105.39	104.21
104.33	97.567	106.22	105.61	107.58	107.41	100.48	107.39	102.07	105.9	100.2	106.54	103.52	106.8	110.26	106.44	108.53	100.78	109.33	102.67	104.41	105.81	107	109.45	106.62	103.02	106.45	104.97	115.81	108.4	107.59	108.64	103.23	104.25	102	107.14	111.16	107.95	110.42	105.04	111.44	101.46	107.55	109.68	102.55	103.29	105.79	105.39	112.8	109.38
96.959	99.766	102.54	96.856	97.226	91.591	97.073	98.6	97.885	95.914	96.513	89.535	100.5	96.209	97.708	93.784	97.311	100.4	91.322	96.412	98.085	102.17	93.278	99.853	97.716	97.771	99.385	97.408	94.095	88.295	103.07	91.38	95.598	98.603	104.99	106.36	98.206	96.705	95.978	97.308	93.421	99.71	107.86	96.147	92.205	94.658	97.89	94.817	105.11	96.976
101.84	104.82	107.92	103.3	110.79	107.96	108.27	105.54	100.8	110.56	111.95	102.87	106.73	103.16	105.39	100.38	101.14	102.22	104.7	99.937	104.01	107.34	105.31	102.65	106.56	112.09	107.62	106.94	103	103.43	107.41	108.21	101.97	106.07	110.71	106.94	103.83	102	110.65	104.45	100.34	102.78	102.06	101.3	104.76	101.42	102.11	101.19	109.13	105.3
107.64	106.41	101.62	110.09	111.61	101.5	112.36	102.53	104.39	103.79	106	105.63	107.19	112.42	110.42	104.57	111	110.7	107.56	108.29	117.44	106.68	100.93	107.81	108.16	106.62	111.73	96.294	108.38	104.02	111.02	109.42	108.62	110.39	102.69	108.75	103.98	109.52	108.48	104.67	112.77	107.31	111.97	109.05	110.8	110.61	109.32	110.03	110.67	106.98
101.33	107.5	103.6	103.3	112.67	104.04	102.83	103.56	105.65	105.17	110.31	104.4	111.47	103.14	100.81	100.33	112.15	107.85	105.49	111.42	102.22	111.79	113.86	103.9	103.66	100.18	111.07	108.17	101.96	107.73	108.11	103.69	107.24	108.31	106.24	106.61	103.5	112.24	105.08	111.76	101.73	112.23	103.98	108.68	105.74	107.9	110.25	108.51	105.53	98.586
109.99	111.99	99.622	99.866	101.86	102.46	98.851	101.73	101.88	108.69	104.55	100.69	104.3	106.14	106.06	106.57	105.83	99.855	106.82	103.68	112.57	105.03	102.07	101.11	102.43	100.19	107.97	102.12	106.17	104.32	106.64	113.06	105.01	104.66	105.68	106.09	107.07	101.8	104.31	102.71	100.68	95.426	99.842	106.2	105.19	107.36	108.17	108.42	110.97	100.77
102.41	99.732	101.84	105.54	100.85	96.261	100.99	97.546	102.11	95.866	96.779	101.93	104.66	98.426	96.94	99.571	103.08	98.012	98.234	96.534	98.222	103.33	101.76	104.83	97.538	107.97	101.36	101.59	97.927	105.66	105.94	100.85	99.799	100.77	106.33	100.07	99.068	101.87	101.64	97.233	105.23	104.4	96.822	100.87	96.372	107.95	101.12	101.54	104.25	97.82
111.13	106.92	108.05	107.48	119.57	112.16	111.1	108.85	106.48	105.67	114.22	109.93	110.54	108.24	109.88	103.67	106.09	110.15	109.98	103.25	110.76	117.77	104.81	114.51	111.78	106.1	102.36	109.68	114.56	103.07	107.2	109.25	104.18	108.92	109.3	104.75	110.75	110.47	108.88	115.39	113.57	110.33	108.42	112.13	108.28	103.59	112.09	103.66	111.86	105.74
109.25	113.29	105.98	107.35	103.62	108.02	107.96	107.66	112.05	106.66	106.47	103.32	102.08	107.1	100.32	102.47	106.51	105.13	110.64	106.99	104.21	104.38	111.2	105.81	102.19	106.29	105.12	105.93	105.7	107.31	107.94	101.35	104.83	106.61	102.87	106.14	106.16	112.94	101.48	105.22	106.12	107.21	106.48	101.34	106.94	109.52	104.7	108.76	98.685	110.47
102.56	103.89	102.46	105.86	101.29	106.85	96.711	102.75	101.41	98.763	104.59	98.129	102.32	100.45	103.19	98.594	106.04	101.13	106.41	98.237	103.83	112.94	98.316	107.34	99.019	102.58	101.38	108.37	107.89	106.7	103.26	101.39	104.81	96.434	98.054	101.36	102.25	104.12	103.5	100.19	108.08	105.28	99.117	102.44	101.28	103.58	100.14	107.76	100.01	99.559
107.25	106.99	101.74	102.54	105.41	109.23	102.16	109.33	107.16	110.61	103.42	106.72	107.61	109.79	103.04	103.39	108.52	110.28	112.94	104.43	108.01	103.35	104	112.85	106.94	107.93	102.58	108.76	104.17	108.48	106.55	103.98	110.34	112.42	107.11	108.26	104.81	107.17	105.82	106.44	102.48	111.48	110.59	106.88	105.29	104.51	107.17	111.61	108.27	107.12
107.22	102.6	102.07	100.49	94.878	101.87	102.47	102.56	101.11	89.871	94.931	98.138	101.96	100.97	97.6	98.873	103.86	99.903	103.57	101.67	98.975	103.61	98.943	103.75	95.847	100.76	96.63	100.09	108.71	104.38	96.76	98.428	100.78	95.972	100.57	100.89	102.85	98.074	98.71	97.083	103.29	99.555	102.42	100.15	101.6	103.94	99.781	99.014	103.1	97.984
101.48	103.42	102.54	106.91	104.9	107.9	107.11	107.77	107.62	111.63	107.54	103.51	107.85	110.99	107.09	108.27	98.681	105.25	108.15	102.24	99.817	104.91	106.89	97.565	100.87	104.34	102.27	113.86	105.7	102.26	97.969	102.18	110.97	106.06	114.04	106.18	108.26	110.05	110.86	101.54	107.67	106.37	111.91	108.03	109.04	103.33	109.5	104.85	109.65	101.3
98.278	99.629	101.27	99.06	102.55	102.36	100.67	105.67	100.2	104.36	99.845	97.575	99.498	94.777	101.1	98.599	96.919	99.055	103.45	105.78	97.821	98.764	98.948	95.585	99.646	93.497	98.295	101.24	100.16	103.08	103.61	100.47	99.581	95.828	100.17	103.58	100.95	101.48	104.3	104.29	97.474	90.713	95.522	96.626	107.2	100.01	94.309	100.07	103.67	101.69
108.53	111.67	112.01	110.84	109.03	115.48	109.96	113.17	111.91	111.58	107.69	109.35	107.03	110.01	114.82	114.35	106.08	111.46	109.29	108.28	106.23	110.38	109.08	111.04	107.42	113.03	108.07	113.4	105.86	109.92	109.24	110.1	106.01	113.12	109.91	114.09	104.5	116.82	103.67	109.83	106.84	117.22	112.4	114.62	110.59	112.87	106.86	108.85	115.91	110.61
105.42	110.04	104.29	103.87	110.1	104.86	111.58	107.86	107.29	104.92	104.01	103.81	103.26	108.15	100.59	109.7	109.46	96.955	105.4	105.65	104.05	108.9	109.24	103.66	110.28	106.85	105.58	101.87	102.77	109.55	110.2	111.34	108.92	101.56	110.59	106.18	107.59	101.39	108.37	110.39	104.58	106.55	112.46	99.025	104.47	106.76	106.6	103.23	106.08	101.55
110.33	101.04	98.805	105.83	105.43	103.99	108.21	108.83	110.38	108.24	111.01	103.68	104.89	108.58	103.73	101.77	109.38	109.92	104.12	111.09	107.63	104.36	108.22	109.04	106.36	104.58	103.94	110.92	104.06	109.61	102.04	101.31	106.42	105.97	106.38	105.61	108.09	111.95	106.45	102.11	112.93	108.48	104.5	108.73	102.32	110.74	105.83	103.13	104.45	94.042
108.81	102.91	105.41	107.89	108.57	105.67	109.38	108.61	103.36	105.72	110.75	108.51	108.69	105.27	108.3	104.4	104.02	110.23	108.7	104.22	105.49	114.71	110.59	108.43	106.33	108.22	107.96	102.2	108.85	108.72	108.31	105.86	99.168	117	113.23	107.94	104.14	110.07	103.75	110.13	113.12	108.87	110.51	113.38	102.37	110.42	105.84	108.04	111.71	111.21
107.21	105.97	111.59	101.43	105.04	106.55	103.15	114.73	110.91	105.23	102.5	110.13	109.27	112.88	108.02	109.92	101.35	114.22	115.02	110.63	102.18	107.07	109.43	105.67	109.89	104.54	109.72	103.53	106.94	107.41	112.99	112.79	116.4	111.61	108.66	107.95	104.89	112.71	106.18	110.93	112.23	114.98	114.72	108.27	110.14	108.35	109.03	109.61	106.52	108.05
102.32	105.47	101.31	110.22	103.18	104.44	107.58	104.98	108.87	104.38	94.053	101.6	105.3	107.02	110.54	107.11	103.13	111.83	102.36	106.97	98.567	103.92	106.7	99.897	104.13	109.18	109.46	105.48	105.28	107.26	107.4	106.54	108.16	102.66	105.73	105.52	105.08	103.78	109.85	108.69	98.562	104.92	108.27	107.33	108.95	108.34	109.32	104.39	108.71	104.01
105.97	114.04	111.19	108.25	113.28	115.67	109.56	110.16	106.47	108.53	103.73	111.73	109.05	106.5	107.08	114.45	109.45	106.74	103.7	110.7	101.66	114.53	103.68	100.59	103.1	101.71	107.62	108.32	113.68	109.27	117.13	105.34	104.46	109.3	116.61	108.65	109.39	104.34	107.54	106.96	108.38	110.84	112.7	107.41	111.89	112.13	110.64	106.05	104.3	106.9
102.18	99.076	107.23	113.54	108.13	106.19	106.55	103.85	96.693	108.91	108.56	106.39	101.29	113.59	103.11	104.08	99.92	101.94	100.74	108.84	104.62	103.45	105.35	103.67	98.507	107.16	106.51	103.66	102.85	109.55	108.16	108.07	108.74	110.6	108.98	110.63	107.55	106.19	100.1	103.32	104.63	100.51	109.54	107.22	108.39	107.2	107.02	106.82	104.02	113.47
106.44	100.38	105.8	109.34	109.93	110.17	113.6	104.98	109.16	106.72	111.06	109.03	106.99	100.23	103.83	104.15	113.95	109.6	104.87	105.21	109.67	109.27	112.66	106.03	112.72	107.3	103.11	109.39	108.36	109.17	106.86	111.98	107.19	107.32	109.51	109.62	112.34	112.47	107.1	110.39	111.1	108.78	113.7	101.34	111.33	103.83	108.88	109.3	109.76	104.92
107.25	104.27	104.84	107.7	108.65	113.71	107.35	107.06	110.08	109.9	109.5	100.49	107.43	101.94	108.07	101.02	106	96.662	106.51	106.59	107.25	98.396	102.51	107.87	101.8	102.75	101.41	105.87	108.61	108.43	101.41	107.25	103.79	104.79	102.7	108.28	111.48	100.12	104.6	107.14	102.91	103.24	108.4	106.47	105.3	106.6	106.21	109.02	103.21	109.38
109.43	106.77	107.05	101.75	108.08	106.23	98.187	105.21	103.92	96.871	99.994	96.612	99.738	113	103.23	107.97	102.38	112.16	107.59	106.18	106.19	106.42	105.47	110.16	104.96	105.49	110.76	104.5	110.27	101.73	110.06	100.11	101.42	107.14	104.22	103.69	101.47	106.5	106.8	106.39	104.87	106.55	107.63	100.41	108.12	102.98	106.73	108.31	104.52	100.92
104.32	107.26	106.56	105.78	108.18	106.5	107.71	109.01	104.65	110.71	112.39	105.16	106.67	104.28	106.3	110.06	114.21	107.74	113.61	112.58	107.94	106.16	107.38	109.31	111.72	104.66	100.93	109.83	96.694	105.49	103.6	108.14	111.3	109.85	103.04	111.59	107.65	105.26	106.23	104.12	111.46	104.25	110.58	105.28	106.15	107.28	106.91	104.89	104.46	106.57
91.788	100.93	100.88	94.846	98.433	104.09	95.292	98.832	101.69	104.7	96.726	100.54	99.561	98.645	102.92	105.3	100.49	96.374	93.197	104.76	101.94	97.48	101.46	98.633	99.041	99.041	98.274	104.45	95.577	94.308	97.62	99.338	104.7	100.25	92.12	100.42	92.855	93.404	100.64	96.949	98.542	97.339	100.12	103.95	102.21	96.68	101.13	99.57	100.9	95.151
109.8	109.81	106.87	111.23	105.97	109.65	101.89	111.75	105.47	111.45	109.2	114.8	113.1	108.17	98.299	104.62	111.72	106.4	111.43	108.63	112.44	102.92	108.38	108.92	103.17	105.55	107.03	105.28	110.7	104.06	111.2	106.86	110.03	112.73	109.86	110.51	110.24	106.53	111.17	105.62	109.04	110.77	108.67	107.81	111.23	110.14	108.59	105	106.55	106.55
103.81	100.1	112.02	108.67	106.31	106.96	104.64	111.41	113.36	104.74	104.5	112.33	109.48	102.87	104.93	112.84	106.23	108.94	109.46	110.26	106.68	102.86	111.48	117.96	108.46	109.02	109.54	110.11	104.52	111.36	109.26	106.98	107.04	111.85	106.51	106.01	101.65	105.8	103.7	109.11	108.8	106.81	105.03	104.31	99.111	105.64	109.12	106.9	111.47	102.67
103.73	103.91	109.15	111.2	114.75	109.09	105.32	108.54	107.66	116.1	107.51	111.55	110.89	108.18	105.15	107.87	113.57	109.85	106.18	106	109.76	112.95	107.64	111.41	107.87	113.76	111.61	108.88	103.96	118.14	108.25	109.66	109.46	107.71	104.67	102.96	111.01	99.094	108.89	110.49	108.1	108.97	104.21	101.11	113.08	114.9	107.84	103.94	110.01	110.79
106.93	101.8	97.043	98.641	94.419	93.762	102.89	104.2	103.33	97.206	95.6	97.344	100.95	108.23	103.22	106.89	100.52	104.52	104.26	105.69	101.52	110.24	103.98	97.249	96.515	103.63	102.04	101.88	103.71	101.42	104.64	99.54	105.93	103.54	103.65	99.933	99.002	104.9	98.43	105.42	101.55	97.018	97.299	105.78	96.965	97.236	102.38	93.749	98.259	102.44
107.99	113.29	113.94	108.67	116.09	107.99	110.37	106.96	120.79	109.41	110.95	106.38	110.93	110.3	107.21	111.1	106.91	116.21	112.76	104.5	114.88	113.27	112.99	109.89	113.83	111.99	105.47	111.88	112.42	114	108.6	115.35	117.63	113.58	120.32	115.11	111.5	107.08	113.34	109.82	116.38	117.73	107.14	114.46	105.97	108.05	110.15	110.64	109.97	108.47
102.08	106.31	103.56	108.34	106.2	112.08	104.87	102.96	107.35	107.85	110.08	101.67	104.07	106.9	105.44	104.16	101.42	100.9	104.92	110.43	106.19	97.833	107.22	101.27	102.72	105.85	103.92	101.6	102.06	105.73	100.76	108.64	105.29	107.72	110.67	105.39	106.62	111.27	103.29	107.05	106.78	107.87	104.33	99.427	113.7	108.62	110.78	100.35	103.72	106.27
98.381	104.21	103.36	106.55	99.142	108.44	102.43	103.8	102.43	104.24	99.069	107.15	105.76	106.52	110.55	100.41	104.36	112.15	107.08	109.72	111.88	112.79	105.31	103.12	103.58	108.82	107.25	95.715	102.16	105.95	103.78	103.5	107.95	104.25	106.67	104.85	109.16	109.22	100.95	100.78	103.86	106.14	108.47	106.28	99.642	111.63	113.37	105.49	102.5	104.38
103.03	106.07	105.01	107.91	107.53	105.86	103.19	105.88	111.44	102.67	114.64	110.57	103.18	109.2	108.58	112.25	105.84	103.96	105.27	109.97	108.97	108.82	105.81	109.66	107.91	105.45	113.06	105.43	116.64	105.09	112.69	103	108.23	100.61	105.51	106.63	103.52	113.16	105.65	102.11	106.93	105.92	110.3	109.51	112.11	110.08	107.66	105.7	108.81	106.48
108.64	106.9	105.04	110.72	109.87	110.17	108.18	104.08	105.45	106.59	105.75	109.47	111.72	108.44	106.79	113.37	112.19	108.07	106.38	112.48	106.87	108.43	115.05	113.73	114.77	112.89	109.18	109.4	110.59	109.18	109.16	105.39	115.24	110.49	111.3	114.65	107.38	113.39	113.62	113.2	117.77	110.68	109.96	118.7	118.78	106.97	111.66	115.79	107.68	114.64
107.53	102.06	103.45	108.23	108.57	111.11	109.41	111.37	107.31	104.29	111.93	104.93	110.52	103.46	104.25	107.2	105.68	107.05	110.02	102.82	100.6	101.26	103.8	107.63	107.07	107.06	108.91	105.96	102.78	105.58	108.12	104.64	98.088	105.07	106.3	101.16	101.6	106.08	106.78	104.07	110.3	106.96	108.19	106.92	103.77	118.75	107.07	111.14	106.55	98.55
105.13	104.42	111.3	109.09	107.53	109.85	110.33	108.3	110.5	109.36	102.14	110.05	111.1	113.39	113.02	104.7	109.33	110.97	107.35	103.89	113.04	105.93	107.34	106.05	108.19	107.96	108.59	106.09	103.63	105.55	109.04	108.82	108.75	109.6	96.909	106.24	110.88	104.5	106.19	104.38	107.71	107.09	112.11	109.11	102.57	109.45	111.03	110.35	112.01	110.36
107.36	110.45	113.42	112.53	116.53	109.6	103.64	108.33	111.21	108.63	108.52	111.79	106.31	108.71	111.62	115.48	107.79	107.48	106.47	107.52	106.96	111.92	113.75	113.05	98.114	108.59	112.06	106.42	105.58	107.46	108.94	112.32	111.86	113.9	106.38	113.89	105.79	106.38	102.72	104.22	109.4	113.02	108.59	102.91	105.36	107.9	112.89	109.52	106.27	107.31
98.286	101.6	105.2	94.652	102.97	104.63	98.31	104.21	101.2	97.517	100.65	106.97	103.41	104.64	98.559	99.54	101.08	98.894	97.209	109.86	98.969	103.76	105.38	102.5	101.69	99.6	100.32	99.771	97.884	106.74	98.486	102.28	108.61	97.674	99.712	93.897	105.32	99.498	100.22	99.986	103.18	104.16	100.02	106.77	100.24	103.43	102.79	99.673	100.83	97.641
100.3	103.84	106.29	101.78	97.471	100.7	110.56	104.58	101.93	105.07	101.34	101.39	98.61	95.247	108.07	106.41	98.198	107.7	109.69	105.53	103.02	103.89	110.01	106.2	103.38	100.55	105.45	105.46	100.93	95.468	100.32	100.86	105.17	95.229	96.173	99.722	103.85	108.17	97.404	106.19	98.235	103.53	97.066	98.641	107.56	108.19	102.41	100.01	100.35	106.57
111.73	105.5	106.76	110.76	106.33	103.38	106.17	101.84	113.29	103.88	107.41	105.42	103.91	102.77	103.08	113.12	108.6	112.58	102.27	106.29	106.92	109.21	104.22	101.37	109.37	109.43	107.16	107.3	109.5	103.7	104.95	109.35	105.7	110.47	102.58	107.26	104.19	107.03	102.77	106.7	106.39	107.23	103.52	104.01	109.2	106.07	108.13	108.01	107.67	105.35
107.64	106.69	111.79	112.22	111.71	106.64	114.62	112.87	100.76	106.24	110.93	100.64	114.53	109.29	106.22	114.91	109.1	113.86	105.78	105.82	104.89	103.63	107.62	107.49	110.72	111.4	115.33	106.94	107.17	105.41	99.502	102.38	108.05	102.08	111.28	107.76	99.05	108.14	109.54	107.14	104.44	117.48	112.12	108.06	107.72	109.69	105.91	112.15	109.7	106.59
104.6	104.53	104.47	105.05	106.61	103.07	107.33	102.04	100.32	102.52	105.83	104.16	110.38	103.66	109.01	105.86	102.65	102.76	99.982	107.28	107.18	103.1	109.79	108.87	105.59	100.35	101.95	109.8	103.73	109.41	110.88	105.27	108.68	105.75	103.56	103.95	103.57	103.54	108.77	107.99	104.91	105.99	97.612	102.3	103.26	100.09	99.291	107.79	108.48	106.16
112.61	102.97	112.85	106.76	104.58	109.42	108.37	110.69	113.23	102.96	101.12	106.52	109.51	107.82	107.48	106.31	110.26	107.55	102.63	108.79	105.32	104.39	107.47	108.45	106.26	100.99	104.9	102.21	102.83	108.18	106.62	108.27	101.9	100.79	93.955	103.18	113.79	117.1	101.33	104.43	102.76	103.2	110.52	105.79	107.12	101.5	100.89	106.26	108.35	107.92
96.619	102.19	104.52	97.749	107.7	107.81	107.68	109.35	105.5	104.27	106.69	107.85	101.62	109.49	112.02	102.03	110.34	107.64	107.4	105.61	107.99	104.42	109.14	104.53	108.98	109.12	106.32	107.06	102.91	106.68	102.57	108.39	102.04	102.98	110.6	108.33	97.643	109.55	105.49	105	102.29	101.68	106.02	102.39	103.31	106.27	105.25	104.75	97.347	103.31
99.735	94.104	103.88	96.231	103.36	98.608	100.36	99.788	104.39	101.45	97.784	93.868	97.081	100.26	102.94	96.992	100.82	101	93.926	98.535	92.745	99.849	97.634	103.48	96.378	100.55	101.28	97.654	99.233	101.01	99.683	102.58	101.05	88.529	95.739	102.47	97.885	97.17	98.501	98.712	93.329	96.931	99.426	103.76	96.294	100.1	99.99	94.448	95.884	100.14
100.03	105.83	104.39	102.04	99.996	103.02	105.31	105.5	105.23	103.59	109.5	103.81	106	108.6	107.03	105.71	113.06	107.9	106.38	101.26	102.36	108.96	108.29	107.49	105.52	109.31	104.49	108.92	107.83	106.05	108.09	104.72	104.68	111.26	102.36	108.52	103.89	101.94	108.06	108.82	104.82	107.13	109.02	104.18	108.19	106.16	107.83	112.64	105.56	107.01
103.71	109.17	110.08	106.33	106.79	108.1	109.91	109	113.47	111.89	108.16	112.13	107.44	103.14	107.25	111.75	108.06	100.94	103.12	106.39	107.22	106.72	110.03	107.97	100.22	106.36	103.8	105.62	106.61	110.51	107.47	117.51	106.6	105.03	110.75	115.41	103.47	110.86	108.76	106.19	108.13	109.41	113.67	105.45	109.29	113.05	113.2	105.27	107.64	111.25
103.74	109.37	105.08	108.19	102.13	107.71	102.75	104.12	101.88	102.47	103.38	105.42	100.64	98.936	103.4	103.45	105.26	105.12	102.51	96.931	107.37	101.35	105.09	104.8	105.07	103.35	106.83	103.89	111.28	102.45	106.64	109.34	100.9	108.18	107.78	100.94	111.75	107.57	101.91	111.24	112.77	101.86	113.56	103.36	111.75	102.92	105.49	102.52	108.29	100.26
93.383	96.067	100.7	100.33	100.42	101.29	103.67	90.94	102.35	96.875	97.289	98.191	93.682	101.22	97.7	95.468	92.635	100.22	96.232	94.277	101.82	100.15	92.304	93.971	102.08	101	96.887	95.436	91.822	93.299	99.261	97.873	101.98	92.168	104.17	95.738	100.44	98.55	92.011	97.55	101.76	98.248	99.791	99.755	94.38	101.94	99.64	95.994	100.63	97.944
102.55	107.15	107.71	112.48	109.94	107.15	109.54	107.64	103	109.71	108.4	110.26	108.8	106.15	110.78	112.44	106.39	110.93	107.07	114.63	108.56	104.36	107.42	111.87	109.13	105.34	104.44	115.27	114.88	106.8	106.19	108.84	111.28	107.16	109.03	106.78	102.45	111.96	111.38	108.67	107.52	112.76	106.32	108.37	104.14	109.97	109.84	108.97	111.83	102.26
107.3	106.1	107.63	107.95	109.9	108.28	111.4	105.57	110.88	107.07	105.68	109.21	109.85	111.3	101.46	99.718	112.45	112.09	106.75	109	105.47	105.41	104.82	106.53	105.71	103.35	105.87	107.59	109.21	109.6	112.5	105.51	116.46	106.87	111.26	105.78	106.19	110.54	112.44	105.28	110.68	102.74	109.04	103.8	107.59	105.93	107.18	107.51	107.46	109.27
100.22	108.64	104.74	108.31	105.43	106.07	107.86	102.94	104.23	104.8	106.91	110.22	103.66	101.84	106.79	105.22	107.53	98.797	103.3	107.59	107.34	103.3	108.44	106.78	109.98	109.49	105.96	106.74	104.11	104.71	101.51	106.74	105	106.12	108.88	104.25	107.95	102.28	106.03	103.23	105.66	107.71	102.9	106.47	106.27	102.56	101.13	101.06	106.5	106.92
107.49	110.36	110.82	104.21	108.9	113.93	107.57	116.17	111.95	102.7	106.18	110.3	115.6	111.08	109.88	111.63	101.51	108.08	108.29	110.3	110.86	108.3	107.28	108.47	115.99	106.88	104.93	111.68	101.53	104.93	110.24	101.86	109.53	112.25	107.03	104.8	118.16	103.13	104.37	106.57	113.04	110.17	113.39	108.16	105.91	107.33	100.93	108.89	109.55	106.59
104.15	104.96	106.94	104.3	99.755	99.915	105	102.61	106.5	103.32	115.05	111.53	99.936	104.48	103.23	110.91	107.33	108.96	104.96	107.49	105.63	105.2	104.95	108.22	109.22	104.76	104.84	103.3	109.04	105.2	105.15	109.16	105.64	109.9	109.35	107.23	107.4	104.93	102.97	104.89	105.39	106.95	109.46	102.38	111.43	107.13	102.65	110.4	110.68	100.63
103	105.75	104.04	109.73	110.36	106.53	109.28	104.72	106.21	109.87	104.76	107.33	104.54	104.81	106.02	113.82	110.02	103.98	102.44	107.45	108.22	96.533	104.8	115.44	104.73	106.81	104.74	103.58	106.79	100.3	102.71	107.82	109.26	103.05	105.1	106.52	110.43	107.61	108.69	100.8	107.26	107.78	108.91	102.24	108.31	103.73	99.578	114.31	108.41	108.25
108.58	106.51	101.28	107.65	102.45	104.78	106.59	105.15	108.24	117	107.22	105.19	101.74	103.3	108.55	108.06	103.05	101.58	105.24	109.67	108.49	104.21	102.78	107.15	108.32	102.38	106.16	98.742	113.9	102.02	104.25	103.81	104.91	100.01	103.76	110.09	115.19	108.68	111.22	106.89	101.94	105.98	106.56	108.67	106.43	112.59	105.52	111.28	103.36	103.44
97.915	105.4	101.04	103.65	109.35	103.28	94.365	105.06	98.166	94.239	98.065	96.732	104.42	104.87	96.778	106.31	94.103	95.727	99.41	95.341	99.261	101.89	94.338	100.79	96.845	101.85	97.345	102.85	94.872	104.24	96.045	94.444	99.272	96.761	102.94	100.1	97.524	103.01	102.27	103.74	96.86	98.918	104.88	96.565	100.83	98.243	103.43	97.694	100.07	100.06
111.22	106.65	106.09	108.08	107.39	105.73	109.07	109.58	105.5	111.38	113.6	108.01	107.93	106.29	106.52	104.08	111.6	111.4	103.6	96.936	112.13	113.62	104.01	110.17	111.37	103.62	114.73	110.65	109.2	110.3	106.8	108.02	114.18	108.37	113.96	110.62	107.98	106.95	110.78	104.29	108.27	108.57	106.78	106.96	107.47	105.76	112.08	114	115.25	106.12
102.83	101.92	97.175	93.516	103.31	99.101	95.571	97.522	94.956	97.872	107.45	95.203	101.09	95.051	94.907	92.27	101.69	100.81	103.77	103.88	101.44	103.09	96.64	100.93	90.22	96.062	101.27	95.892	99.41	98.189	97.94	95.674	99.606	93.023	93.117	101.55	96.154	95.749	100.28	102.55	97.332	101.09	97.991	96.962	89.457	101	92.406	99.52	94.933	98.154
110.43	105.54	109.42	107.31	104.92	105.64	100.04	116.17	112.31	103.48	109.31	109.23	111.8	100.34	107.11	113.45	108.16	111.7	110.18	107.17	112.17	108.91	109.21	114.04	111.53	108.67	106.83	101.69	103.63	104.64	108.13	110.06	111.69	110.51	109.89	106.06	110.33	112.56	107.25	107.67	106.6	110.87	107.53	108.18	102.96	111.19	108.61	106.12	114.18	106.85
115.36	102.92	108.18	114.99	105.29	115.78	112.2	105.38	113.06	111.6	117.79	106.39	103.43	103.08	118.02	102.16	110.66	106.53	105.73	107.89	109.26	106.14	106.88	104.16	99.205	112.37	109.03	107.26	107.38	112.86	114.75	102.37	111.18	106.82	109.49	105.41	108.81	112.48	104.97	111.68	107.7	111.09	104.55	109.75	107.71	113.85	113.51	107.35	106.96	105.26
93.99	93.751	92.745	104.63	93.563	90.757	93.232	95.363	94.548	103.16	96.507	98.917	101.7	100.74	101.31	96.354	101.65	97.075	95.162	96.596	101.38	98.522	100.37	99.71	99.395	100.74	95.28	106.63	94.298	100.13	95.519	97.093	104.69	96.792	96.886	101.13	99.253	91.332	100.37	98.762	97.942	94.447	100.08	100.82	95.266	101.93	100.24	96.258	98.38	92.088
101.54	98.137	110.13	103.65	110.46	104.9	105.73	102.6	107.78	116.02	107.59	105.45	105.97	109.75	109.49	102.28	106.37	104.92	105.08	103.23	109.71	111.4	103.62	106.78	113.28	103.82	105.85	106.93	105.42	106.64	105.62	101.49	104.53	102.88	101.65	104.03	105.26	107.8	107.29	108.14	106.38	105.55	104.86	102.7	107.73	100.08	105.34	104.59	106.18	104.02
98.548	103.3	99.251	96.571	97.971	98.399	104.68	92.71	97.197	103.89	100.03	99.465	97.095	98.579	91.057	100.41	99.708	93.401	101.84	94.639	101.15	99.517	96.53	99.649	101.72	95.997	90.557	99.612	94.596	101.84	104.34	96.396	95.998	96.832	99.669	100.24	101.18	104.14	102.44	95.349	99.466	103.94	94.361	98.909	91.958	91.846	99.59	97.366	97.999	97.34
104.32	105.2	102.08	106.31	102.71	108.97	100.09	110.2	109.85	106.71	97.249	104.39	103.41	104.16	109.83	104.56	100.61	102.32	105.08	110.72	105.41	99.068	114.36	104.66	106.34	105.72	99.112	102.07	106.34	109.89	110.32	106.17	104.75	104.95	104.4	104.19	109.12	102.52	107.8	100.21	109.71	101.6	107.81	109.28	104.49	110.38	109.88	112.2	106.42	104.84
109.63	105.96	110.54	110.38	117.91	108.28	108.26	113.44	111.54	111.71	118.19	111.26	105.27	113.35	113.43	111.65	111.78	112.35	115.58	117.62	108.76	111.52	110.73	113.76	110.5	107.89	114.04	109.97	113.03	110.26	106.79	107.05	108.93	109.18	110.28	113.97	112.35	114.31	106.03	110.54	107.19	112.76	110.9	104.58	113.29	105.78	102.06	113	109.14	110.06
101.95	107.39	108.72	102.09	107.59	104.07	106.86	108.06	105.82	112.27	105.47	105.13	102.45	109.5	110.19	112.01	102.71	106.63	107.54	106.6	104.39	102.74	110.11	95.812	99.162	107.14	107.01	99.776	102.76	103.92	112.28	110.42	103.7	112	104.89	110.57	112.98	107.85	112.57	107.33	104.41	111.09	110.18	105.9	102.39	106.4	111.51	104.93	105.62	103.7
101.71	107.46	104.46	100.98	101.64	98.219	99.96	94.424	107.33	98.053	98.663	107.28	97.175	100.13	107.39	97.567	104.32	104.27	100.24	104.71	96.166	100.3	103.97	102.28	107.11	100.47	94.112	93.171	101.21	106.11	98.871	101.32	99.044	104.8	96.007	98.968	102.81	98.873	98.045	100.84	100.04	102.47	102.29	105.79	95.568	97.002	98.478	105.9	101.21	105
88.774	94.666	97.402	95.15	102.95	103.49	94.639	97.02	96.065	98.736	103.78	98.879	100.54	103.77	98.345	98.681	97.76	102.44	96.954	96.588	104.87	97.894	97.447	98.447	96.863	99.949	96.163	89.986	97.533	90.913	99.656	100.87	99.968	97.641	98.239	103.67	100.18	93.518	101.97	96.744	99.113	93.729	97.007	98.821	98.835	95.773	100.35	105.42	103.05	97.856
109.27	106.86	100.11	104.14	108.85	102.02	103.4	105.95	108	107.08	107.93	108.66	111.43	103.99	98.892	100.18	106.24	110.28	98.662	109.49	106.89	105.33	102.73	104.5	104.06	110.73	119.16	106.05	104.58	102.99	100.49	108.37	111.63	102.36	107.95	105.07	105.62	108.34	98.979	102.62	114.09	106.64	104.08	105.53	104.72	108.88	106.92	107.86	107.59	104.57
99.891	98.239	103.83	98.837	101.56	97.606	100.96	103.96	98.223	96.602	100.12	99.483	103.45	99.258	103.13	102.59	105.43	104.82	99.986	108.78	98.305	102.75	95.211	100.54	97.178	102.08	102.91	101.25	94.303	92.342	98.508	101.26	101.67	100.52	100.65	101.6	105.59	99.726	95.191	97.616	96.846	101.06	103.64	101.59	93.424	98.674	100.35	102.15	92.149	97.71
108.84	105.1	109.36	110.8	107.92	112.2	104.54	112.32	114.02	109.24	110.75	106.75	111.24	107.18	105.56	107.33	109.8	103.48	103.41	110.79	106.48	107.76	105.64	109.2	113.12	111.95	105.97	106.12	109.52	105.93	112.51	107.41	106.87	111.75	107.96	106.84	107.51	111.16	103.24	109.83	109.02	107.18	112.49	105.88	110.54	109.55	117.31	114.76	107.93	104.71
114.47	104.78	103.52	111.62	109.6	106.18	116.1	110.87	108.31	104.53	111.49	112.59	99.894	103.97	108.05	111.98	109.03	111.63	100.93	107.6	112.49	106.29	107.24	106.48	102.98	105.65	110.07	111.71	106.74	107.31	110.16	106.3	111.95	106.25	106.59	107.54	104.97	106.98	104.76	105.4	105.37	106.39	104.22	112.18	106.15	102.14	110	107.98	106.67	111.4
105.12	112.4	102.97	102.05	105.02	108.49	106.44	99.972	111.64	109.5	108.1	102.77	104.2	103.54	104.91	108.91	106.88	100.08	102.14	110.69	102.47	106.94	99.464	105.07	107.22	103.67	107.38	102.35	104.52	107.61	108.21	100.2	101.87	110.01	115.67	104.64	105.02	104.1	107.88	103.94	108.7	107.41	103.65	108.74	103.42	103.33	108.58	102.21	109.74	107.58
109.27	114.31	116.32	110.39	108.84	108.04	105.22	106.03	109.53	107.75	99.266	113.04	102.37	110.68	104.3	102.8	111.28	107.69	107.89	112.63	109.14	104.4	108.15	108.51	114.13	112.3	114.56	113.3	104.79	109.53	109.68	106.12	109.77	112.33	111.32	110.74	106.17	108.78	108.29	107.69	109.82	105.39	113.36	110.46	109.57	108.8	109.65	106.03	101	105.27
102.93	98.344	103.54	98.776	94.73	99.215	97.196	96.948	99.022	101.63	105.02	98.713	98.344	101.02	100.26	97.027	101.59	100.05	104.53	100.11	100.11	105.2	98.467	104.61	106.9	100.76	101.84	104.7	98.341	102.6	102.63	101.45	103.55	100.99	103.54	100.13	98.004	100.74	104.68	101.41	99.493	97.082	107.16	87.042	107.25	101.26	102.9	110.02	97.742	92.864
104.73	109.03	106.36	104.81	107.16	107.17	99.707	106.22	105.81	114.14	102.01	102.54	106.57	103.29	101.37	110.42	111.12	106.57	108.8	102.59	107.91	106.76	115.55	104.08	108.41	102.27	103.52	95.847	107.45	102.66	104.37	113.93	105.21	101.04	107.77	109.51	106.56	105.95	105.2	107.97	104.14	108.9	110.02	108.42	109.38	110.39	109.77	102.7	107.02	105.6
101.52	107.28	113.95	104.43	106.84	107.55	105.86	101.95	102.92	101.49	106.38	110.12	106.06	103.33	110.93	105.91	111.03	102.87	103.02	108.63	108.93	105.02	102.88	106.15	105.65	110.66	101.33	108.15	107.72	102.08	110.88	108.1	107.44	108.92	108.73	105.02	107.04	112.07	108.01	106.42	106.3	106.88	108.73	109.92	108	101.35	107.99	108.76	104.7	106.78
112.46	103.01	101.52	103.53	105.84	100.96	108.97	105.05	107.35	106.75	109	102.79	102.76	100.77	104.89	104.85	106.05	103.71	108.54	111.55	110.55	103.81	102.8	109.57	105.01	101.61	103.57	104.11	108.68	104.01	106.37	98.322	104.91	107.5	105.9	105.82	105.09	109.69	103.62	105.06	99.83	106.64	106.98	100.97	100.85	102.56	110.41	102.52	104.31	106.75
107.37	104.99	106.21	104.81	110.86	106.37	105.3	102.07	103.51	106.74	101	105.07	104.68	104.48	102.93	102.29	97.867	101.24	106.35	103.06	110.55	106.88	105.85	106.68	103.7	109.31	105.17	113.86	112.18	100.49	100.82	102.88	106.17	104.26	102.43	101.35	109.48	101.29	104.84	110.02	103.79	105.24	108.91	111.38	101.63	105.13	103.9	100.34	102.96	108.09
110.22	107.42	107.07	107.87	107.34	104.27	105.54	110.64	110.66	104.39	105.08	109.12	109.6	109.33	110.71	107.88	107.55	111.21	100.84	106.29	110.53	104.61	105.39	102.99	109.18	109.8	112.12	109.95	111.99	109.56	113.35	99.249	107.15	104.37	107.09	108.53	103.95	108.22	104.92	105.77	110.1	102.7	113.88	104.94	112.25	105.69	110.75	104.66	107.33	109.79
102.22	112.68	111.85	108.56	108.58	103.1	109.43	107.15	105.91	108.87	108.87	98.675	103.73	107.38	106.33	102.83	104.37	105.82	103.6	112.13	105.18	107.29	100.7	110.13	104.01	116.22	113.93	104.02	103.93	102.99	107.31	105.74	113.42	103.97	105.97	106.82	106.22	111.07	104.72	106.7	109.78	108.76	108.81	106.42	103.66	107.39	100.14	99.008	106.74	98.394
107.83	107.97	99.034	101.33	104.32	108.73	103.24	103.75	105.31	104.88	102.05	98.979	100.54	100.1	103.56	104.75	107.49	107.04	108.83	106.44	106.64	97.753	107.26	102.69	101.58	105.56	106.87	101.66	102.34	107.99	100.04	106.46	106.79	105.39	106.58	101.1	102.19	109.3	106.69	109.87	105.74	102.88	105.54	105.75	110.74	107.57	105.82	101.95	102.56	105.71
104.38	107.7	101.52	103.59	100.73	104.94	111.18	104.91	109.4	108.94	104.92	98.938	103.04	106.01	107.26	108.46	105.18	113.74	104.35	101.78	103.55	108.48	106.57	112.3	103.16	102.89	112.44	104.49	101.44	104.16	104.23	103.9	108.14	108.88	106.53	103.01	111.68	106.51	103.33	107.95	102.12	103.21	110.64	111.82	102.49	105.04	107.24	109.95	99.575	101.58
106.01	103.38	102.74	103.97	99.469	97.453	109.3	106.19	106.28	107.49	104.69	101.03	109.73	110.49	108.72	102.56	105.04	104.84	101.88	106.44	101.69	103.37	107.37	107.15	106.35	109.11	102.8	101.64	105.79	106.62	104.74	100.96	99.867	110.46	101.79	104.06	106.56	104.24	102.35	103.54	107.2	107.98	109.97	110.14	101.4	103.87	108.94	99.932	108.61	105.42
100.1	108.11	105.9	110.64	108.36	109.24	114.04	104.16	108.61	107.49	108.04	116.81	106.45	108.78	106.02	110.04	104.53	109.3	109.97	106.78	103.88	108.22	106.75	98.384	107.31	112.43	107.89	110.99	102.5	112.22	109.09	102.4	109.93	108.93	108.9	104.87	106.83	104.87	111.3	111.31	109.63	101.19	105.7	110.01	103.72	111.49	106.58	102.55	104.45	108.07
111.45	112.9	109.02	107.79	109.4	113.5	107.33	106.79	109.22	104.97	104.07	106.11	106.43	109.76	107.52	104.09	106.72	114.5	102.97	102.46	107.65	105.5	105.76	105.04	104.34	102.31	106.24	103.55	103.12	112.18	108.18	111.52	102.6	115.87	106.37	103.89	109.91	107.68	109.02	102.96	102.29	105.09	101.86	114.81	107.12	107	106.9	105.76	102.05	104.63
106.54	109.25	108.94	107.08	110.27	115.36	113.27	110.49	111.25	111.37	112.07	108.79	113.96	107.57	115.64	106.83	111.32	117.21	104.08	107.74	112.61	107.94	117.86	113.02	101.94	110.81	107.7	108.66	112.82	110.25	104.01	104.77	112.85	110.32	109.79	110.44	109.76	114.24	112.11	109.75	108.69	108.59	108.93	108.07	114.77	112.77	110.94	108.78	116.43	106.02
104.97	102.09	105.56	99.675	106.43	106.46	104.96	110.65	110.08	105.34	106.13	107.74	104.26	105.08	108.66	106.26	109.62	106.96	112.94	106.82	104.47	100.97	101.82	108.97	102.22	100.36	104.08	105.57	107.33	103.86	110.59	100.37	105.25	106.12	101.18	105.68	106.19	104.09	108.15	103.34	108.72	105.8	99.445	106.53	104.33	104.11	109.88	104.3	106.11	100.54
107.5	108.59	108.42	110.36	112.33	109.12	106.09	106.73	109.32	98.693	109.61	102.04	109.78	109.89	111.25	102.09	113.04	113.27	108.69	103.69	110.24	108.63	109.38	106.96	109.78	106.21	109.02	107.66	107.42	104.2	106.97	104.64	112.33	105	107.79	109.12	110.67	104.01	109.28	103.43	108.13	111.38	109.92	111.79	104.52	102.07	111.86	106.85	106.74	108.47
107.9	105.07	103.19	104.64	105.01	100.8	100.16	101.77	104.3	103.67	104.19	105.21	103.96	108.56	103.15	113.85	111.01	99.624	101.14	103.61	101.52	102.61	109.29	106.77	103.51	104.79	107.84	109.66	106.64	105	108.43	103.72	106.82	106.84	107.46	103.4	103.85	107.58	101.64	104.38	101.31	107.4	101.14	106.88	107.11	107.01	108.39	107.72	102.37	107.35
101.21	96.95	106.28	102.01	101.78	97.349	96.64	96.326	97.356	99.896	101.14	108.52	101.53	94.846	98.771	95.859	98.906	101.38	101.17	101.63	97.183	107.33	100.78	101.46	97.076	99.086	100.55	97.965	98.357	98.233	99.727	97.552	97.864	95.069	100.32	101.2	97.834	99.642	98.358	97.104	103.84	101.39	102.8	104.56	105.25	103.32	103.66	104.51	102.55	103.99
91.547	98.524	97.162	91.066	96.242	99.628	101.22	90.81	100.93	97.812	94.191	93.826	93.685	100.46	97.535	95.401	100.33	100.94	102.57	99.023	104.1	100.45	102.05	98.815	100.02	96.793	98.267	97.304	105.88	94.837	94.746	104.58	102.31	94.639	88.663	94.922	103.96	96.222	107.81	104.54	107.54	97.946	98.111	93.293	101.78	90.569	101.14	100.83	99	101.93
108.03	104.94	103.67	104.76	101.82	105.29	106.75	108.01	105.25	107.39	112	104.24	100.83	101.87	107.93	103.37	103.32	104.17	107.05	103.75	103.28	108.08	104.38	104.98	104.41	107.83	107.67	103.92	113.82	103.03	100.81	106.79	106.28	106.99	102.83	100.48	110.39	105.11	99.335	105.69	104.26	110.25	101.69	109.51	103.94	109.51	106.9	101.21	108.85	106.67
109.41	108.37	101.59	103.02	103.18	103.7	104.15	108.27	100.91	102.66	111.76	102.14	107.92	107.89	113.26	101.94	108.04	102.66	105.77	106.38	109.25	107.71	104.98	102.75	107.36	104.09	110.07	111.16	105.36	105.54	105.31	107.08	104.79	108.94	98.467	106.39	106.98	106.71	102.65	109	111.3	104.43	104.2	104.26	109.41	103.44	110.21	107.62	102.6	102.35
102.14	107.43	109.76	104.74	96.32	104.67	108.76	104.23	108.27	100.31	105.1	105.29	101.18	102.89	108.26	109.29	106.5	102.61	110.1	107.83	106.96	102.19	102.12	103.84	101.66	109.89	102.33	97.908	106.07	106.92	101.86	115.5	109.18	108.08	104.35	113.59	94.645	102.36	111.51	109.84	102.69	104.19	105.21	107.97	106.03	110.28	102.42	108.37	109.94	105.01
95.377	99.066	99.083	97.033	97.848	100.92	104.28	100.91	96.479	102.85	96.273	100.27	96.246	98.09	103.94	94.511	98.949	97.518	101.66	101.02	104.7	102.78	100.23	103.11	96.206	100.06	98.303	98.952	101.99	98.547	100.64	104.91	100.42	98.927	102.66	101.54	97.879	99.033	97.501	101.53	98.186	100.35	102.59	107.36	96.944	93.787	94.413	103.72	104	99.107
109.42	101.57	103.25	108.9	105.8	107.07	102.4	108.1	107.4	110.08	100.99	107.71	101.45	102.61	107.58	99.124	105	106.08	115.56	105.16	107.79	106.19	103.98	103.07	103.92	98.865	101.65	109.16	106.05	108.13	102.11	105	103.79	104.35	105	102.08	103.68	105.21	101.69	105.14	108.45	106.96	107.47	96.69	101.86	109.44	110.15	110.59	107.23	101.32
114.99	107.88	116.04	105.16	101.99	106.01	108	103.49	107.99	107.9	107.18	108.85	108.11	109.67	111.76	98.139	105.03	116.63	108.83	106.16	104.6	106.75	101.23	99.017	105.51	99.976	108.43	109.69	111.43	107.12	103.02	102.63	106.7	101.72	104.52	108.64	105.03	103.28	102.75	104.26	106.36	107.92	108.94	100.79	102.28	107.39	111.6	97.29	100.96	107.34
107.26	107.65	99.256	102.63	96.674	100.62	100.89	99.808	101.19	102.41	102.63	103.62	99.366	94.306	103.49	95.645	104.86	104.08	98.277	103.61	108.1	103.23	107.73	100.16	97.782	107.69	98.381	106.75	110.27	95.887	100.87	104	98.415	104.48	102.84	102.84	100.86	98.93	99.284	97.913	100.44	100.22	98.964	103.92	102.83	104.93	101.71	101.74	99.757	96.127
110.3	104.23	103.41	113.88	111.86	106.44	105.8	102.54	105.45	111.87	104.61	109.9	103.92	105.44	103.29	112.8	105.09	103.77	101.49	108.56	106.57	102.94	111.22	103.39	107.89	106.38	105.96	107.09	95.91	103.8	103.46	110.71	103.91	108.39	101.93	103.31	107.47	110.81	108.24	105.1	102.33	108	102.28	114.17	101.56	105.45	104.34	101.98	105.34	97.526
110.12	105.23	114.42	112.88	104.78	109.15	105.21	105.44	106.9	109.66	107.81	103.63	100.27	106.73	108.62	103.88	112.74	106.48	105.17	113.6	108.52	109.04	105.63	113.89	115.13	112.34	100.04	108.01	97.68	115.93	106.13	103.99	106.22	107.44	102.81	112.64	112.46	99.978	105.89	104.37	104.87	105.92	110.47	108.82	106.01	106.46	103.55	105.16	103.76	112.76
107.25	115.62	102.34	107.34	107.4	103.11	102.94	108.42	108.93	113.4	108.19	103.11	107.97	104.12	106.28	103.5	98.587	108.11	103.38	107.85	109.94	104	103.51	103.97	103.66	107.5	105.77	107.42	110.66	109.83	107.27	105.58	103.88	107.93	103.05	102.71	107.5	107.03	107.41	108.26	102.51	105.41	104.2	110.96	103.11	112.18	100.85	107.04	109.12	106.35
101.09	111.11	112.73	101.51	103.93	106.5	102.79	105.63	103.21	102.28	107.17	103.83	106.67	108.6	104.12	103.68	105.03	108.24	104.14	104.41	111.04	105.13	109.21	108.42	110.39	109.57	102.12	102.95	98.783	102.24	111	99.414	110.26	101.2	111.82	107.2	104.43	102.39	99.726	110.51	105.38	106.97	109.77	106.64	100.29	105.7	109.98	105.99	108.13	104.11
101.15	107.87	106.39	103.83	106.71	114.39	105	108.28	113.35	103.58	108.58	112.14	104.32	105.15	108.67	109.23	108.1	112.03	109.25	111.04	107.8	105.01	105.05	102.77	107.76	106.37	105.88	110.58	110.13	107.17	113.87	112.12	105.95	107.23	103.41	99.956	106.41	100.63	104.03	108.06	106.73	99.624	112.44	108.84	111.9	106.93	116.73	106.83	107	105.52
106.7	102.15	106.83	106.05	102.43	104.98	103.37	101.23	110.58	105.48	105.58	105.94	112.17	103.83	108.97	106.97	108.83	109.38	104.21	105.4	103.6	110.12	105.22	107.6	104.54	109.59	108.83	107.72	109.14	102.45	107.79	107.68	103.8	112.28	108.07	105.45	103.06	110.11	108.52	107.29	104.13	104.31	106.41	104.4	108.14	106.9	103.24	104.93	108.35	107.21
95.593	103.89	103.56	100.07	98.491	103.38	91.433	98.66	101.67	100.57	103.35	92.966	93.774	98.942	99.352	100.99	101.91	101.45	99.884	97.322	102.75	95.129	95.034	91.777	98.577	96.865	105.53	97.348	95.211	98.567	102.04	96.589	96.05	90.997	96.23	102.78	98.389	92.882	94.303	96.54	92.241	98.42	94.74	99.831	102.94	91.997	97.801	96.317	107.63	106.09
103.4	101.36	100.25	106.01	96.984	97.087	97.999	108.68	96.435	103.55	104.38	101.58	100.53	106.33	110.2	107.66	95.996	101.47	97.904	100.76	98.864	105.99	105.39	100.51	100.58	98.023	100.23	104.58	101.9	100.39	96.682	98.032	103.51	95.99	103.59	97.125	94.181	96.286	105.04	92.369	105.72	98.506	97.351	97.087	103.77	98.963	104.68	93.36	107.31	99.455
106.16	107.45	101.81	102.76	103.7	99.282	110.83	107.41	107.27	104.01	109.57	103.56	105.08	96.855	110.06	107.97	113.95	106.21	106.13	105.62	107.02	103.29	108.79	98.602	105.61	106.12	103.72	111.75	112.36	102.07	97.315	99.415	109.76	106.59	107.37	108.39	102.54	110.54	112.76	107.89	98.155	103.34	108.34	102.61	105.07	108.09	109.38	105.64	96.703	107.32
111.14	104.29	104.44	110.98	109.38	104.99	108.62	113.98	107.59	110.68	110.49	100.65	109.34	106.93	105.76	99.051	109.45	113.14	104.88	108.96	112.92	102.79	105.86	109.47	104.96	109.47	112.4	109.57	108.7	113.23	105.07	113.87	110.61	111.49	111.97	106.46	108.29	108.45	103.13	107.59	111.25	108.42	106.58	104.64	110.81	105.83	101.08	107.96	99.375	107.56
108.18	103.75	100.9	111.43	104.94	107.98	111.63	107.95	112.48	110.7	103.87	108.68	107.65	104.81	108.29	105.91	106.46	110.59	102.35	98.789	106.41	101.77	104.26	107.18	108.99	105.29	110.38	109.64	102.97	105.45	106.5	109.66	110.39	100.58	106.49	104.39	105.65	105.08	100.98	104.62	106.29	108.91	107.49	100.87	96.272	105.89	105.77	104.7	107.68	105.03
103.11	109.09	111.98	105.05	103.67	108.61	110.06	112.53	114.35	100.37	107.08	114.04	106.01	108.01	113.63	109.34	109.33	112.81	109.24	104.19	99.403	107.69	111.41	108.05	108.21	104.98	107.95	107.57	106.31	109.73	112.38	108.03	111.1	102.1	104.02	109.43	114.01	107.64	112.71	106.22	107.13	102.92	112.81	117.75	102.96	107.96	105	109.54	107.69	107.66
110.49	109.22	107.47	107.85	107.25	107.24	107.51	104.59	113.84	117.04	113.76	103.75	113.61	101.77	111.45	111.64	110.55	106.89	112.57	105.35	106.45	106.95	106.32	112.84	109.85	108.78	106.43	111.02	108.23	103.64	106.7	110	106.85	109.37	111.6	100.79	109.99	107.53	115.69	112.13	106.17	103.29	112.9	107.51	98.778	107.92	111.63	104.09	104.84	99.368
105.85	105.3	103.03	105.97	102.74	107.56	104.95	115.2	103.52	102.69	108.18	108.28	97.759	106.85	110.99	109.52	109.55	104.95	106.05	104.76	112.13	107.64	102.02	112.53	112.29	104.41	105.11	107.22	109.44	101.91	107.57	105.08	106.15	106.17	107.91	113.77	110.25	101.53	104.14	107.62	104.27	102.26	104.83	102.83	101.94	101.64	102.41	105.3	106.52	110.89
111.06	108.6	99.413	109.99	104.39	108.92	104.03	108.56	107.91	109.22	104.19	102.67	101.52	112.28	107.32	105.04	109.97	102.83	100.61	107.09	104.08	106.6	108.51	109.6	107.03	102.77	99.562	106.11	99.829	105.54	103.81	103.26	106.07	112.05	107.76	106.41	105.44	108.76	106.51	111.28	102.91	106.14	106.77	105.23	102.44	106.57	96.02	98.955	100.93	107.14
99.803	99.359	96.573	95.169	97.15	98.52	100.48	97.424	92.32	101.41	93.484	96.366	100.66	94.506	102.66	98.973	100.36	99.236	96.65	99.456	101.11	91.94	96.405	99.483	104.66	95.645	96.627	99.121	99.685	98.934	91.362	92.186	95.81	97.681	100.64	97.533	95.992	91.629	99.214	95.699	95.133	98.102	100.77	100.67	89.652	96.219	91.615	96.491	103.89	100.19
109.55	109.93	104.16	107.94	111.35	108.12	107.04	106.96	111.71	98.658	113.15	102.24	105.66	110.13	113.09	109.85	107.97	109.02	112.29	107.15	104.44	102.47	113.04	100.71	107.44	109.43	102.17	109.33	112.02	103.9	111.66	107.33	108.17	105.07	108.23	102.65	114.48	107.46	105.67	103.61	110.16	107.86	105.34	105.12	111.76	112.29	110.01	106.94	108.9	115.46
102.54	104.98	108.47	102.41	107.12	105.83	103.65	103.45	102.2	112.36	107.98	103.06	106.58	105.66	107.46	103.35	104.74	113.94	105.96	102.44	106.05	108.52	103.84	102.98	107.71	104.85	100.03	104.4	100.53	105.24	105.05	99.837	110.86	106.34	109.39	107.97	100.56	99.675	101.91	101.55	105.33	104.95	110.02	110.22	106.53	107.99	112.92	97.187	102.04	108.6
92.527	93.419	95.739	101.9	99.881	98.24	91.912	102.18	96.674	102.26	98.566	95.56	96.965	102.66	96.883	98.254	96.026	99.989	100.97	101.45	94.527	92.745	96.957	92.161	93.934	103.35	95.243	102.2	101.91	102.18	102.17	100.4	98.171	98.63	101.12	103.24	96.033	96.826	101.51	95.534	95.631	102.24	93.544	96.468	105.65	101.71	96.487	97.522	95.645	99.42
97.422	93.071	92.532	95.594	94.845	95.189	98.095	95.315	99.132	101.2	100.22	93.6	97.569	102.35	99.947	97.48	88.762	98.139	93.505	100.49	92.412	92.893	100	103.23	99.723	94.25	97.708	92.507	96.02	99.824	90.29	91.39	102.8	100.04	99.512	99.882	104.35	96.569	97.491	96.402	99.706	98.401	101.33	96.365	96.1	91.962	95.295	96.588	102.72	97.657
108.47	110.79	111.19	108.77	114.39	107.49	113.51	109.21	109.23	118.89	114.19	109.64	106.29	110.86	110.47	111.53	108.5	106.03	111.49	114.74	117.17	106.44	107.97	108.28	108.29	105.45	109.48	111.27	106.94	110.5	109.38	113.77	106.58	108.94	101.92	111.07	114.65	107.24	108.22	107.35	105.69	109.17	114.72	106.88	109.63	111.59	110.24	108.47	108.75	109.37
104.75	105.11	106.43	110.04	108.44	107.26	111.41	110.85	104.92	100.1	112.07	109.78	109.83	114.08	107.17	105.97	107.45	108.9	112.62	105	105.43	109.84	107.84	103.55	107.99	108.24	106.55	114.56	106.9	116.08	111.71	109.55	107.82	106.83	109.5	108.54	105.46	107.66	112.45	111.78	109.42	111.9	108.74	113.15	105.88	107.26	112.28	106.58	113.73	111.27
107.57	107.27	107.12	112.28	105.11	108.66	107.87	106.87	102.96	106.77	106.58	109.8	96.985	103.89	108.77	113.63	107.25	109.6	104.11	106.01	103.92	107.72	107.93	110.09	112.71	102.32	107.23	105.83	96.992	110.37	107.93	104.66	105.15	109.11	100.71	108.01	101.74	108.91	106.59	102.77	101.49	104.93	110.61	107.69	102.32	106.51	109.48	108.76	108.19	104.78
102.45	110.83	111.59	107.93	104.73	111.97	113.28	108.08	106.06	105.65	108.02	111.83	104.17	110.08	106.86	104.48	105.33	109.74	104.09	108.25	114.75	109.9	112.3	106.96	109.07	108.59	111.2	104.91	103.08	107.64	107.54	106.46	102.48	102.48	108.26	103	110.29	108.39	104.05	107.23	105.05	112.15	106.16	108.75	107.36	109.25	105.54	103.52	104.87	100.03
99.459	107.73	102.27	108.75	103.8	109.65	97.149	104.57	105.27	107.84	105.59	104.59	103.62	109.11	112.5	98.696	108.79	103.9	103.01	106.74	99.197	105.53	97.953	109.76	105.37	108.01	102.34	105.62	103.05	105.19	106.3	105.45	108.17	107.66	103.19	102.24	104.6	109.7	110.99	108.96	106.24	103.69	98.051	113.86	108.38	104.62	103.32	112.05	104.08	106.2
109.96	105.51	104.54	107.18	107.84	107.43	106.04	101.09	104.47	108.67	111.59	106.9	105.38	102.36	103.36	94.519	106.47	108.37	107.07	109.03	105.23	103.87	109.83	103.79	107.79	104.84	101.94	104.63	104.84	103.89	104.57	100.67	106.63	99.986	101.73	106.47	104.61	104.97	106.63	101.8	109.1	105.26	104.94	105.95	101.08	102.89	104.25	108.44	110.68	106.77
109.3	108.43	114.62	107.75	113.43	105.58	109.97	107.16	103.25	111.23	108.9	107.87	109.86	101.58	110.7	104.12	111.69	116.17	104.93	109.12	102.69	107.14	109.12	113.15	107.24	106.22	109.22	115.61	108.4	107.81	107.04	111.23	107.13	106.42	112	111.28	110.98	113.06	108.59	102.35	103	104.66	103.28	104.84	103.24	106.98	103.85	107.77	106.21	104.94
102.93	113.16	107.42	107.69	105.1	107.21	108.19	108.66	106.36	108.49	100.04	102.48	103.73	108.06	106.37	111.34	110.45	109.22	108.26	99.471	102.32	104.14	105.63	108.98	104.31	105.71	106.54	100.66	108.3	114.05	106.57	107.63	110.15	110.96	102.91	104.85	108.18	106.01	104.93	106.57	110.82	105.52	104.53	106.35	110.63	109.66	105.61	111.49	108.52	113.53
103.01	105.43	108.26	114.57	107.98	105.56	112.97	111.35	109.06	106.44	108.53	107.52	107.14	103.41	108.77	108.86	112.31	105.46	109.82	109.4	110.78	106.54	116.39	105.63	112.67	112.81	105.41	106.42	106.7	107.19	104.78	115.31	106.02	110.76	102.3	109.22	107.48	110.79	105.56	107.52	109.96	109.84	106.55	104.46	108.1	118.32	102.29	113.34	107.01	110.72
105.27	105.95	105.84	112.02	105.48	111.75	113.33	114	108.95	111.42	117.19	103.11	107.91	109.9	107.25	109.18	103.83	107.66	106.2	102.66	110.05	111.45	107.53	110.58	112.59	105.19	109.76	114.41	104.64	102.05	109.91	110.93	115.09	105.43	98.208	114.85	107.35	107.05	110.3	105.19	106.85	111.93	108.35	114.48	102.38	111.97	112.13	102.89	114.06	114.57
109.38	105.51	110.85	110.29	105.98	105.93	105.89	108.15	110.53	108.41	107.17	112.33	113.19	108.33	105.04	105.97	104.62	103.4	105.04	113.03	107.82	107.46	111.93	107.27	104.25	107.16	100.19	109.05	109.62	108.6	107.87	109.31	112.28	111.66	109.95	103.08	112.14	104.92	106.28	104.58	106.77	111.57	106.41	106.04	106.77	108.97	105.19	110.88	111.09	104.59
102.48	109.07	102.24	104.69	102.58	96.702	107.38	101.65	110.88	105.92	104.47	111.22	111.02	110.52	105	109.4	105.31	104.44	108.26	100.34	102.96	111.74	101.93	108.88	107.55	106.77	102.91	104.86	109.34	105.93	106.33	111.85	106.88	106.58	104.18	108.82	106.91	111.07	105.55	102.01	97.862	107.21	101.58	102.62	106.54	108.17	102.72	105.53	107.98	101.47
109.77	107.91	99.369	96.839	104.62	98.059	102.78	97.748	99.544	103.14	97.065	101.61	98.411	105.92	101.47	98.933	99.67	96.177	101.53	101.08	109.49	102.14	105.58	101.49	98.358	104.16	100.87	96.817	99.602	104.61	101.52	107.34	101.82	105.92	106.71	100.99	103.7	104.17	105.01	105.38	102.01	100.99	96.481	103.46	100.69	99.543	95.345	102.24	97.127	101.69
105.68	108.45	103.04	99.331	111.88	105.64	104	106.34	106.29	107.19	105.34	99.792	109.94	110.33	96.798	106.18	99.277	101.48	108.81	107.88	108.67	110.32	103.98	99.838	100.23	107.23	107.37	106	104.08	102.09	111.62	103.86	106.83	101.24	101.8	101.57	107.71	108.85	102.04	104	108.04	109.25	102.33	108.8	108.6	106.96	114.99	106.53	108.82	101.99
105.03	107.54	105.03	104.47	110.12	108.27	108.34	104.4	103.92	106.68	109.09	101.92	107.23	110.32	112.34	113.09	103.03	108.27	103.3	100.86	109.74	103.33	111	102.97	106.83	103.01	106.38	107.41	108.36	107.14	108.41	108.51	106.74	107.61	103.58	105.36	108.13	101.6	112.03	101.85	106.44	104.73	103.24	111.26	109.23	102.82	112.39	108.71	100.73	100.21
102.43	108.26	110.57	109.95	105.44	100.34	116.42	111.8	112.51	105.99	102.67	110.19	105.54	104.67	108.52	110.2	110.33	116.22	112.3	107.61	106.93	106.91	104.17	104.16	111.26	107.71	115.07	108.44	112.61	108.77	101.42	109.39	106.55	106.84	107.38	109.84	108.67	108.06	113.12	112.93	107.93	111.31	105.56	111.76	110	106.51	117.1	106.84	105.66	109.91
110.39	103.13	107.69	108.89	108.03	106.17	102.61	102.22	107.98	105	111.72	103.36	103.67	108.73	108.37	106.6	104.05	95.4	110.3	108.58	104.52	104.18	105.1	106.07	110.73	102.52	103.81	104.94	105.45	98.147	97.878	100.03	103.21	108.06	106.28	103.1	114.17	102.79	110.69	111.85	108.17	99.178	99.943	107.95	103.12	107.62	105.57	110.7	98.951	104.56
111.34	113.75	105.42	105.02	107.72	107.29	111.77	108.46	115.72	110.18	111.6	118.05	108.72	113.1	107.51	104.68	114.46	112.65	103.53	102.69	112.6	113.32	110.58	104.49	108.55	108.59	106.08	103.35	108.25	112.61	108.5	107.25	109.78	111.83	106.51	111.55	106.03	104.86	109.07	106.76	111.72	107.31	109.12	110.35	106.17	107.11	105.51	107.98	109.06	110.84
105.05	101.94	113.22	107.55	108.79	108.03	108.23	109.19	101.65	103.46	109.12	110.18	108.52	101.01	105.57	109.09	105.44	106.23	99.296	110.34	102.67	111.82	102.34	110.92	103.77	102.7	112.7	104.87	103.21	115.11	106.66	109.08	104.58	105.27	108.52	106.27	103.29	112.34	112.28	110.78	105.79	99.143	108.6	107.43	110.89	103.52	102.5	108.31	111.3	109.38
109.8	104.6	106.16	101.62	112.95	111.79	108.22	108.11	111.93	108.51	107.79	115.14	108.12	107.49	106.75	108.55	108.69	110.88	110.31	101.79	105.23	114.25	110.74	111.32	106.65	108.18	102.49	107.76	106.84	104.88	108.97	109.49	112.88	110.88	108.39	111.76	103.6	108.2	106.29	105.96	106.7	113.38	112.2	112.73	106.23	109.58	116.91	120.68	105	109.36
110.27	109.6	112.55	104.83	110.76	109.95	103.51	111.89	112.61	102.75	109.79	110.75	113.2	110.51	101.44	112.22	105.59	116.28	104.32	106.54	105.6	110.94	111.69	113.99	113.64	111.79	108.99	109.35	109.43	108.73	108.18	107.34	105.68	108.59	96.775	102.36	109.94	104.69	105.59	106.51	112.98	110.83	104.88	107.2	106.12	107.55	111.66	102.1	103.69	106.99
98.555	109.42	108.58	110.03	106.4	106.99	102.24	106.93	108.38	101.22	109.57	108.33	107.37	101.78	104.03	103.93	101.41	102.14	103.49	105.17	108.41	108.37	106.76	103.62	106.89	106.42	106.44	106.01	100.94	106.57	101.36	108.85	102.55	102.07	106.78	100.59	109.67	105.01	111.52	108	105.8	106.38	100.04	105.95	104.52	101.93	115.69	103.21	109.58	102.91
101.78	109.37	103.81	107.66	112.16	111.14	104.55	106.23	102.78	106.17	105.94	104.8	102.14	101.73	101.79	105.46	110.23	110.2	109.07	108.02	113.75	111.78	107.13	104.48	106.82	104.36	99.093	101.96	101.34	105.53	103.82	107.18	100.96	111.52	99.812	100.73	108.91	102.5	105.56	107.13	105.07	102.58	107.32	103.69	98.907	105.8	108.7	110.03	107.9	103.32
95.05	95.572	101.99	100.93	102.36	103.81	100.56	101.81	104.05	102.72	100.17	98.894	98.366	94.559	99.886	98.544	93.475	95.995	98.953	100.03	95.771	95.312	102.35	99.567	102.48	99.142	101.18	102.62	102.14	95.975	97.713	99.907	99.674	93.993	100.95	97.427	96.532	98.487	101.99	95.974	104.18	97.713	108.1	98.646	93.621	94.07	99.727	96.63	94.171	99.77
108.75	102.13	114.65	109.44	103.18	107.57	104.68	110.85	107.32	108.32	103.99	108.9	105.19	112.4	106.8	108.19	111.96	104.99	104.15	108.31	105.86	101.54	107.71	107.68	100.5	107.86	101.58	105.65	106.63	101.82	101.61	101.14	105.77	105.58	109.03	110.65	109.2	107.42	109.98	106.22	104.91	110.26	105.71	111	106.87	100.71	102.7	108.78	105.39	105.99
100.39	108.18	103.24	110.9	110.84	106.35	109.79	110.41	102.58	103.9	101.97	107.21	109.6	103.07	98.603	105.72	104.81	101.09	98.985	105.44	107.08	108.78	107.62	108.64	104.66	106.54	107.19	103.03	106.28	110.71	103.16	107.46	104.87	108.43	97.861	94.183	104.16	111.07	97.203	108.1	99.056	107.64	103.46	98.914	105.56	103.56	96.96	107.34	102.43	108.52
110.66	104.52	109.02	105.06	105.09	108.47	101.37	117.18	102.67	106.55	103.32	104.79	106.26	108.32	104.94	104.92	101.71	102.33	113.67	108.77	110.29	104.23	105.03	104.83	101.11	108.24	101.76	112.95	114.63	104.13	106.8	102.83	109.12	106.47	100.74	101.51	107.85	106.8	106.01	108.06	103.78	105.18	107.32	105.92	113.1	115.78	102.78	100.59	111.42	103.54
98.56	102.35	103.73	105.23	103.42	100.9	102.39	106.76	103.53	104.26	105.44	103.17	104.69	106.35	108.81	101.96	105.6	105.88	106.1	102.6	102.04	103.22	102.4	106.77	102.32	109.24	105.98	105.88	101.32	104.96	103.86	102.47	106.48	105.43	102.64	105.18	109.23	105.52	103.74	101.9	110.51	103.26	104.62	105.86	112.64	106.3	108.06	103.64	108.45	104.88
109.19	109.13	114.11	113.18	111.63	114.31	109.91	102.91	112.09	105.78	108.64	111.78	110.16	113.67	108.25	108.46	106.93	118.26	105.9	114.44	112.38	113.28	109.71	118.42	105.74	105.98	113.36	105.92	110.01	104.05	107.32	111.49	112.57	109.44	110.21	109.52	112.84	108.48	104.58	118.47	103.28	111.13	102.59	114.84	113.31	110.58	108.76	105.61	110.59	110.02
106.41	107.88	109.09	111.12	107.94	110.64	109.02	108.05	106.88	103.76	107.52	107.5	109.1	111.22	106	104.25	101.09	107.82	106.63	109.66	103.86	102.67	114.13	103.04	108.73	106.55	103.55	108.44	108.85	109.65	110.77	109.73	109.82	109.97	106.01	112.47	109.63	104.68	101.93	106.21	106.44	106.03	105.89	115.09	108.13	111.89	110.01	114.2	103.78	108.83
108.11	105.61	107.37	110.6	104.38	106	103.75	104.68	105.61	98.907	110.24	102.49	107.11	104.79	108.84	104.25	112.87	109.38	107.39	108.04	106.79	110.29	108.71	117.66	108.06	108.42	111.92	105.31	111.99	106.23	107.49	106.14	106.46	117.17	107.78	113.32	105.55	111.58	108.55	109.72	106.11	108.26	104.34	106.61	109.16	112.97	104.03	108.65	108.13	112.21
106.46	104.19	106	102.68	112.82	100.79	107.29	111.14	107.73	105.54	110.59	107.42	102.27	110.99	104.77	102.35	103.61	108.8	101.43	110.87	102.45	104.31	103.47	115.3	113.72	105.69	99.022	106.65	110.48	114.4	101.34	107.53	100.06	106.12	106.28	108.95	109.65	105.59	116.81	105.33	109.27	101.95	105.88	103.29	109.66	96.845	109.91	111.06	108.72	106.98
101.27	111.87	103.86	112.6	104.92	105.01	108.04	106.05	110.27	102.89	107.62	103.24	108.64	100.12	108.65	105.71	103.93	104.66	110.96	102.21	105.91	103.63	108.3	106.51	106.48	105.28	107.11	106.36	102.32	112.5	102.49	109.25	110.71	107.83	106.93	97.926	103.14	103.59	109.28	104.6	104.19	104.36	103.43	105.29	102.71	107.93	106.22	103.93	110.24	102.67
110.16	106.88	106.84	103.53	106.58	109.32	112.13	112.58	110.98	109.45	107.23	104.62	101.37	111.41	105.18	112.18	108.18	108.75	106.92	109.04	100.04	109.05	103.27	113.31	106.24	107.41	107.92	111.1	107.04	103.39	111	105.42	105.45	108.02	105.19	109.9	108.29	107.61	105.75	113.56	107.14	111.47	105.16	108.16	107.07	106	106.44	110.74	105.25	106.67
108.37	103.73	104.35	106.41	105.35	105.75	104.85	106.93	105.02	106.66	103.46	107.39	100.2	106.9	103.18	111.14	113.25	102.74	107.78	111.61	109.61	103.23	112.59	106.67	100.95	107.49	109.11	104.41	103.68	104.23	112.9	103.66	110.33	103.13	102.94	104.37	96.025	101.2	104.64	108.46	110.31	112.62	106.93	107.75	103.95	99.902	99.51	103.42	104.53	107.45
110.01	108.77	115.12	105.76	117.54	106.33	114.44	113.36	110.67	109.13	110.82	109.9	112.77	115.64	115.91	116.16	101.12	111.27	114.97	114.7	109.88	107.03	107.49	110.27	109.84	105.86	108.49	111.92	112.91	106.8	108.34	113.11	109.28	107.66	107.29	106.61	111.44	110.7	115.07	113.08	110.4	116.28	110.83	110.91	109.5	111.65	107.9	110.38	111.66	117.84
102.92	104.88	107.27	111.12	105.48	103.03	108.78	104.09	110.9	104.38	106.65	107.31	106.79	107.6	107.83	106.3	106.23	109.64	104.18	106.46	111.7	107.44	110.79	112.69	108.63	106.02	107.57	102.34	103.89	98.678	103.52	103.65	110.06	114.67	104.27	112.26	113.36	110.26	111.52	107.03	106.83	99.133	108.31	110.76	105.42	98.423	103.73	106.88	104.24	111.52
101.71	110.17	104.57	102.1	105.47	110.54	104.19	103.8	104.59	109.23	101.61	107.41	104.54	106.43	107.62	103.75	104.55	105.37	99.554	104.58	110.47	102.32	107.3	106.98	106.21	106.36	110.19	106.52	111.06	105.73	110.14	108.96	105.76	106.47	105.57	105.12	111.84	100.59	108.25	108.2	107.71	107.58	110.71	105	107.39	106.45	102.14	106.42	108.12	112.03
104.21	110.68	105.78	105.52	108.33	106.37	115.52	100.27	111.63	106.83	110.02	114.38	103.46	103.25	107.52	108.22	108.32	114.55	111.25	109.99	103.54	115.07	110.69	103.51	103.55	104.59	106.51	107.43	107.05	109.79	104.36	108.27	105.54	102.02	109.85	110.67	111.09	111.13	116.46	109.9	107.24	108.78	108.44	111.68	113.31	109.71	110.95	108.71	109.46	108.75
108.54	114.93	107.85	108.83	103.81	107.6	109.31	104.46	104.06	103.67	110.63	102.03	107.85	104.3	102.32	105.28	105.27	102.15	103.37	106.42	111.87	104.41	108.47	104.98	112.42	111.59	101.32	103.2	109.27	104.26	111.27	109.78	109.68	103.05	105.3	99.525	94.77	108.02	107.72	102.68	105.99	108.45	111.51	101.72	107.76	100.07	106.56	105.88	105.99	107.81
107.54	102.43	108.18	107.19	104.79	100.56	112.94	103.71	110.03	99.807	113.25	108.06	113.02	112.85	107.3	107.23	105.39	101.14	104.93	107.14	110.7	110.3	104.92	110.75	104.84	108.63	110.07	104.99	109.52	114.13	115.46	109.49	114.87	110.41	106.21	106.2	107.01	105.79	115.09	113.91	108.16	100.61	105.84	115.84	106.47	104.85	108.62	108.97	101.68	111.16
100.91	108.68	109.91	112.68	103.06	109.86	108.79	105.02	108.02	103.63	105.42	102.93	105.43	114.63	111.16	106.87	105.08	120.62	107.68	109.04	99.146	111.12	109.7	107.86	111.53	104.24	105.24	104.69	109.45	101.68	109.46	109.53	103.7	108.31	106.41	110.19	105.84	109.09	108	101.7	111.28	109.67	110.69	104.28	105.24	107.36	107.54	112.83	107.71	105.1
108.06	107.58	109.18	105.16	105.61	110.06	110.84	106.93	107.51	107.22	109.45	103.32	105.34	112.53	107	104.59	115.5	98.565	109.41	110.74	106.91	105.41	103.78	112.04	109.62	112.01	106.68	112.89	108.6	109.72	109.26	107.99	105.74	104.64	106.48	103.91	106.09	108.24	103.93	101.12	107.54	102.05	106.42	109.52	106.18	104.88	110.12	104.74	108.39	101.46
101.04	106.4	102.7	105.34	107.15	99.956	103.1	102.1	112.53	103.6	101.69	99.466	113.07	106.91	97.592	100.75	105.8	101.13	112.32	106.22	103.24	114.4	105.71	99.388	106.38	104	105.51	104.59	105.49	96.255	106.42	98.799	100.37	106.82	106.73	99.793	106.85	107.91	101.15	97.699	114.29	100.76	112.32	105.06	107.16	108.12	113.71	105.55	104.54	100.96
98.397	94.546	98.783	101.17	99.239	96.102	95.984	95.642	97.693	98.346	101.38	92.426	98.851	95.58	99.643	94.594	97.466	97.287	92.763	93.964	96.357	99.368	93.322	102.03	96.556	100.14	101.11	102.99	101.95	97.579	98.273	94.201	96.902	101.64	99.562	96.284	96.117	96.23	94.615	93.002	95.433	95.241	97.628	95.331	97.689	101.33	102.55	91.933	104.08	97.549
95.333	108.32	106.39	105.05	101.77	103.83	108.21	105.5	103.61	103.65	100.96	101.34	101.79	100.83	100.96	106.82	102.73	102.25	97.886	108.48	105.29	106.34	103.33	104.49	108	106.31	111.55	106.22	104.25	108.95	108.26	102.02	103.17	103.19	114.49	108.64	109.24	107.6	111.35	108.02	99.549	108.83	105.82	110.56	101.21	107.21	105.08	102.97	107	97.715
112.69	115.26	117.24	110.76	118.19	114.27	110.79	111.68	110.81	112.99	108.21	109.39	107.79	111	112.02	108.14	108.89	117.67	107.65	106.11	110.06	113.65	115.26	117.35	113.13	110.83	107.37	108.75	111.81	113.64	112.31	115.25	104.84	110.25	109.86	111.99	110.19	107.67	110.79	114.25	107.24	113.16	111.92	112.29	116.42	115.72	116.06	109.3	110.38	104
106.02	104.62	111.47	106.84	116.81	111.17	107.2	115.11	105.74	108.7	114.53	105.38	106.41	111.65	113.18	106.92	106.66	111.88	109.91	109.02	109.1	110.83	108.48	112.24	105.3	109.84	110.14	112.96	97.912	104.59	108.76	110.65	103.12	109.35	110.64	111.64	113.04	113.2	112.64	111.29	111.75	115.36	109.9	105.65	117.13	108.24	115.12	113.67	100.11	108.89
105.72	109.95	116.93	110.29	110.18	108.91	105.68	95.426	102.92	106.71	102.04	109.8	119.49	104.12	106.65	111.05	105.33	109.98	109.63	107.02	109.96	107.58	112.37	112.35	109	108.06	110.95	109.27	112.08	109.39	112.33	108.49	107.42	110.15	109.94	107.05	112.81	108.61	105.51	109.14	103.27	109.85	106.27	107.15	104.49	108.3	107.19	108.36	113.36	111.17
101.09	106.87	105.91	102.66	108.2	103.09	113.63	107.43	107.81	97.698	103.71	103.09	103.35	107.29	98.972	103.99	107.21	102.57	97.647	100.62	104.67	100.88	104.11	106.5	109.7	112.33	103.43	109.63	102.6	106.26	106.3	101.01	102.35	105.73	105.29	111.73	106.6	102.95	102.8	99.9	104.92	106.22	101.52	97.633	105.88	104.57	107.62	96.886	114.08	106.93
100.31	102.13	100.69	106.11	106.27	103.41	105.81	113.2	111.99	102.03	107.75	99.231	104.96	109.6	103.18	106.95	105.96	107.69	105.5	104.21	103.7	104.98	110.72	104.07	101.79	109.1	106.46	108.99	107.49	108.73	104.51	102.99	105.5	107.2	103.25	103.46	103.36	102.26	113.18	109.88	112.39	103.08	100.27	108.33	101.32	112.81	105.71	104.5	101.28	106.15
108.6	107.03	109.44	103.91	101.83	108.5	107.86	109.7	107.35	101.5	103.74	104.92	105.92	109.91	115.66	109.92	110.5	103.64	111.37	108.68	105.13	105.82	105.08	102.66	108.76	106.18	109.27	109.23	110.87	103.06	110.09	108.1	105.83	106.23	107.54	107.18	106.28	102.61	101.82	104.16	108.97	106.2	103.33	103.17	109.34	104.81	105.5	105.32	106.32	106.41
111.58	104.53	107.62	113.34	105.58	107.05	108.97	104	113.85	110.07	104.66	103.5	107.14	110.88	115.55	111.59	113.64	105.75	113.69	105.5	110.16	110.63	115.64	105	110.37	106.83	103.55	104.01	109.71	105.57	109.38	107.72	108.51	102.61	110.9	107.99	113.14	113.81	105.07	115.51	110.73	104.96	103.52	114.77	102.68	108.36	110.46	105.78	111.64	107.23
102.61	104.07	107.73	108.32	104.95	110.89	101.68	109.87	99.042	108.32	107.04	100.02	106.35	108.28	108.58	105.08	102.04	110.26	104.44	107.57	106.64	107.53	113.07	106.25	101.99	101.07	106.76	103.56	110.7	101.83	100.13	104.19	108.14	106.18	100.88	113.2	112.73	108.34	106	102.82	106.55	100.46	109.67	101.33	107.12	108.12	102.52	106.08	107.71	104.87
105.67	102.82	104.06	108.33	104.95	103.91	104.76	105.57	107.11	109.53	101.61	112.99	105.73	105.12	100.6	108.87	107.14	109.26	108.03	105.76	107.82	113.68	106.69	109.3	102.91	96.319	104.15	100.26	107.85	103.12	108.16	104.81	102	112.45	108.36	104.17	108.63	102.25	112.26	103.5	97.399	101.24	108.31	108.16	102.54	114.13	104.33	105.33	104	100.27
113.48	108	112.61	106.49	114.31	106.38	111.47	104.38	104.61	110.21	108.09	107.84	102.21	106.29	112.25	102.83	106.67	112.03	112.29	111.21	106.72	103.54	110.09	105.75	105.46	100.7	101.85	105.87	109.67	99.186	113.14	108.79	107.44	111.39	111.67	111.57	107.41	105.38	115.74	100.74	116.73	107.65	107.47	106.88	102.2	113.5	104.12	110.34	106.37	106.91
111.78	102.6	114.92	106.23	108.42	105.65	112.19	107.58	104.86	113.45	111.59	108.04	114.04	106.68	101.95	102.46	109.27	107.27	107.4	106.16	114.8	111.33	110.49	102.97	110.47	103.19	109.6	105.02	110.03	105.55	106.71	112.07	108.86	102.21	109	117.09	111.38	110.86	106.37	110.82	112.73	108.33	106.62	114.65	108.55	109.89	116.21	105.41	107.62	113.77
105.47	105.59	106.41	108.73	114.34	105.51	110.6	107.54	105.86	111.34	111.28	110.37	107.99	107.05	102.84	103.28	110.08	110.56	99.039	107.04	100.39	103.92	106.98	104.94	108.75	99.236	109	105.42	108.73	102.71	102.03	102.02	108.44	108.93	103.96	102.53	109.05	112.92	105.23	99.511	110.48	104.61	109.61	103.11	109.68	98.841	105.36	109.16	105.19	106.76
100.29	93.88	93.819	99.617	93.287	100.6	97.215	97.552	102.86	102.39	93.967	100.49	99.781	91.228	94.993	94.463	100.15	92.332	96.542	93.765	94.092	95.596	94.625	100.49	97.809	100.07	100.55	101.84	97.243	101.75	98.098	99.3	94.13	92.338	97.818	97.231	100.22	102.55	92.301	95.586	97.09	92.296	93.656	102.97	99.14	94.083	102.12	102.55	96.403	92.074
104.6	105.12	111.18	109.79	104.76	104.08	106.64	106.56	106.4	103.99	111.33	108.42	104.94	106.79	103.01	106.46	105.34	105.55	111.94	107.39	109.06	98.223	103.97	107.63	106.88	96.255	106.65	104.6	99.842	104.1	113.4	114.49	105.61	106.69	99.485	105.03	106.22	109.07	105.34	108.41	103.98	99.194	105.8	103.06	101.8	97.888	111.61	104.6	104.12	106.73
103	104.94	101.53	102.02	104.9	101.8	101.21	100.32	103.68	100.9	96.588	101.12	99.522	100.63	100.88	96.42	108.92	104.06	100.93	107.07	97.818	101.68	101.49	102.27	104.09	99.155	100.27	103.16	102.65	100.19	94.173	99.903	103.74	94.524	101.7	102	93.271	104.59	97.699	96.379	99.533	98.614	94.835	95.556	96.13	105.02	99.345	96.829	98.672	105.62
102.92	99.515	106.56	105.01	99.844	106.94	99.525	102.89	92.936	104.97	101.83	104.97	107.65	102.58	95.508	104.92	105.15	95.478	102.54	105.97	100.83	101.8	95.626	101.5	104.7	106.75	103.02	102.04	100.93	98.565	100.16	96.535	98.503	100.53	106.17	106.38	93.282	93.082	101.01	103.19	102.19	98.518	102.53	105.53	103.81	100.99	97.576	97.224	101.32	101.41
102.3	105.29	103.87	109.49	102.99	110.69	108.44	109.05	104.54	106.29	108.62	105.92	101.17	109.69	106.43	108.65	108.31	107.93	104.94	100.13	102.75	104.62	105.94	98.821	104.2	105.23	103.41	104.08	105.89	107.74	109.24	101.42	102.44	101.69	100.5	101.1	106.16	108.61	106.4	102.07	100.54	111.52	100.09	103.97	105.67	106	108.84	106.48	104.73	109.85
107.57	110.29	111.54	105.34	106.9	105.59	114.63	112.55	111.08	112.35	105.34	112.75	113.63	110.37	109.79	107	109.28	108.59	107.9	106.83	105.74	107.94	115.76	113.39	107.4	111.24	112.53	105.13	110.6	109.05	115.06	111.02	110.95	107.03	112.52	107.68	111.7	110.33	103.94	113.5	103.78	107.82	105.63	110.96	107.33	107.06	100.91	98.492	102.49	103.88
110.31	104.19	108.84	102.89	104.63	108.05	111.74	104.87	104.85	104.47	108.19	105.32	106.62	100.69	107.2	111.3	105.79	103.77	102.16	99.423	103.52	106.47	100.45	110.35	107.17	113	102.43	109.14	103.16	101.71	109.05	105.54	108.06	107.04	110.18	105.41	103.18	107.69	106.25	107.76	101.51	96.833	106.3	106.78	109.06	109.14	111.87	107.38	100.6	105.44
108.61	106.8	99.234	107.36	110.53	108.1	102.83	102.68	106.48	102.18	106.45	106.45	107.09	100.08	100.46	108.19	107.51	107.98	107.62	108.71	102.69	108.05	113.4	115.31	106.51	105.29	103.1	110.42	105	108.61	108.51	109.24	103.91	107.24	108.16	107.69	106.71	103.62	110.16	109.72	114.12	113.54	102.61	111.31	105.8	104.33	103.4	106.18	100.27	99.815
105.57	104.26	108.05	108.78	106.33	107.39	104.86	104.88	102.78	111.07	105.31	101.63	99.886	102	109.93	108.18	103.75	99.688	107.02	105.78	106.11	115.06	102.43	102.12	106.5	106.14	104.24	101.91	109.21	105.14	109	106.48	101.32	104.52	107.9	105.79	104.69	101.27	105.33	105.26	105.58	103.91	104.38	104.06	106.14	107.91	104.3	105.87	104.11	108.11
111.48	103.66	105.72	107.11	100.99	102.24	101.68	104.19	100.69	107.27	99.993	100.8	106.76	108.27	104.65	107.93	99.677	103.85	107.51	112.12	100.88	106.95	105.33	107.75	109.83	107.25	101.54	103.4	104.25	104.78	99.66	103.68	107.58	111.24	110.74	99.672	105.34	99.416	107.11	103.52	107.51	106.46	104.37	102.83	114.79	102.98	102.34	109.92	115.22	106.21
108.05	103.73	111.31	100.16	108.19	111.11	112.06	103.65	105.07	105.67	111.26	111.34	104.24	117.57	105.38	103.94	107.18	104.59	107.83	101.1	107.78	104.48	109.78	108.51	103.68	108.29	106.6	109.27	108.48	103.88	108.25	113.48	110.2	108.28	112.78	106.03	109.94	103.44	115.05	104.67	112.72	105.37	112.34	111.61	111.37	110.66	99.878	109.76	102.35	110.51
107.11	102.16	101.97	109.53	103.82	101.02	103.5	111.18	103.73	105.75	106.73	105.81	115.14	114.1	104.33	110.27	107.04	105.34	105.78	105.47	105.04	111.12	107.18	109.1	109.23	102.97	110.79	110.87	110.7	109.08	105.28	107.06	101.69	107.52	108.13	106.94	102.45	105.38	109.3	107.62	113.69	107.01	108.82	106.2	108.79	111.95	110.47	106.58	101.94	110.8
98.69	109.44	110.05	109.3	109.17	112.44	109.5	113.1	106.61	105.19	105.94	107.27	106.49	108.53	108.13	109.33	105.94	107.5	106.66	106.33	101.25	111.98	108.59	106.67	109.98	112.96	109.25	110.11	106.15	111.35	101.84	102.31	114.02	101.47	102.34	108.35	103.4	103.69	98.624	108.81	102.51	115.76	108.82	109.52	108.84	104.34	107.99	113.99	107.1	111.97
106.71	102.77	105.34	112.99	108.2	108.59	109.62	107.01	118.53	109.43	111.76	106	117.16	113.38	104.19	107.92	105.24	105.86	110.32	100.94	111.95	108.62	103.22	106.92	111.57	109.64	105.48	101.82	109	115.61	110.63	106.42	110.34	106.47	111.72	114.36	102.15	108.66	106.39	108.27	109.82	104.25	108.09	110.58	106.11	107.46	111.69	113.57	108.82	101.35
104.35	111.13	107.77	108.66	109.15	105.41	109.26	101.11	111.76	110.84	112.97	109.06	104.52	111.49	103.78	103.74	99.647	105.75	107.99	106.22	101.95	105.85	104.57	103.48	112.16	110.83	108.05	112.57	107.69	105.81	105.12	108.24	107.34	109.96	99.645	107.78	104.25	104.32	112.09	107.88	105.77	105.98	103.76	109.08	103.43	110.2	105.62	113.59	107.04	109.6
97.432	108.44	103.1	105.83	106.85	97.477	101.49	108.76	107.58	103.84	98.727	99.843	106.58	97.756	106.4	99.286	108.88	100.84	104.82	103.48	106.16	110.11	102.14	105.59	105.48	105.78	106.06	106.64	104.28	102.23	99.939	108.44	104.6	105.04	101.43	99.343	105.8	101.43	105.07	104.95	104.67	109.21	108.32	109.55	107.42	106.26	105.04	109.63	102.84	101.26
103.43	106.21	104.69	106.29	108.29	101.59	102.74	101.35	113.1	102.47	104.67	110.34	106.87	112.44	100.66	106.07	103.98	103.43	103.34	104.73	107.58	109.29	107.06	108.19	103.9	108.75	106.11	101.99	99.859	109.66	108.01	106.34	103.9	102.97	108.83	104.4	110.74	103.22	98.393	107.95	100.08	109.85	103.72	104	104.53	106.33	110.02	105.63	110.54	110.11
94.161	92.994	98.179	103.57	96.544	95.325	94.558	90.121	98.925	96.816	94.538	97.141	94.219	99.701	95.012	100.18	99.828	96.05	104.33	103.1	95.872	102.57	100.93	94.292	93.362	99.72	98.985	94.194	95.176	96.238	93.914	94.571	95.334	102.59	99.815	95.599	96.846	100.2	96.764	97.658	98.946	101.29	96.415	97.644	99.002	98.913	97.933	96.143	100.05	94.75
108.2	99.662	106.57	104.71	110.38	97.013	110.83	104.23	104.67	108.12	102.21	106.23	108.69	106.73	112.39	110.33	104.15	111.85	97.792	101.57	102.19	103.62	101.99	105.02	98.538	111.44	110.5	108.38	99.428	108.62	112.41	108.51	104.76	105.75	110.33	101.72	102.93	106.38	113.43	104.59	101.03	109.55	104.52	103.15	101.89	110.3	107.47	105.48	103.33	111.24
99.701	101.25	108.02	108.44	111.15	109.16	110.79	106.69	104.98	111.18	107.48	108.31	113.47	106.76	106.1	103.36	104.84	111	111.22	108.58	110.31	112.72	109.67	106.8	105.53	107.96	114.25	106.83	110.81	101.77	108.97	103.67	106.19	110.43	104.08	110.88	100.91	100.49	107.14	111.86	112.18	108.34	110.98	100.53	112.37	106.42	113.01	110.91	109.27	113.88
105.98	101.95	100.95	104.67	102.78	104.89	110.99	105.2	103.44	98.076	105.97	105.55	106.24	100.71	102.95	97.893	110.33	106.18	104.14	100.86	99.622	104.04	109.91	100.75	100.67	114.01	101.72	102.91	106.44	101.12	108.85	102.8	113.55	109.52	102.86	109.25	109.41	104.47	102.91	102.13	102.92	108.4	108.68	107.31	105.88	102.23	110.19	111.12	101.46	99.839
106.92	107.7	106.4	108.15	112.17	108.82	108.46	104.73	105.08	112.52	113.02	111.58	111.45	108.82	115.4	102.02	109.11	106.3	108.36	109.02	108.06	100.71	98.557	111.68	108.79	102.49	107.72	105.99	104.06	104.59	105.45	115.57	104.01	104.64	102.38	117.69	104.72	99.911	99.929	108.87	100.9	105.19	105.75	107.25	112.16	108	101.76	106.41	106.25	107.5
97.146	98.356	96.802	100.82	96.051	92.156	91.589	102.66	95.835	102.15	99.385	91.838	96.503	96.425	105.34	99.597	97.06	93.55	97.183	102.56	92.816	102.57	98.806	93.797	100.43	105.13	99.33	90.94	97.783	95.293	96.787	99.088	99.267	99.21	97.825	97.294	104.51	96.053	96.072	94.719	98.432	99.445	99.739	99.714	98.023	92.738	90.015	97.739	95.939	89.897
104.2	112.81	107.67	106.92	103.84	106.12	101.71	104.84	98.072	103.02	104.72	102.69	103.23	105.14	108.01	106.22	103.97	108.91	106.56	103.86	109.34	102.05	103.05	99.274	106.17	111.43	107.53	100.71	105.58	103.51	105.58	107.02	110.67	103.35	114.58	99.9	102.42	107.87	105.42	103.51	107.97	106.76	99.175	107.05	109.49	103.02	112.28	104.79	108.95	95.987
107.12	112.47	105.38	104.32	104.57	100.68	109.89	104.48	102.08	103.32	106.86	112.18	111.8	110.4	105.5	109.77	113.79	103.2	109.85	106.03	109.39	108.33	108.66	99.918	104.52	98.332	106.6	106.47	103.38	111.27	106.07	105.66	108.88	109.29	106.75	112.42	116.19	111.23	109.96	105.75	108.65	110.72	107.62	107.98	112.66	106.55	103.93	106.39	109.72	108.06
105.43	106.82	101.14	101.61	109.8	100.39	112.41	105.77	104.84	104.54	103.49	109.14	104.98	105.73	109.61	104.02	104.23	103.84	103.9	96.116	107.13	102.29	104.13	101.64	105.05	110.4	100.41	100.07	102.07	105.04	106	100.34	110.23	109.76	104.49	111.84	112.2	105.59	107.52	98.613	101	108.08	101.66	102.84	105.54	104.23	107.11	107.46	111.3	107.06
98.947	105.12	102.14	109.74	100.92	98.944	104.01	104.62	97.384	100.64	101.28	102.19	98.722	109.9	99.261	100.1	110.27	100.33	98.728	101.89	100.59	101.48	105.67	104.23	103.82	102.38	97.299	98.817	98.096	99.661	105.23	102.72	95.275	99.595	98.111	107.2	98.805	105.51	102.81	102.79	101.33	100.91	103.64	104.52	103.99	103.47	97.281	96.992	98.391	104.4
100.49	104.7	104.81	105.67	103.12	108.32	106.1	107.49	104.47	100.58	108.96	103.84	107.3	108.55	99.38	107.38	110.69	102.43	102.42	105.56	108.15	104.83	104.47	105.97	103.71	106.29	111.02	106.27	105.7	103.01	108.93	106.21	104.11	104.53	107.54	98.309	107.95	109.57	103.82	104.07	112.71	109.25	105.45	109.48	107.65	105.41	100.39	113.38	104.25	106.63
107.1	98.753	105.9	103.05	100.43	98.289	101.92	101.67	102.55	94.135	104.19	101.79	105.28	104.89	100.68	104.51	108.29	103.5	102.59	104.19	103.97	103.59	104.95	103.26	100.65	101.51	91.489	101.52	104.95	100.26	96.17	110.95	105	102.15	98.884	109.89	101.09	100.05	106.01	109.31	98.273	100.89	106.86	99.253	99.974	99.524	101.6	101.81	102.72	99.616
109.35	104.44	104.67	109.16	111.85	110.87	108.17	105.75	108.39	110.29	95.789	113.46	100.37	103.8	105.47	102.33	105.12	118.11	104.92	108.07	103.84	107.92	109.98	102.67	109.26	108.75	108.95	99.111	99.689	110.1	102.61	106.36	107.07	107.7	99.149	103.93	105.2	103.02	105.91	106.48	101.26	101.1	101.85	101.31	105.68	102.56	101.13	110.11	110.38	105.88
106.29	102.48	104.19	107.07	104.46	103.91	109.26	106.39	104.63	102.79	113.57	108.09	105.87	104.82	106.49	98.873	103.86	107.63	109.33	113.43	105.93	112.22	109.15	106.71	107.85	104.71	102.9	107.29	103.61	111.38	110.38	103.89	104.76	106.64	103.92	105.09	105.9	99.262	107.79	101.77	105.2	103.65	108.2	107.64	105.08	105.04	98.322	110.59	104.22	105.72
94.876	97.532	95.827	94.558	97.045	97.924	96.413	98.678	92.485	99.506	101.84	96.021	97.925	98.765	98.223	105.14	97.643	96.633	95.247	94.392	103.84	92.805	101.43	94.023	98.059	98.49	94.228	96.101	97.088	96.157	93.426	95.25	93.596	99.195	96.506	99.05	100.24	97.423	94.597	101.77	94.125	100.83	91.066	98.737	99.438	99.046	94.198	98.465	98.104	103.62
100.28	97.657	101.96	100.65	92.595	101.65	97.348	101.01	94.142	102.76	100.01	95.712	99.491	96.929	102.24	98.4	91.336	102.21	95.5	93.453	100.54	97.536	100.2	96.214	92.666	97.62	100.77	101.79	94.707	100.36	93.517	95.393	99.789	101.91	99.275	101.26	102.05	102.13	108.08	102.66	96.513	99.117	99.018	101.32	101.11	102.77	100.96	98.602	100	96.255
105.02	103.83	100.04	108.66	103.91	103.84	105.11	110.9	104.54	100.57	106.44	107.32	103.13	101.64	104.09	106.09	111.3	106.94	108.87	101.82	104.47	102.61	109.11	112.8	101.53	109.66	101.69	103.82	106.78	101.38	104.59	104.61	109.92	99.352	106.69	102.52	107.6	103.56	100.96	105.45	101.26	103.53	111.79	104.96	105.95	107.98	109.41	114.87	105.91	105.76
100.24	96.962	102.01	99.407	90.703	95.944	99.581	95.604	102.1	93.332	98.431	96.928	103.46	98.884	97.82	97.67	98.964	98.377	102.98	96.847	92.973	96.525	99.443	94.731	95.651	91.642	99.079	102.14	96.582	101.49	99.328	97.86	100.52	92.108	103.44	95.699	98.879	105.68	98.296	99.153	94.885	97.739	96.966	102.23	98.513	103.11	95.624	97.048	106.96	97.22
104.98	108.37	103.34	103.62	111.04	110.81	104.31	109.07	113.93	106.32	111.55	109.64	103.9	113.28	106.98	110.34	102.06	111.58	105.83	104.26	113.31	107.13	100.06	112.82	110.13	115.45	113.38	110.37	107.52	109.82	107.99	114.28	115.58	109.19	109.86	113.16	107.19	107.76	115.45	109.9	107.33	105.94	106.26	105.56	112.31	106.71	106.88	114.52	111.63	106.09
93.344	96.367	97.898	92.975	93.792	98.824	94.489	104.98	98.207	95.89	97.811	95.511	97.196	99.311	97.69	96.089	94.812	104.35	102.89	98.785	99.063	99.094	96.106	98.762	97.218	101.62	96.169	99.402	102.46	99.714	103.28	100.41	105.44	95.556	92.108	103.29	95.346	97.315	103.84	99.861	102.11	100.51	94.267	96.23	97.029	98.862	103.31	109.78	97.839	99.359
106.65	110.58	102.51	112.68	111.33	107.2	109.42	108.08	105.4	116.24	110.57	107.35	103.52	109.54	112.49	112.77	112.73	106.77	115.16	99.287	107.01	102.9	110.2	107.45	110.93	102.88	113.69	112.56	100.73	114.73	104.03	111.26	106.92	104.94	104.52	101.28	110.22	110.93	108.96	110	113.98	107.03	105.16	106.02	113.28	108.3	107.42	106.84	111.83	111.48
109.89	97.606	106.1	102.34	107.87	111.91	102.15	106.06	109.84	102.17	99.963	108.77	111.44	104.72	105.79	107.41	102.25	108.09	104.71	111.81	103.83	102.57	112.64	105.78	109.19	107.1	101.52	104.85	104.7	103.95	102.55	103.49	102.75	104.1	104.84	107.84	101.48	106.36	101.09	102.51	105.22	99.312	100.9	106.36	108.34	114.01	100.09	106.93	97.282	101.17
106.86	108.19	104.76	110.5	98.13	105.56	106.99	105.5	98.77	103.27	104	104.58	107.75	107.32	99.196	100.7	103.99	97.737	105.44	105.65	104.06	103.95	108.01	106.95	108.27	107.13	99.829	106.78	100.57	107.46	105.59	108.17	98.592	106.26	102.03	102.1	106.31	104.74	104.44	108.31	108.32	106.79	104.51	109.6	102.9	103.2	105.17	100.71	107.61	103.17
105.45	109.89	104.59	96.312	105.42	103.26	104.94	105.61	104.03	104.66	99.791	105.46	100.5	102.31	105.98	110.17	106.23	108.03	105.2	104.62	104.64	109.72	107.79	105.32	106.23	112.44	107.24	107.78	105.06	102.87	105.84	103.37	106.23	108.89	97.439	103.06	104.97	97.551	101.71	103.96	108.73	111.61	108.91	102.68	103.7	106.62	103.34	102.7	105.74	108.23
110.47	105.45	107.79	106.2	106.23	103.62	108.06	104.94	104.57	107.2	106.39	109.48	109.97	109.92	106.08	105.58	106.89	107.08	107.55	108.43	106.51	105.5	107.5	112.9	106.53	100.48	104.01	104.51	100.75	110.45	105.44	109.74	101.01	100.26	100.44	105.73	104.13	107.67	105.72	103.8	101.05	104.41	106.4	100.92	103.99	104.75	105.7	110.5	96.894	102.03
104.61	110.06	102.93	110.19	109.97	112.25	103.56	108.22	113.7	110.29	104.16	104.95	113.59	105.97	106.76	110.31	106.48	107.4	103.99	104.31	105.47	107.6	100.73	104.68	107.11	108.46	105.89	109.13	109.9	107.01	100.88	114.78	106.65	107.56	112.09	108.89	104.7	117.77	105.55	111.17	104.9	110.1	109.72	112.46	114.63	107.77	106.48	107.54	105.86	108.17
100.31	97.198	99.832	99.958	106.68	103.25	103.44	101.51	97.316	97.25	107.66	105.9	102.96	104.19	100.65	104.71	101.71	104.7	109.43	91.979	104.11	95.224	106.65	107	96.272	101.54	104.99	98.737	97.488	97.347	96.583	97.379	98.992	98.666	101.55	97.158	104.67	91.65	101.55	97.155	97.835	104.54	100.82	101.28	103.47	100.49	93.372	101.89	99.194	97.907
106.55	108.38	104.97	105.83	114.19	112.85	103.8	106.92	114.32	105.57	110.72	105.22	117.43	104.23	107.79	110.44	107.39	103.54	107.72	109.47	112.47	109	116.13	107.73	108.26	104.58	103.39	112.49	114.15	109.23	108.69	113.54	109.52	106.11	106.48	114.52	104.27	104.9	107.22	111.45	110.61	109.67	108.25	110.47	104.37	110.96	108.31	108.55	114.44	111.4
106.5	100.84	103.92	98.817	104.92	106.66	101.63	109.57	102.14	103.15	107.06	111.18	106.88	106.68	105.61	108.82	108.06	106.15	109.03	102.15	113.85	105.31	106.8	95.678	100.9	102.11	107.67	106.33	105.09	108.39	107.79	104.98	107.58	107.71	103.67	105.72	104.76	107.98	99.629	104.38	107.65	105.11	104.96	102.9	109.32	103.02	103.19	110.8	104.02	108.06
106.01	100.86	106.52	111.6	106.05	103.8	108.39	109.42	103.57	101.92	100.32	107.16	112.03	105.08	111.96	106.44	106.6	110.15	110.87	107.01	103.86	105.53	103.59	105.46	104.87	108.97	110.22	107.23	108.25	104.24	111.75	109.06	105.56	108.85	112.95	108.82	107.21	108.65	116.39	105.28	108.08	101.02	111.81	114.01	101.79	108.16	106.44	109.19	113.79	109.47
104.36	104.06	110.08	105.59	110.84	114.76	103.52	109.57	109.51	108.15	110.8	111.71	106.43	109.37	105.81	103.1	113.29	112.2	103.63	112.75	110.77	111.36	113.18	104.45	113.57	108.46	109.15	109.59	109.88	106.16	112.43	110.51	104.64	103.27	108.38	114.45	112.38	113.47	114.89	105.82	99.951	105.61	113.22	109.61	103.95	106.91	109.02	106.73	113.05	107.64
108.06	103.36	104.29	99.85	102.21	103.51	105.7	109.61	98.028	106.74	112.61	105.83	108.21	104.75	108.23	108.17	104.86	102.27	101.68	104.25	105.52	109.74	108.31	104.56	111.51	105.27	104.13	104.92	108.65	110.48	110.87	105.91	110.26	107.55	99.408	102.5	108.15	103.3	104.54	105.85	103.01	104.42	106.39	101.67	107.4	108.55	106.43	108.91	105.02	104.71
104.3	101.48	107.26	105.36	104.26	104.66	100.42	103.54	105.56	103.68	99.583	105.19	101.8	109.76	102.56	112.74	100.96	106.73	111.05	110.2	112.25	100.16	107.79	102.51	102.42	103.37	106.96	99.934	113.87	105.13	100.11	109.75	104.23	106.36	111.14	104.42	109.09	106.63	108.08	104.01	110.12	101.91	99.427	107.23	113.07	104.74	101.55	107.38	104.03	102.79
94.381	107.15	106.18	101.71	103.4	110.84	103.98	104.1	108.67	115.42	110.24	107.21	106.59	109.86	99.796	108.19	107.91	100.83	107.52	102.86	107.03	113.87	102.97	103.37	99.929	104.48	110.41	107.38	105.26	104.1	104.08	108.11	104.74	106.07	105.98	111	107.19	107.55	106.27	104.38	104.02	102.36	111.93	112.94	102.67	110.51	109.5	112.06	103.49	108.35
107.77	112.23	107.59	106.9	105.41	106.11	109.11	111.24	107.23	108.44	106.15	102.58	111.51	108.38	109.15	105.71	107.05	104.7	113.45	108.97	108.08	98.787	107.78	107.25	110.98	108.77	112.65	100.5	103.63	110.38	104.04	111.98	112.05	105.3	105.34	105.87	104.9	108.77	110.5	106.39	107.97	112.9	110.65	107.58	102.97	106.97	111.04	114.79	108.57	109.59
107.49	105.81	106.75	111.43	102.93	104.45	107.39	107.17	107.33	105.16	109.69	105.11	108.26	104.16	113.96	100.37	106.17	102.82	112.93	102.99	102.5	106.59	107.03	108.58	102.16	105.78	102.91	107.58	101.9	106.46	104.94	94.334	109.04	106.13	106.38	108.27	102.45	114.32	101.87	106.23	104.43	102.7	106.07	110.63	100.48	106.69	99.986	105.68	100.78	103.94
107.8	104.61	104.97	108.06	110.79	104.84	109.83	103.15	105.16	109.17	110.65	111.14	111.52	111.17	117.66	110.93	104.63	106.78	112.58	107.92	103.83	104.76	111.59	111.91	104.96	103.52	109.91	106.15	104.56	111.79	109.26	110.18	108.63	111.19	114.94	106.16	108.56	107.17	112.61	106.04	111.51	108.15	104.66	109.9	102.99	104.02	119.39	107.28	102.61	109.67
111.41	106.7	110.48	107.21	108.61	107.04	111.31	111.74	104.38	110.39	104.64	109.13	106.32	108.58	105.96	112.05	111.1	109.59	110.16	108.86	111.79	104.45	104.04	110.15	108.86	111.59	110.71	109.98	110.72	114.24	111.39	107.51	109.48	107.32	105.89	109.84	109.15	109.41	113.05	105.75	107.13	105.84	108.97	110.48	108.39	106.57	104.43	110.09	114.19	104.84
105.68	105.37	100.22	99.103	104.94	110.34	104.39	101.28	109.13	109.84	104.35	106.38	110.91	100.37	103.22	109.14	104.78	99.429	104.69	110.52	108.62	105.2	100.41	107.36	106.74	108.42	102.83	99.449	106.44	106.75	110.59	111.05	100.08	103.94	104.22	104.43	110.68	99.782	105.03	104.84	109.58	104.29	101.35	104.02	103.93	106.51	111.7	102.95	108.6	108.34
104.58	99.367	103.63	109.5	105.5	109.18	99.345	107.29	101.63	106.21	104.86	113.02	102.78	111.02	107.6	109.26	110.16	109.65	110.37	100.08	102.89	105.24	109.42	104.61	100.21	105.65	99.438	110.95	102.51	111.42	111.46	106.86	104.91	109.2	105.8	105.89	103.43	104.67	107.82	102.53	109.32	108.19	103.92	107.91	110.83	97.713	105.6	103.79	110.45	106.95
108.51	107.89	113.16	103.47	113.04	108.51	100	103.8	106.19	105.47	108.53	103.05	100.55	108.09	107.84	106.69	102.24	106.42	103.42	104.46	104.04	104.07	102.48	103.43	105.1	105.11	110.57	110.84	111.65	95.103	111.09	103.1	104.19	104.95	107.42	107.93	105.1	103.06	104.41	107.58	108.92	107.51	101.19	106.09	105.54	105.49	100.77	103.17	102.16	110.16
115.79	108.89	107.35	108.77	103.02	106.42	97.942	103.22	106.52	103.97	110.49	108.46	108.93	108.96	103.94	111.69	105.08	110.56	105.91	106.63	103.39	106.81	108.62	100.58	102.56	109.4	98.974	106.32	105.78	107.56	110.8	100.98	103.18	107.96	107.02	110.28	109.59	103.52	110.82	109.92	110.42	102.45	110.35	112.62	103.76	99.795	107.32	106.33	104.54	113.87
104.45	102.36	105.95	106.43	102.94	102.11	111.89	108.52	103.5	105.03	104.68	106.55	107.83	98.367	106.51	107.42	104.19	110.2	100.07	101.49	105.72	107.22	114.17	109.3	105.07	104.52	103.17	108.06	109.36	108.53	111.23	104.96	104.86	106.58	106.12	106.44	107.19	102.67	107.33	104.09	111.94	108.49	102.71	105.44	111.78	101.63	109.19	102.94	106.55	113.45
113.97	111.73	112.13	104.52	105.37	111.33	111.86	108.95	114.97	109.79	105.57	111.83	115.16	101.78	113.42	117.13	105.36	116.87	107.93	106.69	113.79	102.86	107.7	109.11	107.03	97.039	111.9	113.25	106.47	114.55	105.07	109.3	100.94	114.25	111.99	101.09	104.37	112.36	111.07	109.43	105.89	112.07	116.78	104.45	109.36	104	108.52	115.43	110.05	107.23
109.35	110.92	103.55	110.48	117.46	109.15	111.27	107.37	100.31	114.91	109.7	104.76	110.73	106.98	105.98	110.53	113	107.97	110.68	102.81	108.31	110.66	115.63	108.84	106.86	103.66	109.75	99.896	101.02	104.2	102.73	108.87	109.37	108.99	104.03	110.21	103.05	106.03	101.93	101.9	112.33	109.49	108.4	113.03	106.38	103.87	110.54	106.44	111.38	110.01
92.611	102.77	100.66	101.44	94.92	101.31	96.431	103.3	90.934	101.02	97.017	97.427	98.806	102.14	99.024	100.86	100.33	94.326	98.917	99.895	103.67	85.541	101.46	100.58	96.862	103.24	97.288	103.74	101.82	94.265	99.921	98.385	98.905	92.998	90.107	98.756	96.648	102.29	93.452	98.736	91.853	99.051	94.689	100.96	96.741	101.45	97.826	105.61	96.982	101.17
101.57	98.374	99.624	98.477	98.3	103.1	96.482	98.558	98.406	96.297	104.68	104.86	103.7	105.9	101.65	103.38	103.78	99.273	101.68	99.548	102.22	105.26	100.29	96.14	101.39	96.972	99.131	96.136	97.356	100.23	99.556	103.86	104.15	98.075	98.779	96.821	97.5	101.82	97.65	100.33	99.127	100.94	98.681	94.286	101.92	101.32	99.612	93.466	105.35	98.253
107.37	110.35	110.06	101.59	111.97	105.87	108.76	113.89	109.71	107.53	111.84	104.25	111.49	108.84	111.02	109.49	106.42	112.14	104.83	109.63	111.37	107.16	107.9	116.47	109.64	107.82	107.13	100.95	109.14	104.64	114.29	109.94	111.41	110.96	115.72	106.24	103.72	99.423	110.01	111.96	107.35	103.58	106.88	105.08	103.73	114.8	110.98	107.87	108.01	111.31
98.489	107.48	106.84	106.48	105.77	103.41	102.26	98.464	102.71	107.09	108.04	102.12	102.08	105.17	102.78	112.38	108.15	115.47	105.46	103.25	105.65	104.93	106.15	105.35	105.96	107.98	103.41	99.57	96.85	107.74	104.69	104.61	103.94	101.32	109.88	109.81	102.94	107.91	109.56	107.26	101.55	109.65	108.81	102.46	99.981	107.34	102.22	100.55	111.44	105.34
93.477	95.776	106.25	104.58	99.017	100.3	94.289	101.89	100.07	103.06	100.7	97.429	105.53	101.28	94.865	97.379	102.3	103.11	99.666	106.21	95.614	90.28	94.241	103.01	99.488	98.917	100.34	105.04	93.957	99.887	101.74	94.762	98.909	100.2	94.576	103.74	98.56	105.61	97.956	93.555	92.774	97.303	103.05	95.26	99.515	97.289	96.956	94.863	99.943	96.276
108.25	109.5	106.74	101.05	116.35	110.9	112.98	108.17	110.76	105.79	107.25	111.86	99.459	107.62	102.77	109.74	110.2	101.11	107.36	109.84	109.1	110.41	107.65	106.69	109.63	110.08	111.66	107.43	112.06	106.95	102.84	106.39	106.64	115.8	108.71	114.56	105.75	111.27	110.51	114.35	111.18	107.96	112.37	110.11	110.64	113.47	108.11	111.1	101.11	105.51
103.86	107.02	110.03	107.7	105.39	103.81	98.812	102.45	105.06	103.8	108.57	108.7	109.51	106	104.49	101.57	101.19	106.74	106.44	103.86	97.047	106.99	115.94	106.05	106.1	103.28	105.69	104.14	102.91	108.4	105.19	105.66	109.45	113.07	102.67	103.72	103.21	102.52	99.318	105.15	113.39	103.99	101.01	105.08	110.73	108.05	103.79	105.05	111.61	111.37
104.38	109.76	107.93	106.65	104.01	103.26	104.64	110.26	103.02	105.65	104.31	104.97	106.56	106.72	103.26	100.72	109.13	99.29	104.79	104.58	104.87	107.69	111.48	107.04	106.24	109.07	106.57	103.12	106.2	105.21	101.95	112.14	101.57	108.29	104.28	99.938	103.71	104.28	102.82	109.84	110.1	106.2	110.01	107.51	112.15	106.31	101.64	111.03	107.24	105.36
98.96	96.452	101.6	95.425	97	101.09	98.169	99.183	97.989	95.549	99.394	102.59	94.315	96.298	101.26	99.337	100.72	99.743	98.262	97.939	105.95	99.581	102.95	102.06	95.969	97.983	106.78	97.581	98.852	100.68	97.467	101.59	99.467	96.701	101.92	101.86	97.995	99.279	93.189	103.19	93.355	101.12	100.24	104.72	101.05	97.069	99.127	96.322	95.454	103.67
108.35	107.14	113.21	105.26	105.43	113.01	106.85	110.73	108.72	105.78	110.32	107.36	100.64	110.56	102.57	110.65	111.22	108.02	106.23	112.29	110.26	110.94	102.61	111.98	108.08	106.3	107.4	106.96	108.8	113.43	110.93	101.36	106.91	106.09	105.62	103.87	104.85	108.37	114.43	110.03	106.92	111.62	108.76	112.68	109.01	112.91	110.85	111.86	106.33	105.89
93.208	100.61	91.899	101.52	97.355	95.107	95.348	100.02	102.56	101.04	98.583	105.87	95.881	99.346	99.193	95.968	100.96	97.746	94.103	98.896	97.007	100.82	100.99	102.79	102.64	97.396	96.921	98.466	95.141	91.57	99.2	96.854	105.21	99.396	107.12	95.577	101.32	99.411	97.814	97.184	93.374	96.802	95.869	100.38	97.08	97.548	97.15	95.951	99.886	101.2
106.11	112.35	106.19	103.8	105.89	103.5	108.02	101.29	108.69	100.84	109.12	107.61	106.23	109.42	104.04	100.56	106.99	106.5	109.23	108.66	100.41	106.34	104.04	100.03	106.58	111.02	104.7	105.33	108.78	104.62	104.37	100.22	104.16	103.16	104.42	103.39	106.79	105.44	102.6	104.58	102.96	107.37	100.72	109.16	103.99	106.99	103.9	108.91	102.17	105.83
98.119	99.438	100.8	95.398	100.36	97.978	97.531	100.3	97.984	102.13	100.14	96.271	104.09	95.45	95.325	96.345	104.54	97.652	101.55	104.51	102.09	98.609	94.21	92.132	96.016	93.245	101.27	105.32	98.208	97.464	93.078	93.812	97.087	100.57	104.37	99.758	100.89	94.627	103.9	96.754	103.33	102.81	102.6	98.993	97.074	98.669	98.812	94.429	99.602	97.166
108.57	101.18	97.538	102.91	101.53	101.98	99.517	95.196	95.001	102.97	102.71	96.001	100.41	99.919	96.196	95.723	95.313	103.27	97.003	104.15	103.16	98.71	101.86	95.975	94.438	104.93	98.14	102.32	99.629	99.85	98.714	97.931	99.525	91.67	94.487	97.085	101.31	100.19	99.223	101.64	102.18	100.48	101.96	97.883	96.474	95.102	98.92	100.72	92.6	95.605
95.846	104.13	102.47	107.33	103.01	99.422	96.971	100.52	102.07	101.21	102.22	98.913	104.04	98.337	102.54	92.29	97.147	95.824	100.75	102	103.76	95.622	94.28	98.553	100.03	98.564	100.67	102.83	104.05	97.712	104.65	99.49	101.12	101.71	104.86	96	92.49	101.12	99.604	99.508	100.32	95.596	101.57	97.25	94.512	100.09	97.777	102.28	103.28	98.546
103.57	104.99	101.17	112.25	106.45	110.18	106.16	99.911	101.87	106.9	104.86	109.73	106	104.06	114.38	112.89	109.04	111.25	111.53	103.71	105.16	111.18	108.45	110.62	106.94	111.31	109.4	107.78	109.98	104.77	107.75	113.56	111.03	107.28	107.95	109.07	106.37	107.05	109.74	104.58	110.47	103.21	110.32	112.48	112.15	112.08	109.65	108.49	111.12	104.13
107.49	109.7	98.209	108.6	101.74	110.77	113.97	104.89	109.42	108.77	110.05	109.86	107.89	106.14	113.77	109.8	109.33	109.4	110.07	107.18	104.91	107.77	113.57	106.53	104.63	101.84	109.43	106.11	100.98	106.75	114.92	112.47	109.15	107.54	109.15	108.14	111.58	110.81	104.76	103.67	107.86	111.11	108.13	105.13	105.63	114.51	108.77	108.62	98.562	109.62
102.48	101	105.97	104.48	101.93	107.39	104.29	103.07	108.15	102.87	104.9	107.09	103.07	108.38	102.95	105.25	105.74	102.57	103.84	110.83	106.52	107.36	105.48	103.99	103.08	105.93	104.05	106.98	98.656	105.19	101.73	110.06	107.42	100.43	103	110.63	112.6	106.84	104.91	107.85	99.378	107.29	110.82	105.96	106.64	105.03	109.86	107.35	106.46	97.002
100.43	102.12	101.97	94.103	97.555	98.012	103.37	99.146	97.725	102.28	93.77	97.525	99.916	98.727	101.59	95.453	97.585	95.187	97.491	109.06	95.197	101.66	96.471	105.17	96.217	101.49	100.79	102.62	105.05	95.832	92.515	92.533	88.143	107.75	101.97	101.15	105.78	102.2	102.97	97.821	92.905	97.105	98.581	92.035	91.598	98.374	96.713	97.957	100.34	100.59
112.12	108.53	97.783	100.13	106.56	107.66	100.17	107.92	111.85	110.51	102.47	110.06	109.58	109.78	113.18	117.62	102.44	108.9	108.23	108	109.34	107.27	111.23	106.06	105.84	103.97	106.21	112.6	105.71	106.92	113.74	102.85	114.42	111.58	109.04	107.49	108.2	105.21	109.91	108.05	107.87	106.9	110.16	105.03	112.42	109.25	108.99	111.8	105.97	107.82
108.18	114.57	101.88	107.08	104.06	107.52	101.47	105.12	107.34	108.76	103.32	108.65	105.37	112.03	108.52	105.78	104.39	110.11	108.83	105.99	106.94	101.46	109.75	102.25	99.979	105.41	101.4	106.32	102.39	112.49	103.27	98.669	106.15	108.94	110.05	106.02	109.14	111.6	102.24	102.97	108.46	103.26	103.47	105.38	101.45	103.61	108.5	106.08	98.701	112.91
102.17	101.02	97.599	100.02	97.91	102.26	102	101.34	104.94	96.812	95.485	98.553	106.4	92.974	95.921	103.46	103.67	95.377	100.15	101.63	104.23	104.32	95.978	99.48	96.261	96.439	103.51	99.174	101.71	103.93	99.432	93.634	97.403	103.61	97.319	97.654	96.182	95.01	94.002	98.534	98.68	97.308	100.6	93.676	97.535	97.162	99.232	92.483	101.1	94.16
109.89	114.4	113.92	114.85	112.63	109.77	103.83	111.37	116.18	112.59	107.21	115.07	115.27	105.98	114.86	112.98	109.5	103.2	108.12	112.48	104.57	112	104.97	105.71	110.37	116.82	112.34	105.55	105.52	105.36	112.93	106.51	107.03	114.04	111.72	108.68	114.65	109.83	102.66	110.78	106.14	107.46	109.77	114	110.35	118.19	107.49	103.19	116.16	109.99
102.13	108.3	110.88	104.15	97.675	107.45	106.34	109.55	104.19	106.87	107.63	109.58	108.85	102.14	106.36	105.94	108.09	112.93	103	103.43	103.48	101.51	104.39	107.44	103.26	100.19	110.15	99.479	103.36	106.33	109.09	102.38	102.66	104.07	109.75	106.88	104.24	101.85	109.83	104.67	104.58	109.17	107.21	101.17	99.353	107.14	105.38	109.76	103.17	101.93
100.77	92.829	95.046	96.483	95.711	98.141	101.76	102.17	93.312	96.98	93.552	100.68	95.571	100.91	105.7	101.14	97.314	100.85	104.47	100.82	96.996	97.968	91.939	97.975	95.263	95.707	99.27	95.5	102.93	94.852	102	101.57	95.761	95.914	95.846	95.363	93.7	93.057	94.456	93.109	99.626	100.75	100.95	102.54	96.25	94.914	97.758	102.24	97.44	99.017
106.18	104.09	108.18	102.45	103.13	110.93	103.62	102.8	103.68	105.6	109.19	103.8	107.16	103.22	106.02	109.79	107.71	103.56	108.28	103.74	98.055	100.7	103.53	108.61	110.28	102.57	101	105.79	105.23	102.96	109.98	105.75	104.88	101.61	100.2	102.34	109.83	100.46	98.436	101.88	102.4	107.41	99.828	103.91	104.98	108.1	104.88	105.83	104.63	107.66
104.04	114.25	106.01	108.01	108.44	105.94	107.5	106.72	105.57	110.37	105.03	117.2	100.66	103.03	107.81	102.47	111.11	105.91	110.64	108.39	109.49	108.16	113.01	103.45	104.88	102.31	99.7	103.13	106.7	105.9	103.55	106.42	98.238	107.07	105.91	110.6	108.06	106.26	103.86	104.23	112.43	105.67	111.55	102.2	101.22	108.61	102.71	104.95	110.49	107.87
109.08	109.72	108.13	103.57	112.61	105.57	114.55	110.41	112.34	109.77	110.73	100.54	109.82	98.473	104.58	111.98	109.7	107.09	109.09	104.36	100.05	111.5	111.3	111.26	107.18	108.02	110.93	109.41	109.42	107.72	108.47	104.89	102.06	101.27	109.79	109.57	103.7	109.6	104.38	108.48	105.75	107.13	110.43	113.22	106.44	101.77	106.11	109.62	106.49	105.09
109.73	105.18	108.66	106.54	108.05	110.59	112.36	105.1	116.65	107.6	110.46	106.92	107.15	112.97	109.07	105.77	107.53	102.74	111.37	108.18	107.23	105.98	103.6	102.48	104.48	109.17	105.07	107.73	105.91	102.56	110.22	105.62	105.98	107.98	106.56	107.03	104.16	110.21	106.25	111.58	106.25	104.43	109.2	104.97	108.34	101.2	106.19	105.39	109.99	105.96
98.709	106.17	104.87	101.53	104.67	101.24	107.99	102.86	102.35	109.94	109.42	106.54	101.86	110.57	111.28	108.07	108.46	109.05	111.34	112.28	105.73	105.78	105.71	98.644	108.27	99.988	110.38	102.16	109.53	103.19	108.46	102.73	102.42	108.31	109.62	100.64	108.24	110.3	97.483	107.83	99.788	105.79	103.7	104.69	111.93	98.877	108.96	100.45	106.58	103.23
103.58	94.916	99.165	98.794	93.191	98.287	97.778	94.156	99.356	96.512	101.51	97.431	101.13	98.551	98.896	99.814	95.292	99.909	98.565	101.95	98.033	97.875	97.209	99.44	101.01	100.22	96.228	95.992	94.588	96.107	91.902	91.311	101.46	99.669	102.38	93.953	93.089	99.787	96.593	95.504	94.414	104.94	100.07	98.252	92.309	97.253	99.032	104.27	101.69	102.17
111.65	104.15	101.07	106.7	99.633	106.66	101.83	104.24	99.477	110.9	108.66	103.74	105.01	105.88	107.3	106.19	111.34	109.5	104.66	104.08	106.71	105.79	110.34	112.61	104.48	105.99	108.46	105.64	107.66	111.45	112.31	101.49	105.54	111.22	108.2	112.16	106.53	107.86	104.98	110.94	111.66	104.63	112.14	107.96	102.95	105.9	114.94	108.76	101.63	104.04
102.51	102.43	111.01	109.05	108.17	110.05	110.18	104.66	105.71	114.51	100.1	101.38	101.74	104.32	105.38	107.55	104.81	113.88	106.93	105.17	102.6	111.94	108.57	101.23	106.64	106.71	107.02	103.4	103.1	98.302	106.99	103.3	106.27	112.23	107.24	105.77	106.66	100.18	110.46	103.84	110.48	105.52	107.93	105.04	102.14	105.53	99.085	100.2	104.66	105.62
104.76	102.93	105.26	108.36	112.26	103.05	103.9	109.08	105.68	107.96	105.42	107.16	101.2	110.26	109.88	107.83	109.45	105.48	107.91	107.21	110.87	112.94	106.32	106.05	104.09	111.13	102.08	105.46	111.86	110.02	107.85	99.257	106.71	105.34	110.89	113.27	109.86	105.49	110.39	112.02	106.21	107	107.22	113.02	107.97	104.31	106.24	102.96	110.33	107
98.247	93.813	97.459	96.682	96.962	101.44	95.753	94.79	93.976	100.6	93.805	98.318	93.204	98.956	102.96	97.461	105.94	99.15	99.929	108.53	98.062	98.618	101.74	95.63	101.74	93.339	97.02	99.942	98.004	100.82	94.695	98.901	103.95	102.56	96.277	101.24	95.903	98.415	98.417	101.16	95.653	99.771	99.403	100.37	98.73	100.19	95.791	106.58	100.28	91.013
103.3	103.14	98.231	108.73	102.77	102.71	107.42	106.38	105.94	100.81	104.95	107.78	106.36	100.72	96.632	98.069	101.67	105.46	104.48	104.85	99.77	109.45	103.07	107.34	104.42	105.42	109.54	104.96	102.16	107.21	101.78	104.35	97.418	99.561	105.3	102.32	100.5	107.92	105.9	101.44	107.92	103.44	106.91	106.26	111.99	106.56	108.2	109.09	108.06	106.64
96.008	98.716	94.854	98.523	103.14	94.447	91.63	94.002	97.359	100.65	98.076	95.622	101	99.848	94.619	100.84	99.374	96.517	99.923	98.421	95.767	96.956	100.28	99.908	98.861	100.44	103.29	94.011	94.923	97.431	102.39	105.75	100.02	98.874	99.597	94.13	101.83	97.719	100.55	97.378	96.214	95.879	96.686	99.004	100.3	95.933	102.35	103.19	97.751	100.89
99.967	93.964	100.94	98.153	99.412	93.635	99.023	95.611	98.975	107.46	105.17	98.026	97.168	102.16	104.82	96.643	103.57	98.801	97.869	97.243	97.898	98.526	105.52	100	93.718	99.689	103.91	103.26	98.157	99.484	99.135	105.14	102.11	95.861	99.336	100.55	93.275	97.095	109.33	92.187	96.183	95.688	96.288	98.595	102.18	101.46	96.764	100.78	106.37	97.03
103.55	111.79	105.09	106.8	104.51	102.77	106.88	106.63	111.2	102.81	104.98	104.56	106.23	103.36	110.19	101.84	109.77	100.93	104.38	108.77	98.51	110.69	110.25	109.82	105.38	106.32	109.61	103.48	110.46	107.69	104.91	106.2	104.86	110	111.74	105.68	98.988	105.22	105.66	109.02	109.38	111.38	107.85	111.05	106.06	105.07	106.03	106.75	102.77	106.63
96.244	106.15	98.455	93.229	96.617	98.51	99.093	101.04	104.13	102.28	106.85	96.851	100.19	103.17	93.122	99.488	96.171	100.54	103.53	92.68	98.902	102.07	93.843	94.464	98.429	107.99	99.731	103.01	97.824	101.27	100.7	95.581	96.89	101.63	97.682	99.437	101.91	88.939	100.4	97.854	107.16	98.915	100.79	97.902	99.723	96.438	98.328	98.669	95.479	98.12
105.41	106.43	109.3	105.26	104.39	104.5	106.98	102.2	101.71	102.19	99.46	106.84	109.84	102.32	107.75	101.3	106.09	105.24	104.02	111.39	100.48	107.55	106.07	104.83	108.84	104.92	104.58	105.77	110.06	107.22	110.09	106.17	107.26	105.33	110.63	102.28	107.59	109.74	102.51	107.4	101.96	110.04	106.64	98.365	103.37	104.32	107.41	105.52	107.49	108.31
93.6	101.95	99.886	92.022	99.184	97.691	97.819	98.942	95.735	98.815	99.578	99.358	100.58	97.536	93.19	101.96	98.889	95.119	97.726	96.539	99.144	94.761	104.97	96.058	96.439	99.949	92.863	101.59	96.329	97.243	100.19	98.968	102.22	96.981	95.517	102.24	94.684	97.724	99.744	99.418	98.733	95.167	94.678	95.642	93.312	101.07	95.174	103.24	97.229	97.696
103.06	98.544	109.01	99.576	107.63	102.28	106.14	107.53	104.63	113.05	105.4	110.07	104.39	101.21	101.37	109.82	102.43	107.83	102.26	110.91	106.31	105.05	99.317	103.5	103.36	110.23	102.14	110.79	107.72	107.81	105.92	104.65	108.22	106.93	107.43	101.55	105.34	103.54	111.04	112.49	111.41	97.626	104.36	106.24	103.77	108.17	108.03	104.77	107.22	104.44
106.03	104.33	110.48	109.05	104.27	112.27	106.96	106.31	101.41	104.41	105.52	113.26	103.16	102.31	110.35	110.04	102.57	104.78	109.75	101.75	103.12	106.07	101.89	103.91	105.22	110.35	105.32	104.99	110.06	107.52	106.61	105.63	98.167	107.42	98.992	105.16	107.76	105.13	100.15	108.02	105.42	105	105.75	111.09	100.92	106.49	104.44	107.51	108.78	110.98
113.09	107.28	108.64	114.03	106.64	111.93	110.47	116.04	110.2	108.17	109.62	112.27	106.01	108.29	116.49	107.9	114.31	113.62	113.12	114.82	106.93	111.15	108.27	109.46	107.61	103.57	113.06	109.66	110.76	112.22	106.65	106.81	113.64	112.27	104.48	113.54	106.47	112.21	111.32	106.81	104.52	108.74	110.83	116.45	109.65	109.38	115.41	113.41	114.64	114.54
102.25	94.847	97.902	101.64	96.493	99.695	96.652	97.35	97.768	102.85	101.33	90.168	98.657	96.917	103.75	99.103	99.431	97.34	103.59	100.84	95.681	100.52	102.45	90.682	98.6	101.15	93.037	102.06	98.711	93.993	97.261	94.134	103.9	98.652	99.654	97.379	95.579	100.54	102.96	97.654	100.68	97.743	100.65	95.11	94.584	98.13	98.101	98.98	92.328	95.422
95.785	95.73	100.18	98.76	102.75	97.362	97.273	99.223	100.24	101.97	100.98	97.097	100.86	98.825	96.35	99.153	89.79	95.777	97.535	91.781	101.22	103.33	99.651	103.26	97.48	97.286	97.043	95.229	99.002	102.07	94.058	99.371	96.838	97.054	97.453	94.578	94.29	94.405	94.76	106.36	99.364	96.245	92.707	94.238	102.03	95.857	100.78	96.514	89.503	106.11
111.4	108.41	104.55	105.68	107.5	99.072	101.86	106.31	102.66	106.27	102.97	103.6	99.614	112.53	110.42	109.17	102.43	102.03	99.7	100.13	109.74	100.12	101.94	103.17	110.1	105.82	105.89	103.21	106.28	111.11	109.07	106.79	105.62	106.82	109.02	105.51	98.688	105.08	101.53	109.48	111.4	104.49	108.78	105.48	104.71	109.3	103.19	104.26	106.99	109.88
112.67	112.75	113.71	112.72	112.79	105.53	110.15	106.65	109.29	102.38	108.6	111.82	113.07	110.14	111.08	106.63	111.95	108.08	112.71	106.38	116.32	113.55	107.85	111.84	107.37	106.5	113.71	107.89	107.13	113.51	108	112.54	115.37	113.23	104.77	110.95	107.05	115.56	111.81	112.67	109.99	105.31	114.5	109.17	114.05	109.86	109.86	106.35	113.82	109.9
105.54	110.85	110.38	107.76	106.43	106.36	113.06	101.86	111.8	106.91	110.96	109.84	108.4	110.68	106.45	111.05	107.07	107.34	106.92	107.81	104.73	102.61	104.53	104.32	105.05	109.14	110.39	109.29	102.52	111.89	116.26	112.95	106.26	105.96	109.36	111.43	111.55	100.22	102.61	104.77	107.89	112.94	105.42	104.96	108.47	100.97	104.45	110.27	107.72	104.94
108.03	109.93	112.39	108.59	110.9	99.992	112.71	106.14	112.61	103.73	112.09	108.77	112.16	113.43	113.17	113.78	112.3	105.48	112.57	104.23	107.96	105.57	102.15	108.82	109.17	102.8	109.36	104.5	98.901	106.37	101.75	109.7	109.77	101.08	109.69	102.7	113.02	103.47	106.06	106.92	113.47	110.32	98.028	107.46	109.72	108.08	107.94	99.593	101.44	111.08
104.48	103.92	101.35	106.64	111.07	103.63	106.72	108.33	105.66	105.88	106.78	110.74	103.03	108.8	104.02	106.78	110.67	104.07	104.58	104.52	108.37	100.48	111.5	106.32	104.03	108.93	114.91	103.43	109.38	110.17	107.07	110.52	108.59	105.08	110.38	107.6	104.99	110.36	107.71	107.23	102.38	106.39	109.93	108.04	108.7	111.99	106.75	106.39	108.45	108.86
106.81	104.84	106.01	111.45	105.46	102.8	107.49	102.76	99.821	102	103	108.03	104.65	105.28	110.81	111.75	109.38	105.15	105.28	107.76	104.03	106.94	103.96	108.61	112.67	106.14	109.69	100.31	108.71	107.81	106.95	108.29	105.66	109.58	102.18	106.08	99.087	106.77	109.21	103.59	102.14	105.08	101.64	103.6	107.78	107.49	101.38	103.97	103.25	103.2
105.25	103.68	98.075	98.324	99.302	94.827	102.61	96.999	96.482	95.655	94.552	103.97	94.527	94.94	97.241	99.445	97.905	93.069	95.966	92.564	100.45	105.14	92.804	105.04	96.949	99.44	98.295	94.247	97.009	99.199	104.86	96.203	95.693	93.38	104.4	104.94	92.929	99.844	102.61	93.633	97.639	103.8	96.482	100.91	95.624	89.207	96.857	100.58	99.795	93.771
104	100.49	104.6	103.58	100.76	98.458	98.808	102.34	99.515	102.85	101.62	101.89	99.255	95.585	97.009	104.93	99.281	94.567	107.3	105.44	97.921	100.27	99.412	102	102.58	101.33	97.435	104.14	101.41	98.774	99.091	100.54	95.71	101.92	100.16	104.53	99.946	104.78	95.555	97.723	102.54	104.55	95.557	96.195	100.92	100.94	104.42	97.35	99.89	98.969
107	112.66	103.09	111.58	111	110.33	108.13	104.22	105.41	111.2	104.08	104.84	108	100.67	109.79	110.37	105.31	106.23	103.58	110.26	103.02	110.19	109.49	109.7	106.14	110.38	104.71	106.39	114.54	99.259	106.57	103.47	111.36	110.62	103.08	102.87	107.87	103.56	105.13	103.56	101.19	100	108.4	110.3	107.91	112.62	106.74	110.59	113.52	107.33
98.766	90.004	98.433	97.541	99.714	106.75	99.366	98.535	97.384	99.41	100.08	99.772	97.934	101.43	97.06	101.73	98.542	99.49	100.53	100.36	103.52	104.72	96.434	101.33	104.43	97.367	92.311	104.87	101.56	100.16	101.58	105.91	94.934	96.801	96.168	94.086	102.54	95.58	96.279	100.07	97.797	106.6	95.407	107.42	100.36	95.462	95.009	103.79	89.556	101.02
96.793	102.05	96.441	101.54	96.473	101.57	95.912	93.53	91.721	98.175	103.03	98.865	93.783	90.918	102.27	97.203	98.868	100.6	94.811	100.31	92.443	96.169	92.362	97.768	96.003	91.064	97.97	96.415	101.81	96.058	106.36	97.291	99.586	103.17	96.337	99.069	101.71	89.828	99.371	104.37	93.835	98.654	102.94	91.287	101.38	102.18	95.127	93.474	100.83	103.69
101.96	97.206	100.88	95.52	98.065	97.698	96.793	99.551	94.724	102.26	99.234	96.966	98.644	95.036	97.835	94.762	99.476	94.912	94.265	91.529	95.697	100.22	99.09	99.72	92.975	95.347	100.63	95.118	93.964	93.983	97.684	94.035	98.551	96.782	98.881	98.236	98.562	100.59	96.65	98.225	91.568	96.286	101.11	103.14	94.776	94.561	95.176	98.561	95.837	92.572
102.38	102.03	106.38	103.4	106	108.05	106.85	111.72	105.1	107.17	103.55	101.72	101.72	107.29	116.43	97.754	101.26	97.333	104.03	108.48	105.99	101.24	106.3	107.13	111.64	104.98	102.1	104.04	105.74	106.33	105.36	106.52	109.32	104.08	105.35	108.16	100.57	105.94	108.36	101.08	102.69	103.77	111.07	101.72	111.26	105.95	110.43	107.08	103.81	101.43
111.13	104.54	108.15	104.56	103.06	108	102.67	100.77	108.06	107.34	105.3	107.72	103.2	104.99	101.95	109.44	103.73	111.46	105.89	105.85	102.03	102.39	107.86	102.68	102.82	106.62	106.96	101.25	112.77	102.13	108.24	110.61	110.16	114.22	109.51	103.14	104.25	106.56	101.37	108.04	106.68	105.31	103.34	104.53	104.72	101.01	103.05	107.25	106.12	102.58
111.22	102.28	105.33	101.58	101.88	106.45	104.73	107.49	110.71	107.2	114.18	108.67	105.4	105.13	112.6	105.62	105.6	111.48	100.94	100.71	105.49	104.76	104.55	108.84	106.21	102.25	105.29	100.85	101.79	99.322	105.15	106.65	103.2	105.5	104.43	105.49	112.2	110.65	107.34	107.95	99.261	108.92	107.47	106.59	100.7	112.53	105	102.23	109.12	107.08
101.24	101.7	104.59	107.01	104.12	113.83	96.506	106.92	106.65	100.6	106.92	102.21	108.62	106.95	103.03	105.55	104.18	113.84	104.71	109.58	106.46	106.62	103.77	107.47	109.67	106.48	104.57	106.03	106.64	106.66	103.54	102.43	101.66	102.81	111.01	103.38	108.89	111.3	112.71	108.16	99.075	107.83	109	103.02	112.19	101.31	102.76	107.46	106.16	105.62
103.18	108.37	114.15	107.05	104.47	103.84	103.84	106.72	112.1	107.63	110.39	108.85	106.91	103.66	103.4	99.641	101	107.11	107.2	110.89	101.25	107.28	111.34	98.408	107.06	109	105.03	106.76	102.26	97.28	101.51	98.525	106.54	110.2	102.05	98.8	103.54	100.66	101.89	104.94	114.96	111.59	100.89	110.2	110.63	108.79	100.59	97.697	101.62	102.42
108.66	104.21	110.46	112.72	113.14	109.79	114.51	114.88	110.78	106.12	101.75	109.32	108.11	111.87	114.01	108.37	105.03	106.44	108.67	102.22	109.43	99.901	109.47	111.46	111.64	107.52	111.23	102.2	105.3	110.32	103.67	106.86	112.35	104.22	102.09	109.61	101.96	113.47	103.25	104.98	110.97	104.76	112.45	109.99	107.14	107	104.76	113.7	107.28	102.52
104.76	109.79	105.82	110.63	103.78	110.7	111	113.47	108.72	105.25	110.7	113.95	111.76	104.92	107.84	108.75	105.09	109.57	108.6	105.12	102.81	102.54	110.13	110.14	112.04	107.75	113.66	104.88	112.67	114.47	109.07	105.42	109.84	107.83	106.81	108.25	110.15	110.77	104.62	111.87	106.98	106.43	101.87	111.22	110.35	107.25	108.39	105.85	105.89	105.08
112.62	111.25	107.89	107.28	109.11	102.4	103.6	113.33	105.34	102.46	107.58	108.84	106.4	106.7	112.5	109.3	105.55	109.88	108.59	104.44	104.04	105.99	113.31	106.14	107.13	112.25	114.24	109.04	107.36	107.1	113.86	108.36	108.12	112.45	111.69	109.01	107.73	106.32	112.76	107.99	103.68	108.86	102.59	116.05	111.89	107.79	105.08	106.72	112.76	110.67
102.37	107.24	106.63	106.73	99.64	110.91	106.48	103.79	104.35	101.81	112.12	109.05	102.08	101.91	107.77	106.2	103.6	107.49	107.49	112.38	104.53	105.34	113.06	107.36	104.65	103.3	107.89	102.98	104.94	107.33	109.07	105.66	113.04	108.61	107.84	110.49	105.83	106.62	106.01	101.7	103.13	105.03	105.01	104.21	101.55	108.26	103.33	105.58	107.11	110.74
103.45	107	107.14	109.25	109.99	109.17	108.19	106.35	110.97	108.46	105.16	102.11	108.91	114.67	111.16	108.4	111.24	103.12	106.35	112.11	98.233	111.83	111.22	104.57	102.88	111.06	108.57	105.1	110.42	105.01	107.3	101.97	111.67	110.86	115.68	106.52	108.04	106.49	115.54	108.16	105.59	108.24	106.17	106.38	109.07	113.21	115.21	109.99	105.53	106.41
106.35	103.1	108.56	105	109.66	109.97	107.1	110.85	105.67	102.95	110.94	107.08	107.67	106.06	108.68	102.34	111.35	106.11	109.6	105.04	106.39	116.55	105.93	107.9	109.83	110.87	103.19	107.31	110.95	107.03	106.93	110.17	105.07	105.07	107.76	110.81	105.91	111.06	112.75	109.71	107.89	104.96	107.21	103.53	109.38	110.22	102.32	104.49	105.29	110.24
103.97	101.32	99.582	102.71	98.428	96.82	99.882	102.12	103.68	95.153	93.341	101.67	99.013	101.42	103.16	98.388	98.043	103.96	101.73	97.002	98.675	99.756	100.69	99.193	99.895	102.8	105.1	96.896	93.648	100.74	105.72	95.873	100.58	101.26	97.744	92.442	101.94	96.931	94.445	100.94	102.37	101.08	94.413	96.162	98.802	94.797	104.45	100.15	99.671	97.384
97.292	100.49	92.307	98.682	97.011	101.47	96.54	97.497	94.166	96.343	99.221	97.761	91.457	92.831	98.521	95.245	96.855	97.583	98.603	95.083	100.92	99.299	101.04	93.739	104.41	104.52	84.633	101.02	96.274	101.4	97.144	98.095	102.96	100.19	102.05	93.133	100.38	96.053	100.12	95.993	96.389	97.313	99.928	98.504	100.6	97.654	92.405	94.712	100.94	94.164
108.42	104.09	113.75	108.73	103.16	107.81	111.14	102.33	99.819	108.53	107.04	111.76	101.48	110.81	110.33	106.01	111	105.96	107.31	100.14	103.17	109.96	107.18	101.17	108.6	111.4	105.14	102.77	110.35	110.21	106.49	110.66	106.33	109.71	105.93	102.65	112.89	106.32	108.1	105.58	105.12	112.28	105.81	112.41	106.36	108.34	108.49	109.29	112.12	105.95
102	106.7	109.74	107.33	107.72	105.35	105.43	106.64	107.84	100.7	106.04	102.18	103.99	113.06	101.11	109.89	109.82	108.49	109.81	106.76	105.24	108.42	101.92	107.41	109.95	104.21	107.11	109.42	104.88	106.68	105.36	104.87	105.83	101.36	102.62	102.99	110.52	103.71	100.67	107.19	102.8	103.62	104.12	104.04	114.03	103.95	106.43	107.28	104.87	102.7
100.91	103.2	114.1	103.78	106	101.34	108.42	110.02	109.13	109.98	106.51	112.92	108.6	99.457	107.67	109.3	103.58	103.19	106.54	103.5	106.2	108.43	101.81	108.16	107.24	105.33	102.16	113.21	107.77	106.04	100.92	109.66	102.54	103.65	104.18	109.17	107.27	107.27	106.31	108.59	107.04	105.47	109.79	104.14	105.88	106.71	103.44	104.84	103.11	108.63
110.11	104.88	110.53	107.28	101.35	103.95	105.93	114.81	104.15	107.9	103.7	106.8	107.79	110.94	106.23	111.52	107.01	107.23	106.34	107.83	115.43	108.92	100.75	105.95	105.18	107.48	112.22	101.3	108.19	109.76	100.47	101.44	103.65	110.93	104.14	113.04	107.51	109.78	107.91	106.3	108.67	104.82	98.242	104.08	111.92	108.65	105.8	104.93	113.07	110.34
101.38	103.86	100.73	90.706	98.664	97.568	97.75	96.244	102.85	97.889	96.145	99.358	100.12	96.197	99.966	101.19	92.93	96.626	104.29	102.15	102	101.85	95.209	99.784	100.12	103.3	102.24	98.527	97.164	94.972	100.3	92.792	101.74	97.964	93.607	102.38	103.12	96.303	96.462	95.844	100.77	102.07	94.924	100.21	98.733	98.3	102.54	98.235	99.909	100.88
107.54	105.56	100.8	102.89	103.1	101.51	104.05	106.99	102.14	110.63	107.1	107.98	94.714	107.9	106.07	107.3	107.14	107.25	109.65	101.76	105.28	110.99	104.24	104.69	105.75	105.05	106.59	105.25	97.666	100.29	99.815	100.08	113.33	104.22	110.78	104.9	102.69	111.15	105.84	99.881	106.05	106.99	107.03	107.84	109.87	105.65	106.22	108.38	109.77	105.8
100.36	95.546	102.27	95.416	104.55	104.09	102.96	104.11	103.2	98.235	102.1	96.361	99.436	96.136	98.174	102.04	100.73	93.102	105.28	102.33	102.02	101.98	104.03	100.32	103.95	104.83	98.03	103.18	102.66	104.34	100.34	105.64	102.03	105.89	100.16	104.7	100.64	99.529	100.2	97.609	98.988	101.02	102.37	99.851	100.28	101.68	103.2	99.607	101.32	99.089
98.546	100.37	105.38	106.65	108.31	106.47	101.34	107.59	115.29	106.52	102.83	110.58	101.11	103.74	105.25	107.81	110.96	111.98	111.88	104.7	105.19	105.06	104.21	106.2	106.96	108.1	101.75	107.23	100.77	109.21	102.9	103.77	107.64	111.17	110.7	105.13	99.838	107.05	105.59	105.53	109.98	100.97	110.59	105.13	106.8	102.4	107.67	105.65	103.92	97.987
108.93	108.09	110.31	113.49	105.86	108.92	102.4	106.98	99.881	107.78	105.39	108.63	104.88	108.62	109.59	110.19	109.2	106.19	109.19	111.14	105.06	108.21	105.05	102.92	105.21	106.06	112.56	106.55	104.71	108.23	113.93	110.31	109.67	111.17	101.89	110.26	112.86	111.19	105.47	110.9	104.82	108.77	113.44	109.78	103.34	105.76	108.07	111.47	103.19	111.93
108.8	109.21	111.98	105.87	107.7	112.3	107.87	106.62	101.84	108.23	108.08	108.29	110.35	110.44	109.67	109.04	111.01	105.93	104.36	111.11	112.46	110.03	108.9	112.64	110.77	107.22	107.03	108.6	109.53	117.89	112.37	108.02	106.06	113.22	106.9	112.8	110.34	105.28	109.74	109.93	109.59	103.98	108.4	100.32	116.09	112.29	107.28	106.37	107.78	103.34
105.79	112.05	105.24	106.75	106.37	106.85	112.62	114.63	109.97	109.07	108.82	107.13	105.96	102.66	110.19	108.96	104.73	113.27	104.72	106.82	97.471	108.75	107.15	110.49	109.77	103.75	113.85	100.71	102.44	109.87	103.64	105.39	109.25	103.11	103.3	110.12	110.93	109.08	107.83	105.07	111.52	110.44	111.85	113.62	111.4	108.56	109.02	103.69	111.47	108.58
107.08	109.81	109.74	112.48	106.07	104.74	109.34	102.08	106.42	104.99	105.46	105.84	108.33	105.73	113.89	102.27	107.63	103.85	107.87	108.28	107.2	103.48	106.1	108.65	103.71	112.12	100.21	101.87	106.7	107.89	107.43	102.22	107.67	102.97	108.89	109.17	106.9	105.35	100.09	111.48	110.63	109.61	105.43	105.54	105.97	109.76	105.03	108.43	112.77	109.59
111.87	106.74	105.81	113.74	113.06	108.58	103.86	106.55	106.42	105.57	111.01	104.8	105.2	107	109.72	110.9	107.92	110.18	111.06	108.53	102.43	104.64	106.48	107.81	104.99	105.21	101.48	111.41	107.93	109.51	107.47	104.83	102.82	104.43	110.52	107.03	109.78	102.78	103.54	114.77	111.51	111.84	112.52	106.94	107.21	109.3	104.72	108.26	109.9	101.57
94.077	102.78	102.96	95.217	96.463	95.941	96.157	100.59	97.789	99.967	107.29	98.454	97.398	96.553	101.61	103.54	101.11	99.741	91.758	100.86	98.56	91.627	99.596	101.72	101.59	97.502	97.717	95.838	102.77	99.198	97.077	100.87	100.89	97.524	102.98	99.204	94.735	100.5	96.85	95.409	96.712	99.984	105.67	98.091	98.229	93.908	98.322	96.504	101.06	94.381
108.58	102.41	105.37	113.49	106.28	105.31	104.31	108.87	107.45	106.52	109.56	100.1	105.57	107.17	104.2	100.38	107.98	109.44	108.87	105.16	110.06	101.71	104.47	98.849	106.02	107.1	112.54	105.68	111.83	111.81	103.63	107.33	109.49	103.63	109.15	107.92	103.51	107.89	103.66	105.41	108.05	106.2	103.12	109.81	99.944	107.76	104.75	106.85	103.63	106.05
105.99	109.28	105.57	105.1	108.48	107.92	108.17	110.87	104.17	104.17	104.69	108.03	108.15	106.79	105.55	105.25	107.47	100.34	98.018	108.99	99.626	102.91	111.47	103.46	118.13	107.07	108.11	105.33	106.96	103.04	102.51	108.05	105.78	112.93	103.29	116.2	103.27	100.01	107.62	103.75	106.54	103.2	107.48	108.16	108.09	113.73	103.72	108.42	107.43	108.94
106.96	107.66	115.6	109.99	110.86	110.81	110.51	106.24	113.33	108.79	104.91	105.57	109.96	110.64	111.13	107.21	106.9	107.42	111.53	108.31	105.35	107.95	114.53	102.74	111.36	112.05	104.78	105.22	104.66	112.99	105.36	103.35	105.37	110.6	108.44	109.85	106.81	105.67	110.83	105.24	107.89	111.4	104.06	108.68	106.61	107.47	105.04	105.75	108.72	108.57
99.986	107.61	109.67	109.33	108.77	108.75	116.09	108.38	106.7	99.665	106.68	111.25	113.21	110.98	102.89	110.27	107.95	102.29	103.02	105.43	103.85	106.87	108.34	111.46	106.08	115.61	109.67	109.82	114.75	103.35	105.77	102.92	104.72	111.2	112.06	102.67	107.76	105.87	109.45	114.56	112.49	106.07	109.72	104.95	111.93	108.49	109.04	110.69	107.39	108.61
102.83	92.373	103.09	99.233	99.427	95.923	97.42	95.961	94.735	102.99	99.852	97.097	101.11	92.273	91.277	101.3	98.839	103.41	97.18	100.66	103.15	93.611	98.531	95.755	99.083	96.041	103.78	103.77	99.212	94.711	97.983	93.896	94.343	96.04	97.711	91.217	97.319	106.55	94.002	94.394	97.893	98.993	102.98	94.285	103.39	97.186	95.201	92.929	94.999	102.72
105.56	108.69	103.76	112.13	107.04	116.58	107.83	110.2	110.64	111.31	107.16	106.9	106.4	109.33	110.99	108.9	102.72	109.23	99.604	106.48	104.38	104.9	103.28	108.56	102.27	112.97	103.33	106.48	111.51	109.09	105.71	106.4	106.06	107.21	109.15	107.15	111.98	104.17	107.65	112.98	99.07	108.59	106.56	110.85	96.184	105.4	108.96	106.09	111.25	114.01
102.94	101.88	95.396	98.921	105.75	99.599	102.16	101.05	104.89	95.735	100.77	103.24	97.339	95.344	100.68	106.8	97.956	98.229	99.829	98.273	98.728	95.083	100.51	100.04	99.144	104.78	101.55	99.149	98.435	97.058	101.18	97.105	102.27	97.638	97.043	105.31	100.92	100.03	89.048	105.23	98.599	95.232	107.08	99.663	102.94	99.065	97.26	92.09	102.88	100.17
102.33	107.8	106.27	111.34	107.1	109.77	110.15	103.21	105.78	110.18	105.95	106.79	105.42	106.56	106.82	112.55	112.35	111.48	106.6	103.19	106.43	106.86	104.12	109.81	108.78	103.08	114.19	111.31	107.76	109.22	104.12	109.17	106.88	104.77	111.5	113.62	111.5	105.71	103.6	114.11	107.73	106.2	109.29	106.71	110.26	106.66	108.96	108	101.62	107.55
109.29	110.01	107.28	104.68	108.42	108.41	105.27	103.87	110.52	102.46	110.12	104.96	105.57	109.8	104.86	106.33	100.2	105.29	114.93	101.99	107.51	112.36	98.878	103.74	107.12	105.97	104.12	109.9	104.05	102.44	108.89	105.68	104.49	102.29	107.93	108.06	100.85	111.02	102.37	111.34	108.12	104.97	107.28	100.78	104.46	111.54	104.34	103.59	102.94	101.81
101.86	102.84	106.09	109.52	107.8	110.26	103.03	106.74	103.31	104.79	108.05	104.27	110.25	103.08	106.82	103.29	99.791	107.99	101.66	107.24	107.02	107.23	102.79	107.99	104.25	106.12	104.33	109.07	105.22	108.2	99.297	101.36	105.56	113.65	109.39	98.889	100.8	105.87	106.61	101.46	104.09	100.48	99.508	107.4	102.32	102.81	104.12	102.07	107.57	116.95
103.41	102.75	99.42	105.22	103.14	102.77	104.95	102.43	106.89	101.12	102.84	100.94	98.635	101.68	99.151	103.59	95.153	103.88	99.397	103.58	101.19	101.97	104.96	95.91	100.19	95.399	95.153	98.486	104.07	102.49	97.471	97.707	106.24	101.99	106.85	103.92	101.02	102.75	102.47	98.428	95.668	100.89	99.251	101.17	103.43	102.88	100.74	98.296	97.168	98.225
113.19	114.65	113.52	115.29	107.04	105.62	112.78	107.55	108.44	104.59	105	103.4	110.13	106.21	108.74	108.38	112.16	101.32	109.08	110.17	109.71	106.79	111.39	100.62	114.38	108.76	101.92	108.36	105.9	111.84	108.01	107.12	111.97	113.04	111.35	110.42	108.33	111.55	106.81	110.2	102.9	111.43	104.89	109.04	113.6	103.39	107.26	105.9	106.96	110.82
95.251	95.294	93.623	95.729	95.858	97.495	100.55	99.563	99.032	99.703	100.11	99.564	96.496	97.235	101.08	97.926	96.793	101.52	99.763	101.15	92.828	101.18	101.73	93.937	104.28	103.88	98.737	99.18	92.937	96.817	104.03	97.191	98.132	98.695	100.53	100.3	100.5	100.4	101.16	99.033	88.536	97.189	99.354	100.62	100.15	96.442	96.254	96.804	96.183	101.95
110.59	109.02	105.95	113.37	103.26	111.55	109.47	114.16	105.36	111.68	103.48	112.33	110.03	109.37	108.08	102.35	109.01	107.15	104.71	106.16	106.66	108.09	105.48	102.06	110.23	103.74	108.69	108.27	110.34	109.75	115.47	104.29	109.07	107.17	116.4	112.58	106.55	105.6	111.02	107.35	105.69	103.33	102.4	113.67	108.24	105.85	109.03	105.37	113.76	108.26
96.007	114.34	101.34	104.36	109.1	106.2	109.17	107.09	106.09	104.47	103.02	105.59	104.81	109.8	108.11	98.308	104.15	107.87	111.18	100.64	109.34	109.53	107.22	107.12	100.62	108.19	109.72	106.16	99.168	99.87	110.63	107.6	105.27	101.63	104.12	108.54	104.15	102.74	114	103.87	111.04	105.26	101.57	104.27	104.16	106.29	104.23	106.48	105.88	98.539
110.82	105.39	109.76	106.69	103.91	107.51	100.69	113.34	111.56	104.36	106.73	103.77	108.6	112.68	106.37	101.68	111.66	109.14	107.89	106.78	104.89	112	110.18	105.59	105.97	107.52	109.79	109.79	106.49	108.83	112.75	106.96	107.4	107.53	115.02	103.26	104.62	111.12	114.08	102.37	106.56	110.93	105.17	106.12	101.01	112.83	113.11	106.65	108.41	110.71
108.51	110.56	112.5	108.02	113.89	107.66	107.75	115.84	111.67	111.07	106.42	105.1	102.69	111.77	117.18	111.67	112.43	109.97	106.38	109.49	107.63	109.28	107.14	108.94	114.92	109.07	106.55	101.53	108.93	116.37	108.97	110.66	108.01	111.48	115.34	109.54	109.12	107.01	111.72	106.78	111.62	111.85	107.67	108.3	111.14	116.98	110.15	108.05	113.55	114.53
109.21	102.98	108.25	106.43	104.35	106.11	107.17	106.26	108.82	104.05	99.832	106.95	108.8	105.01	103.5	111.2	103.49	110.89	106.71	107.24	109.77	104.5	110	102.72	101.11	101.76	109.99	105.63	108.6	106.76	107.5	111.6	115.64	107.37	101.83	101.58	104.4	111.85	104.63	110.83	105.36	106.17	104.22	101.85	102.44	105.32	110.39	95.246	105.94	103.9
107.97	115.62	109.27	100.44	96.352	105.52	104.52	104.61	103.78	105.81	108.74	102.13	106.64	104.82	108.35	110.62	107.41	110.28	106.52	104.28	107.43	103.71	104.49	106.91	102.3	107.79	110.16	103.75	113.52	108.45	97.752	107.69	101.41	105.11	105.95	102.63	107.69	104.92	105.67	110.77	100.57	110.07	105.53	111.73	103.77	111.51	103.28	107.22	99.167	108.34
108.7	104.26	101.57	102.79	106.35	103.07	109.54	106.53	108.83	107.85	106.16	110.44	101.6	104.17	106.44	109.48	106.78	107.93	104.18	108.26	100.05	108.28	103.49	104.4	103.06	106.11	108.1	97.561	108	103.47	105.97	99.641	99.532	104.81	104.15	105.24	104.02	109.11	106.44	100.28	107.07	108.94	104.72	110.31	102.34	107.55	109.29	112.53	100.64	104.83
99.005	88.711	105.6	93.453	95.178	102.5	95.286	98.873	97.064	100.5	95.312	92.885	93.211	97.857	99.029	100.17	97.803	98.719	100.19	98.208	100.41	105.35	93.499	100.69	95.222	102.58	99.609	101.11	98.961	98.398	99.932	97.156	96.227	101.64	102.7	99.239	96.347	101.48	96.929	104.85	95.586	97.723	96.109	104.39	99.804	105.67	106.76	99.354	99.85	103.78
106.55	98.014	101.91	107.93	106.96	107.86	106.19	112.15	105.6	104.74	105.23	106.87	106.84	105.33	108.1	101.58	108.36	110.26	106.94	109.21	106.36	108.17	110.6	104.14	102.58	104.42	109.03	101.58	109.95	110.23	110.18	104.57	103.91	104.31	101.85	106.54	100.96	102.55	102.76	104.29	105.59	107.27	107.26	102.56	110.13	106.06	104.37	105.69	110.03	103.9
109.35	104.53	108.11	103.95	106.7	110.2	106.71	105.91	107.5	112.45	107.36	101.04	107.58	104.01	103.75	109.47	100.11	104.17	109.58	109.98	104.92	106.15	102.8	106.51	108.28	105.13	109.97	116.47	107.18	108.42	101.74	110.99	107.58	102.37	103.28	106.09	106.62	107.34	109.09	107.83	109.92	106.74	104.23	107.41	105.99	110.8	102.19	104.85	112.83	107.18
105.19	105.88	107.12	107.06	99.549	111.31	105.61	109.92	108.37	106.17	105.25	108.08	115.72	104.43	107.93	109.44	111.46	103.75	110.35	111.44	111.28	111.28	112.68	107.92	108.53	101.3	113.42	105.8	111.36	106.65	105.91	104.89	110.4	103.4	107.55	110.82	109	102.03	105.73	112.49	105.1	103.28	108.22	106.98	110.11	112.27	111.7	110.16	108.21	110.48
105.13	106.99	105.21	102.09	104.7	105.76	108.03	104.23	104.81	110.32	106.59	105.16	104.72	108.77	107.92	100.57	106.85	108.34	110.9	104.7	106.92	110.16	98.448	103.98	109.32	104.41	105.25	105.32	107.95	106.48	102.67	105.16	113.69	103.5	108.46	104.52	107.01	111.23	103.3	110.26	107.88	110.62	108.96	106.86	106.7	107.74	104.7	108.18	111.19	105.43
106.72	96.41	101.36	98.175	103.69	109.09	105.42	96.906	103.55	106.65	101.5	108.11	101.32	102.83	108.31	110.51	103.36	103.97	101.47	101.73	109.08	107.6	110.89	108.92	98.648	110.26	108.78	102.56	102.4	108.74	107.69	105.99	104.78	105.14	108.31	102.35	105.17	104.48	105.09	107.34	101.34	108.38	105.09	102.8	110.82	108.7	100.29	103.05	103.91	106.21
104.9	112.7	100.6	108.57	109.95	106.74	107.47	108.7	102.62	112.34	107.1	105	108.28	107.64	101.36	101.16	105.38	108.4	106.82	105.07	103.18	110.32	106.67	99.5	106.68	106.1	102.14	108.02	107.12	104.76	102.07	104.43	103.06	106.05	111.09	112.23	102.22	104.92	98.426	98.455	110.26	104.84	109.09	105.04	107.97	108.08	100.66	109.73	99.436	105.99
106.78	108.92	110.55	103.51	99.562	113.36	104.31	110.8	104.68	104.6	105.94	101.33	102.32	107.88	108.55	106.33	104.4	110.53	103.94	113.8	103.97	109.92	108.47	108.49	110.24	109.98	104.17	103.29	104.8	105.21	109.1	106.28	106.4	107.17	107.39	107.29	109.08	105.35	109.47	104.87	101.39	99.991	103.45	111.02	104.38	107.74	102.91	105.22	99.415	97.164
97.044	94.876	93.073	90.782	94.734	101.46	98.479	98.632	89.226	94.142	102.75	101.36	98.214	91.085	96.243	102.76	98.83	92.26	94.556	96.747	95.345	96.861	95.207	98.16	96.168	99.759	96.889	100.46	98.961	100.62	98.378	99.955	95.302	91.006	96.179	103.28	95.642	99.358	101.9	95.242	92.574	91.138	94.906	95.463	95.841	102.48	101.95	103.38	102.71	96.241
107.59	101.48	109.98	107.48	101.18	98.134	103.67	102.89	105.15	111.53	103.8	103.97	106.66	104.7	104.21	105.45	102.33	106.42	107.1	103.6	98.187	103.03	111.08	100.94	99.522	108.01	102.42	100.65	105.6	105.38	112.75	100.61	110.31	105.52	112.81	113.02	110.34	111.22	107.51	105.89	103.95	107.46	104.87	108.02	100.41	104.3	101.43	115.37	106.76	106.18
110.14	112.42	105.75	106.3	109.78	110.35	107.58	110.13	113.92	113.84	110.55	110.71	106.87	108.21	108.81	109.08	111.34	111.47	114.27	109.56	106.7	108.53	109.99	116.26	114.34	104.83	117.53	107.35	113.81	109.18	110.94	110.41	110.33	114.81	107.69	112.84	111.98	106.2	114.27	114.09	111.13	109.25	115.4	109.23	105.96	111.16	107.35	110.2	114.1	105.76
102.05	97.156	106.15	104.66	105.24	89.65	99.458	99.969	102.87	105.01	97.888	101.31	100.32	103.52	105.7	99.343	100.74	102.07	98.877	106.24	100.02	97.512	100.31	103	96.935	109.06	97.801	104.73	99.217	101	104.05	102.11	104.16	99.889	95.161	96.141	98.389	106.8	99.761	102.22	101.43	101.26	104.82	100.32	98.42	98.437	104.68	94.92	99.493	103.43
110.83	108.63	113.3	107.18	113.39	109.52	101.82	103.27	105.85	114.5	110.34	101.13	101.66	108.26	106.22	112.84	107.21	113.26	101.3	108.41	108.62	105.92	107.33	109.51	105.54	104.53	109.52	105.36	106.78	105.2	109.95	107.06	109.61	104.2	111.24	109.15	112.04	108.66	111.73	102.84	106.35	109.83	104.77	105.08	113.7	103.16	108.22	106.86	103.77	110.95
102.45	96.836	103.97	100.96	102.84	104.03	102.16	99.036	112.02	113.2	106.98	107.31	102.71	107.46	102.13	105.12	111.76	104.38	105.79	107.13	106.59	102.19	106.96	101.91	100.69	106.61	108.67	111.19	104.31	111.99	107.48	107.33	106.29	108.31	101.33	105.41	109.6	106.4	105.99	108.6	101.85	107.89	113.77	104.44	110.38	105.48	107.32	105.68	102.4	108.48
93.261	100.36	100.23	102.7	104.29	98.267	99.118	97.016	95.013	103.83	98.957	92.387	101.73	98.766	100.22	96.778	95.309	96.575	97.787	101.46	96.683	97.97	97.158	100.98	97.701	103	102.21	98.978	100.3	102.41	97.801	97.288	97.939	105.09	97.987	96.266	94.129	100.39	100.62	99.586	92.504	99.384	98.4	99.783	101.97	104.1	96.005	101	97.723	98.351
108.36	101.48	110.02	98.033	102.56	105.87	103.66	101.83	105.67	102.27	110.05	104.05	107.9	108.71	108.11	99.117	110.62	103.32	104.92	98.989	109.94	98.08	103.77	102.69	105.29	106.69	99.024	105.06	101.23	109.75	104.44	103.72	112.09	100.89	105.67	109.89	106.37	103.3	105.74	105.54	109.84	107.26	104.81	108.79	104.52	108.58	104.15	107.35	113.09	110.14
107.85	111.31	104.83	100.37	104.74	103.19	107.27	105.67	105.96	104.62	109.2	107.62	108.22	106.59	110.53	105.31	102.83	111.72	108.02	100.83	102.18	100.97	100.26	101.64	104.02	103.16	113.55	100.74	103.86	104.16	108.64	107.07	100.53	106.88	106.08	106.56	106.88	103.31	99.846	101.51	103.79	107.76	104.08	99.263	103.37	99.305	101.85	108.86	100.88	106.66
103.85	116.7	109.11	111.01	110.22	119.21	107.17	104.56	105.67	105.32	110.2	110.64	113.94	109.99	109.29	116.29	114.74	107.24	108.85	108.48	112.23	108.86	106.88	112.2	104.32	103.17	106.55	104.88	103.61	103.77	104.24	100.52	108.46	110.23	111.79	108.85	106.75	110.78	111.84	106.81	108.22	110.69	108.29	101.03	108.35	110.39	104.99	106.61	110.37	114.58
99.477	100.94	97.075	105.23	97.654	100.24	99.319	106.55	98.341	97.514	102.45	100.32	101.8	103.89	102.06	100.65	96.24	99.625	98.295	103.95	103.96	103.56	96.757	101.82	92.962	97.997	102.04	97.574	101.05	100.1	103.95	106.03	102.95	105.5	93.493	99.844	96.343	99.708	107.09	97.369	98.485	98.614	97.175	99.135	99.953	102.36	103.4	101.48	95.612	98.433
107.54	103	101.72	107.39	105.38	103.91	103.09	102.29	111.79	107.99	107.58	108.55	98.361	108.2	108.44	105.02	107.1	96.294	110.29	106.51	106.13	107.64	104.46	101.97	104.24	107.61	108.25	102.67	98.287	113.49	104.75	106.64	102.7	102.08	105.95	106.6	103.99	108.18	105.46	102.75	109.24	100.77	106.61	104.53	104.5	109.99	106.28	106.01	106.03	103.33
100.1	95.301	95.041	99.079	96.085	102.07	100.32	94.539	102.3	93.891	96.89	91.726	106.11	98.04	97.989	105.4	93.973	96.998	97.096	97.38	94.203	100.42	92.873	103.08	97.1	97.38	93.084	102.3	95.322	91.62	99.987	96.326	100.15	99.928	102.22	98.54	97.269	99.939	105.94	94.287	98.287	96.426	93.581	96.009	96.584	98.543	93.874	96.827	99.456	97.343
109.89	109.5	114.55	110.22	112.21	106.65	107.67	103.68	105.18	103.24	102.66	101.42	105.45	107.31	107.86	102.48	109.07	106.08	107.4	106.54	102.89	108.12	106.63	100.26	108.54	105.32	108.18	100.73	105.68	103.38	110.6	105.48	104.5	105.93	107.05	106.36	111.12	110.4	110.33	107.99	110.53	103.08	110.72	102.25	104.81	103.61	109.6	109.3	101.79	108.47
107.86	105.9	107.42	112.17	109.66	107.67	104.28	113	108.44	106.13	111.46	111.91	110.58	106.86	115.16	107.54	108.23	109.6	109.41	109.53	103.06	113.11	104.16	110.75	106.81	109.22	103.73	108.82	106.56	112.32	109.18	117.74	107.15	99.868	105.67	110.92	107.49	105.94	105.12	108.29	110.45	111.43	108.39	109.22	108.63	96.519	115.94	109.06	104	101.07
111.22	106.79	104.28	97.565	109.19	110.61	110.1	113	110.69	107.75	107.42	114.47	102.54	111.35	109.43	104.69	107.15	109.12	105.63	103.78	109.67	103.55	109.43	103.25	108.84	107.34	97.981	106.05	103.81	102.83	102.06	110.02	106.69	106.74	103.76	107.68	101.5	110.14	108.25	108.78	108.76	107.82	99.821	113.17	105.31	108.79	110.41	111.55	103.06	100.29
93.514	99.557	99.057	99.401	100.55	97.368	100.42	89.289	98.064	97.089	97.128	93.861	97.176	94.108	97.396	102.47	98.335	95.874	92.796	105.62	94.529	99.543	101.28	98.296	97.005	89.093	95.663	96.104	100.79	96.667	99.133	93.04	100.88	98	100.15	96.171	93.586	99.871	101.39	95.269	96.786	99.445	101.04	94.661	91.986	98.846	97.631	105.47	94.404	96.496
97.612	101.68	101.83	104.4	105.61	101.75	87.616	97.216	102.07	104.77	96.101	92.501	103.97	103.88	100.22	100.17	97.775	101.82	99.691	98.717	96.749	97.271	98.11	95.464	109.09	96.616	93.459	100.09	101.24	98.987	106.02	97.16	101.72	105.53	103.63	98.346	95.85	100.77	96.98	103.93	89.416	106.76	95.591	102.59	98.91	100.45	101.42	99.651	100.96	95.361
104.43	106.41	106.54	99.247	104.98	105.88	105.58	106.05	109.03	102.38	98.431	111.08	101.36	111.66	104.99	105.82	103.06	103.16	107.22	104.92	104.96	105.29	106.64	110.94	102.41	105.23	109.99	108.02	104.51	102.38	95.708	106.46	103.68	104.69	101.35	107.89	106.21	99.865	103.83	104.8	102.14	104.39	111.06	107.56	104.4	106.88	101.84	111.51	103.58	109.53
108.36	107.62	103.19	110.97	106.71	107.15	108.56	105.16	109.49	104.55	110.78	109.54	105.52	111	108.68	109.82	109.27	107.6	104.8	102.84	104.47	106.96	103.95	109.04	104.35	101.7	103.39	109.39	105.16	106.43	112.06	110.04	107.42	109.56	110.58	108.49	111.67	106.41	103.75	107.13	109.16	110.53	105.64	106.36	108.85	106.99	106.75	106.83	105.13	105.89
107.17	106.98	113.69	113.44	104.44	109.85	109.25	107.42	109.28	100.81	100.27	110.55	110.68	112.98	103.79	109.93	112.75	111.27	110.98	110.73	106.52	109.48	104.3	106.33	103.38	107.21	106.97	105.44	105.24	104.79	106.85	110.27	103.45	109.14	105.11	104.61	116.17	102.04	104.83	115.55	105.44	110.25	107.38	106.94	107.8	114.1	104.39	107.54	105.95	109.16
107.8	98.159	100.16	103.87	104.38	112.28	102.7	106.33	102.16	108.02	106.99	105.1	107.69	109.66	106.32	105.65	106.92	114.66	109.33	105.33	103.26	105.86	106.42	103.71	101.95	103.52	107.51	104.57	105.39	106.42	103.64	104.83	109.83	109.68	106.96	108.15	102.96	101.86	106.21	104.87	110.27	106.71	104.06	100.77	104.54	103.65	101.03	102.65	108.87	108.63
107.61	104.15	97.321	101.35	101.41	106.42	103.46	104.5	102.7	99.208	104.26	114.54	103.18	106.4	101.91	102.74	104.51	104.28	106.07	103.97	100.97	98.719	108.51	102.97	105.39	105.07	105.14	106.05	106.01	104.59	105.14	108.49	106.99	101.41	103.02	111.25	103.17	106	103.78	103.59	110.5	103.06	108.17	106.65	106.11	110.26	100.41	96.694	108.15	104.18
106.87	110.25	104.01	103.8	111.36	110.57	106.28	111.67	108.34	112.99	118.99	103.3	109.49	105.28	107.01	106.08	107.01	107.19	105.01	105.53	110.71	110.75	107.56	103.24	103.66	108.03	102.58	109.4	114.52	107.28	106.57	104.68	113.93	109.78	99.256	101.57	112.5	107.64	106.2	105.25	106.99	106.55	104.87	108.86	107.31	112.2	107.12	107.78	101.42	108.76
107.94	107.14	106.98	113.28	102.27	107.19	109.39	110.44	108.92	114.74	109.87	103.51	111.62	109.55	108.81	108.67	105.75	109.56	103.43	115.18	116.52	106.53	110.37	109.68	114.67	111.45	110.1	106.84	113.07	115.04	109.18	105.11	103.7	107.12	105.7	106.4	116.2	107.46	95.96	106.57	109.55	103.3	106.98	105.52	107.6	107.39	109.43	112.18	104.58	106.35
105.98	111.03	108.64	110.77	105.98	110.91	103.39	105.22	107.76	102.4	106.34	105.75	115.66	106.96	109.29	110.22	106.65	111.57	111.2	98.789	105.07	112.55	110.28	105.1	102.61	110.88	109.75	108.57	106.7	108.24	110.02	108.43	106.93	109.1	107.37	105.67	104.74	101.32	106.38	106.55	102.63	101.55	108.62	108.25	111.87	105.79	104.72	110.33	111.63	109.88
104.02	109.38	102.77	108.38	110.87	106.97	106.5	105.62	106.34	115.94	105.03	112.07	107.64	117.13	107.27	106.69	106.07	114.96	100.32	106.81	113.03	108.9	108.58	111.55	101.2	110.72	107.8	103.78	108.13	113.43	108.37	102.26	106.15	108.73	104.02	110.11	106.71	109.65	110.39	111.24	104.71	107.79	112.03	110.23	104.38	110.9	104.37	108.25	109.41	110.1
118.14	109	108.26	119.8	109.42	104.97	107.97	106.71	109.56	110.91	107.98	108.68	111.13	116.12	111.04	101.23	114.38	109.3	108.19	111.23	111.37	106.51	106.24	112.08	114.67	115.01	118.15	116.28	115.02	111.39	113.12	111.07	106.85	107.75	107.84	112.87	112.05	113.53	111.82	116.36	112.76	112.41	107.54	114.65	111.81	115.11	105.66	114.06	112.59	112.81
101.52	95.985	100.13	94.954	95.699	100.53	95.67	100.48	99.001	100.71	95.363	100.66	99.034	90.553	101.78	99.514	98.386	95.685	102.13	103.22	92.097	96.994	102.29	99.722	98.919	97.754	97.486	97.701	97.787	96.871	103.75	99.914	96.461	101.23	103.84	101.21	97.237	98.223	91.641	97.112	103.46	102.02	102.5	99.788	96.394	91.332	95.703	94.744	95.414	100.02
108.42	106.03	101.79	100.72	99.961	108.76	106.15	95.047	108.09	104.13	105.87	106.72	99.703	101.08	106.92	104.6	101.68	106.67	99.432	101.45	98.917	105.22	106.6	100.5	106.39	105.46	99.723	110.21	98.682	105.18	101.89	101.26	102.43	102.56	98.083	106.43	98.62	106.84	103.7	97.248	102.37	107.75	101.55	102.69	93.828	104.62	103.37	108.69	106.61	107.46
99.364	108.3	107.46	106.09	101.94	107.06	98.964	106.41	110.68	108.99	101.25	108.79	104.12	103.63	99.418	104.4	103.01	105.71	114.65	108.7	102.63	108.43	107.33	106.6	103.86	108.04	104.65	109.74	101.17	104.88	105.23	107.97	99.972	109.13	103.14	102.92	108.04	103.86	108.42	101.72	102.19	106.65	105.34	100.63	104.5	107.26	109.65	104.03	108.89	109.02
98.962	95.982	99.225	101.06	102.27	104.84	99.163	103.84	104.07	99.755	98.632	102.04	105.59	101.97	101.33	98.92	95.629	104.82	101.47	100.22	100.77	98.78	107.01	103.93	104.17	101.05	101.22	95.833	98.473	99.358	101.17	100.57	93.622	109.04	102.77	99.325	103.95	99.234	101.14	97.715	90.112	96.251	103.3	96.12	100.39	98.324	99.057	96.635	101.47	105.62
105.99	107.8	103.39	102.99	115.84	103.55	107.55	101.92	110.47	106.59	107.11	104.81	106.8	105.1	103.86	106.56	104.02	111.1	111.99	100.06	107.39	110.84	101.47	109.26	104.04	107.9	104.12	106.95	106.12	104.68	108.23	101.45	111.18	99.331	106.98	103.86	108.94	103.81	102.81	98.076	104.48	109.08	113.2	110.92	106.88	105.08	108.7	107.32	105.28	106.15
101.1	100.97	104.61	103.55	105.88	100.89	99.424	96.903	104.17	101.38	100.33	103.01	102.49	99.441	93.888	91.888	98.668	103.24	99.83	105.31	94.704	102.91	97.992	91.778	98.464	101.36	108.45	100.6	99.423	95.24	101.12	101.35	107.55	101	99.934	96.02	102.51	98.532	98.712	103.61	101.43	100.7	106.35	99.43	100.8	99.717	100.87	101.62	103.68	102.13
111.59	108.57	103.16	105.41	109.83	104.97	107.85	109.43	104.86	108.26	104.14	105.79	102.88	103.7	102.53	111.77	103.96	107.93	109.01	110.75	108.43	107.84	119.65	102.51	104.75	116.43	105.36	110.93	114.77	109.36	104.88	114.11	115.17	110.64	106.53	107.31	103.76	105.8	110.07	102.52	108.67	112.18	109.48	109.44	110	102.47	110.54	106.43	109.59	106.67
101.06	100.82	98.254	105.77	95.341	94.154	97.148	96.664	98.371	97.364	95.007	95.289	99.036	96.313	92.8	91.951	92.834	96.291	98.343	96.78	92.301	97.829	103.11	98.078	98.137	96.537	101.97	95.124	102.98	95.641	94.757	95.632	100.83	96.452	98.427	89.743	95.345	98.659	97.745	99.083	98.168	97.203	98.448	106.25	102.1	98.93	99.686	97.649	97.078	94.8
102.22	105.41	102.2	108.23	100.62	106.05	106.18	100.07	105.71	112.82	102.85	105.44	100.59	106.99	115.29	108.7	103.42	108.72	111.82	105.82	102.43	101.93	104.24	101.15	109.92	100.62	105.58	107.08	104.21	107.31	103.98	102.14	106.13	107.94	103.39	103.04	107.57	106.91	108.26	107.2	103.67	104.98	104.2	105.01	109.18	105.91	107.95	101.87	101.97	114.17
107.7	104.77	104.12	107.29	110.11	112.19	106.71	108.81	99.456	110.3	107.86	108.88	104.84	108.34	112.33	109.71	106.33	105.76	107.85	105.11	109.43	111.1	109.19	106.01	110.7	102.28	112.32	103.36	105.48	109.99	102.74	100.67	107.84	99.481	106.51	107.53	108.31	107.58	107.51	114.16	104.43	112.59	111.62	107.85	110.93	107.48	108.78	102.04	107.66	115.15
106.59	111.04	106.04	105.78	110.14	107.93	111.22	105.01	108.55	106.95	107.73	112.59	114.47	107.3	113.17	100.91	110.64	105.53	107.64	99.138	107.51	107.1	104.34	110.15	113	108.2	111.47	110.17	111.35	106.18	121.34	115.51	112.99	106.34	105.95	107.96	111.19	104.34	115.5	109.99	113.11	107.69	111.51	103.09	111.71	103.88	107.01	105.69	110.1	110.22
100.24	103.74	103.47	111.3	103.97	107.56	104.92	110.33	106.93	103.42	107.97	111.18	106.96	102.88	99.371	106.16	110.43	109.87	108.79	106.82	108.14	111.95	104.16	104.55	100.7	101.45	107.82	107.45	110.2	108.42	106.14	107.33	108.22	106.86	105.9	105.72	101.61	100.83	105.52	100.78	102.84	106.63	107.35	107.85	104.3	102.9	99.898	108.03	107.74	104.38
106.08	101.04	103.15	97.874	98.111	103.16	105.85	103.58	99.936	100.49	104.39	101.92	101.81	104.59	102.19	109.41	95.809	102.69	103.6	96.663	100.32	102.78	102.04	99.401	102.94	102.37	104.46	102.66	101.91	102.12	110.13	97.585	101.98	92.29	100.39	106.41	105.09	98.37	102.09	97.792	102.62	96.158	107.37	101.88	105.39	103.06	100.22	97.365	102.84	96.851
111.56	116.03	107.08	110.47	112.36	104.26	114.05	101.55	112.35	108.03	112.22	115.34	112.16	112.37	111.91	109.69	112.69	108.32	111.75	110.58	113.83	109.16	106.61	116.64	110.27	110.17	108.74	109.39	112.69	109.94	104.03	112.54	106.43	101.66	114.75	117.89	116.82	109.51	110.72	109.06	117.75	109.89	114.11	114.52	107.93	105.16	110.07	109.73	109.64	113.18
111.33	108.83	104.72	107.24	102.39	111.74	106.07	103.72	107.47	105.4	108.75	108.49	105.87	107.73	110.99	109.13	112.37	104.36	110.52	104.26	113.01	107.78	113.37	113.17	110.48	112.73	103.68	109.19	112.25	112.56	115.7	107.06	112.47	105.33	105.74	104.8	108.63	106.45	111.03	108.49	110.42	106.83	105.6	108.52	105.88	111.29	106.62	103.93	105.42	104.27
98.84	101.58	105.14	98.971	101.94	105.17	108.19	99.489	99.199	103.77	103.69	95.412	103.68	97.298	96.281	102.54	103.14	96.319	97.972	97.79	107.41	99.105	109.32	104.18	105.61	105.92	106.48	98.576	101.02	106.54	99.173	101.55	103.54	95.915	104.9	102.28	103.57	102.15	101.8	108.73	103.41	100.67	107.21	102.04	102.34	101.38	98.722	102.41	105.52	99.968
104.71	100.64	100.38	106.93	101.39	108.06	106.07	105.78	105.57	103.51	107.66	109	98.246	105.84	101.97	114.06	106.05	112.7	105.19	110.51	98.365	105.98	106.27	99.819	104.96	111.88	108.72	105.31	103.37	96.507	105.62	101.17	107.09	106.58	100.23	110.46	103.43	111.28	104.24	106.4	106.63	105.23	106.12	107.23	101.89	101.15	106.91	105.07	108.17	107.15
104.51	115.52	108.86	103.32	113.11	101.39	111.6	109.15	107.85	111.4	112.44	104.38	109.06	107.96	107.62	105.56	111.99	112.93	100.11	106.81	103.98	104.28	107.62	108.55	108.84	110.23	103.17	108.18	110.4	109.2	102.27	107.98	101.45	111.21	101.46	112.55	109.68	107.27	109.5	108.16	105.98	112.77	105.15	111.06	104.12	111.52	104.54	111.09	111.81	106.85
95.07	100.25	101.62	100.4	103.74	91.826	98.557	97.304	105.91	102.7	106.05	94.898	95.774	99.121	102.57	101.56	100.78	97.202	95.832	100.11	102.31	103.75	103.78	102.69	102.61	97.577	97.888	102.43	99.69	102.45	100.05	103.99	92.958	96.914	99.327	97.689	99.938	103.81	99.043	100.59	99.537	99.186	103.21	102.59	99.649	112.37	105.36	104.24	104.15	104.43
98.319	101.61	98.719	104.89	104.76	98.427	101.12	101.47	98.374	99.498	103.4	102.81	100.11	96.687	99.131	99.641	101.78	101.6	95.477	97.929	96.515	96.484	99.98	108.3	99.738	100	101.3	105.57	100.75	98.653	99.181	100.41	104.71	103.37	105.83	101.38	96.572	91.959	104.29	99.644	104.61	108.1	99.523	103.07	95.407	98.697	97.911	97.711	102.95	101.77
107.28	108.55	106.99	100.1	102.52	105.95	110.18	106.73	111.21	107.31	108.41	108.82	106.72	107.45	109.15	107.53	108.27	103.02	115.08	109.93	106.21	112.44	109.48	109.95	108.01	115.34	106.13	106.14	106	105.7	106.8	112.51	110.79	103.56	113.17	100.8	112.65	105.35	109.45	108.69	102.07	107.49	108.46	108.55	108.87	105.54	113.51	111.28	104.51	105.53
98.14	108.24	112.13	106.59	101.53	111.63	103.33	113	101.96	107.23	101.92	108.07	112.5	105.57	105.73	97.229	104.08	105.06	105.51	105.96	110.09	104.87	102.98	99.921	99.783	106.73	106.36	100.59	108.18	103.67	108.93	107.01	102.21	110.64	107.54	105.39	101.89	111.38	103.82	109.07	102.44	110.05	102.19	107.3	105.39	106.59	109.83	113.54	104.32	108.22
111.86	102.69	111.47	110.43	108.88	105.92	109.29	101.92	105.15	100.38	103.19	105.07	100.76	106.84	103.89	102.17	102.78	111.53	104.76	108.07	104.25	102.51	106.03	102.25	103.47	111.48	111.21	106.56	106.21	102.84	103.06	107.65	106.69	107.47	107.1	106.25	105.89	103.16	107.6	103.62	102.74	108.51	106.78	110.9	103.85	102.24	111.14	104.19	109.84	109.72
113.61	105.61	111.17	108.9	104.95	105.74	105.63	103.62	104.39	102.98	104.21	108.15	100.66	111.51	106.31	106.78	107.52	102.11	102.29	108.29	109.25	104.14	106.32	107.31	102.81	102.45	109.84	99.764	103.45	109.95	103.95	112.83	109.43	101.87	104.98	109.13	105.53	106.26	100.06	109.59	109.38	105.3	106.36	104.79	101.65	102.61	105.69	104.56	109.52	110.59
102.82	108.98	101.98	108.67	107.56	109.34	107.26	108.77	111.44	100.38	108.65	108.25	101.76	102.29	107.2	101.37	106.1	109.51	108.74	109.2	112.34	102.87	105.09	105.71	105.17	112.89	109.59	107.75	102.44	106.47	109.26	102.66	110.71	105.05	105.68	104.25	106.51	109.59	108.59	108.65	107.31	103.39	107.88	109.27	102.42	105.36	112.02	101.65	108.85	112.87
104.41	113.63	115.54	106.44	103.55	107.04	104.61	109.71	114.35	111.55	103.24	111.2	104	108.82	110.75	108.86	110.65	107.21	107.94	106.06	117.27	103.2	101.17	106.7	106.54	104.07	104.72	107.33	103.01	103.05	104.11	110.96	104.83	103.78	105.06	111.07	100.65	116.65	109	104.37	102.03	103.75	102.5	111.03	103.98	102.01	107.35	103.12	101.25	112.44
110.43	106.15	97.959	103.98	105.71	106.36	105.31	105.61	108.53	102.11	105.73	102.76	98.811	102.39	109.73	107.7	109.02	110.14	107.7	104.83	104.21	109.9	110.81	103.12	103.38	107.48	106.86	107.1	106.2	106.35	105.99	109.17	109.32	99.826	111.37	106.6	107.69	109.44	106.49	105.44	103.41	104.7	105.57	107.1	107.65	99.824	103.56	106.11	106.37	103.01
108.72	111.19	107.8	103.19	104.94	102.34	105.36	106.16	110.6	108.38	104.06	105.29	105.62	101.78	106.04	100.08	107.35	104.47	102.03	109.11	99.382	108.47	98.883	104.2	105.14	105.2	101.63	105.16	104.98	99.728	105.4	103.7	103.57	100.04	107.06	102.71	107.49	105.2	100.89	107.51	106.67	109.7	102.34	106.12	104.85	105.8	103.33	98.761	110.1	105.75
98.583	99.879	102.73	92.97	101.73	96.13	99.784	97.655	98.934	97.323	96.623	97.433	98.063	97.145	101.62	99.32	105.6	99.325	103.87	99.967	97.728	99.38	101.36	99.687	99.945	98.379	97.423	104.42	95.336	95.55	104.11	93.607	103.8	94.432	99.158	95.379	106.62	92.581	97.988	99.873	99.037	99.264	101.05	100.09	94.387	95.071	97.972	95.883	94.135	102.79
107.68	110.27	112.57	104.17	105.29	111.62	104.79	107	103.45	108.22	102.43	110.62	105.58	105.29	101.67	104.11	103.54	105.1	103.78	104.23	105.36	109.58	104.48	104.91	101.95	109.45	109.94	104.55	104.09	95.498	106.16	98.101	104.76	99.726	108.05	103.2	101.82	104.99	104.35	107.93	106.35	108.2	100.6	111.02	109.67	109.15	103.92	103.03	103.12	101.49
112.08	101.99	100.44	107.28	103.95	102.75	108.77	99.521	99.234	103.58	107.45	105.72	109	108.59	105.23	102.55	104.98	107.92	105.97	106.87	106.52	98.334	107.67	103.58	98.829	108.21	110.04	112.48	112.07	104.74	101.46	99.356	104.02	107.28	109.25	109.62	101.65	104.33	101.85	107.88	106.01	105.6	107.03	114.05	105.07	111.75	102.37	100.04	110.18	105.19
103.32	104.32	95.664	96.798	104.02	104.06	100.98	100.9	100.91	100.52	101.53	103.02	102.14	102.7	96.191	98.175	100.29	99.83	99.975	102.22	93.663	101.4	103.57	97.337	101.59	99.215	96.271	98.527	104.05	96.396	103.33	101.57	100.37	101.4	98.431	99.291	92.453	92.671	95.333	101.54	101.46	91.579	94.314	98.772	99.582	100.63	94.2	101.83	103.69	98.383
108.78	112.16	105.6	105.72	103.51	108.91	101.55	111.99	105.93	107.41	106.23	106.33	108.83	105.59	105.73	114.01	106.37	106.06	108.9	107.47	110.65	107.48	101.26	105.57	104.36	115.23	111.98	108.14	97.811	107.14	109.58	108.97	107.78	104.56	113.96	107.31	106.98	111.23	106.64	107.41	106.44	113.96	107.53	103.06	107.85	107.21	103.91	102.36	106.83	106.39
111.68	107.39	105.78	105.36	103.35	111.65	102.58	107.02	106.42	111.91	113.36	99.534	108.55	111.85	111	108.39	108.76	108.57	109.72	108.81	109.62	111.49	109.08	107	108.24	110.3	106.28	107.73	111.83	105.91	111.3	108.53	108.35	105.34	113.69	113.2	106.83	113.47	109.45	112.01	102.17	109.65	108.12	107.47	107.28	102.37	107.56	114.92	112.55	109.46
97.324	93.073	95.794	101.11	96.845	97.91	98.7	102.01	100.18	97.66	100.63	102.15	94.485	99.93	97.664	96.89	98.799	98.929	97.053	96.346	95.762	100.09	96.506	104.86	102.58	95.436	99.184	96.205	101.11	102.43	99.973	99.406	100.66	95.19	103.59	100.55	102.33	98.467	92.57	97.398	105.09	95.729	107.79	105.24	102.56	95.106	98.553	97.633	94.988	97.154
106	102.98	105.06	105.17	111.99	109.2	106.24	109.03	104.76	106.22	114.1	106.87	106.06	109.82	108.63	106.87	109	100.85	107.62	103.96	104.16	101.25	108.12	104.01	106.04	110.87	104.59	100.82	103.26	102.92	102.76	104.07	102.36	109.34	108.76	107.86	102.97	106.36	106.5	107.67	101.19	110.89	100.03	102.7	100.79	100.42	105.15	107.99	109.09	105.3
92.536	97.284	94.538	97.609	98.071	100.57	101.06	96.845	102.84	93.536	92.619	96.013	99.47	97.311	96.778	97.198	93.066	96.07	107.3	100.01	95.705	100.93	105.27	101.89	100.52	99.76	96.977	102.62	93.619	100.86	97.316	96.282	95.14	102.07	93.847	97.742	102.65	99.555	93.736	97.954	98.562	101.82	94.895	97.019	101.17	94.427	98.074	100.61	97.251	94.59
104.4	103.78	102.82	107.41	107.47	103.53	107.67	106.74	106.13	105.39	108.78	99.764	106.9	110.68	109.63	109.55	110.76	102.1	103.53	107.68	106.78	103.87	108.65	105.85	109.84	110.99	108.49	108.97	106.45	106.64	108.41	105.57	107.72	107.94	108.81	105.42	103.08	115.55	105.07	110.22	98.8	107.75	111.85	113.71	107.7	102.73	113.64	108.9	104.33	109.56
107.22	108.89	106.4	107.18	111.99	109.64	105.22	108.18	109.58	108.36	105.23	109.39	104.28	108.51	108.35	116.92	107.85	108.01	100.92	106.79	108.12	106.28	105.24	105.11	105.11	108.27	112.53	105.59	106.22	104.58	107.63	103.63	105.41	109.32	105.55	115.92	110.19	109.58	113.64	108.66	107.04	109.13	110.28	111.63	102.44	106.46	112.56	108.2	108.26	111.24
105.68	108.51	100.26	101.28	105.1	100.3	106.44	106.72	108.12	104.8	110.3	108.96	104.03	110.62	108.04	108.8	104.62	109.6	102.39	105.26	106.39	104.09	106.02	102.13	100.44	108.31	103.12	108.17	104.75	102.35	100.61	107.99	106.36	109.61	104.35	109.19	104.64	107.55	108.25	101.74	101.49	103.86	104.06	99.472	106.32	107	105.54	101.82	114.84	107.83
112.56	106.97	102.5	111.86	105.35	104.52	109.81	110.17	107.22	109.6	110.87	108.86	103.17	106.23	108.58	112.5	106.76	110.08	110.05	106.38	103.77	108.49	103.1	107.01	106.42	106.96	104.15	110.61	102.67	104.6	105.94	110.19	108.82	108.52	106.14	108.29	105.53	110.24	108.48	102.96	110.31	107.04	108.31	105.81	102.61	106.15	103.9	105.92	109.41	104.93
105.81	107.3	116.03	108.52	104.73	113.8	109.43	106.08	104.48	106.8	106	107.25	107.34	106.63	111.43	111.99	115	109.37	105.69	110.32	105.63	109.69	107.64	112.05	109.1	108.98	104.21	111.62	109.78	111.91	107.72	109.93	109	107.2	109.87	114.99	106.25	106.26	103.54	103.87	107.36	106.22	115.19	105.87	110.17	108.19	113.51	104.51	99.831	108.14
103.25	111.04	107.55	94.887	107.9	108.96	110.24	109.43	109.64	106.14	108.34	103.67	111.68	104.99	104.89	103.45	108.85	105.83	112.01	106.25	111.84	104.37	102.73	111.3	111.11	107.02	108.09	104.5	109.34	107.2	112.39	107.19	110.3	112.82	104.92	109.65	107.95	106.85	106.25	108.49	105.1	113.41	105.17	105.49	109.41	107.91	113.14	101.91	113.17	111.17
106.18	106.2	105.6	111.07	103.93	101.2	108.91	104.55	106.17	106.24	105.18	101.67	111.7	105.84	108.08	100.5	102.28	110.04	105.35	108.75	102.82	104.36	112.61	112.59	99.669	99.353	105.09	103.63	113.71	109.36	107.15	99.372	96.72	105.57	106.66	106.5	105.83	102.05	102.91	107.13	109.29	100.86	108.26	105.78	105.11	106.92	109.22	106.5	100.91	107.44
102.03	101.27	97.474	101.69	94.444	96.986	105.67	99.903	99.989	103.02	106.27	102.44	104.03	103.54	102.17	103.57	97.739	98.784	103.67	102.71	99.726	98.205	108.15	96.377	96.42	102.87	106.73	100.62	104.38	99.515	99.637	99.655	101.22	103.76	96.366	99.619	100.86	104.32	101.7	106.34	99.86	99.736	105.39	107.73	100.94	104.53	108.18	101.66	100.24	99.095
106.15	112.4	109.41	106.52	107.76	103.89	104.96	107.57	108.32	107.62	109.1	109.14	107.65	105.67	110.61	106.47	112.84	109	109.86	109.1	101.9	103.1	107.16	111.3	108.11	104.58	106.8	111.65	106.64	114.51	105.77	118.03	107.9	101.54	109.23	109.03	107.12	111.89	109.37	111.42	108.08	114.37	111.41	109.78	107.69	106.53	112.47	111.36	117.37	106.54
103.18	102.2	111.38	106.53	109.5	108.82	100.59	106.32	110.22	106.53	105.34	102.95	106.75	109.9	113.19	108.14	108.28	113.24	114.76	105.94	111.36	108.89	106.33	112.02	106.48	109.55	112.2	111.19	108.04	114.71	112.25	104.64	113.76	110.04	105.67	105.81	107.35	110.58	107.26	108.56	104.68	114.64	103.84	105.22	112.77	106.17	109.5	114.95	111.15	107.52
103.21	105.56	112.04	108.27	103.37	100.21	103.3	105.12	102.24	104.63	114.43	109.46	103.77	108.06	109.08	105.22	106.51	108.06	104.63	105.11	103.11	105.03	107.92	112.44	107.84	102.83	102.69	102.22	105.8	107.22	106.99	106.88	101.38	102.19	108.59	101.86	102.84	109.19	103.25	109.44	101.64	108.76	105.99	113.13	104.83	107.1	103.33	103.02	107.73	103.72
97.23	97.349	103.47	100.3	96.453	106.91	99.977	100.62	101.5	95.709	98.824	99.505	95.261	99.701	94.193	94.56	95.191	101.71	105.16	92.478	97.398	99.281	100.87	100.28	96.674	101.61	93.314	100.58	98.264	101.11	101.83	101.22	102.18	94.626	99.838	99.318	99.358	102.87	102	94.937	99.636	97.054	94.675	102.65	95.296	96.976	90.591	101.11	102.1	99.834
111.15	109.37	115.53	115.88	112.84	109.54	106.96	110.9	113.36	105.55	106.95	104	108.41	102.49	112.73	112.09	112.55	107.74	111.77	111.8	103.34	104.34	113.07	110.5	112.63	105.56	111.37	109.4	105.91	108.45	104.59	109.04	111.91	107.13	112.21	114.96	105.87	119.96	110.91	111.99	105.44	108.6	109.1	114.01	111.57	107.58	107.97	107.91	113.15	111.57
101.41	104.21	104.86	111.43	107.63	102.95	104.1	102.25	106.27	110.25	109.41	104.97	109.73	104.38	107.52	106.42	100.82	107.21	104.71	103.84	101.87	106.06	102.83	108.21	105.4	109.29	106.03	110.28	103.71	105.63	109.08	112.99	108.49	112.18	94.746	109.58	105.14	102.71	109.64	108.37	103.34	103.14	112.11	106.64	107.09	112.31	104	111.06	103.02	109.22
112.33	111.08	113.13	110.07	112.24	105.67	112.6	111.9	106.46	103.24	107.95	117.81	108.72	115.8	106.86	109.82	106.94	106.23	105.44	112.37	105.82	107.5	107.99	109.16	108.23	107.46	110.1	103.54	105.18	117.03	101.22	110.2	108.71	109.01	111.54	110.24	103.79	103.92	109.99	115.89	111.96	109.84	101.19	105.56	106.78	105.83	107.3	111.49	99.533	107.08
103.95	106.03	103.8	104.27	101.5	109.73	105.51	108.63	104.76	108.26	101.93	112.26	108.8	102.77	110.59	108	105.46	104.61	100.61	104.5	99.447	111	106.04	103.78	110.17	108.73	106.27	99.285	110.64	105.91	101.68	105.68	104.09	109.93	106	104.57	104.81	107.55	110.19	110.23	104.48	105.28	106.89	103.63	104.6	107.41	102.36	112.36	111.94	115.1
97.36	113.19	108.84	107.87	105.94	105.3	106.51	103.5	109.97	102.88	99.999	101.66	102.59	101.51	108.58	108.15	107.81	108.73	101.22	106.97	107.55	99.635	106.8	106.19	106.97	110.3	103.21	100.11	106.99	106.56	100.74	106.92	105.59	107.32	101.23	103.33	102.29	115.08	102.72	110.48	102.97	104.27	105.21	99.835	101.24	107.22	103.84	100.95	105.15	107.05
105.96	105.31	105.33	103.34	102.97	103.36	104.4	106.18	106.94	108.23	108.18	105.93	108.9	101.49	103.3	110.25	106.67	105.26	107.57	103.56	103.09	106.55	109.16	102.13	101.43	112.24	106.05	101.31	101.17	105.56	106.1	107.28	107.11	106.98	103.53	103.87	106.53	105.81	108.68	101.23	104.58	103.58	103.72	105.94	106.76	110	107.74	109.35	108.01	106.72
110.79	107.17	111.72	116.4	107.94	106.45	104.46	113.04	106.24	108.43	109.47	105.87	105.09	100.79	112.58	111.29	108.75	109.23	107.09	105.11	109.83	104.76	113.16	112.34	110.41	110.08	104.04	105.12	104.26	108.04	104.32	109.26	108.83	108.62	113.11	110.53	105.43	104.63	103.94	104.47	113.66	103.68	105.78	108.7	101.74	107.84	105.37	113.7	106.1	102.18
105.19	98.335	109.38	99.105	106.57	109.23	100.67	105.96	105.37	107.82	111.19	105.83	105.06	103.94	101.86	111.03	113.9	99.651	102.42	106.76	100.07	108.28	107.71	107.66	104.4	106.32	103.6	107.14	105.18	102.68	98.281	98.638	110.13	101.3	104.65	102.6	107.98	104.26	110.48	110.5	108.32	109.59	102.75	109.93	103.59	105.97	100.91	101.77	105.79	108.73
107.01	104.22	103.9	105.46	103.93	105.94	106.31	103.74	110.96	105.56	108.08	100.98	103.2	106.29	101.69	102.42	110.62	107.89	106.6	107.43	107.94	99.529	111.51	105.82	108.33	95.59	107.14	100.47	106.29	101.18	101.18	103.89	103.43	105.23	105.54	104.72	96.734	106.04	106.63	106.9	108.3	106.64	105.15	105.97	101.78	102.21	109.7	101.09	106.91	104.07
112.69	105.98	109.3	104.6	104.38	107.47	103.66	104.58	106.31	105.56	105.19	105.37	109.32	109.47	104.04	110.47	104.2	109.31	101.59	106.71	105.46	108.65	112.66	102.36	99.201	104.56	106.47	105.86	108.47	102.99	109.86	102.63	103.68	106.33	107.35	107.4	112.74	111.33	96.311	108.28	105.16	106.99	101.26	104.51	108.76	108.23	107.28	99.363	96.096	100.74
99.312	99.307	92.315	103.23	102.54	100.74	97.753	102.74	98.153	99.458	104.89	93.093	101.29	98.275	105.08	100.26	103.59	98.37	102.23	109.22	99.902	99.268	97.998	99.965	94.103	96.248	95.135	96.624	101.21	97.791	100.87	101.84	94.972	97.372	104.42	99.587	97.645	94.96	103.66	99.619	99.878	96.632	96.44	97.351	98.187	101.14	95.257	93.886	93.716	87.207
100.63	107.79	103.08	102.4	102.5	104.12	109.55	105.84	108.2	97.53	107.01	101.44	103.72	109.15	109.74	108.35	105.36	101.26	104.31	108	108.2	98.983	105.97	108.55	103.73	110.14	103.67	105.28	106.46	107.56	99.457	106.9	107.5	109.47	103.78	105.03	103.82	100.67	103.09	102.14	107.17	103.25	104.92	110.54	109.94	111.39	106.39	106.78	105.17	106.29
105.57	105.51	110.24	113.53	110.46	112.27	105.27	107.02	105.98	112.41	110.66	106.67	107.72	106.7	110.24	106.92	103.13	109.43	111.86	108.54	102.16	102.35	105.72	114.03	107.29	106.07	107.24	108.4	111.8	104.99	109.51	112.26	108.68	106.14	111.06	106.51	109.14	112.42	112.43	105.74	114.02	111.61	104.35	103.52	104.64	102.69	110.35	107.18	106.05	108.09
108.08	104.49	109.16	108.01	103.39	98.829	108.88	106.55	102.11	105.07	107.61	107.13	109.54	107.18	107.16	106.6	110.24	98.307	106.24	108.61	109.04	106.02	110.09	106.42	108.19	105.21	108.64	101.35	103.51	114.75	104.92	110.49	113.48	105.86	107.84	106.86	109.35	107.6	104.78	116.51	102.07	113.3	107.73	102.69	109.53	106.45	108.94	116.29	105.18	104.89
97.787	92.7	92.162	96.095	101.02	97.344	103.11	102.88	100.85	92.402	99.738	103.99	97.899	95.039	99.922	94.472	103.77	101.06	99.054	98.738	95.415	96.792	94.832	101.82	96.655	97.692	100.96	100.01	96.09	96.569	96.357	95.553	100.44	97.642	103.92	96.152	102.35	95.83	97.342	104.37	101.9	101.07	104.89	104.21	96.607	102.87	99.854	106.08	92.528	96.056
105.82	107.95	110.97	103.83	102.1	109.04	102.29	99.141	107.17	104.7	105.07	109.96	110.21	104.98	104.47	112.36	104.82	105.99	105.19	107.93	107.5	101.62	100.11	108.77	106.71	104.54	102.12	105.54	105.98	105.51	103.22	107.46	104.54	103.07	102.55	109.04	107.66	105.85	112.11	104.45	109.37	106.75	103.77	104.17	111.61	98.748	105.12	101.33	105.08	100.94
104.43	103.81	98.07	102.63	106.19	96.707	99.863	98.199	103.9	100.59	109.74	98.38	102.82	96.645	103.81	95.685	99.943	103.01	104.9	101.6	101.33	97.612	93.414	98.83	104.17	96.394	104.78	96.732	106.31	98.181	99.633	101.97	100.08	99.43	103.14	94.245	95.336	99.606	105.42	98.155	100.51	104.15	100.6	93.726	100.26	100.93	100.55	99.707	101.41	104.26
107.12	105.93	103.43	104.43	110.95	109.67	113.71	107.42	111.94	114.33	110.46	108.36	106.65	100.45	113.06	109.09	113.68	111.24	106.66	102.78	110.71	109.77	110.78	106.22	111.97	106.27	114.01	112.33	108.27	113.56	101.81	105.25	102.84	103.62	107.71	109.64	109.58	112.1	105.3	108.6	106.23	100.48	104.11	100.43	111.48	107.06	111.96	109.07	108.32	102.17
112.65	107.49	107.79	110.73	109	112.81	107.78	113.48	107.66	116.7	109.81	112.85	109.76	104.83	112.65	110.25	112.64	111.76	112.18	113.9	108.37	106.38	104.01	106.2	120.78	107.18	111.09	110.02	111.9	112.89	107.84	111.04	110.34	113.18	111.93	114.03	108.66	115.5	112.87	113.5	112.57	110.01	113.27	117.96	106.51	120.46	110.86	109.05	110.72	108.23
111.25	102.97	108.81	113.04	115.04	108.96	114.11	111.99	114.11	104.92	114.73	107.51	114.11	106.2	112.89	114.3	110.24	116.72	113.85	108.33	118.21	113.37	107.58	112.09	112.93	110.96	102.62	106.77	114.83	113.12	111.28	114.62	114.08	105.51	114.7	108.12	106.47	110.7	100.06	114.31	106.48	109.79	116.53	117.4	108.38	114.92	105.6	108.74	109.53	110.58
113.07	111.77	110.76	103.78	108.28	107.18	110.38	107.76	105.93	105.59	111.3	111.95	113.48	109.82	107.64	104.16	111.28	111.47	106.37	114.42	107.37	107.48	107.5	104.04	107.26	105.33	100.92	116.69	107.49	109.59	102.89	105.52	113.56	116.13	113.43	98.951	110.7	108.19	104.98	102.14	113.01	107.75	110.52	110.1	108.99	113.17	106.97	110.38	105.94	105.85
103.29	109.52	105.78	107.82	108.19	115.4	106.67	103.65	105.62	107.29	105.89	106.98	112.81	114.99	107.24	105.12	105.13	112.6	106.72	109.74	110.62	108.71	105.21	103.3	107.41	112.39	103.95	106.99	111.83	108.4	106.72	108.14	110.13	108.63	102.61	110.64	109.08	110.07	107.88	103.47	112.42	108.72	103.31	109.1	112.84	102.65	105.58	106.39	106.09	104.52
107.9	109.42	107.13	103.03	106.54	104.94	104.79	101.26	114.11	112.99	111.29	113.46	106.49	114.63	99.659	112.84	107.7	108.36	111.15	104.81	108.92	105.48	109.84	103.2	112.99	112.75	111.67	104.42	109.42	106.69	109.75	101.68	105.39	106.63	110.15	112.53	107.87	111.23	111.76	105.22	110.22	104.84	103.25	109.01	104.63	109.65	107.86	106.33	105.89	107.9
109.16	109.02	103.62	102.87	107.24	104.75	98.976	104.74	108.72	101.14	106.45	104.27	104.21	109	111.26	110.44	107.46	112.67	103.18	104.94	108.72	108.25	102.29	107.07	97.563	104.83	106.18	109.14	99.293	109.05	111.21	103.79	106.4	102.59	106.26	108.44	106.9	104.93	104.72	105.22	107.67	102.18	106.82	111.83	110.11	100.98	107.12	105.07	106.88	112.37
101.53	102.82	99.817	95.816	102.59	99.849	98.424	99.741	97.466	98.175	102.07	96.77	105.54	98.036	95.207	105.75	100.61	100.4	95.518	101.4	96.377	101.05	104.07	91.883	97.196	91.264	103.25	108.69	101.03	97.663	103.28	103.63	102.68	105.09	97.794	100.32	95.582	101.3	102.78	103.56	101.46	109.11	99.869	106.81	101.58	96.115	104.89	105.71	99.905	99.567
113.37	110.76	115.52	107.1	101.86	109.99	104.7	105.76	108.51	108.29	106.07	103.91	109.55	110.54	109.49	107.06	111.11	109.07	107.81	111.22	109.46	110.74	105.7	111.53	108.7	112.51	107.22	106.22	110.37	107.09	110.82	107.31	106.9	109.25	107.74	108.41	110.21	107.57	105.61	104.24	113.13	105.21	111.41	113.03	105.79	109.3	112.28	106.19	111.2	111.69
111.03	110.28	108.15	106.97	104.4	105.51	110.69	103.19	110.82	105.36	104.62	108.04	104.64	108.49	98.384	111.08	115.34	105.57	109.8	103.38	108.99	112.27	108.12	106.19	111.34	110.81	99.932	107.35	102.41	102.76	103.18	106.33	106.06	111.77	105.61	106.66	108.99	106.42	104.6	111.62	102.01	104.4	107.6	111.44	107.84	107.94	105.58	106.81	105.09	105.67
108.17	109.57	110.27	110.3	102.62	111.87	103.48	104.64	105.22	107.77	108.79	109.75	104.47	116	107.93	106.44	111.73	99.686	109.78	108.31	109.69	108.51	109.84	113.78	101.64	103.57	113.26	105.66	109	102.05	107.16	109.9	110.97	105.9	110.42	111.22	106.6	104.64	105.2	104.61	112.94	107.25	106.01	107.73	112.56	113.83	106.86	110.39	112.6	116.83
109.03	116.55	110.21	107.67	110.18	109.1	107.41	104.53	111.37	111.71	105.77	109.2	107.92	112.41	103.34	112.57	108.07	107.8	112.28	110.01	109.83	113.28	106.73	110.14	109.87	100.55	108.99	114.02	110.2	108.09	106.76	99.33	108.01	109.7	103.79	105.27	107.58	104.23	109.98	102.29	109.57	111.17	107.06	110.97	105.55	103.37	117.57	108.73	108.55	112.61
106.14	100.64	99.034	101.75	97.736	97.73	98.747	95.41	103.33	99.366	103.2	101.11	102.27	97.306	102.97	101.57	97.653	101.74	97.608	103.44	96.651	96.573	100.57	98.373	96.375	104.33	100.69	96.529	101.66	98.098	97.763	101.05	103.08	98.681	100.09	93.967	94.688	103.82	95.821	102.44	101.55	97.705	107.09	94.236	95.773	103.89	103.31	104.12	98.725	102.96
106.22	103.36	106.07	109.5	103.88	101.94	110.4	108.71	107.71	103.07	106.85	103.5	101.71	109.24	107.17	105.13	106.38	105.9	110.22	100.09	106.5	103.87	109.29	104.12	103.96	106.34	106.97	104.89	108.49	107.11	107.18	102.59	103.87	106.71	110.48	109.54	103.88	109.2	106.04	103.59	109.66	100.34	107.53	110.61	113.52	106.49	100.4	109.27	101.36	107.75
109.17	108.86	104.05	102.98	106.82	106.15	106.51	101.12	107.15	108.98	105.6	109.83	107.82	108.16	94.599	106.49	105.12	103.88	102.75	108.19	104.32	109.27	98.937	104.69	100.84	101.9	97.189	106.71	102.66	104.91	104.64	107.16	105.44	98.419	103.31	99.804	104.53	104.86	106.58	104.08	97.721	108.05	101.43	107.35	108.08	106.79	110.98	99.826	103.54	105.93
108.04	109.14	108.39	114.15	111.94	102.37	112.57	108.43	105.9	103.17	108.95	105.77	108.67	103.75	105.23	105.13	107.71	107.1	107.17	114.32	109.14	112.4	105.58	107.58	102.96	108.61	106.59	110.75	107.83	99.874	104.47	103.5	117.19	106.79	109.8	106.03	109.93	107.26	106.58	113.66	104.66	110.94	105.74	118.25	105.59	106.93	108.23	104.72	106.17	108.79
97.961	102.21	99.878	96.564	97.036	100.41	96.519	88.653	97.511	100.29	99.407	97.322	99.613	97.959	98.927	90.428	92.572	96.085	98.571	96.588	91.483	100.01	96.272	94.403	100.4	91.589	96.46	98.491	100.64	88.162	100.35	104.79	94.985	99.078	105.73	100.27	96.022	99.472	94.088	102.85	97.134	104.63	95.043	95.193	92.751	97.528	96.734	101.53	100.1	103.42
103.45	97.385	102.26	98.093	101.23	102.04	98.234	96.777	98.231	103	107.09	100.52	105.58	100.88	97.031	101.45	103.37	95.211	102.48	98.035	101.71	97.649	99.103	95.909	101.87	104.07	95.928	102.66	103.2	100.23	98.784	100.1	96.948	104.42	101.96	100.86	101.03	106.1	105.37	101.36	108.5	99.868	103.84	99.973	109.96	99.548	98.04	104.84	102.94	103.58
112.81	103.18	107.8	106.42	109.71	115.36	106.15	105.1	108.32	107.03	110.98	110.17	107.22	106.85	114.29	105.86	100.45	110.1	108	106.5	108.82	113.27	107.67	112.9	110.76	106.9	111.24	110.34	114.95	103.96	116.66	103.72	101.58	112.24	108.03	115.21	108.26	111.73	110.98	111.35	104.57	103.49	107.67	110.13	108.68	110.87	103.92	110.73	108.35	113.72
100.57	98.447	92.224	94.985	98.198	95.209	101.49	104.22	95.26	93.099	99.941	93.878	100.51	100.82	101.18	99.585	101.08	99.561	103.86	102.84	104.34	95.942	104.49	98.786	99.098	100.6	91.618	92.083	100.39	104.21	100.22	104.36	97.792	97.677	97.588	97.438	96.589	98.502	95.313	96.928	103.31	95.978	97.087	98.755	96.417	93.903	101.29	100.51	97.097	102.66
108.65	109.22	106.91	106.22	104.99	115.96	105.81	105.68	106.63	110.69	107.22	104.01	104.54	110.94	107.96	108.88	109.7	108.04	112.56	103.93	104.45	105.88	114.86	109.31	104.43	102.52	103.46	103.13	108.64	113.18	106.22	110.07	111.42	107.16	107	113.55	111.55	108.98	107.82	109.73	105.73	111.11	105.93	105.89	108.24	105.39	105.11	106.16	106.44	107.29
110.67	104.91	97.859	103.98	108.45	109.3	106.15	106.76	101.66	104.55	108.48	105.89	106.95	109.53	110.41	112.72	110.74	108.64	110.98	107.86	104.19	108.12	111.12	111.59	106.84	104.97	109.54	108.98	110.39	103.21	109.91	112.05	108.97	103.65	107.75	106.71	106.05	101.71	106.64	104.17	103.44	117.84	107.71	115.58	110.05	107.12	104.37	109.82	104.8	106.35
109.1	111.56	101.23	108.89	108.88	109.53	106.89	108.49	99.267	107.12	108.28	105.43	103.99	109.16	103.13	109.9	106.09	104.95	108.2	108.81	98.827	102.72	110.02	107.04	109.12	104.67	107.81	109.02	106.48	105.89	108.53	99.112	99.593	101.93	107.99	101.29	99.701	102.43	104.27	106.42	105.65	110.22	107.58	105.9	101.54	97.085	102.9	107.89	108.69	109.08
101.32	105.04	105.66	105.89	101.11	112.28	108.93	110.97	106.1	108.32	109.7	110.92	114.25	112.13	105.63	107.81	107.84	113.99	106.01	105.45	108.72	107.74	108.87	105.78	102.61	109.92	107.14	110.96	109.31	106.76	108.18	106	106.47	106.94	111.78	103.56	114.08	108.8	112.12	110.7	101.73	107.33	107.45	102.7	114.29	111.36	112.95	109.23	112.32	105.67
112.32	111.12	97.399	111.9	105.1	107.26	106.81	109.39	107.84	101.44	103.92	106.38	109.62	103.02	105.34	97.661	109.12	104.47	110.04	105.65	106.49	110.67	104.46	112.83	108.96	103.64	100.87	109.37	102.47	107.74	103.18	106.35	105.54	111.38	110.36	100.43	101.21	104.72	111.43	102.21	106.31	106.27	102.77	106.55	101.7	101.73	105.77	107.26	104.89	110.65
104.42	97.218	105.66	102.83	103.47	101.57	99.521	103.04	97.089	109.38	98.383	102.75	105.2	99.043	95.709	100.64	92.463	99.935	99.86	103.49	98.216	107.49	96.495	98.394	103.61	96.929	102.35	102.03	93.656	101.69	108.04	102.52	98.573	101.25	104.65	104.23	101.12	100.55	97.929	100.69	92.735	99.719	111.51	103.07	104.17	96.478	102.67	103.11	103.37	103.31
108.67	111.97	108.86	109.62	103.73	108.73	108.06	108.05	104.93	109.44	107.58	105.42	101.53	111.11	113.94	108.65	110.99	114.05	112.79	111.38	108.61	109.01	107.78	100.02	108.96	109.04	113.85	108.56	108.55	104.88	103.52	107.46	113.61	102.44	109.89	108.94	113.69	111.32	107.09	116.95	109.39	106.94	109.78	105.65	107.33	103.75	108.09	108.38	108.37	104.61
107.42	105.9	106.02	103.1	104.73	101.42	106.12	103.92	108.75	104.85	104.66	105.66	104.49	100.78	102.86	104.59	105.85	103.1	100.42	101.1	101.78	111.12	97.558	101.08	98.298	102.58	105.34	104.6	108.54	108.93	105.54	96.472	108.03	100.21	101.22	109.43	105.6	107.81	104.88	106.38	110.37	101.56	102.6	105.47	104.81	99.797	104.36	107.69	107.01	104.28
97.541	105.99	100.25	101.06	101.18	104.15	99.597	103.29	107.1	102.16	103.1	100.15	105.26	108.29	101.76	99.066	102.36	105.02	109.11	95.652	102.74	95.867	100.39	109.08	104.14	100.81	104.14	106.47	102.14	105.74	99.788	100.91	106.59	104.08	99.518	107.31	99.328	103.38	102.5	100.77	106.24	98.712	99.785	101.25	101.23	102.25	100.85	102.18	99.595	102.1
109.27	105.05	109.35	107.26	102.65	106.24	102.75	105.97	109.29	112.64	113.81	106.5	111.15	108.21	111.21	101.23	104.03	113.05	105.04	101.69	108.52	109.64	108.74	108.04	105.25	108.62	105.73	111.95	107.19	108.97	106.28	113.74	110.64	110.66	110.03	103.09	112.1	105.86	105.36	105.65	110.11	109.03	103.74	113.06	106.15	104.77	108.11	109.97	107.18	109.52
109.47	109.84	111.01	111.9	101.86	103.44	107.33	105.22	110.23	106.94	106.22	107.15	111.73	112.62	107.55	108.09	111.12	111.84	114.34	105.32	110.56	104.82	110.57	113.29	109.5	106.26	105.93	111.06	110.48	108.01	107.14	101.79	114.84	111.73	109.99	110.37	109.76	104.7	113.97	109.46	109.7	106.65	103.13	106.13	111.81	111.83	105.84	111.89	109.03	110.96
99.704	105.02	103.18	100.67	109.85	106.83	110.31	106.2	107.96	108.79	110.28	102.24	117.34	107.13	108.71	99.659	112.09	109.82	106.65	106.12	110.55	104.93	101.93	105.89	108.31	112.45	112.02	107.36	112.31	108.11	98.314	110.26	108.34	109.27	112.16	105.21	107.42	105.54	107.19	110.1	110.08	112.53	102.88	104.32	107.93	103.4	104.09	104.02	96.771	110.74
107.63	106.68	104.62	105.82	108.54	111.57	97.46	107.89	103.75	109.49	99.931	105.42	110.18	111.77	96.413	105.15	103.63	104.38	105.54	106.99	106.19	106.56	107.75	107.39	107.06	105.67	104.11	111.1	103.75	103.65	109.2	107.13	104.56	106.47	106.61	111.29	101.62	110.33	102.73	104.7	108.45	104.05	103.71	99.575	106.42	110.46	102.53	107.41	102.26	114.16
104.79	105.79	103.99	103.96	109.22	104.29	108.16	98.928	109.25	110.05	109.04	110.58	102.2	101.58	112.17	108.28	97.895	102.78	110.76	108.45	101.77	109.92	106.43	102.54	103.15	113.99	103.44	101.07	107.93	106.41	108.21	101.6	111.81	103.53	104.54	100.41	104.46	106.33	100.7	109.22	104.66	103.41	102.05	107.49	102.74	103.15	104.38	104.23	99.34	96.547
98.821	94.221	100	98.206	95.6	98.639	100.03	100.79	104.37	99.957	101.57	98.348	103.61	100.47	96.449	101.55	96.848	97.745	93.874	100.73	97.979	99.55	96.476	98.571	100.61	103.33	96.492	98.455	97.868	94.108	100.97	101.75	98.961	98.943	93.226	107.18	93.315	97.775	102.75	97.506	92.731	97.706	100.37	100.81	95.705	97.939	97.104	89.659	97.159	103.72
101.86	105.48	100.19	107.14	101.65	106.95	96.761	89.994	98.969	101.44	104.42	104.9	99.21	100.19	104.96	96.006	93.515	97.745	96.559	96.669	103.59	95.799	97.45	100.91	98.364	100.69	93.736	99.237	96.946	100.35	99.832	105.62	102.93	103.26	102.24	102.01	98.884	96.477	99.95	99.637	102.06	102.6	100.43	99.088	98.753	100.55	105.32	106.12	107.04	103.6
105.86	102.31	106.91	111.17	111.02	111.7	105.81	114.41	100.32	109.34	106.38	109.85	111.76	112.26	105.49	97.122	105.87	103.5	108.67	110.05	103.57	102.52	108.1	113.23	109.35	110.76	107.18	105.3	112.35	112.06	106.03	103.75	106.48	106.43	101.92	104.85	104.45	108.39	103.91	106.92	106.83	106.29	115.13	108.96	108.21	109.12	112.36	108.83	111.37	113.13
100.46	98.455	103.64	101.04	101.27	107.21	99.708	101.51	103.85	103.9	96.709	101.91	92.281	99.672	103.95	101.78	103.34	95.999	103.56	98.894	94.796	98.712	98.429	105.02	98.384	98.218	99.671	94.868	97.894	94.945	99.603	97.996	96.524	105.2	101.44	100.34	104.19	93.876	101.31	99.518	95.477	98.553	98.181	105.35	98.304	100.04	99.59	97.27	98.984	93.058
103.47	106.63	111.97	108.82	100.3	110.33	104.8	111.1	108.92	104.89	103.12	109.26	98.854	105.51	111.46	107.52	110.37	104.47	105.4	113.58	110.02	104.24	108.36	105.01	105.3	104.27	102.77	106.76	112.94	102.08	109.35	100.61	105.34	108.12	110.91	99.633	105.77	101.46	104.4	107.27	106.47	105.89	106.87	111.23	107.44	104.19	105.83	106.83	109.49	101.19
97.132	100.5	97.877	100.98	103.05	97.885	97.363	98.335	91.213	100.01	99.075	98.287	96.281	95.497	95.482	92.765	103.72	96.452	105.23	94.643	98.409	102.23	97.632	103.74	97.606	101.23	100.38	98.835	92.543	105.1	102.93	97.184	90.477	102.43	93.612	94.164	96.7	99.894	89.105	93.934	97.229	95.463	92.486	97.807	93.778	99.741	99.321	95.501	102.67	95.089
108.78	104.1	105.04	108.22	101.91	104.89	103.22	104.26	104.72	103.85	105.87	102.2	103.67	108.35	112.03	101.45	106.9	111.47	108.81	99.064	105.62	102	104.94	104.36	110.36	100.8	102.73	111.68	112.58	106.24	107.79	106.98	110.08	108.98	101.13	111.07	105.44	99.268	110.76	109.92	104.23	104.1	103.1	108.96	111.7	102.12	105.59	101.98	116.42	112.96
105.29	101.59	103.23	105.17	104.35	108.71	106.76	107.76	107.8	109.95	113.02	104.66	106.86	107.52	103.78	108.34	110.04	108.47	102.33	108.38	102.7	107.35	106.01	107.95	109.58	107.95	105.54	111.04	106.24	108.1	107.99	101.12	101.91	106.45	107.43	106.21	105.28	104.98	109.89	107.92	101.79	103.42	105.83	104.64	108.97	105.59	105.5	98.118	103.68	98.422
103.85	105.62	104.67	105.93	103.04	113.94	105.96	102.61	104.8	106.34	105.47	105	108.01	110.14	107.92	106.6	105.74	103.48	106.33	106.26	110.81	103.65	112.05	100.18	109.46	104.38	100.48	101.24	108.25	110.94	104.39	97.016	106.69	105.62	107.68	109.51	103.28	108.9	110.19	102.92	101.81	113.66	106.74	103.31	107.46	101.86	104.96	107.84	111	104.41
108.66	106.41	106.9	100.13	111.03	107.35	111.3	112.39	117.46	108.55	109.27	113.54	119.23	112.52	114.82	109.02	113.66	106.41	107.71	107.84	110.48	110.15	110.25	112.79	110.64	109.58	106.56	107.7	112.94	111.2	110.58	103.06	111.22	108.08	111.2	111.6	109.94	107.73	108.16	107.68	105.5	116.6	111.02	115.59	110.6	109.93	108.77	116.76	116.63	112.82
110.21	117.05	104.21	111.58	111.94	106.67	113.78	107.75	111.43	113.39	108.8	110.4	115.82	110.58	111.01	116.41	112.4	108.54	102.27	107.23	110.34	107.92	115.34	107.41	116.67	115.68	109.08	103.82	108.85	106.51	110.75	105.78	114.75	113.53	108.44	109.94	110.87	107.17	112.36	108.81	110.41	110.67	116.5	109.64	108.87	111.59	111.05	106.7	108.18	114.07
103.49	108.62	109.51	105.52	113.39	102.63	110.78	110.85	102	113.7	107.42	109.83	105.75	100.75	112.78	110.33	113.22	103.97	112.09	114.41	105.53	111.75	107.91	109.73	99.938	110.72	107.72	105.38	105.45	109.12	115.15	106.85	111.81	109.22	110.02	109.23	110.95	111.87	105.27	102.48	106.83	106.6	105.86	108.88	106.08	106.99	110.56	107.39	104.2	108.36
105.88	109.81	103.36	110.28	107.2	108.88	104.14	103.57	104.67	108.72	108.25	105.68	108.53	109.84	109.92	113.74	103.78	103.71	112.12	107.83	105.05	107.69	111.37	107.31	110.37	107.62	111.74	107.44	111.26	106.7	114.52	112.06	107.82	106.53	104.85	107.84	107.29	112.44	104.01	108.34	110.71	107.59	110.45	109.44	100.67	110.37	107.92	108.75	110.47	101.36
95.419	98.994	97.964	94.756	98.358	95.456	100.99	94.427	93.045	102.31	98.089	97.398	96.711	96.591	102.75	97.126	97.387	103.2	95.816	97.942	102	103.23	99.232	104.28	100.67	97.225	96.13	91.281	99.78	100.05	101.7	88.902	98.859	91.828	93.415	102.94	100.82	107.94	97.507	94.346	100.78	96.249	96.321	97.119	103.65	97.49	94.457	97.984	102.02	93.133
92.604	100.95	101.1	102.21	100.37	99.842	97.703	101.62	104.9	104.62	97.396	102.11	94.73	94.935	95.759	99.976	102.1	99.815	101.1	95.496	100.29	93.318	96.909	95.833	99.621	97.996	103.46	98.039	96.793	94.809	99.717	101.07	100.69	99.133	97.072	102.38	99.85	93.101	99.412	101.4	96.611	95.616	96.726	99.385	105.32	101.92	99.494	92.257	94.987	97.375
105.19	101.94	99.516	106.74	110.92	104.78	105.18	115.5	99.858	103.45	102.23	98.495	112.02	103.45	108.09	110.48	101.29	109.89	105.43	102.97	104.19	108.89	105.54	109.32	101.43	103.2	104.98	115.12	108.02	104.44	105.85	104.52	101.67	102.02	109.57	103.6	106.62	101.36	108.67	103.39	107.51	105.38	104.56	101.8	111.7	106.34	102.93	107.71	104.33	107.89
107.93	105.74	106.47	112	105.37	98.903	105.73	108.07	112.68	104.21	104.7	104.7	106.51	107.83	103.14	103.44	111.82	105.7	110.15	109.21	108.73	101.57	104.95	107.76	103.84	109.32	106.54	108.49	95.362	107.35	106.9	98.723	104.75	105.99	105.82	106.1	104.48	109.37	102.71	110.84	108.47	104.72	115.07	106.05	107.18	109.23	108.94	99.883	105.66	108.63
107.28	107.57	112.1	110.53	113.46	105.7	112.02	112.78	105.57	113.37	112.21	112.85	111.44	107.94	115.82	108.2	107.61	112.35	116.2	105.61	113.56	108.45	111.97	109.41	110.8	110.73	115.13	110.7	114.63	111.41	106.21	106.87	113.21	104.67	108.61	108.59	105.9	112.06	110.14	105.43	114.01	107.5	116.24	111.8	112.94	108.2	110.87	106.19	113.13	114.52
99.874	104.97	105.82	108.31	100.09	117.81	99.891	103.88	103.64	106.17	108.83	104.26	113.08	106.71	101.75	111.06	107.03	109.21	101.84	108.5	109.26	101.99	100.15	102.08	110.21	104.21	106.16	99.341	105.34	105.17	109.64	104.66	110.15	104.63	103.46	109.5	111.74	108.33	102.98	110.01	103.32	110.31	109.18	102.93	108.01	105.79	100.93	106.67	103.77	103.46
107.8	108.32	106.46	108.8	112.07	108.23	109.31	109.32	102.92	109.45	107.1	105.11	105.18	107.83	102.69	102.71	103.74	103.5	102.5	101.98	103.47	114.71	103.97	106.48	106.82	108.82	103.91	104.79	107.72	105.09	108.49	110.53	108.49	102.92	104.06	108.73	106.99	105.68	101.63	103.89	111.12	105.71	97.273	107.73	106.31	107.87	100.33	104.84	109.36	100.14
105.12	104.72	103.52	107.07	106.57	107.62	102.82	109.39	107.31	105.98	99.269	105.88	113.59	108.29	104.1	113	101.14	101.12	98.954	112.14	99.021	106.89	101.12	104.76	103.15	99.513	107.14	109.65	105.15	106.92	102.63	108.12	103.86	107.07	111.04	103.63	108.23	102.82	107.17	110.26	107.91	102.23	105.99	106.88	105.11	106.35	101.62	98.237	103.86	108.19
108.12	107.58	112.76	107.37	114.55	110.24	97.982	110.41	105.44	108.57	111.48	105.95	109.19	100.48	105.94	107.31	107.86	108.48	110.6	108.35	102.49	106.09	96.96	105.05	106.72	108.19	104.37	106.98	105.45	105.2	103.67	105.68	111.04	103.77	109.3	109.65	104.81	100.62	114.56	102.14	106.93	105.55	104.17	98.973	110.16	112.99	97.26	109.5	104.34	108.13
96.035	103.95	94.296	94.055	97.367	98.19	103.37	104.59	101.06	96.672	96.917	97.114	99.959	100.88	95.014	99.281	100.88	100.32	103.33	98.374	100.05	103.67	99.38	105.66	99.829	101.75	100.49	99.853	93.449	91.989	104.54	103.95	100.36	94.541	99.863	97.135	100.32	95.978	95.659	97.976	101.88	99.794	96.255	90.089	92.413	98.349	90.964	100.49	100.48	92.683
98.444	108.15	107.91	106.05	104.7	108.9	112.86	105.88	105.62	104.84	96.913	106.42	105.27	109.77	108.12	104.67	100.87	111.14	103.13	109.48	99.107	103.1	104.54	107.55	100.94	108.21	102.65	112.97	105.62	106.26	112.93	106.99	103.98	108.31	105.18	103.07	107.47	102.47	103.83	107.23	107.32	108.88	107.13	103.29	105.71	106.93	104.47	109.8	109.49	103.67
108.96	106.68	105.8	110.44	110.13	108.36	112.18	104.91	111.57	112.64	110.3	106.03	105.01	113.31	111.01	110.29	107.02	109.19	106.9	110.92	102.42	106.95	109.58	115.69	110.72	103.18	109.32	112.15	107.05	108.3	105.09	111.89	106.97	105.99	105.62	107.23	109.33	109.47	111.17	107.19	107.25	101.57	110.5	108.49	110.2	106.78	114.36	116.2	109.13	107.85
110.36	111.51	107	108.94	111.32	104.79	111.54	113.63	110.27	104.1	110	108.12	110.44	105.7	106.93	105.47	105.75	110.25	112.94	108.24	112.02	108.28	103.38	105.47	110.14	107.56	110.33	112.18	108.26	110.8	108.71	107.28	106.3	110.39	111.36	107.62	107.5	107.4	100.75	109.54	108.62	115.8	102.76	108.5	100.15	102.08	106.33	107.56	111.09	110.5
105.73	104.69	106.19	113.71	104.59	100.01	105.38	105.14	110.05	101.39	104.15	95.578	106.61	109.65	103.15	104.86	102.22	102.36	113.52	107.82	111.13	108.2	109.17	102.36	103.31	109.61	102.94	108.08	104.61	105.19	103.08	103.49	99.184	108.04	105.03	105.6	102.88	105.97	108.27	110.3	102.7	106.75	106.34	106.36	108.98	111.68	102.72	105.17	104.86	104.29
104.31	102.08	110.68	105.58	106.03	99.94	108.45	103.06	110.07	113.01	109	105.13	97.17	98.946	102.47	103.82	105.99	102.93	113.16	102.47	110.19	103.26	107.96	110.31	106.13	100.52	102.03	102.84	103.83	106.08	97.721	104.64	104.15	111.8	107.08	106.45	104.72	107.97	100.09	110.97	102.8	96	102.85	103.43	108.03	110.31	109.72	101.04	108.76	110.1
110.28	109.86	108.87	107.12	107.25	114.33	110	104.4	106.35	110.42	106.21	105.57	108.99	109.16	101.16	106.79	103.04	103.84	113.5	107.63	111.28	108.04	105.62	111.79	105.43	114.47	104.94	110.45	106.41	105.67	108.42	114.01	109.35	106.93	103.57	108.79	103.58	106.5	107.67	109.36	103.16	99.707	114.83	113.47	105.08	114.4	110.72	96.379	110.28	110.93
111.51	104.47	108.12	105.86	112.41	106.37	100.83	113.99	109.57	106.61	112.18	107.07	108.61	103.34	100.21	108.37	105.68	110.07	109.8	107.63	110.29	108.55	107.62	107.83	109.12	108.23	110.49	110.33	104.07	104.24	109.02	109.49	108.11	111.92	110	104.87	105.34	110.92	110.04	109.89	104.71	107.23	105.6	107.53	110.56	109.71	107.64	106.17	109.65	107.19
101.66	100.46	96.916	100.31	96.818	93.745	102.59	95.665	104.67	100.04	99.06	99.096	96.103	98.243	99.761	98.714	101.89	104.91	98.877	95.134	101.02	95.758	98.532	100.6	100.02	98.996	98.947	100.38	97.942	95.647	101.94	97.286	96.726	92.995	98.332	92.668	100.85	95.454	105.11	98.358	102.05	97.78	99.183	97.84	99.686	92.256	97.216	102.48	101.29	89.703
106.63	113.34	108.42	110.33	106.24	112.44	111.14	105.16	111.08	106.32	106.93	107.65	108.95	107.25	102.42	110.39	109.72	110	113.65	102.16	103.04	110.11	107.38	108.49	110.1	102.69	108.16	114.71	109.05	106.66	105.94	107.29	106.28	100.86	109.67	103.64	110.52	111.06	107.05	100.18	101.43	105.18	108.09	103.82	104.87	108.05	107.62	106.43	103.9	109.46
108.66	107.17	110.93	103.79	104.98	107.69	103.76	110.52	102.52	107.3	100.92	110.55	107.62	101.55	108.37	108.66	105.05	107.22	99.634	99.896	102.97	97.866	102.22	106.93	112.51	107.43	104.15	111.78	100.33	101.73	103.98	106.18	101.73	107.98	104.83	101.51	106.37	102.27	112.95	109.02	109.48	109.41	100.2	107.41	100.35	105.92	108.34	106.82	106.39	104.94
107.33	103.54	98.36	103.51	107.4	109.45	106.96	101.85	105.99	105.17	103.39	102.71	110.63	101.84	105.4	106.93	104.35	101.17	101.08	105.92	104.99	100.76	106.11	101.65	109.56	96.396	104.38	106.78	103.75	101.67	106.58	108.99	101.11	108.72	107.93	106.31	108.08	101.62	104.52	105.86	101.09	105.4	107.98	100.17	110.17	107.36	107.97	101.67	105.21	109.38
108.69	107.18	109.11	104.62	105.36	102.57	109.24	106.13	108.05	105.65	111.5	112.63	111.01	106.33	108.09	107.99	105.79	108.55	109.2	105.13	110.77	106.89	103.48	108.96	104.46	110.62	111.04	101.82	104.15	101.35	110.31	114.06	108.15	109.8	113.83	110.48	115.13	105.94	96.83	105.21	111.96	109.53	105.52	111.78	111.09	109.47	108.75	105.97	110.27	108.02
100.14	98.383	101.25	98.589	105.2	102.04	100.13	98.867	97.105	92.785	101.84	93.524	102.69	97.76	95.069	97.683	102.34	100.55	102.06	102.09	97.347	100.58	102.54	103.5	101.24	109.86	97.215	97.278	102.39	99.509	101.82	93.361	102.43	100.86	96.354	100.85	99.85	100.55	98.431	99.693	105.35	100.39	88.772	96.552	97.336	96.968	101.05	103.83	100.05	107.38
108.14	105.15	103.66	105.48	106.36	105.09	107.66	104.33	105.89	108.24	108.13	106.75	110.12	103.21	110.14	107.33	109.38	102.93	106.57	112.15	107.02	105.84	111.83	105.74	105.07	103.72	102.32	106.98	107.57	108.43	110.03	109.14	106.56	105.38	105.79	104.2	106.26	102.32	99.605	109.17	104.03	107.04	107.83	107.09	107.98	106.53	101.61	108.02	108.76	103.97
106.91	108.85	106.67	105.39	104.1	103.54	105.21	97.823	104.74	106.58	107.4	98.678	99.469	104.67	106.87	103.52	110.5	101.86	103.2	104.84	111.47	104.27	109.23	102.61	107.85	105.4	101.56	113.09	103.43	104.59	101.16	114.07	109.54	99.193	109.68	112.27	102.52	105.77	106.65	105.47	101.04	99.15	105.65	107.16	104.42	103.89	99.601	99.904	106.91	106.39
95.967	105.67	92.83	93.56	100.09	101.77	105.06	100.46	98.3	99.723	100.12	103.43	102.44	98.375	103.55	98.015	99.128	92.612	104.46	94.417	98.899	101.72	102.31	100.68	102.08	101.98	100.64	100.62	101.33	98.996	99.976	102.85	97.463	103.1	104.19	100.79	103.96	93.799	102.71	103.93	101.56	106.78	106.37	104.07	99.123	97.984	101.96	95.826	92.292	89.58
109.58	108.12	107.25	111.91	106.04	107.07	108.4	109.78	108.27	108.25	105.36	105.43	106.94	106.56	106.09	111.48	105.72	105.93	103.87	112.28	105.55	108.75	108.1	110.01	110.82	110.24	104.44	107.2	109.08	107.19	110.38	108.6	113.69	108.29	108.91	106.15	110.73	101.94	109.27	109.06	116.41	110.94	104.55	106.01	109.42	102.77	108.22	107.18	112.05	107.37
94.393	104.53	97.317	100.68	104.45	102.54	105.74	98.209	102.61	100.58	105.86	100.29	103.82	108.82	94.916	97.153	102.54	97.432	101.08	98.968	92.845	100.38	98.108	100.96	99.49	104.71	101.49	95.803	100.41	100.25	101.73	102.35	100.37	99.857	105.66	107.21	101.7	102.3	96.09	100.28	97.586	101.92	96.702	96.52	94.623	92.267	93.658	99.158	96.566	96.619
105.43	99.671	109.5	107.94	105.92	109.63	106.76	110.4	100.39	103.14	112.76	105.11	107.95	103.51	101.34	112.09	107.8	103.03	107.03	104.01	112.37	106.2	109.26	98.835	114.72	102.6	100.63	107.07	98.576	103.55	108.91	101.52	102.22	100.45	109.15	107.01	109.09	111.48	105.64	108.03	105.8	103.87	102.59	105.68	101.09	108.27	104.02	106.07	112.89	108.05
95.932	100.69	99.052	100.66	98.826	99.056	104.4	99.404	100.83	101.25	101.86	100.07	103.9	101.79	98.171	99.253	98.357	96.33	96.975	96.778	94.736	100.26	99.577	103.38	98.317	96.168	97.4	94.567	99.77	98.349	96.32	98.631	97.3	99.064	100.47	106.53	101.87	88.846	102.45	100.94	100.14	99.31	98.144	95.726	106.22	105.39	100.34	104.52	103.54	103.88
103.81	108.83	108.65	106.09	101.83	105.94	104.46	97.664	104.5	108.22	105.55	108.33	114.88	106.21	110.44	106.17	113.55	108.47	101.11	104.95	105.45	102.23	106.72	112.18	107.61	99.896	107.99	105.47	104.17	106.41	103.59	109.26	110.06	105.27	107	104.35	103.72	108.15	107.3	109.08	103.65	106.67	108.64	105.35	102.92	105.26	110.27	101.2	104.56	105.34
107.4	107.63	112.35	109.4	111.16	111.25	103.89	113.46	109.98	108.73	104.04	113.38	111.76	108.13	110.32	108.03	115.58	106.99	113.95	106.44	101.4	110.19	112.9	102.72	108.08	106.93	100.62	108.15	108.75	114.01	107.16	110.63	106.74	111.22	107.26	106.46	104.29	109.1	105.32	106	109.63	107.32	109.76	104.81	103.97	110.51	107.58	108.49	109.35	106.48
110.44	105.81	108.95	104.8	104.49	103.36	103.16	113.95	112.08	106.72	101.23	103.95	101.79	105.4	102.38	107.52	106.96	107.81	106.9	106.03	104.55	104.42	105.84	106.86	98.649	105.59	105.56	106.8	104.84	102.36	108.36	107.14	106.33	106.86	101.75	104.07	107.13	107.65	101.4	97.148	113.2	106.41	100.67	107.74	101.62	99.246	100.04	106.42	106.95	108.61
91.485	94.07	101	97.539	104.08	95.248	103	104.95	97.64	97.765	98.84	105.52	94.108	97.679	97.928	99.121	98.268	101.78	99.714	92.52	101.32	107.39	97.461	97.92	96.827	96.146	94.028	99.772	102.63	97.197	98.726	93.172	94.955	104.07	94.908	97.982	98.026	98.262	98.559	99.99	98.702	92.974	97.606	97.089	100.85	96.242	92.779	94.546	98.811	94.603
100.1	100.14	98.288	93.683	95.002	96.011	99	102.63	96.111	101.1	99.243	96.476	98.788	99.761	97.994	92.115	99.459	102.63	96.748	93.374	99.56	93.417	101.98	102.78	100.42	102.71	96.501	101.52	100.43	95.246	98.012	101.12	94.43	98.859	106.36	105.04	103.07	102.23	96.843	104.36	98.652	94.575	100.34	95.907	100.21	101.97	101.61	100.25	97.3	96.854
105.66	104.14	104.28	111.84	105.97	99.133	106.24	104.02	106.62	110.26	103.03	111.19	106.6	109.75	105.57	100.24	103.25	102.28	104.55	112.74	110.77	106.94	106.54	103.78	107.21	100.95	107.55	106.29	106.1	103.24	105.7	100.24	97.014	98.559	113.32	107.63	104.19	104.48	114.35	105.53	109.26	103.12	110.51	102.4	107.19	106.34	106.68	103.33	103	102.7
99.428	107.36	110.69	109.61	103.55	104.6	107.85	109.26	101.06	107	104.39	103.61	109.63	105.8	112.56	107.73	105.22	104.52	99.77	107.02	109.11	105.47	104.04	103.96	111.19	106.38	105.24	103.49	105.16	111.05	104.74	108.65	103.86	101.61	109.31	98.555	102.52	103.12	102.58	104.42	107.78	100.05	102.62	103.94	104.17	107.62	107.79	103.96	104.59	105.67
105.49	110.33	107.3	115.21	107.03	112.64	115.87	108.7	107.46	108.46	115.47	112.01	117.41	112.74	107.67	112.81	117.09	108.29	112.43	111.76	111.86	114.51	105.88	110.24	112.38	116.26	104.59	109.56	106.84	112.4	112.38	107.39	116.07	118.08	107.18	113.89	109.37	105.68	110.03	115.64	109.27	108.91	110.78	113.02	109.76	109.97	116.06	112.19	111.79	112.81
103.38	103.35	105.72	101.52	105.71	108.31	102.79	99.104	101.53	106.08	107.57	104.47	102.08	104.87	109.59	105.5	104.37	107.07	107.91	105.99	109.26	103.85	99.858	105.02	103.3	106.01	99.814	105.02	106.51	100.2	107.69	106.72	108.39	107.35	106.25	109.78	103.87	110.76	105.01	105.12	110.39	108.47	110.24	110.82	107.26	106.28	105.2	98.519	107.54	105.36
111.95	112.1	114.77	115.54	104.97	105.57	112.83	103.88	112.82	113.17	108.13	107.17	105.19	107.92	107.92	110.03	105.13	108.93	111.37	113.99	102.56	105.5	113.14	111.62	106.06	111.31	116.94	108.85	107.73	117.98	107.92	111.77	106.04	103.92	100.47	109.53	103.32	110.62	109.18	103.85	107.76	100.88	110.96	108.94	107.03	102.51	106.91	103.09	109.91	110.68
95.328	98.118	103.49	99.069	96.563	101.59	104.88	100.64	101.03	104.4	98.262	97.745	98.281	105.47	95.903	100.09	98.921	101.32	101.46	95.25	98.347	95.803	92.399	102.59	107.49	95.186	98.59	98.443	98.207	96.352	100.48	100.39	101.18	98.804	102.54	97.694	97.331	95.345	94.695	101.12	105.71	106.25	91.822	96.045	96.063	96.938	98.535	99.237	98.98	90.873
99.329	97.987	100.52	101.15	102.74	98.638	97.728	99.928	96.596	100.68	96.403	100.24	97.253	101.59	94.585	104.31	101.72	96.905	103.31	102.48	94.152	94.265	100.14	101.11	90.111	96.042	101.71	105.42	101.35	99.536	100.55	96.714	108.59	99.305	105.96	103.76	99.203	102.11	99.52	97.746	98.868	100.47	95.532	104.26	103.61	94.483	96.743	105.13	96.951	101.18
111.36	108.69	110.9	107.94	104.54	113.27	115.17	103.79	107.14	112.45	110.64	115.21	100.61	105.62	104.98	115.87	110.25	115.12	108.46	107.75	107.99	103.86	105.61	110.76	112.01	103.23	111.9	106.13	114.86	109.28	103.32	112.09	108.75	102.74	110.6	105.06	109.24	107.83	107.82	103.89	107.47	106.62	111.56	110.81	104.46	120	106.18	110.97	109.76	106
100.7	98.509	102.41	100.34	106.61	101.68	96.299	98.029	102.18	98.336	99.348	97.685	97.727	99.534	100.26	99.978	94.62	95.925	99.48	94.49	94.702	96.527	102.73	99.838	107.74	98.987	105.21	98.226	99.664	101.1	101.81	100.45	103.21	101.06	99.284	100.67	101.56	104.48	104.24	100.13	99.15	99.762	102.11	96.124	102.08	96.183	103.62	102.59	101.36	101.23
108.04	108.05	102.39	110.1	110.57	103.38	107.25	105.54	108	112.9	109.96	109.62	104.26	104.99	109.87	104.23	114	111.98	102.33	104.17	106.36	107.48	104.82	111.58	109.5	108.64	109.42	107.61	103.8	104.71	108.02	106.78	110.01	110.35	108.27	111.41	108.29	111.33	115.26	105.25	106.09	103.37	107.68	108.57	111.94	111.28	106.97	107.92	111.32	103
101.35	102.16	96.926	102.35	101.64	101.67	100.59	102.08	101.97	103.98	106.12	100.22	100.67	99.51	93.033	104.77	98.755	98.45	102.6	90.982	95.213	100.25	93.622	96.211	90.661	102.73	98.526	100.07	93.657	100.95	102.4	102.91	105.38	98.149	97.603	98.438	96.339	96.798	98.519	98.183	103.14	93.068	94.226	101.23	102.51	101.04	96.576	96.848	97.197	97.122
107.84	109.05	103.6	103.41	106.25	105.8	106.1	103.47	97.187	106.45	110.61	105.97	105.3	105.86	109.15	103.78	101.72	105.28	108.86	112.16	106.56	105.85	111.46	110.39	104.57	109	101.91	106.92	97.194	104.52	103.1	106.56	104.02	106.39	103.64	103.24	102.2	102.74	109.08	105.63	104.76	97.085	102.91	103.54	111.11	108.17	103.67	105.3	101.29	108.04
107.96	106.46	106.12	108.34	105.61	100.82	106.82	101.41	111.76	106.78	108.54	105.14	104.68	98.724	104.37	97.061	108.04	104.99	102.57	102.81	113.72	103.14	109.69	104.36	114.38	102.3	104.24	108.43	105.83	101.81	110.01	106.89	104.01	105.24	104.48	99.721	108.5	102.91	103.04	100.47	103.07	105.26	109.35	108.52	102.39	102.21	106.41	110.33	107.26	106.59
101.39	105.99	105.78	107.15	104.87	107.19	107.74	105.8	106.19	108.82	106.71	103.46	107.71	107.38	104.49	103.29	105.2	107.95	100.01	101.85	109.3	106.79	103.96	111.89	101.99	107.65	109.83	112.56	103.78	113.77	101.99	104.72	106.15	95.891	100.7	103.78	104.86	104.94	104.95	110.35	101.85	103.17	107.22	105.62	108.57	103.56	99.863	111.53	106.32	104.53
108.7	105.41	108.55	104.41	111.89	109.67	104.64	99.942	111.55	112.45	105.81	102.93	104.42	110.39	106.98	106.31	106.97	108.27	104.39	104.31	105.02	101.9	105.56	104.16	105.44	106.89	101.49	113.27	107.98	107.57	102.7	108.47	103.52	105.21	111.25	105.24	101.04	112.03	102.36	102.2	102.75	102.53	104.18	107.04	105.54	107.27	104.23	110.23	105.55	100.81
104.59	106.22	104.51	109.11	105.05	98.976	100.77	104.05	109.43	104.22	102.15	107.1	110.19	103.46	105.75	108.9	100.75	102.76	101.29	104.15	108.94	107.89	103.85	105.87	102.56	108.3	102.84	107.99	106.51	109.78	106.01	111.81	109.81	104.79	100.92	106.81	109.02	103.98	106.93	100.32	102.45	100.06	102.13	106.35	104.31	105.73	111.53	107.76	110.13	109.04
107.53	105.56	108.66	107.33	108.85	105.81	113.58	113.82	108.04	109.29	100.08	104.57	108.48	110.55	102.85	111.7	110.42	108.34	106.58	108.44	110.67	107.97	108.85	104.31	108.99	106.69	116.26	103.65	106.09	111.6	104.54	104.84	108.05	111.32	107.86	105.78	114.98	109.68	108.94	109.83	112.9	107.45	108.95	108.14	109.7	101.84	102.4	111.68	103.91	108.9
99.339	99.709	93.534	100.33	104.2	102.44	98.175	99.739	104.03	97.325	110.38	97.775	93.318	98.717	95.623	100.76	100.17	96.543	101.54	100.27	98.787	102	101.58	94.511	94.69	97.368	102.12	102.04	102.57	99.096	106.65	86.91	99.267	94.212	104.35	101.76	96.158	100.15	99.794	98.128	106.86	94.393	106.38	97.307	93.915	95.194	92.611	95.045	98.755	96.079
102.45	98.682	102.42	102.82	106.45	102.68	108.21	100.74	102.89	108.81	102.7	101.16	99.618	100.13	110.31	111.66	99.216	103.35	112.6	100.02	108.48	98.694	100.48	109.22	99.899	100.54	104.14	99.917	106.94	114.22	97.744	108.33	104.33	109.28	107.04	103.98	103.57	105.3	107.35	99.87	102.16	102.37	101.3	100.74	100.39	109.74	102.73	103.55	104.03	101.93
106.28	104.44	112.3	110.54	109.9	105.64	109.37	107.84	117.8	104.72	108.53	110.31	105.88	108.01	106.23	106.8	113.76	113.47	105.66	109.59	108.55	109.19	112.62	106.6	107.15	111.12	108.53	115.72	104.95	105.15	102.42	105.56	104.7	110.12	109.24	106.76	110.31	109.12	112.67	108.44	112.09	107.2	113.79	111.33	108.12	109.81	101.26	105.19	104.58	103.18
105.86	105.34	103.06	107.86	107.77	109.42	111.31	109.79	106.84	106.97	109.53	110.76	109.53	109.12	107.49	102.83	101.95	107.37	104.17	108.93	101.08	107.88	104.31	108.1	103.35	99.373	108.38	100.52	107.41	114.62	107.6	100.72	101.55	109.41	105.92	104.52	108.25	106.98	105.78	107.32	107	106.85	111.7	101.19	101.52	111.04	107.21	105.82	105.05	116.69
107.08	111.41	109.59	108.06	108.98	105.24	112.08	103.95	110.74	106.01	105.58	105.65	108.25	111.23	106.61	110	103.54	102.53	109.6	110.93	115.29	109.75	103.22	105.92	111.52	112.79	111.92	101.56	115.38	113.09	108.57	111.61	107.05	112.48	105.21	106.94	99.91	103.1	109.45	109.25	117.89	110.32	114.6	104.34	113.91	104.79	103.6	112.88	106.56	109.06
110.79	111.38	110.51	108.89	112.44	113.58	113.34	110.89	110.29	111.7	109.9	107.91	105.98	114.48	103.33	117.62	106.68	104.19	110.34	116.93	110.11	106.42	109.22	107.6	113.7	110.34	111.43	113.02	109.47	105.05	108.91	112.13	117.98	111.12	104.6	107.8	107.68	109.33	110.81	115.64	112.98	108.62	103.04	106.56	113	108.97	107.34	108.75	110.28	110.5
103.82	99.772	98.266	103.78	98.954	100.79	94.18	95.065	99.633	98.535	98.983	99.337	97.249	101.77	95.544	99.415	94.232	96.986	102.88	98.901	100.39	95.547	99.328	98.507	99.058	91.998	98.009	101.06	102.91	97.368	94.439	101.71	102.63	98.379	90.09	101.44	98.822	100.26	98.13	102.88	93.701	93.519	104.46	97.776	100.27	103.67	92.743	98.49	101.5	91.544
109.11	109.5	108.65	104.79	109.79	106.12	113.32	104.95	106.93	107.87	104.61	105.5	110.72	106.25	109.01	104.58	106.13	107.92	107.31	103.82	109.47	108.24	104.07	107.68	102.81	111.55	106.52	102.36	110.18	108.8	103.82	106.33	106.4	109.13	111.99	105.78	106.97	110.29	107.99	110.41	108.38	112.53	109.45	107.57	115.04	114.51	101.93	103.58	112.13	104.11
106.83	105.29	108.45	108.67	110.94	104.5	101.64	107.72	108.67	103.67	99.195	103.94	111.9	99.843	106.92	106.04	108.19	107.28	100.34	108.45	105.93	110.01	110.44	102.43	110.21	105.18	101.05	110.14	106.5	98.586	112.26	110.15	108.11	111.29	104.92	103.54	104.86	104.69	98.641	103.07	106.08	112.16	115.04	110.19	107.09	109.36	107.82	105.51	112.5	116.07
114.03	103.55	110.13	103.86	109.03	111.18	106.66	103.14	103.98	110.53	112.04	107.74	110.2	108.64	110.44	111.45	107.31	106.55	108.74	109.76	107.92	103.52	104.78	117.67	111.17	107.74	103.43	109.33	107.26	112.46	104.68	112.72	104.17	107.31	116.63	112.53	110.06	108.76	110.72	114.7	111.01	107.69	109.62	111.73	109.28	110.06	113.4	105.79	109.06	112.31
102.25	97.464	109.35	102.95	99.968	105.54	105.23	99.052	111.22	109.13	111.86	108.96	104.44	103.82	103.97	109.68	100.8	105.41	106.78	104.55	102.46	106.04	111.09	110.76	106.5	106.97	98.732	111.03	108.47	111.16	113.76	100.97	105.98	106.67	105.76	106.19	100.95	107.57	102.63	103.56	102.92	107.04	111.76	107.03	103.74	101.37	106.05	107.36	102.41	106.32
96.917	100.21	93.714	101.18	104.84	100.93	99.659	106.51	91.324	98.18	101.17	97.451	100.15	97.207	100.13	96.778	92.821	104.93	95.174	96.689	99.472	101.84	97.307	101.84	95.854	99.226	97.159	95.835	100.37	102.32	93.896	96.537	91.062	103.38	102.64	95.074	99.158	101.64	93.995	101.85	92.951	97.056	94.275	92.151	97.175	96.186	94.919	95.681	93.66	100.54
98.551	99.766	100.61	94.653	103.39	96.014	92.449	95.097	106.15	100.02	94.791	97.579	98.379	102.34	95.127	99.16	97.79	98.45	100.93	93.771	95.712	96.117	97.661	99.464	93.617	93.208	104.55	93.041	97.643	96.835	98.966	97.554	97.711	99.159	96.195	99.942	96.017	100.23	101.67	103.68	100.48	98.095	99.279	92.882	94.274	100.72	95.389	98.792	96.605	101.03
106.84	105.56	103.25	110.8	104.82	107.53	108.24	102.55	110.01	111.88	109.84	108.11	109.85	98.004	109.54	104.54	111.84	107.83	107.45	105.83	106.14	115.08	105.67	108.22	110.41	105.41	111.34	98.915	108.83	103.33	101.98	106.5	110.64	105.99	106.49	109.6	117.69	106.71	110.75	109.7	100.29	111.58	104.07	106.71	107	106.45	105.69	109.57	110.21	110.49
102.38	106.35	101.79	99.766	104.64	97.288	98.024	98.719	97.773	107.66	105.23	98.49	101.09	99.464	98.483	105.45	96.454	105.86	99.258	95.991	105.84	104.23	105.45	100.42	103.41	102.53	105.86	103.22	100.97	97.322	105.74	103.46	98.573	94.992	97.406	95.636	102.36	98.78	107.65	104.72	96.687	100.41	98.119	106.71	104.27	101.93	91.603	106.65	101.6	99.034
110.02	111.72	109.92	105.83	106.2	102.02	120.03	109.55	107.58	113.56	108.67	108.23	105.26	110.89	115.82	108.04	109.64	112.85	115.88	108.17	109.45	112.65	110.03	110.1	110.77	104.18	117.74	102.88	106.16	116.12	107.32	113.53	109.09	111.66	107.07	111.4	108.58	102.32	111.06	113.99	111.61	107.37	101.73	106.69	105.67	105.94	108.08	103.28	116.31	106.69
110.41	101.78	112.22	102.07	110.84	100.09	110.93	104.54	106.6	102.29	97.242	106.78	113.71	106.17	110.75	103.25	112.76	102.1	107.58	105.01	113.3	102.3	102.49	101.11	108.48	104.79	113.12	105.34	106.61	105.45	99.472	101.48	103.94	103.83	102.85	105.54	103.43	109.13	101.34	106.95	101.07	106.24	104.38	97.442	111.58	106.22	104.09	101.85	104.86	109.3
106.64	107.14	108.32	102.46	109.23	100.66	108.6	107.87	103.33	94.711	107.63	107.79	107.35	107.8	97.154	109.33	98.44	103.99	105.69	104.42	106.5	105.69	101.82	108.36	108.36	101.51	108.56	101.58	106.89	106.4	110.36	106.35	101.61	106.27	106.74	104.39	110.49	109.69	103.16	108.06	105.03	102.8	104.6	101.39	105.34	102.85	110.63	106.94	103.81	111.17
99.828	98.42	94.78	96.484	96.868	92.756	101.28	99.482	98.598	100.95	102.42	103.46	102.06	99.916	97.826	97.526	99.843	104.51	98.89	95.43	98.66	101.87	101.61	96.365	98.835	95.717	92.171	100.22	91.282	103.67	98.423	102.9	95.575	101.23	95.216	100.9	101.39	103.78	99.868	102.87	97.238	88.805	96.357	94.906	99.112	94.381	99.395	95.793	99.454	96.89
112.75	117.67	109.26	103.65	111.25	105.49	106.93	106.3	104.4	110.61	110.33	109.26	105.6	113.18	114.68	100.48	111.85	108.19	110.38	111.95	107.33	107.27	114.02	109.76	105.36	100.9	110.23	106.5	108.59	111.8	108.84	113.2	105.1	111.27	104.21	107.96	99.67	104.49	107.53	112.62	108.96	107.65	108.82	109.94	106.34	108.33	107.46	105.39	108.4	114.93
104.8	107.4	105.09	114.48	105.66	101.54	108.47	107.68	101.66	102.02	104.58	101.86	110.07	105.52	104.82	107.72	110.17	104.52	104.38	104.4	106.85	106.05	101.64	113.47	102.88	103.63	111.3	105.93	103.44	101.5	112.86	102.29	102.14	103.55	102.32	110.43	106.27	109.17	102.13	110.24	107.04	114	101.21	111.19	108.19	117.54	104.79	104.96	106.39	106.32
108.46	101.21	113.98	113.44	108.26	105.72	102.46	107.9	108.79	112.44	104.05	109.93	107.97	107.07	107.65	108.01	102.96	108.21	106.4	108.12	104.75	102.6	108.7	114.5	114.24	105.97	108.81	106.33	104.49	107.34	104.1	103.24	108.3	108.91	107.18	112.4	105.69	104.81	111.89	109.28	112.09	107.62	104.98	107.83	114.24	109.58	104.07	108.24	103.44	109.23
103.89	95.419	105.03	101.31	102.58	105.87	103.52	102.84	101.13	101.83	101.59	94.215	98.675	97.77	99.447	107.38	98.959	99.925	98.483	103.06	102.77	97.709	99.423	102.31	101.98	105.07	104.64	102.36	104.05	98.509	95.573	98.267	100.33	107.96	102.73	104.47	104.58	101.35	99.842	104.46	96.753	99.27	106.68	95.982	104.71	101.95	104.39	97.6	104.29	101.53
103.38	112.98	109.45	103.54	110.63	107.4	113.49	108.96	112.13	109.68	106.59	105.42	105.9	109.81	107.09	105.58	114.34	106.58	103.91	110.71	107.03	105.06	108.04	110.02	105.3	110.45	112.51	113.26	106.55	105.89	110.98	99.691	109.19	103.95	108.6	108.13	105.33	108.51	113.44	109.58	114.43	106.2	103.06	103.45	98.57	109.29	117.14	105.16	104.25	105.18
105.18	104.67	103.83	105.86	113	105.32	111.13	106.4	104.79	106.11	107.18	108.68	106.9	111.6	104.63	107.91	97.469	107.33	104.97	106.22	106.3	106.86	103.48	104.92	100.92	102.42	105	108.32	106.55	108.43	105.88	105.8	105.8	107.53	110.16	106.53	103.57	110.68	104.01	106.39	109.95	106.11	107.43	106.44	103.8	111.74	110.7	107.5	103.04	108.94
96.915	98.893	91.871	93.099	93.373	104.73	100.53	97.738	102.73	99.565	97.862	96.56	101.48	97.538	87.271	101.9	99.721	103.5	94.051	103.21	100.49	91.622	101.08	96.374	97.527	98.192	95.109	102.78	95.392	99.286	103.55	101.41	96.242	104.44	100.29	104.07	104.96	98.395	98.057	103.77	101.53	94.707	96.296	102.95	99.767	100.49	102.3	101.86	93.658	102.87
112.18	109.25	108.51	106.83	104.95	108.7	107.49	111.83	113.02	110.9	105.81	113.06	109.34	107	108.54	107.61	102.49	108.98	106.52	108.72	109.94	109.97	107.61	113.19	106.38	112.24	109.21	112.79	105.62	106.69	110.78	114.46	110.71	113.16	116.01	108.99	113.44	104.9	107.65	106.01	110.64	101.01	110.08	113.37	109.76	111.86	110.23	110.69	106.18	111.3
113.48	113.6	112.88	115.33	105.82	109.56	112.61	108.15	112.08	103.56	106.97	105.69	110.97	105.07	105.97	109.78	107.36	104.87	113.15	114.02	107.72	107.6	109.8	106.88	109.65	105.61	106.13	102.74	111.82	106.07	110.94	104.83	109.38	113.88	106.53	104.99	104.73	108.9	107.79	103.1	108.82	106.22	109.57	104.11	108.67	109.98	110.72	104.55	110.03	112.88
113.1	111.06	107.17	110.18	113.75	105.19	105.47	108.42	101.56	109.41	107.74	110.7	108.03	108.33	110.98	105.63	111.47	108.39	110.41	108.47	106.79	109.98	102.77	103.22	109.18	104.62	113.12	107.97	110.95	112.11	110.81	108.67	111.77	108.45	103.81	108.68	111.28	105.73	102.2	106.24	111.75	108.45	112.35	99.624	118.03	104.01	110.68	101.79	104.57	115.48
110.42	101.17	103.43	105.63	104.75	103.9	105.74	108.98	104.27	100.5	99.609	105.78	107.58	101.59	109.05	106.03	100.31	105.45	112.74	104.93	102.85	105.63	104.04	105.88	110.05	105.84	106.07	104.8	100.71	101.95	106.52	105.94	104.58	111.9	103.89	110.88	101.66	106.7	104.05	106.27	107.14	101.14	105.28	105.59	106.36	103.12	102.01	100.99	104.39	103.6
95.004	95.164	98.489	108.41	102.84	101.61	93.283	91.927	101.3	89.803	98.283	101.29	95.499	101.42	97.739	97.214	100.7	96.977	102.38	93.647	101.4	95.606	98.211	99.707	97.114	94.908	96.782	100.07	101.29	89.176	101.01	89.578	91.697	102.49	97.898	101.48	100.12	101.31	103.15	95.107	92.449	94.512	100.43	97.99	95.854	95.715	101.5	97.841	94.668	100.5
109.48	108.74	108.71	112.03	111.65	110.82	111.46	105.95	99.867	109.87	116.43	106.53	108.26	106.82	107.29	103.6	106.1	104.83	106.87	111.72	106.23	107.84	109.49	112.55	110.59	111.76	105.26	108.74	114.22	109.47	111.04	104.39	116.02	111.78	113.97	105.41	106.77	112.8	111.45	111.34	104.87	107.2	114.11	102.66	100.08	104.81	105.61	108.56	103.48	110.24
98.86	100.07	106.75	101.53	106.45	103.81	104.46	101.04	109.23	105.76	110.16	100.08	105.53	102.13	102.06	101	103.23	102.99	102.74	108.33	102.8	105.57	109.39	102.47	103.4	100.4	105.81	108.33	105.16	105.68	105.13	104.44	106.24	102.13	105.75	106.11	107.22	107.76	107.14	107.59	109.38	107.6	105.25	108.54	100.44	107.41	107.04	105.96	103.87	102.2
95.376	103.3	100.98	105.02	102.15	102.99	104.66	99.384	101.75	104.98	99.52	93.567	101.34	107.42	98.48	102.93	99.707	95.442	105.23	105.49	93.353	98.679	97.377	107.32	103.06	97.996	106.83	103.36	103.3	104.91	96.478	102.5	103.41	100.92	98.113	94.353	99.882	106.53	97.296	106	103.38	98.475	94.876	93.12	100.34	99.516	94.738	93.442	101.6	102.39
107.09	100.92	106.79	105.17	109.12	107	110.04	103.85	106.3	104.12	109.65	103.51	103.5	107.32	113.27	110.46	107.93	109.36	105.18	106.66	104.58	101.48	102.59	105.66	103.64	108.36	105.47	100.01	99.427	108.73	97.275	106.27	106	110.25	107.18	102.19	106.09	105.4	103.7	102.51	106.95	103.42	102.95	99.593	97.591	105.89	109.58	103.57	107.89	103.55
104.11	108.08	99.607	110.37	107.56	110.25	115.34	109.21	109.96	110	105.98	107.14	105.46	106.28	105.79	106.23	107.32	106.1	105.47	104.32	109.31	103.46	111.52	103.83	110.48	107.87	110.71	105.42	103.56	110.83	110.29	107.24	110.09	112.97	103.59	101.13	101.44	110.67	110.43	112.16	113.38	108.03	105.19	111.71	108.37	109.98	110.8	105.51	109.59	111.75
104.61	98.991	103.03	105.17	106	103.85	107.77	106.61	108.65	106.68	107.93	102.04	107.09	105.03	105.62	105.65	107.71	108.5	106.3	105.77	106.46	110.92	104.74	106.08	110.07	101.74	103.77	106.43	108.46	106	108.13	103.96	108.19	107.83	106.96	103	101.54	105.11	102.53	106.16	108.52	114.14	109.64	104.69	108.83	102.21	108.82	104.1	99.786	109.82
109.63	108.91	109.21	112.31	112.38	105.28	104.93	110.43	101.99	105.88	103.02	103.17	112.98	106.02	115.53	105.71	106.66	106.5	107.9	112.46	107.05	110.15	108.46	113.8	109.92	111.26	106.76	102.32	104.75	111.61	113.6	107.58	105.98	106.13	108.62	111.54	108.5	105.21	111.76	103.23	107.88	113.09	113.18	106.25	105.41	110.2	111.59	107.26	110.63	102.39
109.48	106.23	104.92	106.43	113.47	106.92	111.02	110.67	107.63	109.95	110.88	110.48	106.72	111.55	106.64	105.09	106.98	101.09	111.53	109.48	113.45	109.89	108.08	108.89	101.28	107.91	105.39	107.72	108.34	109.07	101.8	111.08	111.68	110.38	104.95	111.89	114.92	106.73	107.25	109.71	100.78	105.12	117.54	105.41	109.79	109.72	108.59	107.66	111.36	108.13
101.38	108.82	97.088	98.864	97.771	95.686	96.187	100.94	95.291	99.184	94.658	101.07	99.939	103.01	99.733	93.279	98.927	95.236	95.782	96.614	96.387	98.607	98.275	98.32	98.154	99.339	104.85	98.251	97.641	97.01	92.267	105.5	100.83	99.558	95.063	94.166	100.63	93.404	100	100.79	103.25	98.775	96.538	99.409	96.786	95.238	94.295	106.55	99.289	92.163
103.73	108.59	99.366	105.02	110.1	109.42	107.07	102.04	108.95	101.09	102.94	106.18	107.53	104.17	105.84	105.56	108.42	104.76	109.1	106.86	109.24	102.73	106.82	105.61	110	106.68	103.72	104.18	104.87	111.88	109.38	107.6	97.72	103.11	106.52	103.84	112.72	109.69	114.96	106.25	106.09	97.867	104.79	110.67	109.99	109.41	103.72	103.29	101.68	103.71
90.614	97.327	103.3	97.723	97.947	98.901	96.438	97.616	95.048	101.89	101.47	97.274	97.762	95.789	100.07	98.779	101.69	98.264	97.825	96.636	97.557	94.968	96.979	105.3	95.371	99.114	102.62	96.164	98.269	98.603	95.946	103.16	103.89	96.03	98.163	95.664	96.646	98.285	96.001	104.72	103.19	95.536	98.197	102.43	94.499	104.32	101.95	96.843	101.84	97.954
91.035	91.276	92.521	103.16	106.07	108.33	103.17	97.477	95.477	101.91	99.621	94.058	94.932	88.994	97.708	99.578	95.996	100	98.913	98.736	95.065	96.775	97.977	96.214	96.257	99.388	97.331	99.755	94.245	91.098	94.615	100	98.317	100.22	101.64	97.075	95.661	90.578	95.405	96.826	99.867	95.432	105.6	98.274	91.019	100.67	97.639	96.719	96.979	99.372
107.48	101.86	107.53	110.26	103.89	105.76	106.14	105.9	104.99	101.65	106.36	106.28	102.38	104.38	103.95	103.15	103.8	103.95	109.92	105.75	105.99	95.415	103.45	104.83	106.95	109.01	105.51	107.9	105.2	106.94	104.77	96.794	110.78	110.15	106.79	105.98	109.42	98.989	106.07	107.32	108.54	100.29	107.29	107.57	107.39	111.98	106.25	106.2	104.47	99.824
106.73	111.26	103.92	107.99	100.78	106.31	105.36	104.4	104.66	106.71	104.59	112.59	106.48	105.42	104.43	103.76	111.48	106.67	105.26	108.09	105.12	104.41	110.48	109.38	101.4	108.31	104.68	113.18	103.03	104.45	99.592	107.24	104.35	105.63	108.57	103.25	106.11	107.53	103.26	100.7	114.2	107.8	107.09	111.52	106.94	115.55	104.75	106.81	104.02	108.85
93.375	98.324	98.135	99.702	100.43	97.349	99.306	97.657	96.742	102.18	100.66	99.709	99.966	101.63	102.14	107.72	103.3	95.091	96.658	96.932	95.502	100.07	101.11	99.009	98.897	97.859	96.654	100.44	103.91	95.356	101.08	94.751	98.071	98.116	98.302	99.308	97.124	95.981	89.369	93.919	92.868	96.639	103.83	94.04	98.347	95.497	99.19	95.439	98.685	96.543
107.24	105.1	104.04	102.48	104.28	104.21	111.08	100.89	104.05	102.86	107.07	107.83	105.44	104.53	102.17	108.23	108.48	100.93	108.46	106.54	102.39	101.17	108.53	101.84	99.875	104.92	107.52	107.07	102.88	105.69	103.15	102.72	95.112	102.45	107.68	101.98	105.8	107.23	104.32	105.08	101.78	108.86	112	109.79	99.96	102.69	104.41	104.61	107.6	103.31
94.065	101.62	90.182	104.27	97.356	94.491	93.001	98.245	97.712	102.51	95.902	95.789	97.517	100.2	100.17	96.303	98.876	102.49	97.269	98.936	100.43	98.674	97.085	97.908	99.06	102.62	96.077	100.29	98.385	97.984	101.59	96.96	97.212	87.839	99.659	100.95	98.627	99.321	96.512	89.217	93.752	102.62	100.43	97.922	98.585	100.01	92.161	95.624	96.036	96.92
110.4	105.01	103.9	102.35	103.28	106.79	102.64	110.88	109.55	109.23	108.84	103.4	107.59	108.46	107.56	103.35	104.89	112.29	100.86	113.99	102.5	105.69	111.09	110.63	110.54	103.84	108.45	109.7	107.98	114.74	106.61	112.21	111.86	106.02	108.87	111.6	109.1	107.64	110.52	109.98	109.97	107.29	108.21	108.62	107.67	110.43	106.79	104.93	108.07	108.77
99.643	99.636	104.71	93.278	103.54	99.458	97.184	97.238	99.511	97.516	96.866	109.3	98.204	94.289	100.33	94.335	100.19	96.067	96.778	99.318	99.91	101.62	95.575	94.23	100.77	94.153	99.83	99.771	106.55	97.944	103.96	101.74	97.902	102.92	100.08	101.38	95.387	98.479	100.41	96.594	102.9	98.84	97.916	97.969	97.544	94.841	95.852	106.31	97.942	99.392
104.3	106.31	107.46	105.5	104.61	98.181	103.12	99.417	100.11	99.014	103.5	103.98	100.11	106.09	102.66	97.978	108.96	104.22	98.136	110.13	103.22	100.56	100.11	103.29	101.12	99.265	111.97	101.33	102.2	102.33	99.504	97.784	98.731	111.21	98.842	107.8	98.087	103.87	108.36	103.63	99.418	100.99	106.77	104.7	92.229	103.56	96.85	103.48	106.8	102.25
107.04	111.98	110.75	104.58	102.92	103.12	103.37	104.49	103.15	102.81	101.92	108.73	105.49	106.45	107.64	105.99	104.89	100.52	107.2	103.61	100.34	102.01	104.4	109.46	105.94	103.98	106.23	109.43	112.23	104.97	110.49	103.3	104.45	109.02	103.15	106.8	102.85	105.3	106.43	104.19	107.08	101.56	105.84	104.97	102.14	104.92	109.18	108.71	106.77	112.59
100.84	108.81	100.49	102.62	103.83	109.04	110.67	104.89	108.85	110.95	106.73	110.11	111.53	102	112.58	112	101.72	108.66	106.69	105.85	107.32	110.08	111.36	108.65	107.87	109.2	107.79	108.24	111.29	111.14	109	103.4	107.46	100.01	103.37	109.88	102.41	103.72	105.36	112.87	107.26	102.59	110.98	111.52	107.32	100.41	105.81	108.96	103.46	101.94
92.542	95.896	97.366	102.47	97.573	98.627	97.937	94.684	95.68	103.77	96.698	95.131	97.662	95.384	100.12	102.3	94.424	92.645	96.461	89.37	97.978	98.24	98.121	91.139	98.367	100.01	100.01	95.734	99.804	95.128	101.27	96.771	97.116	101.63	98.689	98.119	92.764	101.27	96.82	94.522	98.85	97.37	97.523	98.293	97.649	96.18	98.419	102.13	95.834	91.161
100.18	96.001	99.285	104.71	95.322	98.515	103.03	102.37	102.77	94.504	100.04	98.226	100.06	93.5	94.839	98.701	100.97	98.581	95.053	97.016	98.126	92.751	103.33	95.127	98.092	100.82	98.466	96.877	103.33	98.723	96.587	93.938	93.411	91.124	94.222	101.78	98.819	98.768	95.967	101.75	100.19	98.05	102.07	101.14	94.422	99.938	99.556	95.888	94.632	97.111
107.29	103.83	101.63	107.8	101.24	114.24	109.44	107.34	112.06	104.83	111.06	107.71	104.22	108.05	114.07	104.23	105.46	105.57	106.93	104.69	106.3	104.39	108.81	104.16	110.61	109.22	101.84	107.88	107.65	110.16	109.82	108.06	105.03	103.12	104.28	110.3	106.49	102.63	108.03	109.54	106.7	110.81	109.42	101.77	103.01	112.8	112.26	108.24	108.26	107.8
107.32	112.57	105.37	109.2	109.76	109.06	108.03	104.81	109.62	110.73	107.66	110.77	110.42	111.98	112.31	109.24	114.23	112.57	113.52	108.29	118.99	107.25	114.81	106.18	105.4	110.24	115.46	114.33	111.85	107.86	113.73	106.95	108.49	106.99	104	104.75	111.08	109.34	105.16	109.13	110.44	114.96	112.99	105.9	108.08	107.3	107.84	102.22	110.34	111.28
106.72	113.16	103.97	111.96	109.86	112.25	105.9	106.99	113.17	109.55	111.5	103.33	109.73	114.26	104.48	110.68	112.07	107.7	108.8	104.99	111.33	103.52	109.17	105.29	103.68	114.16	105.58	104.8	102.94	111.06	105.24	107.75	111.06	108.37	109.67	107.42	112.45	116.94	110.59	112.84	101.29	111.02	107.07	108.7	109.86	111.29	108.45	107.67	108.75	114.5
110.12	109.57	111.1	111.82	106.18	106.45	102.85	110.3	113.77	100.25	109.44	111.4	106.43	105.57	106.53	101.54	110.02	106.8	108.41	106.8	112.92	103.18	113.12	114.53	111.54	110.76	112.11	97.279	108.36	111.21	110.88	103.43	115.38	109.49	116.77	105.19	110.5	101.5	109.25	110.07	110.04	106.59	106.59	107.63	110.67	110.79	111.52	110.21	113.36	103.45
116	108.2	105.37	107.32	105.87	108.54	111.25	103.05	104.34	104.61	107.33	106.73	105.83	111.11	104.82	112.52	110.16	111.39	105.79	111.31	109.45	110.65	109.11	103.65	108.03	107.24	110.39	106.74	109.94	108.27	109.82	106.16	113.39	104.2	109.4	104.4	110.12	104.07	111.56	109.8	107.59	112.21	105.4	109.75	102.1	107.83	101.63	105.96	109.64	111.45
101.72	99.308	99.618	100.15	96.442	100.21	94.477	97.662	98.576	95.364	95.821	92.453	101.37	99.333	96.727	101.29	102.17	104.4	99.471	98.001	99.649	96.862	95.664	98.307	97.767	101.47	97.872	96.373	97.835	94.833	100.4	93.27	97.02	100.01	101.61	96.007	102.56	102.3	94.572	99.434	100.02	91.293	99.243	103.03	97.721	97.227	102.18	98.645	96.409	100.13
99.985	105.81	108.36	106.72	107.18	109.05	111.17	107.8	105.18	106.04	106.52	101.78	106.62	105.41	110.7	111.94	108.02	114.1	103.46	109.88	109.18	106.75	104.16	109.28	111.77	106.85	104.75	101.25	112.77	105.55	102.46	102.12	103.98	113.32	103.89	104.46	110.41	106.5	99.475	102.23	102.96	109.35	109.04	99.461	106.42	104.83	100.19	102.15	105.38	106.96
105.63	109.82	106.54	104.26	108.52	109.7	106.42	110.53	110.66	111.91	110.4	110.23	106.22	111.58	112.31	110.4	107.3	103.89	115.57	107.98	106.83	111.5	107.87	106.54	108.56	109.91	109.03	107.47	110.89	105.7	107.02	117.04	109.37	108.43	109.73	107.16	108.85	106.62	109.04	104.31	110.63	98.991	103.86	111.54	106.7	106.67	104.66	101.07	106.46	107.68
115.69	105.71	114.09	100.34	109.23	114.83	109.37	113.45	110.91	110.15	108.89	111.34	105.75	108.98	110.82	111.09	111.4	107	109.92	112.45	101.39	114.37	112.62	115.34	113.16	108.18	114.47	111.69	103.55	113.02	112.37	115.66	111.98	106.09	102.56	114.07	109.84	109.4	102.31	106.41	108.38	108.72	111.1	109.88	114.28	117.83	110.72	104.73	119.41	108.7
110.9	109.2	106.04	107.4	105.97	104.39	107.31	108.26	111.39	106.22	105.64	103.94	103.68	97.256	102.25	110.97	108.35	104.35	107.38	109.11	106.73	105.91	113.84	104.16	104.18	112.27	108.72	103.34	100.46	108.81	110.62	105.42	103.77	107.58	110.65	102.7	106.53	105.97	106.85	107.4	105.75	104.67	100.85	109.73	115.07	102.48	105.72	105.16	104.75	106.53
99	102.98	97.053	93.84	103.95	106.31	101.3	102.17	102.32	105.19	106.33	98.704	97.473	101.44	100.36	103.67	98.801	101.04	100.31	102.64	101.78	101.06	103.91	97.947	99.017	101.25	94.656	99.665	96.056	102.96	101.49	102.92	103.52	98.391	99.23	104.12	94.185	95.573	103.92	101.34	94.877	103.28	101.5	103.31	101.16	97.553	102.45	101.84	95.719	103.27
108.18	107.68	103.51	109.8	107.47	111.63	102.73	107.37	104.43	104.72	106.26	106.94	111.77	102.28	105.25	108.9	106.86	106.27	104.45	105.19	107.17	102.52	110.12	99.132	103.55	105.37	113.28	105.05	102.51	110.24	109.3	100.35	108.01	108.63	106.9	109.87	104.07	110.15	108.27	105.19	104.24	102.92	105.27	108.36	102.35	108.02	105.73	104.86	106.97	114.59
111.95	108.95	101.16	103.5	106.96	102.25	106.32	105.19	105.01	107.19	104.38	113.95	106.75	107.85	106.59	102.86	109.05	111.95	106.96	102.15	101.56	102.02	103.72	104.59	97.362	107.29	104.31	104.06	107.04	113.57	114.35	112.11	107.16	103.51	100.5	111.19	104.05	100.15	105.87	111.07	104.67	109.17	104.08	107.32	107.28	105.59	99.997	101.89	101.31	109.84
102.62	109.19	103.93	96.739	105.91	103.06	103.23	104.08	99.475	109.74	106.43	101.47	103.24	103.22	104.47	104.67	101.71	101.92	108.62	101.54	106.61	106.93	106.74	104.31	104.22	109.33	109.79	106.23	104.4	104.76	113.41	105.88	108.54	103.97	99.96	109.03	108.43	101.43	100.68	108.84	102.05	103.82	100.14	113.31	102.89	108.16	110.95	103.89	109.74	107.72
110.4	110.02	101.35	105.13	101.12	103.77	101.5	104.48	99.643	108.59	101.95	105.33	105.97	111.3	107.58	101.44	104.49	100.69	110.7	106.75	111.63	110.21	99.668	97.781	105.04	101.91	110.26	105.07	109.21	99.01	102.08	104.44	100.66	103.25	102.04	101.91	107.74	109.14	105.08	108.59	107.24	105.35	114.12	97.224	105.79	115.02	103.12	105.3	107.09	105.03
101.6	108.12	110.98	110.6	111.03	104.38	114.09	107.96	110.87	108.31	112.09	104.31	104.8	110.17	99.694	105.01	107.43	104.45	111.13	106.3	111.82	113.63	108.74	110.37	109.41	106.68	111.45	104.87	111.47	109.38	107.23	109.38	106.92	107.84	110.69	111.33	115.83	105.26	110.15	108.07	112.83	102.56	106.99	108.19	104	110.98	111.89	108.5	102.31	104.26
111.94	102.35	112.97	109.87	109.19	110.5	111.62	108.32	100.16	100.72	109.8	111.9	110.37	108.01	106.59	103.38	112.74	115.07	106.37	112.51	105.99	103.41	108.15	109.54	105.25	110.61	109.12	106.08	108.72	112.47	108.11	105.85	106.68	106.17	108.87	103.35	106.5	108.14	107.18	105.54	108.88	105.77	103.87	110.57	105.54	111.29	106.51	113.91	113.16	109.58
101.43	104.92	112.81	103.07	101.42	105.24	106.91	98.105	104.92	104.73	104.66	111.06	105.44	107.91	111.88	107.39	101.13	106.07	103.28	104.65	110.51	104.44	108.52	106.12	103.38	109.24	106.64	105.01	104.35	107.33	100.05	105.38	112.44	104.4	108.2	96.174	109.6	107.88	101.71	112.71	111.65	109.75	105.4	104.54	105.19	106.89	105.53	104.43	106.4	102.21
102.69	92.183	105.08	92.491	97.354	100.19	98.324	97.289	94.938	100.8	101.57	95.397	103.85	104.35	100.57	105.07	97.96	103.3	101.95	99.454	93.643	100.17	99.707	94.206	94.349	98.778	104.05	98.101	101.25	90.451	97.292	96.349	99.531	100.38	97.384	98.34	101.64	96.246	100.02	102.15	102.98	105.41	97.257	98.152	97.149	95.152	101.93	98.005	94.888	99.208
104.91	102.27	107.41	107.64	106.55	104.68	106.53	106.84	101.07	110.31	110.83	109.55	106.32	106.85	104.9	113.75	112.08	112.41	106.1	106.79	108.09	103.99	108.3	101.76	103.72	112.32	116.12	109.77	116.39	110.02	106.63	115.78	108.63	108.5	103.65	108.42	103.42	107.49	103.75	101.44	105.41	108.84	107.51	103.61	108.44	107.61	103.12	106.62	111.01	105.46
103.47	112.28	103.79	107.42	104.91	100.71	108.99	102.25	105.42	98.666	105.97	107.17	102.66	102.85	105.98	104.75	106.75	105.66	107.12	101.04	105.28	101.81	112.28	103.47	103.13	108.54	101.45	101.84	105.55	102.35	109.01	107.34	107.83	103.92	100.82	110.25	103.85	97.631	108.46	105.8	103.73	102.63	101.27	108.7	112.38	103	105.52	106.42	108.43	103.08
98.445	102.64	101.35	103.18	105.97	110.33	99.732	103.65	107.11	110.2	97.728	101.87	103.96	102.19	100.28	97.103	103.73	94.965	108.6	106.23	102.77	103.32	102.83	98.033	103.76	102.62	102.84	101.36	107.25	103.88	100.49	106.24	104.06	98.478	99.875	110.56	103.48	99.617	108.95	104.7	105.78	103.41	100.29	104.34	102.35	101.57	101.27	102.82	104.56	104
108.46	112.84	107.94	111.01	104.33	104.32	103.42	107.32	104.42	106.96	106.35	104.12	108.52	102.34	107.45	109.83	106.67	109.47	109.6	105.23	103.34	101.66	107.88	101.13	101.18	103.08	107.39	109.67	104.91	101.05	109.22	100.27	104.98	107.49	108.99	106.54	104.2	110.86	103.8	103.18	102.76	103.84	102.86	101.97	100.32	114.51	102.55	112.2	105.43	99.764
98.639	91.908	101.02	94.802	100.21	98.623	97.427	98.21	101.18	96.224	102.74	101.65	99.397	98.862	93.826	95.984	97.802	96.198	100.83	96.327	101.04	92.537	92.599	105.07	94.566	95.304	98.154	95.155	99.58	93.612	99.41	94.669	95.313	99.705	94.156	103.24	90.425	99.781	93.821	97.578	99.435	93.533	93.21	98.087	95.097	101.9	96.537	99.871	102.66	96.135
108.17	107.14	109.9	103.16	99.98	107.91	108.65	107.03	108.83	109.84	102.84	105.41	107.87	104.57	103.65	107.09	101.23	108.27	100.38	110.54	105.56	115.48	106.74	109.8	105.08	110.23	100.48	108.03	100.41	109.11	105.2	108.16	101.5	102.12	103.04	104.73	101.25	103.72	101.04	104.73	106.44	110.88	110.3	102.55	99.877	103.14	101.74	101.98	102.27	106.4
111.78	102.19	109.07	110.87	104.19	113.61	108.92	105.42	106.54	109.01	108.86	109.16	105.82	110.4	106.22	108.21	101.29	104.45	109.77	109.6	102.04	104.87	112.73	110.43	108.7	111.99	103.12	102.54	107.22	110.04	106.63	110.17	110.15	111.86	110.47	110.87	105.45	104.02	107.56	108.56	110.39	104.23	107.97	106.43	106.07	109.09	103.56	109.04	116.62	101.81
103.34	98.376	97.17	101.98	92.929	100.62	94.665	95.491	98.87	94.521	102.85	99.624	95.749	95.193	95.106	95.157	95.685	97.94	97.28	98.499	96.163	98.925	97.859	94.62	103	93.842	99.96	100.6	101.29	99.208	99.573	99.522	100.31	104.3	95.254	101.59	91.529	104.42	92.856	98.412	98.18	98.063	93.251	96.139	93.523	97.711	102.07	103.25	101.22	95.414
106.56	102.63	109.25	106.18	104.58	106.91	109.58	110.54	107.28	101.59	102.48	104.63	107.34	101.41	103.66	103.99	103.88	103.25	113.26	104.27	111.59	103.65	106.51	102.9	109.48	102.82	105.1	113.14	107.91	106.07	108.89	105.32	104.41	106.18	102.04	103.26	106.07	100.31	111.41	109.62	102.22	102.89	107.53	109.22	102.83	111.26	109.2	112.87	106.2	103.83
98.035	104.73	95.862	98.677	103.63	93.593	98.761	88.987	100.75	103.12	95.636	88.512	100.44	96.401	93.873	99.104	100.8	99.871	97.466	101	97.549	101.68	97.492	103.86	100.65	99.694	96.924	98.348	90.312	97.973	97.295	94.558	100.54	95.682	99.467	100.6	90.709	97.479	99.747	90.02	98.829	106.04	98.711	97.651	97.121	97.628	98.278	102.61	99.241	93.621
104.63	114.01	107.7	107.79	113.8	106.85	103.99	112.15	111.53	108.59	107.57	110.97	109.91	107.95	111.24	103.06	106.37	113.49	113	111.2	105.26	107.39	109.88	100.97	104.89	109.18	107.94	112.77	112.14	111.31	106.74	110.06	105.77	109.12	108.44	112.75	105.73	110.31	107.94	108.32	106.01	103.11	109	100.26	112.02	108.11	107.08	110.44	107.35	104.72
105.1	111.42	112.72	105.92	108.07	103.53	107.33	105.21	109.34	109.03	104.67	108.34	103.97	103.49	109.73	113.58	105.25	103.92	109.93	104.24	105.72	104.34	109.36	107.45	106.14	104.12	102.54	116.29	106.58	105.8	115.11	105.17	109.88	115.05	106.44	106.9	106.51	115.89	109.44	104.42	110.36	111.52	109.11	109.36	110.2	111.47	115.49	107.41	108.52	104.88
112.8	108.91	106.62	115.63	114.02	113.34	106.34	109.71	106.16	112.15	113.64	108.21	110.08	104.23	108.19	111.2	108.75	111.58	112.88	116.36	108.41	108.79	112.46	109.03	109.34	113.56	110.87	107.88	107.22	109.82	110.86	117.45	112	113.01	104.4	114.28	109.39	111.05	105.71	110.17	110.72	109.96	115.99	106.77	108.82	112.77	111.54	112.9	109.43	112.76
104.44	99.834	108.2	105.17	108.33	102.39	101.87	103.65	99.148	109.25	102.98	110.89	105.81	104.85	104.37	102.48	105.24	100.92	100.06	108.08	104.24	101.63	104.1	102.8	106.12	110.17	102.48	98.523	101.75	104.64	105.76	107.94	105.54	113.83	107.13	108.89	108.85	109.76	106.12	96.032	104.12	108.09	105.62	108.24	109.13	107.45	113.83	104.97	109.24	104.41
107.14	107.17	106.98	98.135	108.24	107.65	108.13	110	109.8	106.66	104.43	113.29	103.14	115.67	106.08	102.21	95.854	111.21	100.66	103.03	114.55	106.82	105.77	105.93	107.66	111.22	100.07	103.17	110.76	106.95	105.1	102.92	102.82	107.23	105.64	106.87	109.18	107.83	107.36	106	105.9	112.09	108.5	107.82	109.46	106.37	111.58	104.62	106.03	109.15
101.96	104.83	100.17	108.02	104.49	106.28	105.9	106.19	112.05	110.24	108.82	108.8	98.092	108.51	104.96	105.87	105.79	103.66	110.16	110.31	100.28	102.64	107.55	105.81	102.76	102.25	100.57	106.98	106.34	105.6	104.28	107.26	109.44	106.17	105.91	110.53	108.13	105.56	102.45	109.75	102.58	102.8	107.45	100.52	107.53	100.51	107.02	103.68	105.48	104.96
109.36	108.94	102.82	111.11	112.96	109.48	107.55	105.25	108.44	105.76	109.37	114.77	108.06	107.13	107.45	110.66	109.2	110.08	109.72	113.5	106.48	106.38	111.76	110.46	109.91	105.72	108.77	113.34	108.58	110.9	97.835	105.62	109.47	111.9	104.79	106.35	106.62	104.85	111.4	110.46	104.72	107.79	102.88	113.49	105.76	107.2	112.68	108.63	110.11	102.64
101.53	98.134	107.56	105.61	108.18	100.95	98.717	99.22	103.43	97.574	102.74	102.8	102.13	100.58	99.888	106.2	95.435	108.13	100.65	96.02	94.892	97.565	100.73	102.78	97.463	98.059	102.29	104.05	98.408	97.721	107.83	103.98	100.95	98.436	103.99	96.882	98.296	103.01	97.174	103.36	100.35	96.278	102.96	100.26	95.2	102.41	100.47	97.108	100.49	104.5
103.72	110.21	105.18	103.47	108.87	107.42	109.65	105.75	107.54	103.83	103.18	102.28	99.923	102.52	102	103.23	106.14	106.11	115.06	105.66	104.24	99.011	106.84	100.94	107.01	96.206	106	105.05	99.971	105.7	105.86	107.93	106.34	106.05	105.78	105.43	105.57	104.07	103.95	102.68	102.66	97.422	104.05	106.76	105.53	104.57	110.49	100.99	100.43	101.18
98.382	105.63	102.19	105.5	110.78	106.91	107.41	110.24	104.96	104.1	108.09	105.97	104.79	102.79	105.62	106.97	107.63	108.44	110.01	98.063	107.92	104.93	98.773	100.41	111.55	108.56	102.28	105.61	101.56	103.31	101.35	111.38	108.04	98.982	99.875	100.07	109.52	106.62	103.08	108.25	108.24	110.62	103.7	105.58	108.12	101.05	104.33	110.93	105.07	100.84
109.11	104.86	110.48	104.74	106.66	109.35	108.03	107.22	111.02	106.15	110.26	105.97	103.33	105.53	105.32	105.64	108.09	96.183	108.56	110.81	103.73	107.33	110.48	102.22	101.86	102.79	102.42	103.13	105.05	110.27	101.85	105.62	99.553	110.34	108.43	107.01	108.46	104.68	110.14	106.08	100.42	101.52	110.56	101.37	109.65	111.8	112.32	99.515	108.02	107.19
111.04	107.73	103.28	107.41	106.81	102.71	107.64	105.73	102.12	107.59	108.88	104.33	112.17	103.37	103.89	104.53	113.78	114.41	104.07	110.28	110.11	112.13	116.77	107.52	108.61	107.65	106.42	107.2	107.6	113.75	113.12	105.54	105.55	114.4	100.61	111.49	104.29	107.98	109.76	108	114.13	106.25	107.86	104.92	108.15	108.81	101.55	111	114.74	112.97
105.06	106.03	109.69	105.46	102.16	105.32	103.44	103.92	109.6	101.93	103.06	103.16	98.938	102.67	98.186	104.11	97.165	105.79	108.8	108.3	104.64	104.62	107.99	109.34	107.16	109.08	101.71	105.67	113.59	105.52	102.2	103.17	103.81	112.73	105.14	107.47	102.59	104.94	106.09	102.01	110.99	108.31	99.822	107.38	110.47	107.83	106.59	105.11	103.88	104.24
103.46	109.13	107.67	113.43	106.91	103.26	102.72	108.04	102.59	106.61	104.86	107.52	108.75	105.01	109.96	107.77	105.67	108.56	98.122	108.47	108.45	103.27	104.45	103.09	108.19	109.79	106	102.08	106.52	102.02	104.64	100.81	106.23	99.121	108.31	108.53	105.27	109.29	104.71	106.5	110.4	105.11	104.65	108.73	101.98	105.73	105.9	105.41	107.32	102.24
99.317	100.95	99.857	95.055	94.047	97.848	94.202	96.617	102.69	100.52	96.983	103.64	101.99	101.5	92.517	96.239	98.769	94.539	99.962	99.532	98.707	95.957	102.19	100.01	92.857	98.402	102.27	100.01	102.75	110.07	90.288	97.854	99.354	97.488	98.157	98.787	94.3	97.356	104.96	95.047	92.453	96.703	95.26	100.11	100.36	95.934	97.179	97.36	93.739	96.527
95.585	100.71	97.885	97.046	99.176	99.336	92.854	96.44	95.959	97.945	100.02	104.58	106.74	100.41	102.27	97.766	101.89	105.36	98.008	103.55	104.49	99.02	101.56	105.15	99.385	97.397	99.519	99.798	106.41	100.43	100.31	100.55	101.21	100.8	103.83	101.77	98.883	102.49	108.02	97.271	103.92	103.86	105.36	105.16	100.13	104.24	107.9	104.55	98.165	99.81
105.49	114.54	109.53	109.42	104.99	106.87	111.17	103.78	108.18	102.94	108.55	112.16	109.05	113.61	105.31	112.16	103.74	107.91	108.22	109.31	106.29	107.19	107.56	99.236	107.9	101.44	108.6	109.25	107.49	105.32	103.39	108.71	105.32	109.7	100.65	101.86	108.92	102.4	108.88	105.26	106.87	104.73	108.89	104.09	108.67	106.68	101.26	109.57	104.17	104.1
103.9	107.31	105.01	99.876	107.51	106.68	103.84	103.64	109.33	101.8	108.09	106.27	115.17	106.02	106.95	114.25	106.96	104.38	104.26	109.97	105.23	106.49	107.23	109.72	105.91	105.44	103.59	109.14	105.56	103.91	104.75	105.45	103.08	101.44	105.46	108.82	113.76	104.68	109.45	103.09	108.17	108.12	109.27	104.18	110.25	104.12	106.43	112.34	107.61	104.28
105.14	110.05	105.76	99.89	104.59	105.61	95.182	105.79	101.11	103.16	107.56	107.53	110.43	104.16	112.32	101.29	107.72	108.43	105.2	105.26	110.53	111.67	113.13	111.89	101.81	105.5	111.23	107.39	103.85	104.29	105.03	104.65	107.25	107.67	107.59	109.88	107.61	108.92	108.69	106.05	105.01	106.77	103.72	102.54	105.24	100.48	110.08	107.78	109.71	106.65
95.792	99.803	100.49	92.248	101.69	100.2	101.74	105.3	99.814	96.571	100.86	97.232	100.02	102.79	97.856	98.095	101.39	98.115	101.99	94.722	101.25	105.43	99.483	95.404	98.034	99.098	98.582	101.64	107.86	98.613	92.805	96.351	99.03	99.928	93.34	100.53	99.253	100.67	97.599	97.388	92.409	95.864	99.476	95.587	100.16	101.07	96.209	93.141	98.805	103.62
106.98	105.67	105.78	104.9	107.7	110.44	109.8	102.62	102.9	108.8	112.32	110.12	108.92	108.38	109.86	107.47	116	110.85	111.23	104.03	110.3	104.74	110.08	106.17	105.1	107.97	112.54	106.69	107.15	108.78	114.43	108.45	103.53	106.02	107.8	109.1	106.54	105.2	108.66	107.41	108.4	102.96	107.22	107.49	106.92	100.06	106.09	106.62	107.81	107.61
105.45	106.17	103.16	110.49	108.41	106.14	107.75	112.1	98.182	113.36	110.7	106.75	110.54	99.532	104.27	99.53	101.59	104.07	108.38	111.18	102.97	103.81	102.45	109.75	102.48	106.72	110.95	106.84	104.19	113.44	106.07	107.07	108.93	105.66	117.21	111.79	110.64	108.2	107.56	108.51	107.14	110.02	111.5	107.26	104.26	106.12	107.16	103.29	107.64	105.13
112.08	111.41	104.28	108.25	105.06	106.27	109.26	113.91	108.01	105.59	108.66	110.35	108.93	108.66	108.58	110.7	106.78	108.13	106.91	113.54	112.21	113.07	109.28	108.35	112.51	108.12	107.99	109.08	112.49	111.16	106.7	113.17	105.71	108.15	106.53	102.99	109.83	120.59	111.26	113.94	104.76	108.84	113.23	106.31	104.32	116.42	108.46	105.14	108.83	111.05
107.13	107.08	104.57	114.09	107.16	110.56	104.93	107.9	112.86	109.86	109.96	104.21	110.61	107.07	110.95	106.61	109.68	108.68	101.32	108.04	105.64	102.7	102.08	112.5	104.2	104.17	107.95	110.37	110.91	108.21	113	108.02	100.89	103.84	107.49	107.07	101.45	105.14	108.16	103.61	107.12	106.15	108.43	105.8	105.26	106.07	108.36	108.42	111.08	105.32
103.61	115.28	107.78	104.16	109.73	106.23	105.16	113.47	103.62	101.59	110.92	110.7	104.18	104.68	102.13	105.78	105.84	105.2	106.99	108.86	100.73	101.95	104.87	103.58	106.76	107.36	102.51	102.49	105.26	99.99	109.14	106.49	105.02	108.95	101.88	109.64	108.97	108.28	103.41	109.27	102.54	101.74	104.5	106.24	98.188	107.24	102.75	107.54	110.48	110.83
109.07	110.93	104.84	113.63	107.6	112.01	112.48	116.12	108.78	102.07	114.29	112.13	109.04	106.45	116.09	106.86	114.56	111.3	103.64	113.03	107.54	110.99	112.52	105.04	104.79	108.69	111.67	105.23	112.54	103.9	107.1	108.11	107.98	107.97	113.27	111.38	113.51	110.67	107.01	105.92	109.27	110.4	112.47	107.69	108.36	109.7	115.02	105.26	106.36	107.68
105.91	105.82	105.42	103.42	104.74	103.35	108.87	108.87	108.01	110.43	108.81	109.17	110.11	104.8	105.33	107.81	113.11	107.95	102.52	112.33	104.17	106.43	102.3	105.76	103.88	108.97	104.42	102.76	108.08	107.55	106.47	102.58	100.57	102.63	103.72	113.84	105.41	100.32	105.14	110.23	105.31	106.38	104.52	104.07	111.87	103.61	102.71	107.55	105.41	105.35
95.531	105.7	93.096	95.499	106.24	100.11	96.867	103.25	101.68	98.098	104.58	98.136	99.487	103.59	98.062	97.613	97.743	100.39	98.101	94.798	102.66	97.122	97.437	99.822	94.698	102.01	98.308	98.472	100.61	98.635	100.57	91.987	99.057	93.878	97.013	101.01	89.233	102.57	98.334	97.794	104.02	101.86	103.46	96.322	101.92	97.898	97.057	103.92	101.35	97.373
108.4	106.68	111.49	112.5	104.82	104.17	110.04	108.97	108.43	114.08	109.97	112.01	108.9	110.99	103.16	112.55	103.11	109.56	109.2	108.91	102.5	113.9	113.2	109.46	107.07	104.62	108.22	109.56	108.64	111.26	103.15	113.87	109.07	107.94	102.28	110.59	110.39	110.05	110.93	112.08	106.69	115.38	106.13	112.86	107.59	105.75	106.41	102.31	115.47	105.83
110.25	108.2	110.46	112.39	111.22	111.27	113.42	110.36	108.64	102.8	104.24	103.71	108.87	103.89	111.97	105.21	105.65	105.49	107.39	109.84	107.24	102.76	114.33	111.25	107.17	109.21	108.04	110.23	105.96	109.36	107.51	108.23	109.27	111.13	108.84	108.05	107.72	111.2	111.81	107.63	108.6	112.18	110.7	106.06	108.74	107.84	110.84	109.25	105.77	107.76
101.37	110.89	99.395	108.59	101.63	106.41	99.702	106.15	109.54	106.93	100.18	109.18	110.27	116.7	109.2	103.42	114.69	103.84	106.71	101.94	113.22	111.64	110.56	100.75	105.49	106.89	99.932	107.96	105.91	108.63	104.86	106.31	103.59	102.15	104.99	110.52	114.93	109.62	105.78	105.67	114.06	104.56	114.72	109.04	105.74	101.31	100.83	106.7	104.85	109.61
104.88	104.17	100.92	106.39	100.61	97.156	98.644	110.71	109.18	104.73	108.34	104.83	96.743	102.57	104.69	99.269	110.98	103.15	110.93	104.15	98.52	102.36	108.96	101.54	97.202	104.41	106.68	101.66	108.72	108.61	100.9	112.04	101.82	108.63	103.54	101.25	108.98	106.08	108.02	100.29	98.933	111.18	107.33	98.508	107.79	106.77	109.64	108.26	106.41	102.37
104.07	102.81	102.24	102.2	110.9	105.54	103.58	108.58	106.28	111.12	108.56	109.16	106.84	109.77	101.89	111.82	102.47	106.68	104.29	103.76	111.34	108.73	101.2	107.97	108.18	104.56	109.57	106.53	111.98	105.61	103.52	103.31	101.48	113.16	103.77	103.58	101.08	106.32	98.769	105.27	104.18	98.383	108.43	104.66	105.79	114.13	100.8	108.48	106.97	110.02
102.95	105.85	111.46	101.5	107.46	106.7	107.05	107.71	109.53	114.7	111.46	109.5	106.52	100.41	108.08	106.63	105.65	102.5	103.19	107.57	111.22	108.02	103.07	102.52	101.79	108.21	104.26	105.31	105.12	108.42	104.22	98.331	105.56	102.35	106.94	106.16	106.02	111.7	107.79	108.06	110.35	96.75	104.07	111.53	106.81	109.36	113.25	105.23	102.99	102.62
102.32	104.04	107.79	101.22	100.39	101.4	109.56	96.12	101.17	100.45	103.86	103.81	100.04	102.29	98.594	102.1	100.83	104.85	100.77	110.72	98.861	99.185	99.785	97.641	102.1	103.95	107.74	107.94	104.81	100.58	107.36	103.18	106.18	102.31	100.19	104.1	102.18	96.663	103.19	103.29	95.335	98.081	103.82	101.52	95.205	98.833	101.78	102.78	99.872	98.937
91.941	100.92	104.54	100.21	99.098	95.325	102.64	96.26	96.624	93.556	94.737	98.768	99.734	100.24	99.527	98.652	92.335	103.97	104.47	100.58	97.475	96.697	98.341	92.563	91.688	94.943	95.271	99.907	95.598	96.09	98.936	95.88	93.753	93.432	89.943	101.26	101.46	97.662	97.896	96.655	100.95	93.443	90.787	98.732	92.744	100.38	98.676	95.847	99.533	95.054
104.44	100.23	94.578	98.593	100.98	103.47	100.01	95.396	103.6	106.44	100.82	94.041	104.12	101.07	103.81	102.94	101.7	101.6	100.33	102.16	95.733	101.01	96.588	95.292	103.71	101.36	99.489	102.65	98.807	96.294	102.58	101.66	99.228	103.74	107.75	97.975	101.94	99.646	100.83	101.86	101.82	106.7	100.46	92.598	113.1	95.535	108.45	99.297	102.4	100.29
106.04	109.38	104.2	111.45	110.25	107.72	107.92	106.16	107.4	110.11	108.47	110.1	109.45	109.47	105.72	110.44	108.04	107.25	104.91	104.12	108.49	103.43	109.9	104.81	112.33	105.18	110.83	112.96	114.34	107.23	106.59	114.62	112.25	105.25	114.2	113.75	113.97	112.11	106.71	109.2	107.05	110.14	108.16	106.06	107.12	115.89	106.89	109.9	110.34	105.77
109.08	109.3	111.84	111.66	104.29	108.18	106.25	97.392	102.37	109.22	107.12	112.78	111.42	109.39	108.96	102.85	109.46	103.7	106.87	100.23	104.73	109.74	111.22	105.59	109	111.21	110.63	110.31	106.08	112.33	106.54	106.03	108.38	111.33	104.99	108.21	108.24	105.43	105.14	105.33	107.63	115.98	106.26	108.6	110.48	113.54	108.07	107.68	111.68	108.84
99.271	101.3	102.88	102.92	95.264	99.176	97.739	103.24	94.912	94.09	108.68	99.214	99.767	112.38	100.02	103.09	100.04	101.41	99.748	102.92	96.826	100.52	102.72	104.37	100.81	105.03	98.804	102.58	98.825	105.09	102.42	100.41	94.523	99.69	102.37	100.5	107.7	103.4	103.25	101.4	101.95	106.44	100.32	97.514	103.47	109.06	101.79	101.4	106.08	100.7
107.36	109.56	110.6	108.71	103.43	106.55	112.15	102.71	111.59	102.98	103.09	100.09	106.39	109.95	106.49	103.33	113.04	100.76	107.31	110.83	111.02	106.63	108.73	108.08	103.37	109.23	100.02	106.92	99.756	111.4	105.33	107.61	103.15	108.57	104.07	101.96	104.31	106.21	102.21	101.86	102.53	103.13	103.74	105.82	107.99	105.97	108.42	99.288	98.934	106.6
93.688	99.159	97.96	100.69	107.43	90.35	97.29	100.68	99.637	95.072	93.806	101.05	102.12	100.1	101.51	101.34	97.16	97.996	95.54	94.165	97.013	96.753	97.351	98.304	99.143	96.763	98.854	103.3	93.855	91.786	95.422	99.061	97.573	99.299	102.78	98.455	94.772	99.377	98.477	97.937	99.038	95.393	103.15	96.072	92.787	103.47	98.296	93.57	95.255	96.768
104.42	106.6	105.19	100.72	107.61	104.99	104.29	104.97	103.97	110.63	106.37	105.72	103.9	104.21	108.19	112.24	107.73	103.67	107.96	105.61	104.61	106.15	97.824	109.12	101.28	107.49	111.31	104.11	111.21	116.17	105.45	110.56	103.01	103.5	104.3	103.17	110.44	106.13	104.45	100.38	107.35	110.69	110.2	102.47	116.89	101.44	104.01	110.72	105.42	106.13
106.45	104.77	111.74	106.27	100.33	105.41	116.72	110.23	105.06	103.78	100.02	109.74	105.15	106.38	109.16	106.57	110.29	107.95	106.74	109.41	102.24	107.14	108.19	106.49	97.96	105.02	109.51	107.63	106.05	113.85	109.52	107.82	109.92	106.51	106.59	106.48	109.81	110.94	105.65	109.01	102.12	107.74	109.07	107.42	102.22	101.97	108.54	106.54	108.94	101.33
108.01	107.52	110.19	108.65	108.52	112.14	102.85	105.3	114.14	106.26	108.87	111.79	107.11	108.81	107.79	108.8	110.16	104.61	109.88	116.68	103.45	107.14	114.1	116.48	109.49	112.07	106.09	107.3	105.88	107.21	111.64	104.89	115.87	115.66	102.02	102.51	105.94	106.05	106.12	110.22	109.66	103.64	111.11	111.29	114.33	106.45	105.51	107.5	105.13	106.05
100.13	95.267	95.208	100.01	98.99	104	96.252	98.184	105.93	101.88	102.14	101.28	104.14	99.59	101.46	104.89	99.442	96.192	100.37	101.27	106.32	97.357	95.43	91.729	91.291	92.986	95.739	99.088	100.03	99.436	102.25	101.27	98.958	94.538	102.36	95.419	93.651	92.433	103.97	100.71	107.17	99.122	95.499	106.24	99.907	95.766	102.83	104.41	93.772	103.09
103.94	107.08	103.22	109.37	107.49	106.12	104.63	110.39	103.47	106.81	105.53	107.94	102.18	106.96	101.92	109.95	103.42	105.62	101.82	106.94	110.01	105.91	101.41	105.64	103.78	111.21	103.28	101.44	105.97	105.34	107.07	106.34	105.18	109.89	100.13	109.36	108.45	110.39	102.4	106.28	112.34	112.31	107.59	107.41	101.84	110.25	112.6	106.93	105.59	104.15
106.56	109.3	99.104	101.61	100.62	103.56	109.19	108.13	105.24	105.78	104.28	99.361	102.06	107.87	102.77	107.54	102.34	96.203	106.88	105.46	102	106.93	108.3	102.34	104.39	115.69	105.49	107.49	105.8	109.94	104.74	104.35	106.73	107.96	107	103.04	100.66	104.24	105.61	108.65	110.34	99.48	105.2	102.08	104.91	110.18	109.06	107.28	110.16	102.81
107.85	101.95	107.19	104.38	120.14	105.01	108.33	109.89	106.14	113.82	106.24	111.89	106.51	104.7	109.46	106.81	111.71	105.58	104.76	110.1	110.93	105.99	110.61	106.23	103.7	113.53	112.38	111.68	108.63	105.36	107.04	104.77	112.78	115.72	101.57	108.71	108.34	110.45	110.11	111.13	110.54	107.56	112.95	105.95	100.15	108.2	107.14	106.69	109.31	106.98
112.63	105.16	100.1	108.27	104.66	107.61	98.793	102.9	112.2	109.39	106.16	103.91	104.05	100.34	109.19	102.11	107.14	108.84	101.27	104.68	107.73	107.58	107.46	112.57	101.95	105.25	101.03	106.28	100.6	106.18	102.12	99.069	104.7	99.223	107.7	104.51	108.92	108.87	105.78	107.13	103.18	106.24	108.22	109.01	102.14	108.22	116.78	105.27	107.36	109.25
104.34	110.06	105.85	109.06	109.57	104.94	108.55	110.43	112.16	102.88	111.77	111.37	106.28	101.72	112.94	108.3	109.4	109.32	106.44	110.45	113.7	110.06	107.97	102.28	108.19	111.15	109.1	104.58	107.69	110.3	104.76	111.44	110.35	107.82	112.67	99.979	104.39	107.79	104.07	110.62	110.79	110.31	109.55	107.31	102.27	102.79	110.54	111.75	108.58	109.53
98.795	100.27	103.83	103.03	102.47	103.54	101.36	96.397	104.49	99.429	108.28	99.814	105.45	100.81	101.28	97.557	102.67	98.808	100.7	109.65	98.067	107.42	95.96	100.63	97.194	101.75	103.08	105.44	99.919	103.6	95.948	97.911	97.955	102.14	104.34	96.981	102.92	93.016	95.671	94.12	102.57	106.79	97.103	97.79	101.19	99.144	102.01	101.11	97.724	99.087
105.3	111.6	101.8	105.84	103.84	110.64	111.91	101.47	110.17	103.28	99.052	103.18	102.16	109.43	108.62	113.32	105.59	106.97	109.82	108.55	108.69	110.88	105.93	102.79	107.05	100.81	108.19	108.53	110.57	103.24	105.09	107.52	100.24	101.29	105.87	101.3	102.94	110.17	106.64	103.65	106.45	106.29	104.49	108.06	103.14	103.9	102.4	104.48	104.26	110.27
103.72	109.53	109.01	103.86	105.92	101.73	108.11	100.4	101.77	104.11	106.4	106.66	104.38	94.625	106.41	106.74	106.9	108.47	112.9	108.49	110.12	108.61	107.22	110.03	108.67	106.39	105.55	104.42	106.55	104.31	103.48	107.74	110.38	105.2	111.18	104.52	109.6	106.44	103.8	103.49	110.62	111.26	103.99	106.28	110.58	108.48	113.36	110.5	111.77	108.06
105.49	104.06	106.22	106.74	111.6	107.72	107.49	104.51	106.14	104.63	101.59	109.78	106.22	108.59	103.18	105.8	106.77	105.87	109.19	103.8	105.28	107.64	106.42	111.31	101.96	110.66	103.57	102.78	105.33	108.52	107.41	109.25	107.88	104.32	112.17	99.948	107.99	105.22	105.19	107.97	99.768	110.44	106.69	105.39	106.87	110.34	104.09	109.28	101.64	112.4
109.05	100.3	102.55	107.01	107.57	107.37	105.59	108.03	102.79	108.14	110.97	107.81	102.53	107.19	105.19	105.67	105.31	110.23	106.89	103.44	100.32	109.04	110.87	103.85	109.9	106.03	108.89	104.26	99.963	103.51	105.38	108.1	112.21	107.16	107.37	112.16	102.98	105.11	104.99	111.39	108	110.71	109.88	105.1	104.1	109.14	100.94	106.38	111.34	106.61
103.81	96.031	97.96	99.893	107.58	95.703	102.51	100.16	104.3	102.47	104.85	101.44	99.626	98.546	99.108	98.272	99.126	96.969	102.65	99.459	102.18	103.9	103.2	104.77	100.21	96.55	96.457	96.764	108.13	105.82	97.502	100.91	99.28	105.37	103.23	102.11	101.46	99.488	103.33	96.685	94.879	103.1	98.812	93.232	103.72	104.75	102.54	105.54	97.643	101.02
109.44	112.68	104.98	105.55	108.59	110.8	106.12	108.95	113.85	113.42	112.96	103.94	102.07	104.96	110.34	105.51	108.1	105.19	108.77	110.37	102	101.11	115.25	109.1	111.01	103.98	114.59	110.48	110.22	106.72	108.51	109.6	106.11	109.87	110.56	112.76	105.54	107.85	111.08	110.09	107.45	113.06	110.34	109.46	111.17	115.41	100.81	103.7	112.89	115.05
110.15	105.31	104.74	106.25	106.09	108.23	104.2	107.34	113.83	110.81	109.54	105.81	108.3	109.12	110.8	108.7	100.6	112.45	110.39	106.81	100.82	104.74	106.15	110.47	106.95	105.38	104.63	113.32	106.95	106.57	106.53	108.47	107.45	104.74	107.23	104.9	100.38	102.62	104.09	106.6	109.03	101.94	104.2	99.56	106.66	108.59	104.41	103.95	108.15	108.76
106.17	109.64	105.87	110.46	111.2	109.41	107.66	106.8	107.26	110.32	105.58	108.94	109.84	97.199	105.6	102.34	108.5	109.05	105.62	107.89	109.43	106.48	104.74	110.56	107.29	107.11	110.55	108.27	104.23	104.51	101.05	108.11	101.76	104.67	101.55	106.23	106.14	106.77	107.24	107.28	102.55	106.6	104.63	110.37	104.8	103.52	99.76	103.31	101.49	109.04
111.79	113.15	108.63	105.5	116.11	111.59	107.59	115.54	115.44	108.14	108.38	108.71	111.71	107.69	105	110.28	111.46	105.83	105.26	113.78	109.07	104.49	110.35	108.15	117.93	109.1	111.88	106.61	112.67	107.72	106.12	105.4	114.27	108.68	112.48	106.19	108.75	107.42	111.93	115.7	106.4	108.89	109.91	112.48	108.58	108.04	113.87	109.45	110.52	108.05
95.343	100.19	113.83	103.35	102.61	107.02	98.704	106.97	111.19	112.26	105.92	103.31	115.35	101.96	101.47	101.99	105.22	105.03	104.22	104.76	102.3	107.39	103.97	107.65	104.47	113.62	106.38	99.177	102.61	105.9	102.95	108.84	106.33	101.87	102.29	104.56	113.98	99.85	108.73	96.602	110.12	103	108.89	102.38	100.25	102.8	101.87	105.87	105.1	105.86
109.05	101.9	105.03	113.26	103.05	107.65	107.65	105.8	101.39	107.46	106.27	104.6	105.11	97.173	111.51	103.65	112.95	105.7	105.53	99.051	108.9	101.28	102.69	104.76	101.01	107.59	108.53	108.15	104.02	111.08	109.37	103.29	100.81	109.52	100.81	107.58	105.48	112	105.63	109.41	104.75	105.96	106.08	105.37	102.31	105.66	109.14	109.28	105.96	104.96
114.25	101.06	99.705	107.35	109.39	107.75	105.31	105.68	107.79	107.97	105.92	110.52	105.04	104.67	107.4	109.65	104.99	106.92	111.85	100.87	103.06	110.9	103.74	108.51	110.43	110.43	108.89	105.35	106.72	103.78	105.58	110.98	106.12	106.7	109.52	106.11	109.34	107.83	104.41	112.04	113.24	100.84	109.28	102.89	113.59	111.26	103.88	119.06	99.698	99.946
110.14	109.13	104.61	107.19	108.94	109.36	106.41	108.35	105.38	103.41	112.11	114.97	97.676	108.1	111.3	107.02	101.8	116.53	106.35	109.24	102.31	107.92	113.98	117.83	107.29	104.88	113.01	112.49	111.93	110.9	111.52	111.21	114.43	107.67	114.42	107.29	107.25	103.34	109.85	108.64	114.46	104.02	103.17	109.11	108.02	106.4	112.66	108.59	103.15	117.17
106.15	111.97	111.98	111.64	110.83	112.78	106.99	102.3	104.1	112.4	107.81	111.93	104.98	113.03	101.26	106.53	107.6	105.24	111.89	110.94	114.84	105.58	107.79	103.48	109.26	106.84	108.32	103.26	105.96	111.17	105.59	110.81	105.94	104.71	112.06	105.6	109.48	107.99	104.72	108.02	112.62	103.09	102.92	106.41	109.37	102.86	106.84	110.52	104.33	107.42
105.19	105.53	101.86	103.06	102.86	108.38	99.648	95.039	105.9	98.705	108.77	110.61	104.52	104.47	105.03	103.06	105.35	106.83	109.06	105.55	105.7	110.61	106.84	103.23	100.55	106.3	108.82	104.13	102.12	111.46	106.24	106.81	104.5	110.89	112.79	97.174	104.97	104.27	103.8	105.05	107.73	108.83	106.86	102.61	114.47	104.39	110.79	100.56	106.94	109.19
105.84	107.09	105.66	116.6	111.02	103.42	101.78	113.88	107.38	110.03	111.33	113.73	104.6	107.98	105.19	109.73	104.17	111.47	99.89	109.21	106.38	112.3	113.89	108.63	110.05	111.76	109.41	108.8	98.846	111.12	108.68	111.84	103.19	106.95	114.95	109.64	107.38	110.51	106.5	113.07	105.6	105.78	102.56	105	98.103	105.87	109.59	108.13	109.1	108.15
100.72	105.98	101.6	102.16	103.8	102.13	110.56	105.06	103.37	100.14	110.43	104.42	111.82	98.733	103.18	105.34	110.41	104.44	106.02	104.43	101.04	108.33	105.74	99.644	108.6	105.86	110.19	111.41	110.25	100.74	102.77	106.34	105.55	108.13	102.28	108.72	108.68	112.82	107.57	107.94	102.74	110.33	106.86	105.79	106.7	110.21	101.21	109.63	113.04	97.952
98.334	105.68	100.46	99.35	97.907	101.96	102.26	100.39	102.73	102.62	98.917	99.24	101.95	103.95	98.061	98.824	93.749	99.514	98.234	101.8	98.849	97.354	100.69	99.101	106.7	92.947	104.27	102.91	100.02	100.01	98.047	98.506	100.85	101.02	97.062	98.226	101.62	97.717	94.873	99.265	94.319	97.852	98.69	99.567	94.856	100.61	94.865	103.05	89.605	92.666
91.66	101.12	105.36	104.19	100.44	101.2	94.857	105.34	102.12	110.25	101.28	99.553	99.151	99.735	102.63	103.76	98.344	97.763	100.99	100.58	96.73	97.404	95.182	98.129	95.815	99.582	102.99	106.11	94.249	99.366	104.5	101.45	98.706	96.263	98.112	101.86	104.4	95.979	91.372	99.342	101.96	98.659	101.92	99.878	100.57	98.687	103.06	105.93	97.283	102.56
102.88	109	110.42	108.35	108.22	109.39	111.36	103.64	107.68	104.49	104.31	108.44	106.1	106.15	105.09	106.65	106.91	106.44	110.86	105.68	103.17	110.44	108.92	105.6	111.76	111.1	107.96	113.72	105.24	108.53	107.26	105.54	111.13	112.88	106.12	108.5	110.6	107.13	105.95	107.22	102.65	106.95	110.68	109.65	100.82	111.29	113.89	110.79	113.43	107.53
110.77	113.41	110.34	108.54	116.27	110.48	118.43	111.34	110.45	110.05	107.15	115.36	113.11	111.02	105.08	112.1	109.62	113.01	109.39	110.38	106.14	112.8	104.6	111.54	101.79	111.42	112.36	105.47	112.49	112.69	111.26	113.08	110.46	109.89	114.09	111.04	106.87	111.98	115.11	111.24	116	113.55	108.61	110.59	109.74	115.09	109.95	116.19	107.43	112.64
95.952	101.49	97.294	98.959	103.26	101.23	96.938	101.12	106.52	97.293	100.39	104.59	100.23	98.065	100.25	98.392	101.95	98.672	102.16	96.09	96.488	100.19	98.8	105.3	96.886	95.457	97.373	106.17	106.85	92.509	100.89	101.19	101.17	101.9	99.346	99.722	98.88	98.783	100.66	101.53	101.95	100.86	101.72	97.853	97.446	103.57	100.17	100.57	104.7	98.97
106.91	115.35	102.31	106.42	104.71	108.29	104.58	108.17	108.45	105.38	102.8	106.88	107.26	114.72	111.53	106.45	106.78	108.09	109.12	112.49	111	109.99	104.69	107.86	106.24	110.04	112.62	103.42	110.93	102.51	109.44	109.36	103.11	112.82	108.67	101.15	112.87	107.24	101.18	102.84	105.09	113.18	108.42	108.77	108.62	111.84	110.91	110.89	108.34	109.29
105.61	109.77	107.92	104.83	101.87	107.76	103.46	105.04	106.12	103.69	113.94	105.94	109.34	106.41	104.7	103.28	106.45	104.43	106.39	106.11	108.32	108.42	97.839	109.74	104.07	109.77	104.73	103.21	110.48	105.32	103.42	105.96	107.06	103.06	102.14	104.05	107.74	103.5	109.14	104.74	103.82	109.47	103.85	101.74	100.42	109.33	112.21	111.97	102.04	102.43
100.15	94.495	99.865	94.201	98.415	96.822	95.497	99.196	98.719	94.459	97.124	96.714	100.05	95.18	100.78	96.394	100.32	97.321	94.154	97.327	104.53	96.157	100.92	99.359	101.62	98.386	96.322	101.08	97.75	95.078	96.848	94.863	97.15	96.005	100.73	99.101	103.82	96.652	94.364	96.667	103.25	100.45	98.782	103.5	92.477	98.302	99.301	98.033	105.77	91.896
102.6	106.29	105.26	105.07	100.27	110.01	102.54	106.31	106.25	105.15	110.21	106.35	106.36	104.69	102.9	108.08	100.45	104.46	109	100.3	109.11	106.47	103.24	108.9	112.19	102.06	102.25	107.62	110.43	105.08	107.32	105.84	112.42	105.33	107.62	106.3	105.6	104.48	105.83	106.78	103.68	107.13	107.43	101.86	105.32	103.24	107.27	106.83	107.58	104.73
108.89	103.41	102.56	110.2	110.93	109.24	107.71	104.96	104.32	110.13	116.63	105.61	102.45	111.72	105.35	106.94	109.34	110.16	115.7	110	109.23	107.16	111.91	111.13	109.23	107.76	104.41	113.48	108.73	112.04	108.49	108.87	112.86	111.96	104.04	112.61	113.73	108.65	108.84	115.75	104.75	105.08	107.13	114.19	104.94	114.38	111.18	105.55	106.81	109.97
99.501	102.9	98.567	101.28	104.79	104.71	91.899	100.06	103.19	99.765	97.216	101.49	95.706	96.386	98.112	97.726	96.956	95.914	97.93	99.193	103.71	102.79	102.1	93.46	102.23	99.409	91.685	100.49	101.53	101.67	102.45	97.772	101.17	96.336	104.15	98.997	101.59	105.48	99.864	101.61	101.55	101.32	106.7	110.23	100.5	100.62	102.62	100.37	103.42	104.35
107.5	111.6	104.53	110.86	110.28	110.27	112.92	108.45	105.4	109.66	111.35	106.28	105.26	105.74	106.98	104.88	107.1	107.71	105.66	108.23	106.96	112.58	106.06	101.91	108.19	112.08	100.41	115.19	104.61	104.6	105.57	112.6	105.65	107.47	109.02	107.47	108.21	110.16	105.35	108.7	111.34	108.62	108.67	111.93	108.93	103.17	104.9	110.58	111.52	110.7
96.611	98.607	99.326	93.115	94.097	99.971	99.512	102.27	93.629	98.051	99.212	97.24	95.088	97.09	102.86	91.06	93.448	102.79	92.593	98.307	106	99.873	99.099	99.929	101.84	97.915	101.88	100.78	95.592	96.449	97.029	103.19	101.57	100.24	93.951	102.53	99.297	96.547	99.765	104.2	101.31	101.2	99.004	93.363	96.687	95.943	94.44	94.21	98.777	97.641
105.11	102.75	102.67	111.28	115.24	106.66	104.78	112.99	107.54	109.92	107.03	109.17	112.73	114.13	105.16	107.76	108.67	111.72	111.17	103.51	112.59	106.64	112.8	100.61	108.92	108.04	101.57	105.47	106.67	109.37	108.69	109.05	106.49	106.98	111.03	107.21	109.22	108.54	112.45	99.498	113.8	109.08	103.2	108.18	112.76	109.32	108.68	107.81	102.01	106.89
110.3	107.08	98.91	112.15	103.59	112.21	107.97	104.78	108.98	110.03	99.728	103.04	97.469	105.55	107.62	107.5	107.99	105.97	111.04	103.06	98.818	109.99	105.13	107.3	108.95	109.5	108.77	106.9	111.91	107.96	103.42	104.85	106.33	104.45	107.31	103.65	102.93	110.09	101.75	102.35	109.87	108.01	107.94	110.78	110.89	106.2	102.37	104.5	96.666	102.5
102.32	102.22	105.77	105.9	103.32	108.76	104.72	104.63	108.57	106.72	106.65	109.18	101.12	105.75	99.168	105.08	115.11	112.03	103.18	104.87	107.75	103.25	104.11	107.71	101.12	103.4	107.06	103.39	104	111.1	111.38	110.17	104.96	102.35	104.92	102.1	104.62	108.26	105.83	108.05	108.08	107.81	100.32	113.62	108.18	101.91	111.28	102.42	99.975	102.54
114.89	104.38	111.34	105.01	106.69	104.59	110.15	104.96	114.43	102.42	109.77	110.43	106.04	106.35	104.41	101.6	107.94	107.5	104.37	101.55	110.74	106.21	104.69	103.95	106.83	103.09	107.05	105.3	105.3	108.79	111.58	105.37	106.21	99.96	105.59	107	104.5	110.66	105.77	110.5	106.02	107.06	105.96	106.58	114.68	102.67	106.86	105.04	110.96	106.74
107.17	107.63	114.64	106.66	103.31	100.09	109.51	105.38	103.67	110.98	110.42	103.61	110.73	112.68	110.98	107.17	107.85	108.58	107.39	112.16	109.8	108.07	111.22	105.07	103.58	105.41	115.37	112.57	111.17	113.26	104.11	104.8	112.68	106.96	108.57	107.64	105.61	103.04	109.66	102.89	111.24	113.22	108.89	110.58	112.42	103.35	104.63	102.77	100.66	106.84
104.14	95.788	104.45	102.29	98.981	103.05	97.954	97.479	106.22	104.19	101.96	103.39	97.517	97.063	102.04	102.48	98.822	104.96	99.451	98.436	97.035	104.87	100.33	101.74	103.1	94.401	99.314	97.757	98.855	96.459	100.34	103.9	96.358	103.07	96.619	100.65	98.999	96.356	101.52	101.47	92.119	96.19	102.01	98.124	100.28	103.66	98.842	106.37	106.39	97.128
101.59	94.523	100.67	101.74	97.092	97.604	100.67	90.936	99.287	92.068	105.36	96.037	96.669	102.89	100.67	98.618	105.5	101.11	102.63	93.413	96.425	100.44	99.888	96.371	99.541	95.656	93.097	101.7	98.569	99.561	91.374	95.827	102.34	91.984	102.07	100.62	99.451	103.83	98.343	102.07	94.811	93.139	99.565	94.208	100.97	102.29	95.971	99.659	90.409	99.11
112.09	105.84	105.51	109.74	110.06	112.29	105.34	103.02	103.22	108.65	105.94	109.99	114.07	113.62	109.03	114.37	105.85	107.84	103.77	109.79	107.1	111.64	107.71	113.73	105.15	109.57	104.77	109.21	101.02	109.25	98.664	105.34	107.31	111.1	107.3	108.68	113.42	111.45	108.14	109.16	104.69	106.68	110.51	110.12	113.59	106.89	108.07	111.61	108.81	108.92
104.86	105.46	110.14	108.97	112.02	113.61	112.23	108.43	115.71	110.38	114.58	111.21	112.02	112.5	113.77	110.13	107.43	106.09	109.65	107.2	112.14	113.29	113.31	106.84	107.91	115.44	117.62	106.23	107.29	120.22	112.07	111.8	113.2	108.32	110.58	109.8	102.84	113.01	108.24	110.16	109.9	109.46	111.61	105.47	109.67	112	115.31	110.9	113.12	108.8
108.6	113.44	105.06	105.38	103.58	109.62	112.06	107.88	98.93	107.57	103.93	106.2	105.42	103.87	107.09	101.58	108.67	105.59	104.72	107.62	106.54	101.74	106.97	102.46	104.03	101.77	107.02	107.97	102.04	103.71	106.27	106.2	102.81	104.17	107.77	107.47	100.8	102.89	104.97	101.98	109.89	100.39	104.77	101.58	109.73	98.474	110.36	106.82	102.89	108.81
111.09	108.69	105.32	109.17	109.95	105.36	102.91	106.2	109.33	99.069	114.08	113.01	104.49	104.66	110.69	105.85	102.35	112.23	113.53	103.89	101.14	102.31	106.95	100.42	111.35	107.56	105.04	102.89	105.27	104.81	103.61	110	107.59	107.95	104.07	105.7	103.33	104.88	108.2	106.65	106.97	101.47	108.36	104.52	103.9	113.9	104.26	105.33	105.43	102.14
117.78	107.78	111.16	111.05	103.01	108.46	103.25	107.97	104.39	109.09	103.86	101.61	107.92	107.92	107.9	107.22	108.96	110.5	108.7	106.08	113.71	108.87	112.07	107.12	108.84	105.2	107.74	116.52	109.22	111.05	111.52	103.35	100.79	106.35	108.53	110.37	105.31	104.44	113.09	110.42	108.85	110.45	105.4	108.32	100.71	108.56	105.39	103.67	112.26	106.72
102.39	104.86	105.3	109.47	107.3	101.42	104.08	110.51	104.23	108.94	109.23	102.46	102.96	103.06	104.74	108.32	99.658	106.03	101.59	104.86	104.85	109.56	101.78	109.56	106.83	107.89	103.15	104.83	109.27	102.82	102.51	108.69	109	106.7	106.39	107.95	105.5	104.61	103.89	98.178	111.13	105.97	105.97	115.48	105.79	102.4	109.2	101.16	110.55	102.66
105.12	109.43	114.74	108.04	112.54	105.31	110.08	103.59	109.32	106.99	106.69	101.87	106.96	106.45	108.7	112.19	105.79	108.75	112.87	107.46	110.92	107.42	112.87	107.17	114.5	108.61	105.72	106.71	109.34	111.34	111.53	108.02	104.99	108.32	112.9	112.36	106.97	112.32	101.48	107.18	106.85	105.38	106.45	108.17	106.93	108.98	104.18	101.81	107.14	105.82
103.62	103.86	107.01	108.65	106.44	101	106.52	109.32	112.92	106.5	107.19	108.26	101.4	108.29	110.06	108.52	104.31	100.43	103.18	107.33	109.89	107.28	105.01	105.79	110.73	111.93	103.17	106.23	100.64	111.88	106.71	114.55	104.22	108	105.7	101.71	106.02	105.25	105.91	107.22	104.23	105.2	105.71	103.16	104.43	103.8	102.2	106.76	108.63	107.39
106.63	104.09	103.76	106.73	105.1	107.68	107.11	110.95	107.8	111.9	110.51	106.78	107.49	108.53	107.95	111.71	107.36	107.51	106.69	109.07	108.03	108.31	110.24	104.56	106.33	105.59	112.39	103.28	111.1	109.22	103.42	110.42	109.73	104.28	113.99	111.81	110.34	108.77	114.26	112.64	106.69	113.2	101.8	109.46	104.83	113.54	105.45	106.84	103.21	112.47
111.38	102.82	104.72	105.45	107.18	111.72	114.46	106.1	105.91	107.13	104.84	103.53	105.62	104.65	97.061	108.12	107.19	103.99	111.97	105.11	107.46	106.89	101.46	100.66	110.28	107.07	102.48	110.76	103.56	103.94	107.54	107.79	106.28	106.24	99.43	102.64	105.57	103.81	100.41	111.01	101.27	105.83	109.12	108.34	105.15	103.9	108.66	105.19	102.58	104.21
109.31	108.88	113.12	109.47	108.81	106.56	107.33	110.27	105.07	104.79	106.91	113.68	105.76	109.2	109.79	113.4	103.07	106.25	102.97	108.59	108.27	108.62	105.16	108.04	110.85	108.92	109.49	108.54	103.59	105.01	108.07	110.49	107.19	103.87	106.58	107.9	105.83	112.79	105.4	108.75	109.77	107.48	105.13	111.04	114.77	101.24	108.18	106.9	113.26	99.368
111.44	110.04	106.76	108.87	109.74	102.57	108.65	116.07	110.83	108.01	103.36	112	112.35	107.1	112.13	110.24	111.58	106.51	107.93	109.22	111.4	110.82	105.77	111.93	111.39	111.8	108.57	110.65	104.89	108.83	112.21	109.24	105.37	114.24	110.32	112.49	110.24	114.72	104.98	111.07	109.94	109.58	112.45	105.87	110.86	107.02	105.94	108.99	104.71	110.3
95.883	100.2	103.11	108.28	100.5	99.576	98.4	98.755	98.92	102.52	99.427	97.443	101.25	98.187	100.35	95.438	104.6	105	97.466	101.4	105.08	105.34	103.95	103.69	101.52	99.324	98.703	103.62	101.17	102.8	98.621	100.44	107.28	98.88	101.42	104.24	97.382	106.78	100.5	99.525	108.86	106.85	99.907	102.16	97.041	94.809	104.54	105.67	103.46	96.557
109.88	113.48	108.5	104.09	107.09	104.9	107.47	109.38	111.9	100.99	114.07	107.92	109.3	109.54	112.95	107.58	105.39	103.6	105.79	108.31	110.14	104.28	110.17	105.02	109.04	112.61	103.78	104.12	102.46	111.85	108.3	107.28	105.07	104.7	111.71	105.67	113.79	113.29	111.24	108.02	110.46	111.95	110.87	106.38	106.88	111.92	108.59	108.52	103.93	112.33
102.79	96.546	113.58	107.29	101.57	101.9	115.47	105.47	108.91	105.15	105.89	111.13	116.74	106.5	108.22	107.73	107.82	110.65	106.79	107.79	109.38	109	107.03	110.37	105.23	107.89	107.11	107.1	115.43	101.91	107	106.78	111.44	103.79	105.44	110.24	110.38	105.98	102.57	110.29	109.22	111.2	108.04	108.43	109.4	118.02	106.98	105.44	112.24	107.23
98.223	89.998	97.242	96.828	100.49	97.286	94.126	99.714	100.84	89.878	98.117	102.74	100.47	102.41	97.639	98.35	96.167	93.157	99.603	97.084	96.069	106.58	93.046	98.204	100.54	103.83	102.65	98.172	99.986	101.73	100.2	98.419	96.755	102.78	98.18	103	97.074	101.22	96.579	97.681	97.709	102.66	99.716	101.04	91.448	103.6	95.517	98.603	99.512	97.287
108.44	110.84	112.61	105.67	109.51	108.28	107.31	108.98	111.43	115.93	112.45	102.95	108.97	105.19	105.41	110.58	106.3	114.48	108.8	109.31	101.28	110.65	102.41	105.04	107.44	111.44	111.75	102.45	107.59	107.78	103.11	107.65	107.3	109.64	110.92	111.22	105.18	105.87	102.86	105.6	111.33	113.11	109.63	110.04	110.8	102.11	104.91	109.83	108.66	104
99.082	104.71	110.05	108.82	106.21	108.05	103.18	108.52	104.41	108.31	101.94	108.26	104.47	107.05	102.57	108.86	105.64	107.56	100.01	107.66	106.97	98.825	108.23	109.24	104.04	108.65	108.52	98.82	112.5	103.02	98.798	99.382	103.78	109.7	103.15	105.88	106.82	108.61	102.77	108.03	106.01	103.6	109.99	104.94	112.68	106.13	103.39	106.8	107.11	111.21
102.17	96.791	101.23	101.48	96.193	94.896	103.05	93.475	96.119	97.87	97.433	105.72	94.07	101.9	99.458	99.909	93.927	99.038	98.47	102.56	99.002	98.505	96.309	99.324	102.97	97.572	95.891	96.078	92.964	101.94	108.02	98.277	105.27	96.118	95.671	99.477	97.085	93.826	98.173	96.198	96.623	98.751	98.867	103.68	101.45	93.103	98.514	103.42	102.45	101.37
98.04	106.11	107.56	111.44	106.47	102.36	105.89	112.77	102.21	102.55	108.91	102.82	102.79	102.11	105.97	115.72	109.72	105.42	106.89	102.27	106.44	96.656	101.26	108.28	103.49	106.91	107.35	94.338	106.93	104.2	102.98	104.16	109.42	105.4	103.76	112.27	105.72	100.95	103.57	104.86	103.57	105.15	105.54	105.32	109.28	104.56	108.5	101.92	107.44	110.69
114.09	102.98	104.63	103.91	108.17	107.21	101.89	108.45	101.09	106.89	100.19	100.27	106.28	105.3	105.66	103.85	109.26	99.662	105.92	105.25	104.56	98.904	102.26	107.81	103.42	107.51	104.48	101.03	106.82	102.44	101.38	105.31	103.87	109.06	101.91	102.24	110.34	105.37	108.32	105.77	103.64	101.99	101.63	114.41	102.96	103.23	109.85	107.38	107.16	106.84
108.69	100.83	101.24	102.14	107.71	104.02	107.49	104.1	102.38	102.44	103.48	107.56	106.2	105.11	104.44	97.643	109.62	104.95	95.912	98.108	102.42	101.18	103.99	98.561	102.11	103.16	104.06	105.66	98.059	102.16	101.62	102.21	106.14	97.512	104.98	108.62	105.77	105.3	106.08	102.63	105.74	99.994	106.3	102.52	102.04	105.5	108.34	103.15	106.74	97.539
101.69	103.99	96.14	95.303	99.697	95.315	101.51	104.86	105.36	96.428	96.99	96.867	98.228	97.844	103.89	97.215	97.493	101.06	97.361	98.674	98.871	95.6	95.635	101.5	102.55	99.056	93.82	98.521	98.862	102.79	104.55	104.45	100.85	99.601	110.29	102.49	104.66	94.983	103.94	97.711	98.14	97.574	103.8	95.395	100.5	99.609	96.519	101.21	98.628	99.793
105.81	109.92	106.6	106.1	106.85	100.96	113.68	108.77	107.68	114.32	103.59	117.22	106.98	113.68	110.09	102.03	107.62	110.92	97.75	106.83	102.77	109.72	107.79	104.05	106.37	103.7	93.533	104.83	105.88	97.455	112.53	107.15	111.79	105.94	102.3	105.56	104.31	105.47	102.14	101.24	102.41	105	108.17	104.52	105.7	104.9	100.63	106.83	110.77	106.1
106.82	99.225	107.29	103.78	102.57	108.09	104.24	110.41	98.086	107.91	111.98	107.63	108.73	113.84	108.01	108.91	104.2	104.72	105.74	107.97	110.91	106.38	106.44	105.48	106.32	111	103.91	103.45	106.33	101.84	102.72	100.17	104.18	107.09	104.69	104.73	100.26	102.69	108.63	109.88	111.93	108.23	103.97	110.61	103.81	102.82	105.06	104.04	101.11	106.63
102.1	104.64	99.332	97.069	101.63	103.4	102.77	99.66	101.96	93.728	95.851	98.233	99.5	110.92	98.943	102.89	96.257	106.39	105.72	101.51	94.83	100.59	102.72	100.16	103.68	96.983	103.1	101.63	108.72	100.22	100.69	105.08	98.38	108.29	101.54	101.34	99.172	100.48	99.475	105.57	107.61	100.74	102.54	100.2	94.519	100.19	97.849	107.16	95.18	101.32
108.44	105.75	105.28	102.68	110.82	106.96	101.4	100.96	109.57	105.47	103.9	102.9	109.62	108.87	107.1	106.89	110.13	105.72	103.71	103.17	102.13	108.55	105.21	103.33	106.73	103.1	105.29	98.692	102.85	104.21	109.89	104.32	105.17	107.47	106.08	111.56	109.46	105.95	101.89	104.32	104.46	104.88	103.77	104.46	105.56	100.39	105.59	100.64	102.02	104.86
108.56	107.72	107.65	111.07	107.34	108.19	106.9	105.69	108.92	106.95	103.67	112.81	107.81	109.18	115.45	113.21	114.56	111.16	107.6	106.34	111.93	115.91	111.48	105	110.47	116.4	115.16	109.89	111.4	106.65	112.2	107.96	100.79	105.54	109.63	111	109.41	110.32	109.78	103.77	107.91	111.32	109.6	110.28	109.98	106.13	107.39	106.32	111.88	112.85
112.64	107.61	106.62	110.29	103.04	110.72	110.58	112.64	115.24	100.9	99.452	110.11	109.5	106.86	109.07	111.34	110.15	111.03	109.68	105.01	111.3	104.98	110.2	115.96	110.55	110.89	111.67	107.85	106.24	112.09	107.81	103.73	107.09	107.97	111.22	110.87	112.75	105.68	109.83	108.97	106.59	110.85	115.32	111.93	104.91	105.87	111.55	103.96	108.74	105.72
106.71	110.35	100.45	103.59	111.61	110.6	105.17	109.55	110.31	109.03	113.47	104.42	114.17	97.667	113.1	104.68	111.76	104.51	102.5	107.22	103.59	106.66	111.88	113.62	102.78	111.16	113.81	102.41	108.47	107.9	101.5	108.22	111.31	110.98	110.42	106.75	108.61	110.22	105.17	107.61	109.01	106.28	104.87	106.01	108.36	107.47	103.89	108.61	109.31	108.32
101.26	110.2	104.3	108.5	107.95	108.86	107.44	106.44	110.25	108.47	112.18	106.98	103.47	110.77	107.43	115.05	104.33	103.43	108.63	108.93	103.97	104.47	108.19	111.52	104.59	104.01	109.12	111.77	109.28	109.19	114.19	110.44	113.62	109.3	103.83	106.58	106.39	107.49	104.55	107.1	111.19	111.16	112.03	112.31	104.14	112.23	115.49	108.41	110.62	104.89
109.16	105.15	103.48	112.68	109.33	105.64	103.05	105.47	103.39	103.09	107.21	107.26	108.17	101.32	102.25	100.29	104.48	111.4	103.16	102.94	101.73	108.69	104.38	110	106.69	106.05	107.99	107.72	106.08	106.23	112.18	104.83	111.81	105.5	108.38	107.47	109.61	115.5	101.22	95.058	105.86	103.15	102.71	109.15	115.35	102.38	102.81	103.45	107.1	108.22
105.75	111.7	104.66	112.67	105.18	108.83	107.49	109.27	111.36	106.51	110.16	112.11	112.64	108.96	106.12	105.77	108.95	108.47	101.88	108.15	113.58	111.31	113.58	110.85	99.921	110.93	117.57	110.2	109.56	107.56	103.61	104.43	107.61	105.59	105.24	104.66	107.27	105.35	115.93	109.74	108.62	108.26	109.35	113.4	108.65	99.447	107.41	110.63	107.33	110.47
101.39	103.98	102.08	100.34	100.42	102.29	109.16	99.648	100.99	98.407	99.096	95.279	91.544	100.45	104.75	105.28	103.78	98.247	99.184	102.93	106.75	105.77	102.5	102.83	106.74	109.88	103.83	101.6	104.26	97.319	94.959	98.026	93.719	100.08	97.643	101.48	103.52	102.33	103.27	99.783	100.1	98.855	103.36	103.84	101.27	103.9	102.94	102.99	105.51	105.24
99.559	109.76	107.33	106.99	102.43	107.87	101.74	110.29	101.81	104.09	106.38	108.82	101.87	96.707	104.53	109.41	112.59	100.29	109.54	103.6	107.45	104.81	104.17	105.08	104.3	108.58	106.31	104.36	107.93	107.14	110.72	108.49	114.33	108.17	111.53	104.31	103.4	110.24	107.31	104.36	104.05	102.26	105.35	103.6	106.68	104.94	108.73	98.266	110.01	99.586
115.24	110.17	101.12	107.51	109.18	105.42	106.13	105.18	104.21	107.88	110.03	108.81	106.11	103.92	103.53	103.81	107.77	107.8	103.98	102.94	108.22	104.3	107.27	104.4	110.13	107.28	102.34	108.9	111.8	112.79	107.61	106.32	104.81	103.51	107.2	111.34	109.51	109.25	104.46	103.99	110.35	109.37	105.42	107	101.54	110.17	106.78	103.28	100.64	102.79
99.519	106.27	103.1	109.25	102.7	108.3	105.43	104.77	103.32	103.9	103.4	107.01	108.97	110.1	110.38	101.24	100.63	104.94	105.21	113.28	104.76	107.13	104.98	106.96	112.07	98.408	104.04	111.98	100.6	103.99	108.36	109.27	112.52	105.65	105.63	110.19	109.09	104.26	102.11	106.41	107.37	106.77	105.77	105.56	114.23	115.67	106.73	102.88	107.12	107.35
108.18	108.43	111.93	106.08	103.49	101.41	117.07	104.22	103.23	103.52	102.86	105.88	104.2	104.64	107.29	102.29	109.92	108.97	110.85	100.45	108.6	106.69	110.34	110.31	103.66	101.6	103.6	105.42	103.02	106.96	107.77	105.15	102.68	111.09	115.36	108.06	109.76	106.43	108.37	104.92	102.38	104.59	109.13	112.65	105	105.17	109.78	106.01	107.99	108.65
101.21	109.34	104.76	107.18	100.97	104.95	107.01	101.15	108.49	101.34	105.3	107.05	107.84	107.27	105.79	104.82	104.43	105.86	105.38	102.41	105.77	104.38	111.56	111.48	100.42	108.04	100.18	107.15	105.64	105.26	103.78	110.01	110.57	105.38	107.22	105.18	102.62	107.52	104.82	104.17	108.16	102.54	105.48	104.53	106.19	103.93	103.52	108.5	105.1	105.18
110.98	112.19	112.83	113.65	112.03	111.92	106.65	107.99	103.69	112.23	107.98	104.99	110.03	108.09	113.24	110.8	107.23	106.61	108.57	107.68	101.52	110.79	104.91	114.59	113.63	113.33	101.54	110.17	107.68	110.04	111.2	111.38	108.64	113.45	108.71	109.12	107.32	110.76	105.85	115.41	113.8	111.47	108.33	115.68	117.79	108.29	109.08	109.25	112.13	111.63
104.67	98.609	97.436	98.473	100.97	100.59	98.743	101.59	93.754	99.239	99.653	100.33	99.011	100.6	106.17	97.01	94.066	99.548	99.707	101.03	95.448	100.34	102.4	98.269	99.486	97.351	99.994	98.326	95.196	108.22	93.273	102.61	91.841	107.53	96.009	102.36	103.23	101.14	100.56	102.01	99.084	102.07	99.821	103.99	101.13	101.23	102.32	99.2	100.36	103.79
112.27	101.02	106.98	106.58	104.08	104.5	111.71	104.43	109.98	105.94	101.89	104.88	104.89	100.6	105.36	108.53	102.31	108.36	106.3	104.55	104.99	107.59	107.63	101.43	108.55	113.44	102.9	110.13	104.91	104.93	102.81	105.25	100.58	105.52	102.03	107.47	105.4	102.95	105.01	109.21	101.45	108.29	102.49	111	103.67	113.59	107.06	109.71	102.56	110.87
105.22	112.76	104.12	106.56	110.55	106.27	100.1	106.44	116.9	105.13	101.99	113.76	107.88	105.21	105.95	103.07	102.06	108.01	105.93	107.08	110.85	108.69	110.17	102.8	105.94	110.08	105.17	105.63	103.9	107.3	110.42	107.93	112.07	110.38	105.9	108.24	102.79	102.52	105.74	107.7	112.19	108.9	105.91	109.82	107.22	110.02	108.75	104.48	107.72	111.04
114.98	108.28	111	111.36	107.32	107.25	104.58	107.81	111.79	111.22	106.78	106.37	107.69	103.17	101.08	103.6	108.22	108.76	107.03	105.22	109.08	108.11	106.77	105.39	114.63	96.924	104.44	109.99	110.85	114.77	114.11	111.03	112.12	110.78	101.63	106.48	102.78	112.48	105.17	111.47	109.49	102.21	102.28	107.02	105.05	104.91	108.77	105.64	101.49	106.13
103.52	96.436	97.104	105.2	98.696	102.6	98.664	95.04	106.31	101.26	96.764	109.3	99.696	102.89	105.08	99.593	102.52	103.28	99.985	99.993	102.19	96.015	101.9	98.693	97.24	99.217	102.2	104.54	102.17	98.202	98.874	93.868	97.086	99.013	101.95	103.81	104.54	100.71	97.394	97.001	97.821	103.52	99.653	104.26	94.804	99.707	99.56	100.21	94.85	96.275
106.87	103.72	108.39	103.06	107.73	106.7	110.04	105.59	104.68	104.12	103.35	107.64	115.45	106.62	101.44	109.54	100.51	108.4	107.48	102.49	110.01	99.489	110.3	111.91	102.37	106.08	110.29	105.24	106.84	102.56	107.35	104.05	104.7	100.8	111.6	106.33	110.57	102.78	108.88	108.35	104.51	111.65	101.74	106.28	107.13	107.56	108.93	98.504	106.42	103.02
94.456	93.56	106.99	101.02	104.24	99.409	98.4	94.056	100.24	105.85	107.31	94.112	97.821	99.764	98.126	102.73	98.412	92.15	96.073	95.538	93.544	95.826	99.352	100.52	95.506	95.506	91.995	105.55	101.97	100.31	94.194	89.96	105.5	100.19	106.76	95.258	94.398	95.49	95.055	107.9	103.28	101.65	103.23	93.148	101.83	102.11	98.347	92.498	90.692	98.655
100.09	101.1	104.17	107.4	96.104	103.49	103.04	103.82	109.07	112.62	105.78	102.93	102.04	106.24	98.613	98.609	101.58	101.58	99.943	105.3	104.8	107.41	104.25	103.91	98.872	99.74	99.219	103.23	100.77	103.69	95.303	95.932	100.85	98.845	100.33	105.12	110.01	103.44	105.95	110.07	105.02	110	108.55	99.598	104.03	107.5	103.97	105.1	99.94	99.983
103.13	106.31	104.2	108.94	107.31	100.29	107.06	108.85	107.59	110.46	103.14	104.77	98.979	101.55	105.08	111.89	99.49	108.86	101.86	106.46	105.47	112.06	108.75	105.46	105.95	104.69	102.83	109.26	110.09	102.06	105.48	108.16	108.53	100.56	102.36	108.22	101.21	105.02	107.01	104.32	106.74	109.02	102.82	102.97	100.57	100.74	102.24	111.73	108.86	100.53
101.03	96.259	97.057	95.193	96.246	100.48	98.889	96.906	104.05	98.811	98.479	98.98	102.07	94.354	99.978	97.602	102.16	100.39	97.363	94.24	94.901	100.97	102.57	99.724	98.503	103.88	93.376	96.795	97.683	95.16	100.33	92.828	103.99	95.748	97.084	99.899	99.657	100.27	97.337	102.23	101.22	96.041	102.38	97.538	97.249	92.292	97.419	100.19	102.71	96.063
107.59	112.58	112.61	108.83	108.2	105.85	106.77	103.12	105.01	111.52	105.68	112.65	112.49	106.38	108.79	109.29	104.01	107.55	104.01	105.65	102.88	106.47	104.89	111.96	104.71	106.19	110.99	101.81	110.32	111.19	103.68	108.99	110.17	102.42	107.87	107.66	111.07	105.09	104.39	105.73	110.7	105.81	100.24	111.72	106.81	113.1	104.31	106.03	112.34	104.88
97.182	99.601	101.17	100.46	98.883	105.01	100.49	103.12	107.89	104.52	98.334	99.986	99.665	97.797	97.352	99.575	106.3	95.402	100.97	102.43	108.95	98.635	94.132	108.13	99.077	95.535	97.943	99.792	95.716	99.635	97.551	100.78	105.94	100.9	99.818	105.23	104.33	99.643	103.72	97.685	105.23	97.364	97.214	99.176	98.26	105.89	97.014	97.284	97.524	101.26
104.34	110.28	112.55	105.61	101.99	105.6	100.2	109.32	104.55	106.5	100.41	115.77	110.47	111.19	100.37	103.51	110.9	105.97	100.53	106.71	105.63	108.2	112.72	108.83	102.85	98.647	115.34	105.41	105.64	100.88	104.68	109.09	105.85	101.32	108.7	104.41	107.13	100.61	98.862	108.23	107.96	105.05	96.108	111.1	112.5	99.889	110.82	102.55	103.54	102.35
106.06	104.82	99.939	109.37	115.42	103.28	104.03	110.44	99.905	105.08	103.33	103.34	112.21	100.6	107.94	106.48	104.26	102.8	104.67	105.81	112.74	94.969	108.7	116.41	103.06	103.37	103.9	106.92	103.5	109.74	100.81	107.71	108.98	102.4	101.37	107.65	101.03	106.14	105.95	99.965	106.27	107.11	104.71	102.1	113.33	108.49	105.18	102.76	110.61	106.64
99.889	97.988	103.55	102.84	100.63	101.31	99.19	97.884	99.87	101.92	99.262	100.75	108.95	104.21	98.414	103.67	100.41	94.382	101.43	100.5	99.112	100.67	101.37	103.98	98.379	110.73	100.31	104.07	100.94	93.682	100.77	104.97	104.67	98.362	105.5	102.15	97.924	100.28	97.117	102.41	97.069	109.74	100.47	101.93	99.487	97.813	104.08	99.68	102.41	105.44
106.81	107.2	109.24	106.63	111.8	104.58	106.66	101.99	105.5	109.19	107.78	110.17	98.499	99.722	105.8	102.41	108.02	101.14	105.16	103.4	111.09	107.41	110.33	106.28	103.43	104.42	107.66	102.58	104.9	110.09	108.48	103.35	103.48	106.29	103.23	106.83	108.37	102.58	103.25	101.71	100.03	103.89	103.85	112.96	104.4	110.69	104.74	108.27	110.51	106.82
107.02	109.93	106.42	104.59	105.58	109.72	111.84	99.704	98.518	112.88	108.04	105.9	104.38	108.63	110.25	113.16	106.65	108.4	113.79	109.52	100.47	106.92	106.66	111.34	111.09	105.57	109.8	111.27	102.55	112.86	100.6	106.55	110.44	112.93	106.14	108.03	105.16	111.52	106.09	112.52	104.88	109.92	109.6	107.99	105.61	113.56	103.3	113.1	105.65	106.86
108.5	105.63	99.722	102.59	104.6	108.36	109.25	109.11	101.34	103.73	107.73	102.6	103.67	103.62	100.25	107.03	109.01	99.505	108.26	106.69	109.53	107.21	103.92	109.18	103.16	112.05	107.53	110.6	103.37	103.68	107.25	109.72	104.78	105.75	104.17	107.84	100.19	98.732	109.69	105.05	110.45	109.98	109.28	101.02	103.97	103.89	107.53	108.37	111.42	107.15
100.72	96.231	101.41	100.27	96.056	97.089	103.92	102.05	96.69	100.56	99.68	97.667	102.67	97.293	98.733	100.11	100.7	102.32	90.712	98.892	101.12	94.819	102.72	97.332	99.535	97.854	95.186	98.966	94.775	100.47	91.419	100.21	101.07	95.248	97.61	90.311	94.304	93.939	98.282	103.59	99.169	99.822	99.927	99.546	94.369	97.392	96.644	93.308	100.72	91.035
110.32	103.71	105.75	105	100.4	104.65	112.07	102.61	107.1	101.08	101.45	109.81	104.66	107.34	105.42	108.36	110.21	108.15	105.72	106.92	104.67	109.07	103.49	109.89	103.85	110.25	112.74	104.59	103.95	105.93	107.21	105.65	102.65	103.81	102.37	104	105.84	106.52	99.008	107.71	102.74	103.2	111.36	103.88	104.7	104.05	106.5	107.96	99.972	111.17
103.37	104.6	92.726	98.267	101.44	96.757	99.165	94.963	100.98	102.55	103.72	100.19	99.7	98.08	99.469	98.269	101.27	100.65	100.89	100.9	103.61	99.844	100.85	100.35	96.77	101.08	97.521	107.07	98.441	104.02	98.928	96.857	103.32	98.96	101.92	100.44	108.05	99.699	98.984	102.77	108.15	96.185	97.676	102	101.63	102.65	97.472	94.824	101.48	103.6
102.67	111.73	104.62	107.13	108.59	112.65	108.19	107.88	111.92	109.3	110.39	105.01	106.57	108.09	100.49	109.67	106.93	105.32	115.21	100.66	104.92	112.19	103.76	104.64	102.91	104.55	102.77	108.89	108.51	108.81	109.81	108.49	103.45	106.11	107.39	103.4	113.92	105.84	105.2	107.46	108.5	102.65	107.31	101.97	114.33	105.72	108.37	103.39	108.9	113.74
111.12	102.4	108.08	105.71	108.82	105.84	110.63	105.48	106.32	104.13	107.3	108.76	109.57	109.91	104.7	108.08	103.68	103.12	113.57	107.55	109.07	103.04	104.76	107.89	109.75	100.58	108.87	114.71	107.91	103.17	108.33	106.41	104.28	105.34	109.58	106.12	108.21	113.64	113.7	105.61	109.18	107.44	106.83	113.49	103.29	102.1	115.77	109.59	108.92	112.58
108.9	108.98	107.78	104.82	101.76	100.94	109.62	106.09	104.85	103.8	104.68	103.55	100.63	107.05	105.01	106.59	101.99	106.55	104.47	103.56	105.55	106.44	108.4	108.48	100.5	99.297	99.798	107.32	103.67	104.03	103.61	103.12	110.77	109.16	98.985	110.4	107.14	108.12	104.75	111.57	105.57	103.68	110.17	101.26	102.89	109.64	99.999	110.56	105.02	107.14
102.81	110.82	108.5	110.18	108.42	111.17	104.89	109.19	101.19	112.45	98.367	112.54	103.9	104.82	104.97	106.63	109.11	109.01	105.43	108.89	111.7	104.11	108.19	101.06	105.58	105.08	104.44	107.65	107.24	99.754	114.6	104.01	105.63	100.55	108.76	106.94	106.63	106.32	104.92	112.16	109.58	108.1	107.3	101.67	105.15	104.44	110.95	105.2	104.13	108.76
107.35	109.17	116.78	109.98	107.03	108.98	107.33	112.1	110.98	105.04	108.38	105.53	104.31	116.3	105.07	110.46	110.95	111.7	114.48	112.41	106.59	109	112.29	102.01	108.11	106.11	100.32	106.72	106.03	110.08	106.19	106.69	104.52	109.76	107.53	110.46	110.2	114.49	110.04	109.51	114.76	107.77	102.46	115.19	114.86	106.26	98.035	108.77	113.91	106.5
102.63	102.27	101.24	104.83	102.34	109.49	106.02	107.05	106.72	103.07	104.52	102.25	100.01	104.87	106.18	101.82	103.02	105.76	109.37	102.26	103.31	105.55	101.75	111.03	110.21	103.27	101.39	107.03	103.35	105.14	109.69	112.14	110.32	105.64	102.48	104.7	99.964	103.82	109.89	103.4	104.59	109.5	110.59	100.06	106.6	106.73	103.49	106.67	101.51	107.39
104.81	106.73	106.11	106.67	104.35	110.45	106.8	105.78	108.26	104.85	102.5	102.94	109.43	103.29	110.82	106.69	104.6	108.01	108.65	111.13	105.69	99.39	106.09	107.11	107.78	103.58	105.74	105.36	106.92	99.496	105.07	107.5	104.74	111.08	108.25	107.15	103.76	113.84	100.89	105.73	110.66	110.28	111.39	104.68	110.35	105.04	109.98	103.96	107.86	107.46
95.325	94.744	105.47	97.293	97.216	91.768	98.136	99.746	99.922	100.39	95.082	94.084	98.612	101.97	93.562	101.93	95.756	94.432	96.012	102.11	93.703	96.554	99.351	102.05	99.505	100.33	91.369	96.754	98.376	96.832	100.59	102.55	97.833	98.04	97.069	101.54	98.519	100.08	100.1	92.99	95.138	103.91	98.559	101.42	98.29	97.831	104.45	95.899	97.959	101.28
105.38	100.88	100.88	107.54	107.38	106.45	102.94	103.21	111.29	108.62	110.7	105.11	102.5	101.35	103.63	106.72	102.66	101.85	103.41	106.44	106.28	102.55	103.05	106.7	105.3	99.979	105.78	107.26	108.16	105.1	109.39	104.78	98.015	100.74	104.26	103.65	113.11	112.64	105.01	109.64	110.91	101.54	106.92	99.931	106.2	106.5	105.71	106.86	108.89	101.54
96.998	101.84	104.46	106.06	109.33	106.54	104.99	101.61	101.78	108.11	108.82	105.51	105.94	105.45	109.25	102.02	104.35	112.02	105.01	107.51	107.84	110.15	99.654	109.77	111.76	112.06	103.41	110.81	105.79	103.49	105.36	100.91	110.19	104.44	102.25	107.55	104.11	104.8	107.12	103.99	101.06	97.683	103.39	104.24	107.9	109.2	108.85	107.54	110.58	106.23
110.7	103.34	106.73	106.91	108.59	108.62	105.59	107.62	105.67	108.95	103.73	105.66	109.92	101.97	102.27	107.77	108.09	105.26	104.19	105.13	99.705	101.5	101.75	106.44	105.4	111.06	109.29	109.49	108.75	113.75	104.35	100.25	102.64	106.64	107.88	108.52	108.82	101.14	101.66	107.69	103.79	110.61	107.01	111.49	104.07	101.68	108.6	104.05	109.15	105.81
105.53	103.3	101.59	108.86	101.75	105.25	106.47	109.33	104.16	102.73	109.38	98.591	104.12	113.05	102.03	99.546	113.1	105.29	103.46	105.4	104.32	99.83	112.37	103.81	104.35	105.61	100.01	111.49	107.05	97.409	105.94	104.74	101.69	102.86	102.86	112.76	106.12	104.96	102.36	105.09	107.35	111.11	103.76	104.63	104.88	107.15	99.974	104.81	111.89	107.73
99.95	103.74	109	105.85	101.71	104.67	112.15	99.78	107.86	107.03	101.08	104.54	108.66	104.26	106.16	104	95.221	105.77	105.41	106.31	103.08	108.73	106.13	105.23	110.19	112.07	103.53	106.95	103.01	101.85	101.51	104.15	111.53	105	102.52	107.4	106.96	100.6	103.68	110.77	107	103.49	107.09	108.41	103.97	108.51	113.15	105.92	113.28	103.4
108.79	105.84	113.03	104.27	101.25	102.5	101.91	108.85	106.67	104.62	102.88	105.74	106.87	109.77	107.86	99.774	103.92	106.98	103.85	107.69	107.5	104.95	107.02	112.64	111.59	99.789	102.8	110.39	101.84	106.97	101.12	109.75	107.02	104.19	102.43	108.39	105.09	102.15	112.64	105.06	106.53	106.81	104.18	98.712	107.6	104.81	104.66	108.08	102.01	104.34
104.86	105.26	104.38	107.09	109.35	106.86	105.12	110.46	97.307	106.08	106.56	108.95	111.46	104.72	108.74	104.35	102.98	107.6	106.2	111.3	105.31	100.37	107.9	103.12	110.23	112.99	104.2	106.67	105.06	103.31	107.75	105.22	107.06	102.96	101.37	113.35	104.93	105.07	103.7	106.48	110.79	105.68	105.61	108.46	102.89	105.11	107.25	109.25	110.57	100.69
99.256	111.94	110.7	107.58	102.34	102.94	105.63	108.95	98.261	111.52	103.47	110.66	108.37	112.35	108.38	104.45	107.88	109.42	102.85	108.14	106.02	109.2	109.1	108.98	103.51	105.79	107.68	108.04	104.26	105.63	105.48	106.76	108.07	107.76	112.1	113.37	108.31	104.91	102.52	112.05	106.4	110.3	111.81	110.22	108.42	106.9	112.69	104.63	105.25	111.85
110.56	110.45	109.51	117.03	111.42	116.25	112.47	108.66	109.53	111.13	116.76	110.38	114.01	106.96	105.13	108.61	108.77	111.13	116.08	111.13	106.88	113.5	104.06	111.13	111.65	112.67	111.69	112.56	110.31	107.17	111.52	111.87	106.2	106.21	107.16	114.82	107.24	105.77	115	106.08	109.97	112.98	111.59	111.91	109.48	113.12	109.14	108.19	108.27	107.14
106.97	100.88	106.43	109.12	102	105.87	105.03	103.03	111.12	105.59	104.97	108.59	105.97	113.29	106.11	104.37	110.13	97.517	106.9	107.35	107.32	106.24	109.02	103.96	111.26	110.09	98.997	106.75	104	108.63	106.18	109.64	105.07	109.07	100.14	107.25	107.27	105.4	104.65	108.21	109.24	107.18	110.47	107.75	107.91	113.17	106.72	104.55	103.87	109.85
103.7	98.549	97.995	100.97	101.12	87.044	97.525	100.4	100.87	98.471	99.91	95.884	97.876	97.851	102.29	101.21	98.248	100.67	106.21	92.365	102.47	99.038	99.188	102.56	97.506	101.98	98.323	95.329	104.03	95.736	100.58	98.249	109.57	98.977	95.176	101.37	94.22	104.06	102.73	92.041	98.211	97.054	100.14	96.811	102.61	94.548	101.29	104.73	102.33	97.978
98	102.29	97.065	96.991	102.77	98.403	99.812	100.95	108.96	99.302	105.63	99.742	100.74	101.79	97.02	99.173	95.912	104.22	99.081	102.04	98.28	96.882	102.94	102.26	101.64	94.825	97.905	95.402	103.26	99.022	98.287	94.175	101.46	99.716	101.83	100.96	93.517	98.975	98.455	94.543	105.85	103.1	97.269	97.905	99.798	106.45	103.36	105.53	105.62	104.32
110.88	117.04	110.32	108.05	110.6	111.93	111.1	104.76	110.94	115.8	107.25	112.6	113.09	111.65	109.67	111.3	108.58	111.28	113.59	106.34	102.32	109.08	110.27	105.2	111.83	111.51	101.95	107.47	111.11	115.69	115.39	107.62	111.73	114.24	111.45	113.26	112.22	107.44	112.36	109.91	114.99	106.04	109.17	110.7	107.35	109.58	108.57	111.38	109.24	116.45
102.34	101.58	108.67	107.49	110.25	102.66	109.22	106.06	111.1	104.67	105.67	106.32	108.85	106.87	105.54	106.6	98.284	107.99	107.1	107.7	103	106.86	106.24	107.35	105.45	102.62	107.02	111.95	108.41	102.53	104.78	115.67	108.82	101.78	107.02	102.85	113.88	105.71	100.83	108.39	108.17	105.37	112.9	111.07	104.91	107.62	109.18	104.73	105.17	107.96
99.32	108.33	109.65	105.89	101.41	104.23	99.289	104.49	106.19	105.6	105.78	111.31	104.53	102.45	105.4	105.68	106.63	106.52	106.07	101.17	107.56	108.33	101.25	107.84	101.23	106.59	106.59	111.16	105.75	104.69	100.51	101.68	107.19	105.01	106.36	106.16	105.25	103.02	106.01	111.24	106.68	108.24	106.79	112.73	100.01	104.32	101.23	104.53	100.57	100.92
103.98	107.03	107.7	105.01	103.78	111.38	105.66	102.67	98.8	104.75	101.51	102.03	111.03	103.42	102.31	103.79	105.05	104.39	102.13	108.87	109.73	107.66	97.681	106.65	108.82	105.4	105.92	104.3	107	105.41	100.64	103.67	103.54	107.7	107.06	110.89	104.27	101.1	104.63	107.59	101.32	108.17	106.39	106.04	112.23	103.1	98.107	107.95	105.43	105.52
104.91	108.78	104.8	103.75	105.78	103.64	109.73	107.82	107.93	103.38	101.5	105.45	107.34	114.27	101.98	107.79	105.16	105.55	106.47	104.66	108.06	105.6	110.29	105.35	110.46	109.15	106.23	100.35	110.09	106.76	103.5	109.92	108.01	108.98	111.25	109.3	104.84	103.15	107.03	104.04	108.96	108.03	110.92	106.03	105.26	110.59	109.84	108.08	108.31	108.12
112.56	112.64	105.22	110.56	109.42	111.68	108.67	106.65	105.63	112.31	102.36	112.17	102.79	106.31	106.95	109.94	109.39	100.83	97.481	105.44	103.54	109.08	103.17	108.44	105.12	103.42	110.26	107.25	103.65	110.65	107.92	114.47	104.29	103.41	105.74	103.64	108.24	101.57	105.11	110.35	104.4	107.48	105.85	106.27	106.36	101.89	111.11	107.98	105.33	100.34
105.09	109.6	108.06	104.25	108.58	101.16	106.48	110.29	101.45	98.286	106.96	105.86	106.09	103.35	107.62	103.78	99.596	102.19	109.15	106.52	107.6	106.35	103.57	109.56	113.68	104.68	106.12	103.77	107.37	107.03	108.79	105.1	104	104.27	98.721	107.61	103.04	108.26	106.78	106.82	106.12	114.47	108.36	104.87	106.62	109.9	109.08	104.76	104.26	100.55
100.86	101.46	106.44	104.55	108.62	99.424	105.89	107.79	106.94	107.67	108.69	112.7	97.143	98.663	103.16	106.38	107.16	110.81	100.87	102.42	112.75	103.3	106.46	108.44	109.36	109.25	104.39	113.52	108.04	101.37	103.76	104.89	109.55	105.51	106.96	111.23	98.193	103.26	105.39	112.02	102.41	110.55	107.26	108.36	104.61	106.51	105.73	104.22	107.41	107.31
100.15	100.33	107.89	102.95	105.45	97.705	98.73	101.28	101.32	102.45	98.46	98.822	104.17	97.974	99.301	101.57	99.62	97.271	99.17	104.6	98.264	99.523	101.94	98.872	101.57	95.966	98.795	98.204	99.232	100.59	95.87	100.03	94.932	95.747	99.611	99.824	104.55	100.01	103.51	106.07	97.245	95.726	101.56	100.87	99.348	101.74	98.477	104.67	103.54	103
94.859	97.653	103.4	100.1	100.96	98.389	100.1	96.626	94.783	104	92.578	97.115	90.392	102.29	100.61	98.403	100.72	92.232	87.876	92.907	102.92	97.96	95.233	97.522	103.46	97.326	105.71	95.761	98.707	95.506	96.644	92.411	99.342	100.48	101.47	99.384	94.326	101.43	92.711	97.583	95.151	96.36	94.118	99.705	97.349	99.016	91.688	98.339	100.6	94.598
95.571	102.14	97.684	100.16	99.119	96.199	92.602	89.484	96.773	102.6	101.77	92.424	99.192	98.298	99.746	93.441	98.93	101.75	90.114	97.228	102.57	94.683	98.363	99.368	94.932	95.787	100.21	100.22	98.316	94.983	97.504	101.86	98.543	104.65	98.53	97.836	98.011	94.852	99.113	91.342	104.57	96.61	93.393	97.307	100.17	96.207	95.541	102.02	95.363	100.03
95.148	96.533	102.62	101.1	97.566	98.09	101.67	96.101	106.1	95.614	97.377	96.322	95.072	97.02	94.802	98.74	95.911	97.083	93.495	99.338	96.2	98.356	97.513	96.908	102.38	92.195	102.26	97.951	97.113	103.61	111.84	94.105	93.451	93.422	97.986	96.885	99.116	97.868	98.668	101.6	96.1	99.504	96.091	99.324	98.933	98.238	96.23	102.91	100.72	102.06
106.93	100.8	108.53	107.4	107.68	105.07	102.89	102.93	102.99	98.797	105.97	111.9	107.01	101.04	102.41	104.17	97.829	103.75	102.85	111.42	113.79	103.04	112.03	112.24	104.3	96.412	100.22	99.854	102.37	106.18	105.84	108.83	104.84	107.97	96.295	103.57	108.5	106.18	110.66	108.82	107.34	102.02	109.82	103.72	104.43	102.33	104.17	107.21	108.57	104.03
99.627	107.18	100.48	108.49	110.19	115.09	109.63	108.34	111.35	99.554	104.34	103.18	109.55	107.95	104.47	106.83	102.84	100.12	103.34	104.25	103.5	108.66	111.89	103.57	107.1	107.28	106.23	102.68	106.33	107.05	104.18	111.41	105.11	111.76	108.55	106.23	101.74	112.62	107.96	114.34	102.87	104.46	106.53	111.76	107.96	101.34	105.54	106.19	104.52	102.36
95.399	100	104.14	98.092	97.351	100.58	101.02	99.97	95.335	95.148	103.58	103.08	102.68	97.472	99.484	93.92	97.494	92.137	95.384	95.731	97.015	105.36	94.509	96.462	97.205	96.176	94.543	94.62	101.15	100.58	97.534	94.548	97.734	96.011	95.895	99.469	93.735	99.061	101.61	93.23	101.79	95.185	94.333	95.905	92.944	101.26	98.981	103.28	89.345	95.074
107.37	111.57	109.21	114.55	111.25	108.16	109.5	111.93	107.09	105.53	112.12	109.6	110.4	112.6	105.78	103.8	105.29	107.29	112.29	110.93	102.53	111.3	113.88	108.88	110.69	106.53	104.64	102.61	108.96	108.14	113.06	108.22	100.76	103.87	107.7	108.11	115.77	103.4	108.76	105.13	107.98	105.12	109.39	110.66	111.9	112.5	108.45	110.72	112.46	106.98
111.92	106.16	110.43	108.92	104.75	105.25	102.57	110.86	107.92	104.29	111.63	112.86	108.52	99.685	104.78	116.52	102.89	104.41	102.41	104.23	106.07	108.55	104.17	105.58	100.75	106.11	109.58	110.3	98.887	103.96	106.07	104.98	108.04	112.51	104.06	100.05	102.35	102.26	107.04	106.51	102.01	111.11	100.68	107.69	107.76	106.18	107.21	112.73	110.44	108.82
101.26	97.551	98.08	95.006	99.32	101.83	97.734	99.215	103.73	93.221	93.731	98.432	96.952	99.492	94.803	97.222	96.857	101.51	96.652	98.312	101.94	94.728	91.082	96.437	90.764	99.514	101.72	98.651	99.919	101.17	99.179	102.47	98.755	100.6	96.179	98.357	96.863	101.73	104.87	95.551	94.213	91.488	97.568	93.424	97.792	97.89	101.36	102.05	102.97	101.78
105.1	103.11	99.428	101.21	102.11	107.02	104.36	103.52	106.8	103.39	104.93	101.42	106.12	100.49	106.56	108.24	107.62	108.53	106.53	103.35	104.15	100.51	96.206	110.35	103.99	111.01	105.33	101.17	106.74	98.208	102.72	103.31	101.48	105.76	104.65	106.91	105.75	106.46	104.15	105.84	106.24	102.88	105.45	104.25	100.06	109.6	106.62	108.24	101.29	104.03
106.79	107.04	104.5	103.4	99.43	103.18	108.51	97.913	105.19	112.47	99.666	103.54	106.75	100.9	109.9	105.93	98.713	106.91	99.043	107.77	105.09	102.4	106.76	105.39	109.42	98.831	105.65	100.97	102.52	111.94	106.79	108.67	98.126	109.73	111.05	104.19	104.94	104.04	107.18	109.02	103.47	95.671	100.03	114.31	100.88	109.64	111.33	106.87	99.564	111.55
111.92	106.96	115.81	101.16	99.781	105.77	104.31	110.52	112.43	111.04	101.81	111.21	115.35	113.15	120.24	110.62	105.41	109.8	110.87	108.16	106.96	108.21	114.28	110.18	110.17	111.4	106.88	104.85	110.7	104.48	109.08	108.02	109.23	106.85	104.95	105.17	97.956	104.47	106.28	107.01	106.35	111.67	102.21	108.08	112.56	110.29	104.99	110.61	105.32	114.45
109.5	102.93	108.56	109.43	104.02	103.21	110.42	109.96	108.48	106.92	107.66	103.59	103.35	105.74	109.81	108.69	106.15	107.83	96.774	104.58	105.91	102.39	101.88	104.55	108.38	104.3	108.67	106.54	112.14	107.69	110.19	108.51	104.36	108.73	103.14	111.49	104.05	104.42	111.12	103.85	105.98	106.91	114.53	108.37	104.26	104.58	108.15	101.29	102.78	102.16
106.44	106.1	115.26	110.37	103.09	119.17	107.39	107.94	111.32	104.83	102.95	111.56	109.34	113.13	110.54	110.43	111.37	109.57	110.7	108.69	110.69	107.88	107.13	110.19	112.83	108.76	101.9	108.95	110.02	108.29	111.25	103.39	102.23	110.71	100.64	106.5	107.5	108.45	107.47	103.84	105.42	105.14	102.27	110.16	105.28	109.94	111.51	105.63	112.92	100.86
95.987	101.18	103.52	98.148	100.12	99.447	101.14	97.917	97.97	97.926	102.77	94.011	100.69	104.22	100.83	95.262	97.368	94.467	101.88	102.9	99.772	96.089	100.65	97.426	106.65	103.53	94.161	102.4	106.39	104.55	105.49	97.881	102.75	102.29	101.02	105.74	99.732	100.84	100.39	100.57	102.72	105.96	98.161	103.59	93.759	102.44	103.04	103.34	103.24	105.2
97.874	100.05	96.501	103.74	93.163	106.66	98.091	101.1	103.29	96.702	100.41	100.39	96.738	99.94	100.96	101.89	99.723	95.288	95.657	98.408	105.07	103.11	101.97	101.77	102.8	94.62	99.367	98.285	103.6	104.79	100.28	102.73	105.09	100.2	97.6	97.978	97.672	98.947	94.839	99.121	103.93	91.948	104.43	99.009	101.22	99.302	97.359	103.64	101.37	106.67
100.38	94.21	107.26	95.956	105.39	98.406	100.59	100.73	98.119	98.663	95.726	91.021	101.99	102.78	97.453	98.154	103.18	96.066	95.519	107.38	101.5	99.051	96.431	92.976	100.3	102.89	103.09	102.34	99.643	98.547	96.015	99.005	99.777	95.447	105.27	102.69	99.391	102.22	92.927	99.74	96.598	105.25	93.252	99.156	94.568	98.701	100.8	98.425	101.05	96.288
101.79	97.455	97.629	89.434	101.83	97.945	96.429	101.54	99.318	104.31	99.285	98.775	101.6	98.062	98.018	98.512	92.857	96.643	98.712	97.053	103.29	98.697	93.987	100.93	100.07	102.81	97.615	99.819	94.247	100.15	97.844	105.29	95.867	95.732	95.872	95.79	97.228	92.919	94.089	94.059	97.675	99.904	101.35	103.33	105.01	99.705	100.17	98.075	101.18	93.676
104.57	110.27	97.897	105.19	105.2	101.43	105.88	101.32	97.071	105.76	98.43	99.446	99.888	99.915	97.587	97.175	100.76	97.921	103.01	97.872	98.993	101.48	102.36	92.698	100.89	100.71	105.44	91.817	94.942	101.28	91.465	101.51	100.44	98.207	101.66	100.18	102.22	98.158	104.02	98.927	96.063	102.56	98.771	97.48	101.38	103.03	101.33	100.28	97.779	93.03
114.11	103.07	100.98	110.62	109.45	107	108.19	106.49	105.99	112.82	101.78	112.33	108.16	107.52	108.2	112	107.46	110.88	108.88	105.61	106.83	113.6	106.67	108.49	106.01	105.8	107.02	106.06	106.02	115.11	112.28	109.76	108.98	106.25	110.57	107.5	109.68	107.62	110.59	103.78	103.5	111.57	110.81	106.83	111.22	109.71	110.41	104.15	112.56	115.29
108.51	108.61	108.31	103.29	116.84	113.97	111.86	108.23	109.47	107.11	118.25	109.27	111.38	106.5	110.77	113.12	113.82	107.04	112.5	110.53	108.73	112.33	104.53	107.04	115.33	107.98	108.72	109.94	108.23	112.86	112.92	109.73	106.54	107.27	110.02	111.56	113.63	105.44	104.6	112.08	113.83	106.35	113.56	113.08	116.87	110.34	105.98	106.97	107.83	121.34
105.73	103.44	105.06	106.87	109.04	104.4	103.44	108.16	104.03	102.66	104.5	104.81	107.29	106.46	102.51	99.804	105.01	104.43	108.54	102.29	107.06	106.25	101.09	109.15	98.41	104	99.398	103.88	108.87	100.27	106.17	100.74	113.12	107.35	107.29	103.4	108.95	103.73	106.72	109.43	104.66	106.02	107.06	109.17	109.7	108.37	104.36	103.05	100.2	120.08
100.02	97.463	104.86	97.616	96.763	105.86	94.028	95.351	104.07	106.61	98.241	97.405	101.14	100.08	100.01	105.28	96.725	94.985	96.411	100.13	102.83	96.172	106.69	96.744	97.918	99.207	105.2	102.84	100.58	101.56	102.2	96.804	94.79	101.95	93.97	95.246	96.992	104.22	97.702	100.8	94.055	97.602	100.88	101.96	98.474	97.143	94.253	101.81	101.39	94.456
111.35	108.78	113.7	107.49	109.89	111.56	105.73	113.85	107.27	105.28	109.95	111.87	108.6	111.45	107.83	105.37	103.23	109.69	107.24	108.65	109.51	107.2	105.5	116.24	108.89	108.63	107.45	109.62	100.58	108.04	106.47	110.74	109.11	102.08	101.93	111.94	108.8	111.41	104.68	114.45	101.98	105.63	104.74	107.8	105.48	109.96	109.56	108.73	102.69	117.24
107.57	108.67	104.83	108.7	110.27	109.77	110.46	106.06	108.58	107.41	105.36	110.57	105.43	107.11	112.79	105.11	109.94	107.89	110.58	113.31	104.14	105.72	110.24	108.89	105.36	114.36	116.1	114.94	108.73	103.72	112.17	104.18	107.89	105.67	106.11	101.98	106.26	103.94	111.99	105.39	110.78	110.71	106.94	109.96	114.23	102.45	104.6	109.09	112.23	107.75
107.13	99.851	103	107.96	103.69	106.39	107	104.51	106.85	106.69	103.36	107.04	104.67	109.52	100.91	107.29	103.7	103.94	109.15	103.51	104.99	103.64	105.59	103.9	104.34	103.2	106.4	104.26	105.45	107.1	109.2	98.761	107.03	108.48	107.1	111.48	102.17	108.73	103.96	104.02	103.48	107.7	103.51	96.974	99.548	102.3	114.78	110.58	100.35	103.53
103.73	101.43	108.92	106.12	108.92	98.009	103.02	99.05	109.52	108.51	103.93	104.75	103.21	107.58	104.06	106.63	105.84	106.89	102.09	104.45	106.17	98.09	103.85	106.42	105.5	106.36	108.15	111.8	105.69	105.4	105.7	105.12	104.09	110.25	103.82	107.5	112.17	103.42	106.54	108.31	104.46	103.4	104.22	106.85	108.22	105.41	105.49	102.27	109.34	104.65
97.978	100.92	98.439	106.2	101.18	88.879	102.47	99.207	92.2	99.91	104.65	96.593	95.87	93.887	94.606	98.837	100.04	98.66	95.814	99.291	97.507	97.147	102.96	98.098	109.26	100.21	95.767	96.955	99.482	102	98.706	100.86	105.64	98.399	99.492	101.97	107.04	97.516	99.439	95.925	96.307	98.485	96.895	103.72	99.197	101.85	101.49	99.585	99.897	100.34
113.99	112.04	108.35	114.7	108.74	113.76	107.79	108.92	109.98	110.63	109.6	111.19	106.63	108.34	106.94	100.85	105.53	110.44	110.49	110.06	104.07	101.25	110.66	100.5	107.48	105.83	104.08	107.06	107.3	108.58	107.25	105.04	107.68	111.76	109.15	105.18	111.78	106.11	109.11	113.33	111.63	112.46	111.8	108.36	107.56	109.49	107.06	111.02	108.73	112.79
101.62	105.72	106.86	109.12	105.38	106.41	105.1	110.36	102.54	107.05	107.24	102.43	103.74	107.44	112.45	106.06	105.7	108.94	104.91	103.6	102.37	111.79	99.41	99.319	107.84	103.09	107.37	100.3	109.52	99.647	106.9	107.79	100.58	105.61	110.3	101.59	107.13	110.29	105.18	104.96	111.16	102.91	100.65	105.86	106.27	97.431	110.47	103.78	105.22	114.29
113.57	105.49	106.96	109.94	105.29	103.16	102.57	104.19	101.09	110.52	105.03	111.27	102.68	100.89	103.07	106.85	107.87	105.79	102.43	99.866	106.51	105.97	104.91	102.03	105.78	103.63	105.39	106.53	104.01	108.6	102.09	101.42	109.37	113.15	101.33	107.45	100.18	103.41	104.33	107.36	107.76	106.01	108.98	111.15	106.98	105	103.72	109.7	104.88	107.27
108.02	103.87	103.74	110.02	107.03	105.42	102.83	105.17	107.55	112.49	102.96	102.92	106.11	101.05	102.05	110.26	103.46	109.71	104.23	110.76	118.47	99.849	109.82	111.27	104.07	107.93	100.66	108.99	106.56	105.36	117.31	108.88	101.6	104.79	106.46	105.77	104.07	101.87	103.17	105.86	106.51	108.85	106.39	102.33	100.82	110.48	105.41	107.51	107.57	102.38
107.16	104.88	101.22	107.89	109.49	105.9	107.42	110.38	107.8	102.61	107.14	107.26	104.23	99.875	105.05	105.77	104.23	106.17	101.1	106.85	106.93	102.95	107.28	102.34	107.42	102.85	106.08	112.24	101.03	114.28	112.47	108.07	105.32	104.94	105.66	100.57	109.01	105.4	110.23	107.5	111.81	111.41	103.6	101.91	104.35	106.02	104.76	107.91	100.98	108.9
105.92	112.51	108.07	100.4	107.14	109.38	109.11	113.98	111.01	106.8	110.52	107.3	112.77	113.97	108.24	111.75	107.41	106.95	103.73	104.14	104.19	112.19	112.01	105.91	111.99	107.69	110.34	103.15	116.24	113.9	101.36	109.07	106.45	108.18	101.28	112.56	107.96	112.7	114.03	107.32	106.45	107.47	107.55	106.81	107.97	104.8	109.17	112.71	109.81	110.4
105.37	100.02	104	107.93	108.06	106.65	110.62	103.79	100.94	105.46	105.06	111.28	106.33	97.289	102.28	104.84	103.83	106.03	101.96	104.21	106.36	105.59	116.36	108.21	100.43	106.64	101.11	104.97	99.344	103.56	111.31	102.29	105.89	107.42	103.58	109.09	108.77	108.26	103.74	108.36	105.84	110.41	103.31	104.01	106.78	105.14	105.84	106.99	107.3	110.04
95.505	100.3	96.263	101.35	93.947	99.388	104.74	102.71	99.784	95.755	97.473	106.43	103.2	94.754	101	96.624	104.17	106.35	100.82	102.94	104.23	97.289	109.5	107.14	102.26	102.46	97.88	102.65	100.3	100.22	102.22	100.32	102.78	109.34	99.205	107.97	96.865	102.97	101.01	97.621	98.336	98.877	104.38	102.18	103.28	97.667	91.759	98.271	95.18	99.277
106.02	105.02	103.39	110.91	105.66	99.426	107.17	109.23	110.33	107.12	106.4	110.1	109.32	107.92	108.18	112.5	109.59	103.74	108.84	103.53	108.26	106.18	107.26	103.76	110.58	104.03	103.1	108.05	111.51	111.11	104.07	106.85	103.59	102.91	107.86	102.23	105.86	104.81	106.72	106.72	106.08	109.82	103.68	111.83	105.24	108.52	107.68	108.46	107.32	110.46
106.05	111.21	108.15	111.48	104.54	107.3	107.94	107.56	111.45	106.57	109.59	96.989	104.94	110.23	109.14	104.46	103.54	100.47	112.97	105.86	103.04	107.69	107.23	99.63	101.8	106.63	106.34	107.35	104.56	103.37	106.5	107.91	106.86	105.87	102.68	111.04	103.23	108.04	108.08	109.63	106.98	101.18	102.77	106.73	102.3	108.45	107.78	105.9	106.47	102.49
105.86	103.3	107.16	102.24	104.65	102.76	98.607	103.65	104.68	107.5	105.13	103.11	105.39	107.91	107.95	109.53	101.4	100.84	106.57	103.8	112.33	108.55	108.5	108.14	110.97	103.28	103.14	100.18	106.85	106.14	111.57	106.01	108.53	111.87	98.97	110.47	101.54	101.48	103.55	109.11	109.85	103.26	104.42	109.94	109.2	110.75	97.019	110.58	109.53	107.52
105.56	105.07	107.02	106.26	107.73	102.92	104.37	106.83	103.38	111.08	99.968	102.47	109.34	105.5	103.9	112.77	102.32	102.94	110.1	108.34	105.09	104.27	108.1	107.3	101.62	102.11	110.21	112.79	109.61	104.53	105.3	101.6	103.49	105.85	107.38	116	106.82	105.56	102.08	108.24	107.29	101.66	103.1	104.9	102.14	103.49	98.025	109.49	103.24	111.2
106.63	105.8	106.8	109.12	100.92	98.088	104.98	108.18	105.61	103.43	110.12	109.61	104.31	109.02	104.33	101.14	108.85	103.34	107.8	103.49	108.33	109.18	98.663	101.66	99.107	107.49	107.52	106.01	107.23	109.17	108.34	106.75	105.85	102.88	108.37	106.01	106.06	101.62	102.27	99.888	111.57	103.88	107.04	109.9	97.409	101.14	112.69	97.853	102.14	104.4
108.74	110.09	103.42	101.81	106.8	101.56	105.16	105.36	106.6	100.44	107.77	104.93	102.78	106.19	107.23	97.767	104.48	103.15	104	100.17	105.97	104.93	109.18	101.54	108.26	108.01	109.88	94.684	98.563	103.49	107.04	115.32	104.32	111.41	107.38	108.8	103.68	100.9	108.21	103.45	108.06	105.11	104.99	106.58	108.69	110.48	108.53	104.93	108.08	101.27
102.32	99.232	101.74	110.76	110.82	103.65	111.48	101.82	104.93	104.97	101.86	105.25	108.11	105.97	108.06	105.87	111.14	99.41	106.95	106.51	106.75	108.29	100.36	114.17	103.77	106.9	104.85	100.62	105.04	106.09	105.76	107.01	105.91	101.96	104.76	104.43	104.48	108.27	103.48	103.02	106.05	107.77	101.12	109.69	103.26	108.56	105.7	103.4	117.23	104.92
110.94	105.26	114.3	116.31	112.84	111.09	103.97	108.16	106.94	106.75	102.76	108.66	108.54	106.3	110.91	105.86	108.19	109.54	110.39	107.34	108.87	103.11	110.4	105.77	104.27	105	110.18	109.19	108.82	111.08	115.94	107.96	107.7	109.55	105.94	103.79	111.12	107.24	110.34	109.03	104.78	109.87	105.57	106.06	105.12	107.45	106.8	110.64	105.84	110.05
109.13	107.86	102.51	108.01	99.917	107.63	107.62	108.1	109.29	107.23	115.01	115.46	108.04	106.95	109.56	113.2	102.11	105.87	113.45	106.42	108.16	109.31	110.96	108.1	109.11	108.95	108.36	106.01	109.44	108.88	105.89	109.83	102.71	109.14	109.1	104.45	110.49	107.47	109.24	104.52	106.71	109.76	108.87	105.89	108.8	108.71	111.35	113.22	112.42	108.6
101.47	106.8	114.68	103.69	106.32	108.4	107.25	108.45	108.26	111.08	106.74	105.79	109.97	106.91	105.61	105.58	112.53	105.65	106.33	115.13	107.68	105.83	108.53	115.15	107.91	108.04	110.45	110.08	104.18	110.98	110.66	106.97	111.9	107.24	106.14	109.23	112.56	110.21	108.68	107.16	109.79	107.09	110.02	105.57	102.75	111.46	104.8	108.12	108.33	112.03
97.119	97.677	90.907	103.13	89.008	97.631	98.869	99.113	97.314	102	105.73	100.94	100.06	96.813	91.904	101.17	96.792	96.492	99.468	98.444	97.834	98.912	98.792	96.116	91.715	99.518	98.318	91.59	103.43	101.41	99.398	99.248	102.93	99.633	94.531	96.684	100.32	99.265	101.79	98.247	98.583	95.676	95.661	95.187	103.35	98.763	106.04	99.243	92.743	98.299
113.6	111.92	105.2	109.2	104.32	107.75	107.36	113.63	109.92	103.1	112.26	109.83	102.12	102.82	114.23	108.87	108.88	109.5	106.91	103.03	111.15	110.78	107	107.37	108.83	109.46	102.61	112.45	111.29	105.98	108.08	104.82	104.9	112.12	96.983	107.07	103.17	104.5	103.99	104.89	106.31	107.29	107.45	106.44	105.45	108.51	103.45	103.81	108.38	113.25
101.14	105.43	109.14	106.74	111.32	104.77	101.17	106.76	102.69	107.3	106.26	101.29	106.13	103.7	101.23	107.21	111.35	111.92	103.73	101.22	100.65	111.34	102.71	106.35	106.69	111.87	108.15	108.7	107.75	103.87	103.05	112.21	114.45	104.92	107.76	104.99	110.23	109.61	103.28	104.22	106.67	108.87	105.54	101.64	97.62	106.15	103.87	108.97	102.89	108.24
100.65	112.28	107.43	104.03	108.66	102.07	99.275	106.48	110.64	104.91	102.68	104.42	104.88	111.43	107.86	108.89	113.08	106.67	104.81	102.88	106.18	102.89	101.47	105.03	104.79	104.2	103.44	110.86	103.99	105.14	111.79	108.9	105.42	110.05	104.72	115.77	103.25	112.28	99.413	105.31	102.82	100.31	106.52	98.194	101.96	109.56	110.11	95.54	108.31	100.68
109.69	111.91	110.68	108.34	103.25	104.87	112.07	111.66	111.73	110.92	108.98	108.85	103.08	109.16	115.51	103.84	109.39	109.07	102.15	102.68	107.3	106.9	113.41	108.7	114	106.47	113.34	105.42	110.53	110.7	109.92	108.14	107.98	111.71	111.15	102.91	102.94	106.27	110.51	108.17	107.82	101.56	109.52	105.45	106.38	111.31	108.94	108.18	111.87	114.14
96.49	106.64	111.08	109.57	106.32	106.05	109.43	112.78	108.93	101.58	107.72	104.27	108.49	109.95	107.56	106.79	106.98	108.23	104.67	107.99	107.25	106.61	101.79	100.86	108.07	111.3	111.98	109.15	108.22	102.96	101.94	103.49	109.4	106.19	104.13	108.19	116.08	106.96	106.84	104.73	104.01	105.25	107.19	110.42	109.49	104.07	113.42	110.95	107.13	102.15
102.15	101.55	96.506	97.962	105.17	104.68	96.919	97.457	98.932	102.03	100.85	102.81	99.784	104.79	102.98	100.04	106.7	101.99	106.62	99.626	103.82	99.936	102.45	106.61	107.95	109.19	102.38	100.56	111.2	99.615	107.26	99.062	97.299	99.442	102.03	103.27	101.17	92.716	105.79	101.39	101.17	103.85	103.01	106.15	103.94	95.147	98.86	103.81	101.85	98.763
109.45	101.74	108.18	106.77	113.6	104.78	101.61	110.11	110.09	110.87	116.37	105.82	106.77	109.1	100.61	105.95	109.14	108.37	105.46	110.75	106.49	109.04	105.32	101.64	106.12	105.82	106.92	110.57	101.46	109.68	104.53	102.52	103.62	103.31	110.4	107.96	104.84	107.84	105.83	99.476	106.62	104.73	109.48	103.35	101.58	102.71	104.33	104.64	104.17	110.35
108.79	109.08	103.2	105.5	109.02	107.84	105.27	108.94	106.97	109.65	110.31	107.81	111.27	104.29	105.07	101.17	111.34	103.99	107.7	98.954	104.45	107.07	109.23	107.87	106.14	102.15	108.44	107.62	111.72	114.28	109.13	98.019	112.01	102.58	100.92	103.48	108.31	100.15	100.77	103.16	114.52	101.25	105.3	103.68	114.64	109.02	111.18	104.12	116.02	106.66
96.508	96.603	93.799	100.67	102.88	101.31	95.244	98.598	99.313	97.355	94.45	98.354	96.672	104.49	102.41	99.999	104.05	100.09	100.81	95.665	95.072	96.034	97.789	97.941	98.342	99.931	100.8	92.917	96.129	92.796	99.802	96.481	96.118	95.921	96.584	97.263	99.72	97.692	96.086	95.888	96.03	99.316	95.131	99.849	98.078	93.77	102.89	101.82	96.982	101.84
106.47	111.78	111.41	107.54	106.73	113.99	106.58	108.38	111.92	107.91	111.26	103.81	110.07	106.76	105.41	110.28	110.61	114.29	106.38	107.96	105.46	111.21	114.53	107.69	105.92	108.87	106.39	112.88	106.28	102.72	109.46	103.5	109.08	105.5	110.93	109.35	108.03	106.88	106.92	99.255	110.13	106.88	104.53	104.09	112.45	109.99	108.21	102.85	103.36	110.25
100.38	100.82	107.44	98.007	101.96	91.776	99.951	96.007	95.84	96.717	96.051	98.394	104.25	103.25	94.587	99.587	105.65	105.65	95.216	95.916	88.459	103.79	97.647	99.96	99.211	92.547	103.05	98.773	98.066	97.035	101.3	97.275	104.8	99.828	98.321	93.871	95.615	105.76	96.148	104.92	98.109	97.377	94.5	97.63	103	98.498	99.594	96.538	105.5	101.52
102.11	107.3	102.12	106.99	101.57	106.93	108.68	106	108.81	102.64	111.17	102.12	105.35	104.92	108.4	105.65	102.45	104.87	99.096	107.5	104.23	106.23	97.913	104.27	107.12	106.24	101.99	108.41	106.71	104.34	106.83	106.88	103.59	108.82	104.38	108.36	103.86	108.03	103.2	103.13	104.27	108.46	109.92	99.541	102.65	102.72	101.83	106.94	108.1	107.74
102.89	112.46	109.08	103.97	114.84	100.93	103.66	110.53	103.77	109.77	113.86	103.28	103.06	104.74	105.01	105.82	107.7	103.77	111.4	104.46	110.25	110.88	103.05	104.64	100.38	109.62	108.32	103.9	114.8	106.64	111.42	105.01	107.4	105.06	99.016	105.18	106.09	106.46	102.33	107.18	109.24	104.23	106.57	106.15	109.59	104.07	104.48	106.37	104.45	110.33
109.25	110.47	115.09	107.76	110.93	107.26	107.36	106.29	101.15	110.85	115.84	108.95	108.35	105.94	101.28	108.22	108.21	106.34	112.03	103.75	113.34	104.09	102.88	104.98	106.41	111.74	107.4	109.39	109.79	106.76	103.16	107.99	109.36	111.54	110.01	106.54	108.45	111.29	108.03	107.83	112.73	103.52	102.08	108.95	112.1	110.13	112.25	119.5	102.8	108.06
92.552	95.746	98.616	101.73	98.364	100.07	95.257	95.051	98.332	99.768	102.88	101.84	96.604	94.644	91.67	103.04	90.723	97.949	98.109	94.227	103.82	93.328	97.642	97.229	101.61	95.646	97.872	96.47	99.496	99.568	99.108	97.575	93.472	95.956	96.109	100.16	102.05	94.187	101.85	101.53	94.385	97.523	97.279	101.06	95.626	100	102.8	100.87	95.633	97.706
110.6	107.49	113.8	110.51	107.39	110.89	106	112.78	118.05	103.47	105.01	105.2	108.52	106.27	105.01	108.39	107.2	112.79	110.1	106.22	107.27	108.16	107.96	101.8	107.42	115.18	105.64	106.73	108.57	102.11	109.11	111.02	112.94	108.95	106.6	104.78	104.79	106.31	110.89	104	109.63	107.15	104.57	105.29	110.84	116.03	105.64	105.97	115.25	107.93
105.24	102.91	106.32	104.05	108.42	109.97	115.28	110.49	107.17	105.76	100.19	106.72	105.71	109.83	114.26	111.34	105.97	115.4	110.74	108.77	104.32	111.47	110.96	104.5	109.17	104.05	108.11	109.28	108.33	112.7	108.96	108.9	108.32	106.14	108.52	103.81	107.95	111.58	103.02	103.42	106.02	107.12	108.24	112.53	107.67	106.98	105.47	109.61	105.61	112.44
105.61	105.58	105.68	110.44	110.07	105.38	103.87	106.42	110.96	99.853	105.13	109.89	102.03	109.31	100.54	103.5	103.1	108.34	108.92	106.98	105.11	109.43	110.44	106.46	105.61	110.81	107.15	105.91	109.91	101.43	100.85	107.87	108.84	107.44	107.02	111.58	103.25	98.799	106.25	105.03	109.17	104.73	97.52	104.71	105.64	105.92	102.89	113.7	109.75	110.23
106.42	113.33	110.03	115.28	107.16	103.78	116.83	112.41	116.59	108.05	112.22	115.47	113.07	107.06	105.82	108.94	110.86	109.95	107.57	111.01	114.05	106.47	108.68	111.28	109.03	110.63	112.24	111	105.86	107.11	106.08	116.29	109.37	101.49	105.28	106.82	110.25	107.79	110.45	104.84	108.29	112.4	111.65	100.8	107.64	110.5	112.31	109.05	108.16	103.26
117.07	110.7	107.4	105.32	101.59	111.88	105.55	101.65	111.96	109.63	116.89	103.51	99.247	108.4	106.97	108.74	113.56	112.84	107.59	110.45	111.68	109.01	113.11	103.79	113.59	102.24	110.17	115.77	107.2	111.38	106.78	115.22	105.18	106.12	108.22	108.14	105.89	104.43	100.49	102.91	100.52	108.58	108.5	105.73	104.72	110.57	115.92	102.76	104.69	108.58
95.558	102.88	95.075	92.692	99.563	96.363	102.42	101.49	96.609	97.181	94.496	93.186	91.311	97.63	94.463	98.272	97.89	93.314	99.627	95.591	96.348	95.61	101.08	91.967	100.91	102.38	90.887	99.759	103.5	98.526	100.8	101.79	96.647	100.74	97.203	95.003	93.587	94.88	99.453	99.617	99.825	102.22	100.12	101.74	98.054	106.61	99.864	94.266	98.139	98.543
107.73	105.01	108.68	105.98	108.73	109.26	101.67	108.19	109.05	100.44	109.24	103.98	103.54	111.06	112.77	112.09	106.69	104.43	108.32	113.45	103.53	105.48	105.39	106.83	106.19	108.08	113.49	106.39	112.41	106.1	105.15	110.39	110.7	109.67	107.57	101.62	108.94	104.68	105.08	104.65	110.5	108.25	105.9	100.48	109.94	109.51	107.61	108.21	109.59	98.099
107.22	109.07	110.56	100.84	110.71	110.52	108.19	104.75	113.99	106.31	99.156	104.61	108.99	105.74	105.99	109.6	107.48	106.76	106.83	114.73	103.88	111.14	108.72	110.48	112.8	109.17	107.05	105.41	103.2	102.32	105.07	104.34	108.26	112.09	101.09	102.86	103.17	107.56	105.62	109.91	104.28	102.36	103.72	108.11	109.07	109.62	105.87	105.79	108.59	109.36
93.132	103.4	92.851	102.53	96.299	99.037	99.668	93.747	96.833	100.42	97.841	97.801	98.025	100.88	101.46	99.547	105.23	99.563	101.29	93.149	103.57	94.399	93.349	95.673	102.84	97.679	99.617	104.24	108.36	100.79	97.749	95.98	102.19	99.63	100.59	103.66	97.697	98.335	93.58	94.611	96.999	100.63	95.675	99.781	102.44	103.72	90.339	97.748	103.7	101.17
103.56	109.01	110.99	115.15	108.55	107.09	109.87	107.3	107.15	104.28	107.55	113.77	110.49	102.49	106.95	107.42	104.34	109.92	103.82	111.07	108.55	110.88	100.17	108.69	111.82	105.92	106.7	110.09	98.432	103.17	111.92	108.57	107.27	107.59	107.89	104.08	106.52	105.54	107.14	99.641	107.21	101.96	110.43	112.09	107.91	110.44	112.43	117.3	107.96	110.37
102.97	113.77	106.18	107.52	106.48	109.48	107.69	107.29	107.1	104.67	106.35	104.1	104.86	102.09	103.7	102.79	108.66	107.55	101.54	102.39	106.19	104.62	107.12	108.59	106.78	111.18	104.03	110.38	110.13	100.56	94.579	107.49	103.7	102.33	104.14	108.68	104.77	104.72	104.2	101.27	104.07	105.44	104.18	106.28	109.88	112.15	104.17	106.12	107.73	105.57
100.31	100.68	99.957	99.984	99.279	103.06	97.597	100.38	97.91	97.278	99.965	97.439	100.28	96.623	97.367	96.165	97.646	97.062	102.51	96.233	96.718	102.07	95.504	89.798	94.159	98.83	102.37	100.57	95.082	94.292	99.889	101.65	89.886	102.2	93.768	96.137	96.761	94.749	100.36	96.853	92.999	103.2	109.56	96.275	99.214	97.485	102.28	101.29	95.695	101.9
102.86	103.23	95.716	99.093	95.495	92.624	98.566	101.77	102.12	94.814	99.711	102.61	96.742	103.67	102.33	98.524	98.352	100.53	98.937	101.38	106.02	103.63	93.771	94.504	103.71	95.946	92.005	97.108	104.39	97.058	96.156	98.388	96.203	101.46	103.94	101.6	92.8	99.335	95.277	94.461	98.403	101.08	100.13	101.84	96.37	98.766	97.049	97.722	100.68	104.08
111.96	113.47	100.26	104.94	102.64	106.88	115.02	103.54	108.61	112.02	104.7	109.39	112.16	109.52	107.46	108.23	109.52	109.9	108.39	103.18	111.99	106.9	104.87	105.46	109.3	110.17	107.39	108.58	108.89	107.46	111.99	105.73	109.5	108.91	106.08	106.01	108.46	107.88	105.6	106.16	108.17	106.42	105.11	109.4	107.88	108.01	111.28	106.35	107.87	113.18
103.4	101.89	103.07	103.7	100.7	100.7	96.615	98.193	96.166	104.15	104.82	98.019	94.944	102.62	100.97	91.754	94.606	98.533	90.38	101.17	97.191	93.778	99.132	94.506	95.803	99.924	97.394	93.695	101.28	96.775	101.55	104.55	103.96	98.154	103.08	101.51	94.398	96.472	92.095	104.09	97.215	101.85	100.95	96.087	100.88	103.55	106.21	96.626	101.65	99.225
101.1	105.1	106.41	102.2	104.7	108.07	97.588	110.66	104.83	102.6	101.78	96.788	100.25	110.82	98.105	102.68	107.12	104.68	100.1	102.89	102.07	100.87	105.55	104.77	99.753	101.14	103.1	101.91	106.88	98.89	99.085	109.51	100.54	110.89	98.574	103.08	101.46	105.15	107.21	98.943	99.829	103.86	99.74	99.113	104.17	104.54	100.93	105.04	105.46	100.6
109.16	103.94	106	100.6	102.65	101.46	106.33	105.96	101.74	105.08	107.63	107.89	103.04	108.7	108.39	101.48	103.68	106.02	115.66	108.78	109.75	100.96	106.16	99.714	106.24	103.8	106.13	113.19	109.82	105.41	109.48	103.24	103.42	102.62	103.84	104.84	104.65	105.44	107.97	111.1	100.93	102.77	106.7	104.01	110.68	102.82	102.63	101.94	105.63	108.37
104.56	102.46	102.23	102.72	104.29	95.67	102.9	106.23	95.094	109.13	99.22	102.91	107.67	105.81	100.86	101.83	96.973	101.73	99.752	97.169	98.934	105.9	101.41	104.33	102.08	99.159	99.465	100.58	105.22	104.66	97.541	99.625	98.983	98.429	102.48	94.765	100.31	99.375	101.33	100.81	105.14	98.757	96.089	97.351	101.74	97.079	106.75	98.754	97.135	98.585
97.836	92.282	99.848	97.452	92.388	102.45	96.5	94.747	95.424	96.235	93.187	93.141	94.76	94.928	93.657	103.36	102.38	98.333	98.939	97.866	95.498	89.391	97.343	90.923	103.41	95.172	101.42	101.17	99.126	97.2	100	99.731	98.073	93.465	102.36	97.536	102.04	98.649	104.68	94.571	94.437	97.92	98.512	98.714	97.426	92.534	98.563	100.12	99.065	95.87
107.29	105.95	110.05	102.55	106.53	106.28	114.14	103.44	108.69	106.16	110.2	101.64	106.61	105.15	106.33	105.49	106.5	104.89	105.12	107.02	105.6	105.76	104.28	105.16	105.95	111.61	111.49	110.02	104.79	108.72	108.3	106.82	103.07	109.23	107.88	104.93	104.72	105.94	98.129	104.91	109.55	109.74	101.82	107.25	105.34	104.15	109.07	106.18	101.71	105.32
100.52	96.892	92.174	107.82	98.08	96.718	99.649	109.37	99.413	97.258	104.34	102.41	99.75	102.61	108.39	97.602	100.4	98.111	98.116	104.21	112.84	98.957	102.13	109.68	100.05	100.37	101.94	104.82	101.31	97.343	99.474	94.919	101.56	102.4	100.59	104.62	98.514	101.83	99.495	97.673	106.42	98.56	98.64	93.195	100.98	97.676	100.16	107.99	97.216	104.61
106.55	101.16	106.96	108.67	102.12	113.78	104.32	108.99	106.63	107.76	98.869	105.69	111.6	109.87	106.04	103.18	105	109.08	107.95	108.98	110.46	110.68	104.87	99.855	103.67	106.08	104.42	101.39	102.58	100.18	99.652	104.97	105.27	109.33	102.6	109.82	107.61	112.55	102.3	104.89	96.022	106.14	103.16	104.48	104.7	102.43	106.32	110.25	105.42	106.24
101.78	109.75	113.49	110.34	100.65	105.58	109.77	106.06	100.33	103.94	109.5	108.81	100.45	103.78	109.27	107.29	106.82	106.19	103.3	105.49	107.55	101.43	101.65	109.15	111.89	104.03	108.1	100.01	107.4	105.59	103.78	102.5	106.37	106.95	108.2	106.08	106.65	104.36	109.03	102.98	102.45	104.64	105.71	107.29	110.19	106.07	101.64	102.31	103.51	105.98
113.94	109.61	105.62	108.45	99.501	108.24	104.64	105.76	108.69	110.1	109.93	107.28	100.82	107.2	109.96	109.06	106.3	104.1	106.78	102.64	103.22	101.46	100.96	106.92	100.68	103.92	103.18	101.39	112.28	102.85	104.76	102.17	96.518	106.3	101.59	102.96	103.29	106.99	106.52	104.43	108.82	111.72	113.9	108.84	105.49	104.27	105.33	100.45	103.26	107.97
102.62	110.15	107.05	104.87	99.477	106.54	105.34	107.89	98.694	108.88	103.96	113.79	105.86	104.82	106.37	109.01	106.02	113.49	100.48	102.56	100.1	113.67	102.13	108.49	106.38	106.69	109	101.71	108.23	106.54	104.33	106.14	106.14	107.72	102.88	104.54	108.48	104.07	116.57	100.32	113.25	102.15	107.23	106.63	101.98	104.96	110.76	104.05	100.64	103.88
107.94	108.66	104.89	100.4	110.06	105.94	105.07	105.91	105.48	108.21	112.1	110.36	107.79	107.85	102.08	108.07	110.16	108.77	109.54	113.26	104.38	110.3	109.86	105.95	106.13	108.04	109.62	103.09	108.14	107.95	109.27	110.36	109.5	110.75	102.88	100.75	105.61	109.14	108.13	112.65	107.65	104.47	109.48	109.59	105.26	110.28	115.42	105.96	107.98	102.77
103.21	106.34	108.72	106.59	108.02	105.09	108.73	113.19	102.36	100.3	106.75	107.02	111.79	104.52	101.68	106.25	108.11	104.29	102.95	107.58	107.38	103.35	105.02	106.38	100.85	101.89	105.24	103.3	104.24	104.92	105.22	107.23	106.51	106.75	108.97	107.17	100.76	104.77	107.8	111.66	105.34	105.33	106.5	103.56	109.66	110.94	108.12	104.8	112.39	103.02
106.17	109.79	109.25	112.83	109.12	108.62	112.06	111.79	111.33	107.28	111.13	107.17	109.41	106.42	105.82	104.17	109.31	108.64	106.71	99.872	108.49	111.83	109.56	114.6	114.5	110.07	111.98	108.55	109.68	107.34	107.17	112.48	111.22	107.68	117.41	109.63	107.16	109.45	106	108.41	99.293	110.66	105.08	107.34	102.75	110.37	110.36	113.86	106.7	109.19
106.85	112.14	109.73	113.21	109.91	109.88	107.94	105.7	111.51	109.94	110.94	101.86	105.96	107.49	111.28	102.21	108.32	108.38	111.92	109.87	109.25	106.95	114.26	108.87	107.56	110.8	107.14	108.1	111.74	107.11	106.99	105.48	108.39	115.73	110.5	109.47	108.35	110.66	113.43	109.2	111.59	110.34	108.96	109.07	110.14	105.81	111.48	109.12	109	114.09
112.76	112.62	112.45	109.54	114.49	110.85	111.12	107.15	109.39	114.18	109.62	107.94	115.22	106.33	110.82	113.93	115.7	111.43	103.81	104.41	104.64	109.52	112.37	104.97	110.33	108.68	110.12	109.97	105.44	110.73	113.44	106.47	110.94	107.62	111.96	111.85	111.21	111.51	108.36	106.19	108.32	109.92	109.07	112.32	107.12	110.55	112.04	112.55	105.72	108.56
102.14	105.62	101.88	97.937	103.25	109.8	110.21	103.65	109.52	105.22	107.79	109.16	104.94	100.74	105.8	105.46	107.63	105.47	107.52	109.65	100.72	107.77	104.5	98.487	104.56	103.98	107.47	109.71	103.74	115.73	99.518	103.48	108.83	104.71	109.53	113.9	105.69	110	104.08	106.23	101.38	107.34	104.38	104.22	106.63	103.57	106.74	104.99	109.96	111.69
106.16	100.84	104.06	104.39	103.97	107.37	101.49	101.4	103.57	107.06	110.2	100.72	104.44	101.34	105.79	108.51	110.38	112.42	101.77	103.38	101.67	103.59	103.35	108.06	109.08	105.47	108.88	106.68	103.92	105.12	107.36	106.22	103.05	107.83	102.67	107.13	106.84	107.16	110.78	103.04	108.37	101.57	105.46	107.21	100.57	105.16	109.75	110.23	102.68	102.44
104.85	103.7	103.56	104.02	99.884	107.34	106.92	111.42	104.29	102.92	109.7	109.95	105.07	101.37	106.07	104.04	110.7	103.64	97.66	104.58	102.33	109.36	110.45	101.85	102.74	103.48	108.1	106.29	106.1	112.45	100.82	104.69	100.79	104.74	109.01	102.62	104.95	110.56	108.26	103.45	107.7	105.07	107.89	108.14	102.06	108.8	100.59	108.62	110.48	109.26
104.43	95.232	101.21	98.309	93.662	99.141	101.06	102.27	97.563	96.148	100.75	105.06	93.079	99.427	93.414	99.578	97.787	99.861	97.805	106.15	100.95	97.569	99.365	97.36	100.89	92.645	102.7	104.14	97.418	93.782	92.04	102.74	101.3	100.73	96.018	95.116	103.27	99.337	90.346	100.69	96.341	100.94	95.378	98.663	88.872	94.708	94.526	108.47	95.078	93.096
98.459	99.035	97.828	100.31	102.51	106.03	97.033	96.219	98.406	102.62	97.607	99.461	106.49	100.63	100.47	98.724	104.55	102.46	97.34	97.504	106.35	101.93	96.701	97.563	103.06	92.177	99.67	100.6	96.362	104.25	103.53	94.027	101.35	96.337	101.08	101.52	100.4	100.21	99.993	102.07	98.629	104.69	100.04	97.333	107.56	97.802	100.67	103.98	97.429	96.81
105.19	94.984	103.45	98.159	96.47	105.02	97.943	99.415	99.121	108.84	101.13	90.923	93.065	96.857	98.713	98.469	92.628	99.514	96.147	98.601	95.106	100.62	99.768	99.23	98.422	100.06	95.869	99.901	92.238	86.729	98.292	99.454	93.061	98.962	101.31	97.141	103.53	97.132	99.607	94.018	97.756	98.156	87.266	95.894	94.152	88.965	97.511	99.307	103.63	98.772
105.96	109.31	106.38	102.95	109.94	101.09	104.15	108.79	109.41	105.84	111.74	109.7	112.26	105.6	109.71	103.97	107.39	104.54	105.21	99.393	101.68	106.1	108.79	108.7	110.35	110.64	107.81	104.02	110.5	102.92	104.15	105.63	107.75	103.59	108.23	106.86	107.54	104.79	105.38	110	107.15	104.33	107.75	114	98.463	105.36	110.39	109.04	107.44	100.5
95.741	99.425	99.085	98.484	99.355	96.826	100.71	96.722	98.623	100.13	95.773	95.997	95.981	102.47	92.483	93.855	96.918	99.624	98.309	98.441	96.46	92.234	98.588	99.61	94.808	105.3	98.689	100.55	101.97	100.86	100.47	99.837	95.712	97.894	97.92	101.82	102.32	97.461	96.755	96.824	103.97	105.35	92.969	101.66	93.698	95.849	103.38	90.384	104.42	95.083
104.48	107.79	108.22	102.49	108.39	106.96	104.76	107.05	106.03	101.08	109.12	108.14	105.23	105.19	102.46	99.752	102.79	107.53	109.14	103.83	104.78	108.07	110.03	107.98	107.99	107.53	109.76	110.43	107.58	102.55	107.18	113.95	107.45	108.45	107.46	104.84	108.06	103.48	112.08	107.67	107.04	110.75	115.59	104.52	110.99	103.42	104.54	109.05	109.89	106.36
108.17	102.59	113.17	104.51	104.39	102.08	102.87	103.17	107.26	104.73	108.09	108.6	112.05	103.37	111.27	107.39	103.94	109.66	107.78	105.42	106.34	108	105.77	102.23	103.37	109.01	113.3	107.03	110.96	106.15	104.5	113.43	106.11	109.93	109.21	101.42	106.85	103.22	102.99	99.407	108.14	110.38	105.84	111.08	99.739	104.95	105.41	105.86	108.95	104.98
108.36	102.79	115.43	109.53	106.15	114.2	111.25	118.91	108.95	110.87	109.63	110.41	111.6	111.09	105.61	113.49	107.37	115.77	115.02	106.99	111.66	110.49	115.04	110.08	120.53	114.61	109.93	103.99	104.57	97.232	111.5	114.55	112.64	110.38	110.92	108.62	105.21	105.3	108.43	104.76	108.99	113.58	113.26	112.48	115.34	106.92	107.87	112.45	109.58	114.43
96.334	95.737	99.967	95.673	96.348	94.483	96.38	101.5	95.684	96.176	101	98.896	98.28	98.118	104.04	98.095	101.95	100.33	102.9	102.63	99.656	99.775	92.44	97.248	97.792	96.163	100.41	96.41	92.031	98.633	98.347	100.61	91.628	102.29	94.932	98.668	95.242	98.52	92.279	99.026	97.34	102.89	101.32	93.334	102.14	98.921	99.679	93.348	95.348	100.22
103.97	103.07	96.297	109.16	100.58	109.21	100.22	103.64	102.86	110.22	109.68	108.53	100.72	103.7	105.19	101.15	107.07	104.78	101	104.6	109.97	107.35	107.56	109.66	107.96	107.96	101.82	104.72	98.067	108.48	100.58	104.97	101.17	106.78	103.6	100.11	104.78	101.11	103.87	110.3	101.31	102.35	107.88	107.34	104.3	101.94	110.02	109.9	100.38	99.713
103.28	103.83	104.22	106.07	98.657	108.84	104.09	99.843	102.38	102.61	105.58	97.3	99.103	103.08	104.16	110.14	110.6	106.05	109.15	107.57	102.37	106.92	105.86	104.24	103.43	101.24	107.41	105.85	103.41	109.49	101.3	107.62	98.956	110.11	102.2	105.12	108.3	102.27	106.11	111.25	106.3	108.03	112.16	103.56	103.37	103.48	106.92	110.41	100.3	103.51
106.61	103.54	109.18	102.77	105.94	99.378	105.16	101.48	105.1	111.24	109.05	108.33	100.2	105.93	106.76	107.26	99.618	105.86	105.61	110.92	105.23	102.18	108.81	109.16	106.29	107.93	106.42	116.41	109.21	114.24	103.96	106.87	112.93	111.62	104.18	100.16	104.29	102.79	102.59	109.8	109.47	105.64	113.35	101.16	108.14	103.95	105.22	106.11	107.3	108.44
112.43	115.37	110.15	112.01	106.17	109.63	111.65	107.12	108.99	110.47	107.45	109.21	110.77	107.17	101.63	106.75	107.94	110.01	107	115.67	105.08	107.05	108.12	107.5	107.83	109.35	108.14	110.8	111.01	108.25	115.84	114.53	108.99	109.63	105.65	107.56	106.97	105.72	104.96	104.85	106.25	103.87	102.86	110.03	106.22	112.84	102.58	113.57	104.94	115.05
103.29	102.75	106.27	107.52	101.16	105.93	108.64	98.589	100.69	103.5	110.82	107.34	112.47	108.62	107.25	101.98	99.804	110.46	106.32	107.44	107.83	103.14	106.22	100.46	103.03	114.33	105.15	103.33	106.88	103.03	105.45	105.26	102.34	100.79	103.74	101.13	107.13	111.01	112.47	102.92	106.09	107	106.13	104.82	108.74	106.27	106.36	106.99	101.43	103.93
94.078	104.03	94.638	92.848	93.288	100.64	94.606	101.93	102.74	102.19	101.29	98.768	97.165	101.66	92.503	95.601	101.27	94.705	95.156	102.16	94.592	94.76	105.67	96.358	96.218	103.05	96.467	98.014	100.37	104.64	96.185	97.656	100.98	92.066	96.36	102.69	99.921	98.648	105.13	97.007	98.797	93.864	100.62	101.11	102.3	94.668	95.594	104.49	95.438	96.834
105.5	106.13	104.62	107.83	99.987	104.82	105.51	107.58	103.46	109.08	102.53	102.4	114.93	103.89	103.7	102.38	102.63	114.47	103.32	103.42	111.32	107.41	111.45	106.79	109.16	101.03	109.16	109.65	99.849	106.79	109.24	107.94	105.02	111.27	102.69	111.62	107.68	102.6	98.796	99.222	106.05	107.72	106.37	105.66	99.464	112.72	102.12	108.9	104.85	104.72
104.72	105.11	110.16	101.22	102.9	103.53	108.94	103.33	108.92	106.74	107.44	107.98	101.35	109.14	107.38	103.24	104.92	106.09	110.49	106.08	110.35	104.75	107.06	102.54	107.99	107.01	106.94	107.72	107.26	102.01	101.74	108.25	109.26	100.33	109.01	106.57	96.985	104.41	105.96	108.75	103.91	111.55	104.68	106.99	106.64	100.1	113.05	111.01	103.06	109.09
100.63	110.64	107.35	105.31	105.53	106.45	107.4	108.68	108.21	105.85	109.92	111	109.44	105.66	105.88	107.58	110.45	106.48	109.84	111.54	103.31	106.1	114.26	109.46	110.49	110.07	105.64	108.53	113.77	112.08	107.21	115.36	114.48	108.52	104.41	112.5	106.13	105.68	105.4	109.89	106.04	103.81	107.8	106.89	111.59	111.42	108.35	109.74	107.57	111.27
95.419	100.92	99.761	98.844	104.31	96.798	91.513	96.37	99.035	93.797	94.541	110.15	100.68	98.357	99.794	94.325	105.89	99.09	104.8	103.88	98.683	101.14	96.082	87.258	101.35	95.306	95.117	99.127	97.119	101.78	96.614	93.755	101.65	94.458	99.928	105.09	98.848	99.568	98.94	100.46	90.159	103.98	91.497	99.134	100.89	98.594	96.813	104.06	104.82	97.113
110.43	107.33	109.52	109.06	104.61	103.87	112.59	111.99	114.16	109.43	104.4	106.18	112.24	103.54	110.57	106.84	113.06	111.44	104.83	111.5	104.54	105.38	104.45	105.83	111.77	111.86	104	106.65	109.96	109.17	107.94	109.2	105.97	109.83	107.04	111.81	109.11	104.9	104.94	112.6	103.54	105.29	105.78	106.35	110.47	109.19	104.48	112.93	116.27	112.06
104.39	101.01	103.91	110.78	102.37	100.53	101.48	109.44	98.734	107.35	108.75	105.43	108.54	98.675	104.01	100.63	107.7	105.29	100.24	109.33	100.97	108.46	110.55	108.21	108.93	103.45	107.1	110.29	100.48	104.84	101.77	106.31	104.99	104.46	104.01	106.25	103.86	107.32	108.19	110.13	103.9	108.58	105.67	99.991	101.73	109.3	97.481	108.07	107.86	100.02
106.49	110.69	112.31	110.45	111.07	111.93	107.14	111.38	113.64	111.43	107.58	104.66	113.16	101.85	106.28	102.86	108.25	104.91	106.49	105.7	107.16	111.08	109.5	102.76	108.43	105.09	106.7	109.58	104.47	108.24	112.38	111.22	109.13	106.52	106.22	103.76	103.09	109.36	112.03	112.09	105.35	106.02	103.41	109	106.52	109.5	106.97	114.57	110.89	111.04
107.5	104.39	110.82	105.31	103.99	108.53	108.41	111.55	107.91	110.69	108.75	102.45	106.89	108.12	102.2	106.35	103.76	102.65	105.31	107.86	101.11	102.71	93.139	102.91	106.28	102.09	105.3	111.96	109	110.07	99.42	105.36	108.43	109.62	105.7	105.35	106.46	106.3	98.242	106.91	98.043	99.834	103.29	101.08	106.23	105.05	104.17	105.65	109.94	108.48
100.93	100.38	99.269	97.803	104.04	103.44	93.637	98.097	101.7	101.88	95.297	97.095	100.75	104.64	101.08	95.401	99.782	92.069	95.962	99.695	101.51	94.471	96.111	100.28	99.907	99.464	102.62	96.742	97.475	101.54	98.527	102.71	95.882	101.24	89.904	95.702	102.88	98.747	97.712	89.86	97.804	97.207	100.16	96.159	106.67	102.37	89.248	87.83	96.798	98.795
107.79	111.95	109.02	116.13	107.88	108.73	106.64	112.1	108.91	109.98	110.73	111.22	107.7	110.27	112.6	116.6	114.8	107.25	104.47	114.63	115.53	110.24	109.24	108.07	111.71	114.86	109.34	117.29	111.52	110.61	112.36	109.28	109.59	113.24	110.51	107.4	109.24	113.38	110.2	110.52	105.36	111.79	100.56	115.11	110.83	104.81	114.1	112.43	110.25	110.98
109.27	108.89	108.46	117.2	111.1	106.2	104.84	109.68	106.74	114.46	112.9	103.19	109.4	107.34	114.39	108.43	108.43	106.84	109.58	113.51	112.36	106	116.28	107.84	112.26	108.24	113.72	117.32	104.83	107.59	112.7	108.84	109.7	112.99	113.93	107.01	104.16	110.23	113.23	106.55	104.81	106.52	100.56	107.3	102.91	104.2	105.23	112.28	103.8	111.13
105.31	106.43	113.51	103.91	109.49	102.25	105.89	98.95	103.92	111.15	109.47	102.49	97.474	106.5	102.85	108.3	107.61	105.14	105.82	108.92	110.17	105.53	104	106.5	104.95	108.5	99.377	108.56	105.86	105.99	103.87	104.28	110.6	108.29	106.66	106.74	104.83	107.68	93.587	106	107.44	103	108.24	109.05	104.28	108.74	102.46	102.94	103.67	100.85
107.99	111.3	107.16	106.14	110.23	102.62	114.5	106.14	107.96	105.51	109.56	106.67	108.48	109.92	108.39	115.24	111.02	110.49	113.55	107.13	109.08	105.9	111.96	111.52	108.31	109.47	112.52	105.02	108.66	107.64	106.2	113.29	110.76	110.6	106.82	115.8	107.5	102.36	100.48	110.84	109.1	105.09	111.51	108.54	105.86	107.34	110.73	101.86	103.41	106.88
114.46	106.56	110.89	104.87	101.06	106.19	102.83	102.28	116.55	105.79	105.82	110.27	108.57	112.03	109.97	110.07	106.63	108.33	104.83	104.01	106.44	113.31	111.7	109.71	106.69	108.61	107.69	109.48	107.23	104.12	106.78	103.63	113.39	112.31	110.2	107.63	105.44	112.74	110.76	109.85	108.58	107.66	110.82	109.28	118.23	106.51	110.83	112.28	110.43	109.74
104.49	112.72	108.68	98.181	101.02	109.16	108.22	103.39	107.35	108.72	109.77	109.1	107.14	112.07	104.77	104.4	110.79	101.14	107.89	104.49	104.55	106.54	112.46	106.47	106.07	109.51	109.88	102.98	106.38	105.03	107.97	107	104.59	99.529	101.86	104.67	101.83	112.65	103.53	104.7	107.87	111.91	104.73	110.78	109.21	109.55	107.42	105.69	98.91	106.78
99.728	105.34	103.75	101.25	107.1	106.83	103.98	101.81	100.86	102.99	104.47	104.28	108.81	108.99	110.03	101.62	110.23	108.14	112.01	104.37	101.97	106.95	99.118	107.99	103.28	102.44	107.58	108.51	95.259	104.99	111.5	104.15	107.98	109.85	100.53	102.08	109.75	104.48	106.17	104.18	106.23	105.2	104.56	104.3	112.05	108.22	99.259	104.59	112.88	104.63
98.365	104.85	104.5	96.619	97.971	102.9	102.63	102.89	98.938	103.78	100.52	103.95	99.377	103.62	103.24	102.23	102.56	95.96	96.339	96.418	100.4	99.309	102.12	99.063	107.48	104.96	97.919	101.31	98.761	99.451	97.382	101.56	104.29	95.779	105.29	99.323	106.76	105.27	104.49	102.79	97.421	102.25	92.357	102.35	90.492	97.643	102.93	107.03	98.187	94.118
105.17	109.9	105.4	108.48	110.37	106.99	116.02	103.8	108	103.44	107.39	112.5	110.54	114.44	102.71	106.93	112.11	105.07	111.94	106.43	111.36	103.31	103.3	107.56	112.89	104.94	111.95	110.14	110.47	106.13	113.97	109.8	104.98	107.07	109.75	111.24	107.86	115.91	104.87	111.1	110.92	109.74	103.99	107.53	111.5	113.93	111.02	106.98	106.2	107.47
109.26	109.96	108.06	111.02	110.03	98.815	119.43	95.913	104.86	113.3	110.81	105.77	108.63	111.83	109.38	107.86	109.8	104.08	114.66	108.31	104.61	110.94	112.12	109.01	108.85	103.75	102.05	105.51	110.83	106.69	104.33	110.23	106.73	104.79	102.86	102.9	108.71	104.7	111.36	106.03	105.48	111.84	108.25	101.07	115.35	110.22	102.31	106.46	110.53	109.47
101.28	103.36	102.73	103.13	102.63	102.84	104.58	107.01	102.81	105.71	110.44	112.46	106.1	110.72	109.42	115.71	101.52	106.4	106.12	101.04	100.17	111.97	101.84	105.13	104.85	110.08	109.33	106.4	105.83	108.47	108.67	108.01	104.6	104.61	98.351	99.672	107.75	104	104.12	104.52	109.44	111.24	108.05	103.71	105.33	108.07	107.2	112.21	106.19	107.96
108.28	116.15	113.08	106.62	103.95	114.87	103.87	110.18	106.44	108.67	108.35	108.54	108.59	109.32	108.14	108.75	104.13	109.18	113.13	114.06	108.84	108.43	99.538	105.18	105.5	103.58	106.05	110.97	104.45	108.67	109.05	110.33	109.56	107.67	109.26	107.71	112.58	110.34	102.01	106.04	105.68	104.42	106.05	115.89	109.3	107.18	111.03	106.94	107.84	108.29
103.95	93.143	94.35	93.64	100.82	95.84	93.781	92.159	91.523	103.7	97.452	97.832	98.677	100.05	96.749	99.705	93.159	96.335	98.558	104.94	97.2	96.886	93.171	96.746	98.087	94.238	94.096	94.306	98.144	100.96	96.652	98.145	98.458	100.11	97.571	98.189	97.734	97.753	94.111	100.71	99.018	91.946	99.828	104.26	94.092	93.312	107.21	94.153	96.093	104.37
108.73	115.42	109.53	114.45	108.18	108.21	113.65	114.07	111.27	108.75	108.45	110.9	105.87	109.93	111.77	114.45	110.15	108.21	112.35	109.93	109.43	108.62	113.08	112.52	114.42	115	113.53	115	111.53	104.46	111.48	110.47	103.52	114.71	111.07	117.42	112.88	105.46	109.94	109.53	104.57	114.11	110.36	113.67	110.95	111.55	108.1	106.09	107.5	115.78
104.48	112.43	110.36	102.31	104.2	105.4	107.4	101.95	112.59	108.27	106.68	106.4	110.74	110.6	104.6	98.359	100.96	109.91	103.5	103.96	108.05	96.119	106.02	113.89	108.69	106.97	110.35	107.99	106.63	111.56	106.97	104.66	99.862	113.66	106.24	106.35	105.07	106.29	110.66	106.78	105.26	105.24	105.96	114.88	100.67	107.84	106.09	107.05	114.69	101.76
106.35	106.22	103.02	101.48	106.62	105.07	107.35	102.98	110.14	102.94	105.97	109.3	106.63	110	105.32	101.92	109.04	101.78	107.63	106.51	104.47	108.6	110.75	109.56	104.42	103.88	108.42	108.98	109.86	102.75	103.97	109.74	108.36	104.46	107.63	109.42	101.21	104.76	109.06	110.76	112.92	109.05	102.14	96.635	106.19	107.75	103.4	106.9	99.259	107.57
103.42	109.1	107.26	110.58	112.39	106.53	115.12	104.3	104.83	108.99	105.8	108.38	112.48	110.43	103.51	108.58	108.26	106.02	116.09	110.89	108.44	109.86	113.15	110.35	103.68	106.45	114.47	112.07	107.62	103.24	109.57	108.14	112.69	111.32	113.06	104.64	113.34	109.46	105.66	107.55	107.96	108.74	111.68	107.18	107.21	103.4	106.75	113.31	108.41	102.5
108.58	104.77	110.85	116.53	106.26	109.48	112.76	104.87	104.31	110.42	102.97	108.58	107.15	117.3	109.34	105.51	106.95	108.83	115.36	112.58	105.67	112.53	109.72	104.46	104.77	110.96	116.62	102.87	115.09	108.18	106.47	108.39	110.83	108.39	113.44	110.55	109.9	111.21	105.13	107.15	108.75	110.28	109.29	106.81	105.64	107.57	110.29	107.25	108.33	111.52
100.29	111.05	112.87	105.68	112.21	102.86	108.79	109.55	107.6	109.47	105.52	107.71	111.68	106.33	111.74	106.42	106.72	111.55	111.35	108.32	112.06	110.83	105.63	111	100.19	117.83	109.96	106.15	107.83	107.93	108.72	111.52	111.11	101.5	107.97	114.28	110.05	107.13	103.91	109.86	106.52	108.58	106.24	108.54	109.25	108.16	104.23	108.33	103.78	112.26
105.66	102.91	110	101.62	106.5	104.13	109.48	101.81	101.76	106.07	109.1	103.93	108	102.11	104.03	111.01	106.2	99.076	103.55	103.52	107.08	104.59	104.43	103.05	105.66	102.19	107.85	109.11	103.53	103.61	100.18	107.14	103.84	106.64	107.63	103.32	107.31	106.29	102.07	105.86	107.61	111.22	101.18	111.71	104.19	102.4	110.19	108.57	106.16	104.65
99.162	97.52	93.865	99.237	98.826	94.822	99.748	100.85	98.981	97.702	95.498	90.537	100.64	100.67	98.268	97.127	97.274	91.89	92.775	96.153	96.909	105.38	97.67	94.707	98.837	98.29	93.6	92.89	98.598	99.268	98.155	93.476	98.726	101.9	94.501	96.967	100.06	94.288	99.166	92.051	98.979	98.841	101.31	98.647	96.069	101.25	99.649	98.017	96.757	106.06
105.74	113.29	112.99	110.65	110.1	109.05	109.12	103.67	112.61	104.11	113.36	108.62	109.92	101.9	109.8	107.4	116.25	109.87	110.71	106.11	115.51	113.04	108.26	111.34	107.96	111.31	107.24	108.03	102.45	107.75	105.65	107.98	107.38	102.8	108.88	111.25	111.93	105.94	107.36	110.73	113.94	113.1	107.28	110.57	110.12	105.68	107.19	103.05	107.31	104.72
99.995	96.27	104.74	100.03	108.78	97.606	98.259	100.3	100.36	100.12	102.49	101.21	96.538	106.15	99.687	102.59	99.135	99.695	102.86	103.19	98.077	105.04	96.247	95.537	100.25	100.46	100.26	105.28	99.607	100.06	98.201	103.17	99.158	100.26	94.108	98.601	106.8	99.651	101.78	99.889	96.963	98.379	99.282	101.32	100.04	98.29	98.056	98.909	96.524	101.66
106.3	106.31	107.95	109.87	106.58	104.76	105.62	103.55	101.82	109.1	105.79	105.46	110.27	110.77	103.18	108.25	102.22	111.66	108.56	100.56	102.25	103.48	110.16	109.15	112.04	112.26	103.49	114.62	102.92	108.07	105.42	115.38	98.879	105.23	108.13	110.93	103.51	107.96	108.4	103.91	111.77	105.3	105	103.37	104.95	104.95	103.08	104.34	99.603	109.96
109.11	105.39	108.4	105.78	110.98	102.72	106.6	98.907	106.42	103.57	107.36	109.08	98.26	100.19	102.38	106.08	104.87	110.12	111.09	105.74	108.95	106.24	113.95	104.09	104.37	107.24	115.48	110.29	101.7	105.4	114.03	109.99	108.52	112.75	104.11	109	108.65	107.55	102.91	104.79	106.51	103.23	110.8	99.903	107.08	103.35	108.14	106.01	109.84	108.61
105.06	106.12	104.7	107.48	107.57	104.14	102.91	104.88	99.722	102.47	104.3	104.52	109.96	102.09	103.69	109.05	101.52	107.73	110.43	99.262	107.1	104.03	105.75	104.69	106.87	103.15	102.64	107.99	102.85	103.24	100.03	106.08	108.1	107.85	103.41	102.9	104.58	107.76	110.95	104.46	99.524	103.13	97.949	109.04	110.25	108.75	103.38	95.229	99.789	103.29
107.7	100.66	112.37	109.81	112.02	108.45	114.16	108.83	108.8	104.69	98.86	108.49	110.73	105.27	109.59	112.05	108.56	107.07	109.85	108.94	112.35	106.65	110.63	106.41	103.32	111.83	109.98	108.47	114.96	110.4	105.4	110.29	109.92	108.35	103.89	108.3	106.01	108.2	109.31	107.59	105.5	108.49	109.93	111.41	108.7	107.92	109.31	107.08	113.88	107.27
106.97	103.28	105.91	100.57	104.28	104.72	103.52	106.44	98.63	96.813	100.86	101.11	107.27	105.26	103.59	102.64	98.643	94.948	100.38	91.993	104.54	100.89	97.033	98.272	102.76	98.94	98.685	95.7	100.6	102.92	105.56	94.924	103.61	99.162	99.803	103.85	104.34	96.492	96.354	103.32	97.616	96.822	106.98	101.6	105.89	99.615	103.75	96.497	100.63	96.95
111.53	103.99	104.1	99.229	103.94	113.37	108.56	98.737	112.16	108.13	102.55	109.33	109.59	103.75	110.69	103.8	111.67	112.49	102.73	101.83	103.16	109.04	114.23	106.1	103.1	105.17	112.44	104.65	101.86	105.37	107.63	104.99	110.68	106.38	106.3	103.75	113.84	113.05	101.74	106.2	104.02	104.33	107.89	115.91	111.13	110.54	111.92	104.64	108.14	105.82
110.25	112.45	106.91	107.23	108.21	103.35	107.56	104.17	99.237	108.56	103.81	107.28	107.48	108.4	105.88	104.18	95.733	104.25	108.98	99.573	105.42	110.49	102.98	108.14	101.79	110.12	110.43	108.66	106.1	111.55	112.17	103.19	106.78	105.33	113.15	100.71	108.14	103.41	110.4	102.65	107.86	107.86	109.47	104.55	112.56	102.9	110.77	107.47	106.61	103.43
106.68	102.9	105.29	108.74	111.49	99.858	114.43	111.28	102.27	103.88	105.92	111.04	107.52	110.6	112.02	110.94	109.45	114.24	114.34	108.32	107.88	105.78	103.56	104.15	104.07	106.7	105.98	105.61	102.02	113.42	104.51	107.48	110.41	105.29	102.99	107.82	108.19	103.08	108.4	107.73	104.4	104.73	109.19	112.34	105.9	109.07	109.25	104.06	108.37	112.44
105.54	110.39	105.34	105.72	109.51	106.97	109.11	108.02	101.04	101.46	107.18	107.12	107.18	103.48	110.35	106.17	102.37	104.85	111.71	101.35	109.35	106.06	104.6	104.73	111.85	105.28	105.64	110.26	109.57	107.51	98.269	103.62	110.61	107.69	106.04	106.71	105.62	102.53	106.24	105.4	107.54	103.15	106.25	102.99	103.5	104.69	109.03	106.03	101.37	105.97
107	106.37	104.56	94.821	111	103.98	109.77	101.18	105.42	101.27	106.16	106.3	105.48	96.164	111.84	98.714	109.23	105.12	104.81	105.32	101.96	111.85	106.22	108.82	106.79	102.5	110.27	104.95	106.76	104.66	110.69	110.27	106.27	104.49	104.78	105.45	102.46	103.59	107.67	109.3	103.41	102.77	105.27	102.83	101.99	107.77	106.43	110.69	104.41	107.64
101.61	103.25	102.66	104.97	112.3	108.86	96.873	115.29	105.37	103.76	103.16	99.11	105.46	104.2	106.16	112.24	111.14	106.25	103.41	104.41	101.76	106.88	98.647	101.84	107.16	103.28	105.1	104.85	105.57	105.22	109.46	107.09	103.82	103.3	110.44	111.42	105.18	107.8	108.39	107.55	108.28	108.72	104.81	106.9	101.38	105.62	104.9	106.28	108.9	100.23
98.373	111.14	113.31	103.1	104.93	106.79	108.18	108.13	109.28	113.74	112.33	107.43	101.26	99.351	96.228	107.74	105.27	107.93	114.08	108.33	98.003	106.79	97.417	108.03	108.19	109.98	107.92	104.76	110.07	106.15	104.04	109.38	111.14	104.04	103.69	107.39	102.2	105.17	107.36	109.7	107.61	112.39	102.64	104.8	99.727	110.06	106.77	108.51	107.76	100.77
105.44	110.01	105.7	107.69	110.22	106.58	103.46	106.2	115.81	106.64	108.83	117.65	110.51	106.6	113.46	107.77	103.17	112.93	108.71	106.59	110.81	111.1	111.38	103.84	106.91	105.51	109.78	112.06	112.23	112.82	104.01	110.59	114.87	106.62	111.66	106.28	111.07	110.96	106.68	107.14	112.03	108.91	113.56	113.16	107.27	111.85	114.32	112.36	108.46	108.92
106.29	110.98	101.37	109.34	101.55	103.02	101.73	101.56	113.37	109.62	104.79	103.88	101.25	105.94	104.94	108.63	104.17	99.63	102.43	103.32	100.34	105.77	103.29	108.49	105.9	105.82	101.73	103.63	108.94	107.38	116.38	107.44	106.43	103.76	106.05	104.11	106.2	105.78	105.95	109.59	102.59	109.84	103.54	103.03	114.42	103.03	99.83	103.34	107.95	109.99
108.16	107.78	109.64	105.45	107.41	98.88	107.82	103.13	108.61	108.87	107.42	109.19	100.09	104.98	104.76	108.66	106.9	103.17	107.44	109.3	109.97	100.99	106.96	103.74	103.94	99.301	105.52	104.97	105.06	110.1	107.99	104.92	110.12	109.91	110.51	112.12	108.41	109.07	105.71	105.83	102.66	110.13	116.57	104.5	103.05	94.379	110.91	112.44	107.37	108.17
105.8	105.37	108.23	104.06	105.03	104.69	103.77	100.87	102.24	101.09	108.44	97.851	103.72	104.26	108.73	106.63	107.62	105.32	109.69	106.68	105.86	100.86	103.29	110.46	107.01	103.29	106.37	111.73	93.956	103.35	107.01	98.29	93.462	105.72	100.18	106.93	96.765	112.58	102.62	102.73	112.44	107.4	107.53	100.74	106.74	106.43	110.63	103.64	107.81	102.77
101.7	107.87	105.15	108.06	104.65	103.57	106.14	106.39	108.34	111.25	107.78	97.433	106.09	108.74	106.81	107.51	106.05	98.746	103.68	104.97	103.29	103.04	103.38	107.89	108.91	110.08	103.27	111.63	109.77	106.63	101.05	105.06	108.72	107.08	103.49	110.4	103.85	97.652	106.69	105.47	109.22	103.8	106.91	100.71	101.54	99.843	102.01	105.39	99.372	111.29
98.673	101.6	102.8	100.05	88.718	94.018	98.416	93.376	101.23	94.934	92.093	97.679	93.891	103.18	98.002	100.45	104.62	93.128	93.548	97.939	94.36	93.721	99.633	103.19	97.511	97.154	101.76	98.455	101.05	98.58	96.851	95.068	97.469	96.408	103.09	98.265	100.39	101.54	96.782	101.51	94.077	98.683	97.077	98.616	93.799	98.249	99.382	100.84	100.16	101.32
92.617	94.802	95.177	103.9	96.36	93.878	96.339	99.434	99.229	97.761	97.511	98.382	97.954	96.283	102.17	91.991	95.622	95.712	100.48	101.79	92.831	94.304	94.15	104.74	101.36	96.2	99.042	95.64	105.97	97.898	103.36	91.764	101.74	95.853	97.922	101.23	102.13	100.07	100.4	96.751	99.692	99.563	97.52	94.989	99.313	97.575	102.27	95.18	101.31	98.516
106.48	98.924	106.26	105.82	106.47	108.06	101.57	104.39	105.06	99.632	103.77	109.76	102.82	102.85	106.91	105.82	114.36	105.92	104.03	107.58	105.77	100.91	110.65	108.26	105.67	110.52	108.95	105.22	104.76	102.13	107.75	107.25	110.04	107.51	103.62	109.25	109.54	101.23	115.02	104.23	104.44	102.07	101.61	107.54	97.554	107.84	109.23	101.58	103.06	105.73
100.97	95.073	97.294	99.42	101.75	94.733	98.369	102.68	103.08	106.3	97.576	100.73	102.09	99	100.49	98.037	97.783	103.9	101.75	93.556	107.48	97.405	97.046	103.13	98.493	97.476	98.446	99.21	106.04	102.6	100.79	104.18	100.42	94.51	96.959	103.73	97.474	100.26	99.116	106.8	96.501	109.77	98.075	102.51	99.577	98.268	100.17	93.557	94.817	97.254
96.71	96.1	100.9	99.6	102.81	105.23	101.24	102.35	98.47	94.365	94.618	107.26	100.82	104.38	100.97	98.372	105.91	103.33	103.06	100.59	96.499	100.08	99.426	99.672	99.184	100.25	102.19	100.81	105.05	102.34	97.798	94.085	101.27	100.66	101.6	99.201	103.4	98.511	103.17	96.919	94.751	99.821	110.35	96.024	97.498	97.099	103.67	101.55	97.836	97.489
94.662	101.64	98.805	97.089	99.783	103.35	101.93	94.389	100.01	94.761	97.27	96.524	97.85	99.406	95.1	99.604	99.598	95.305	96.584	97.341	91.365	94.602	100.62	98.606	94.915	99.598	96.243	100.62	104.68	95.629	99.678	95.08	97.984	103.19	95.884	96.24	102.11	97.671	97.888	104.09	92.289	99.72	102.88	98.903	97.879	98.202	94.895	97.462	99.235	97.212
119.17	109.44	104.21	107.7	110.64	104.68	105.6	103.64	100.96	108.16	106.1	108.24	106.44	105.75	112.51	105.27	113.86	105.8	103.22	111.01	108.41	107.91	108.26	105.52	109.9	108.79	103.88	111.67	108.49	106.03	103.43	107.48	104.76	106.27	108.17	102.88	111.22	111.48	104.38	110.1	107.99	104.18	112.69	107.54	110.68	108.21	111.74	105.71	109.96	110.9
104.87	104.95	111.73	104.7	101.24	107.48	106.59	102.62	109.48	111.46	106.44	107.46	103.02	109.48	105.74	101.56	110.86	108.4	108.16	100.72	106.89	108.19	110.07	104.26	104.94	103.91	110.1	100.92	102.12	111.14	107.56	107.26	104.26	109.34	107.86	107.55	109.4	105.57	108.45	105.78	104.21	101.41	104.8	106.37	105.14	105.35	105.53	112.43	106.37	103.19
109.18	109.73	111.23	112.18	107.46	112.3	110.43	108.37	107.5	107.11	101.16	106.94	102.17	118.37	114.23	112.11	102.97	103.93	114.74	110.72	109.3	107.52	109.33	109.78	102.94	108.26	106.42	108.11	110.4	109.26	105.82	106.81	107.21	113.32	111.64	105	108.02	104.98	110.12	103.95	107.99	110.41	105.63	112.68	102.73	107.91	107.4	107.08	111.52	107.4
105.44	104.26	105.12	107.08	106.72	112.93	112.68	106.42	105.81	106.07	102.6	110.63	109.19	106.36	104.76	103.27	108.79	108.62	103.52	103.11	106.14	106.92	107.32	101.08	107.16	108.23	109.2	110.57	108.27	105.66	109.51	105.94	110.13	103.84	102.25	112.16	105.67	104.72	102.59	109.53	102.49	111.92	107.19	105.19	109.42	103.26	106.99	108.53	101.23	111.34
110.91	103.22	104.69	107.67	103.29	101.24	105.96	110.97	104.01	112.45	108.06	105.39	112.11	108.85	104.59	100.78	108.24	107.17	105.15	113.13	103.95	109.38	108.64	109.92	110.9	107.32	109.71	106.84	110.24	104.23	116.87	107.58	109.08	105.84	119.92	105.71	107.35	104.94	108.94	108.97	107.71	114.88	109.09	104.54	108.55	106.25	109.99	110.12	106.89	111.36
109.39	108.65	98.513	101.12	111	108.18	106.22	106.02	102.73	108.63	105.6	102.13	108.52	115.48	110.11	103.11	105.36	100.56	109.74	107.78	115.37	109.01	102	111.33	105.65	107.76	107.13	110.64	106.62	108.71	115.41	105.16	108.23	108.85	103.47	106.01	105.03	107.01	105.66	110.24	103.12	110.45	110.74	110.21	111.12	112.72	113.45	107.51	102.59	110.98
108.91	111.62	110.71	113.19	96.09	113.37	112.43	109.72	117.57	110.75	105.05	111.13	106.66	106.46	105.84	105.47	108.8	109.43	109.64	110.86	104.39	109.56	111.15	113.48	110.33	104.99	115.13	107.41	108.04	101.44	111.2	111.75	116.47	107.24	108.57	108.08	104.78	104.52	106.16	112.15	108.32	107.51	108.95	108.82	99.984	105.44	108.84	109.54	109.39	106.99
108.49	106.27	103.96	93.514	108.62	115.15	104.2	105.66	105.48	104.09	107.7	103.87	103.78	101.81	102.04	109.66	105.04	100.78	108.09	103.73	109.37	98.702	104.4	104.46	106.4	100.18	104.42	109.25	111.06	100.61	105.25	109.92	106.19	105.7	109.16	104.49	107.59	103.64	98.262	111.65	111.57	107.8	103.48	105.1	107.3	104.78	104.1	109.52	104.04	104
106.05	107.58	103.9	97.595	110.41	99.284	98.304	106.74	109.56	103.39	99.826	95.63	104.51	99.778	99.472	105.46	111.95	104.25	103.78	100.1	110.56	110.43	111.69	107.06	104.38	101.25	103.81	111.42	106.65	106.66	107.62	105.11	111.69	109.9	109.02	105.63	105.66	100.95	104.59	107.21	106.37	106.51	105.56	106.01	108.8	105.77	106.06	108.24	111.68	109.05
96.531	93.702	102.85	98.242	96.021	101.17	92.838	98.687	92.303	93.346	97.284	86.903	93.423	99.508	97.909	92.78	96.214	101.52	100.37	97.217	99.075	93.691	92.545	99.671	102.72	97.925	94.126	99.848	97.423	96.15	95.232	99.791	90.204	103.22	97.509	98.493	98.314	95.562	96.367	97.592	99.889	102.44	94.39	101.44	101.35	96.784	98.677	95.009	99.413	95.877
106.54	111.8	112.62	104.84	108.11	113.6	108.05	104.29	110.24	102.76	113.64	105.87	105.6	104.47	108.32	113.61	109.06	110.02	103.48	110.92	104.71	107.97	109.58	108.19	109.21	113.2	108.28	106.16	109.28	106.49	112.38	104.84	112.96	104.38	108.83	110.89	102.79	109.62	105.89	104.44	104.89	110.77	104.63	106.71	107.73	105.8	102.55	104.07	107.91	106.9
105.98	106.95	106.43	113.85	107.38	107.26	109.1	125.04	117.48	113.05	105.69	108.4	112.58	109.15	108.08	110.46	110.66	105.72	109.55	110.5	110.73	111.35	106.2	114.1	113.3	112.8	109.06	111.91	109.52	110.88	114.71	113.97	108.99	118.23	108.78	108.84	107.82	107.38	108.47	111.78	102.39	112.21	113.45	105.9	101.16	120.6	104.59	108.61	106.67	109.37
111.95	110.85	103.52	102.36	106.63	101.98	108.65	103.83	102.47	103.33	109.96	102.27	109.19	102.65	102.49	100.93	105.07	106.37	104.54	105.19	105.7	98.265	105.68	107.28	100.55	103	101.58	103.74	106.12	102.29	105.75	110.13	105.82	109.35	109.74	105.45	106.16	108.92	108.08	110.01	112.69	102.83	105	101.63	105.69	105.52	104.19	104.9	105.26	104.36
105.71	104.6	99.704	103.78	111.82	103.11	101.68	104.75	113.76	103.67	103.33	108.64	103.76	106	105.74	104.45	97.442	108.47	107.21	108.1	110.41	104.12	107.53	102.98	103.42	106.49	102.47	100.2	110.54	108.44	114.62	110.52	109.65	101.69	107.75	108.35	107.18	107.25	108.24	107.83	104.8	105.95	104.63	97.717	109.54	101.76	105.66	102.75	108.93	107.66
105.56	105.83	105.81	104.97	104.58	103.92	103.31	106.18	101.43	100.19	105.36	106.28	105.07	104.35	103.57	101.23	107.6	110.41	100.06	105.93	107.23	106.85	107.98	105.26	102.75	103.54	108.81	103.27	111.5	101.79	103.89	108.85	111.53	108.07	100.95	104.23	106.86	104.48	101.9	104.25	107.24	108.26	108.58	106.47	106.19	104.72	105.63	102.47	112.79	105.1
98.312	100.47	103.16	95.635	99.025	99.032	102.25	97.836	91.779	97.494	94.373	97.166	98.228	96.341	96.047	107.37	100.36	94.375	96.12	92.75	95.843	99.801	97.225	97.453	104.04	99.965	92.323	99.708	100.01	100.7	95.952	100.33	100.4	96.989	90.811	102.42	96.301	98.516	100.71	95.851	98.537	96.844	96.453	96.883	99.828	95.252	96.194	92.514	93.337	101.75
106.63	110.22	105.32	109.02	106.01	97.95	100.99	105.5	108.23	101.47	104.16	104.35	107.51	109.42	104.79	101.79	104.39	99.869	109.86	95.346	102.89	108.21	98.126	104.01	106.54	111.03	102.96	103.37	96.947	101.56	111.18	102.94	107.02	108.11	109.52	100.54	104.08	103.72	110.88	105.19	111.03	109.12	105.13	105.14	98.354	102.46	107.75	104.93	101.39	99.667
102.19	104.55	92.062	98.233	100.01	95.143	98.243	98.279	91.98	98.606	93.56	96.956	99.803	94.172	100.88	91.93	101.84	104.12	96.854	93.145	89.92	98.947	91.086	98.405	99.634	96.782	95.42	94.928	96.152	97.661	96.489	104.01	95.38	105.52	99.973	101	101.1	99.492	99.009	99.061	98.771	100.35	98.311	97.521	96.93	99.11	91.646	99.923	96.611	99.706
108.16	114.53	105.71	104.18	107.54	98.56	96.923	102.85	108.12	97.091	108.05	103.79	106.22	102.88	109.16	103.42	101.94	109.33	102.45	109.64	107.78	102.67	108.47	107.38	102.27	105.48	108.67	105.96	108.99	109.91	99.962	112.01	104.66	104.97	108.2	107.88	108.92	100.77	100.48	103	104.33	109.01	112.86	109.87	106.53	102.45	114.27	106.12	106.25	106.05
115.07	105.61	103.38	112.91	112.49	116.91	108.76	111.62	114.65	112.79	109.2	106.8	106.28	111.6	104.76	107.86	108.57	108.66	103.62	110.19	112.11	109.11	112.64	109.94	108.72	111.01	106.91	105.99	114.89	106.61	110.08	107.21	111.36	108.75	109.59	103.64	108.3	111.73	106.42	112.93	107.3	106.18	110.32	112.55	108.32	109.91	103.58	109.25	106.55	108.34
105.51	112.6	104.33	111.73	108.94	106.79	102.76	106.68	109.48	105.92	109	110.27	112.12	107.5	104.46	108.91	106.07	115.11	109.5	110.57	108.92	109.38	114.68	108.36	107.41	109.5	113.83	112.5	110.08	110.22	114.64	108.06	109.03	102.08	106.38	111.75	100.48	111.6	113.71	108.65	105.27	103.27	108.18	106.93	112.62	110.34	111.08	111.7	106.27	111.62
109.26	103.25	112.18	107.46	118.19	105.89	111.05	111.66	105.87	115.88	109.76	107.62	106.79	115.63	108.28	111.19	110.48	107.9	107.19	107.17	110.37	111.81	115.63	109.11	105.63	110.6	109.07	103.14	106.73	113.84	114.17	109.12	106.48	114.2	104.66	110.95	106.48	113.5	112.44	109.21	104.44	109.91	103.72	115.01	111.11	109.29	114.48	111.41	112.84	105.25
97.134	98.715	94.406	93.914	93.88	97.827	103.01	99.935	100.75	103.5	98.414	102.61	101.14	103.67	101.72	103.09	97.902	97.598	100.11	102.3	98.211	101.91	96.454	98.488	101.3	102.6	94	101.5	96.986	100.03	101.17	104.7	106.35	100.44	109.26	95.685	99.403	100.22	99.859	95.502	98.075	97.762	99.918	96.643	96.356	99.928	100.24	95.683	102.12	96.666
108.15	108.75	100.97	107.16	108.32	101.04	106.37	109.73	104.65	110.09	100.52	101.72	102.76	100.08	105.3	108.62	104.55	105.42	108.82	104.92	101.78	105.43	99.668	113.61	107.61	105.74	105.1	107.41	112.58	105.41	104.29	108.04	101.03	101.14	103.76	105.45	109.54	103.05	104.45	109.26	111.53	98.214	107.28	105.89	106.15	109.79	105.51	102.79	113.71	107.14
103.48	107.95	105.54	112.92	112.99	103.99	106.78	106.3	101.41	106.41	105.47	111.79	114.25	108.45	111.7	108.85	107.96	107.83	112.73	108.76	107.45	102.1	104.98	104.08	109	114.51	104.54	107.17	111.16	104.21	111.16	109.6	108.92	105.14	110.18	111.97	113.68	105.09	103.94	105.94	104.82	107.86	108.6	108.74	106.81	102.79	111.27	110.95	111.36	108.47
109.88	109.61	114.9	101.36	107.55	105.51	107.53	106.82	106.08	104.9	110.27	106.62	107.45	105.29	109.28	108.03	104.72	105.14	103.85	107.13	106.59	107.58	106.29	111.79	104.32	102.01	104.18	103.92	106.71	103.5	103.88	107.53	101.26	104.32	105.21	105.16	102.87	102.98	110.99	106.65	102.86	107.28	109.88	109.73	108.5	111.93	106.56	105.39	104.83	108.16
104.69	108.21	109.8	109.39	101.71	106.02	104.15	103.11	102.08	110.21	103.26	102.2	93.215	105.23	95.467	106.14	99.304	98.602	107.07	108.12	102.5	106.84	105.49	105.84	104.32	105.89	108.98	103.9	106.71	105.09	97.588	104.99	106.27	112.12	111.74	100.13	101.88	105.46	103.63	101.66	104.6	106.95	109.93	100.57	108.08	105.5	103.48	104.47	105.85	101.65
108.16	108.04	107.82	102.85	111.84	105.12	105.04	103.91	104.74	105.52	109.55	105.93	111.5	103.9	103.74	105.6	103.63	105.65	104.16	109.89	105.08	106.04	98.711	110.38	111.95	99.956	114.39	107.75	107.15	111.34	106.1	104.47	112.13	99.72	101.03	101.97	102.27	106.2	111.2	103.67	108.02	102.94	104.68	99.802	106.59	105.29	104.68	102.55	104.75	105.58
103.14	108.5	103.22	106.45	102.88	106.56	105.69	107.35	102.62	101.31	105.31	103.44	111.33	109.15	108.83	106.84	108.07	102.92	97.786	102.95	104.39	109.68	98.228	106.26	104.95	107.91	105.93	105.12	105.93	110.92	109.84	110.42	102.6	103.84	104.05	104.7	98.158	103.34	104.14	104.6	108.7	106.17	106.42	101.06	101.65	106.58	108	104.18	113.02	99.651
104.42	110.85	109.61	107.49	113.3	111.24	104.33	104.15	111.61	107.33	108.77	106.41	106.74	105.03	103.43	105.81	112.41	107.02	113.3	99.423	110.46	103.88	100.19	108.74	110.39	112.62	113.11	111.3	108.66	111.95	105.32	101.92	106.18	102.71	101.66	105.09	104.68	109.59	107.11	107.05	106.46	105.95	109.06	107.98	112.89	113.46	108.46	105.47	107.5	102.52
99.495	99.544	99.158	96.559	95.339	99.791	93.576	101.81	98.786	96.235	98.02	92.475	96.651	100.91	101.06	95.434	97.072	94.598	103.4	104.84	90.848	94.302	99.566	100.36	96.681	100.51	96.092	95.581	103.92	105.68	98.864	95.61	99.532	98.119	98.838	102.45	95.347	100.98	99.13	101.33	101.92	103.11	101.44	98.479	101.74	103.66	97.11	95.929	96.272	99.017
110.01	110.54	109.29	111.89	113.93	109.06	109.31	114.25	113.86	109.34	113.13	109.67	109.3	115.8	109.56	111.97	108.03	108.67	104.66	104.47	107.53	108.34	116.05	109.74	111.69	116.13	105.42	105.76	111.72	109.09	117.04	107.67	114.77	107.22	112.74	110.22	113.98	107.06	111.75	113.27	113.21	113.74	114.87	108.9	113.93	105.4	110.1	114.63	104.71	118.81
107.75	106.56	109.9	108.56	106.44	109.72	106.09	104.82	107.15	107.33	104.98	111.82	108.06	106.97	109.34	107.05	109.21	110.6	106.24	108.73	109.16	107.32	112.38	99.535	104.26	100.51	107.82	100.21	108.16	108.79	107.52	108.03	116.03	108.26	103.06	103.91	106.16	98.714	109.82	106.31	103.55	109.64	108	107.34	102.14	111.47	105.07	101.76	113.23	105.99
106.25	102.61	114.87	105.6	103.52	109.89	106.44	107.71	112.41	111.69	106.8	103.5	111.38	112.73	107.64	109.44	104.03	105.1	112.91	108.73	112.18	109.33	104.27	112.12	108.78	110.77	105.38	101.92	108.88	109.93	112.69	108	105.54	115.89	115.23	106.97	107.41	117.4	110.53	109.14	106.42	106.63	104.19	111.67	111.71	108.66	105.36	106.77	110.78	110.83
106.92	108.03	112.18	105.3	110.63	113.36	103.61	107.01	105.68	102.36	109.78	110.44	100.17	111.87	107.39	110.63	105.78	106.54	106.66	109.26	104.14	107.02	107.08	101.7	104.79	104.11	107.55	105.56	110.19	103.45	106.02	103.44	106.61	109.16	108.6	103.45	105.22	110.56	110.38	110.07	106.21	108.42	106.08	108.66	107.43	106.14	109.16	112.06	100.47	108.12
113.74	105.96	105.24	110.61	112.29	107.26	104.06	106.58	109.65	112.88	111.35	110.27	109.41	106.94	102.99	111.71	107.22	103.61	105.62	112.73	107.78	111.41	106.42	107.69	104.87	108.22	105.74	104.48	110.42	102.25	109.1	105.88	104.91	106.8	107.34	109.47	108.86	103.37	111.11	111.74	110.53	107.6	110.5	111.29	111	110.05	106.09	111.91	105.4	105.63
106.66	106.74	110.75	110.7	100.52	110.7	104.64	108.79	113.75	111.48	107.61	111.58	107.6	100.73	107.31	105.99	114.4	111.83	109.55	113.03	105.92	114.83	113.18	104.14	109.1	110.64	110.25	113.79	109.66	107.08	111.21	110.92	108.01	109.65	106.87	107.41	106.74	105.35	107.75	107.73	112.29	108.29	110.69	110.33	112.49	108.57	110.66	113.36	113.42	108.35
104.97	102.87	104.42	112.18	102.96	109.14	104.59	110.08	109.4	113.63	110.66	108.09	111.13	114.48	100.79	108.2	113.02	106.62	115.85	108.55	104.08	114.67	109.2	112.81	107.09	108.44	103.47	111.27	104.07	112.59	104	109.53	109.54	108.99	104.77	108.09	107.71	103.72	113.07	107.04	114.72	116.58	103.28	103.36	107.73	105.3	110.73	111.12	105.51	104.66
109.75	113.76	103.72	102.92	101.01	104.89	102.58	108.01	101.65	104.68	100.22	103.86	99.795	99.039	111.48	106.07	102.6	102.76	108.32	108.89	98.704	105.49	108.1	102.68	107.26	101.9	101.77	104.26	110.87	99.905	106.18	105.7	107.25	99.624	106.86	101.84	110.79	104.63	103.05	102.74	101.59	108.4	102.04	98.265	109.72	108.05	102.18	106.62	110.85	103.95
107.62	106.02	108.07	109.7	107.41	107.44	111.62	108.87	114.19	105.39	111.87	109.21	106.67	114.77	100.79	110.34	112.8	109.41	106.74	100.78	104.2	108.36	103.1	114.64	105.53	105.02	107.92	105.72	102.41	107.1	108.34	103.9	109.66	106.14	103.99	103.49	102.56	106.69	105.34	110.12	103.56	104.66	109.69	107.42	105.8	105.2	107.93	106.4	101.1	103.2
108.05	107.57	105.42	107.71	111.64	108.31	109.4	108.4	103.7	100.22	109.39	105.5	111.99	106.79	112.3	107.23	103.4	108.72	105.77	111.33	107.53	106.87	104.93	102.68	108.65	112.68	113.63	103.68	103.43	109.79	109.92	108.32	105.07	114.63	108	100.96	106.72	106.36	104.12	99.528	105.75	104.53	111.17	109.71	109.62	104.11	110.93	110.31	114.74	107.12
97.554	106.99	102.66	99.237	97.658	99.457	96.688	105.26	100.55	97.325	103.2	105.46	103.17	99.852	100.65	93.926	97.802	97.993	95.17	104.73	97.772	99.408	104.99	101.22	99.876	104.88	101.75	102.38	100.48	104.73	105.24	98.172	103.32	102.57	98.003	104.13	102.36	100.44	100.52	94.324	103.66	101.45	96.137	104.1	96.757	100.42	104.38	99.333	93.792	100.12
107.56	107.2	107.29	106.95	105.56	112.03	105.04	109.58	108.64	108.42	107.97	113.56	103.05	105.14	109.98	113.97	112.41	112.24	105.92	109.79	108.2	105.04	105.61	109.2	103.48	103.93	111.07	103.16	108.44	107.89	106.5	106.75	112.93	104.06	107.03	106.36	109.99	109.87	104.01	113.96	105.79	106.6	109.92	111.16	106.78	107.46	111.46	117.9	110.2	107.78
102.6	109.58	104.22	104.57	105.07	104.98	107.38	110.66	103.67	109.28	103.58	110.29	107.35	104.55	98.758	104.76	109.25	112.57	102.12	107.63	106.02	108.53	109.21	110.97	106.87	105.67	98.771	108.52	105.54	105.35	107.23	108.18	111.38	106.89	104.71	104.31	101.9	100.6	109.65	104.99	101.54	107.2	103.01	101.02	101.29	103.9	104.81	103.86	102.54	103.17
97.301	106.3	105.58	106.19	109.17	105.52	104.57	105.79	109.74	108.41	105.47	108.05	100.69	109.56	109.57	104.08	105.15	102.47	108.76	102.27	103.42	106.61	109.71	108.17	106.97	103.14	110.13	110.95	108.73	109.23	107.2	106.65	105.48	104.29	109.57	110.36	107.35	110.14	109.14	102.56	98.405	108.13	110.78	105.15	101.98	107.65	109.66	108.98	102.52	106.11
111.75	109.65	110.8	115.5	117.29	109.45	108.34	112.96	109.21	121.79	112.42	111.7	106.27	110.67	112.15	108.79	112.63	116.48	108.05	109.88	107.01	111.02	115.88	106.94	109.6	109.78	109.07	103.13	108.09	108.92	116.12	107.66	107.72	111.17	106.27	107.79	115.76	114.19	111.57	115.93	109.27	112.11	112.96	112.8	111.67	108.79	107.97	116.77	110.88	105.97
102.31	102.37	99.732	99.829	100.31	103.55	99.349	97.387	96.276	98.305	102.48	99.913	97.335	104.3	101.03	101.05	98.468	97.984	104.02	98.65	96.965	103.73	103.73	97.143	100.4	98.977	98.351	100.17	97.005	94.538	100.92	100.93	102.81	100.77	95.881	101.76	105.98	102.09	105.01	90.872	97.571	95.462	100.38	101.35	98.246	94.925	101.35	99.472	94.338	97.053
112.61	107.11	108.97	110.76	112.29	107.57	105	103.29	107.66	102.99	110.19	109.21	102.05	104.42	111.47	110.75	106.65	105.84	108.47	110.64	103.07	108.18	102.38	109.21	110.88	110.51	116.4	113.01	110.6	103.09	111.11	110.28	110.2	111.51	112.58	110.16	105.32	113.88	112.13	111.94	113.78	103.03	106.02	114.95	110.24	106.96	104.05	106.59	105.82	106.17
107.82	109.68	104.69	107.12	104.25	107.5	101.19	107.16	101.85	106.76	105.25	97.052	110.78	101.47	113.16	105.98	106.6	101.94	109.81	104.26	110.4	96.124	109.01	106.21	108.46	106.47	110.98	112.08	106.43	98.201	103.55	107.43	106.97	102.13	109.47	106.4	97.488	109.34	101.34	114.45	101.07	105.39	108.6	104.67	103.65	101.93	102.95	101.82	103.78	102.51
103.12	107.17	108.78	107.92	110.23	108.15	105.68	115.58	103.69	106.54	113.98	104.11	109.8	102.25	102.37	109.45	102.44	109.84	104.91	106.7	99.99	108.28	104.17	107.33	107.86	106.36	103.72	107.49	104.41	106.55	107.17	111.49	104.76	104.83	110.11	99.864	108.25	106.76	105.46	108.46	106.92	103.76	101.96	108.94	98.853	102.14	113.48	108.3	109.28	106.35
104.9	106.67	102.47	99.27	94.154	98.432	105.08	104.54	101.91	106.06	95.558	99.343	100.75	105.46	95.054	96.911	100.82	93.947	101.62	102.02	98.229	101.84	100.29	93.216	100.95	92.747	98.661	106.04	96.219	94.641	102.1	101.69	102.84	98.688	95.119	94.038	102.86	97.67	99.251	107.38	102.14	95.897	103.53	94.272	106.77	103.63	105.15	106.46	95.511	97.986
105.75	107.58	117.08	106.75	112.94	105.65	105.05	102.9	112.85	105.95	109.32	109.62	106.38	101.36	107.5	103.92	110.74	110.51	115.42	106.27	105.98	109.7	113.02	107.06	112.13	109.29	104.57	105.07	105.28	109.19	110.12	99.776	110.1	107.11	109.74	108.21	108.25	100.31	105.2	110.01	105.98	103.94	107.11	111.45	110.24	112.55	108.62	109.96	112.23	108.04
113.87	112.35	105.25	97.157	107.85	106.64	110.44	114.17	109.23	105.6	107.47	102.48	107.23	108.9	107.81	104.65	103.64	114.39	102.2	107.29	98.336	107.92	111.51	111.37	107.85	102.08	102.1	98.593	104.69	102.87	110.45	108.03	108.22	99.806	108.07	105.38	101.83	104.3	106.68	106.48	107.03	110.6	108.7	109.01	110.73	109.26	101.82	111.04	106.48	102.56
107.81	110.42	113.33	108.27	111.44	108.14	103.05	114.35	109.43	115.13	106.88	106.24	117.56	118.4	108.64	104.57	105.79	103.26	109.92	110.66	101.72	118.14	112.28	119.12	114.3	105.7	111.23	112.71	111.06	109.32	114.21	105.18	111.08	114.09	111.68	111.92	108.01	104.07	109.06	108.93	112.37	111.38	107.44	111.84	106.04	110.49	110.23	105.19	104.03	109.56
110.25	107.03	105.58	106.01	109.97	100.51	109.58	107.1	109.08	105.3	106.47	112.49	108.28	109.19	107.98	109.18	107.92	99.232	102.78	107.26	100.69	108.44	109.43	103.66	104.38	108.94	110.67	112.54	106.43	108.54	111.05	109.39	103.63	114.25	99.573	107.6	105.46	110.79	111.42	109.38	104.18	103.01	108.06	109.1	105.7	102.55	96.984	106.4	109.56	106.58
101.62	103.69	100.72	88.331	98.255	98.765	98.027	99.736	96.34	102.09	101.08	102.94	102.51	101.75	103.9	91.53	101.24	100.71	107.2	100.64	103.09	107.32	93.052	103.24	95.89	104.18	92.273	101.51	102.61	100.19	101.28	103.72	91.336	104.14	101.76	101.4	110.92	103.15	110.48	100.71	102.11	101.32	101.01	102.65	102.99	96.002	99.307	104.94	96.594	101.14
103.64	106.28	104.37	110.74	109.74	110.02	109.3	106.76	105.03	104.27	108.78	103.63	108.77	112.92	109.84	109.65	104.59	110.24	105.4	106.54	108.64	107.32	111.44	109.61	104.99	101.04	102.7	107.39	106.55	111.41	110.75	110.37	100.87	107.05	107.49	109.26	104.27	111.12	107.5	110.35	107.2	112.57	105.87	107.61	108.58	106.8	114.7	109.26	111.9	103.94
94.257	95.882	95.946	105.76	96.902	96.656	106.24	96.085	105.53	96.65	96.048	102.96	103.23	95.563	101.2	101.28	102.47	103.22	105.55	106.03	99.553	107.51	105.15	97.289	102.69	103.69	92.366	104.19	98.883	95.827	101.28	94.995	105.23	102.25	102.03	103.31	102.47	100.97	101.79	97.538	101.63	96.696	96.242	96.132	103.1	99.589	94.389	97.992	96.119	101.75
113.85	107.49	101.45	111.93	111.36	105	105.77	111.12	107.04	114.21	102.73	107.3	111.67	99.101	108.23	104.59	106.16	109.58	106.56	107.14	107.18	106.22	106.97	112.06	109.19	110.68	101.27	109.26	109.6	108.1	111.35	109.39	107.17	101.4	106.04	107.77	105.04	109.39	105.06	113.66	109.32	108.39	112.49	107.15	105.88	102.95	104.54	98.306	105.45	107.87
108.97	103.49	111.53	106.74	107.95	106.48	106.19	111.7	109.92	110.09	108.11	110.03	104.77	109.37	108.5	104.08	111.79	107.67	109.55	108.09	108.04	104.02	103.42	112.47	108.24	106.48	107.15	108.69	109.7	104.58	106.94	111.48	108.79	111.72	108.82	110.43	106.87	112.03	107.22	106.23	104.87	112.84	111.22	114.58	108.12	106.79	114.67	111.95	105.22	107.64
103.84	102.06	106.32	106.98	104.45	108.19	103.75	110.53	108.79	108.07	106.67	108.4	103.77	99.734	109.63	106.8	105.31	111.26	107.15	111.5	107.15	116.75	102.14	107.85	104.75	107.57	104.31	113.86	113.02	110.76	107.92	102.82	108.13	104.3	105.96	104.92	106.15	104.75	113.17	104.96	106.61	104.66	109.63	105.62	107.23	103.43	102.23	112.79	111.95	112.22
110.32	100.66	105.74	102.53	96.958	107.11	98.504	104.17	107.8	110.39	101.62	101.36	110.02	103.45	111.56	108.95	106.21	112.15	110.34	111.19	105.19	103.76	103.16	112.43	104.96	109.75	106.59	102.05	102.93	104.82	104.52	105.53	105.53	109.42	98.738	108.71	111.69	110.36	106.14	108.24	105.09	107.84	104.87	110.23	107.49	104.6	107.36	107.75	105.55	104.77
99.291	101.97	98.758	93.562	92.4	97.14	94.747	91.63	97.974	99.847	99.483	96.948	99.163	95.946	96.982	95.995	99.462	96.599	92.601	95.914	100.15	97.867	99.892	98.053	100.27	98.262	93.032	95.984	94.278	102.16	93.39	101.08	100.49	97.553	91.418	94.246	94.673	103.26	98.42	96.404	97.87	94.835	102.47	102.35	98.947	98.212	101.2	100.76	97.223	101.19
104.01	105.12	105.46	107.13	113.76	106.48	106.13	105.28	108.52	106.71	108.39	106.76	107.85	107.06	109.52	102.23	106.49	113.03	104.41	103.93	108.08	105.61	106.12	110.54	109.07	111.65	100.37	104.91	106.97	111.17	106.59	109	104.8	102.83	102.8	107.83	108.33	108.39	103.56	102.65	101.11	111.83	107.22	106.53	111.23	106.25	102.48	108.93	110.78	107.8
108.27	105.07	113.24	106.4	105.73	105.6	108.63	105.68	107.18	101.43	99.586	109.42	106.08	113.27	105.45	109.29	108.45	102.97	101.58	104.4	105.91	106.35	108.37	98.869	103.07	103.05	99.02	108.71	105.46	104.59	100.46	105.23	105.84	104.01	105.86	107.49	105.78	98.071	109.17	107.3	106.99	108.14	105.72	101.59	106.48	96.875	108.72	101.3	106.15	108.99
110.81	104.59	104.48	109.26	100.33	100.34	106.74	107.46	108.9	103.51	110.09	109.61	109.99	108.54	107.28	103.58	108.63	108.67	104.55	105.51	104.76	100.67	108.82	102.63	108.37	105.9	102.88	110.46	108.52	108.86	106.34	113.03	104.39	101.35	102.63	108.67	108.05	105.23	111.87	105.78	104.25	102.67	102.94	107.82	103.62	107.74	113.34	108.52	107.51	102.5
104.21	107.4	105.33	100.87	113.18	108.88	105.98	106.47	107.58	106.3	104.21	108.97	102.95	108.29	99.237	102.3	104.75	100.69	105.98	98.993	102.89	104.62	101.32	107.37	104.64	102.82	106.11	103.27	99.345	103.74	100.91	100.46	104.37	111.9	110.05	104.52	100.13	100.52	111.63	104.56	106	110.59	104.72	107.05	102.65	104.69	104.16	100.41	107.72	101.85
102.23	104.28	105.87	113.07	103.86	107.38	105.75	109.24	110.01	108.02	102.99	102.8	99.049	97.485	109.73	108.95	107.81	108.75	108.55	108.52	102.5	106.85	102.28	107.45	109.67	107.39	102.76	101.38	105.34	106.89	105.62	101.5	112.3	100.47	107.68	108.79	109.76	106.32	103.66	99.733	103.23	100.92	106.89	98.382	107.22	111.36	109.44	108.13	108.56	104.61
105.2	109.4	109.97	109.13	110.33	108.31	107.81	114.68	100.19	112.17	103.43	107.7	105.73	108.09	110.96	100.92	107.86	112.54	110.58	107.59	107.52	106.21	108	101.54	104.58	104.69	108.6	108.97	106.47	110.1	107.38	105.82	110.09	114.73	109.52	101.36	109.32	111.29	105.04	104.53	106.52	104.89	106.55	105.33	103.15	105.42	106.79	110.17	105.65	107.77
109.16	110.08	103.78	99.145	111.44	103.28	102.94	107.38	100.9	111.25	100.21	105.67	111.58	104.74	105.05	104.81	97.959	105.64	112.93	106.28	104.8	104.07	102.58	98.444	104.51	103.04	104.03	106.68	103.84	106.74	100.96	103.88	110.88	103.77	111.86	100.63	106.94	103.83	106.87	106.08	102.85	105.61	99.15	106.14	104.47	112.58	103.85	104.49	106.81	103.6
94.996	95.817	102.64	99.604	95.074	100.07	102.39	103.67	102.78	105.54	94.669	103.66	102.72	100.14	97.644	101.42	99.336	91.129	101.68	95.648	96.572	90.279	98.738	101.02	93.338	97.428	97.144	101.46	95.856	100.61	104.72	98.917	105.82	93.141	109.2	102.01	97.981	97.621	97.943	98.918	97.785	96.763	95.359	97.456	105.15	95.663	95.712	95.811	95.194	98.596
109.91	112.35	99.059	107.22	111.06	104.9	104.13	106.24	103.85	104.44	109.65	111.89	110.94	106.42	109.3	106.15	102.17	112.2	100.27	112.09	108.52	101.3	108.56	115.31	109.45	113.98	112.89	106.47	107.77	106.19	109.98	113.05	112.62	110.42	111.78	102.49	107.5	105.23	107.07	105.9	105.44	110.53	104.9	102.74	109.39	105.1	110.28	110.07	108.03	104.69
108.39	101.2	106.81	108.63	102.09	106.4	105.34	107.85	109.85	109.74	109.44	119.97	109.91	104.55	110.53	107.62	108.19	102.61	105.85	107.74	101.27	110.39	110.9	112.28	98.736	103.61	110.35	107.19	108.97	102	110.04	106.41	108.47	106.77	111.47	109.91	108.56	110.41	107.26	111.23	103.16	111.54	105.11	114.83	106.16	106.5	115.7	103.28	104.99	109.76
105.02	101.47	104.59	103.95	102.69	103.04	104.19	104.77	106.22	100.43	108.28	107.36	108.73	102.93	107.24	108.04	100.99	103.61	108.08	111.05	103.81	103.88	111.37	105.28	106.29	103.87	100.85	102.19	110.41	107.81	102.1	113.45	105.89	112.21	109.34	107.81	105.36	108.93	105.47	106.57	103.85	104.15	109.2	104.6	102.96	105.61	111.36	103.56	108.42	101.25
98.279	97.865	99.072	101.08	97.123	106.12	93.526	95.936	97.496	102.31	98.726	98.918	103.12	97.467	99.315	105.72	102.92	91.659	101.04	100.85	93.623	97.2	104.63	97.937	101.34	106.92	98.631	97.234	99.076	96.822	101.35	105.65	102.52	96.599	96.96	100.38	97.627	104.1	104.48	99.396	103.76	97.382	95.318	103.32	100.32	96.629	98.077	100.45	99.951	104.16
104.34	112.71	105.5	99.192	109.75	100.37	107.65	101.23	101.14	107.82	106.25	102.39	98.958	102.06	106.71	103.71	106.69	104.72	107.48	101.75	105.15	103.12	109.22	106.24	104.8	105.37	109.83	104.59	105.19	105.19	105.75	106.39	116.48	103.18	107.96	105.55	101.04	109.7	105.64	106.15	110.76	104.85	101.43	106.47	106.23	100.99	100.49	100.88	102.38	104.63
110.37	107.69	107.51	104.77	106.62	103.76	111.72	109.33	100.12	106.79	109.98	105.95	108.3	104.36	109	104.01	106.39	97.967	106.94	101.44	106.33	103.45	109.99	107.65	103.27	108.6	103.93	104.53	101.16	106.83	104.26	104.59	104.31	103.54	109.29	104.62	102.61	100.21	98.965	108.64	102.65	107.78	101.06	100.06	110.75	111.08	104	106.45	102.26	107.68
100.81	108.06	111.62	107.39	113.3	109.15	110.64	104	112.81	108.91	106.74	112.73	112.74	107.57	106.54	111.77	107.75	109.03	105.04	104.22	112.69	112.75	106.78	108.58	107.84	107.21	110.92	109.08	107.65	105.74	106.74	104.88	108.17	108.35	107.83	104.66	104.1	108.74	111.75	122.19	112.95	103.28	108.68	106.98	103.32	102.34	103.15	104.35	109.09	110.42
114.81	110.34	105.07	104.55	98.518	112.4	113.58	106.74	109.77	100.29	109.33	106.84	107.71	109.77	108.05	107.36	109.94	106.76	105.38	107	107.66	108.75	108.16	101.35	107.55	113.73	111.25	107.06	107.3	114.31	104.93	107.59	107.92	106.01	108.85	109.48	113.32	109.99	106.29	108.92	102.96	106.32	102.15	111.42	108.14	111.74	110.05	106.67	106.39	104.56
101.09	107.14	106.79	105.3	105.14	104.92	105.41	102.69	102.15	107.13	102.11	102.07	105.8	104.6	107.15	103.08	104.15	106.5	107.66	102.73	101.48	104.36	102.51	104.89	106.52	103.35	104.64	106.86	105.75	102.18	105.68	107.35	105.15	108.47	104.9	107.28	108.03	104.63	105.22	100.44	107.99	113.16	100.63	99.706	106.26	98.544	106.06	116.34	98.641	98.51
106.29	108.27	111.35	108.42	107.32	103.47	110.68	101.49	102.14	106.6	112.58	109.51	104.5	105.99	101.33	110.53	99.22	107.52	111.46	113.76	107.08	114.82	104.77	109.71	108.22	111.94	106.97	112.38	109.03	105.65	106.92	103.08	111.79	110.45	107.41	104.85	107.15	102.3	106.73	113.95	104.85	108.19	113.59	107.59	110.45	115.32	112.89	103.25	108.54	110.43
101.52	104.76	107.35	104.39	108.45	107.04	106.63	103.4	107.32	106.07	101.36	104.26	105.65	107	109.33	105.63	107.01	109.64	106.69	108.59	104.26	101.94	103.78	102.66	101.29	102.43	103.99	104.12	105.48	110.05	109.87	105.18	103.65	106.58	104.08	101.47	111.29	104.96	105.86	94.542	102.49	104.93	99.522	102.76	101.76	99.715	99.823	108.67	109.04	107.29
106.86	110.74	94.261	108.4	109.61	107.41	106.83	107.83	103.11	99.254	103.99	109.98	106.41	96.968	105.83	108.7	110.98	101.35	111.39	100.09	100.53	106.76	105.64	104.64	109.62	107.52	107	110.16	109.95	100.06	104.38	101.94	108.5	110.58	111.54	102.94	106.34	103.86	105.3	109.78	96.613	96.217	106.76	100.01	104.2	107.04	102.33	108.75	102.85	100.19
104.58	106.48	107.55	107.9	101.74	108.62	110.62	109.64	106.83	117.94	104.76	114.64	110.28	109.81	103.52	111.38	108.88	108.78	105.95	108.15	108.24	105.15	102.76	109.03	104.45	107.35	110.41	110.89	108.05	108.52	108.26	106.69	101.89	110.65	110.3	104.48	108.53	115.65	112.25	105.62	108.66	112.05	111.55	103.34	109.93	105.88	111.7	102.77	110.34	101.71
108.71	111	114.09	107.3	110.92	105.09	105.31	111.06	105.58	115.63	111.2	112.38	104.36	105.63	106.37	106.67	110.68	109.94	106.09	108.64	101.02	103.49	106.82	107.33	108.71	107.69	105.86	108.63	107.47	114.42	113.84	109.79	110.41	109.21	111.64	109.01	112.47	107.06	104.34	103.11	106.93	106.86	112.49	112.33	106.2	114.51	110.57	104.4	109.21	104.88
104.93	101.04	104.01	107.27	106.78	108.78	99.937	109.57	108.71	108.62	110.24	106.31	103.49	107.32	108.36	109.93	106.24	111.92	110.31	104.57	106.7	108.75	109.04	104.98	109.6	100.93	100.85	107.06	105.28	107.25	108.13	103.39	105.26	102.42	107.61	102.42	108.31	102.36	103.5	104.77	101.78	106.01	105.51	108.86	107.93	102.32	104.13	107.86	111.74	104.87
111.37	108.96	109.84	107.56	103.31	106.93	111.99	107.52	109.52	107.39	111.5	106.02	105.33	102.07	114.03	111.38	110.23	115.49	110.89	110.38	102.57	112.59	111.17	111.33	103.77	108.67	104.26	104.98	103.91	105.26	112.89	107.68	107.63	107.01	114.42	104.4	109.28	109.88	107.96	118.85	105.75	105.73	111.12	107.81	101.56	107.68	111.64	109.34	110.24	101.34
106.89	107.08	108.23	111.54	105.22	108.95	109.76	110.75	105.74	107.59	110.21	109.7	103.19	107.51	108.48	111.49	109.79	111.04	109.39	114.16	111.62	105.28	102.03	111.01	101.02	108.41	114.43	110.62	110.19	108.3	104.78	104.05	104.84	100.96	108.62	104.2	106.55	108.35	112.11	97.922	109.23	104.06	104.07	109.51	103.4	110	105.51	109.29	110.81	106.55
104.93	107.24	101.18	103.32	103.3	99.014	106.04	100.42	103.7	106.16	100.48	106.01	106.97	102.98	100.8	106.71	101.79	101.85	104.89	107.35	98.839	105.81	108.15	109.94	105.53	107.82	104.87	107.09	104.84	106.3	105.16	108.57	101.85	105.34	104.75	105.64	105.51	104.93	109.8	107.43	101.31	103.8	103.94	101.85	102.35	102.97	100.69	107.2	103.64	103.34
102.7	104.72	100.7	107.1	106.19	102.26	99.842	103.24	104.88	102.94	105.79	112.01	103.02	106.49	111.17	105.78	107.75	102.89	107.83	109.95	103.78	109.35	101.43	109.25	107.29	106.06	107.48	107.2	104.19	103.48	107.05	106.87	102.08	107.73	105.7	108.55	110.03	109.65	102.43	105.31	107.99	104.64	110.1	108.04	107.05	107.39	105.47	105.76	106.38	109.27
107.35	105.44	107.6	109.62	105.83	106.09	116.17	109.79	108.25	119.04	112.44	102.49	112.37	106.33	105.55	109.87	112.92	106.56	100.32	104.94	109.52	99.445	105.33	104.68	104.49	114.61	106.69	107.51	106.39	102.31	107.97	109.67	105.16	105.88	114.34	108.43	108.01	109.99	109.2	112.05	106.79	106.05	106.62	101.48	101.55	101.99	112.05	106.21	114.01	113.58
110.21	109.71	105.73	110.17	113.5	105.31	102.55	107.91	108.11	107.82	102.32	112.99	108.82	107.78	111.39	111.83	109.32	107.39	109.62	108.39	111.47	106.89	104.61	105.7	106.64	112.23	112.17	111.87	111.35	111.07	105.05	109.1	103.13	107.94	111.42	115.51	106.09	104.39	111.92	108.93	114.05	114	112.1	108.7	108.43	105.54	104.7	111.37	113.55	116.01
108.99	110.25	98.428	112.66	109.14	106.81	107.54	111.78	102.13	111.6	101.84	104.28	104.46	105.46	112.02	103.2	106.29	105.45	107.72	109.88	97.378	111.33	102.84	105.39	105.31	105.34	104.01	111.35	113.08	104.08	109.94	108.04	104.6	106.25	103.43	107.47	106.42	111.7	105.04	107.21	102.68	104.77	101.86	104.38	106.54	103.39	108.14	108.69	110.79	107.43
96.77	98.416	99.771	98.258	99.677	102.38	96.615	97.788	104.13	99.956	91.396	98.738	102.54	94.583	94.152	94.735	102.13	98.85	91.684	89.508	96.26	92.847	97.236	98.346	99.795	99.606	104.73	100.71	95.9	100.84	95.389	99.023	91.155	100.61	102.69	98.028	97.395	101.5	96.825	98.492	101.6	99.814	101.74	93.038	89.315	95.866	101.02	96.075	91.686	97.167
[truncated: 150 more columns]
