# Supplementary material for: Genetic dissection of main and epistatic effects of QTL based on augmented triple test cross design
Source: PLoS One. 2017 Dec 14;12(12):e0189054. doi: 10.1371/journal.pone.0189054 (PMC5730204; doi:10.1371/journal.pone.0189054)
Supplement: S10 Supporting Information — (ZIP) [file pone.0189054.s010.zip › z6_1100_0.2_5.csv]

110.53	103.02	99.883	108.94	108.62	101.17	107.83	104.84	95.543	98.275	100.33	101.16	101.51	113.47	104.63	107.09	114.59	112.09	109.33	102.84	107.25	110.84	109.22	105.58	103.91	106.1	111.64	113.78	107.26	107.56	109.22	103.71	101.65	106.71	107.72	117.22	101.62	99.155	105.9	116.76	105.85	107.89	103.71	104.02	110.59	105.54	99.273	111.42	110.15	103.67
109.86	100	107.05	109.32	108.16	98.801	102.08	109.77	116.75	110.09	108.12	109.78	106.39	108.83	108.94	104.81	108.51	114.75	106.88	106.8	103.24	112.69	105.61	104.64	99.793	108.29	103.24	110.18	99.607	106.49	113.62	112	105	107.39	98.545	108.71	107.23	107.05	108.91	102.2	106.89	108.99	108.57	104.04	107.23	114.92	107.36	110.58	102.79	106.04
110.54	109.13	107.46	100.69	101.85	102.99	115.24	114.99	112.98	103.51	112.41	121.51	103.96	104.04	109.28	110.71	109.15	105.49	104.6	106.89	111.11	104.99	106.1	103.18	105.79	103.6	101.68	101.92	114.59	109.75	105.35	108.14	112.19	113.25	105.42	109.85	107.26	104.91	98.405	98.793	111.04	104.01	114.77	109.48	103.93	118.27	97.484	105.53	111.14	108.6
101.55	108.32	106.28	97.836	102.78	98.792	103.63	106.45	105.15	102.4	102.86	98.665	103.67	96.049	92.834	104.08	100.28	111.38	100.98	100.73	99.706	98.379	106.43	107.75	98.738	102.01	101.86	107.25	99.203	92.903	107.66	100.48	102.34	103.76	99.222	105.31	104.54	104.87	100.45	96.07	101.59	100.19	106.34	108.73	99.352	109.31	100.2	111.53	99.368	105.51
99.298	103.92	101.31	102.49	99.283	101.93	91.169	101	109.03	103.26	100.27	100.32	102.96	100.73	99.286	100.12	100.28	99.254	91.33	104.02	104.88	100.86	102.67	110.52	100.09	97.038	97.939	89.534	98.059	105.12	95.725	92.012	96.003	95.093	101.91	101.93	92.628	100.79	94.79	95.677	102.78	92.529	94.727	101.41	97.323	106.9	103.03	109.94	99.075	107.2
98.18	103.1	105.61	97.566	108.14	101.43	113.32	103.86	100.61	110.94	101.75	106.73	107.4	100.98	105.01	101.1	99.141	99.809	113.7	100.69	105.65	105.27	102.22	102.04	110.47	99.882	96.191	97.381	100.11	98.658	95.779	94.501	102.24	120.25	102.23	112.54	104.15	106.01	105.87	106.08	106.52	103.55	102.22	108.17	95.345	100.98	108.62	101.05	111.95	99.425
102.24	105.76	95.655	97.378	103.67	101.76	93.725	85.994	104.59	92.379	101.61	96.769	96.123	95.214	95.59	99.286	94.567	93.771	98.021	98.516	92.686	102.09	99.242	105.53	90.044	96.881	106.2	94.972	101.4	98.281	95.243	92.262	104.94	96.084	106.66	96.106	105.9	97.333	105.15	93.475	97.733	94.683	96.209	99.272	100.31	102.37	101.99	95.272	102.54	95.36
99.983	95.343	108.48	99.242	105.68	90.149	98.01	91	107.23	100.86	99.178	103.95	102.84	100.82	107.39	95.793	105.95	94.196	90.126	98.909	97.527	99.389	100.03	97.716	94.937	100.23	102.99	99.63	101.57	100.97	99.124	94.214	105.54	103.47	95.37	101.43	100.49	94.372	99.097	99.431	94.365	91.733	100.82	105.77	95.211	107.46	97.545	100.58	101.6	103.16
109.48	110.38	105.09	114.99	100.25	109.7	109.49	109.4	106.33	114.17	102.14	111.43	100.9	111.85	108.15	100.35	103.63	109.89	108.16	103.03	103.54	111.77	99.437	111.35	108.38	111.95	112.33	105.02	111.18	104.58	102.92	92.817	105.57	110.38	103.54	109.16	99.259	107.96	99.899	106.3	97.247	112.38	108.59	96.266	93.939	108.71	111.8	111.79	113.42	109.96
102.92	110.29	106.42	105.88	99.945	110.97	100.1	90.682	115.54	109.23	101.36	113.52	103.79	101.89	101.77	102.38	104.99	106.52	109.08	108.52	110.79	101.2	99.644	95.765	109.18	109.27	108.58	104.21	100.9	99.564	106.6	102.81	98.86	104.9	105.21	100.26	112.41	116.86	102.85	109.46	102.79	106.33	109.23	94.284	110.01	106.62	109.86	102.3	105.5	106.92
114.02	112.11	108.08	100.3	107.25	108.91	103.27	112.33	102.05	96.676	117.62	103.66	113.29	104.41	118.42	104.84	110.03	109	108.52	115.33	119.4	103.9	110.64	108.71	103.73	103.51	98.815	119.76	116.27	109.15	109.14	105.69	103.5	95.141	114.92	111.12	108.24	109.5	100.57	105.83	111.15	106.44	109.51	109.34	97.45	107.37	104.83	114.6	109.39	113.96
98.631	94.498	102.96	98.28	91.701	97.317	94.513	88.388	98.273	100.86	97.599	99.687	90.731	92.179	103.44	104.22	95.476	93.966	93.926	93.114	103.03	97.638	94.939	96.971	99.813	105.6	104.63	98.13	94.428	97.467	93.096	97.643	109.19	100.37	102.66	98.739	98.253	92.254	93.73	100.42	95.256	92.228	100.19	103.44	92.622	96.286	102.48	93.488	92.149	99.815
111.01	97.872	105.48	100.76	107.77	103.48	98.527	107.01	103	105.99	108.93	96.281	101.01	100.78	110.61	108.68	107.09	107.72	105.25	103.18	112.05	109.57	108.06	92.937	107.32	99.01	102.83	108	102.85	104.87	107.89	103.87	105.82	107.62	108.57	100.92	101.99	95.915	109.75	112.51	101.38	100.76	109.36	115.56	103.2	99.871	106.1	115.38	115.19	103.59
101.4	99.957	107.47	98.464	102.72	107.34	96.997	108.95	103.35	98.363	104.4	99.949	102.25	98.326	110.55	102.3	90.559	95.123	97.336	91.03	98.539	96.691	105.72	102.67	98.177	102.33	95.134	107.6	106.72	87.213	100.16	95.19	98.295	98.048	93.209	104.76	100.54	100.42	103.27	99.632	103.27	98.198	96.686	100.92	99.943	100.29	106.64	98.71	98.685	105.74
108.84	94.689	106.89	109.45	97.173	107.96	97.584	94.351	107.81	94.918	95.352	94.297	92.792	98.306	90.453	106.08	99.957	97.903	100.61	105.07	96.315	91.945	104.3	99.225	92.107	92.687	94.993	104.17	96.253	100.21	104.46	92.703	98.265	92.363	103.59	99.826	98.95	103.22	98.398	101.08	98.974	101.68	99.346	97.639	95.596	94.852	86.714	96.681	92.847	93.928
99.987	109.74	101.99	99.21	110.2	110.1	106.95	102.53	104.99	102.93	109.43	104.35	105.55	107.24	101.22	112.65	109.4	106.17	110.64	103.72	111.42	105.37	102.33	106.42	105.35	109.27	113.2	108.9	109.98	111	117.49	104.49	108.9	100.93	103.24	103.65	107.94	115.4	104.1	97.317	100.89	104.01	104.75	109.6	107.7	106.91	103.78	107.97	102.35	99.531
103.67	99.364	101.31	99.797	93.691	95.155	96.164	97.594	102.15	99.807	107.84	109.54	105.12	103.2	105.45	101.72	97.28	99.485	97.874	100.41	112.75	95.202	100.25	98.776	95.193	90.118	102.95	100.87	97.811	101.95	91.586	100.04	100.27	94.032	103.11	108.52	93.347	92.153	106.35	96.83	103.25	107.2	91.751	96.42	94.323	91.911	97.848	93.3	98.688	95.593
112.05	107.91	99.603	106.1	111.01	101.78	115.6	106.81	111.6	119.54	108.6	106.21	106.37	104.42	105.11	108.8	105.58	107.54	113.35	100.62	105.34	116.31	103.63	108.64	108.57	103.14	112.83	111.14	109.16	111.67	111.43	112.43	117.38	101.46	105.84	109.85	105.13	104.63	105.83	109.77	108.92	96.554	115.21	110.5	106.14	111.16	111.97	101.18	108.16	104.58
100.59	106.97	93.032	92.864	102.46	103.8	101.86	101.3	103.56	92.987	98.785	99.387	94.856	109.64	98.681	97.823	105.68	101.57	97.196	94.593	98.34	92.972	99.955	101.89	98.967	101.88	92.008	99.034	106.66	105.34	100.94	99.502	95.934	101.06	102.11	104.63	95.559	100.28	94.53	98.375	102.41	106.72	98.822	102.17	97.066	106.81	102.6	98.246	96.215	106.63
103.9	108.52	107.92	109.19	101.89	120.17	109.94	117.86	106.77	102.05	108.47	116.28	109.08	114.25	112.38	109.37	106.51	117.84	106.39	108.68	107.34	119.75	113.15	106.8	101.67	115.22	117.27	99.721	111.71	107.54	108.94	116.64	90.622	106.56	105.27	105.14	111.3	111.47	103.55	110.74	112.98	105.41	115.68	116.04	109.18	104.69	116.19	112.95	101.46	113.97
99.754	102.8	106.48	104.43	102.36	104.98	100.11	95.073	115.17	104.77	106.92	104.33	98.728	105.09	105.86	104.02	103.66	109.25	103.54	107.39	106.17	109.8	104.47	110.48	102.34	102.16	103.96	99.322	105.56	106.78	98.188	102.8	109.07	106.9	104.18	105.97	102.5	99.716	111.76	108.27	106.41	105.55	106.56	104.72	95.733	108.96	108.3	109.53	105.71	105.13
111.25	96.467	99.575	103.42	94.52	95.491	102.57	106.46	105.7	105.66	100.35	101.06	104.58	109.71	103.58	106.54	106.42	116	102.97	110.38	107.05	99.031	112.04	115.33	109.14	110.8	105.04	110.47	112.48	105.93	99.81	107.17	108.77	109.47	104.82	109.01	103.22	105.6	99.591	104.32	105.46	104.5	109.34	103.65	102.33	103.61	105.55	116.26	101.29	107.16
98.56	117.1	100.44	114.89	108.93	104.98	107.67	107.52	111.09	106.86	109.82	108.93	112.44	104.78	118.43	116.88	100.85	109.97	110	114.07	106.98	111.41	113.23	109.83	113.79	107.17	105.33	106.09	97.87	109.73	105.61	113.7	110.98	110.39	107.02	108.61	112.52	110.2	116	100.98	110	113.93	118.05	113.38	116.66	103.19	111.64	109.47	107.99	114.16
97.132	112.23	97.235	107.74	105.47	109.66	114.27	108.18	106.37	103.13	109.68	109.07	108.89	112.69	101.35	103.72	104.59	117.13	113.14	111.97	111.03	117.03	101.26	95.262	106.6	112.39	110.62	109.7	100.96	106.12	108.68	110.16	111.07	120.54	110.13	106.23	112.24	112.39	111.54	98.066	107.73	106.13	105.3	111.97	111.23	98.082	107.61	99.949	109.79	115.18
114.9	105.9	97.075	111.74	113.45	105.73	107.75	102.28	103.49	125.82	107.55	100.71	98.367	105.13	115.25	107.26	109.52	106.19	106.06	108.04	101.52	106.35	104.87	100.05	98.576	106.84	106.44	102.66	105.36	103.66	108.12	101.22	103.11	111.73	101.78	103.06	97.004	99.257	109.27	101.7	102.19	112.08	101.78	113.15	108.94	103.87	105.71	105.41	108.25	110.83
105.05	106.55	103.25	101.78	99.669	106.25	102.15	110.19	116.31	100.18	101.82	97.83	106.13	110.25	106.71	100.05	104.23	96.171	101.63	108.25	105.52	112.57	110.51	102.93	112.29	106	105.18	105.48	112.33	103.54	104.38	108.74	106.18	103.9	106.39	107.96	123.94	93.779	101.73	108.5	106.43	108.03	116.64	104.62	103.77	101.14	96.41	108.91	107.22	103.61
99.921	101.39	95.396	101.57	90.365	96.081	101.68	105.53	103.34	97.413	99.737	100.3	93.432	103.96	105.39	99.439	93.151	104.33	98.018	100.24	95.659	94.281	100.26	105.81	102.4	91.211	95.969	101.69	94.562	97.946	100.86	97.066	96.334	100.58	90.461	110.91	96.061	97.903	93.101	97.225	97.491	93.847	94.287	101.76	97.231	99.29	95.558	102.3	97.408	101.99
102.29	113.96	112.86	104.87	111.01	107.85	114.28	108.97	111.5	114.25	115.57	104.56	108.01	109.67	115.15	114.11	110.9	110.81	103.45	106.87	102.7	104.69	110.78	115.39	111.45	106.62	107.29	118.74	114.6	111.28	104.89	112.34	108.88	108.17	104.61	97.42	106.16	101.21	100.89	111.56	107.72	115.6	99.393	108.49	108.89	107.64	114.25	107.27	109.67	115.75
96.888	99.302	95.785	104	97.758	107.04	93.073	99.573	93.951	99.264	94.309	98.712	99.744	92.887	110.36	104.63	93.437	97.742	97.74	96.225	96.588	99.644	101.48	102.28	96.149	93.443	93.018	93.482	101.36	98.013	96.811	102.48	103.11	98.315	105.9	99.387	93.908	98.623	96.995	104.49	109.23	98.541	95.976	90.689	93.96	100.68	90.215	103.91	100.67	96.827
108.79	109.05	110.96	104.78	105.74	105.13	108.03	106.79	110.8	107.39	111.7	111.15	108.21	103.16	98.91	103.89	105.42	112.06	108.92	109.01	104.66	104.33	107.23	96.113	108.27	108.86	106.39	105.6	113.08	100.99	107.51	101.68	107.1	107.22	114.58	109.75	113.18	101.2	109.09	111.81	109.78	110.24	109.27	111.06	100.21	110.26	96.498	105.2	109.17	114.86
106.2	106.98	104.95	100.99	100.68	103.82	101.29	106.05	105.92	106.37	90.975	108.87	100.25	104.93	103.2	100.78	104	103.48	106.12	103.04	105.42	97.058	108.62	105.9	112.59	102.89	103.61	107.02	100.88	108.58	102.12	106.03	105.59	106.41	110.05	104.3	92.835	108.29	102.45	105.93	109.94	109.05	104.39	110.71	111.91	108.71	99.642	107.16	110.32	107.53
103.26	91.081	103.85	98.905	99.331	100.73	104.68	96.262	99.245	104.24	106.24	99.172	96.663	112.49	99.417	95.394	100.74	96.716	89.155	90.043	95.961	103.86	96.746	96.635	99.146	90.979	97.637	88.417	95.507	102.87	108.09	95.458	95.429	96.624	100.89	107.07	99.163	96.795	93.275	97.965	101.9	91.92	100.58	92.239	91.117	97.411	100.55	103.19	106.27	107.91
105.83	98.196	97.939	97.248	92.627	95.274	93.822	97.91	95.295	100.05	103.17	94.135	96.056	101.62	93.362	101.81	99.391	102.74	99.945	101.93	94.374	95.309	94.287	97.934	97.776	93.455	94.673	93.562	91.877	107.84	88.973	113.06	91.873	97.743	97.455	101.38	102.07	102.24	100.9	103.67	102.09	91.793	94.031	91.914	92.915	93.283	99.488	90.556	102.04	104.16
103.42	107.31	113.99	111.2	102.13	109.76	103.74	109.04	106.1	101.58	105.09	105.42	108.24	105.51	113.75	101.91	109.77	110.15	107.35	108.08	104.79	109.6	110.64	107.67	103.2	101.55	104.82	98.352	103.11	104.68	111.98	100.72	101.06	105.53	97.414	101.84	112.5	104.68	112.95	107.14	102.69	102.24	113.94	105.7	105.68	104.88	99.827	103.35	97.803	111.6
106.6	103.69	108.96	105.66	105.83	101.85	104.71	108.54	113.42	102.81	106.68	109	107.37	107.38	106.31	110.18	105.43	114.75	103.93	111.08	99.15	103.59	116.53	104.23	101.96	108.37	110.46	106.02	110.65	102.96	104.24	106.47	96.831	103.78	108.73	107.15	107.37	115.78	103.75	96.798	109.31	105.16	94.964	95.332	103.86	100.84	102.65	112.73	103.66	99.099
98.84	95.953	96.374	97.136	101.81	108.11	98.651	105.34	103.98	97.55	94.408	106.15	91.602	96.834	103.02	103.58	95.348	98.777	97.842	109.22	90.384	100.58	103.76	98.441	103.43	97.482	98.363	105.38	109.35	103.58	96.811	99.465	101.3	100.62	89.494	98.376	89.794	99.874	108.79	93.185	99.385	95.15	99.281	95.826	94.347	97.091	95.687	101.36	105.93	96.353
90.554	99.332	100.87	100.59	90.692	95.797	106.61	107.19	112.89	90.492	102.11	105.24	109.43	92.659	97.01	103.23	106.15	100.81	101.41	98	103.71	96.631	103.59	99.403	95.987	100.08	107.17	98.47	90.219	97.381	99.531	99.007	95.181	98.122	89.868	91.672	101.43	92.31	98.19	100.96	99.762	103.98	99.924	96.805	102.52	94.377	97.69	101.96	97.261	91.73
104.74	104.28	108.3	110.26	107.99	117.15	104.55	99.356	106.17	109.49	107.69	100.39	110.08	104.84	115.84	103.65	103.65	101.69	101.11	114.09	107.47	112.73	109.61	107.74	101.49	107.23	100.75	108.48	122.79	103.23	114.18	108.88	113.18	112.54	106.4	112.55	110.87	110.98	108.51	106.02	105.69	109.16	107.84	99.613	101.26	112.69	110.09	97.428	116.02	111.91
102.39	115.98	106.9	105.14	106.94	120.12	112.25	98.075	109.45	113.55	109.12	117.47	112.66	107.58	107.7	114.96	112.59	115.31	104.06	106.22	106.76	108.89	112.87	107.18	115.36	107.15	116.94	111.24	105.15	104.36	123.58	113.35	120.04	109.83	108.24	114.67	109.46	111.28	112.67	109.42	113.49	117.23	108.1	118.6	109.13	110.6	121.31	105.03	112.65	112.43
108.73	120	116.87	110.64	104.01	107.38	109.72	110.73	109.41	107.32	110.13	102.47	107.31	117.13	101.99	99.886	107.69	113.81	113	104.89	103.54	104.81	114.12	107.96	107.3	106.95	113.14	104.43	101.26	108.49	109.67	108.12	109.79	111.58	104.08	105.04	110.36	110.58	110.63	118.65	109.6	115.69	110.24	116.5	104.59	104.52	112.01	105.81	109.58	109.63
111.24	116.94	106.31	103.56	93.748	101.91	98.396	105.9	107.05	105.72	103.93	104.93	105.8	106.75	106.57	107.61	96.448	101.76	112.25	98.286	105.34	113.47	109.51	109.65	102	106.07	105.44	108.36	98.367	97.744	102.85	102.54	108.25	104.6	99.307	103.52	101.07	106.77	104.56	107.67	109.58	111.89	107.01	116.93	110	108.51	100.78	111.32	109.1	101.84
115.39	110.45	108.36	105.3	113.69	96.946	108.5	105.31	103.63	105.76	104.6	109.46	105.47	109.96	107.43	103.96	110.73	105.91	111.76	104.3	113.93	110.38	102.4	107.04	111.8	106.91	108.6	109.65	97.3	110.48	112.16	108.02	98.95	105.58	110.38	108.26	108.11	109.54	99.252	104.04	112.73	104.43	105.92	103.21	103.69	105.55	113.54	105.85	108.34	100.28
107.71	108.01	104.55	114.58	110.96	105.97	109.51	106.85	107.05	104.49	105.53	117.46	110.34	106.19	110.19	99.837	109.16	105.64	103.58	110.78	105.14	107.12	116.97	104.32	107.42	109.09	118.61	116.27	110.9	111.66	110.07	107.63	108.49	103.66	110.73	108.29	113.97	109.02	108.6	95.983	112.12	100.57	108.8	113.86	103.16	94.888	105.94	101.68	104.36	98.433
113.91	102.89	106.11	100.09	108.62	109.12	101.38	105.09	111.67	103.55	104.01	103.03	98.923	103.45	103.13	113.57	114.77	103.01	112.01	111.69	102.46	107.47	110.2	103.5	112.5	110.1	99.458	109.47	108.03	108.21	113.44	109.07	104.63	110.21	114	108.67	97.131	111.81	116.01	112.05	107.55	113.95	112.37	104.41	105.37	103.3	99.087	107.07	101.8	107.29
103.09	100.66	111.81	110.38	107.22	103.74	111.66	107.57	112.93	111.62	111.97	112.75	108.8	109.93	107.25	112.09	108.19	107.01	105.94	108.26	105.84	106.09	109.89	113.97	111.71	112.65	106.36	104.02	103.49	108.93	104.17	105.78	100.4	108.5	112.33	106.01	99.208	114.29	100.67	101.27	105.28	109.18	117.28	104.15	108.07	101.68	103.84	112.46	111.55	106.1
101.75	108.73	105.18	100.86	106.24	103.07	105.92	102.31	105.33	108.53	113.64	98.574	111.4	94.164	109.31	104.96	98.742	108.78	103.84	111.03	100.84	108.7	112.6	107.59	101.64	103.7	104.71	106.81	108.15	106.63	107.42	104.69	106.26	106.52	107.8	103.66	101.85	109.3	103.91	101.59	108.09	107.17	108.11	110.56	100.18	94.794	104.52	108.16	118.05	100.63
98	100.99	87.715	97.466	87.063	97.393	99.076	92.402	102.97	102.89	102.58	102.58	92.782	99.539	96.733	95.384	92.96	96.692	96.03	96.59	106.71	95.416	100.28	95.21	103.77	100.16	96.798	101.31	100.2	99.113	102.05	105.89	101.6	107.21	99.489	97.264	93.28	91.927	95.629	101.61	93.853	105.54	98.213	100.8	84.525	96.584	103.71	104.55	107.25	99.721
105.62	100.29	108.36	106.62	109.45	97.731	103.84	103.58	109.89	101.37	95.462	108.54	105.36	101.14	110.04	96.905	109.91	106.92	105.93	104	104.83	107.41	110.91	111.45	96.162	100.08	105.72	108.48	101.95	116.1	109.36	100.98	117.67	98.523	106.88	100.6	105.21	107.23	107.4	116.28	107.05	112.98	94.769	107.32	102.71	104.98	106.48	118.69	105.61	107.71
98.611	96.851	100.7	96.139	89.293	92.874	102.57	94.524	88.65	97.889	103.52	88.198	101.79	104.52	102.88	92.08	91.414	98.335	97.835	92.598	94.372	96.005	101.49	103.25	89.23	101.49	90.839	91.338	97.714	101.15	101.12	92.738	93.53	99.136	109.04	100.82	99.135	99.967	96.237	97.084	101.31	95.829	95.98	93.304	96.392	99.949	91.561	95.968	96.059	92.989
114.72	98.79	107.36	108.99	102.21	114.05	115.03	102.49	109.66	103.47	103.33	104.54	105.1	114.77	106.94	99.815	107.09	101.33	102.82	107.68	111.37	108.05	104.72	103.8	103.39	109.14	108.91	111.97	107.17	103.44	107.28	114.08	109.47	103.88	111.02	109.11	109.04	110.94	106.81	107.82	112.13	108.03	115.68	111.19	101.89	110.94	114.06	107.22	112.77	109.66
111.95	115.46	116.23	107.89	112.82	117.4	108.04	105.97	115.7	105.2	108.42	112.22	108.91	121.62	115.71	104.43	102.97	107.44	108.41	101.65	108.88	106.22	113.81	114.05	107.99	109.93	105.73	105.9	109.5	102.5	105.85	104.2	111.93	110.79	108.87	113.04	106.94	108.38	109.83	108.98	109.02	117.35	112.03	112.76	107.89	109.52	111.38	116.82	104.46	109.82
97.077	103.94	100.32	93.66	102.99	100.81	104.1	98.985	91.146	97.566	96.778	96.514	95.821	111.53	97.96	108.87	93.741	97.86	96.678	86.163	98.346	94.853	101.81	107.83	96.786	101.59	91.117	94.409	101.73	104.75	97.841	104.45	109.99	98.402	93.653	100.51	93.736	98.361	97.136	101.78	90.195	97.304	97.598	99.935	107.21	97.58	96.904	104.73	92.86	99.921
103.68	88.631	96.575	100.97	98.05	102.4	106.39	102.51	93.318	103.43	99.334	101.94	105.2	102.1	95.28	102.84	97.941	96.608	102.39	110.58	99.71	103.44	94.749	110.06	102.89	99.07	97.12	105.13	90.267	101.01	85.826	98.543	108.76	100.97	109.33	102.6	100.37	107.32	98.192	106.41	103.21	96.211	105.75	101.84	97.089	99.476	99.415	105.59	95.663	106.38
103.56	96.367	105.68	99.797	106.15	96.83	103.25	105.82	104.3	106.04	97.838	111.54	98.29	89.687	105.51	93.692	100.58	96.439	101.17	96.859	94.623	92.438	97.671	107.88	98.073	101.87	96.68	98.496	105.01	106.68	103.38	99.896	101.98	106.17	98.949	101.38	101.18	99.958	102.78	99.338	93.883	103.28	102.94	96.564	104.74	103.95	104.98	98.659	84.817	98.758
99.142	97.74	102.47	108.34	101.9	103.04	103.79	107.09	109.02	102	106.72	103.02	92.707	103.6	99.236	102.04	114.49	98.676	98.641	90.152	102.88	97.201	99.378	99.749	109.96	103.32	102.17	99.903	99.621	94.107	112.14	99.571	102.44	95.185	97.934	100.61	96.836	95.004	104.03	97.624	97.381	98.866	97.631	88.954	99.892	91.801	104.45	99.408	102.38	104.18
95.12	95.394	102.87	99.91	92.417	95.736	104.36	95.605	92.01	95.754	94.386	107.03	100.34	103.69	94.905	92.787	99.085	101.42	92.81	95.93	99.874	105.08	98.93	96.407	93.007	99.826	96.042	105.68	102.66	92.64	98.987	102.62	99.577	100.38	96.253	94.12	102.44	95.265	95.627	90.306	100.84	110.18	97.505	94.308	100.24	95.31	107.82	103.08	104.28	97.535
103.86	113.45	102.7	104.42	108.12	95.616	98.78	108.85	102.02	100.81	97.987	99.638	101.14	94.981	110.58	106.76	97.318	96.222	92.214	100.46	99.59	93.976	102.07	95.548	96.482	93.91	113.96	99.413	97.211	103.54	104.78	101.17	93.067	114.1	105.59	101.94	101.06	96.468	99.33	101.28	98.509	105.29	99.282	102.59	104.28	96.839	101.12	100.41	95.402	95.35
101.5	96.473	102.68	104.78	98.893	108.42	90.118	93.942	95.039	95.59	103.32	89.167	99.573	94.859	97.929	93.491	90.024	100.48	96.827	96.663	99.877	98.722	105.96	96.389	103.5	100.76	92.453	97.499	93.831	103.11	95.406	99.873	98.229	104.29	94.926	97.884	92.129	98.837	92.907	99.785	97.056	105.79	90.275	95.205	102.85	97.189	102.8	101.65	95.33	103.4
112.78	104.49	107.99	107.24	106.47	117.78	102.78	101.83	105.26	105.54	107.05	104.03	103.11	109.65	90.021	105.18	108.66	106.24	104.4	104.1	108.62	101.67	109.15	107.71	99.981	116.44	116.81	99.435	104.45	105.3	108.28	100.92	105.02	106.66	110.73	105.02	91.917	105.86	100.67	108.62	99.721	110.74	110.25	98.026	112.77	107.4	103.21	110.59	106.38	107.06
109.96	111.64	109.32	108.5	106.3	104.12	110.03	103.52	109.6	105.95	103.13	98.152	105.4	111.76	106.32	103.28	104.61	105.29	105.7	103.92	100.66	101.55	109.88	109.8	105.98	112.84	102.71	102.66	103.77	108.84	99.117	107.1	107.79	108.23	99.433	115.5	100.07	108.8	102.11	111.05	110.6	109.96	114.35	113.04	103.04	110.53	105.26	110.05	111.29	110.32
99.185	105.29	110.25	99.167	98.827	102.04	107.33	103.17	105.15	102.1	107.56	106.58	107.73	101.42	107.01	102.9	111.22	111.44	105.06	101.9	109.68	104.84	102.84	96.225	99.504	107.89	106.6	99.07	108.01	104.23	104.51	105.27	103.33	113.45	113.69	99.017	105.65	110.4	105.02	109.95	112.59	101.04	104.04	101.62	103.8	102.16	109.82	107.55	112.87	106.62
104.85	105.2	107.89	100.86	108.03	107.57	101.58	100.8	98.382	109.89	105.76	97.255	109.9	111.74	120.73	108.82	101.46	106.21	111.42	112.85	99.746	110.5	106.93	105.15	115.14	123.36	104.89	107.24	101.59	102.36	98.905	106.04	106.38	97.025	109.26	98.077	102.11	105.4	99.809	109.81	104.8	109.18	110.69	100.03	106.77	98.717	100.97	106.43	105.61	112.83
106.6	104.57	112.82	103.55	100.89	97.73	94.321	110.62	105.79	111.89	103.52	107.9	99.729	102.89	106.62	111.2	103.98	108.46	100.27	112.16	107.65	94.668	98.942	103.39	105.16	109.73	102.73	104.81	110.03	108.77	107.48	104.13	100.99	105.16	105.02	107.13	102.26	104.33	108.83	104.75	106.97	103.92	109.41	103.54	102.44	111.85	102.33	97.918	104.71	104.8
108.98	109.9	113	107.8	113.14	109.66	107.93	103.68	102.87	97.202	113.95	92.189	103.9	107.57	107.23	104.54	99.183	113.75	108.13	101.57	105.75	111.34	107.3	98.969	106.04	104.15	106.12	109.61	103.1	110.67	117.17	102.57	105.17	102.8	111.28	115.33	102.47	99.629	105.35	107.69	104.06	107.71	108.63	99.916	105.51	104.82	108.06	107.56	109.35	109.99
114.87	112.75	112.33	112.39	108.92	116.47	112.41	110.32	110.54	107.42	109.57	106.2	122.79	112.55	111.52	115.38	96.369	108.47	103.65	110.66	116.98	107.89	100.67	106.43	106.88	102.35	100.84	108.63	107.07	101.04	103.85	103.12	113.19	108.42	109.71	113.96	111.84	103.75	114.91	108.86	100.68	110.87	108.92	107.14	110.91	107.98	116.88	116.03	113.59	107.64
107.77	109.27	116.62	109.49	110.02	98.123	107.08	106.87	109.41	96.957	105.7	102.63	106.27	102.07	109.99	107.65	120.93	101.01	105.87	107.27	110.04	110.53	96.907	105.81	110.72	115.36	99.162	110.22	111.56	110.27	112.38	110.03	109.35	111.08	102.48	104.01	98.076	110.8	105.29	107.75	109.95	103.22	104.09	104.36	103.49	115.05	105.01	110.01	101.61	111.4
105.29	101.79	99.417	93.41	104.14	105.08	104.1	111.29	104.44	99.996	109.08	106.46	108.77	107.5	107.98	105.71	103.32	95.395	107.92	103.28	95.582	105.29	99.781	102.36	102.03	102.56	107	103.36	100.39	99.052	104.32	92.02	113.37	103.61	109.89	105.05	100.25	98.029	103.02	95.748	104.74	105.44	102.83	99.054	88.721	105.97	100.58	103.5	102.69	101.68
101.69	108.26	112.22	103.34	106.85	104.08	110.05	112.23	113.34	103.3	110.72	112.18	107.1	104.65	109.69	115.11	99.336	110.23	109.08	108.46	102.51	108.76	106.75	110.4	105.57	108.32	115.17	102.91	107.32	112.39	105.6	110.55	103.55	108.46	110.69	109.32	105.62	101.71	101.45	109.31	112.81	111.53	109.38	118.75	112.36	110.73	101	111.66	105.8	108.74
109.22	102.15	106.96	109.99	106.68	111.27	110.34	101.38	108.41	103.05	111.39	106.01	108.44	114.84	100.96	108.17	115.38	102.75	104.2	117.19	104.15	93.833	103.17	111.77	109.46	114.54	109.1	106.18	107.77	115.4	103.12	100.83	110.35	111.08	104.49	113.23	110.19	109.73	108.27	102.66	102.71	100.01	111.33	98.601	112.34	103.07	102.02	104.81	104.97	111.43
104.47	98.621	110.27	104.16	107.81	105.12	97.069	103.62	111.36	103.26	104.34	109.41	102.17	109.85	107.05	102.77	98.654	100.91	105.09	100.77	100.75	103.25	101.78	106.32	111.35	106.68	112.89	100.94	100.75	113.38	107.17	109.19	110.08	102.55	108.25	106.19	105.85	109.46	109.7	107.82	105.37	119.33	108.47	110.44	101.22	106.03	111.72	103.7	110.32	102.27
107.83	98.616	111.43	93.921	102.37	110.64	103.99	110.95	109.55	100.15	106.32	106.23	103.78	113.12	107.63	108.34	101.19	107.63	100.34	108.4	100.68	108.24	106.74	101.36	101.8	103.98	97.9	107.81	109.29	109.57	102.96	101.15	96.333	105.59	104.5	108.3	102.18	103.03	103.06	103.42	104.06	111.09	104.54	104.95	108.74	105.77	102.5	103.96	110.19	102.42
111.04	109.57	113.82	111.99	104.92	105.89	105.39	108.47	104.85	109.02	106.96	107.22	100.36	120.08	112.29	101.98	111.21	104.49	112.79	115.3	106.52	103.68	103.94	96.933	110.57	102.71	106.71	102.6	114.01	108.86	104.57	110.66	114.99	110.09	113.75	116.07	116.31	109.35	105.72	104.34	97.755	109.58	113.16	106.62	111.54	112.76	110.86	114.14	116.76	108.17
93.151	93.098	102.29	98.595	95.927	93.023	95.102	98.788	93.076	92.745	93.176	86.401	100.46	100.73	91.87	94.005	93.815	94.487	95.778	95.844	94.718	93.437	88.019	91.175	97.725	96.95	101.28	95.929	93.394	89.427	95.483	94.165	93.921	95.233	99.151	103.01	101.99	96.662	98.15	99.268	109.48	95.928	102.81	103.63	97.57	103.05	103.35	104.76	100.36	98.448
96.232	99.6	103.27	101.22	101.09	107.47	105.93	98.567	98.605	108.23	106.03	100.14	103.48	102.62	91.907	103.69	93.706	102.49	99.156	102.2	108.33	105.99	100.61	95.513	100.52	102.77	98.196	102.49	100.51	102.36	102.44	103.14	99.119	95.707	99.326	105.65	110.46	95.084	94.771	98.758	101.62	105.14	86.419	102.3	105.42	100.68	92.127	97.176	100.95	96.734
101.05	100.42	97.29	94.634	108.88	98.742	102.61	98.063	88.165	103.42	100.03	96.014	101.06	96.635	103.51	109.83	104.82	99.295	102.82	100.4	97.525	93.416	99.285	100.14	100.19	98.019	99.296	104.52	100.94	96.835	102.7	96.809	101.16	99.76	98.132	90.905	111.15	98.485	98.08	98.297	100.36	97.237	96.142	98.736	109.31	96.094	101.42	105.5	104.4	103.19
108.72	119.05	105.02	101.91	106.66	107.71	109.38	101.86	104.12	101.23	101.23	101.58	104.77	102.15	119.67	115.75	109.14	108.03	102.63	110.33	105.51	105.76	116.95	108.96	111.43	112.61	103.46	105.7	119	104.62	100.51	109.18	104.27	114.01	102.09	106.42	107.71	104.2	109.46	106.19	108.97	109.65	114.96	111.59	105.23	108.41	106.28	117.29	108.84	115.24
103.28	105.2	94.792	98.062	108.17	112.17	108.55	105.68	105.75	111.13	103.42	100.29	113.42	105.62	107.62	105.54	105.51	113.15	108.3	114.19	98.268	107.95	107.62	105.44	94.778	101.65	105.06	108.64	103.99	101.56	104.51	112.55	103.22	104.41	110.45	112.26	102.36	109.51	98.256	105.95	104.17	102.65	111.56	108.18	106.85	111.09	109.91	116.45	103.67	104.33
99.574	107.41	100.01	104.37	92.714	92.952	100.59	104.39	101.97	110.69	98.98	110.01	102.51	102.52	105.16	98.267	100.4	98.619	101.36	99.754	103.94	100.09	100.09	99.885	93.606	96.648	95.869	93.667	101.33	102.61	96.611	99.126	102.76	99.803	109.15	97.284	89.467	104.01	98.537	100.61	91.893	96.997	102.84	106.18	79.598	101.77	95.304	92.818	100.56	107.14
103.93	101.78	106.59	102.14	100.79	109.51	106.51	109.97	114.71	101.49	111.36	102.45	108.82	101.6	102.13	113.09	108.58	109.47	112.36	111.12	100.58	102.25	110.33	113.93	108.01	102.77	106.75	108.56	107.09	109.17	98.605	104.59	111.58	101.21	107.13	103.13	110.33	113.04	96.577	115.09	111.88	98.948	107.19	107.96	96.971	113.4	107.16	103.62	103.03	105.45
108.7	112.46	108.46	109.26	98.438	102.8	104.5	110.93	113.84	107.95	117.91	115.64	108.19	108.19	106.42	109.67	99.889	121.87	107.7	105.79	107.69	102.21	109.94	113.5	99.931	110.22	98.249	114.69	105.44	109.11	113.73	104.15	109.8	109.87	109.19	97.824	107.15	116.13	113.6	108.95	106.93	98.599	108.55	111.06	109.6	99.782	105.2	115.05	112.5	107.59
96.897	97.306	99.147	96.917	102.8	93.613	96.822	98.757	96.029	95.221	95.721	98.739	101.32	101.83	98.405	99.414	96.302	101.61	97.632	104.06	95.762	97.691	97.972	96.795	95.339	108.66	99.626	92.136	106.45	95.314	103.23	97.342	92.671	99.688	102.28	95.795	96.561	105.62	100.64	90.349	97.64	104.69	98.18	95.32	95.637	88.922	99.214	97.443	105.64	97.752
106.17	103.83	103.15	109.5	106.23	102.08	92.355	101.73	106.63	109.03	105.48	108.99	117.98	100.61	94.597	104.04	100.74	101.62	99.2	109.43	99.398	101.91	109.74	101.56	113.65	108.62	98.461	100.03	101.04	102.16	103.09	100.73	108.38	106	111.82	111.23	109.85	101.05	113.98	103.25	106.83	107.62	104.93	98.165	105.03	110.09	95.995	106.02	101.88	109.77
99.473	98.611	99.93	101.39	108.97	102.02	107.05	111.63	103.93	106.45	106.9	103.61	99.357	110.56	103.62	110.67	100.2	110.21	104.95	104.46	103.81	107.04	110.41	106.9	107.26	117.71	108.9	109.83	104.37	102.7	104.75	110.21	114.39	102.94	115.82	105.89	104.53	113.39	111.41	108.63	106.7	108.44	107.21	109.53	100.56	112.51	105.49	102.77	112.03	98.751
105.39	102.34	97.94	104.54	95.239	95.699	96.395	98.519	100.41	91.961	98.282	101.71	88.13	98.634	102.93	99.139	107.38	104.18	96.786	86.204	102.45	100.01	91.574	87.202	97.253	96.897	89.13	94.004	105.71	93.612	96.046	99.105	106.09	94.321	91.355	97.972	96.224	89.459	97.256	96.918	106.99	99.263	105.03	98.9	104.1	99.025	89.983	104.78	97	97.466
111.64	109.52	107.66	109.8	112.87	105.58	101.84	111.43	106.47	107.25	107.91	109.68	107.51	117.99	106.45	104.38	106.39	105.56	107.7	106.59	109.72	111.43	105.16	111.73	104.67	100.93	117.07	98.51	110.24	108.99	112.48	109.94	102.98	110.84	105.42	111.97	106.67	101.75	107.31	104.14	108.15	108.59	98.632	111.82	111.68	104.47	116.2	109.43	104	105.76
109.88	105.56	104.81	102.72	99.874	110.87	111.68	106.94	108.7	113.4	111.14	108.73	111.52	114.25	107.98	107.18	113.92	102.8	114.68	112.05	99.867	104.54	107.05	104.19	101.39	105.01	103.94	102.31	99.574	113.77	108.28	100.47	114.2	99.788	107.52	108.91	106.79	108.06	105.33	103.97	109.12	105.33	111.17	110.89	111.38	107.8	100.15	108.94	111.77	107.78
104.77	97.486	101.18	101.34	106.73	98.852	105.45	106.13	96.19	111.04	103.55	101.88	111.07	101.76	98.629	100.33	106.3	103.32	109.19	115.37	101.61	107.08	104.35	104.97	99.922	109.83	108.55	112.36	101.8	107.32	106.96	120.45	116.65	112.3	110.85	110.76	108.74	109.17	109.83	100.33	104.29	107.78	103.85	100.51	104.18	104.9	108.11	110.59	102.85	103.86
95.156	101.07	103.87	102.11	94.401	102.04	97.736	100.25	95.162	91.814	92.314	104.56	88.182	98.78	104.08	97.881	102.37	95.385	96.898	96.015	99.912	103.96	93.282	93.313	99.983	88.893	94.223	100.69	95.248	97.851	95.514	101.33	98.095	101.5	101.18	101.92	98.378	111.57	98.323	99.193	103.09	88.674	93.655	91.279	102.02	92.694	98.636	97.493	83.792	100.42
99.745	95.059	93.627	94.246	93.777	100.41	92.281	92.058	104.73	98.899	99.422	100.48	90.269	107.45	105.56	97.358	96.483	97.558	102.96	98.131	104.23	94.394	108.76	88.108	100.27	102.81	100.65	103.75	102.16	97.845	91.296	91.92	91.166	88.838	91.662	92.819	97.215	102.42	95.634	107.29	96.022	93.906	92.514	98.675	99.225	98.437	98.868	108.2	98.44	100.76
106.17	102.63	102.43	104.72	111.56	115.76	99.313	105.6	102.31	104.83	104.52	107.79	107.68	105.78	108.99	109.26	106.48	116.78	114.15	108.4	113.2	101.18	110.6	115.06	103.64	111.72	108.05	112.64	100.53	110.94	111.21	107.11	114.58	109.19	108.09	103.43	100.86	114.06	109.55	123.7	105.78	115.55	111.55	104.7	112.67	115.38	105.84	121.21	100.95	114.65
109.01	113.82	113.05	122.23	97.63	110.14	104.79	103.92	106.87	101.57	102.98	114.48	108.79	107.95	108.23	111.06	115.5	113.65	117.59	113.52	108.63	110.29	118.5	111.61	109.69	108.1	114.69	105.4	114.49	110.77	104.75	102.93	104.15	108.68	104.15	108.44	107.15	99.982	101.47	105.63	119.74	112.4	105.33	113.91	113.07	106	105.05	107.48	97.686	103.47
106.49	104.86	104.77	101.8	112.06	90.963	111.61	105.06	106	98.052	102.1	108.61	100.17	105.73	100.58	109.66	102.3	109.46	107.84	96.402	107.68	97.528	107.89	104.91	103.46	103.75	111.65	104.3	109.27	111.47	115.19	102.07	102.07	109.43	108.99	114.11	111.25	108.87	104.52	106.98	107.51	103.77	105.01	98.089	108.69	111.35	104.75	110.23	91.519	110.43
92.731	98.677	92.316	104.76	98.656	99.433	89.795	95.051	92.376	97.139	84.667	101.73	102.43	94.361	89.696	98.181	100.94	98.535	96.372	94.427	93.765	92.595	91.81	94.861	93.171	100.85	105.87	105.38	96.047	101.51	92.953	90.409	103.45	103.12	91.397	93.999	97.259	102.89	101.49	101.78	99.385	103.84	96.224	99.474	93.52	101.89	97.265	100.3	92.727	104.08
107.19	100.45	107.97	104.94	116.04	112.39	106.55	103.57	109.61	111.98	103.87	97.093	109.9	100.74	105.82	110.34	116.52	107.42	105.09	103.73	112.47	119.28	120.05	109.03	94.419	113.62	103.63	109.25	110.44	105.26	110.36	115.95	108.55	114.52	109.28	113.73	115.17	103.8	118.42	111.65	114.74	109.58	106.31	107.59	106.82	112.24	112.83	107.34	101.74	106.96
105.75	107.26	101.51	102.87	103.84	104.59	104.21	109.06	106.97	102.92	107.83	102.64	108.15	102.24	106.6	104.64	110.23	108.87	101.39	108.01	102.84	102.1	107.38	108.71	103.5	105.02	109.79	110.39	103.37	111.37	104.72	113.43	95.181	104.51	105.03	102.91	106.39	106.52	108.81	101.89	103.64	98.085	99.569	104.69	112.28	110.2	109.89	103.27	105.88	95.597
103.36	113.95	118.39	104.18	113.28	123.28	108.31	112.34	102.2	107.71	111.8	105.46	111.67	119.76	112.76	112.32	99.815	114.91	109.75	101.62	115.6	105.81	114.1	109.08	115.31	118.23	110.58	114.05	115.25	111.24	109.86	107.9	100.61	112.03	101.57	104.65	115.36	104.24	115.45	108.28	114.83	121.92	105.91	113.32	125.17	119.93	104.6	111.35	112.85	112.28
103.52	113.18	109.65	110.71	113.58	110.25	106.94	110.05	109.25	106.17	105.26	104.24	113	106.22	104.92	106.21	107.03	110.75	106.3	104.55	103.58	108.53	100.76	111.69	113.65	108.46	112.63	100.76	107.15	116.8	104.32	112.5	110.23	114.93	111.54	111.79	106.38	109.76	106.38	97.857	106.49	109.46	117.54	107.81	109.39	113.14	104.09	105.74	107.84	103.37
104.72	97.309	105.28	107.61	94.595	108.13	108.24	99.288	108.7	94.845	95.099	95.902	103.67	99.459	94.962	100.26	92.15	98.63	92.655	99.991	103.8	106.07	103.81	98.898	103.28	100.73	99.065	97.384	95.882	102.72	109.63	92.746	99.688	103.19	97.25	99.422	106.17	100.7	106.15	100.48	94.704	99.322	103.71	111.06	94.259	108.83	103.87	106.33	104.22	90.248
109.12	101.6	100.78	115.67	107.88	113.54	91.468	109.64	102.32	103.84	112.46	115.17	104.9	114.83	113.25	101.26	109.89	100.94	105.24	102.23	104.39	108.52	98.037	106.14	102.5	102.18	107.29	110.06	107.56	95.356	112.14	107.97	98.58	110.09	105.22	115.32	98.302	101.8	106.79	105.66	106.53	108.51	107.17	100.68	104.8	104.43	106.2	97.396	105.53	109.25
97.247	95.687	100.86	103.04	105.7	101.32	98.829	107.05	106.17	95.237	95.341	102.58	99.091	88.634	108.34	97.719	95.874	96.975	101.27	106.07	105.87	93.557	87.706	101.33	102.64	104.44	98.767	97.917	96.967	101.4	101.84	106.06	102.25	105.6	88.87	101.02	95.116	92.628	101.98	97.699	100.52	97.109	96.428	104.23	96.649	98.028	92.739	104.37	97.238	106.02
112.3	109.88	107.89	104.45	102.44	109.44	110.96	105.06	103.17	107.72	112.46	103.47	110.2	99.881	102.19	104.82	117.87	101.78	111.49	111.24	101.46	104.92	104.35	106.37	106.76	104.21	105.98	96.409	106.79	93.557	99.033	106.39	110.43	107.58	110.57	101.37	109.59	100.66	110.37	108.03	104.81	108.95	108.52	113.22	101.95	111.38	106.81	107.26	108.6	103.75
115.18	95.626	108.11	112.51	121.34	108.17	103.64	112.68	104.83	111.31	110.86	109.53	94.74	113.18	106.33	107.91	100.65	115.32	109.33	115.74	105.15	109.38	108.95	110.14	108.27	99.237	101.22	111.01	115.26	113.11	110.45	118.22	117.69	115.3	104.88	103.81	102.28	116.97	105.43	103.45	110.84	110.16	109.7	112.35	108.23	103.18	105.94	105.66	111.25	98.679
109.05	97.911	108.46	102.66	105.73	105.17	110.62	104	108.84	103.12	104.44	112.71	109.94	106.6	118.1	98.488	114.03	114.2	106.9	110.16	106.46	112.09	112.85	105.57	110.09	109.05	99.85	109.24	109.78	106.05	101.99	109.43	105.28	107.28	107.71	109.32	102.95	112.56	116.45	113.49	113.49	112.74	99.898	109.33	100.57	115.41	106.41	99.086	115.11	114.74
107.67	117.33	98.213	109.38	100.48	111.41	102.67	105.45	102.06	111.87	111.25	112.1	110.24	110.43	101.38	106.94	106.78	106.26	100.83	101.42	109.54	105.29	109.33	103.84	108.1	107.53	108.15	108.47	109.08	99.26	107.34	104.19	103.15	103.85	101.54	99.913	97.927	98.951	102.39	98.162	112.87	107.98	102.58	103.36	110.32	104.57	102.69	106.73	101.1	107.25
104.86	99.363	108.41	111.56	107.82	92.883	102.5	101.56	103.67	108.22	109.61	107.76	105.83	111.16	110.96	107.75	105.74	103.04	111.9	112.9	108.17	104.08	103.95	106.68	113.39	107.49	104.44	112.43	100.69	105.35	103.69	102.27	97.019	99.484	105.48	106.45	99.348	106.45	100.81	115.39	107.38	115.76	101.77	111.08	104.85	107.13	105.57	109.69	104.95	111.62
109.61	108.05	102.95	103.32	108.07	113.58	106.79	99.77	112.36	102.94	105.41	105.1	114.25	104.95	102.58	101.72	106.73	107.46	106.42	104.41	103.27	93.572	106.39	104.55	100.39	105.97	102.34	108.02	108.68	103.29	103.55	95.297	109.6	99.684	100.35	99.086	107.62	94.401	100.59	104.06	110.04	101.7	110.88	109.3	107.79	102.4	99.115	105.99	99.696	101.02
96.461	94.347	97.845	104.73	93.96	96.106	94.532	94.725	95.582	98.04	95.506	99.222	97.999	101.34	107.49	98.448	92.041	101.36	95.289	100.05	103.36	93.201	101.85	97.308	91.03	100.05	96.116	101.74	101.35	100.94	95.736	111.5	104.28	103.11	104.96	100.37	96.205	86.963	100.46	97.974	96.193	92.651	95.063	98.576	101.82	107.64	102.13	103.75	90.96	93.147
113.84	104.4	112.89	113.25	108.67	107.03	109.58	108.39	102.92	104.37	108.35	108.19	115.88	114.65	110.89	105.33	102.51	108.45	120.31	100.54	118.75	108.9	101.7	109.34	116.37	102.81	97.974	114.68	119.79	106.94	112.82	106.88	108.07	109.38	104.99	108.51	108.95	109.85	106.03	106.09	114.28	108.55	100.78	112.1	112.38	102.33	103.96	105.85	113.5	103.17
109.35	105.41	116.84	106.63	107.6	110.39	114.85	116.66	108.72	109.34	107.71	107.87	112.12	112.4	103.72	110.12	105.71	113.22	116.69	103.68	112.89	105.02	107.81	110.55	103.64	108.16	106.25	103.44	102.78	111	114.59	99.153	108.31	107.05	109.32	102.56	106.32	107.2	108.54	112.78	106.57	107.22	106.39	101.89	102.28	112.1	115.8	101.28	106.06	104.91
100.56	94.772	110.35	109.99	109.84	106.88	103.31	111.37	105.22	107.96	100.7	101.11	108.71	106.8	111.51	103.22	103.45	104.12	103.87	111.26	112.93	106.25	112	103.19	109.31	107.16	105.58	111.83	102.74	106.63	105.83	105.71	101.23	107.29	114.51	107.83	108.09	106.41	111.07	112.72	106.85	104.38	114.22	101.83	112.1	106.71	102.26	100.3	107.65	103.4
96.786	106.29	107.97	98.555	100.34	100.81	106.85	95.539	100.41	96.614	97.351	104.13	104.72	98.751	94.691	99.308	103.21	111.03	106.03	98.737	106.78	99.173	106.07	104.67	102.71	102.12	100.65	101.39	100.6	97.99	101.96	107.74	103.06	95.42	102.87	101.09	99.843	105.83	111.66	104.18	102.46	101.9	102.34	107.57	105.27	100.27	100.88	96.404	102.67	98.059
106.42	107.81	112.14	110.6	117.69	107.72	102.9	111.12	108.46	105.37	110.29	108.34	110.08	109.02	106.61	107.52	111.27	113.91	107.65	105.79	107.26	102.07	110.2	101.19	108.98	109.44	112.81	114.18	97.791	97.779	104.41	111.07	110.33	109.42	111.62	99.596	110.19	114.64	106.61	105.07	102.99	108.43	115.09	106.36	113.46	115.6	113.41	105.55	107.5	109.81
108.26	105.85	101.71	106.6	107.16	116.26	111.53	113.71	105.38	103.88	110.44	109.16	109.86	99.024	106	118.01	108.18	110.28	110.79	112.53	114.93	104.51	106.81	111.89	105.44	106.08	108.22	110.47	108.44	103.91	98.301	108.86	104.54	107.6	105.71	107.07	110.44	111.63	111.08	108.36	111.34	107.15	104.23	108.46	106.34	102.53	114.81	120.21	109.12	106.6
113.12	100.22	99.02	103.92	115.88	104.89	118.29	102.85	105.47	109.79	97.438	108.53	112.52	101.11	108.43	107.42	98.368	103.55	107.28	113.48	111.98	107.35	107.98	111.24	109.08	109.37	106.81	105.99	100.76	103.71	106.73	102.51	102.34	106.11	110.41	106.6	105.49	111.08	103.41	100.2	104.43	102.06	99.178	106.59	101.39	102.77	98.728	108.53	105.45	96.571
93.125	97.469	104.07	93.9	109.66	105.3	96.717	99.081	104.71	101.97	107.18	97.785	98.585	95.38	93.616	101.98	104.44	95.484	103.22	98.969	94.948	100.75	100.21	89.961	101.61	104.19	97.219	93.629	97.494	88.361	103.07	97.37	90.872	104.82	101.98	105.77	92.946	92.754	97.112	97.718	91.318	100.09	100.51	95.072	99.598	102.59	100.03	93.29	105.26	100.65
102.43	107.77	102.84	114.72	105.51	99.306	102.11	103.11	103.15	100.95	107.21	104.97	110.52	104.14	102.46	112.32	100.64	109.29	94.508	104.94	99.487	109.18	106.95	108.55	102.81	106.35	103.45	105.5	105.91	119.2	113.91	106.66	114.76	100.61	108.4	111.16	103.83	110.71	100.91	104.53	116.7	108.87	102.55	109.15	108.94	108.3	107.12	105.56	102.5	107.68
101.08	104.66	109.69	105.78	107.26	108.2	104.43	108.39	97.193	111.85	106.36	104.61	103.37	101.77	114.83	110.09	104.08	119.29	112.09	112.17	115.7	107.35	105.78	104.97	111.1	105.57	102.65	96.151	101.55	109.84	110.28	104.85	104.88	115.04	112.04	104.23	105.49	114.4	111.81	111.59	106.04	105.4	112.72	104.4	111.04	107.74	106.67	106.13	108.86	104.9
91.954	101.04	93.079	92.386	96.14	97.858	91.594	88.194	99.831	104.96	102.66	101.19	100.59	98.394	98.979	110.49	100.15	98.778	104.45	95.675	99.735	96.985	102.47	99.802	100.01	100.81	100.81	100.18	95.709	103.76	102.73	100.77	99.763	106.91	99.817	101.56	109.24	101.46	100.63	97.483	101.23	103.37	99.506	98.449	103.82	96.628	107.3	94.846	102.52	100.73
109.14	104.74	102.04	118.03	97.05	97.06	113.23	113.71	108.74	103.5	110.58	108.14	110.23	108.26	108.29	108.65	109.43	114.41	108.91	109.73	110.41	104.01	115.18	96.403	105.44	101.79	109.85	106.79	103.91	107.84	104.92	107.26	112.41	113.83	112.7	106.17	101.13	110.7	107.71	99.695	107.93	103.43	102.77	102.48	106.49	107.89	105.39	99.305	113.15	100.06
108.22	107.69	117.91	112.25	117.98	103.04	103.5	112.13	108.57	102.37	103.96	117.03	104.24	107.22	118.74	114.4	109.8	101.79	113.13	111.81	105.97	102.87	108.29	105.74	105.39	115.21	106.13	112.03	118.08	104.28	106.85	109.67	112.29	106.44	112.23	108.54	102.79	108.81	104.42	110.35	106.65	96.322	106.07	112.29	112.09	116.36	103.25	111.96	105.2	108.76
112.24	112.23	109.39	108.14	108.29	109	112.23	102.59	101.04	101.83	108.18	108.24	104.67	111.63	115.33	102.95	111.54	105.3	114.87	106.33	107.47	102.83	106.2	115.83	104.85	106.46	110.54	108.38	105.07	110.52	108.84	102.62	101.97	110.83	113.47	105.67	111.65	105.25	104.73	103.38	102.48	107.23	116.66	99.915	108.37	102.69	111.84	111.18	100.5	116.38
110.28	105.53	103.04	113.5	103.28	106.02	107.1	110.23	101.11	102.54	108.29	96.302	104.8	111.18	108.34	103.49	109.35	104.25	102.69	103.6	106.33	106.36	109.55	106.5	109.25	102.51	103.73	96.501	105.43	102.87	108.89	108.55	101.28	103.03	111.89	104.67	104.93	108.16	107.65	110.45	106.99	114.46	108.39	109.17	106.41	106.01	114.03	112.14	105.44	109.62
118.02	112.79	106.74	108.64	101.53	109.8	108.93	95.115	106.42	106.63	105.37	111.79	112.74	94.41	112.89	104.14	109.45	97.535	111.75	96.38	96.839	107.67	108.08	109.92	105.91	110.94	102.59	98.986	106.94	109.76	110.01	102.62	104.31	111.48	101.99	103.81	107.5	103.2	107.12	101.79	113.42	110.15	115.78	110.49	104.12	107.93	113.58	106.32	104.15	111.15
114.49	110.18	103.61	105.17	117.11	107.81	109.91	101.46	102.54	115.22	99.088	115.95	105.8	111.7	108.29	105.71	112.31	108.15	109.66	110.21	101.55	109.65	111.28	105.58	107.67	112.75	104.63	109.43	111.08	111.04	110.82	110.72	117.45	109.46	107.72	106.57	108.14	104.5	102.5	106.92	105.36	110.07	109.16	108.49	104.71	103.65	107.36	113.64	109.01	97.52
97.942	110.74	101.12	108.38	96.12	106.13	110.74	107.02	109.3	98.485	111.6	108.82	106.85	105.84	108.55	106.49	101.73	105.9	109.78	110.93	103.63	103.72	104.86	102.51	111.43	110.64	102.84	100.34	109.88	100	108.48	111.77	100.86	114.37	95.363	103.18	107.5	110.1	107.39	107.85	111.02	98.13	109.69	101.31	105.27	108.73	99.815	101.45	105.33	109.82
103.85	94.23	109.23	105.13	106.1	109.21	110.07	106.01	95.271	112.91	110.55	110.32	115.32	113.69	111.96	110.97	109.92	110.11	114.86	102.62	114.35	112.04	105.23	108.28	111.52	105.48	103.77	105.92	110.97	106.25	117.57	103.97	107.56	116.4	113.08	113.31	104.61	106.58	103.85	118.07	103.7	101.48	112.67	111.31	109.46	109.54	105.68	113.38	111.78	105.99
113.19	104.19	107.77	116.77	108.36	104.66	110.23	107.97	94.403	103.48	109.53	104.59	104.49	112.45	111.18	104.82	100.9	100.2	108.99	106.99	106.91	106.1	95.701	105.58	105.26	105.66	103.48	110.7	112.54	105.19	104.33	108.86	107.47	105.13	108	102.89	104.62	104.22	104.21	102.11	109.34	96.294	98.709	104.38	105.05	95.636	102.98	104.55	115.26	96.14
107.02	104.6	110.77	102.71	108.16	107.8	102.11	109.85	103.36	112.45	102.74	108.82	112.12	107.55	106.27	101.49	110.39	104.56	97.252	103.17	108.87	107.12	103.52	107.59	106.14	97.647	103.82	102.07	99.107	105.46	103.87	115.7	107.1	100.16	101.21	101.85	101.79	107.01	101.69	111.6	105.36	106.34	108	105.23	100.51	106.04	101.65	106.39	106.91	107.73
105.73	108.05	111.56	104.58	103.66	107.3	101.04	106.78	108.35	107.98	106.87	102.37	97.502	115.26	106.79	106.62	102.94	109.26	108.02	107.22	108.47	101.59	109.37	112.56	105.33	105.05	104.56	105.57	98.526	100.65	107.93	104.37	102.97	101.13	96.607	112.71	101.19	102.18	106.71	114.56	102.67	97.929	94.34	98.361	104.24	103.9	101.64	107.05	95.166	97.546
109.06	98.819	101.28	109.75	100.52	102.51	97.128	105.42	107.02	112.79	114.38	101.25	109.08	113.13	105.29	105.02	110.13	103.68	101.5	109.72	106.76	108.23	113.02	109.16	107.09	105.27	110.27	105.54	118.1	106.66	99.533	110.59	108.61	104.55	104.12	107.17	118.29	107.5	113.28	109.56	102.29	107.08	113.56	108.51	106.26	107.28	111.84	107.41	112.29	115.16
102.76	99.867	102.85	115.43	109.22	110.59	104.58	100.58	107.33	107.14	108.21	102.7	111.75	98.367	98.064	101.54	103.25	117.39	104.84	95.154	102.98	102.71	104.07	109.43	105.46	110.93	108.07	112.66	106.37	109.39	104.16	105.44	104.25	99.049	106.5	100.57	101.18	103.84	99.036	107.43	107.78	102.43	111.96	101.9	99.524	111.92	106.09	113.9	109.01	92.363
103.89	99.037	99.765	96.042	101.32	101.01	109.5	106.13	90.385	103.88	97.051	104.33	103.15	104.21	107.23	98.484	96.272	97.449	101.94	101.14	100.36	105.44	102.36	100.85	108.48	106.07	100.92	101.19	97.612	96.192	100.12	99.441	95.752	89.142	100.44	96.025	102.77	91.858	97.447	100.33	104.52	102.83	95.131	102.31	94.535	115.88	104.15	95.805	93.67	95.916
104.95	113.97	108.94	112.82	107.78	103.25	110.19	107.18	106.86	105.02	106.52	109	110.58	112.49	111.04	112.91	94.725	107.75	102.34	113.79	106.57	109.21	107.2	98.491	105.03	110.91	106.32	111.45	108.82	107.71	101.53	110.42	114.31	107.74	106.72	110.63	108.17	102.89	99.356	109.7	110.56	103.56	114.38	104.77	106.97	97.877	100.56	107.54	104.65	117.38
104.93	103.05	101.84	106.33	111.44	102.26	104.5	109.01	111.26	105.06	111.73	107.81	114.43	111.1	120.07	95.692	102.61	112.93	105.95	106.93	113.74	108.6	115.91	107.07	114.99	99.215	105.57	117.35	109.18	108.3	112.71	107.96	108.46	104.59	96.027	117.27	104.52	105.84	101.85	110.3	105.83	111.92	113.13	113.21	109.86	113.73	105.82	115.36	104.73	106.8
99.117	102.76	98.624	110.03	111.38	109.42	111.84	111.92	112.64	107.14	108.81	115.75	108.93	105.44	106.18	109.18	108.38	103.14	100.99	102.14	114.13	103.11	107.13	106.32	105.16	98.362	111.25	101.55	107.21	109.97	109.02	101.1	106.07	103.83	107.12	104.33	108.32	101.44	111.67	103.77	102.82	107.88	113.9	112.01	106.95	97.834	104.36	107.86	103.16	109.59
95.012	97.562	97.144	97.715	105.33	98.741	97.655	102.26	97.623	98.067	97.699	100.85	96.403	96.042	101.19	98.597	103.8	103.26	99.843	107.58	105.65	106.16	96.117	97.811	95.223	104.85	109.42	102.61	100.11	107.4	92.727	103.79	101.28	93.223	108.95	106.27	99.402	102.21	94.817	96.129	100.64	110.85	112.7	96.721	91.949	100.44	99.465	96.194	93.317	99.24
103.18	100.52	95.166	100.7	98.284	101.28	99.348	111.17	93.817	101.92	102.55	108.11	104.95	111.64	94.184	99.939	100.6	99.911	109.45	104.04	92.964	101.15	94.057	102.47	100.07	91.541	92.98	92.896	97.075	98.254	104.73	106.06	96.088	93.054	92.36	96.975	102.95	107.04	97.232	93.744	100.59	88.253	101.59	100.06	96.007	109.48	99.7	93.688	101.58	100.05
102.35	95.711	103.44	104.6	107.89	108.8	96.573	103.26	98.671	96.299	96.967	100.52	97.82	99.389	107.69	106.42	107.12	101.67	101.64	100.97	107.69	105.46	105.89	104.12	106.3	107.73	97.825	105.64	97.815	106.17	111.43	99.223	103.67	99.774	108.55	105.47	104.87	101.92	108.53	99.267	101.64	103.66	102.77	108.95	97.726	104.03	106.96	105.32	102.78	108.96
94.256	107.17	96.608	107.16	105.17	106.49	113.42	108.71	105.5	105.61	110.17	106.19	110.11	106.65	102.29	104.4	108.21	119.75	107.31	105.19	103.79	99.591	110.22	102.66	107.72	103.59	101.18	104.57	103.46	106.52	98.066	116.14	100.08	102.83	102.08	103.25	111.12	102.52	104.84	97.642	113.33	102.36	93.408	112.08	108.49	100.94	103.65	111.28	100.57	109.52
99.611	100.33	103.97	102.88	105.38	101.83	107.69	105.1	111.46	108.97	111.45	110.28	98.653	98.889	109.7	113.9	102.89	110.26	105.89	113.05	110.05	113.88	103.74	108.96	94.937	111.69	93.667	95.903	104.36	110.42	91.068	110.96	112.73	107.46	101.25	114.54	106.42	101.09	101.52	100.38	104.86	101.35	97.959	97.072	103.62	108	105.18	104.39	107.77	112.43
108.83	116.97	109.02	108	106.26	99.964	107.14	106.16	114.34	107.7	107.25	108.93	114.7	106.54	104.05	103.87	99.399	103.35	117.15	103.87	106.15	97.224	115.02	110.91	114.53	109.1	109.99	110.53	109.97	109.03	106.52	111.79	112.69	95.108	111.01	107.85	109.4	113.71	102.45	107.85	106.26	111.56	110.11	112.47	100.01	105.22	104.18	100.83	105.96	116.31
109.97	101.53	101.63	103.93	102.72	99.704	100.11	108.02	113.65	106.69	103.16	107.29	96.509	104.89	108.52	101.8	95.557	108.99	107.96	105.3	99.223	101.72	104.59	104.56	100.86	111.69	104.57	112.18	98.577	115.26	103.36	100.83	95.989	98.768	107.1	109.23	110.57	100.85	108.76	103.45	100.54	112.52	110.92	102.67	91.525	103.92	103.01	103	110.2	109.6
111.1	102.48	98.25	110.34	108.05	106.17	101.51	103.5	103.41	99.671	107.33	98.329	101.13	103.66	95.833	105.12	105.18	101.54	105.2	103.2	101.46	107.69	111.13	115.71	103.99	101.22	110.12	102.05	105.25	109.68	100.17	102.98	107.57	95.541	110.1	107.16	118.87	101.53	103.44	104.51	97.239	104.47	116.2	110.55	103.42	106.44	109.99	114.07	101.67	101.59
100.33	112.16	102.53	102.34	98.755	97.852	108.7	91.706	107.63	105.29	107.57	107.33	101.99	98.82	111.16	104.19	109.29	100.41	107.69	105.37	105.33	102.72	109.84	105.83	104.27	104.31	103.79	106.11	108.9	102.17	108	115.2	106.86	109.41	110.33	97.628	107.19	111.85	105.16	105.74	104.37	100.67	112.02	100.68	107.19	103.38	107.98	101.87	107.48	103.78
107.67	101.36	97.461	107.11	97.836	93.502	91.542	104.19	103.39	98.633	101.96	102.59	100.72	101.76	98.63	105.59	103.29	97.536	99.437	101.68	93.528	104.88	101.64	99.665	102.93	104.27	108.4	99.058	104.01	95.335	99.18	96.395	97.872	106.23	99.012	100.19	93.577	103.75	109.12	105.59	102.56	92.362	102.07	100.7	98.202	94.764	93.723	101.87	103.01	101.98
107.29	105.61	108.62	108.35	107.59	102.91	103.33	104.81	107.5	106.36	106.19	106.08	99.015	106.71	103.12	105.94	115.68	104.1	107.98	102.24	116.37	108.72	98.114	109.75	109.54	113.31	107.37	109.26	114.27	112.64	112.52	105.08	111.64	101.97	105.02	101.27	100.69	115.24	105.18	117.08	115.28	117.69	109.67	115.73	114.57	107.11	112.78	107.33	116.04	117.89
94.497	104.04	102.87	95.315	100.03	96	91.026	95.159	107.49	95.238	103.83	98.637	96.567	95.358	95.726	98.302	97.068	100.31	102.32	99	98.759	107.34	104.44	98.682	97.147	99.075	106.33	103.92	103.76	92.266	93.156	102.6	95.286	91.951	98.083	93.653	97.241	96.606	100.78	100.24	98.862	96.828	101.36	91.364	100.75	94.768	106.05	97.479	101.27	100.46
114.91	114.39	108.56	117.98	117.76	110.93	105	115.72	109.18	113.58	116.65	104.35	106.66	104.41	111.15	118.23	114.82	115.14	108.74	107.66	114.18	110.09	102.5	118.51	106.18	110.88	115.9	116.61	107.45	105.64	110.92	113.25	111.47	109.37	116.7	109.34	103.37	109.63	110.5	116.07	117.62	103.62	116.67	116.45	112.15	115.81	104.7	118.14	115.82	114.19
106.69	100.49	110.97	107.08	112.57	112.47	105.78	107.14	114.49	106.3	112.45	111.52	109.53	105.12	107.33	110.25	103.76	106.57	104.72	110.57	106.38	115.7	105.91	115.47	116	101.22	108.17	108.4	105.27	102.48	116.82	100.7	110.25	108.75	104.02	107.61	109.18	106.54	108.56	103.57	101.69	117.1	118.03	112.76	111.93	111.24	103.37	110.26	98.107	103.32
107.7	116.57	97.5	104.37	106.36	103.05	105.45	102.46	110.08	111.01	103.89	100.17	100.19	103.56	113.2	111	104.94	113.89	103.37	108.47	102.42	110.95	90.303	108.6	108.15	107.56	106.56	112.63	118.08	104.59	105.8	114.11	108.52	108.72	105.65	107.6	98.815	109.71	108.61	102.6	106.24	112.64	100.2	112.05	107.41	99.247	105.78	105.07	107.2	106.05
109.59	107.77	98.853	95.854	111.38	108.3	106.84	99.031	111.26	98.533	109.31	102.14	107.12	100.39	109.34	97.578	114.65	103.9	104.07	109.36	103.97	100.53	106.86	104.85	105.13	111.78	102.59	113.66	103.85	111.21	107.35	111.14	107.33	109.27	104.29	108.73	111.82	114.76	108.78	103.9	112.23	105.95	105.84	109.05	100.27	108.69	107.51	107.97	97.165	108.27
103.74	107.78	108.67	115.04	101.38	102.17	100.3	104.6	109.04	107.24	109.51	101.87	108.23	113.05	98.866	109.72	105.73	108.62	109.6	100.01	102.49	119.14	112.21	102.87	100.14	98.781	115.51	102.45	106.92	111.79	102.84	113.04	100.44	109.57	108.26	108.79	109.03	109.94	110.61	103.41	121.74	98.113	112.06	116.04	110.94	109.46	107.14	98.834	120.88	107.34
112.29	103.97	106.56	110.69	111.39	110.16	111.28	112.73	111.06	111.75	114.8	108.76	111.09	113.71	111.31	107.73	111.99	112.59	107.48	111.71	109.22	105.17	112.46	114.66	103.94	108.34	113.44	116.04	115.99	102.92	111.14	106.2	107.59	109.1	105.8	107.02	108.58	104.03	106.16	114.89	114.92	112.93	111.84	98.934	110.31	116.97	119.98	109.53	113.84	115
110.8	100.56	98.262	103.95	113.36	103.97	93.499	105.18	105.53	105.46	100.89	103.85	103.06	100.8	99.873	116.82	97.198	109.04	114.9	116.97	99.619	108.2	111.07	113.26	104.96	100.62	103.37	104.97	103.09	98.129	105.82	105.48	106.78	104.69	98.956	104.75	109.66	110.25	104.54	94.993	103.12	100.34	103.92	103.97	105.62	103.83	101.96	105.82	101.18	104.63
111.84	108.95	100.51	86.775	105.48	108.42	103.16	113.5	118.39	101.53	103.18	99.382	103.3	101.95	107.61	103.36	105.56	112.67	110.46	105.65	102.82	112.96	108.2	102.96	105.31	106.99	99.46	113	113.63	111.09	96.614	96.396	114.66	101.23	116.82	103.88	109.1	93.479	110.64	106.56	99.377	103.26	101.44	112.28	105.02	99.58	111.47	108.48	101.04	103.1
106	104.1	102.91	99.329	110.03	98.554	111.88	112.97	110.36	107.77	103.51	111.38	110.31	115.2	111.45	98.921	106.74	106.23	115.89	113.21	107.97	104.63	110.64	109.78	104.21	99.242	110.49	102.21	101.51	102.4	109.32	108.66	110.65	105.06	107.92	115.44	112.82	109.27	111.27	99.911	113.21	107.02	104.61	109.41	107.24	109.56	110.64	104.34	103.49	107.41
110.59	103.67	90.245	104.41	109.79	108.75	106.83	108.1	107.87	108.14	106.22	106.28	115.73	101.84	107.63	109.24	102.36	100.33	104.56	105.97	103.18	107.61	109.17	104.1	106.61	103.98	102.77	108.1	103.95	103.48	101.69	112.3	107.09	105.15	98.482	99.278	106.33	97.706	110.27	107.34	103.38	103.64	106.2	114.38	109.6	102.3	103.59	104.23	109.84	100.96
96.836	99.247	106.64	96.755	100.26	103.75	97.514	103.94	95.147	100.12	91.963	107.99	94.646	103.01	97.293	102.72	97.559	98.663	103.31	111.42	98.087	101.66	99.025	95.623	98.188	97.64	105.1	102.1	101.33	111.9	100.35	95.123	98.175	97.619	97.294	100.13	102.67	105.05	94.435	104.4	95.152	103.18	101.59	101.21	103.05	100.18	105.18	99.636	98.161	98.777
101.57	92.891	110.97	95.146	98.928	97.651	105.76	92.363	89.861	103.4	97.203	102.09	103.73	102.41	106.4	99.612	98.411	95.297	92.135	97.746	102.33	96.375	93.471	102.89	101.45	104.27	104.61	95.152	98.007	104.41	97.91	95.581	95.368	93.833	103.39	90.131	97.444	92.748	108.8	95.768	100.1	104.22	103.13	93.501	102.67	103.03	97.074	103.2	95.429	99.693
111.65	110.98	106.75	102.61	105.18	110.06	102.66	105.34	103.88	103.93	107.26	109.21	105.58	103.72	111.22	113.8	105.5	102.34	112.87	95.286	102.16	99.381	108.64	108.69	106.94	108.31	102.77	100.05	103.62	107.23	101.86	105.79	93.19	101.45	109.3	110.34	99.898	111.15	101.63	97.8	106.62	111.87	105.06	102.56	102.31	111.93	90.656	94.431	103.28	101.92
105.79	111.43	109.44	105.07	113.28	109.64	105.5	102.16	110.43	105.98	107.9	110.44	113.47	110.07	112.03	104.23	110.63	101.66	110.46	103.46	112.57	104.35	107.1	109.75	112.08	100.12	96.73	105.14	107.13	103.69	106.5	103.73	102.15	103.54	108.45	104.9	112.19	104.08	104.99	109.81	104.43	101.39	114.28	107.25	101.99	108.13	97.669	98.819	102.35	100.9
107.38	118.44	114.64	102.94	107.7	107.45	108.34	107.26	114.51	115.96	102.1	107.06	107.44	112.34	118.07	110.24	107.68	107.93	110.35	100.68	110.65	107.28	117.32	110.92	110.12	110.56	101.54	105.69	108.33	110.85	111.82	116.65	115.61	102.83	110.49	115.77	112.47	110.79	109.97	99.988	111.22	105.45	108.39	101.26	112.03	106.02	113.39	106.87	113	109.32
103.69	114.08	106.69	105.94	109.65	96.451	106.36	112.51	104.16	99.125	114.65	104.82	105.46	110.36	105.42	111.9	107.06	94.567	103.83	112.1	109.35	103.18	110.68	105.16	107.75	101.81	96.582	112.45	109.42	104.47	106.28	111.09	102.18	110.67	103.77	106.57	109.05	105.93	107.94	105.94	110.92	109.23	96.265	105.17	104.87	110.77	116.3	98.47	98.373	99.196
100.83	96.55	98.982	97.639	101.42	94.262	100.47	108.67	98.581	104.82	102.43	108.77	98.248	103.12	89.09	95.759	89.887	96.736	106.48	95.449	95.301	98.615	92.425	101.61	100.9	109.64	105.38	101.47	96.19	95.703	98.356	93.684	104.26	95.015	101.46	94.621	91.144	96.266	96.328	95.216	106	96.167	100.96	90.73	100.65	94.546	102.74	106.59	110.81	105.15
115.71	107.82	108.81	102.24	111.78	115.12	102.3	116.83	114.03	108.87	111.11	118.09	108.27	111.59	109.96	110.63	109.15	111.61	110.9	100.53	113.44	114.39	112.56	103.88	116.41	110.81	109.91	105.72	119.88	105.34	108.07	106.7	109.72	109.33	115.78	105.81	102.94	120.3	107.12	112.91	110.66	107.12	105.89	106.81	115.99	113.52	116.7	115.76	107.73	114.22
99.872	106.21	107.36	105.95	112.46	105.37	108.28	103.66	110.62	102.01	110.12	107.98	114.1	109.62	106	113.24	112.35	108.42	111.5	113.79	109.65	116.57	100.37	115.75	107.86	113.99	110.94	106.42	104.29	110.55	109.79	110.51	98.083	102.1	109.29	109.27	108.87	105.64	109.61	107.63	105.64	104.58	103.36	110.45	103.66	110.94	104.01	108.71	113.03	106.76
112.64	107.46	112.69	108.5	105.04	113.61	108.49	106.29	110.15	117.97	113.49	101.96	103.64	119.08	109.25	111.42	107.34	112.41	104.83	116.77	106.32	107.5	106.34	108.29	109.9	105.78	116.49	108.29	105.19	110.15	104.08	110.02	102.14	111.19	106.58	107.84	106.9	105.85	111.49	109.52	103.27	120.59	107.56	108.45	105.07	114.07	113.98	109	111.09	107.81
112.32	104.06	109.17	105.69	98.275	102.36	109	110.61	112.28	101.23	112	110.05	108.49	109.2	103.87	111.92	101.88	103.03	111.17	107.01	107.86	109.29	112.2	105.37	111.74	105.18	111.39	106.74	113.88	112.32	108.58	106.46	114	102.77	112.51	112.46	108.02	97.338	101.29	108	108.44	102.47	110.06	105.54	101.82	101.76	107.83	108.76	112.91	107.14
102.33	105.02	111.45	110.36	104.75	95.628	109.8	96.665	106.09	108.59	108.36	108.99	104.4	98.185	99.067	110.04	102.95	108.96	112.29	111.07	96.789	104.72	106.15	115.91	114.9	104.76	115.06	110.79	105.02	103.92	101.46	96.465	109.25	103.36	90.651	103.68	116.6	102.05	101.59	101.96	104.48	102.41	103.83	101.82	105.25	101.54	102.31	102.02	104.46	92.792
97.19	109.05	101.1	109.24	106.46	104.7	110.49	106.93	111.59	112.15	106.92	106.6	99.906	103.33	103.56	105.69	110.46	109.3	110.91	105.54	95.085	100.71	101.06	113.52	108	110.5	102.81	97.366	109.93	99.706	104.63	108.95	107.71	97.994	105.69	104.69	110.27	101.03	103.6	110.7	103.08	110.93	101.36	102.29	104.41	104.75	99.494	100.99	114.97	108.65
109.63	102.26	109.3	109.18	112.69	103.7	117.67	111.13	100.28	101.6	107.95	107.75	102.97	114.18	111.29	106.33	105.35	102.91	97.932	113.52	102.07	108.73	109.16	102.44	109.54	100.65	109.29	100.89	103.49	117.98	111.73	106.1	107.11	114.32	111.83	100.98	108.77	111.02	106.46	111.04	109.31	104.34	105.99	118.2	105.18	111.21	106.56	110.55	107.76	112.09
92.159	96.782	93.576	92.25	103.78	96.515	91.243	94.847	96.487	98.395	101.97	100.94	101.03	107.15	94.369	100.49	101.11	99.252	96.452	108.93	94.847	97.986	95.197	94.459	96.662	96.61	108.28	99.801	99.145	93.585	97.745	103.19	102.29	101.28	95.655	94.782	107.77	100.18	90.503	94.611	100.94	85.719	94.895	90.671	98.997	102.86	99.409	93.058	101.56	104.1
88.854	88.428	97.658	101.24	94.882	102.23	92.389	99.559	90.38	102.2	98.599	97.08	96.074	100.36	102.26	101.6	103.54	98.4	101.91	93.442	92.719	100.37	95.909	95.432	102.08	103.22	93.463	104.31	96.147	99.822	91.888	103.19	97.376	99.57	94.483	100.52	98.188	100.12	93.728	92.567	98.193	97.521	101.18	99.128	90.942	106.09	91.755	94.806	102.53	91.852
96.146	96.666	93.596	108.04	104.89	94.292	102.25	93.499	95.799	94.142	104.22	90.308	105.16	101.26	98.761	104.72	94.452	88.17	101.23	96.041	102.18	98.853	94.692	101.06	95.14	105.84	92.302	97.698	99.628	94.946	97.365	99.547	96.238	104.43	100.62	105.86	102.67	96.178	100.85	101.62	101.34	95.492	94.595	97.591	106.1	103.63	97.311	94.696	100.42	96.462
104.52	116.73	107.11	105.04	106.65	112.02	110.45	106.84	113.21	98.449	106.85	108.58	104.23	105.14	110.04	102.78	106.47	109.81	100.56	112.49	112.41	102.55	101.05	106.36	103.52	103.46	115.31	105.34	102.73	105.2	115.93	101.21	97.404	108.98	113.64	106.62	108.64	108.76	104.67	104.67	101.25	115.08	118.78	106.72	108.61	110.2	106.21	104.92	111.93	108.04
110.17	101.32	111.31	105.73	105.89	112.39	102.73	100.87	101.18	109.62	105.21	100.48	101.68	107.01	114.68	102.04	111.85	105.61	104.94	103.82	104.11	101.75	110.83	105.82	104.66	100.12	97.373	109.27	103.08	107.43	100.86	96.374	98.756	102.23	108.45	100.64	100.68	105.78	108.78	101.08	105.3	108.7	106.24	106.15	107.59	89.614	106.19	111.15	105.49	98.558
95.978	110.68	110.17	114.08	103.67	104.54	107.36	105.3	112.9	106.11	103.99	106.2	105.93	102.37	112.48	104.52	115.53	112.15	114.61	101.61	99.722	113.45	102.78	107.5	103.55	108.01	110.58	107.93	109.27	104.01	108.15	104.64	113.52	104.28	115.34	103.89	100.91	110.26	110.75	97.096	104.48	99.037	104.7	110.54	102.33	102.8	104.07	105.81	107.25	100.8
101.82	106	109.04	106.99	103.1	101.97	93.015	110.87	109.2	99.78	102.4	109.52	102.29	100.41	105.19	102.99	105.89	108.64	106.86	102.93	105.61	100.57	106.24	104.87	106.08	106.52	101.18	106.94	109.09	95.539	111.5	104.83	98.883	101.2	109.84	102.52	99.514	105.72	98.167	105.29	108.81	109.57	106.4	103.15	109.03	111.53	105.76	104.32	106.94	103.17
110.3	108.54	115.08	100.33	109.41	102.18	106.88	101.17	105.38	104.4	111.88	103.57	111.71	107.85	108.62	94.159	100.91	107.73	103.49	105.28	113.68	111.13	105.56	107.84	114.19	105.89	99.755	96.019	105.8	100.13	108.57	107.48	100.53	106.94	96.944	102.84	111.64	102.06	107.99	105.62	106.04	104.77	107.5	106.32	105.57	108.84	112.79	105.86	100.81	102.91
103.42	114.84	112.48	110.49	103.33	115.05	110.09	107.25	107.84	112.46	110.51	106.25	107.18	109.54	110.8	108.3	111.17	101.77	112.05	101.38	109.14	102.83	112.81	103.71	102.55	103.9	106.43	101.71	114.21	95.231	107.91	108.64	113.53	107.35	110.44	108.33	106.03	99.597	105.87	110.8	110.7	106.62	109.05	106.83	104.2	112.79	108.9	108.05	105.82	110.85
108.78	111.22	112.44	109.52	105.78	111.49	113.24	113.64	111.85	105.98	104.57	110.45	107	102.48	116.54	117.36	102.61	110	109.74	117.98	113.42	100.63	99.79	116.09	121.46	114.09	111.02	109.23	102.25	114.37	101.41	116.56	106.88	106.47	109.83	116.77	107.71	115.88	116.31	117.82	107.84	112.88	105.19	114.42	108.06	111.01	103.93	108.26	113.47	106.97
104.84	100.66	114.82	111.96	106.95	111.96	109.51	107.89	105.83	105.17	107.86	107.25	100.45	102.97	111.6	109.07	104.66	109.06	102.63	107.97	109.66	103.44	111.99	103.58	105.51	110	112.31	105.16	105.35	106.31	106.21	97.11	109.73	110.48	107.27	116.46	113.21	113.87	100	101.71	104.51	101.52	98.479	108.01	103.09	101.96	104.06	104.99	112.1	100.29
102.62	111.84	98.17	98.302	105.63	105.94	105.62	105.39	105.06	106.72	107.97	107.57	103.67	111.53	107.04	100.86	105.5	100.79	106.57	107.79	98.631	111.13	108.86	106.36	94.717	97.577	107.36	120.82	106.73	103.88	116.79	108.86	111.83	113.29	105	115.18	97.945	100.99	110.91	105.72	105.27	110.19	115.57	106.31	103.58	111.89	104.02	103.9	109.43	102.99
94.895	103.72	105.66	104.08	95.682	101.23	95.633	96.389	97.002	95.38	103.65	92.257	100.84	104.67	93.459	109.38	111.36	108.59	93.771	108.4	103.85	108.06	101.81	103.84	96.211	97.579	108.96	99.741	105.61	97.295	107.08	97.668	96.753	98.566	98.3	100.66	104.91	95.094	106.36	108.27	103.02	103.42	94.066	101.91	100.18	102.07	102.04	106.96	98.583	92.842
107.81	101.91	102.91	101.14	99.469	99.438	105.45	113.62	109.08	104.4	106.23	108.13	113.3	102.23	106.25	103.6	100.57	101.12	102.27	103.4	120.23	105.83	106.75	98.181	105.58	105.55	104.52	105.48	102.76	105.73	104.06	106.7	107.09	110.45	108.64	108.01	95.129	100.25	105.09	99.723	103.14	110.53	102.31	96.917	106.17	103.35	111.17	108.91	112.67	107.29
110.37	115.45	106.09	108.94	114.24	115.81	112.31	110.76	104.77	110.54	107.93	106.25	106.69	103.66	104.6	104.53	105.01	110.74	103.99	108.97	111.92	112.68	106.58	119	103.58	99.54	111.56	107.2	114.01	102.82	108.47	112.7	103.39	112.24	105.28	115.02	113.28	119.78	107.82	106.39	113.12	101.96	108.99	107.01	100.94	102.71	112.45	101.89	102.88	116.39
96.041	94.544	111.19	106.3	95.512	92.719	105.04	98.625	101.11	99.889	103.12	96.53	98.379	101.28	105.83	100.77	111.02	97.163	89.7	104.12	98.812	97.14	95.275	107.38	97.229	95.474	97.608	93.813	97.106	89.968	100.1	100.8	95.887	98.265	90.552	96.683	98.043	100.06	110.15	105.36	96.664	102.02	83.24	96.154	91.732	89.316	97.712	97.62	93.287	104.72
104.8	104.78	97.765	94.641	99.71	101.08	101.92	101.58	99.18	102.55	97.758	101.48	102.01	102.77	103.52	98.529	108.07	97.34	107.66	93.142	95.499	101.64	95.074	104.7	92.543	95.848	93.79	99.181	96.305	94.989	96.042	95.854	106.52	93.293	102.89	96.408	105	96.168	103.03	93.16	96.415	106.21	95.512	106.01	95.933	96.983	106.05	95.688	105.12	89.412
106.28	101.03	100.26	99.608	96.641	102.57	106.8	97.247	94.935	93.422	110.85	100.07	96.69	95.39	100.09	101.06	98.947	97.378	106.93	109.38	107.75	106.05	94.402	100.7	105.41	100.4	100.15	101.33	94.012	100.5	100.31	96.733	105.33	92.186	101.81	99.763	101.59	98.197	104.84	97.366	106.36	95.535	106.18	89.539	100.74	102.24	105.73	93.574	102.35	107.68
109.91	111.81	106.4	108.33	104.05	91.427	106.77	107.05	106.62	104.23	106.7	110.85	105.88	102.9	106.71	113.48	107.74	100.65	107.72	101.63	114.41	107.24	101.5	109.37	112.25	101.1	104.79	106.2	102.67	107.65	112.57	109.83	112.45	112.18	108.29	113.64	115.73	113.9	106.42	108.49	103.72	107.4	117.3	107.93	99.664	112.08	109.19	102.19	113.95	107.86
110.79	112.9	104.66	118.27	111.68	103.63	107.57	104.26	108.66	103.66	111.32	118.29	106.41	106.95	100.31	96.616	109.43	107.92	99.99	112.95	110.83	106.24	97.007	109.67	102.95	106.83	113.8	103.28	116.84	110.57	110.48	104.04	112.67	96.652	106.25	104.01	107.73	111.21	105.18	108.18	111.45	110.28	110.36	108.92	108.7	109.64	111.05	103.24	113.94	103.27
107.02	104.78	108.37	108.51	105.41	106.86	103.52	100.74	108.44	106.79	103.11	101.36	104.69	104.69	110.21	113.38	102.33	99.028	108.02	112.32	109.5	102.34	106.94	111.37	102.27	113.69	102.9	106.68	105.66	107.15	103.38	104.83	104.08	102.57	104.92	101.02	100.61	106.72	111.19	113.52	108.54	97.884	104.39	111.95	99.144	100.88	110.96	103.42	102.83	108.98
103.54	104.91	105.29	100.57	93.567	99.172	103.62	101.6	100.82	101.83	98.175	98.795	96.757	99.668	105.02	108.09	107.81	98.305	90.976	100.07	99.425	103.67	104.47	97.333	104.31	112.06	98.698	102.51	100.36	102.94	95.873	105.6	103.83	99.522	104.32	94.665	103.48	97.702	88.529	101.5	96.291	102.06	95.776	100.83	97.69	103.4	99.859	105.23	99.998	94.128
111.07	90.491	108.27	105.65	101.44	100.61	106.19	111.35	105.55	111.71	102.86	103.46	112.61	100.66	111.67	103.53	104.79	105.62	105.46	102.31	110.22	107.03	104.15	98.378	105.31	107.33	102.31	103.32	97.92	99.915	100.16	98.71	101.72	106.78	106.98	101.05	105.41	95.489	109.71	109.38	106.19	111.67	108.62	101.81	105.4	98.87	107.24	108.13	97.162	98.121
105.74	117.37	101.69	99.423	106.16	108.78	104.08	111.29	105.42	111.51	102.97	109.07	106.72	106.6	98.843	106.24	93.888	106.79	112	105.45	109.02	105.99	110.1	113.39	109.85	93.667	100.93	104.09	103.44	102.42	104.58	100.05	102.35	110.07	99.763	100.17	99.859	110.94	115.44	100.52	105.62	103.46	112.43	106.46	103.67	110.21	100.16	106.64	102.23	110.52
101.55	101.74	102.74	101.22	104.35	98.256	99.951	88.69	104.45	97.382	98.799	99.64	95.093	98.764	93.095	89.258	93.809	89.927	100.06	99.522	91.754	93.889	99.042	103.29	102.52	95.714	94.834	96.694	87.651	106.35	103.29	96.97	99.676	99.397	99.34	110.03	100.78	98.225	86.324	108.94	102.42	98.486	91.053	96.038	92.969	93.911	93.081	90.88	98.519	95.918
90.544	92.804	89.09	98.535	96.48	99.682	103.09	92.504	97.126	103.1	97.755	96.958	100.95	102.45	95.63	91.928	92.777	101.68	98.56	95.089	105.48	102.48	97.741	100.21	89.662	100.93	102.97	105.53	94.454	110.63	108.37	95.179	94.84	104.99	99.331	96.2	101.75	90.894	102.2	98.836	105.28	97.207	91.907	92.363	112.49	100.54	102.96	104.48	107.42	103.8
109.93	109.58	99.124	109.81	110.39	106.84	110.9	103.92	109.13	103.6	103.56	105.34	103.01	105.06	107.25	103.96	100.78	94.964	100.65	103.84	105.29	100.93	106.34	105.64	101.84	108.62	102.19	98.924	101.46	100.59	104.71	107.03	103.23	113.99	97.408	101.59	111.51	113.16	111.78	107.17	104.9	101.38	107.37	96.716	106.8	110.74	109.18	102.08	107.18	104.97
91.109	95.128	103.15	103.05	97.381	89.73	99.814	99.818	88.652	99.496	100.28	97.845	101.69	97.961	97.601	99.542	99.275	98.298	97.494	91.317	92.278	91.736	89.732	105.52	90.514	95.726	101	104.79	93.704	101.78	93.508	91.858	98.659	95.912	101.77	105.78	87.941	95.351	103.11	103.82	99.572	98.945	92.622	95.51	93.896	101.84	96.036	95.222	103.03	98.441
111.47	108.14	108.5	101.04	95.618	107.2	110.93	103.07	96.857	109.17	103.7	113.5	112	97.424	108.41	105.24	107.66	109.53	112.32	114.1	107.82	102.82	106.25	98.491	102.78	107.47	99.505	112.48	104.63	107.57	113.32	110.64	112.37	104.11	109.77	99.014	106.05	109.48	100.77	102.51	108.84	99.334	112.92	106.3	113.4	104.41	109.01	107.35	99.748	112.64
101.89	102.6	110.26	102.24	105.14	105.96	108.93	114.83	102.36	100.98	100.9	107.31	111.87	103.91	101.09	107.11	107.74	111.29	104.56	98.923	100.06	112.2	112.23	107.26	104.07	106.17	110.62	109.05	112.07	100.4	112.58	112.09	108.63	107.89	105.23	110.14	115.63	111.22	105.99	102.86	110.99	108.77	111.5	107.81	110.74	114.64	115.17	105.25	97.988	93.504
101.07	105.27	105.61	111.18	115.49	99.094	103.28	103.38	106.7	112.88	106.04	108.45	111.67	102.98	101.86	113.31	99.383	105.04	102.25	105.8	105.9	108.28	106.16	100.72	102.53	113.53	109.36	107.79	111.04	111.14	103.98	100.55	104.45	110.1	107.94	100.98	96.477	103.69	103.23	107.44	104.57	99.739	106.17	106.95	110.17	106.52	104.51	107.26	105.71	104.54
103.46	96.612	89.306	98.332	103.89	107.77	96.966	102.49	106.58	93.764	100.31	90.623	97.664	105.84	93.112	104.5	93.638	97.458	94.427	102.18	97.201	96.258	109.63	96.353	103.06	101.45	107.8	103.34	99.066	101.08	99.833	102.67	102.66	99.119	99.427	102.76	103.5	103.24	97.688	97.933	103.6	100.24	105.24	107.25	102.21	102.04	99.546	103.32	101.8	100.59
106.01	101.19	100.59	103.85	107.74	106.6	109.41	101.98	116.58	109.21	114.9	113.33	104.47	100.61	102.44	105.99	102.33	98.878	97.828	113.3	104.47	102.69	106.22	96.477	108.18	103.24	108.76	105.69	95.591	97.736	112.75	111.93	105.51	104.38	104.57	102.92	107.4	107.91	101.75	108.5	90.629	98.835	107.67	102.22	97.569	95.689	99.363	112.81	100.16	104.22
104.32	102.66	104.93	104.11	99.644	106.52	104.73	97.593	111.6	99.21	109.06	100.77	103.91	95.535	104.41	109.35	108.2	113.03	106.58	107.95	102.49	106.28	97.459	115.57	107.94	97.428	103.43	110.48	109.4	105.15	107.72	104.08	103.09	108.08	101.48	113.25	103.48	103	108.83	98.067	101.98	110.31	104.87	106.97	105.35	101.71	96.608	100.04	96.47	108.82
111.42	100.67	114.13	113.06	112.46	115.14	101.73	113.1	104.59	102.77	103.94	105.31	102.59	109.36	102.59	109.52	103.72	105.68	105.91	113.09	111.62	110.4	105.73	104.55	98.417	102.21	101.35	112.22	101.28	105.49	100.47	106.37	107.14	112.27	105.11	105.57	103.51	103.15	109.23	101.83	107.83	102.65	102.8	98.907	108.62	100.95	105.82	104.13	110.14	113.69
112.93	104.41	98.989	102.24	108.63	109.19	110.59	96.057	100.41	105.89	91.236	108.72	104.87	107.87	112.14	99.903	106.58	102.83	109.75	104.92	107.84	111.24	113.82	97.849	109.47	100.82	106.84	109.17	110.77	105.39	94.859	105.48	107.68	104.46	99.687	102.39	103.82	109.9	109.03	108.33	112.98	103.56	100.04	96.595	108.27	110.89	106	103.24	108.75	103.22
96.613	111.48	103.05	106.17	110.02	100.18	106.33	104.24	112.36	100.2	103.18	100.76	89.787	105.91	105.78	99.259	102.22	107.81	107.84	106.42	103.29	101.21	110.57	100.86	104.82	113.4	107.86	104.85	91.675	103.82	95.851	99.925	98.813	104.32	102.71	108.2	105.3	111.63	102.65	108.14	105.24	107.33	111.64	103.61	104.06	113.85	100.33	109.33	102.16	108.9
101.09	107.18	90.55	99.2	104.03	104.56	102.4	105.21	98.518	106.19	109.41	112.59	105.32	107.45	105.4	99.863	103.09	107.86	108.89	102.09	108.6	108.78	109.34	111.34	105.27	102.17	108.21	112.8	109.9	105.2	101.94	103.25	101.07	100.29	104.05	102.55	108.94	113.18	106.88	115.75	109.3	99.813	98.181	106.99	97.24	112.69	104.19	99.982	102.49	106.85
107.48	107.59	106.84	108.19	108.21	110.76	114.54	108.41	119.52	115.71	116.49	98.157	109.73	97.601	114.56	100.5	112.42	104.21	109.32	98.491	106.55	106.82	109.55	106.94	107.71	110.38	114.76	102.73	112.19	101.88	101.59	106.03	104.24	99.932	98.133	106.08	112.2	110.47	110.67	108.69	114.94	118.26	106.31	101.41	103.51	108.51	110.92	105.69	109.09	113.84
109.97	107.92	104.16	101.33	109.04	108.12	106.86	109.22	96.716	104.35	110.09	109.14	111.89	106.65	107.15	101.36	109.24	107.82	105.15	106.49	103.56	108.41	102.7	111.17	101.15	102.46	110.63	110	103.96	102.67	106.5	99.596	106.82	105	106.58	107.64	94.742	110.02	106.99	112.16	112.9	114.66	103.75	100.03	106.96	109.55	115.35	108.11	100.84	103.89
106.54	111.4	118.97	111.31	109.97	100.14	99.829	107.22	104.16	112.47	111.56	105.99	103.38	117.32	107.73	104.95	109.8	95.381	109.79	109.29	110.26	102.35	105.08	110.83	100.03	117.03	107.13	102.02	98.295	98.361	107.96	106.14	108.19	106.46	102.81	109.46	102.41	108.8	109.89	104.26	101.75	110.59	106.74	108.48	109.14	104.85	98.244	105.21	104.88	105.18
102.65	103.36	102.62	106.27	105.82	103.29	105.33	103.37	97.124	94.078	105.21	105.34	108.53	95.85	104.02	105.34	100.7	98.851	105.97	102.37	100.82	91.403	101.51	98.193	105.4	97.275	104.02	96.446	103.12	95.599	104.92	102.23	98.14	96.266	101.89	101.31	110.14	97.937	104.12	102.7	91.003	97.169	98.227	97.177	102.42	107.29	108.15	109.58	109.9	103.75
96.542	96.441	94.354	99.461	99.477	93.942	93.407	106.49	95.069	101.96	113.48	96.893	98.644	100.82	95.226	99.169	96.042	102.02	96.301	99.778	110.85	94.143	87.023	91.599	102.85	100.99	91.64	96.104	102.05	101.82	98.103	87.993	98.003	97.618	92.715	90.464	97.245	95.873	103.22	96.925	90.979	98.529	97.751	104.34	93.703	85.72	103.14	90.524	109.86	103.76
111.85	98.17	107.61	112.45	107.15	102.78	106.25	109.52	102.86	100.67	107.33	93.409	100.75	112.08	95.906	103.87	98.339	108.85	109.36	103.79	106.33	98.644	106.16	111.31	101.34	101.07	97.016	96.169	103.66	95.761	102.84	107.57	100.69	94.111	105.86	110.72	106.17	101.92	96.762	110.86	112.44	105.81	106.47	97.042	100.53	105.25	105.56	100.96	97.808	97.755
106.13	103.18	108.58	109.52	109.53	105.11	108.3	103.46	110.06	110.68	101.17	108.4	107.82	95.216	111.47	105.58	101.42	108.31	105.81	104.06	101.23	106.71	108.44	102.47	97.786	112.9	103.95	102.4	103.82	103.25	112.92	104.73	100.13	104.3	106.01	106.55	111.05	103.16	108.29	108.24	104.06	108.47	103.55	107.11	103.89	98.299	108.76	111.41	107.85	103.76
105.39	103.31	105.69	101.21	107.73	99.296	104.47	101.73	102.7	99.808	106.11	103.91	106.29	94.477	110.86	94.824	97.285	101.11	105.08	102	98.972	98.205	105.7	101.24	96.074	107.55	98.647	102.86	97.429	105.52	109.14	98.584	93.358	102.97	96.466	99.931	100.25	96.064	102.76	92.024	109.53	94.342	104.76	100.86	101.37	105.19	111.82	96.079	89.041	90.092
96.018	96.37	101.38	107.35	110.44	97.176	89.643	102.79	103.56	100.6	104.78	100.84	98.877	97.419	102.48	93.81	98.036	102.16	99.099	97.143	97.181	100.75	95.417	110.48	100.14	102.35	93.861	91.809	95.312	108.92	105.05	91.507	98.124	94.446	101.28	103.15	102.1	97.828	97.997	98.294	105.27	96.136	99.719	102.61	102.2	91.985	95.393	95.783	100.63	106.98
104.1	105.19	105.92	104.14	109.2	106.17	104.83	107.05	104.04	104.01	107.98	106.4	116.55	104.24	107.2	103.41	99.611	108.39	101.65	111.14	106.67	106.34	104.29	110.43	110.14	114.75	108.88	103.39	97.692	106.82	102.68	112.59	100.04	109.09	109.44	103.81	107.33	101.24	104.22	113.74	102.07	109.55	117.38	103.68	101.64	104.36	104.81	106.47	106.71	100.6
107.69	113.86	104.98	113.32	111.82	108.56	109.36	101.4	114.38	103.31	110.03	106.18	106.84	113.69	105.21	107.95	108.31	109.1	115.96	106.08	107.3	115.39	105.55	109.27	115.42	102	107.99	103.9	126.57	114.85	108.43	102.29	106.25	111.53	111.28	99.704	114.26	103.11	105.77	106.46	102.77	101.99	108.53	107.35	108.94	108.08	110.36	105.21	101.25	104.98
105.84	94.745	100.88	104.26	104.45	100.84	104.22	102.87	99.969	98.752	93.658	101.14	102.93	100.74	99.571	107.86	103.61	102.98	96.722	108.48	105.85	99.37	100.18	102.78	98.268	102.4	102.22	106.44	101.76	109.47	105.8	101.13	105.28	103.82	99.633	100.81	97.5	104.96	109.57	100.83	100.51	105.32	99.258	99.546	97.759	110.56	100.61	99.612	99.402	114.96
92.538	106.27	110.97	111.41	111.59	101.88	107.28	100.22	103.04	102.95	101.99	101.22	101.3	111.98	106.42	106.09	103.26	111.15	103.45	100.39	112.72	111.18	112.7	103.91	106.62	103.65	107.08	116.23	107.38	108.07	106.43	112.8	106.7	115.63	107.66	100.23	100.01	107.03	104.64	109.69	97.192	101.92	103.22	111.11	109.9	99.14	109.22	98.818	112.63	108
110.04	103.24	101.81	111.3	112.51	104.36	101.4	105.13	107.81	103.8	108	108.47	116.26	111.66	111.14	108.36	108.36	120	111.34	112.94	105.08	114.16	110.41	110.73	112.51	113.46	101.82	110.14	111.47	119.19	101.14	112.76	102.98	103.92	112.49	104.41	103.58	104.79	108.2	111.27	113.5	102.04	104.86	112.05	108.41	107.96	118.03	104.42	115.13	109.76
105.57	100.35	110.81	105.73	110.32	99.705	97.014	103.66	108.82	101.96	93.219	99.682	106.89	105.18	107.85	108.71	112.81	106.15	100.42	105.45	101.58	108.24	115.73	108.85	109.94	115.46	103.3	99.417	101.01	111.78	103.56	112.77	110.26	109.24	113.19	108.99	99.174	96.676	107.1	117.96	99.786	100.05	109.84	109.29	107.91	107.88	106.25	108.45	106.26	101.29
112.33	114.33	108.24	113.26	123.91	99.619	105.62	111.18	109.19	109.42	115.59	104.2	107.31	110.42	107.13	94.313	109.69	108.7	100.78	102.02	109.38	105.66	103.18	106.86	109.71	106.96	105.4	105.12	108.97	116.83	111.42	103.85	110.6	104.83	105.43	110.33	112.37	107.54	109.4	113.6	114.44	112.79	98.839	105.5	112.71	107.63	102.37	114.71	110.61	114.86
97.986	108.7	109.71	103.51	109.01	106.59	108.52	96.144	103.62	105.91	104.25	103.77	100.51	97.876	99.653	101.15	109.2	102.67	104.16	104.95	95.841	99.584	99.739	110.41	107.58	95.227	111.49	99.065	105.35	109.41	100.22	109.37	105.81	109.88	105.34	103.22	103.03	107	113.4	99.903	103.83	108.15	110.41	110.54	102.55	103.16	117.6	100.81	103.38	114.72
100.38	95.302	99.504	101.4	100.6	99.537	98.372	103.18	100.57	95.363	106.33	94.778	93.865	96.687	94.938	98.49	93.482	94.973	98.998	95.494	104.02	97.031	97.169	105.59	102.64	94.443	94.197	99.493	99.613	93.415	105.22	101.55	89.874	99.933	101.8	107.87	90.462	97.916	95.581	98.409	88.782	107.35	97.552	94.864	100.7	94.873	95.441	104.39	103.11	96.605
109.14	95.787	99.913	102.47	113.06	103.12	104.53	105.08	108.35	113.28	104.14	114.13	102.32	100.62	102.66	113.75	107.31	110.95	107.24	123.33	99.763	102.4	105.73	107.22	97.316	100.54	102.69	106.9	116.18	114.88	116.13	105.84	100.03	108.81	100.18	104.54	114.96	101.7	106.3	107.08	107.03	102.77	111.64	102.22	103.67	111.47	104.22	105.5	108.36	109.01
109.22	109.87	103.08	105	102.93	110.3	113.39	114.87	118.88	106.01	116.62	111.83	104.08	98.672	109.73	109.5	120.57	105.16	111.19	100.07	112.31	101.71	105.83	108.25	106.58	98.967	101.19	106.9	109.46	118.44	103.33	93.475	100.43	108.74	109.23	108.1	103.7	119.23	112.28	103.57	116.34	115.78	100.81	109.06	113.52	110.13	102.64	112.55	105.44	111.38
103.2	101.11	104.68	100.67	105.64	110.12	99.171	110.67	105.06	106.29	112.33	107.84	101.78	103.84	102.94	107.59	105.82	106.08	105.9	98.207	107.53	111.82	109.31	95.675	102.96	102.81	109.76	108.28	111.1	108.57	103.71	113.2	98.326	104.87	109.3	106.91	106.41	104.95	112.65	101.85	112.75	103.37	111.29	99.521	108.1	99.894	103.67	103.63	104.78	103.87
104.02	110.75	106.44	117.19	105.75	109.41	103.05	110.83	109.32	103.17	106.83	101.17	96.267	103.41	104.71	104.73	103.9	114.33	102.49	96.183	107.54	103.51	104.64	109.51	110.11	99.65	110.02	105.33	96.555	102.29	100.63	102.55	104.17	109.53	116.13	106.75	112.79	98.349	110.9	111.67	105.82	97.18	109.07	102.92	108.76	106.9	107.31	103.72	109.15	111.39
109.19	110.27	115.92	106.81	110.18	109.61	110.16	99.846	101.4	105.13	102.15	109.3	110.63	105.96	112.5	105.61	108.04	112.38	110.11	109.05	110	109.62	108.34	104.49	97.943	103.67	107.9	116.02	110.71	103.13	103.79	113.79	103.39	105.74	100.51	101.43	103.26	112.68	115.31	107.5	121.5	101.16	111.89	98.585	111.08	106.72	103.85	104.68	109.53	109.42
113.34	111.55	116.07	109.01	103.71	106.36	102.27	110.46	107.89	102.01	101.13	106.52	108	102.63	110.62	107.13	96.818	102.24	106.15	112.57	100.93	111.13	110.17	115.2	110.33	107.8	103.45	109.43	108.38	107.41	111.43	105.81	102.18	103.31	107.27	112.9	103.24	103.2	114.62	111.83	112.04	108.84	109.1	110.99	106.04	105.04	108.11	100.31	96.455	102.31
98.22	109.99	105.73	100.1	93.486	110.08	106.27	100.99	104.25	107.88	110.96	106.22	105.4	106.99	105.89	110.72	106.15	87.91	107.78	98.52	98.772	104.67	102.63	97.071	113.63	112.67	109.42	104.05	113.12	107.07	115.01	102.49	100.5	103.83	109.91	109.09	114.92	96.56	106.23	99.761	103.63	99.078	106	111.2	101.62	103.95	107.4	102.9	111.39	106.7
106.09	94.89	95.766	94.887	104.05	94.727	102.81	92.799	103.61	103.17	96.57	97.397	105.76	107.22	106.26	89.083	99.393	97.114	95.997	92.042	104.44	98.363	99.582	98.831	98.527	96.758	90.372	95.615	95.489	101.11	102.61	95.192	99.219	99.683	99.241	97.444	94.612	97.837	95.917	93.002	95.444	96.123	88.296	102.43	101.37	90.909	95.55	99.77	100.65	95.394
100.7	108.84	100.45	111.68	109.66	103.85	102.25	110.15	101.81	104.57	107.02	97.687	107.7	102.94	103.31	95.773	106.94	108.27	104.05	111.27	113.55	104.38	97.684	114.69	99.79	108.68	107.08	112.28	102.16	103.15	102.27	112.86	108.37	109.03	110.9	102.76	104.55	102.36	102.53	112.79	102.87	107.99	108.57	98.951	109.82	105.86	108.11	111.8	109.95	104.58
104.43	105.85	102.3	108.46	106.06	100.28	113.29	107.71	112.75	103.44	116	100.94	100.23	105.25	107.68	98.334	109.43	112.44	109.88	105.66	113.11	111.75	103.92	108.64	113.12	107.58	113.59	101.24	105.05	110.17	112.8	104.51	101.24	99.075	112.07	98.183	107.93	102.24	110.44	113.56	101.68	104.29	98.605	94.197	105.59	104.3	103.94	112.01	104.43	102.3
110.38	94.733	110.75	118.96	99.05	105.6	117.41	102.54	111.37	108.68	109.5	112.06	101.28	103.27	109.54	117.85	110.82	108.92	109.84	110.92	111.95	110.27	97.144	106.13	97.793	112.91	113.86	108.46	111.78	115.93	106.27	106.4	108.32	113.91	108.74	104.44	106.65	108.85	110.91	104.43	107.81	116.51	107.98	106.35	107.01	107.27	113.93	114	114.42	109.55
110.91	118.14	108.41	116.62	106.77	104.07	104.41	107.81	112.14	104.27	106.93	109.41	105.71	109.51	107.88	112.61	105.02	111.26	103.72	107.35	104.93	110.98	101.02	108.46	101.72	108.32	104.43	115.41	117.91	108.14	110.61	108.3	106.79	102.71	108.29	114.38	102.42	109.64	105.35	104.93	110.47	106.94	111.4	110.14	99.276	110.3	101.9	108.8	108.11	108.46
107.42	107.73	107.41	105.55	113.29	107.39	111.21	113.52	105.51	112.59	106.09	106.37	112.35	108.27	112.74	104.75	100.72	106.95	106.47	107.94	110.68	102.56	102.53	109.65	109.18	102.12	113.31	112.85	112.05	102.86	99.584	121.05	106.55	111.22	104.67	111.78	103.02	104.71	108.35	119.9	106.32	109.23	99.872	109.95	106.12	107.23	112.3	111.62	116.21	104.73
103.27	109.13	102.51	119.26	115.04	106.96	112.52	96.291	113.5	101.62	113.28	112.28	116.03	105.17	103.18	117.35	111.36	104.37	105.68	110.68	107.14	110.29	100.05	109.24	113.57	110.63	112.53	112.86	109.96	108.44	106.93	103.08	112.26	107.34	105.06	114.29	113.7	117.2	109.98	105.45	103.07	113.82	104.59	110.33	108.67	100.65	100.94	104.85	102.5	104.05
112.55	109.27	103.24	102.91	98.676	103.84	108.2	110.27	109.24	98.341	114.33	103.74	101.38	109.23	113.96	109.02	114.41	108.76	101.77	104.99	110.26	97.304	104.54	105.31	102.14	108.55	106.23	98.335	105.97	103.1	91.96	106.27	113.47	105.23	108.01	117.1	113.89	107.86	105.29	108.12	108.56	104.67	111.51	109.17	109.87	107.25	109.47	102.03	105.87	102.84
103.07	103.07	107.79	99.387	102.17	108.18	111.92	103.62	107.25	114.29	107.5	97.921	108.06	107.32	114.17	98.245	113.17	107.43	110.33	109.59	103.87	105.65	101.69	103.48	106.8	109.13	102.87	106.78	110.72	102.66	102.38	110.63	105.57	107.75	103.94	105.18	104.9	108.59	110.12	98.529	104.25	106.71	101.85	102.97	103.87	109.55	105.84	106.53	115.04	109.22
104.41	104.36	102.38	107.13	108.22	108.01	105.33	102.78	98.398	104.19	100.05	104.71	103.27	102.14	110.67	115.58	98.557	110.66	114.75	107.34	101.2	107.99	107.86	109.13	107.16	109.75	96.076	100.43	106.49	110.76	110.96	104.76	117.98	99.679	104.71	107.59	105.06	104.3	104.55	98.788	105.83	106.41	103.94	96.252	107.21	107.78	110.85	105.05	109.72	118.31
95.689	99.281	98.221	94.028	95.511	88.663	96.722	96.217	100.87	88.758	95.408	91.893	100.89	101.9	98.421	100.97	97.959	98.659	96.024	95.646	97.806	88.454	94.271	104.15	99.843	97.736	97.423	103.95	100.66	97.611	83.625	94.529	98.705	105.49	101.44	94.705	100.08	93.691	90.466	107.7	102.28	92.212	103.85	95.712	99.631	98.514	107.92	107.52	97.668	96.466
100.56	104.52	98.004	93.668	105.19	95.686	97.495	94.993	97.555	100.47	102.72	90.914	110.06	99.077	92.574	98.999	95.403	103.83	105.05	101.1	100.25	101.22	95.762	109.23	106.23	101.34	100.18	89.079	93.087	96.172	95.467	101.09	110.24	100.32	95.549	101.99	94.225	98.764	102.5	98.695	104.21	92.997	102.73	101.54	105.87	96.564	97.939	98.786	102.15	94.195
96.497	94.292	97.892	97.081	91.952	95.888	88.791	101.47	87.848	102.04	99.154	101.58	96.019	96.732	101.49	93.48	95.38	96.573	95.968	109.63	94.614	96.911	105.65	94.273	87.298	91.165	96.462	101.03	94.293	98.335	94.427	95.118	107.29	89.744	93.853	102.17	106.69	97.976	102.21	94.25	99.981	96.131	106.79	99.947	105.5	90.39	90.688	102.88	95.399	99.963
97.302	106.69	100.43	93.42	93.894	95.853	107.8	104.99	104.28	103.81	99.332	89.857	100.48	103.66	93.257	93.458	98.047	100.39	100.69	92.074	107.15	91.566	100.01	92.094	94.388	98.493	95.923	94.923	95.182	105.02	95.573	102.54	99.34	94.403	99.576	101.66	92.409	102.67	95.544	105.13	97.053	90.952	94.208	97.46	101.56	102.04	98.519	102.04	94.566	108.46
103.8	107.54	114.38	106.29	97.51	105.7	103.02	99.471	101.96	107.86	96.043	108.25	114.39	104.92	101.97	114.26	105.67	101.32	105.12	104.25	106.07	101.34	105.47	108.83	104.82	97.769	99.269	105.72	109.96	107.27	109.71	118.71	103.93	105.35	109.83	105.99	99.404	112.67	106.96	108.04	97.564	101.37	105.9	104.25	107.39	110.07	101.78	95.198	100.76	106.31
100.57	105.09	107.02	105.54	104.44	112.58	113.1	109.74	103.96	112.53	105.26	101.39	113.67	104.8	111.7	113.01	109.53	114.83	105.97	114.9	113.19	102.8	104.91	106.76	105.72	97.676	109.51	115.34	109.71	108.76	111.45	107.35	107.91	104.74	99.853	110.03	103.19	106.13	111.19	108.08	106.77	117.66	107.92	100.45	109.22	118.17	110.79	110.14	109.7	108.07
103.79	108.51	107.75	108.56	104.53	105.61	115.94	105.55	101.24	110.52	103.04	104.49	102.21	103.68	109.47	99.783	107.48	99.662	106.4	104.87	107.97	104.86	115.12	110.49	103.82	109.37	108.96	108.59	112.28	102.08	107.64	112.17	104.15	106.6	89.455	106.36	112.05	99.059	101.82	115.15	102.47	109.68	107.17	103.91	105.44	105.82	115.29	109.1	109.26	104.91
107.55	110.79	106.1	111.27	104.33	104.18	103.3	92.81	110.02	111.99	106.48	95.412	104.89	107.56	108.17	108.56	105.55	106.05	102.27	112.8	112.31	108.14	111.61	109.56	100.43	108.77	100.13	110.18	108.29	106.85	106.42	109.23	109.27	104.29	103.6	111.59	101.88	106.87	109.49	104.76	109.36	107.72	104.21	107.39	103.3	109.95	101.62	108.56	104.61	105.67
105.39	106.28	105.97	109.58	105.44	113.36	101.44	105.3	108.53	112.72	110.16	111.71	108.11	98.305	110.39	114.75	109.61	110.85	107.37	111.25	104.98	108.3	109.1	104.74	104.72	107.9	109.71	119.3	107.57	103.84	109.91	99.496	102.75	109.16	105.05	106.92	99.241	107.57	106.86	108.03	103.57	112.12	106.86	112.2	107.02	106.55	104.07	116.11	112.57	109.22
102.97	115.14	108.01	110.46	98.629	100.4	109.38	102.43	109.03	108.19	107.97	106.79	104.38	100.74	101.12	110.24	109.31	109.17	104.64	106.52	108.79	103.35	103.93	110.46	112.71	111.81	105.58	102.4	106.59	109.18	111.37	110.72	103.13	121.03	107.51	105.07	104.88	112.84	98.904	109.4	104.97	102.81	108.54	106.73	111.15	110.53	106.44	115.52	105.96	116.66
104.81	113.11	103.03	104.84	109.27	104.54	104.45	107.96	106.87	100.21	102.04	105.86	111.82	105.5	105.43	104.42	112.74	106.81	107.23	108.7	112.67	99.06	111.63	107.94	104.48	112.19	113.28	104.76	106.14	101.7	102.17	105.11	112.82	110.63	110.54	109.8	98.209	110.97	113.31	106.78	106.63	108.43	110.66	106.31	110.81	108.56	108.21	115.1	108.85	118.98
102.56	109.38	110.69	104.91	107.64	115.68	107.04	108.42	108.77	108.21	105.3	102.59	108.13	107.31	110.27	113.51	117.12	109.64	111.77	113.2	105.09	107.65	103.31	118.4	110.45	101.41	116.47	106.45	106.7	101.36	106.46	105.46	106.65	102.02	109.61	108.88	112.99	112.34	98.713	111.48	106.64	101.34	103.53	111.04	111.68	110.69	111.1	108.74	109.4	115.12
103.62	96.498	103.79	101.91	94.833	101.26	102.7	95.467	111.14	99.314	102.55	101.72	93.957	98.721	96.207	104.97	104.26	89.339	97.235	105.7	104.76	105.55	104.56	98.835	101.85	104.91	96.306	98.787	110.42	100.84	95.292	96.395	99.956	95.303	109.05	94.076	91.355	104.09	97.781	101.01	104.26	100.54	108.17	90.33	99.172	101.3	90.724	106.97	102.85	98.529
91.003	100.73	94.701	99.178	101.34	99.888	93.221	103.38	98.929	98.602	95.302	101.43	103.39	100.99	93.935	99.227	99.059	98.735	92.726	104.92	85.613	101	102.47	93.327	97.369	95.688	93.111	95.79	100.72	100.52	99.41	101.57	96.725	92.126	95.52	96.033	99.14	92.36	100.74	91.919	95.229	90.497	96.531	104.33	97.734	104.11	97.847	100.19	95.591	99.57
92.681	90.488	100.09	98.067	105.24	101.31	95.955	101.69	95.676	99.578	93.562	96.711	96.908	98.693	102.36	97.298	99.027	95.46	94.651	96.9	92.899	97.792	99.218	96.894	94.145	89.507	95.78	104.21	102.84	97.826	96.773	100.22	88.396	94.778	106.23	98.516	97.706	99.28	97.442	89.677	94.065	95.81	101.81	99.593	93.996	95.295	91.732	93.288	102.31	103.53
105.42	107.62	113.51	109.54	97.053	108.62	107.27	102.32	100.21	105.41	95.611	101.25	98.525	104.97	105.27	105.29	105.63	110.64	112.63	107.58	111.63	102.13	99.025	105.66	106.76	108.15	103.98	105.81	102.58	108.06	100.77	102.02	104.32	102.07	108.36	100.39	110.04	113.01	104.9	103.19	105.89	106.16	102.74	114.75	100.54	104.63	110.64	98.95	105.61	106.89
108.02	98.567	105.73	103.67	108.01	110.06	102.26	100.92	106.69	112.16	106.25	100.67	105.26	107.46	102.47	100.69	95.234	106.88	112.1	103.33	110	111.39	94.377	102.34	104.2	99.013	101.95	108.92	99.636	99.283	112.62	119.25	95.139	115	107.44	105.31	104.21	111.67	112.56	106.26	105.6	105.53	106.25	105.82	97.908	113.25	101.68	97.988	107.26	101.16
106.47	108.93	107.56	103.69	103.52	105.05	111.08	110.26	111.03	107.2	100.39	103.75	106.27	105.54	104.88	112.76	107.32	104.18	108.87	102.89	113.56	115.59	104.08	107.11	112.06	103.17	107.94	104.63	110.84	100.65	94.999	100.75	107.56	100.89	103.9	105.84	105.96	105.43	107.62	112.32	104.98	110.25	104.02	111.38	106.44	97.93	107.01	102.2	108.35	106.83
94.369	90.597	92.725	98.251	99.542	89.299	94.561	99.024	96.879	94.576	93.741	100.51	94.737	96.154	93.231	101.33	100.87	104.87	95.237	92.046	89.71	101.66	91.518	112.22	103.05	96.555	102.88	98.369	92.257	98.856	98.736	99.449	94.858	101.25	95.934	99.022	98.043	98.231	93.19	100.17	100.18	103.66	96.457	92.106	103.62	99.208	100.01	98.1	99.463	101.07
101.14	90.819	87.144	95.244	97.663	104	94.721	108.01	102.41	92.184	95.249	99.68	99.094	100.76	100.27	94.262	91.093	100.5	93.291	98.818	98.95	89.318	100.12	92.198	99.967	101.98	92.886	91.721	96.31	92.718	102.01	103.96	102.17	100.06	97.994	98.288	94.731	85.737	100.37	96.451	90.31	100.79	103.94	107.03	91.812	100.55	95.993	90.571	93.819	96.022
109.81	102.57	107.24	110.72	106.56	109.09	100.09	101.57	102.86	111.75	109.89	98.339	111.83	106.97	107.45	113.82	114.02	109.32	100.07	108.27	105.55	99.488	103.31	100.94	97.141	109.17	112.51	113.65	104.54	104.44	108.63	107.38	116.04	108.11	103.75	115.79	106.63	112.91	113.69	102.96	114.91	114.97	107.33	104.2	115.49	108.11	117.51	114.82	102.8	104.02
105.86	99.086	107.49	114.34	105.64	108.51	106.03	110.52	110.53	104.76	111.3	113.75	104.65	107.54	96.328	102.02	106.37	99.508	114.06	108.21	108.52	114.16	108.85	103.77	103.11	104.59	106.84	112.15	107.49	101.03	104	108.96	96.248	105.27	98.877	101.55	109.06	108.83	116.99	100.35	100.17	102.55	110.05	105.13	104.66	100.68	106.82	105.86	109.55	98.769
111.16	111.42	100.92	110.08	120.9	115.73	111.21	119.61	105.03	109.18	116.33	107.36	119.85	102.71	103.62	101.37	106.21	104.86	100.36	105.58	98.751	110.98	115.47	104.86	106.33	114.62	106.65	105.84	105.05	105.9	102.73	110.16	98.454	107.63	101.84	111.17	107.23	106.12	110.27	108.29	104.57	110.32	113.48	109.38	119.31	110.72	111.17	108.23	113.8	106.11
105.72	111.02	113.22	103.14	113.02	106.82	111.51	107.18	109.75	112.08	108.44	116.53	106.26	103.68	109.43	108.75	116.03	110.74	104.04	102.04	111.09	107.19	108.07	108.18	107.31	111.63	109.31	122.93	105.28	112.7	103.78	114.08	115.05	97.418	107.7	107.69	112.1	103.95	115.39	109.94	99.312	103.46	107.79	116.28	119.63	118	109.67	107.56	108.26	103.57
107.91	110.23	106.41	112.8	105.19	110.39	115.04	102.11	108.17	106.31	104.78	111.06	110.81	113.9	108.4	100.69	114.39	111.28	105.42	99.335	109.98	112.43	108.49	114.08	102.58	98.372	115.1	102.22	109.37	100.6	107.03	108.61	113.34	107.93	113.84	111.08	104.47	106.45	113.42	115.41	110.73	102.48	101.2	113.11	101.75	104.3	113.95	104.66	100.53	105.93
98.021	109.89	94.234	100.63	102.24	102.68	89.446	100.98	106.19	98.513	93.759	111.72	100.08	95.888	99.343	97.17	100.15	96.382	98.562	85.697	108.17	106.95	99.054	102.49	98.247	100.05	108.72	95.437	102	100.27	98.717	99.74	94.638	100.43	85.584	93.56	95.727	95.801	99.321	104.83	96.633	97.081	100.43	82.229	103.34	95.772	96.04	101.59	99.61	97.938
104.07	96.67	95.953	94.998	94.866	99.022	102.67	100.22	100.34	98.046	95.931	93.117	96.048	89.971	97.062	97.655	89.595	92.319	98.15	97.991	95.984	98.701	99.191	96.297	106.41	96.129	96.979	98.223	99.266	107.83	104.62	93.18	99.088	99.877	92.183	101.83	101.75	93.775	103.68	100.93	104.01	98.412	90.415	100.28	109.16	97.659	101.38	92.267	102.63	93.367
105.93	99.433	104.96	108.77	103.36	107.25	107.37	109.8	105.18	108.96	112.54	105.48	99.319	108.02	108.57	98.193	98.903	106.56	101.94	103.93	103.45	110.75	110.93	102.37	110.48	107.56	109.98	100.82	98.997	97.326	102.05	105.3	95.417	101.85	109.08	97.744	107.6	103.28	105.69	108.28	103.84	106.44	106.77	114.05	109.86	100.73	101.47	109.62	103.89	98.09
105.97	115.83	115.27	110.74	102.17	106.52	106.53	111.94	103.29	110.04	106.89	111.53	109.51	108.16	94.222	108.69	106.33	112.2	106.31	109.02	106.12	113.54	97.98	109.96	114.22	99.187	111.61	107.61	115.94	113.67	108.55	110.08	101.09	110.64	111.14	103.52	100.29	105.06	106.59	111.06	112.65	102.88	112.94	103.93	109.81	105.19	108.86	114.13	106.88	106.28
103.61	118.33	106.48	112.28	113.81	113.09	102.84	116.8	104.21	104.63	107.21	111.12	113.55	110.14	108.09	113.45	109.46	108.22	110.37	123.96	109.82	108.61	108.42	110.34	115.3	111.13	120.09	111.19	115.19	107.1	116.32	117.52	101.94	106.15	100.16	105.45	103.72	109.02	114.37	121.08	103.08	110.15	112.15	108.47	116.13	109.3	114.53	105.63	117.31	110.58
113.04	108.55	107.69	100.51	107.26	111.6	106.65	110.47	108.57	111.42	107.41	108.27	110.29	109.82	107.36	100.51	107.58	105.49	109.84	107.29	108.59	106.4	108.57	113.9	108.93	109.78	109.8	111.55	107.87	100.03	113.7	101.11	110.13	112.84	105.18	115.34	112.99	99.466	99.073	114.06	117.3	104.93	107.69	114.37	112.06	107.69	109.73	112.64	108.22	104.04
101.11	118.86	104.16	104.27	102.05	105.75	105.45	103.13	109.71	109.67	110.48	113.79	111.05	107.22	103.08	105.86	100.99	102.45	99.361	108.31	111.82	98.926	108.07	104.91	114.28	109.61	101.02	102.7	116.81	111.28	109.11	106.75	102.73	109.28	106.57	104.81	112.02	105.18	112.87	106.28	101.39	100.68	107.58	113.88	107.77	108.25	105.69	102.77	108.66	112.16
113.26	106.02	102.91	110.17	101.15	107.63	103.98	111.69	108.24	115.78	101.92	91.007	107.01	106.4	104.29	113.78	106.06	100.43	105.14	101.71	118.66	116.28	105.99	97.658	104.87	102.51	115.76	100.94	112.09	112.88	111.35	103.72	103.95	105.59	108.64	104.71	107.8	104.71	107.9	103.27	106.61	109.54	109.19	103.67	101.96	112.64	89.608	116.47	115.13	105.83
102.6	119.26	109.42	101.89	113.29	98.983	104.61	112	94.465	109.58	101.07	114.51	103.97	102.22	99.86	111.26	109.02	99.403	109.7	106.37	110.84	103.53	104.69	102.34	100.83	103.86	110.51	108.75	107.82	106.42	104.89	100.33	105.19	103.02	104.81	109.04	110.39	108.58	116.3	100.75	110.17	102.63	114.21	102.75	104.02	103.7	103.36	105.69	103.93	106.56
108.44	100.29	109.33	110.55	106.25	106.04	104.09	110.31	101.78	103.91	103.66	111.69	101.52	105.48	97.287	105.47	108.79	103.69	113.06	113.3	100.42	114.73	115.67	115.56	108.18	99.387	111.28	107.91	98.607	104.42	107.61	106.32	109.39	110.68	97.718	104.41	101.71	112.48	113.4	112.21	115.99	99.8	113.05	113.07	107.19	107.8	116.06	108.67	112.81	113.86
96.293	104.8	92.559	111.59	92.174	104.39	98.623	95.669	95.453	96.151	92.752	100.1	103.18	97.091	100.85	95.158	96.676	99.052	93.658	106.15	100.63	105.29	102.7	104.6	96.894	106.48	101.02	102.86	91.74	99.769	106.38	89.149	100.29	101.6	96.984	86.5	99.534	91.907	103.7	104.5	92.378	95.716	109.44	98.596	99.584	101.03	103.6	99	100.48	103.83
114.44	105.97	95.976	105.11	103.74	110.7	103.36	105.2	100.3	108.7	102.76	110.35	106.65	101.86	104.36	112.61	101.1	108.36	100.54	108.07	109	107.67	104.44	106.54	100.01	102.82	103.67	110.94	110.18	105.3	117	102.8	104.25	110.05	110.84	101.57	107.14	101.86	107.44	106.58	110.18	103.3	101.51	103.5	101.33	108.36	114.88	105.95	99.977	105.05
108.44	106.57	106.89	104.97	94.041	99.672	110.74	103.87	100.2	110.79	101.56	110.44	107.04	106.42	99.036	113.15	103.08	106.01	101.2	101.18	106.25	113.03	113.76	111.4	106.46	111.05	100.84	110.47	98.835	110.35	112.37	104.54	99.985	100.08	97.192	104.91	108.37	105.71	100.55	109.47	105.8	108.96	104.51	101.89	96.329	105.34	107.56	108.43	102.17	110.69
103.07	107.49	100	112.24	103.93	108.59	97.589	104.73	109.52	107.58	115.39	105.51	111.3	104.47	103.81	106.15	96.68	101.73	94.932	99.856	105.81	106.13	104.58	103.62	106.43	100.16	100.11	100.78	96.738	108.95	104.07	116.23	106.23	116.53	107.02	97.857	105.27	108.81	102.99	108.97	109.1	101.59	103.83	101.42	99.61	107.63	109.97	101.2	103.68	110.6
109.54	99.952	108.58	113.56	107.54	103.9	111.87	105.38	111.88	112.82	98.434	105.26	112.04	103.05	108.18	110.1	108.79	108.53	98.415	104.28	107.9	98.516	103.8	108.91	109.81	117.82	108.43	114.01	109.95	111.55	109.68	115.53	105.12	111.81	99.84	109.37	105.54	94.258	102.17	112.33	103.91	103.71	99.257	102.14	108.89	100.3	107.37	99.508	109.61	100.87
110.21	104.09	98.36	99.123	106.2	104.57	109.76	103.44	106.9	109.93	109.93	108.75	101.55	103.27	110.18	103.75	111.09	107.45	108.86	100.43	107.84	103.51	108.8	106.76	105.95	112.78	109.26	111.2	104.16	109.08	108.49	104.75	100.55	113.93	106.07	111.42	102.05	108.17	107.3	101.02	110.27	108.47	105.47	95.643	111.48	95.332	105.85	116.61	101.67	109.38
104.7	109.28	100.02	110.78	101.39	108.69	108.27	105.71	118.04	107.67	112.7	102.78	101.62	105.9	106.72	103.1	107.81	110.87	106.88	113.23	106.31	108.22	104.62	106.26	112.75	110.69	111.77	97.574	113.45	109.78	108.93	101.18	109.43	114.16	102.06	101.63	109.91	115.44	108.44	106.66	104.24	112.21	113.96	105.77	109.32	109.5	119.37	106.79	105.48	103.92
109.62	110.57	103.78	103.44	113.05	106.1	98.877	103.12	107.11	105.51	104.38	109.05	119.54	93.721	104.4	107.21	110.73	109.72	104.87	112.58	112.04	105.4	105.88	107.92	106.43	101.13	103.66	108.79	107.85	100.93	104.14	102.85	104.03	102.91	105.71	105.7	109.18	103.99	111.41	110.64	102.54	108.32	105.76	109.75	93.192	108.15	110.71	111.77	106.58	109.74
103.15	94.783	104.85	97.588	97.484	93.878	92.269	94.77	99.694	105.19	99.214	98.521	104.04	104.54	94.923	101.67	100.12	103.32	102.13	99.717	103.66	94.763	106.74	97.31	99.128	93.744	102.02	91.627	98.114	96.008	89.564	105.99	95.905	108.7	102.15	98.533	96.617	96.209	101.58	100.84	85.626	93.758	100.11	99.543	102.2	93.263	95.968	94.545	95.874	105.65
101.35	94.63	91.609	104.54	98.832	98.2	101.24	91.69	91.862	104.22	102.52	100.44	97.374	100.98	107.03	103.94	103.46	95.326	103.98	103.96	97.88	101.68	93.142	99.124	105.03	92.997	100.01	104.61	98.452	95.424	101.27	104.85	104.65	104.95	98.459	96.148	110.59	99.375	96.617	99.404	102.8	94.683	101.05	100.77	94.854	103.92	106.77	100.38	98.109	107.94
108.48	102.19	106.27	113.47	111.61	111.32	109.89	96.259	102.82	108.94	102.47	108.92	112.25	111.42	100.52	108.63	107.31	110.35	103.87	97.753	102.22	102.9	107.98	103.48	110.53	103.59	103.09	105.15	106.34	103.83	110.22	107.56	101.99	102.87	114.69	107.11	108.78	108.45	104.16	113.23	105.56	106.04	106.54	111.94	109.23	113.04	106.87	107.19	106.68	103.5
113.03	96.292	108.9	101.82	105.47	102.25	114.18	99.359	111.45	105.07	104.69	106.53	106.89	101.35	109.93	112.18	106.99	107.61	92.895	111.79	110.6	112.43	106.03	105.52	103.66	108.79	107.26	106.15	103.05	106.4	110.46	103.99	100.41	106.92	102.45	99.632	116.29	113.8	107.59	99.188	107.89	109.4	101.58	111.32	105.14	104.55	111.05	99.468	110.58	105.71
110.16	96.711	109.61	106.96	98.254	104.19	99.353	105.69	106.72	110.99	104.95	105.98	104.9	102.12	109.07	96.685	110.84	106.7	113.8	106.25	107.74	104.92	102.5	102.58	110.94	108.66	104.13	103.4	93.699	114.03	109.5	108.3	108.91	115.3	112.14	105.59	99.759	104.91	110.76	110.93	106.28	102.96	114.1	106.43	105.54	110.98	110.46	107.88	106.07	106.64
104.78	103.76	96.287	92.439	105.83	101.82	88.781	106.44	97.547	104.25	92.312	99.934	105.95	95.936	98.599	99.226	102.72	92.401	102.42	101.78	88.642	101.91	97.255	96.491	89.92	105.56	99.886	104.69	100.59	97.524	99.141	97.487	103.54	102.56	102.6	99.871	101.54	100.59	110.47	96.898	102.53	98.528	91.888	94.308	95.208	96.824	101.09	103.92	94.309	93.975
101.36	101.13	103.61	98.615	105.12	106.65	118.1	109.6	109.9	110.22	104.86	109.88	112.51	102.12	114.8	105.54	112.93	101.05	106.67	105.81	108.73	107.75	111.57	99.017	99.777	101.05	105.58	108.23	103.85	106.44	96.9	101.71	112.41	105.01	103.43	105.06	109.19	106.58	98.501	101.98	95.629	104.56	99.409	115.68	104.62	108.66	99.956	112.08	104.28	102.2
102.41	107.21	102.15	101.13	114.02	105.3	103.5	106.27	109.12	89.525	103.65	105.71	98.991	108.64	100.38	103.58	105.03	105.52	98.614	100.85	103.47	107.35	106.74	104.41	104.33	101.97	101.45	93.965	103.28	115.33	101.2	106.59	108.91	109.75	101.51	92.29	108.76	104.51	94.424	106.52	106.6	103.27	110.9	112.92	105.95	100.92	108.13	104.88	102.92	102.05
91.281	104.01	111.41	100.55	108.31	104.55	104.49	107.99	105.45	111.89	104.17	101.84	107.3	106.64	102.49	110.85	106.34	111.06	101.81	103.53	111.82	107.97	116.82	101.38	103.05	104.27	108.58	112.85	108.28	105.99	115.35	105.03	100.14	104.04	111.4	105.71	108.02	105.03	103.54	101.38	95.635	110.14	107.57	106.26	101.39	107.18	103.58	101.34	101.03	112.42
102.86	96.122	106.73	103.2	100.44	98.697	103.62	104.52	100.98	103.3	107.68	98.827	104.88	108.38	115.59	109.18	99.911	110.95	108.26	114.58	102.89	114.96	103.48	103.64	104.51	104.42	103.65	106.95	97.021	108.61	111.7	103.8	106.98	113.5	105.37	113.65	99.403	104.14	104.7	108	110.29	101.75	99.23	109.43	104.18	103.61	112.61	96.36	110	111.54
104.77	109.16	108.14	104.83	110.88	116.86	106.52	103.01	108.86	102.8	113.72	104.41	110.31	103.12	107.71	98.53	110	103.75	106.06	104.93	118.41	102.87	103.75	113.86	113.46	117.39	114.7	99.869	106.38	109.57	112.03	107.17	106.09	103.39	115.07	108.14	108.49	109.64	110.18	111.68	103.49	95.3	108.19	110.16	106.91	97.012	114.41	106.09	99.08	106.38
110.97	100.28	112.26	105.35	111.75	118.89	107.69	116.62	106.47	110.35	112.72	114.09	119.88	101.2	114.04	108.19	112.5	101.77	114.9	115.45	108.52	107.76	108.52	109.82	106.37	108.51	114.34	111.99	108.7	119.51	110.61	115.61	104.04	114.77	109.88	112.35	107.34	112.05	109.43	104.81	109.14	108.24	102.8	98.582	109.93	108.72	103.62	112.59	106.1	100.92
91.267	107.33	83.932	105.46	98.395	93.76	106.66	105.08	99.167	96.841	112.67	97.294	93.879	92.84	93.462	105.97	90.035	99.605	94.8	104.51	97.235	97.544	106.5	101.78	103.87	100.35	97.057	90.169	101.47	109.4	97.014	99.74	91.376	95.224	97.363	108.08	92.539	98.229	94.896	108.42	102.09	100.43	102.82	96.861	100.9	96.388	105.38	101.1	87.971	101.16
99.878	105.46	107.09	96.13	98.993	105.96	107.59	112.73	103.45	108.54	102.35	98.244	111.77	95.464	101.78	104.46	109.26	109.25	107.14	108.46	99.6	103.43	102.16	104.18	102.39	97.574	101.54	104.16	112.44	108.4	102.59	103.6	108.04	103.54	102.59	97.241	101.73	113.6	104.85	103.17	105.11	103.48	104.25	110.09	107.78	104.82	108.64	109.06	115.84	109.11
106.97	105.71	107.98	111.84	106.41	104.63	107.53	106.58	109.71	104.22	101.33	108.41	96.227	107.94	105.91	107.14	103.9	100.99	110.57	100.27	110.74	110.4	102.01	102.75	102.64	111.23	107.33	100.29	105.09	102.79	105.39	107.47	110.93	101	96.647	106.66	113.7	107.12	110.27	102.38	102.21	100.82	100.85	106.82	111.18	113.62	94.919	99.026	109.29	105.08
100.31	104.43	99.966	103.7	98.234	106.58	111.14	109.17	109.22	109.59	101.87	106.24	104.03	102.24	100.64	110.43	109.78	111.54	101.07	101.56	110.61	114.07	111.75	103.89	102.49	103.48	116.83	108.55	100.85	111.08	105.98	100.99	98.524	105.85	107.85	101.49	99.37	102.67	108.81	113.57	112.13	103.52	102.97	106.12	103.05	107.4	98.037	108.31	111.49	105.59
107.8	103.25	111.65	112.3	105.23	106.03	102.61	108.81	105.27	106.92	108.01	103.96	101.7	108.21	109.79	116.74	101.23	108.99	103.96	108.82	106.22	104.16	107.11	109.24	111.13	106.28	106.05	105.4	105.09	108.22	107.08	105.84	104.06	108.32	111.18	110.52	115.56	107.04	111.02	102.88	105.49	110.87	102.98	102.83	112.76	109.58	101.17	105.7	104.07	108.23
107.57	101.46	105.43	105.78	112.11	109.94	113.39	100.81	112.6	105.42	103.75	112.22	119.29	108.54	106.47	108.94	107.7	108.08	110.14	116.42	108.69	113.27	112.62	97.437	104.54	115.86	97.328	110.72	101.73	111.35	107.61	112.51	102.15	102.51	107.71	113.86	110.64	100.02	104.69	109.3	98.325	113.9	113.34	112.76	94.357	108.45	97.865	101.08	112.3	110.83
91.173	101.65	98.238	103.46	93.65	96.519	101.74	96.337	97.935	93.973	101.66	90.2	90.411	101.8	98.885	102.08	90.541	97.598	99.021	103.13	98.525	104.82	94.737	99.49	98.292	84.965	99.806	104.13	95.331	103.25	102.84	108.2	108.09	91.836	99.716	99.325	101.57	103.82	104.19	92.403	89.443	104.32	103.08	97.185	98.431	92.928	95.837	101.16	100.4	108.22
100.76	106.02	102.86	109.9	105.81	102.38	100.91	99.764	105.52	100.89	105.25	99.594	108.93	105.53	105.27	103.55	96.229	100.86	106.3	108.46	104.34	97.468	108.03	109.49	113.23	101.22	105.72	114.12	116.22	100.9	107.65	103.11	112.74	109.46	105.72	109.16	101.75	100.31	116.3	106.34	93.586	112.44	109.07	112.63	107.36	97.574	105.47	107.25	107.48	97.666
102.94	107.26	101.01	107.97	111.38	110.49	105.72	97.683	107.69	110.86	113.17	110.81	105.58	103.05	98.456	112.34	106.74	101.69	100.18	105.77	99.431	109.9	108.19	106.39	101.77	105.02	110.94	107.03	109.54	113.27	112.74	105.36	105.56	106.09	107.61	114.1	109.84	105.52	108.56	107.01	110.68	115.96	97.373	110.02	119.49	109.62	111.18	109.86	104.42	109.38
101.53	111.36	115.75	107.82	107.81	105.07	115.55	115.93	104.01	106.38	116.37	107.98	108.7	109.57	100.18	112.58	106.35	113.09	104.14	105.24	111.56	115.71	114.34	109.84	113.63	108.72	107.62	111.47	107.52	104.4	104.19	108.73	116.52	113.96	106.48	110.67	112.52	116.82	98.101	103.79	109.62	112.09	104.82	97.888	106.48	107.99	111.5	109.93	108.55	110.46
103.2	106.82	105.94	105.68	101.53	106.06	97.783	101.84	102.89	106.36	106.99	112.34	105.2	104.1	110.06	106.93	110.15	104.07	107.75	108.05	109.94	105.01	104.48	100.15	103.21	113.2	111.5	107.93	101.06	108.24	96.374	108.94	114.3	119.64	93.202	107.19	104.99	102.84	104.92	103.93	108.69	115.08	116.15	104.71	99.567	109.71	102.62	110.07	107.37	109.98
107.65	95.578	104.96	96.763	94.153	99.152	100.57	97.192	96.951	115.65	90.595	103.81	106.42	101.02	102.55	97.006	91.934	98.163	96.614	101.99	110.43	93.485	96.014	95.35	98.76	102.42	105.68	104.36	94.507	96.568	104.08	105.49	106.61	99.324	96.698	103.36	95.193	98.592	107.45	104.85	97.582	97.358	97.855	106.07	94.564	105.9	106.82	101.41	96.622	86.584
101.19	100.63	110.44	110.57	103.32	100.87	103.46	101.23	108.19	111.37	106.18	100.24	101.71	109.7	104.78	102.78	105.96	100.15	115.65	110.58	108.75	102.5	99.635	99.068	113.36	102.48	102.91	101.34	112.22	102.79	101.23	94.615	102.79	114.34	108.74	103.25	110.49	103.88	109.78	106.99	109.83	100.64	97.579	99.742	110.15	110.05	100.56	101.25	102.26	111.84
94.078	96.056	91.523	104.71	95.251	97.929	103.07	93.765	98.015	91.602	104.86	97.61	105.48	98.461	93.644	91.943	101.68	103.93	95.094	102.32	101.18	95.736	99.583	104.58	92.622	99.276	102.43	92.495	100.47	98.584	106.69	102.23	94.245	96.378	91.035	96.831	99.683	110.77	98.501	104.76	102.14	99.705	87.695	102.05	103.47	96.611	98.676	94.295	99.71	91.849
106.89	109.07	107.5	100.55	109.49	107.69	105.89	101.79	103.26	107.47	103.43	99.284	102.77	111.01	115.34	105.92	107.65	102.46	102.26	110.58	98.664	112	108.6	103.6	103.66	113.96	107.19	109.25	112.44	107.52	101.75	101.28	102.62	98.998	103.42	100.04	105.98	109.76	101.06	104.91	107.81	103.9	110.47	108.46	103.97	106.15	101.78	110.09	101.92	100.72
107.94	103.72	105.3	110.65	102.71	111.17	105.33	116.71	103.7	107.04	110.32	97.767	100.53	101.81	98.327	109.18	112.8	99.558	102.09	112.54	99.746	110.39	104.87	107.03	108.86	106.04	110.39	106.14	102.31	111.64	108.24	106.83	100.14	97.84	105.69	107.67	107.24	110.74	101.27	103.51	107.99	104.01	108	115.21	105.3	107.65	100.08	111.85	104.6	106.91
112.36	100.8	88.821	95.579	105.1	99.579	100.41	101.56	107.83	110.29	102.17	108.42	102.72	102.48	102.23	103.4	100.94	101.46	95.676	103.49	90.821	102.8	95.642	89.768	93.578	95.854	88.537	101.23	93.454	103.97	97.639	99.603	97.013	101.34	96.311	94.039	97.945	97.057	98.587	105.86	101.58	110.54	104.45	103.92	102.06	96.157	96.727	105.41	101.35	103.06
104.2	104.04	103.06	99.242	112.17	110.01	108.11	108.84	106.39	102.53	104.5	106.71	105.29	109.24	96.776	110	102.44	110.61	100.73	103.8	106.68	107.36	97.492	108.93	102.93	97.482	97.524	106.8	103.36	104.49	105.07	105.32	108.66	103.16	109.09	95.589	98.445	100.95	109.18	104.6	105.55	108.96	107.07	102.09	108.58	112.87	95.138	101.99	107.94	100.48
103.99	92.672	97.141	95.556	95.892	105.54	105.06	90.276	89.648	91.267	95.67	99.603	97.561	97.401	96.532	103.78	94.579	97.738	88.063	95.923	102.64	96.873	97.784	100.09	93.315	93.325	94.207	102.13	100.05	98.183	104.46	93.547	98.486	108.2	96.211	106.1	97.447	99.592	96.547	106.04	103.71	98.948	96.605	97.647	97.504	89.563	97.314	101.89	103.34	102.28
94.526	106.84	100.85	91.429	93.212	103.19	96.984	101.84	105.12	109.47	100.68	95.869	102.04	100.33	100.4	100.11	92.604	100.66	106.33	93.586	95.277	93.508	91.584	84.868	102.11	107.52	107.62	96.292	101.36	96.402	105.25	102.2	103.64	104.69	89.512	101.26	97.402	96.071	91.677	99.387	98.292	102.83	95.597	99.317	96.363	98.528	98.621	113.79	105.09	101.07
107.17	113.65	103.49	104.45	110.37	103.65	101.56	118.22	111.12	105.97	113.78	108.53	110.2	97.789	114.99	102	107.48	107.83	108.34	103.07	111.75	106.1	108.26	114.73	110.01	106.16	105.02	102.12	103.22	110.02	109.92	109.17	103.89	110.42	105.97	101.03	122.19	109.29	107.2	103.51	114.2	103.26	106.5	98.873	99.555	114.17	102.07	94.879	105.69	106.69
99.479	104.51	98.036	105.57	109.07	113.24	106.75	105.76	105.69	101.91	112.78	106.84	106.1	110.08	106.82	103.82	110.73	104.49	108.8	113.4	110.47	111.19	106.29	109.81	100.8	103.66	99.011	105.76	101.35	106.7	114.18	98.102	103.83	106.86	112.67	112.06	97.703	106.04	100.19	103.87	100.76	106.44	102.68	104.39	105.18	115.92	99.71	99.204	114.76	110.76
105.59	101.89	106.13	100.16	113.05	120.83	103.8	110.93	104.65	103.6	110	103.81	101.43	115.32	108.17	107.51	112.76	106.19	105.87	113.62	114.21	103.79	112.39	105.48	103.85	110.19	112.52	105.24	101.94	105.91	107.04	110.2	105.5	108.69	122.56	101.2	104.67	114.92	108.62	102.45	109.61	105.93	111.05	109.38	110.25	105.16	108.24	101.12	107.94	117.14
93.127	99.601	96.024	104.55	97.547	103.17	91.4	91.121	102.84	101.05	105.68	103.17	102.79	92.952	91.411	102.06	100.59	103.66	103.21	99.837	96.061	99.394	93.431	97.299	99.094	94.641	103.25	95.324	96.956	94.492	102.48	94.573	99.296	89.002	99.351	103.65	105.66	94.423	96.512	104.53	111.07	100.16	104.97	97.464	104.8	98.068	96.517	98.938	103.99	96.588
106.16	104.52	104.16	101.4	101.45	109.36	102.87	102.1	109.04	104.15	109.96	110.58	99.648	103.28	109.76	114.65	99.821	108.2	104.62	109.02	105.73	110.4	100.76	113.27	106.58	103.1	111.8	105.55	103.22	109.5	111.08	106.44	107.73	103.94	103.38	98.879	108.88	101.78	114.02	101.28	107.08	100.24	105.72	107.85	103.89	106.52	108.65	110.16	104.91	107.29
113.24	110.81	108.29	110.57	100.55	109.06	111.09	106.25	113.91	108.97	98.975	108.26	101.62	112.7	101.88	102.57	105.02	107.56	120.04	101.24	96.105	103.8	105.13	108.76	111.89	105.53	106.83	108.5	105.77	112.29	103.02	104.27	110.02	110.11	110.09	113.61	110.83	101.92	108.71	106.66	112.3	98.588	108.76	120.34	111.23	108.42	113.42	117.77	106.43	109.96
108.14	102.6	111	119.87	108.06	103.59	102.07	113.49	101.93	101.86	107.07	114.76	99.293	111.91	115.97	104.94	108.09	107.55	103.91	105.86	116.05	103.51	115.2	104.63	104.25	121.47	113.69	115.96	109.02	104.81	101.45	109.13	102.95	106.46	110.07	103.7	109.65	113.01	102	105.12	109.84	114.87	108.88	101.93	100.59	104.57	116.14	110.29	98.822	103.75
107.95	107.32	101.84	110.67	107.18	107.8	108.44	109.2	107.16	106.45	103.66	104.28	102.91	100.34	100.75	105.95	100.71	105.53	117.13	104.7	103.8	107.35	99.256	95.709	102.65	103.63	104.37	110.05	92.649	110.28	108.85	107.33	107.04	108.26	106.31	106.68	103.67	101.75	97.472	106.46	101.97	101	98.32	105.45	101.97	105.02	104.75	112.16	108.04	101.02
99.548	98.832	92.549	95.434	101.22	95.969	105.76	98.494	98.106	97.599	106.88	94.148	95.284	95.549	107.44	97.025	98.77	104.59	100.84	100.68	94.069	94.095	107.54	108.08	106.15	99.461	94.79	101.79	93.303	89.697	93.492	94.569	101.91	94.66	101.11	102.52	92.493	103.63	100.72	105.66	91.796	91.994	102.37	95.587	96.513	100.2	102.79	97.623	94.925	94.003
103.7	99.466	99.974	101.84	91.322	109.82	103.18	102.59	107.13	103.16	99.462	99.142	103.94	97.351	98.607	95.492	101.14	92.018	96.247	95.862	99.512	97.975	92.547	103.04	101.9	95.836	102.57	111.06	97.824	98.535	94.59	93.798	97.647	95.637	89.859	105.2	103.16	98.145	104.15	108.54	97.49	98.786	100.5	98.48	95.989	97.604	101.25	95.027	89.489	94.652
100.51	106.54	101.7	102.32	109.87	110.46	99.129	110.46	105.4	107.13	100.34	108.32	109.24	108.35	99.813	103.59	98.54	103.17	103.72	100.78	107.3	105.71	110.79	109.22	103.35	109.81	112.49	103.79	109.29	94.939	99	114.81	104.86	104.04	106.07	107.96	111.16	99.247	105.34	105.68	101.32	110	113.78	109.11	109.74	103.22	110.43	98.812	101.56	106.56
107.75	99.059	106.85	102.42	107.38	109.68	106.64	100.97	112.6	118.73	101.93	113.21	110.84	103.45	114	111.66	108.4	109.39	99.957	117.93	109.87	106.32	102.28	104.77	106.76	109.77	111.5	103.16	100.38	114.93	109.62	110	108.14	104.37	105.28	110.73	98.781	106.59	103.73	112.09	99.574	106.69	114.76	103.61	111.43	109.81	108.74	110.32	118.1	106.35
107.05	107.18	106.34	104.7	105.6	108.16	102.74	102.31	103.19	114.08	99.857	102.98	99.31	105.84	101.4	104.28	97.761	101.65	106.16	101.16	117.28	103.88	101.07	108.18	103.48	99.055	109.27	108.07	110.27	104.97	114.07	106.45	110.36	101.32	103.37	102.95	113.73	108.76	106.91	102.36	104.54	104.24	97.559	106.74	98.091	106.1	107.21	98.91	108.33	107.42
100.78	110.79	109.36	110.41	111.69	111.37	117.52	107.48	104.28	106.79	107.07	100.64	106.88	107.54	107.03	109.55	110.8	109.71	99.628	108.94	104.1	99.108	105.22	105.3	106.47	105.56	108.54	108.5	110.45	109.76	103.64	108.84	108.82	107.66	104.76	108.49	107.23	107.09	113.21	114.63	103.59	114.29	105.17	103.18	112.89	109.21	107.03	108.46	104.76	108.7
102.47	104.53	114.8	99.397	103.31	100.01	113.62	112.61	110.58	115.61	111.34	112.1	106.88	108.22	110.07	114.88	110.51	108.82	104.03	112.89	110.94	102.28	109.33	119.56	108.63	111.5	102.23	100.29	102.58	111.65	116.3	110.31	115.1	107.17	109.27	98.542	109.73	112.19	108.49	109.12	113.35	113.76	112.43	112.31	108.66	108.92	111.19	115.32	117.54	108.25
99.198	100.17	101.97	101.2	103.71	106.54	113.29	91.889	106.76	101.54	89.864	98.593	102.06	98.524	92.002	104.85	94.188	101.53	95.79	106.27	102.11	86.343	99.28	97.201	98.353	98.522	100.8	98.704	95.352	101.24	97.292	101.9	91.456	100.59	100.29	96.655	106.51	91.356	92.178	107.34	105.47	94.242	101.22	93.4	102.27	96.224	93.577	94.968	100.83	96.597
110.3	93.881	107.39	108.34	103.89	104.76	102.88	105.81	111.48	107.25	110.32	104.61	97.78	110.02	113.62	104.41	98.044	104.75	97.308	107.27	107.51	108.61	103.57	107.84	103.25	95.907	104.69	110.57	104.21	104.9	108.78	108.78	101.37	100.7	104.48	107.07	109.87	103.26	114.24	101.18	106.04	94.141	111.18	118.27	100.86	104.83	113.81	105.87	99.979	109.33
108.18	111.95	109.19	106.74	111.78	115.26	104.87	113.51	100.19	106.48	105.79	122.11	103.99	112.61	102.85	110.87	107.4	105.67	113.24	100.41	118.87	116.8	112.36	110.03	108.94	110.63	113.7	111.31	111.93	106.68	106.67	104.51	101.67	105.07	113.76	111.91	103.69	100.54	106.01	108.83	112.34	103.63	114.28	117.95	104.86	106.12	110.64	113.49	109.61	101.12
110.14	111.28	98.2	101.88	113.47	98.984	109.94	113.28	102.24	107.01	102.96	112.73	102.13	104.37	112.72	110.48	106.28	109.73	108.37	108.44	101.04	106.75	97.329	103.06	112.94	102.63	103.9	99.66	102.04	102.49	107.32	99.858	109.94	99.704	108.65	111.25	110.78	104.57	101.76	101.05	105.89	103.96	105.16	104.7	101.61	100.84	105.1	102.41	104.04	104.62
109.23	113.73	105.64	112.58	104.03	106.01	106.37	106.18	109.44	105.36	104.81	105.32	108.98	107.64	113.21	101.21	108.79	102.01	112.25	101.07	114.17	106.9	108.39	104.91	105.87	106.52	98.336	103.46	104.98	104.82	109.83	103.67	101.79	111.66	101.29	103.01	108.84	102.98	108.26	110.13	114.38	109.64	103.71	98.964	108.24	102.33	107.76	106.88	97.231	106.49
112.35	112.4	104.21	97.5	109.19	104.64	111.39	112.15	109.46	105.46	101.03	104.92	100.53	116.49	112.12	113.57	111.26	102.64	109.51	102.63	115.78	104.71	104.08	112.25	111.63	108.11	109.33	107.83	107.77	114.95	115.71	106.92	107.55	102.88	112.59	101.03	112.36	99.614	104.87	110.11	114.78	109.43	110.64	112.19	109.75	107.8	109.24	103.49	109.7	110.2
99.593	97.198	96.007	95.527	99.334	102.53	95.734	107.73	96.688	97.524	94.716	98.432	95.822	94.355	104.93	96.937	97.794	105.82	94.555	97.106	95.307	104.12	95.414	98.437	105.34	100.12	88.882	105.59	100.09	99.48	99.309	102.58	98.682	99.278	97.123	94.008	99.823	95.016	93.6	101.94	98.763	103.18	97.829	100.36	92.131	93.054	96.958	106.09	99.963	97.515
99.193	106.96	98.665	97.114	104.56	98.425	101.74	100.89	113.28	95.918	96.376	101.5	98.587	104.7	106.39	94.871	97.963	106.83	104.08	107.23	101.59	105.51	97.334	105.24	100.29	106.54	98.113	106.66	101.85	100.17	98.21	101.08	100.37	103.48	97.777	97.496	105.09	96.25	102.33	100.51	97.061	106	97.196	103.18	102.27	93.458	105.09	96.415	102.51	110.12
96.469	100.17	96.607	97.688	101.75	91.842	90.241	93.89	93.932	90.083	104.46	108.95	103.47	103.92	100.13	104.59	98.942	105.73	105.46	99.156	103.95	102.4	96.562	100.79	100.19	101.1	95.149	103.3	98.514	93.049	89.466	105.83	104.49	98.623	102.39	106.26	98.144	100.7	100.71	102.3	99.757	94.822	103.28	98.209	108.35	97.486	100.4	104.85	103.73	95.566
105.19	101.84	110.3	109.61	107.28	104.65	114.76	104.86	109.39	110.72	107.05	104.99	113.09	115.98	108.73	107.93	118	111.89	107.44	110.5	116.62	112.52	116.46	110.66	110.75	104.44	113	110.86	115.2	106.27	105.81	93.386	108.64	110.7	108.76	109.77	109.31	106.17	97.98	107.16	111.11	112.33	113.73	96.251	115.41	113.3	104.99	111.76	103.27	113.04
110.84	105.58	104.31	106.79	112.21	108.72	107.45	108.05	101	110.86	104.79	116.37	107.49	97.754	103.97	107.36	98.619	111.58	102.89	97.507	115.18	105.83	113.54	111.28	109.09	111.31	105.53	109.88	100.59	101.07	102.74	105.33	101.55	102.45	111.05	107.3	100.6	111.42	106.22	100.31	96.069	110.12	109.92	103.55	100.36	115.05	103.5	103.47	101.8	106.04
109.88	109.32	109.04	107.34	116.64	108.52	113.63	107.89	101.88	101.91	111.09	106.43	105.19	107.46	107.66	107.59	108.63	96.002	113.07	112.8	112.35	104.02	114.75	100.84	107.57	111.01	102.76	102.32	106.09	110.02	104.13	106.27	102.55	108.49	101.14	99.632	95.812	104.98	101.16	102.92	109.99	110.76	113.25	101.97	104.3	100.63	115.67	106.09	110.29	97.109
95.091	97.836	107.07	96.534	98.092	103.03	96.137	103.69	98.698	97.7	90.259	100.45	101.16	97.639	101.88	98.182	99.105	96.58	92.676	93.492	100.31	102.52	107.97	100.64	91.953	101.72	90.796	92.311	101.32	97.62	105.17	108.9	102.24	97.306	101.67	102.58	100.4	105.65	91.236	96.689	90.345	90.698	101.89	97.743	100.55	101.69	101.4	87.61	93.339	98.278
101.23	105.63	102.16	117.02	117.21	104.29	101.21	105.29	101.36	103.27	109.97	114.97	104.55	100.04	102.11	115.81	104.98	107	106.51	109.18	106.57	103.35	103.56	103.64	104.74	106.08	104.95	104.94	99.083	105.79	105.77	112.23	105.99	101.15	94.255	108.89	101.79	105.38	105.95	105.34	97.904	110.06	102.15	105.16	108.25	108.23	101.76	98.796	103.84	99.703
101.28	99.804	98.977	101.42	96.635	110.8	107.94	97.159	107.27	109.47	100.47	104.88	102.64	102.45	98.353	103.44	97.381	98.921	96.851	95.839	94.684	99.464	98.923	104.61	102.16	101.09	98.141	105.62	102.56	100.67	103.54	94.645	100.78	98.134	103.62	102.86	100.87	110.55	99.45	100.93	104.78	102.18	102.47	92.207	97.604	114.88	101.07	99.89	104.27	100.32
101.82	107.53	111.81	120.5	114.85	108.98	101.22	99.869	109.03	98.876	112.6	102.02	99.577	110.2	95.509	111.81	115.08	93.871	106.37	108.29	106.54	111.63	110.21	117.77	109.34	109.63	110.18	110.39	105.09	105.19	107.75	103.58	109.72	106.67	115.52	112.23	101.9	96.481	114.62	110.31	98.86	106.87	99.268	105.18	102.89	104.99	116.48	106.27	104.64	110.38
103.38	107.49	108.3	115.67	97.405	108.25	105.77	118.25	116.15	113.86	111.14	112.48	108.81	115.4	110.23	117.76	114.53	115.92	106.64	115.2	115.89	115.26	105.11	107.88	106.51	114.59	113.91	111.49	107.4	106.48	111.76	108.89	104.18	106.27	109.43	112.57	108.61	111.23	111.99	110.01	109.3	109.43	109.35	117.96	113.75	109.3	119.3	107.14	104.25	105.15
106.26	106.32	101.64	109.27	107.75	99.995	107.17	106.71	117.4	101.73	107.57	104.51	102.34	102.11	102.66	112.11	108.91	94.505	111.13	110.07	99.843	100.77	101.32	109.73	112.03	106.36	109.34	102.48	101.09	106.15	102.31	109.21	110.16	111.64	101.46	101.25	108.24	106.88	105.98	111.06	100.98	107.26	110.97	106.42	103.48	103.26	103.99	102.86	113.61	107.16
107.1	105.5	122.82	101.99	104.21	113.09	105.59	113.53	105.74	110.24	106.15	109.04	107.45	101.58	114.85	108.8	109.63	108.18	114.41	111.16	107.85	101.71	110.19	112.88	115.07	114.21	109.58	113.21	108.57	110.15	101.82	106.3	101.79	101.89	115	108.71	106.42	112.05	109.46	99.288	111.35	111.99	103.67	114.56	106.03	110.98	104.25	114.53	112.18	102.63
102.07	112.66	113.61	100.38	109.91	104.85	114.43	99.527	106.33	109.01	110.23	112.53	106.38	100.83	101.65	107.57	106.36	93.331	106.21	108.86	105.07	104.89	108.14	107.83	105.69	104.77	112.15	104.87	108.83	110.76	106.14	106.41	108.55	105.52	108.79	109.23	108.1	98.941	107.21	108.46	109.12	112.91	95.827	108	102.72	101.38	106.45	105.89	104.04	108.89
97.406	98.346	105.42	108.62	105.75	108.75	117.67	101.52	108.33	104.43	114.33	103.98	107.2	96.341	100.88	106.6	111.07	102.25	102.55	116.51	99.124	105.81	111.53	101.93	108.71	109.23	106.13	97.908	103.85	103.89	104.41	102.11	105.79	108.63	107.12	108.23	107.15	105.44	99.555	109.12	110.03	105.48	111.18	108.85	110.58	105.01	102.1	101.92	117.06	107.55
106.5	117.71	101.58	103.14	98.034	113.42	102.77	112.37	115.68	117.56	106.96	111.81	111.21	116.04	115.4	108.82	108.25	108.19	110.14	105.17	110.7	105.71	111.5	102.8	115.33	96.294	112.84	107.56	101.36	105.23	107.79	102.49	106	97.964	110.86	100.61	111.21	104.36	113.84	111.16	97.531	99.972	106.66	107.03	101.32	103.84	111.41	115.44	104.02	108.48
95.142	90.819	103.25	94.494	96.343	105.21	97.617	94.268	95.228	91.056	111.62	92.024	99.972	100.47	93.093	99.505	97.742	100.72	103.36	103.42	90.693	98.402	99.279	100.24	109.51	96.694	102.4	98.275	91.275	93.216	95.214	98.518	90.963	91.709	93.487	105.13	94.354	104.92	95.869	101.84	98.431	100.14	91.602	96.352	100.54	103.84	99.066	98.911	99.802	94.407
98.009	101.93	100.93	94.549	100.1	95.325	94.207	85.119	92.631	100.04	102.13	102.01	93.932	98.281	100.9	103.32	99.909	98.953	94.735	97.792	98.461	100.89	102.32	100.56	89.448	115.44	102.7	104.88	99.463	100.08	96.032	99.448	103.83	95.876	92.474	92.185	105.27	103.97	105.79	92.754	100.93	95.236	103.63	96.678	105.69	100.05	94.18	96.273	98.63	98.79
111.21	107.71	115.66	107.73	106.82	112.24	101.63	105.93	102.05	115.36	95.996	105.33	108.97	106.55	106.59	111.57	113.47	114.03	111.33	116.72	100.01	110.29	103.96	111.17	109.82	108.45	104.84	100.04	106.68	98.498	111.12	109.94	106.07	105.14	105.62	103.46	118.03	109.3	112.22	103.38	101.39	104.63	101.41	98.522	107.11	93.406	108.94	105.48	106.18	106.82
102.97	107.09	100.68	97.813	97.156	106.25	109.18	103.16	106.62	95.077	106.79	101.55	103.05	106.09	114.19	97.353	105.66	107.07	105.13	113.27	100.33	105.68	100.81	108.57	96.802	105.89	100.35	109.41	108.68	102.78	102.31	106.1	104.45	106.16	107.75	94.433	106.79	106.37	106.58	107.74	98.925	108.83	100.08	104.34	98.796	103.99	103.83	111.9	96.886	100.06
97.57	89.953	99.314	98.484	90.847	96.335	106.86	105.33	94.613	94.928	101.31	103.62	100.18	105.82	102.04	94.447	98.406	101.62	98.595	103.23	98.549	101.88	104.86	95.818	96.438	97.994	101.49	106.72	100.62	89.031	102.17	102.66	93.394	97.063	108.26	110.35	104.12	97.843	98.054	102.95	90.648	98.866	93.697	101	91.314	106.63	98.415	96.994	100.03	99.971
100.48	96.438	97.759	100.96	92.389	97.848	103.32	97.4	98.128	101.06	99.999	101.63	97.877	104	101.24	105.31	101.42	90.401	96.569	100.51	97.614	102.11	97.399	95.72	104.51	89.213	101.41	107.98	97.295	97.393	98.215	105.02	99.602	103.92	94.316	99.799	97.12	96.329	90.565	99.558	100.17	92.892	95.544	92.563	101.33	95.745	98.553	100.16	104.01	98.63
107.9	104.77	106.64	99.973	108.22	105.86	110.23	110.26	111.7	101.39	102.06	113.04	110.19	109.04	97.552	106.52	106.05	104.05	99.787	104.02	105.88	103.92	112.05	103.94	106.24	109.5	105.93	109.86	112.38	103.82	103.05	100.59	106.38	110.06	100.89	99.067	101.43	100.37	112.04	108.86	107.83	102.79	104.68	103.07	102.9	106.93	106	109.83	104.29	103.83
104.72	104.97	100.65	96.966	106.35	104.92	108.59	101.77	108.11	104.65	112.28	96.076	106.7	111.16	98.849	104.27	110.18	104.14	108.5	107.26	104.5	104.1	108.11	100.62	99.211	112.61	108.93	107.62	104.38	97.583	100.49	106.99	103.55	111.41	111.85	105.58	105.45	118.26	100.26	108.13	103.78	111.28	111.6	107.35	102.02	109.88	103.35	101.59	103.93	113.25
101.73	97.8	96.884	97.8	93.372	105.53	110.99	108.71	104.59	103.14	94.822	106.29	97.448	96.801	94.293	93.043	90.419	101.87	97.054	102.02	92.552	98.309	97.13	102.31	98.893	93.868	98.172	107.54	90.011	108.18	101.37	104	94.762	96.147	97.557	103.69	99.406	103.95	102.96	104.84	109.49	99.164	103.73	100.13	90.903	96.399	91.669	95.868	92.863	99.089
101.33	102.61	106.96	119.64	102.11	112.46	105.66	103.14	114.88	105.16	102.57	112.09	99.158	112.73	100.68	114.56	107.77	104.86	108.57	103.27	101.26	110.71	110.73	104.14	107	105.97	99.229	107.07	111.42	105.53	115.4	106.61	115.38	101.6	96.205	110.68	109.13	100.49	113.53	114.12	104.96	111.45	104.06	118.65	111.05	101.64	115.55	110.79	106.95	111.98
101.19	101.55	95.698	106.57	95.818	101.45	91.956	99.968	111.9	94.915	96.42	102.05	107.55	96.37	96.442	107.05	101.1	98.606	102.66	94.576	98.831	100.31	99.343	104.71	100.01	97.615	94.232	103.54	93.914	103.54	104.36	98.836	101.39	99.89	100.73	100.39	94.417	109.37	99.131	104.3	99.665	94.587	97.81	99.386	109.07	102.07	97.841	100.02	100.58	94.847
90.133	98.862	98.759	89.791	101.51	97.389	94.309	95.022	98.151	92.541	103.77	103.43	91.257	106.21	88.123	103.17	91.223	104.56	103.35	98.726	98.487	98.051	102.14	102.17	98.878	96.232	105.3	98.927	93.664	92.836	91.27	99.936	97.406	101.12	106.43	96.788	104.86	105.52	105.46	94.507	97.159	100.21	96.775	92.899	95.611	93.27	104.89	99.072	94.836	96.427
96.146	101.05	104.54	102.11	99.285	100.04	97.477	104.11	87.947	96.939	96.408	99.561	101.97	99.755	91.845	104.38	100.07	97.752	100.55	97.286	106.39	103.09	101.51	94.476	103.05	99.102	103.36	102.82	91.979	101.3	96.459	100.53	102.92	99.471	97.728	109.05	96.135	99.392	102.55	99.319	97.48	96.957	104.26	98.253	102.53	105.49	96.194	104.51	96.606	102.2
102.44	106.57	105.5	110.69	106.76	107.87	110.68	104	101.28	111.45	97.896	108.07	102.29	99.262	111.31	93.937	102.97	115.7	96.159	106.87	103.97	105.14	109.87	101.2	107.22	104.81	101.06	105.64	105.99	108.04	105.75	102.71	109.34	98.199	106.4	109.77	101.89	108.22	110.74	112.16	107.97	109.98	112.12	110.58	102.98	103.97	107.71	108.02	103.7	104.79
101.29	100.04	109.37	105.59	101.83	100.31	107.85	102.81	105.25	113.13	109.3	110.16	106.48	102.21	108.81	105.07	122.91	106.44	107.45	109.29	103.33	96.987	103.04	110.26	106.4	108.8	108.73	98.05	103.99	114.63	106.32	108.93	96.847	99.318	102.41	105.02	104.94	104.01	104.74	112.1	108.74	105.78	105.56	105.33	106.14	96.455	102.9	98.54	101.95	104.17
103.44	108.64	98.986	108.71	108.02	100.06	108.56	104.24	109.67	100.34	102.28	103.83	110.71	108.77	103.58	104.37	104.59	104.79	107.7	110.93	101.85	103.44	99.853	98.404	105.15	106.77	106.17	103.78	101.67	105.91	105.8	113.05	109.09	106.3	100.59	101.94	107.78	109.16	111.52	103.09	113.33	103.72	105.43	105.59	107.44	116.44	107.31	99.037	102.11	99.14
102.05	106.09	113.99	99.767	113.35	102.41	104.11	115.7	109.42	110.38	98.705	108.4	116.44	106.69	107.39	109.86	106.13	107.04	104.03	109.94	105.02	100.99	101.74	118.24	98.003	105.18	97.073	110.78	101.32	105.45	106.44	106.83	107.89	104.7	107.38	118.7	107.24	108.92	109.89	111.88	100.15	102.28	104.38	112.94	105.93	108.43	119.1	96.61	100.67	103
111.28	105.33	99.168	108.52	97.778	107.39	98.481	99.03	103.07	107.98	107.73	100.77	108.79	103.41	104.78	96.468	111.84	107.04	102.58	103.01	103.8	99.426	99.387	111.31	111.81	93.722	112.89	108.03	108.69	117.34	104.14	111.78	107.17	107.7	108.07	98.632	108.49	108.89	104.33	110.36	107.76	105.48	111.79	108.55	107.03	104.01	105.37	109.66	113.99	112.16
107.09	109.15	106.77	108.58	106.46	110.22	107.26	108.18	106.5	103.04	113.08	113.91	104.22	103.78	93.982	113.56	104.54	99.183	111.89	109.82	108.15	101.65	109.5	104.64	101.82	104.67	100.44	102.35	106.14	105.85	104.53	99.588	110.7	97.499	110.85	108.66	102.38	109.36	100.66	104.71	109.01	117.1	100.16	101.2	102.77	96.692	112.54	109.69	107.93	107.03
107.94	108.95	100.57	102.68	99.159	98.528	111.66	107.18	111.7	103.72	112.46	107.48	116.86	107.9	102.77	110.31	107.42	111.44	100.79	91.428	100.41	106.45	105.85	107.75	102.26	106.85	107.33	102.66	104.42	106.09	115.92	108.5	106.84	102.09	113.82	109.15	106.5	109.5	105.69	107.87	114.45	104.37	109.11	102.3	105.42	113.54	104.37	106.6	112.4	107.07
101.49	95.766	102.67	95.444	97.431	104.91	94.408	102.43	107.1	93.6	91.486	97.817	91.655	97.469	103.34	96.379	101.78	103.49	96.679	101.32	108.22	102.03	100.98	97.55	96.58	101.49	101.56	101.46	106.71	104.98	103.04	106.18	99.05	101.19	95.106	104.99	104.92	100.69	105.54	107.84	106.94	102.32	102.98	113.97	101.96	102.99	95.359	99.989	106.38	103.86
104.76	109.14	106.95	98.035	113.23	107.27	104.95	96.823	104.43	100.86	108.28	109.17	115.84	107.1	105.4	107.04	109.51	109.05	110.82	118.88	105.54	108.6	109.39	110.2	104.75	103.43	107.55	102.67	104.41	108.78	99.918	111.3	105.97	103.31	112.66	103.51	100.7	100.89	107.22	109.97	101.3	109.84	106.21	106.83	104.68	108.25	104.72	107.94	112.54	106.96
105.2	109.04	102.65	105.75	103.47	108.05	107.16	105.52	103.37	99.754	114.97	104.29	103.3	111.95	115.03	113	110.87	108.9	107.44	101.96	107.01	106.85	104.43	107.72	108.14	112.92	110.18	101.64	105.9	107.99	108.15	102.81	110.11	105.89	108.66	105.22	103.56	110.16	106.03	110.63	110.58	103.83	113.84	108.51	95.641	116.01	103.53	114.85	109.04	111.31
104.71	108.94	115.24	101.88	107.68	94.248	112.96	105.81	102.05	102.13	108.75	110.01	107.48	102.66	103.45	106.57	115.14	105.87	113.84	110.68	104.43	100.44	105.02	106.78	108.16	106.93	106	105.47	112.81	112.96	108.01	108.6	101.4	101.62	109.71	102.46	103.02	110.93	111.87	105.21	105.16	112.65	108.23	109.85	106.84	92.553	113.31	107.9	101.64	106.06
107.51	110.05	112.79	107.24	103.23	107.91	105.34	106.67	113.58	107.89	107.84	104.61	110.63	111.08	102.88	109.65	106.18	98.94	103.64	109.73	104.56	108.03	105.76	108.57	117.76	112.25	99.355	110.04	108.03	110.46	104.95	106.2	99.854	113.13	103.87	112	99.446	111.36	107.05	105.82	110.64	118.29	108.07	114.91	100.73	119.74	97.618	113.04	109.48	105.63
108.55	109.91	98.961	107.8	100.9	113.99	102.67	103.8	101.79	108.33	107.78	113.41	108.01	111.22	112	106.73	113.81	104.23	100.36	106.4	109.12	108.76	110.34	105.06	111.83	109.06	111.75	107.58	112.59	105.24	106.15	106.14	106.06	113.79	117.18	110.41	107	103.34	107.44	105.85	113.95	104.9	101.1	109.03	106.65	109.78	102.6	101.94	118.3	105.06
109.74	106.23	107.68	101.76	104.32	113.77	105.66	106.61	110.41	106.67	109.83	106.65	104.87	111.54	108.69	109.05	95.622	106.75	99.869	105.46	108.48	101.76	106.14	106.59	105.05	106	103.11	102.28	97.159	108.18	108.04	99.666	111.44	102.19	103.77	103.02	105.1	100.5	96.085	100.84	106.72	108.95	106.6	105.23	106.73	106.03	99.121	112.53	105.64	112.53
109.32	106.72	105.46	112.32	106.08	105.48	107.8	108.71	108.31	109.65	107.49	120.68	108.27	114.01	107.25	106.71	108.52	114.19	107.95	107.18	106.49	104.75	106.91	105.71	109.33	101.36	111.34	111.53	111.34	113.37	102.18	105.83	115.77	111.09	110.91	105.74	101.63	108.51	100.52	103.82	113.06	107.34	106.89	110.08	108.16	108.09	110.67	110.96	105.92	109.87
111.79	103.13	104.99	116.69	116.82	107.38	107.37	106.39	112.21	106.68	114.5	103.7	98.03	97.728	105.12	112.61	106.65	110.05	103.39	108.9	105.97	98.259	110.63	108.61	109.36	101.02	104.83	104.36	112.45	103.53	110.69	108.46	115.13	101.89	114.03	108.12	104.86	113.38	109.11	108.73	99.001	109.19	104.51	102.54	114.32	106.42	107.02	110.55	104.96	105.21
109.74	110.09	108.34	111.79	106.02	95.844	108.75	109.21	109.73	108.07	109.64	110.15	99.994	102.49	106.51	107.23	109.61	113.38	111.41	103.44	114.35	104.14	105.53	109.13	112.03	105	100.74	112.07	112.89	114.78	106.33	116.49	98.511	114.71	120.64	104.62	113.75	95.498	101.9	108.65	109.16	107.75	96.389	102.38	112.51	108.53	102.66	102.91	109.14	102.19
109.87	102.74	108.35	110.38	113.03	108.52	105	102.61	99.171	106.35	108.84	113.86	103.71	109.25	104.8	105.36	106.84	105.87	101.65	106.97	108.39	111.58	107.94	108.24	110.87	110.67	103.51	106.38	104.35	107.27	103.86	106.81	102.29	106.62	104.11	102.66	115.36	106.02	110.87	106.48	107.39	101.35	107.71	114.96	102.97	118.27	97.673	106.63	103.73	100.13
108.35	118.58	96.561	116.91	98.699	106.67	106.4	121.23	103.78	112.14	108.74	111.26	115.46	119.6	115.88	114.87	110.94	108.47	102.34	108.37	109.23	104.39	106.44	106.38	110.58	102.28	109.99	102.7	105.95	107.3	110.93	110.56	108.52	117.31	109.63	101.12	113.15	109.32	98.235	112.07	108.72	116.08	111.31	111.58	109.09	104.11	107.43	102.69	110.37	96.059
106.56	99.035	100.59	101.77	101.64	99.226	103.22	99.12	103.7	97.402	97.645	100.04	98.593	101.08	95.052	91.276	95.325	106.47	101.24	100.72	102.93	98.483	96.719	97.292	107.38	100.53	101.96	99.629	91.886	99.647	98.974	105.11	99.763	100.22	94.118	110.36	100.31	111.38	101.45	98.139	102.53	109.99	98.874	95.435	107.07	93.078	100.56	93.274	109.81	92.522
106.19	100.78	106.92	100.96	105.11	104.66	112.4	105.08	103.97	103.29	105.57	104.84	107.04	108.76	105.19	104.46	109.32	102.3	108.79	105.51	113.25	107.17	111.94	100.65	109.67	105.78	103.74	103.23	108.76	114.77	112.58	109.76	106.74	108.12	107.33	102.61	109.31	99.223	108.94	94.187	105.89	108.77	112.95	115.77	104.52	105.23	106.74	102.52	105.35	92.604
103.87	91.115	88.802	96.311	103.86	93.782	96.246	98.093	105.71	96.774	103.58	92.901	91.291	92.648	98.006	104.7	96.078	100.15	94.706	100.95	103.56	89.474	98.192	101.79	103.27	101.86	89.734	92.711	98.129	102.61	101.57	92.423	102.25	95.683	88.51	105.18	99.74	95.818	94.166	95.075	100.67	98.956	96.918	88.48	93.381	94.676	89.6	102.34	96.897	97.486
110.91	104.6	104.5	101.2	103.33	103.69	106.52	108.42	99.913	110.65	109.32	95.106	113.09	106.82	106.55	112.13	95.484	103.15	107.48	108.95	112.16	106.48	106.64	107.95	115.58	112.67	101.06	109.82	109.67	102.33	107.46	108.88	105.94	110.66	104.4	101.05	105.71	109.31	106.3	107.3	116.49	102.94	98.979	113.77	105.51	117.5	116.07	114.23	105.98	115.06
110.11	106.64	110.92	110.79	111.31	100.57	102.73	106.6	106.8	99.225	104.98	111.48	107.8	106.34	112.48	105.27	99.951	104.82	101.53	95.435	105.78	100.51	104.15	100.43	107.44	103.06	114.39	109.58	94.386	107.1	97.681	103.78	111.35	113.21	111.67	108.44	104.73	98.309	110.72	94.574	108.99	103.64	109.14	107.9	99.31	108.53	102.91	119.15	114.32	103.65
106.04	104.06	114.35	107.29	115.57	106.63	99.899	107.44	107.32	105.2	111.93	101.42	115.73	106.17	105.06	109.62	101.64	100.44	106	109.59	103.54	95.218	110.09	107.49	106.77	104.98	105.4	101.89	106.31	99.143	105.81	98.272	107.62	103.26	110.63	103.27	105.01	89.711	107.47	111.79	103.77	99.262	109.32	108.85	95.978	106.14	115.53	95.032	104.05	99.189
107.7	106.61	97.51	110.07	102.18	111.77	106.99	107.1	109.72	105.48	100.13	115.36	106.17	106.25	97.419	108.33	101.19	113.09	103.55	106.04	101.95	95.272	102.72	107.28	104.55	103.95	102.76	108.81	106.39	102.91	103.11	108.6	111.17	106.81	100.22	105.42	104.38	100.08	103.51	94.253	109.1	105.32	102.75	110.28	95.342	104.96	104.48	115.03	101.94	104.39
99.662	102.09	96.627	101.05	101.42	90.489	95.639	102.49	98.681	102.32	102.79	97.339	93.843	83.403	97.967	100.27	94.721	99.097	98.3	97.44	102.94	101.31	96.178	99.706	105.95	90.215	104.71	95.669	91.367	95.739	103.34	98.845	105.79	94.265	99.505	94.793	89.769	106.45	97.873	100.47	95.935	97.352	99.874	92.525	88.968	95.813	98.718	99.783	92.794	98.399
97.546	108.14	88.911	102.8	103.08	98.253	96.371	106.17	98.527	100.79	99.66	101.58	95.137	103.24	104.08	102.28	98.805	104.7	103.55	104.76	106.9	102.93	106.86	95.378	99.178	96.773	97.451	102	95.571	98.529	94.604	104.88	102.18	100.45	108.71	89.192	105.08	107.5	95.499	93.009	100.38	108.65	100.85	101.84	105.75	107.44	98.192	97.566	95.364	101.08
110.67	103.99	107.39	106.69	96.271	106.63	109.5	108.84	103.73	111.99	107.57	104.71	106.99	117.6	106.41	104.36	104.54	107.36	104.6	106.25	105.55	105.5	106.69	110.79	112.23	96.768	110.25	102.36	102.47	110.97	104.13	106.21	109.5	112.1	108.48	101.07	108.15	113.69	103.02	109.74	109.48	110.97	109.88	92.956	109.07	110.77	101.76	103.55	103.38	107.42
107.76	109.82	101.11	104.04	106.97	105.24	109.28	116.87	114.98	106.48	100.15	98.796	114.86	103.54	97.656	111.3	105.63	106.52	105.87	102.82	110.24	105.56	105.52	111.2	110.91	103.01	115.77	106.27	112.06	108.6	113.84	110.16	117.76	119.5	101.66	113.31	113.1	101.05	106.15	101.61	111.68	103.49	106.53	112.31	111.32	109.64	104.34	119.22	97.885	106.1
107.88	111.13	108.37	101.73	102.75	104.77	108.02	110.9	108.17	97.066	104.05	108.16	96.758	99.595	101.07	102.53	99.88	104.47	105.24	110.54	104.84	98.258	112.86	97.358	103.21	118.47	105.14	102.32	110.82	107.47	100.69	112.36	100.28	106.84	96.976	105.4	105.71	113.69	101.54	114.13	108.87	106.96	106.87	111.09	109.85	107.18	108.17	101.5	109.44	110.65
101.78	102.69	98.963	111.22	106.07	104.27	105.26	113.43	112.73	108.86	107.25	113.15	108.4	113.09	105.94	112.31	112.9	120.84	107.9	111.21	104.47	114.76	108.52	100.06	114.87	113.5	118.55	102.64	105.8	109.57	110.42	104.09	114.5	109.3	110.35	116.01	112.25	111.29	117.68	114.29	107.51	107.79	114.94	110.47	105.02	108.18	103.36	104.88	109.16	105.19
107.36	113.27	108.91	113.36	115.58	109.96	103.98	96.023	103	108.02	102.36	106.64	107.34	102.86	114.97	105.89	100.3	103.51	108.23	105.71	101.18	102.09	98.411	107.79	109.64	108.42	103.85	100.31	98.5	107.11	112.25	103.11	101.41	110.74	103.03	101.97	113.58	100.41	110.13	106.09	102.52	100.69	100.1	107.3	97.029	108.92	106.87	100.28	94.366	105.27
107.39	107.93	103.68	109.35	106.12	107.08	112.33	104.71	111.59	105.59	109.26	110.39	120.69	112.72	112.81	100.52	100.99	109.86	106.1	109.07	109.3	109.65	109.81	105.8	102.53	105.64	109.94	109.84	105.05	108.1	105.62	108.56	112.58	112.32	104.74	100.09	105.98	115.79	96.884	103.2	107.13	109.41	113.11	108.39	109.26	112.11	105.41	106.54	106.97	117.94
115.35	100.66	101.73	107.96	112.43	112.94	105.66	107.12	112.15	113.3	112.22	109.83	117.14	111.58	104.86	104.07	100.4	102.45	110.2	110.97	106.57	105.77	109.4	111.18	112.94	112.33	108.68	113.41	110.22	102.01	108.99	114.67	101.39	107.23	103.41	109.97	113.19	107.76	105.67	111.35	108.31	100.25	102.05	111.21	102.8	108.27	106.12	108.83	102.34	103.53
99.938	96.886	104.66	104.9	91.006	89.854	94.567	110.15	101.13	103.68	107.77	96.354	98.618	97.618	104.4	105.63	89.322	98.533	93.362	104.69	96.176	105.75	98.114	88.181	103.89	109.19	105.02	105.17	107.73	100.26	101.97	96.755	92.824	93.475	89.301	105.91	94.218	94.372	90.845	103.31	103	96.391	97.474	102.81	96.308	100.2	108.8	102	96.158	95.098
103.34	113.21	102.51	110.68	101.29	97.51	110.84	103.82	102.62	105.24	100.34	103.19	111.52	99.168	105.27	108.83	106.14	114.55	110.15	111.43	109.68	112.22	113.6	100.42	106.99	105.03	114.44	108.14	109.17	94.475	108.09	112.86	108.99	106.49	105.94	108.84	111.02	102.05	113.42	108.33	103.02	107.85	108.34	104.87	110.93	113.02	109	103.73	109.08	107.42
107.31	108.39	106.37	108.27	113.04	112.6	121.76	113.47	108.21	101.74	105.94	107.96	104.15	108.36	105.96	110.11	102.04	103.7	103.89	105.42	111.68	105.91	114.26	107.1	119.62	106.41	107.83	98.114	108.69	112.13	104.52	104.28	113.14	109.09	113.28	105.68	102.96	106.65	108.6	114.55	108.23	114.14	113.78	104.86	100.37	107.64	107.92	111.88	110.35	110.26
96.989	101.71	100.95	100.34	93.993	97.835	97.942	93.684	100.9	104.9	96.877	90.509	93.882	97.97	97.975	95.465	95.875	98.132	88.435	95.512	98.958	102.11	93.244	103.78	95.38	100.77	111.92	101.22	90.903	106.81	101.38	103.62	91.764	100.6	93.187	100.9	92.137	99.495	94.048	102.56	101.23	102.3	104.65	103.97	97.315	96.152	92.276	103.1	101.85	97.974
105.1	103.15	97.246	106.46	101.38	101.78	94.23	102.02	101.9	93.016	95.623	105.89	103.15	98.386	100.8	109.59	101.61	102.73	94.511	100.18	99.01	96.47	105.4	100.7	105.23	101.13	89.654	97.597	88.85	95.159	99.243	96.235	95.028	94.981	103.39	107.6	99.189	97.53	101.53	102.79	101.27	97.136	97.289	98.745	100.97	102.66	100.54	112.69	104.95	102.61
115.69	99.119	116.53	108.37	104.77	98.814	106.06	107.78	113.97	101.94	114.65	108.39	95.479	102.13	113.6	109.97	120.82	113.67	110.75	105.61	114.66	107.4	103.84	101.34	112.4	102.34	113.65	110.48	103.77	108.93	111.56	113.27	100.79	93.93	106.89	113.41	105.02	110.75	115.38	108.89	105.51	104.25	98.357	113.07	105.85	112.8	97.93	112.03	111.35	107.76
106.28	107.38	104.96	102.95	112.24	108.3	107.63	117.36	94.579	106.67	100.4	95.836	106.53	105.52	112.91	111.89	101.95	97.652	112.35	109.14	107.24	114.98	107	101.91	115.43	113.92	103.4	97.476	101.05	107.93	104.96	102.19	107.51	111.84	101.24	117.57	107.96	114.55	111.52	107.99	102.94	109.03	105.88	106.47	105.57	113.16	94.723	99.989	108.84	109.2
105.7	102.3	109.38	105.23	101.33	101.71	102.4	104.95	109.7	107.24	105.28	101.76	111.8	108.52	105.19	110.3	103.19	101.87	110.08	109.11	102.81	106.56	100.52	92.767	111.14	105.78	106.74	118.66	103.77	101.24	108.97	112.82	105.84	97.091	108.59	109.55	101.16	106.89	104.62	111.68	95.865	104.9	105.14	110.95	105.2	110.66	102.55	95.822	96.784	113.31
107.28	101.42	97.706	94.876	108.22	94.747	91.14	102.38	91.811	99.884	101.98	95.916	93.712	97.914	104.83	95.13	102.47	99.049	102.83	92.634	97.914	100.31	101.83	103.55	95.465	99.837	108.5	105.4	99.692	87.229	94.046	102.36	96.809	108.34	94.237	96.083	95.19	97.308	92.78	101.36	100.23	98.029	92.965	98.381	98.455	105.77	99.728	94.166	92.821	96.515
104.57	108.17	102.31	115.98	99.159	100.52	107.68	107.98	104.37	104.25	107.64	113.79	110.08	106.51	114.8	100.09	103.44	104.17	108.63	98.085	109.91	110.62	108.83	113.43	110.83	110.31	102.85	109.43	101.4	97.262	108.92	114.05	103.18	102.44	101.5	103.14	104.68	109.44	98.254	101.85	108.25	100.13	99.158	101.87	112.63	100.38	104.71	103.16	113.48	108.56
99.93	95.002	101.9	98.012	94.191	99.335	97.572	95.786	91.52	99.705	100.99	103.17	102.65	99.945	101.43	104.86	101.01	105.61	98.774	95.683	90.329	101.62	94.373	107.97	88.071	93.595	101.61	99.654	101.21	98.192	100.85	93.756	100.69	99.332	99.415	97.844	101.85	99.762	99.189	92.28	98.897	105.71	98.47	97.727	94.113	96.103	106.68	93.983	101.89	96.544
104.88	114.77	115.14	108.27	106.17	102.36	101.64	95.543	112.95	103.86	107.54	102.86	105.31	108.62	111.78	104.1	107.86	105.5	108.73	98.505	108.37	103.13	109.86	115.28	107.16	104.62	107.15	115.43	104.95	97.754	113.46	110.03	101.3	113.27	104.87	107.31	105.64	103.85	103.85	103.14	111.89	112.07	107.49	114.35	102.15	110.03	104.82	110.62	106.93	108.91
106.09	105.73	107.2	111.79	104.99	112.87	99.151	104.42	111.83	104.26	113.47	108.44	103.93	102.37	107.3	107.66	106.34	112.53	112.95	110.88	108.59	106.8	113	92.447	107.77	107.66	106.66	108.02	101.72	101.23	111.2	109.03	109.04	103.24	103.35	111.88	112.67	109.22	115.04	97.757	104.65	114.02	108.36	103.21	105.08	108.62	112.47	103.15	109.68	104.97
110.62	109.68	111.59	104.04	114.77	108.55	111.78	112.72	109.6	107.64	105.12	103.81	109.18	107.96	105.19	105.17	101.57	112.8	106.06	112.63	109.48	109.83	116.21	115.81	117.37	111.4	113.03	110.98	106.11	108.73	106.82	110.68	107.9	104.77	108.24	106.71	101.68	100.28	109.38	102.92	110.9	119.29	106.73	109.63	112.19	104.61	106.29	116.57	102.15	107.3
99.906	107.28	97.147	106.87	109.22	111.1	103.15	102.73	104.29	111.15	114.99	103.91	105.13	112.04	106.27	94.506	109.58	105.51	107.22	116.95	108.42	102.43	105.4	103.08	103.36	104.36	106.15	109.98	107.83	104.78	104.22	105.02	102.87	111.72	104.13	100.27	102.28	108.14	110.46	113	91.112	104.4	109.12	106.31	104.38	114.62	109.7	108.12	113.21	105.13
107.86	109.25	103.35	105.1	105.57	103.18	102.97	106.81	109.24	110.49	108.04	110.86	105.16	105.62	105.71	106.61	109.72	110.14	112.64	98.788	97.846	100.32	109.14	106.38	96.117	113.12	110.81	118.32	105.49	104.97	107.54	113.65	111.96	106.72	110.96	106.76	103.2	96.328	103.72	109.05	107.62	107.58	107.46	102.44	104.97	105	106.24	113.74	102.76	117.67
112.84	110.41	112.08	102.62	108.91	109.18	107.07	105.39	110.76	109.11	105.85	106.52	111.91	108.17	111.49	119.44	102.23	102.56	107.64	104.6	107.94	107.13	110.08	105.51	114.72	101.86	115.71	109.34	109.95	115.02	110.82	115.21	106.55	109.68	108.39	107.58	108.24	103	110.87	108.24	101.3	117.22	105.64	103.08	110.37	101.1	113.88	102.87	110.66	112.1
99.358	107.97	101.45	107.71	106.38	99.656	110.96	104.6	102.5	113.2	107.46	116.2	106.69	104.96	107.49	114.14	111.8	100.54	109.98	100.79	114.15	95.496	104.25	100.68	108.61	99.934	110.55	97.919	101.79	109.57	106.83	112.1	101.62	102.31	111.38	96.545	106.51	95.34	108.51	114.13	107.33	107.81	104.32	99.544	93.941	112.36	110.91	92.572	100.06	110.11
105.27	110.95	109.62	107.9	102.18	108.44	105.34	103.17	106.31	105.46	104.81	97.537	105.32	111.95	100.02	96.819	105.17	104.67	98.686	102.14	114.52	96.562	97.288	102.48	107.33	95.563	104.7	103.43	108.54	102.02	100.17	101.3	106.3	110.69	93.685	104.63	108.7	109.73	101.06	107.45	101.95	111.83	105.4	96.077	105.45	119.1	104.55	109.84	109.68	106.82
110.64	102.92	108.21	103.87	104.53	109.15	111.4	107.7	108.24	100.9	104.21	113.4	106.68	111.58	104.25	107.61	105.21	116.65	110.2	102.28	108.47	105.98	107.16	107.09	112.81	108.12	114.01	106.46	102.59	110.5	103.45	101.31	110.66	107.22	111.81	108.83	106.23	107.62	106.74	108.27	107.97	105.83	108.31	104.42	110.83	116.26	109.82	110.68	103.66	108.75
101.71	111.41	102.93	106.25	108.06	108.59	105.23	102.16	106.09	104.9	111.1	105.27	108.57	107.07	116.58	111.55	105.39	105.99	107.71	103.51	108.45	100.31	116.26	104.35	109.76	105.98	103.98	112.23	112.32	101.83	110.29	107.46	111.13	109.9	104.45	105.81	108.38	104.85	102.15	106.83	99.018	105.23	107.42	107.66	102.37	102.18	105.13	106.74	97.231	107.91
99.533	115.65	109.04	112.44	100.14	104.97	109.27	112.56	108.76	113.25	110.54	107.7	106.36	113.63	102.67	104.85	108.51	113.57	109.71	101.09	110.96	103.11	115.73	115.27	105.64	110.51	107.53	104.9	103.78	109.66	111.31	108.74	109.76	104.86	102.08	111.33	110.58	109.74	112.4	115.97	108.57	115.41	119.73	105.18	114.25	112.4	109.45	107.56	106.04	112.03
107.74	108.58	104.79	114.1	113.6	110.55	97.68	106.44	111.09	101.76	105.95	112.34	108.71	116.32	103.9	102.45	107.13	116.84	116.81	102.3	106.72	122.47	106.35	111.16	110.11	112.3	104.77	100.18	114.98	101.93	109.44	112.28	108.09	111.94	98.932	109.28	105.28	105.37	105.06	105.66	103.24	101.12	104.75	104.66	111.52	105.66	105.92	109.98	104.79	109.58
116.75	107.86	110.12	110.14	109.86	113.47	112.74	115.81	110.43	117.08	107.27	104.44	106.72	99.163	117.53	107.13	103.64	107.79	110.87	115.16	109.4	118.07	111.66	112.38	105.63	108.46	110.55	115.56	123.25	111.22	110.17	106.6	108.13	96.075	108.88	104.68	111.24	111.37	112.62	106.76	110.28	115.61	114	110.73	109.66	114.39	102.07	112.84	109.59	109.19
106.19	104.05	104.25	101.64	102.77	104.93	98.945	101.3	105.03	107.34	106.71	107.53	108.32	103.17	110.88	103.81	100.41	108.05	104.83	106.12	106.5	106.95	100.39	112.13	105.26	105.95	97.25	111.39	104.13	112.47	100.05	114.33	96.797	111.59	107.06	106.39	107.45	105.31	103.98	112.54	101.29	102.87	109.13	102.57	113.98	106.87	106.19	105.77	107.08	108.36
109.15	112.17	109.37	115.94	120.42	113.81	115.09	112.33	112.42	115.55	110.86	115.02	107.75	109.51	119.4	108.74	111.52	107.44	105.62	113.27	104.73	116.05	113.33	103.11	109.58	119.66	118.04	101.65	116.74	110.66	111.93	113.7	118.96	107.7	101.1	106.7	106.03	110.61	109.55	107.46	115.46	99.618	109.66	110.14	108.38	107.32	113.31	106	119.24	110.08
101.6	105.27	106.18	108.38	113.75	99.104	114.27	112.46	99.925	108.81	111.39	109.38	107.92	106.36	101.73	107.29	117.56	106.26	106.51	109.91	104.8	108.58	114.73	108.7	106.05	105.05	112.9	104.51	110.2	111.89	106.19	116.46	109.64	116.9	110.36	107.39	110.08	106.16	109.76	107.78	108.64	112.96	115.64	110.05	103.17	108.9	112.79	103.17	112.22	119.51
97.07	94.202	107.23	93.242	99.29	97.505	98.725	108.07	111.04	104.2	98.999	100.88	108.43	110.7	89.686	105.08	106.02	99.738	105.5	95.028	106.13	101.36	106.54	97.208	88.896	96.2	105.14	105.31	90.717	102.08	102.04	92.674	98.458	99.672	106.59	98.777	101.32	104.51	91.966	109.11	99.534	106.01	110.83	106.51	95.244	98.537	98.78	101.99	98.661	107.64
99.493	102.97	101.42	105.6	106.26	100.58	102.65	101.04	107.79	113.4	94.819	97.033	105.21	108.82	98.941	110.66	106.82	109.17	108.52	111.78	102.09	109.42	107.58	112.11	111.51	105.99	107	108.64	103.52	112.25	110.99	110.85	107.45	96.846	105.45	108.68	110.29	102.73	104.41	106.11	106.39	104.73	112.16	101.76	105.52	106.66	99.044	106.35	104.54	101.71
106.34	112.97	112.73	108.46	115.74	103.34	109.31	110.73	104.9	110.91	107.36	107.77	108.32	110.66	95.082	109.48	107.11	107.82	112.86	110.82	107.98	110.91	99.648	117.65	112.88	107.06	109.72	109.57	108.29	111.78	115.17	111.11	111.9	110.39	108.33	99.872	109.88	110.18	109.28	110.45	106.16	115.13	102.66	105.66	113.93	105.38	107.71	108.9	110.11	105.49
103.84	96.004	101.64	109.84	109.97	101.64	109.44	113.22	106.98	105.15	106.78	103.2	91.794	104.83	103.47	104.57	97.289	106.76	103.68	109.81	100.69	110.02	108.64	106.44	110.29	108.78	109.83	97.014	108.05	97.83	96.498	102.89	100.05	111.43	106.56	115.98	105.65	112.16	110.1	104.68	103.06	105.84	102.13	101.6	107.11	97.263	103.59	106.11	106	115.17
105	96.822	101.38	101.42	113.07	97.16	106.35	101.46	97.05	102.05	108.94	100.42	109.64	105.03	107.66	109.17	114.68	108.12	110.89	103.82	100.7	106.95	110.12	105.45	106.54	99.51	97.952	105.57	114.23	105.45	105.87	102.36	109.9	103.09	114.92	116.32	110.01	99.204	110.13	102.76	106.01	104.87	96.901	111.94	104.21	106.24	104.92	108.83	106.75	102.47
95.563	96.154	101.48	102.28	98.336	88.998	102.76	99.582	105.3	106.85	102.14	113.35	112.18	97.036	104.78	106.05	100.37	101.26	98.247	97.606	98.181	102.62	97.823	91.774	106.07	97.832	104.82	96.789	104.36	98.344	86.709	99.409	104.1	108.03	102.46	104.78	98.183	98.834	91.795	101.25	96.179	101.75	92.746	99.428	103.48	98.184	99.482	92.682	102.9	97.146
110.96	110.98	105.07	101.79	100.62	106.74	108.1	108.24	95.332	114.41	108.53	102.95	106.03	112.39	107.29	112.1	107.86	95.272	107.1	105.56	101.73	104.6	105.42	106.01	104.99	99.61	107.66	105.66	109.94	105.78	107.61	113.53	107.09	99.865	114.37	98.203	101.04	110.04	112.32	97.983	106.16	101.52	105.12	99.369	105.62	108.05	105.37	108.55	108.82	109.69
105.27	102.21	103.05	111.81	102.51	99.648	102.56	93.849	107.95	98.745	104.45	101.64	111.64	107.35	105.13	100.71	98.062	103.18	104.64	100.98	101.92	90.465	104.32	94.726	94.765	96.996	101.36	102.57	99.275	105.96	100.81	96.335	96.689	97.26	100.17	106.49	95.652	102.79	97.742	94.201	100.45	101.01	102.81	102.05	98.649	100.79	98.414	92.547	91.418	92.584
104.23	96.794	103.71	109.02	106.08	111.92	107.66	107.23	104.6	100.74	106.74	108.24	103.65	105.43	104.89	98.643	108.37	107.81	115.07	108.3	106.29	110.4	103.02	108.25	102.01	100.76	108.09	110.11	108.2	106.69	111.26	99.051	98.007	102.06	110.71	106.26	99.861	103.15	105.69	115.92	103.12	110.46	106.22	113.02	108.49	109.71	119.14	106.77	108.83	94.173
118.09	97.505	111.42	101.75	107.58	110.81	111.85	118.81	105.81	108.17	106.23	99.709	106.51	118.08	115.11	107.16	108.53	113.44	108.9	112.53	104.68	115.68	98.728	104.66	112.32	107.35	116.2	105.64	115.46	109.54	112.82	112.93	112.09	109.12	108.78	112.86	110.86	108.51	107.36	111.17	110.34	104.5	101.21	101.9	107.47	108.18	106.1	105.44	107.68	109.44
108.36	109.98	113.19	110.56	111.24	101.65	112.43	116.46	110.23	106.39	98.045	110.99	110.37	117.34	98.189	107.93	109.74	109.83	107.79	114.48	105.57	117.26	109.4	110.04	109.23	110.05	105.32	114.72	107.37	106.48	110.12	98.109	111.34	107.86	103.02	106.9	105.21	109.54	105.55	104.2	108.12	120.74	105.73	99.398	105.32	109.73	111.15	107.71	107.12	110.07
104.05	106.15	107	108.43	101.98	104.51	104.73	103.22	103.41	104.82	101.02	103.29	107.32	107.25	111.43	98.948	118.57	106.5	112.21	100.2	108.91	99.955	108.79	99.789	100.02	100.9	105.1	109.28	109.61	108.63	107.69	109.67	109.1	117.12	94.815	108.25	103.6	108.51	102.12	109.28	105.37	110.62	110.73	120.37	107.36	107.5	110.74	99.315	98.148	107.68
102.09	104.4	103.79	96.492	90.822	108.41	96.835	94.212	107.87	95.935	100.95	93.64	94.33	97.184	96.519	102.83	101.49	100.67	107.32	98.782	103.57	98.15	88.553	99.737	99.636	96.932	99.336	99.014	96.013	97.274	101.47	89.95	90.954	98.205	95.266	88.505	95.271	97.079	103.83	100.59	92.61	100.01	106.57	104.22	104.28	86.793	107.52	106.75	98.017	102.28
109.83	100.15	110.23	96.717	102.76	106.51	105.4	96.276	105.9	104.22	109.01	108.73	109.3	107.72	102.5	104.18	105.06	101.71	109.13	108.96	110.94	101.72	108.75	105.47	106.48	100.23	106.51	107.18	108.21	98.315	103.89	102.25	103.98	99.958	97.108	95.975	102.86	108.75	112.11	108.41	105.3	108.88	112.08	111.22	111.48	104.97	115.31	108.77	110.47	104.23
106.43	103.67	111.44	100.02	109.58	110.77	105.67	100.28	107.84	103.13	112.6	115.15	105.88	115.42	111.69	108.42	103.44	107.49	105.01	113.89	98.428	108.42	108.92	113.95	108.71	103.25	111.14	105.59	111.49	108.51	98.232	107.52	119.75	112.09	99.604	100.79	110.54	102.16	104.03	106.36	105.01	115.35	100.58	112.69	97.874	109.52	115.53	105.28	106.24	110.2
104.2	101.11	101.54	97.02	102.61	107.95	107.45	98.365	112.92	113.11	105.58	105.22	109.14	104.29	109.18	105.31	102.18	102.82	108.23	100.45	106.89	105.38	111.37	110.27	107.89	109.77	115.47	113.43	113.35	106.19	108.17	104.82	111.79	104.56	106.33	104.41	112.6	116.51	99.403	101.86	103.61	113.42	101.75	104.71	108.55	107.35	106.44	113.51	110.81	106.03
107.44	110.07	112.38	113.56	108.29	102.72	112.15	107.29	110.85	110.35	112.96	112.67	110.28	119	110.67	118.14	110.76	112.43	113.25	117.54	111.83	105.98	109.02	113.72	111.93	110.01	107.95	105.35	118.6	110.37	112.39	109.25	113.97	107.85	106.47	122.11	101.58	118.73	105.01	110.56	108.4	117.39	113.12	107.42	112.72	113.55	106.51	117.24	111.55	112.79
104.02	115.2	110.69	112.22	103.08	100.05	110.13	100.13	98.007	109.93	105.39	101.73	112.92	110.92	106.33	109.49	105.74	112.35	109.56	105.87	109.75	107.17	96.127	102.7	106.34	116.23	104.79	115.19	105.93	108.56	105.66	110.51	110.64	107.3	103.9	104.45	107.93	112.01	110.08	113.04	111.24	117.12	112.01	109.23	100	103.28	104.32	105.26	112.85	110.53
117.27	116.09	116.86	109.69	105.5	112.95	108.22	115.46	104.37	116.22	109.99	104.84	109.96	105.13	109.14	104.8	109.46	116.11	106.1	101.2	94.186	104.59	102.05	110.09	109.11	109.09	108.58	109.28	105.8	105.1	115.58	101.48	106.18	107.01	109.14	103.07	109.51	107.91	104.63	110.07	104.23	107.21	112.11	105.71	107.21	105.93	104.08	101.29	107.54	106.48
112.14	108.15	102.57	104.62	109.43	100.77	105.34	106.74	109.51	98.096	104.19	103.93	117.58	106.08	97.979	116.23	105.63	108.81	116.82	100.78	111.98	110.19	102.42	106.71	111.8	111.61	109.24	113.24	103.18	109.01	107.24	106.39	109.33	114.32	117.57	105.08	110.45	104.74	103.28	106.03	106.38	111.51	98.398	107.52	101.32	106.35	116.3	103.22	104.3	98.908
105.48	101.59	102.73	107.29	102.39	110.26	101.88	107.7	105.92	110.6	103.49	104.56	110.48	104.52	102.23	104.61	99.979	99.074	108.99	104.57	101.12	106.35	107.22	97.961	101.29	114.26	111.14	113.22	100.96	114.71	113.1	109.7	100.76	99.957	102.33	107.91	107.5	105.44	110.32	105.02	112.43	102	95.94	116.76	111.42	102.4	96.372	112.06	105.63	106.27
105.49	106.85	96.291	97.732	102.42	103.27	105.07	107.99	109.15	100.7	100.23	103.35	107.88	104.68	113.91	98.597	112.31	109.87	104.65	103.83	104.9	108.55	100.79	110.83	105.7	101.81	108.6	112.69	104.22	98.685	95.474	105.03	104.13	115.5	110.81	108.44	95.911	105.81	104.62	112.9	110.82	105.42	103.58	109.77	107.53	105.97	105	101.68	103.73	105.79
105.4	111.14	115.24	106.36	110.91	106.66	97.183	103.77	109.79	111.87	119.56	101.85	101.39	105.31	108.84	98.784	103.52	102.49	107.93	109.95	107.96	117.58	107.31	105.87	110.55	98.718	106.06	109.72	106.01	109.33	109.13	111.72	101.24	105.43	105.14	106.01	112.22	105.21	107.3	110.37	111.67	100.5	112.92	109.24	109.38	99.141	100.84	96.023	106.33	102.48
109.18	107.86	100.87	108.19	107.54	104.79	114.56	107.37	113.49	105.74	103.26	106.02	105.2	111.57	108.93	114.39	108.66	103.87	101.9	107.47	106.26	110.2	111.88	106.72	101.71	115.78	103.89	109.3	107.74	105.79	96.859	106.54	108.23	97.529	108.65	104.14	98.612	104.07	106.93	111.42	99.587	104.79	120	99.998	106.33	106.89	102.47	106.05	106.35	110.19
105.44	93.021	107.98	105.4	102.46	99.834	106.14	112.35	104.88	102.33	108.5	94.621	101.98	95.731	109.42	100.26	91.467	103.57	104.03	98.924	111.3	100.95	104.76	99.445	108.31	104.81	105.72	104.71	109	107.37	94.717	113.45	105.16	111.84	108.92	97.977	97.73	108.59	102.28	115.42	97.78	101.38	100.3	106.7	106.4	109.11	98.317	103.09	98.664	104.29
101.4	103.96	103.46	110.77	100.8	100.18	104.9	99.415	105	104.97	108.99	103.01	104.71	115.2	102.92	103.53	102.46	102.22	103.55	103.46	111.52	100.5	105.05	114.83	109.14	113.7	95.525	103.37	110.54	112.09	108.83	113.12	108.03	102.65	105.1	102.85	99.583	102.15	107.21	104.02	108.53	109.28	109.45	95.815	109.2	112.53	104.87	104.4	114.85	102.02
107.65	97.397	100.75	107.94	106.26	98.786	102.89	110.05	113.97	108.64	103.59	107.82	98.86	111.84	110.34	108.23	100.29	107.39	110.33	107.22	108.56	109.81	103.77	103.05	115.3	98.493	117.4	99.205	106.17	108.17	109.62	109.99	100.86	104.54	103.99	109.27	108.32	107.66	119.31	97.159	116.24	100.52	107.25	103.21	98.509	106.51	102.24	107.24	103.33	99.268
111.51	108.49	105.65	106.91	114.66	105.41	104.26	114.6	107.17	113.79	106.41	104.59	111.73	113.14	116.4	103.46	103.27	113.7	109.3	117.21	108.64	111.92	111.99	105.35	108.15	109.49	106.28	110.72	108.63	101.78	107.91	106.88	109	113.72	118.62	105.82	116.4	101.71	98.275	109.75	110.15	108.75	102.7	102.64	107.65	107.11	103.67	103.13	111.8	111.65
94.171	103.64	99.2	93.318	102.02	101.24	92.114	95.412	99.814	103.48	98.142	98.641	101.41	103.66	93.934	88.721	90.774	96.213	95.677	96.413	99.29	97.911	95.233	92.772	93.5	102.53	92.038	95.012	91.972	101.82	99.015	97.571	99.04	104.18	100.81	86.296	93.794	100.82	94.069	110.09	104.47	94.68	88.887	95.504	95.899	101.37	96.111	89.263	97.762	101.51
112.66	107.1	107.29	109.13	110.03	107.26	109.6	117.94	102.87	110.31	111.97	102.65	105.38	113.87	114.69	110.19	115.75	107.15	112.64	108.14	102.93	103.64	112.42	103.46	107.5	106.8	109.02	103.35	103.07	103.18	109.78	103.84	110.57	103.73	101.9	96.066	108.5	110.88	99.435	113.71	108.3	120.44	109.02	108.46	105.08	102.91	113.2	103.1	115.63	100.36
102.69	99.208	101.9	96.342	99.86	103.69	108.2	111.05	112.94	107.56	110.82	103.02	111	100.53	101.44	109.17	106.69	106.07	106.39	103.6	105.98	119.93	104.21	110.39	99.122	109.31	104.58	106.43	105.9	102.94	104.69	100.51	98.694	100.54	98.513	102.21	103.11	101.24	112.59	98.848	103.98	105.61	107.83	99.859	114.33	97.241	107.41	106.61	106.42	109.92
101.61	97.826	105.98	106.24	92.737	100.09	95.434	105.81	99.947	101.79	104.46	101.77	102.46	92.92	104.45	93.97	102.28	93.74	95.167	103.31	104.48	103.49	100.97	92.363	102.9	101.41	109.39	110.9	97.181	103.77	104.02	88.563	97.437	99.427	97.928	103.77	100.82	102.5	93.535	104.59	95.162	98.925	96.929	98.863	104.54	100.77	99.408	103.26	106.6	99.317
103.16	97.758	99.457	98.755	95.763	85.548	106.06	97.178	93.587	104.67	96.192	104.87	99.794	101.95	103.33	96.804	100.63	102.25	97.884	101.17	98.721	100.44	98.437	101.96	100.02	97.039	104.65	98.705	88.722	103.8	98.047	105.01	99.103	104.19	90.419	92.514	101.32	103.98	98.384	96.768	96.925	91.934	96.261	99.201	106.43	99.908	103.16	100.24	105.02	88.662
96.119	111.33	120.73	109.71	106.52	109.37	104.89	97.766	107.46	108.19	98.905	105.31	108.14	100.54	113.58	110.05	107.09	105.82	99.37	102.53	108.75	114.61	111.14	109.08	105.6	106.4	104.26	105.21	105.58	105.61	110.38	110.25	114.7	104.18	115.06	100.22	116.94	112.3	97.697	109.87	109.2	104.8	102.76	110.84	101.55	110.14	103.09	106.26	113.59	107.02
105.59	112.78	106.87	109.05	110.19	103.38	99.264	112.08	109.28	107.63	105.66	108.35	104.69	112.47	104.46	118.97	100	97.612	100.27	105.27	110.41	114.81	110.68	108.95	104.58	105.25	105.29	107.36	106.52	103.2	110.02	99.503	106.1	101.71	111.44	110.86	110.03	104.2	111.3	103.18	114.54	97.151	101.57	108.23	107.77	103.66	109.75	106.98	110.55	101.69
101.07	107.7	106.97	100.84	101.29	103.39	97.428	98.832	118.32	103.93	113.07	100.58	102.67	110.29	100.63	106.16	113.32	103.06	106.77	110.48	103.27	96.841	112.18	113.63	118.84	99.979	100.62	112.54	99.417	99.568	107.09	115.98	104.62	102.56	107.61	107.46	99.08	105.33	111.34	96.334	106.58	104.74	107.68	112.02	107.69	100.8	103.92	96.409	111.11	101.71
104.53	106.81	110.61	105.73	109.31	103.99	96.445	104.1	109.51	105.64	97.598	113.68	109.34	106.05	113.03	103.53	102.2	101.87	108.77	102.75	112.92	105.07	106.02	107.75	104.77	96.798	99.396	100.18	111.77	98.325	114.54	108.55	114.4	97.95	105.94	96.769	114.8	109.3	100.9	106.69	109.98	101.65	109.67	106.05	111.09	106.12	104.78	111.11	104.81	104.79
105.76	98.927	101.31	101.85	106.21	107.37	102.55	100.95	96.456	102.71	103.36	90.781	101.56	104.23	100.31	93.154	104.14	100.12	99.572	98.203	99.686	106.38	97.17	103.3	97.624	100.44	93.074	101.27	95.819	103.13	100.07	97.212	102.47	91.791	101.44	97.799	106.09	104.04	104.47	102.89	108.13	101.05	103.96	107.12	97.157	100.36	107.28	106.08	97.653	97.158
105.65	112.71	95.79	100.62	104.3	102.87	109.6	111.79	105.25	107.15	99.006	115.89	113.8	108.68	95.04	104.77	104.49	100.57	102.67	105.87	106.36	101.44	110.44	106.12	109.37	101.84	110.08	98.783	103.25	104.06	105.33	101.76	108.06	105.67	106.72	105.3	111.04	103.26	100.61	107.93	105.99	110.7	99.857	110.35	97.495	105.25	108.53	99.89	111.66	100.32
107.22	102.45	101.44	111.56	99.599	106.22	106.37	109.09	103.18	105.87	102.47	103.7	111.31	103.95	104.52	108.12	101	116.68	103.38	109.82	102.89	104.87	114.75	106.11	101.49	107.73	104.81	106.3	103.21	107.22	102.04	99.992	109.92	110.85	102.28	111.32	106.8	101.35	111.64	112.17	108.96	117.21	101.4	104.21	102.2	110.47	113.36	105.41	107.73	101.6
110.99	115.08	104.73	113.03	103.45	107.34	106.1	104.77	110.16	112.39	114.27	112.42	106.96	108.46	101.5	107.3	104.49	111.1	111.88	106.36	111.22	103.3	108.57	101.33	107.96	108.34	113.14	104.87	111.36	98.036	113.07	110.99	106.58	111.85	103.51	110.52	99.874	102.69	103.13	111.51	113.98	109.18	113.95	100.54	107.02	117.09	114.82	111.96	100.73	107.54
110.78	103.52	108.13	105	113.76	106.42	104.17	106.45	103.29	107.71	109.69	104.44	116.83	105.16	108.18	103.58	108.69	100.92	107.9	104.63	101.41	108.6	104.38	106.09	103.57	107.19	104.07	105.46	99.535	94.454	102.28	107.93	102.65	109.62	115.95	99.693	109.01	105.92	98.136	104.46	113.96	95.166	106.59	100.61	104.08	107.91	108.9	107.54	109.26	108.14
112.16	101.56	102.7	107.9	111.61	107.68	103.08	109.88	112	105.18	113.48	117.25	110.62	107.59	108.03	104.44	102.45	105.17	106.36	111.61	107.52	111.15	106.31	114.55	109.77	104.02	110.02	107.95	109.55	104	112.95	106.95	102.18	98.389	106.51	111.97	110.24	103.99	109.97	109.62	102.98	107.38	112.29	103.22	108.48	118.06	112.85	96.994	101.27	113.01
111.87	101.03	102.8	105.26	110.07	114.8	111.82	106.52	102.4	95.867	107	104.09	105.08	106.1	109.58	105.39	105.55	102.61	105.98	96.978	99.173	110.46	104.41	104.78	99.112	100.69	110.24	110.46	99.046	106.21	101.78	114.12	107.65	101.04	103.41	103.68	105.37	110.07	115.31	99.777	102	100.61	109.54	96.757	108.47	115.19	101.69	102.05	103.53	101.92
102.78	105.31	105.63	101.8	100.58	106.2	107.14	109.72	102.46	108.19	96.99	109.27	113.76	104.13	111.4	100.52	102.38	107.74	102.01	98.892	100.89	105.1	106.3	106.26	115.09	101.07	96.277	109.29	113.32	105.49	107.45	103.24	106.91	102.28	102.68	111.33	103.1	115.12	108.93	105.13	106.28	107.77	112.01	97.19	103.9	102.48	106.73	96.168	104.04	110.05
95.823	101.09	95.378	103.49	94.252	93.702	100.58	100.03	98.105	96.851	93.928	98.979	102.03	97.22	102.69	100.42	99.034	98.269	87.645	98.224	99.912	103.58	95.285	95.56	98.313	100.33	93.226	97.545	106	95.727	92.183	91.239	104.09	97.392	95.404	101.34	102.27	104.24	94.347	87.37	93.65	93.025	97.925	98.739	99.423	94.855	96.732	97.621	106.26	99.398
91.177	100.33	99.843	94.759	104.77	92.042	86.079	102.39	98.547	98.755	96.443	104.06	106.22	89.426	94.826	95.55	95.199	90.661	100.57	98.899	100.07	95.585	95.37	100.64	97.259	96.232	97.694	97.353	103.33	92.06	97.962	97.945	96.562	99.302	91.997	102.87	91.3	96.886	101.42	92.071	97.715	103.22	98.475	98.543	98.479	104.19	101.76	91.506	98.918	93.972
102.36	108.4	113.7	109.8	97.888	105.08	104.21	112.59	107.18	105.06	105.17	108.48	106.3	105.54	106.43	113.59	104.37	108.56	112.67	103.99	102.53	106.1	118.76	106.47	105.76	111.26	112.26	103.47	111.9	106.18	108.85	98.678	108.99	109.4	98.572	106.01	107.31	99.752	97.564	104.59	104.2	110.98	103.62	103.14	114.13	105.36	108.33	106.37	108.86	108.99
107.58	102.17	99.235	108.42	97.432	101.05	107.23	109.74	105.33	95.702	101.93	109.46	111.58	102.97	105.76	108.15	107.33	107.47	108.1	100.49	113.26	112.33	114.8	116.96	100.04	113.25	107.93	117.89	107.21	112.17	106.47	107.91	111.26	116.78	114.87	105.73	118.96	102.81	108.43	98.437	96.536	107.41	98.234	108.85	104.69	104.54	114.52	106.23	107.68	107.47
109.83	105.22	101.7	109	115.69	104.05	109.93	95.4	112.64	114.18	108.24	97.841	107.7	105.93	109.61	106.76	106.83	113.43	119.23	106.77	107.42	113	104.45	103.4	103.19	113.99	112.69	113.79	106.17	106.8	109.22	110.13	110	109.48	116.41	105.55	110.47	107.41	103.26	114.26	116.39	114.67	108.92	115.78	106.85	100.55	111.19	113.74	113.96	104.68
104.46	109.06	116.07	111.98	111.07	115.83	110.98	111.03	118.58	116.88	111.58	110.13	105.95	114.19	115.44	113.87	108.1	109.86	104.21	105.27	111.41	112.6	111.71	109.75	115.88	112.33	105.97	107.86	112.99	108.41	113.72	116.38	102.99	109.95	118.66	112.27	125.17	106.51	113.08	116.18	104.32	117.16	107.82	111.92	105.75	113.27	115.81	114.6	114.96	114.93
108.32	103.66	118.09	107.44	110.78	109.13	108.95	106.37	107.97	108.96	112.57	106.58	116.76	104.51	109.26	105.68	105.75	110.33	118.51	111.11	117.33	96.342	96.855	100.85	111.19	105.96	105.47	105.08	105.09	111.68	110.25	116.87	104.26	104.6	103.2	106.37	117.61	110.24	107.13	111.22	96.242	108.44	105.02	111.66	105.9	100.35	113.4	115.76	99.938	105.71
106.71	96.02	103.18	93.539	95.974	94.983	94.973	96.425	101.58	103.94	103.1	102.63	91.909	100.34	99.032	102.52	93.178	91.522	90.615	91.789	92.839	99.909	93.821	96.075	95.652	96.415	103.01	103.31	93.682	100.59	96.831	99.046	103.87	99.061	100.29	95.612	101.4	107.3	94.479	98.767	96.676	82.798	102.93	112.05	102.65	93.093	99.081	98.496	99.285	96.107
107.33	111.16	108.15	101.37	97.088	105.63	113.47	103.41	102.03	113.26	109.88	110.06	108.02	105.67	109.75	106.23	99.648	96.435	104.62	105.35	93.422	107.84	105.89	102.48	101.3	110.86	102.19	111.29	114.81	99.298	105.51	101.71	99.884	104.38	115.7	108.58	99.077	109.71	103.67	105.88	110.55	99.311	110.92	110.5	111.61	107.5	105.73	112.48	103.17	108.29
118.52	104.4	103.38	107.49	102.09	104.96	96.133	110.15	96.088	110.05	106.99	106.17	105.78	100.27	111.99	106.27	99.071	113.08	108.47	101.75	110.83	99.144	108.83	112.61	110.17	104.64	109.95	105.13	113.71	99.439	99.802	99.177	114.43	104.68	103.73	103.1	105.35	104.69	107.47	111.13	114.58	110.19	101.6	116.39	103.55	103.13	102.43	105.08	104.98	101.94
109.1	109.82	103.08	106.85	109.56	103.56	110.59	107.88	106.95	98.215	97.854	103.95	103.16	106.09	104.49	112.46	106.92	109.41	101.96	109.57	105.52	109.12	103.43	97.905	111.31	103.66	105.66	113.42	119.48	106.94	106.81	107.81	103.37	101.37	106.05	101.92	98.204	103.42	110.4	101.75	118.79	98.658	106.88	103.19	110.31	105.43	109.88	105.64	109.42	103.77
94.486	102.96	102.45	99.181	93.185	100.96	104.32	99.137	96.466	95.049	94.082	100.7	97.735	105.27	96.513	99.196	91.564	99.404	102.78	95.247	105.37	107.11	98.321	98.827	92.938	105	96.711	98.487	102.91	94.893	102.9	100.46	99	96.794	95.554	98.892	101.74	103.42	99.035	99.645	102.53	101.02	93.526	95.868	97.725	96.633	98.926	102.64	102.19	95.479
100.96	96.098	94.273	102.46	100.49	97.431	88.872	101.11	103.81	102.77	113.74	104.85	98.893	98.662	88.466	104.43	96.821	91.075	91.123	98.233	96.865	102.64	98.568	83.069	96.5	93.246	102.51	100.96	94.045	112.22	106.77	103.92	95.971	102.58	91.095	91.411	87.529	96.08	102.3	98.897	93.684	96.481	99.027	103.1	101.9	98.595	91.461	90.277	105.39	87.513
92.566	95.838	100.31	92.552	103.45	102.77	94.634	98.836	99.648	97.415	93.885	98.649	97.56	91.914	101.06	97.685	96.591	100	92.734	99.176	109.11	96.909	97.929	93.525	106	91.003	101.2	99.258	94.995	105.03	101.52	93.717	87.497	96.112	93.3	101.49	100.05	101.5	100.87	92.339	97.966	96.956	99.49	102.15	100.1	103.7	104.92	94.064	98.959	101.44
112.08	105.85	104.06	108.73	115.73	108.58	102.86	98.327	111.26	106.33	109.29	107.4	108.77	112.32	109.53	104.57	93.272	119.11	103.11	97.124	114.6	114.39	104.23	98.257	114.89	109.75	106.26	109.55	111.92	104.6	109.04	103.23	103.02	101.63	106.96	103.94	106.23	106.67	111.87	108.72	101.11	103.43	113.14	111.38	109.12	108.73	100.85	116.57	105.35	108.87
96.393	94.908	107.33	92.494	98.314	97.429	105.78	102.48	106.18	99.373	102.62	105.05	106.24	95.98	106.31	102.94	95.903	101.75	103.79	95.825	98.087	93.761	101.97	100.55	99.802	97.51	95.994	99.108	94.494	98.801	97.384	92.463	109.74	88.193	104.88	91.871	92.495	93.379	90.391	94.161	97.355	100.2	103.34	101.82	94.23	97.641	100.17	98.526	96.541	100.69
101.76	100.01	98.691	96.205	106.8	107.31	104.5	101.87	104.49	115.07	96.469	104.48	107.66	102.27	103.36	110.79	107.14	99.878	112.12	97.5	98.093	98.179	105.83	107.83	112.82	107.89	99.761	102.91	102.71	94.55	107.05	95.322	106.66	99.08	99.277	109.99	101.79	99.61	110.78	108.21	97.082	100.48	97.843	104.18	108.38	106.49	109.95	111.63	103.57	97.963
93.383	98.819	92.781	98.067	92.818	99.947	106.96	103.18	99.334	85.781	90.932	95.533	96.011	96.811	103.24	97.287	100.54	101.41	106.49	93.378	97.172	102.02	98.874	94.968	93.113	87.191	99.138	104.93	90.193	105.43	97.738	107.41	107.97	102.15	95.753	99.769	95.741	101.21	94.903	103.44	101.75	83.619	94.709	100.11	90.228	96.017	96.906	108.96	99.114	94.154
106.34	96.829	108.59	115.81	111.72	110.08	111.38	106.52	120.76	105.17	113.32	112.18	108.26	107.02	112.83	115.38	110.53	110.79	104.73	97.104	113.75	105.32	112.51	112.47	104.24	113.26	107.33	108.18	106.68	106.65	110.81	108.03	100.56	116.07	114.95	108.02	107.28	105.64	109.36	104.68	110.55	105.55	112.18	116.89	97.105	111.1	107.81	100.46	111.03	113
111.41	107.46	113.79	110.53	109.19	99.467	107.17	110.71	110.78	113.49	103.41	106.66	113.71	105.49	103.93	116.78	113.47	112.7	106.12	104.93	113.56	107.03	108.79	110.22	102.01	112.34	113.46	110.87	98.759	109.36	110.13	106.08	104.4	112.62	110.36	107.27	114.36	101.6	102.38	111.1	105.91	113.69	100.34	98.994	108.55	101.25	115.95	107.33	103.39	101.01
103.79	100.33	90.264	107.87	102.32	98.978	104.25	101.04	92.13	108.6	99.826	96.116	92.98	94.769	101.37	109.26	102.3	100.09	102.46	100.32	100.95	94.511	97.273	96.289	102.41	102.13	102.33	96.965	106.12	98.426	95.432	109.06	104.03	103.42	99.795	103.79	101.61	103.72	100.57	90.591	100.03	99.368	100.18	93.56	104.07	96.801	104.16	102.8	98.464	102.14
107.7	104.52	102.33	100.7	105.42	101.36	106.96	104.32	112.85	100.64	106.2	107.46	106.78	103.85	108.06	105.22	112.71	102.4	108.77	101.95	102.62	108.62	108.16	93.152	103.59	102.44	108.72	104.57	103.66	103.18	104.3	97.997	111.46	106.49	102.84	106.09	114.36	110.06	96.182	107.68	115.56	105.27	110.17	98.66	100.58	111.55	106.58	114.1	106.53	88.2
110.46	112.5	95.175	110.2	104.09	104.66	114.3	111.9	110.95	107.98	125.35	111.93	108.58	114.93	107.39	95.052	101.65	112.49	113.82	107.74	111.9	105.24	113.87	113.81	107.57	102.71	108.76	104.49	112.54	101.9	114.97	117.36	105.55	107.57	111.07	115.53	114.69	103.17	102.67	113.54	107.65	104.33	117.14	108.33	112.36	109.83	109.79	112.92	104.57	106.55
112.6	105.34	106.34	101.68	102.92	109.54	112.28	101.26	105.93	108.2	102.75	101.63	106.7	102.93	102.49	109.37	111.68	102.2	108.6	110.99	105.23	106.56	111.98	106.48	99.653	104.45	99.549	102.58	114.26	109.15	106.05	114.08	101.63	101.15	100.21	112.4	107.25	106.96	108.81	104.31	111.47	108.2	105.47	104.76	105	110.54	101.17	111.29	98.292	109.19
104.08	107.79	104.66	98.513	104.08	103.33	103.7	99.871	101.88	94.559	89.449	91.998	105.09	102.29	102.11	103.5	100.94	100.77	101.17	91.104	104.53	96.682	98.688	107.02	100.57	93.821	96.021	99.194	99.29	94.488	100.56	99.89	101.13	94.748	98.535	104.22	102.67	100.91	97.993	94.187	106.72	97.764	106.44	105.29	95.275	106	93.952	96.495	101.32	92.171
102.99	110.39	110.22	103.83	94.965	101.76	99.234	110.27	108.06	105.02	110.83	104.86	111.55	100.32	102.2	107.93	102.58	98.956	92.056	106.87	100.87	98.003	93.778	100.56	107.47	107.67	105.74	108.5	94.97	97.006	104.16	91.701	98.303	98.658	102.69	106.44	104.04	109.32	97.212	95.959	99.157	101.02	99.811	98.567	105.74	103.72	109.45	100.05	98.502	107.51
103.93	107.32	106.48	110.86	111.36	101.92	103.84	106.7	107.56	109.19	103.13	106.78	104.73	115.45	110.51	97.25	105.68	101.46	105.52	106.09	98.127	111.32	112.83	107.57	105.69	112.61	101	107.95	108.45	111.66	117.03	109.74	111.94	97.073	113.56	105.9	103.46	113.04	103.85	103.78	110.48	112.9	100.71	108.17	105.53	100.93	105.45	109.67	111.78	113.76
98.458	114.24	104.56	105.76	95.216	96.762	101.44	99.687	110.84	100.62	91.579	101.73	94.746	101.41	101.23	95.115	102.63	102.37	104.82	99.406	100.93	105.1	101.54	107.62	97.288	100.5	108.1	108.77	107.61	94.579	102.1	99.176	100.8	91.518	96.485	96.978	104.45	93.446	100.64	100.16	108.84	91.216	101.03	104	95.34	95.052	105.34	102.12	104.95	102.19
115.1	111.5	106.29	103.76	103.58	114.63	109.55	102.86	110.01	108.06	108.29	111.12	109.12	107.09	111.07	108.42	107.62	105.83	104.32	99.991	111.65	109.69	107.54	107.88	106.47	106.55	111.83	105.57	109.83	105.28	111.17	110.36	110.79	110.98	96.639	111.56	108.56	114.49	118.89	104.14	100.52	111.88	106.92	107.49	107.47	100.16	100.58	101.72	109.64	103.86
102.31	114.29	110.58	113.82	115.94	106.2	109.2	109.49	113.54	113.39	107.25	109.51	104.51	100.88	110	108	109.49	98.056	102.06	109.28	104.19	106.92	103.51	113.84	107.84	115.7	106.88	116.14	112.35	108.98	113.75	107.47	108.33	116.8	109.28	98.721	110.54	107.7	115.35	99.471	113.79	104.87	103.49	112.21	111.58	111.18	104.11	110.71	109.76	103.66
118.15	109.2	104.21	107.24	107.97	105.04	106.79	107.74	105.42	104.36	102.53	112.55	97.587	109.56	108.89	97.287	101.86	102.57	99.518	103.97	101.67	108.76	104.47	112.84	101.98	104.94	107.21	102.68	102.03	107.04	104.17	111.2	105.73	105.28	107.69	113.79	97.663	112.71	111.23	100.49	111.2	108.31	103.57	108.77	98.265	109.4	99.386	103.01	109.37	108.36
104	104.79	102.4	96.636	101.39	107.17	110.65	116.8	100.61	111.97	108.28	113.05	102.13	105.24	111.18	99.85	104.36	106.47	107.79	112.67	110.74	109.36	102.76	106.02	109.48	108.19	115.13	113.59	96.511	114.45	113.23	111.86	112.52	106.36	112.51	112.04	103.33	106.07	102.15	117.98	109.17	99.141	107.19	102.31	95.982	105.48	114.19	114.28	104.57	104.07
108.32	106.22	109.2	100.39	106.13	116.05	109.21	109.16	106.57	105.67	107.53	101.91	111.97	97.156	97.429	104	101.82	112.68	109.52	96.266	111.12	104.7	115.19	112.3	101.83	106.82	100.68	101.28	104.36	104.74	102.47	103.96	100.51	106.03	103.46	102.96	100.02	106.85	101.89	107.9	108.78	105.72	113.85	111.26	102.88	110.36	103.51	101.75	114.91	104.05
113.69	110.74	107.05	107.98	109.14	107.27	104.82	108.25	107.37	106.67	105.6	102.41	98.307	99.629	108.65	106.67	111.53	104.99	106.14	107.59	103.76	103.83	110.94	108.79	105.91	104.01	112.47	100.53	115.39	110.2	107.89	103.18	99.867	111.93	105.05	102.8	110.74	101.37	98.444	99.938	103.94	105.78	109.22	113.11	102.06	107	103.5	104.27	96.304	119.78
98.992	106.24	104.43	105.64	109.69	111.47	106.49	101.83	104.15	106.28	104.8	103.8	101.59	103	102.69	106.68	109.58	102.26	115.43	104.98	97.584	106.15	111.21	102.55	109.03	103.17	102.5	97.811	106.88	106.06	104.53	101.33	110.89	108.52	103.76	105.87	100.14	105.16	109.79	110.74	110.55	108.71	103.01	100.84	113.9	113.15	105.51	105.42	105.05	100.58
104.91	103.07	102.55	109.63	106.15	103.53	101.87	109.08	98.847	106.5	103.22	115.25	103	99.811	105.01	99.93	109.48	113.2	100.65	105.82	96.976	95.988	101.76	95.528	104.02	110.53	114.99	104.97	108.93	105.41	104.55	104.68	104.35	110.07	99.476	111.16	104.39	97.264	106.57	103.72	107.71	106.02	106.74	110.31	99.726	113.1	91.87	98.797	101.89	106.08
108.29	111.66	106.23	107.72	108.7	101.54	101.06	107.47	100.5	118.59	106.18	96.42	97.891	103.47	101.18	109.34	107.31	108.18	95.842	105.21	105.3	103.38	107.12	105.27	105.24	107.82	110.75	110.45	110.55	106.04	111.17	101.85	110.74	113.76	111.17	110.99	108.42	106.74	110.31	114.06	105.22	102.48	104.65	110.06	106.62	111.53	103.13	106.53	105.36	97.263
104.29	102.4	119.38	104.31	119.77	108.46	106.25	106.51	121.43	111.09	105.71	105.02	106.08	103.36	106.33	102.76	105.94	105.96	103.28	107.19	114.49	110.31	111.8	108.02	113.98	111.72	107.61	102.07	104.49	107.95	106.51	109.99	107.02	104.54	114.39	107.16	108.51	100.53	116.13	108.51	99.106	104.93	110.69	115.11	96.343	101.61	108.75	105.45	107.31	103.71
107.34	107.97	114.77	105.45	108.61	108.09	99.179	106.97	112.04	96.944	109.44	108.63	105.53	107.93	107.67	108.53	105.49	108.71	99.363	115.9	104.48	102.47	98.937	107.57	103.06	119.4	107.95	113.72	114.2	111.29	102.95	103.87	99.196	108.26	102.69	102.24	99.635	108.63	104.5	112.65	103.33	104.36	98.694	108.12	100.1	103.86	107.14	106.75	110.4	112.92
104.29	105.59	106.32	104.23	102.36	109.24	109.05	105.24	111.75	105.59	95.964	107.63	106.14	99.028	110.64	97.553	113.89	99.197	115.55	110.24	101.54	112.65	106.33	104.25	97.807	114.23	107.57	108.24	106.31	109.08	102.36	98.45	112.47	105.83	107.7	108.98	111.78	108.58	102.49	115.25	99.972	107.64	112.68	104.7	107.57	108.99	106.52	111.65	113.06	105.68
99.21	93.606	98.409	88.836	101.64	108.48	97.319	103.1	93.72	87.846	99.459	97.432	102.36	97.439	95.58	86.972	88.501	101.88	103.09	93.111	96.541	99.467	102.21	97.51	106.73	85.739	96.596	100.6	96.039	104.05	90.741	99.199	93.332	94.245	99.043	91.484	90.921	101.4	101.77	106.61	94.511	101.29	102.64	94.69	101.4	96.167	96.995	103.69	96.788	95.923
98.779	103.13	104.29	106.8	110.02	112.37	109.15	116.97	106.13	99.01	110.03	101.64	104.72	104.26	104.53	105.73	106.15	108.49	112.12	103.21	107.92	99.721	108.57	107.52	109.05	111.99	106.86	99.538	106.52	108.71	106.21	96.21	106.19	100.19	105.54	96.472	108.74	101.92	102.55	111.8	104.78	102.61	103.59	107.89	105.41	105.6	105.07	109.21	113.13	102.03
104.42	100.86	105.98	106.91	98.512	97.345	106.78	108.25	98.455	104.54	97.636	107.79	103.72	107.19	105.45	92.354	108.72	109.83	105.62	108.89	104.98	109.29	109.76	101.68	105.48	96.71	102.86	104.07	105.53	103.05	100.91	107.83	106.75	99.134	104.2	98.254	108.93	103.07	114.91	103.25	111.52	101.13	105.5	100.58	112.55	101.09	107.32	108.85	112.64	110.25
103.39	95.8	97.412	96.824	109.13	101.36	101	96.556	94.77	108.33	98.207	106.17	92.422	100.12	99.191	92.496	96.516	100.26	108.35	93.213	104.47	100.48	91.266	92.801	108.96	96.117	102.1	102.68	103.93	98.015	106.52	103.8	90.317	96.508	103.51	101.41	100.78	94.639	94.346	96.325	105.86	84.667	93.755	97.4	103.28	95.602	104.95	91.796	91.867	106
104.7	112.33	117.39	106.65	102.68	107.8	112.4	109.62	105.93	116.55	110.73	108.77	110.64	102.55	105.66	102.7	110.07	110.95	111.44	104.91	112.26	110.5	117.84	104.78	112.26	105.51	111.58	112.95	103.06	113.95	112.14	107.19	117.29	112.81	109.47	106.09	105.37	114.15	104.93	98.27	112.71	107.82	113.24	110.61	110.38	106.45	104.13	105.83	106.12	114.57
110.19	113.96	116.91	111.73	106.8	105.81	109.95	117.92	107.75	107.89	105.81	116.78	109.19	98.901	104.6	106.47	108.75	113.28	108.47	110.33	109.67	106.67	108.62	107.51	116.09	108.18	107.65	112.74	106.73	112.4	108.24	109.14	95.012	100.82	108.31	115.44	105.01	109.37	109.74	104.82	102.96	108.16	110.12	108.51	103.57	98.097	109.61	111.68	108.26	111.87
93.883	84.663	103.24	97.455	101.64	95.037	98.264	97.164	103.88	96.726	94.397	92.585	98.12	108.97	98.443	101.24	95.879	97.181	99.93	100.72	96.061	102.7	100.52	95.492	101.16	95.507	97.102	97.092	95.594	92.293	99.334	92.084	97.407	98.737	83.512	91.759	92.735	95.123	98.1	97.082	95.579	94.118	92.348	100.11	97.6	105.96	99.889	91.008	94.469	96.524
109.7	113.73	109.1	99.585	115.26	107.58	116.65	115.49	108.99	105.91	108.1	110.81	102.87	108.04	103.34	107.66	106.68	116.77	109.3	105.87	115.25	95.985	106.25	113.19	115.13	107.26	116.63	110.94	108.68	115.68	106.32	113.57	110.78	114.72	112.68	108.45	108.71	108.31	110.07	104.73	107.84	101.93	118.81	113.7	102.38	108.09	109.28	112.65	102.36	113.29
103.09	98.75	93.189	95.539	98.49	100.1	96.711	102.43	98.196	90.486	93.472	99.304	107.63	95.137	96.911	105.94	101.1	105.01	95.937	95.432	96.326	99.111	96.958	104.6	97.114	99.893	98.095	104.72	102.81	106.02	96.337	101.35	100.32	96.684	91.967	95.261	96.3	95.608	103.09	95.541	101.05	103.37	111.61	97.956	97.033	100.14	97.222	95.033	97.446	96.148
107.35	100.24	101.95	106.83	102.75	105.86	103.79	108.2	103.19	107.21	100.94	111.91	110.94	114.23	100.28	104.34	110.28	106.64	108.96	107.56	110.48	110.21	109.28	97.594	105.64	104.43	107	103.39	112.51	103.27	111.16	108.32	101.55	114.6	105.48	102.86	108.61	103.42	103.96	115.29	99.595	106.19	106.6	104.92	104.6	107.86	103.63	100.39	109.57	104.61
104.1	106.98	103.37	108.96	108.7	101.11	106.33	105.07	108.7	100.1	107.52	105.18	100.59	103.52	109.32	107.61	102.77	96.796	102.38	105.03	108.99	105.05	97.723	101.45	98.658	113.38	105.74	104.26	99.936	97.382	110	117.54	102.8	100.73	115.59	101.58	111.63	106.69	108.27	109.48	112.12	104	99.952	91.978	116.01	110.78	105.15	110.33	110.54	108.84
103.15	107.19	106.25	95.977	93.417	101.89	110.08	95.157	101.21	95.605	91.456	98.076	96.796	107.8	104.41	104.74	103.1	99.341	93.161	99.138	95.567	98.913	85.669	97.51	94.558	92.05	92.177	92.751	98.295	94.809	97.673	92.85	98.076	102.37	97.481	99.337	105.15	97.189	106.48	92.729	96.091	99.18	95.536	93.924	92.582	96.46	94.489	94.297	97.089	102.81
110.12	111.25	104.58	107.44	104.29	108.14	117.34	116.61	109.02	108.57	111.3	113.1	108.92	114.87	109.09	115.86	107.93	110.28	110.99	105.97	102.02	111.13	108.51	106.59	108.67	107.68	110.51	108.75	101.43	115.16	106.64	102.58	113.88	106.93	113.44	105.92	106.12	111.05	98.133	109.52	109.56	109.68	106.2	112.11	109.44	109.54	106.28	104.09	109.65	107.22
112.92	104.63	113.63	103.57	101.51	113.06	104.02	101.82	109.71	109.89	107.11	107.75	100.9	104.29	106.98	101.36	103.29	104.65	114.32	106.72	113.63	101.03	103.18	101.31	109.13	97.566	94.328	106.24	104.5	94.961	109.95	105.75	99.48	96.788	94.017	114.35	110.17	94.939	105.4	93.747	103.19	106.17	102.9	100	107.75	101.31	107.91	112.08	102.17	111.38
100.86	104.49	103.14	100.59	101.62	103.49	112.95	95.515	101.93	104.28	113.63	99.368	102.63	104.68	106.31	103.51	105.42	104.85	99.156	114.4	111	107.66	104.25	107.97	100.45	110.08	105.12	109.85	105	101.79	106.65	107.13	112.06	101.18	104.07	95.816	105.5	102.5	109.84	107.22	108.84	100.94	103.84	102.57	111.62	110.8	113.06	113.23	109.29	101.96
107.61	106.74	105.07	106.23	98.678	94.386	101.35	96.283	103.28	107.1	99.714	105.34	110.04	106.56	104.85	112.94	98.414	107.5	103.45	105.55	98.27	115.92	104.87	100.57	95.928	103.14	109.17	105.19	100.7	108.28	104.81	102.7	108.85	110.53	99.695	106.39	108.73	104.54	104.47	108.42	101.01	110.87	102.8	104.98	111.09	103.44	109.3	101.7	98.785	109.25
108.57	104.43	101.92	109.45	104.88	105.07	108.1	116.67	108.06	108.74	104.99	109.47	104.58	110.15	110.34	96.207	104.83	112.78	106.2	114.84	104.33	109.95	109.3	113.07	113.31	104.72	112.42	99.466	109.22	103.05	109.49	106.68	112.25	114.81	107.55	99.636	110.9	108.93	107.77	109.02	108.87	114.1	104.87	105.21	103.39	109.84	119.75	97.381	108.13	109.94
111.65	108.8	114.14	108.96	113.1	108.83	106.43	109.71	115.77	107.8	113.45	109.67	110.23	108.8	102.57	106.16	100.74	101.69	98.696	118.06	107.42	103.69	108.75	112.39	106.03	113.47	108.44	115.82	106.46	109.55	109.14	101.28	105.8	104.28	96.088	106.11	102.47	115.46	108.84	111.42	111.08	102.72	111.69	115.25	104.99	111.37	108.17	111.89	109.21	105.85
100.46	101.44	103.83	100.31	104.87	100.99	94.142	105.33	96.709	97.443	99.006	108.65	97.192	101.81	104.17	104.32	93.817	98.046	92.664	111	101.24	101.96	100.31	103.13	106.09	98.457	93.722	104	98.837	104.24	101.71	99.722	97.805	100.83	106.96	99.459	102.45	103.86	102.32	94.401	96.639	103.48	112.63	100.65	104.98	99.826	97.914	94.94	101.76	96.166
109.65	101.64	104.21	118.07	109.03	113.56	105.73	112.32	109.62	107.75	105.77	110.34	105.01	98.758	112.94	111.27	103.84	113.11	105.95	110.61	114.58	106.96	96.457	109.16	107.19	94.615	110.92	108.73	109.37	111.52	110.53	112.59	103.26	115.51	99.991	114.48	108.23	100.61	106.4	108.71	112.74	109.36	113.29	107.57	107.1	116.17	103.76	104.22	110.64	101.27
102.27	104.05	103.74	89.918	108.27	107.38	104.2	90.083	106.73	100.14	107.12	116.9	103.94	106.35	104.92	105.25	107.28	96.034	104.61	96.745	111.43	100.71	103.34	95.607	102.33	101.95	106.97	98.799	101.76	102.91	95.8	104.56	93.725	104.85	101.56	111.69	105.34	98.253	104.9	102.94	105.19	103.7	103.13	92.275	107	104.07	97.109	99.599	101.42	105.33
104.65	97.174	102.6	92.147	95.167	92.407	99.066	87.364	98.421	99.168	103.54	97.435	101.53	103.03	92.422	100.73	90.184	98.23	97.945	98.987	104.23	101.33	101.85	95.823	105.69	90.562	105.68	103.47	103.35	99.834	95.741	103.27	99.594	101.51	99.557	97.811	95.579	101.32	98.515	93.552	94.103	111.64	102.05	97.269	100.83	102.87	106.21	90.602	104.07	112.21
106.28	117.54	107.19	108	108.78	111.71	97.742	109.65	110.54	106.02	95.41	111.22	112.99	96.05	106.66	107.27	99.938	102.57	100.62	102.09	103.03	106.13	109.21	108.21	112.69	99.879	100.94	106.11	107.88	106.35	104.14	108.61	104.72	103.68	107.39	96.404	101.4	106.92	111	101.19	108.77	110.89	102.31	111.63	107.83	104.13	112.21	98.075	100.38	102.02
107.65	112.59	102.29	100.29	100.18	107.7	96.57	108.62	97.538	107.11	107.46	103.54	99.47	116.48	95.909	98.546	109.34	111.49	113.77	112.76	99.456	106.54	104.06	107.33	102.8	100.55	104	109.83	105	104.12	103.19	107.88	100.96	100.43	96.353	100.38	110.37	103.46	110.42	107.6	99.656	95.704	105.53	100.88	98.532	104.64	108.36	103.75	105.69	104.15
110.58	107.89	114.19	110.11	110.28	109.88	104.47	105.21	107.79	116.03	105.52	111.87	118.13	116.16	107.36	107.35	112.21	112.59	109	105.51	111.83	107.28	97.826	108	117.23	114.31	99.858	103.84	113.31	107.04	109.11	106.46	108.98	111.01	115.11	111.97	104.61	105.42	113.56	110.01	112.78	108	106.84	114.77	102.74	111.94	110.09	103.64	110.98	107.37
107.19	96.337	104.32	94.809	91.866	90	103.02	95.752	95.229	104.79	89.291	96.802	91.316	96.888	99.693	102.43	92.771	96.054	99.022	91.389	107.07	97.799	100.05	99.153	92.51	90.122	94.982	94.665	96.964	98.544	95.163	90.205	90.598	88.539	93.487	90.143	104.29	98.664	92.498	101.09	94.32	97.178	93.999	103.26	91.693	101	101.76	103.33	96.098	98.337
103.16	103.81	108.99	111.28	108.95	108.09	104.56	102.76	102.78	120	107.04	101.05	98.633	106.04	106.46	108.23	102.16	108.48	104.11	99.887	105.5	103.23	96.757	105.65	112.21	101.73	112.23	115.63	100.85	109.46	105.27	100.67	102.17	117.24	113.64	105.57	95.746	100.39	109.33	107.95	110.83	100.3	109.55	111.27	109.83	109.44	104.34	109.93	99.852	96.608
108.55	106.85	110.88	110.09	109.01	111.71	103.34	108.65	102.7	104.14	95.608	98.62	101.85	101.94	103.36	98.691	107.66	102.4	115.69	105.09	102.06	104.31	115.13	107.11	108.82	100.79	107.02	104.14	102.92	103.36	107.53	101.75	103.86	109.5	106.02	106.71	108.39	113.54	98.954	109.05	105.2	96.662	106.23	100.49	110.59	102.21	110.26	101.01	105.28	107.06
110.06	111.18	105.8	111.39	106.45	102.3	101.04	100.91	106.43	117.41	114.17	108.45	100.63	100.43	102.47	104.31	109.71	109.93	103.6	109.44	107.26	107.33	108.66	107.89	110.78	105.35	107.52	110.87	105.47	112.21	114.11	112.8	102.01	108.36	104.65	103.98	102.65	105.25	110	125.4	104.65	116.06	113.53	110.99	117.8	113.27	116.01	112.45	110.84	116.02
98.208	103.56	100.13	90.879	99.772	107.83	101.81	103.36	102.98	106.42	94.737	97.77	101.59	99.66	92.014	92.642	103.11	97.985	96.108	96.767	92.873	101.56	99.754	89.974	98.068	102.22	102.64	97.073	102.22	95.384	98.341	96.768	94.556	99.353	98.069	86.332	91.477	101.66	103.31	98.007	94.511	99.059	95.543	103.19	99.562	95.319	81.11	98.583	94.06	104.97
99.02	98.501	96.933	95.857	99.906	99.85	98.468	98.435	103.66	97.961	107.83	90.663	96.514	107.74	100.63	104.62	104.17	98.307	98.899	94.364	107.99	95.257	96.684	102.14	92.966	114.03	97.585	100.53	103.93	92.982	104.96	100.53	108.26	103.26	111.59	109.03	102.69	101.38	102.43	104.97	105.17	106.92	100.93	103.18	100.26	107.77	101.19	104.48	103.25	100.15
97.623	105.21	95.643	109	92.312	99.937	91.505	97.298	106.99	105.08	95.955	99.711	96.023	96.536	101.42	96.217	96.181	102.36	94.696	99.053	88.885	92.774	99.02	96.745	98.487	106.62	98.822	102.48	98.967	91.231	105.93	92.631	108.41	101.21	92.951	103.24	102.89	99.689	107.02	98.36	100.07	101.46	104.36	101.35	99.081	96.693	98.249	94.738	94.433	97.433
99.425	101.92	101.92	102.09	93.017	95.807	97.865	102.91	88.728	100.94	90.224	99.24	94.772	104.01	89.869	96.646	96.803	98.919	87.698	89.832	104.42	105.43	97.181	89.169	101.89	97.2	96.758	97.867	98.702	103.61	96.19	95.348	100.24	91.99	99.08	103.47	90.096	95.558	96.837	94.419	96.825	103.41	95.761	96.56	98.353	93.057	105.9	97.017	100.62	94.964
102.62	108.97	108.73	105	115.74	91.529	107.44	104.26	108.86	106.54	110.89	104.05	108.43	99.865	109.27	96.015	103.56	119.2	104.38	105.05	97.672	109.11	99.783	107.04	101.05	105.1	104.82	107.79	111.53	112.84	105.06	109.31	105.93	108.85	107.29	111.4	120.87	107.38	116.44	112.23	102.48	110.12	111.71	96.748	108.34	106.55	113.1	104.78	113.86	118.14
106.91	109.88	103.79	109.93	111.75	111.98	105.13	105.7	107.43	105.22	110.4	110.29	105.61	111.91	107.76	111.57	103.79	102.68	113.85	111.35	100.96	119.4	95.914	117.61	106.46	113.74	105.09	102.47	113.31	101.82	111.07	109.81	101.93	113.62	99.604	106.42	95.21	103.43	109.23	106.92	122.08	112.7	109.52	114.02	111.2	93.695	107.87	101.03	101.79	105.57
94.06	95.11	98.998	101.17	105.49	90.93	95.996	103.04	88.054	92.68	100.25	96.915	102.14	96.849	91.044	107.54	96.226	97.207	94.825	90.589	100.68	91.629	97.658	105.63	94.286	101.04	88.642	97.372	104.94	95.76	89.453	92.104	98.199	102.51	101.65	104.65	92.652	100.03	92.867	97.964	97.841	110.32	92.897	100.04	93.177	91.082	91.702	105.87	103.58	96.042
110.79	113.23	103.76	106.53	115.66	95.798	115.97	105.64	111.86	111.36	96.042	106.56	102.56	112.78	101.34	103.14	114.82	110.74	111.74	107.41	112.17	106.03	105.83	102.9	115.54	108.41	102.25	112.23	113.59	111.59	110.2	114.63	109.43	101.21	115.41	102.14	103.14	100.34	112.6	111.78	111.53	107.69	114.41	114.03	100.25	106.74	102.33	105.62	108.11	103.11
113.33	110.27	118.13	115.29	112.66	113.35	110.36	111	115.58	107.92	111.42	112.81	112.7	116.38	109.59	115.74	107.33	110.61	117.04	105.97	116.02	112.02	109.38	111.99	114.78	104.12	112.91	101.52	118.15	103.74	111.85	110.03	112.11	113.91	106.74	111.02	109.84	107.82	106.08	107.93	103.18	114.32	106.45	107.98	108.37	112.53	110.81	109.63	108.89	121.25
108.86	102.71	107.99	114.98	106.29	98.8	102.88	107.54	115.5	115.15	102.37	105.49	110.1	106.37	107.24	111.95	105.35	116.77	102.88	103.9	112.19	109.49	111.12	110.34	100.67	103.11	112.14	110.01	111.51	97.438	105.55	113.73	107.02	119.05	102.91	115.42	105.67	112.77	106.27	105.07	120.72	109.42	110.07	112.1	115.09	103.43	114.73	110.02	110.92	106.68
110.27	93.715	104.9	106.37	103.81	109.47	114.31	106.05	101.61	109.94	113.27	110.45	106.5	111.73	112.3	108.35	109.37	105.19	97.832	109.12	104.77	98.117	115.1	101.88	108.25	113.84	101.43	106.09	105.53	110.94	110.53	101.27	101.77	111.88	109.09	104.59	104.27	110.53	95.412	106.87	104.92	96.387	102.33	110.44	106.25	104.1	100.65	103.9	105.62	108.06
105.16	107.68	116.41	107.23	118.1	112.7	104.43	105.52	104.53	111.39	99.538	110.03	119.05	104.93	106.47	114.39	110.77	100.82	108.87	103.58	96.533	110.29	106.59	108.7	109.98	97.541	102.46	105.97	107.68	109.61	99.567	111.14	111.57	110.22	112.86	102.01	101.23	109.02	108.07	108.22	109.94	112.88	110.99	109.01	105.37	112.06	105.48	109.49	110.25	108.04
102.03	111.29	96.625	107.5	107.03	105.27	98.53	96.182	104.69	103.65	114.56	105.17	104.86	107.8	109.37	104.09	97.295	108.1	106.57	110.29	103.71	101.84	115.1	108.21	110.51	110.08	101.86	101.22	99.547	107.08	97.695	101.66	103.91	107.42	104.92	106.39	109.78	113.8	102.08	110.79	108.83	111.5	105.29	103.51	97.149	100.26	103.7	105.87	100.76	100.7
104.23	96.398	101.37	99.509	103.95	89.972	94.11	99.232	93.177	107.71	95.953	96.235	106.5	102.65	94.849	93.873	97.696	105.02	95.67	99.63	101.95	94.778	110.25	97.923	98.456	99.358	103.31	94.189	94.704	100.52	93.479	99.924	98.038	101.07	94.495	93.171	93.649	101.74	100.98	94.858	96.887	94.48	102.77	102	96.954	97.52	90.453	98.015	95.788	97.223
115.72	97.029	110.43	106.79	111.15	109.07	115	109.39	103.09	107.26	102.73	111.14	106.16	114.77	111.17	109.64	111.13	104.56	108.63	111.23	112.69	110.71	96.007	103.13	114.5	105.3	115.77	105.85	95.635	102.2	110.09	108.17	107.85	102.69	112.43	99.242	103.35	97.337	99.787	99.213	108.71	111.77	107.38	112.94	115.14	104.69	111.99	101.71	98.828	104.33
103.71	105.89	105.5	116.85	95.848	105.38	104.39	111.8	101.12	110.51	114.49	111.69	100.65	108.01	108.59	102.76	101.04	108.76	91.201	104.13	108.15	109.48	101.28	112.07	94.877	103.33	106.43	102.93	102.59	102.56	108.31	98.389	99.604	103.53	101.12	107.28	109.87	101.38	102.12	111.43	101.15	98.049	107.06	99.583	110.2	108.45	112.57	112.8	107.56	97.122
108.8	97.556	99.638	103.21	118.34	103.19	101.86	110.11	103.27	106.95	109.48	107.09	109.39	96.579	104.55	113.9	101.99	102.59	104.31	103.94	110.36	106.02	108.37	100.34	101.8	109.12	118.17	113.48	113.02	104.57	102.95	111.54	107.44	95.599	103.22	112.29	103.52	102.03	113.46	103.01	112.76	106.49	106.8	111.22	105.76	108.74	109.35	107.89	103.94	109.94
108.69	106.61	103.75	114.27	103.52	106.34	103.19	109.39	110.82	110.97	110.63	109.47	114.86	107.45	105.23	100.39	115.78	110.81	110.84	108.22	104.42	106.1	117.48	102.56	110.85	106.19	109.69	113.77	110.89	112.85	114.31	114.35	104.8	106.45	107.37	106.03	109.05	106.98	105.65	112.65	108.1	97.566	98.525	109.26	115.15	100.71	98.882	107.71	115.95	114.54
103.81	110.2	112.49	96.068	105.71	110.15	98.784	102.51	105.69	106.87	105.51	103.22	107.44	108.78	102.26	98.575	103.62	102.31	104.99	106.51	107.21	112.08	111.67	111.02	113.37	108.22	98.475	104.98	94.727	96.688	97.956	102.94	109.48	107.41	107.23	98.51	107.01	106.46	101.21	106.73	99.5	106.05	108.01	101.31	104.82	105.45	102.37	94.73	106.37	102.79
103.19	109.94	113.33	110.67	105.32	97.778	98.445	104.47	106.17	107.57	98.868	97.791	109.95	111.67	114.73	107.23	104.43	98.893	102.32	104.07	111.96	104.11	106.68	104.87	105.86	109.96	103.34	101.33	111.01	98.196	97.852	112.25	102.36	104.37	108.18	102.7	96.466	108.53	108.96	114.56	109.21	111.2	109.57	104.17	99.661	108.16	101.72	103.69	104.58	118.01
99.419	101.98	93.089	96.236	94.341	103.76	107.09	99.657	100.72	97.739	98.554	89.762	104.67	88.329	94.55	106.08	93.964	92.285	93.795	97.689	95.388	105.13	100.13	101.22	94.232	100.15	89.2	97.756	100.03	100.67	96.691	104.97	97.348	98.134	90.849	95.264	102.77	101.44	103.28	93.823	102.61	101.95	94.267	98.185	108.41	89.861	89.03	103.85	84.994	99.867
101.13	109.48	98.727	112.29	114.64	108.28	112.76	109.77	112.06	109.93	102.56	106.57	112.24	116.07	109.04	113.12	114.77	107.13	107.66	106.45	116.1	96.63	107.4	112.98	103.03	111.57	102.53	107.32	117.04	120.1	106.59	105.19	112.79	101.47	112.58	107.34	108.01	107.12	102.03	114.17	107.55	111.81	105.82	107.47	101.38	107.25	114.57	103.21	110.91	106.88
99.862	102.64	103.47	103.82	106.76	106.15	104.36	105.24	106.05	108.06	105.13	107.57	111.88	108.14	105.25	105.42	103.29	110.78	104.94	101.44	99.924	109.09	103.93	109.29	106.18	112.68	101.08	103.41	103.39	107.94	114.26	116.19	109.26	107.14	112.11	112.29	112.32	104.94	97.01	116.34	97.448	106.1	111.84	103.23	110.11	109.23	110.05	106.81	115.42	107.29
103.33	116.63	97.629	113.34	108.08	109.42	97.297	100.55	109.88	112	109.67	100.47	111.1	105.31	108.15	118.2	105.29	111.64	104.31	112.67	105.14	109.82	107.28	104.21	104.55	105.83	111.69	101.92	112.16	106.15	110.22	103.34	95.892	99.759	103.65	103.98	110.91	115.15	99.617	108.34	106.9	109.84	107.59	100.45	105.73	104.76	106.97	102.94	101.47	101.27
105.67	104.37	109.83	110.06	100.7	109.14	104.79	107.93	107.72	105.17	103.11	107.02	112.61	108.92	112.41	105.91	110.15	104.92	104.98	101.83	106.28	100.76	103.23	108.77	111.96	106.8	115.06	104.33	99.338	101.66	111.33	96.954	101.81	98.862	110.07	100.15	109.18	110.66	99.177	102.31	110.6	113.94	110.18	107.93	109.1	101.21	112.49	97.108	98.091	109.21
117.4	111.97	107.45	104.69	105.16	113.18	100.02	108.68	102.04	108.73	111.67	109.48	112.8	107.45	114.32	108.32	108.33	114.81	108.5	113.94	114.23	108.34	114.3	109.82	105.8	109	109.15	101.76	110.67	109.02	117.32	97.908	111.65	105.03	105.86	107.47	102.69	98.774	102.07	102.61	109.95	108.72	109.31	116.99	113.65	105.16	111.05	107.79	105.28	105.92
100.46	92.77	101.27	97.93	98.13	99.313	99.918	104.95	106.37	99.007	99.95	95.803	98.208	97.464	108.01	96.253	111.71	103.35	99.544	104.83	104.83	98.941	99.713	110.38	108.08	100.31	103.16	101.03	100.31	99	92.166	100.93	103.68	92.484	98.818	95.946	99.316	102.8	96.338	98.55	101.03	107.83	108.28	101.8	98.552	100.35	93.48	107.05	101.18	99.887
109.27	93.299	98.291	103.71	93.491	97.991	97.624	91.502	97.105	101.97	108.65	94.467	101.98	98.718	103.64	100.05	94.564	103.06	97.864	97.473	95.386	102.04	96.783	94.327	99.667	96.474	94.414	96.589	99.115	93.996	96.071	96.972	94.73	98.317	93.847	103.77	110.02	100.61	99.108	104.53	105.99	104.5	98.687	100.88	97.443	101.65	92.268	98.695	94.336	94.784
107.89	107.69	106.92	107	113.94	102.88	110.33	105.61	109.29	104.56	105.11	109.17	100.45	106.05	118.6	110.6	101.76	110.17	104.27	115.96	108.82	105.17	108.58	112.73	107.41	111.62	113.27	112.04	105.88	98.612	116.77	108.08	109.26	111.84	107.74	105.54	106.27	112.21	109.65	114.25	106.15	106.15	112.86	109.63	113.52	114.85	107.78	107.76	114.16	112.19
103.33	109.31	108.15	103.5	110.19	106.51	116.88	115.54	96.83	97.052	103.44	106.26	106.65	103.17	104.1	111.93	107.92	105.76	115.93	102.56	102.94	109.62	106.84	110.61	103.72	111.69	114.33	117.3	100.96	102.77	102.92	105.28	109.64	104.9	106.64	108.95	110.53	102.19	107.12	105.11	93.547	101.6	111.3	109.81	106.07	104.51	105.66	104.82	102.71	110.37
106.95	112.02	107.51	110.52	105.86	100.35	103.99	109.16	106.86	97.773	112.66	103.65	112.75	104.67	104.12	105.26	107.71	101.44	108.16	103.7	109.55	108.47	108.82	98.792	106.76	108.14	104.82	106.3	111.37	106.84	116.82	116.33	102.44	107.88	109.22	107.36	110.22	102.24	107.64	100.48	118.99	108.59	108.55	117.74	109.43	101.62	102.3	105.45	106.05	109.54
104.5	109.98	114.91	106.67	102.23	106.53	106.72	112.36	98.665	104.88	111.7	105.42	103.56	102.66	108.53	114.05	104.22	105.32	105.61	100.69	108.21	106.75	103.37	104.79	104.47	97.576	114.77	107.12	109.54	103.88	115.6	106.02	105.18	113.84	105.78	99.75	100.36	105.53	110.49	108.28	104.1	104.11	99.246	106.53	110.46	105.7	112.59	101.84	114.18	98.86
112.33	101.25	120.33	110.91	110.18	102.98	112.16	103.7	105.57	110.06	94.644	112.08	117.39	110.14	113.33	109.56	103.15	116.66	110.03	99.504	109.58	108.9	114.17	102.42	109.27	106.71	107.74	108.68	104.97	106.38	104.77	110.36	104.35	111.12	111.84	109.42	107.4	116.12	101.64	102.54	104.96	111.53	104.26	106.9	112.6	104.76	106	113.09	103.49	106.88
90.601	104.25	112.13	102.71	103.22	115.41	107.59	110.87	107.26	107.14	99.969	108.51	107.02	100.63	98.747	96.772	104.9	106.61	114.64	106.86	110.56	108.35	102.79	108.19	100.16	106.9	107.04	105.38	102.2	102.21	109.48	102.94	103.06	104.63	108.5	106.48	99.434	111.43	100.86	102.34	105.57	104.68	108.56	107.89	104.71	102.46	104.84	107.58	106.29	103.74
105.7	106.74	109.37	107.03	110.34	109.96	109.77	102.96	101.75	115.29	106.15	100.77	103.03	105.55	111.9	104.4	112.27	112	103.27	97.045	100.43	98.713	110.02	108.37	105.85	105.63	100.4	97.024	98.922	100.33	94.869	112.4	113.96	111.24	107.56	108.43	105.73	110.29	106.07	100.96	103.56	100.43	111.37	108.59	99.659	104.26	100.55	103.63	101.51	105.19
110.08	108.41	114.01	107.86	106.66	102.77	95.348	103.35	106.61	101.29	108.96	104.17	102.88	107.02	104.11	100.85	104.88	109.29	107.73	107.25	118.21	102.22	101.82	102.12	96.203	110.93	112.97	93.264	104.55	116.6	109.74	112.38	105.32	108.92	97.496	110.23	108.91	102.68	92.262	102.87	107.63	106.64	110.99	101.17	98.473	103.35	111.32	99.624	111.9	110.64
105.79	110.5	110.86	110.17	104.15	105.11	112.1	106.09	100.69	114.19	111.02	111.59	99.329	104.89	107.25	109.41	108.57	111.16	105.38	118.55	108.97	109.78	98.929	101.01	107.29	108.82	106.54	107.78	106.99	105.61	105.52	102.69	110.57	106.51	103.21	101.36	107.48	102.88	96.263	104.23	109.16	108.03	111.16	105.28	106.83	107.64	105.25	110.1	106.67	113.44
112.75	109.35	112.29	111.25	116.89	104.9	110.98	113.23	108.5	105.51	110.7	111.76	110.65	115.82	105.55	99.713	114.01	119.94	112.82	112.07	112.17	108.77	113.66	114.28	113.49	106.73	110.3	112.51	115.52	102.51	113.41	111.21	107.72	109.93	115.42	109.56	108.71	96.848	107.12	113.74	109.68	104.72	113.05	113.47	104.76	112.04	113.98	118.75	110.26	118.68
109.65	109.39	116.47	106.28	105.43	106.83	109.85	120.04	117.61	106.76	106.06	111.7	108.8	103.25	114.98	111.22	111.82	121.32	119.79	114.87	114.94	117.5	111.16	104.54	106.2	109.84	112.96	114.35	113.82	114.57	107.04	116.6	108.49	111.09	107.04	101.04	116.99	109.1	107.55	105.75	112.46	108.35	104.11	112.02	107.9	116.06	104.49	111.89	119.29	112.46
109.5	106.01	100.35	107.47	111.08	100.6	104.58	99.312	107.96	112.42	106.84	112.45	105.54	111.7	100.39	110.75	112.28	103.06	113.25	106.48	110.9	106.68	105.77	109.27	98.051	102.26	107.82	106.71	100.72	107.12	110.49	100.04	109.78	110.77	111.14	113.89	102.21	109.09	107.07	106.03	104.84	105.97	105.14	106.83	106.85	105.61	107.14	113.5	95.543	116.49
101.84	96.618	102.26	98.695	94.658	92.666	107.75	90.699	88.58	97.325	96.67	100.54	95.691	96.962	100.05	101.57	94.832	93.127	94.345	96.191	100.29	86.639	96.906	101.89	102.8	94.945	95.481	107.57	95.414	99.027	103.12	99.036	97.372	88.074	100.98	95.638	96.458	95.54	104.09	105.51	102.37	97.586	94.278	99.411	102.61	94.343	106.12	91.613	92.184	107.36
105.62	107.42	94.89	101.14	100.68	104.54	109.6	115.51	102.93	103.46	110.76	103.2	104.28	109.1	107.02	98.283	96.879	107.05	101.48	108.11	101.06	103.62	100.3	100.38	112.54	104.62	102.26	108.15	115.84	112.9	103.09	109.5	107.61	101.02	107.83	108.99	105.6	109.22	112.77	107.87	99.753	104.09	93.884	102.79	105.04	103.15	105.97	108.38	101.84	105.36
106.44	107.63	103.73	105.49	111.76	111.55	106.23	108.45	97.94	108.16	103.86	105.82	101.96	103.73	109.04	101.3	104.95	99.93	111.8	108.21	101.77	102.55	107.07	103.53	100.36	114.21	105.21	103.03	101.39	107.38	109.53	111.6	103.02	102.51	113.86	110.75	105.63	105.09	103.44	99.69	102.64	108.1	107.22	102.22	103.34	106.43	102.75	98.52	106.21	103.77
104	114.45	104.01	108.43	103.18	100.8	113.1	107.33	105.66	106.07	110.43	106.19	111.73	109.34	104.26	105.73	106.54	112.25	109.89	107.41	113.04	108.69	110.76	110.4	102.98	110.16	107.27	109.83	112.63	107.38	110.78	99.693	110.42	105.85	112.49	116.68	104.65	117.33	109.43	110	100.2	117.31	103.1	99.808	99.805	98.59	103.03	106.21	109.25	101.93
104.81	105.27	108.62	116.93	105.5	108.48	104.79	112.17	110.15	109.1	112.19	100.16	121.13	114.3	104.06	100.43	112.6	112.49	111.23	106.11	108.52	108.34	107.18	108.69	97.057	105.49	105.76	106.97	110.77	101.88	109.99	109.95	102.32	104.34	109.73	112.52	105.22	106.47	101.79	107.85	100.46	108.94	102.72	109.48	98.785	105.79	101.55	106.89	104.71	106.33
109.96	112.84	99.67	106.27	112.7	110.29	113.72	108.56	109.21	103.49	103.56	98.947	107.81	99.022	104.32	112.75	101.39	107.09	103.83	113.14	109.87	101.29	112.02	100.77	98.687	113.6	107.47	113.54	109.57	105.24	107.38	105.75	105	111.02	112.78	104	100.94	104.71	106.38	116.3	104.57	107.13	100.89	112.82	102.57	109.65	110.18	107.31	104.37	111.05
97.794	114.89	112.74	106.25	107.54	108.27	113.24	102.55	113.04	108.19	112.9	95.932	104.21	105.7	111.63	99.672	113.69	104.33	117.32	111.65	103.31	101.49	115.6	110.85	95.127	105.29	108.59	104.99	110.99	107.04	103.15	108.38	108.12	107.67	106.71	109.99	102.97	108.47	110.29	103.34	101.08	108.6	104.36	103.67	108.74	104.11	111.33	112.77	104.84	96.675
100.25	95.687	95.924	98.271	100.07	107.68	106.14	102.22	97.557	96.116	97.838	100.77	106.27	104.58	101.39	99.605	100.57	97.961	99.202	93.612	91.635	99.323	94.738	92.296	103.78	105.24	98.347	95.489	100.68	97.377	98.974	98.679	105.36	99.709	99.053	102.68	98.403	105.07	97.598	103.7	107.87	102.13	107.36	89.345	98.169	103.91	101.5	100.01	104.43	100.85
97.948	100.34	101.21	102.01	98.954	105.1	103.68	88.41	93.379	96.678	97.279	89.52	97.637	102.9	110.1	108.87	102.93	104.51	98.42	104.59	98.968	101.69	102.07	103.35	95.333	105.46	102.79	95.822	115.74	101.09	102.51	104.05	108.79	96.479	106.88	102.83	103.6	109.3	89.534	100.89	97.917	105.52	96.26	96.313	99.175	104.5	100.29	98.347	102.62	97.84
98.22	106.29	112.98	114.23	106.92	109.39	112.59	104.97	117.65	114.46	106.48	104.91	110.63	107.08	108.46	111.18	107.23	99.726	115.2	107.88	111.4	100.79	108.04	107.21	110.52	103.65	102.18	106.83	107.94	100.36	110.1	119.07	111.72	112.77	96.145	103.4	112.88	102.83	105.88	94.056	105.44	112.47	100.75	106.36	103.46	105.85	109.7	106.21	103.68	107.45
107.25	109.28	114.48	113.48	119.68	117.18	103.99	116.16	104.93	112.64	106.32	100.21	106.99	105.37	107.54	111.4	107.73	103.31	109.52	107.97	109.86	105.56	106.44	105.58	113.97	113.12	103.71	107.08	110.38	100.73	108.94	117.75	103.28	111.31	105.49	107.73	110.69	116.57	117.21	102.52	109.19	116.78	107.65	109.35	109.84	108.72	109.27	100.2	116.66	111.9
109.84	117	110.17	105.32	112.2	114.22	109.7	115.47	106.79	117.5	107.39	111.35	107.56	102.52	111.76	105.76	117.2	98.019	112.13	108.15	114.98	119.73	105.65	112.41	105	108.16	103.02	112.77	113.4	111.74	108.38	111.12	104.59	102.59	112.51	108.88	110.34	112.48	115.89	99.539	111.53	113.11	102.39	110.89	105.19	110.86	111.82	106.26	118.04	107.16
109.08	110.28	105.71	102.44	102.73	100.25	101.18	99.345	114.39	102.37	106.4	108.55	106.63	104.33	96.084	106.31	101.97	113.04	108.6	110.37	102.46	112.49	100.32	105.06	107.46	108.85	108.67	105.21	106.32	109.3	103.55	112.49	102.4	102.32	102.17	100.73	111.51	108.1	102.29	105.53	99.005	113.45	103.71	98.081	95.107	101.75	97.713	104.81	104.02	110.49
103.94	111.08	111.79	101.79	107.68	108.83	110.66	113.26	106.6	101.67	116.81	107.73	104.81	105.57	105.66	92.509	103.99	117.15	107.07	106.36	107.16	114.15	115.95	108.76	104.91	103.8	107.56	118.88	113.02	105.31	104.3	103.12	109.64	106.67	101.88	111.39	116.86	105.37	114.5	103.87	107.93	109.53	109.04	111.95	109.34	107.05	104.2	111.15	106.69	105.42
108.54	106.25	108.58	111.72	91.904	112.01	100.68	104.05	111.72	102.57	104.27	106.15	97.622	103.92	102.14	91.713	103.64	97.367	95.875	103.99	114.48	107.91	108.29	102.4	99.598	107.05	103.04	102.13	106.04	99.894	114.2	99.001	102.3	108.39	105.11	106.62	108.32	101.95	100.56	97.287	104.98	108.96	107.96	107.37	103.97	108.7	106	110.67	105.9	106.11
110.96	105.8	104.9	100.77	100.66	103.84	110.72	103.2	110.73	113.13	104.89	101	110.97	106.63	99.793	104.34	108.83	113.65	110.35	108.9	118.6	102.47	107.75	97.302	106.43	102.06	100.86	107.04	105.89	100.6	103.19	106.19	98.882	110.07	108.29	98.565	104.31	106.48	109.89	105.89	101.49	105.57	97.121	102.65	104.89	93.493	107.69	110.06	102.71	104.56
115.73	112.08	114.74	107.36	112.79	107.28	108.82	107.78	100.13	111.97	106.15	107.05	110.83	98.225	106.42	111.58	111.29	108.15	99.312	113.88	107.06	110.23	110.26	106.92	107.95	105.82	113.86	110.94	98.519	106.55	99.695	113.03	110.51	102.31	111.71	112.67	115.69	111.09	124.08	105.57	105.15	115.46	102.57	110.13	109.11	103.98	106.35	91.703	104.82	98.614
106.52	105.93	98.468	114.84	110.64	109.6	105.73	104.29	108.75	103.28	105.45	112.05	111.03	110.18	106.38	106.65	113.03	108.88	109.01	106.16	109	105.12	111.98	105.13	108.68	102.57	106.87	95.322	105.37	114.84	105.97	107.93	106.43	99.543	104.87	121.48	99.944	107.68	111.51	108.58	105.27	107.47	108.51	107.4	115.79	107.51	113.27	113	106.14	112.12
113.26	104.96	107.8	104.78	115.32	116.14	103.69	107.57	113.26	102.87	108.88	109.01	109.9	109.92	117.33	109.14	104.83	107.45	113.36	110.09	106.06	104.61	111.83	101.07	104.43	107.96	108.28	104.97	99.829	107.16	101.49	98.795	110.52	107.92	99.69	97.473	107.45	107.88	115.34	100.88	109.35	107.08	109.12	113.22	106.41	103.53	108.83	118.05	122.6	107.73
102.64	94.457	99.966	99.966	90.384	103.8	100.18	102.78	96.484	95.734	94.392	92.61	101.13	93.76	102.36	102.39	97.47	98.828	92.78	99.35	105.86	99.561	96.302	98.607	101.8	93.98	106.88	102.4	93.101	100.59	95.529	99.118	98.305	101.1	103.29	98.602	96.556	94.732	89.692	100.74	96.68	105.77	94.655	105.42	99.329	92.755	100.8	95.777	92.887	99.743
94.706	93.265	97.195	97.427	98.829	98.984	107.25	94.161	97.232	96.649	96.502	102.12	90.746	97.099	99.762	93.387	103.59	99.314	95.636	99.909	100.63	103.51	94.558	100.5	101.98	106.53	99.546	97.796	92.38	95.27	97.976	96.404	102.01	96.325	96.501	89.022	97.588	98.45	99.788	105.37	99.019	99.628	91.813	89.874	97.262	102.99	97.583	91.599	95.327	106.83
103.63	113.52	119.47	105.65	92.281	107.02	106.68	103.46	97.141	101.5	95.383	100.96	104.49	105.63	110.71	107.83	108.99	107.04	109.34	103.71	108.85	105.29	107.74	100.31	105.84	111.49	100.5	110.17	102.19	97.756	99.113	104.91	98.659	100.59	99.83	104.07	106.56	110.43	118.9	109.27	106.27	112.03	106.08	105.91	96.479	99.854	114.81	106.81	106.89	109.93
101.46	102.71	106.69	111.21	117.41	110.05	104.3	112.26	106.78	107.63	101.87	101.71	111.11	106.82	108	103.2	102.42	106.56	104.68	108.18	98.531	107.85	118.5	105.51	117.78	111.02	106.25	116.69	109.39	106.38	101.74	113.9	108.94	108.72	115.84	99.168	107.21	104.59	105.63	107.38	101.06	108.92	112.62	104.82	108.37	101.13	107.62	103.56	102.52	119.63
109.97	99.669	95.687	110.41	102.61	104.82	100.55	100.32	101.81	104.6	110.43	103.27	97.579	99.336	94.953	102.54	102.49	103.03	100.94	102.74	100.41	102.69	105.95	93.395	106.45	97.751	99.799	100.09	85.579	101.28	101.96	99.295	101.83	99.076	98.789	106.07	107.92	103.09	98.206	92.541	104.28	102.11	108.3	106.19	95.618	100.41	97.321	99.708	98.1	105.18
98.871	98.286	104.43	89.796	106.95	98.076	102.41	101.9	106.17	102.75	94.127	98.677	103.81	93.374	100.96	104.23	97.914	108.72	109.67	97.726	102.94	106.09	93.736	97.203	103.96	101.18	96.277	95.722	90.175	104.82	101.8	102.73	94.555	99.505	103.5	94.957	95.843	101.2	93.759	108.79	100.54	96.191	99.278	104.75	104.5	110.1	94.453	102.92	108.27	104.73
110.72	116.46	110.76	106.45	106.36	117.67	111.51	108.94	115.59	111.07	115.82	108.76	123.05	110.53	106.2	106.49	108.82	115.85	105.93	112.97	107.4	103.97	122.09	105.79	106.78	107.36	116.87	114.34	107.43	113.72	115.71	112.54	108.53	116.19	109.98	110.74	116.04	108.27	109.34	114.74	107.13	115.31	119.72	111.69	114.55	116.31	106.82	112.26	110.05	109.45
109.03	109.39	111.31	104.94	96.296	106.53	108.68	108.97	100.13	106.91	112.99	112.34	105.54	100.59	106.36	104.51	113.04	112.1	105.77	102.67	111.09	103.65	105.53	103.27	111.23	104.91	95.527	105.93	113.21	110.48	106.03	101.88	112.45	115.38	103.56	110.69	109.68	108.08	106.71	96.609	111.65	103.96	101.38	105.81	110.76	108.34	104.2	106.94	116.95	103.19
99.93	103.1	110.64	112.72	103.13	99.351	105.76	107.27	107.36	112.96	103.89	108.34	107.22	106.1	109.5	103.89	98.033	107.53	104.59	110.02	105.51	103.73	107.01	112.84	99.544	99.825	102.71	109.41	103.68	102.51	108.89	101.92	102.85	102.71	93.992	100.58	112.84	105.18	97.037	108.49	101.92	114.81	101.38	111.02	110.96	108.1	109.39	99.098	115.82	107.36
108.2	107.21	113.55	111.58	107.16	110.92	106.71	104.04	103.06	118.52	102.73	104.33	105.67	107.41	116.09	116.57	115.73	107.63	119.69	103.67	117.92	115.37	106.38	103.21	105.72	108.19	110.09	113.76	113.29	108.54	100.36	104.52	103.83	111.68	103.84	114.45	112.37	101.59	105.62	103.77	104.71	117.78	110.2	113.87	110.66	107.45	109.52	111.36	111.4	111.86
102.9	104.01	104.75	97.719	102.27	106.02	110.5	97.1	107.56	109.88	112.42	112.12	112.72	100.33	105.58	104.38	105.95	108.58	103.22	105.68	105.69	103.15	104.15	108.35	97.373	110.86	101.09	108.86	110.92	110.75	104.6	109.04	100.38	100.83	110.63	109.33	110.95	110.22	104.17	109.41	95.334	105.82	104.69	104.23	107.66	98.469	112.3	98.466	108.52	109.57
101.22	106.07	102.99	108.4	105.34	109.44	103.13	100.39	100.87	99.545	100.55	111.12	111.58	110.37	112.6	99.535	103.72	106.1	110.42	109.28	110.39	112.26	110.16	112.04	104.48	111.51	109.1	110.5	103.35	108.07	101.88	108.45	105.99	102.07	110.31	99.472	111.95	109.85	110.59	107.49	107.94	110.92	109.05	104.85	107.08	108.28	105.96	102	103.57	99.47
107.1	102.01	108.73	109.71	96.16	95.719	100.55	103.54	103.69	101.54	106.66	106.77	104.55	100.74	105.53	115.68	100.88	111.71	102.09	103.44	105.76	110.04	116.2	102.27	98.179	105.35	97.307	108.94	103.48	112.12	107.66	110.28	97.229	103.95	102.14	101.4	104.5	102.46	108.16	103.81	110.27	104.92	94.332	111.92	98.278	107.07	101.24	106.18	109.9	110.18
107.29	96.338	96.102	104.22	98.749	97.873	103.04	108.6	102.83	102.54	106.41	105.02	110.66	112.81	107.29	104.83	104.15	102.69	96.478	105.56	103.08	105.51	104.87	98.479	104.51	100.84	103.53	97.454	93.557	99.969	105.8	101.89	103.74	105.07	98.716	102.49	98.947	100.01	106.35	102.79	103.69	106.49	95.912	106.3	104.5	97.411	102.89	107.85	105.66	106.04
102.12	107.93	108.28	104.93	94.083	108.01	109.06	108.01	105.11	116.73	103.3	106.35	99.459	103.52	104.87	111.01	106.86	108.62	99.761	112.68	116.17	106.39	103.1	102.97	108.15	112.37	105.27	109.78	107.8	101.64	111	103.16	107.16	105.63	106.27	102.51	116.14	99.941	112.91	107.13	112.13	112.55	104.53	108.28	94.801	100.95	106.75	102.96	115.84	107.36
105.64	107.15	106.04	104.78	108.62	105.8	107.89	99.824	110.49	115.4	108.19	109.6	114.92	108.28	100.06	114.32	103.04	113.32	112.89	105.56	112.48	107.67	108.98	111.16	108.95	110.32	106.36	113.45	103.53	105.87	101.41	109.65	114.61	99.252	102.87	111.64	108.04	109.22	113	111.47	102.35	103.26	111.84	101.03	107.04	113.71	104.87	99.132	103.89	114.61
103.63	102.68	97.868	95.217	97.005	101.51	107.34	102.2	105.37	98.731	99.996	98.107	105.69	100.51	99.146	98.126	105.22	111.27	98.297	104.37	98.944	96.658	105.54	103.68	104.31	91.375	94.324	89.906	99.172	103.33	98.527	102.78	102.11	99.586	97.508	101.63	95.21	109.91	100.99	97.069	100.52	98.289	100.86	99.638	101.08	99.199	94.555	98.938	96.494	93.326
105.86	105.82	105.47	113.74	108.89	109.84	110.64	101.11	106.91	106.07	103.07	98.972	103.9	102.83	109.16	105.76	105.93	108.62	118.5	110.24	106.75	113.97	107.91	109.57	106.37	106.41	102.15	103.57	107.97	109.67	104.4	105.71	106.79	98.787	102.12	105.87	103.6	107.35	103.18	118.44	111.3	104.15	111.64	99.458	112.45	109.65	101.17	112.25	105.44	98.691
112.44	109.31	113.31	99.678	104.36	100.58	102.59	105.67	103.09	104.17	107.81	108.83	107.23	103.11	109.05	103.39	109.35	106.63	107.72	98.613	114.74	104.55	104.93	105.53	108.72	110.5	106.55	109.01	110.98	102.15	112.79	105.89	106.97	109.57	103.78	96.894	106.97	103.37	101.75	101.26	109.85	95.794	107.66	94.238	110.13	108.55	106.17	97.412	98.301	102.34
110.72	108.32	115.14	113.03	106.51	104.81	111.68	109.89	104.93	104.29	112.98	113.97	104.01	110.28	104.41	110.34	111.64	109.09	109.81	112.71	111.41	108.16	111.08	113.37	106.83	105.41	107.43	110.24	118.13	107.07	115.27	115.81	104.33	112.35	110.43	115.82	110.15	110.28	110.69	118.08	108.69	108.97	101.09	111.79	114.47	106.31	105.32	113.56	117.28	108.11
99.769	97.171	101.89	89.751	100.79	95.858	94.614	110.89	102.25	97.445	103.69	100.73	90.875	99.577	93.644	103.89	96.826	100.8	98.916	102.59	97.563	98.378	106.15	99.823	93.739	95.195	103.02	95.382	93.799	99.671	102.11	97.011	87.192	104.47	90.488	102.55	93.087	93.232	95.45	100.14	98.975	101.88	103.8	95.438	102.23	100.11	90.676	105.1	96.314	99.057
94.631	106.83	103.74	113.88	103.55	103.84	102.61	109.21	108.43	107.26	104.2	99.323	107.53	95.559	107.16	102.46	104.67	101.45	105.54	107.43	107.85	101.78	107.49	99.962	112.43	104.12	107.6	102.73	109.62	108.02	102.33	111.48	98.185	99.003	110.21	109.82	104.7	98.963	109.75	97.071	104.61	103.39	103.73	100.84	106.29	100.99	115.08	104.57	106.04	100.86
113.93	105.06	113	96.532	103.52	108.22	109.02	99.338	100.45	100.23	101.58	99.859	107.63	113.71	109.07	100.57	108.43	113.66	101.19	102.55	101.14	93.384	100.83	101.06	97.136	107.42	111.58	104.89	99.027	105.62	105.73	105.09	110.7	109.45	98.124	102.01	109.11	103.41	112.75	105.72	103.41	110.38	100.02	108.19	101.08	103.76	107.18	99.643	105.42	103.31
103.2	101.62	87.224	96.42	100.14	104.1	101.51	95.214	96.394	97.903	103.11	95.147	95.147	99.847	102.5	103	97.127	99.784	95.253	99.975	93.874	107.72	111.74	94.385	96.243	91.117	95.186	96.823	104.6	94.472	100.96	94.641	97.328	109.74	107.44	101.07	104.07	100.89	103.17	101.85	99.636	93.012	99.124	98.699	103.71	101.44	93.112	101.59	100.08	103.16
100.58	109.23	107.38	105.82	102.85	96.807	116.02	102.93	114.88	113.7	101.12	113.63	107.63	107.52	106.13	105.59	104.6	110.26	107.21	115.24	104.44	100.74	107.65	101.52	92.799	104.66	106.19	103.59	99.277	101.97	105.25	120.33	103.89	100.1	106.34	107.62	102.22	104.03	104.6	108.64	110.7	96.338	105.41	108.45	105.35	102.55	109.78	98.488	98.732	107.88
105.76	104.82	104.82	109.64	109.58	98.219	105.94	109.06	98.967	107.32	104.21	108.28	97.661	103.79	103.92	111.43	108.5	103.98	102.99	104.34	107.75	99.049	105.32	101.36	102.9	110.42	108.3	103.92	107.49	110.44	98.638	107.01	113.6	112.64	99.761	105.32	108.81	106.54	102.11	104.77	104.09	104.02	98.868	102.44	113.72	98.194	98.923	107.24	105.01	112.04
103.88	106.18	107.22	110.49	103.48	102.94	117.94	96.661	112.9	113.09	107.71	107.9	109.32	102.6	117.27	108.78	104.41	111.85	106.62	103	106.05	107.01	112.37	107.34	104.13	118.84	101.89	108.27	102.61	109.68	111.07	99.442	116.27	102.54	106.7	115.52	114.02	110.13	112.74	96.199	115.83	119.59	109.79	115.08	108.38	111.88	109.09	109.15	108.15	107.07
119.51	111.39	106.94	112.51	103.91	108.83	108.78	115.35	104.08	109.09	106.59	108.8	115.25	104.62	110.86	108.62	107.54	114.28	113.63	114.87	107.92	117.62	108.52	107.51	110.7	108.97	115.64	115.08	106.41	113.08	117.15	106.76	107.25	104.57	102.99	106.19	107.83	105.15	102.94	105.96	113.29	108.65	117.37	103.69	113.3	109.98	110.84	109.55	107.87	108.46
110.7	116.94	110.01	106.98	112.18	102.31	105.95	106.61	108.48	93.774	107.22	106.62	112.38	100.09	105.49	106.15	97.637	109.81	110.28	113.18	100.1	110.07	103.47	110.32	103.26	106.23	105.08	104.45	111.41	108.38	97.741	94.223	111.98	112.39	105.08	109.16	98.389	104.05	104.94	88.758	110.48	105.03	109.14	103.74	108.15	108.68	106.45	101.44	101.99	104.4
111.41	110.09	94.589	114.81	109.19	112.12	108.92	110.96	103.49	105.96	109.3	114.33	99.317	114.76	114.36	116.13	107.3	114.03	111.65	108.15	109.77	110.53	109.46	111.38	113.72	111.33	117.42	109.89	104.68	106.55	112.2	107.17	105.82	106.91	105.05	106.24	112.65	106.92	101.9	104.59	112.21	113.9	103.62	108.77	110.62	100.82	113.29	115.48	106.9	110.05
103.89	107.21	113.3	103.88	119.99	109.25	106.79	108.46	100.72	108.66	107.03	113.25	108.04	99.799	106.04	100.16	100.51	105.97	102.33	102.37	101.16	109.39	111.19	104.54	110.35	109.96	107.06	102.99	101.05	102.87	106.84	113.44	111.99	110.04	112.08	106.55	103.12	108.29	110.14	107.93	114.6	100.67	117	99.287	99.442	102.69	106.9	95.612	99.018	102.71
111.06	101.32	104.41	109.88	106.03	115.42	102.33	105.28	100.44	103.9	115.49	106.33	103.7	104.48	103.06	112.9	110.01	104.73	101.77	107.43	102.79	109.45	100.16	107.34	110.03	106.79	98.877	97.873	106.92	101.91	102.19	97.904	112.24	107.63	108.53	103.48	98.115	104.27	107.41	114.04	104.64	109.89	116.19	111.71	108.84	100.14	104.99	105.84	107.6	105.45
106.83	103.23	114.48	110.23	101.62	106.26	108.93	106.27	102.75	113.13	112.84	116.11	113.96	105.27	112.61	110.63	105.56	106.18	110.74	104.69	112.86	104.34	104.75	103.14	108.5	113.74	110.81	108.31	110.4	119.96	109.73	103.25	114.38	116.6	112.34	107.54	108.91	111.97	104.64	116.54	115.01	103.4	100.64	105.55	113.31	113.78	114.79	112.06	111.11	109.17
103.49	101.59	105.11	105.45	107.57	107.02	104.76	98.731	107.32	103.44	106.56	99.577	103.78	102.9	111.2	111.19	104.35	99.65	103.01	110.99	105.97	112.19	108.49	116.2	109.25	104.87	108.36	102.25	97.886	110.68	104.24	108	110.44	107.77	109.43	114.16	102.22	106.7	100.23	101.29	108.7	109.89	102.11	110.61	102.99	106.99	104.6	106.33	107.6	103.62
109.68	107.22	101.37	105.79	94.335	106.94	98.974	114.87	100.72	110.88	115.82	109.86	106.43	106.46	113.52	107.23	103.87	108.7	108.8	101.23	103.08	106.61	100.07	109.62	99.41	114.95	105.53	106.9	106.14	108.04	109.6	103.05	107.53	113.06	100.32	110.84	113.25	94.656	99.262	102.53	111.88	114.01	108.74	101.08	101.47	110.26	104.58	110.62	102.86	105.65
109.34	99.763	105.48	108.51	103.11	101.37	98.02	100.98	98.803	98.034	93.39	95.308	104.13	105.95	95.15	98.835	107.97	102.89	106.57	106.29	97.416	96.787	101.93	103.72	99.213	96.403	90.874	93.431	98.351	106.78	102.28	103.18	100.68	101.1	99.407	103.18	99.971	102.99	106.92	98.707	90.284	100.82	107.63	104.1	97.283	87.074	100.8	99.41	103.67	97.479
111.41	98.694	106.31	107.41	103.76	109.8	106.46	103.99	111.62	108.36	102.74	110.75	100.78	103.33	106.99	112.13	111.29	111.63	105.31	99.872	106.47	97.765	110.41	109.2	110.16	100.83	105.65	113.94	101.86	115.65	100.76	106.01	101.79	108.48	102.96	102.55	107.65	103.48	102.82	98.483	105.42	104.63	117.9	100.87	111.71	110.35	103.92	107.17	107.66	102.19
111.1	115.54	122.63	108.06	116.07	101.15	111.9	96.648	101.74	106.07	110.1	104.84	110.12	101.07	110.74	111.34	108.88	103.55	108.21	107.97	107.77	102.77	103.04	104.88	110.42	102.21	110.33	114.55	115.14	103.36	112.19	105.7	113.04	103.29	106.11	111.49	109.1	108.56	108.88	106.53	112.71	108.84	114.83	99.678	105.29	104.17	113.11	114.55	112.44	106.98
95.609	98.758	102.21	111.58	110.43	97.514	113.47	107.11	100.07	101.47	113.28	110.78	100.12	105.77	105.98	100.7	120.81	108.97	111.57	104.34	112.18	97.885	102.24	101.41	108.56	107.91	109.55	104.26	105.9	108.13	103.06	102.2	107.11	106.88	106.69	107.2	106.6	92.539	108.65	111.31	119.16	110.48	100.35	101.88	105.02	100.66	116.15	106.86	103.68	109.53
118.84	105.84	94.039	100.49	104.19	102.61	105.49	98.353	103.09	101.06	104.21	99.502	106.09	102.45	106.01	100.32	111.32	104.28	109.35	113.28	111.72	105.41	114.84	106.07	115.8	107.77	100.35	106.72	103.66	106.77	107.14	105.67	107.14	104.18	106.04	108.8	99.921	112.15	107.89	109.39	104.4	105.93	96.277	111.84	114.14	100.48	105.41	112.22	101.12	107.12
96.162	99.684	112.57	97.424	93.306	116.09	104.7	108.27	110.28	115.68	100.85	113.73	111	113.24	112.14	103.19	109.22	105.06	108.33	100.33	107.24	99.332	115.01	105.66	112.47	98.437	109.49	110.96	106.56	104.85	101.61	105.24	111.72	117.21	108.28	113.69	106.78	106.17	104.71	111.23	104.96	106.48	103.32	113.19	102.72	106.08	104.7	115.32	115.27	116.58
109.73	107.72	110.87	107.69	110.53	102.79	108.16	105.3	105.39	108.67	114.32	110.64	107.51	100.68	104.8	106.25	113.1	102.65	109.35	112.2	111.69	99.154	111.37	107.38	109.38	110.47	108.18	109.52	102.35	110.26	104.02	105.4	114.62	115.64	106.43	119.15	101.78	114.22	108.03	100.78	98.379	108.18	112.21	104.46	101.92	105.26	110.28	99.107	108.52	115.99
100.71	102.26	103.94	100.18	100.07	98.585	96.526	101.47	105.52	90.779	94.641	99.666	91.901	98.344	103.31	112.64	91.422	105.96	93.031	103.84	91.637	93.443	98.024	97.112	94.9	102.65	102.32	99.464	97.976	96.697	99.497	97.8	104.58	103.03	101.79	96.441	89.237	102.85	108.79	89.507	105.46	88.575	94.66	89.072	91.34	104.26	92.237	95.176	104.61	98.784
102.18	110.44	103.86	102.95	109.96	111.89	107.09	100.9	108.95	105.73	102.76	102.62	106.27	112.28	101.75	111.59	106.51	103.96	107.13	107.76	106.92	104.43	107.13	115.3	110.48	106.75	100.12	108.28	102.35	106.05	106.92	117.22	105.98	106.91	99.529	107.55	104.14	100.07	107.37	110.17	112.24	95.815	100.66	105.38	113.31	108.86	104.21	105.47	99.099	106.59
108.16	116.06	106.08	103.04	105.44	116.97	109.1	108.11	104.73	109.12	110.1	114.36	110.71	101.23	107.02	110.52	108.57	112.39	110.62	102.11	115.85	105.57	109.6	100.54	116.22	118.27	113.56	117.03	113.58	107.5	109.63	103.95	102.22	104.78	111.27	111.78	102.34	108.63	105.36	110.06	106.11	98.865	114	95.103	106.08	106.55	105.86	103.83	102.62	110.32
112.72	108.65	108.04	110.79	104.15	103.28	110.49	110.84	108.76	107.83	110.25	108.77	104.49	109.48	108.68	104.53	96.874	101.12	106.7	107.52	108.84	116.09	106.62	105.31	109.26	107.03	109.18	101.97	110.99	108.81	106	106.91	110.15	107.66	103.34	109.12	108.72	103.65	109.47	119.03	104.09	100.79	110.59	111.48	108.3	108.08	111.07	109.77	107.39	108.76
99.895	107.43	107.06	110.79	105.04	110.82	98.053	113.72	111.72	108.09	98.986	100.48	113.58	111.52	96.396	106.63	99.766	114.18	108.57	117.8	107.5	113.41	100.4	103.72	103.51	117.59	97.427	99.79	107.93	95.89	98.137	107.89	103.01	108.6	102.68	106.19	102.7	107.71	106.32	107.26	109.05	108.32	108.99	101.24	103.86	111.7	108.78	106.69	97.184	109.43
106.24	111.17	115.21	105.6	107.77	110.25	105.73	108.38	108.05	112.07	111.64	105.38	110.28	104.27	104.82	104	95.521	105.03	109.71	112.11	102.37	108.5	115.96	104.14	108.88	99.054	105.49	92.043	111.07	107.09	111.69	116.83	100.43	114.49	117.97	106.13	108.43	109.74	120.42	105.67	108.78	110.57	111.56	103.17	99.664	103.01	120.76	100.71	116.29	100.63
96.825	103.94	108.89	104.01	110.35	107.44	104.13	106.66	112.23	101.53	112.01	103.82	116.74	118.42	101.17	98.657	107.67	103.5	101.93	108.31	106.93	116.8	110.75	108.12	100.47	99.28	107.62	98.739	108.67	106.04	111.25	101.56	102.93	104.43	111.98	107.08	103.89	102.55	111.02	104.94	108.96	107.08	103.51	114.94	104.36	112.04	103.53	109.55	111.32	107.16
111.62	101.56	105.15	106.76	108.78	103.24	103.72	106.97	105.64	107.98	112.48	118.81	109.62	111.12	113.99	105.39	105.09	105.75	118.17	115.22	106.69	114.39	113.43	99.266	107.15	115.05	100.14	118.88	113.08	106.87	108.73	110.64	115.89	109.84	106.58	106.61	108.68	106.72	109.54	108.28	117.78	103.51	105.22	108.9	114.52	108.87	101.6	107.84	110.46	112.33
104.91	101.65	110.25	105.67	109.05	95.765	98.315	109.16	105.91	110.72	95.573	105.12	102.97	106.63	101.66	100.85	114.29	111.8	95.822	98.705	115.44	106.73	106.48	102.19	99.378	112.23	102.62	114.5	103.08	108.6	110.4	102.54	113.77	106.41	99.921	106.45	110.17	112.39	105.47	98.621	107.34	107.21	103.32	105.15	104.22	106.02	111.11	109.22	105.12	116.32
85.283	99.307	91.038	106.81	97.601	100.59	87.869	105.05	97.549	91.517	92.304	94.878	97.386	98.121	94.129	93.538	102.29	103.08	102.6	99.426	94.187	93.384	98.677	91.818	97.717	98.75	94.297	101.78	99.843	96.769	96.131	96.516	96.761	101.17	93.845	101.36	104.61	98.695	94.975	105.19	98.097	98.945	98.206	101.25	94.635	94.616	100.48	96.939	95.653	99.334
100.44	104.11	103.4	98.4	94.139	108.52	97.542	94.202	90.346	97.644	90.25	97.414	92.742	101.35	97.405	90.312	98.029	102.46	98.481	93.726	89.68	95.566	104.52	94.514	98.344	101.91	90.216	101.75	99.618	100.23	99.965	99.115	104.1	93.464	104.77	98.82	96.885	95.651	97.377	99.808	92.871	107.18	96.988	104.87	98.258	100.43	101.32	97.96	97.646	97.074
107.87	112.28	110.21	106.49	109.53	104.01	105.6	111.86	106.6	102.22	104.38	104.22	109.12	116.23	105.58	101.1	97.195	101.16	105.71	107.42	98.115	105.79	112.61	98.799	105.22	110.15	102.17	112.6	99.821	96.024	96.487	108.02	112.04	112.63	109.55	113.05	104.38	112.27	108.15	114.06	108.62	102.85	99.916	100.02	103.8	98.697	102.24	105.11	108.96	96.312
101.72	109.01	106.58	105.79	115.98	106.97	112.23	106.95	107.17	107.25	104.89	109.5	108	103.46	101.89	107.72	115.82	109.57	106.59	115.15	108.16	101.67	104.59	107.72	104.11	102.75	99.966	113.46	102.03	99.102	104.83	107.98	113.27	100.69	112.7	104.41	104.82	99.947	107.3	108.2	104.56	111.81	97.027	99.814	114.27	108.5	107.15	99.39	103.35	109.88
109.35	104.62	100.54	109.15	104.02	113.01	104.11	115.89	106.87	112.07	101.92	111.88	102.79	105.22	106.62	108.97	107.88	100.15	104.33	111.61	105.83	108.36	117.77	112.66	108.37	109.09	110.36	107.19	109.53	120.45	113.04	106.05	98.974	109.57	110.62	99.569	107.95	115.22	110.77	110	111.97	116.76	107.4	112.68	112.64	110.38	104.8	106.42	111.2	104.61
117.16	108.76	103.11	112.24	103.68	97.788	114.29	109.75	103.38	110.3	107.78	101.1	109.38	110.25	102.79	104.47	106.55	101.07	108.58	100.37	105.13	105.5	115.19	107.11	107.59	111.19	105.98	109.28	111.22	105.08	113.73	100.73	103.58	113.91	113.42	109.37	112.33	110.53	111.19	116.89	110.12	97.277	105.31	102.07	99.185	107.58	109.06	111.57	107.79	112.85
120.02	111.05	112.02	114.16	101.39	111.8	107.5	109.3	111.41	109.86	102.25	115.78	111.61	112.94	112.36	110.7	107.39	100.68	104.88	105.95	111.6	107.13	110.37	109.69	108.56	110.62	111.45	114	110.61	102.22	112.59	109.81	102.93	116.17	114.02	118.67	108.91	110.36	113.33	104.01	111.74	103.87	97.808	105.14	107.37	109.65	110.89	110.28	104.13	110.82
109.36	93.217	110.57	114.99	102.8	109.01	111.05	112.53	100.17	101.94	107.75	103.46	107.72	99.755	106.79	108.98	96.366	112.54	99.934	91.993	106.17	99.8	104.86	101.6	108.96	102.13	107.24	102.7	107.22	112.83	103.24	102.94	109.94	107.73	106.47	103.29	107.98	98.425	105.07	106.86	102.42	110.34	99.873	119.43	96.888	102.99	98.392	95.707	102.79	103.45
111.16	97.15	103.08	104.65	104.2	104.77	110.85	106.59	101.34	104.92	100.16	102.81	99.806	95.455	99.813	104.88	104.39	102.99	95.256	95.936	95.972	97.522	102.14	103.48	103.93	98.576	113.66	103.3	97.58	98.351	113.12	102.92	107.72	105.28	101.83	107.73	97.412	104.94	101.15	109.35	108.6	97.953	99.207	106.35	107.97	101.9	96.518	105.74	107.62	96.59
103.62	109.18	107.61	108.53	103.35	102.52	110.03	100.72	101.32	108.66	110.9	114.97	114.06	98.099	104.91	108.95	107.13	116.96	105.39	110.46	110.02	103.57	112.98	108.14	105.98	106.52	120.97	108.74	105.88	102.85	112.42	109.92	104.48	121.34	105.94	104.3	106.36	106.09	109.4	113.75	104.95	113.05	102.26	110.18	101.95	98.422	105.38	112.51	114.54	100.53
112.4	109.26	103.47	99.707	111.07	107.22	104.06	100.44	108.61	110.98	108.92	104.28	111.09	104.54	100.07	117.03	104.08	112.5	110.35	100.26	104.43	104.25	104.46	109.09	111.9	108.56	105.33	96.992	112.7	107.94	106.54	111.33	103.51	112.82	96.806	110.75	100.84	113.5	104.73	97.948	115.69	103.09	102.83	106.49	103.96	104.67	103.32	107.41	111.87	107.84
101.45	104.12	93.548	105.7	101.47	107.14	109.83	110.04	97.023	107.06	100.27	101.17	111.27	108.94	103.15	106.22	104.52	101.86	120.16	106.72	105.82	111.25	108.53	101.64	106.54	99.028	103.56	109.44	102.44	109.79	103.86	111.14	108.19	95.074	106.26	99.05	114.76	104.55	96.613	101.87	111.35	112.73	101.23	109.42	100.83	113.81	106.43	110.77	100.53	107.61
100.71	106.82	97.821	114.05	113.73	110.65	109.1	110.24	103.9	101.83	105.11	110.99	104.62	110.5	102.38	104.81	112.71	114.68	107.18	105.67	105.26	102.81	108.33	108.46	102.44	108.9	116.03	108.48	107.08	114.09	105.8	104.12	104.92	114.81	106.82	104.73	110.24	108.7	106.57	106.62	106.2	107.88	106.83	110.87	117.19	106.89	109.95	111.81	108.98	107.09
101.66	94.928	102.89	102.57	97.203	97.24	95.006	100.03	84.066	99.398	97.769	101.44	91.3	90.927	93.119	95.541	95.918	99.399	94.909	96.096	108.98	87.468	100.59	98.522	104.31	101.47	100.24	94.923	90.388	102.7	97.028	96.026	91.926	95.504	111.18	100.7	99.083	94.334	105.11	101.02	95.586	106.97	103.91	100.13	97.016	94.507	94.057	96.415	98.187	100.21
100.83	90.034	105.2	103.36	92.231	100.48	90.839	102.16	101.46	96.506	101.9	106.28	101	102.06	104.08	102.6	106.26	109.66	109.17	105.43	101.98	102.72	107.97	102.84	91.766	97.353	101.13	99.057	105.85	96.164	96.37	92.936	108.3	97.293	102.44	93.47	96.98	94.263	104.49	97.28	106.52	98.881	100.19	102.4	100.15	99.558	101.93	106.52	106.16	95.218
110.6	96.6	105.89	110.95	99.853	108.67	110.26	98.986	108.21	97.829	109.11	106.44	109.26	102.85	108.82	97.981	105.35	107.29	101.05	102.88	109.17	105.73	102.44	111.8	108.37	108.24	100.01	105.75	106	107.28	112.74	104.73	100.39	101.04	110.67	107.28	101.66	101.42	108.36	99.759	103.84	102.93	99.924	111.48	102.86	109.09	100.98	104.62	104.42	106.29
110.16	112.93	109.7	104.39	108.54	98.905	107.62	103.97	102.7	113.99	110.26	100.7	104.71	110.27	108.92	107.99	105.09	108.11	111.65	108.9	106.47	108.68	110.46	110.71	107.04	105.55	106.04	104.72	105.43	98.199	102.21	103.34	114.81	107.47	106.65	104.61	104.92	109.37	114.37	110.15	102.02	99.961	116.2	103.54	105.2	114.97	105.71	110.73	102.64	106.12
104.11	108.83	105.37	102.68	103.38	110.83	109.46	109.26	107.93	117.25	101.52	114.41	110	107.65	109.11	104.71	104.44	101.24	111.31	112.31	97.859	107.09	108.45	109.03	101.82	109.27	107.76	112.02	113.93	108.02	105.54	108.99	112.79	106.62	97.806	110.1	106.3	107.21	116.21	110.89	106.04	107.55	101.57	103.11	110.89	105.32	104.14	109.11	107.05	95.479
108.46	104.02	109.03	108.02	104.47	106.98	105.06	106.72	110.24	111.96	102.94	110.24	111.75	103.56	118.8	109.89	102.11	105.63	111.89	114.61	105.05	109.66	103.49	101.32	101.43	108.86	107.74	109.91	107.88	113.94	111.27	105.06	104.07	105.28	105.96	114.88	110.27	107.79	107.69	105.56	99.215	106.93	102.7	106.69	110.18	106.04	106	106.28	114.9	114.26
104.96	111.76	110.01	117.04	104.23	98.775	111.96	119.78	107.72	108.89	109.41	108.01	109.08	108.29	110.94	107.38	108.67	107.52	107.68	106.62	104.81	102.97	110.67	109.07	109.05	110.31	102.09	108.22	108.31	92.383	122.59	110.05	102.45	107.7	98.744	112.73	108.93	105.3	106.67	111.07	115.81	107.63	111.58	113.67	104.27	110.85	100.96	106.64	107.41	113.62
107.7	109.76	100.62	107.26	102.1	109.96	105.59	108.94	102.05	106.99	105.85	108.51	100.78	114.95	109.12	110.44	107.44	104.16	106.23	100.12	105.75	99.223	107.69	106.23	110.12	105.3	105.93	117.93	99.521	107.17	105.67	104.52	103.57	106.73	103.03	105.04	106.66	106.6	108.29	106.71	115.86	100.38	106.24	102.67	106.62	113.76	102.45	103.27	107.17	103.84
112.26	96.812	105.13	96.622	103.1	96.959	108.64	110.25	108.5	108.01	105.58	110.54	110.52	102.81	108.49	106.36	103.96	102.38	96.557	107.72	91.424	103.72	97.795	109.56	104.61	105.96	102.78	113.82	105.9	103.33	102.93	101.99	111.29	115.99	96.597	99.191	107.77	110.55	106.14	99.085	105.56	106.87	97.27	110.79	97.14	101.65	108.38	102.06	100.28	105.82
105.53	104.13	113.4	107.83	105.64	109.35	102.25	103.77	113.54	104.73	110.15	105.01	107.68	102.67	94.296	112.55	108.67	105.88	115.89	109.29	107.25	112.32	102.1	108.73	105.24	104.38	103.65	106.38	99.983	107.12	108.79	101.19	107.58	113.99	106.53	103.66	97.601	95.849	110.89	102.18	100.83	103.25	109.81	107.86	106.25	104.92	99.175	112.21	103.11	102.94
107.11	110.03	102.97	106.92	105.7	104.82	106.47	109.12	105.24	102.46	103.37	109.74	99.881	100.39	98.33	98.944	108.08	102.46	106.04	105.91	102.39	111.41	114.36	98.623	98.363	105.88	105.04	101.19	102.36	100.82	103.66	105.39	106.24	100.51	99.315	94.11	105.55	102.39	112.46	104.63	99.869	109.45	107.34	103.44	107.03	108.87	106.18	103.98	101.06	101.87
96.329	96.082	106.11	91.922	107.25	96.497	104.1	98.8	100.94	97.361	93.956	99.502	103.24	98.204	96.71	89.197	103.05	102.95	96.776	101.35	101.1	107.69	101.92	97.498	106.32	98.06	109.63	100.77	107.3	102.27	91.121	97.38	100.99	96.748	109.03	97.193	101.3	111.59	97.674	102.82	101.52	108.53	99.152	99.155	99.05	102.68	97.474	100.64	98.051	101.97
97.097	86.35	101.41	108.74	101.36	91.528	97.523	99.03	88.864	106.83	95.83	97.276	97.335	91.56	96.431	98.476	94.014	102.97	93.884	104.66	98.243	101.44	92.189	97.465	88.673	96.847	99.902	103.3	102.53	99.672	91.553	101.02	97.088	99.216	98.536	98.108	98.598	95.849	102.45	98.143	100.62	90.958	91.096	85.539	93.467	99.512	101.39	95.641	107.9	96.902
105.47	108.23	101.15	108.35	100.13	102.95	108.48	104.05	100.96	112.55	101.06	102.16	108.52	102.83	106.9	109.94	103.52	100.86	98.32	102.98	105.34	106.33	111.55	108.36	108.67	104.18	101.69	100.46	104.58	106.68	100.54	116.14	110.26	110.65	111.42	99.358	100.82	103.53	107.89	108.19	111.16	99.12	99.242	116	107.91	101.89	103.25	108.51	106.81	107.68
109.73	103.03	107.74	106.06	102.42	103.22	106.72	112	104.83	103.28	114.92	106.39	108.73	106.87	108.98	105.08	105.9	107.55	105.21	108.27	101.1	103.21	93.471	105.51	107.65	103.79	99.636	100.91	99.037	107.77	104.72	119.25	112.71	107.75	109.42	113.77	107.82	100.39	103.27	109.97	98.241	96.903	107.07	106.6	96.79	102.53	102.47	110.21	103.12	110.41
107.57	105.88	103.49	105.1	106.41	108.47	106.36	102.32	106.24	100.75	103.65	112.81	103.99	112.08	104.17	107.26	106.11	107.42	108.36	98.774	104.86	108.72	105.57	103.04	109.74	105	106.33	107.4	105.29	105.4	100.59	98.134	106.5	110.51	106.04	108.97	114.53	104.09	95.732	111.89	108.83	99.861	108.71	102.52	104.49	109.25	100.58	99.865	106.75	106.85
107.02	100.16	103.06	110.13	108.24	102.33	100.97	102.77	102.28	112.62	103.96	103.51	114.22	105.34	105.96	109.76	112.77	106.05	104.37	103.09	103.97	94.937	101.85	117.69	113.76	117.57	104.54	106.56	101.51	107.01	108.73	105.71	104.47	111.51	114.41	111.23	103.03	111.07	113.04	104.67	108.79	102.44	103.86	111.77	98.137	100.48	104.54	98.665	102.08	103.77
103.71	95.613	100.15	102.66	105.6	102.18	95.831	102.89	98.537	108.85	101.62	97.94	99.292	103.67	94.894	98.31	104.2	102.36	94.497	92.984	91.139	94.106	99.107	89.501	96.931	96.684	98.384	88.651	100.22	100.52	98.016	93.584	94.043	98.357	97.444	98.485	98.975	96.431	85.824	91.893	98.977	96.793	92.675	103.95	97.664	91.406	101.51	102.76	101.23	107.35
105.71	109.73	107.35	103.11	101.87	102.84	111.73	96.193	105.11	103.57	108.32	104.2	108.48	100.91	104.6	108.08	101.76	108.93	94.987	105.01	105.72	107.31	102.88	105.52	100.33	103.05	106.26	104.62	107.68	114.02	103.17	105.25	106.16	104.71	106.39	103.33	99.503	97.911	100.11	93.483	105.56	101.17	107.26	99.132	100.47	110.72	105.67	103.31	99.634	110.72
103.38	97.916	96.675	98.731	96.098	95.023	98.743	104.86	99.765	101.13	98.193	97.956	96.292	95.039	96.9	100.32	94.719	91.922	95.231	97.925	101.09	101.09	98.945	102.53	97.099	100.46	92.723	100.9	101.59	93.925	104.29	91.637	102.74	99.561	98.863	92.307	97.872	98.308	95.131	96.873	95.786	98.68	104.06	91.378	98.744	96.51	100.73	100.83	100.53	96.838
104.52	103.17	108.45	105	104.45	103.69	109.87	105.3	98.884	108.06	107.29	112.37	105.93	105.97	98.845	105.98	99.388	101.41	104.56	102.08	106.11	110.27	98.816	111.46	101.86	111.74	97.782	97.966	108.58	103.78	104.01	104.63	112.82	110.23	106.71	105.81	103.09	109.34	104.35	103.41	105.9	111.51	107.58	106.33	100.86	100.74	111.94	96.005	102.78	103.54
97.968	105.44	107.48	114.28	101.46	105.57	107.1	116.57	103.4	110.63	110.54	106.17	104.68	106.22	104.21	113.22	98.334	112.48	103.06	97.1	108.74	101.22	108.36	103.55	109.91	106.04	114.6	106.67	109.19	111.86	112.77	108.88	107.96	108.72	104.14	99.1	104.33	112.43	105.04	111.62	113.97	114.71	107.96	110.21	112.8	112.97	105.13	105.8	109.1	102.35
104.39	109.71	104.72	108.24	105.26	106.35	91.103	98.481	97.488	98.438	107.61	102.12	109.06	103.89	99.737	111.17	104.33	97.708	109.26	110.55	91.999	104.13	102.76	103.42	105.98	113.46	106.88	102.49	106.72	100.54	109.67	105.21	102.24	103.87	101.72	102.23	105.53	102.52	106.74	102.15	99.985	101.06	97.955	102.4	107.29	106.14	104.21	106.18	95.43	95.818
106.95	105.98	100.43	104.64	112.53	108.98	110.76	104.21	102.82	116.03	104.9	116.75	115.51	109.97	105.31	111.39	101.31	108.29	102.28	103.99	109.57	110.41	117.56	106.1	109.39	106.18	108.43	105.6	106.56	105.42	106.55	117.62	108.19	108.45	111.25	107.59	117.76	101.88	112.74	104.78	104.1	110.58	107.45	100.99	111.77	102.85	106.69	98.693	103.18	101.47
110.47	102.65	111.5	105.35	114.54	106.9	107.11	105	111.6	117.63	109.19	104.55	106.25	110.64	109.33	106	106.93	97.728	100.52	107.29	107.11	108.61	118.74	110.44	99.2	106.82	103.15	108.58	109.91	108.26	108.35	104.76	105.18	109.46	99.074	107.46	107.39	107.66	115.55	106.55	108.6	113.65	109.86	105.17	108.44	112.13	109.62	114.13	108.2	105.39
95.32	90.121	94.746	96.664	94.791	93.404	96.385	103.18	104.2	100.54	105.79	103.94	93.952	96.191	107.71	97.094	94.261	107.59	90.141	98.805	108.32	91.538	107.48	94.072	95.322	96.43	100.95	98.377	100.64	93.599	97.941	101.03	95.573	97.137	104.39	102.22	96.058	88.666	101.97	99.511	100.31	94.682	89.634	91.138	98.537	100.15	103.92	95.582	100.86	96.274
101.01	112.62	107.69	111.61	115	105.1	109.79	112.99	111.7	116.6	112.41	106.81	111.97	108.34	110.26	112.46	106.76	102.96	106.15	100.22	102.29	108.52	105.46	102.46	117.32	102.84	104.16	111.87	103.84	111.9	107.97	103.15	102.11	108.49	113.36	111.33	107.51	100.2	114.8	100.91	108	106.48	104.94	107.69	110.07	107.44	113.46	111.13	110.81	103.28
99.171	93.55	100.61	94.505	91.193	99.389	98.837	94.743	97.708	98.065	97.882	98.101	97.269	91.523	93.372	97.273	96.014	91.406	98.624	103.34	108.89	91.13	105.25	91.644	89.315	97.152	99.212	94.817	97.391	102.35	94.333	104.86	94.222	103.8	99.938	89.956	92.108	104.2	98.798	99.121	95.619	99.893	100.51	95.055	101.51	105.13	98.583	95.707	100.73	105.86
112.5	104.11	106.83	101.87	104.16	101.33	108.95	105.72	107.74	98.445	109.83	107.5	107.53	103.01	105.91	104.26	109.04	106.24	102.92	111.14	102.98	101.72	107.28	90.277	110.44	109.24	102.3	105.69	109.69	100.52	104.86	114.73	104.66	102.83	105.58	101.41	107.28	108.39	101.82	99.795	113.83	106.58	110.2	108.14	113.18	106.93	102.4	109.27	95.452	107.93
106.7	100.14	110.71	102.12	101.87	105.36	111	110.07	101.29	105.93	102.46	101.72	101.61	104.06	113.99	109.22	111.57	109.21	110.06	98.844	104.78	101.84	105.52	102.84	105.69	116.58	101.56	107.65	109.06	96.231	104.81	109.46	106.62	105.29	100.39	101.37	108.28	104.87	108.34	106.57	98.993	112.41	113	105.65	115.29	113.3	110.04	114.45	97.533	121.6
91.363	109.62	100.45	102.51	88.53	98.499	96.022	101.26	99.754	96.94	91.006	110.13	95.264	97.777	95.626	100.62	108.78	92.138	101.51	100.6	100.02	95.833	97.009	106.36	102.42	102.15	102.13	96.852	97.172	103.16	94.951	89.873	101.93	90.961	101.27	89.887	97.839	106.75	90.76	98.842	94.893	97.468	99.657	84.721	99.815	102.23	108.57	100.14	90.087	100.85
109.84	105.97	103.83	105.92	115.98	111.25	109.99	108.87	107.24	100.73	106.18	101.73	109.8	110.26	100.29	105.12	105.46	107.57	110.7	108.87	98.662	103.8	104.45	109.35	114.64	102.82	111.7	108.8	106.36	110.12	101.1	108.28	104.22	102.24	109.4	112.3	103.8	98.524	103.62	104.18	109.28	101.44	111.95	106.04	111.97	112.64	104.59	101.85	102.36	109.27
109.78	105.84	105.08	110.89	112	106.14	108.57	104.48	107.82	101.82	108.89	97.826	116.69	107.33	106.94	101.84	106.77	106.65	101.51	109.9	109.31	98.576	107.78	112.91	104.26	101.31	109.21	107.81	100.64	103.63	107.26	105.13	105.41	115.38	113.25	111.02	109.56	112.63	110.3	111.92	106.54	105.88	111.69	106.64	104.32	104.94	110.64	99.749	110.05	114.63
109.15	112.17	108.76	109.46	116.37	104.07	109.06	106.35	107.34	104.18	126.11	112.1	111.22	105.82	108.69	111.7	114.22	111.01	112.68	114.77	103.42	108.32	116.69	103.54	110.38	108.87	114.7	107.82	109.25	105.81	106.54	117.89	113.26	115.84	105.36	102.76	106.94	103.93	104.12	105.62	99.213	107.37	97.429	111.5	110.6	108.11	115.96	103.9	110.66	106.87
107.28	106.37	101.16	108.55	106.59	115.21	110.02	109.48	106.37	104.14	111.49	116.64	104.87	104.95	112.21	106.01	103.29	102.1	104.43	110.34	111.55	105.04	103.41	109.66	107.55	109.71	113.1	107.69	109.76	111.82	110.69	110.1	104.38	105.06	116.45	108.09	105.75	101.15	103.85	98.512	115.49	104.04	110.04	102.65	104.09	103	111.16	105.45	109.62	104.12
113.7	110.73	111.96	108.88	106.96	107.95	109.28	113.1	105.68	109.9	108.18	114.16	110	116.8	106.74	107.74	105.55	102.8	101.73	108.15	100.93	107.85	107.95	107.77	108.6	111.7	112.05	103.51	113.45	109.77	106.89	106.41	118.49	114.07	111.56	110.19	111.95	100.14	111.19	111.84	113.78	105.85	104.75	106.8	111.89	110.12	116.29	107.63	106	103.49
105.06	112.66	103.62	109.29	105.19	102.68	105.98	107.01	101.64	103.78	103.14	99.488	92.538	110.37	106.91	105.64	100.27	100.78	109.01	108.74	117.26	116.16	99.859	95.895	101.78	106.7	105.57	99.911	105.74	103.23	117.19	99.449	104.29	107.4	103.14	102.8	101.17	101.82	103.15	112.79	104.7	109.2	104.88	104.78	105.61	98.15	105.13	102.35	106.81	104.58
100.32	101.17	100.29	106.04	109.01	102.3	96.368	107.14	109.69	94.268	92.575	99.702	99.373	104.82	102.74	104	104.82	100.23	97.681	97.188	96.819	100.75	105.19	100.14	104.64	99.974	98.735	101.68	102.81	99.474	111.55	99.315	98.894	98.814	99.444	98.412	95.754	95.092	98.899	102.8	99.354	100.51	110.92	111.1	94.819	104.21	98.928	101.25	105.97	93.301
111.23	102.18	110.73	117.76	99.312	110.66	105.53	105.06	107.23	108.82	102.73	107.22	105.13	115.4	105.83	103.19	101.49	109.49	99.148	109.48	105.97	113.27	99.438	114.25	101.61	108.45	102.61	107.67	110.82	111.3	108.43	103.39	111.17	100.19	101.46	108.66	110.07	105.78	107.54	107.31	112.74	95.942	100.75	109.98	101.53	108.81	109.75	98.539	112.21	107.06
97.78	102.45	95.832	105.86	112.26	96.477	96.319	93.844	96.584	96.855	89.71	93.084	97.889	100.08	103.41	97.493	99.063	94.885	101.69	100.18	100.61	101.55	93.746	99.839	102.23	97.962	103.29	99.908	96.811	98.551	99.828	94.417	96.662	98.432	101.74	98.035	97.989	93.331	99.187	110.72	103.4	104.68	103.52	102.84	96.045	99.76	99.396	90.475	95.709	94.352
97.335	95.608	104.81	96.889	93.93	97.093	95.591	100.71	95.04	107.59	105.1	107.38	100.5	97.81	95.271	104.25	98.77	95.977	95.063	96.553	93.879	91.617	85.757	114.77	106.18	93.583	89.067	93.18	93.769	93.45	102.45	101.34	100.01	92.669	107.56	96.609	101.5	98.779	100.71	97.396	93.476	103.24	101.18	104.24	92.282	103.19	93.924	94.306	98.835	95.742
110.41	107.82	103.65	114.82	118.21	105.82	99.295	102.02	106.55	107.34	105.41	106.25	106.33	106.66	115.37	106.68	108.01	102.23	106.75	108.66	111.57	105.55	111.86	103.04	108.1	109.14	103.56	107.59	103.48	107.56	101.44	110.17	97.062	99.871	110.81	106.36	106.56	103.35	107.72	106.78	109.27	112.59	94.736	105.55	116.64	108.72	98.744	111.04	109.35	101.36
101.58	107.07	100.51	102.42	110.11	102.67	105.13	101.73	112.48	100.37	113.18	102.79	108.44	111.61	102.47	110.4	101.34	108.42	107.16	106.21	99.63	110.87	110.9	105.48	101.14	103.52	105.94	107.98	113.66	113.55	109.4	108.03	110.03	102.7	111.38	99.623	111.34	96.115	106.38	106.86	112.81	100.85	101.62	106.7	110.24	108.95	105.88	106.33	114.72	107.9
110.6	103.85	107.75	109.75	99.551	100.17	99.021	106.68	101.04	108.54	109.61	101.48	108.13	111	106.02	105.92	104.27	114.57	111.7	115.85	98.828	105.99	100.31	101.73	109.65	112.94	109.92	106.63	107.65	97.298	108.49	108.7	109.16	104.92	95.697	109.24	111.41	115.4	119.7	113.84	108.46	105.01	98.844	104.28	108.11	108.43	104.25	105.41	107.26	106.06
101.92	90.397	89.526	99.194	92.627	94.417	96.82	96.259	102.02	98.514	99.645	93.358	101.05	95.582	99.665	89.494	98.717	100.99	97.642	104.05	95.486	93.364	93.995	95.282	97.129	103.49	97.914	93.623	96.312	106.96	92.493	96.06	90.117	106.66	96.262	102.55	98.761	96.188	90.071	103.6	99.624	91.61	97.857	98.386	91.915	96.876	97.298	87.913	104.43	100.83
103	102.66	104.64	112.07	99.823	103.54	104.72	106.98	120.75	104.95	100.39	103.31	105.61	106.4	107.49	98.153	106.66	105.49	100.6	107.92	107.74	102.85	107.14	107.2	102.62	98.391	104.44	109.72	107.64	113.91	98.023	108.38	105.94	100.08	107.46	108.16	101.73	101.33	105.73	99.595	106.73	105.38	103.75	107.05	102.65	115.93	103.77	104.59	108.38	111.32
100.64	116.52	107.64	107.16	105.21	107.47	110.71	114.71	107.52	113.95	109.1	104.03	109.51	100.24	102.37	99.561	113.34	107.74	103.57	114.13	106.94	114.54	109.45	98.981	103.19	103.79	102.61	97.445	107.89	103.72	108.87	104.84	101.12	103.98	108.85	108.7	115.24	112.79	108.58	105.29	101.15	109.89	104.33	107.5	108.89	96.251	114	113.3	107.97	113.88
99.291	95.96	104.68	105.42	104.69	100.55	102.11	105.11	102.45	96.968	106.81	103.41	107.25	105.35	105.7	102.49	103.62	100.22	112.63	94.416	106.07	109.93	108.86	111.44	101.27	98.588	100.82	101.51	94.29	109.51	102.45	103.13	104.18	88.369	107.98	108.67	98.185	101.92	95.935	104.87	102.04	106.32	96.653	105.41	96.704	107.89	108.89	96.039	112.03	109.16
108.99	110.34	111.28	110.01	99.026	105.98	113.35	100.64	115.47	113.84	118.75	114.11	110.22	111.52	108.68	114.89	101.13	107.27	103.09	116.35	104.79	106.38	111.06	112.5	109.73	111.01	112.41	112.65	106.45	100.72	104.3	103.51	113.12	111.79	108.93	112.19	113.46	111.42	107.42	99.804	103.28	106.49	114.86	113	111.07	118.09	109.74	111.22	117.07	109.17
100.4	91.88	102.65	104.36	104.55	102.72	98.875	106.5	99.021	96.868	93.925	98.451	101.94	102.38	104.16	106.54	96.907	107.15	100	99.34	99.631	101.47	98.659	103.44	93.89	99.451	102.74	105.23	96.082	108.82	104.4	96.448	98.988	104.03	93.929	112.92	108.68	107.18	99.863	96.963	107.79	97.151	99.134	107.03	97.721	94.253	102.41	103.13	101.32	94.217
115.58	116.84	106.42	107.6	108.11	111.6	112.15	111.45	109.57	105.2	108.45	109.54	104.25	99.373	92.207	97.595	105.48	109.53	98.426	102.76	112.7	112.62	108.2	109.05	112.04	118.45	112.39	108.51	111.32	99.868	106.32	98.067	108.56	99.659	99.086	104.49	105.68	102.02	112.28	101.27	103.55	112.74	112.69	103.13	105.7	107.36	112.6	107.48	110.29	100.8
103.42	95.283	101.97	112.48	105.67	108.6	114.06	108.34	109.39	107.14	115.47	120.12	109.18	110.08	103.22	103.24	104.1	105.61	110.15	100.7	100.51	119.54	108.03	114.09	109.23	106.17	108.98	107.26	95.68	103.5	112.73	116.99	112.52	102.57	103.65	113.24	108.62	108.48	101.47	112.22	108.85	107.6	105.09	106.83	96.767	113.34	98.176	111.2	104.5	108.77
108.15	104.96	113.24	104.74	108.69	102.94	97.062	106.21	109.73	108.06	106.59	101.76	106.93	100.53	109.57	115.28	105.47	110.03	114.82	107.43	118.79	108.46	103.24	108.65	113.32	116.77	110.63	111	107.56	111.37	109.36	120.23	101.69	118.49	112.15	114.31	109.96	105.58	110.67	107.25	113.69	110.35	99.345	105.24	112.66	104.86	106.66	104.63	103.2	107.88
113.3	111.79	108.87	109.65	105.35	106.88	116.13	106.33	100.59	100.35	107.91	106.47	105.61	117.04	100.05	107.32	102.36	105.93	107.01	109.37	113.36	98.669	104.56	115.18	113.38	106.17	109.91	115.85	114	102.7	100.06	117.24	106.29	108.55	105.28	112.3	107.07	102.12	110.27	106.19	103.73	113.7	115.28	107.73	112.97	114.84	103.84	110.17	104.79	108.64
95.679	106.05	105.43	110.48	107.75	111.86	109.07	95.095	99.612	104.3	100.27	103.89	106.81	99.967	105.24	105.24	107.01	108.18	107.6	108.2	106.55	99.795	116.96	102.73	103.09	102.4	103.45	107.46	107	107.54	104.36	105.49	104.61	106.47	107.3	106.22	116.23	109.52	107.9	102.72	109.3	108.79	100.82	93.697	109.91	101.72	108.72	109.74	105.81	98.854
101.63	101.24	113.23	109.57	112.82	116.3	100.63	111.74	111.39	109.39	112.46	119.78	107.81	101.83	116.18	111.05	112.86	115.5	112.87	110.75	101.53	102.49	111.13	107.79	105.2	107.67	118.96	107.58	110.19	111.97	108.22	118.05	110.4	106.08	115.48	116.26	114.65	105.34	109.16	105.73	112.26	117.87	111.49	110.72	109.3	127.85	112.52	110.77	115.4	110.64
103.18	104.59	96.708	94.613	101.85	90.445	110.72	97.223	101.27	104.63	97.805	104.88	106.09	101.2	98.317	97.57	101.68	95.238	109.72	103.39	101.62	98.699	97.012	94.929	100.63	99.708	102.87	97.153	102.29	100.7	101.84	101.74	103.23	106.04	98.12	97.313	95.272	93.562	98.753	101.48	94.486	103.5	94.927	102.58	94.918	95.245	94.805	103.64	97.012	97.954
116.1	107.89	111.19	107.44	111.53	101.11	106.73	100.79	104.68	113.65	109.98	108.62	104.1	110.43	108.12	109.3	108.43	111.01	103.44	105.42	101.45	99.326	110.92	94.957	109.12	115.15	108.7	106.05	110.16	110.41	99.632	107.81	98.827	111.87	102.59	105.08	106.71	105.47	95.618	101.58	107.48	108.1	95.215	103.02	101.66	103.23	109.7	106.44	111.51	107.67
100.95	107.85	103.5	115.12	102.06	113.75	106.79	107.37	103.88	110.44	103.09	102.97	105.9	103.23	108.54	103.81	108.41	103.43	107.28	108.61	104.95	110.28	102.46	108.13	107.19	104.31	110.44	99.076	106.29	103.93	105.9	106.38	105.77	104.3	106.06	107.18	103.06	107.69	101.71	106.9	105.05	106.17	107.85	100.31	101.2	105.63	101.41	112.49	97.198	113.42
102.63	106.67	104.68	103.64	94.775	102.12	102.6	111.27	112.37	105.99	109.24	102.68	98	111.36	112.13	101.75	112.54	109.51	103.91	109.07	111.06	110.39	111.28	101.4	101.77	101.36	116.95	108.59	106.35	116.32	110.27	106.93	102.32	101.62	111.9	105.85	104.07	115.99	112.57	112.09	113.97	104.39	105.76	109.69	97.231	107.73	112.27	108.74	108.29	98.621
101.24	107.59	104.42	115.24	106.47	104.05	105.84	105.35	113.93	98.016	111.35	110.01	100.71	111.18	104.33	110.35	107.93	110.24	105.24	109.42	98.97	99.723	107.52	109.21	109.68	105.47	109.45	98.402	103.55	103.05	110.31	107.45	104.6	107.63	104.26	103.57	107.08	105.85	107.81	112.65	97.929	103.09	112.4	116.17	103.66	105.23	106.09	95.914	104.67	102.04
105.42	109.94	114.58	110.71	114.15	109.82	102.2	113.17	105.12	100.77	106.67	108.93	106.21	109.05	118.72	106.1	113.05	96.768	114.01	112.4	111.73	113.1	105.98	108.48	109.91	106.44	99.907	103.69	110.22	104.16	103.99	106.86	112.98	104.03	112.23	110.41	119.06	113.32	97.688	103.17	108.25	107.21	110.72	107.69	111.78	107.77	105.12	122.5	99.897	114.74
113.05	105.7	93.301	109.93	102.88	99.86	100.56	99.686	110.56	107.88	97.505	103.38	99.649	102.92	107.91	99.709	107.81	108.24	103.35	112.81	112.07	108.26	108.06	101.46	96.582	99.602	113.39	106.34	100	106.47	107.1	110.3	102.31	107.11	107.56	96.995	102.3	101.13	101.5	106.94	109.51	110.67	105.84	106.49	112.38	112.1	97.045	100.01	109.59	101.43
107.52	112.64	106.51	109.14	115.63	109.21	105.74	106.02	109.87	111.58	107.76	101.16	114.52	107.52	104.71	109.27	110.18	111.63	110.69	109.44	99.13	111.34	108.53	101.31	110.76	105.5	103.8	109.51	108.06	97.667	114.13	102.15	102.45	108.22	103.18	116.12	116.11	117.13	107.88	108.05	106.86	107.86	109.53	109.93	109.56	115.4	106.8	104.59	96.706	107.84
103.1	88.331	108.55	99.154	97.995	98.572	94.572	99.055	100.08	89.572	100.07	103.91	93.743	104.24	93.389	104.04	98.564	99.019	105.51	106.32	110.98	105.15	101.92	105.43	99.066	101.33	97.623	96.261	104.85	105.53	102.36	92.217	97.087	97.165	96.206	101.2	97.706	103.39	93.4	107.98	96.803	101.04	95.48	96.601	107.12	94.335	101.21	103.73	99.517	96.706
103.87	110.22	109.6	114.17	105.01	104.23	117.06	111.67	106.16	109.3	111.71	114.45	104.42	108.49	107.4	103.98	108.95	106.94	115.43	115.26	111.83	116.55	105.37	105.35	109.8	105.5	107.4	99.626	108.09	105.61	108.25	102.73	117.21	104.19	108.52	108.33	103.43	106.61	103.38	104.42	104.21	112.66	113.18	107.65	98.226	104.32	100.67	116.75	111.37	110.63
100.23	93.303	92.702	100.1	93.616	100.22	101.94	103.92	107	101	95.455	102.58	98.803	97.165	104.72	93.852	102.43	102.28	99.359	88.42	105.63	97.468	112.33	106.26	101.6	101.87	104.47	100.97	100.14	98.906	99.37	108.99	96.511	106.63	104.05	100.08	100.84	94.326	103.68	91.75	99.024	104.61	104.02	94.1	97.911	97.182	104.89	105.15	101.19	101.07
103.89	105.96	109.33	113.64	114.16	104.93	115.74	105.95	106.3	103.99	105.8	109.6	104.54	108.09	108.3	112.04	116.24	95.463	113.42	109.19	109.49	104.69	107.19	111.36	115.13	100.91	120.07	108.84	97.969	106.77	113.46	117.64	116.49	112.65	101.76	116.78	109.41	113.37	113.2	109.68	113.14	105.2	116.28	103.54	108.46	102.91	111.03	107.18	110.72	109.59
98.674	104.98	94.089	96.008	90.21	97.681	99.672	103.55	97.771	99.22	107.51	95.992	94.922	104.7	98.888	95.128	93.291	97.784	90.461	90.845	103.55	103.07	93.117	97.86	95.257	90.801	102.57	93.115	103.4	107.99	101.17	94.907	95.633	90.879	107.21	108.83	98.556	96.463	88.909	100.97	97.601	100.69	102.82	102.49	105.17	103.42	104.37	102.7	97.402	96.301
105.89	102.46	110.95	104.39	111.57	108.33	103.43	109.6	108.16	104.16	113.03	105.48	112.38	96.488	117.33	106.04	109.25	110.77	112.33	105.17	110.51	110.12	109.95	112.2	103.86	112.51	110.47	111.71	109	103.05	109.53	109.79	109.97	101.74	105.98	97.196	105.44	107.05	113.74	104.52	102.86	114.95	112.29	103.79	102.59	97.647	109.37	107.04	109.85	118.93
115.74	102.13	100.65	93.098	113.29	107.26	111.11	119.78	98.876	98.469	108.86	105.43	107.37	108.39	115.71	108.9	116.22	110.97	113.55	102.25	109.59	110.49	108.8	106.49	93.249	114.43	114.46	103.83	102.84	106.58	109.37	107.14	114.4	99.376	102.85	105.75	103.33	107.75	111.05	110.85	102.99	100.15	108.87	111.73	107.72	108.17	104.01	105.13	103.72	102.42
104.4	95.009	105.35	107.61	103.71	104.19	103.98	104.21	115.21	99.984	95.647	111.63	117.35	102.63	111.09	108.96	112.37	104.98	106.24	117.47	104.31	105.39	103.46	101.48	106.65	108.26	110.23	109.3	109.33	100.73	101.85	103.22	107.3	107.2	103.89	102.89	105.94	101.87	103.47	106.97	111.08	100.95	103.06	99.64	106.24	99.936	110.12	105.28	110.61	101.3
108.07	109.24	103.15	100.57	105.47	100.02	107.18	103.35	109.33	110.82	112.7	109.51	109.18	112.38	111.63	107.14	104	107.47	104.65	103.57	109.03	101.48	103.75	95.958	103.81	101.29	103.55	107.56	106.52	113.73	107.97	113.27	104.77	108.63	111.13	102.28	104.94	106.6	112.29	112.98	107.95	98.664	102.1	107.6	103.94	109.39	107.94	111.28	102.23	105.97
99.406	94.009	103.57	98.18	97.939	95.572	102.04	100.1	101.97	91.933	93.262	93.189	89.844	97.79	96.895	97.518	104.21	97.233	105.94	101.06	100.53	97.463	96.876	102.9	100.9	105.52	100.12	95.228	96.36	94.525	105	104.23	99.654	100.69	99.858	111.52	100.78	94.593	100.66	92.758	93.07	102.6	99.415	101.42	99.786	97.013	106.81	108.01	98.001	103.88
107.47	111.81	101.14	111.75	103.66	106.45	114.4	108.3	106.54	100.56	110.45	111.81	113.5	103.56	110.78	111.32	98	107.52	105.84	104.07	111.09	101.79	118.2	112.15	100.05	102.39	110.55	115.7	107.53	109.71	106.41	110.22	107.87	111.89	105.55	107.12	108.64	114.6	104.06	106.56	114.3	106.73	109.74	114.37	108.79	104.85	104.89	114.88	115.53	106.48
108.38	105.39	96.555	102.96	106.06	115.02	113.01	109.74	110.58	105.7	102.64	103.93	117.28	103.4	101.67	106.07	99.573	105.7	103.82	103.44	108.89	93.064	95.477	107.68	108.08	98.277	107.18	108.6	105.38	106.28	107.33	109.15	106.14	104.25	109.55	108.36	113.69	112.78	109.44	105.4	104.09	103.66	111.89	105.1	113.65	106.07	107.53	105.92	107.79	101.38
97.331	106.56	97.454	118.54	106.61	111.2	101.33	109.55	106.54	106.09	106.39	113.32	105.92	105.85	108.93	106.27	104.39	107.41	101.75	98.55	104.76	100.19	103.98	105.62	105.26	107.47	106.5	100.23	107.03	105.89	106.48	108.35	103.16	108.71	104.97	113.02	110.91	114.51	102.52	95.501	105.22	103.21	106.11	103.96	109.94	101.19	103.63	110.3	101.05	101.93
110.45	100.36	118.16	112.03	107.62	106.02	105.39	105.34	110.81	112.8	99.27	109.79	118.27	105.79	105.67	107.15	106.43	110.23	117.24	103.72	99.869	117.18	116.48	112.13	107.88	114.72	107.19	114.87	106.82	103.01	104.23	108.52	108.86	110.99	106.91	117.13	100.07	114.21	103.02	104.39	116.03	103.17	112.72	114.2	102.02	110.32	103.81	111.95	108.26	112.72
99.915	106.02	101.85	110.44	108.82	105.66	107.97	100.86	100.83	102.23	103.54	104.28	100.91	109.84	97.349	103.71	103.57	108.62	106.25	108.12	109.6	105.85	108.39	109.63	105.55	97.67	100.87	109.66	106.55	109.81	107.42	106.58	102.52	105.45	103.94	111.11	103.43	110.67	104.28	102.05	109.79	108.66	110.84	110	100.43	112.42	109.53	107.46	99.955	102.33
103.48	109.27	102.87	108.43	102.8	102.27	103.25	108.39	106.86	103.76	104.87	101.93	102.45	104.37	102.22	110.52	103.12	107.02	104.91	113.51	102.06	108.57	105.67	97.862	101	101.4	99.152	102.41	112.65	114.39	114.05	109.57	103.83	100.5	114.75	108.06	108.72	111.57	108.44	108.64	108.71	107.41	104.53	108.95	114.33	105.43	112.39	110.95	111.32	103.43
104.58	106.69	105.82	109.11	114.57	116.64	110.23	105.02	109.98	102.2	102.85	108.76	100.32	119.77	104.89	109.08	113.91	112.47	105.72	117.18	113.41	113.86	110.46	112.69	107.43	105.94	105.83	100.66	114.62	104.03	113.04	112.47	111.09	106.75	112.28	105.99	111.94	116.92	117.71	111.52	112.08	107.4	108.07	106.42	104.67	109.23	111.72	97.114	113.4	110.17
106.22	107.65	109.14	105.84	108.18	103.06	105.69	107.41	103.23	105.59	116.78	98.921	112.9	110.61	107.08	103.62	105.88	109.87	100.51	104.72	107.27	108.41	114.47	106.76	101.09	103.05	109.22	101.18	108.04	109.51	109.45	109.81	115.37	105	104.15	109.2	107.12	105.47	112.43	114.21	111.1	113.04	107.83	111.57	109.25	104.25	105.06	106.94	109.2	101.57
109.01	99.255	107.32	102.01	110.1	102.58	103.14	106.14	110.46	105.77	114.92	98.46	109.21	105.37	97.352	115.6	106.63	106.49	108.92	103.59	105.66	105.12	103.84	115	120.83	97.645	114.87	104.33	109.22	110.31	104.49	109.1	114.37	115.4	111.99	102.66	100.38	118.82	105.22	101.92	112.52	122.85	108.61	106.28	115.19	108.95	114.2	109.5	110.94	108.04
94.985	99.516	94.116	99.378	101.82	111.74	106.82	95.042	102.02	104.1	95.765	97.008	98.173	91.912	93.634	91.278	97.358	99.769	98.303	92.833	90.372	93.089	95.992	96.25	98.226	93.212	103.8	95.701	100.16	105.09	96.341	99.643	102.13	95.292	95.825	91.987	103.05	96.282	106.05	97.698	97.184	91.798	107.06	99.116	100.47	96.538	98.449	94.034	103.16	98.205
106.6	101.48	112.62	101.98	113.16	108.06	102.61	104.98	104.65	107.81	112.84	109.04	108.09	101.44	101.16	110.12	108.29	108.25	108.91	108.06	106.34	110.71	107.48	103.47	111.3	104	105.74	104.77	113.15	99.739	111.15	112.04	110.43	107.3	104.48	112.39	98.321	105.54	101.88	102.62	104.4	109.8	103.12	111.69	104.36	112.56	94.858	103.43	100.71	117.16
102.01	101.68	108.22	98.236	101.98	106.63	104.41	92.018	101.28	103.46	106.18	99.877	105.79	96.741	104.47	99.652	108.06	106.98	100.74	103.48	106.21	99.624	105	103.75	111.91	110.51	103.9	106.6	105.39	103.91	110.88	104.29	110.13	106.94	105.46	110.26	108.02	103.96	108.18	107.88	109.91	112.67	105.53	96.03	100.11	105.76	104.96	102.75	110.03	110.89
103.44	107.76	111.68	109.86	114.09	119.16	110.6	115.94	106.61	108.07	97.511	108.35	111.69	107.47	117.56	111.47	113.25	121.03	114.89	107.05	109.28	109.53	112.98	106.7	112.79	112.21	108.9	115.75	111.55	108.36	104.54	102.8	112.31	110.74	102.63	113.56	118.32	110.87	110.66	109.75	111.38	114.88	104.4	112.54	100.58	102.24	119.43	102.63	111.13	108.63
105.45	106.25	103.75	108.83	103.84	104.11	107.54	104.33	102.97	105.63	98.601	114.98	113.77	110.98	115.83	110.5	116.13	112.75	99.669	116.15	104.21	116.01	100.33	96.03	112.29	112.77	104.81	109.76	109.63	104.64	111.89	108.05	105.97	104.33	102.45	100.99	101.17	107.63	112.54	100.32	112.14	100.47	110.24	106.38	108.34	106.17	108.85	114.15	107.32	103.8
100.23	97.266	109.16	96.787	105.49	100.07	97.578	110.48	106.21	109.92	95.348	107.41	102.95	112.34	98.122	105.5	101.87	100.59	103.29	101.52	93.717	105.12	109.72	103.1	98.068	101.92	94.32	95.678	100.1	97.671	95.449	97.251	109.23	88.093	96.338	105.63	101.75	105.54	104.44	108.32	103.41	96.779	107.28	104.98	103.19	106.77	104.03	95.67	100.08	108.07
109.27	105.18	115.43	108.37	114.71	103.28	97.895	110.07	107.72	111.75	110.06	99.702	105.61	105.66	104.66	115.58	108.2	112.37	118.66	109.4	101.83	104.96	107.31	105.93	106.78	118.95	108.62	108.51	106.53	105.43	104.36	112.64	107.82	107.16	100.76	114.58	106.42	102.5	97.332	108.95	96.493	106.69	108.24	104.39	106.96	107.13	109.78	112.66	110.4	111.89
109.06	107.64	108.47	110.97	109.44	107.35	102.77	113.54	99.391	100.34	107.7	103.73	107.06	99.966	113.98	102.64	106.62	108.16	106.86	106.6	104.74	108.83	103.96	105.72	105.22	107.14	103.79	109.21	108.47	109.75	107.67	109.76	104.64	112.17	109.89	112.49	105.83	112.05	103.41	105.32	108.63	104.39	112.67	112.02	106.74	109.91	100.95	108.31	110.39	102.39
114.22	99.747	112.85	116.32	112.17	108.75	108.92	107.03	113.23	111.54	120.93	110.07	116.02	106.66	102.68	107.72	114.08	102.59	111.93	109.53	107.97	108.46	109.69	105.14	104.83	104.12	104.26	110.47	113.34	110.15	97.401	111.03	105.04	106.42	106.1	109.82	100.13	116.47	105.25	105.01	107.86	110.05	119.65	100.87	102.12	109.83	110.92	102.69	113.93	113.87
110.05	103.42	108.97	110.09	105.08	111.77	97.721	106.38	113.01	100.18	110.25	108.27	107.45	107.93	106.56	111.28	111.69	114.69	102.93	116.52	107.44	94.259	108.35	106.09	113.55	109.99	112.24	109.65	117.88	112.33	103.53	102.51	108.87	110.92	105.56	110.03	109.91	102.39	105.11	110.69	104.83	105.63	104.58	111.92	115.26	109.93	104.13	113.81	102.59	102.89
101.4	109.21	111.39	101.46	105.99	105.55	111.74	110.55	110.54	108.83	105.75	97.762	101.45	114.77	110.79	110.7	114.64	103.14	110.73	107.82	109.93	109.16	115.37	100.6	102.08	102.44	105.76	113.04	107.2	102.03	93.74	104.81	111.39	106.2	101.74	107.26	107.98	109.27	105.95	106.35	105.56	107.29	100.97	106.05	106.12	105.38	102.01	104.88	108.23	98.657
103.32	114.64	103.64	101.56	100.38	104	106.04	98.901	107.62	112.44	101.69	104.04	106.02	104.67	103.2	105.08	110.93	110.62	107.75	106.54	99.802	97.767	114.06	109.37	110.15	111.03	93.879	104.06	107.31	104.16	111.25	107.9	104.45	110.33	106.33	106.51	109.84	96.883	108.11	103.67	110.66	104.61	106.81	100.46	102.43	95.378	109.41	109.46	109.44	104.86
107.72	108.5	103.87	102.89	99.175	114.27	93.874	103.47	104.43	99.77	109.31	106.85	102	107.32	99.997	107.36	114.14	105.56	100.33	104.99	98.652	103.18	105.69	105.56	108.22	104.97	109.21	103.99	111.64	98.604	110.68	106.84	107.51	109.55	104.68	98.56	111.65	100.68	106.77	97.473	107.4	101.45	112.86	100.69	101.42	107.37	100.75	105.64	103.47	100.84
103.9	111.78	98.711	105.49	102.73	94.981	105.16	109.86	111.99	112.62	110.01	98.691	105.97	109.58	102.33	114.05	109.04	110.54	112.65	103.38	102.39	108.46	111.45	109.4	104.3	100.81	106.48	106.96	106.48	105.88	103.15	111.49	110.37	103.43	111.87	113.66	106.32	110.71	108.6	107.61	100.74	106.42	104.65	99.254	99.158	106	104.96	104.87	105.64	98.041
111.6	105.72	104.53	110.1	113.8	99.308	110.26	112.99	102.37	111.94	100.78	103.53	111.62	108.15	104.7	112.58	104.94	102.07	95.819	108.56	107.64	105.97	116.36	108.32	111.78	104.49	105.49	103.78	93.232	106.55	107.67	108.81	105.03	106.55	106.06	114.01	115.58	111.04	104.2	109.66	113.04	101.49	110.75	110.85	106.58	106.8	103.05	103.86	100.07	104.8
98.024	100.04	96.057	96.052	86.992	101.37	95.318	99.234	101.1	106.77	112.69	103.2	102.05	91.068	96.818	105.35	98.527	91.903	95.523	95.715	102.37	101.36	93.422	97.886	97.331	106.82	98.928	100.25	102.53	101.56	103.21	101.98	95.867	99.449	97.796	98.847	103.46	103.68	96.427	95.541	108.18	100.46	97.585	95.048	93.885	104.18	104.58	100.27	99.03	106.04
113.61	113.12	110.33	112.72	105.67	119.06	103.98	107.15	108.72	109.26	107.46	108.58	104.76	105.19	103.52	117.39	103.92	112.13	100.71	106.65	111.91	107.68	101.03	112.6	107.36	111.01	110.56	109.57	115.47	101.81	114.54	106.71	109.35	114.69	106.42	109.02	105.32	109.54	103.34	104.78	105.74	113.12	115.61	113.25	105.3	108.76	107.47	110.61	116.69	108.01
99.345	109.45	99.859	112.18	108.71	111.05	112.66	107.12	95.748	107.65	105.33	107.57	111.22	112.72	104.95	102.25	108.29	97.991	105.91	105.9	106.57	110.75	95.708	100.49	97.788	103.47	101.39	103.58	97.301	103.25	109.89	109.18	95.706	102.63	106.81	100.05	113.37	100.46	102.95	101.02	110.58	97.934	114.47	106.19	107.56	106.63	97.751	100.84	107.26	99.362
108.33	104.89	111.77	109.56	101.23	113.31	110.41	110.43	110.78	112.24	104.48	107.37	109.54	104.15	108.56	108.7	108.62	114.4	112.28	113.89	109.75	113.1	116.4	111.44	107.68	117	108.12	110.47	122.69	113.66	112.66	104.34	110.25	109.88	108.89	113.06	107.11	107.66	110.4	101.74	110.56	115.34	112.39	106.36	116.47	105.05	110.52	108.94	105.58	112.8
102.95	106.9	106.2	104.91	91.331	117.97	101.21	103.5	104.14	108.09	95.225	107.35	108.3	112.1	102	101.9	101.51	95.097	100.66	103.82	108.05	102.85	109.91	101.6	103.69	106.81	109.72	109.28	110.22	108.71	117.73	102.81	101.24	104.45	111.38	97.833	105.08	101.84	101.7	109.31	109.32	105.77	108.02	107.55	105.7	105.51	107.46	108.22	108.31	97.84
108.93	108.08	119.37	112.03	113.89	116.15	113.07	109.95	115.5	98.191	108.78	112.19	108.41	118.01	101.12	105.68	106.85	109.42	102.64	102.63	106.3	111.04	101.47	110.95	106.93	105.27	109.47	116.03	105.64	105.38	113.7	113.76	109.98	108	111.55	104.65	107.14	114.65	107.14	108.51	109.97	107.8	106.97	113.49	106.27	110.05	108.06	106.36	101.23	109.83
110.68	106.33	104.71	98.288	108.34	99.276	104.1	107.51	106.98	106.18	103.42	117.71	97.012	102.36	106.15	98.505	99.809	101.05	106.18	98.291	96.316	99.724	111.8	108.75	102.24	106.69	108.03	100.54	103.59	115.12	105.2	99.273	108.99	108.4	104.81	101.82	103.7	110.15	112.99	104.97	106.64	99.07	106.96	111.39	105.35	104.06	99.683	113.42	105.98	103.3
104.19	109.19	109.45	104.19	106.32	106.78	97.98	105.53	94.735	114.76	108.81	104.54	108.58	106.67	103.71	102.04	106.54	101.99	109.13	108.81	104.38	107.17	106.4	107.84	103.26	102.91	97.041	110.58	110.53	109.32	98.567	101.7	102.68	109.3	109.21	107.82	100.33	104.79	99.525	103.92	103.61	104.14	103.57	108.43	109.81	107.14	104.57	106.46	107.05	103.14
105.55	100.59	103.42	110.16	110.03	91.683	103.57	104.43	117.55	114.68	100.82	109.05	106.27	106.27	98.938	108.93	111.82	97.335	104.9	108.6	101.79	118.33	114.86	101.1	106.9	106.71	114.68	107.2	98.748	103.92	102.25	105.1	108.95	96.958	99.918	102.62	97.466	107.31	100.59	100.36	105.65	106.44	107.83	105.98	103.68	118.79	108.57	99.217	100.2	104.45
105.18	110.58	106.14	109.82	106.13	104.12	107.86	97.746	106.73	108.57	104.1	103.08	107.88	110.45	109.22	104.19	103.63	111.87	100.99	108.83	106.16	109.04	112.39	109.68	109.66	104.09	106.07	107.11	98.8	109.74	110.76	111.31	111.37	112.16	104.63	103.28	114.09	103.32	110.56	112.28	112.75	95.744	98.885	107.4	110.43	115.36	108.87	108.14	103.73	111.8
115.79	113.89	111.03	103.12	106.95	113.25	110.34	108.55	102.55	100.69	101.31	101.03	102.91	105.24	116.93	101.44	105.34	100.39	102.34	108.04	111.84	102.37	103.38	99.655	99.931	110.51	101.3	95.055	110.6	111.54	105.27	103.01	110.97	103.87	104.14	100.62	104.61	109.4	105.54	117.94	107.17	101.62	109.46	96.603	104.79	104.95	104.95	117.89	99.945	102.01
115	100.65	110.9	102.81	106.54	105.87	106.59	101.84	106.98	106.54	106.04	106.12	99.778	114.68	96.852	94.775	107.81	100.69	105.68	109.61	111.92	117.15	109.1	116.39	107.73	109.39	103.17	115.12	107.71	114.8	107.46	102.3	106.58	110.39	105.23	113.34	109.29	106.59	101.22	107.11	110.23	110.42	95.329	106.09	107.94	103.56	110.48	110.98	109.86	106.27
100.01	102.2	96.495	98.755	93.677	104.99	98.859	97.9	92.516	103.57	101.11	101.24	97.714	99.816	108.43	102.16	105.29	98.714	95.511	97.524	100.21	103.92	95.589	102.73	104.47	96.532	98.186	98.265	99.098	89.696	90.748	95.107	101.13	100.01	96.168	99.515	99.044	98.683	98.656	92.749	98.756	102.58	101.25	96.484	104.23	100.48	93.902	99.896	101.83	88.653
106.19	103.65	112.54	101.3	101.24	114.6	114.6	112.68	114.91	102.27	104.72	113.82	106.32	101.05	100.99	112.95	103.17	108.5	99.897	103.92	112.62	106.62	115.36	108.79	100.59	100.22	97.825	109.43	113.89	101.26	103.97	107.03	97.679	92.679	103.26	107.54	101.62	99.968	108.74	102.53	110.55	98.488	90.251	110.11	103.73	92.534	104.36	109	106.83	107.44
103.49	105.94	102.38	104.77	122.34	111.12	109.25	105.39	112.4	105.53	108.81	108.31	113.29	111.62	115.45	119.59	99.605	101.49	112.34	122.07	100.74	103.79	102.44	103.54	100.66	105.2	108.49	106.23	101.53	103.86	103	104.31	110.63	117.64	101.73	107.78	102.27	112.57	104.6	118.26	104.7	111.18	103.89	117.88	112.42	104.96	104.45	110.08	109.93	101.59
101.74	101.01	107.11	103.38	102.22	108.71	104.45	101.98	117.48	107.29	106.14	111.99	98.061	102.26	116.92	109.95	104.46	99.112	101	92.076	102.06	105.33	106.68	116.08	103.72	106.25	109.62	106.69	110.37	101.08	101.82	101.69	109.37	106.99	107.72	107.23	100.43	102.11	102.28	109.87	110.46	102.36	105.82	104.87	93.513	103.16	108.55	100.35	104.89	99.352
110.46	105.42	116.58	106.32	100.78	98.35	101	106.37	111.26	104.85	104.56	99.408	96.613	94.822	98.443	104.94	103.18	108.14	107.92	110.78	106.85	106.26	108.84	108.57	109.34	98.634	107.11	108.7	102.76	111.27	112.98	115.68	107.23	111.37	102.31	108.09	100.49	115.05	114.28	111.75	107.81	108.21	105.74	113.62	106.21	103.36	107.52	108.75	110.85	99.762
111.9	111.53	114.08	104.01	111.72	101.53	99.68	114.06	108.47	100.35	106.03	102.81	106.99	98.428	109.88	101.68	106.79	104.47	99.912	106.26	112.31	110.32	98	111.67	99.51	111.37	113.62	112.08	110.1	103.27	115.22	108.19	97.558	110.11	104.48	106.43	108.78	99.228	110.66	104.4	107.47	106.71	105.01	105.04	112.83	107.12	103.33	109.11	116.65	95.992
106.68	111.42	115.22	109.22	108.33	104.26	107.38	111.73	112.5	103.27	101.93	112.09	112.69	116.82	99.261	109.49	115.47	110.78	108.79	107.52	109.32	103.5	111.44	104.51	109.19	106.47	117.89	115.45	106.56	109.71	99.065	108.91	110.73	106	107.43	111.4	112.38	111.78	113.84	100.71	104.44	101.66	110.45	106.43	113.1	106.93	99.727	112.15	112.56	104.37
105.16	106.23	104.69	108.91	104.53	110.66	101.02	105.98	104.52	100.49	107.82	112	99.866	103.94	104.02	105.96	101.23	104.55	105.3	110.25	111.31	115.91	109.32	102	109.09	113.9	107.08	112.8	112.87	112.01	106.5	110.03	102.41	108.89	107.76	107	105.31	93.487	99.654	106.56	104.68	113.76	106.52	107.3	104.76	115.79	104.02	108.83	109.07	105.84
100.44	99.885	94.409	100.53	99.529	104.45	101.81	100.05	101.49	89.366	95.401	99.429	89.038	87.955	93.818	106.34	103.82	108.54	94.332	92.34	111.07	98.893	103.05	99.942	95.535	97.389	99.688	99.686	97.516	93.079	108.38	97.606	96.323	93.077	100.77	97.663	100.82	108.8	94.43	99.695	94.994	96.591	92.706	99.299	100.43	105.86	97.159	101.04	92.808	99.458
109.4	100.75	115.67	110.29	109.97	111.13	105.22	107.05	115.58	109.67	116.17	104.38	109.56	107.94	114.23	114.89	99.439	115.86	109.2	111.13	113.57	110.68	109.21	113.87	99.203	114.84	108.11	114.57	101.14	108.15	96.855	102.22	110.7	101.34	111.13	112.53	109.06	105.48	109.06	105.14	114	104.03	113.61	107.98	121	107.88	106.64	107.52	124.1	115.12
99.23	106.04	102.39	103.07	102.82	110.6	114.26	96.652	101.17	108.78	102.36	99.157	110.2	109.65	110.87	119.87	106.97	116.26	108.2	103.46	98.932	100.93	103.67	111.21	106.86	113.51	112.6	114.8	109.77	112.2	116.83	119.23	113.09	114.44	113.16	105.5	114.67	108.04	106.02	103.18	105.69	112.42	105.73	102.98	107.12	109.48	112.13	110.27	115.18	108.61
96.074	97.23	112.12	105.83	95.685	106.42	105.65	111.94	109.67	111.18	104.09	104.87	106.36	102.23	115.31	108.17	116.63	108.29	110.33	100.11	100.19	102.77	109.14	111.89	111.67	96.308	98.791	109.8	115.99	103.94	112.39	108.38	103.65	110.18	106.39	113.49	115.44	105	109.65	104.99	106.39	101.78	105.61	114.43	102.54	116.02	117.06	104.16	108.75	122.07
93.788	88.653	105.26	99.927	87.92	103.71	94.186	94.572	96.78	101.37	94.956	103.05	102.47	100.69	104.04	100.07	99.826	93.77	94.839	101.54	106.9	99.729	98.91	96.895	98.736	94.957	100.08	101.41	104.95	98.943	104.43	108.85	97.024	95.88	95.559	106.26	96.134	96.333	91.803	94.548	101.52	95.42	93.08	107.19	93.175	108.31	98.828	102.87	93.617	94.727
101.29	101.45	90.23	98.376	96.772	92.731	102.71	102.01	92.164	98.802	95.073	100.51	90.579	107.25	103.45	96.001	89.226	103.42	99.907	96.678	105.25	100.84	94.941	92.92	95.918	91.997	109.24	87.844	96.684	102.66	105.97	107.8	96.387	92.189	104.94	100.03	93.136	94.934	103.33	103.66	99.012	96.284	100.21	100.7	90.674	102.79	97.101	96.171	98.558	110.33
117.33	110.18	105.11	105.3	107.09	107.23	111.32	102.86	110.11	112.81	118.96	101.97	103.43	111.99	111.67	112.75	109.2	108.82	109.8	102.98	112.63	110.29	98.857	105.93	113.19	105.35	114.55	106.71	100.64	108.76	118.42	112.04	117.17	104.2	100.78	101.42	112.66	103.99	104.8	104.97	106.94	102.14	106.31	107.78	100.63	110.11	110.71	103.58	108.53	105.99
113.52	95.761	100.4	110.57	106.76	102.46	106.72	105.73	103.37	98.704	97.979	107.67	103.03	104.3	101.85	103.66	104.1	103.87	109.92	106.18	98.76	112.18	104.28	105.98	101.32	111.9	104.96	105.48	102.26	104.7	103.4	103.65	103	106.67	98.517	100.36	106.81	105.97	103.21	108.1	105.8	102.31	106.98	103.42	96.895	116.22	110.3	111.24	103.21	107.05
97.158	113.19	92.49	98.957	90.25	104.06	94.095	95.83	99.547	99.863	101.15	87.552	97.139	102.62	101.4	100.29	100.6	100.07	99.927	99.526	94.155	105.67	92.515	99.186	103.01	113.3	101.12	93.114	99.051	102.45	104.82	98.497	98.266	99.655	90.161	95.128	95.674	93.742	96.015	103.06	100.25	93.894	96.898	102.43	91.514	97.949	102.74	107.7	104.5	92.129
120.11	108.34	97.869	102.03	119.46	107.1	107	111.98	93.922	108.65	95.137	99.628	106.23	109.6	101.54	106.38	110.92	106.51	108.79	112.76	106.66	108.66	112.26	90.598	104.54	105.98	105.38	107.06	107.6	106.69	117.66	94.937	102.49	113.88	107.99	106.85	95.547	105.25	107.01	109.76	104.46	107.96	111.28	100.09	105.02	105.12	106.82	95.427	112.19	103.51
109.63	109.65	117.5	109.48	98.539	103	109.79	105.07	112.48	104.25	105.87	107.2	107.82	109.87	111.77	113.11	106.47	99.012	108.65	104.3	107.47	113	119.51	99.208	109.19	107.95	106.15	106.72	105.51	117.91	106.32	110.35	117.28	101.65	111.47	101.08	106.45	115.77	110.44	110.69	107.79	107.55	109.75	107.95	105.1	104.17	100.49	102.78	106.55	108.77
114.61	101.21	107.51	97.873	112.07	97.921	110.57	102.64	116.25	106.31	114.81	106.05	106.79	118.27	112.25	121.22	106.11	111.82	109.53	107.84	113.86	106.92	105.74	115.47	105.94	110.8	109.16	102.69	105.53	106.14	102.91	110.9	101.87	108.64	114.22	107.33	108.75	103.33	106.26	120.58	109.43	106.73	114.1	103.83	116.4	105.52	106.09	108.04	105.91	104.38
110.69	100.98	109.14	95.906	110.32	102.3	101.47	103.67	106.99	103.34	105.21	102.33	108.21	108.63	103.26	108.97	104.05	95.77	100.74	99.127	102.39	104.72	103.07	107.03	106.57	99.775	111.23	108.08	103.54	109.78	105.03	101.91	116.49	101.33	105.25	104.22	111.05	105.91	105.35	103.95	107.98	96.289	106.52	113.84	104.37	102.22	105.69	113.72	96.587	99.164
108.71	114.63	107.3	99.439	113.59	108.94	94.795	111.6	101.55	95.578	102.64	101.65	105.31	100.7	105.6	100.8	103.57	112.9	104.57	107.49	105	111.79	107.55	106.72	106.97	97.922	105.19	103.67	103.06	103	110.36	108.41	114.42	102.44	106.41	97.293	112.05	97.468	100.45	103.2	109.56	108.62	108.9	105.77	106.61	101.68	105.54	107.23	105.27	100.34
113.77	111.46	115.26	117.23	110.22	110.63	113.04	116.35	104.54	105.98	118.5	105.85	112.4	112.08	109.17	105.51	104.36	114.86	107.53	110.53	113.02	110.58	112.95	110.21	113.1	117.6	107.97	114.6	112.36	98.483	105.4	107.34	109.21	109.4	111.21	114.33	104.31	116.22	108.53	109.87	101.1	108.93	111.27	114.4	107.19	104.94	113.89	111.81	111.29	108.59
106.73	109.61	114.13	108.61	105.52	103.82	110.32	106.46	103.21	107.61	104.15	116.97	102.19	99.852	104.56	105.71	109.6	99.283	112.15	107.62	100.3	98.151	108.41	104	103.96	97.88	102.15	111.59	107.99	106.08	101.46	109.14	101.45	107.08	102.53	102.78	105.25	106.58	107.12	101.28	107.08	108.73	103.37	105.24	105.63	100.38	101.55	105.29	102.13	108.85
99.557	104.52	99.501	90.457	108.44	99.543	103.57	99.119	107.03	101.62	93.471	89.776	92.994	102.98	95.46	100.83	104.23	93.803	104.57	102.07	98.467	99.823	96.852	99.112	97.139	96.91	98.686	88.894	102.11	106.6	95.871	105.95	105.34	96.602	101.76	100.81	95.419	96.966	100.25	100.79	96.99	100.97	107.72	100.88	100.25	103.42	107.65	104.85	101.29	97.761
106.6	100.18	95.459	87.499	98.084	94.579	100.81	92.966	103.96	97.72	100.51	98.029	90.099	103.52	97.964	100.07	100.46	101.32	106.92	107.7	99.104	99.787	97.17	112.7	108.9	106.53	93.429	95.843	101.1	102.55	88.864	96.273	91.492	97.068	101.87	105.56	101.94	95.776	96.526	97.762	101.35	100.24	95.637	90.642	110.39	89.219	98.81	93.827	89.693	101.97
100.53	102.21	103.24	101.8	110.68	105.39	103.92	112.59	106.95	96.428	109.61	104.8	104.17	100.92	98.914	110.49	102.87	101.94	103.09	101.14	103.2	105.77	97.374	106.89	100.8	97.844	105.97	104.13	103.38	107.8	111.87	115.47	105.68	111.64	109.66	101.31	103.25	106.35	102.43	107.19	103.13	107.82	115.5	110.65	113.46	103.5	105.93	93.35	99.85	105.04
106.42	99.404	110.35	112.83	103.81	102.67	107.35	108.84	108.75	107.44	112.36	106.55	112.82	109.44	111.08	110.31	106.59	117.69	115.95	103.99	109.13	109.9	107.99	102.11	116.83	105.63	102.98	118.26	106.87	107.86	113.18	111.57	106.96	106.22	103.14	105.08	113.95	104.36	109.34	104.24	108.3	105.84	117.92	105.45	109.84	113.17	104.22	111.14	116.05	110.97
104.93	108.73	110.21	106.67	112.67	114.78	104.04	101.8	108.84	112.93	98.812	111.82	106.7	116.12	107.82	115.76	107.15	108.07	112.4	113.77	109.05	111.13	105.24	107.72	106.36	104.97	94.273	115	110.68	112.77	107.53	106.8	106.11	106.52	98.501	108.01	110.16	111.79	104.23	93.656	104.27	99.18	109.64	113.59	101.98	105.2	106.07	102.45	113.86	105.65
101.35	99.746	112.26	93.294	107.63	103.08	101.74	104.78	99.844	92.124	103.26	90.405	98.868	94.385	104.06	97.714	106.27	94.613	98.627	98.928	97.931	98.564	96.976	98.887	92.321	91.239	100.05	100.55	103.33	103.54	100.83	93.496	90.985	97.58	97.158	101.33	98.302	96.299	93.717	95.03	95.978	103.44	94.034	96.104	96.866	103.97	94.128	96.628	100.5	111.32
93.167	89.222	97.147	106.97	99.247	88.473	92.682	104.94	99.076	100.51	102.14	99.929	95.965	97.836	100.74	99.957	100.79	96.312	98.535	95.398	98.745	107.26	100.2	98.118	100.56	103.99	100.67	97.308	89.888	95.081	96.729	92.436	94.012	100.74	98.197	97.777	91.025	95.008	92.069	86.497	100.36	105.28	96.37	102.97	94.664	113.19	97.26	92.794	98.155	106.52
100.56	109.2	105.28	104.98	123.35	116.31	104.6	110.61	109.41	97.019	110.16	105.12	116.37	109.6	108.56	109.31	113.55	103.79	99.487	94.043	106.36	103.37	111.07	113.81	105.23	105.23	100.84	102.09	108.08	99.513	96.4	111.9	107.65	109.13	109.47	109.77	109.12	109.59	108.68	103.55	114.53	105.23	105.41	109.56	112.77	112.12	100.93	108.53	96.104	112.81
109.78	103.89	111.75	103.4	105.49	104.72	106.34	101.98	102.92	108.04	114.17	105.53	108.72	99.277	103.42	99.309	98.577	107.63	108.62	105.54	109.4	113.6	112.06	109.86	107.97	113.41	106.22	110.58	100.82	103.27	103.74	101.82	109.22	112.73	110.16	103.06	107.51	108.37	104.33	106.76	102.88	106.71	100.68	112.44	111	110.86	104.28	106.73	106.89	106.33
101.88	99.273	101.69	106.46	100.51	100.63	105.06	99.068	98.582	96.749	97.995	102.13	100.99	102.97	94.786	100.58	92.705	95.75	98.298	90.413	97.57	97.781	99.092	102.15	95.497	111.46	97.031	105.86	98.379	103.8	104.93	98.417	99.896	102.19	88.107	98.198	100.43	105.66	113.69	104.51	102.31	94.279	103.06	104.9	100.31	98.776	104.99	87.228	100.57	107.26
100.74	106.42	105.13	112.5	114.31	110.1	110.68	106.66	105.54	111.69	106.56	104.19	114.4	106.31	113.81	109.05	109.37	104.69	104.76	111.94	116.34	112.4	116.61	107.14	109.58	102.52	117.27	107.07	108.77	107.46	102.67	107.32	111.79	101.03	106.6	115.9	106.89	102.19	111.98	110.36	108.34	103.75	113.07	109.34	107.81	102.71	109.26	108.13	108.77	107.88
110.3	101.43	118.36	119.42	109.94	103.55	112.07	111.08	114.54	99.096	109.45	107.08	107.11	107.83	119.44	105.63	112.45	104.18	122.02	114.65	111.23	112.46	105.53	110.64	113.12	105.67	111.83	112.47	106.25	121.5	110.33	108.19	108.26	109.81	124.57	100.55	110.63	112.73	106.38	107.39	112.95	107.66	111.87	116.68	111.76	117.14	105.53	112.93	106.98	109.94
104.07	112.14	111.47	113.33	104.46	101.65	110.36	109.8	106.05	112.52	106.24	112.11	117.8	107.85	111.44	107.37	116.69	111.25	103.48	105.58	103.39	111.8	107.81	111.13	110.35	116.18	103.47	114.82	123.51	100.26	106.25	117.41	107.04	108.83	106.34	126.46	101.42	105.22	106.73	105.48	120.07	112.6	104.93	113.22	109.91	103.72	105.94	107.68	107.93	102.53
105.17	98.645	106.51	108.32	109.54	101.89	101.78	104.95	107.99	107.51	107.77	108.57	102.33	100.72	108.45	101.57	110.72	105.86	106.19	111.92	100.43	111.79	102.21	100.16	105.06	108.48	100.13	100.02	105.88	109.23	107.55	110.35	111.82	99.436	100.47	109.41	104.39	105.55	105.53	106	102.32	107.72	103.41	96.554	106.21	102.74	101.46	110.72	109.93	116.98
93.796	97.658	102.02	109.83	105.31	97.186	100.57	94.681	94.265	98.33	104.36	97.636	107.4	90.568	99.168	100.72	100.99	107.54	102.38	102.07	103.23	97.009	101.17	104.25	99.223	101.41	100.3	101.7	98.944	101	107.23	105.04	108.91	94.605	100.62	106.84	97.896	97.567	101.17	107.15	107.46	100.33	92.935	101.11	110.1	94.399	101.49	93.449	105.25	97.997
109.6	104.67	102.81	108.04	104.97	104.47	105.89	107.29	106.48	104.76	109.12	93.565	116.15	111.88	111.79	100.62	98.968	115.37	100.41	100.68	103.66	99.43	114.36	106.44	107.95	102.08	116.2	103.25	108.06	104.58	106.68	113.25	105.87	101.58	112.22	107.56	107.6	111.25	107.21	107.97	102.43	106.01	108.97	109.78	108.64	108.46	108.95	104.4	108.81	110.18
94.229	100.24	99.492	94.414	94.416	95.236	89.276	94.261	97.753	96.683	101.82	101.62	92.23	92.19	97.374	96.718	103.14	92.017	100.56	93.908	94.744	101.8	101.48	100.12	103.33	95.017	102.15	93.99	93.9	91.489	95.869	91.407	106.56	97.013	98.576	98.034	104.09	90.964	98.588	97.718	99.713	103.19	98.429	101.05	96.874	98.763	93.755	104.92	94.621	93.884
108.08	106.7	97.967	109.06	91.999	94.252	111.06	97.084	101.84	107.88	105.49	96.083	100.58	99.771	104.47	105.12	99.472	109.1	104.53	110.86	93.203	97.887	99.325	111.45	102.49	95.331	101.19	116.65	96.463	97.075	107.72	101.52	100.4	95.759	95.177	97.948	102.52	97.608	104.83	101.47	96.514	107.81	107.04	104.03	105.39	97.544	106.16	105.71	99.838	99.894
105.73	103.74	109.92	115.72	109.92	98.133	113.7	112.19	101.17	105.95	97.733	113.67	103.29	108.46	114.8	104.75	110.59	105.62	104.9	108.75	103.8	105.72	116.72	104.28	109.78	98.119	108.62	108.31	116.64	105.12	99.993	106.49	106.59	118.81	116.8	114.61	108.03	104.02	111.7	98.846	103.88	105.25	106.29	110.77	100.47	109.91	114.71	110.59	108.34	102.88
100.78	100.1	102.67	100.42	104.04	96.881	107.87	96.552	102.86	104.01	114.81	105.8	101.48	103.36	102.97	94.638	102.92	98.656	93.584	101.57	101.82	97.169	103.3	91.364	95.1	100.31	104.56	97.697	105.7	115.03	101.36	100.82	101.13	106.32	96.66	102.48	103.71	99.981	106.22	96.832	102.44	101.94	110.17	101.7	111.12	96.791	93.757	104.68	101.31	96.797
103.26	99.036	99.769	107.23	97.659	108.14	103.97	109.79	109.59	104.8	105.42	113.05	110.17	110.05	99.996	95.728	99.28	101.47	101.93	99.84	102.35	94.709	102.87	91.688	97.377	106.95	105.09	109.23	110.37	100.27	108.11	100.76	106.66	100.05	98.724	97.046	105.1	110.61	108.78	107.02	108.67	101.57	111.39	102.6	105.91	103.23	100.18	107.81	96.423	99.166
107.69	108.83	103.59	104.15	111.97	109.49	92.006	105.78	112.73	110.36	103.55	119.43	108.2	102.98	105.11	101.13	100.58	99.244	98.318	111.14	106.93	115.63	111.61	102.2	111.44	112.04	105.81	112.09	109.35	107.6	108.84	105.49	104.44	109.69	103.6	107.88	107.09	100.61	110.64	101.83	104.57	107.19	113.06	95.41	107.55	105.49	99.668	106.82	96.821	103.85
110.94	104.34	105.52	95.935	96.284	105.17	109.44	104.54	114.14	103.89	104.99	111.61	109.67	100.88	116.05	110.42	115.27	106.98	94.62	108.83	117.04	109.47	108.94	112.99	99.333	103.68	105.52	100.11	110.63	108.4	109.37	115.13	103.32	109.52	106.41	106.19	107.3	103.06	113.7	102.5	104.82	107.21	98.584	104.58	106.72	104.05	109.43	107.32	96.573	106.5
112.6	99.022	106.95	114.52	108.56	100.26	102.64	105.39	90.747	110.12	102.69	100.06	105.89	122.33	111.73	97.596	114.73	104.79	107.52	111.26	108.1	103.77	99.626	105.82	102.51	104.39	107.04	107.92	108.22	111.36	102.72	101.44	110.84	102.35	105.71	108.44	104.32	111.29	106.46	98.369	104.86	102.72	101.2	109.02	98.222	117.33	111.7	105.04	101.14	98.537
109.72	100.23	114.48	107.95	111.46	112.08	108.09	99.518	103.93	108.67	108.69	106.89	108.53	111.54	116.64	111.54	110.29	102.49	113.3	107.06	110.33	111.21	108.37	107.02	104.64	106.82	113.7	108.72	110.74	105.22	105.43	105.9	98.377	112.17	100.86	106.25	105.88	112.21	114.7	113.37	110.3	110.81	115.09	116.51	102.09	114.44	99.938	106.61	106.59	112.75
90.634	102.71	96.48	98.245	114.92	94.981	92.495	90.372	98.932	100.04	99.279	92.544	100.1	100.53	107.13	91.244	108.15	90.304	91.36	105.29	98.729	102.12	101.22	103.34	100.74	91.266	102.42	91.137	98.069	103.25	106.47	98.371	97.078	94.493	104.44	98.824	103.62	105.33	100.03	93.795	89.627	93.81	107.7	96.333	105.83	102	89.141	96.326	97.471	94.764
103.35	99.729	107.86	101.45	103.03	98.796	109.7	104.57	98.217	106.96	101.18	101.35	103.35	100.31	107.67	97.992	110.07	109.75	101.75	104.8	114.67	96.835	107.33	106.3	101.53	104.3	97.536	101.3	104.83	96.648	106.2	98.025	103.07	101.4	95.63	99.194	100.09	102.29	103.42	103.87	98.409	97.852	99.454	98.537	101.21	102.47	103.67	96.82	102.65	98.683
103.7	108.56	101.02	102.5	105.07	103.56	100.4	112.67	102.43	105.81	98.765	103.95	104.48	99.222	96.995	109.37	99.927	104.13	107.04	104.53	94.673	103.86	108.21	101.09	108.21	105.04	110.83	107.93	115.58	100.82	108.27	106.9	95.233	100.05	106.43	107.39	108.85	95.109	112.03	110.17	100.17	106.22	102.54	107.39	103.65	116.79	108.16	114.32	108.78	105.91
98.084	98.374	104.88	101.04	91.966	96.274	96.334	95.587	97.759	90.728	92.411	90.635	96.952	102.42	95.267	96.512	94.828	107.45	92.094	102.26	93.143	98.058	102.12	92.104	98.474	96.692	91.921	96.09	102.56	99.875	106.31	99.892	102	106.6	99.066	91.712	95.619	110.52	92.114	103.95	101.13	97.705	97.267	95.958	92.622	94.643	102.18	100.18	102.33	91.847
100.2	87.9	102.65	95.296	100.31	98.871	98.094	86.247	84.307	98.948	100.73	96.158	101.41	97.124	99.117	89.754	96.937	95.229	97.134	102.77	107.6	100.84	99.191	88.958	95.028	103.01	97.658	96.137	99.314	102.24	94.493	111.68	99.622	96.552	90.144	92.259	93.615	98.43	95.092	95.236	102.17	89.043	98.643	97.775	101.68	96.881	89.235	99.61	105.4	101.48
109.33	108	110.15	110.37	106.4	108.48	111.15	106.32	116.91	112.6	110.65	114.19	112.98	111.74	112.62	109.76	112.39	108.07	103.3	98.136	106.76	114.53	107.39	103.29	97.904	100.97	107.74	98.889	110.52	102.9	111.78	112.67	98.302	112.77	110.96	105.34	113.82	103.58	107.88	103.67	109.15	108.56	111.33	103.96	118.32	105.71	108.75	100.57	110.99	114.78
105.75	88.11	94.754	100.55	100.01	96.819	100.08	108.39	92.85	104.56	106.17	101.29	103.08	102.95	97.929	98.172	97.612	96.831	98.19	102.78	102.73	98.287	102.78	108.79	93.912	106.26	106.87	106.26	95.469	99.511	98.109	92.668	90.201	103.59	106.07	102.61	100.94	96.546	102.42	98.732	100.44	99.85	107.97	94.238	110.16	97.131	87.361	103.45	101.6	98.476
106.64	102.74	97.263	104.66	107.98	108.18	99.256	102.06	102.61	103.93	101.47	101.81	96.678	104.91	106.6	94.653	104.62	102.91	102.61	94.731	100.02	103.49	103.74	102.11	92.878	99.503	102.81	99.812	113.01	94.435	99.953	102.92	102.3	94.893	98.637	97.163	95.74	107.63	99.972	89.037	101.53	106.28	97.021	101.06	101.87	99.781	104.35	97.887	101.18	101.9
95.153	95.001	98.656	101.91	94.598	95.837	94.269	102.22	95.969	99.682	100.89	103.35	94.706	108.24	108.17	98.969	92.168	104.95	100.39	93.291	92.406	91.209	93.875	94.832	103.27	109.2	106.59	100.74	95.26	93.711	107.81	103.92	96.114	100.63	99.321	100.13	98.441	95.726	97.617	103.75	96.627	99.133	100.6	94.117	100.69	99.454	98.983	99.63	95.223	95.095
109	110.84	107.51	105.34	103.3	102.81	103.5	110.92	106.94	110.96	104.28	108.79	109.62	109.51	97.166	109.25	97.435	110.24	100.45	101.03	114.76	105.95	103.14	101.5	110.46	103.12	102.03	116.43	109.76	105.09	101.85	107.79	110.27	100.12	100.7	98.079	98.209	109.53	109.6	101.27	106.65	99.62	110.4	101.75	110.18	105.35	109.44	106.13	94.145	107.32
90.874	97.804	97.509	96.621	97.814	97.715	95.011	99.629	99.996	105.82	92.567	103.68	101.12	106.38	97.665	95.357	94.793	97.465	94.621	98.328	99.255	101.11	96.464	100.84	95.662	97.535	97.157	99.802	105.63	91.862	108.42	104.04	104.23	106.28	100.39	99.008	96.537	101.05	104.56	86.105	89.763	97.255	101.56	94.978	95.656	99.629	99.298	100.97	98.608	99.095
83.261	94.188	92.609	107.84	96.26	97.037	99.304	105.63	94.96	103.71	93.012	89.41	98.471	95.343	93.48	98.778	100.93	101.68	99.576	93.84	102.02	100.25	97.669	96.956	94.91	95.685	98.877	91.192	86.96	93.78	96.792	88.18	102.35	87.419	100.61	94.215	95.376	98.883	97.09	97.686	97.628	99.593	99.695	97.942	95.133	102.89	102.18	100.04	103.4	103.7
102.74	109.03	106.95	101.05	112.32	103.34	111.4	107.61	108.78	105.92	112.08	109.02	113.48	115.54	107.42	112.38	100.93	106.03	104.39	110.89	107.58	107.74	107.67	111.25	110.93	103.19	113.84	103.4	109.17	107.28	106.73	97.622	109.53	110.95	117.41	104.54	106.7	99.273	114.62	103.04	107.29	109.62	119.12	111.18	106.79	112.53	110.64	116.28	103.26	115.18
106.64	116.47	103.48	101.05	104.11	99.435	95.492	101.39	106.78	105.62	95.687	95.127	102.19	100.73	103.41	91.331	103.45	107.69	94.151	110.45	97.713	95.212	106.39	99.919	95.155	98.217	98.689	100.87	96.35	106.36	108.45	104.16	98.559	116.2	102.37	97.319	101.56	93.172	97.946	110.41	106.36	107.15	100.8	98.866	100.86	99.787	107.18	99.2	103.99	102.82
100.89	106.02	102.29	111.83	107.62	100.96	109.58	109.81	105.48	116.71	111.56	104.85	108.22	102.09	116.73	103.26	103.55	103.58	100.87	102.57	106.24	114.84	108.83	100.53	111.69	109.96	102.94	106.56	108.34	106.7	110.95	103.22	102.97	102.93	102.44	106.72	106.94	107.19	108.91	107.57	98.858	106.59	108.58	103.01	107.18	103.91	107.17	101.5	99.405	97.937
109.52	110.94	110.66	109.64	111.05	110.47	108.44	109.87	116.02	100.97	104.99	94.656	101.05	105.35	110.68	113.86	112.57	107.98	107.91	114.67	109.07	104.96	110.01	106.34	108.06	113.61	108.01	107.7	107	105.14	104.95	114.45	103.83	102.39	111.78	108.96	107.36	112.72	103.98	107.12	99.725	107.22	109.81	110.05	105.15	104.62	105.63	113.45	109.06	106.21
97.5	102.63	110.42	108.21	111.73	96.449	107.6	102.28	103.91	102.28	109.85	100.94	99.91	110.55	101.04	104.18	101.31	106.05	103.5	110.86	109.33	102.54	97.328	104.84	109.16	103.12	104.52	101.91	110.1	109.38	114.08	100.67	101.05	106.8	100.6	108.65	104.7	99.137	95.494	102.65	115.41	107.12	99.16	105.13	99.6	111.39	101.88	107.23	104.02	109.03
101.72	109.01	111.57	109.52	103.01	106.59	101.67	108.28	111.21	112.86	109.63	105.09	105.17	112.87	110.62	111.72	97.979	100.17	113.05	107.87	105.46	103.11	102.72	103.94	102.9	98.714	95.194	106.49	98.735	99.281	108.8	99.007	105.66	111.43	103.51	102.03	109.31	104.01	104.59	102.91	104.17	109.59	109.3	109.12	104.62	101.07	106.84	100.63	110.97	108.94
113.62	115.9	110.91	113.26	108.41	108.99	107.9	102.55	108.56	102.86	126.22	109.29	104.58	102.44	109.34	117.25	104.14	114.64	103.17	114.01	109.7	113.82	113.47	105.36	109.16	116.42	96.583	101.87	111.04	110.28	109.12	109.35	97.816	111.61	114.85	111.96	107.88	115.79	112.31	108.34	105.47	105.65	114.04	114.6	109.37	104.49	103.06	103.4	107.44	108.29
110.56	109.16	99.389	89.492	108.24	105.78	107.57	107.89	108.48	110	109.25	108.73	96.012	105.41	106.41	106.5	104.97	112.16	98.592	110.46	106.8	99.87	117.96	106.18	108.77	106.78	100.61	99.065	103.84	106.96	105.66	100.46	104.89	107.45	104.05	99.167	111.83	109.61	112.33	109.18	103.6	111.22	97.908	102.71	105.28	106.53	108.59	107.35	114.07	110.49
102.56	108.9	109.36	106.97	105.17	103.57	106.53	110.28	103.63	113.04	102.19	110.45	118.66	112.49	110.38	108.55	114.57	114.82	103.99	114.55	105.48	107.64	105.29	111.5	99.797	112.48	102.56	109.21	111.64	103.48	107.33	107.82	114.72	108.08	105.76	109.34	113.33	110.52	109.41	109.17	105.69	104.94	110.93	108.28	106.89	105.34	106.97	110.74	104.42	102.45
106.54	112.07	106.47	92.431	106.46	107.97	102.24	103.45	111.24	108.59	94.946	108.48	112.67	105.18	110.34	101.07	99.691	108.9	103.94	106.13	99.59	103.56	111.49	113.12	107.07	111.24	94.15	107.4	98.124	105.1	104.94	99.503	105.16	100.14	112.37	106.68	106.33	107.6	107.95	105.69	102.53	108.51	98.055	95.603	109.33	101.37	101.84	103.92	109.08	102.16
102.32	102.51	106.07	100.52	111.94	111.37	110.65	107.87	112.15	114.48	106.86	104.06	104.08	103.92	110.28	111.74	109.38	98.12	104.7	107.56	114.08	103.41	109.19	109.92	109.1	107.78	109.77	116.73	110.41	104.5	113.68	107.75	113.21	106.45	114.8	106.24	106.04	105.52	108.19	108.5	101.39	110.65	107.9	111.75	106.5	100.97	107	102.27	99.869	113.87
103.01	103.75	105	110.4	114.06	103.06	99.746	111.17	104.09	112.63	98.451	106.57	104.96	95.731	111.1	101.3	110.79	116.27	108.28	102.28	100.65	105.87	106.01	100.6	103.38	112.26	105.78	109.37	105.18	101.15	106.87	100.87	110.16	102.29	109.22	102.24	111.41	98.736	104.07	104.38	97.779	106.06	105.16	109.66	105.75	104.83	108.33	98.591	107.85	105.66
103.45	115.75	104.87	104.97	104.61	104.02	95.328	103.37	105.31	110.74	100.44	113.8	110.55	110.29	101.09	101.91	110.23	102.27	113.16	110.28	102.57	103.61	108.45	111.49	103.06	108.98	105	109.78	112.55	109.15	109.54	116.76	108.24	104.15	106.28	116.69	108.97	105.69	107.61	104.69	104.08	113.38	105.03	110.94	99.95	106.45	109.11	110.11	108.21	108.64
89.16	99.493	97.716	105.97	94.83	91.901	101.32	97.415	101.28	99.704	114.08	100	99.252	94.22	100.98	99.977	96.906	99.751	103.88	107.92	98.664	102.97	101.41	97.435	101.59	97.481	93.864	102.7	99.5	103.69	97.396	95.831	99.012	100.57	100.16	98.458	102.7	96.989	104.47	103.93	96.457	94.45	99.554	105.33	105.62	93.491	92.96	99.743	100.36	92.236
94.125	94.035	95.864	102.09	101.98	95.879	95.278	96.756	100.9	101.28	106.15	98.73	88.104	99.54	96.388	103.12	101.14	99.161	99.691	103.04	99.78	100.67	100.88	98.404	100.67	94.077	92.357	100.9	101.48	99.171	102.66	97.873	100.25	102.13	93.533	99.709	100.78	100.24	99.261	97.301	93.9	92.047	103.49	92.989	98.526	96.962	97.52	98.806	104.29	99.214
103.83	109.17	106.05	113.76	97.562	106.74	101.18	113.21	97.691	101.84	109.07	108.08	106.58	110.37	111.95	108.73	98.964	110.77	106.24	91.89	114.52	108.37	108.34	104.52	99.432	106.35	113.04	101.71	105.24	104.91	108.11	106.35	109.6	109.11	105.13	105.58	105.13	116.86	98.939	107.03	99.531	103.25	112.83	103.29	110.69	101.29	108.07	104.77	106.99	108.39
109.05	101.97	117.58	109.07	114.58	104.69	107.42	111.27	104.07	110.84	110.98	111.17	103.11	112.25	110.85	103.96	114.19	116.74	108.51	112.52	117.71	105.2	108.46	112.25	107.59	98.614	101.84	100.62	102.25	111.45	99.44	110.1	111.47	99.136	102.2	108.33	101.96	106.49	105.57	106.78	111.5	107.39	107.32	107.63	104.52	108.9	101.62	99.412	106.14	107.03
101.27	109.11	103.32	92.719	102.87	102.53	104.76	99.956	100.8	97.771	97.098	100.76	98.506	106.74	95.108	107.93	100.61	113.59	103.59	97.742	100.95	104.72	110.78	101.41	94.599	103.04	96.606	102.56	99.094	103.01	97.956	106.82	100.65	98.181	110.04	108.3	106.3	103.52	104.4	103.54	94.032	101.24	99.798	96.678	98.8	103.42	102.66	93.291	100.13	102.52
94.349	101.24	106.05	98.122	100.54	93.758	105.22	99.342	96.315	110.01	97.939	101.13	97.062	95.838	103.5	101.55	97.086	103.13	92.025	106.23	97.039	98.636	101.52	97.261	96.399	102.43	99.945	102.99	99.045	95.172	98.637	88.972	97.158	98.358	101.53	91.799	99.52	104.93	107.32	96.444	96.44	106.5	102.63	100.57	111.53	94.331	93.72	102.62	105.02	94.518
102.44	93.984	95.234	92.623	104.61	103.14	99.096	98.203	99.108	99.147	102.9	104.8	90.134	91.073	93.826	103.51	99.303	99.894	101.87	100.72	101.62	94.553	98.931	97.966	88.317	103.54	104.47	96.608	104.85	99.021	104.27	99.899	103.99	96.244	109.95	99.14	105.22	99.128	98.918	98.684	96.892	100.35	101.74	94.201	97.863	95.324	100.53	101.67	98.301	97.086
116.52	104.79	106	105.47	105.8	105.97	101.96	107.05	111.78	114.91	102.58	107.11	102.1	109.97	108.98	112.3	97.975	104.49	113.21	99.39	94.522	108.64	99.369	109.73	108.85	106.42	110.59	108.92	105.64	105.95	107.61	103.37	97.063	110.24	109.36	104.99	98.528	98.288	116.34	102.44	97.589	97.499	100.08	104.57	107.53	107.41	105.19	100.37	110.94	107.45
98.036	93.733	93.152	90.296	101.21	89.904	104.44	93.434	104.96	99.32	97.773	98.51	103.8	97.604	98.185	102.67	92.103	96.106	109.3	99.464	97.1	94.634	91.179	96.045	104.45	101.45	95.757	104.15	98.196	100.56	93.821	103.67	106.18	91.15	106.05	102.02	99.023	98.674	97.448	101.46	98.663	95.962	100.37	97.103	95.45	101.27	96.178	102.41	93.138	95.366
109.77	109.51	112.75	102.8	101.4	108.08	114.37	104.21	111.53	115.53	105.41	106.86	100.63	111.78	111.78	103.15	107.01	112.31	99.119	111.51	104.11	99.817	100.38	101.42	115.82	109.04	106.09	104.9	107.71	106.36	108.57	114.02	99.632	112.56	107.06	100.37	111.77	106.32	108.67	98.492	106.39	105.53	106.78	103.87	106.17	100.56	107.5	100.06	105.39	106.28
105.21	110.96	100.46	109.59	108.3	110.98	103.57	106.61	96.551	105.33	108.66	106.12	111.27	110.86	104.27	112	106.62	111.51	106.7	101.25	112.72	109.65	107.85	113.34	101.83	93.388	108.28	108.72	101.31	100.92	99.399	108.1	111.53	105.13	109.74	107.15	110.15	103.24	102.26	107.75	108.63	101.45	106.37	104.52	111.2	101.73	110.2	108.88	101.66	109.93
98.973	96.755	107.28	103.21	113.15	110.05	104.98	111.53	100.17	108.31	104.31	106.72	116.77	113.17	105.32	102.93	102.22	107.87	108.92	116.4	102.91	102.4	103.21	108.16	100.19	112.05	105.88	104.38	97.954	90.321	110.25	102.18	110.09	110.96	107.6	98.051	111.25	111.89	97.446	101.62	96.938	108.11	100.66	105.95	99.797	112.22	110.33	99.878	106.46	105.17
112.14	109.87	103.38	106.02	102.16	111.83	106.23	102.61	105.09	112.06	115.28	107.52	98.94	109.6	109.62	106.74	115.6	100.85	116.68	100.76	112.81	113.29	118.05	112.78	111.34	99.65	117.26	108.35	113.82	108.5	105.38	102.02	117.57	107.02	100.91	112.42	113.46	109.35	109.76	106.73	108.97	108.56	97.378	113.96	108.14	104.77	111.7	112.11	110.55	105.04
108.03	105.7	108.14	109.97	105.07	103.16	101.66	104.38	97.976	113.74	110.12	105.88	116.03	109.58	114.88	106.1	103.91	107.88	101.98	103.12	108.35	108.04	102.61	103.9	107.59	108.17	110.96	107.61	110.36	109.19	99.13	104.03	102.53	108.09	108.71	106.66	106.26	104.9	104.5	99.897	107.15	100.77	97.571	114.8	109.22	111.22	111.19	102.47	109.96	106.13
104.74	101.13	106.25	109.65	113.25	100.65	106.67	108.69	108.26	99.965	103.35	110.29	101.51	101	104.51	102.43	103.62	111.09	104.55	101.71	101.76	98.21	110.46	105.06	105.9	108.04	103.14	108.11	100.02	106.54	113.57	98.458	115.48	105.89	105.7	111.15	106.37	107.23	117.23	103.19	104.82	106.76	110.05	106.09	113.76	116.64	98.869	110.56	102.96	112.46
98.091	104.82	107.99	109.38	101.75	103.12	114.5	107.97	115.14	108.21	110.84	105.54	107.87	112.42	109.72	103.65	107.45	104.49	103.23	112.73	101.69	101	109.39	114.85	96.737	109.21	105.23	108.8	113.43	107.77	103.01	111.34	110.64	101.07	107.1	107.99	104.62	105.44	114.4	100.31	108.14	97.478	109.96	99.887	107.68	108.73	100.64	110.81	101.77	102.22
109.06	101.36	110.76	111.07	103.77	108.7	103.33	114.85	110.98	110.47	109.77	108.35	100.95	103.51	113.75	111.2	107.65	106.46	110.01	107.32	104.05	99.58	106.48	110.85	103.98	107.41	108.82	103.38	103.31	118.55	112.12	110.32	107.92	98.005	103.59	109.67	112.54	97.475	101.64	109.96	111.25	97.538	107.07	115.02	104.99	113.58	107.75	110.16	100.32	103.61
96.834	113.56	105.98	101.44	110.86	107.26	105.83	107.36	105.65	104.52	103.89	104.17	107.08	107.33	108.59	110.88	114.7	109.57	107.63	105.73	102.89	111.04	107.87	102.92	100.94	114.74	109.71	109.18	105.65	117.4	106.88	103.37	116.01	111.5	101.65	109.95	107.86	115.27	108.07	114.22	111.23	100.79	101.18	97.968	99.994	109.17	102.04	107.3	123.12	112.36
97.146	110.84	111.35	114.58	105.31	102.3	101.97	100.22	100.12	107.14	98.628	109.42	104.51	106.28	102.04	99.528	108.09	107.88	99.8	109.52	99.944	102.31	111.14	108.82	102.5	104.82	109.51	104.71	103.39	113.42	103.37	102.08	108.75	105.34	104.17	102.96	107.11	108.73	114.97	110.49	115.1	103.95	108.41	98.167	110.64	104.68	96.39	112.81	116.81	104.55
107.79	105.26	112.52	106.79	105.9	116.35	120.93	112.96	117.05	110.9	119.92	111.5	109.22	109.56	100.06	108.03	105.68	110.79	109.06	114.59	103.44	110.89	112.48	111.85	112.4	120.11	102.56	102.11	110.33	112.71	104.95	100.86	102.17	113.71	116.92	115.36	110.32	118.72	105.88	117.08	112.46	107.68	113.04	110.33	109.73	113.66	111.68	101.42	109.33	112.29
105.11	105.99	108.41	109.16	92.681	104.86	102.69	102.47	107.81	109.75	103.31	103.5	106.87	105.87	105.52	104.7	107.37	102.08	101.48	107.09	104.61	112.56	103.62	99.697	109.42	112.05	101.94	116.3	112.42	108.46	110.28	102.79	105.66	110.31	105.27	92.173	105.33	103.32	113.61	106.74	101.35	99.368	100.21	101.03	114.14	115.73	109.49	100.5	109.48	100.71
110.92	113.75	114.24	106.08	109.11	115.78	111.42	108.61	106.87	107	106.71	101.36	112.18	110.51	114.46	110.66	99.331	101.03	104.89	102.12	109.69	105.63	110.14	110.26	114.6	103.85	112.25	107.58	108.88	111.79	113.48	107.69	106.76	108.46	101.81	105.36	103.41	109.52	108.53	102.73	119.79	102.04	112.08	102.16	95.076	102.17	108.8	106.7	110.48	105.91
103.16	102.36	112.28	105.52	115.21	106.16	108.15	109.58	105.9	107.73	114.59	105.14	109.08	116.37	108.17	110.59	110.93	104.58	117.77	109.68	104.62	103.83	108.34	111.98	107.63	118.45	112.81	115.37	106.99	107.08	111.13	103.92	103.39	107.6	102.25	110.42	111.7	101.22	107.46	104.73	103.59	118.09	110.98	107.95	107.25	100.74	119.55	116.29	110.7	110.13
109.09	102.62	101.71	102.19	107.07	108.18	110.36	103.6	99.045	110.91	106.86	101.25	109.75	104.43	102.02	100.26	107.14	110.93	97.916	106.32	105.93	104.21	100.61	109.65	108.82	111.26	105.62	109.02	111.08	107.83	106.68	101.42	111.3	105.81	102.7	114.92	112.17	96.35	103.64	109.14	100.87	112.04	104.23	112.79	102.05	106.94	106.18	106.72	102.84	114.23
104.96	113.13	105.68	107.71	114.67	107.63	98.792	115.88	109.39	106.82	110.6	107.06	109.51	109.22	115.16	106.8	107.31	99.473	105.97	110	115.69	110.68	99.548	105.07	101.83	110.31	112.3	110.76	104.28	110.25	115.72	109.75	109.22	108.47	102.72	108.32	107.48	111.12	102.61	100.66	107.97	104.44	106.23	112.04	101.96	106.49	105.35	103.42	103.7	111.53
95.674	94.512	106.65	96.069	104.97	102.15	108.31	102.65	103.99	106.17	103.39	103.22	102.7	103.59	103.18	97.49	108.78	106.11	104.58	107.42	96.274	105.32	102.16	113.61	96.267	112.07	102.08	104.53	103.39	105.09	99.685	93.725	92.318	99.29	102.65	104.21	102.38	112.04	115	110.86	104.63	98.684	113.03	98.441	105.83	100.26	113.89	94.826	95.096	106.44
115.91	109.45	115.21	115.29	101.1	109.3	103.37	106.78	107.16	117.96	116.03	102.42	102.93	102.38	110.53	104.95	109.19	106.95	112.32	101.29	114.82	107.83	103.75	107.5	109.6	106.75	106.06	108.18	108.62	101.51	109.03	109.25	109.38	108.35	99.611	109.67	110.38	98.487	108.45	108.27	104.88	108.04	110.96	104.85	99.322	96.132	100.97	101.59	107.19	97.962
116.58	120.94	111.24	105.67	115.03	97.196	102.95	112.92	113.14	103.22	115.01	111.02	103.79	102.75	105.61	109.74	105.91	115.61	106.88	111.46	106.66	107.33	111.89	98.359	115.25	108.68	103.68	108.48	104.96	99.484	106.13	105.68	112.87	109.92	101.62	101.41	102.92	103.35	117.43	103.54	100.86	106.78	115.22	114.94	105.95	112.18	106.99	109.77	110.53	96.958
94.406	95.413	93.451	98.088	96.022	92.213	100.31	99.195	102.94	96.1	95.011	93.983	88.534	100.57	93.469	97.373	105.31	99.055	100.75	93.296	92.829	94.834	92.01	101.29	88.38	105.03	96.424	99.737	95.921	96.19	91.311	97.735	103.32	94.729	102.95	93.499	99.571	100.16	102.33	93.563	101.5	93.589	92.681	97.801	92.727	94.212	87.401	95.646	94.145	91.403
102.18	110.59	96.059	112.1	101.19	109.77	106.85	108.01	103.79	103.18	99.063	102.74	111.14	100.94	104.16	104.23	100.66	100.7	103.62	107.72	108.21	107.47	97.954	115.02	110.04	103.62	91.736	107.34	110.96	102.14	107.23	111.69	107.11	113.13	105.89	112.3	107.82	98.515	107.91	95.455	108.79	105.97	96.261	109.21	109.77	109.73	102.08	101.89	98.759	111.09
101.4	108.49	106.36	103.19	113.31	105.33	96.063	102.52	110.19	103.1	102.38	101.02	106.77	106.31	112.58	103	103.29	98.078	101.25	108.8	107.82	99.426	110.62	100.61	104.16	108.44	107.89	103.99	100.18	110.27	105.02	104.45	105.4	108.13	105.63	106.73	111.44	103.55	111.38	101.76	102.75	107.85	104.35	109.28	112.98	106.36	107.52	106.83	106.16	124.33
109.3	112.45	103.73	104.54	114.22	106.62	103.82	101.71	104.27	114.18	98.407	100.66	101.02	111.56	105.94	113.06	99.832	107.97	99.497	103.08	104.99	108.94	104.32	97.566	101.93	104.33	104.1	108.35	107.25	108.06	114.19	109.15	105.12	106.93	105.55	115.47	105.59	108.8	104.38	107.93	107.8	108.17	106.82	110.78	111.34	106.17	94.86	110.54	108.17	100.87
105.51	104.71	110.96	114.62	100.72	118.06	108.41	106.96	111.32	105.5	111.8	105.35	107.76	100.36	99.791	97.447	110.22	107.27	103.74	104.77	101.56	103.26	106.39	108.23	106.41	110.3	110.89	107.34	109.31	104.52	107.59	116.65	108.01	112.48	112.86	101.12	113.57	107.98	100.32	117.09	109.41	100.29	104.68	104.92	107.89	111.81	109.79	107.63	112.97	100.11
105.36	107.48	101.37	99.852	102.18	101.76	102.38	100.97	104.41	101.77	106.12	100.4	97.657	98.601	106.83	102.28	100.57	95.265	95.079	102.81	95.788	103.15	98.813	100.38	99.632	101.39	110.76	104.37	96.875	98.842	103.36	99.195	95.555	98.556	101.06	108.57	94.839	95.757	94.054	102.71	94.764	107.79	94.585	95.446	104.08	106.34	107.39	102.34	96.773	105.58
108.62	115.95	108.58	105.27	108.17	103.12	108.12	110.01	107.68	116.42	108.64	112.35	109.36	110.05	120.97	110.4	112.67	105.66	107.92	108.34	108.13	108.59	101.42	111.9	107.96	114.8	115.07	109.49	104.4	99.747	101.35	109.24	99.425	104.65	113.58	114.21	108.82	98.939	111.99	105.5	111.62	111.38	110.85	111.5	104.18	103.47	106.9	111.99	107.99	111.27
103.73	111.07	113.34	108.34	108.01	105.54	101.16	109.86	109.03	98.419	107.25	104.71	111.41	115.16	116.21	104.58	105.89	110.28	104.9	101.35	113.92	109.92	114.74	105.94	110.52	107.36	101.84	116.12	112.3	103.86	112.02	108.1	96.25	109.06	107.76	111.02	110.15	109.22	110.59	101.74	114.65	110.42	111.73	107.69	109.63	100.48	100.98	107.2	109.13	107.9
116.5	107.23	108.04	113.4	113.37	104.85	113.17	113.34	110.42	100.77	112.34	113.17	105.65	112.66	104.78	115.08	108.46	111.52	105.71	105.28	108.67	110.89	110.43	110.95	106.75	116.33	113.53	106.25	112.82	119.85	111.34	108.9	105.97	112.08	106.79	110.55	105.16	112.56	112.04	105.17	110.57	106.94	110.43	109.42	113.51	111.36	104.81	116.1	103.97	109.3
97.4	94.74	104.45	90.732	101.82	97.849	101	96.848	100.71	97.788	96.489	91.014	104.01	107.2	93.525	97.759	94.243	88.979	107.3	99.063	107.67	91.283	103.88	101.65	100.86	97.558	91.827	97.427	100.45	99.486	87.903	102.87	93.556	92.663	99.168	104.24	92.57	100.29	102.36	96.818	104.41	100.16	102.34	97.02	110.71	104.31	92.407	98.247	104.34	101.8
101.13	114.86	105.59	108.82	106.73	105.99	98.79	111.06	104.25	109.63	107.26	106.57	110.09	101.51	103.39	105.46	116.4	109.37	110.26	103.71	114.62	104.82	105.73	117.83	101.54	110.68	114.51	109.51	101.95	104.48	110.21	101.08	108.14	105.22	101.16	100.55	107.66	110.76	106.47	103.4	103.42	107.44	104.71	106.64	104.56	97.373	112.88	118.25	101.46	111.66
112.2	115.37	106.9	116.86	106.29	102.29	109.9	115.38	106.6	109.49	102.96	114.68	108	110.51	113.47	108.12	104.52	115.58	102.89	111.4	105.26	121.16	108.49	118.85	109.44	108.62	105.67	109.4	108.82	111.27	104.44	120.48	106.91	112.7	108.04	112.75	104.93	113.15	102.76	107.23	117.6	112.08	106.82	105.33	103.01	113.82	120.26	113.81	115.64	103.18
102.72	103.86	106.36	110.18	103.52	97.136	105.89	106.69	107.9	109.41	111.4	107.81	106.02	105.15	102.16	103.39	104.05	102.98	111.15	104.2	115.14	104.27	106.56	109.89	111.5	110.07	104.2	95.742	110.52	105.25	108.6	101.78	101.97	107.94	108.58	102.99	102.2	101.28	103.17	106.98	103.43	107.2	105.76	100.07	114.96	93.291	108.31	111.64	105.42	112.37
101.38	109.94	103.91	112.63	104.55	104.25	107.68	111.36	108.48	109.19	113.66	108.85	102.19	102.02	115.3	100.91	112.6	112.65	108.41	111.13	107.24	102.29	102.98	111.17	118.74	110.79	114.48	106.97	113.01	114.06	102.48	107.96	116.25	109.6	102.72	104.45	112.67	113.08	109.67	103.93	115.82	103.53	100.7	111.55	111.63	103.66	101.36	103.99	107.03	93.928
102.67	100.66	104.62	107.58	108.74	108.46	100.57	107.75	112.29	105.69	107.42	107.13	109.82	104.14	116.01	109.77	106.47	102.9	107.36	104.07	101.51	108.91	113	103.93	106.69	98.4	101.11	122.85	103.93	104.91	115.74	107.78	95.589	107.37	105.31	103.45	98.787	99.275	108.16	99.452	112.77	107.8	107.17	98.927	108.07	115.52	105.27	104.19	106.57	103.93
99.41	103.72	108.7	106.93	106.75	114.82	106.73	113.98	102.5	100.33	112.16	107.77	103.8	112.55	111.22	103.72	116.96	113.2	104.26	102.62	108.1	106.39	106.67	105.85	107.11	104.55	103.64	101.95	103.03	96.986	106.68	102.2	106.75	107.17	107.75	111.75	106.11	111.53	102.57	99.679	102.84	96.321	106.12	96.791	113.28	110.76	108.17	101.04	112.69	106.63
103.17	112.71	111.5	109.87	117.24	106.2	106.24	108.5	108.94	102.19	99.725	108.28	104.86	101.08	115.31	97.023	104.85	100.2	106.43	99.28	103.09	105.11	103.61	113.5	106.17	104.65	108.81	105.51	116.72	108.23	103.23	102.03	112.23	105.62	116.69	102.3	103.77	108.31	101.04	103.22	109.98	114.01	115.17	109.09	104.86	111.6	106.77	110.54	114.31	112.01
103.75	104.43	99.161	100.92	106.47	106.43	101.14	106.01	99.471	109.84	115.32	107.11	103.58	104.84	108.23	91.364	103.21	106.97	106.33	108.44	110	97.981	108.66	104.12	106.71	116.39	105.62	102.02	105.19	100.96	99.537	102.08	104.67	105.99	104.4	109.82	106.69	109.99	105.66	103.5	98.873	108.38	102.84	111.11	105.81	107.13	103.37	110.74	104.53	109.98
108.45	108.2	115.16	108.62	105.03	105.09	112.46	104.08	103.08	113.47	112.28	111.74	111.21	109.53	100.93	108.86	104.71	103.52	107.61	109.88	109.78	104.94	109.46	115.03	101.07	103.45	115.19	111.15	111.66	105	107.58	108.78	108.73	115.09	103.13	108.12	105.09	118.97	107.72	109.22	111.49	108.71	112.06	104.03	103.32	110.22	101.77	108.28	107.08	107.22
108.57	102.32	97.825	109.31	107.45	113.82	103.08	103.25	101.26	105.32	102.38	110.99	110.85	102.34	104.58	111.19	102.92	100.83	96.581	102.06	101.7	108.7	106.93	91.545	110.58	108.97	106.22	103.66	110.61	105.66	97.552	101.14	109.29	104.78	103.03	111.7	100.07	104.94	105.15	101.33	102.52	106.36	117.02	112.56	103.37	113.04	111.24	98.378	112.05	98.254
108.13	106.98	104.67	111.44	96.988	116.85	104.42	117.62	105.46	120.54	107.6	110.2	102.63	108.46	105.85	109.67	103	118.49	111.19	105.05	110.65	107.28	103.26	120.35	106.96	113.78	106.65	112.27	108.11	100.1	98.557	103.34	105.08	116.01	111.56	108.06	107.95	112.39	111.82	119.14	108.19	107.16	99.664	109.3	102.25	104.89	107.01	110.39	99.424	105.59
118.62	102.95	104.46	106.9	108.17	102.45	103.82	104.79	99.918	101.15	95.307	111	114.69	106.99	105.32	101.87	109.39	109.6	102.44	96.385	104.16	114.5	97.698	115.94	97.155	105.29	111.85	106.38	108.74	108.37	95.759	109.33	116.01	107.06	104.6	94.052	109.97	103.72	117.34	100.39	107.72	103.61	98.796	105.82	110.19	104.87	103.61	104.45	107.12	105.33
104.73	109.47	103.47	103.42	109.21	100.27	110.34	106.61	112.03	103.29	99.309	107.51	107.65	104.09	108.04	108.09	110.47	110.89	93.126	102.07	102.38	110.58	102.57	106.58	115.26	104.63	104.91	117.52	109.1	107.76	114.49	99.875	103.34	104.39	99.91	105.52	119.53	100.35	107.67	114.76	101.37	112.22	110.76	105.41	108.93	103.73	111.86	104.75	114.46	108.85
105.63	98.706	104.53	105.98	97.273	108.5	112.47	101.29	105.62	107.39	108.05	106.47	104.23	106.36	110.96	104.94	107.97	100.35	102.32	103.27	109.5	101.53	102.37	104.69	103.5	107.64	114.11	110.67	104.86	106.02	110.16	107.94	110.02	109.53	111.89	100.75	107.01	110.08	114.73	108.76	108.07	111.86	106.32	106.84	113.81	106.54	109.43	106.1	111.54	107.66
99.158	102.73	101.29	102.7	108.84	118.18	106.01	106.22	105.37	109.42	105.05	109.07	104.42	111.59	110.36	109.77	105.02	109.65	103.76	108.74	106.3	110.4	102.52	113.45	103.83	109.99	110.96	103.9	105.52	109.6	100.44	106.44	112.55	106.04	105.38	105.6	107.85	112.96	106.75	103.65	103.95	104.84	100.67	110.13	110.66	109.72	104.74	101	106.99	113.66
107.89	100.44	106.1	100.32	106.22	108.55	106.09	106.36	108.45	109.62	105.65	107.98	105.84	111.99	106.43	112.41	102.4	107.25	104.71	101.75	107.04	108.14	108.28	103.38	108.23	103.83	109.45	111.14	108.06	100.64	105.34	107.66	104.28	95.701	104.2	107.34	101.22	107.18	106.58	102.88	107.16	100.31	104.96	107.09	103	100.17	97.732	105.97	106.74	106.17
92.879	92.2	94.181	102.01	102.69	94.346	95.175	99.899	99.123	102.13	103.42	97.1	98.571	94.63	96.586	99.517	96.444	100.15	102.53	96.108	95.485	97.117	96.97	107.11	95.363	89.622	104.69	96.094	96.283	99.096	98.077	87.835	102.68	104.09	103.18	91.105	101.1	94.184	94.687	93.465	99.969	97.211	97.488	102.79	88.691	99.514	100.25	99.301	100.97	93.537
99.202	101.36	108.73	106.4	108.54	109.37	104.45	103.36	105.84	114.82	107.82	106.77	106.53	107.33	113.97	103.67	110.99	104.97	114.54	118.55	103.99	106.97	103.74	114.37	106.85	98.396	102.23	108.6	114.39	112.81	106.17	101.18	105.47	112.36	109.58	110.88	98.058	106.08	111.28	98.441	109.22	115.24	107.56	106.17	99.976	100.29	100.63	110.42	106.2	106.08
111.77	95.885	104.9	112.65	112.92	106.26	101.06	110.16	114.63	107.86	113.61	106.74	108.99	99.459	107.18	110.44	105.23	99.913	111.42	101.6	105.02	105.75	107.47	98.164	105.96	102.9	105.17	109.44	108.03	111.05	106.2	96.915	103.53	114.37	102.39	101.92	104.67	108.76	109.35	105	105.32	104.49	98.819	107.41	112.94	103.64	98.597	104.11	100.71	110.92
98.188	98.893	105.61	95.596	107.09	104.81	96.165	97.704	106.87	98.13	108.66	102.35	97.035	102.54	113.39	101.26	93.162	101.46	110.66	103.52	104.69	107.15	101.21	102.03	107.88	101.69	95.661	102.04	102.09	97.761	99.554	101.62	105.31	110.8	98.25	102.41	96.889	91.065	99.113	101.92	107.43	102.56	101.64	104.7	95.509	104.22	104.55	92.637	101.79	96.048
109.31	100.95	103.84	108.22	103.81	104.22	107.49	101.37	96.778	104.82	99.96	111.84	101.49	103.41	102.06	103.74	97.794	102.68	100.54	102.14	114.75	108.7	104.82	105.62	100.59	104.23	102.14	101.02	104.71	101.07	98.692	112.43	94.168	97.656	105.62	104.82	99.873	101.23	102.63	108.73	101.09	99.717	105.24	104.71	95.937	95.867	100.88	110.22	102	103.47
105.97	99.484	104.73	101.71	108.28	108.45	107.25	106.66	102.47	110.7	106.09	107.17	102.7	105.12	112.35	99.299	104.47	100.93	106.03	109.67	108.45	105.8	112.18	109.68	113.58	96.26	102.61	96.031	107.92	100.99	109.43	101.88	113.62	105.27	96.104	110.89	100.6	106.68	100.93	107.46	105.08	108.63	96.672	101.07	116.28	100.59	108.3	108.13	105.13	106.74
95.34	114.91	109.47	108.52	106.73	109.72	107.28	105.14	106.33	104.59	107.8	102.65	115.69	105.19	99.515	111.7	112.35	106.66	103.05	101.37	109.12	103.04	113.82	106.04	103.01	102.94	101.66	97.78	101.46	106.19	112.58	111.63	107.03	106.42	101.98	110.23	100.43	115.38	118.15	108.67	110.31	103.44	99.582	97.923	106.55	108.43	102.35	104.64	109.91	108.11
99.595	103	100.59	109.34	102.1	102.05	111.05	96.97	100.24	106.25	107.23	106.44	108.47	109.24	104.59	105.97	105.83	98.767	112.43	110.7	105.59	99.089	110.69	105.83	114.76	107.41	113.76	101.01	112.74	109.61	112.85	101.05	111.35	110.96	102.34	113.64	105.16	103.84	105.28	120.82	101.42	99.471	107.03	108.64	103.98	94.696	103.33	107.49	105.81	108.74
103.24	115.85	104.71	106.76	102.27	114.5	107.53	109.6	108.18	117.03	111.98	103.25	115.27	114.31	104.28	104.36	118.43	110.92	100.4	108.88	107.93	96.869	101.58	107.67	103.48	104.28	109.66	115.91	119.67	109.72	110.81	107.14	107.24	113.48	104.16	118.97	93.765	107.41	109.23	110.03	100.53	109.32	102.13	94.516	111.77	119.53	105.29	108.87	102.79	117.17
114.25	100.23	116.37	109.36	112.91	108.56	111.18	113.05	108.28	107.76	111.27	116.65	108.41	108.78	110.16	100.27	114.63	108.1	107.25	104.7	112.69	111.98	100.84	110.17	116.43	121.99	113.62	113.69	105.1	112.38	96.86	108.24	109.44	108.88	112.24	114.35	104.6	112.28	109.99	106.6	108.86	109	108.62	111.35	110.33	110.08	111.6	109.08	104.99	107.53
102.38	104.94	101.1	108.3	109.42	98.398	104.91	114.86	104.19	105.47	111.92	111.84	111.86	110.35	108.96	108.94	104.39	103.95	102.77	105.03	108.93	105.36	102.97	115.05	110.18	116.6	98.165	99.566	109.02	103.49	107.75	100.72	109.44	111.28	106.48	111.1	108.96	110.43	105.52	116.44	113.35	112.21	97.528	100.25	107.97	115.07	104.83	112.9	108.84	99.163
101.27	105.71	103.49	108.51	97.518	105.89	97.465	100.63	97.239	93.083	100.56	104.52	94.048	97.323	98.358	95.635	103.88	101.9	94.547	107.42	106.96	101.76	93.027	99.807	101.89	100.88	101.24	102.22	95.754	97.24	103.57	104.07	103.24	108.31	106.62	100.85	99.08	97.905	101.82	102.04	94.005	99.708	90.706	104.29	103.86	101.27	102.58	104.74	99.077	101.28
114.47	114.85	107.43	108.56	104.44	103.4	103.7	91.676	112.31	107.56	110.45	117.42	111.13	104.65	104.32	106.59	109.69	106.27	108.33	107.52	99.084	104.14	111.45	104.25	115.15	102.51	114.1	113.88	111.13	109.95	110.61	107.55	104.6	100.05	111.52	110.65	105.96	107.55	100.42	108.25	93.146	110.32	100.9	112.26	105.7	108.98	103.11	113.09	106.98	105.48
104.82	104.74	111.04	108.07	114.39	111.55	108.27	111.03	115.09	102.24	106.82	101.27	102.74	105.65	103.84	111.31	99.65	106.85	106.4	108.24	95.969	112.42	101.11	105.31	112.41	110.18	107.2	104.95	96.283	107	108.15	108.36	111.18	104	105.37	110.03	108.56	104.94	105.08	108.5	103.98	104.71	105.65	111.44	99.788	104.62	100.27	108.95	108.5	102.19
101.38	108.92	108.31	101.52	99.029	103.79	109.92	100.56	94.589	96.555	101.89	107.77	105.86	102.65	107.41	100.26	113.15	103.88	106.95	101.63	96.238	104.75	105.74	111.78	103.6	105.81	110.65	102.95	92.558	109.27	97.81	116.7	113.47	108.75	114.85	113.5	105.73	99.826	102.14	102.87	111.12	114.41	105.04	109.92	103.58	112.62	110.74	104.51	102.99	109.2
109	107.57	106.62	103.16	102.39	99.028	103.4	101.06	102.87	115.1	103.81	106.58	105.85	112.1	102.17	106.21	109.96	99.858	109.67	98.585	104.27	100.49	108.08	109.91	104.66	110.05	110.14	113.48	104.41	107.25	111.5	109.16	103.13	112.22	113.92	105.45	107.09	105.68	106.31	105.69	104.43	104.42	105.14	106.35	106.83	106.72	101.43	107.26	112.08	108.74
112.19	113.48	106.4	108.92	112.21	104.64	108.53	100.42	111.36	108.35	110.95	103.29	112.51	107.72	106.54	101.99	105.26	108.59	106.33	114.38	106.98	104.61	110	112.61	109.09	106.54	111.51	101.73	105.14	113.15	112.59	102.16	100.78	101.67	109.22	111.82	104.52	110.2	99.903	105.73	123.1	110.45	109.71	102.97	115.42	106.42	107.91	112.94	104.85	105.12
103.28	104.12	102.2	98.051	110.85	110.77	105.5	110.44	105.78	103.56	111.43	102.72	102.86	104.04	101.27	108.3	112.85	102.37	102.28	102.72	105.74	108.38	100.31	111.59	108.53	105.02	108.14	103.46	109.84	100.6	110.95	108.56	103.12	107.83	106.03	100.08	103.54	108.51	103.16	103.53	105.43	104.62	102.64	112.26	104.87	110.89	101.22	98.321	103.36	102.11
108	107.89	101.71	96.246	110.71	106.56	105.93	109.59	101.64	108.2	106.11	113.59	104.86	107.47	112.33	111.84	101.03	111.8	106.34	111.62	105.96	103.01	101.95	106.04	114.63	104.35	100.73	110.18	100.05	106.32	101.9	99.905	99.6	104.46	105.91	106.15	100.8	109.05	107.66	110.55	102.26	99.572	106.33	107.58	109.39	108.64	112.87	106.06	114.41	101.93
113.71	105.14	97.32	107.06	110.95	103.89	107.28	101.55	102.9	116.56	108.64	105.67	122.16	103.3	108.04	111.58	108.82	100.73	122.31	116.22	105.85	107.93	102.66	110.38	101.67	106.98	105.2	106.89	111.54	103.68	114.31	107.15	110.11	99.368	106.68	105	106.9	94.814	103.81	111.92	106.67	101.39	106.22	104.75	109.32	108.75	106.41	106.06	118.81	105.82
101.59	103.65	103.06	107.65	104.01	109.28	108.32	106.06	104.05	112.71	99.164	97.592	117.27	110.92	105.37	100.1	103.69	106.8	99.631	100.62	108.95	106.85	109.54	107.8	108.73	117.02	102.37	107.69	110.21	108.43	108.96	107.84	109.95	104.67	113.94	109.97	107.76	106.38	110.75	108.68	106.06	106.26	102.56	106.85	103.57	111.68	110.79	118.4	106.08	111.49
96.006	104.99	98.741	102.37	100.85	93.951	102.29	96.344	95.278	102.3	104.89	95.839	101.62	100.68	94.456	97.909	97.082	91.424	86.371	99.587	103.1	101.16	92.894	107.24	96.141	92.431	99.018	101.5	99.823	109.22	102.31	101.68	99.402	109.74	103.14	105.8	100.88	100.07	88.124	93.867	102.87	106.26	102.7	103.46	97.289	95.783	103.7	101.02	101.39	100.01
97.598	110.07	94.082	98.431	110.04	95.615	107.28	105.89	109.96	90.471	101.92	104.18	103.5	108.81	102.73	103.24	109.07	106.83	109.9	98.428	109.55	100.13	111.34	108.69	103.37	104.63	102.29	101.87	105.68	97.814	103.03	105.02	106.06	103.94	110.83	111.63	110.57	107.11	106.35	107.08	103.22	103.27	108.69	103	108.98	103.9	102.6	101.47	111.36	105.19
102.16	102.69	107.07	104.54	101.28	109.92	106.09	105.01	101.59	101.49	104.94	105.15	107.37	107.26	109.97	106.11	104.25	108.95	109.09	110.79	104.53	100.96	109.55	110.26	108.97	109.81	108.3	102.26	101.66	115.71	96.65	106.21	113.78	101.86	101.44	99.793	106.84	107.74	99.782	106.59	103.68	105.71	102.03	99.852	114.1	103.36	106.54	103.29	107.89	102.54
94.251	94.963	98.788	102.77	107.27	100.88	97.794	94.057	102.06	99.352	95.433	99.123	91.98	98.872	96.647	89.749	91.689	97.648	105.04	102.73	92.634	105.41	91.332	106.72	103.46	97.52	99.359	100.4	94.19	91.804	97.904	98.051	95.772	101.57	104.37	92.493	106	102.32	100.57	98.842	99.967	99.844	97.846	101.25	99.55	95.126	100.68	102.89	104.58	96.172
109.07	94.675	102.49	110.41	108.95	112.68	101.03	106.84	99.743	108.52	104.28	105.51	110.22	110.25	110.37	101.88	101.73	99.771	106.15	111.47	106.84	102.21	104.36	117.27	107.16	111.09	106.42	104.58	108.37	107.57	96.89	105.56	96.864	105.68	107.12	111.44	109.81	104.48	111.09	101.34	110.11	107.01	92.441	104.91	103.93	95.849	104.33	114.22	105.78	109.77
104.09	98.829	107.63	91.802	112.78	104.18	105.54	106.35	111.44	104.63	100.25	105.76	102.62	110.39	104.22	104.21	103.36	103.82	101.75	109.88	102.66	108.63	105.51	115.05	109.8	109.52	104.01	105.45	104.2	108.49	107.64	112.24	105.49	105.01	107.57	104.19	111.9	98.898	100.4	103.35	114.55	113.58	104.54	102.57	93.085	102.12	106.16	110.49	113.87	107.1
107.29	99.685	109.83	102.19	105.32	114.44	105.91	107.93	111.95	101.14	107	106.26	111.76	106.56	109.32	112.4	110.67	105.94	107.09	106.57	102.3	101.36	105.46	105.06	119.85	111.26	108.49	104.5	109.89	111.07	108.49	101.74	100.64	104.54	99.605	104.66	101.24	104.88	106.44	106.41	112.44	103.53	114.69	106.62	96.719	103.15	114.52	112.71	100.36	95.14
109.59	105.3	113.91	107.86	105.55	107.05	109.07	110.58	111.15	111.33	106.96	95.535	111.58	106.72	111.02	110.08	102.54	106.21	96.681	104.31	100.9	109.48	112.63	108.12	99.402	105.88	107.53	99.714	100.29	108.78	110.38	108.96	107.52	99.745	97.166	104.95	101.42	96.978	101.97	107.26	106.3	114.47	103.32	108.92	105.59	107.14	96.795	112.44	114.49	103.32
96.221	104.42	104.84	99.62	105.58	104.76	100.86	97.936	103.64	101.83	99.821	101.08	95.712	94.582	99.264	107.48	103.38	93.452	96.04	100.95	99.318	102.51	102.46	103.75	108.34	100.85	97.538	101.02	97.654	107.06	99.609	99.315	106.53	107.38	104.01	98.72	99.145	96.886	100.46	102.19	93.999	94.697	92.984	105.83	105.21	99.388	105.98	110.72	95.229	92.058
99.837	103.99	94.532	94.171	94.982	101.65	98.705	101.47	91.599	99.528	100.61	96.457	95.131	101.75	105.75	100.38	100.72	97.308	94.662	100.4	101.25	96.648	92.151	97.28	100.04	94.766	96.277	98.895	96.649	94.526	99.854	101.13	91.684	104.51	102.79	93.442	99.78	112.63	94.922	86.92	94.402	101.93	101.38	91.312	98.168	100.4	96.216	97.502	93.887	100.52
107.47	107.01	99.602	108.19	103.95	103.67	105.76	114.41	95.92	107.46	107.48	102.49	104.59	107.57	107.35	110.02	104.54	112.21	106.98	113.03	106.3	105.93	104.25	104.6	98.504	107.66	107.08	98.294	106.08	100.81	102.39	103.17	99.351	109.73	107.72	110.02	116.04	103.92	109.9	108	101.61	107.06	118.22	101.91	102.4	108.42	115.32	97.555	115.83	110.94
111.55	103.13	110.99	103.28	100.52	108.67	101.28	111.52	100.78	109.81	113.82	102.32	111.36	113	103.97	112.99	102.32	105.22	96.423	113.8	103.08	107.4	110.48	96.151	103.77	107.85	114.13	101.97	104.08	114.5	108.49	108.48	111.84	106.04	107.56	101.67	104.02	113.37	108.75	101.66	109.76	106.61	107.85	106.33	103.93	111.06	102.43	107.05	108.41	105.61
106.21	104.12	105.04	98.839	114.49	108.15	104.77	103.93	100.27	108.77	110.14	111.12	103.03	98.794	105.69	113.61	109.52	106.1	104.54	107.61	104.62	102.79	98.23	104.87	101.26	110.23	109.08	94.585	106.66	99.539	110.95	109.36	118.2	106.13	111.13	102.43	110.61	102.17	107.8	109.52	99.485	94.931	106.71	105.02	113.07	106.87	113.36	119.6	104.79	110.76
116.47	102.05	108.67	101.66	103.34	106.49	97.489	102.81	110.55	112.73	102.1	100.22	103.49	101.39	117	107.69	108.38	106.94	108.43	103.09	114.19	106.32	104.54	105.83	98.924	105.53	98.122	109.47	94.938	111.16	111.43	108.14	108.02	110.56	104.68	111.06	100.2	107.92	105.99	105.54	104.29	106.91	104.28	109.35	104.05	105.12	101.13	107.29	100.04	104.61
95.407	107.45	103.66	92.566	92.733	99.009	96.151	93.837	102.23	99.405	103.01	106.65	102.96	98.721	98.43	111.07	96.112	98.906	93.217	99.914	98.923	99.191	100.74	92.511	93.376	98.256	94.355	90.749	107.76	95.214	104.62	98.854	100.04	101.61	100.87	96.275	98.106	104.6	102.52	92.326	98.358	103.16	93.128	93.421	97.677	94.585	91.353	89.864	95.402	89.506
105.37	113.4	107.02	113.69	103.09	108.65	107.22	105.28	105.65	111.86	116.77	102.48	106.79	104.02	106.46	106.17	110.56	111.42	114.05	101.58	108.77	105.32	108.39	110.43	102.48	111.24	108.55	102.5	112.49	105.16	104.82	111.14	106.33	103.44	104.6	105.8	109.5	109.49	101.66	107.87	114.83	107.4	108.92	100.39	108.47	107.09	112.43	108.3	113.49	102.38
108.73	110.02	108.07	100.62	103.59	105.51	106.45	103.63	116.03	109.22	111.41	116.16	109.75	104.3	101.54	101.66	102.2	110.29	99.303	108.86	99.363	104.21	106.21	111.65	113.33	104.72	108.15	104.31	113.37	116.46	112.56	109.75	107.65	103.01	105.2	109.22	106.34	108.82	102.15	115.32	104.73	106.93	97.328	117.62	104.6	97.839	102.72	104.39	112.02	99.969
108.86	103.32	103.2	109.18	109.65	108.51	106.6	109.16	113.02	108.23	112.93	100.9	106.01	107.7	102.44	105.79	110.53	105.92	107.47	110.3	110.16	104.06	106.4	112.52	109.28	102.08	98.233	100.87	105.52	102.17	107.71	108.86	113.26	103.19	104.73	100.47	106.88	102.83	101.54	101.27	111.47	106.48	104.65	108.97	107.56	104.33	98.861	106.3	107.34	109.42
108.59	99.488	98.36	104.25	111.29	106.24	99.626	110.62	103.29	103.52	103.05	108.92	101.83	106.38	107.76	109.33	108.33	106.91	101.15	111.5	107.49	105.25	109.3	114.21	98.552	101.08	103.96	107.14	102.47	104.14	106.38	99.44	108.48	106.95	109.5	114.1	106.64	100.82	101.38	106.54	110.62	113.76	106.61	109.63	111.07	99.813	109.38	106.67	107.69	99.859
112.11	108.51	107.96	107.64	100.29	110.29	101.55	108.9	99.012	108.61	114.64	106.54	107.51	104.37	104	107.78	101.69	115.09	108.48	113.36	105.47	103.52	107.24	104.82	101.81	108.74	111.69	107.53	112.98	110.74	107.74	104.08	109.25	121.14	112.31	108.12	113.17	112.71	102.93	102.77	112.38	102.88	114.79	105.72	108.14	109.19	108.85	103.18	107.26	114.36
112.22	112.46	102.22	101.37	105.57	105.29	111.8	104.07	108.43	101.38	103.26	112.75	113.63	99.501	101.68	105.25	112.52	114.99	111.82	101.98	110.92	115.62	111.75	108.47	109.41	104.06	107.19	109.3	106.98	104.02	117.54	110.44	96.72	106.73	103.56	109.73	113.02	105.25	108.3	114.68	101.06	111.05	109.72	122.06	104.51	103.69	103.34	112.9	105.06	113.97
105.61	107.47	104.09	111.56	103.69	114.08	103.72	108.22	105.17	107.1	118.29	105.83	102.76	112.43	113.73	113.27	113.15	107.63	103.01	107.77	108.54	100.56	108.47	112.22	108.46	104.75	102.98	107.58	100.24	103.27	111.4	101.47	107.21	93.564	101.96	107.19	99.51	110.69	108.37	104.24	100.1	101.78	104.14	102.55	103.53	107.12	106.34	100.24	108.67	107.04
100.81	118.5	105.02	105.06	119	105.28	107.55	116.64	106.96	96.738	114.25	111.57	102.32	99.146	103.16	108.68	112.2	116.38	110.1	99.805	108.15	112.74	107.27	116.35	108.97	106.02	112.41	111.99	103.94	102.81	108.06	108.02	101.66	106.7	94.04	108.38	106.49	110.43	110.61	112.18	100.86	104.04	105.78	103.87	104.95	111.3	106.59	117.29	108.31	122.4
106.1	110.14	110.2	106.37	111.67	108.96	114.97	110.44	103.56	102.34	117.75	106.29	111.26	103.04	98.61	112.68	100.24	109.48	103.73	103.77	104.7	109.09	99.593	108.71	109.96	105.29	113.66	103.14	107.36	108.99	103.48	103.78	99.089	109.79	102.47	112.83	111.68	114.3	111.82	108.34	107.49	110.33	112.67	103.6	104.04	108.36	115.65	117.13	107.09	108.12
102.53	104.61	107.9	116.75	104.99	104.72	101.1	103.15	106.65	106.34	109.67	103.54	113.27	98.458	105.74	109.13	111.34	107.74	99.686	105.44	106.84	108.3	102.91	106.46	99.511	100.25	101.96	108.23	107.23	101.82	102.27	102.82	106.08	115.56	101.62	115.4	110.74	95.936	110.85	106.17	100.66	106.12	101.49	106.13	110.23	108.23	107.89	106.42	106.69	101.23
103.3	112.01	106.81	105.56	107.33	106.99	103.87	108.27	109.05	113.85	98.729	96.534	97.543	106.42	106.29	101.46	124.93	99.258	112.56	112.47	103.23	111.62	100.7	117.34	107.47	102.45	116.11	106.39	108.22	110.18	109.75	114.07	95.398	99.119	115.11	106.73	98.159	111.31	114.41	109.39	105.49	109.79	110.98	116.07	103.53	101.22	101.13	98.644	103.09	112.47
100.75	102.23	109.19	97.641	94.11	100.63	96.631	93.945	102.74	94.774	97.791	97.412	87.991	104.32	99.923	98.536	96.827	100.77	99.145	93.237	106.93	96.371	103.96	95.878	102.79	97.419	99.069	91.871	102.21	90.718	91.321	93.844	98.139	104.48	101.61	99.675	99.247	101.47	103.16	99.903	95.501	96.955	88.99	93.088	100.04	88.018	105.91	105.28	95.275	94.725
96.452	110.13	106.2	112.31	105.17	103.77	104.05	101.61	107.56	104.33	107.17	100.65	106.92	103.89	104.03	100.45	107.46	105.07	108.21	94.025	110.68	98.86	96.736	103.21	105.46	115.8	103.47	111.81	112.83	102.5	104.04	100.45	100.95	107.86	102.2	106.7	113.68	101.04	98.485	111.15	109.3	119.6	113.57	110.66	110.15	114.42	108.4	107.13	109.66	107.21
106.44	106.87	112.09	97.377	106.89	105.42	110.37	110.77	105.91	107.23	108.8	105.73	111.98	105.41	104.17	102.49	117.03	107.89	110.31	98.789	103.73	110.31	106.2	105.83	107.92	98.549	107.65	103.82	99.956	100.56	98.937	113.5	101.81	111.61	105.06	114.78	107.57	99.094	100.66	103.04	103.1	99.479	106.61	96.549	99.214	104.83	108.46	108.97	101.5	98.474
104.36	107.79	110.12	115.11	106.15	104.77	111.26	110.83	107.72	112.13	118.29	105.45	110.76	102.91	100.26	107.78	108.62	107.52	106.03	111.41	110.74	104.91	111.47	104.63	105.6	104.14	112.04	114.75	105.31	109.73	102.97	105.75	107.01	98.392	105.43	101.8	107.89	105.66	106.32	107.2	105.2	112.26	105.94	113.29	107.71	102.13	110.25	118.44	105.77	103.57
99.598	103.85	94.222	101.8	96.32	94.004	104.73	104.55	100.25	103.94	99.36	96.205	106.07	98.589	101.2	97.43	102.77	96.872	104.22	99.418	101.18	96.468	93.807	97.919	101.74	99.749	96.497	94.095	98.436	98.311	102.01	109.12	103.85	92.132	95.482	98.325	94.638	99.511	100.42	100.47	97.816	98.927	100.95	105.97	104.65	100.25	98.383	93.9	104.22	100.79
107.25	116.58	110.18	99.54	107.94	105.02	117.03	103.97	101.41	107.18	105.55	110.17	115.02	111.68	106.24	105.31	113.63	108.27	104.48	108.48	112.42	112.48	110.01	109.13	107.1	109.63	109.64	106.74	109.14	102.21	104.72	112.21	101.46	97.021	98.076	101.55	101.74	111.26	107.61	105.22	107.12	103.82	110.18	110.56	106.48	106.65	107.69	94.871	107.1	102.82
108.24	107.02	101.13	102.82	109.13	104.4	96.511	108.75	109.04	104.35	111.49	104.64	103.32	113.79	107.78	110.3	107.37	107.95	102.2	93.51	102.97	112.52	98.998	106.84	105.73	105.5	106.68	104.59	107.46	97.164	105.61	104.72	106.32	99.332	101.36	108.47	109.19	110.73	110.93	104.1	110.19	105.76	106.2	105.97	105.33	104.4	106.71	103.53	105.88	100.22
97.397	101.15	92.116	101.08	103.98	98.708	110.65	96.23	104.06	111.07	101.66	108.74	108.32	105.44	108.5	102.56	103.47	105.03	100.69	98.963	92.97	106.3	101.99	109.96	103.23	104.47	109.12	104.56	105.72	97.472	106.06	100.32	106.39	108.14	111.07	109.24	105.49	105.6	99.68	112.12	102.11	104.68	103.8	104.1	101.61	105.7	105.72	110.56	100.78	108.49
95.305	100.31	92.72	100.73	106.78	111.39	100.97	111.24	97.6	106.5	99.426	109.38	108.82	101.16	120.67	101.21	109.1	104.65	107.09	110.35	105.66	115.25	102.29	102.32	101.96	107.28	106.64	106.35	102.08	95.132	102.53	102.18	110.51	98.992	110.52	102.95	105.75	96.557	102.41	96.144	96.341	106.73	111.85	108.23	112.65	106.52	109.31	97.527	102.96	105.73
116.99	112.26	113.46	110.84	105.57	112.73	104.92	105.12	113.89	97.848	108.64	105.25	111.75	111.99	104.03	110.92	108.81	102.17	106.51	107.04	109.64	114.84	113.63	111.91	110.54	101.45	109.02	110.39	108.48	110.18	105.27	106.71	99.99	100.44	95.434	117.38	108.22	112.03	110.02	115.97	112.28	103.59	108.12	118.34	110.61	108.61	106.13	104.91	109.72	114.14
88.776	96.293	90.984	92.749	90.263	93.88	99.347	97.29	104.09	94.569	99.476	101.78	95.765	92.942	91.656	104.32	100.93	112.43	97.573	99.104	101.15	94.778	101.65	98.532	108.48	100.04	99.05	94.371	97.762	92.915	89.954	98.093	104.95	100.41	101.1	99.847	87.128	103.52	92.725	99.828	100.37	102.81	101.93	96.236	100.22	100.89	95.87	104.2	100.44	97.594
100.1	106.75	109.02	104.82	102.56	100.05	100.85	101.24	100.04	99.477	93.903	97.293	98.143	93.077	100.83	98.046	104.69	100.32	106.38	101.07	100.31	100.9	100.28	99.332	103.99	102.16	104.17	99.966	91.779	97.778	97.615	113.36	102.63	110.37	94.669	104.81	100.93	97.509	93.227	103.35	102.39	103.04	102.89	96.752	107.67	95.37	99.531	103.3	95.276	103.47
101.46	100.35	101.36	97.823	103.68	107.46	99.337	108.91	110.74	107.28	96.603	100.14	96.507	106.71	103.36	107.57	116.64	101.27	95.641	103.34	108.34	112.7	101.91	109.11	108.26	114.71	110.75	109.15	109.1	97.618	102.08	98.91	98.474	106.9	103.71	102.86	105.76	105.76	99.589	104	99.182	109.57	101.86	103.47	110.56	109.3	111.02	111.32	107.99	112.16
101.23	92.52	107.38	102.71	100.84	104.07	95.655	103.26	102.38	101.36	94.254	91.263	103.95	95.631	91.069	102.17	97.832	97.982	105.95	96.263	100.03	107.03	101.95	101.92	94.732	108.89	99.21	106.62	102.9	94.019	97.409	103.15	103.11	101.79	105.16	106.57	104.89	101.04	106.5	101.31	99.201	102.52	101.12	108.66	95.269	106.6	107.25	94.604	105.2	96.352
103.19	101.21	108.01	106.05	103.73	105.3	107.61	108.14	102.24	110.81	112.31	106.71	104.96	109.27	108.08	105.89	93.899	108.3	113.08	108.89	103.03	108.51	107.06	107.58	108.92	105.93	102.81	106.22	99.476	104.41	111.47	96.753	105.82	118.84	115.35	113.23	97.825	112.21	114.54	109.67	102.3	104.71	107.6	109.59	107.53	96.386	110.05	105.09	111.07	111.08
100.55	97.566	108.74	100.55	104.42	93.553	100.24	100.65	105.86	91.41	104.39	102.75	100.48	94.107	91.713	95.011	104.6	95.957	99.474	101.07	97.827	112.31	100.98	103.54	102.63	99.165	96.849	100.94	102.97	104.05	104.97	102.06	102.02	95.45	96.624	96.288	100.79	101.55	101.47	102.47	98.45	102.85	101.96	104.23	96.481	103.54	101.22	100.06	103.21	102.6
108.81	109.61	104.03	103.16	108.01	104.36	102.16	99.572	110.07	106.52	95.519	101.69	108.49	102.11	106.63	101.39	112.49	109.46	109.08	113.06	106.98	104.54	109.58	106.84	100.53	107.87	110.27	107.62	108.73	120.66	109.35	104.7	104.51	108.46	105.61	116.79	99.035	109.89	101.32	103.42	112.41	110.08	112.1	104.4	114.01	112.57	109.01	106.77	107.2	96.701
109.56	108.86	109.07	108.32	99.457	108.84	109.26	113.95	102.72	106.04	108.14	114.92	112.09	107.53	104.21	101.31	105.79	117.75	104.57	105.8	109.44	114.5	108.23	106.55	109.47	114.62	106.37	104.62	107.4	110.71	107.11	108.72	102.83	96.739	112.74	106	110.43	103.62	118.73	113.13	108.92	115.91	100.96	112.91	108.24	117.5	107.17	100.09	108.75	98.044
105.74	114.13	108.64	96.246	100.9	103.33	105.67	105.48	103.09	103.7	102.65	97.045	105.53	103.36	105.41	104.9	109.64	102.01	109.67	102.32	103.42	106.03	103.33	112.08	104.74	110.17	109.58	100.69	106.93	115.84	103.78	105.68	103.44	114.34	106.83	103.6	103.45	102.59	102.2	96.612	114.92	106.65	110.36	111.4	103.34	103.6	107.77	107.3	106.04	106.12
101.73	111.04	110.84	101.65	110.25	111.22	105.34	104.09	105.54	109.25	108.12	106.89	103.25	94.683	96.922	107.38	104.95	101.9	111.95	106.19	104.45	105.16	106.11	107.92	109.02	97.087	108.38	103.84	116.37	102.44	111.06	110.69	104.93	112.32	108.7	96.143	96.863	105.06	103.73	105.12	95.757	109.04	107.78	106.52	112.45	109.48	111.08	111.7	108.59	95.307
103.07	105.02	100.31	106.67	114.63	101.3	107.48	113.2	111.35	113.26	93.668	102.74	106.47	110.79	107.69	99.947	104.05	108.11	111.71	102.3	98.907	111.72	104.83	112.11	109.61	103.64	108.4	104.22	104.7	105.23	104.07	107.36	104.72	102.26	107.59	110.29	98.342	97.874	105.88	106.79	102.04	104.17	101.96	101.33	110.37	103.84	110.4	110.07	103.1	108.23
97.545	92.834	98.098	104.97	92.502	90.843	104.77	95.442	94.984	100.32	96.199	101.43	99.024	95.851	103.42	92.443	89.377	95.903	101.18	100.17	102.61	95.679	105.42	96.589	86.685	103.3	104.8	107.08	98.61	90.107	92.51	90.937	103.94	94.401	107.69	99.926	95.294	102.89	100.13	96.39	101.4	99.292	99.085	94.787	93.766	96.873	95.261	94.749	94.143	100.35
111.86	106.97	120.29	104.33	115.84	97.912	109.7	108.25	106.52	108.98	99.451	103.57	104.87	115.35	107.96	115.2	102.9	101	106.24	112.66	103.68	101.42	109.6	104.66	109.68	98.038	112.51	109.1	95.699	105.05	106.11	112.99	105.08	108.22	105.74	107.26	115.13	105.9	102.4	106.54	117.39	113.02	102.52	111.18	99.25	109.91	98.603	104.81	112.88	108.96
101.13	114.3	109.37	105.62	104.02	105.71	110.29	110.53	105.67	110.9	105.92	110.22	105.53	109.12	109.02	106.32	108.06	109.03	105.86	108.43	101.24	102.92	102.45	103.07	106.63	107.07	101.77	114.54	104.69	107.27	104.25	110.64	105.25	113.88	99.388	104.45	107.44	100.14	106.79	107.57	100.47	100.3	107.66	98.654	103.97	100.97	100.91	101.62	108.73	102.46
102.58	93.947	100.28	97.801	91.652	102.19	94.895	98.661	94.923	99.392	97.685	94.57	102.26	97.119	91.444	108.1	91.434	98.163	97.073	96.386	96.201	95.014	99.171	82.771	105.03	95.68	109.8	99.522	93.995	100.68	100.08	91.08	95.504	94.255	96.871	89.257	99.254	95.018	97.497	102.95	104.86	92.472	97.985	91.591	100.34	106.95	95.502	103.03	104.19	100.95
95.707	103.69	101.32	101.79	107.03	98.46	100.66	97.988	93.711	99.478	107.22	106.58	108.92	95.363	99.415	99.135	98.52	106.98	101.61	105.04	95.768	94.275	98.09	92.831	94.872	102.61	99.425	98.969	97.464	103.28	101.17	83.812	102.76	111.67	96.181	94.032	95.779	92.154	100.51	93.025	93.507	103.48	85.902	103.34	98.051	100.06	106.64	96.487	85.881	106.12
105.97	103.15	108.47	99.743	103.82	97.731	101.71	99.677	102.56	104.03	98.352	104.73	95.651	110.95	101.63	104.42	107.19	103.77	117.9	109.72	102.82	102.14	105.72	109.7	105.6	103.95	109.84	99.293	104.13	100.5	108.44	111.61	110.41	102.47	104.57	104.08	110.73	102.33	106.44	109.23	110.69	118.72	102.43	112.86	101.84	106.83	108.85	106.8	107.44	107
100.14	100.16	103.08	100.53	111.42	104.3	95.817	100.52	98.812	105.51	104.21	101.01	105.31	108.94	99.643	116.28	105.92	107.29	107.83	107.62	105.04	104.37	101.9	113.66	106.49	110.73	112.11	112.4	104.4	113.09	103.43	110.77	106.46	103.52	105.5	107.26	106.67	107.01	109.68	94.903	110.37	106.42	105.44	107.02	108.81	109.72	99.698	112.51	99.18	109.06
106.79	112.7	112.57	104.42	116.84	109.82	111.24	104.75	112.79	110.43	103.66	109.58	102.65	98.109	108.8	107.55	113.63	105.54	104.11	111.6	112.97	107.55	107.93	105.33	105.16	106.66	110.91	107.57	108.84	110.41	111.35	111.44	108.33	103.26	108.95	113.68	111.02	109.18	106.78	109.52	111.99	110.19	104.84	100.82	110.51	105.79	108.67	112.06	105.13	106.5
100.94	99.162	105.2	113.92	109.34	108.72	110.73	109.19	109.23	104.22	110.89	106.27	108.62	101.15	103.41	105.6	105.78	105.5	103.29	108	108.21	108.76	108.67	104.4	106.08	105.17	104.7	107.75	100.09	112.23	102.69	110.21	104.92	101.82	101.59	104.61	99.661	106.65	110.18	112.24	102.31	98.768	101.22	105.91	112.14	104.91	105.34	109.71	110.16	110.21
112.18	105.18	108.06	109.46	104.47	104.68	106.63	95.498	103.18	120.96	109.62	120.08	112.17	108.08	116.37	109.54	109.93	105.57	106.48	102.74	106.91	109.12	107.29	113.31	107.59	105.23	114.19	114.06	109.43	103.46	112.88	103	105.27	106.37	107.97	105.92	108.56	116.41	117.31	106.97	112.71	101.93	108.58	102.66	112.28	108.24	106.63	105.94	105.36	108.1
102.94	97.759	100.49	101.66	95.746	94.805	99.175	95.648	93.398	92.923	98.051	93.712	107.09	98.816	96.101	98.187	97.729	94.514	100.77	98.799	93.912	96.041	90.982	91.658	100.01	98.107	91.377	90.223	95.848	102.82	107.94	99.156	103.76	89.082	102.61	100.18	98.85	99.152	97.586	88.198	104.9	91.256	105.9	89.959	97.389	102.97	98.212	103.48	100.54	102.11
98.87	101.87	100.43	103.21	98.944	97.673	99.025	100.06	106.91	94.307	89.435	107.43	93.816	107.79	90.044	91.411	89.166	91.608	99.954	98.116	98.21	99.542	93.946	93.624	89.739	101.8	109.8	97.371	95.635	96.115	90.524	92.734	101.02	91.891	93.381	92.778	101.31	100.35	100.68	104.72	96.966	92.408	94.716	106.1	99.233	95.355	93.145	96.859	96.426	94.563
100.25	99.573	109.58	106.93	105.41	107.64	111.71	94.217	107.08	105.94	112.34	109.9	99.456	110.06	103.4	112.99	98.297	105.46	102.37	101.1	111.13	100.53	109.81	105.72	111.75	104.71	98.147	104.55	105.45	105.67	104.54	103.85	102.33	98.353	105.5	101.74	98.071	110.35	100.45	104.32	110.43	106.14	111.83	109.39	103.84	108.41	108.46	102.4	115.82	102.1
95.414	109.34	98.373	102.8	95.746	108.23	95.481	95.109	99.705	100.27	98.27	101.21	93.114	99.852	101.26	105.92	102.4	105.16	98.832	108.89	105.69	99.16	92.542	103.69	108.22	102.63	99.542	96.073	99.263	106.5	98.397	104.43	97.839	100.52	97.51	98.884	99.069	105.06	92.667	97.707	92.098	99.906	106.47	102.96	107.08	93.728	103.18	101.57	98.055	96.917
112.14	109.23	110.1	108.76	120.13	114.09	116.5	112	115.96	110.9	112.54	107.21	115.69	105.48	110.11	112.25	116.5	109.14	113.42	105.98	106.15	111.14	113.23	114.27	112.66	105.29	118.67	103.06	108.69	112.03	106	109.96	104.27	117.17	104.6	115.61	107.36	100.79	103.31	109.88	115.01	106.93	117.45	114.62	107.85	118.27	120.59	107.38	112.31	116.08
106.63	103.33	104.52	105.67	110.56	106.7	107.43	111.22	103.51	103.11	112.96	99.079	104.08	109.08	105.4	107.61	110.18	104.8	108.41	94.905	106.97	104.73	112.33	109.38	111.39	108.98	111.59	112.19	108.77	93.649	109.68	101.08	98.083	107.34	102.25	101.24	106.81	111.44	104.75	97.91	102.48	112.44	112.44	105.46	114.39	110.41	111.88	106.01	100.75	113.98
104.52	107.71	99.595	110.02	103.14	106.34	102.97	97.283	104.19	111.34	101.24	102.68	114.9	111.55	99.454	107.66	100.77	102.32	106.63	104.22	109.78	109.36	105.98	109.41	109.03	106.82	101.13	107.9	109.82	110.31	99.643	98.209	103.73	109.28	112.81	100.81	102.04	103.5	105.9	107.64	101.34	108.26	101.75	104.6	111.32	104.5	105.16	109.8	106.3	113.45
114.04	101.1	106.52	103.27	102.74	113.78	106.48	102.8	107.42	109.43	97.728	102.41	111.69	99.39	110.59	103.82	109.07	107.27	97.426	99.414	108.69	105.16	105.92	110.26	98.727	101.89	106.69	106.12	118.65	114.57	103.08	104.21	112.48	118.26	110.9	110.38	111.98	101.9	106.51	107.55	106.11	114.23	106.33	103.31	118.03	119.86	103.7	94.55	106.88	96.558
105.27	105.78	117	105.35	111.79	97.92	100.33	112.24	103.26	104.1	99.377	107.68	106.98	110.35	103.44	117.03	108.13	104.4	95.4	104.4	98.628	105.21	100.1	101.11	99.207	108.13	102.54	108.59	105.47	102.89	102.3	106.07	98.58	106.89	95.109	106.01	108.36	105.77	106.08	97.09	107.09	109.33	109.71	101.72	106.42	102.24	104.24	106.85	113.63	112.02
103.68	106.32	105.72	101.59	100.68	115.64	107.79	107.47	105.93	98.249	98.841	104.87	103.52	112.08	107.81	102.54	100.05	108.66	101.29	102.82	112.28	110.7	108.41	108.37	102.28	109.72	103.39	108.11	102.26	109.71	104	101.69	108.69	105.36	108.34	99.704	97.435	108.62	96.366	97.148	112.63	109.93	106.91	102.43	108.29	110.02	104.11	104.24	110.07	109.75
101.45	112.03	102.05	106.43	102.53	108.62	105.5	107.73	109.54	88.857	106.94	102.86	104.54	106.82	107.36	109.45	103.21	109.84	100.23	108.73	94.907	108.57	112.81	103.73	103.84	104.14	106.4	105.53	107.97	101.37	106.22	108.24	101.64	110.43	102.46	108.77	107.38	96.752	106.5	100.05	98.286	106.21	114.62	113.48	106.31	105.42	109.36	101.01	104.86	102.59
103.84	108.65	94.162	110.56	112.08	107.53	107.21	105.91	107.82	103.06	105.32	103.51	100.3	101.58	113.8	101.54	104.93	104.97	109.1	104.71	101.71	108.04	113.74	104.2	112.09	105.12	113.65	107.24	98.529	107.36	102.52	112.32	103.29	104.57	108.18	111.7	111.26	105.73	105.54	100.66	104.74	106.17	108.36	110.2	108.74	113.71	106.54	112.44	96.183	111.46
116.16	100.92	107.73	101.6	98.515	103.99	117.52	106.94	103.8	108.8	109.14	101.06	108.99	107.91	103.11	104.33	102.2	110.12	107.98	107.1	100.75	107.7	98.437	103.9	104.46	109.86	101.19	100.5	110.08	111.94	104.93	107.72	113.07	96.099	111.93	104.37	111.99	102.45	103.34	105.41	104.16	102.15	105.52	98.438	98.259	109.28	104.88	105.15	110.91	108.05
108.11	102.21	106.71	103.78	109.14	105.74	112.16	112.06	107.46	114.98	104.48	99.333	113.82	106.73	109.86	109.33	101.64	113.95	106.45	110.05	107.62	105.42	107.72	104.76	104.41	108.71	109.53	110.14	108.46	107.75	114.18	108.81	112.74	113.75	116.46	94.996	106.13	101.01	107.56	104.95	106.68	109.47	112.68	107.52	108.41	103.18	104.88	108.61	112.84	103.84
105.11	102.44	108.89	108.11	99.522	101.04	113.42	109.63	107.71	124.7	109.95	115.13	111.15	108.44	106.93	105.46	111.13	104.4	110.4	101.58	112.16	103	108.94	112.13	110.01	114.95	112.27	114.54	114.59	109.76	100.62	109.52	108.04	105.88	104.31	113.74	103.77	118.46	108.8	104.18	104.86	109.29	107.55	113.3	108.09	117.13	105.74	108.72	111.49	101.91
113.96	104.49	104.71	108.46	101.2	106.69	107.57	103.17	109.24	109.64	110.15	111.8	104.95	116.22	103.4	108.96	112.92	114.88	107.69	112.73	107.09	113.81	102.82	107.71	115.72	106	106.83	91.909	107.57	108.46	102.78	112.85	111.2	106.73	104.57	112.44	104.54	111.42	111.17	112.3	111.33	111.26	101.15	111	110.97	106.25	109.45	100.23	117.04	100.51
111.11	108.88	107.23	102.72	109.28	109.37	107.93	114.86	106.01	96.849	99.807	114.76	102.33	103.87	104.48	113.91	111.43	106.01	97.774	108.11	100.71	111.2	112.08	116.35	98.299	118.78	105.07	107.06	113.07	109.23	107.95	103.89	109.54	106.17	97.192	104.48	105.06	104.07	104.58	113.65	112.23	101.52	106.7	110.83	110.62	106.15	104.21	114.53	113.35	113.33
106.02	106.52	102.3	103.97	113.18	99.035	110.77	105.32	106.85	105.05	108.07	117.53	103.94	109.58	104.88	102.85	112.5	114.93	109.71	95.888	97.864	103.22	101.31	105.53	114.24	106.41	107.62	103.42	93.956	118.53	112.13	97.268	112.2	106.84	109.34	109.96	108.2	111.7	109.66	116.99	109.46	110.92	106.98	120.95	108.86	106.96	109.65	111.64	108.56	107.03
107.62	96.833	105.81	113.23	104.3	103.22	107.51	113.28	103.06	97.428	107.45	108.2	104.05	115.18	104.11	114.67	103.08	113.15	106.5	100.31	110.31	113.6	111.47	107.68	108.35	113.21	99.809	101.37	107.05	108.41	106.21	98.841	98.506	114.02	105.14	110.78	109.79	105.45	104.59	110.68	108.05	104.31	112.83	106.65	103.77	97.483	110.49	109.79	107.43	103.42
118.95	109.74	105.1	111.25	112.4	104.22	111.38	105.77	117.73	114.28	101.42	117.74	103.92	108.51	112.98	111.12	112.72	111.26	101.1	105.97	118.19	103.25	114.41	107.04	116.34	112.97	105.6	110.13	113.45	111.96	114.79	100.98	110.18	107.79	121.45	109.4	116.14	112.18	108.32	110.81	108.57	113.25	107.84	107.28	108.68	115.23	111.81	108.55	113.08	110.22
107.58	101.26	102.79	103.6	104.81	104.02	110.98	105.77	108.2	105.06	101.43	106.48	110.38	104.65	107.07	109.62	104.76	107.38	101.37	105.9	112.29	112.7	98.491	107.47	105.35	101.87	100.99	105.28	111.63	105.38	110.44	107.27	100.47	109.42	102.52	104.13	100.07	108.43	101.26	98.111	105.5	102.64	108.45	107.08	108.84	107.59	107.85	104.52	104.79	111.62
110.51	111.84	114.98	98.112	98.017	107.1	102.26	107.22	111.76	116.94	110.76	111.52	116.51	107.52	107.97	105.34	115.06	115.39	116.34	107.06	106.57	100.91	104.05	109.79	111.21	110.76	96.247	105.55	110.49	107.16	98.067	109.4	111.52	111.04	103.5	109.61	109.82	108.54	92.737	103.25	110.5	106.45	113.85	104.92	117.83	108.05	106.62	111.99	119.14	106.29
99.347	101.2	111.5	103.54	104.43	112.55	105.3	111.98	106.62	109.97	109.76	101.6	104.44	106.65	106.78	105.24	108.49	111.68	114.15	107.16	112.42	104.22	110.43	111.02	101.27	109.68	110.6	115.5	111.73	111.77	109.68	101.88	101.43	98.721	100.92	109.46	104.24	108.69	100.03	107.42	108.55	108.04	109.52	106.75	109.18	112.47	101.94	100.98	98.051	98.366
99.466	100.25	103.26	98.484	94.373	90.333	104.6	98.856	91.297	99.567	91.414	96.646	96.916	94.766	92.558	100	100.49	96.026	103.09	99.823	95.605	93.796	97.07	102.78	97.329	106.7	96.216	105.28	97.417	101.79	103.3	86.576	99.553	97.004	93.793	85.662	101.28	95.638	95.372	102.04	98.431	92.702	107.21	97.284	102.34	98.177	101.7	93.882	96.802	100.82
107.61	106.54	106.7	104.25	107.42	104.67	112.88	109.83	109.13	109.56	104.85	113.63	108.52	110.32	102.83	102.34	115.81	106.45	114.44	108.01	109.22	112.34	105.19	113.82	104.91	114.5	104.05	111.1	114.95	111.61	114.49	105.62	107.44	117.36	113.39	108.93	108.38	117.95	107.76	97.252	97.858	112.16	109.53	108.81	106.83	105.19	112.22	98.916	107.01	102.89
107.27	105.02	101.66	100.86	103.42	106.74	105.64	100.3	104.21	105.68	103.38	108.48	111.42	108.78	112.8	112.06	108.48	98.777	110.6	102.07	109.4	106.54	107.24	100.41	106.3	101.53	102.53	98.496	111.55	103.44	110.88	113.86	106.58	96.061	111.96	101.02	106.44	105.84	107.86	102.67	102.32	104.28	107.05	111.04	105.97	100.98	98.82	110.83	108.93	106.57
96.999	99.236	98.18	105.41	109.25	101.08	109.54	107.3	105.16	98.87	110.94	104.83	108.47	108.9	116.93	106.46	106.01	98.393	100.07	104.56	108.15	102.25	110.62	104.91	108.92	107.46	107.44	103.6	115.61	100.6	105.02	104.7	104.85	111.38	101.01	112.83	103.13	110.8	111.05	106.25	103.16	96.014	97.508	105.51	110.05	91.293	104.85	104.53	103.01	101.41
112.2	98.64	108.65	102.68	104.84	97.771	99.784	109.58	106.05	103.82	103.75	110.66	102.79	105.2	106.65	104.87	106.6	107.66	107.19	110.36	104.78	103.48	104.8	118.34	103.37	105.46	106.56	103.35	107.5	105	97.236	101.23	105.74	111.95	104.75	105.69	100.26	101.65	110.03	108.43	99.433	110	113.77	104.63	108.64	111.43	110.84	108.03	106.05	107.63
103.73	101.95	108.95	109.97	108.3	102.36	102.98	120.24	99.526	104.44	105.61	106.29	105.51	107.75	108.61	99.258	109.08	108.25	94.5	112.66	114.51	106.16	101.8	110.19	112.22	102.08	102.76	105.18	100.94	100.89	103.97	103.49	104.68	109.74	110.85	105.45	113.1	108.86	95.08	109.3	101.03	98.784	98.398	101.76	100.89	102.13	103.42	101.36	109.78	98.718
110.93	115.16	110.3	118.44	103.35	107.66	105.4	110.2	116.99	105.43	117.36	107.05	108.57	109.87	105.9	117.28	110.87	109.78	118.86	108.06	109.54	106.15	112.33	111.83	107.14	116.48	109.85	112.57	108.8	102.64	108.81	110.78	108.24	105.9	107.02	116.5	114.47	105.56	102.06	115.87	110.66	112.3	113.32	106.43	112.28	105.65	123.78	116.25	114.15	113.52
96.576	101.65	102.07	106.95	103.02	90.172	100.28	107.08	104.04	92.908	99.878	95.486	97.719	96.094	90.67	102.93	94.296	97.18	105.71	99.794	104.01	97.953	100.78	100.35	101.15	108.27	89.286	92.134	104.26	107.01	101.03	103.45	98.208	101.99	93.313	98.843	96.162	95.34	94.562	101.92	96.296	110.3	102.5	100.37	102.52	105.38	106.49	102.83	113.34	94.998
101.19	111.48	114.83	105.33	99.887	110.32	100.65	109.38	104.21	118.52	104.85	111.65	103.43	106.11	112.46	106.89	107.79	114.04	110.27	107.62	106.77	102.56	105.05	105.42	104.63	109.04	109.25	104.51	112.6	106.75	106.01	112.65	104.8	105.35	103.5	110.71	108.3	99.541	108.65	107.36	111.11	109.36	106.46	101.24	107.22	106.81	106.58	96.491	104.82	106.64
105.04	98.56	108.81	88.876	90.426	97.505	101.97	100.22	88.275	95.274	102.28	104.8	96.206	96.767	99.701	94.426	100.42	101.35	101.31	101.4	96.657	93.095	104.13	102.87	94.274	99.636	99.216	88.93	97.812	100.94	106.2	97.347	105.01	103.17	96.647	85.986	100.44	89.977	99.393	96.856	96.338	104.51	101.91	98.091	107.5	94.986	95.596	95.165	94.895	93.605
98.431	108.53	101.56	107.04	101.82	111.37	103.29	99.722	101.93	105.1	103.26	104.95	112.16	110.83	103.54	98.493	104.47	112.4	110.61	105.4	104.69	106.53	93.951	101.57	107.33	100.4	112.27	104.52	110.09	112.49	104.28	101.04	101.12	106.44	106.47	104.9	106.39	107.4	108.46	115.2	112.32	105.73	100.23	107.57	101.23	101.31	103.88	118.4	109.34	105.52
108.83	101.4	95.184	108.58	110.44	99.08	103	108.1	113.75	108.97	108.42	97.924	109.09	100.27	109.61	111.07	105.76	110.5	97.82	104.82	106.42	111.17	103.05	102.27	104.26	107.16	101.04	99.543	104.55	108.83	109.57	104.42	113.85	104.18	103.53	99.525	104.16	100.04	113.77	101.8	104.46	98.717	104.69	100.72	102.3	105.54	103.41	112.06	98.987	112.17
103.41	105.16	97.814	108.37	112.05	105.77	104.22	101.37	111.9	105.03	102.23	102.87	115.24	114.46	103.19	117.55	107.15	107.14	109.38	105.34	108.34	116.04	110.74	103.94	110.37	109.22	104.94	111.16	113.94	100.16	114.07	107.49	113.94	107.89	113.26	101.04	107.7	111.86	107.67	108.27	112.36	107.21	113.54	107.21	103.11	108.78	104.66	114.48	107.2	107.81
113.24	108.32	104.09	95.234	109.31	98.633	108.02	105.86	103.35	111.48	95.919	110.63	106.18	102.61	101.28	96.452	101.21	97.332	107.16	100.15	111.17	99.683	104.71	102.42	115.4	104.61	105.2	106.58	103.62	109.15	102.67	103.27	98.914	100.9	97.657	107.93	100.13	96.375	99.26	102.03	104.62	97.166	100.15	102.02	102.47	103.5	117.67	101.85	99.825	100.28
106.7	102.4	109.11	98.4	109.57	106.31	115.14	106.16	102.54	116.83	94.904	108.93	105.61	108.51	105.41	109.1	105.03	105.1	110.65	112.58	108.66	106.64	107.95	108.81	104.77	108.3	104.64	101.88	104.65	98.504	103.93	103.33	99.957	108.17	107.45	94.197	122.1	102.94	109.26	99.58	107.21	108.36	104.7	117.34	106.15	108.83	107.66	105.83	116.18	104.08
98.693	99.302	107.83	96.71	99.027	99.5	94.332	100.11	101.73	105.87	96.429	100.37	84.521	91.616	104.44	93.873	91.707	96.171	93.277	103.96	99.484	86.213	97.869	97.339	87.471	97.548	97.334	94.379	94.544	108.9	91.308	98.06	108.91	91.803	98.262	94.742	104	97.409	99.649	93.327	101.55	87.688	94.372	99.18	97.93	96.57	97.237	96.068	91.186	98.087
115.56	106.51	104.65	111.16	99.968	105.2	103.86	110.15	110.76	107.51	110.11	100.39	104.16	102.61	103.36	109.16	108.05	106.69	107.31	104.67	100.21	108.11	107.8	102.71	111.52	106.2	105	108.07	108.75	108	105.42	113.9	113.42	103.12	106.2	113.44	112.02	104.3	104.38	101.04	108.6	105.85	99.019	114.99	100.24	96.518	104.45	112.4	111.19	105.08
106.39	108.29	97.133	118.35	102.41	111.73	103.94	104.63	105.57	101.64	112.9	110.75	100.22	100.4	105.96	111.23	105.5	108	113.06	103.98	105.32	102.82	102.79	114.58	102.73	108.51	106.18	103.04	109.68	96.07	105.81	101.13	109.82	102.06	103.16	103.76	108.4	109.86	103.18	106.34	103.52	102.48	104.99	109.07	114.36	107.47	100.72	102.24	106.43	104.09
110.35	109.56	110.63	112.75	109.68	107.9	108.88	116.46	112.24	107.1	100.5	115.71	112.66	111.83	98.688	106.19	106.5	121.21	110.8	109.47	108.6	115.5	112.9	104.25	118.64	110.14	109.68	119.16	116.33	112.23	112.65	112.27	109.95	103.46	103.72	107.67	111.3	99.124	117.77	115.18	115.49	102.26	107.43	107.05	111.7	107.74	111.1	107.28	114.62	111.63
108.78	100.72	105.79	104.41	100.95	104.71	106.77	100.82	101.02	103.5	94.427	98.345	103.48	99.718	93.676	102.25	98.943	107.73	98.529	100.79	102.57	99.632	107.57	113.52	100.66	105.27	99.175	101.88	94.663	94.738	102.54	112.22	102.58	94.621	104.55	97.448	99.669	101.07	107.92	90.782	97.68	96.615	100.78	88.906	101.72	109.09	98.289	98.255	101.88	94.789
108.44	115.2	107.96	101.87	117.27	110.86	99.008	105.86	115.24	110.58	116.34	110.08	99.608	101.7	114.5	104.51	105.9	109.84	109.06	102.14	98.364	102.44	102.87	112.47	95.508	108.97	103.54	101.96	102.92	116.68	110.6	100.02	107.25	114.39	119.25	106.08	104.27	109.28	109.31	112.05	101.82	100.38	108.63	107.06	107.17	113.3	108.62	106.17	106.98	107.22
108.97	106.22	113.49	108.49	111.82	104.71	110.93	109.43	110.43	107.44	114.79	112.41	106.69	105.67	121.76	103.39	114.53	114.14	111.31	105.62	111.49	112.81	108.94	109.22	101.76	110.13	105.16	104.25	109.61	113.9	107.04	108.12	119.53	117.37	100.26	111.29	101.5	110.68	97.779	109.74	106.44	116.56	110.08	110.63	105.17	113.71	108.9	109.48	112.47	108.57
109.49	104.33	108.93	113.37	112.83	105.59	105.35	104.84	108.5	110.44	105.81	102.06	109.08	102.07	112.11	107.86	105.77	100.18	106.9	100.98	105.34	110.24	112.28	108.48	102.86	105.57	111.94	103.81	105.01	103.6	105.35	113.55	112.62	111.18	110.78	114.04	108.03	106.79	111.83	101.06	111.96	107.45	101.23	110.02	112.31	112.1	109.8	112.21	108.19	102
103.53	115.38	107.11	106.57	104.44	97.696	105.19	102.01	110.1	102.5	106.43	106.36	98.198	110.37	99.462	108.07	101.54	116.35	116.51	100.2	116.43	103.45	111.34	111.91	109.01	112.12	110.49	109.31	104.81	114.2	110.31	106.8	109.13	116.49	108.35	113.52	109.44	112.43	97.427	103.69	112.16	117.95	114.19	113.48	111.37	108.76	106.54	107.33	106.47	111.19
109.48	111.16	103.68	108.15	105.57	99.811	102.05	107.08	108.19	111.01	105.12	108.07	115.33	114.05	102.06	101.73	106.03	104.79	106.26	115.61	104.37	102.76	106.26	109.83	106.76	105.3	104.37	109.24	101.58	107.2	105.87	104.54	116.14	104.32	112.64	106.69	110.72	110.22	111.48	106.97	109.79	107.51	113.19	113.08	103.31	102.59	112.11	114.3	99.623	110.7
97.345	100.9	86.277	95.733	97.771	98.658	98.484	90.03	96.544	99.85	99.338	100.88	99.305	91.963	93.596	98.204	98.381	93.857	103.47	99.6	89.913	101.36	100.72	96.456	94.338	100.54	103.73	94.134	89.457	96.029	92.88	97.618	96.69	100.65	106.29	109.4	102.12	96.949	105.97	97.768	95.233	102.79	106.07	102.37	101.34	94.79	106.17	106.95	93.323	90.601
92.732	98.917	103.31	112.83	105.82	100.18	108.55	104.04	104.85	97.678	101.69	104.61	110.76	109.89	105.63	100.38	101.99	113.2	108.54	101.64	96.954	114.44	103.46	105.23	106.63	112.71	109.06	111.14	106.84	93.693	100.9	106.36	106.62	100.87	110.04	96.635	113.85	103.01	116.61	103.28	105.24	112.34	106.8	102.16	106.68	112	109.4	103.57	107.45	102.24
104.08	99.007	102.54	94.395	99.41	92.023	99.888	94.795	103.93	101.74	104.68	101.96	100.81	105.9	91.108	101.54	105.52	99.087	95.541	94.509	107.8	99.8	96.619	99.738	98.713	96.06	94.695	102.37	106.23	89.362	89.807	94.69	93.59	95.051	101.49	94.745	99.152	104.92	98.323	90.631	101.25	96.237	101.82	105.37	97.692	99.407	97.424	93.589	101.44	98.17
98.905	108.11	104.74	108.45	110.93	105.15	101.73	99.065	103.41	106.68	107.98	101.6	113.72	101.09	103.55	106.32	98.075	101.73	113.32	98.831	104.78	103.57	98.558	102.66	111.76	108.87	104.11	95.618	106.95	113.29	97.64	103.67	103.33	100.33	104.57	98.463	109.21	110.08	111.25	101.53	103.54	107.32	96.98	101.11	111.06	111.78	112.23	112.03	100.97	114.14
107.89	102.9	107.06	105.27	103.93	111.82	106.45	106.7	109.36	98.062	110.6	100.41	108.98	109.07	97.685	109.43	102.68	108.81	107.64	113.68	107.72	107.51	117.47	107.41	99.87	114.07	108.95	99.653	103.67	103.69	102.19	109.41	111.43	108.18	97.925	106.62	107.35	111.83	104.32	110.58	105.87	103.97	105.33	107.3	102.4	106.7	106.76	109.34	105.48	110.17
98.824	94.412	97.423	98.001	96.841	96.008	97.648	91.701	106.49	95.35	97.728	91.504	90.285	97.09	103.89	93.191	92.104	91.223	94.044	98.611	93.848	102.65	94.22	102.32	98.688	104.06	103.57	87.122	99.519	98.824	99.322	100.24	98.847	96.703	97.862	104.25	90.694	102.05	101.52	95.821	91.337	99.696	98.009	101.97	100.16	100.43	106.08	96.685	104.26	94.944
115.82	103.36	114.64	99.929	108.72	106.74	118.26	106.16	106.01	108.18	108.01	110.21	116.92	112.43	108.29	108.55	115.04	113.1	106.27	112.47	112.14	108.82	106.12	118.38	112.75	108.41	108.62	111.67	106.02	109.91	108.76	102.94	112.54	108.83	112.8	102.33	107.75	110.06	115.12	106.12	99.36	106.95	115.18	106.86	108.42	106.77	107.44	111.21	112.26	105.56
118.92	106.61	113.68	107.41	102.38	106.9	108.95	109.58	104.68	103.02	108.33	99.45	109.9	115.77	103.03	103.4	101.04	104.83	104.44	108.26	101.47	101.57	108.58	101.54	101.24	112.07	108.96	105.72	106.56	115.2	104.44	98.944	114.72	106.79	103.24	110.14	104.23	103.08	106.14	97.443	106.58	114.45	98.801	107.52	102.44	104.79	107.18	107.9	112.8	103.09
117.47	111.96	114.88	104.85	103.75	104.89	96.878	106.2	106.16	102.48	99.623	107.66	102.75	105.27	101.83	107.74	97.799	105.33	107.69	104.47	108.22	109.95	108.25	104.3	105.36	101.54	104.62	103.9	111.34	108.37	113.92	106.78	102.14	101.64	97.945	105.2	111.49	101.97	102.16	100.39	104.89	111.48	107.17	98.28	112.38	106.33	107.44	108.43	107.5	112.87
101.61	101.88	101.44	106.79	106.27	108.23	98.096	106.92	102.12	107.42	105.72	106.59	104.87	97.862	105.74	108.52	100.17	99.836	108.27	106	97.243	108.83	107.51	112.36	101.43	100.65	98.113	95.96	103.07	104.83	105.08	99.268	105.08	104.52	103.89	113.09	97.905	112.18	101.76	101.43	107	99.832	100.55	106.23	109.36	101.73	113.88	106.32	103.19	102.02
106.27	102.6	106.54	107.21	105.56	107.16	102.4	105.88	112.32	107.26	102.34	99.41	102.12	99.022	104.4	109.06	96.854	102.08	112.44	109.77	108.82	94.645	98.029	99.827	101.96	103.39	110.41	113.2	107.82	98.799	102.76	113.38	96.476	107.29	104.21	102.6	94.774	112.06	111.6	98.425	104.47	101.51	105.99	99.566	101.24	109.32	105.49	107.68	101.52	104.2
114.92	108.82	109.63	115.05	112.9	107.53	102.17	114	121.08	107.95	113.98	106.71	107.23	107.3	106.86	115.16	107.94	111.85	112.15	115.54	115.07	114.96	108.38	113.75	117.91	117.74	103.23	99.676	104.67	105.41	103.6	110.1	111.2	111.72	110.13	100.71	111.79	114.51	114.28	104.33	106.07	104.27	97.442	109.37	102.41	107.73	113.48	109.54	107.77	102.76
105.85	110.55	103	110.27	109.4	108.37	115.01	109.67	110.52	102.4	109.9	106.65	105.22	105.1	108.13	110.08	109.59	107.64	106.92	104.25	109.45	114.94	105.09	103.94	106.25	112.69	105.04	107.75	112.49	104.78	98.339	107.62	110.35	99.046	107.39	113.1	110.15	109.04	102.98	114.36	101.9	102.85	106.42	114.72	101.2	102.59	97.061	101.28	101.85	103.42
105.3	106.71	113.69	98.538	110.49	101.83	105.08	99.83	114.46	110.26	112.48	111.9	110.28	95.848	115.18	106.91	101.73	115.15	104.6	98.09	101.51	103.56	109.13	108.49	111.73	111.96	112.75	105.59	105.11	111.26	109.17	109.02	108.76	103.75	111.74	96.35	102.75	105.71	108.39	111.99	110.13	102.43	104.12	108.2	117.42	103.5	114.6	107.65	109.04	105.22
112.47	106.51	112.49	111.12	117.31	107.37	107.41	106.04	99.347	108.88	103.84	116	111.22	102.83	106.54	105.17	112.58	106.73	111.77	104.17	111.52	100.67	111.69	105.87	115.13	103.93	106.44	101.29	105.69	107.73	105.25	107.58	113.45	115.02	112.88	103.59	115.67	98.599	101.93	106.78	109.11	105.45	114.44	104.21	109.54	116.97	113.76	103.09	111.86	101.43
109.32	109.22	110.17	100.57	109.72	110.83	105.84	107.55	107.45	108.76	106.92	109.06	119.99	106.23	112.78	112.02	104.24	104.75	107.91	112.23	111.13	112.05	103.32	111.15	112.19	107.1	107.23	109.01	109.17	114.09	99.052	105.32	108.17	116.75	99.548	118.53	111.1	108.87	105.78	110.8	106.31	102.05	104.75	107.29	112.19	108.81	110.58	111.06	110.87	115.99
103.39	92.158	103.9	106.45	104.93	105.38	108.9	108.68	114.66	122.88	107.6	109.72	100.38	111.62	102.35	109.94	107	104.64	113.25	109.47	107.95	107.88	111.2	105.64	108.66	107.94	111.28	112.35	102.42	108.87	103.7	99.64	108.05	102.46	113.17	106.85	111.45	101.88	111.75	112.32	107.31	108.53	105.99	101.88	100.43	111.05	106.42	100.9	102.45	109.91
109.72	109.85	114.01	98.135	108.73	105.63	109.33	105.57	108.11	102.9	99.473	102.56	112.8	104.14	99.453	104.34	104.03	106.55	106.73	95	116.85	112	108.61	101.79	119.02	106.01	102.63	105.52	103.58	105.21	97.742	98.421	105.74	107.22	107.31	108.52	104.1	89.987	108.95	107.81	108.32	102.64	108.33	104.2	98.343	108.86	106.43	106.08	103.63	105.3
95.651	104.25	118.45	101.02	110.36	113.79	110.65	106.19	98.79	100.33	104.02	105.57	99.347	103.94	102.12	106.82	115.99	103.83	113.13	109.27	107.02	107.51	106.15	110.73	96.763	110.85	102.08	108.98	98.36	103.03	112.16	109.23	104.78	109.19	116.48	106.25	111.25	97.399	108.55	99.223	107.43	102.87	111.78	98.348	98.852	100.19	104.67	103.42	112.09	110.33
104.68	98.259	93.546	98.83	104.2	108.05	105.22	101.92	96.832	99.976	99.152	99.221	95.052	101.4	100.85	95.565	105.73	100.13	105	96.113	98.626	97.57	97.218	93.324	96.997	102.26	106.71	100.31	105.91	92.861	101.42	103.41	94.589	100.94	106.99	98.394	99.381	99.09	99.952	91.178	103.18	108.17	108.31	111.5	94.731	103.81	110.02	101.35	106.75	103.74
101.8	103.87	108.64	112.81	104.47	107.46	97.072	95.08	103.36	97.375	108.76	104.88	101.13	107.05	108.24	98.409	107.33	103.49	106.61	91.192	106.53	104.59	96.772	105.42	109.83	105.83	107.93	103.61	106.09	105.7	105.82	106.96	106.13	113.12	99.34	110.54	102.56	97.826	104.06	112.91	105.07	104.99	104.73	102.27	105.02	101.07	102.42	100.9	106.22	107.97
94.584	91.66	106.33	105.42	103	97.264	99.689	97.036	96.563	96.359	97.73	101.2	107.26	93.054	102.15	100.58	90.458	97.367	89.769	95.567	95.192	99.263	99.31	104.38	104.54	100.84	91.919	101.21	99.715	93.062	96.674	98.925	96.548	97.534	94.962	101.62	99.94	98.84	98.197	99.752	99.061	90.997	106.09	94.902	102.14	102.19	101.95	106.57	90.73	92.152
99.923	104.02	104.14	108.71	96.254	105.48	100.92	111.77	106.76	113.61	109.66	102.72	108.46	107.86	101.64	108.02	112.78	105.53	107.02	105.46	103.06	109.5	97.643	103.98	107.62	110.45	106.6	105.95	101.02	114.61	93.567	104.67	109.58	105.3	112.47	114.49	114.84	106.86	101.73	98.752	110.46	106.82	106.84	108.04	111.67	104.65	103.58	108.91	102.04	103.98
98.95	102.64	104.65	106.12	103.12	100.93	109.72	107.28	108.49	99.039	110.77	103.71	94.091	105.27	102.91	103.3	108.97	102.13	93.424	111.1	111.75	109.63	104.84	108.17	113.4	110.22	103.48	98.76	118.43	98.548	101.72	100.65	100.49	102.09	115.34	106.35	104.03	110.95	107.75	101.39	106.61	99.971	105.61	108.5	105.5	108.5	109.84	109.62	102.85	105.44
102.08	107.76	97.1	108.24	103.86	101.34	99.396	109.11	114.86	110.62	86.503	100.92	108.09	98.983	100.68	109.79	106.19	102.27	104.52	112.57	104.35	105.09	112.23	112.02	102.26	112.19	108.48	104.06	109.99	105.77	117.87	106.43	103.36	99.126	102.98	107.87	105.51	108.56	98.899	101.34	114.62	101.07	98.991	109.36	106.35	108.01	104.52	105.59	107.88	107.83
103.7	104.41	108.36	100.3	97.378	112.55	112.32	108.58	107.23	104.79	102.49	106.97	100.67	108.1	110.24	108.17	105.69	100.25	101.09	104.2	105.04	108.21	94.168	103.08	98.835	107.89	103.89	103.64	106.43	107.23	109.02	116.61	107.22	106.3	109.14	101.38	105.31	106.39	105.61	99.767	104.12	106.26	105.03	106.66	102.81	100.64	111.48	104.01	107.49	98.016
117.72	103.45	107.54	110.02	109.27	107.67	103.55	99.608	104.17	110.22	101.96	102.51	101.52	100.77	101.82	99.055	106.36	108.25	114.49	107.3	111.19	116.36	107.56	107.5	104.3	108.97	106.3	102.21	109.1	101.81	108.78	107	116.2	101.07	104.06	105.21	106.19	102.8	109.28	106.75	108.21	98.113	107.55	108.02	99.211	115.71	113.64	105.22	102.9	109.43
114.56	105.77	107.16	107.42	111.33	100.26	112.76	101.55	112.73	109.68	109.42	94.373	104.58	95.939	103.82	107	104.11	105.41	110.71	105.25	106.42	99.771	102.38	100.92	103.66	111.83	111.01	108.98	110.23	99.218	101.66	99.917	108.24	110.11	107.03	103.71	107.21	101.5	104.65	109.91	111.19	104.32	117.7	110.84	102.31	98.345	101.54	110	99.256	110.31
112.02	104.26	115.42	106.12	105.53	112.3	112.01	106.78	115.55	110.19	106.51	108.51	106.56	107.63	112.03	111.95	108.29	109.7	112.4	112.25	107.96	115.06	116.54	110.07	106.38	106.52	120.46	105.47	113.65	112.82	108.55	119.96	108.71	114.4	108.83	100.06	106.05	114.95	109.8	108.75	107.9	109.39	113.52	109.38	113.32	106.47	104.18	115.86	122.27	107.97
100.51	107.4	108.84	113.59	104.28	108.58	109.89	109.88	103.46	106.66	107.77	105.78	103.87	112.15	105.81	100.32	102.82	103.62	107.44	109.88	99.111	107.17	110.58	106.86	107.71	111.33	97.11	99.465	110.3	106.02	101.7	113.95	112.22	95.349	92.351	109.68	101.89	110.95	110.28	97.214	98.806	111.82	102.77	112.6	114.31	110.53	105.56	102.3	109.63	110.43
104.34	105.16	106.56	108.33	102.12	103.59	99.907	101.68	103.63	114.18	107.33	104.6	104.3	105.73	101.18	103.51	107.93	120.4	113.12	105.13	101.86	106.55	108.99	107.81	104.61	109.51	109.19	103.42	101.91	99.164	106.61	108.19	105.14	112.18	108.4	103.1	105.35	109	112.62	106.37	106.91	115.51	112.57	95.731	109.09	109.36	109.27	102.83	100.91	108.24
112.04	110.38	113.91	107.78	112.86	108.68	108.84	112.03	107.95	101.35	111.54	106.82	107.94	111.66	100.94	109.08	107.45	106.06	109.66	105.5	109.38	106.02	107.56	113.28	106.25	107	109.2	108.72	106.7	106.17	107.78	100.89	113.13	118.61	104.43	118.13	105.51	109.88	106.34	107.03	103.31	121.85	113.5	111.93	109.74	107.42	116.11	109.01	112.8	111.57
104.02	107.02	97.193	97.927	105.81	95.916	103.55	99.706	105.24	106.45	108.45	107.24	107.85	106.85	113.4	110.47	105.97	107.54	111.21	107.93	103.94	101.51	104.92	105.27	101.76	113.41	107.13	96.958	106.95	102.55	105.4	103.92	110.51	115.22	102.66	106.04	104.37	111.31	100.17	99.105	109.19	113.59	101.8	107.19	94.239	109.48	100.61	95.29	100.1	110.41
98.075	99.47	102.76	106.81	103.27	102.85	101.23	103.21	108.26	111.29	102.84	110.04	111.66	107.18	107.72	102.75	102.95	103.2	104.58	108.35	100.99	106.43	103.93	108.93	102.51	100.75	102.46	103.15	96.094	99.239	106.31	111.8	107.74	99.56	102.56	104.98	101.42	115.15	106.51	103.9	111.02	110.64	94.676	104.29	110.61	107.84	107.56	106.96	93.998	109.9
102.18	110.13	110.65	99.428	111.25	99.192	107.61	112.88	105.49	97.374	103.17	100.43	107.35	105.38	96.952	108.14	104.3	103.54	112.2	92.987	110.68	100.33	109.02	106.38	102.77	103.2	109.85	97.596	107.54	105.44	102.74	105.36	102.3	100.79	102.48	102.6	112.1	108.12	104.15	104.73	103.56	104.04	107.86	101.58	108.89	113.29	97.663	101.71	99.706	113.59
96.553	105.88	100.03	105.67	111.62	102.97	101.76	110.15	106.91	120.92	110.23	109.88	105.07	110.04	106.69	104.92	114.06	101.41	107.49	99.622	106.36	105.35	102.4	94.976	108.3	104.99	105.9	103.29	103.17	104.02	101.12	107.64	106.85	96.424	103.08	105.45	110.74	114.05	105.04	100.76	106.25	110	108.81	98.144	96.934	111.39	98.626	103.63	102.35	108.29
120.19	112.33	114.03	108.61	108.36	95.73	107.29	107.06	113.58	105.86	104.95	113.62	117.39	101.9	109.01	102.14	108.77	105.77	113.6	110.04	110.35	103.66	109.41	107.68	108.36	106.93	109.15	108.58	111.67	105.07	114.87	102.95	107.18	109.81	104.52	110.25	109.06	98.496	108.02	105.63	105.13	101	114.44	103.03	107.34	99.956	111.82	104.57	111.71	107.59
94.872	93.462	103.91	97.529	104.48	90.207	93.573	97.831	96.995	97.503	96.874	95.771	96.631	95.365	95.396	95.584	91.137	96.389	103.05	97.157	97.434	100.43	109.53	94.045	104.59	90.983	99.025	90.26	92.889	103.17	90.917	97.401	96.506	97.418	98.93	104.18	99.999	95.223	99.35	98.877	95.689	100.9	106.49	94.944	96.73	101.56	98.864	102.69	93.145	97.867
106.02	100.65	95.938	100.09	91.799	96.289	106.18	100.52	101.79	97.8	97.999	101.45	99.813	93.571	102.13	94.671	105.46	97.568	103.64	102.72	105.1	91.73	99.483	107.1	103.26	92.137	95.434	103.17	97.747	101.57	96.491	105.85	102.28	103.61	92.033	102.39	97.578	97.69	99.276	100.16	104.14	101.13	102.75	103.62	103.16	103.03	92.588	101.6	98.197	92.794
108.52	113.18	114.12	103.17	109.15	103.27	100.71	110.64	104.49	105.22	107.57	112.59	106.89	108.14	105.22	106.71	102.19	100.39	110.15	106.31	105.87	110.22	103.55	105.95	115.3	102.44	109.9	97.174	110.74	108.42	114.83	102.85	104.75	107.88	108.22	108.99	107.37	112.64	114.74	106.77	118.97	109.27	110.17	116.69	108.32	105.99	111.89	112	108.66	110.9
103.69	99.087	101.45	104.47	109.43	97.378	96.23	101.59	104.36	100.35	98.761	102.74	98.322	106.01	94.154	106.17	100.68	104.63	101.43	103.93	104.6	93.917	111.13	104.69	99.651	98.832	99.605	101.04	95.664	104.19	103.06	101.37	104.52	98.777	97.792	102.38	107.75	99.094	102.65	93.348	103	102.11	98.589	97.413	105.97	108.48	98.844	102.63	98.02	96.457
110.41	107.59	104.86	108.91	109.03	93.35	99.507	107.65	113.42	105.64	98.235	91.135	112.81	102.32	108.74	99.449	111.36	108.61	99.489	106.31	107.24	104.83	100.09	110.46	104.6	115.15	101.28	111.18	112.78	108.77	111.84	107.09	109.08	100.8	103.53	102.75	107.13	105.13	102.96	109.88	103.15	108.17	110.24	103.88	109.64	106.05	108.15	103.6	93.947	109.36
102.01	104.47	97.886	107.86	104.77	104.74	106.86	112.45	108.95	110.54	104.25	106.19	110.37	104.16	104.36	108.62	106.52	109.24	102.97	112.86	101.42	106.13	98.455	115.6	111.13	98.581	105.95	99.742	101.45	108.1	100.96	108.55	112.37	113.06	102.58	109.02	106.43	105.67	104.68	108.73	105.97	106.38	112.91	105.93	101.26	102.18	118.11	108.92	106.49	109.29
100.62	95.655	100.28	93.638	107.02	107.23	102.83	107.81	104.69	108.38	110.73	97.001	94.022	105.02	103.92	92.033	102	100.18	103.35	108.89	105.54	103.18	112.07	104.89	110.92	103.68	101.09	100.52	103.62	104.01	104.29	102.06	94.685	104.55	100.65	100.41	102.42	114.24	108.06	98.728	100.7	111.81	105.53	108.67	107.26	95.09	108.34	102.24	102.28	106.08
104.3	109.5	109.57	107.82	106.4	100.72	106.22	113.34	104.79	109.36	95.899	100.66	112.36	115.3	112.62	99.691	105.19	102.7	100.86	103.27	108.23	108.52	111.16	108.36	111.71	108.22	93.478	112.6	106.72	103.46	102.14	114.85	95.814	107.61	98.134	111.49	99.057	109.43	113.42	104.04	101.47	100.39	109.85	102.5	104.86	109.85	111.87	105.86	109.16	101.43
95.459	93.924	94.362	101.32	105.11	105.52	103.91	103.89	95.714	96.8	102.34	94.225	93.609	99.079	94.793	93.343	97.676	98.437	93.497	99.327	87.609	91.796	97.777	96.5	103.17	104.45	99.026	104.39	100.72	107.7	107.11	88.763	99.281	93.254	91.133	94.528	94.416	98.329	89.213	98.641	96.101	95.794	97.861	102	97.01	102.11	94.062	106	102.33	100.29
102.47	91.653	101.43	97.087	88.897	100.56	93.195	105.4	97.893	100.93	96.989	97.895	93.899	101.81	93.951	102.69	101.27	105.73	89.052	93.315	102.27	98.089	109.8	100.21	108.74	91.182	95.658	97.544	95.182	99.967	99.837	97.285	103.39	94.783	107.04	103.51	104.17	97.224	91.38	98.616	90.558	105.41	99.012	99.522	103.12	102.62	94.922	96.596	91.376	97.547
94.617	113.81	116.54	111.14	120.76	110.57	104.77	102.85	107.05	104.72	112.45	105.04	109.88	112.41	104.36	104.05	111.44	102.2	98.317	105.01	110.81	102.49	95.856	100.99	102.3	104.62	97.327	114.01	113.98	106.56	99.457	107.12	106.31	106.58	97.863	104.72	100.48	108.37	101.73	108.72	101.42	114.38	104.76	106.38	111.72	98.874	109.04	110.01	110.34	103.15
112.15	103.18	103.27	114.58	108.53	109.17	106.15	111.05	123.36	111.17	108.93	108.43	106.44	105.2	107.71	111.02	103.9	108.69	103.92	98.588	110.82	108.42	109.65	110.06	102.92	104.21	111.98	102.54	112.1	100.34	117.27	114.22	107.33	106.87	98.947	105.13	112.78	117.33	113.74	107.55	109.84	96.972	100.97	109.46	108.34	112.91	113.07	113.69	110.25	101.44
104.48	105.44	105.24	101.16	101.47	98.813	104.1	109.04	106.01	98.582	104.11	105.68	101.98	107.13	102.67	105.83	106.83	99.454	104.33	108.75	111.96	115.18	100.5	104.32	113.21	109.12	103.31	103.31	101.96	111.15	104.59	108.63	103.35	104.68	107.53	102.29	106.78	110.78	111.78	97.245	104.22	106.18	104.15	109.3	94.882	112.52	107.81	93.531	109.47	111.29
108.17	103.78	116.03	109.32	103.72	93.945	109.99	111.78	108.96	106.67	111.93	102.81	110.25	106.34	108.55	105.38	106.3	111.25	109.91	109.36	109.02	103.62	106.14	102.06	102.48	108.18	102.81	107.65	105.4	108.4	101.12	100.9	112.3	111.87	105.77	115.85	113.11	105.91	105.41	110.88	100.99	106.41	111.61	103.54	103.21	106.09	108.9	103.72	105.58	103.8
113.79	111.8	119.38	106.9	106.99	110.92	112.03	102.84	110.84	105.83	107.82	107.41	113.95	105.67	102.3	103.84	110.57	107.49	112.13	115.32	109.96	109.18	107.93	111.05	104.15	99.234	100.65	107.7	106.25	110.68	107.41	111.33	103.37	100.25	115.33	106.75	112.64	107.02	109.28	113.01	101.45	100.45	101.12	113.14	105.26	104.59	109.85	104.67	115.07	113.32
107.22	105.7	104.96	113.08	114.08	107.23	106.18	103.79	105.31	110.46	97.456	114.33	104.16	113.21	108.27	108.84	111.22	106.32	112.28	102.13	105.87	95.671	105.55	104.45	109.18	107.78	108.47	105.49	100.1	113.53	109.08	116.16	108.97	105.85	103.28	102.72	104.11	107.89	106.29	109.98	103.92	106.76	110.64	113.58	104.56	116.95	114.39	107.1	105.2	100.9
108.25	87.167	92.685	97.912	99.292	102.25	102.3	99.701	95.367	98.83	100.04	94.938	101.34	95.571	97.219	99.22	94.776	98.873	95.798	99.425	97.998	94.858	95.321	93.22	102.08	101.73	104.97	98.386	102.95	102.36	100.55	97.732	100.14	100.98	104	98.599	98.754	100.27	100.44	99.228	95.57	93.504	104.81	102.07	99.948	98.116	95.84	94.415	104.3	105.39
103.24	121.01	106.6	110.7	112.06	106.57	104.77	104.53	110.77	113.77	115.97	111.7	103.72	101.05	98.759	103.96	110.56	107.15	103.08	106.1	104.57	107.92	107.43	108.76	101.76	112.48	102.79	106.67	107.01	102.81	102.38	101.32	102.91	108.82	101.32	104.43	107.89	112.15	103.64	101.77	117.02	104.52	105.52	113.27	102.61	109.65	106.55	105.69	101.45	105.46
106.2	96.184	103.56	111.06	112.32	108.15	100.08	110.45	117.79	111.52	112.1	116.93	112	106.57	111.31	109.95	113.75	116.97	111.03	111.06	110.83	106.54	113.59	112.8	107.98	107.1	113.09	107.26	109.42	113.37	107.94	111.74	110.41	107.16	106.95	107.91	108.54	109.74	111.88	106.72	110.61	108.9	109.9	114.25	114.36	116.15	121.91	124.39	101.63	100.87
110.9	102.22	110.72	104.31	105.29	110.91	99.779	96.22	113.49	106.48	106.34	96.995	109.95	106.45	105.96	99.372	102.76	106.87	114.24	111.02	108.48	104.19	97.434	108.2	98.77	103.95	109.37	104.37	102.94	106.77	112.86	95.776	107.32	101.17	103.39	104.7	109.32	106.1	101.19	101.5	109.54	106.35	101.55	108.18	101.97	100.61	109.03	99.388	104.2	96.651
114.83	107.36	111.54	92.834	111.21	107.12	97.354	101.91	108.59	111.65	102.27	104.6	104.4	102.17	114.62	110.33	116.83	100.74	99.286	114.68	112.87	116.13	102.63	110.15	102.73	108.18	113.41	103.88	113.89	100	111.31	98.702	105	112.47	106.86	108.55	100.06	107.4	110.85	103.72	108.92	113.48	106.64	105.74	112.26	110.53	110.22	116.59	107.43	105.18
100.57	97.923	101.08	110.35	94.601	104.03	101.78	96.404	100.25	95.404	102.08	106.4	94.437	87.453	97.17	102.83	94.477	92.366	102.22	101.77	99.086	111.65	97.773	93.335	97.52	103.1	102.85	96.948	87.077	96.147	101.81	98.581	98.585	99.704	103.47	111.07	96.554	94.433	103.27	102.71	87.067	101	102.13	97.119	100.72	99.381	100.61	107.38	97.239	99.49
87.233	105.77	94.093	92.355	89.028	96.571	108.47	89.903	99.874	100	94.678	99.895	96.218	91.958	100.9	96.663	93.158	101.61	99.355	97.66	90.159	85.307	96.479	100.3	100.77	96.699	93.042	107.57	92.687	95.063	93.949	93.721	101.58	104.78	104.66	96.688	88.898	96.121	84.422	106.77	91.763	107.43	101.22	101	90.485	100.37	103.05	93.491	98.191	98.055
103.78	102.51	106.26	116.85	106.6	101.15	104.45	105.56	101.62	110.27	100.28	108.35	108.42	100.61	109.38	107.13	110.94	94.484	111.35	105.85	108.38	103.97	103.6	107.69	98.938	104.56	100.68	95.973	102.53	112.62	112.47	111.9	105.86	111.39	100.12	108.08	105.15	108.38	108.75	114.45	107.48	112.39	99.787	114.62	109.23	100.81	99.812	117.53	100.3	110.61
107.11	99.052	102.52	104.2	103.32	99.741	107.55	114.81	103.91	104.78	106.41	103.39	105.36	108.75	106.31	109.84	108.52	105.92	113.95	112.57	102.59	101.93	106.31	110.73	108.04	103.65	109.53	106.01	110.16	103.28	106.8	104.7	107.37	115.56	102.42	109.64	99.946	109.56	108.02	109.66	100.84	99.386	106.11	107.36	102.71	101.51	111.38	107.12	108.34	103.72
114.72	98.694	107.75	106.11	99.093	102.65	104.5	98.254	116.52	106.1	106.37	104.78	107.3	104.54	108.43	99.939	104.38	113.88	107.59	117.07	110.6	102.99	101.28	112.68	107.04	105.65	118.35	108.49	110.44	111.81	107.21	104.85	95.599	101.28	104.62	110.01	110.84	107.23	106.21	104.68	96.918	104.96	105.55	110.28	105.9	110.71	104.89	103.34	123.13	101.95
102.56	110.13	116.24	107.1	105.28	105.07	95.428	96.765	107.24	109.86	100.71	105.76	111.78	105.1	110.68	104.44	105.54	102.74	110.38	106.38	104.19	99.567	107.3	112.03	95.755	105.01	107.09	115.48	100.68	117.8	107.02	107.32	100.41	105.96	107.84	116.25	110.71	104.14	105.14	101.15	102.95	108.25	109.6	109.51	107.11	107.56	105.81	104.56	111.33	115.61
115.51	113.31	110.41	103.88	113.88	95.78	104.74	108.52	113.28	109.29	110.44	102.22	109.92	106.95	109.94	113.77	114.49	110.94	111.19	108.37	105.75	111.5	110.65	106.45	108.84	111.86	114.44	105.09	99.01	103.76	103.29	103.5	104.09	107.08	103.51	106.13	113.17	109.13	119.4	111.4	109.69	97.559	113.01	103.05	111.76	106	112.99	109.39	102.08	110.11
98.42	90.274	103.24	98.06	92.208	91.044	91.809	109.07	103.67	93.306	92.337	99.898	94.554	103.58	101.65	105.58	102.69	101.78	94.511	102.23	96.74	91.87	97.697	102.04	92.409	95.262	98.184	104.56	99.618	107.42	97.088	100.05	95.588	104.59	93.403	95.059	94.931	96.246	105.49	99.527	103.83	101.68	98.625	100.24	92.598	97.808	97.271	97.001	91.365	96.538
104.07	99.804	103.26	103.06	99.955	102.88	101.26	103.88	99.348	102.44	95.841	104.88	105.22	94.26	100.48	101.93	97.071	102.71	92.959	93.693	99.079	106.89	107.06	96.606	107.2	96.845	97.714	101.91	106.28	113.18	107.2	101.92	91.849	102.09	105.43	104.07	102.63	99.936	110.19	95.178	104.86	92.165	98.352	98.673	87.502	108.43	114.75	93.514	106.4	104
108.29	104.92	103.92	113.94	108.99	117.73	113.94	109.15	108.17	101.36	106.51	106.75	105.32	106.3	112.46	114.16	103.85	110.52	111.61	110.86	110.53	112.1	117	104.91	107.79	108.26	115.33	105.9	104.78	109.51	110.03	109.54	108.17	103.49	121.45	108.41	120.54	107.11	115.65	107.21	109.89	115.21	112.59	105.72	109.52	111.63	102.97	106.93	107.88	97.602
[truncated: 150 more columns]
