# Supplementary material for: Genetic dissection of main and epistatic effects of QTL based on augmented triple test cross design
Source: PLoS One. 2017 Dec 14;12(12):e0189054. doi: 10.1371/journal.pone.0189054 (PMC5730204; doi:10.1371/journal.pone.0189054)
Supplement: S10 Supporting Information — (ZIP) [file pone.0189054.s010.zip › z6_1100_0.5_10.csv]

104.14	107.45	105.71	103.16	104.87	107.25	100.59	106.57	104.75	106.92	106.58	106.78	105.5	106.21	104.92	104.25	103.15	105.03	107.77	106.75	109.5	108.31	101.57	107.92	106.11	102.31	103.54	106.22	104.32	105.73	105.62	105.76	105.04	106.27	104.18	106.41	107.63	104.22	107.31	107.2	107.86	104.61	107.01	105.45	103.76	105.93	103.53	105.51	104.67	104.68
108.19	105.9	107.94	105.01	109.3	108.48	105.12	103.94	106.41	106.24	105.23	106.95	106.01	108.13	103.89	106.32	107.78	105.44	103.04	107.58	106	108.97	107.45	105.02	107.18	107.85	105.05	106.98	107.23	106.29	107.78	108.83	110.21	107.35	106.52	106.34	109.85	107.52	109.23	107.29	106.44	102.54	103.01	106.02	106.2	103.64	104.87	106.55	110.83	109.57
107.33	104.85	105.12	108.22	106.05	104.4	106.09	105.58	104.45	104.17	104.09	103.77	105.58	105.65	104.43	104.82	104.23	106.95	105.81	106.37	105.05	107.14	105.77	107.89	107.78	105.73	108.92	104.93	104.34	105.54	109.06	102.8	105.15	106.77	107.36	104.31	104.88	105.21	104.11	105.43	104.32	106.69	106.86	106.51	109.26	105.64	105.46	105.94	107.51	105.04
104.14	104.87	106.92	104.11	106.95	108.29	105.81	107.64	106.66	105.5	109.17	109.34	104.59	106.16	105.13	105.45	107.52	107.53	107.82	105.52	106.89	109.39	104.22	102.98	106.61	106.84	104.83	107.59	105.44	108.58	104.34	103.98	106.44	107.06	107.07	105.57	107.95	106.86	105.26	106.2	105.39	104.76	107.34	104.78	105.89	105.11	108	106.53	106.65	105.7
107.77	104.7	108.54	111.44	108.86	107.83	105.91	107.28	107.72	106.81	107.39	109.74	109	110	109.84	107.93	107.69	106.21	107.85	104.29	108.35	108.27	109.59	110.01	107.69	106.13	108.42	105.09	106.97	109.65	108.23	108.76	110.31	106.42	106.51	111.53	110.58	106.89	106.11	107.19	104.5	104.55	108.78	108.81	108.01	104.68	110.59	105.9	108.39	106.8
106.86	108.34	107.31	108.01	108.15	107.65	105.37	105.62	108.82	105.16	108.45	106.69	104.99	108.01	105.21	110.24	105.31	109.56	105.75	107.9	105.99	108.37	107.17	105.51	106.85	105.21	105.73	107.04	105.64	107.37	107.19	106.85	106.18	107.59	105.8	106.34	105.45	107.27	104.84	107.04	106.87	106.39	108.18	105.74	107.66	104.66	106.04	105.49	106.4	107.4
102.19	107.85	104.23	105.58	106.37	106.23	106.99	107.36	105.7	104.84	106.23	105.01	108.68	105.69	107	103.19	105.28	103.75	107.57	107.51	105.04	106.35	106.46	107.7	102.76	106.7	108.97	105.44	105.75	104.26	105.66	103.49	106.76	103.42	103.2	108.4	104.04	104.56	104.67	104.7	105.88	106.41	105.33	107.68	103.91	105.15	107.99	104.8	102.6	104.69
106.5	111.1	109.01	106.65	108.14	107.2	109.41	106.72	107.4	106.16	102.39	108.89	107	107.12	107.62	108.2	105.97	107.25	108.23	108.45	107.81	105.98	107.48	104.85	106.58	109.01	107.13	108	108.35	104.65	108.06	105.34	108.78	104.31	105.67	105.77	107.18	106.65	106.16	106.79	105.03	104.26	105.77	104	111.1	106.76	106.42	107.51	105.31	104.08
109.1	107.21	111.08	106.03	106.61	111.45	107.86	107.51	108.48	111.17	104.91	106.83	111.45	108.89	108.71	108.84	108.57	109.66	108.35	108.48	107.23	107.1	105.98	110.95	109.63	109.18	107.97	109.39	109.68	106.53	105.11	106.65	106.82	107.01	107.84	106.82	109.21	105.78	110.21	111.94	104.57	105.21	109.17	106.75	107.73	107.74	112.26	107.94	110.89	106.7
105.36	107.33	108	105.42	106.37	111.57	107	104.86	109.26	108.97	107.2	108.59	105.86	110.6	109.46	111.99	109.77	110.92	108.73	108.99	107.22	107.99	108.54	106.16	111.41	110.84	107.02	108.46	106.38	108.2	106.47	108.9	109.44	107.56	110.05	109.74	107.76	107.9	107.75	108.41	107.19	107.32	107.73	105.63	105.81	106.47	107.58	107.42	110.2	110.84
102.46	107.89	109.25	105.01	106.42	105.24	107.09	104.91	104.44	106.93	108.62	106.74	104.6	105.89	104.87	108.02	107.01	104.03	102.91	110.28	105.33	105.99	105.08	109.42	104.23	105.31	109	108.63	105.04	107.35	106.81	105.17	103.82	103.76	105	105.75	103.68	106.47	103.92	107.07	103.53	107.46	103.25	104.57	104.49	107.01	105.51	102.75	106.27	106.8
108.5	109.02	108.68	109.93	107.03	105.35	104.26	107.56	106.9	105.07	105.6	106.03	103.23	104.98	105.74	104.25	104.18	103.15	104.9	102.46	108.2	105.3	104.18	106.44	103.67	107.1	106.21	105.94	106.98	107.62	105.39	103.77	105.59	105.6	105.24	105.77	106.58	110.06	104.09	103.24	106.26	104.72	102.18	104.53	107.35	106.19	106.27	103.58	105.81	104.39
98.963	99.182	99.868	98.532	100.26	94.649	98.944	99.533	98.087	99.166	96.04	99.765	99.246	96.299	97.682	101.27	95.649	100.36	97.202	100.24	101.83	103.12	94.689	99.76	99.144	96.872	99.774	96.258	96.074	101.13	96.998	96.291	99.613	98.771	100.48	98.119	98.65	97.271	99.4	100.54	101.32	98.807	100.07	99.768	98.318	97.067	98.242	97.064	98.56	99.373
106.21	107.88	108.26	104.91	106.81	106.34	105.65	107.64	107.62	109.07	107.4	108.12	106.29	108.01	108.23	107.22	107.03	106.15	106.22	107.51	106.2	108.2	110.2	105.49	103.97	106.73	107.91	106.07	104.27	108.1	108.8	109.66	110.06	103.13	106.9	107.08	108.05	106.61	108.14	108.39	105.84	109.02	105.42	108.19	110.35	106.99	107.97	105.95	106.97	106.11
104.44	100.43	103.04	106.36	105.47	106.22	104.57	106.09	107.09	107.17	108.28	104.33	107.11	103.02	105.23	104.11	105.96	107.96	106.92	106.2	107.09	105.81	106.07	109.57	104.23	105.06	103.23	104.78	107.03	102.55	109.71	103.84	106.67	104.98	105.69	105	106.92	104.77	106.03	105.61	105.11	103.58	104.72	105.03	106.59	105.22	106.25	105.29	104.58	104.76
103.78	104.99	105.33	104.82	106.6	105.74	106.97	106.79	105.49	103.63	105.12	108.16	106.85	103.94	104.37	105.69	105.81	104.78	106.25	107.6	105.3	102.68	105.96	103.78	104.32	106.85	104.21	108.71	106.39	101.95	106.52	105.09	106.53	106.94	104.63	105.71	107.29	106.69	107.01	106.55	105.62	104.76	103.07	108.09	108.7	108.67	105.49	109.22	107.23	102.98
106.32	109.41	109.06	106.89	107.68	107.9	109.03	104.83	105.65	107.11	109.22	107.95	106.01	105.93	112	107.29	107.48	107.26	106.41	108.25	107.8	104.92	108.65	107.31	107.85	107.92	106.87	108.6	108.26	110.86	110.01	106.5	108.12	107.27	106.04	109.21	104.73	109.07	108.32	105.22	107.77	107.52	107.08	106.92	107.46	111.07	110.37	107.47	106.49	105.3
107.71	105.5	104.42	106.57	103.87	105.91	107.46	106.36	105.03	106.45	104.61	109.95	107.42	104.46	108.68	105.73	107.16	107.75	106.87	106.43	104.93	106.41	105.6	103.57	105.6	105.85	100.48	106.64	105.64	108.44	105.26	106.53	105.96	106.51	102.63	107.07	106.59	104.66	108.04	103.85	102.32	102.55	107.42	105.76	105.22	104.31	107.69	106.76	105.1	105.39
106.2	107.38	105.25	108.63	108.51	109.71	108.18	110.78	109.58	107.8	106.63	108.04	107.75	109.65	108.61	109.56	108.35	106.75	109.31	105.63	110.37	109.18	107.11	108.54	106.93	109.22	108.23	107.75	111.92	110.01	108.98	108.64	106.43	107.47	109.55	107.4	107.47	105.55	110.09	108.24	109.97	112.32	107.7	104.45	112	105.59	108.13	107.47	108.56	107.15
98.071	99.937	100.48	96.889	101.33	96.712	100.15	98.811	100.58	96.264	94.868	95.735	97.137	97.214	98.912	95.266	97.931	97.356	97.599	98.801	96.882	98.528	96.981	95.958	98.556	97.271	98.915	96.208	94.908	101.96	101.2	98.814	95.011	100.79	97.099	98.707	97.77	97.955	97.264	98.504	98.542	94.046	100.63	98.94	96.845	97.338	102.78	97.926	97.441	97.852
103.49	105.26	105.3	105.11	104.26	107.16	105.6	106.73	106.7	105.86	103.36	111.05	104.78	104.26	105.45	110.4	106.27	106.33	106.53	105.94	104.33	108.22	104.84	105.44	105.97	105.02	105.97	105.45	105.54	103.24	105.46	105.42	103.75	108.03	106.44	107.17	103.15	106.25	107	104.52	104.72	107.69	104	104.52	107.26	102.19	105.38	104.28	105.1	107.38
104.79	104.11	105.7	103.37	104.29	106.37	104.99	102.05	105.66	104.46	103.37	109.4	106.15	106.04	104.61	104.08	108.85	105.7	105.75	106.34	106.16	105.49	108.18	103.13	103.59	103.22	106.23	106.33	106.1	104.92	104.82	107.92	103.22	105.25	104.74	106.83	101.43	106.12	107.25	105.48	108.16	108.05	103.48	104.62	105.31	105.61	106.43	106.46	105.88	107.13
98.826	96.9	97.775	98.46	98.212	98.07	98.002	100.07	99.871	98.397	98.513	97.127	95.954	101.49	97.132	98.322	99.2	99.622	96.792	96.804	99.146	100.91	96.801	96.883	96.998	98.794	101.83	98.809	93.202	97.52	98.697	99.462	103.78	99.193	99.908	96.956	103.01	96.517	99.12	95.004	94.616	96.882	98.061	98.601	95.226	96.257	98.85	95.308	99.775	97.416
103.11	107.35	104.64	104.2	102.08	104.84	104.46	107.36	106.66	106.96	104.71	103.51	102.82	105.4	108.71	107.37	105.69	107.58	105.02	101.96	105.2	109.09	111.96	106.18	105.64	112.28	104.88	108.75	107.5	106.95	108.06	106.58	104.5	107.59	108.92	103.79	107.24	101.72	107.4	106.65	106.95	101.6	105.12	103.4	105.63	106.92	105.57	104.47	105.35	105.88
108.18	107.67	105.55	107.78	107.38	108.18	105.01	109.1	109.36	109.51	109.65	108.83	107.87	109.13	107.37	109.73	107.55	108.42	108.2	109.26	105.52	111.11	108.49	108.32	109.35	108.24	110.17	105.13	107.62	106.22	108.28	111.47	106.48	108.57	108.31	108.58	111.6	109.31	107.53	109.83	108.2	107.64	109.3	112.56	111.69	109.28	106.54	109.41	109.27	109.67
107.74	103.52	104.91	109.34	109.91	106.59	108.66	109.48	102.63	107.01	109.14	109.63	108.21	108.46	107.65	105.11	106.02	105.01	102.92	108.48	105.98	107.1	106.45	104.47	106.81	107.37	105.2	104.72	108.69	107.19	105.67	106.36	106	103.63	107.89	104.99	105.98	107.27	105.65	107.05	108.37	108.21	107.56	108.11	106.33	106.52	107.37	109.34	106.72	109.13
106.71	108.62	110.52	105.42	105.27	108.42	104.92	103.21	107.57	103.66	108.92	108.99	107.72	107.55	106.71	105.68	104.82	109.39	107.18	105.31	104.13	107.18	106.72	105.34	106.56	107.42	102.98	107.14	107.76	106.84	105.39	102.4	105.93	105.75	108.25	104.94	105.15	105.9	105.51	105.99	104.59	110.54	104.48	104.57	104.7	107.22	108.68	102.71	106.73	106.58
108.04	109.04	107.2	110.92	108.21	108.47	106.22	103.4	106.17	107.81	109.35	105.12	106.83	105.16	107.84	109.87	105.54	109.72	107.88	107.62	109.28	110.1	109.46	109.86	107.85	111.31	107.59	109.39	106.27	107.67	107.41	109.82	109.04	108.71	107.65	106.36	107.93	108.3	107.99	106.22	107.58	107.55	106.82	107.28	108.18	110.07	107.01	109.5	108.74	111.16
102.02	98.418	101.3	101.66	101.02	102.7	102.6	100.52	102.41	99.566	101.17	102.14	98.674	100.46	99.795	99.868	103.05	102.27	99.301	103.26	99.834	99.176	98.575	101.57	101.94	99.945	101.05	99.648	100.8	102.26	104.03	100.2	102.89	102.91	102.06	100.13	100.25	98.85	98.152	99.322	99.022	99.737	101.38	97.438	100.53	103.76	99.579	101.73	97.653	98.586
107.05	106.09	106.2	104.34	108.74	103.93	104.37	103.93	105.74	106.96	106.1	106.39	104.86	106.5	104.67	104.62	105.64	101.97	105.97	105.2	105.78	102.74	107.66	106.5	105.24	106.29	106.38	106.95	109.1	101.25	105.36	103.3	105.21	103.46	104.02	106.62	107.05	107.57	103.02	103.52	102.64	104.47	106.13	101.07	106.09	105.34	104.46	107.26	103.95	103.6
99.334	103.48	100.31	100.68	100.09	99.38	104.21	98.811	104.29	101.46	98.723	99.916	101.66	100.42	98.562	101.04	100.67	98.041	99.709	102.32	98.733	99.017	100.39	102.75	103.04	99.038	102.18	99.227	103.28	100.69	101.37	99.566	98.396	99.696	98.861	100.26	100.39	100.16	98.986	101.98	101.74	97.784	101.61	100.87	104.27	99.043	101.82	103.1	103.44	101.45
105.54	107.78	106.27	108.22	107.48	105.73	108.38	104.4	108.07	105.42	105.67	106.06	109.06	106.53	103.99	106.46	103.57	104.34	102.96	106.42	109.25	107.66	104.3	106.5	105.14	106.32	105.79	105.07	102.9	105.73	104.55	105.6	108.76	107.84	102.99	105.08	106.41	108.96	107.91	107.92	105.54	104.64	105.99	105.49	103.31	104.6	106.94	104.3	106.44	105.85
103.98	106.91	107.33	107.24	104.66	106.06	106.72	107.28	103.01	105.94	106.67	106.35	106.52	104.59	104.6	105.44	105.99	102.27	105.83	105.37	108.09	104.89	107.58	106.05	105.3	106.23	106.47	107.53	106.36	105.46	106.8	105.54	106.79	104.35	106.33	106.78	102.85	106.69	107.74	105.31	106.13	107.41	106.58	105.11	104.17	101.97	102.45	104.04	105.14	107.78
99.82	96.394	98.029	100.54	101.28	100.62	97.371	99.153	98.369	100.47	99.117	99.15	99.073	101.22	99.116	97.177	97.913	101.39	96.34	98.542	97.87	99.882	98.439	97.274	98.164	96.061	98.677	97.598	100.33	95.018	99.456	100.47	100.34	94.48	99.672	97.335	98.36	100.43	95.53	100.28	96.821	97.674	101.82	101.14	98.332	99.078	97.045	96.869	98.418	100.58
108.11	105.13	105.23	105.14	108.43	105.16	104.89	103.93	104	105.35	105.32	108.77	106.52	107.85	105.16	109.66	104.89	107.6	106.12	107.85	103.92	105	106.75	103.58	105.77	105.31	109.39	104.04	104.84	109.18	106.61	105.07	107.57	104.87	108.1	106.1	105.13	106.91	107.61	106.44	106.61	107.9	105.93	103.25	105.55	103.41	102.83	104.35	107.37	105.67
108.93	109.06	108.2	106.31	104.03	105.44	107.47	110.34	109.52	107.68	107.09	105.33	109.38	108.88	107.46	106.88	106.71	107.54	109.23	107.35	104.53	111.37	108.88	107.61	110.82	110.22	107.4	107.07	107.07	111.2	109.26	109.01	107.24	109.34	107.7	107.26	108.73	105.49	110.29	107.91	108.14	108.97	108.77	107.59	106.03	109.79	109.46	106.35	107.91	106.69
108.08	103.15	107.01	105.65	106.36	107.76	105.59	105.43	106.83	105.7	104.81	106.3	107.79	103.83	104.3	105.65	108.09	108.02	102.87	106.58	104.2	104.14	103.98	104.17	108.08	104.39	105.34	106.04	106.96	106.91	105.43	106.63	104.63	105.48	107.78	103.53	104.48	106.57	103.64	103.14	105.05	106.75	105.77	105.71	105.09	105.23	104.37	104.68	105.47	107.45
107.16	103.9	108.05	105.05	105.88	107.44	103.67	106.9	106.39	111.16	104.96	104.69	103.28	106.04	104.83	103.9	104.44	104.5	103.44	107.27	104.38	105.69	105.94	103.4	107.02	105.18	103.7	105.5	103.3	106.14	107.31	105.5	106.14	103.92	105.25	106.55	108.98	106.07	104.52	105.86	104.14	106.59	104.22	106.12	105.21	105.79	106.51	107.01	105.48	104.95
108.34	105.32	104.84	106.47	104.28	106.72	104.42	108.53	103.16	103.58	104.14	102.46	105.42	103.98	109.01	105.8	105.01	107.95	106.08	106.34	103.22	106.01	105.22	105.68	106.79	105.87	105.67	106.15	105.31	103.29	104.28	104.56	108.38	105.88	106.28	108.35	105.58	107.55	106	108	101.54	107.79	104.96	105.93	106.37	105.95	105.89	103.77	107.35	106.81
105.78	106.57	104.91	107.16	106.52	107.35	106.76	107.44	103.4	106.56	106.86	105.25	106.97	103.65	104.34	103.55	102.79	106.53	106.73	103.21	105.87	105.5	104.32	103.86	107.88	104.23	106.16	104.78	106.07	105.08	106.54	103.95	103.43	105.53	104.12	106.16	104.1	105.44	107.12	106.59	109.65	106.98	107.78	105.17	104.96	104.55	107.19	104.73	106.54	106
101.67	97.406	97.14	100.13	95.638	101.3	99.687	99.805	96.75	99.371	96.817	96.966	100.9	97.693	96.313	101.75	97.018	98.968	100.66	97.814	97.936	101.11	96.352	96.707	96.754	96.014	96.733	95.528	97.552	96.291	99.011	98.078	96.674	99.583	94.094	98.951	99.321	96.082	96.531	97.902	97.066	101.63	100.09	96.525	97.997	100.03	97.63	98.463	99.739	97.595
107.06	105.16	104.51	104.88	104.22	103.51	106.54	104.91	105.72	106.45	107.43	106.95	106.76	104.19	107.3	104.94	106.71	106.28	107	105.96	104.43	103.63	104.35	104.42	104.77	103.94	106.23	107.73	100.16	106.36	107.61	104.45	106.07	107.76	106.58	107.24	105.52	102.73	105.42	105.65	107.93	106.22	105.73	104.18	106	105.22	105.53	107.91	106.78	103.81
106.89	106.63	106.94	110.25	108.68	107.22	107.02	109.11	103.53	105.69	107.27	105.2	104.91	108.14	107.86	107.09	110.18	108.19	107.83	108.91	104.3	106.14	108.61	104.74	108.98	107.22	107.68	109.34	109.24	106.03	111.41	108.36	106.42	109.59	104.51	109.05	107.27	105.93	108.68	103.49	108.96	104.88	110.33	111.2	110.69	107.33	108.51	109.29	106.23	106.04
101.2	98.076	97.546	97.642	96.786	97.886	101.13	95.039	98.001	97.319	97.978	98.72	98.013	102.74	98.521	95.637	99.565	98.968	98.37	100.32	97.35	97.992	96.191	94.273	97.348	101.52	94.107	97.649	96.051	100.91	96.288	98.918	95.891	97.854	97.757	98.907	100.25	93.84	103.42	98.67	99.029	99.306	100.5	98.235	98.637	98.966	97.5	93.838	99.348	97.897
105.97	102.65	104.89	104.95	105.06	107.3	106.24	105.41	110.11	107.28	105.95	108.2	108.57	103.32	106.67	106.06	104.62	102.31	106.07	103.54	105.83	108.04	106.15	108.95	104.04	105.87	106.56	108.94	104.04	104.23	103.77	104.96	104.61	104.91	104.01	104.49	104.19	106.98	109.06	104.72	107.91	105.07	104.4	103.89	105.46	107.28	105.68	104.95	105.91	104.59
108.3	109.59	103.75	107.49	104.46	105.57	105.19	108.37	104.77	107.98	107.18	106.41	106.73	108.18	105.87	106.9	106.9	104.77	106.48	105.56	111.04	108.07	104.26	105.15	106.25	106.86	108.44	104.32	104.43	104.66	106.59	103.69	107.79	107.09	105.85	105.34	104.03	105.99	106.22	105.66	110.17	106.4	107.56	106.1	106.66	105.48	104.98	105.39	105.91	105.2
108.02	109.71	108.43	107.16	107.19	108.11	107.56	106.82	106.48	109.92	109.39	107.73	107.84	110.28	105.35	106.85	107	107.58	109.58	110.46	106.74	105.86	109.59	109.27	105.03	107.71	103.97	106.95	105.23	104.03	106.84	109.43	108.93	108.88	106.38	111.98	108	104.6	106.16	107.25	108.17	109.16	108.73	108.09	111.81	105.89	105.28	105.34	108.33	109.2
97.664	96.622	99.965	100.88	98.258	98.945	98.284	98.442	100.68	98.958	101.64	95.774	99.235	96.706	101.28	97.494	97.409	97.689	98.713	95.245	96.587	94.939	94.519	96.208	100.07	97.94	94.665	97.311	99.037	99.72	100.66	96.009	96.546	100.6	95.999	98.284	98.395	98.153	97.921	98.873	99.069	96.955	97.64	98.479	97.721	98.636	97.825	100.19	97.329	96.466
100.41	100.8	98.84	101.59	101.68	100.73	100.53	99.098	100.25	101.09	99.599	100.4	99.866	102.88	101.84	100.09	102.98	98.633	100.27	97.598	99.518	100.62	101.9	101.63	100.32	98.851	103.64	103.38	100.94	100.18	102.85	102.2	102.5	97.707	99.922	99.619	100.79	98.619	100.8	99.521	102.62	103.27	101.45	101.79	101.37	98.994	100.31	102.4	97.472	99.599
102.12	105.74	108.85	103.77	101.8	104.86	105.1	104.16	104.13	105.87	105.12	107.31	104.62	104.17	106.61	108.32	106.92	104.22	106.09	106.32	109.43	105.63	106.71	105.04	105.4	102.93	104.05	103.7	105.06	106.12	105.81	106.6	103.66	104.19	105.13	104.54	104.82	107.28	105.17	105.44	106.48	106.7	104.86	105.46	107.02	110.03	106.43	105.59	108.83	104.06
109.71	107.33	107.44	108.85	103.65	109.78	104.63	105.88	106.1	109.49	108.07	107.93	109.21	110.8	108.3	107.21	106.18	107.56	109.03	108.41	107.62	108.9	108.25	107.39	106.51	108.17	104.01	109.28	107.51	105.46	108.14	111.17	105.66	107.8	109.99	106.44	106.35	109.75	108.16	107.98	106.99	106.1	107.52	109.15	108.48	107.66	107.5	106.54	109.34	109.54
96.562	97.905	96.697	98.568	94.227	98.627	99.266	101.44	97.96	97.709	98.994	97.5	97.305	99.985	96.368	99.247	93.704	97.651	95.977	96.693	97.653	97.321	97.736	100.19	96.296	100.13	99.265	98.074	97.239	98.163	94.72	93.807	99.172	97.736	97.028	98.473	96.062	100.73	97.142	96.439	99.882	95.714	97.923	99.019	96.6	101.91	97.724	98.933	98.584	100.44
110.53	109.83	109.32	110.79	109.64	106.61	109.69	107.3	109.69	110.68	109.18	107.48	106.56	102.67	110.61	108.38	107.58	107.67	111.21	111.36	104.98	107.83	109.09	108.73	107.88	109.24	110.21	109.56	112.09	108.89	106.77	107.13	104.98	108.15	110.71	108.39	106.63	108.23	109.19	108.85	109.17	107.35	110.6	108.54	110.36	111.1	111.45	110.8	112.56	108.44
103.7	106.78	99.712	103.62	100.94	105.81	107.41	102.43	104.44	104.09	103.72	103.37	103.42	104.91	106.74	106.42	105.99	105.78	102.74	106.41	105.84	108.04	108.86	105.14	106.23	106.88	104.83	106.26	102.96	105.13	107.83	105.44	105.64	105.23	106.94	102.54	105	106.11	107.27	104.62	106.52	104.6	102.67	108.42	104.03	105.84	104.76	105.48	103.35	105.27
110.72	106.28	106.4	106.7	107.46	106.93	108.79	108.4	108.6	109.82	108.75	107.33	107.5	106.91	106.18	106.67	106.13	108.46	109.97	110.79	108.65	108.39	108.97	109	106.51	107.25	109.39	107.07	108	108.08	106.81	109.79	106.41	107.31	108.71	105.88	106.58	108.55	109.58	103.3	108.86	110.89	107.97	108.24	107.14	109.79	105.64	103.76	108.29	108.12
107.45	108.28	107.67	107	105.36	107.14	106.88	106.99	103.91	106.8	107.72	106.69	108.14	108.31	105.99	107.48	107.07	103.17	103.82	105.53	107.17	105.16	103.52	105.5	105.94	105.94	104.95	105.08	106.21	104.01	106.19	105.32	107.77	107.54	102.78	104.35	105.22	104.18	111.37	104.16	107	103.37	106.99	105.06	105.42	105.39	107.75	108.38	104.08	107.43
105.93	104.74	107.94	107.86	108.72	107.03	109.8	107.88	104.45	106.71	107.67	107.73	107.98	108.55	108.16	107.82	105.85	105.74	110.57	104.93	109.54	108.99	106.29	108.69	109.08	110.64	105.36	109.67	110.53	108.38	108.88	107.62	104.44	110.05	108.27	109.57	106.64	106.07	106.85	107.78	107.34	108.68	108.92	109.78	107.64	107.51	105.36	107.47	108.23	103.26
105.81	104.7	104.82	104.64	108.25	105.49	106.77	104.84	104.47	109.85	106.19	106.8	108.39	105.76	106.01	108.67	106.28	105.42	103.98	108.26	103.33	104.25	107.99	107.07	108.87	106.54	105.07	108.06	103.05	105.95	106.45	107.37	104.87	102.27	106.54	103.06	104.45	107.63	105.73	106.13	106.37	106.79	108.85	103.73	107.91	103.99	103.99	105.45	104.2	106.01
104.3	105.78	105.59	106.19	104.64	103.65	102.18	102.92	107.13	107.84	104.93	103.83	107.36	104.22	105.73	108.56	106.71	107.13	104.16	106.1	104.09	105.11	103.96	103.98	105.98	105.7	104.56	105.97	104.32	107.1	107.23	110.2	105.32	106.23	109.19	106.52	105.42	105.3	104.44	109.3	105.31	106.62	107.05	109.77	106.34	104.04	104.99	104.35	105.04	104.64
107.23	104.37	105	105.3	102.9	104.66	103.42	106.66	108.38	106.1	110	106.33	104.91	106.67	103.83	105.46	103.32	105.99	108.62	104.45	102.76	103.87	105.75	106.03	107.07	106.24	103.87	104.27	106.77	103.26	104.57	106.97	104.54	104.88	105.98	104.83	106.81	101.86	104.74	105.35	105.02	102.67	105.73	104.81	106.08	108.03	102.62	103.86	106.32	104.84
109.38	111.71	109.99	105	109.93	110.94	110.52	106.05	106.83	107.96	107.37	108.53	110.07	108.15	105.87	106.03	107.49	107.83	108.49	109.07	106.64	108.66	106.38	107.93	109.5	106.51	110.35	107.05	107.64	109.38	106.46	108.42	106.29	108.35	105.49	106.61	111.34	105.16	107.13	107.18	109.68	109.21	107.51	106.95	107.82	109.47	106.16	109.08	109.07	107.61
106.76	110.95	108.88	109.71	105.58	106.21	107.44	106.91	113.99	107.07	108.88	107.47	106.97	105.71	111.6	108.16	108.67	110.97	109.87	105.56	106.28	109.46	106.98	107.29	108.48	107.15	108.2	107.77	106.29	109.43	109.94	109.15	109.15	105.95	109.19	109.09	111.03	104.18	109.35	110.51	108.95	108.88	108.71	108.46	107.35	107.18	105.62	107.56	107.37	106.07
105.99	104.04	103.9	105.78	109.94	107.34	105.31	106.17	104.69	107.25	105.52	105.86	106.97	105.4	107.18	104.59	105.68	104.69	105.41	104.23	106.63	104.8	106.2	104.83	106.69	105.17	106.55	107.38	106.5	105.62	105	103.25	108.06	105.94	106.55	102.91	104.26	105.88	104.74	106.55	101.64	106.46	106.35	107.85	106.44	106.48	105.5	107.33	104.54	107
110.79	107.21	109.5	106.98	110.1	110.7	110.47	109.18	108.76	109.86	113.08	110.9	107.7	110.35	111.24	113.23	112.48	112.07	108.6	112.71	110.72	111.1	107.37	111.58	111.55	110.1	112.16	111.62	109.22	108.43	108.66	108.38	111.28	111.84	110.65	106.9	108.59	110.45	111.84	113.25	109.34	110.45	114.03	111.34	112.1	109.98	108.31	113.38	108.79	110.82
102.32	99.475	100.94	98.781	100.66	100.63	101.61	99.881	100.53	100.98	97.927	103.66	95.188	100.46	97.315	98.27	102.28	100.11	101.86	96.26	102.6	100.13	102.03	101.76	97.637	101.78	102.4	100.81	99.439	103.09	103.15	99.13	105.68	99.79	97.401	99.721	101.88	101.94	100.75	99.199	98.408	100.37	99.136	98.554	101.89	100.25	100	100.79	101.82	101.86
104.2	108.4	107.41	105.3	103.66	104.3	108.49	104.61	110.21	103.31	102.3	108.94	104.19	102.81	105.54	104.68	105.72	106.47	104.32	105.17	105.3	104.83	105	107.24	103.14	103.46	106.09	103.04	103.62	106.89	106.33	106.16	104.12	104.34	105.18	104.16	104.68	105.65	106	105.32	104.51	105.35	105.23	104.54	105.57	107.11	105.94	108.32	107.97	103.85
104.68	104.18	107.57	105.82	104.52	101.25	106.38	103.73	105.68	105.64	107.3	107.49	107.73	105.54	104.78	106.25	105.15	104.72	106.04	102.51	105.08	104.75	106.18	105.09	106	101.15	109.59	106.55	104.78	107.82	104.95	106.05	104.36	105.55	105.78	106.69	106.63	106.54	110.56	105.79	105.88	108.48	105.87	107.46	107.21	105.84	105.53	103.2	107.15	105.64
105.31	106.54	109.73	107.22	109.77	107.52	106.06	109.34	108.77	107.27	107.63	109.92	108.34	110.8	110.31	109.47	111.22	107.62	107.92	109.77	108.19	108.83	109.6	109.71	107.54	108.96	110.58	110.85	110	108.43	108.01	109.4	110.25	109.44	110.25	108.19	110.76	109.59	107.88	109.94	110.49	109.84	106.45	107.01	105.36	109.76	110.33	109.94	109.01	107.74
100.99	99.288	100.3	101.24	98.971	98.467	101.96	104.13	98.824	97.632	102.56	101.15	99.618	99.573	100.51	101.62	95.861	103.05	99.612	101.34	98.569	99.217	99.032	101.43	100.52	101.37	98.995	100.38	99.469	99.617	101.51	101.04	96.47	97.846	100.03	101.15	100.85	95.984	98.993	99.546	101.79	103.19	98.795	100.49	101.43	102.06	103.12	100.64	102.31	101.32
105.67	107.91	105.79	109.73	108.58	106.33	106.21	106.74	107.21	105.48	106.12	105.41	107.05	105.1	105.55	104.54	105.07	108.46	107.55	109.77	108.73	103.29	107.55	104.06	108.01	106.32	107.75	101.3	105	108.88	105.35	107.28	106.82	106.18	106.76	105.48	104.93	107.01	107.76	105.49	105.84	107.48	104.47	108.1	102.25	107.09	107.44	107.91	105.13	108.91
102.33	107.25	106.5	104.43	108.47	108.09	108.11	107.29	108.43	104.92	103.74	103.85	104.59	106.16	105.64	104.43	107.11	103.81	102.08	105.85	108.32	106.64	104.38	103.33	107.96	106.08	107.63	107.78	110.95	102.76	104.34	109.47	105.43	108.07	101.88	111.59	104.1	103.56	109.99	106.15	105.91	107.06	106.62	105.24	107.38	102.88	108.01	107.96	105.03	108.49
107.92	109.03	107.75	107.33	112.17	111.48	110.46	107.96	106.87	108.4	109.24	109.18	108.78	109.55	106.4	109.91	111.05	105.56	108.22	111.32	111.43	108.45	105.14	107.67	108.24	109.23	109.41	108.1	107.67	110.21	108.03	110.46	107.72	110.37	108.7	108.67	111.77	108.49	108.91	108.92	113.29	105.9	111.55	106.21	108.05	108.81	108.79	111.06	108.94	107.31
99.879	99.588	96.778	98.763	97.29	97.901	98.401	95.172	96.678	93.319	97.954	97.24	99.379	97.968	97.305	97.259	94.866	97.241	97.712	98.225	97.681	99.213	98.755	100.21	96.553	97.855	97.901	97.01	98.641	97.394	100.29	95.449	95.283	98.333	98.892	99.933	98.315	98.708	95.888	100.68	99.231	99.712	96.028	95.4	99.169	95.403	98.453	97.252	98.791	98.428
111.14	109.49	107.43	109.66	109.86	107.95	108.8	109.34	108.53	108.96	107.2	107.59	110.72	107.63	108.5	108.89	104.86	109.61	107.33	108.18	107.03	105.69	110.87	109.94	109.6	109.46	108.59	109.39	112.94	109.9	109.48	108.96	106.36	104.47	108.27	106.66	109.76	107.75	106.89	109.67	111.81	110.63	111.06	106.59	109.92	108.44	107.78	110	108.5	107.88
106.31	102.99	104.49	104.59	103.26	105.5	103.84	103.97	104.39	107.83	101.76	107.32	103.94	102.61	105.85	104.53	105.53	104.05	104.98	105.41	104.93	106	104.17	106.18	105.93	106.48	107.3	104.13	105.57	105.63	105.44	105.81	102.36	105.87	104.97	105.33	107.65	106.41	106.15	105.62	106.94	106.71	106.44	105.19	104.38	105.46	106.66	101.81	103.73	102.67
100.99	102.22	101.43	100.2	100.4	102.98	102.39	100.25	99.81	101.5	101.04	102.7	98.89	104.51	102.23	100.09	99.557	100.01	103.27	102.33	98.79	99.825	102.56	98.684	99.285	102.75	101.43	105.9	99.446	104.53	104.68	97.461	99.517	102.37	101.16	101.76	102.1	100.26	98.775	102.62	101.42	98.086	100.44	101.72	98.068	100.42	102.63	98.281	100.84	100.2
103.2	107.51	101.09	105.89	106.33	105.11	105.28	107.09	104.94	106.3	106.25	104.42	106.01	105.25	105.9	105.24	108.02	104.98	105.46	104.95	107.31	104.25	107.59	105.14	107.73	105.45	105.73	103.99	105.89	107.63	104.31	106	107.07	106.38	102.59	104.71	104.97	106.18	107.25	104.73	103.98	106.98	105.6	107.21	105.65	106.16	104.4	107.42	107.92	105.79
109	109.46	108.73	107.81	108.02	108.83	105.32	109.98	112.98	108.17	106.64	108.02	109.83	106.17	105.83	107.19	107.75	106.91	109.08	106.84	107.41	106.24	106.05	107.46	109.03	108.11	105.88	108.38	109.08	106.68	107.57	109.83	107.39	105.09	107.12	106.59	106.06	108.34	105.71	108.28	109.8	107.03	106.79	106.67	107.57	106.24	106.03	107.96	106.87	107.74
106.2	109.24	107.22	107.96	108.54	109.45	104.41	107.53	108.68	109.18	107.85	109.08	107.92	107.42	111.54	108.06	105.81	110.1	105.65	108.2	104.2	104.95	108.29	108.04	108.66	110.79	107.33	105.23	108.38	107.41	108.36	105.67	107.4	107.91	107.4	104.88	107.96	106.47	108.47	107.22	108.33	108.58	107.67	109.27	107.16	107.43	107.34	106.66	110.77	105.86
111.37	110.63	109.99	111.71	109.49	107.62	110.38	109.71	110.18	106.75	108.44	107.26	109.17	109.42	111.92	109.33	112.51	110.09	108.97	110.95	109	112.72	111.62	111.05	112.5	109.63	109.67	112.78	111.74	112.01	110.95	111.07	110.72	109.89	112.99	110.36	110.14	112.24	113.14	106.48	110.5	109.75	104.42	106.42	109.34	110.97	109.97	108.77	110.08	110.26
113.37	112.41	107.7	111.64	110.97	110.32	111.71	110.49	110.72	106.14	109.45	106.87	108.71	108.29	108.02	108.47	111.71	114.49	109.84	107.55	108.68	108.97	110.67	111.23	111.01	112.15	108.42	107.65	108.81	109.3	111.5	109.55	110.82	110.2	111.92	110.73	109.88	110.84	105.16	110.62	109.22	109.81	109.64	108.49	109.84	106.04	110.24	109.37	112.64	111.38
103.34	102.73	106.67	102.82	108.98	106.48	101.92	105.92	104.44	102.85	108.12	104.11	106.1	105.63	106.5	105.54	104.34	108.17	107.04	102.25	107.77	105.47	106.76	101.04	107.38	105.52	106.94	108.18	105.46	107.93	103.52	106.43	105.51	109.47	105.27	101.95	108.82	104.94	105.38	104.22	107.76	104.53	103.55	108.4	102.95	105.61	107.26	103.43	104.54	104.4
107.25	105.58	107.42	105.44	105.52	105.58	104.32	104.63	104.85	106.85	106.11	105.72	102.28	102.24	107.12	104.72	107.18	104.68	105.67	106.58	105.25	109.77	106.35	105.81	105.91	108.09	106.61	105.99	102.79	104.67	111.68	105.14	101.15	106.35	107.51	105.42	105.92	109.64	106.95	106.21	104.56	105.95	106.48	106.13	106.89	103.53	106.77	103.46	106.53	106.53
107.07	110.01	105.13	109.16	110.53	108.11	107.85	107.49	108.42	110.23	111.39	104.83	105.23	110.49	108.05	109.47	107.02	109.58	107.65	105.62	107.52	106.88	107.13	108.78	109.84	109.95	107.51	108.14	107.45	110.07	105.72	108.57	108.27	106.83	106.99	107.31	107.64	109.95	105.65	110.04	106.35	107.9	107.4	110.84	108.19	105.12	107.97	106.34	109.18	105.58
107.21	106.49	108.35	106.24	103.76	108.39	107.57	103.91	110.37	105.41	105.36	107.06	103.76	107.19	107.04	106.11	106.84	107.57	108.2	105.38	103.76	106	103.86	106.21	104.88	110.07	106.72	100.67	104.01	106.12	107.08	105.03	108.53	108.72	107.38	105.55	106.91	106.83	105.41	107.49	106.65	106.61	107.2	104.51	110	107.26	104.48	107.71	101.75	103.84
103.19	103.84	109.16	106.44	103.98	108.21	103.06	104.11	105.54	104.42	104.94	107.74	106.41	104.73	106.82	106.38	105.68	107.65	106.42	104.61	107.81	106.37	107.23	107.38	105.83	104.68	105.2	105.59	104.05	105.8	106.56	104.84	106.43	101.88	107.31	104.64	102.5	106.62	106.78	107.83	103.51	105.69	106.1	107.38	107.39	105.02	104.95	107.16	104.11	105.51
106.04	107.62	105.12	110.07	107.54	109.87	112.03	104.94	109.65	104.3	107.63	107.07	104.84	109.59	104.52	107.79	109.68	106.67	109.47	110.28	108.04	104.84	106.58	108.17	109	107.75	105.6	107.35	107.82	110.03	113.88	107.42	102.86	107.19	109.66	104.88	106.57	108.94	105.75	109.44	108.4	109.43	108.23	106.74	106.49	106.75	105.41	110.3	107.23	108.49
100.88	96.92	97.211	95.891	101.27	98.527	98.987	99.027	95.323	99.389	103.64	96.537	97.495	99.544	99.383	97.498	99.35	99.433	101.51	99.067	101.7	96.675	99.259	98.832	98.921	97.617	101.55	101.31	97.943	99.41	96.279	98.852	98.533	99.713	95.544	95.665	100.2	98.797	100.77	97.383	97.48	98.891	99.167	98.527	98.96	99.613	100.98	101.31	99.176	99.088
101.17	101.77	102.82	103.02	100.53	102.29	103.34	104.54	105.29	104.48	101.76	104.03	105.66	101.57	103.36	102.25	102.28	103.06	105.7	102.49	102.23	101.69	104.67	104.83	104.9	104.41	103.71	103.38	101.07	103.58	103.84	101.95	98.917	104.26	100.41	105.82	105.08	101.38	102.21	103.01	102.39	102.73	103.15	103.7	104.25	104.71	102.81	105.67	105.11	104.39
107.7	106.83	106.39	107.32	107.87	108.01	105.32	106.14	106.53	109.32	108.32	106.17	109.06	104.34	104.98	107.01	108.9	105.59	111.7	105.15	108.64	105.24	107.07	108.1	103.75	105.92	104.3	108.19	105.07	107.29	105.15	107.87	106.39	105.43	106.84	110.83	106.49	107.74	107.96	109.44	106.93	107.89	107.03	104.93	108.67	106.08	107.58	107.88	104.4	109.68
108.73	105.96	108.38	106.56	103.72	106.34	105.12	105.27	107.93	106.92	106.04	106.69	107.15	106.77	108.15	107.49	103.57	106.14	107.43	107.18	105.93	104.6	104.59	106.67	106.27	105.5	108.64	106.57	109.22	109.14	108.26	107.37	106.25	112.15	107.88	108.61	105.59	106.87	103.45	106.47	106.42	104.15	104.06	108.48	106.96	107.96	106.92	107.06	106.24	106.34
106.86	105.88	108.9	103.9	106.21	106.86	108.72	103.09	105.29	105.46	109.25	107.87	104.32	106.27	105.91	105.07	109.96	105.37	107.5	105.61	105.04	106.51	106.56	107.2	105.02	106.47	105.8	104.07	107.41	108.3	109.69	107.23	107.17	105.57	106.76	103.78	106.96	105.61	108.09	106.15	106.59	104.42	105.92	107.03	108.33	106.95	103.85	108.43	107.91	105.5
99.799	99.588	100.04	100.63	98.906	98.908	97.057	100.3	101.22	96.246	94.953	100.92	98.281	96.631	101.59	96.569	99.304	99.151	100.05	95.571	96.657	97.045	98.706	99.216	98.264	99.984	100.18	101	97.11	99.495	99.085	97.702	100.6	99.486	99.537	101.14	95.579	100.08	100.4	96.613	97.404	99.101	97.026	100.12	98.222	100.19	98.674	97.644	97.865	95.425
107.71	110.31	110.86	108.01	107.07	106.79	108.34	106.22	109.98	111.41	105.78	110.63	107.08	108.75	105.69	107.64	110.73	109.53	105.61	105.95	110.5	110.6	107.7	110.95	107.39	108.6	109.17	108	108.64	107.27	109.41	106.26	109.16	106.76	108.34	111.53	108.52	106.37	107.29	106.11	105.3	111.13	109.2	107.25	110.11	108.39	106.27	105.85	105.5	105.7
107.33	109.74	110.84	112.76	113.25	112.69	109.85	110.58	109.39	110.15	108.29	108.01	112.01	111.67	111.68	110.17	109.84	109.52	112.46	108.85	110.03	109.54	109.9	110.57	108.53	109.38	112.12	112.15	108.27	110.55	110.11	111.74	107.44	112.42	114.32	109.88	111.23	113.58	109.84	112.03	107.83	111.72	109.06	113.72	111.45	110.28	109.37	111.24	110.52	111.18
106.81	104.92	107.69	106.96	107.7	108.53	109.66	109.74	105.28	106.01	110.24	108.39	106.68	106.42	106.54	108.9	106.79	106.39	107.7	107.22	109.97	110.35	103.66	108.67	109.4	105.53	109.98	110.27	109.06	107.85	106.05	108.32	110.4	108.49	109.92	107.3	107.36	107.64	109.46	107.25	108.54	107.39	107.56	107.18	107.2	106.89	107.45	107.23	106.33	108.33
96.692	100.94	97.433	98.581	98.004	98.661	95.791	96.829	98.168	99.789	98.914	95.285	97.975	101.26	98.528	95.303	99.144	97.93	97.966	95.137	100.45	99.009	101.01	98.598	96.294	97.52	96.548	98.627	94.648	99.595	98.191	98.248	98.099	100.07	99.75	101.55	96.122	95.576	96.485	96.928	97.866	99.624	95.143	96.885	97.078	97.728	103.24	97.72	96.368	100.05
104.17	99.375	101.39	100.96	100.04	104.22	99.502	102.1	103.41	101.35	99.165	101	98.856	101.33	98.636	100.55	98.565	102.42	103.53	100.75	100.78	102.11	99.855	102.7	101.71	99.399	100.81	102.26	98.45	101.94	100.54	102.43	100.31	100.3	100.68	100.88	103.51	99.828	102.24	99.728	101.31	99.821	100.7	100.38	101.93	102.54	100.33	101.17	101.71	101.91
106.63	108.31	107.56	110.05	108.36	108.63	109.99	107.04	107.13	109.02	111.07	109.05	105.12	106.98	107.21	107.16	107.29	110.3	109.49	110.55	104.82	105.86	106.35	106.22	107.28	108.76	105.71	107.01	109.24	108.28	107.92	108.74	108.69	109.65	107.52	107.14	105.68	107.67	107.66	106.32	104.33	110.3	109.32	105.03	108.6	109.2	107.28	108.81	106.8	104.23
94.98	101.32	98.73	99.166	97.013	92.892	98.747	98.599	98.218	97.216	99.539	94.823	94.379	99.598	97.223	100.44	97.315	94.893	97.073	98.311	99.905	97.721	97.648	97.849	97.057	96.882	95.986	96.948	97.581	97.829	95.461	98.395	97.94	97.498	97.516	99.759	100.12	95.895	96.411	98.156	99.272	99.498	98.659	95.068	96.137	99.209	97.974	102.56	96.539	96.74
108.47	104.8	105.22	104.77	106.36	106.68	108.68	105.76	105.69	102.4	105.52	105.25	104.14	107.13	100.99	103.38	105.92	105.2	105.61	104.79	108.51	103.6	107.09	107.8	103.96	103.97	103.19	108.45	103.96	105.15	107.31	106.2	107	105.23	103.94	104.87	106.06	105.8	104.89	103.97	105.57	107.23	103.55	105.79	105.43	108.84	105.81	105.28	105.12	106.73
102.56	96.855	102.48	101.01	97.613	102.34	100.18	102.27	99.137	99.991	100.05	101.54	102.18	99.796	103.11	100.03	101.49	97.16	98.265	100.82	101.07	97.977	99.605	102.64	100.74	99.611	100.31	100.83	98.977	98.392	101.74	97.171	100.89	101.96	101	101.13	99.446	98.779	100.77	99.681	102.16	98.378	99.262	102.4	101.99	99.794	100.7	101.97	99.857	102.09
108.44	108.34	112.52	111.78	109.05	108.5	107.53	113.19	111.36	109.2	113.67	108.56	108.75	112.18	109.4	107.99	109.06	113.28	111.08	108.53	112.31	109.35	109.4	109.98	109.76	112.06	112.36	109.06	110	113.71	109.21	110.13	106.84	108.6	111.9	112.5	110.06	110.43	112.35	111.87	113.4	109.75	110.37	109.25	114.22	109.99	110.94	114.31	112.9	110.77
106.78	106.92	104.2	108.31	103.88	106.54	104.16	105.53	105.38	104.83	104.41	104.3	105.45	106.83	106.72	107.62	106.09	104.54	107.28	103.8	104.84	107.02	105.65	105.44	107.59	104.26	107.57	106.61	104.86	104.26	106.66	103.52	107.21	104.5	105.8	107.05	106.64	104.73	107.78	104.2	109.28	105.72	106.05	105.86	104.33	107.94	105.68	105.7	107.24	105.36
105.46	106	106.33	104.99	105.48	105.26	106.95	106.73	103.66	104.36	105.09	103.71	100.98	105.12	105.42	105.57	104.45	105.1	104.61	107.04	105.74	106.66	105.37	105.81	102.7	109.77	107.78	107.43	106.52	106.83	109.2	105.32	106.67	104.37	109.19	107.8	105.61	105.02	103.89	104.36	105.67	103.49	107.36	105.15	103.87	108.21	103.21	103.71	105.23	105.4
108.86	104.66	107.53	108.63	104.31	103.81	106.87	104.31	106.77	103.38	105.49	108.82	105.44	104.61	101.48	103.41	104.69	107.04	104.81	106.35	110.4	107.7	104.94	106.78	105.14	110.28	106.22	103.41	106.34	105.42	103.21	104.13	109.62	108.02	107.98	103.48	102.23	107.87	104.14	104.1	106.6	105.7	108.25	107	107.49	104.85	104.34	103.57	105.68	103.93
108.71	110.59	107.41	108.01	108.06	106.11	106.08	108.85	109.36	108.91	111.69	107.01	108.33	111.14	109.12	109.11	104.64	108.99	109.65	105.63	108.1	109.44	107.35	107.38	104.46	111.08	107.64	105.97	107.1	106.14	107.67	108.59	107.66	110.94	109.9	106.11	108.31	105.57	107.15	107.41	108	107.61	113.9	108.94	109.29	106.01	109.39	107.9	106.27	107.63
108.65	108.24	109.08	106.62	108.92	106.56	108.34	108.16	107.02	107.33	110.14	109.1	111.24	110.71	105.73	105.14	106.76	108.51	109.97	112.3	110.07	109.12	110.77	108.54	106.78	108.41	109.86	109.18	108.37	108.34	108.26	103.61	109.89	107.55	111.64	107.44	110.14	108.15	112.79	106.43	108.54	106.79	104.42	111.23	108.7	107	113.32	108.56	111	106
104.95	105.51	104.56	103.91	103.55	103.96	105.51	103.6	107.63	105.51	108.59	106.04	108.07	105.77	105.57	105.96	106.5	104.4	106.96	107.01	106.81	102.8	104.79	105.62	107.28	104.89	105.44	105.99	103.36	105.22	104.41	105.69	105.38	104.43	105.38	104.09	105.82	106.98	106.76	105.27	106.53	110.08	107.46	106.41	105.83	104.38	103.94	105.38	106.73	107.2
100.06	96.961	95.945	97.177	100.28	100.89	95.463	99.264	95.836	101.26	97.643	98.488	101.12	97.713	98.492	98.752	94.79	97.696	97.466	99.494	96.647	99.534	97.291	101.03	97.116	100.81	95.33	96.747	98.547	99.295	101.06	95.982	94.62	96.739	99.105	98	97.613	102.54	98.053	95.272	97.646	98.059	97.482	99.707	97.143	98.453	98.93	99.35	96.648	99.403
106.21	108.59	105.68	107.46	105.8	105.63	103.61	104.84	104.77	108.61	104.88	104.99	104.49	108.67	107.11	108.63	106.7	106.39	102.8	105.04	105.05	106.99	105.78	107.35	106.84	106.02	104.69	106.05	105.32	107.88	108.26	107.12	107.06	104.97	104.87	105.68	105.1	107.44	107.06	110.24	103.63	107.84	104.87	105.29	104.34	103.81	105.51	104.14	104.13	105.44
107.61	106.02	108.53	106.91	104.97	103.39	106.84	103.97	108.42	102.88	106.61	105.33	106.49	105.73	103.94	105.73	105.92	108.22	105.76	106.95	106.06	103.36	105.28	104.07	104.61	103.72	105.02	109.55	106.13	104.09	104.05	104.92	109.22	104.01	104.99	106.35	107.92	106.15	102.58	108.38	107.73	106.98	108.44	106.29	104.46	104.37	106.01	108.59	105.58	105.81
102.82	100.16	98.637	100.87	103.16	103.71	98.458	99.72	100.1	100.77	101.43	100.91	100.62	100.92	100.8	100.83	101.32	100.83	101.48	101.18	99.202	100.44	102.12	98.823	103.43	102.99	100.64	100.88	104.08	101.66	103.73	101.98	100.5	103.37	98.04	104.17	98.207	101.14	98.552	100.53	103.73	100.68	102.5	102.84	101.04	100.2	99.844	97.979	98.661	99.339
102.9	108.02	103.27	105.24	105.37	104.39	105.48	107.58	103.27	106.07	104.5	109.06	107.11	107.04	105.06	107.11	107.21	106.49	108.76	103.71	104.74	104.2	103.39	107.58	103.06	104.1	107.2	107.94	106.34	104.52	104.37	107.71	105.2	106.92	105.83	106.02	103.57	104.21	105.82	105.02	104.6	104.75	104.62	103.8	103.84	104.56	104.52	106.58	104.98	106.86
107.45	105.38	113.83	106.65	108.21	105.86	106.69	105.33	106.6	107.49	105.75	107.02	107.01	107.29	108.55	108.77	108.71	110.72	104.83	110.12	108.73	105.79	105.39	107.14	108.19	109.72	107.02	105.06	107.81	108.12	105.12	107.3	107.68	106.05	107.87	105.89	106.45	110.57	106.03	108.46	106.25	107.27	111.89	106.48	104.86	106.99	109.15	107.89	105.46	106.85
105.02	103.86	104.4	104.41	105.48	106.95	103.7	108.04	107.75	104.09	106.9	106.73	104.47	107.86	106.11	104.45	104.78	105.31	105.08	105.39	107.52	107.22	107.33	106.78	106.44	104.98	106.23	107.99	106.72	107.3	106.44	108.6	105.98	107.12	105.67	103.53	105.69	102.38	103.02	104.5	107.2	104.82	105.97	106.9	106.32	104.17	105.05	105.3	105.96	106.51
99.722	94.634	95.7	96.864	97.047	98.57	97.445	98.329	97.522	98.933	100.21	96.888	98.478	96.213	96.438	97.136	96.326	99.921	100.42	99.889	97.962	97.815	99.716	100.11	98.308	96.349	95.14	97.389	96.874	101.09	95.594	100.86	98.238	98.597	98.859	97.12	97.262	98.226	95.574	98.115	95.896	98.339	97.825	101.27	96.659	96.708	97.201	99.631	97.614	98.543
98.058	98.737	95.668	99.793	97.601	97.816	101.6	97.825	100.26	100.42	97.475	99.126	97.499	99.551	98.116	97.146	98.729	95.66	100.51	98.594	97.776	95.812	99.026	99.49	95.604	100.91	98.547	97.703	100.1	97.793	97.202	99.223	101.79	99.678	102.97	100.57	98.77	98.372	97.507	98.039	96.845	101.04	95.312	102.35	98.031	99.053	98.5	98.16	98.04	100.45
98.002	96.303	98.225	100.51	98.171	97.468	97.735	97.383	96.297	97.934	100.46	100.54	99.501	95.674	96.462	100.08	98.298	97.516	99.866	96.98	97.24	98.017	99.552	96.61	96.382	97.804	100.08	97.558	95.567	96.553	97.518	98.948	97.464	98.984	96.495	96.158	97.739	95.357	97.277	97.947	96.258	99.89	98.109	101.45	100.23	98.899	99.752	98.676	99.041	95.221
106.74	107.21	104.62	106.93	107.14	103.69	102.62	104.4	106.28	104.53	102.39	104.22	106.8	105.2	106.81	105.82	104.19	107.8	104.28	105.66	106.53	104.52	103.01	102.53	102.48	105.16	106.78	103.31	106.53	102.25	107.51	104.83	102.74	104.71	106.2	109.03	109.87	104.29	106	105.98	107.78	101.49	102.26	104.8	106.69	105.78	106.29	104.66	106.6	105.65
100.36	100.58	98.89	98.457	98.377	95.565	97.483	96.92	99.776	95.614	98.955	96.101	100.62	95.498	97.948	97.314	99.106	97.65	96.05	101.64	93.875	101.9	99.546	98.467	99.552	96.048	99.428	96.703	98.554	97.008	100.55	99.976	98.885	95.936	97.188	98.254	98.172	99.241	98.396	97.279	100.88	96.842	98.165	97.546	95.412	98.893	97.18	98.555	100.23	96.574
107.44	107.06	107.88	107.3	109.34	105.51	107.15	108.07	105.49	108.09	106.7	108.95	109.63	108.75	108.36	111.99	107.65	107.87	105.2	108.93	106.93	106.25	106.68	106.43	112.24	108.23	107.91	108.18	106.36	106.8	109.86	108.98	107.56	108.5	109.37	108.04	110.47	105.73	109.45	107.97	109.42	106.5	107.95	108.47	105.13	104.08	110.36	109.17	112.47	108.53
108.35	109.68	111.31	106.9	105.45	108.93	109.23	108.95	108.84	108.41	107.94	107.58	105.5	106.42	105.29	112.23	109.6	107.84	107.73	111.51	108.51	108.44	106.16	109.91	110.22	107.02	109.46	109.39	108.48	107.9	110.71	112.03	106.61	109.08	108.41	111.17	108.12	110.5	107.25	106.95	106.99	107.13	109.52	106.91	109.02	109.34	108.28	107.84	109.97	107.83
100.1	100.31	99.074	102.58	103.15	99.003	105.26	98.694	101.21	98.63	100.85	99.181	99.189	100.57	100.29	99.89	99.615	99.131	99.232	97.459	101.29	99.7	96.822	97.709	102.16	101.01	101.93	98.634	99.387	97.183	96.929	98.983	100.46	98.527	98.98	100.85	97.922	102.97	96.703	101.89	97.76	98.911	100.79	101.75	99.657	100.93	101.92	99.897	102.3	102.16
108.73	109.12	110.71	108.07	104.14	109.81	108.89	109.59	108.64	109.54	108.33	107.02	112.19	108.01	106.68	107.86	112.32	109.46	103.37	108.62	109.69	107.7	105.24	109.74	108.05	108.29	107.76	105.33	108.62	108.94	106.31	109.54	107.84	107.13	106.55	109.07	110.32	107.99	109.59	106.4	106.13	110.1	110.92	107.75	112.14	108.55	108.37	111.5	107.37	107.7
101.15	101.53	102.56	102.94	100.4	103.01	103.87	104.2	101.79	106.49	104.17	104	105.49	102.52	100.65	103.03	103.12	101.81	100.22	103.3	99.8	102.02	101.43	102.78	103.7	105.08	101.74	102	100.71	99.587	103.69	102.17	102.49	105.69	102.29	103.26	100.49	102.8	100.98	103.18	101.74	101.15	104.46	102.24	104.11	100.76	100.66	99.839	102.27	102.84
105.82	101.7	105.48	107.1	104.87	104.95	108.75	103.98	107.99	105.1	104.78	109.12	104.67	108.9	100.94	107.75	103.94	104.13	109.6	102.03	103.2	106.27	104.99	107.84	104.59	104.49	107.11	103.93	107.04	108.12	106.72	104.7	106.27	107.47	106.62	106.37	105.52	103.44	107.35	105.13	103.46	105.64	104.6	104.75	104.48	108.14	104.68	104.46	103.49	106.26
106.84	107.15	110.4	105.9	106.83	103.09	107.09	107.31	103.61	107.33	107.23	104.99	104.16	105.79	108.77	105.39	106.95	107.19	104.4	106.03	106.12	105.58	107.37	107.6	105.59	104.26	109.25	106.52	104.57	107.17	103.49	105.23	107.58	108.96	109.7	105.04	107.15	109.37	103.55	106.99	107.09	105.06	107.66	109.98	107.36	108.26	106.73	110.46	104.95	104.45
105.18	103.65	99.258	100.24	100.86	103.48	99.931	101.04	101.13	104.94	101.71	101.13	101.38	104.46	103.34	103.52	104.44	101.84	103.25	102.73	104.16	102.73	101.61	102.75	102.5	102.15	101.92	100.84	103.67	101.51	99.502	104.43	101.68	101.61	105.26	101.52	105.41	101.47	101.31	103.5	101.89	101.56	100.43	103.22	100.49	100.75	100.79	104.6	102.46	99.576
110.27	112.19	109.49	109.03	111.94	114.48	113.01	109.74	110.2	113.86	112.53	108.8	109.22	111.98	110.03	112.29	110.42	109.04	109.21	109.72	106.65	109.83	106.31	107.42	110.72	109.74	111.91	109.65	111.14	108.93	111.03	111.21	108.98	110.2	108.87	110.14	107.69	109.76	109.33	108.42	108.77	112.32	110.57	108.25	111.29	108.82	108.85	114.05	108.94	109.69
105.29	104.74	107.14	104.35	105.77	106.43	105.28	106.32	103.69	105.84	105.69	105.88	104.55	110.33	105.63	105.06	103.89	108.11	105.26	107.81	108.06	102.68	104.5	105.71	104.32	107.43	104.2	104.11	105.82	107.23	105.45	106.69	105.05	107.67	101.53	106.25	106.41	107.24	107.13	105.04	103.18	108.52	105.55	105.65	102.49	106.54	109.22	105.74	102.62	104.8
106.66	104.47	107.46	106.4	105.92	109.32	103.4	108.98	107.26	106.98	105.49	106.22	107.01	105.61	104.98	107.72	104.47	109.6	106.34	105.65	103.7	106.98	107.12	110.41	106.3	107.48	106.51	106.52	104.79	107.65	108.87	107.21	107.04	106.83	107.3	107.82	106.3	106.83	105.07	107.51	104.59	104.41	106.47	104.9	106.86	108.21	106.15	108.24	105.21	103.89
101.11	96.034	97.134	98.019	100.63	102.46	95.782	98.28	98.104	100.63	98.36	100.2	94.77	97.319	100.58	97.051	98.26	99.602	95.925	98.544	98.443	99.404	98.344	100.93	99.618	99.037	98.176	95.499	96.709	95.3	96.899	99.298	97.676	96.515	98.797	99.428	96.775	96.072	98.086	98.857	98.031	96.649	96.996	98.355	98.08	100.66	98.779	96.044	98.017	96.453
104.12	103.44	106.11	108.37	105.69	106.28	108.54	103.41	105.23	105.9	104.64	109.38	105.13	107.85	106.25	102.87	108.7	107.5	105.01	106.97	107.37	105.24	103.74	106.47	107.04	107.37	104.49	104.59	103.96	104.41	103.26	107.74	107.56	106.57	106.18	106.14	101.71	105.16	103.86	106.23	103.61	104.88	106.25	102.68	107.26	105.55	103.65	105.04	106.1	103.5
104.31	106.3	107.99	110.94	107.26	107.74	107.69	107.46	107.33	106.83	108.31	105.87	109.15	108.05	106.75	110.19	108.94	110.9	108.41	104.1	108.89	107.38	107.93	108.21	107.64	110.47	107.33	107.47	107.62	109.07	109.31	108.27	106.53	104.78	104.82	104.56	107.65	108.43	107.26	108.12	106.85	107.93	107.09	107.85	107.49	108.5	107.32	107.75	110.21	107.02
100.5	97.848	97.514	100.28	97.205	99.582	101.8	95.794	99.799	97.834	98.264	98.168	100.96	95.297	99.944	95.748	100.27	99.819	100.01	99.531	98.558	96.123	99.327	98.955	97.863	100.67	99.033	98.462	101.49	97.125	98.711	100.45	99.599	98.556	98.089	100.77	100.99	98.013	99.82	99.639	100.99	100.44	97.723	100.13	98.593	97.544	99.346	99.524	98.835	97.275
106.56	109.42	107.31	109.28	108.65	109.48	108.27	106.9	106.56	104.74	106.98	108.06	108.07	107.43	105.91	108.03	108.86	109.51	108.62	106.84	108.89	107.02	106.32	108.19	106.31	109.9	107.1	108.37	107.83	107.24	109.62	108.59	106.41	109.75	110.58	109.2	104.72	106.95	109.29	104.98	106.68	109.94	106.25	108.27	107.43	106.7	107.96	108.67	107.43	107.89
100.08	100.51	96.196	95.144	100.55	99.971	98.462	96.88	96.504	100.22	96.203	98.949	97.396	98.764	98.741	97.068	98.563	98.542	97.091	94.095	98.822	97.548	96.575	95.554	100.06	99.874	98.175	96.164	98.795	96.726	95.946	99.993	97.788	97.61	97.164	101.3	98.621	95.29	97.419	99.595	99.376	98.821	97.897	99.897	99.897	98.536	96.5	99.828	94.931	98.604
106.91	108.8	104.63	107.49	108.8	109.92	108.43	108.52	107.85	106.22	108.68	106.97	109.48	108.71	108.9	109.5	110.8	107.7	109.76	109.09	108.9	110.46	106.04	106.29	108.63	107.74	108.23	109.85	105.28	108.76	106.75	110.8	110.15	109.21	108.77	108.06	106.33	109.64	110.89	108.43	106.38	108.08	108.46	109.33	110.09	107.22	107.59	109.94	108.91	112.04
107.22	105.03	102.74	105.31	105.08	103.41	105.25	104.87	103.04	104.67	105.03	105.61	107.23	106.41	104.02	106.45	106.84	106	103.61	105.74	102.81	104.91	107.1	103.34	103.93	104.91	104.5	106.38	105.43	106.02	108.24	104.35	105.9	104.71	107.61	103.8	107.09	105.61	106.95	106.15	105.12	103.64	109.11	104.73	106.12	103.93	105.01	106.36	103.9	108.62
101.24	98.69	103.36	96.897	97.505	99.454	98.603	98.582	100.02	99.999	100.96	102.42	103.24	101.87	98.614	98.703	98.766	100.53	99.243	99.884	102.78	98.526	103.77	98.575	99.48	98.863	99.968	104.08	100.68	100.86	100.62	101.56	101.76	101.88	101.38	101.52	102.11	103.36	98.261	99.345	97.763	98.934	97.781	101.33	98.348	98.811	99.477	101.5	96.558	100.11
107.83	104.4	105.33	102.4	102.41	107.25	108.17	104.61	105.57	108.81	104.63	109.01	104.96	107.56	107.14	108.73	108.85	104.35	105.43	104.65	109.26	104.96	107.59	105.72	107.42	106.13	106.01	103.59	106.39	107.48	103.41	104.98	106.65	107.3	105.72	106.43	104.87	104.53	105.3	107.26	104.71	104.76	104.75	103.5	106.05	105.16	104.43	104.4	107.2	106.31
107.74	106.28	106.71	108.44	108.48	109.54	106.93	107.06	107.14	107.4	110.26	108.32	108.62	108.88	108.37	108.69	106.43	107.29	111.61	111.06	108.17	105.54	107.97	107.32	108.95	109.23	107.38	109.47	106.15	104.6	108.16	108.24	109.13	109.83	106.24	108.13	106.27	106.42	108.89	109.92	107.52	109.82	108.58	111.93	109.06	108.14	106.79	111.15	108.64	106.43
107.42	108.85	107.35	107.58	108.46	107.55	107.87	109.71	109.77	108.74	110.12	108.11	108.17	106.6	107.32	107.82	106.78	110.23	110.93	108.51	107.74	108.04	107.86	107.55	111.32	109.46	107.4	106.61	108.66	109.44	107.15	108.15	105.61	108.09	110.34	109.78	107.49	108.61	108.5	110.85	107.55	109.7	106.79	105.14	108.51	107.47	110.68	106.65	111.53	109.33
108.45	106.85	106.89	109.97	108.75	108.13	106.63	107.51	105.5	106.72	106.97	106.57	107.23	108.41	109.96	109.12	109.46	108.58	109.22	108.93	107.95	110.03	107.68	107.14	107.12	105.48	105.66	107.91	110.65	110.48	109.26	107.98	107.71	108.65	109.96	106.53	106.98	107.15	107.14	106.41	109.55	105.55	107.07	106.98	103.72	108.01	106.42	107.83	106.93	105.82
96.972	96.953	96.831	99.463	99.123	99.713	102.53	100.26	100.36	100.25	97.525	100.64	96.268	98.82	98.927	99.141	98.67	96.715	100.51	96.979	101.19	98.964	100.59	98.932	97.298	99.75	98.886	97.504	98.581	99.239	99.203	97.876	97.405	100.22	98.662	101.18	98.647	98.809	99.821	101.31	101.69	97.679	97.991	97.759	100.61	98.843	100.47	97.424	98.874	98.013
105.58	103.88	105.41	106.84	104.09	102.38	105.59	109.63	107.24	106.71	108.09	105.54	105.95	106.58	105.23	102.61	104.87	105.81	103.94	105.38	109.73	107.5	104.12	104.84	106.67	107.96	105.01	107.39	105.31	107.54	105.62	104.96	104.75	106.89	105.55	104.56	103.8	103.37	106.66	104.62	106.6	105.99	107.2	106.36	105.61	104.54	105.3	105.74	103.58	106.85
108.11	106.11	104.76	103.53	105.78	103.97	104.85	110.35	107.02	105.34	106.79	105.67	108.74	104.88	105.88	105.82	102.47	106.95	105.03	107.8	106.58	106.79	107.1	103.75	103.68	105.87	104.07	107.39	108.57	105.3	106.73	106.95	106.34	105.72	108.08	105.78	107.6	108.76	105.51	108.52	103.13	105.91	108.12	104.92	106.09	107.97	107.36	107.45	107.9	105.4
107.61	107.86	107.3	109.41	104.46	107.16	112.19	108.55	110.91	108.98	104.57	108.5	109.94	110.01	108.36	108.07	105.5	108.16	108.51	109.41	108.58	107.16	109.87	107.61	107.44	112.24	107.24	109.15	106.95	108.16	105.13	108.53	107.68	111.2	108.14	108.19	106.41	108.45	109.59	109.39	107.54	106.52	110.52	107.1	105.82	105.85	109.47	105.63	109.58	109.36
104.2	107.71	106.48	108.51	107.72	104.33	106.15	104.79	104.55	103.66	108.56	106.54	108.34	106.28	104.64	104.5	105.57	106.14	106.41	101.92	106.49	105.79	104	106.66	106.31	108.74	105.19	107.43	104.5	103.68	104.49	104.03	109.14	106.7	108.59	105.9	105.88	104.16	104.9	107.61	104.48	106.52	104.7	106.48	106.36	105.43	107.59	105.94	106.02	108.02
102.8	101.29	104.39	102.56	103.08	100.99	105.7	99.582	102.72	101.99	103.69	100.59	104.45	104.03	101.78	103.06	104.14	103.84	100.5	102.97	104.6	104.95	103.73	102.31	102.23	102.19	104.17	104.17	100.99	103.79	104.15	100.27	102.71	104.17	101.72	102.67	102.42	103.16	104.52	103.7	102.68	104.17	103.41	101.53	102.11	101.94	102.57	102	105.74	103.42
107.04	108.92	109.01	107.72	105.69	107.74	108.96	108.84	107.83	105.59	107.11	109.13	107.79	109.13	106.22	105.97	106.74	108.96	106.34	108.7	109.57	108.08	106.57	109.34	106.2	106.64	107.31	109.07	109.42	108.48	109.48	105.49	107.6	106.38	107.72	109.39	107.62	109.69	107.13	105.78	107.61	105.31	109.3	107.63	108.76	111.13	110.49	107.49	106.55	108.36
104.14	106.08	105.94	105.54	106.56	106.37	106.22	105.55	105.85	103.12	109.09	103.13	105.97	105.75	109.1	107.75	104.29	103.45	104.3	106.61	106.96	106.55	104.53	104.95	108.76	102.7	104.31	107.38	107.07	105.58	104.99	105.97	105.78	104.23	107.37	107.33	106.72	105.03	106.13	105.14	107.02	104.92	107.27	106.12	105.48	103.34	107.08	104.76	106.55	105.74
106.82	107.13	106.73	104.85	105.38	106.85	103.33	106.16	105.32	106.69	108.18	107.07	104.82	103.49	107.63	108.65	106.59	105.72	106.21	106.98	104.76	105.64	103.73	108.38	107.92	104.6	107.34	104.95	101.4	104.32	105.97	103.89	107.56	104.75	106.62	107.28	104.98	104.96	110.76	108.54	105.57	107.19	108.02	104.6	108.23	107.76	105.82	107	107.81	102.83
107.84	105.79	107.57	105.48	107.55	109.05	108.37	108.34	108.04	108.41	106.16	106.55	105.83	107.17	109.84	107.66	110.04	104.11	110.12	106.3	109.94	107.27	110.37	109.04	108.25	105.05	108.34	109.87	108.82	110.19	109.5	108.31	105.69	106.62	112.32	110.88	106.47	109.53	105.58	107.72	105.57	107.03	110.22	110.66	109.3	105.72	107.4	108.31	104.77	109.5
105.69	104.68	107.74	104.21	103	102.59	105.21	105.63	105.88	106.67	102.42	103.37	102.65	104.21	103.92	107.29	103.51	105.66	106.48	105.04	101.96	108.45	105.01	105.76	104.32	103.59	105.02	105.95	103.01	107.01	107.02	107.09	105.95	105.55	101.1	107.2	106.96	106.93	104.4	104.02	104.36	105.58	103.51	106.7	106.68	103.8	106.9	104.75	103.3	106
102.33	100.47	101.24	103.43	102.11	101.34	101.74	101.66	102	99.436	102.2	103.24	98.769	103.5	101.45	101.25	100.19	104.17	97.462	101.57	101.96	99.143	100.1	99.735	99.843	99.042	102.57	98.597	98.502	99.582	100.2	97.315	100.1	102.71	100.31	103.31	102.18	100.05	102.09	99.807	97.573	100.38	101.68	99.845	98.357	98.501	101.1	100.27	99.555	99.88
108.28	107.69	110.18	108.71	108.85	110.5	108.39	110.34	109.19	107.35	109.34	108.66	105.74	109.01	107.8	108.05	109.46	109.03	108.39	110.08	110.88	105.63	108.36	109.93	106.51	105.61	108.49	106.24	110	107.13	107.38	109.1	106.77	108.2	108.62	109.63	111.27	107.45	110.32	106.25	107.52	110.94	108.02	110.07	110.22	111.28	108.68	108.46	109.8	108.39
105.45	106.65	103.44	105.34	108.08	101.93	106.53	103.91	106.42	105.1	104.26	107.94	104.51	104.96	107.82	106.61	104.69	104.28	104.34	105.94	107.65	104.34	104.41	106.33	104.43	107.11	104.37	105.59	103.05	104.36	105.45	105.79	108.08	108.09	105.62	104.21	104.83	104.33	101.92	107.67	110.02	105.34	107.42	106.31	106.71	107.96	106.9	103.32	106.9	105.1
99.243	96.339	98.425	97.756	95.746	101.93	95.572	94.273	100.43	95.749	101.26	98.452	99.219	96.633	96.939	95.348	98.25	98.146	98.053	99.949	100.6	98.127	95.863	97.187	101.37	102.41	97.796	96.488	96.14	96.596	100.01	96.092	101.95	99.834	99.522	95.856	95.121	98.111	95.087	97.994	97.696	95.032	96.08	98.521	99.622	100.98	97.933	95.574	98.12	97.108
97.671	100.5	99.118	99.842	98.374	100.64	98.556	101.96	101.05	99.229	100.38	100.86	102.29	100.75	98.382	104.67	99.067	99.471	99.293	101.71	101.56	95.958	97.694	100.96	102.46	102.35	103.96	99.551	99.306	97.556	100.96	99.463	100.66	100.34	99.768	96.74	96.856	97.78	101.35	96.591	100.87	102.62	98.847	101.38	103.65	101.08	98.324	102.1	100.83	101.77
102.97	101.94	99.926	101.13	103.31	99.676	100.61	102.24	100.98	101.97	100	99.229	102.45	100.99	100.14	101.92	98.768	100.19	103.22	101.05	103.74	100.97	101.77	99.318	101.23	100.9	99.535	100.72	101.77	102.76	96.278	101.01	103.47	100.92	102.25	101.58	100.2	102.19	103.54	100.91	101.9	102.22	98.696	101.94	101.33	100.28	102.5	100.34	105.14	103.09
101.13	99.877	98.293	98.473	98.206	98.283	100.33	99.885	99.211	99.839	97.034	96.292	97.719	99.297	96.389	98.041	98.665	98.035	96.361	97.306	98.987	97.178	102.92	99.13	97.306	98.595	95.1	96.532	96.823	99.652	97.6	100	96.667	101.41	97.591	100.79	98.17	99.642	98.44	97.406	97.695	96.361	97.109	99.357	99.089	102.34	102.01	99.287	101.13	99.071
104.6	106.41	107.44	107.27	106.4	106.72	107.67	104.61	107.01	105.8	105.57	109.74	108.6	106.84	106.29	106.37	105.91	107.8	103.85	103.08	109.99	108.66	106.19	109.32	108.38	107.5	104.92	104.08	106.93	107.61	105.03	105.76	105.46	106.66	106.56	108.07	107.96	105.83	107.36	105.21	103.97	105.79	107.55	107.25	103.85	106.77	106.03	102.28	107.46	104.26
106.76	109.03	107.73	109.48	107.15	108.18	107.63	110.44	111.73	110.22	108.16	109.35	108.69	108.22	107.58	105	104.89	104.44	106.91	108.37	108.6	108.54	107.26	107.15	107.44	106.86	107.08	107.44	109.35	107.23	106.56	107.53	107.58	107.08	108.99	106.35	107.13	107.77	109	107.81	106.66	107.86	104.68	109.93	108.57	107.08	105.64	108.57	106.65	108.46
107.09	108.34	106.69	104.35	108.04	106.15	104.95	110.53	107.99	109.64	108.11	109.4	106.97	106.06	106.59	106.74	105.25	108.86	107.21	107.04	110.71	107.51	110.15	108.34	105.28	108.66	106.16	108.61	110.97	106.37	106.97	103.79	106.2	107.56	105	106.05	108.49	109.4	108.15	109.69	107.55	106.47	107.82	108.21	108.2	107.91	107.33	108.61	108.75	108.86
99.656	97.671	97.166	99.128	95.76	96.485	94.782	96.666	102.08	99.902	97.31	95.064	98.704	100.12	96.603	96.26	100.16	99.483	98.037	97.63	98.646	95.237	97.847	96.758	99.621	98.075	98.832	98.36	102.22	99.523	102.42	97.921	97.784	99.89	94.667	95.105	99.464	94.58	95.844	98.609	98.048	99.514	99.371	98.289	96.759	101.03	96.054	98.802	103.93	97.164
98.86	96.164	99.338	99.544	96.318	98.463	98.768	95.5	96.832	97.349	98.817	96.554	99.732	98.091	99.19	98.001	98.209	97.474	97.655	96.509	97.408	98.556	96.541	98.737	98.532	99.336	98.014	96.99	100.34	100.96	98.862	96.844	95.977	98.667	98.168	95.669	97.568	99.491	96.005	96.483	93.756	97.149	97.702	96.571	96.567	97.977	95.685	98.015	99.413	99.794
107.97	108.69	107.78	105.49	105.16	107.03	106.43	107.52	107.76	106.33	109	108.31	105.53	108.24	104.84	103.98	108.25	107.2	105.26	105.92	106.9	106.39	109.34	103.57	107.62	105.93	105.59	103.23	104.25	100.65	108.39	109.11	107.82	108.05	104.41	105.51	107.38	107.05	105.93	107.34	108.33	108.23	104.7	107.19	107.36	107.16	107.45	102.84	105.63	109.63
105.14	105.06	105.4	104.58	103.35	105.52	104.57	107.06	103.45	104.76	103.19	105.81	105.1	106.88	108.55	105.17	104.93	105.84	104.91	107.97	104.23	105.98	103.99	108.01	107.01	108.17	107.01	106.03	104.73	106.5	105.77	104.45	101.36	107.3	107.7	103.14	105.36	104.32	104.69	107.44	104.29	109.21	107.81	104.38	107.2	107.83	105.09	105.54	103.95	108.94
103.1	105.17	107.88	105.21	105.7	105.78	106	107.66	108.27	108.59	111.63	107.37	108.76	106.85	108.64	106.57	104.53	106.64	105.15	104.75	104.94	104.07	105.48	106.05	106.57	107.07	104.69	106.4	106.34	104.76	108.3	106.94	106.19	106.46	105.99	105.11	105.92	105.16	111.3	106.09	107.31	108.67	105.77	107.45	106.51	104.3	105.28	108.67	105.42	108.11
110.11	104.14	108.51	106.98	109.63	108.49	109.87	107.8	109.23	108.04	107.36	112.41	108.1	108.22	107.59	108.71	106.44	108.85	109.36	109.02	106.92	110.28	109.79	107.2	105.72	109.14	107.22	108.55	108.11	109.13	111.29	105.61	107.79	107.93	105.49	107.58	110.17	107.75	109.7	110.48	108.41	106.98	108.97	110.22	107.47	108.62	106.56	109.57	108.77	111.4
105.03	106.81	107.06	108.34	107.1	106.88	105.79	106.05	105.72	103	105.13	104.82	103.64	105.98	108.81	106.58	106.1	105.26	105.23	102.76	105.91	106.34	105.96	106.3	106.26	106.04	104.66	105.38	107.25	106.21	106.98	107.91	106.43	105.98	107.08	108.52	103.7	105.59	104.34	106.6	108.9	106.28	102.73	106.45	104.51	104.43	105.47	106.57	107.47	105.65
107.41	108.39	110.48	106.71	107.03	109.44	108.81	107.49	108.51	107.26	106.94	106.68	106.89	107.08	109.57	106.89	106.33	109.84	107.16	106.88	107.62	111.21	109.34	109.76	106.43	105	106.69	107.72	108.51	107.26	106.54	104.2	107.31	108.41	109	109.8	108.84	107.7	109.62	107.46	107.99	108.1	107.76	107.56	108.21	108.58	108.99	106.36	107.81	108.67
108.22	108	109.65	112.04	110.29	108.86	109.85	107	109.91	108.01	108.55	106.3	106.57	110.08	108.85	106.26	106.51	109.3	109.56	107.83	104.77	107.17	111.73	104.47	108.68	106.47	106.48	110.64	108.59	109.49	111.06	110.98	109.53	109.82	104.16	106.88	113.46	108.51	108.45	107.35	110.57	109.66	108.27	107.4	107.63	106.92	107.31	107.99	107.49	110.1
106.25	108.79	104.95	102.15	103.89	104.7	108.9	103.86	107.46	106.12	105.65	102.95	105.95	105.59	104.32	103.78	105.05	106.29	105.25	101.45	106.94	106.72	106.95	107.45	107.49	106.4	108.11	105.38	106.83	101.94	103.3	104.67	102.84	102.47	107.14	105.52	104.45	108.61	106.45	103.57	105.3	107.52	103.77	105.8	103.8	105.55	108.1	106.13	108.25	105.4
99.69	98.728	95.596	99.736	98.736	97.33	96.427	98.325	99.727	98.386	100.03	99.198	99.945	97.858	100.22	99.326	95.791	100.02	99.643	101.31	98.667	98.888	99.219	99.618	97.858	99.2	100.85	99.08	99.046	100.09	96.801	96.438	97.81	97.161	99.708	98.451	97.862	95.213	97.605	98.444	95.955	99.39	98.365	99.214	96.088	96.445	99.838	94.874	97.644	100.74
104.71	108.29	104.67	103.64	104.96	106.02	106.11	103.95	102.5	107.23	104.99	103.52	106.87	108.79	106.65	106.02	103.1	104.45	109.06	103.42	104.18	104.66	104.06	105.5	103.65	107.51	104.05	107.73	108.06	104.8	104.22	104.95	107.95	105.58	108.99	105.81	105.76	108.07	106.33	105.69	105.03	105.04	107.59	104.18	102.59	106.44	105.05	103.31	106.36	104
98.839	96.391	99.286	102.03	96.989	100.01	97.505	94.204	98.48	98.726	99.763	98.642	99.016	97.558	98.99	98.564	96.19	98.861	96.142	96.627	99.328	96.676	96.681	97.057	98.966	97.296	96.798	96.8	96.493	100.57	100.02	97.027	99.544	100.2	98.563	96.848	98.398	97.742	95.716	97.576	98.315	96.924	98.316	100.3	97.533	98.583	95.09	98.367	97.027	99.425
105.68	104.58	107.22	105.94	105.38	105.56	105.82	103.55	101.99	107.52	105.49	108.05	107.17	105.85	106.58	106.11	104.75	106.64	107.82	104.81	106.06	103.04	106.44	104.64	107.49	106.43	107.64	108.13	106.47	108.17	107.52	107.88	105.89	105.67	106.92	104.99	107.96	107.28	107.4	106.09	105.45	108.27	107.22	108.21	106.83	108.22	107.47	103.18	107.54	107.64
105.53	104.51	108.59	109.84	105.84	105.05	103.89	109.19	105.19	104.04	104.6	107.07	108.44	108.64	107.95	105.13	104.24	106.35	107.37	108.1	104.34	110.83	107.11	102.95	105.14	108.2	107.25	104.56	105.45	103.53	105.63	105.95	108.44	105	103.63	104.31	105.92	104.12	104.94	106.53	100.75	108.79	104.32	106.27	107.62	104.44	106.26	106.51	104.44	104.63
108.14	104.1	104.84	107.92	105.32	106.33	108.51	105.08	106.31	105.11	106.81	107.03	106.54	106.74	106.12	105.66	106.01	109.04	102.9	105.75	105.73	106.28	107.12	104.37	105.46	105.78	106.22	108.07	107.51	105.28	106.84	103.31	107.56	103.38	106.41	104.54	106.5	104.75	105.6	105.79	104.83	103.65	107.18	104.41	104.7	104.14	102.87	104.81	106.06	102.73
100.73	102.06	98.97	100.43	101.17	103.03	98.026	97.918	100.4	101.46	101.92	99.092	99.623	101.1	100.04	101.51	102.89	101.75	100.23	100.85	101.96	97.85	97.47	101.54	98.023	100.78	101.24	100.18	100.88	102.26	100.7	99.856	98.871	98.114	101.57	101.14	99.712	99.619	103.27	101.03	99.639	99.669	102.45	106.98	100.39	99.297	101.4	99.691	101.47	99.326
106.95	105.69	105.44	110.52	107.71	111.55	108.28	107.89	106.91	109.93	108.16	107.74	109.52	105.92	109.81	105.49	111.04	110.27	108.17	110.41	108.04	107.81	112.33	107.14	109.38	110.5	108.09	106.31	104.24	110.33	105.45	111.3	108.89	108.4	108.81	109.82	106.67	109.28	107.87	106.91	106.34	107.43	110.22	109.92	108.59	104.9	108.79	108.46	110.58	107.02
107.45	105.83	107.98	110.67	107.94	106.94	106.47	108.41	107.33	107.86	109.25	106.55	105.82	107.45	107.14	106.78	107.78	105.92	106.89	110.1	109.73	110.39	107.91	106.64	110.24	107.87	108.71	108.31	107.9	108.94	110.69	108.78	107.38	108.71	109.89	107.79	108.91	108.4	107.7	108.8	106.61	107.95	106.88	108.78	105	109.55	107.09	110.03	109.16	111.18
103.53	104.16	104.34	105.66	106.59	102.63	108.09	105.08	106.15	106.54	106.61	108.39	105.06	106.05	108.75	106.68	105.77	104.47	105.38	107.24	103.97	107.52	107.12	105.27	104.85	107.11	107.64	108.53	104.82	103.52	105.27	103.96	105.44	106.89	104.82	105.04	105.99	107.68	105.11	101.5	109.15	103.37	106.12	107.49	107.09	111.74	105.15	107.24	106.82	104.75
106.57	107.3	105.93	109.25	106.13	105.66	105.03	104.27	106.75	106.67	107.3	103.99	105.92	106.42	107.54	109.44	108.41	107.64	105.34	105.78	105.64	108.21	105.18	105.41	110.35	106.16	107.59	108.52	105.84	105.8	106.63	107.06	105.92	107.75	108.75	105.53	106.56	105.39	106.45	110.36	107.27	110.79	109.9	106.28	107.3	107.18	106.23	108.77	107.51	106.63
105.37	107.99	103.93	105.2	104.39	105.12	104.82	106.86	106.03	106.61	104	105.72	104.39	105.69	106.01	102.73	107.89	106.67	103.89	102.12	105.34	104.93	107.18	108.77	103.92	105.86	103.19	104.2	105.9	106.27	106.53	108.3	105.07	104.59	105.56	105.71	103.02	103.63	105.96	102.96	104.42	103.35	104.54	105.95	104.78	100.77	106.03	102.88	110.57	106.09
95.816	99.861	98.713	96.753	97.927	98.285	97.992	97.904	97.943	95.747	96.941	95.746	99.219	99.696	97.733	100.83	97.649	98.201	98.336	97.301	97.524	100.01	98.017	99.005	97.533	97.374	99.521	95.084	99.196	98.449	98.701	100.29	97.834	99.826	100.13	100.04	99.804	97.523	96.301	97.607	96.34	98.469	97.917	97.558	98.483	99.151	98.705	99.198	98.557	97.144
104.64	102.78	106.04	106.14	102.37	106.55	103.14	107.33	104.49	105.05	104.56	106.85	104.16	107.13	105.01	111.91	106.65	107.85	105.55	104.46	105.76	105.93	105.85	106.15	103.51	106.18	106.17	105.73	104.4	106.12	106.59	105.26	107.14	105.66	104.68	104.5	103.46	108.21	109.61	107.32	106.37	106.14	106.23	109.13	107.23	107.1	105.72	106.54	103.92	105.23
105.61	105.63	107.57	106.78	107.78	107.72	103.4	106.51	105.06	106.22	105.69	106.5	104.12	105.91	105.47	106.76	106.94	104.44	103.37	103.61	104.96	106.73	105.72	104.7	101.69	106.26	103.96	103.49	105.81	105.53	103.88	103.23	104.4	102.82	106.38	104.16	106.54	107.6	103.03	105.51	107.01	103.42	102.66	106.98	105.24	106.53	103.55	105.49	106.23	105.47
106.08	107.32	105.5	106.06	108.28	104.3	103.27	104.99	104.81	108.9	104.3	106.19	104.82	105.07	107.16	104.91	106.35	108.3	105.78	102.84	106.54	104.44	110.22	103.36	104.16	108.21	107.79	105.78	103.01	105.08	104.5	107.01	105.68	106.82	104.8	107.07	104.22	106.37	107.16	108.54	106.88	107.72	101.83	107.51	105.98	104.99	105.89	105.97	107.66	105.16
102.17	99.606	97.183	98.807	98.65	101.77	102.14	96.044	102.16	101.21	99.97	96.001	99.158	102.16	98.731	99.169	101.57	96.05	101.07	99.328	100.04	101.58	102.53	101	99.8	99.359	98.909	98.786	101.92	100.35	99.254	100.45	97.559	98.942	100.07	99.198	98.863	100.03	101.47	99.272	99.167	101.26	100.19	102.75	103.25	99.118	98.64	103.07	99.168	100.38
109.57	107.11	106.03	103.13	104.02	105.83	105.03	106.96	105.58	108.96	106.19	106.97	105.81	106	107.75	105.69	101.91	105.6	106.2	105.33	106.2	105.29	105.79	106.11	103.72	107.97	105.37	108.35	107.8	108.69	105.33	107.07	108.14	108.75	106.82	105.67	103.98	103.64	108.17	103.97	104.95	106.29	104.94	106.24	106.66	102.59	106.08	104.94	107.2	104.83
108.01	108.74	107.65	107.57	111.75	105.08	107.2	105.83	107.28	106.65	108.56	108.81	106.32	110.9	104.95	109.58	108.48	108.32	106.22	105.76	108.61	106.72	106.91	109.06	107.11	107.42	107	108.18	107.99	110.75	108.35	107.59	107.86	107.21	106.17	108.05	108.74	109.9	110.45	108.53	107.41	107.97	106.34	110.21	106.63	110.21	110.3	108.15	107.68	109.77
100.23	100.77	99.509	100.26	100.91	97.409	98.077	104.16	98.265	99.239	100.57	99.777	101.94	102.49	97.927	100.23	100.93	100.74	97.852	102.3	100.72	101.55	103.74	100.3	101.19	100.11	100.84	98.335	99.903	100.67	99.294	100.37	101.89	99.593	96.711	102.12	102.79	101.05	101.84	98.517	100.78	98.275	102.26	98.41	104.17	103.25	98.941	100.34	96.773	103.23
107.95	105.66	107.32	104.95	103.86	108.36	101.88	104.94	105.95	101.76	109.68	104.15	106.13	107.52	105.15	106.69	104.45	104.07	105.84	106.11	106.42	103.52	107.56	101.64	103.38	105.59	106.3	105.12	103.99	104.25	104.6	105.73	103.56	103.86	105.47	105.76	105.33	106.08	109.75	105.12	103.61	106.73	105.79	102.72	106.45	108.86	105.7	103.22	103.24	108.9
105.65	106.51	109.48	107.09	105.29	107.86	109.59	106.91	108.15	107.77	107.25	107.43	106.04	106.11	105.19	109.06	106.09	104.69	104.54	106.42	107.89	106.55	105.46	107.17	104.52	105.74	108.33	108.27	108.1	107.34	107.01	104.5	104.28	104.61	105.8	108.17	107.09	103.16	103.23	104.34	103.91	106.51	105.91	107	105.13	104.65	106.75	104.07	104.51	108.33
99.5	99.792	101.61	101.17	100.23	102.12	98.877	102.48	102.08	97.311	98.866	102.46	100.02	99.921	103.35	101.48	98.716	102.4	100.7	102.17	102.12	100.98	97.851	102.31	100.67	97.674	99.42	100.23	103.55	102.05	98.73	102.82	100.57	101.08	103.62	100.96	102.35	99.563	101.51	100.51	99.324	103.03	100.64	98.267	101.95	98.633	100.65	102.41	98.235	99.248
110.21	109.11	112.85	106.92	108.25	110.09	110.07	110.64	109.81	110.04	109.52	108.98	109.58	111.33	110.13	110.59	109.91	111	109.74	110.16	110.22	111.52	110.64	108.94	111.44	108.83	109.8	110.01	111.04	109.61	111.76	108.05	110.19	111.63	110.19	111.85	111.7	109.93	111.89	109.75	109.63	110.3	112.73	111.29	111.23	109.91	113.81	110.05	109.71	110.76
110.95	110.14	109.44	111.39	109.96	107.97	110.2	111.31	107.27	111.57	112.14	109.95	110.46	109.78	114.26	109.9	108.48	111.46	112.29	109.35	107.81	111.54	110.82	109.84	111.66	108.57	110.14	109.85	109.24	111.27	108.29	110.61	108.86	111.81	109.11	108.86	109.04	110.12	112.04	111.38	111.67	107.72	108.82	108.93	109.35	111.98	109.49	108.55	111.94	113.81
109.13	107.24	109.29	108.28	109.12	106.51	109.05	107.4	106.74	108.78	108.02	110.41	106.18	107.89	110.77	109.95	108.09	109.07	107.43	106.75	107.84	107.54	108.75	110.7	106.32	110.35	107.01	109.25	105.67	109.91	107.53	108.31	107.77	112.03	108.65	108.08	110.97	106.72	106.82	108.95	106.45	109.91	109.92	110.19	106.89	109.16	109.36	106.67	106.45	108.42
104.21	99.157	103.45	101.08	103.94	106.21	103.55	100.33	103.31	102.8	104.41	106.12	100.88	102.4	99.641	102.25	104.12	99.103	104.28	101.54	103.07	103.21	99.694	103.23	101.67	104.02	99.273	102.61	105.3	102.92	102.89	104.98	105.61	103.37	103.22	102.06	102.9	101.81	104.02	100.78	105.14	104.79	105.7	102.76	101.84	100.84	102.69	105.32	101.67	101.74
95.669	96.21	97.272	98.317	98.447	94.497	100.47	97.903	100.77	101.37	95.475	98.631	99.928	98.582	101.07	97.404	97.608	101.34	101.01	97.349	100.21	97.827	101.51	97.424	98.989	98.958	98.393	98.09	99.263	96.986	97.53	99.197	97.422	97.723	99.398	95.93	98.538	97.004	97.23	97.926	99.215	100.81	97.658	97.142	97.133	99.021	98.135	99.045	95.575	96.829
106.15	105.14	107.29	104.68	105.72	105.95	105.46	103.31	109.77	105.19	107.03	106.03	107.07	105.75	107.12	105.03	105.4	107.06	107.01	107.5	106.35	102.51	109.07	103.36	104.39	107.97	105.38	105.61	108.31	106.07	104.45	105.06	102.75	109.61	105.66	105.04	106.19	106.69	106.48	105.57	106.86	105.02	107.1	105.16	103.9	104.79	104.38	104.21	105.73	104.24
105.81	107.58	105.27	105.85	104.08	104.09	105.76	105.71	105.51	107.38	105.2	105.78	107.46	107.22	105.6	106.2	106.3	104.98	108	105.01	105.73	104.27	106.12	105.92	107.2	103.13	105.77	104.5	106.52	103.1	104.1	105.22	105.46	104.64	105.99	102.66	108	103.32	102.83	104.77	102.93	103.19	107.02	103.67	104.15	104.1	103.32	107	102.66	106.04
100.3	100.6	97.776	102.27	98.425	102.63	98.115	101.01	97.177	98.539	101.1	100.41	97.727	98.868	97.56	100.36	94.612	96.903	99.633	96.546	96.377	99.209	101.63	98.969	97.171	97.686	99.126	100.88	98.962	97.706	99.249	97.044	101.06	100.07	96.604	97.162	97.803	101.79	99.655	96.403	100.94	98.286	98.817	98.02	98.102	98.2	97.51	96.727	95.168	101.08
108.99	108.01	107.43	105.33	107.16	105.1	105.64	109.76	106.71	111.1	107.68	107.16	107.99	105.36	106.81	104.41	106.79	108.78	109.61	102.86	107.71	105.01	106.61	106.12	110.06	112.09	105.98	111.19	106.39	105.23	109.22	107.77	106.05	106.06	106.02	107.56	106.23	105.28	109.22	106.57	102.31	102.57	108.37	106.54	107.57	106.76	108.65	107.74	106.27	103.97
107.12	108.4	107.87	105.46	109.27	106.85	112.42	109.22	106.22	107.17	106.85	108.45	108.63	108.57	108.06	109	108.29	108.43	110.63	106.52	109.7	107.2	106.4	108.85	107.36	106.72	104.8	107.87	108.42	108.26	108.12	105.66	109.16	108.84	108.52	108.92	109.52	111.31	109.11	108.36	108.85	110.53	110.6	105.7	106.22	108.41	106.37	110.03	106.85	111.52
98.108	97.19	94.896	101.64	98.688	98.749	99.578	96.178	99.602	98.138	98.151	96.282	98.638	98.053	98.156	98.258	96.398	101.79	97.013	97.728	95.563	95.941	96.481	99.716	97.814	99.055	96.044	98.339	98.01	94.885	100.73	97.736	100.46	102.65	100.75	97.033	97.43	99.653	96.379	97.662	100.25	98.137	98.639	98.131	95.374	96.83	97.989	94.705	97.504	99.492
110.68	110.18	106.15	107.8	109.01	109.11	107.71	112.37	106.15	107.2	107.2	109.79	110.3	111.87	109.23	108.8	107.09	107.53	110	106.2	108.9	107.31	106.6	107.4	107.98	110.35	110.39	107.7	108.77	107.59	108.11	107.85	107.39	109.25	109.64	106.08	106.29	113.02	105.11	109.6	108.59	106.4	109.67	107.43	109.27	107.83	108.19	111	108.4	108.94
103.79	106.04	104.48	105.48	107.7	106.73	103.74	106.97	104.3	107.47	104.96	104.63	105.55	108.15	103.71	104.76	108.42	105.14	102.72	104.78	103.72	104.48	106.58	104.62	104.89	104.63	109.7	104.44	105.33	105.42	104.76	103.88	99.641	104.37	106.14	107.46	107.39	106.98	106.02	105.22	105.43	105.85	103.08	105.83	105.72	109.46	109.75	105.71	106	104.04
106.6	107.83	108.24	108.93	107.81	109.91	107.26	107.96	106.12	109.93	107.03	105.54	108.29	107.81	107.86	109.83	106.44	107.3	107.95	106.81	111.72	106.45	106.87	109.62	107.38	108.68	107.91	106.91	106.83	106.8	107.86	111.05	107.84	109.76	109.43	106.44	107.97	110.18	107.35	108.42	108.86	107.12	108.12	109.84	109.27	108.72	109.97	108.82	108.17	108.52
106.75	104.15	105.85	105.76	106.04	107.84	105.59	106.34	106.94	103.4	107.04	101.56	105.76	104.83	106.89	104.65	106.65	105.15	106.39	104.59	102.76	103.75	103.49	106.22	106.83	103.15	108	107.65	103.55	102.56	104.07	103.63	104.91	106.58	102.34	108.03	103.79	108.08	107.13	106.21	104.39	108.56	103.54	104.19	105.4	109.28	104.54	107.11	102.15	103.12
102.96	106.59	103.59	108.18	104.25	106.58	106.68	106.01	107.51	108.55	108.4	104.91	106.05	107.57	103.78	108.36	106.36	105.36	107.38	106.16	106.79	102.6	105.09	105.14	103.74	107.01	104.42	107.49	106.84	106.59	103.1	104.98	107.26	105.85	106.61	107.83	105.73	103.23	104.73	104.86	101.87	103.64	104.07	104.91	107.34	102.13	104.9	105.01	105.79	103.98
101.3	101.49	99.231	99.774	101.03	99.505	98.955	100.44	99.11	98.706	97.546	99.949	101.32	101.59	100.51	99.46	98.718	98.993	99.871	102.03	102.37	97.841	101.28	101.39	99.802	98.17	100.41	98.413	98.295	102.08	99.46	102.69	100.31	101.12	98.791	99.148	102.21	101.89	100.13	97.188	99.342	101.31	101.7	100.63	99.709	98.335	99.765	101.67	95.868	101.36
97.192	96.231	98.317	97.231	95.463	99.715	97.474	99.671	100.65	97.512	97.261	102.3	102.74	98.256	98.514	100.54	97.01	98.513	95.436	97.268	100.08	100.1	99.537	100.82	94.925	99.263	99.82	97.733	98.263	99.017	97.824	97.167	100.79	94.859	99.397	99.997	95.784	97.5	98.151	97.132	100.39	95.257	99.216	95.65	99.576	99.812	95.623	97.835	98.21	100.52
109.29	107.72	110	105.98	108.04	107.46	105.51	109.86	107.74	107.63	106.72	107.87	109.35	105.41	109.82	108.9	109.76	107.78	110.66	108.21	108.1	105.78	108.52	108.89	108.75	110.83	108.61	109.39	108.82	109.59	105.19	109.26	109.58	106.56	109.07	107.43	113.35	109.81	109.34	107.22	110.99	108.17	107.28	110.62	107.97	109.25	109.03	108.65	110.45	109.84
106.9	107.15	107.16	108.36	107.8	109.13	109.47	108.24	107.68	110.26	107.98	108.5	108.6	108.2	107.61	108.94	111.95	108.94	104.67	107.03	109.07	106.34	109.14	108.9	110.02	107.84	110.71	109.06	113.67	110.33	107.36	109.34	108.53	106.8	107.5	107.76	105.06	106.33	106.75	107.26	111.87	110	105.99	109.57	108.45	110.84	108.49	107.53	110.24	106.95
105.56	106.86	104.67	105.58	105.07	105.37	107.84	104.02	105.54	100.91	105.1	104.81	104.15	104.47	104.68	104.76	104.4	100.41	105.62	106.43	105.22	105.11	104.83	104.49	107.11	104.96	106.8	105.32	105.71	106.07	103.58	108.56	105.41	109.19	105.67	106.13	103.71	104.78	105.73	106.16	105.72	103.2	106.03	105.79	103.14	106.78	107.27	106.13	105.71	104.41
105.59	104.86	106.51	104.16	107.7	106.62	104.65	101.86	104.99	104.22	105.34	104.89	105.56	104.44	104.29	108.03	105.95	105.32	103.75	104.73	104.63	109.69	107.01	105.15	108.18	106.56	103.61	102.64	105.13	106.73	107.36	105.47	103.57	105.28	106.42	104.5	104.18	106.25	108.89	105.7	105.52	108.24	108.49	105.88	103.8	104.68	103.25	104.56	107.36	104.12
108.24	105.75	106.42	107.35	104.85	104.45	102.55	106.74	109.12	102.47	108.72	104.98	105.47	104.72	105.67	103.47	105.42	104.83	104.47	107.47	108.36	106.11	103.45	107.62	108.99	104.59	108.88	107.69	105.27	107.66	105.94	104.55	104.5	101.75	107.87	104.77	107.65	103.62	106.54	108.11	102.72	105.61	108.01	105.62	106.68	107.06	107.35	102.89	109.39	106.45
103.23	104.89	104.97	105.62	104.99	107.83	107	105.96	101.6	104.53	106.16	104.57	103.21	105.66	103.61	108.93	107.4	105.8	103.72	103.46	106.23	103.87	103.11	107.01	106.4	106.02	107.28	108.02	101.63	104.73	109.34	105.66	104.74	107.4	105.74	107.37	106.2	104.93	105.07	106.19	104.74	105.97	104.13	109.36	107.26	107.36	106.14	107.84	103.98	104.37
109.32	106.92	112.72	108.98	109.87	110.68	109.21	108.49	109.08	109.48	107.87	108.17	109.31	109.16	108.86	106.88	109.55	110.28	105.93	109.63	107.12	107.33	109.6	107.67	110.25	107.25	110.87	107.56	107.78	109.09	108.25	107.15	109.19	110.91	109.41	109.04	109.7	110.02	106.5	110.87	106.29	108.7	105.83	110.44	108.66	106.74	110.51	105.22	108.2	107.24
107.8	107.98	108.32	109.5	107.83	106.73	105.84	107.24	109.19	107.78	107.24	109.55	109.02	110.99	108.6	107.48	106.8	108.13	108.16	107.94	107.92	107.31	107.02	107.54	111.71	104.63	106.65	110.81	110.24	106.62	106.06	107.62	105.51	108.57	108.45	108.26	109.21	108.54	108.83	107.5	110.41	109.92	108.9	110.7	107.11	108.19	109.9	108.1	109.23	107.15
104.76	107.51	106.87	106.44	105.89	107.88	103.83	104.75	107.62	108.54	107.19	106.9	105.38	108.52	105.56	105.24	105.61	104.76	107.37	108.75	104.72	105.45	106.5	104.65	107.14	105.55	105.13	105.71	106.13	104.73	102.73	104.44	104.46	103.47	106.72	105.86	105.48	106.08	106.54	106.02	105.57	103.5	106.18	105.77	109.19	107.29	107.22	109.9	107.33	107.9
107.85	105.65	106.11	105.17	104.93	107.01	108.15	104.75	104.38	105.85	108.01	105.8	109.73	110.65	108.39	107.02	106.19	107.67	104.84	105.66	108.37	105.44	106.75	104.76	104.32	107.65	105.7	108.67	107.81	104.72	107.15	106.31	106.29	108.12	107.02	105.59	105.85	105.93	106.86	104.32	106.16	110.22	103.52	108.64	106.13	106.22	103.53	107.37	106.86	107.37
103.83	98.642	97.747	100.88	103.77	100.89	99.166	101.06	101.04	98.812	102.57	101.94	101.66	100.68	100.15	98.069	102.48	102.02	97.276	98.04	99.643	99.397	100.85	99.451	102.76	100.38	99.098	98.39	100.56	98.023	98.791	100.88	99.479	99.918	99.493	100.73	99.792	100.41	100.29	101.74	98.91	99.709	99.808	99.928	101.61	103.47	100.36	98.438	100.68	97.364
101.22	101.84	101.54	99.998	100.09	98.804	98.95	100.89	102.92	96.841	99.389	101.84	99.682	100.32	100.72	104.01	100.46	101.44	102.06	100.97	98.672	100.71	103.16	99.997	105.25	101.09	99.629	100.55	95.992	98.528	99.824	101.59	99.289	102.07	99.926	102.45	102	97.031	99.721	98.935	101.08	103.12	98.091	100.66	99.138	99.068	96.958	98.788	97.304	97.44
107.05	110.16	105.99	105.43	105.46	107.65	108.12	105.26	105.95	105.32	108.61	109.12	106.28	112.47	109.42	107.1	106.78	106.85	107.91	112.18	104.95	106.64	108.78	106.79	109.92	109.42	108.2	110.16	110.34	109.46	104.51	111.26	107.17	107.69	109.11	109.92	108.34	105.39	109.23	108.57	108.01	106.74	106.43	108.71	107.08	109.45	106.84	107.63	109.15	104.75
108.56	110.22	110.63	108.36	111.17	110.29	107.91	111.56	106.98	108.74	109.23	107.41	109.61	105.02	107.88	109.44	108.93	109.94	107.48	108.53	107.91	110.89	109.81	106.32	107.68	109.64	109.13	107.65	107.45	107.99	109.44	110.62	110.69	108.12	107.49	108.12	109.71	110.53	108.06	110.97	111.28	105.75	109.66	109.62	108.4	109.09	107.9	110.79	108.18	109.86
97.2	98.748	98.241	98.755	98.574	98.767	97.885	95.822	97.384	96.479	96.168	94.755	99.495	96.985	99.861	96.592	98.241	92.954	97.575	96.808	96.036	97.215	96.105	97.104	97.877	97.176	97.568	99.913	96.922	97.736	94.614	98.393	98.231	98.46	97.8	101.66	101.9	98.6	99.033	96.841	94.53	95.995	98.243	95.968	99.35	98.682	100.68	96.621	97.329	100.66
97.075	96.008	99.465	99.811	98.821	97.737	99.765	98.562	96.427	99.204	97.84	97.203	98.075	100.84	98.226	99.373	98.235	95.743	97.377	99.175	95.945	99.02	98.06	98.205	97.984	95.985	97.657	96.182	96.665	98.047	98.956	96.114	96.882	99.065	98.035	97.836	96.057	97.393	97.396	100.95	97.5	95.656	99.476	99.849	98.595	96.757	96.635	97.804	102.06	99.785
112.41	109.97	106.97	109.54	110.38	111.49	110.74	110.87	108.83	111.83	109.18	108.43	110.35	110.17	111.7	113.89	111.67	111.83	111.41	109.33	110.24	109.99	110.79	111.67	111.45	112.66	110.68	110.09	107.27	108.96	111.99	109.81	110.12	108.45	109.4	109.28	108.95	109.81	113.98	110.3	106.57	111.22	111.09	109.57	109.33	113.95	105.74	113.97	112.49	110.33
107.08	105.8	104.09	105.47	106.32	105.9	106.22	107.23	108.14	104.02	106.47	108.38	106.26	108.67	105.5	106.06	105.85	107.94	108.07	107.3	108.25	107.57	105.7	105.75	107.3	105.79	107.94	107.92	106.91	106.58	104.86	106.82	106.33	102.78	105.29	106.15	108.88	109.1	108.4	108.41	107.22	106.21	106.88	104.55	105.29	108.47	109.44	109.36	108.96	105.48
111.71	108.75	106.57	107.68	108.26	108.87	107.75	107.82	107.03	107.33	107.74	109.16	108.72	109.49	106.32	110.2	109.61	108.02	106.84	104.27	109.67	105.76	109.79	105.24	106.58	108.18	110.19	104.76	107.26	110.57	110.38	108.39	109.6	109.36	107.82	108.9	106.98	108.05	106.79	108.28	104.19	105.51	108.16	109.16	106.97	104.66	108.83	111.15	105.76	108.87
94.778	95.395	95.732	96.11	100.3	102.5	101.73	96.519	100.04	100.84	98.255	104.32	99.677	97.792	96.751	99.871	95.551	96.752	95.901	98.995	95.601	100.79	98.507	99.496	98.148	101.32	96.981	100.34	99.092	96.434	99.068	98.974	95.7	96.727	100.21	97.065	94.936	97.366	98.45	98.901	100.84	96.413	97.941	99.495	97.396	95.515	98.764	98.398	97.739	98.574
107.88	105.75	105.77	105.08	106.4	105.1	106.23	104.67	107.5	105.11	105.06	108.64	106.44	107.22	106.02	106.44	104.86	108.13	107.2	105.46	104.74	107.08	107.22	106.45	105.1	108.44	102.09	104.17	103.24	105.28	108.36	108.09	107.9	102.05	106.84	107.25	106.81	106.83	104.83	106.49	106.15	103.9	108.95	106.12	105.45	107.29	106.16	105.99	107.54	105.36
110.28	106.33	108.14	106.22	107.47	111.01	106.54	106.68	108.07	106.44	106.16	107.32	105.04	106.4	109.24	106.47	108.42	108.55	107.26	106.97	107.16	106.91	108.81	110.64	106.68	108.77	110.12	111.44	106.66	108.6	106.27	110.1	109.75	109.56	107.89	110.2	107.82	106.74	107	109.31	108.37	110.74	107.63	105.65	108.7	105.47	106.95	106.18	109.31	110.29
98.583	96.644	98.824	100.31	98.369	97.131	96.464	96.422	96.414	99.523	100.58	97.942	99.621	95.804	100.35	95.755	93.795	98.797	96.479	98.064	96.042	98.264	98.979	99.704	99.087	100.86	98.904	96.198	96.821	97.594	100.61	98.77	97.62	97.544	99.755	97.385	99.764	96.376	96.61	96.777	99.626	100.62	100.49	99.786	96.606	94.718	96.73	97.404	96.038	101.21
95.648	96.047	99.891	96.845	96.199	100.47	97.74	96.816	99.31	98.382	95.138	97.876	98.226	95.672	100.49	95.56	95.849	97.495	99.201	100.59	97.853	100.7	95.325	95.219	96.025	95.552	99.962	98.298	99.158	97.18	94.741	97.151	97.955	98.725	99.341	98.246	99.599	98.956	95.466	96.697	98.522	96.339	99.293	98.114	98.316	99.811	99.245	96.348	98.504	96.639
108.86	103.41	104.54	107.19	103.52	100.63	104.72	105.82	107.64	102.77	108.91	105.69	106.88	106.27	103.73	102.5	101.06	105.5	105.99	103.53	105	105.34	102.05	105.62	105.85	106.42	106.18	107.13	104.72	103.83	107.02	103.45	105.72	105.99	106.24	105.71	103.83	106.11	104.47	107.46	107.42	105.58	106.41	107.26	110.13	102.72	106.92	106.8	108.95	104.61
104.8	107.94	107.64	105.11	106.66	103.64	101.5	103.25	103.11	106.81	106.06	104.98	104.83	103.37	104.45	106.51	107.46	105.61	106.8	104.09	107.42	103.97	105.76	104.97	102.78	108.57	103.78	108.96	107.77	106.54	105.61	106.1	107.19	104.32	104.63	109.4	103.72	101.01	104.2	106.79	102.38	103.48	105.07	105.04	104.95	107.39	106.51	108.15	102.97	104.79
99.49	101.91	96.933	101.07	100.25	100.31	99.865	98.477	101.99	99.262	100.64	100.38	101.07	101.5	102.36	99.584	100.58	101.91	101.47	100.24	102.4	100.08	103.62	99.222	101.78	100	104.35	101.4	102.4	101.33	102.94	99.392	102.99	102.16	100.64	99.112	101.99	100.6	104.05	98.836	98.729	103.04	100.64	98.274	101.48	101.68	102.41	101.77	98.179	102.25
98.722	99.584	97.405	97.019	96.027	98.395	98.602	100.66	97.478	95.133	99.164	97.237	100.05	101.08	99.171	98.914	98.505	99.74	97.909	95.823	100.33	95.175	97.508	95.155	97.734	96.201	97.376	99.156	98.579	101.29	99.836	96.998	97.684	94.82	97.57	94.947	97.399	96.844	95.563	98.98	98.139	96.124	97.905	97.934	97.083	96.426	100.19	100.55	96.633	97.032
98.001	96.1	98.199	98.16	98.32	99.219	96.979	100.02	99.373	100.49	101.49	99.387	99.566	96.314	98.637	97.908	96.927	100.26	99.652	100.62	97.194	100.79	100.84	98.274	100.25	98.785	99.756	95.156	96.325	97.787	98.822	98.631	98.263	100.34	98.494	98.289	100.24	98.136	98.72	99.703	100.48	99.51	98.571	99.77	96.593	96.796	98.836	99.423	103.09	96.279
102.97	102.82	105.94	102.57	105.58	106.63	105.86	106.27	104.61	106.69	106.82	104.91	107.2	102.64	105.57	109.08	104.67	106.89	105.97	103.13	103.79	102.69	106.39	106.94	104.76	108.39	108.53	107.82	105.53	105.36	104.32	101.72	105.22	107.61	108.19	102.81	104.8	107.09	102.74	106.55	104.59	106.76	107.66	103.93	101.06	106.69	106.09	106.02	106.13	108.35
107.99	104.29	104.92	106	106.89	103.26	108.29	111.53	106.42	103.63	107.3	108.89	105.34	108.21	105.06	105.68	105.19	106.02	105.87	102.72	105.2	106.91	104.34	104.77	105.36	107.95	107.81	106.7	105.71	104.81	101.85	102.57	109.59	105.27	105.78	107.74	103.3	106.67	106.28	108.77	105.11	106.66	105.29	103.59	101.72	104.05	104.13	105.93	105.09	107.74
96.641	105.33	99.059	100.2	99.755	100.1	96.916	98.006	101.24	100.16	100.17	101.86	98.301	98.273	101.98	99.819	101.27	99.373	98.093	101.4	100.46	100.12	99.673	100.81	99.659	98.299	97.775	101.57	97.598	98.953	95.952	100.06	100.16	99.566	96.547	94.703	97.71	100.94	96.811	95.496	99.028	101.4	100.98	99.712	100.36	99.916	97.794	97.418	97.376	98.48
103.93	110	109.02	110.16	109.41	107.03	108.76	108.82	107.64	107.19	105.47	112.81	111.43	106.56	105.47	107.15	110.01	107.4	108.48	106.65	108.16	108.66	107.2	106.07	104.82	109.42	112.33	108.08	105.87	109.49	106.22	107.3	107.61	109.96	108.77	104.35	107.2	108.75	106.59	108.86	107.09	109.21	106.55	106.29	109.7	104.64	106.99	108.15	107.45	106.72
97.673	96.636	98.197	100.63	99.114	101.64	102.5	103.52	98.877	99.916	98.761	99.971	97.863	98.961	97.491	99.343	101.86	97.912	97.889	100.28	97.651	102.13	99.919	96.487	96.757	98.266	102.78	101.02	101.49	101.4	101.13	99.299	101.84	99.907	99.902	102.88	99.54	102.34	100.46	99.865	100.63	101.83	101.06	99.209	100.28	102.01	100.66	99.857	97.219	100.56
105.21	98.837	101.75	99.129	101.8	101.69	101.08	99.769	99.732	103.73	104.18	98.348	99.612	103.03	99.905	100.8	102.08	100.47	102.35	96.937	104.02	99.052	99.949	101.1	100.65	101.78	101.24	103.19	98.705	99.781	99.178	99.879	101.93	99.462	99.683	100.96	98.041	102.47	100.07	100.55	101.96	99.414	103.02	101.65	101.49	100.88	100.75	99.677	102.58	102.46
107.08	105.99	108.54	107.5	106.8	109.52	106.12	109.41	105.46	108.82	108.53	107.67	104.23	105.67	107.68	106.58	107.61	108.11	107.93	104.62	103.64	105.81	106.57	107.97	104.48	105.63	105.91	108.2	108.07	105.92	107.03	100.24	104.75	109.06	103.01	107.7	104.2	107.01	106.75	106.56	107.38	105.18	105.41	106.7	106.93	106.04	108.73	109.22	106.74	104.41
100.92	98.645	101.36	103.83	103.4	100.6	99.984	99.247	99.455	98.389	101.92	97.469	100.75	103.64	102.57	100.75	99.277	101.57	101.3	105.53	102.1	101.05	98.912	99.126	100.5	100.43	96.423	97.866	104.09	100.91	99.838	98.657	101.51	101.79	97.935	101.81	99.433	100.79	102.68	101.2	102.58	100.85	98.646	103.92	103.42	98.185	101.33	100.01	101.52	102.84
105.5	102.15	106.89	106.03	103.7	104.22	105.34	103.19	103.8	104.64	108.86	104.37	108.73	105.55	105.03	103.53	106.77	105.89	107.71	105.23	109.26	105.06	106.36	106.21	105.13	107.19	101.62	107.37	108.51	105.36	107.46	105.57	105.41	104.28	104.92	104.98	106.85	109.57	103.08	105.92	104.89	106.66	104.47	107.14	106.42	107.93	107.06	109.24	103.58	109.02
105.8	105.16	107.34	106.64	107.81	106.23	103.12	106.88	103.23	105.18	103.59	107.92	107.03	106.56	107.32	104.47	104.54	104.91	105.81	107.03	110.02	105.17	104.69	106.92	103.93	108.95	106.95	105.61	105.56	106.06	106.48	104.59	106.26	108.51	107.58	107.04	107.83	106.99	107.76	106.13	106.17	107.66	106.25	102.97	104.76	104.34	104.95	108.69	108.47	107.08
109.04	109.14	106.38	103.65	106.3	104.35	107.79	105.47	106.34	105.74	108.92	105.92	110.26	107.75	103.76	107.47	106	106.26	106.04	106.34	106.95	109.32	106.36	105.6	109.1	104.04	105.64	108.76	105.94	109.73	108.18	105.12	105.49	108.84	106.26	109.35	105.48	104.74	105.22	108.22	105.86	106.43	104.55	105.82	105.68	107.05	106.87	105.59	106.75	106.9
103.31	104.07	106.81	109.31	106.82	106.99	106.8	109.04	107.48	104.08	104.97	106.56	107.22	108.2	107.32	105.13	107.84	111.3	103.99	106.04	103.8	104.36	110.88	109.01	106.38	103.69	105.01	103.33	105.94	105.36	105.37	105.97	104.95	105.63	102.18	107.18	106.41	107.49	105.01	107.6	108.63	109.68	106.58	107.01	103.33	106.05	106.35	106.44	105.19	108.7
101.49	103.26	103.59	103.2	102.41	101.26	102.12	99.635	100.16	100.29	99.455	103.15	100.95	102.28	102.01	99.213	100.38	102.09	103.66	100.13	103.65	99.08	98.753	100.29	101.38	101.09	101.36	100.63	100.96	102.28	98.569	101.11	98.996	98.079	99.787	98.808	102.85	102.96	101.13	102.09	99.099	98.202	101.69	100.18	101.22	98.73	100.28	101.74	102.42	99.833
101.6	98.923	98.399	100.3	96.797	98.164	99.203	96.682	97.894	97.276	97.18	96.432	96.393	98.608	94.473	96.22	98.655	98.472	99.707	98.333	100.4	97.522	96.647	98.759	99.75	96.653	97.506	99.116	99.587	96.444	97.875	98.299	99.756	98.922	96.715	96.942	96.445	99.431	97.776	100.04	100.05	98.595	98.138	98.744	100.03	95.138	96.741	97.448	99.446	96.858
97.486	99.918	97.693	96.547	95.162	100.27	96.946	94.647	97.342	98.739	97.014	95.801	96.799	96.943	97.679	98.444	100.26	99.189	98.137	97.25	98.227	96.991	98.997	100.08	97.145	99.075	97.554	97.014	100.19	97.501	98.347	99.652	98.325	97.24	97.441	96.477	97.553	98.875	98.299	100.5	101.08	99.315	95.956	99.619	96.699	96.433	98.259	99.333	98.687	100.15
96.467	98.506	96.722	98.337	96.26	100.23	96.81	99.522	100.13	97.461	99.824	96.989	100.25	97.661	100.07	99.287	99.897	98.689	96.395	99.533	101.37	101.76	96.721	97.487	96.376	98.017	96.847	98.138	100.45	98.812	99.485	98.155	97.119	102.77	96.361	99.101	96.649	97.949	97.937	97.423	99.164	96.867	99.892	95.86	97.416	96.851	98.298	99.554	97.517	98.559
104.84	106.78	103.89	104.55	108.05	107.94	109.91	107.91	107.08	103.45	104.72	107.85	107.77	105.67	108.38	104.53	108.1	107.84	107.71	106.37	107.24	104.78	104.27	104.59	104.57	108	104.57	105.89	105.26	104.25	106.27	108.7	106.69	106.86	106.37	104.05	107.19	108.71	105.29	105.83	107.16	106.72	106.01	107.98	104.7	103.35	106.27	105.58	105.49	108.1
100.04	99.363	99.988	100.26	99.971	96.404	96.998	97.713	95.048	99.76	99.616	100.28	98.963	99.587	99.601	99.042	98.356	99.023	96.312	95.73	99.629	98.224	100.54	97.336	94.194	98.257	96.193	101.03	98.403	97.567	100.17	94.433	102.19	97.628	99.436	101.15	98.042	97.375	102.56	99.277	99.995	95.416	99.764	100.15	100.6	98.73	96.85	92.688	97.073	95.775
97.346	96.411	96.01	96.715	96.912	95.282	100.81	98.437	97.119	97.024	96.586	98.766	100.89	101.76	96.363	101	100.44	99.456	97.098	98.605	98.139	100.08	98.202	97.194	97.26	100.96	97.659	96.828	96.729	98.173	97.208	99.688	95.879	91.935	99.884	99.16	99.573	94.512	99.25	98.723	100.59	94.754	99.245	99.236	100.77	97.088	98.43	98.735	98.452	96.874
101.46	104.97	106.41	101.88	102.26	101.17	102.76	106.63	99.827	100.68	103.62	101.4	102.99	104.22	102.26	104.64	102.7	102.7	101.5	102.02	104.33	103.68	105.06	101.2	107.66	105.11	101.8	103.09	102.74	102.69	99.261	100.77	98.196	103.13	103.32	101.73	106.32	104.35	102.1	101.38	103.09	102.82	101.91	100.68	105.53	102.3	101.63	102.23	101.02	103.93
107.38	108.06	109.5	112.58	107.74	108.86	106.17	108.42	108.8	109.36	107.12	108.56	107.61	109.03	107.5	109.62	109.02	108.64	109.43	107.52	109.95	110.4	108.32	108.69	111.37	111.34	108.03	106.26	107.69	105.83	110.78	106.52	110.85	104.51	109	111.14	109.83	110.02	109.14	110.41	108.5	111.13	108.16	108.24	110.95	106.8	110.16	110.13	107.84	109.3
108.27	105.62	105.35	105.24	108.5	106.03	107.66	109.42	106.08	103.33	104.82	104.03	105.82	107.3	107.2	107.01	108.9	107.72	106.96	105.5	105.47	105.73	106.01	106.51	105.52	108.34	105.41	104.38	102.84	106.13	109.15	107.97	110.49	106.55	108.58	108.41	103.89	109.38	108.11	102.57	109.72	104.94	103.89	105.82	105.06	105.27	106.01	102.57	109.15	104.2
102.32	99.086	102.09	99.065	97.771	99.444	100.77	100.43	97.597	97.058	96.531	99.637	97.86	101.36	101.29	100.75	101.11	98.771	100.12	99.621	97.678	99.581	100.1	102.82	100.7	101.25	99.161	98.912	101.17	100.49	99.833	98.71	101	98.202	98.507	98.881	97.288	102.67	101.51	99.684	97.796	98.448	99.325	100.6	98.36	100.34	96.708	97.714	99.091	96.693
108.33	110.44	108.87	108.23	109.04	108.57	109.35	109.44	106.65	108.91	109.34	108.05	112.5	103.05	106.53	108.02	111.22	110.24	108.35	107.79	109.5	110.37	108.03	108.7	113.01	108.99	110.31	110.49	107.43	108.49	106.35	107.35	106.36	106.78	109.73	108.26	108.88	107.24	109.63	107.21	108.5	106.87	107.18	106.37	110.16	106.5	108.45	104.84	109.08	107.57
105.68	109.4	106.18	108.35	104.7	105.88	108.12	104.53	105.09	107.97	106.21	110.27	108.76	102.4	105.67	107.41	106.36	106.52	104.86	106.49	104.09	104.69	106.66	108.24	107.69	107.84	106.96	101.91	107.37	106.33	104.66	106.51	108.65	108.44	110.88	106.05	105.69	105.88	108.68	105.59	104.99	103.86	107.64	105.94	101.82	105.66	104.6	106.7	106	107.84
107.2	106.24	111.18	109.44	106.95	109.73	106.69	106.97	107.65	111.08	107.17	106.38	107.39	105.21	107.41	109.4	110.53	108.59	106.57	108.23	109.14	106.71	106.51	104.14	107.11	107.12	109.42	112.12	107.86	107.23	106	106.21	105.65	108.13	108.76	108.35	109	107.98	110.82	109.38	107.16	106.34	109.48	104.37	108.66	106.74	110.8	107.06	106.21	107.19
98.516	100.95	99.699	99.937	97.509	102.48	100.6	100.87	103.33	98.256	100.44	99.195	99.578	99.343	99.439	99.449	100.83	101.35	101.2	100.91	100.36	100.18	99.793	101.02	101.89	99.102	97.155	101.43	99.36	101.45	100.24	100.96	100.36	100.67	101.79	103.26	100.51	100.06	99.597	100.95	98.256	99.224	104.16	99.384	101.97	99.453	101.64	100.78	100.11	98.846
108.36	108.65	109.2	110.31	108.07	106.67	107.98	107.6	111.56	107.33	107.57	107.99	106.37	106.77	107.27	109.28	106.85	110.47	107.82	108.75	109.53	107.04	110.51	107.36	109.08	110.43	106.81	107.19	109.72	107.84	105.35	108.19	107.75	108.6	107.57	110.1	110.88	111.2	108.87	105.96	106.97	106.31	107.02	107.01	109.43	107.4	108.89	109.78	107.96	108.03
110.19	109.97	108.32	109.92	107.5	108.56	107.13	106.49	109.1	109.77	108.24	106.08	110.89	110.17	109.47	105.29	110.76	108.45	109.75	108.84	109.06	109.36	106.62	109.93	110.9	108.98	108.15	108.77	108.4	111.29	109.67	110.36	110.56	107.67	110.2	109.41	110.23	105.16	105.95	109.33	110.31	105.55	107.96	108.1	109.36	108.54	108.24	109.82	110.7	109.28
98.151	100.21	99.088	98.933	98.531	99.944	98.165	100.78	96.579	100.62	99.793	98.724	101.21	98.775	98.422	98.72	101.14	98.599	99.007	97.964	96.155	99.673	101.82	95.697	102.39	103.2	98.072	101.47	98.778	101.5	95.913	98.07	99.203	99.008	99.82	99.522	98.749	98.094	98.864	96.482	100.9	97.872	101.71	98.177	97.867	99.831	95.946	101.13	96.229	99.416
105.53	107	107.21	106.11	108.62	106.56	109.65	109.68	108.36	107.67	109.38	110.27	106.23	109.26	105.1	113.16	107.95	105.16	109.58	104.97	105.54	108.2	105.86	108.78	111.57	106.57	107.09	105.49	108.7	108.78	108.68	110.22	110.96	105.93	107.03	108.65	107.73	109.35	103.3	108.9	104.8	108.28	108.82	108.73	106.92	108.98	106.6	108.8	109.73	107.99
104.87	99.93	100.43	100.19	102.14	103.56	105.71	103.86	103.28	102.43	105.47	104.32	102.33	104.5	103.83	104.75	104.43	103.58	98.61	102.84	103.54	103.64	101.86	100.06	102.14	104.37	102.43	101.02	105.16	104.54	102.3	104.94	103.18	105.06	104.3	104.59	102.23	101.09	102.12	101.3	103.62	100.98	102.02	103.57	103.29	105.11	102.18	100.48	101.88	104.68
104.78	107.08	108.48	105.61	105.66	105.34	107.09	108.21	104.78	107.36	104.49	106.04	105.37	105.46	106.76	104.38	107.38	108.64	100.76	106.54	105.93	105.9	105.1	105.53	105.99	105.24	106.9	108.74	103.63	106.04	101.52	105.92	107.07	105.03	107.29	105.8	105.48	106.32	104.22	108.74	104.9	102.01	108.52	102.53	106.47	105.25	107.53	105.31	104.41	103.39
111.86	108.12	109.67	110.6	109.01	107.97	110.66	110	109.28	106.99	110.31	111.69	109.67	111.01	107.83	109.13	111.96	110.2	109.19	110.72	108.25	108.51	107.89	108.26	107.46	111.18	111.21	112.14	108.9	112.49	109.95	108.1	108.59	109.84	108.8	110.5	109.76	108.43	109.76	111.58	108.88	109.43	110.47	110.81	110.47	113.06	110.66	110.33	110.5	110.13
102.9	97.04	104.92	102.96	104.55	101.98	98.921	99.35	100.99	98.884	102.64	104.29	99.979	100.96	99.211	99.711	100.02	100.65	103.48	99.907	101.05	97.727	98.763	100.08	100.39	99.374	99.135	100.1	102.3	101.35	103.01	100.93	99.083	101.27	102.41	99.673	98.201	95.719	101.13	103.54	99.655	100.74	99.195	103.07	101.03	101.38	97.986	99.755	100.5	100.52
105.97	104.68	106.21	107.58	106.36	108.91	102.37	104.26	105.58	104.56	105.35	106.8	104.08	103.78	106.35	102.49	104.78	104.84	107.45	105.32	107.35	108.62	105.82	109.78	107.68	104.39	106.17	107.58	106.08	104.19	107.2	103.83	102.69	109.06	107.45	106.7	106.95	107.55	105.73	100.56	107.36	103.35	104.84	106.32	103.91	104.25	105.29	107.37	106.42	105.98
104.69	111.82	110.41	106.61	108.33	106.57	107.83	109.59	107.82	109.49	108.77	109.78	108	108.22	108.6	107.62	109.73	105.85	107.76	109.42	108.73	107.74	107.26	107.22	107.2	107.29	107.63	106.94	107.37	109.78	105.85	109.26	109.9	105.1	107.36	104.2	108.37	105.16	110.6	109.34	107.41	106.23	107.78	106.9	108.49	109.82	109.47	109.96	110.02	110.8
105.53	101.56	104.98	105.05	107.26	103.8	108.06	104.22	106.96	104.5	104.2	106.9	105.36	106.16	104.6	102.09	104.65	102.78	107.42	103.9	106.43	104.53	104.69	106.02	106.76	104.09	105.14	104.64	101.6	104.51	107.34	105.73	106.78	103.75	107.48	107.54	101.9	106.87	107.99	106.38	106.42	108.65	107.01	107.73	105.43	105.21	103.77	105.82	105.13	104.51
109.65	110.97	110.11	113.15	109.25	108.27	112.69	111.02	108.88	107.43	113.07	112.05	109.33	108.86	114.13	111.52	111.6	108	111.79	109.43	112.34	108.67	112.03	110.46	107.81	109.54	110.61	110.57	110.37	111.44	111.48	107.49	111.17	112.4	111.31	111.79	111.55	110.14	109.43	109.89	111.96	108.05	111.15	109.89	110.27	112.56	110.15	111.25	111.59	107.79
106.86	107.19	107.68	106.25	105.7	106.63	104.79	106.58	106.28	105.4	106.07	106.07	106	108.09	104.52	106.45	107.13	107.38	106.97	104.86	106.31	107.38	106.26	105.6	107.27	105.34	108.93	105.47	105.28	108.04	104.7	104.08	104.29	104.12	106.03	109.6	105.64	102.61	105.29	104.5	103.89	105.5	108.03	106.46	104.24	104.96	106.39	106.96	108.29	104.78
106.07	106.53	104.8	108.77	105.1	109.34	104.45	108.06	103.67	103.78	108.11	104.71	107.29	103.15	106.96	105.01	105.44	107.53	104.34	107.62	106.84	102.75	101.15	105.54	104.33	104.25	105.69	107.68	101.87	105.25	104.34	106.45	105.2	104.71	107.41	106.64	104.66	108.69	106.44	106.77	105.64	104.77	106.42	104.96	105.71	104.55	106.62	106.6	106.2	104.56
105.03	105.44	105.22	103.88	104.78	102.71	104.88	104.6	104.45	107	106.03	105.83	107.41	105	105.25	105.63	107.27	104.25	107.4	106.15	104.66	105.95	106.27	104.52	102.25	104.18	106.41	106.84	104.36	107.58	104.25	104.27	105.4	108.29	105.72	104.5	105.48	106.15	107.82	107.35	106.42	106.01	101.56	108.74	103.45	104.82	105.57	107.23	102.07	105.09
100.83	102.93	99.723	99.509	101.76	102.43	101.86	97.797	101.83	101.71	100.25	102.55	98.257	102.42	104.99	101.12	101.63	104.24	100.85	99.709	103.07	98.285	101.35	104.58	99.676	100.56	102.59	99.452	100.06	101.43	100.64	98.083	98.535	97.818	102.61	100.07	101.85	98.688	101.96	99.604	101.2	99.051	101.84	101.06	98.729	100.22	103.69	100.46	97.526	102.09
104.22	107.11	109.17	102.89	104.72	103.25	106.11	105.39	105.42	107.04	106.25	106.39	106.46	104.53	103.78	106.37	105.07	107.32	105.92	107.68	106.39	104.38	104.54	104.26	105.45	106.65	105.1	105.8	104.61	108.15	106.05	106	106.34	107.35	107.41	104.86	109.57	109.85	103.69	103.92	107.01	107.68	105.37	105.41	103.5	106.83	104.21	104.65	109.09	107.23
98.87	98.617	97.829	99.998	101.36	100.98	99.186	99.241	95.567	97.227	98.922	91.716	100.02	98.951	95.483	96.456	98.326	97.349	96.859	99.36	97.992	98.705	102.01	99.388	97.354	98.097	97.651	96.129	98.539	99.517	98.964	99.475	97.676	98.323	98.97	101.74	100.09	97.144	100.21	98.48	98.733	98.094	100.22	98.921	97.33	95.675	95.679	100.98	98.901	99.175
102.05	100.01	101.08	98.839	98.637	102.32	98.986	96.381	102.86	102.39	100.49	97.78	97.48	101.41	97.716	99.152	101.26	99.747	100.24	96.622	101.14	98.399	95.184	102.67	100.06	99.418	103.37	100.22	99.463	98.834	100.14	99.157	100.71	101.39	100.15	99.522	99.805	99.907	98.675	102.29	99.44	98.385	98.641	99.588	101	99.923	104.01	100.51	99.364	99.168
106.24	105.99	106.15	101.66	105.75	103.06	106.65	105.31	105.8	106.35	106.59	106.59	107.51	102.13	106.64	102.36	104.15	106.19	107.66	105.15	106.84	104.93	103.97	104.62	106.67	104.37	107.34	104.74	105.38	102.98	104.32	108.24	103.99	105.21	102.82	105.67	105.96	104.32	103.47	107.74	100.46	107.29	107.33	105.28	106.71	101.76	106.65	103.76	105.46	104.3
110.17	110.28	109.7	108.69	106.69	108.64	104.87	107.26	109.19	106.16	107.79	108.95	111.02	108.06	106.87	109.04	107.7	109.06	109.61	109.88	107.24	108.4	107.52	108.98	107.43	108.98	106.81	106.4	107.77	108.13	107.38	105.89	106.79	106.5	107.54	108.51	106.09	107.48	107.44	110.65	106.19	106.24	102.8	108.6	103.11	106.93	106.26	108.23	109.32	107.8
111.23	109.32	109.39	108.1	107.8	111.05	108.47	105.84	108.44	107.72	109.16	106.42	109.96	108.17	109.11	108.46	109.3	109.3	108.99	108.52	108.36	111.73	108.27	106.72	104.66	108.72	109.73	108.28	107.08	107.47	108.25	107.06	110.23	110.32	108.52	106.42	107.47	107.71	107.16	111.04	109.11	105.83	108.24	107.99	109.63	109.49	106.94	110.54	107.26	107.64
106.24	105.67	109.11	103.04	107.14	107.09	106.26	105.09	107.62	105.29	103.63	110.08	105.12	102.18	106.1	104.05	105.24	105.02	107.07	103.18	105.43	105.15	103.43	107.8	105.17	103.44	106.32	108.03	106.53	106.41	107.26	104.09	105.57	102.19	105.75	104.15	104.1	107.97	106.36	104.58	107.4	104.4	107.63	107.23	108.9	107.59	104.77	104.27	105.34	105.94
103.94	106.66	106.14	104.4	104.26	104.82	105.82	107.53	105.55	104.14	106.43	106.56	108.03	107.05	104.66	102.62	106.05	106.7	107.26	106.88	106.88	108.51	107.62	110.52	109.27	107.26	107.69	104.6	107.95	103.69	107.36	103.88	107.14	108.58	108.56	106.38	108.44	106.61	108.5	105.92	106.52	104.7	101.54	109.3	106.96	105.26	106.51	105.36	109.66	107.98
104.9	106.13	103.53	107.42	105.82	106.57	107.14	107.67	104.95	104.84	107.12	108.02	105.9	107.64	107.34	107.92	105.19	104.62	105.79	107.4	105.95	104.63	107.48	104.57	106.25	106.7	105.16	108.84	107.43	104.28	106.03	107.82	104.55	106.29	104.81	106.1	107.23	105.3	105.68	105.48	108.68	106.29	107.54	107.18	105.6	104.77	106.69	108.99	108.22	105.6
106.44	106.28	108.68	106.97	106.91	104.32	102.75	105.11	105.94	105.65	104.64	106.1	109.63	106.49	106.86	104.32	101.92	103.95	105.99	104.48	105.08	105.9	103.39	106.57	105.68	105.79	109.31	105.97	106.55	105.75	110.13	104.81	108.27	106.23	106.99	107	107.84	102	102.21	105.47	106.15	106.3	108.77	104.63	105.73	107.95	105.69	106.73	108.87	103.03
104.9	111.48	106.84	107.71	106.14	105.97	104.8	105.25	108.85	105.48	108.47	105.86	107.05	104.78	106.23	106.72	106.47	106.54	105.34	107.58	107.55	107.76	107.46	106.41	107.48	106.21	103.75	108.58	107.48	108.51	104.6	106.74	107.29	108.8	107.04	106.39	107.91	107.09	106.9	108.16	105.67	108.11	105.35	109.46	108.16	105.26	107.31	107.83	106.65	107.91
111.53	110.33	111.15	110.23	109.05	111.05	108.95	108.38	110.38	108.13	106.4	110.06	109.57	106.42	106.89	110.52	111.86	107.18	108.12	109.6	109.22	111.68	109.87	108.94	105.39	108.47	108.18	107.03	109.74	109.04	107.71	109.93	109.11	107.61	110.53	107.02	108.19	111.48	108.34	109.75	108.36	102.9	113.11	109.03	105.44	105.66	108.51	109.12	109.24	111.87
104.55	102.19	107.2	107.14	106.07	107.77	106.74	107.74	106.12	104.1	105.75	105.74	105.64	106.17	108.18	106.36	107.84	108.13	106.5	104.31	108.19	109.32	108.42	104.6	105.71	108.84	106.91	106.95	105.01	105.47	106.54	105.02	105.15	107.7	106.38	101.25	106.39	104.37	102.83	110.14	108.18	104.94	107.8	105.15	104.8	108.51	107.38	105.07	106.76	105.74
106.57	104.54	105.8	108.06	107.57	103.86	108.46	106.62	103.72	105.26	106.08	104.73	107.21	106.14	106.99	104.79	105.5	107.84	108.15	104.34	106.35	105.11	104.47	106.4	103.73	106.89	103.88	103.52	108.89	104.99	104.52	105.88	108.96	106.02	106.02	104.83	103.64	106.86	104.74	104.55	105.07	105.79	103.32	103.61	103.19	106.49	109.13	104.71	102.79	105.56
97.864	97.316	97.643	98.701	96.959	96.947	94.604	100.59	96.069	101.64	100.43	95.591	98.043	93.973	97.209	101.1	97.647	95.126	98.32	100	100.39	97.306	98.027	97.615	99.56	96.621	96.697	100.4	98.965	96.915	97.461	99.522	98.216	97.21	98.091	99.67	96.122	99.606	98.013	99.221	97.845	96.464	98.539	96.898	97.787	97.245	98.781	97.358	97.739	98.66
96.614	97.766	103.8	102.03	104.31	103.17	101.09	100.08	100.42	102.87	101.3	99.521	101.57	97.287	100.97	102.29	100.87	99.772	98.724	102.53	100.93	100.46	102.74	101.76	102.81	99.261	100.6	100.88	100.58	104.05	100.09	102.01	96.78	98.611	98.622	101.1	100.81	99.22	99.709	95.803	98.504	98.762	100.75	99.505	99.505	97.019	98.882	104.14	100.96	102.73
111.21	109.24	109.62	105.97	107.92	106.69	105.34	107.68	108.01	110.86	107.32	108.3	107.87	108.09	106.96	110.19	108.66	111.74	107.63	106.89	107.21	108.36	108.74	104.66	109.18	108.62	110.55	110.04	106.22	107.27	108.09	108.42	109.08	107.59	106.74	109.53	105.97	107.38	109.6	107.7	107.45	109.28	108.31	107.1	109.35	106.93	108.91	108.68	107.67	106.23
107.62	108.91	104.84	109.54	110.6	105.93	110.05	108.24	111.91	109.41	106.13	110.54	110.93	108.34	107.1	108.49	105.95	108.97	109.04	110.1	110.82	107.42	107.68	108.37	107.13	112.48	110.76	109.94	108.46	108.01	107.73	108.21	108.2	110.05	107.33	107.18	108.43	109.31	107.99	107.63	109.49	109.05	106.45	111.56	107.54	108.59	105.85	110.2	106.9	105.14
106.02	106.42	104.41	104.55	103.59	105.1	102.19	104.77	106.34	103.02	106.28	107.85	108.08	104.9	106.95	108.49	106.78	104.44	104.91	106.21	107.35	106.98	103.52	103.41	106.41	106.6	106.05	107.82	108.08	107.06	107.46	104.84	104	104.8	107.68	107.15	107.18	107.57	103.05	107.18	102.92	106.41	103.42	105.69	104	107.63	107.37	105.79	104.13	105.53
107.54	107.94	107.47	107.72	108.42	108.71	109.95	108.81	108.95	110.26	106.69	108.92	107.54	107.18	106.91	110.44	106.43	106.94	107.25	109.61	107.17	110	109.82	106.39	106.7	108.92	106.67	105.76	107.27	111.84	106.62	108.5	108.04	108.65	107.59	105.17	109.77	108.51	109.91	108.19	109.16	110.44	107.45	104.44	106.96	108.15	108.97	109.46	110.71	109.66
109.05	107.43	107.16	105.68	107.51	108.3	108.89	110.05	107.54	108.79	107.21	107.16	111.63	108.21	108.93	109.71	109.85	111.07	109.96	111.38	110.44	105.19	108.27	108.14	112.3	107.84	109.87	107.88	108.53	107.69	106.98	103.36	106.83	109.14	109.38	105.88	109.46	112.14	107.16	106.78	106.73	110.85	110.12	108.44	106.29	110.04	107.19	111.25	107.04	109.1
106.95	108.45	107.32	109.06	106.14	108.11	109.85	109.46	107.49	107.93	106.8	105.18	109.37	108.37	106.99	106.83	109.12	106.9	110.76	106.27	108.6	109.32	109.23	108.07	106.98	108.42	106.68	107.48	109.17	107.61	105.61	109.36	108.49	108.99	109.22	105.35	109.68	108.84	108.13	107.11	111.9	109.64	108.95	110.35	107.07	108.62	106.5	108.76	110.01	109.1
110.28	106.95	112.31	107.52	112.43	108.76	110.84	111.6	112.46	108.4	107.84	110.55	110.1	113.71	109.86	111.32	110.85	108.35	110.6	112.58	109.62	109.19	110.04	108.85	112.28	110.98	111.83	107.92	109.83	110.25	110.42	110.11	111.21	110.86	108.28	109.22	107.94	108.6	111.08	110.19	108.1	110.04	107.71	111.27	110.5	109.2	112.32	106.46	109.55	110.89
99.059	104.82	96.153	95.598	98.633	97.847	97.563	95.95	100.93	99.399	100.7	101.18	100.1	98.673	101.96	98.534	100.02	99.527	97.616	97.77	100.01	98.441	94.542	98.339	99.484	98.222	97.173	100.53	98.519	97.322	100.89	100.07	100.5	98.11	95.329	96.146	97.685	96.05	97.977	98.556	100.11	100.39	98.397	98.987	100.98	97.343	98.473	98.113	97.427	98.367
107.87	110.63	107.47	109.89	107.1	108.15	109.14	111.07	107.86	111.14	107.46	108.84	105.48	107.5	106.1	106.82	106.69	108.6	105.8	107.79	106.32	106.46	106.59	108.18	106.07	105.73	109.21	107.41	106.68	105.58	106.25	109.98	105.56	107.16	109.15	102.8	105.59	108.34	108.98	108.78	109.19	108.92	108.49	108.4	108.8	106.61	110.4	108.32	109.92	106.93
101.1	100.07	99.686	100.74	100.73	101.9	99.681	100.65	103.13	98.156	97.419	101.02	101.13	97.813	100.83	100.4	100.22	98.787	98.747	100.25	102.48	99.231	98.449	100.58	102.39	100.44	100.32	100.66	102.49	102.21	99.647	98.497	100.63	99.691	96.913	102.53	101.53	104.13	100.83	101.4	101.39	98.486	100.5	101.95	99.464	97.59	103.08	101.25	101.05	101.28
105.97	104.4	104.99	105.79	102.12	106.76	104.41	103.96	107.05	103.36	106.81	107.08	106.32	104.27	104.72	105.76	108.77	107.09	107.29	103.76	107.43	109.39	102.82	103.25	104.58	105.26	106.16	105.34	104.58	105.51	105.6	101.9	106.2	107.55	103.97	103.37	106.32	105.32	105.39	106.15	103.23	105.94	104.97	106.44	106.35	106.3	104.14	104.79	107.85	104
99.671	98.649	101.79	99.81	98.079	100.75	102.61	100.12	100.54	103.37	100.22	99.411	95.506	97.426	102.84	99.356	101.02	101.07	103.33	97.602	99.58	102.34	97.812	100.03	98.086	99.801	97.67	100.01	100.02	97.398	99.317	103.32	100.82	100.84	99.539	101.59	98.902	100.72	99.321	99.616	102.66	99.784	101.25	99.629	100.56	99.089	97.438	96.962	100.05	103.78
99.877	100.83	99.729	97.819	101.47	97.738	99.04	101.08	99.878	101.66	97.049	99.476	103.45	99.051	100.58	101.95	99.456	97.308	102.35	100.43	98.769	95.811	101.11	101.78	97.091	97.979	99.834	98.859	100.83	100.23	99.082	99.202	102.36	101.38	98.22	98.932	98.463	98.038	99.366	98.097	100.62	100.5	103.19	102.8	105.17	97.498	96.885	101	97.964	100.49
108.76	106.1	108.43	103.86	106.1	108.18	104.48	104.44	104.7	101.85	103.3	106.7	103.36	108.1	104.92	106.74	106.04	104.21	105.49	107.08	105.23	103.94	104.89	107.47	104.9	105.63	108.16	105.28	106.93	106.56	104.24	104.3	105.11	106.77	104.53	105.77	107.15	107.06	106.77	101.65	105.84	107.13	104.36	103.4	105.61	105.64	108.89	104.82	107.7	107.69
99.879	97.713	97.359	99.087	98.41	99.427	93.331	95.314	98.528	101.08	99.486	94.706	100.35	98.84	96.965	96.931	96.686	96.894	97.987	99.289	100.07	99.91	99.729	99.037	98.417	98.831	96.975	95.772	98.307	94.794	99.366	99.407	96.203	97.903	98.047	99.395	100.24	101.08	96.485	100.75	99.043	97.246	98.191	99.149	96.991	98.907	96.39	99.385	99.742	99.916
102.37	102.96	100.45	98.147	99.308	101.08	99.325	100.8	100.31	98.387	101.42	102.49	103.88	102.04	99.537	102.27	101	102.47	98.346	97.263	101.24	100.25	100.87	102.63	99.927	98.355	99.234	100.72	102.87	99.769	98.291	100.01	101.16	97.653	98.079	101.3	99.879	99.251	100.96	100.62	99.177	100.89	101.79	100.73	101.74	98.049	98.491	102.75	99.546	98.661
102.97	102.97	104.69	103.51	105.66	108.76	103.54	106.5	103.39	104.96	106.04	103.85	104.55	109.34	107.23	103.2	104.78	107.96	106.95	107.97	106.5	103.05	106.11	107.31	102.59	106.45	103.71	106.35	105.85	103.21	103.46	103.86	104.95	101.21	106.13	105.01	106.47	106.04	108.82	105.78	106.25	105.98	107.63	105	106.05	106.68	107.27	103.88	103.9	106.25
105.34	108.37	106.59	105.73	105.52	104.47	106.46	106.06	107.89	102.93	107.8	107.52	102.82	103.66	106.4	106.69	107.67	102.48	106.32	105.78	106.26	104.74	108.37	105.19	105.11	108.31	102.83	104.58	106.11	107.11	105.91	104.55	107.33	108.2	106.8	105.04	104.01	104.81	105.78	102.35	107.78	105.47	103.75	107.4	107.59	105.84	108.14	107.02	105.44	104.93
97.039	99.089	99.5	98.786	98.006	98.169	98.714	97.985	97.336	97.647	97.968	96.619	93.892	98.395	99.623	99.317	99.882	93.817	97.06	95.835	95.797	94.842	97.885	94.582	97.937	99.3	99.052	100.23	97.906	97.238	96.631	97.283	99.026	96.645	96.542	97.352	98.107	96.747	98.809	97.243	97.084	93.88	101.16	99.78	97.092	97.329	96.973	96.423	97.703	94.977
107.2	106.01	108.9	106.33	104.47	107.22	109.34	107.22	108.57	106.86	106.25	105.63	105.82	108.26	106.15	105.85	106.98	106.2	106.63	108.17	107.39	104.78	108.28	105.99	106.94	104.26	105.91	106.33	105.98	106.39	107.22	106.42	106.71	106.5	107.1	106.41	106.32	105.92	105.92	105.76	107.03	104.83	105.61	105.48	105.88	106.72	106.94	107.21	106.95	108.56
99.712	100.58	98.916	101.02	97.832	98.555	98.205	96.19	100.38	102.47	100.02	100.54	99.289	101.31	99.523	98.58	100.14	100.3	100.88	102.31	97.32	99.991	101.5	97.274	100.11	100.05	98.395	102.04	103.07	98.981	100.12	100.87	101.75	102.99	101.17	101.46	102.49	98.615	101.13	97.203	98.373	100.13	100.79	101.91	102.25	98.191	100.07	102.46	98.067	101.07
108.43	110.98	103.28	109.53	104.34	106.49	104.92	106.1	106.84	104.61	108.11	106.13	108.91	107.49	108.41	107.95	108.93	106.72	105.36	106.05	106.51	105.9	105.59	105.96	105.51	106.15	105.27	106.46	105.97	107.65	108.12	106.7	109.07	110.34	106.9	104.77	108.03	106.11	107.29	107.43	105.61	103.03	106.26	107.59	104.05	103.16	104.42	103.33	106.37	106.15
106.12	104.43	105.19	104.05	105.26	103.54	106.76	107.96	107.9	106.08	102.13	106.38	105.51	104.39	102.7	104.43	106.33	106.96	104.72	106.58	106.81	104.32	105.53	109.08	104.53	106.29	107.13	106.2	108.88	107.87	104.81	105.36	105	104.27	105.07	105.26	105.59	109.06	106.38	108.13	105.21	108.8	109.39	104.47	106.47	103.43	107.62	104.04	107.38	107.45
105.07	103.59	104.87	106.52	106.89	105.65	103.9	103.39	107.35	105.44	107.25	106.68	108.15	107.77	103.26	105.17	105.12	105.24	108.05	103.19	105.86	106	105.99	103.79	107.88	109.74	107.26	102.02	105.31	103.94	107.67	106.34	106.31	105.9	107.81	104.25	105.14	104.83	105.25	105.56	106.98	104.59	102.38	107.33	104.1	104.38	107.63	102.96	105.76	104.47
105.51	107.5	105.26	106.53	104.71	106.45	105.3	105.07	105.13	104.78	105.96	105.14	105.34	107.86	103.85	103.59	102.38	104.79	101.83	105.72	103.73	107.97	105.64	105.41	101.23	106.1	105.78	105.78	105.42	107	105.46	105.77	105.15	105.38	107.74	106.78	106.51	103.32	107.45	104.74	102.94	107.09	106.79	101.83	105.92	110.11	103.84	108.91	103.88	105.79
98.593	95.269	94.464	98.109	95.563	98.204	98.578	97.927	99.096	96.42	96.007	99.16	100.52	98.856	101.89	97.633	100.42	98.13	97.638	100.34	96.799	99.642	100.15	98.124	97.543	98.149	99	99.967	98.583	95.946	99.564	98.861	96.805	97.532	98.993	96.631	93.202	97.977	96.455	98.987	99.093	99.255	96.21	98.445	96.798	99.097	98.097	97.861	97.735	99.461
102.6	105.44	107.27	103.74	103.92	103.82	105.99	107.44	102.93	104.27	108.94	104.74	108.91	106.17	105.37	105.05	105	106.53	105.35	104.53	105.91	106.33	106.83	105.87	107.41	104.09	105.55	105.24	103.84	108.73	107.24	105.14	105.74	106.98	103.34	104.17	106.59	108.55	105.68	105.63	105.4	104.52	101.99	105.75	106.4	102.24	104.73	103.32	105.76	105.91
101.7	100.61	99.656	102.3	101.42	98.656	100.53	100.72	100.27	101.16	97.491	98.25	101.93	99.071	101.58	100.32	99.727	98.875	99.025	102.41	99.915	98.202	100.61	101.1	99.057	101.28	96.445	99.68	99.72	100.05	99.102	100.37	103.8	100.74	95.73	100.18	101.8	101.33	98.581	102.24	103.05	101.43	100.22	99.102	99.327	99.741	100.82	97.367	100.24	97.716
113	108.7	112.94	109.63	108.99	111.08	111.26	113.48	112.08	112.06	110.61	110.33	111.95	112.26	108.76	109.35	111.71	111.7	109.31	110	110.91	110.78	112.7	108.58	110.97	109.48	110.4	111.1	113.08	109.97	111.24	110.92	111.37	109.92	110.09	109.05	108.99	109.54	111.12	109.18	111.96	109.29	113.85	106.88	108.7	108.34	108.99	109.92	109.86	110.2
104.92	107.33	109.46	107.32	106.16	110.99	108.19	106.98	107.02	108.27	106.21	109.71	107	110.61	107.61	106.98	106.21	107.77	107.66	109.93	107.22	106.7	108.42	104.84	108.6	105.2	109.1	108.26	108.33	106.85	111.16	105.99	105.11	109.51	111.09	108.85	106.32	107.64	109.17	107.63	108.88	104.76	106	105.63	107.73	111.07	108.1	105.83	106.7	108.47
109.22	108.4	106.7	108.34	107.16	107.21	109.26	109.5	107.05	106.6	107	110.03	107.06	110.37	107.2	110.12	108.12	104.36	107.99	110.96	110.95	109.38	108.72	109.95	105.53	109.62	109.87	110.35	107.77	112.52	109.69	108.19	108.71	107.23	108.54	109.81	109.03	106.62	109.47	111.06	106.99	105.88	109.97	106.57	108.27	108.25	109.14	108.42	107.67	108.93
106.2	106.21	107.32	109.81	109.67	109.4	106.89	108.19	104.12	111.18	105.78	108.9	108.14	108.28	108.55	110	108.17	108.97	108.14	109.5	107.66	108.59	107.07	108.5	109.52	107.63	107.61	105.56	106.81	109.94	106.82	108.76	109.04	110.39	107.68	107.86	107.12	107.22	109.7	108.87	108.37	108.86	108.52	106.94	108	109.03	109.6	109.41	105.56	109.19
110.68	107.34	108.43	109.77	107.12	104.32	105.73	109.23	110.49	105.43	107.61	109.04	107.85	108.21	109.3	108.97	107.53	108.03	106.2	110.47	111.41	111.12	109.93	105.86	109.88	108.72	109.96	108.62	108.35	109.24	107.24	108.74	109.4	107.6	107.83	111	109.18	108.87	109.06	106.02	109.28	106.45	108.29	109.15	108.85	108.04	106.87	104.24	104.97	109.9
108.19	108.32	108.17	104.83	107.92	106.69	107.36	108.48	106.85	105.68	108.54	110.18	107.42	106.85	107.35	110.05	106.28	106.97	108.92	107.25	106.17	106.25	107.99	108.36	107.59	105.85	106.14	109.21	107.31	105.53	108.08	106.12	107.36	105.67	109.01	109.17	106.39	106.75	109.68	106.77	103.86	108.72	110.01	106.59	109.56	110.28	106.75	108.04	106.76	109.86
109.87	114.12	110.56	109.71	113.49	107.95	108.5	112.85	113.52	112.61	109.45	108	109.49	111.31	112.13	112.87	111.87	108.58	110.83	111.61	109.82	115.14	111.2	109.21	108.51	109.61	110.53	109.81	108.86	111.27	108.6	108.99	114.92	108.02	110.11	109.67	112.96	112.85	112.2	109.22	108.91	109.24	106.57	109.51	109.47	109.04	110.21	110.83	108.02	110.06
106.05	110.41	105.04	109.27	110.38	109.06	110.94	107.2	107.6	108.85	107.15	107.67	109.27	109.51	108.18	107.32	107.95	105.6	111.7	109.59	110.7	106.19	111.15	110.15	108.98	107.47	108.73	109.97	107.12	111.54	109.73	106.87	108.02	110.84	110.64	108.96	107	108.7	106.93	108.61	108.92	108.73	108.56	109.7	108.29	108.61	106.74	110.27	106.27	109.78
106.74	106.68	105.11	106.16	105.17	106.75	102.48	108.08	103.27	107.59	104.98	106.01	103.71	106.48	104.96	108.17	105.24	106.87	106.88	107.9	107.66	106.61	107.14	107.17	108.66	107.55	105.26	107.49	104.59	106.57	107.01	107.02	102.31	106.26	106.93	108.08	109.22	102.74	103.43	104.79	106.28	103.77	103.73	104.04	106.63	105.75	103.54	107.51	104.32	107.93
105.36	106.71	105.79	106.06	103	106.77	106.11	107.48	108.65	107.99	106.06	104.55	106.55	105.64	107.16	105.82	104.38	106.56	104.4	104.14	103.64	104.96	107.56	106.11	107.5	105.04	105.99	103.37	106.53	103.1	106.1	106.08	104.82	106.85	106.39	106.17	105.31	103.57	105.09	105.42	104.72	106.22	103.49	107.05	104.12	103.74	106.36	104.39	106.2	104.71
105.58	104.17	101.64	102.06	104.46	104.69	105.34	101.84	103.95	100.66	101.58	102.97	101.23	103.01	103.2	104.19	101.48	102.76	102.43	100.59	103.73	102.55	97.777	105.77	104.2	104.59	100.14	105.89	103.14	104.42	101.35	105.38	102.42	103.61	102.77	101.54	100.52	104.3	107.55	102.26	102.46	103.61	102.75	103.05	100.66	104.39	102.24	102.01	102.38	104.78
108.54	105.66	105.48	107.11	106.75	108.44	104.11	107.35	107.11	105.1	106.3	106.46	103.83	105.06	107.02	106.35	108.66	108.81	106.85	107.86	104.63	105.96	107.9	105.22	109.17	105.82	107.12	107.15	105.17	106.68	106.18	105.48	108.42	108.2	105.64	108.71	106.35	106.34	104.16	104.81	105.35	107.31	104.74	107.67	106.9	106.21	105.82	106.29	108.89	105.14
106.06	106.9	106.96	105.71	105.43	105.55	105.63	107.29	109.25	105.41	101.25	105.7	109.27	104.9	106.99	107.14	108.61	106.74	108.7	109.35	107.8	105.4	105.45	106.89	108.16	107.63	104.24	108.09	107.86	105.33	107.17	105.64	105.4	105.8	105.64	108.56	105.62	103.4	110.25	105.96	108.46	106.43	108.16	107.36	108.11	106.55	105.35	107.04	104.02	105.24
106.69	109.13	107.89	107.18	106.18	107.37	106.71	109.94	107.54	107.34	106.16	106.96	108.15	108.22	106.91	111.92	106.5	105.98	107.64	110.06	108.39	110.26	111.48	108.59	107.24	107.78	109.38	110.31	107.93	107.74	106.75	109.11	105.79	105.38	109.18	111.48	106.89	110.6	108.31	106.87	108.41	105.07	108.27	107.19	107.17	107.99	110.15	111.23	107.55	106.6
102.11	106.79	106.62	105.02	105.98	104.41	105.15	106.27	104.63	107.01	105.23	104.41	105.69	103.7	105.28	109.17	105.65	104.66	106.64	104.68	105.7	106.47	106.37	107.32	105.56	105.59	102.96	105.4	107.52	106.38	106.37	104.38	109.47	106.69	105.34	103.48	105.77	104.02	104	108.46	105.17	106.49	108.18	105.19	105.4	104.56	103.95	105.53	107.17	103.67
104.87	107.11	105.01	108.58	107.17	105.79	106.45	107.4	109	106.67	109.98	104.53	105.84	105.69	105.73	108.2	106.64	104.57	106.22	104.49	107.22	106.67	110.58	106.56	106.11	105.83	107.13	103.58	106.46	104.91	108.81	106.68	105.05	106.05	107.05	105.68	105.56	107.87	104.58	107.36	106.58	106.36	107.5	103.79	106.6	103.93	105.59	104.92	105.05	107.62
104.17	109.89	108.77	109.85	110.18	110.32	107.58	107.58	107.95	107.55	109.17	108.89	106.75	112.44	108.58	111.08	107.24	110.51	107.38	106.93	108.7	111.46	105.3	110.18	110.35	110.2	107.66	109.28	106.7	107.21	108.61	108.21	109.04	107.51	109.48	106.73	109.42	107.1	102.82	105.15	107.82	109.72	108.08	107.56	107.84	106.15	108.97	108.95	107.05	108.37
103.64	102.01	105.46	103.56	107.85	105.53	103.79	104.99	107.61	105.75	106.17	106.21	107.31	104.86	105.2	105.86	105.94	107.02	103.89	105.76	104.89	107.67	102.74	104.37	104.11	107.6	105.18	109.07	107.08	106.83	106.9	105.91	106.35	108.15	104.22	106.54	104.49	101.24	106.95	104.42	103.99	104.08	105.85	103.97	104.94	102.56	103.97	102.89	105.34	104.55
108.35	107.49	105.23	105.5	108.7	108.1	105.94	109.4	109.02	106.83	105.15	106.53	107.85	107.83	108.59	112.29	105.8	109.61	107.61	109.29	106.23	108.16	110.95	107.45	107.02	107.84	105.45	107.38	110.28	104.32	106.93	106.83	105.91	105.15	108.49	106.21	105.43	110.51	108.79	106.79	106.58	107.49	106.8	105.96	109.04	108.58	109.78	108.77	108.34	109.17
109.82	106.93	109.99	106.74	109.03	108	109.71	109.15	106.2	106.97	109.55	108.36	109.81	109.12	107.88	107.85	107.08	108.35	106.68	107.6	106.19	110.51	108.86	111.06	109.61	107.65	107.3	105.69	108.49	107.23	107.82	108.38	109.07	104.6	109.57	108.95	107.83	107.57	108.41	109.98	112.07	106.58	110.18	107.21	108.97	105.86	105.83	107.75	108.31	107.77
103.09	106.54	105.96	104.93	107.62	107.93	105.88	106.6	106.97	105.28	108.18	106.15	103.33	106.09	107.8	109.66	106.09	107.49	107.45	107.12	108.13	107.72	105.98	103.32	104.35	105.1	107.14	105.93	105.83	107.26	106.84	105.49	107.46	107.69	107.18	105.63	109.81	106.41	107.58	105.04	105.08	106.59	105.52	107.94	105	105.37	109.28	106.69	103.2	104.24
100.81	100.76	100.83	102.67	103.24	101.92	101.88	99.404	102.76	99.884	102.23	99.243	100.54	103.44	98.018	102.57	101.01	101.56	104.37	99.117	102.12	101.08	98.942	99.887	101.57	100.87	98.902	99.637	100.61	103.17	100.03	103.56	102.1	101.49	102.58	102.74	102.43	102.42	101.41	99.336	102	99.607	100.23	103.79	101.59	98.609	102.44	99.524	101.71	100.89
99.123	101.5	100.22	100.2	101.48	100.29	98.283	103.71	101.17	100.54	101.05	102.16	99.762	101.61	99.765	102.59	98.124	100.61	95.699	97.351	102.82	101.38	101.8	103.7	99.115	100.71	99.188	101.06	99.278	100.3	103.49	99.33	103.01	98.545	102.16	100.65	99.786	100.7	100.84	98.124	103.9	100.64	104.22	100.08	102.43	101.16	99.797	101.9	103.2	102.92
110.83	106.99	107.46	109.63	109.55	109.76	109.05	108.31	107.23	110.84	107.92	106.14	108.44	109.67	105.45	109.14	109.9	107.57	103.9	105.5	107.4	108.39	109.69	106.55	112.27	108.96	109.83	109.18	107.78	106.44	108.43	109.71	107.08	108.63	105.29	108.2	109.41	106.66	110.25	107.24	112.69	106.89	109.61	111.15	106.44	106.82	108.14	108.11	107.44	110.16
106.95	105.91	105.21	107.42	106.97	106.13	106.9	104.26	109.52	105.57	106.59	109.78	106.79	107.25	110.29	109.46	110.19	107.14	108.69	106.82	107.52	105.65	106.84	105.86	107.33	110.42	107.83	107.25	107.93	108.17	107.69	107.3	107.72	111	104.97	106.27	107.84	107	109.86	111.88	107.07	109.13	107.46	109.65	110.24	108.9	109.07	105.9	107.56	107.07
104.99	107.07	105.9	108.51	106.02	107.65	108.58	106.95	108.29	104.09	106.45	106.75	106.86	105.91	106.66	106.6	107.16	109.55	107.22	106.04	105.27	107.17	107.43	106.73	105.4	103.35	105.04	105.03	103.85	110.86	107.74	108.11	106.09	104.79	109.57	106.12	108.53	107.13	107.61	108.19	108.66	106.79	108.99	108.19	105.39	104.64	105.16	108.98	105.24	104.36
102.89	108.13	103.23	104.06	103.54	107.84	105.53	103.14	107.03	105.32	103.69	105.75	109	104.63	106.74	105.44	104.29	107.34	103.36	102.79	107.49	106.41	106.47	109.03	104.43	108.65	106.18	106.36	106.96	104.65	106.24	106.52	107.51	107.34	107.32	102.16	103.91	104.2	110.04	107.23	108.2	107.71	105.8	104.92	104.82	106.05	104.39	106.19	104.34	104.88
109.6	110.6	108.46	108.49	108.98	108.47	108.65	106.62	112.31	109.83	106.47	108.23	105.69	111.74	107.74	108.22	105.63	108.15	106.85	108.63	107.12	108.69	112.95	106.56	109.17	107.95	106.35	110.16	108.75	108.46	110.25	103.8	108.47	108.46	108.08	107.31	107.85	109.19	107.9	106.32	104.18	107.03	107.9	109.54	109.14	106.71	110.84	109.42	109.82	108.74
101.19	102.67	104.49	99.973	101.93	102	102.66	102.03	100.43	101.86	104.82	105.46	103.89	100.74	102.66	101.79	102.85	104.06	103.92	101.07	103.31	103.36	104.38	103.99	101.82	102.4	104.25	101.62	103.35	102.53	103.39	104.86	103.55	105.65	102.88	99.099	101.28	105.12	104.05	103.76	101.85	100.64	100.69	105.57	102.95	101.95	104.44	103.53	99.589	103.47
105.55	106.4	102.62	103.56	105.35	106.58	104.83	106.06	104.57	105.66	106.66	105.09	107.87	102.47	103.72	105.54	105.27	103.59	104.4	104.06	107.4	108.81	105.79	104.96	103.1	109.29	106.69	105.23	105.89	105.44	106.47	106.03	107.1	105.64	107.81	106.38	106.64	103.45	107	107.11	104.44	104.97	104.18	107.85	103.2	105.37	104.27	107.06	107.75	107.31
106.18	108.14	105.28	106.14	104.85	108.53	105.88	105.47	104.44	105.5	106.01	104.63	105.2	103.61	103.88	107.73	106.31	106.36	104.58	106.71	105.99	106.37	105.8	108.59	106.26	105.53	103.77	106.65	104.65	104.29	104.06	106.93	111.09	107.02	105.28	105.79	107.45	108.42	106.64	107.02	100.62	106.5	104.71	107.79	106	104.68	104.73	106.76	103.6	106.9
97.287	99.355	101.52	99.182	96.707	97.715	95.743	101.49	99.75	96.269	99.103	94.045	99.177	100.97	97.922	97.421	98.66	99.092	96.477	96.694	100.47	98.345	102.19	98.596	97.621	96.786	101.58	98.493	96.076	98.941	100.06	96.412	99.514	98.658	98.663	101.06	98.728	97.225	98.059	95.998	97.844	97.747	98.134	98.697	97.615	97.722	98.973	95.653	97.257	96.738
108.49	105.68	103.99	105.76	104.78	105.92	106.77	110.01	110.47	102.99	106.92	102.09	108.89	104.64	107.58	106.59	106.45	108.25	105.21	105.5	105	107.2	105.75	104.88	106.02	106.93	103.09	106.17	105.87	104.31	106.84	107.09	103	103.2	105.18	103.31	107.88	102.68	102.52	105.09	106.39	103.33	106.9	103.52	105.68	105.09	102.78	105.82	102.88	104.6
109.41	108.91	108.26	106.48	106.68	108.97	108.62	107.53	107.37	107.08	111.74	109.91	105.57	107.71	108.99	108.13	110.34	106.72	109.57	107.62	110.35	110.32	110.16	108.32	105.83	107.75	109.34	109.18	109.42	109.28	107.48	108.02	107.03	104.5	107.08	106.28	104.85	109.22	110.75	109.03	111.03	108.44	107.52	108.72	109.05	105.85	108.19	108.46	106.44	109.31
95.48	93.917	98.641	99.718	96.783	97.498	95.34	98.45	97.747	99.109	95.521	95.989	98.243	96.639	96.043	98.242	97.391	101.24	96.939	96.15	96.983	95.865	98.199	96.758	100.08	96.531	98.157	95.27	100.52	100.7	95.298	99.018	97.588	99.58	99.311	96.53	98.562	95.43	96.056	98.516	99.597	99.194	97.65	97.615	96.487	100.12	98.333	97.636	96.86	98.665
94.851	96.415	98.244	99.113	94.58	98.64	101.88	99.139	100.72	100.05	96.095	99.9	98.354	98.765	100.47	101.74	97.092	96.671	98.077	95.982	96.225	101.17	95.013	99.912	97.244	97.591	94.9	98.107	95.429	98.793	98.917	97.568	98.522	97.126	98.342	96.612	101.66	98.078	99.5	99.822	98.943	98.71	99.493	99.166	98.46	96.407	101.49	98.096	96.34	97.778
106.78	107.16	106.38	107.28	107.42	109.51	105.42	103.69	106.71	106.33	107.68	107.1	106.17	105.02	106.01	107.31	105.91	104.06	107.57	107.19	108.75	106.81	107.24	105.26	107.54	107.3	103.6	106.1	104.92	109.9	107.47	101.43	108.02	103.95	104.98	106.9	105.63	105.58	107.74	104.99	106.86	106.25	106.5	106.4	105.66	106.99	106.77	106.7	107.37	105.45
104.78	107.72	104.26	105.61	104.25	105.44	104.36	103.18	108.07	104.8	106.67	108.84	105.57	108.39	105.18	105.49	107.12	106.69	106.84	109.09	104.27	103.34	103.81	105.53	103.52	105.28	105.24	104.65	107.21	105.33	104.59	101.13	106.61	103.53	108.19	105.38	106.1	106.01	106.19	106.27	103.81	107.22	101.08	103.7	106.26	104.22	106.15	106.7	101.43	105.52
98.94	100.67	99.147	101.43	97.799	99.254	98.47	100.93	104.3	103.01	99.305	99.658	98.019	101.52	98.605	98.519	100.25	98.523	101.55	98.164	98.513	101.63	100.18	98.653	100.32	96.93	99.195	98.328	102.11	101.45	100.14	96.62	100.01	97.282	100.96	100.29	102.65	99.74	100.47	98.237	100.95	101.04	99.43	100.13	98.113	99.73	97.251	100.75	101.16	98.075
105.45	103.8	109.26	102.79	110.86	108.04	110.12	108.87	106.71	107.04	106.96	103.01	107.94	106.87	104.87	103.81	110.31	107.18	107.35	104.56	102.72	107.02	104.73	104.46	106.84	104.5	106.52	104.79	108.32	106.72	105.95	107.62	106.47	104.33	103.82	106.59	106.45	105.69	107.16	106.83	106.41	105.22	106.59	107.37	107.84	106.41	106.12	107.36	107.52	105.85
107.12	104.87	104.45	106.8	107.35	106.56	104.62	104.49	105.46	107.16	105.08	106.91	103.72	105.56	104.23	107.5	105.29	106.32	105.78	105.61	106.42	108	107.27	108.84	104.73	107.09	106.5	105.47	106.45	103.67	104.53	106.05	104.44	103.26	105.65	107.07	104.36	105.57	103.37	105.71	104	103.63	106.03	104.78	103.97	106.52	107.03	107.41	106.12	104.67
105.43	106.78	108.14	108.12	108.53	108.09	106.79	106.37	105.84	106.85	110.45	104.36	105.92	110.38	110.02	109.05	108.54	110.62	108.38	106.15	108.89	110.79	106.57	110.22	107.23	110.15	105.55	108.87	105.06	109.37	105.84	109.08	105.29	106.38	107.16	108.05	105.79	111.88	109.34	107.17	110.69	107.45	106.75	106.4	110.11	109.49	104.47	105.76	109.74	107.36
109.16	110.04	106.62	103.84	105.01	102.36	106.09	107.52	106.3	102.11	104.9	107.58	105.08	104.56	105.22	106.3	105.97	107.66	105.66	103.53	107.15	108.9	107.5	106.85	104.24	108.51	107.92	106.4	105.74	105.21	104.94	107.87	107.21	108.03	108.79	104.19	108.58	106.35	105.9	108.69	107.19	105.26	107.85	105.05	106.86	109.39	104.45	103.56	105.6	108.62
104.19	108	104.81	104.34	101.09	106.02	106.25	104.7	105.28	105.23	107.25	104.66	105.38	107.88	107.98	104.45	106.25	105.29	105.27	106.53	106.55	105.75	105.55	104.98	108.26	109.08	101.08	104.34	106.35	104.99	105.62	100.96	106.19	104.41	105.82	104.69	109.68	104.31	103.65	105.2	100.73	107.74	104.71	106.06	105.16	108.24	107.34	103.09	104.34	104.63
106.21	104.61	104.48	106.28	107.69	105.74	106.89	105.87	106.39	105.23	105.98	108.95	107.09	109.72	103.84	107.34	105.03	107.28	103.83	106.14	104.11	106.24	104.02	105.47	105.76	108.72	108.63	108.18	105.42	102.7	106.78	110.61	107.84	106.24	108.44	106.57	110.18	104.51	107.77	104.87	107.52	108.57	104.81	103.75	104.4	105.39	104.6	103.6	108.2	106.69
101.47	106.34	105.18	105.63	105.93	103.46	105.09	103.88	104.37	107.38	106.99	104.82	107.7	104.57	110.1	107.66	105.77	103.46	109.24	105.46	104.88	105.93	105.7	101.8	104.89	106.06	105.28	104.31	106.3	103.42	107.97	111.49	105.33	106.87	107.29	106.45	102.53	104.62	104.87	106.82	106.18	106.63	106.03	107.97	107.43	108.24	105.69	107.12	106.19	104.12
100.29	102.5	101.11	97.151	101.52	99.978	100.75	99.662	100.34	101.34	99.149	101.74	102.35	101.58	102.91	101.93	104.09	100.04	98.737	101.49	101.38	101.4	99.392	104.63	103.21	104.84	100.53	98.747	103.23	101.15	101.61	99.885	100.71	101.16	99.691	99.51	101.34	100.7	101.1	100.61	98.933	103.03	105.05	101.34	102.32	97.363	101.93	102.78	102.32	97.541
107.41	104.46	107.25	108.16	109.59	109.2	106.96	108.77	106.81	107.92	105.56	104.14	108.39	110.1	107.8	108.35	107.05	106.24	106.89	108.12	108.51	109.15	109.57	108.31	107.76	109.28	104.38	110.87	107.66	108.01	107.18	108.62	107.92	110.33	109.83	108.96	108.86	106.87	108.97	108.53	110.54	107.54	112.83	109.26	108.64	107.34	108.17	107.63	106.82	110.75
97.617	99.785	102.29	101.1	99.651	102.65	98.437	104.65	101.81	98.533	101.65	100.91	99.907	103.74	102.19	101.14	99.12	99.469	98.327	96.057	101.77	100.53	99.758	99.409	103.27	101.58	99.235	99.91	96.167	101.24	99.737	98.635	100.15	101.18	99.725	100.67	99.986	100.42	100.9	101.55	99.546	99.861	100.74	99.718	98.657	103.58	102.39	102.12	98.822	100.04
105.01	104.63	109.33	109.25	106.54	107.84	107.34	108.83	108.63	107.94	106.44	109.88	110.59	109.42	108.27	109.62	106.98	112.11	112.97	108.64	107.03	109.1	107.06	104.75	107	107.2	107.58	109.14	107.76	105.47	106.53	106.96	108.96	108.06	109.46	107.73	107.44	107.37	106.46	110.42	109.16	110.31	110.21	108.61	104.72	106.41	110.18	106.98	108.37	110.78
105.5	106.28	108.48	105.28	106.69	105.95	106.23	108.76	104.78	102.8	102.05	108.57	106.28	103.45	106.3	105.14	102.66	108.74	108.02	101.04	106.13	105.39	107.61	104.35	106.9	105.66	106	107.03	104.8	105.98	106.73	104.15	107.15	109.49	105.61	109.94	105.33	104.02	108.2	106.67	104.39	105.24	105.01	101.96	105.66	105.77	107.35	107.72	104.73	106.9
97.41	99.988	93.923	97.782	97.148	97.613	100.71	98.582	99.259	98.45	98.512	97.975	97.734	95.741	97.842	97.416	97.266	96.578	98.403	99.511	97.564	97.897	98.2	96.133	99.356	101.13	98.283	100.39	100.11	97.746	95.587	98.809	95.969	98.106	99.527	95.503	100.5	96.76	96.518	98.82	97.965	96.658	97.556	99.066	98.547	100.2	98.52	96.009	98.985	96.042
106.75	104.05	102.74	105.72	105.1	102.72	108.63	105.97	106.4	106.02	108.05	106.03	104.81	106.33	103.32	107.86	106.71	104.31	105.84	106.16	105.54	104.91	106.75	108	105.33	106.03	107.1	106.58	108.96	107.21	103.77	106	105.98	107.05	105	105.58	106.27	107.49	104.9	103.73	103.24	106.91	107.56	108.68	107.3	105.44	104.55	103.96	105.83	105.66
105.7	106.53	105.27	108.22	105.46	108.45	106.75	108.69	106.57	104.53	110.31	106.78	106.95	106.22	105.43	105.58	107.03	109.09	107.47	105.02	107.94	107.23	109.13	106.28	107.94	111.42	108.32	106.46	107.37	107.82	108.19	103.33	107.72	107.18	107.93	107.15	110.68	107.72	107.88	104.17	107.68	109.93	106.25	107.83	104.47	107.83	109.32	105.31	104.84	110.02
108	106.6	108.18	109.16	111.4	108.82	107.44	105.11	108.42	110.11	107.62	107.14	110.15	105.79	107.35	105.43	110.38	109.82	107.87	108.86	108.09	106.98	106.02	109.39	109.41	109.35	105.5	108.4	108.01	106.81	106.6	106.5	108.59	106.47	109.14	110.27	107.76	104.46	108.3	108.47	108.39	106.87	109.13	104.9	106.04	108.52	108.63	108.87	106.59	107.42
109.77	103.63	107.49	109.33	107.6	106.24	105.28	106.82	104.24	104.06	106.22	107.2	106.51	106.23	108.16	106.95	106.54	105.78	105.3	108.51	105.46	105.28	109.92	108.48	108.93	109.48	108.17	105.25	105.39	105.64	108.56	109.04	109.54	107.02	106.93	108.28	107.46	105.99	107.3	104.5	110	110.15	110.4	109.26	106.01	106.28	107.29	105.31	108.12	109.37
105.43	106.38	103.91	109.34	107.98	107.25	107.46	105.27	104.11	104.46	104.84	105.45	104.07	108.91	106.17	105	104.48	107.46	103.79	103.59	105.66	105.71	106.33	107.49	107.23	105.28	103.78	104.4	111.44	110.21	105.32	106.95	105.38	107.88	105.15	107.48	104.87	108.11	104.37	106.43	104.59	102.99	105.93	107.64	103.52	106.21	105.17	106.14	105.85	106.76
107.09	111.95	105.31	110.57	108.76	110.98	111.38	107.43	106.5	107.31	111.55	110.63	106.46	108.97	104.52	102.64	108.43	108.15	108.24	107.14	109.65	108.34	105.51	111.66	104.4	109.63	109.74	108.77	108.05	108.49	107.76	107.71	108.25	109.03	109.18	104.03	108.2	111.72	107.7	110.5	108.25	109.21	109.29	109.17	106.22	108.59	109.27	109.23	108.06	108.43
105.69	103.56	107.38	104.13	107.28	106.19	107.42	103.95	106.16	103.09	104.73	107.17	103.95	105.04	104.89	101.46	104.79	107.26	104.26	103.88	104.75	106.18	108.21	105.4	104.76	106.93	102.41	104.19	103.73	102.81	105.87	105.1	103.82	105.59	106.03	106.15	107.01	108.51	105.98	105.73	104.68	106.83	105.9	104.7	104.25	105.71	106.67	107.41	105.88	104.55
106.93	107.17	106.73	103.96	108.75	106.81	105.9	108.71	102.44	103.59	109.1	105.83	105.82	105.67	105.09	106.17	106	105.79	107.57	106.24	105.13	108.81	106.53	106.13	102.7	103.22	106.86	106.37	107.32	101.48	102.72	105.55	104.98	105.09	103.29	104.52	107.12	106.61	104.98	106.04	105.15	108.17	105.32	106.21	105.78	103.92	106.98	106.9	104.73	105.08
98.115	99.435	99.075	97.485	97.977	100.27	97.687	96.794	97.154	99.795	99.172	94.72	99.225	96.001	95.425	97.401	96.492	100.53	96.379	97.636	96.463	96.196	97.773	97.806	98.436	100.12	101.16	97.434	99.935	98.588	100.59	99.146	98.899	98.336	97.393	97.77	98.889	98.186	98.59	99.697	97.175	97.959	98.722	98.727	99.059	100.51	95.266	97.181	97.038	100.11
109.81	109	108.74	109.98	107.1	112.1	111.37	110.01	107.47	105.23	109.89	110.37	107.93	112.14	108.65	109.21	109.23	108.99	109.59	108.2	108.85	109.08	111.08	108.19	107.89	110.22	111.5	105.43	109.36	108.07	107.76	107.36	108.73	108.48	112.29	106.23	108.6	110.32	106.21	108.24	108.91	110.87	109.07	107.87	108.75	106.48	108.38	105.33	109.21	106.39
107.64	107.27	106.13	101.02	104.72	105	105.99	106.72	104.36	108.12	105.99	103.1	106.24	106.09	106.76	107.56	103.85	105.42	105.63	104.17	109.16	105.32	106.53	104.17	106.23	106.35	106.45	104.97	106.58	108.08	104.19	105.05	106.3	105.86	103.3	107.02	110.08	106.61	106.43	103.99	105.04	105.28	105.94	104.36	106.05	105.91	106.29	107.17	107.33	105.24
106.34	105.65	103.65	109.05	107.87	107.09	103.9	106.09	107.63	106.18	108.79	103.27	107.41	109.2	108.04	106.7	108.08	106.25	108.86	105.32	107.42	107.55	107.78	108.34	113.03	108.68	108.02	107.84	107.22	109.64	105.96	108.43	108.6	108.42	110.42	106.46	108.81	112.83	106.4	107.46	106.82	108.89	105.99	106.94	105.71	107.41	108.54	107.41	109.47	106.74
108.8	106.52	105.49	109.45	105.53	107.65	105.94	108.56	108.92	108.79	108.81	105.11	109.36	106.43	107.39	105.08	109.83	109.78	106.26	107.71	109.27	107.23	111.53	111.12	108.06	104.44	110.25	112.55	109.4	109.21	106.67	106.79	109.91	107.47	108.73	108.56	109.84	108.69	111.84	106.82	108.4	109.96	107.98	107.95	108.49	110.82	109.67	109.31	107.07	108.24
104.18	107.8	108.03	109.35	106.21	105.87	106.73	105.82	105.87	108.71	106.08	104.84	106.68	106.2	104.19	110.69	107.04	108.6	108.49	106.31	104.32	106.97	109.24	108.15	106.63	109.25	105.27	106.89	107.99	106.45	108.67	106.86	106.02	106.9	104.25	107.34	105.5	105.82	103.47	107.47	110.18	108.29	107.19	106.47	104.49	105.97	106.95	104.53	105.35	107.84
105.91	106.73	106.63	107.35	105.78	106.63	107.62	107.62	104.31	104.95	105.3	104.47	106.79	110.12	104.96	102.68	105.44	106.15	106.62	108.63	108.11	104.59	106.44	109.29	106.65	104.38	108.1	106.03	101.2	104.18	107.35	109.8	106.85	104.95	105.91	106.01	106.74	103.4	105.65	107.05	107.78	107.7	106.88	104.22	107.63	106.36	105.54	104.96	104.88	107.34
108.23	104	110.1	104.62	109.57	107.14	106.19	109.26	108.46	104.83	108.38	107.6	108.21	108.44	109	110.47	106.36	110.23	111.51	109.58	108.49	107.31	107.24	108.82	107.11	107.75	109.8	105.12	111.17	111.31	110.53	108.68	107.84	108.9	107.38	108.25	108.72	108.24	108.97	108.37	108.58	106.14	111.06	110.97	108.14	108.73	109.27	108.66	109.81	106.42
103.9	102.76	102.7	105.65	104.48	107.08	106.46	106.89	105.29	109.37	103.02	109.74	103.7	106.21	106.34	104.98	105.96	107.72	104.69	107.37	105.76	107.7	107.69	106.65	106.52	107.43	102.35	104.24	104.3	105.38	105.83	102.81	103.98	107.68	105.44	108.68	105.78	105.31	107.18	103.62	106.48	106.2	103.98	106.76	108.9	104.45	106.94	106.7	103.23	108.66
110.65	105.83	107.29	109.06	108.57	104.91	109.25	108.44	107.71	106.37	106.02	109.78	108.36	108.53	107.88	106.71	105.76	108.8	108.69	109.22	109.45	109.53	107.25	108.35	109.18	108.15	110.91	108.08	106.51	104.95	106.25	108.01	104.32	105.73	106.3	106.63	104.23	106.04	107.1	111.97	109.94	105.97	104.66	107.85	107.46	107.07	107.36	107.91	108.31	110.11
106.14	106.52	105.23	103.94	102.76	105.98	107.58	103.44	107	103.4	104.9	105.97	104.9	107.52	105.78	105.13	105.97	108.64	105.84	106.28	106.68	105.3	106.15	107.31	103.94	107.25	106.19	108.18	103.27	104.88	108.3	104.78	104.68	104.49	104	104.74	104.44	106.55	104.82	107.3	105.1	107.31	106.54	103.82	106.17	107.09	103.99	105.08	106.04	107.12
99.403	97.465	101.79	100.05	100.52	97.915	97.647	97.867	96.629	97.834	99.821	98.92	96.8	97.022	98.425	97.832	97.215	100.5	101.48	95.51	96.693	96.468	99.236	98.679	98.739	97.68	98.452	95.934	97.78	101.39	99.448	97.879	95.575	98.425	98.453	99.569	98.076	96.17	97.381	97.604	99.136	97.261	97.686	98.458	98.62	99.804	96.058	96.888	95.344	97.315
100.75	100.71	102.59	100.27	99.27	99.42	102.47	99.44	100.85	99.888	99.211	97.478	103.64	100.44	99.895	98.257	99.687	100.79	101.62	100.33	101.53	102.08	101.96	98.087	98.94	96.523	97.467	98.389	99.331	102.79	102.59	98.056	99.771	101.11	97.719	102.48	97.397	101.51	100.2	99.208	97.168	99.268	101.2	101.4	101.05	100.84	98.528	101.48	100.16	102.41
108.99	109.55	109.99	108.9	110.83	109.33	106.66	109.89	106.98	112.81	108.97	108.62	108.7	107.87	106.79	109.81	108.43	109.42	109.92	111.86	106.51	108.68	109.93	106.91	108.78	109.95	109.62	107.25	109.53	111.36	107.44	109.79	106.76	109.75	108.86	105.5	106.92	107.99	107.85	108.34	107.76	108.49	107.88	108.86	105.57	107.69	110.42	109.16	106.5	106.65
106.81	105.65	109.31	108.36	104.57	104.27	106.85	106.82	106.26	103.94	104.26	109.45	105.7	104.46	103.91	107.38	106.01	108.64	105.62	106.76	106.43	104.36	105.27	107.36	107.3	108.59	107.14	105.15	109.27	105.28	107.79	105.61	106.71	104.52	106.62	105.63	107.99	105.46	106.56	106.77	102.13	106.99	108.14	105.14	106.67	103.28	105.14	107.83	105.45	106.68
109.04	106.14	104.15	103.91	104.72	105.93	108.81	104.98	105.94	106.07	105.05	108.32	104.93	105.82	104.7	106.7	102.81	104.5	102.29	106.96	103.64	107.52	102.34	105.7	104.81	108.55	105.26	105.82	105.65	103.25	105.39	106.54	106.22	103.93	103.53	107.72	104.68	106.65	108.22	108.17	104.51	103.78	103.13	103.83	104.09	106.38	109.64	104.91	105.82	105.37
100.3	100.97	99.752	101.58	99.323	97.802	101.11	98.631	101.67	102.06	97.981	99.856	101.56	103.13	98.016	101.86	104.8	100.78	100.04	99.675	99.43	98.257	102.36	97.335	100.61	100.33	100.39	100.02	99.266	100.6	101.21	97.897	101.87	99.086	102.45	102.15	101.7	101.43	102.27	100.63	102.63	98.034	99.204	101.37	100.47	96.831	99.314	97.419	100.85	99.638
105.18	101.88	107.24	105.51	106.09	105.36	103.34	103.28	106.13	104.84	103.17	105.48	104.13	106.65	106.24	106.98	102.1	102.43	108.55	104.38	103.28	104.8	106.59	105.23	105.13	106.52	106.3	106.04	104.62	104.3	108.52	109.06	108.17	106.99	104.5	105.31	107.29	105.08	104.89	104.74	110.7	107.76	106.18	105.45	104.07	106.35	103.51	103.66	104.35	104.55
107.86	105.1	106.43	104.21	103.97	105.17	105.32	109.69	106.42	104.05	105.58	106.37	104.72	103.63	102.91	105.56	109.59	107.95	104.84	107.79	107.09	108.6	104.92	102.16	102.83	104.6	104.67	107.4	103.21	104.27	103.83	104.53	108.88	105.04	107.45	106.31	105.16	107.32	103.82	106.47	106.91	106.01	107.48	104.41	106.38	103.54	106.94	105.05	105.3	105.65
107.04	106.14	107.84	107.54	107.04	109.32	107.28	106.18	107.65	107.94	107.36	103.73	105.87	104.87	107.23	107.53	104.16	109.82	105.32	107.93	105.8	107.29	105.98	106.29	108.11	108.98	106.64	108.62	105.83	107.25	106.97	106.71	105.72	112.08	107.51	107.09	106.55	104.56	106.81	103.48	105.56	106.6	104.9	107.6	104.85	106.64	106.9	106.35	105.79	105.82
106.06	106.74	108.18	104.79	103.93	104.29	106.42	105.22	108.12	104.85	105.28	105.65	107.09	107.37	107.56	107.48	106.36	106.35	106.33	105.04	108.13	106.08	106.5	106.42	108.02	107.68	109.07	107.54	106.73	105.06	109.38	109.23	107.05	108.8	106.61	105.26	109.57	105.96	106.8	108.37	106.37	105.96	108.56	106.29	104.38	104.14	103.4	106.4	104.81	106.94
106.17	107.21	108.02	107.06	108.22	106.59	106.77	108.49	109.18	107.86	109	110.41	106.1	106.06	106.85	106.76	107.23	105.68	106.56	111.38	105.99	108.66	105.98	106.86	109.47	104.7	110.52	109.98	108.4	109.02	111.22	104.17	106.94	108.94	111.16	105.68	108.42	106.87	108.21	107.3	105.86	107.95	108.28	106.77	106.96	110.07	106.62	104.22	106.17	107.66
107.78	107.83	110.49	106.17	106.58	108.26	105.83	107.76	109.15	109.83	107.51	109.48	110.71	108.38	107.47	110.55	107.09	104.7	104.51	104.29	110.27	105.58	107.35	108.77	109.59	108.66	106.6	110.63	108.64	105.31	107.73	104.38	108.07	105.59	107.41	108	107.39	108.8	106.55	107.07	108.08	108.27	108.61	110.47	108	107.98	107.66	111.18	106.71	110.56
112.45	108.91	109.6	112.4	109.1	108.71	111.91	108.22	110.83	110.25	111.73	113.33	112.12	112.41	110.42	110.97	111.46	110.47	107.93	108.02	111.12	110.37	109.84	111.19	111.32	111.28	108.23	112.28	109.58	110.78	111.48	110.15	111.3	113.14	111.58	112.36	110.54	113.4	109.37	111.85	111.7	112.87	110.04	112.34	111.64	108.48	109.7	110.61	110.61	109.48
100.25	100.03	99.071	99.727	104.17	102.04	100.69	100.97	98.696	102.11	100.09	100.31	101.92	102.77	98.856	101.98	101.78	99.38	100.55	103.77	100.67	99.466	102.03	96.864	100.87	100.18	101.55	102.46	99.037	101.76	102.83	96.589	103.22	100.48	100.06	101.98	103.68	101.44	101.38	99.563	103.15	104.21	98.652	99.202	101.63	100.58	102.04	100.05	100.96	102.63
97.943	100.38	98.193	97.46	95.684	99.164	97.5	98.324	96.136	97.566	97.676	95.657	98.711	94.844	94.896	93.64	96.109	98.139	99.685	97.536	102.63	99.074	98.123	99.017	99.42	97.759	97.661	98.379	98.184	100.51	97.561	100.8	97.756	97.467	97.113	97.562	98.054	98.789	100.45	99.158	96.359	98.412	100.31	96.932	97.838	100.94	100.91	97.423	96.356	96.427
105.81	107.4	103.91	104.85	106.76	108.29	107.04	103.73	109.66	105.57	104.52	107.82	102.79	110.11	108.48	105.54	103.15	105.01	105.16	104.52	104.34	106.25	105.83	106.13	106.27	103.51	110.04	107.82	104.33	105.51	109.2	106.38	103.76	107.07	100.91	106.95	104.12	105.29	110.54	107.48	104.39	103.05	104.25	104.18	108.34	105.93	104.36	103.36	104.97	103.82
106.76	104.56	109.16	105.06	108.48	105.49	103.72	107.55	103.28	102.7	102.08	105.74	103.82	104.82	104.34	102.49	105.06	107.69	106.19	102.17	104.66	105.63	108.03	106.42	105.35	106.06	106.23	105.93	106.57	106.01	107.72	104.56	107.52	109.35	105.57	107.65	102.32	106.17	106.65	107.23	105.46	104.89	105.41	105.23	105.35	106.25	108.26	103.46	106.1	103.52
103.7	104.69	104.25	107.42	104.94	105.52	108.2	104.83	104.28	105.95	105.94	106.62	107.31	110.94	106.45	105.87	105.05	106.61	106.09	107.97	105.89	106.33	106.45	105.34	105.83	104.13	105.66	105.49	110.45	105.92	105.51	104.61	105.14	107.11	104.5	107.11	108.56	105.1	105.27	107.32	108.79	103.68	104.66	106.82	106.71	104.96	103.08	106.71	106.7	108.96
103.47	105.57	109.71	106.41	105.93	106.11	108.21	104.99	105.09	107.61	106.26	108.8	106.55	107.15	106.1	107.08	106.16	105.84	107.99	107.32	102.96	106.2	107.84	102.44	106.79	107.77	107.22	105.41	111.55	103.89	106.76	107.22	105.12	105.76	108.22	105.88	106.38	104.73	106.78	105.38	108.74	104.5	105.87	107.17	108.78	107.02	104.61	106.07	106.48	109.45
105.09	102.49	107.48	101.75	103.99	106.8	104.38	107.37	104.69	104.22	104.29	102.24	106.04	105.12	104.37	105.29	104.97	105.69	103.08	106.74	107.08	103.87	104.32	107.52	107.42	105.95	106.5	105.02	105.68	103.85	107.57	103.67	105.66	105.36	103.48	104.27	104.62	106.03	104.03	106.48	105.4	104.56	106.47	105.28	104.56	102.84	108.45	102.79	104.58	107.3
107.77	109.66	105.95	104.36	107.81	109.61	109.47	109.97	107.47	108.88	105.58	108.1	109.03	106.15	109.02	107.39	110.31	108.92	108.46	107.66	108.75	110.98	107.25	108.61	109.9	104.42	105.98	107.53	107.44	104.67	109.17	108.25	111.43	109.91	106.4	107.01	111.82	109.79	109.16	106.64	107.6	107.55	109.1	110.12	108.21	107.87	107.23	110.24	109.39	109.07
106.27	113.3	107.83	107.53	107.16	106.23	108.2	107.45	108.22	105.04	109.27	106.34	107.91	109.15	106.68	106.02	108.47	110.7	108	106.7	108.78	109.14	107.35	108.69	106.38	108.05	108.25	105.22	105.38	109.68	107.71	110.17	110.36	107.14	109.41	108.64	107.8	110.48	111.39	111.21	106.19	111.83	108.79	109.38	109.61	110.79	105.65	109.9	108.17	108.72
106.04	106.17	107.22	106.34	102.29	101.87	108.06	107.16	104.39	105.04	107.52	107	105.76	105.86	103.62	108.11	104.91	107.11	106.22	107.11	103.93	104.22	106.69	107.17	107.84	102.92	106.43	103	104.38	106.76	103.85	104.55	103.22	104.79	107.76	104.11	106.9	103.82	106.33	105.2	105.57	105.3	104.41	106.37	103.55	105.03	106.66	107.56	102.12	105.66
107.41	105.83	107.6	104.15	104.86	106.77	107.39	105.41	104.74	104.04	106.77	107.1	105.62	106.71	105.14	105.45	103.93	108.72	106.46	104.41	105.53	107.71	108.05	105.83	107.46	108	105.93	109.43	107.31	106.25	106.61	106.91	105.93	108.07	104.55	105.26	104.26	104.14	108.09	105.99	103.18	107.04	107.46	108.9	108.18	106.93	107.58	105.81	107.41	106.03
98.889	101.97	103.14	98.726	100.75	101.39	98.654	101.96	97.533	98.534	101.3	99.704	103.22	98.68	101.1	104.23	98.282	100.07	103.1	98.163	98.287	98.636	97.32	99.968	99.523	99.646	100.08	100.29	102.31	98.687	101.88	101.08	102.69	101.39	96.558	100.9	101.6	100.16	100.42	100.65	101.66	101.01	101.74	98.292	101.25	101.24	96.822	103.31	101.34	101.03
104.32	106.14	109.56	107.25	106.91	104.71	107.82	108.74	109.07	106.06	109.81	109.22	107.29	111.39	105.72	108.33	107.41	104.23	107.39	110.36	107.58	109.25	107.01	109.69	106.55	109.8	104.82	106.52	107.16	109.08	108.4	106.55	108.94	110.47	109.49	108.1	106.22	108.25	111.73	107.34	106.97	106.93	103.8	106.05	107.45	109.1	111.72	109.63	109.26	108.32
97.305	100.89	96.926	98.701	100.09	97.307	101.86	100.95	101.8	100.03	99.381	99.762	98.62	100.29	101.64	100.69	101.47	97.269	97.359	95.772	95.683	100.73	97.277	98.565	98.26	100.78	98.314	101.02	100.62	95.334	96.858	99.115	100.58	98.788	101.62	97.62	102.16	98.303	99.332	100.07	99.265	98.558	98.728	97.934	97.101	100.21	97.652	98.62	97.67	98.128
105.22	109.01	107.71	105.33	107.05	106.84	107.84	107.85	105.41	107.16	104.71	107.1	108.11	108.67	107.93	103.85	104.58	106.21	109.57	107.69	109.28	106.58	106.58	106.61	107.38	105.98	107.52	106.94	102.81	106.01	104.55	105.57	102.96	106.76	103.51	105.87	105.12	101.71	106.36	103.04	105.68	104.81	108.19	108.74	105.53	102.65	104.62	105.68	106.37	103.08
107.67	110.05	109.17	107.86	106.78	107.76	109.04	110.73	104.89	109.86	108.95	107.07	105.66	108.89	107.76	106.07	109.05	105.89	107.01	107.35	109.23	105.54	108.49	108.49	110.18	109.1	110.88	106.87	106.83	108.3	106.64	106.66	106.67	108.09	108.03	108.63	109.51	107.63	107.63	108.9	107.43	109.05	110.91	107.03	109.84	109.78	106.9	107.05	107.94	109.61
111.91	109.76	107.22	105.98	106.25	107.44	105.26	108.8	107.88	108.76	105.94	108.7	108.42	109.72	106.8	108.12	104.69	108.55	108.19	108.17	107.88	105.22	107.59	107.28	106.63	107.91	106.41	108.95	106.79	108.69	108.19	107.64	108.07	107.38	110.31	109.89	111.2	106.66	106.31	108.03	105.3	108.09	109.62	108.18	109.18	109.66	109.19	109.47	106.78	108.1
102	100.26	97.044	95.933	97.415	95.399	99.198	94.648	98.549	99.954	99.219	99.816	97.905	97.91	99.204	101.08	99.01	93.12	97.561	97.34	99.81	99.041	100.88	101.55	97.4	101.47	99.248	98.15	95.992	98.155	98.209	96.717	100.65	100.57	97.495	96.596	97.481	96.245	98.336	94.619	100.03	100.41	96.615	101.44	97.464	96.087	98.12	99.072	96.986	96.243
108.84	107.15	107.48	104.31	106.98	105.84	104.98	109.48	107.76	105.73	102.76	106.45	104.58	106.59	107.39	104.88	106.1	105.82	104.95	107.18	104.55	106.85	105.65	103.54	106.8	108.37	104.83	107.63	105.56	105.73	105.91	105.41	108.6	107.61	105.72	106.94	104.28	104.8	108.15	104.23	106.75	106.35	105.13	105.92	107.48	108.91	106.78	109.02	106.41	106.24
107.63	104.61	106.41	108.73	110.98	109.54	108.33	107.8	109.16	109.3	108.36	108.92	107.27	105.45	108.99	107.82	108.62	106.03	108.88	108.25	106.21	109.06	106.74	107.42	107.81	108.52	109.05	107.28	109.66	109.49	108.1	106.28	107.19	109.42	111.63	106.87	107.74	106.49	106	109.03	109.28	111.29	106.45	106.01	108.57	111.07	108.45	108.59	108.6	105.3
105.97	109.37	108.01	109.05	110.47	104.81	107.78	108.74	107.01	107.06	110.4	107.94	109.01	110.35	107.63	109.58	110.68	110.41	109.34	108.75	105.29	109.5	108.36	106.73	107.25	107.9	111	108.66	108.33	108.48	108.74	111.43	110.97	106.68	105.06	110.47	107.19	109.75	108.67	106.75	106.9	108.15	109.04	110.23	106.2	112.59	108.47	108.87	107.71	108.52
104.68	105.26	106.59	108.03	105.43	106.01	110.06	107.47	104.99	107.71	102.63	108.94	100.11	105.64	106.85	105.92	106.73	104.04	104.72	105.42	105.29	104.21	106.75	106.86	106.72	105.7	106.5	106.16	104.72	103.23	107.29	107.57	103.46	107.54	106.61	104.8	101.81	106.7	103.89	104.6	103.25	107.32	103.65	106.14	108.11	105.45	107.4	105.84	105.74	104.59
108.6	106.05	109.86	106.37	108.42	108.74	105.44	112.31	113.33	109.56	110.71	107.62	109.05	109.79	106.96	106.95	106.79	107.1	111.79	107.94	110.25	110.77	107.52	109.13	107	108.32	111.88	106.44	109.59	107.41	108.55	108.05	109.22	106.49	108.5	109.98	108.79	105.58	105.68	108.47	107.87	108.62	107.46	111.09	107.63	107.95	108.98	107.58	109.07	108.43
106.88	107.52	103.73	106.71	106.46	104.37	105.4	106.71	107.18	105.56	105.98	105.59	106.9	106.22	108.47	109.24	105.75	104.71	104.9	107.6	108.71	103.91	106.43	107.31	105.33	107.88	104.3	107.68	105.91	105.59	104.69	106	106.42	103.45	102.37	106.25	104.54	103.69	107.63	105.91	107.37	104.53	107.47	106.39	104.69	105.27	103.73	107.44	105.13	102.99
106.4	105.4	103.43	105.16	105	103.62	109.67	104.73	109.95	102.27	102.82	106.89	105.63	106.15	107.75	101.78	104.63	105.95	105.96	106.62	106.58	107.24	107.81	104.83	105.16	107.17	106.46	106.1	105.93	106.15	107.17	107.76	107.78	105.37	107.62	105.18	103.03	102.15	106.01	105.9	105.4	106.29	106.2	105.18	105.23	104.3	104.4	104.7	104.8	104.26
111.59	110.03	108.61	104.38	107.89	106.02	109.43	106.88	105.09	105.34	107.97	111.2	107.99	110.03	110.6	106.94	108.63	110.91	108.17	112.24	106.06	107.17	104.78	107.62	107.93	110.15	108.61	108.21	108.07	109.14	108.9	105.15	109.6	110.4	104.9	111.02	110.33	109.64	104.24	106.95	108.03	107.38	108.38	109.8	111.11	106.87	109.26	107.3	107.39	109.47
99.531	97.729	98.377	99.341	100.19	100.03	96.033	101.27	99.298	98.612	100.52	100.6	99.844	99.864	102.95	100.72	100.48	103.16	102.13	97.987	100.07	100.11	101.82	98.195	100.54	103.33	101.03	99.816	100.01	97.898	100.99	102.27	98.424	98.069	100.22	97.496	99.668	98.917	98.194	101.22	98.786	100.68	99.53	97.354	101.67	100.94	102.5	102.44	102.73	102.54
111.38	110.62	105.22	111.45	111.77	106.34	112.23	108.85	106.93	108.39	107.26	109.29	108.19	108.74	107.46	109.65	110.13	107.29	107.88	111.98	110.29	110.18	108.84	111.25	110.63	107.75	110.78	107.05	106.13	107.07	109.53	108.74	109.92	108.71	107.76	109.7	108.04	107.83	107.92	107.26	111.03	106.56	109.11	108.81	109.6	106.87	107.32	108.38	110.23	107.02
100.73	97.833	98.391	97.755	97.496	96.692	97.477	95.381	98.071	97.247	100.47	100.45	99.167	98.056	99.317	97.497	96.243	97.8	96.92	98.838	97.683	97.519	103.42	101.38	99.859	102.2	98.467	97.63	98.214	98.728	98.717	98.947	96.113	95.382	99.906	99.774	98.323	98.449	98.62	98.312	100.04	96.003	97.795	98.318	100.8	96.583	97.75	99.556	97.369	100.15
107.13	109.57	110.01	109.04	106.36	105.14	107.28	110.65	107.43	111.26	112.52	106.65	112.86	105.63	108.72	108.39	108.09	111.8	109.66	111.82	107.75	105.58	109.27	108.95	109.41	109.81	106.96	107.01	108.02	106.7	107.23	107.56	109.87	108.76	109.25	111.18	106.51	108.16	106.86	109.77	108.97	109.33	108.82	107.82	106.85	106.61	109.26	111.59	110.97	107.87
108.26	108.65	104.56	108.08	109.22	107.33	107.77	108	108.36	108.23	108.79	106.18	107.89	108.41	107.75	107.99	109.35	107.82	108.21	108.07	108.97	107.9	109.5	106.01	107.8	110.26	108.9	110.12	107.46	108.99	107.68	107.42	109.58	107.2	107.55	110.11	109.53	109.47	104.6	106.2	108.39	112.46	106.55	108.06	109.99	107.97	108.93	109.06	107.7	107.87
108.38	106.63	108.43	111.21	110.15	108.79	107.31	106.09	106.62	106.88	108.18	107.3	105.84	108.32	107.63	109.23	107.22	107.51	110.89	108.29	107.65	107.95	108.49	108.54	110.75	107.62	109.99	108.63	109.27	109.24	108.83	105.81	106.82	107.74	107.99	109.5	108.51	108.99	107.95	104.62	105.42	111.1	110.04	109.1	106.69	109.52	108.4	105.84	106.23	107.36
97.742	100.01	100.11	99.525	97.906	95.855	99.131	100.31	95.814	98.931	98.543	98.362	95.378	97.304	99.452	98.656	99.539	99.523	97.094	99.028	99.797	98.524	98.555	99.087	99.57	99.584	97.455	96.277	96.165	95.496	97.779	98.539	100.7	98.994	97.789	97.898	97.637	98.409	97.599	98.862	98.52	97.994	99.392	99.276	100.26	98.535	97.515	98.425	100.73	100.8
97.029	99.477	97.944	96.713	96.802	96.718	98.204	97.232	94.759	99.313	97.01	96.794	95.796	97.846	96.538	96.561	95.49	97.892	97.107	95.625	97.678	98.757	97.744	100.41	96.977	100.38	98.682	96.262	98.397	99.268	99.068	98.962	97.025	96.556	99.574	98.268	99.062	98.075	98.91	98.969	98.586	95.145	97.392	100.06	97.394	98.997	99.696	98.767	99.246	93.781
95.59	95.121	99.864	99.765	97.027	97.773	97.993	98.545	98.476	97.737	96.919	96.973	99.079	97.085	98.5	97.674	97.576	93.817	99.442	98.627	96.464	100.7	98.332	101.13	97.144	99.577	100.24	98.871	96.774	97.671	95.249	99.198	99.325	99.788	96.352	96.703	96.822	99.513	100.21	97.608	97.531	97.498	97.23	98.111	98.705	100.5	95.671	97.15	100.09	97.678
108.29	106.76	106.56	107.8	109.17	105.46	107.32	104.51	108.65	111.39	110.67	105.99	107.68	108.83	106.99	108.98	106.17	111.71	106.25	108.95	107.51	107.3	109.99	107.73	110.91	111.12	108.02	106.25	104.56	104.88	109.33	108.32	109.82	109.83	107.9	107.36	109.08	110.53	108.61	105.69	109.01	105.34	107.68	105.15	108.04	109.09	106.92	107.24	106.57	107.77
98.506	97.34	99.518	100.4	95.245	97.189	99.505	99.202	97.233	97.608	93.665	99.543	98.052	96.849	98.329	99.241	96.921	97.529	99.669	96.655	99.165	99.518	96.492	97.644	94.691	99.47	97.147	98.014	99.107	96.475	97.923	102.74	97.624	98.892	97.253	97.174	99.747	99.7	97.46	99.871	99.334	99.484	97.272	97.948	97.286	96.371	97.26	100.35	98.812	94.894
106.66	108.79	106.78	106.11	106.09	106.56	111.45	106.83	107.52	109.93	107.34	105.68	110.99	108.47	109.23	110.57	109.29	109.54	106.46	107.59	110.16	108	108.16	109.81	108.05	108.28	105.58	109.17	110.47	111.78	108.14	110.24	109.97	111.63	111.67	108.03	109.75	107.19	109.56	110.41	104.69	106.82	110.57	110.04	111.09	104.15	109.75	107.78	112.41	107.72
98.602	98.951	99.97	95.261	95.523	97.976	99.357	98.556	97.738	96.446	100.37	97.07	97.259	98.093	97.778	94.85	96.846	100.95	96.701	96.58	102.53	98.972	97.416	99.042	99.612	96.902	98.574	98.404	100.16	99.821	97.093	98.397	98.769	97.906	99.119	96.576	97.245	98.2	96.762	98.937	100.92	99.035	99.589	97.368	98.318	95.412	101.77	92.742	99.345	97.971
112.17	110.16	107.28	110.03	110.33	107.66	105.23	105.67	110	111.7	109.57	109.02	107.91	112.56	112.65	107.8	113.39	111.2	104.88	105.16	110.44	105.94	109.36	111.22	110.41	109.26	110.87	107.15	107.61	109.49	108.92	108.44	106.1	107.91	106.42	107.27	107.77	108.54	106.79	111.78	107.69	111.26	105.26	107.96	105.65	108.29	110.55	111.24	108.92	107.7
100.2	98.62	100.97	101.09	99.5	100.12	99.33	98.2	101.32	99.365	102.62	100.52	101.37	97.229	101.96	100.13	101.02	99.185	99.648	99.039	98.848	99.474	101	98.998	97.392	96.635	98.159	100.46	100.29	98.079	98.123	97.916	96.454	100.64	103.51	99.756	97.419	100.72	99.253	99.276	98.163	100.4	98.644	101.41	98.965	100.36	99.357	101.63	97.21	98.993
106.64	103.44	104.68	102.11	106.25	105.52	107.61	105.51	105.78	105.97	105.58	105.59	106.01	104.01	108.63	107.13	104.42	104.64	109.21	103.99	106.63	106.67	104.8	108.47	108.06	106.93	106.04	105.8	105.32	106.86	101.95	106.35	106.07	106.91	104.14	106.32	105.21	104.91	107.02	105.33	106.49	103.78	108.06	107.56	103.1	104.61	107.86	105.42	109.07	109.68
99.668	100.57	101	98.364	97.659	104.59	96.276	99.4	100.2	98.771	103.37	98.255	99.687	101.14	100.12	99.227	98.438	100.92	101.18	100.04	97.665	97.851	103.27	99.845	100.14	99.841	100.36	99.65	98.878	99.334	99.004	100.45	101.07	101.48	102.04	97.912	102.05	97.056	101.12	100.3	99.807	98.865	100.85	97.996	100.4	98.903	102.64	99.036	98.306	102.16
103.9	105.29	103.79	108.25	105.15	107.05	105.7	104.31	104.53	104.51	103.41	108.54	104.63	107.33	107.13	104.72	108.27	107.78	105.53	106.79	108.55	108.8	106.78	107.27	105.61	102.9	106.11	104.44	105.25	102.82	105.94	105.43	106.53	104.35	105.37	106.9	107.44	102.97	103	106.51	107.09	106.66	104.77	103.43	106.91	106.21	106.37	106.48	103.21	104.72
104.7	108.29	106.03	104.58	104.04	105.82	106.54	105.93	106.53	106.14	105.4	106.9	107.8	103.66	106.36	103.58	105.46	104.99	106.52	109.31	103.78	101.74	106.69	103.45	105.42	106.62	105.69	102.92	103.63	106.44	107.19	105.3	105.91	107.47	106.47	104.65	104.61	102.82	104.27	104.39	106.55	107.37	105.39	104.79	108.41	106.07	101.01	106.3	105.51	106.96
108.45	104.89	108.11	103.96	108.61	106.28	103.81	107.37	108.29	105.68	106.45	104.72	108.27	107.58	107.04	105.62	109.36	108.26	106.28	105.28	106.22	104.96	107.49	103.85	107.97	106.15	108.39	106.55	105.65	108.69	105	109.44	108.34	107.67	105.97	107.92	109.58	105.98	108.2	108.04	108.65	106.07	106.46	106.31	109.63	105.46	104.04	108.94	106.09	103.83
105.77	105.56	106.44	106.98	106.47	111.21	110.86	109.09	108.51	110.76	108.72	107.68	106.13	103.36	106.84	107.24	106.15	106.92	104.14	109.6	105.65	107.7	108.37	110.5	107.45	108.06	109.13	106.42	106.22	107.53	108.45	108.85	110.14	107.19	108.16	105.71	109.97	109.61	107.61	109.61	110.39	108.77	105.89	107.06	110.39	109.76	108.37	108.51	108.16	112.8
104.82	106.81	105.2	107.06	103.64	105.55	108.66	105.42	105.75	105.75	106.1	102.55	104.68	108.99	107.21	104.41	103.23	104.62	107.13	105.82	104.22	105.06	105.76	103.87	106.93	102.58	105.92	104.69	106.59	105.26	106.15	105.52	104.11	106.53	101.81	102.42	106.72	108.69	106.39	105.28	106.86	103.58	102.82	106.76	102.61	104.09	104.51	104.75	105.64	103.37
109.31	107.8	106.2	106.03	107.15	109.34	105.52	107.04	106.81	107.5	109.82	107.73	108.03	108.42	106.18	110.25	109.71	106.49	111.11	106.55	109.28	109.17	111.16	109.91	107.74	109.02	105.19	108.74	106.58	108.17	109.17	105.09	109.22	108.47	109.15	106.5	107.56	110.96	109.95	105.3	104	108.53	109.19	107.79	107.5	109.71	106.1	107.99	107.7	108.33
98.406	97.858	96.532	97.074	94.982	94.828	97.41	96.668	99.085	102.55	98.579	99.16	99.471	97.384	99.872	95.955	97.013	97.186	97.685	97.614	97.731	98.166	101.48	94.446	96.458	97.239	98.358	96.302	97.817	98.618	97.633	102.4	99.992	97.927	97.363	97.031	97.96	99.974	98.718	101.41	96.438	95.517	100.35	98.015	101.69	96.135	95.668	97.648	99.524	98.5
104.97	105.47	102.25	103.37	105.15	105.2	105.78	104.56	106.63	105.41	104.99	106.57	104.67	105.77	103.58	105.17	103.54	106.49	104.65	104.99	100.93	105.02	104.63	102.93	104.79	104.79	108.46	102.74	104.21	106.09	103.82	103.38	104.32	105.31	107.1	105.72	107.76	104.25	109.18	105.79	104.54	103.64	109.63	106.65	106.97	105.74	102.88	107.27	106.49	106.47
110	109.83	108.76	107.83	108.17	107.58	110.77	108.66	110.54	107.21	108.93	108.55	107.65	107.34	107.72	109.51	106.98	106.93	108.64	106.54	108.1	103.86	108.98	110.54	107.2	107.75	109.43	109.44	106.49	109.58	105.44	110.37	105.57	107.56	109.35	107.22	110.75	106.43	107.11	108.37	108.68	106.81	108.78	108.05	110.23	107.31	108.47	105.98	104.76	106.85
107.35	105.44	103.67	105.71	104.02	105.47	106.7	107.56	105.6	109.06	106.53	104.88	107.21	104.41	108.05	105.12	108.64	107.85	107.22	107.63	106.56	106.16	105.09	105.19	106.91	105.79	108.35	107.97	107	106.48	109.61	107.3	106.44	105.39	106.36	108.17	105.88	105.08	106.7	109.32	107.93	109.18	107.78	104.39	106.97	106.1	107.89	107.89	106.18	104.52
102.31	108.96	106.21	102.17	104.43	103.47	106.6	103.37	107.74	106.14	104.69	106.34	103.74	107.54	101.92	104.87	108.08	102.8	105.97	108.45	103.49	102.99	105.89	106.3	104.51	102.36	104.86	104.58	107.33	104.78	103.38	106.43	104.74	105.22	104.67	105.94	107.64	109.31	106.4	108.38	105.3	106.17	103.93	105.83	106.51	109.8	105.31	105.39	104.65	104.03
106.39	110.36	106.62	109.81	107.65	109.81	108.38	106.64	106.76	108.71	107.83	109.15	108.09	108.77	108.47	108.47	109.39	108.22	108.17	106.69	106.91	109.11	108.61	108.25	107.64	103.93	108.09	108.15	107.55	107.76	110.44	109.19	109.21	107.11	104.63	112.89	107.38	108.35	108.86	108.51	109.08	107.12	107.09	107.95	104.25	104.48	106.37	107.86	107.6	106.42
99.892	100.02	101.25	99.501	99.654	97.529	98.507	99.792	98.797	95.429	97.16	97.588	97.839	96.913	98.372	97.877	99.22	99.958	102.12	98.473	100.8	99.922	98.205	99.949	98.254	102.67	99.842	98.863	100.11	98.357	98.964	97.805	99.503	100.39	98.013	100.13	102.05	98.978	94.516	98.619	101.69	98.958	100.94	99.254	98.062	100.98	101	96.766	98.409	98.709
106.94	105.02	109.5	105.49	103.66	106.1	107.19	103.44	103.61	103.47	103.06	106.57	104.91	105.02	105.74	102.39	105.32	103.61	106.56	108.16	106.72	104.23	107.33	103.99	105.45	107.73	108.91	106.71	105.46	105.69	104.49	106.72	105.82	107.91	105.54	109.61	106.24	107.65	102.14	105.83	105.17	104.67	105.51	103.74	105.91	105.92	104.11	105.85	105.68	105.78
107.69	109.54	108.19	107.52	108.6	109.94	110.08	107.02	108.21	108.19	109.21	105.35	107.02	104.93	104.68	108.3	110.95	105.36	108.05	106.92	106.39	107.31	107.84	109.45	107.22	105.26	108.58	106.02	108.69	108.3	105.5	109.37	109.99	107.94	109.37	104.02	103.02	108.67	107.25	105.89	107.25	109.62	109.07	104.34	107.57	107.42	110.65	106.95	106.62	103.78
108.63	110.24	108.26	107.69	107.04	108.18	111.87	109.4	107.41	106.48	109.54	109.21	110.69	107.46	109.03	107.23	106.67	110.05	108.8	108.78	110.21	110.11	106.83	105.84	107.97	108.8	108.1	107.92	109.2	108.3	109.99	110.73	107.4	110.49	107.71	107.22	112.28	109.83	108.26	109.02	107.04	106.18	110.66	106.49	106.63	110.21	109.82	108.74	107.82	111.63
104.48	100.59	103.33	102.99	101.09	103.04	103.67	103.3	105.28	100.87	103.96	100.19	101.25	101.42	102.88	101.78	98.802	102.43	101.02	101.64	103.61	102.56	104.72	101.1	103.76	102.69	100.47	101.97	101.42	101.34	104.85	104.76	102.82	104.34	104.34	103.07	102.28	102.58	104.26	104.19	102.04	101.79	102.2	106.24	103.98	102.57	102.77	101.79	100.35	102.66
106.54	104.07	106.64	106.7	108	104.25	106.09	105	107.59	107.91	104.78	106.08	106.57	105.55	109.59	105.99	102.46	108.52	105.07	107.23	106.43	105.27	107.64	105.41	105.97	105.89	105.32	107.16	104.95	106.22	107.72	106.65	108.12	106.36	103.69	105.64	106.19	107.38	109.09	106.4	108.64	107.34	105.75	108.63	107.01	105.51	108.83	102.57	108.41	106.5
102.14	101.03	103.63	99.777	99.332	102	100.58	100.02	98.866	100.85	100.62	102.15	103.76	103.13	99.237	101	100.53	99.832	102.22	104.25	99.684	101.5	103.11	101.77	101.91	98.871	101.11	96.925	103.51	101.23	97.624	99.677	100.42	99.383	99.895	105.73	97.622	104.31	101.59	101.22	101.72	101.54	100.59	100.88	101.94	100.94	99.775	101.68	99.886	98.9
108.24	108.54	104.96	109.05	108.83	106.27	106.08	109.04	110.53	106.94	110.89	106.65	107.18	106.64	108.95	105.32	107.24	107.69	108.53	106.72	105.39	104.38	107.6	110.33	106.53	109.18	109.88	108.96	107.37	109.55	107.55	108.6	107.75	108.42	112.79	109.29	108.83	109.01	108.76	108.61	108.83	104.37	109.48	105.76	109.65	109.78	107.34	109.6	108.27	108.42
97.724	97.516	101.09	99.102	98.499	97.384	96.414	99.107	97.167	97.108	98.344	96.854	98.361	96.436	96.527	99.422	99.897	100.44	96.105	97.952	98.452	97.953	99.652	98.294	96.843	98.11	96.794	98.23	95.207	99.119	100.29	97.707	98.223	98.769	98.897	98.316	96.302	96.785	96.83	98.543	96.064	99.223	98.826	94.21	101.73	100.1	97.114	97.361	95.413	97.584
109.54	107.96	111.5	107.03	109.21	108.78	108	106.4	106.27	108.02	112.01	108.68	108.16	107.48	111.8	109.49	110.86	107.59	107.05	107.21	108.56	105.09	104.96	107.95	109.49	106.47	107.72	110.05	109.07	106.75	108.81	106.37	108.75	110.75	110.26	108.47	109.57	108.57	107.63	107.91	111.6	108.84	110.2	109.06	108.22	108.46	106.51	107.66	109.8	104.45
105.52	104.36	104.74	104.31	105.51	107.77	102.98	106.5	106.9	109.7	105.37	105.63	106.95	106.13	108.46	103.82	104.25	107.47	108.04	104.05	103.61	105.24	104.49	104.61	104.28	103.92	104.07	104.61	105.86	105.62	108.26	103.56	104.52	105.76	104.49	107.99	107.43	105.22	107.37	107.48	105.18	104.1	104.47	105.57	107.52	108.95	105.59	105.28	108.16	105.6
108.23	111.47	110.1	108.99	107.89	105.32	108.73	106.75	105.45	106.77	111.11	107.76	107.33	110.91	108.58	109.05	104.68	109.67	109.32	109.74	109.49	104.27	106.07	108.5	107.02	109.57	108.62	107.33	108.72	106.49	108.64	109.16	107.65	111.42	110.18	104.89	110.06	106.97	107.15	111.91	104.33	108.55	107.8	110.2	106.74	109.24	109.19	107.78	109.04	108.51
106.65	108.19	105.05	107.13	108.09	107.28	107.61	105.19	108.8	109.06	111.84	109.81	106.73	108.93	109.92	107.67	106.21	110.37	107.57	112.55	107.12	108.26	108.08	105.11	108.83	109.54	108.19	107.18	106.43	105.98	111.09	106.67	108.97	106.7	108.29	108.78	106.69	107	107.38	106.66	105.78	109.3	111.03	106.23	104.87	106.23	109.52	109.47	105.75	110.39
109.4	105.19	105.97	105.63	103.91	107.95	108.3	107.26	108.42	107.47	109.2	106.17	110.15	107.7	105.31	105.65	103.86	109.22	105.83	108.83	107.53	107.91	106.98	106.3	108.01	104.79	106.54	107.94	108.66	109.92	104.4	107.27	105.82	105.99	104.4	107.79	110.49	108.49	105.85	106.78	107.54	107.83	109.22	105.72	105.37	105.81	109.11	105.31	110.38	106.96
104.5	104.33	105.67	103.51	110.01	107.66	102.57	105.85	107.49	106.28	104.92	105.38	104.67	106.2	105.82	109.03	105.43	109.82	106.96	106.12	105.29	105.36	102.35	102.4	106.18	108.56	106.82	109.81	107.63	105.8	104.51	103.96	106.65	104.23	109.8	106.75	107	103.51	106.22	107.35	106.36	106.92	103.29	105.37	103.78	107.11	105.1	104.24	106.42	110.97
98.868	99.299	98.889	97.105	99.831	97.701	98.749	98.939	96.973	97.751	98.517	98.291	99.013	98.295	100.03	100.33	95.303	98.415	97.624	98.138	98.498	95.764	93.155	101.45	96.582	97.876	99.466	98.011	95.767	96.37	96.548	97.97	98.624	98.687	98.368	98.479	99.774	100.52	98.912	100.56	98.238	97.965	100.56	96.742	97.728	100.1	98.289	96.524	98.531	96.896
104.4	108.12	107.84	104.72	107.25	105.99	105.98	107.85	106.25	106.04	106	105.45	106.35	104.57	105.76	106.53	107.88	106.67	106.95	106.7	105.79	107.97	105.01	105.74	108.34	105.87	108.19	107.78	110.15	106.86	105.89	106.69	105.46	106.36	108.21	105.22	106.43	106.87	110	105.3	108.86	109.88	104.48	107.5	107.25	105.94	104.23	107.9	104.29	105.13
111.09	107.21	109.52	109.84	106.76	109.13	107.21	108.48	112.83	106.3	107.01	106.37	107.33	108.38	107.93	105.37	107.86	104.21	104.45	110.2	111.47	108.08	107.52	111.25	109.39	106.24	111.95	107.69	106.58	106.87	107.91	109.97	108.13	108.26	107.72	109.21	106.28	108.85	109.1	108.84	109.38	108.51	108.06	108.16	108.04	108.87	108.62	108.41	111.06	112.05
106.28	104.39	103.24	103.93	101.42	106.65	107.27	106.6	104.19	104.7	106.4	102.94	107.48	105.08	107.36	104.76	103.59	107.52	102.94	107.13	107.75	104.93	103.71	106.57	107.45	106.78	105.56	101.9	106.81	108.4	109.44	108	102.55	105.67	108.81	105.68	107.85	104.28	105.63	106.74	104.56	105.44	106.67	108.11	105.46	107.86	104.38	105.75	106.73	106.52
97.535	96.612	100.5	93.738	99.689	98.063	97.256	98.257	96.758	98.656	102.57	98.433	94.153	98.458	97.02	101.56	101.65	97.793	98.929	102.81	100.48	96.632	100.16	98.818	101.11	99.116	98.327	98.876	100	101.76	100.9	97.425	97.935	100.3	97.58	94.693	98.289	100.34	98.851	101.22	96.518	95.594	95.039	97.901	98.927	97.217	97.672	99.603	99.016	97.961
106.23	104.82	105.35	103.28	105.18	108.11	108.39	105.15	102.79	103.57	104.33	106.69	105.21	106.61	107.03	106.67	106.8	105.87	107.17	102.39	104.64	107.53	105.13	105.29	105.81	101.81	106.05	106.74	105	105.65	106.22	105.1	107.03	101.54	104.65	108.24	107.65	105.59	109.61	107.43	102.53	104.74	106.36	103.25	106.7	105.34	105.49	106.23	104.61	102.12
96.81	98.992	96.027	95.216	101	99.689	102.04	95.949	100.7	100.74	99.675	96.967	97.949	98.148	98.002	98.337	98.693	99.254	98.489	99.813	96.014	96.615	101.99	98.828	98.649	95.866	95.011	100.34	98.046	98.181	97.398	97.209	98.779	97.602	98.495	97.036	96.377	96.378	98.257	100.83	98.898	99.588	96.136	99.141	99.393	95.378	96.951	95.073	99.471	97.825
110.51	106.6	110.08	107.52	109.71	108.95	107.29	104.92	110.27	109.46	106.17	107.5	111.7	110.62	107.04	107.66	108.83	106.69	110.52	105.74	107.06	108.45	110.61	111.77	110.98	107.01	108.27	114.2	107.76	105.67	109.09	107.06	108.15	108.53	107.13	111.64	109.08	107.69	109.88	105.57	109.84	107.26	106.41	108.92	111.08	108.84	106.27	106.89	107.68	111.63
100.81	101.09	99.625	99.621	99.065	99.258	100.92	99.05	101.12	101.17	103.58	99.781	104.28	97.714	103.48	101.4	102.07	98.501	97.432	99.353	98.508	99.482	99.727	100.36	101.21	103.46	100.12	100.31	102.11	103.61	98.976	102.08	100.99	99.358	101.7	99.349	98.276	99.709	99.357	100.22	100.76	98.039	100.91	99.461	103	98.914	100.6	103.52	99.198	100.78
105.22	103.1	105.82	104.96	103.59	104.6	107.37	106.16	106.05	105.22	107	106.53	105.27	103.48	105.91	106.2	104.95	106.35	107.2	105.05	106.93	103.41	101.69	105.66	102.61	108.67	104.49	106.34	102.5	108.29	109.84	106.05	105.38	104.48	105.17	106.08	105.51	109	102.73	107.78	104.27	108.75	109.81	103.5	104.06	103.44	105.32	106.23	104.65	105.78
108.23	106.96	109.91	107.29	108.81	110.33	113.09	108.84	105.45	108.17	109.65	105.65	108.57	108.01	104.53	108.42	108.74	108.17	110.43	108.58	107.33	108.11	109.18	111.2	106.67	108.37	109.14	110.99	109.04	104.61	109.14	106.24	105.1	109.37	107.56	107.54	106.54	110.85	107.21	103.56	107.45	108.07	108.64	108.24	109.2	106.95	103.57	109.12	110.31	106.16
108.6	106.94	106.56	107.41	107.59	106.7	104.37	107.8	108.01	104.56	108.28	105.15	108.98	109.61	108.31	106.74	108.51	109.34	106.14	104.76	107.66	107.46	108.18	106.12	108.04	103.71	107.29	103.22	107.37	102.9	107.93	109.13	106.27	106.87	107.47	109.36	104.93	108.36	106.42	106.48	103.38	106.68	108.52	106.06	108.5	105.47	105.01	106.65	106.7	106.65
107.85	113.06	108.26	105.53	108.7	109.62	112.11	108.21	108.11	107.53	106.2	107.26	111.51	105.3	106.19	110.17	107.63	108.79	108.11	110.65	108.85	108.8	109.46	107.09	109.4	110.33	105.95	105.89	107.83	108.34	107.39	107.45	110.61	109.82	106.87	106.86	109.73	107.67	108.05	109.86	106.32	110.87	106.93	109.92	106.04	105.47	107.4	104.66	107.24	109.68
104.1	105.21	106.75	105.02	107.39	101.21	107.87	109.95	103.91	103.22	104.03	108.49	103.34	104.3	106.9	108.15	105.5	104.94	104.6	105.33	102.62	106.76	106.45	101.85	109.4	107.99	103.23	104.24	107.53	105.39	105.67	105.09	106.31	105.43	107.07	105.21	104.21	107.04	103.05	104.78	103.18	103.49	108.42	105.25	105.2	106.73	104.48	105.11	106.09	104.76
105.82	103.89	108.33	107.8	104.24	106.7	107.47	104.46	105.86	105.19	104.95	105.5	106.48	104.94	107.01	110.42	105.02	108.43	107.32	105.91	105.31	110.32	103.72	107.17	107.84	106.12	104.19	103.51	107.41	105.07	106.42	105.92	106.29	106.72	105.36	108.95	106.68	104.65	106.67	106.08	109.47	106.01	105.15	107.11	106.55	107.14	108.11	106.09	104.94	105.22
99.304	102.55	99.999	98.914	101.54	100.64	104.05	99.42	100.35	99.578	101.6	101.65	98.621	96.179	99.402	101.41	99.717	100.51	101.55	102.47	99.886	98.504	103.89	99.162	102.47	98.539	99.509	101.69	99.408	97.149	100.08	100.3	100.92	101.95	100.75	99.007	100.42	99.285	97.029	100.11	101.7	102.17	102.27	99.628	100.88	102.4	100.84	98.746	102.2	99.312
107.01	108.92	106.51	106.6	103.54	106.98	106.11	105.99	104.95	107.54	105.42	107.76	104.9	103.71	108.31	110.52	106.79	105.03	107.38	106.29	104.55	108.39	102.97	106.21	101.79	106.45	108.12	106.93	106.06	108.67	106.88	105.89	105.83	105.47	106.95	106.35	105.84	104.97	106.49	107.66	106.49	103.86	101.59	106.83	106.56	107.41	105.08	104.25	105.45	104.49
104.29	104.28	109.26	106.06	107.96	106.44	108.73	107.24	109.83	106.09	107.33	108.26	107.84	108.75	108.55	107.34	111.39	106.9	105.28	105.91	108.04	108.32	106.12	106.33	107.08	107	106.46	107.31	107.47	109.64	111.92	111.16	107.39	106.31	106.07	107.87	108.03	108.71	107.16	110.03	108.43	108.6	110.31	108.54	107.71	109.7	107.76	106.21	107.53	108.69
101.64	102.2	100.65	99.415	100.15	102.01	100.19	101.47	102.4	101.73	98.938	100.92	96.836	99.487	104.38	99.969	101.19	102.12	100.53	104.16	101.5	99.933	102.83	101.9	99.994	99.31	102.36	101.58	102.54	99.023	102.17	99.505	101.07	101.2	101.62	99.06	100.31	103.05	98.085	102.79	100.08	101.28	99.156	99.112	101.42	100.42	99.945	98.431	101.37	101.41
109.65	107.6	109.7	107.46	104.71	109.03	110.6	109.55	108.34	109.71	108.16	107.01	108.14	109.53	107.2	106.52	106.47	107.05	107.98	107.94	107.14	106.71	110.01	107.74	111.53	106.63	108.59	107.75	109.68	105.64	111.21	109.79	108.69	107.07	110.21	111.28	107.83	108.28	110.09	106.81	109.95	108.32	111.16	106.91	108.18	108.78	106.64	104.6	109.93	110
111.31	109.08	106.27	104.19	103.99	106.56	107.01	107.67	108.33	104.49	109.7	109.31	108.75	106.67	110.07	103.52	107.93	106.86	106.4	107.27	107.63	106.29	108.55	103.57	107.35	105.42	107.3	104.8	105.87	107.48	110.38	108.25	107.72	108.98	107.44	108.18	107.8	104.55	107.12	108.22	106.12	108.47	103.32	109.24	104.24	104.69	108.82	110.38	108.58	109
103.44	103.33	104.25	107.2	104.74	103.29	104.66	106.52	107.37	103.03	102.89	106.53	104.23	106.47	107.83	106.03	105.5	104.48	106.21	104.95	106.77	103.13	107.93	104.33	104.37	106.93	107.82	107.11	104.75	103.51	100.46	105.41	104.49	106.6	103.91	104.81	107.19	108.02	106.21	105.85	107.23	107.2	104.79	106.76	101.98	106.66	108.05	109.07	105.87	106.73
102.26	108.19	105.37	104.67	104.93	102.84	104.4	106.13	104.89	106.55	105.43	105.9	107.32	106.34	106.47	103.87	102.09	102.1	107.38	103.7	109.14	104.8	107.04	103.77	109.17	103.46	104.08	104.94	104.78	104.35	104.29	105.71	106.02	104.49	105.96	106.06	103.91	105.32	105.63	106.13	103.14	106.14	106.11	106.64	106.92	107.38	103.44	104.86	104.94	106.72
106.65	106.49	108.2	107.17	105.86	106.24	105.57	107.74	105.32	105.75	104.27	106.02	106.01	107.76	107.22	105.44	107.63	105.42	109.88	105.38	106.98	107.25	106.89	106.08	105.43	105.67	103.51	104.97	108.88	107.4	106.74	107.8	105.55	108.3	107.95	105.18	107.15	107.04	107.49	105.86	106.08	106.49	103.47	107.22	106.11	107.9	109.33	104.37	110.82	107.41
98.138	99.992	99.338	97.884	99.527	98.478	97.489	97.52	100.43	98.809	98.611	101.18	98.712	98.751	101.45	97.862	97.567	98.52	99.456	100.76	102.11	98.103	100.67	100.57	98.779	98.741	102	99.985	100.61	97.56	97.442	98.418	97.915	99.691	95.853	95.323	96.93	98.509	98.573	100.1	98.835	97.962	97.772	98.769	98.819	101.98	101.06	98.61	98.007	97.926
109.2	105.62	107.98	105.32	104.62	108.78	106.48	107.36	108.51	106.72	106.84	107.34	104.04	107.74	109.16	107.97	107.43	108.57	106.32	107.91	105.31	105.42	104.94	107	107.76	106.08	103.72	108.19	105.75	109.86	106.47	104.68	105.21	105.06	108.12	108.23	108.66	108.36	106.03	108.45	106.23	105.97	104.24	105.32	107.4	106.48	109.2	109.42	106.05	105.3
107.33	108.23	109.13	106.57	108.7	107.83	107.41	107.01	105.04	108.16	109.02	106.34	106.47	107.5	105.48	106.07	109.33	105.87	106.16	106.44	107.79	107.42	105.55	105.17	105.86	108.55	107.13	105.83	104.78	106.72	109.7	106.63	104.31	104.98	106.18	104.74	105.97	105.69	103.69	107.39	106.32	106.66	107.31	103.17	105.57	109.36	105.46	108.61	103.83	106.68
98.589	98.741	98.83	99.243	99.387	101.22	100.09	98.262	99.709	99.742	97.136	99.46	96.676	98.739	100.44	99.306	93.477	93.793	97.307	95.957	98.027	97.391	98.398	99.243	98.414	94.614	100.3	102.21	102.62	98.202	101.11	96.791	100.29	99.9	96.989	100.33	96.565	98.164	100.39	98.849	100.28	99.349	100.65	98.571	99.651	97.789	99.592	99.729	98.257	95.929
97.061	98.768	98.843	96.552	96.183	97.29	97.669	100.16	98.223	100.01	100.9	99.44	99.547	97.172	98.398	99.809	99.389	98.241	97.949	99.741	100.3	97.352	98.645	96.879	96.955	98.28	98.271	95.822	98.172	98.494	97.067	97.69	100.52	96.417	94.93	99.843	98.914	97.063	100.03	97.296	97.221	98.425	94.847	97.266	95.93	101.21	98.845	97.886	97.385	102.41
107.74	106.35	105.65	106.84	107.22	108.48	106.99	108.77	107.59	106.77	107.12	106.39	105.77	105.6	107.57	108.23	105.23	107.19	105.49	103.72	106.36	109.43	108.02	106.24	105.62	104.84	106.45	106.4	109.44	108.58	107.13	109.14	107.57	104.66	106.54	105.65	107.89	103.67	106.96	103.11	107.61	104.88	108.53	106.44	109.37	107.13	107.39	103.45	102.05	106.75
106.33	109.16	108.9	110.15	108.32	106.53	108.7	104.95	107.75	110.48	110.27	106.98	108.07	106.44	109.63	109.11	107.79	109.94	108.36	106.73	109.61	107.6	110.17	107.51	110.08	107.3	109.62	107.68	109.57	107.92	108.04	105.61	108.67	107.66	108.49	112.19	105.82	105.63	107.3	108.1	106.64	106.16	107.7	110	109.48	108.65	107.91	108.26	108.44	109.32
106.89	106.11	103.29	107.96	107.48	104.3	107.82	106.1	104.14	104.61	105.02	108.74	107.75	100.17	110.14	106.19	105.49	106.95	105.85	103.79	104.65	106.13	105.56	105.74	105.58	102.05	106.65	104.9	106.19	107.22	105.69	104.93	102.96	105.13	106.42	106.09	103.19	106.67	108.85	103.71	105.37	103.67	106.91	104.99	106.07	109.26	108.17	107.28	107.37	102.93
99.053	98.647	97.419	97.745	100.57	100.57	98.355	98.51	99.856	99.014	100.39	95.207	98.603	100.82	97.284	100.57	98.423	102.18	99.852	101.08	98.078	99.556	98.326	98.55	97.231	99.941	98.162	99.039	98.509	99.743	99.464	99.285	98.788	99.556	103.15	96.603	99.943	99.091	98.453	100.34	96.381	97.24	99.977	99.386	98.102	98.875	103.91	99.082	98.932	100.59
111.24	106.2	107.25	107.86	105.53	109.25	108.38	109.1	106.36	107.51	107.44	109.05	111.95	108.94	107.55	107.94	109.91	109.18	107.23	103.96	107.93	105.65	104.76	105.78	108.98	107.84	106.09	109.42	107.16	107.63	105.14	107.15	109.68	106.59	110	108.3	105.24	109.01	108.94	107.47	109.34	106.78	108.14	108.29	106.3	106.62	104.68	111.02	107.95	109.8
107.44	104.63	104.96	102.92	106.7	106.63	105.74	104.32	105.76	107.55	107.87	104.84	107.81	104.49	109.88	107.15	102.73	105.08	107.48	107.42	105.58	108.02	102.5	108.11	104.4	105.63	103.42	106.06	105.53	106.42	105.83	104.91	107.99	106.92	104.59	105.2	109.05	105.73	107.05	105.88	107.79	103.28	103.53	104.5	108.38	103.75	106.73	108.11	108.52	107.91
103.44	106	105.39	104.44	104.92	102.96	105.4	107.27	107.97	106.76	104.48	105.87	105.59	105.77	106.42	104.83	105.63	106.86	106.99	103.82	103.45	106.61	105.7	107.69	105.84	108.54	107.29	107.02	107.16	106.39	106.77	104.6	103.75	105.61	108.03	102.95	106.24	108.82	105.38	104.45	109.2	105.61	107.1	103.96	107.05	103.8	103.91	104.13	106.85	107.5
106.5	103.41	105.87	106.18	107.56	103.22	106.17	105.05	104.59	105.91	108.55	104.75	105.86	107.18	105.77	106.27	105.46	106.04	105.75	106.48	107.85	108.37	105.76	107.19	109.36	110.66	106.47	107.56	103.88	106.9	105.44	104.54	104.32	105.33	104.11	105.66	103.65	105.31	106.56	104.88	103.06	104.14	107.94	105.47	103.77	103.94	106.53	107.75	107.77	105.92
100.53	99.664	97.32	100.1	98.334	98.721	99.134	98.389	98.833	97.536	98.132	97.681	99.868	99.003	96.18	100.78	100	100.92	100.19	99.787	98.811	99.136	99.118	101.72	97.476	95.353	99.213	98.571	96.476	101.03	101.11	97.005	99.423	97.58	95.806	98.814	99.575	97.647	99.495	98.906	100.05	97.327	99.405	96.892	93.82	98.521	100.23	100.23	98.813	99.853
108.38	108.79	108.99	106.58	109.13	108.61	112.36	110.16	110.69	107.51	110.08	108.22	109.43	108.2	110.05	104.86	108.2	108.22	107.83	109.98	107.9	106.95	104.78	109.21	106.07	109.41	106.21	106.93	107.94	107.76	110.89	109.62	108.53	106.58	106.98	107.39	107.76	107.64	104.59	107.9	107.92	105.93	107.06	109.67	107.02	105.81	109.01	109.22	107.41	107.94
108.5	108.59	108.2	111.15	107.43	108.71	106.68	109.54	111.54	109.74	108.8	107.62	107.96	110.54	110.57	108.76	109.76	103.91	107.35	109.33	110.08	110.32	110.64	107.49	111.81	108.14	109.97	108.88	109.79	107.72	107.17	109.5	108.81	105.73	107.41	109.92	113.67	108.88	108.15	108.56	108.9	108.84	106.18	105.48	106.84	106.26	106.69	109.21	111.3	107.32
106.1	105.12	103.57	104.91	101.76	105.09	107.41	102.91	103.33	106.55	107.4	105.28	106.86	103.59	105.51	107.85	106.76	106.11	105.07	104.8	106.85	103.15	105.85	102.03	105.4	104.4	107.27	106.8	105.58	105.17	102.73	108.91	103.92	106.84	106.11	105.48	108.2	105.1	105.93	106.68	104.02	103.26	107.67	101.34	106.55	105.88	106.39	103.98	105.08	103.74
108.56	104.94	107.25	102.73	106.72	106.95	106.52	107.06	104.26	102.38	105.53	104.29	106.33	104.06	106.2	104.3	106.4	104.59	103.86	107.21	105.11	104.92	104.76	107.25	103.27	103.1	106.72	105.57	105.9	102.44	108.94	108.41	105.92	107.11	106.89	107.08	109.33	105.38	102.71	103.36	106.42	104.46	108.12	102.88	106.23	103.37	107.78	105.34	108.27	102.2
106.11	107.22	110.27	106.57	105.95	104.64	105.76	107.84	104.79	105.58	106.34	105.8	106.52	106.19	106.59	104.08	106.84	106.55	104.6	106.69	107.86	107.12	105.57	106.63	106.97	105.57	105.69	104.82	106.12	104.75	109.16	102.66	108.91	108.97	106.75	109.41	104.11	107.4	109.37	105.38	108.31	109.28	105.91	108.25	107.04	106.15	104.7	105.11	107.28	106.79
97.163	99.738	101.6	99.159	99.002	100.71	95.578	96.975	97.908	98.265	98.263	98.15	99.118	99.751	98.541	97.659	98.443	98.468	96.663	97.346	96.052	98.769	96.836	98.475	97.878	97.536	99.898	98.139	99.768	98.098	96.109	97.976	102.16	98.484	101.29	98.953	98.055	98.807	100.81	100.12	100.21	97.853	100.94	95.852	98.548	100.59	98.586	99.293	96.083	97.119
97.043	100.15	96.357	98.962	99.722	98.721	98.023	99.482	95.136	97.738	98.994	99.305	99.452	97.739	96.877	96.632	99.554	96.53	99.54	96.669	99.829	96.441	96.692	97.403	95.938	99.317	100.72	98.772	98.709	99.429	95.176	100.03	95.598	96.075	97.663	101.28	100.43	99.95	100.44	97.419	95.595	96.431	100.1	97.527	98.307	98.134	96.486	103	98.338	96.404
107.41	108.14	109.7	106.28	106.49	106.64	108.33	106.74	102.39	107.05	105.06	107.51	105.18	105.61	107.08	107.92	106.57	105.37	110.1	107.09	108.86	102.61	105.1	106.56	104.67	106.17	104.46	106.69	107.95	105.76	104.56	106.88	108.28	107.45	103.87	106.47	107.49	105.99	105.21	105.88	104.2	107.77	107.35	106.44	107.7	105.08	103.51	107.67	108.68	105.15
108.59	107.83	108.87	109.42	109.19	109.48	106.92	106.93	109.69	106.77	110.2	105.66	107.55	108.21	108.32	106.77	105.78	106.77	105.39	110.15	105.58	110.21	107.25	107.72	105.53	105.65	108.01	111.19	105.33	107	111.41	110.02	106.76	108.45	107.79	109.02	111.46	108.8	107.85	109.51	106.72	109.27	108.9	105.29	108.54	110.75	106.49	109.03	108.05	105.83
99.104	97.802	96.289	97.248	97.652	101.22	96.394	97.99	96.151	100.87	97.065	98.535	97.258	97.872	98.972	98.497	100.16	102.19	100.49	100.86	97.217	96.774	98.199	99.749	97.447	103.38	101.12	100.05	100.23	97.94	99.494	99.13	98.786	100.78	100.43	95.335	97.919	101.16	98.174	98.359	97.717	98.918	99.491	97.155	98.339	100.14	97.61	100.92	95.563	98.831
104.81	103.54	108.17	104.13	107.78	104.69	105.76	105.76	107.67	105.57	104.47	104.9	107.61	105.3	106.13	104.4	103.74	104.53	106.72	106.35	106.14	108.32	107.28	106.38	103.71	103.25	104.25	106.42	103.85	106.04	105	104.09	105.48	104.3	104	102.36	106.32	104.42	105.29	105.32	106.12	107.14	107.16	107.43	109.68	103.36	103.62	104.2	106.78	101.64
106.65	108.26	107.69	108.77	108.01	105.64	104.75	105.59	106.1	104.29	105.36	106.55	109.31	107.1	109.67	107.24	104.48	105.85	102.33	105.33	106.21	108.42	104.97	105.96	106.47	106.95	107.07	107.74	106.42	107.44	108.76	110.24	106.39	105.04	104.81	107.76	108.39	107.38	106.05	106.71	102.98	108.82	106.14	104.14	107.45	109.46	104.63	105.94	106.78	104.68
97.484	96.221	102.37	100.08	96.121	98.931	99.021	99.903	99.038	100.2	100.71	97.274	97.664	99.273	99.2	96.347	100.77	97.521	98.951	98.425	97.659	100.14	100.56	100.49	98.361	97.036	98.54	99.782	99.477	96.858	99.146	99.829	100.32	99.664	94.899	98.105	100.93	99.567	96.489	97.482	96.96	100.32	99.72	98.795	99.18	100.39	98.172	100.2	98.845	98.631
111.34	107.44	110.33	106.9	108.3	105.88	107.71	108.74	106.68	108.42	109.56	106.32	106.04	109.25	108.99	105.26	108.13	109.96	109.1	111.26	105.19	109.93	109.96	107.76	110.23	109.68	109.42	110.45	108.12	108.58	109.11	110.9	113.24	106.89	111.29	109.55	109.28	111.14	107.68	104.97	106.75	106.52	111.1	109.68	112.6	111.57	107.28	109.97	108.99	105.73
107.04	105.05	106.99	104.02	105.75	104.17	106.35	105.51	104.84	106.88	105.61	104.77	107.24	105.56	103.64	105.69	105.85	103.68	107.49	106.4	105.23	106.05	104.86	108.41	106.38	104.13	105.05	108.22	104.49	103.56	105.01	107.55	106.08	106.53	108.18	104.94	104.7	105.44	105.6	104.97	103.5	100.42	106.67	105.66	105.65	102.13	104.94	104.79	105.11	106.57
107.83	109.64	108.79	104.77	109.45	107.2	105.43	110.65	112.7	106.92	106.75	105.28	105.89	109.14	104.5	105.55	110.35	107.9	108.35	109.88	104.8	108.27	108.95	109.87	112.44	108.56	107.79	109.04	108.76	109.31	107.47	107.6	106.81	110.98	109.16	111.83	109.28	109.97	108.41	112	108.56	109.94	107.16	108.18	106.14	108.35	106.36	108.94	109.7	110.99
111.35	106.78	111.35	109.85	111.31	107.94	107.87	108.45	105.6	110.11	106.19	106.78	112.71	108.6	109.74	107.65	108.85	106.34	108.8	107.64	107.53	108.07	107.84	109.88	108.59	106.63	105.26	107.63	107.68	108	108.13	108.64	108.22	110.63	106.33	109.05	108.87	104.86	108.62	112.18	105.63	108.94	108.99	107.8	108.04	112.58	110.72	110.52	110.19	107.58
101.21	102.48	101.68	100.98	101.07	100.63	99.546	97.275	98.888	99.572	102.25	101.43	100.66	100.56	104.19	97.799	101.32	101.33	98.854	100.67	101	99.753	102.23	100.58	103.59	99.24	104.94	101.26	99.638	102.39	101.81	99.32	100.88	102.28	99.74	102.32	103.27	101.48	102.14	101.07	99.492	98.743	100.34	101.62	99.443	103.21	101.36	101.59	100.51	96.371
108.92	113.06	107.91	106.24	108.27	107.44	109.85	110.46	109.72	105.28	108.08	108.39	108.26	107.8	109.91	108.57	107.24	109	104.65	107.91	112.36	109.79	111.13	105.66	108.83	108.2	108.2	107.6	108.51	113.28	108.44	109.5	109.56	109.57	108.35	106.18	108.38	108.63	111.88	108.34	109.76	109.05	112.88	106.78	108.76	109.04	105.71	108.79	108.46	110.06
107.77	109.09	103.84	112.27	105.07	108.09	109.07	106.85	108.31	109.81	106.9	109.37	107.27	108.1	106.37	106.56	108.87	108.57	107.47	110.41	107.26	108.79	109.96	106.3	105.67	108.58	110.78	108.43	106.61	106.8	104.56	112.23	110.18	110.46	108.19	108.93	108.6	111.15	108.47	106.7	106.47	107.4	107.06	109.23	110.18	112.22	108.19	108.54	107.55	107.6
107.39	109.88	109.49	109.4	108.47	111.62	110.61	107	109.34	105.61	105.03	108.12	106.64	108.87	109.06	108.55	110.56	106.87	107.59	106.46	108.88	107.8	110.09	107.66	111.59	107.88	111.39	107.45	107.7	106.45	108.52	104.26	106.54	107.35	107.08	108.44	106.52	109.93	109.81	106.24	105.39	108.16	109.19	107.86	111.36	107.48	107.84	108.28	107.11	106.81
107.01	104.94	103.72	105.86	105.98	107.31	103.65	105.1	104.37	105.12	103.74	105.78	106.28	107.49	101.96	105.43	106.42	105.65	103.33	109.12	103.22	106.46	107.57	106.71	105.11	106.67	105.5	104.67	106.86	107.37	106.52	104.04	106.54	106.06	103.97	107.8	104.48	104.58	105.44	108.11	104.62	104.55	103.55	105.1	107.24	107.18	104.6	104.81	104.16	105.81
103.31	103.58	106.95	105.33	106.73	106.09	106.26	111.58	108.87	109.62	106.55	105.15	105.22	107.25	105.92	106.08	102.11	106.28	106.11	107.51	104.23	104.62	105.4	104.54	105.72	107.04	105.65	107.45	106.98	104.94	108.97	105.85	103.93	108.17	104.2	108.4	105.37	107.84	105.58	103.33	108.66	107.54	102.9	106.87	103.83	106.28	107.61	104.21	106.06	106.71
105.04	106.34	102.85	105.75	101.36	102.74	105.51	108.01	103.98	105.17	107.73	105.03	104.26	107.62	106.65	105.78	105.68	105.66	106.3	106.17	104.51	103.3	107.46	104.06	103.53	102.91	104.07	101.6	105.33	106.52	105.79	105.67	105.2	107.37	104.92	108.81	101.13	105.04	107.66	105.55	106.01	103.9	104.49	106.53	104.32	106.67	103.82	102.72	107.09	106.56
99.414	103.57	104.27	100.35	99.805	102.1	101.91	101.86	100.04	99.127	97.15	99.737	99.505	102.55	99.687	96.277	97.658	103.31	100.83	99.637	98.737	100.71	96.374	103.23	98.54	99.861	99.926	101.79	107.13	102.6	103.42	100.38	100.14	100.11	101.27	102.55	99.976	100.02	100.04	101.83	98.194	103.25	102.45	98.653	102.56	104.17	100.32	101.28	97.148	100.93
106.36	108.64	107.56	106.83	106.37	105.55	110.91	110.79	107.64	108.03	107.82	106	109.3	106.54	108.08	109.24	108.42	105.82	105.52	105.64	108.06	111.01	110.71	109.53	108.55	107.71	110.22	109.47	107.24	106.53	108.55	107.32	108.46	107.66	107.92	109.49	108.68	111.8	109.48	106.33	109.5	106.89	107.78	109.14	108.87	109.01	107.28	107.42	106.01	107.43
100.44	100.76	100.48	99.758	101.45	99.788	98.133	101	99.069	99.486	100.84	99.603	101.7	97.911	101.45	101.74	100.32	98.751	99.24	96.705	102.61	99.193	99.438	100.02	99.093	101.85	100.59	103.85	99.543	100.4	100.71	99.892	102.86	101.15	101.19	98.622	100.22	103.57	101.32	100.18	102.8	100.43	102.77	99.608	98.814	100.44	99.363	100.64	102.18	97.953
109.36	108.77	108.55	111.56	107.48	108.11	110.01	107.44	110.03	107.65	108.68	110.11	108.38	109.2	108.04	106.68	109.78	105.49	109.7	107.26	108.95	108.44	108.24	106.14	108.32	104.94	108.7	107.81	109.27	109.27	107.57	106.25	107.58	107.37	110.12	109.46	106.9	109.49	107.66	110.65	107.87	106.87	104.86	107.31	108.88	106.3	110.99	108.73	108.58	106.08
101.78	100.18	100.34	105.73	103.88	101.41	102.15	105.42	100.54	103.24	103.87	103.18	100.47	101.18	103.62	103.88	103.02	102.04	100.38	99.716	100.32	106.51	105.6	104.59	102.44	106.03	102.08	104.01	100.19	101.73	104.46	105.67	104.89	102.91	103.53	103.7	105.39	105.65	102.3	99.859	101.86	101.51	105.11	101.46	101.63	104.53	107.41	101.29	103.51	107.94
110.07	109.75	108.83	107.29	109.11	108.63	106.68	108	110.43	105.78	109.47	108.9	112.23	106.91	112.77	110.05	109.8	111.68	108.3	109.35	111.03	109.51	110.14	110.08	109.75	109.08	110.32	110.66	109.04	109.01	106.86	109.95	107.17	109.47	107.75	109.21	108.97	108.31	108.52	109.58	106.04	109.57	110.71	107.9	107.79	106.62	112.27	108.69	107.58	109.6
107.8	109.37	105.07	106.48	109.94	110.16	106.37	105.4	105.91	109.92	107.29	110.7	108.93	108.75	105.92	108.36	109.63	104.3	105.77	104.81	108.43	107.83	106.31	107.65	105.6	108.78	109.67	108.14	111.48	106.56	108.7	110.95	109.48	108.72	111.27	107.61	106.26	109.89	106.02	106.57	104.85	107.64	107.49	108.2	107.34	109.53	106.7	107.39	108	107.68
108.24	106.85	106.23	108.55	108.65	111.23	109.38	108.43	109.29	109.78	105.17	108.04	109.44	107.72	107.65	110.99	110.11	108.65	109.65	107.38	107.58	109.53	105.13	108.8	109.05	108.06	111.1	107.03	107.1	106.22	110.03	109.55	107.26	110.96	109.17	108.88	110.95	106.12	110.13	107.1	106.73	111.75	107.83	110.82	109.17	104.11	107.62	107.15	106.18	109.67
109.15	107.28	110.12	107.36	106.23	106.15	108.54	107.09	112.08	105.77	106.5	107.33	106.91	110.81	104.69	106.41	108.9	109.53	109.14	107.44	108.5	106.87	107.61	107.33	104.09	109.85	107.52	108.86	109.98	110.3	105.07	106.78	106	106.18	106.67	106.85	108.41	108.48	108.49	108.38	110.23	108.01	107.46	107.99	104.34	105.82	108.04	106.19	107.54	105.87
106.39	110.4	107.62	109.3	110.49	109.6	107.92	108.03	109.22	106	109.76	109.42	106.33	108.39	104.42	106.27	106.53	109.3	108.92	108.91	105.89	109.33	105.89	108.89	108.43	104.88	105.37	106.45	109.79	107.79	106.61	110.77	109.66	110.87	109.45	105.23	108.34	108.09	106.12	107.56	107.42	109.6	104.15	108.22	105.53	105.83	108.83	103.08	107.15	107.6
97.205	98.848	97.048	95.55	100.75	99.234	100.36	98.978	99.954	97.613	99.546	97.032	100	97.241	100.12	93.391	95.228	94.016	97.9	94.68	98.012	101.68	96.491	98.671	96.961	100.28	96.121	100.49	97.864	99.06	97.111	97.876	94.333	99.296	97.312	97.613	96.613	98.862	99.757	97.337	99.152	98.38	99.995	98.209	102.55	97.788	96.247	96.156	100.22	97.382
104.2	105.1	104.19	107.5	104.12	107.26	103.83	104.67	107.43	107.26	102.37	110	108.28	108.11	105.6	105.92	108.59	106.95	105.91	105.64	102.6	106.87	106.54	103.16	107.67	104.98	105.6	105.14	104.5	106.09	108.6	107.63	102.2	107.9	105.54	107.28	106.59	106.59	105.1	106.3	106.89	104.85	104.32	105.9	107.96	104.18	105.59	104.19	104.61	105.49
111.42	107.75	110.75	109.73	109.4	107.03	107.56	106.78	108.58	107.56	108.7	109.56	111.35	107.81	103.5	105.5	108.04	110.12	107.81	113.12	112.23	111.79	109.79	108.44	108.49	108.9	107.68	109.13	113.38	107.95	107.94	108.63	107.63	107.84	105.76	107.9	108.04	108.47	105.55	108.16	109.69	112.85	107.94	103.89	105.76	108.45	105.63	109.05	108.13	110.52
104.54	101.95	106.81	104.96	106.04	106.61	106.15	104.16	108.41	106.5	107.51	105.93	105.6	105.54	105.62	106.53	105	105.56	103.87	108.04	107.64	104.67	107.43	106.89	105.62	108.53	102.66	104.48	107.2	106.35	107.42	105.73	106.58	103.98	101.76	107.52	106.47	107.74	106.78	104	106.44	105.93	103.87	105.62	105.05	104.5	104.65	106.71	105.32	104.76
100.47	97.118	100.23	99.367	100.68	101.14	102.32	101.7	98.588	99.599	99.136	99.882	102.77	101.03	99.098	103.17	101.13	100.15	102.44	99.385	100.03	102.46	99.126	101.39	97.41	100.17	97.645	98.588	98.6	99.929	100.52	100.97	101.59	98.736	99.14	101.83	98.96	99.244	101.33	99.55	100.06	97.619	96.956	100.76	102.21	100.28	102.57	104.64	102.62	101.18
97.723	97.436	97.036	96.101	95.747	101.29	98.187	98.058	99.668	96.298	99.908	96.927	99.683	96.787	97.403	96.581	97.579	98.34	97.296	98.878	95.197	100.37	97.053	97.075	95.832	96.724	99.303	96.835	98.842	98.5	97.337	95.809	98.312	99.101	96.941	98.016	101.91	98.806	95.769	96.447	96.67	97.028	95.283	100.47	97.615	100.85	98.598	102.66	97.338	101.58
104.53	110.91	105.75	104.4	107.12	108.11	106.04	107.06	108.59	105.51	106.36	105	106.49	107.56	104.92	108.73	106.01	102.74	108.38	106.37	104.97	103.05	105.22	108.52	108.8	105.82	105.03	105.37	105.42	107.4	107.13	108.52	105.31	105.16	107.42	109.16	106.01	106.11	108.2	110.54	102.64	105.97	103.95	104.92	108.21	105.13	106.2	108.51	104.16	104.68
106.87	106.72	105.85	105.9	103.32	104.11	105.57	106.31	107.3	110.28	106.51	105.5	105.18	104.76	104.41	105.64	103.2	105.49	103.78	106.32	105.58	103.99	106.27	102.7	107	104.13	105.7	107.26	102.24	106.33	107.96	105.65	107.49	106.23	104.25	103.61	103.3	106.48	107.64	109.07	104.46	103.45	104.66	106.11	105.6	108.43	106.4	104.4	107.51	107.6
106.56	103.86	106.62	103.79	108.46	106.95	107.99	109.5	107.32	107.3	105.5	103.19	105.85	104.95	105	103.17	108.89	108.56	106.74	105.57	105.12	105.01	106.2	103.72	111.14	104.93	107.7	108.48	105.7	107	110.14	107.12	103.96	104.15	108.69	106.1	107.04	105.37	105.49	110.1	105.09	104.81	104.37	107.06	105.95	106.68	108.73	107.37	109.74	105.57
106.58	106.54	106.82	105.81	105.47	104.69	108.65	105.43	107.38	105.15	108.74	105.36	106.38	105.7	103.77	109.42	105.05	105.21	103.88	106.81	105.91	102.79	107.04	106.34	105.98	105.79	107.23	104.82	106.73	104.39	107.45	105.37	104.2	108.12	103.72	104.3	107.34	106.62	108.12	106.73	105.27	108.4	107.59	103.36	104.5	106.54	108.02	106.4	107.4	105.18
107.99	109.35	107.93	110.36	113.31	111.94	107.8	112.24	110.99	108.36	108.07	110.74	109.45	110.8	107.37	108.05	111.67	110.92	108.93	111.01	110.81	112.83	110.07	112.26	109.28	109.27	108.17	109.61	113.48	112.18	111.28	110.99	112.19	110.97	110.92	112.06	110.42	109.62	110.78	110.68	109.07	110.38	110.16	109.28	112.7	111.43	107.44	110.73	111.77	111.18
105.49	106.74	108.2	104.24	103.64	104.55	105.52	103.89	107.04	105.53	104.52	105.45	106.44	108.48	105.07	105.33	106.88	106.46	104.55	109.71	105.8	105.24	106.88	104.86	106.94	105.54	105.49	105.95	108.29	106.86	106.72	107.06	105.34	106.97	104.79	106.58	107.79	107.08	105.36	105.08	104.07	105.5	106.44	106.65	105.63	109.21	103.4	104.77	106.81	105.64
101.1	102.3	100.02	96.97	100.4	99.174	100.17	99.652	97.537	99.975	104.41	97.179	102.7	101.5	98.859	98.836	98.403	100.75	97.787	99.455	98.792	99.64	99.802	98.358	102.24	97.446	98.677	101.37	99.592	100.95	100.04	99.293	97.92	98.43	100.3	102.34	100.84	100.59	100.13	98.654	101.48	102.39	98.699	100.96	100.95	98.461	101.74	101.45	96.416	101
109.65	110.69	108.79	109.16	105.89	112.26	108.09	107.07	109.32	106.21	109.33	107.71	105.33	106.14	105.04	105.42	108.79	111.23	108.41	107.09	107.22	105.46	108.44	108.97	109.48	112.44	106.75	108.74	108.95	107.53	106.7	109.49	111.57	105.87	109.35	105.1	107.55	105.06	107.22	106.84	107.99	109.01	107.55	107.88	108.88	107.42	108.77	110.09	105.14	109.57
108.06	106.22	109.29	107.43	107.01	108.74	109.83	107.43	106.88	106.75	107.93	105.03	106.99	104.6	105.28	109.33	107.72	106.56	107.04	105.94	109.39	106.39	108.69	108.7	106.06	107.59	108.76	104.3	107.49	108.08	109.12	105.85	108.11	105.55	106.69	104.75	105.74	108.12	108.55	107.57	109.2	106.33	105.32	109.4	109.16	111.44	104.9	109.36	106.52	108.35
102.39	100.85	99.705	98.521	99.453	99.614	102.29	101.25	101.6	98.72	102.21	98.835	96.344	100.27	102.01	100.65	100.33	103.78	101.63	102.23	104.89	100.63	99.029	97.828	102.05	103.66	100.8	102.35	102.24	103.21	98.804	99.728	99.518	101.33	101.1	103.72	100.83	101.58	100.8	99.61	98.046	99.445	101.07	100.4	102.15	100.09	100.55	98.838	95.731	103.39
110.99	108.43	107.68	110.53	106.36	105.21	107.65	109.81	109.19	111.91	109.69	108.65	106.45	107.7	108.57	109.85	110.73	108.4	109.39	107.52	106.55	108.98	107.93	109.29	108.9	108.88	108.88	109.62	107.5	109.09	106.77	109.69	109.24	108.86	109.98	106.64	111.97	110.81	109.36	106.17	110.7	111.28	113.67	108.78	107.77	108.91	110.73	107.72	106.74	111.43
105.51	106.08	104.6	104.75	107.27	108.48	105.25	107.46	105.5	105.75	106.07	108.45	106.55	108.88	105.98	107.33	104.66	105.54	105.93	105.94	106.97	104.65	108.08	105.13	106.78	109.09	107.57	108.68	107.95	106.31	109.4	106.74	105.52	108.51	108.01	112.74	104.57	104.18	107.4	106.1	106	108.09	105.87	110.38	106.54	109.81	104.57	107.25	107.36	108.35
107.63	104.18	105.75	107.26	107	105.71	104.94	105	108.1	107.36	104.3	106.92	106.84	107.11	107.37	103.89	107.57	106.43	106.59	102.85	104.55	106.18	107.22	105.95	107.24	105.3	105.52	106.67	102.99	106.49	106.58	105.3	103.87	107.19	105.63	106.25	104.14	105.1	106.2	104.85	108.46	103.51	105.73	105.92	104.11	103.44	109.97	106.08	106.95	102.38
99.408	96.072	98.344	98.183	99.461	97.254	99.608	98.619	98.868	100.33	96.64	94.66	95.269	99.062	99.709	97.292	95.437	97.755	96.41	94.294	98.51	98.482	97.391	96.985	100.43	96.357	97.389	96.367	95.716	97.548	97.623	99.011	99.385	99.598	97.805	98.546	98.39	100.08	99.433	98.634	98.673	99.382	99.885	101.96	96.479	97.108	98.513	96.734	97.776	100.62
109.58	107.94	108.5	110.27	109.63	105.65	109.23	104.8	106.98	105.21	107.91	105.14	108.5	108.36	109.5	106.6	110.26	108.79	108.3	108.48	107.45	107.1	108.36	107.64	108.44	107.41	107.79	107.81	108.24	108.06	107.48	108.96	109.24	111.29	109.01	106.4	107.26	108.67	107.48	106.24	106.53	107.02	104.72	109.68	107.62	109.59	106.58	107.74	106.91	107.02
100.46	101.03	100.27	99.603	101.4	102.18	105.38	100.41	98.954	101.15	98.2	101.74	102.61	98.173	98.902	102.68	101.99	100.68	101.52	98.192	102.1	99.629	100.57	99.353	99.887	97.679	99.791	97.878	100.44	98.814	102.71	96.577	100.11	100.84	103.56	103.44	100.63	100.79	102.84	100.52	99.88	103.36	100.56	99.283	102.01	103.87	103.25	100.36	100.9	100.12
106.56	106.86	104.57	105.38	104.57	106.03	106.92	107.34	104.03	108.86	106.61	104.56	107.8	104.63	107.89	105.55	109.47	105.11	109.87	106.07	106.4	109.11	108.89	104.32	108.31	107.22	106.29	104.05	107.59	104.32	105.66	105.64	104.89	106.97	106.53	106.85	108.16	105.17	105.92	104.96	105.9	108.74	106.84	107.63	108.13	105.86	107.14	106.48	107.45	108.42
103.31	96.889	100.13	105.5	99.006	100.43	100.54	106.05	100.52	101.02	99.973	107.28	101.39	101.9	100	102.39	99.017	96.291	99.932	101.47	102.33	97.669	102.98	99.458	101.04	99.739	103.04	100.59	100.6	103.49	100.57	98.413	101.61	99.5	101.96	101.21	101.24	99.808	99.601	104.33	98.192	101.17	102.4	102.64	101.65	105.45	101.06	99.704	98.523	99.942
95.026	101.3	98.129	97.659	101.53	96.584	98.882	98.133	97.339	101	97.199	100.56	102.45	99.089	101.5	97.699	99.137	98.067	95.459	100.75	97.983	100.02	102.51	97.381	96.435	98.13	99.164	99.459	99.278	96.387	99.927	97.216	97.084	99.151	96.861	102.37	100.54	99.248	97.657	101.48	98.318	95.619	99.983	99.12	101.5	98.291	98.348	101.97	98.591	100.66
95.76	96.07	97.35	96.885	100.33	97.729	97.616	96.177	94.503	97.346	102.72	97.863	100.22	97.755	99.36	98.522	99.26	99.958	99.194	97.049	96.667	97.416	99.659	98.112	97.341	97.001	102.26	100.24	100.26	97.636	98.773	96.105	98.836	97.736	102.1	98.219	95.753	98.42	99.636	101.8	97.732	101.37	95.434	98.866	98.548	99.659	96.269	99.897	99.961	98.254
104.11	104.51	109.71	105.52	105.25	106.87	105.42	107.01	104.56	106.1	105.85	104.96	106.07	105.57	108.12	104.12	105.19	105.08	104.69	104	108.54	103.11	106.03	107.86	101.97	104.63	105.9	105.5	105	106.03	107.43	107.32	106.73	106.59	108.06	110.31	104.55	104.05	105.32	107.82	105.92	105.01	105.11	108.06	110	107.74	106.71	106.95	101.97	105.96
107.14	108.48	107.85	109.14	107.5	107.39	108.3	109.87	108.12	104.65	108.77	108.66	109.25	107.94	107.73	106.68	108.05	107.18	108.74	108.82	111.52	109.77	107.09	111.36	105.82	107.91	110	108.33	108.93	110.19	109.5	107.25	108.05	111.27	104.46	109.4	107.62	105.41	112.23	107.37	107.04	107.52	110.09	108.38	105.93	107.15	108.15	110.18	110.76	108.94
108.1	110.18	106.78	110.21	108.43	110.54	109.94	110.04	109.94	110.47	111	109.03	108.48	107.78	110.03	111.46	105.28	107.1	109.92	104.77	105.95	108	107.57	108.42	109.17	106.86	107.46	107.97	109.55	109.63	110.24	108	106.76	108.15	109.49	107.74	109.08	106.57	108.55	109.71	108.14	108.64	104.14	109.07	106.74	108.62	109.12	108.92	107.92	108.3
108.81	106.91	104.78	111.49	111.22	110.81	108.22	107.34	110.85	107.51	107.9	108.87	106.78	109.16	109.42	107.63	107.45	109.18	109.83	105.33	109.16	107.59	108.59	108.69	106.92	108.53	108.37	109.7	107.32	108.82	110.14	108.08	107.47	107.62	106.81	110.63	111.11	110.3	107.47	110.7	108.41	106.96	106.09	107.38	108.24	109.01	109.73	109.22	105.66	107.31
105.38	103.67	104.2	106.36	105.16	107.49	106.02	104.26	106.89	104.59	106.96	107.73	107.76	105.47	103.06	104.19	105.49	104.11	105.42	103.66	105.52	105.24	105.5	106.02	106.5	108.78	107.37	106.19	104.49	105.92	105.06	104.92	106.17	106.87	105.81	106.46	107.98	105.33	103.16	104.4	104.83	105.25	107.2	106.39	104.78	104.6	106.65	104.98	103.33	107.64
107.85	107.64	109.42	108.11	103.61	107.74	110.54	108.26	109.38	108.28	108.69	107.33	107.45	112.06	107.18	107.51	108.4	108.39	109.31	110.74	105.59	109.48	108.64	107.74	108.08	106.04	107.29	106.89	108.69	105.68	108.17	109.66	107.35	110.12	106.83	106	111.16	109.04	109.16	108.85	108.08	106.45	106.83	107.59	108.96	107.7	106.17	110.5	106.69	109.49
104.81	105.18	105.46	107.15	105.95	105.51	105.91	105.07	106.26	104.84	104.08	107.68	103.4	107	103.88	101.8	106.75	105.48	103.04	104.08	103.76	105.65	105.04	104.12	104.22	106.85	103.5	107.42	106.63	107.64	105.52	106.2	108.52	108.52	107.12	106.68	104.56	106.3	106.99	108.23	103.14	106.67	109.34	104.95	105.97	103.65	102.05	105.65	106.4	102.03
106.42	107.63	108.83	106.83	107.9	109.83	110.76	106.8	109.58	110.53	109.01	106.85	106.9	108.95	105.85	108.38	106.55	107.21	107.83	109.66	107.07	110.13	106.41	107.82	108.24	108.58	106.47	108.72	107	105.11	105.78	107.27	111.07	105.32	108.3	108.98	107	106.27	108.39	108.01	106.57	106.29	107.79	107.5	110.15	109.07	105.61	111.73	106.28	106.49
98.079	97.398	98.505	96.927	97.814	99.359	99.313	98.423	99.342	94.897	97.91	97.174	99.31	98.877	97.258	97.295	93.812	98.365	98.506	98.869	99.171	95.078	97.011	98.244	100.77	99.82	98.382	99.026	94.418	94.014	98.316	99.292	98.409	97.08	101.78	98.285	101.63	97.614	101.37	97.898	96.269	99.376	98.624	97.601	98.744	98.945	96.215	99.715	100.23	100.52
106.65	104.19	106.22	104.05	108.45	105.5	106.52	105.29	107.28	105.12	103.54	106.97	105.37	102.83	109.46	105.74	106.16	103.16	103.42	103.23	106.44	103.27	106.56	107.65	107.47	103.89	106.41	104.56	103.58	106.33	103.89	104.35	106.23	107.87	107.32	105.39	106.57	104.05	103.2	106.77	104.97	106.26	106.13	103.97	104.89	104.92	106.21	105.31	106.46	106.32
108.17	110.06	107.34	110.46	109.36	114.13	107.73	109.28	106.87	107.69	107.84	113.27	108.82	108.64	108.09	108.02	109.11	106.55	109.12	106.07	108.35	109.59	108.93	108.45	105.17	109.95	110.37	108.03	105.49	105.72	103.56	108.87	107.81	108.33	112.7	106.62	108.8	111.24	105.67	111.99	108.28	106.94	109.1	108.31	110.99	107.16	103.87	107.31	110.88	107.57
101.79	100.52	102.24	97.809	101.13	98.116	101.23	101.34	102.52	100.05	100.37	100.84	104.04	100.16	102.17	104.39	100.73	101.74	101.13	98.948	102.54	98.531	98.565	101.72	99.649	99.411	96.468	101.6	100.45	102.6	101.42	102.24	101.32	99.1	101.51	98.425	100.61	100.19	101.66	102.46	104.71	97.8	101.29	98.646	102.11	103.22	102.31	101.84	102.51	99.488
110.69	109.27	110.42	107.16	110.09	110.45	111.13	110.17	109.36	108.4	109.6	108.85	111.84	112.46	109.72	111.3	110.35	110.42	111.52	113.7	113.18	111.79	107.59	111.07	109.06	111.37	113.58	109.33	108.45	110.6	110.76	107.79	111.87	114.76	112.01	108.39	113.31	116.01	109.91	111.29	113.41	109.43	110.44	112	112.84	114.39	109.91	112.34	107.78	108.98
105.93	106.79	106.53	105.26	105.17	104.01	106.08	106.5	105.86	105.42	105.62	106.07	104.18	107.13	105.23	104.53	105.7	106.6	108.02	105.87	106.22	106.84	110.16	106.64	107.8	105.88	104.23	105.59	106.64	106.49	104.69	107.9	103.84	103.7	105.88	105.24	106.39	105.04	103.94	103.9	103.26	103.72	105.91	104.16	105.18	101.83	102.65	103.95	104.56	108.27
107.46	106.13	105.74	104.73	102.41	109.07	105.67	106.5	105.16	105.14	104.07	105.8	105.16	106.77	104.85	105.21	105.05	106.45	106.96	107.09	105.57	107.39	104.17	107.93	107.39	104.1	106.14	103.15	106.17	103.45	103.16	104.95	103.7	105.18	105.25	104.2	103.32	107.17	107.13	106.14	108.17	105.41	107.7	106.08	103.03	103.3	104.69	106.89	103.8	103.25
108.06	111.47	107.07	107.43	106.46	105.62	110.47	109.85	107.7	109.86	106.58	107.94	106.43	104.97	105.27	109.49	106	109.68	105.86	108.79	105.7	104.38	108.11	107.33	111.17	109.94	108.55	105.96	108.24	107.36	108.49	106.25	106.68	107.6	108.75	109.08	108.31	110.38	108.15	108.36	106.85	106.71	108.29	108.03	108.62	108.02	107.38	108.44	108.61	109.3
109.86	104.84	108.54	107.55	108.72	107.84	108.53	108.44	109.31	108.11	106.15	109.74	106.5	106.94	106.26	109.69	105.5	112.23	106.02	106.33	107.99	107.95	105.16	106.31	108.51	108.79	106.98	108.56	108.3	109.17	109.64	109.02	111.93	107.66	109.95	108.68	108	106.81	109.96	111.1	107.16	108.21	106.93	106.54	107.85	106.52	109.66	108.28	106.84	105.29
106.68	104.72	105.54	105.04	107.14	104.98	106.39	108.05	105.97	106.75	108.15	104.62	103.03	103.24	107.58	107.49	104.09	104.41	104.93	104.47	105.17	109.15	106.78	103.24	103.99	106.75	105.8	104.24	106.93	102.04	105.33	105.81	106.85	106.2	104.91	106.95	105	106.37	106.25	102.99	106.71	106.81	105.95	106.27	104.02	106.3	105.54	106.81	106.87	107.48
95.286	100.02	98.607	101.24	98.609	101.76	100.03	98.977	99.938	94.742	98.538	97.555	97.554	99.924	100.21	100.3	101.09	97.565	98.372	99.351	98.427	99.575	98.106	102.31	98.02	99.244	98.335	98.15	98.187	97.671	99.688	99.501	97.875	99.186	98.976	102.9	99.75	101.1	98.709	99.108	99.154	99.152	98.224	98.157	98.767	99.089	97.069	95.296	98.652	100.8
99.579	97.945	98.106	100.73	98.534	97.276	101.48	97.664	101.47	97.41	99.785	98.47	99.233	95.369	99.722	99.339	101.29	100.97	98.223	98.23	99.923	98.394	100.22	99.824	99.025	97.142	99.013	100.52	98.177	98.854	99.271	98.669	96.122	97.57	98.987	98.204	97.891	98.554	98.87	100.29	99.694	100.12	100.15	102.31	97.562	98.15	97.702	98.84	98.678	98.423
108.97	105.13	108.53	104.63	110.55	108.05	108.37	110.88	106.06	109.53	110.26	107.41	107	109.52	107.41	107.62	106.05	109.66	105	107.38	109.85	108.44	107.46	106.94	110.4	109.99	107.29	106.34	105.53	108.61	108.22	108.4	108.31	107.01	107.91	108.25	109.05	106.32	109.32	111.92	106.19	107.16	108.29	107.93	108.52	110.37	108.7	108.44	106.59	108.8
108.5	103.1	104.65	105.38	106.76	105.98	108.67	105.82	110.52	105.55	109.79	107.16	105.98	106.56	105.41	105.15	108.27	105.64	106.45	104.14	108.39	109.85	104.37	105.27	107.32	107.02	105.67	105.2	105.95	105.9	107.52	108.13	107.26	103.51	105.57	106.66	108.46	105.92	107.72	102.36	105.36	109.2	106.48	108.76	106.62	110.75	106.22	105.09	104.77	103.11
104.17	107.38	107.32	103.37	105.32	105.19	104.38	105.57	103.05	107.38	105.65	104.36	103.77	103.86	105.18	105.37	108.78	106.75	105.38	103.72	104.44	104.78	103.12	104.11	103.98	105.41	102.01	104.96	107.59	102.63	106.34	104.8	106.31	107.33	105.36	101.92	105.34	105.41	103.82	107.74	104.23	106.75	105.81	102.86	102.7	107.22	104.34	104.66	106.66	107.61
106.78	106.09	108.49	109.32	104.4	106.51	108.69	107.14	105.89	106.22	108.63	107.9	109.58	106.7	107.47	108.58	108.9	110.2	103.89	109.44	109.71	108.22	108.12	109.15	111.06	108.39	108.64	108.84	106.57	107.29	105.65	105.85	108.12	110.21	105.05	106.85	107.93	108.81	107.55	109.22	109.6	107.45	108.25	106.1	106.17	109.24	107.12	106.41	109.9	109.13
110.23	106.9	106.45	110.48	109.81	105.92	111.92	108.27	108.77	108.73	106.65	110.65	106.64	106.52	109.16	109.16	111.61	107.13	111.57	104.4	108.53	109.57	109.87	107.62	110.54	108.58	108.74	108.68	110.59	108	109.3	110.93	110.72	106.44	106.74	107.19	110.83	106.2	108.11	106.46	107.18	109.7	109.58	107.46	109.27	109.71	108.09	108.52	110.74	108.53
102.4	101.88	100.14	100.26	100.6	102.85	100.98	96.878	99.088	101.72	100.01	101.56	99.956	103.8	99.824	97.788	101.51	104.07	101.17	98.558	103.89	97.242	99.247	99.526	100.84	103.24	100.98	97.504	101.34	100.69	100.3	98.369	99.332	102.54	100.23	99.774	101.26	99.441	99.344	99.407	98.329	98.992	98.176	102.17	98.145	96.92	99.963	100.01	99.319	101.04
105.61	104.06	104.15	106.51	105.82	107.02	107.13	108.55	107.34	104.58	102.75	104.18	108.16	106.2	107.72	102.67	105.72	106.64	104.46	105.82	103.01	104.38	105.37	107.38	105.13	106.02	105.98	105.04	107.54	107.83	106.49	103.99	105.64	108.29	104.87	102.93	106.4	107.32	104.85	109.35	105.21	101.79	108.54	107.04	105.65	104.26	104.85	103.97	105.97	106.97
99.826	101.38	101.32	97.146	99.998	100.88	97.869	102.73	97.88	100.81	102.62	97.781	102.13	100.28	102.08	102.91	100.31	100.68	98.426	99.138	100.53	103.53	101.73	101.17	102.47	102.67	100.35	99.777	103.02	103.02	98.326	102.22	101.39	100.38	101.81	98.298	100.09	101.27	97.796	96.8	99.221	101.22	104.08	99.237	102.12	100.05	98.22	100.65	96.788	102.62
100.92	102.61	102.64	101.79	100.84	99.405	101.52	101.42	100.85	100.69	97.391	98.615	103.11	103.79	98.989	98.518	101.21	100.89	100.09	100.55	101.02	101.71	102.11	98.521	96.924	98.741	99.773	101.61	103.36	102.25	100.1	102.29	100.49	105.88	104.4	100.81	102.43	102.75	100.69	97.708	102.38	100.09	102.59	102.71	98.979	101.58	102.44	99.348	100.14	102.84
101.07	103.24	103.53	98.078	99.572	98.886	99.363	100.86	103.13	99.997	103.94	100.27	101.55	103.11	100.57	102	101.94	99.602	100.47	101.77	98.734	98.909	101.77	103.1	98.041	101.01	100.25	96.315	99.552	99.098	100.27	105	101.15	98.066	99.444	99.97	98.966	100.29	101.35	97.501	102.08	102.07	100.28	98.31	101.56	96.965	100.74	99.142	99.19	104.24
106.04	107.39	106.93	101.68	101.25	106.75	107.57	106.16	102.84	105.88	106.13	105.98	105.48	109.6	105.57	104.7	105.31	105.94	104.1	104.01	105.68	108.73	104.74	105.68	106.48	104.41	106.41	108.22	106	106.47	106.36	107.72	106.49	108.45	104.51	106.41	105.82	104.46	106.5	104.45	110.14	108.2	103.95	104.94	105.68	107.13	106.59	106.53	103.04	108.46
105.86	105.95	104.56	106.23	102.67	105.83	104.14	107.72	107.61	105.72	105.6	105.24	101.31	106.51	103.82	106.06	106.07	105.83	108.51	105.66	104.29	105.22	104.44	105.19	106.12	103.93	107.17	106.57	105.83	106.57	105.81	100.78	103.69	107.63	107.32	104.72	103.35	104.52	105.89	102.5	105.62	105.06	103.76	104.05	103.57	107.11	107.9	105.77	106.22	106.6
98.707	100.54	98.614	101.11	98.864	101.22	101.56	100.36	100.56	97.745	100.01	100.35	101	98.814	102.44	99.465	101.2	101.99	100.68	100.25	98.608	100.38	104.27	101.48	98.858	100.47	94.681	96.325	97.947	102.26	98.981	100.34	100.54	99.197	99.92	102.67	99.131	100.4	97.543	98.797	101.74	100.04	98.192	100.79	100.96	100.41	99.32	98.726	99.709	100.04
103.72	107.13	107.73	104.76	103.44	105.98	103.97	105.24	105.74	107.69	105.46	104.73	106.74	104.19	101.57	104.58	105.92	105.72	106.59	105.98	105.79	103.07	105.59	101.96	108.96	106.62	105.79	104.6	105.66	102.87	102.61	106.44	106.64	100.07	104.65	103.77	106.15	106.78	100.84	106.74	105.34	106.97	106.32	105.86	104.1	105.08	104.23	103.83	105.36	103.73
101.87	98.264	101.65	99.765	101.62	100.51	99.398	100.84	100.16	101.78	98.069	102.44	94.106	103.22	99.99	102.19	101.2	102.87	98.905	98.859	98.359	100.18	102.54	100.95	102.13	101.67	101.05	100.06	100.93	99.178	100.78	99.85	99.95	95.715	101.77	101.56	103.71	102.07	100.27	95.531	100.77	101.86	98.199	97.093	101.02	99.687	101.18	102.57	95.611	101.28
98.52	99.656	99.208	98.549	100.71	97.958	96.024	100.4	100.6	95.009	100.06	99.823	100.02	100.95	95.702	99.273	99.065	98.962	98.576	99.392	98.856	98.858	98.964	102.27	101.44	96.398	99.049	98.574	100.05	98.934	99.72	97.13	99.347	98.007	98.213	103.22	98.444	103.69	97.993	99.004	99.808	98.069	98.12	98.433	96.143	95.92	97.793	99.844	97.861	97.957
95.548	98.211	97.785	95.495	97.884	97.747	98.195	101.92	98.103	99.734	98.24	95.527	98.41	99.397	97.378	99.544	97.425	96.679	98.375	98.264	99.558	95.29	95.314	97.843	100.07	98.835	96.982	97.257	95.53	97.862	98.291	98.157	98.087	95.036	96.335	95.296	98.606	99.508	96.464	96.278	98.075	98.365	96.447	98.678	97.628	97.137	98.11	99.076	97.351	96.206
107.38	103.82	108.54	108.33	107.49	107.32	109.38	110.47	107.32	106.97	107.56	108.15	105.73	109.37	104.96	107.64	108.86	108.98	108.45	110.86	112.06	108.02	106.41	107.31	108.63	106.68	108.79	107.41	108.73	107.36	111.32	109.78	109.56	107.14	109.61	105.98	110.16	112.74	110.73	106.77	105.11	107.31	107.81	107.29	110.12	108.59	106.87	105	108.64	108.55
105.85	106.29	105.67	102.84	106.1	107.7	106.8	105.44	104.71	108.18	102.01	108.56	109.42	105.24	108.83	105.25	105.93	105.27	106.16	107.45	105.88	104.07	103.7	103.16	104.3	106.23	106.29	101.93	104.6	103.98	104.04	108.22	105.23	107.19	107.43	105.83	102.93	105.1	105.19	104.07	107.59	105.2	104.03	103.53	107.59	109.44	104.85	103.82	105.28	106.38
105.72	106.27	103.83	108.1	106.19	103.46	106.36	103.53	105.13	105.56	106.52	104.74	107.41	107.69	107.04	104.96	107.11	108.69	108.31	108.99	106.32	106.41	106.54	105.19	104.2	105.84	102.83	102.74	106.22	105.33	107.84	104.98	102.37	108.05	103.3	105.22	105.52	105.09	107.62	106.98	106.73	104.17	103.5	106.87	105.13	107.18	105.17	108.15	107.38	107.1
102.5	107.23	106.79	103.62	106.87	106.61	108.09	108.42	105.62	103.08	105.29	105.39	105.16	107.96	107.98	105.32	105.62	102.7	106.86	104.89	108.29	105.15	103.86	107.36	103.48	106.3	105.24	104.1	104.39	105.79	103.92	103.89	106.09	102.13	105.64	102.79	108.83	104.44	106.61	104.21	106.69	104.48	104.46	105.59	107.46	108.22	107.26	105.97	103.29	105.96
110.12	110.02	108.81	109	109.51	108.56	108.88	108.21	109.23	106.83	109.34	106.48	108.38	107.5	107.91	108.87	107.3	107.07	109.44	106.27	108.4	109.26	105.94	108.76	106.55	108.77	110.46	110.29	110.03	109.36	106.73	107.1	106.39	108.84	108.05	108.6	110.19	109.38	107.07	110.15	107.29	108.01	108.78	108.61	108.26	104.71	109.86	105.92	111.43	109.89
112.78	107.43	109.51	109.25	108.78	108.35	111.74	110.95	111.11	107.67	107.71	109.43	109.64	115.81	112.45	108.62	113.87	107.73	109.19	108.32	111.25	111.88	109.54	113.07	111.78	114.55	109.85	109.63	110.87	111.77	112.52	110.56	107.18	112.64	110.54	110.99	110.51	112.81	113.22	110.42	108.37	111.41	109.71	106.14	110.47	109.64	108.71	106.74	108.5	110.06
111.13	108.88	106.32	108.36	107.22	107.6	105.9	110.71	106.76	110.01	106.17	108.71	107.58	110.1	107.14	106.76	110.17	110.55	108.62	102.73	110.85	108.1	105.92	110.32	108.36	109.21	109.04	108.98	110	108.27	105.43	106.65	109.63	107.61	109.13	106.72	108.29	106.66	105.36	109.3	109.02	110.72	108.19	110.44	107.84	104.11	108.57	108.35	107.76	107.39
104.84	106.06	107.81	107.49	105.33	104.33	103.79	105.78	104.22	104.92	105.04	109.29	104.74	104.36	105.79	103.43	106.39	105.24	104.89	106.36	103.95	104.65	104.07	105.11	106.21	105.64	105.38	104.86	104.78	104.45	106.09	107.25	106.07	101.57	106.37	105.76	103.9	108.29	102.73	101.16	107.79	105.49	105.44	105.61	104.41	104.35	103.7	107.39	107.2	102.77
108.44	105.24	106.47	108.69	107.75	106.37	110.09	106.01	107.77	105.15	106.95	108.17	109.29	106.83	108.71	105.78	109.02	108.99	107.91	107.69	108.78	107.48	108.16	106.99	106.43	107.15	107.28	109.95	105.29	107.4	107.44	108.79	107.88	108.29	105.28	111.18	108.73	108.41	103.24	107.61	109.05	108.54	107.3	109.02	109.87	107.76	108.99	109.89	107.61	108.38
109.64	111.72	110.13	110.18	109.77	111.39	111.62	108.75	111.11	112.42	112.85	111.08	109.76	112.97	112.57	111.31	112.27	111.57	112.7	110.77	111.32	109.23	110.7	108.36	110.95	111.15	113.43	106.58	110.1	111.55	109.01	113.52	111.57	109.72	107.48	108.91	109.09	112.49	112.96	108.66	111.46	110.23	111.83	110.63	107.68	110.7	110.82	108.23	106.72	109.6
107.03	102.93	105.21	108.05	104.34	105.34	103.57	111.02	106.08	104.87	106.76	106.52	106.34	106.59	106.47	108.74	107.35	102.78	105.98	108.6	106.14	101.62	108.48	103.72	104.07	104.35	103.23	108	103.33	102.93	104.27	106.34	102.82	108.96	104.37	106.53	105.11	106.28	104.46	104.95	104.21	105.14	108.7	101.71	108.72	106.85	105.63	104.12	105.25	106.49
105.01	106.12	104.94	102.81	108.52	104.4	103.42	104.59	105.76	109.12	103.83	107.01	103.32	107.23	104.1	105.02	104.18	105.5	108.17	103.2	106.45	104.77	104.55	107.3	106.17	103.52	105.83	106.45	106.63	105.49	103.59	104.89	107.4	106.45	104.6	105.29	107.5	105.22	104.05	103.37	106.3	104.05	106.2	105.75	106.04	106.53	104.03	105.07	102.86	103.56
100.48	100.2	98.955	102.34	98.97	101.82	101.8	101.04	100.86	97.066	99.186	100.82	100.92	102.55	99.345	98.887	101.88	100.14	101.12	98.203	100.8	99.23	102.77	101.4	99.111	102.76	101.83	102.01	98.194	100.13	102.14	98.774	99.878	99.505	100.11	102.83	100.64	103.12	105.01	106.55	100.43	99.609	101.01	101.95	101.09	99.275	98.949	103.37	97.897	99.9
104.83	108	106.67	108.52	102.83	107.61	107.02	104.48	104.18	106.26	106.7	105.52	109.69	105.11	105.08	107.76	105.86	106.72	104.57	105.04	106.4	105.64	108.35	107.6	106.89	106.5	106.87	106.83	106.14	104.33	108.41	107.95	102.43	106.07	105.48	104.73	110.9	107.37	103.35	108.8	107.84	103.56	105.41	105.01	107.97	108.74	107.82	107.04	105.1	107.16
103.87	106.38	105.92	103.61	105.36	106.42	107.06	105.16	105.53	107.53	108	107.46	107.69	108.63	106.3	103.03	108.23	104.21	106.81	104.18	107.41	105.86	105.47	106.45	105.35	106.45	105.79	106.14	105.44	105.77	106.04	103.75	105.02	104.59	107.75	103.57	110.28	105.53	108	105.83	107.98	106.49	104.32	103.08	105.02	110.45	106.2	107.69	103.84	107.09
100.64	99.698	101.63	101.16	102.51	99.214	100.34	100.85	102.79	101.55	99.698	99.317	100.15	99.701	102.18	100.21	98.081	101.45	97.974	101.8	104.51	98.995	100.6	99.812	100.84	99.073	100.43	100.71	101.45	98.428	98.956	100.55	102.21	100.84	100.22	98.191	100.32	99.886	99.144	103.95	102.61	99.784	99.474	104.67	100.75	100.31	100.4	98.272	103.02	98.688
104.91	102.22	108.21	105.23	102.81	103.19	103.87	106.17	107.92	103.37	105.65	100.68	105.31	107.31	105.34	106.65	103.73	105.44	106.92	109.05	107.26	105.31	104.21	105.88	105.91	107.4	106.91	107.3	103.88	107.37	102.16	104.68	106.9	105.65	108.72	106.97	104.79	109.21	102.97	105.07	108.1	103.81	105.35	105.61	108.89	107.21	103.33	104.42	110.4	105.9
106.63	107.59	109.96	108.38	105.15	103.73	106.17	109	106.8	105.93	107.15	104.57	103.71	103.94	106.49	104.56	104.68	103.66	106.25	106.44	105.29	105.87	106	108.04	107.64	104.42	105.2	105.1	107.19	107.96	108.2	106.47	105.72	104.19	107.79	105.73	106.5	105.75	106.34	105.99	103.67	108.63	105.14	106.96	107.49	104.89	106.46	107.35	105.85	105.85
107.18	109.39	107.38	107.05	107.32	109.01	105.75	104.11	105.2	106.46	105.28	105.91	108.03	105.3	106.14	105.66	107.56	110.4	105.47	106.32	106.64	108.7	105.31	105.94	107.37	105.31	105.46	105.64	106.18	107.16	106.91	106.78	103.23	105.02	106.95	109.09	105.5	108.19	108.99	105.44	107.71	107.42	102.61	105.3	107.37	106.14	107.3	105.15	108.44	107.7
106.78	104.84	106.68	106.83	107.49	106.56	105.06	106.04	106.52	105.35	106.5	107.98	107.41	103.66	104.67	103.64	105.53	106.28	107.4	108.3	106.84	106.96	105.74	106.11	106.01	105.1	105.87	106.91	108.99	104.77	105.28	105.88	107.27	106.27	103.48	106.5	106.2	106.82	102.84	105.97	109.73	107.77	104.56	108.4	107.01	105.33	104.7	102.99	108.63	104.73
110.02	102.1	107.56	108.54	107.47	105.82	106.95	112.33	109.84	110.36	112.13	110.39	108.87	108.35	110.34	107.44	108.87	104.74	109.73	107.52	110.42	105.54	107.1	110.46	107.42	108.53	107.49	106.39	108.26	105.67	109.14	106.31	107.37	109.46	107.98	109.49	107.99	110.51	109.76	110.21	107.41	107.87	107.59	109.53	109.68	111.01	107.67	109.88	111.67	107.59
100.51	100.66	100.43	103.13	100.64	98.651	99.091	99.768	100.65	101.66	98.571	102.68	98.766	102.47	97.352	101.6	97.598	102.22	102.58	99.365	101.16	98.662	101.98	101.45	99.081	97.008	98.359	99.647	100.1	98.056	101.05	100.31	99.71	100.93	96.333	103.57	99.89	101.53	98.838	100.06	103.31	99.267	100.99	99.679	100.75	102.24	101.11	102.19	99.606	101.79
107.28	107.58	105.47	107.94	103.99	109.55	106.93	108.71	106.35	107.29	106.75	108.17	107.79	104.91	107.76	105.08	108.23	110.45	106.18	106.8	109.25	106.19	103.35	105.24	106.7	105.93	106.01	107.11	105.44	103.97	106.02	103.85	109.7	108.22	107.35	104.75	105.95	106.03	105.19	108.72	106.16	106.15	107.58	104.15	105.72	106.08	105.12	110.42	105.88	109.35
98.147	95.621	95.903	96.261	100.95	97.158	96.337	100.86	97.786	97.373	98.073	97.496	95.586	97.012	97.928	97.514	100.01	97.387	96.812	99.849	95.05	99.659	99.731	97.842	97.555	96.861	97.75	97.738	98.159	98.662	98.01	96.628	98.688	97.967	96.827	99.095	96.438	97.201	98.233	100.43	96.402	97.892	95.583	94.331	95.942	99.868	97.715	98.819	95.395	102.1
99.398	97.622	97.92	96.019	97.264	98.19	98.325	98.895	98.095	96.842	98.589	97.508	97.885	100.25	96.789	98.335	99.359	100.93	96.791	98.47	98.878	100.3	99.928	99.556	95.959	99.869	96.051	98.05	96.732	100.44	97.663	99.427	99.6	99.889	98.167	98.637	100.04	98.95	99.139	96.145	97.015	97.962	95.803	96.68	97.452	99.248	97.234	96.181	99.599	97.837
112.19	112.33	111.97	110.2	110.45	110.46	108.72	107.02	111	112.51	112.32	109.69	106.69	112.55	111.04	110.88	111.79	109.42	108.14	111.58	113.63	109.19	111.59	111.87	111.86	110.11	108.81	110.65	107.79	110.68	108.63	108.73	111.49	108.94	111.38	107.79	111.89	111.53	110.83	107.23	110.2	108.94	113.21	113.87	109.61	112.53	108.57	111.16	110.74	106.98
105.37	105.8	107.93	107.57	112.34	108.4	107.64	107.18	106.97	108.79	105.94	109.51	106.85	110.61	109.52	108.16	111.54	108.9	106.77	106.44	109.46	108.61	107.06	111.27	109.7	109.4	110.3	107.95	107	109.07	108.71	108.88	108.51	108.71	108.66	108.74	108.13	108.13	110.42	109.47	106.32	112.07	110.58	109.34	106.72	109.35	107.38	107.51	106.49	111.39
105.24	105.62	105.03	106.68	107.16	104.82	105.8	104.63	103.78	105.89	104.18	104.35	105.46	108.62	105.46	106.29	103.76	107.61	107.64	104.4	107.47	105.68	108.6	105.5	105.2	105.94	102.37	108.06	107.81	103.29	105.61	103.27	102.42	101.39	104.74	104.99	109.05	105.27	106	105.31	105.38	104.97	106.9	104.29	104.9	105.83	101.63	106.07	107.8	105.67
106.58	107.7	106.76	107.37	106.7	108.03	108.56	107.17	105.35	108.72	107.07	104.15	108.67	106.85	103.64	108.53	109.83	106.26	106.51	104.86	103.55	107.12	108.31	105.02	110.53	103.56	107.46	106.67	103.79	107.94	105.59	104.01	106.11	107.83	104.18	107.66	104.89	105.61	105.05	107.18	108.11	109.13	111.61	106.46	105.62	105.57	109.67	107.08	106.06	108.86
101.58	97.423	97.241	99.539	99.003	99.717	99.239	95.669	99.423	95.734	99.212	97.706	99.554	98.147	97.716	99.699	96.348	99.164	99.251	98.647	98.02	100.59	98.986	97.27	99.675	97.308	99.094	99.163	96.29	96.447	94.217	97.578	98.69	97.712	98.777	97.274	99.875	99.768	100.36	97.144	97.799	100.46	100.66	95.66	98.518	97.681	96.366	99.902	97.043	98.849
107.7	108.22	108.05	107.14	108.37	108.51	106.21	107.28	108.94	106.24	110.31	107.23	106.88	109.13	105.86	106.97	108.01	107.4	105.3	109.58	106.92	107.57	108.93	109.02	108.89	109.11	108.66	106.12	107.24	106.3	107.82	109.76	109.09	108.03	111.08	107.22	109.64	104.92	107.97	107.43	109.37	109.77	106.21	107.19	106.51	106.95	109.22	110.16	110.39	108.92
106.93	108.02	104.82	105.99	107.48	107.27	107.67	108.07	106.36	105.62	107.82	107.78	107.83	108.13	104.19	109.2	109.37	108.25	106.72	104.1	103.33	103.1	104.52	106.82	108.76	108.24	109.2	104.78	104.32	105.09	106.69	108.15	103.95	107.98	106.19	107.61	104.92	106.75	108.05	109.6	103.74	103.93	107.76	107.81	106.14	103.95	106.49	108.6	108.32	109.52
107.37	106.08	105.25	109.08	109.84	104.27	104.53	108.33	105.77	102.76	104.65	107.22	110.28	107.96	108.18	106.36	105.93	106.73	107.34	106.71	104.23	104.22	108.91	105.39	108.78	105.13	104.79	106.03	107.3	105.31	109.95	108.14	108.29	110.03	107.04	105.73	108.81	104.99	104.98	106.06	110.25	106.24	107.71	103.39	104.82	106.92	107.34	103.16	108.57	107.2
107.48	107.17	107.6	110.13	109.7	110.01	105.2	109.13	107.58	106.23	110.12	110.35	107.86	105.67	107.68	108.6	107.67	111.24	108.07	106.99	107.68	107.98	108.42	113.14	108.33	106.83	109.8	106.48	108.29	106.25	109.23	107.32	106.43	105.96	107.22	108.37	106.91	105.52	106.35	108.77	107.36	106.97	108.27	108.6	108.31	109.66	108.01	107.59	110.87	105.7
105.76	107.28	105.18	105.84	104.48	107.59	104.7	103.82	107.52	106.32	105.56	106.17	103.48	105.89	103.97	106.31	106.98	101.44	105.62	103.6	106.4	107.62	107.36	104.57	107.96	105.21	102.81	105.03	106.48	104.34	104.53	102.36	107.32	102.97	106.21	104.16	103.3	106.32	106.61	104.65	108.61	106.59	108.09	101.37	106.39	105.59	104.91	107.81	104.03	106.31
99.397	100.49	100.8	103.37	104.22	101.23	102.98	103.68	98.496	97.584	101.04	102.1	99.776	99.956	99.206	97.198	98.662	102.47	97.966	102.43	100.17	100.59	96.673	100.8	100.87	100.88	101.86	101.47	101.83	100.07	98.345	99.972	102.29	99.429	102.43	98.719	101.69	98.718	97.075	101.78	102.57	100.83	102.09	99.185	105.93	101.15	97.464	100.58	102.44	99.127
110.03	104.72	106.44	105.5	103.99	105.96	106.15	105.82	106.09	106.61	105.88	106.39	104.31	104	108.38	107.35	106.07	107	109.16	106.62	109.04	107.84	105.16	106.63	105.19	103.66	106.17	107.52	105.77	106.32	104.12	106.21	106.46	105.62	108.73	106.44	105.22	101.51	103.24	106.12	104.5	105.72	106.33	104.42	108.29	102.88	106.34	108.2	104.12	102.1
107.04	106.74	108.98	112.05	107	105.27	109.57	110.99	110.9	108.36	110.63	109.53	107.96	107.64	107.55	109.88	105.43	106.7	105.5	109.25	106.62	106.87	108.9	107.23	107.48	107.15	107.63	111.18	105.67	104.51	107.21	108.19	106.07	108	107.8	108.8	108.15	106.83	107.64	106.93	110.09	107.74	108.1	108.8	105.66	106.26	106.77	107.24	110.6	108.53
102.55	98.427	100.57	99.928	96.476	97.162	100.74	97.698	101.51	99.372	93.057	98.629	99.861	98.494	97.251	97.678	98.806	96.837	102.06	99.407	96.575	99.873	98.953	94.108	98.957	96.262	98.12	95.877	96.786	96.692	98.485	99.41	98.123	97.848	94.939	98.918	97.58	100.05	98.163	98.324	96.9	101.21	98.368	99.372	98.19	99.228	99.158	99.544	97.115	100.37
104.23	104.02	104.49	103.02	103.68	104.14	106.08	102.4	106.3	105.6	108.86	103.42	104.16	106.3	104.61	105.98	103.53	104.17	104.37	106.86	106.07	107.98	104.13	104.19	107.27	104.68	108.48	109.17	105.11	102.38	108.81	103.9	103.37	105.18	105.98	105.56	105.84	106.79	106.1	106.24	105.61	106.9	107.17	106.06	101.36	104.41	105.7	104.97	106.67	105.95
104.86	103.66	104.5	106.03	104.18	104.49	105.7	106.24	104.7	107.01	110.24	106.92	107.58	105.58	107.43	106.36	107.11	104.72	105.21	103.53	106.21	105.14	105.79	108.05	104.16	109.09	106.72	105.32	104.97	102.75	106.76	106.95	102.13	103.87	108.57	107.56	106.82	106.66	101.61	104.74	106.79	105.94	105.51	109.14	109.43	105.82	102.96	105.07	105.63	105.55
111.3	106.83	107.32	107.01	109.17	108.46	106.14	108.53	109.12	109.28	107.63	106.29	103.56	109.73	110.76	108.42	107.37	110.8	108.28	107.64	109.31	107.8	106.63	108.58	106.29	105.54	108.18	110.84	107.06	109.91	106.44	106.46	110.19	109.16	105.56	104.36	105.48	112.1	105.59	108.21	109.2	108.96	106.65	108.47	109.63	107.57	107.62	105.99	110.22	108.1
105.72	108.81	110.77	109.94	105.71	105.46	108.1	108.24	108.89	106.85	109.61	108.85	106.98	109.34	107.73	106.62	105.65	109.19	109.11	111.24	110.5	107.38	109.94	106.06	107.31	108.08	108.39	105.63	108.01	109.54	109.27	108.25	107.42	109.46	107.7	109.39	110.13	111.25	106.03	106.02	105.42	105.57	112.01	106.67	107.68	107.8	108.81	108.75	103.38	108.62
97.315	98.595	99.156	99.092	96.166	101.2	96.689	99.026	97.394	95.295	98.877	98.227	94.894	97.67	100.9	99.006	97.132	97.569	96.617	97.917	97.59	95.847	99.166	96.991	100.9	96.126	97.257	93.831	95.855	96.091	94.597	102.76	97.989	98.362	97.091	95.564	99.015	99.094	95.136	99.15	99.423	100.02	95.17	100.34	98.075	96.349	97.283	99.285	97.788	100.53
97.34	99.806	99.723	98.627	100.41	100.18	97.831	99.536	98.754	100.1	102.46	100.87	101.19	98.987	99.722	101.31	96.114	97.721	99.973	99.691	98.57	102.76	98.927	97.636	98.197	99.701	98.443	97.454	98.443	99.742	100.41	101.54	100.17	98.478	99.041	98.553	100.64	97.059	99.021	99.216	98.624	99.294	98.464	98.097	100.97	95.361	97.861	95.453	98.373	97.524
109.13	107.75	103.94	107.54	106.65	104.36	106.12	103.71	107.77	106.17	106.1	104.13	104.68	109	106.94	111.51	104.66	107.03	107.96	105.27	108.07	109.75	105.05	107.18	105.67	108.58	109.85	108.43	106.72	108.45	110.84	108.81	105.09	107.06	106.52	106.09	107.35	106.14	108.27	105.8	107.78	106.16	108.16	103.78	105.88	109.32	106.07	108.72	103.96	106.24
99.507	98.926	98.248	100.56	101.2	97.747	100.98	96.522	99.711	96.069	98.48	100.52	99.325	96.93	97.963	96.539	94.851	96.997	96.766	98.329	98.232	98.527	96.332	99.571	96.789	98.953	97.278	96.607	99.617	99.1	99.007	100.8	99.825	97.377	98.801	97.706	97.74	97.714	98.791	97.935	97.261	100.22	95.176	96.767	98.457	99.26	94.283	96.37	100.96	97.936
104.58	103.4	104.52	105.01	111.56	106.25	102.89	104.97	105.91	105.13	107.3	108.44	104.83	109.19	105.92	104.47	107.27	106.57	105.1	106.3	106.34	102.84	105.8	106.6	104.38	108.06	106.67	106.7	107.08	104.44	106.59	105.72	106.51	105.26	104.52	103.67	105.38	108.35	105.92	104.46	105.58	108.43	104.35	106.92	106.08	104.18	104.68	108.1	106.06	105.49
98.225	101.39	96.277	99.098	96.211	100.61	99.86	100.09	100.08	98.006	100.33	99.531	99.803	100.53	100.28	98.005	97.552	99.606	99.055	99.724	97.319	98.955	99.95	99.753	99.911	99.331	101.2	99.471	96.156	94.987	104.11	98.35	98.045	99.107	97.309	98.781	99.405	98.797	100.09	98.307	101.12	100.7	99.126	98.508	101.76	98.323	98.678	98.704	99.352	100.83
112.72	106.06	109.39	106.63	107.61	111.34	105.97	107.78	106.85	107.62	104.56	107.7	105.34	108.57	109.3	108.14	105.06	109.02	108.23	105.6	106.48	107.11	111.12	108.37	106.53	105.11	111.83	108.26	110.96	111.59	111.02	109.76	111.45	107.38	105.17	108.67	110.7	108.62	107.35	109.71	108.68	108.13	108.26	109.39	108.07	106.02	105.4	108.17	109.23	111.54
105.81	106.83	105.59	106.66	108.71	105.3	104.19	104.35	104.45	105.23	105	107.23	108.17	105.29	105.43	108.87	104.08	105.99	108.96	109.87	109.19	105.31	108.85	108.75	106.82	106.9	106.11	108.09	107.36	107.4	105.63	106.41	106.87	107.91	106.23	108.5	107.61	107.78	102.48	106.65	106.14	108.75	105.56	106.45	104.49	105.65	106.18	109.75	105.87	108.31
110.34	110.62	105.3	107.68	105.9	109.97	110.05	106.81	106.76	109.12	110.13	108.77	108.28	108.75	108.03	104.62	108.24	110.15	105.7	108.46	105.41	104.52	110.39	107.91	108.21	107.82	108.5	106.95	107.36	109.49	107.11	109.16	109.73	109.5	108.3	109.91	111.13	108.02	107.37	107.6	109.34	108.1	110.36	107.77	110.68	104.86	108.42	108.74	107.21	106.16
92.513	96.563	96.26	99.166	100.37	97.872	98.881	99.939	95.343	99.075	99.529	96.787	100.13	101.88	98.951	100.2	97.408	97.677	96.877	98.753	96.363	98.524	95.522	98.488	95.256	98.699	98.567	95.209	100.02	97.238	99.814	99.54	98.827	96.196	99.299	101.18	99.634	98.023	97.635	97.127	100.11	101.5	96.597	97.425	99.855	97.573	96.479	100.02	98.636	99.982
108.9	108.3	108.59	108.57	106.67	108.07	107.95	108.26	108.97	106.59	109.55	108.77	105.67	109.69	108.99	108.36	106.02	107.85	108.13	106.08	106.45	110.47	110.06	105.85	110.06	106.43	110.3	107.4	104.39	107.55	107.33	107.51	110.88	108.82	110.68	109.38	109.62	107.42	109.24	108.18	107.95	108.39	104.21	110.05	108.98	109.51	108.97	109.51	109.49	109.36
109.89	112.25	110.47	110.62	112.5	113.91	109.03	110.6	110.48	111.19	107.71	107.04	111.99	112.25	109.72	110.16	108.96	107.72	107.27	112.62	107.64	108.21	108.92	111.42	111.29	112.34	109.75	109.74	109.98	108.15	112.21	112.33	110.36	110.59	108.24	110.57	108.54	109.44	111.09	112.33	111.34	111.82	108.96	103.92	109.86	110.53	107.94	110.8	108.93	111.75
105.01	106.68	103.39	107.45	105.52	102.87	103.97	105.57	104.52	105.49	104.93	106.49	105.22	108.72	104.96	105.86	108.03	103.97	106.28	102.88	103.84	105.03	101.94	105.48	105.35	104.25	105.15	106	106.92	101.26	105.87	103.7	106.86	104.24	108.17	102.73	104.96	106.85	106.4	104.18	105.91	105.34	106.34	105.62	104.21	105.59	104.8	104.8	105.15	104.66
106.74	106.35	107.34	106.05	106.94	104.26	107.03	103.81	106.82	103.15	107.6	105.68	105.14	104.05	107.25	104.89	104.13	106.42	105.24	105.13	107.39	105.8	103.23	105.7	107.05	103.02	107.03	107.99	104.69	105.7	104.65	108.98	104.83	105.7	106.74	105.16	108.25	108.06	107.27	105.75	106.96	109.22	101.35	107.04	106.74	108.86	104.7	105.36	104.13	108.93
102.22	104.12	103.84	108.49	105.14	108.67	107.1	107.28	104.63	105.98	104.96	105.95	108.56	102.33	104	106.77	106.86	106.26	109	107.65	105.22	106.25	107.48	107.81	103.59	103.87	105.01	107.55	106.25	106.1	103.41	107.11	101.69	105.96	108.08	105.15	107.72	104.13	103.17	105.84	107.54	104.45	105.39	103.54	105.02	105.3	109.31	104.7	103.55	108
106.73	107.82	108.32	109.08	108.94	110.11	109.66	107.41	109.18	110.49	108.2	110.6	108.14	111.03	109.26	103.99	106.83	110.57	104.74	109.11	107.07	107.8	107.69	110.11	110.03	108	107.23	106.94	106.14	109.03	107.09	106.9	109.18	107.65	106.5	106.73	106.43	108.29	107.46	110.19	106.66	107.11	107.21	108.48	105.53	107.09	108.61	106.46	111.63	111.65
98.846	98.939	98.56	99.815	98.726	99.35	97.408	100.87	100.88	99.337	97.981	96.087	101.23	98.66	99.294	101.44	100.01	99.889	97.74	103.07	99.074	98.409	97.329	97.716	99.027	101.03	95.616	99.677	101.04	95.872	99.163	99.388	98.572	97.799	100.2	99.699	97.606	97.114	100.96	97.768	98.598	97.21	101.53	99.798	98.259	97.789	97.005	97.435	100.89	97.153
104.99	111.05	112.21	110.18	107.5	106.74	108.89	104.75	108.95	104.59	108.12	106.65	107.18	107.21	111.06	111.29	108.53	107.11	108.4	109.07	110.81	110.08	111	108.32	107.52	108.58	109.46	109.58	107.23	105.89	109.61	106.45	107.15	109.31	108.03	106.16	110.58	106.88	108.85	111.62	108.02	112.45	106.62	108.05	111.72	106.89	108.79	108.81	109.09	107.48
98.468	97.413	99.146	97.18	96.913	101.65	99.337	99.614	99.449	100.49	101.97	102.04	99.91	101.4	97.837	98.606	98.019	100.54	100.52	100.59	99.362	98.236	98.492	99.364	101.86	101.94	100.32	97.548	100.16	98.76	97.826	97.842	99.943	98.205	99.327	99.827	98.763	99.131	95.519	98.969	101.26	101.22	99.584	98.338	97.67	99.756	97.154	97.907	98.487	91.549
104.29	105.14	108.17	107.87	107.64	107.23	108.79	106.48	105.58	106.17	107.02	109.28	107.61	105.25	104.68	110.45	103.5	108.5	107.3	105.53	109.16	108.87	102.07	105.31	106.48	106.25	107.85	104.44	105.29	110.12	109.03	104.28	104.35	107.14	107.86	106.79	109.16	107.39	105.38	104.17	105.85	107.21	106.54	110.05	106.18	103.16	104.44	105.06	106.3	108.36
110.04	109.44	110.58	111.37	108.91	110.33	111.8	108.69	111.02	111.64	110.85	109.36	108.9	111.43	112.57	106.27	108.65	110.77	113.03	111.26	110.01	106.73	108.84	108.58	112.67	107.54	108.74	111.5	112.04	111.27	110.62	114.26	108.98	106.96	111.92	111.83	112.43	109.77	112.21	112.99	109.9	110.82	108.18	110.91	109.67	110.27	112.69	108.37	109.65	113.26
107.45	104.62	108.51	106.78	108.59	104.83	105.25	105.62	107.63	106.92	107.19	109.42	110.32	104.82	104.64	108.47	108.17	109.26	105.36	104.75	108.92	108.66	107.24	109.11	105.75	107.46	109.75	108.68	104.25	107.09	106.89	108.08	107.27	106.29	107.04	109.5	109.02	108.9	105.05	109.75	111.19	104.33	109.04	108.36	107.51	107.81	108.57	109.75	107.76	105.76
100.89	100.11	101.55	103.8	101.72	100.61	102.39	102.85	99.553	101.05	103.21	99.719	99.903	101.2	99.4	98.527	99.261	102.39	98.652	101.36	101.2	99.911	99.963	102.14	101.26	99.855	101.42	100.29	99.132	101.63	98.891	99.907	99.767	101.3	100.43	101.78	101	102.67	98.869	99.749	99.965	100.94	100.25	100.84	102.32	101.91	100.64	98.444	101.67	103.2
108.58	103.82	104.85	109.27	105.22	104.55	105.86	104.78	104.68	107.92	107.4	105	111.38	104.76	107.15	106.76	105.79	106.7	104.07	104.27	105.77	106.52	105.01	102.57	106.81	103.94	106.74	106.1	107.91	104.72	105.89	107.31	106.47	103.56	103.6	100.81	105.95	104.95	101.22	107.28	104.48	106.21	103.88	105.48	105.74	106.58	102.43	105.35	104.31	107.19
103.83	102.05	103.12	100.85	103.48	103.73	101.66	100.22	102.32	102.98	105.55	101.13	104.55	100.14	103.77	101.42	103.6	104.07	101.74	106.26	103.84	103.77	104.63	102.42	102.6	102.05	101.24	102.05	98.681	101.95	102.61	103.29	103.19	102.65	101.85	101.26	102.74	102.08	103.67	102.29	101.32	101.06	104.62	103.87	103.82	100.92	100.52	103.16	102.32	103.56
109.45	106.69	106.09	103.88	104.82	105.35	105.66	106.89	104.77	106.96	107.37	101.99	109.2	102.89	106.33	101.98	105.04	105.13	108.81	105.04	105.49	105.92	104.94	104.25	107.46	108.25	102.79	105.64	104.46	105.75	102.71	102.35	105.26	108.42	104.01	108.26	106.29	106.67	104.03	103.83	107.16	104.99	105.49	107.18	100.98	105.77	106.1	104.24	106.28	102.14
96.839	99.291	102.57	98.09	98.179	97.413	97.836	96.176	97.753	100.54	97.658	100.33	101.34	97.972	96.265	101.27	98.699	98.625	97.099	99.426	97.489	100.2	96.955	99.891	100.53	100.71	95.61	95.29	96.242	97.1	101.79	98.086	97.746	97.381	101.79	100.66	99.225	98.184	99.532	97.09	100.36	99.003	97.252	100.47	100.26	101.55	97.775	98.434	98.332	100.32
108.54	104.82	108.59	104.63	106.28	108.69	105.08	103.89	106.19	104.02	107.46	106.52	105.43	107.34	108.06	108.87	105.01	108.12	108.15	107.65	106.82	105.74	106.41	103.11	107.38	105.44	105.79	106.67	105.73	105.66	107.36	109.65	108.66	106.22	105.86	104.69	108.26	106.8	109.51	104.57	108	106.97	107.59	103.72	107.86	108.82	104.79	108.27	105.6	105.35
108.21	107.87	106.83	107.68	105.3	107.76	106.07	106.74	106.54	104.03	107.92	105.95	105.09	107.13	105.98	104.87	102.66	104.83	107.34	105.28	107.42	103.88	106.35	108.17	104.94	109.76	105.01	106.71	107.29	104.34	108.03	105.37	106.57	104.81	106.77	104.71	105.75	108.59	106.45	106.87	105.2	106.39	107.33	107.8	106.25	106.36	108.02	107.06	105.76	108.14
107.96	109.08	106.6	111.2	109.26	106.39	107.21	110.65	109.09	108.44	108.34	104.9	108.13	109	108.28	111.05	106.68	108.88	110.22	109.05	107.48	108.93	106.95	108.92	107.28	107.81	105.35	109.41	106.48	111.52	104.3	105.66	105.1	106.3	109.29	105.23	105.38	111.48	106.95	104.73	108.09	107.49	108.92	106.89	105.56	109.83	107.21	107.72	109.34	106.11
106.45	106.93	105.65	106.12	105.25	104.03	105.05	106.47	104.97	106.07	104.06	104.15	105.45	107.43	106.56	104.29	105.2	107.29	108.12	107.33	108.63	106.49	105.94	106.07	107.81	104.29	104.31	103.57	109.01	104.71	104.95	105.5	107.8	106.15	105.7	105.53	104.08	109.29	106.72	105.88	104.95	105.55	107.21	106	107.09	102.87	105.55	103.68	106.38	107.09
99.709	97.762	99.23	100.76	95.241	98.095	98.805	95.403	99.544	100.11	97.236	98.437	100.85	100.87	97.504	97.147	98.136	98.904	98.325	99.076	97.128	98.389	96.128	98.445	96.056	96.418	98.696	98.567	98.186	97.658	99.704	99.88	95.614	96.719	98.869	99.144	99.128	98.537	97.814	97.638	99.162	98.076	99.609	97.121	95.43	97.161	96.787	95.004	99.16	95.207
98.522	98.727	97.996	99.039	95.587	98.56	100.81	98.468	98.333	98.483	97.566	99.544	97.645	98.906	98.246	98.913	103.26	99.779	102.01	98.746	98.853	97.128	100.27	96.966	99.134	101.86	97.468	98.739	97.56	96.129	97.672	101.48	98.282	97.968	101.83	99.338	99.48	101.22	96.438	99.826	101.17	96.372	98.337	100.48	97.618	101.68	98.832	99.468	99.87	97.766
104.64	105.57	105.39	106.37	108.79	106.77	108.36	105.55	108.54	105.86	105.17	109.22	104.88	104.37	103.6	106.39	106.68	108.03	106.56	107.73	108.46	106.45	107.32	105.96	106.19	106.36	107.7	108.23	107.46	103.53	107.64	107.79	104.95	106.06	107.91	105.08	108.21	105.08	103.94	105.61	106.88	103.64	107.52	105.04	102.18	108.33	105.7	106.57	107.78	106.38
99.383	97.257	97.714	97.827	98.535	99.373	96.914	98.033	99.03	98.493	97.569	97.641	96.864	97.519	91.971	101.3	99.492	94.54	97.445	101.4	97.703	100.02	98.236	97.699	96.4	101.14	101.78	97.451	97.091	98.432	99.773	99.978	96.918	98.202	96.633	98.638	100.18	97.193	96.765	96.022	95.527	96.172	99.48	99.258	98.456	99.639	98.662	98.334	97.822	97.704
111.91	107.78	113.14	111.65	107.84	108.84	110.44	108.08	108.55	110.94	110.46	110.3	111.34	110.56	108.65	108.3	109.56	109.62	112.55	115.28	109.66	110.7	109.07	110.67	110.5	110.65	111.21	110.03	107.91	111.87	110.04	108.83	113.2	111.83	112.06	110.19	109.69	110.22	107.68	110.47	109.23	109.59	111.06	108.97	112.63	111.98	110.04	110.56	113.99	110.61
103.86	106.75	104.49	104.31	109.27	105.12	105.11	106.05	107.79	105.52	106.17	106.37	103.89	105.76	108.37	106.49	106.91	104.3	104.9	103.6	102.07	107.27	107.15	107.75	105.31	108.09	107.65	107.38	104.67	106.89	103.16	110.49	105.01	107.61	106.25	105.08	106.98	105	105.8	105.47	102.87	106.99	104.47	102.65	105.42	107.14	105.17	107.08	105.34	106.17
110.01	103.84	105.16	105.01	106.51	107.06	106.76	106.92	107.44	105.96	107.78	107.83	106.04	106.61	104.34	106.96	103.23	105.38	106.01	104.41	106.03	106.2	103.93	105.27	105.19	105.7	106.59	105.19	100.68	107.01	105.32	109.92	105	105.23	107.14	106.53	104.18	105.78	104.16	106.19	107.86	103.63	107.69	108.22	107.02	105.88	106.28	106.91	107.75	104.35
100.72	99.818	101.25	97.512	98.253	100.26	101.26	99.366	101.05	102.79	101.86	102.19	97.248	102.02	99.57	102.4	99.621	102.48	101.13	102.24	98.622	98.073	100.57	102.69	102.16	99.382	101.13	100.64	100.51	100.6	97.617	103.55	102.42	99.7	99.104	100.32	99.194	100.91	100.26	99.892	100.4	104.23	101.01	99.604	101.31	100.51	102.19	99.434	101.64	98.66
106.69	107.46	108.69	107	107.17	108.96	103.38	108.22	107.87	105.71	106.52	110.62	104.93	107.37	106.57	107.01	107.85	108.97	108.04	104.96	108.02	108.31	103.32	104.32	108.29	105.51	105.57	106.77	106.76	107.93	106.53	108.34	103.56	104.32	106.39	106.66	105.53	104.92	103.24	108.81	106.18	105.13	105.53	106.36	106.39	103.3	110.71	109.24	105.77	107.46
108.61	105.34	110.83	106.86	109.46	108.41	106.75	108.48	110.08	107.72	109.22	110.25	111.06	109.37	108.62	111.01	107.32	108.46	109.42	107.76	108.44	108.66	106.8	110.43	110.14	108.34	108.17	109.87	107.78	107.96	111.94	108.15	108.75	107.34	110.3	110.17	107.95	105.9	109.27	109.38	106.49	108.75	109.07	109.79	106.88	106.74	110.75	108.35	109.57	106.18
108.49	104.86	105.36	108.71	105.42	106.96	108.58	107.77	107.08	105.7	107.69	105.02	105.98	104.35	107.65	107.32	109.44	107.79	106.36	110.48	106.14	107.76	105.56	107.03	105.23	105.95	107.85	106.59	105.1	106.8	107.16	105.12	103.09	108.07	108.15	107.39	106.38	110.04	107.75	107.11	106.03	107.78	109.09	105.56	106.19	106.12	107.06	104.68	105.42	105.93
107.14	106.84	106.82	107.89	107.8	106.76	109.21	103.52	107.5	106.21	104.47	106.81	105.94	106.1	106.09	104.88	102.49	106.09	105.44	105.54	104.73	106.82	105.75	105.68	108.23	103.73	107.9	107.33	102.32	102.79	107.26	104.84	106.36	106.67	108.91	106.55	103.84	103.64	105.2	106.18	107.21	106.27	106.65	105.98	105.54	104.9	106.62	105.37	107.4	105.26
107.09	106.28	105.92	108.89	105.34	109.2	109.25	109.62	107.54	106.92	105.12	107.82	108.83	105.76	107.85	108.74	107.54	106.87	109.43	107.93	106.26	109.72	106	108.95	108.59	109.08	107.16	111.03	107.8	109	106.3	107.72	105.36	107.96	105.04	109.39	109.67	110.32	105.1	109.6	108.84	108.67	106.87	106.88	108.33	110.69	105.53	106.02	104.85	108.44
99.956	96.68	96.793	96.487	97.129	94.544	99.931	98.086	97.54	99.327	97.216	98.374	98.186	98.014	95.595	95.875	95.756	96.774	101.01	97.536	99.005	97.987	100.39	97.68	97.442	99.088	97.263	96.186	98.817	96.466	99.259	98.25	97.646	98.015	99.364	96.594	98.06	97.604	96.253	100.56	99.81	100.61	100.83	98.718	97.447	97.171	98.826	97.353	97.066	99.422
109.46	109.76	108.95	107.87	108.06	109.59	106.93	108.77	108.26	110.21	107.41	105.42	108.24	108.86	106.83	108.07	106.06	107.6	109.19	110.51	110.14	108.74	109.3	110.4	109.97	110.04	107.81	109.42	108.5	108.24	107.96	107.7	105.66	109.83	108.66	109.06	110.92	106.91	110.75	111.04	108.89	108.15	107.19	108.27	110.33	108.09	108.22	110.52	111.64	106.3
108.81	106.98	108.26	107.64	106.98	108.92	108.61	106.24	107.98	105.65	109.12	110.21	106.92	108.38	109.66	109.61	108.79	107.48	104.82	108.58	107.24	107.82	104.08	107.51	109.39	109.65	105.99	105.12	107.64	105.04	111.84	107.94	105.58	106.9	111.37	109.78	108.11	106.08	109.87	106.59	108.17	109.87	109.87	107.86	105.35	107.5	106.21	104.56	104.06	108.61
105.21	105.46	106.12	107.42	105.33	108.48	105.48	104.95	105.71	103.38	105.24	107.46	105.51	105.57	106.68	106.36	107.98	105.63	106.67	105.88	108.31	106.78	105.72	107.05	108.41	105.16	106.41	107.85	108.18	103.52	106.15	104.22	102.53	106.72	105.85	105.01	106.36	105.68	106.26	105.61	107.29	106.37	106.57	105.52	104.48	108.44	107.18	102.25	104.56	104.11
107.96	108.68	107.82	106.92	108.15	106.68	107.73	106.75	109.84	106.94	109.2	107.43	109.23	112.35	108.18	106.4	109.99	109.17	109.09	110.3	108.98	111.08	111.57	106.11	107.27	106.65	108.42	107.37	109.24	107.56	106.5	109.07	108.03	109.67	108.26	111.97	110.25	109.04	108.8	109.96	108.63	107.99	108.18	107.6	109.29	109.08	106.97	109.61	110.18	111.92
107.6	106.03	110.71	109.7	109.33	108.66	108.42	107.56	108.19	108.36	108.78	105.43	108.24	108.05	111.12	107.6	108.15	107.48	111.47	103.82	109.74	109.19	109.76	110.56	108.29	107.57	111.34	108.36	109.51	106.54	108.05	108.39	108.21	108.38	108.73	108.27	108.26	108.67	106.81	108.01	109.52	106.83	109.11	109.1	106.52	108.73	108.25	106.63	110.08	105.93
105.89	107.64	106.15	107	106.98	107	107.84	107.86	108.58	108.89	107.68	110.94	111.1	109.44	111.04	108.08	107.69	106.87	108.02	108.64	110.72	108.45	103.99	109.33	106.1	108.62	107.91	107.95	104.46	107.33	104.41	106.8	105.5	108.11	107.28	109.11	106.62	107.39	105.21	106.64	105.85	107.32	108.75	108.15	107.08	108.35	107.05	110.98	108.31	106.11
106.53	104.88	107.24	110.32	104.97	108.04	106.77	108.34	108.47	109.64	105.88	108.2	107.71	107.47	108.02	107.99	108.9	107.16	106	109.02	108.66	112.38	110.04	106.51	106.65	107.07	107.53	106.78	104.35	106.87	106.86	109.51	107.57	109.35	108.1	107.05	102.77	109.2	108.55	109.26	108.16	105.69	109.21	109.43	107.04	108.76	108.14	108.76	107.96	106.94
107.1	107.77	106.18	104.29	104.52	106.27	106.51	105.76	106.73	105.7	107.1	101.86	109.23	107.43	104.49	106.9	104.43	108.57	110.11	108.36	106.84	109.51	105.36	101.61	101.04	106.96	104.32	105.05	105.92	106.84	107.73	104.86	105.26	103.2	106.8	103.38	107.19	106.55	104.02	106.14	107.57	104.27	107.84	105.33	104.42	106.73	108.59	104	104.58	104.31
95.801	99.509	96.566	98.163	97.958	99.184	98.729	95.928	95.598	98.373	97.727	97.411	99.447	97.683	98.083	97.687	98.104	98.144	100.26	99.568	97.663	97.951	98.857	98.501	96.043	98.363	96.246	100.3	97.512	98.911	96.514	97.446	95.442	99.802	99.481	95.568	99.978	96.942	101.16	98.988	98.045	98.474	98.442	95.441	96.784	99.932	95.633	96.31	98.926	97.149
99.839	99.739	101.87	97.331	97.948	97.824	99.697	98.913	100.03	99.923	99.076	99.677	100.66	100.89	97.852	97.195	98.222	99.035	98.135	100.57	96.443	97.532	100.11	98.056	98.095	97.244	99.804	97.13	98.229	100.93	99.742	98.318	101.15	102.16	99.346	100.26	98.731	100.13	96.078	99.635	99.305	99.732	96.907	101.78	102.79	99.812	100.29	99.169	100.36	98.285
106.18	103.78	102.45	106	108.59	107.29	105.27	105.93	104.2	105.26	104.82	106.39	107.36	108.82	105.45	106.85	104.47	104.06	103.65	105.06	104.5	103.59	105.64	104.36	106.16	103.78	105.84	103.87	107.16	106.14	102.62	106.6	104.77	104.98	103.81	103.03	104.82	102.4	108.01	109.45	105.33	103.8	104.53	107.81	103.08	104.53	105.38	107.89	102.97	104.07
113.06	107.49	110.18	106.47	109.44	108.11	106.57	109.24	108.25	110.69	107.55	109.52	105.57	108.22	109.67	112.49	109.63	105.49	105.93	107.87	106.05	110.07	105.91	109.02	107.55	106.05	110.68	108.98	107.36	110.48	109.67	107.15	110.54	104.04	106.85	108.46	105.76	106.61	107.42	109.33	107.28	109.94	107.41	108.64	108.59	107.96	108.39	109.78	109.27	111.61
106.58	107.71	107.02	104.67	103.87	107.12	104.01	105.03	106.44	105.34	104.96	106.31	105.39	103.55	107.07	104.62	104.71	104.22	102.71	103.29	104	105.78	105.75	106.34	104.42	104.15	106.71	104.95	104.93	103.36	107.25	103.69	106.61	107	105.43	106.65	106.66	107.71	104.63	103.79	103.09	108.07	104.32	106.71	104.19	105.64	103.76	105.56	105.96	107.5
106.17	105.46	105.55	102.08	101.33	105.99	108.05	106.96	105.82	106.9	104.12	102.64	105.25	104.64	104.66	103.91	103.21	109.1	102.86	106.08	106.34	106.32	108.04	102.46	105.22	105.72	106.37	105.93	104.48	107.93	106.75	106.1	102.82	107.49	106.17	102.24	109.83	106.42	107.79	103.48	105.57	106.92	109.17	107.69	104.98	105.66	108.73	107.46	101.91	105.89
109.94	111.08	109.53	110.83	110.58	110.81	110.29	107.67	111.6	112.08	110.54	111.7	110.99	111.11	108.67	109.02	109.02	111.63	110.8	110.55	111.55	111.29	110.98	107.42	113.02	113	112.17	108.03	111.61	109.85	110.99	110.51	112.81	109.06	110.25	112.15	111.35	109.52	110.63	111.76	111.53	112.09	112.82	111.99	110.91	112.28	113.58	111.87	111.17	110.53
104.25	106.83	109.19	105.5	104.26	108.69	107.1	108.05	107.14	106.92	107	107.56	106.63	105.22	104.66	107.33	108	106.83	106.91	105.97	104.73	106.76	106.27	105.93	104.86	106.7	106.34	106.26	101.27	103.76	106.53	107.3	107.58	109.04	107.6	106.56	108.43	104.98	107.9	104.29	105.66	107.08	108.12	107.53	107.74	106.58	104.31	106.63	106.43	108.23
111.41	109.07	110.46	105.73	109.89	108.28	113.56	110.63	110.51	110.16	109.88	110.16	110.33	109.83	111.5	109.42	111.94	108.55	111.6	112.69	110.31	113.83	108.89	108.3	109.36	111.93	111.64	109.31	110.73	111.67	109.94	112.39	112.72	108.97	113.52	109.8	111.14	109.82	108.79	111.93	110.5	111.44	112.52	112.78	108.97	109.89	111.52	110.53	111.79	111.45
104.19	107.51	107.31	109.2	107.78	106.34	106.81	107.84	105.96	109.38	104.84	105.63	107.84	104.86	108.96	107.93	107.11	106.32	107.16	106.73	106.29	108.31	105.75	105.97	105.7	104.58	104.53	105.53	105.91	107.74	104.75	106.12	107.47	109.19	106.3	110.64	104.89	108.32	111.05	109.34	106.15	107.51	108.24	111.13	108.77	103.69	106.64	106.05	106.62	104.89
108.62	104.61	105.8	103	105.48	105.32	105.63	105.72	106.46	108.77	104.83	106.98	105.31	103.56	104.04	109.17	106.73	105.53	105.34	106.34	104.51	105.17	106.02	108.03	110.19	105.79	105.03	105.08	106.27	104.42	110.94	105.95	105.61	109.53	106.37	107.33	107.33	105.41	106.45	104.16	107.54	107.55	106.49	106.15	106.82	108.42	107.08	104.87	104.49	106.16
110.79	107.35	112.04	110.51	110.33	109.29	106.46	110.18	111.5	109.33	112.07	111.98	115.2	111.42	108.33	110.49	110	105.31	109.8	110.04	107.46	111.32	109.14	107.32	109.07	107.75	112.56	110.8	111	108.04	109.35	111.45	111.12	108.67	109.71	113.19	108.72	108.09	108.29	109.97	112.19	112.02	111.52	110.14	108.76	109.72	109.46	110.84	107.87	111.34
104.7	107.49	107.33	107.22	104.88	105.74	104.89	106.63	107.31	104.27	107.16	107.19	105.3	106.62	106.76	104.3	105.12	106.89	107.74	106.77	104.85	107.68	107.13	106.75	105.01	106.06	103.4	104.11	103.65	106.83	103.05	105.8	106.29	108.12	105.1	102.17	105.66	105.72	105.21	105.5	106.31	104.64	104.64	104.49	107.51	107.18	105.58	108.86	105.54	105.19
106.25	106.62	106.88	108.77	107.51	103.88	108.32	106.5	108.02	105.52	105.6	103.65	107.99	106.92	107.38	106.7	106	106.11	108.13	104.28	106.18	107.46	107.44	105.35	103.06	106.72	105.38	104.1	106.37	107.43	105.69	107.27	105.2	106.92	106.69	103.48	104.76	105.23	105.03	108.14	104.64	107.53	105.59	108.63	108.5	104.91	104.97	105.64	107.98	104.36
96.596	98.195	98.236	99.238	99.945	96.905	97.882	97.258	96.157	100.26	97.596	98.102	101.41	98.273	97.093	97.908	98.28	96.378	99.382	98.912	100.09	101.09	96.439	97.887	94.785	97.594	96.095	100.22	100.9	98.105	98.37	96.615	98.098	95.905	98.514	95.952	98.508	99.716	99.222	96.041	98.555	101.41	96.214	96.023	97.337	97.941	101.39	97.317	96.227	98.081
108.61	105.34	105.79	108.2	108.58	105.86	105.46	109.09	102.66	107.26	105.95	110.19	109.2	105.36	109.14	106.28	108.16	105.29	107.29	107.23	107.51	105.41	105.26	104.93	107.23	106.66	107.79	107.57	106.36	104.03	106.03	104.46	105.78	106.09	105.85	108.46	106.7	107.94	105.26	106.54	107.64	107.68	107.54	106.76	107.12	105.52	106.49	103.81	108.21	106.4
105.52	105.61	102.61	107.74	107.32	107.58	106.16	110.7	106	104.6	107.34	103.48	108.84	103.57	107.82	101.76	108.24	102.59	108.47	104.49	106.02	102.3	107.17	104.98	106.23	106.44	109.06	106.21	107.51	107.35	107.47	105.38	108.9	105.56	106.93	106.87	106.86	108.8	105.99	106.33	107.5	110.81	109.4	108.09	103.67	108.39	105.6	103.53	105.42	105.9
108.27	108.18	106.34	108.26	105.94	107.48	108.17	105.47	108.28	112.25	108.05	108.63	107.73	108.48	108.28	107.72	106.25	108.91	107.94	105.3	107.35	109.53	107.35	108.86	107.28	105.85	108.53	107.79	108.36	108.08	110.1	106.9	108.82	107.69	107.9	106.53	107.46	106.11	109.49	111.04	109.21	109.66	105.85	106.64	108.98	109.74	106.4	108	109.13	103.18
109.94	108.79	108.84	106.17	111.19	105.33	107.17	109.64	111.14	109.7	108.73	108.87	108.56	109.32	107.24	108.9	106.37	109.79	109.78	106.46	106.58	108.87	107.88	108.74	106.85	107.74	107.49	107.6	109.25	108.09	108.11	108.2	106.69	108.08	109.92	109.17	105.25	105.68	108.34	109.65	108.1	108.47	108.53	108.21	105.56	106.77	109.82	105.71	107.96	109.02
105.24	108.03	107.64	106.89	107.49	111.22	106.38	106.95	105.1	106.83	107.09	108.8	108.55	110.1	107.35	109.76	110.64	108.84	110.19	108.98	106.96	109.17	107.28	107.88	106.16	105.09	109.67	110.37	107.07	109.16	108.75	110.18	108.99	108.72	109.23	109.61	107.07	106.48	107.14	106.24	109.49	106.16	105.93	107.15	107.27	107.74	106.39	105.57	104.13	108.61
105.53	105.46	106.73	102.03	104.67	107.36	103.93	106.58	104.82	105.31	109.45	105.58	105.77	104.75	104.97	106.24	108.96	103.37	105.03	104.5	107.48	106.78	106.42	109.97	107.68	103.57	107.39	105.37	106.38	106.72	107.15	104.05	103.83	104	105.8	106.02	109.18	106.88	106.43	105.14	107.51	107.55	107.69	106.67	103.32	104.23	105.57	103.37	105.22	107.48
97.514	96.202	100.63	98.96	99.369	97.068	96.952	99.107	98.241	100.85	95.782	100.36	96.324	97.365	95.909	94.603	98.967	95.715	97.68	99.507	94.383	95.825	99.592	95.988	99.818	97.95	99.072	97.342	93.724	98.863	97.966	99.789	100.48	96.315	97.601	98.914	99.665	97.469	98.673	99.57	96.167	99.165	96.581	98.177	98.579	96.601	97.283	99.004	97.894	97.914
106.7	110.39	106.84	106.01	107.47	110.72	107.57	108.93	108.25	107.09	105.93	106.17	107.4	108.94	108.34	106.83	106.45	106.24	107.28	107.19	104.71	108.14	104.29	109.51	110.13	107.44	109.01	106.82	105.47	109.69	107.07	106.84	107.71	102.91	106.58	108.8	105.7	108.98	108.17	106.08	110.68	105.69	106.75	105.56	105.05	104.04	109.45	107.28	107.76	105.54
97.298	100.5	97.29	98.918	99.314	96.451	98.192	100.65	95.103	98.091	96.933	94.929	98.783	101.59	98.108	96.41	104.64	98.153	98.643	95.223	96.086	98.816	98.875	99.538	94.419	100.33	99.775	97.8	101.26	98.495	100.38	98.359	99.457	96.799	97.416	98.418	98.893	97.918	97.494	97.891	95.5	98.021	99.378	101.99	97.87	97.231	99.185	97.754	98.51	99.525
106.82	105.96	108.43	108.8	107.97	106.85	107.03	105.44	106.93	107.22	106.5	103.73	104.13	106.4	103.87	105.89	107.66	108.58	105.22	105.64	106.68	105.41	103.94	104.32	104.63	108.19	106.19	107.3	105.74	107.16	109.72	107.24	107.7	103.48	104.4	104.42	104.84	109.75	105.82	106.63	109.61	105.73	105.79	104.85	106.08	105.63	107.98	109.68	104.73	107.28
108.92	105.09	110.53	105.99	106.07	108.25	105.64	105.11	106.65	106.99	107.91	108.96	106.99	109.15	108.34	108.51	105.49	106.85	108.87	106.16	106.76	106.73	108.37	107.42	107.32	109.07	110.41	108.37	104.06	107.53	105.96	109.51	107	105.93	105.83	108.19	110.7	108.78	110.41	107.28	105.11	109.87	108.03	108.27	106.52	105.73	107.94	108.49	105.81	107.51
106.36	107.36	105.19	105.16	108.56	106.15	108.93	103.21	103.62	107.37	103.07	108.08	109.07	106.78	105.78	106.13	104.37	105.83	102.79	107.92	106.36	102.26	109.1	102.85	104.36	102.35	106.67	108.84	105.2	104.82	105.88	103.27	106.7	105.12	105.5	104.5	107.41	106.46	108.1	103.81	106.19	104.59	106.78	106.75	107.18	103.96	107.6	103.24	104.76	104.46
106.18	108.63	107.25	108.9	107.31	108.92	109.78	107.84	108.1	103.91	107.57	106.39	107.54	109.96	110.55	107.82	108.13	106.91	108.22	108.6	108.96	108.33	105.53	107.26	106.47	109	108.93	105.75	107.45	108	107.42	106.9	109.24	107.24	109.27	108.24	107.16	104.73	108.77	108.97	108.55	108.75	107.38	106.63	106.38	108.03	106.1	106.41	103.69	108.96
105.09	106.1	106.59	104.9	103.49	107.1	106.5	105.24	107.25	106.26	107.28	106.36	104.88	106.14	104.07	106.65	106.26	107.19	104.8	105.92	105.21	108.81	103.64	108.38	103.32	105.3	103.15	104.29	107.55	102.33	103.39	102.22	106.37	105.41	104.73	106.06	103.04	103.37	105.84	105.26	104.99	107.9	106.38	103.65	104.05	104.67	106.6	105.71	108.7	106.81
96.895	96.987	98.755	101.73	99.716	99.238	101.18	98.338	97.61	96.445	96.796	99.185	97.358	99.121	102.27	98.863	98.268	99.202	98.253	98.538	98.769	99.591	99.667	95.964	95.995	97.655	98.509	99.753	99.563	99.486	97.011	96.038	101.2	99.287	98.759	99.244	99.267	99.76	97.597	97.004	97.656	97.66	99.101	99.726	101.43	99.39	96.68	96.994	98.586	96.895
107.66	106.9	104.29	108.34	107.38	106.7	106.19	106.35	105.3	104.18	107.36	105.52	104.38	109.86	104.99	108.65	103.04	106.08	106.66	108.77	103.91	104.63	104.46	106.33	108.5	108.77	107.73	103.76	104.9	103.33	102.64	105.47	107.44	107.83	102.68	103.75	105.02	105.85	104.92	107.06	105.28	104.48	105.6	106.17	105.79	104.48	106.42	107.45	106.55	107.7
106.88	109.82	109.78	106.63	108.57	107.92	107.63	108.63	110.16	108.53	110.41	110.13	106.17	109.38	109.67	108.61	110.24	107.99	107.6	106.42	106.55	107.93	106.67	106.12	106.88	108.92	108.53	106.26	107.31	107.03	109.32	109.05	108.16	108.52	112.15	107.66	111.17	106.91	108.06	109.29	107.86	105.41	108.3	108.16	109.24	107.15	105.95	104.98	109.25	108
107.64	107.55	108.36	112.08	106.98	105.47	109.96	107.32	110.49	108.22	110.03	107.2	108.19	103.64	105.9	109.11	106.53	104.08	106.99	106.17	106.39	108.28	108.28	109.84	105.19	105.24	113.72	111.27	105.4	106.34	106.99	108.83	110.56	109.37	106.46	108.47	108.82	109.67	108.14	110.29	110.28	109.5	110.91	108.6	107.46	108.32	104.66	108.83	109.58	108.22
106.7	104.93	106.98	105.04	109.14	106	106.1	111.6	107.65	107.71	106.55	106.7	107.58	107.88	107.09	109.16	106.23	107.48	107.67	108.96	108.97	106.64	110.37	108.21	106.57	103.99	103.41	109.59	110.19	109.76	109.8	109.32	105.55	106.03	110.7	107.23	106.86	109.38	107.36	107.16	107.8	105.83	109.08	108.71	105.12	108.28	108.2	109.72	106.63	109.58
106.05	104.2	105.98	109.08	106	104.74	105.33	108.81	102.37	107.62	107.05	106.1	103.5	104.2	104.43	105.33	106.48	107.88	104.86	104.61	102.71	106.83	106.42	104.72	105.3	105.2	104.88	107.49	105.6	107.84	104.03	106.01	103.11	103.38	104.22	103.02	109.37	105.79	106.76	105.88	105.38	102.8	107.01	105.8	107.12	102.76	106.65	101.85	106.94	105.5
104.21	107.04	105.04	104.42	105.54	107.46	106.9	106.27	106.42	106.64	107.24	103.76	101.49	103.04	108.63	105.41	104.57	106.68	103.23	103.75	107.68	101.76	105.04	106.82	103.93	105.59	104.17	105.45	106.13	108.85	106.85	106.69	101.25	100.84	104.06	103.62	105.22	106.52	105.86	104.18	106.89	108.32	105.01	104.57	103.43	104.92	106.07	104.84	106.84	104.41
96.538	95.534	97.115	100.31	97.088	96.651	101.84	96.273	97.999	96.064	101.12	99.302	98.597	96.644	96.154	99.046	96.539	101.09	97.54	100.73	100.49	100.13	99.336	100.05	100.09	96.953	98.551	96.284	95.069	96.415	99.108	100.1	98.696	96.658	99.338	98.064	95.803	98.456	97.964	100.19	100.11	99.006	98.015	96.783	95.393	99.492	97.759	97.587	100.1	100.97
108.07	104.51	109.05	107.39	107.5	109.22	106.85	109.31	106.01	107.4	109.54	106.84	106.91	108.46	106.82	110.32	106.14	110.14	110.72	107.49	104.94	110.52	107.72	109.94	111.99	106.16	110.4	110.32	111.32	107.84	106.49	107.91	110.55	108.69	109.56	105.49	106.02	112.07	107.71	109.04	107.16	111.41	108.7	109.51	107.73	108.1	107.96	109.09	106.74	107.44
99.406	98.29	102.63	100.63	95.369	98.279	100.82	97.513	99.031	100.71	100.49	99.292	97.141	100.21	99.977	100.5	100.21	100.31	99.551	103.08	99.333	101.52	101.47	102.08	97.015	100.78	103.52	99.875	101.88	99.431	100.21	101.94	98.638	100.23	98.991	102.04	97.648	104.01	102.36	97.123	102.56	99.973	99.856	99.741	97.187	100.56	102.81	104.44	98.493	99.412
106.18	105.44	103.68	104.3	104.26	103.16	106.59	107.44	104.25	104.85	107.33	107.18	105.41	106.46	106.06	104.7	103.43	104.4	108.18	102.37	108.07	104.26	105.1	108.37	105.33	102.32	104.83	104.35	104.99	104.69	108.92	104.04	102.19	104.66	106.58	104.05	104.51	106.84	100.83	103.12	100.7	104.53	108.67	104.34	103.6	106.44	103.84	104.2	109.06	104.84
98.63	96.534	98.617	97.979	99.751	96.781	97.616	99.179	97.605	98.898	98.188	98.56	99.636	96.668	98.249	97.113	99.833	99.812	98.925	97.981	99.306	97.281	99.001	99.398	98.228	99.98	93.973	94.411	94.859	100.21	99.73	96.539	97.045	98.515	96.132	99.587	98.879	100.26	97.674	99.179	94.64	96.532	98.634	99.707	96.955	100.54	98.58	97.177	95.937	96.245
110.98	107.85	106.21	109.7	109.03	106.71	108.12	110.71	109.57	109.64	108.37	111.11	111.35	109.49	110.13	106.66	109.91	109.52	105.42	107.21	108.21	108.89	107.84	108.9	108.7	109.02	106.25	109.49	108.66	106.85	111.03	108.15	109.01	111.93	107.54	113.21	108.28	108.79	107.01	110.3	107.42	108.89	109.07	107.91	110.33	106.74	110.62	106.27	110.18	110.8
103.69	104.77	107.46	105.78	107.84	106.18	106.49	109.46	109.14	101.32	106.47	106.74	103.52	104.56	106.79	105.89	104.12	104.9	106.24	103.51	106.05	103	106.51	106.05	105.07	106.67	108.88	107.22	105.32	107.31	105.46	104.02	105.84	105.16	107.32	106.81	103.71	106.71	107.09	105.21	102.52	107.64	105.36	107.14	105.38	105.27	103.73	103.39	106.62	106.69
107.87	105.86	108.57	105.32	107.59	109.04	107.62	109.59	106.04	107.96	109.5	107.86	107.72	105.9	106.58	108.49	104.68	107.13	108.93	108.13	108.53	107.14	106.8	109.26	109.72	109.64	104.18	105.47	107.32	106.97	108.08	108.42	108.7	107.17	109.99	105.72	105.54	107.11	108.62	107.87	104.03	107.4	107.46	108.85	107.79	108.17	108.94	108.7	107.8	110.27
107.89	107.32	108.53	106.5	107.05	100.87	105.26	104.55	105.25	102.77	107.34	104.02	104.9	105.74	103.61	103.87	103.71	107.79	104.49	104.65	105.88	104.58	106.51	105.61	108.58	106.44	107.25	105.79	102.12	105.87	104.67	103.87	105.87	103.73	104.2	109.44	106.35	106.59	102.74	106.31	104.08	108.66	103.26	101.7	105.34	104.39	106.81	105.04	106.21	105.48
96.291	101.39	98.682	97.667	96.246	96.212	98.191	98.899	97.018	101.82	95.913	98.872	101.18	97.974	100.55	98.534	100.54	98.887	98.993	96.557	96.788	97.836	99.604	97.131	98.774	98.665	99.611	97.596	101.07	98.381	96.177	96.586	96.842	96.814	99.409	97.887	102.72	97.44	98.335	96.669	98.268	96.549	98.249	101.8	99.413	98.341	98.129	97.794	98.346	101.34
105.92	102.86	100.78	106.31	104.3	104.16	103.29	103.59	107.5	104.19	105.83	103.19	106.5	105.45	109.71	104.57	105.91	105.37	100.91	105.28	101.35	104.35	105.08	104.95	104.7	104.23	104.69	104.1	104.4	104.89	105.77	103.56	104.52	107.18	104.02	102.58	103.7	106.11	107.27	104.45	103.62	106.34	104.75	100.96	101.93	105.84	107.72	106.56	104.83	105.51
104.6	106.97	107.46	105.6	106.9	106.79	108	104.84	105.3	108.11	106.61	107.8	104.75	105.31	105.29	106.14	107.58	108.12	105.28	104.82	106.19	105.41	107.3	107.17	108.07	108.21	109.18	104.49	104.49	106.54	104.77	105.96	106.75	107.73	107.8	109.63	107.74	105.29	107.36	107.39	105.3	107.95	106.33	108.11	108.74	107.56	110.77	106.51	105.25	104.61
107.91	106.88	104.36	107.42	105.14	104.82	103.69	106.12	103.75	107.93	105.16	106.03	102.9	105.1	106.07	106.2	102.15	104.64	104.27	102.2	107.09	105.64	107.99	107.19	103.5	105.73	106.96	105.1	105.43	104.14	103.9	107.31	103.15	104.5	106.55	103.95	106.56	105.44	108.08	105	102.42	105.01	105.17	105.22	103.33	106.72	106.39	105.5	105.64	105
111.82	111.06	110.02	107.31	109.65	110.05	111.08	107.9	109.97	108.45	108.83	109.5	108.92	110.39	109.16	110.34	110.23	110.09	110.04	113.94	110.75	107.94	113.23	109.08	108.66	110.54	110.8	108.23	112.9	114.38	111.76	110.67	111.86	113.4	108.24	109.54	112.42	110.22	109.66	109.43	111.08	110.08	109.8	110.95	108.21	110.58	110.3	110.04	111.04	112.91
108.81	110	110.27	110.93	111.16	110.71	110.12	109.95	106.66	110.59	107.36	109.85	110.38	109.82	107.95	108.92	109.1	109.88	109.84	108.56	106	108.65	109.3	109.15	109.37	109.35	104.93	110.24	109.61	108.42	106.79	111.41	107.87	107.34	108.91	106.41	110.79	105.47	111	109.15	107.5	111.26	109.51	105.25	106.56	109.22	106.58	108.56	107.67	106.89
105.74	108.8	107.94	106.15	103.81	105.9	104.22	103.92	105.8	103.73	104.51	106.29	105.41	104.19	107.43	105.11	104.72	106.21	106.66	105.33	103.02	107.27	107.32	106.35	107.27	105.23	107.24	106.93	104.65	109.05	105.72	105.65	106.7	105.74	108.14	107.57	106.87	108.88	109.25	105.28	105.07	105.35	108.49	106.02	104.1	105.38	104.39	106.71	108.75	108.63
108.2	107.83	103.42	104.16	105.59	107.04	106.05	106.47	105.15	103.11	105.58	104.84	104.98	106.18	102.66	104.83	107.8	106.1	106.36	106.77	104.57	106.36	108.15	105.06	107.5	105.8	106.65	106.86	104.71	105.53	101.44	106.24	105.76	107.65	107.31	105.99	106.49	105.25	103.62	109.35	104.98	105.81	104.36	103.74	109.17	103.97	104	103.41	104.6	107.49
104.81	107.7	106.21	106.39	105.82	103.36	107.14	108.84	108	106.93	104.5	105.83	107.18	108.12	108.05	102.45	103.41	107.88	105.6	105.28	106.37	105.15	104.05	102.99	108.02	105.94	105.24	103.89	105.07	107.41	106.6	104.36	105.04	106.16	105.13	103.99	105.63	108.75	105.2	106.96	106.25	103.9	105.17	107.65	107.3	106.34	105.4	108.85	106.06	109.12
99.121	100.87	100.86	102.08	98.966	101.89	102.09	102.65	100.28	101.1	102.28	101.91	99.986	101.87	101.52	97.424	101.24	97.331	104.71	99.636	98.615	104.61	102.44	97.211	103.5	102.34	100.71	98.833	101.12	99.98	97.213	100.93	100.77	100.9	99.274	103.47	101.11	103.14	100.83	98.567	102.17	101.55	101.8	99.541	101.16	101.16	102	100.51	99.021	98.645
107.32	104.48	105.12	105.53	106.56	105.84	105.39	105.74	108.77	106.96	107.51	106.7	105.23	106.42	103.92	105.04	103.78	104.1	105.4	103.41	102.38	105.61	105.18	104.39	106.66	103.77	105.82	107.83	105.71	102.41	102.87	101.82	103.91	103.24	105.61	107.15	109.78	101.79	107.17	107.69	105.74	102.33	105.56	100.28	103.85	105.33	104.17	105.25	103.77	104.72
96.85	96.762	99.334	96.682	99.703	96.414	101.91	100.41	98.651	99.722	99.714	99.945	96.651	97.225	98.262	100.3	100.14	98.41	98.59	97.605	98.928	97.706	101.09	99.671	95.432	99.355	97.942	97.295	95.154	97.062	98.913	98.262	97.277	98.394	100.08	102.25	94.954	96.042	98.956	95.184	98.257	98.049	96.848	96.198	99.018	98.286	96.844	101.04	99.525	95.244
106.53	105.86	107.95	106.02	107.47	104.54	107.8	103.89	104.21	106.94	105.33	105.7	104.11	106.22	106.88	104.99	103.07	102.91	105.93	108.24	105.53	103.07	105.14	105.02	103.84	102.86	104.01	103.43	105.49	103.99	107.61	103.43	108.24	104.26	104.95	104.54	103.51	105.74	106.45	109.76	104.8	109.04	104.46	103.88	108.93	106.64	106.87	104.76	105.37	104.44
106.46	106.37	106.47	107.13	102.65	105.06	106.43	105.81	106.17	107.23	104.01	104.25	104.82	105.36	105.98	106.85	107.68	107.62	104.49	104.32	105.1	107.09	101.68	104.99	104.55	105.28	102.35	107.46	104.8	107.74	104.4	104.46	105.21	104.56	104.25	107.74	105.57	106.41	105.22	104.05	105.23	105.11	105.11	105.32	106.37	100.6	102.47	106.38	105.17	105.39
106.5	105.55	103.89	106.41	105.15	105.89	105.12	102.58	106.68	108.41	105.76	106.72	106.14	106.76	105.13	103.14	106.31	105.21	106.25	102.84	106.35	106.35	106.98	108.03	104.13	105.44	108.2	108.85	107.92	107.37	103.8	107.04	106.05	104.31	102.82	106.05	103.64	105.46	105.16	104.97	107.17	104.46	104.52	105.34	106.37	110.44	107.67	104.9	104.69	105.61
106.81	106.96	103.53	103.03	108.2	105.31	102.07	105.83	106.22	103.87	104.47	106.98	104.76	107.52	102.14	107.99	105.18	104.67	106.65	102.96	107.86	108.47	105.68	107.45	108.55	105.67	106.65	105.8	103.7	104.88	104.46	102.71	107.22	106.34	109.14	105.6	104.12	108.34	107.15	106.11	105.18	105.42	102.9	106.24	103.58	103.78	105.26	106.03	105.46	106.7
104.46	106.05	107.29	104.77	106.52	107.25	106.95	106.1	105.66	106.6	105.49	107.15	106.66	105	103.68	104.97	106.13	105.38	106.08	105.39	105.57	103.86	104.26	106.53	104.15	104.61	106.35	106.21	104.78	104.52	109.81	104.44	108.25	104.08	104.52	109.39	107.32	104.45	105.46	109.3	107.25	104.68	106.74	106.54	105.45	107.94	105.98	104.48	108.51	106.1
99.253	102.35	98.027	101.23	104.1	100.25	100.77	100.24	96.73	100.14	104	99.051	102.42	97.727	98.959	100.82	98.919	101.88	101.16	99.58	101.33	99.944	99.957	100.59	98.621	99.964	98.739	99.533	100.77	100.87	101.14	100.87	99.961	100.06	101.05	98.855	102.96	101.54	103.47	97.899	101.12	103.56	102.26	104.68	98.168	96.338	99.955	100.04	99.317	98.854
107.86	108.11	106.52	108.13	108.09	109.33	109.26	106.09	108.29	108.53	107.47	105.44	106.83	106.8	108.96	108.3	110.29	108.79	107.2	105.98	109.93	106.47	109.24	111.82	107.91	106.83	106.11	107.72	108.71	107.42	108.37	110.32	109.15	105.72	108.32	107.67	106.43	106.28	107.53	108.98	108.25	109.9	109.83	108.98	107.84	110.63	111.48	109.91	109.19	107.81
108.27	107.81	112.51	109.91	107.16	107.51	108.53	108.41	109.56	108.23	108.74	106.75	108.48	107.11	108.75	105.96	106.29	108.8	108.22	107.34	109.19	107.16	110.6	111.73	109.16	110.17	108.72	106.84	108.76	107.78	108.06	106.74	105.61	108.81	107.75	106.23	109.89	106.35	108.32	106.77	108.43	110.74	111.63	108.74	110.7	108.28	112.25	110.37	109.26	110.02
99.446	95.822	97.385	96.196	97.676	100.9	95.514	97.203	98.677	99.449	101.03	98.678	95.705	101.21	101.81	98.539	97.704	94.778	96.601	98.476	96.318	98.264	95.654	95.343	97.452	95.13	98.842	99.452	100.26	99.866	96.74	97.797	97.17	97.6	97.1	98.943	96.901	96.433	98.01	99.985	98.396	96.983	97.969	99.186	97.119	98.639	101.57	98.771	98.154	97.134
108.08	106.37	105.46	108.84	107.32	107.68	102.53	107.76	110.62	105.18	105.84	107.65	108.24	106.47	107.64	110.17	107.52	106.79	107.66	105.64	106.66	108.24	106.64	107.73	105.13	107.74	102.2	106.44	105.19	105.91	107.62	106.86	106.37	107.53	107.19	103.53	106.67	107.9	107.72	106.1	106.15	106.21	108.56	107.98	107.18	107.91	107.48	104.6	103.96	105.72
100.7	99.193	99.849	102.17	97.806	99.48	98.004	102.14	99.014	100.22	95.883	100.74	100.1	102.08	99.228	96	99.61	100.5	98.022	100.08	106.21	100.12	102.61	101.14	99.169	98.978	98.72	99.754	99.63	100.27	97.69	101.22	99.425	103.25	100.33	102.29	98.669	101.64	99.849	103.99	101.2	99.092	100.89	99.037	101.58	99.01	105.22	100.28	99.232	100.35
106.82	109.83	112.02	111.15	108.74	109.6	111.77	112.28	111.48	108.93	109.48	110.88	112.59	109.36	108.59	110.41	110.64	112.48	110.15	108.76	110.45	110.94	114.14	110.88	110.57	109.34	111.15	114.83	110.44	111.84	111.4	109.02	112.02	110.99	108.05	112	110.18	111.92	110.25	110.52	110.99	109.31	111.58	110.32	108.6	108.47	114.87	112.52	108.31	112.3
102.39	104.72	108.02	104.19	104.44	105.5	103.9	107.75	104.28	106.97	107.43	107.15	103.81	105.67	104.82	102.84	106.24	108.39	107.84	106.01	107.22	106.28	104.51	107.78	104.3	107.07	105.6	107.06	107.87	105.31	105.05	105.61	105.35	104.84	108.34	104.77	105.36	104.25	103.61	105.03	106.4	106.73	104	107.72	105.04	104.74	104.47	103.38	107.7	103
108.45	105.1	109.2	107.95	105.09	103.81	106.73	106.05	104.82	109.36	105.24	106.21	104.53	105.71	109.16	108.68	108.16	106.74	106.94	106.85	110.92	107.07	105.28	102.65	105.07	105.4	106.65	104.23	108.92	107	104.85	107.85	102.3	105.46	102.66	105.23	109.57	105.46	107.97	106.77	106.53	107.39	106.07	107.45	105.42	106.41	107.33	106.79	104.74	107.04
106.45	103.9	105.73	105.82	105.35	106.71	106.3	104.82	105.94	106.67	109.33	105.77	106.9	105.56	107.09	105.29	106.89	105.78	103.73	103.25	106.81	105.46	103.33	103.26	106.34	103.04	107.38	104.41	101.35	109.69	105.83	106.46	104.31	106.44	104.99	109.47	106.33	106.79	106.57	105.97	105.02	107.25	105.51	105.92	107.18	107.35	104.47	105.18	105.31	107.61
99.428	102.3	101.6	98.201	100.46	101.62	101.42	102.78	100.51	103.05	99.495	98.881	99.591	102.28	101.15	102.68	99.102	102.22	103.01	99.828	99.101	100.49	99.312	102.13	100.62	103.48	101.27	104.02	100.85	98.944	102.82	98.752	99.692	100.44	100.93	100.31	102.03	99.962	99.958	100.34	103.28	100.53	102.65	99.505	101.89	100.45	102.62	97.099	101.15	102.42
107.63	108.79	107.3	110.42	110.47	111.4	107.4	110.08	106.21	104.25	107.31	109.77	109.59	108.42	107.85	108.36	107.52	107.87	108.39	108.86	105.9	105.99	106.34	108.56	109.64	109.79	107.82	107.92	109.95	105.83	105.99	109.1	108.86	108.02	105	105.31	106.78	105.91	109.6	108.19	108.23	109.79	104.95	105.34	105.19	105.03	107.96	107.68	105.07	110.69
104.41	105.93	109.55	106.3	107.31	104.2	105.65	109.12	104.15	106.75	107.3	107.77	108.45	106.24	107.85	107.29	107.07	104.7	108.89	105.1	105.85	104.21	106.42	105.62	104.44	105.5	103.87	106.98	105.07	105.1	104.16	104.61	105.52	108.17	107.11	106.98	104.56	105.09	103.92	107.18	105.25	107.52	105.39	108.17	106.97	105.7	108.61	104.73	106.25	104.01
101.61	102.27	101.46	98.093	102.37	102.69	100.08	100.69	101.05	102.65	100.43	100.43	98.733	99.695	103.42	102.53	104.85	101.28	99.843	101.74	104.16	99.002	101.63	104.31	100.19	100.48	99.071	99.238	100.44	99.997	102.78	98.353	102.68	101.23	99.166	98.113	102.53	102.27	100.57	100.33	100	100.9	98.186	98.027	101.24	100.51	102.08	101.49	100.13	100.26
105.33	106.57	107.58	107.79	107.61	107.87	108.3	107.01	107.17	107.45	111.61	112.17	107.82	109.29	107.36	109.69	109.42	107.48	109.38	106.13	109.74	108.64	106.96	111.26	107.23	108.88	108.61	110.3	110.28	108.36	111.47	107.63	108.3	110.36	107.86	105.41	108.32	106.54	108	106.96	108.82	112.08	105.38	107.62	104.72	108.66	107.18	109.07	108.93	107.95
108.11	106.07	107.6	105.85	105.28	106.19	104.97	106.81	106.51	107.27	105.89	106.97	107.88	105.72	107.44	104.51	105.16	106.24	107.55	107.96	103.55	108.43	105.08	106	107.59	104.58	106.45	105.47	107.1	106.9	103.73	103.07	104.12	107.72	107.41	105.92	107.59	104.52	106.3	106.04	103.43	105.01	106.4	106.65	106.07	105.15	110	108.65	109.38	108.07
108.94	109.17	111.27	108.95	109.34	112.18	111.84	109.14	112.29	109.57	111.79	108.45	111.45	108	110.37	110.99	110.4	108.62	111.07	110.76	105.44	112.14	110.71	112.04	112.45	110.26	112.58	109.62	111.96	109.75	112.06	111.21	111.14	111.76	112.27	107.17	111.89	109.98	113.34	109.47	110.74	106.78	108.9	111.96	114.34	107.92	110.89	109.62	108.09	110
104.38	106.15	106.91	108.5	105.85	109.65	106.93	104.27	107.34	104.61	105.55	104.35	106.02	108.31	107.24	104.37	104.42	106.05	108.2	104.8	105.21	106.84	103.96	104.25	106.73	107.59	105.57	104.72	107.89	107.3	106.01	105.5	108.67	106.81	104.94	107.66	103.33	107.92	108.2	107.41	105.52	106.93	108.94	104.87	103.26	108.5	103.17	106.36	105.79	107.68
105.37	103.96	106.47	109	106.93	105.1	106.01	105.92	105.97	104.43	106.56	103.83	105.39	106.6	105.57	105.69	108.36	105.96	106.34	107.75	104.99	106.44	107.49	102.37	105.2	108.22	106.71	108.44	103.81	103.69	108.59	107.5	106.79	105.36	107.58	106.13	102.19	107.29	102.73	107.5	107.26	105.08	108.76	106.53	106.11	104.53	106.62	106.25	106.59	103.99
106.05	107.46	107.6	104.77	104.5	104.91	101.89	105.79	101.87	106.32	103.25	107.52	105.38	107.75	107.37	104.39	105.31	106.04	105.75	103.13	101.47	106.44	105.48	108.57	101.4	104.02	105.87	105.55	105.6	105.93	105.19	105.5	109.78	109.69	106.54	105.92	103.78	103.84	104.68	102.87	106.48	104.64	106	107.43	105.2	106.84	105.02	106.85	104.62	105.11
105.4	105.03	105.98	106.02	104.68	109.35	107.97	104.36	105.41	103.97	107.16	105.95	107.15	102.62	109.17	106.76	105.2	107.11	103.46	103.83	103.09	106.37	106.28	103.9	105.28	103.11	105.95	104.3	105.01	105.52	104.41	106.05	104.27	101.96	107.3	104.43	105.2	101.75	108.35	106.79	106.58	104.65	106.44	104.71	105.83	104.1	106.54	103.12	106.54	106.4
100.33	100.78	104.09	101.26	98.67	100.18	100.6	99.702	101.6	104	101.6	102.49	100.35	100.97	100.99	101.78	98.351	99.624	101.32	101.25	100.26	101.08	101.63	102.62	100.01	97.525	103.1	101.68	98.752	100.62	102.65	99.744	99.244	100	99.732	101.47	97.541	102.31	98.269	101.07	101.29	102.95	102.86	99.97	100.85	101.55	100.1	101.16	102.02	103.31
104.44	106.86	103.38	105.65	106.07	106.24	105.05	106.32	106.19	102.26	103.76	105.68	107.97	106.49	104.97	104.85	105.93	104.88	104.21	105.27	106.33	109.15	106.42	102.85	106.17	106.27	104.07	104.39	106.87	102.68	107.66	106.7	103.73	102.05	107.38	104.23	106.97	104.37	108.35	110.72	106.72	105.12	103.7	108.04	107.29	105.43	105.53	106.23	108.44	101.15
106.09	105.4	107.02	104.69	106.04	106.57	107.44	106.35	102.59	105.78	108.06	104.89	104.06	105.97	105.39	106.16	103.61	107.57	104.6	108.15	104.7	105.89	107.78	110.59	102.46	105.31	104.91	105.5	104.18	105.04	106.7	106.59	106.09	103.32	105.98	104.92	106.12	104.74	102.18	105.07	104.79	104.99	104.24	108.19	107.98	103.53	108.92	107.98	107.15	104.42
100.67	97.324	98.867	97.394	101.38	96.906	98.984	99.433	95.797	98.029	100.5	96.139	98.945	100.14	95.848	100.19	102.01	97.86	98.38	99.156	97.545	100.66	99.171	100.46	100.02	100.54	98.748	100.46	99.603	100.79	100.12	97.626	98.668	96.312	96.811	97.194	101.06	95.739	99.411	101.34	97.49	100.72	98.326	100.87	97.522	99.301	100.75	97.611	98.789	98.248
101.27	106.25	105.18	105.28	103.79	106.66	105.1	107.09	105.28	107.73	108.6	110.19	108.4	107.25	105.19	105.67	106.45	106.63	108.52	109	106.25	104.21	104.93	105.39	105.78	105.19	108.57	105.28	106.41	107.26	107.78	107.7	103.43	104.09	102.93	108.05	104.86	106.92	105.09	106.93	106.41	107.02	103.05	106.59	104.31	107.33	106.2	110.33	105.88	106.92
99.274	97.04	98.296	96.917	96.819	103.19	101.94	98.774	97.258	96.569	99.466	99.808	99.724	102.61	95.516	99.372	100.02	99.091	99.468	100.33	96.137	98.126	100.8	97.326	98.677	101.6	100.97	99.818	103.84	97.658	98.272	100.68	97.857	100.26	95.809	99.831	97.285	97.668	102.26	97.987	99.784	97.979	97.258	100.23	99.743	95.367	99.507	96.664	98.819	99.443
104.83	105.74	109.46	103.92	106.69	103.12	106.37	103.85	105.64	106.03	106.08	108.2	105.15	106.66	102.75	105.7	105.18	107.81	104.37	103.78	101.45	104.28	105.63	109.3	106.77	104.76	105.87	104.83	104.14	105.89	106.36	108.16	103.04	107.68	104.17	105.44	105.75	104.68	108.38	101.38	107.34	104.87	107.49	106.63	104.93	106.72	106.72	107.39	106.04	104.04
106.13	107.39	108	108.84	108.05	110.25	109.1	108.31	105.28	108.45	108.71	107.53	107.52	108.34	107.24	108.84	110.7	105.19	105.13	110.07	108.03	105.57	107.69	108.07	107.14	110.75	103.99	107.44	108.55	107.69	109.29	106.81	107.74	108.39	107.78	107.53	109.54	108.67	109.32	108.81	109.7	108.29	107.07	107.45	108.26	106.74	107.16	106.15	103.27	110.02
106.37	106.54	105.32	104.88	106.17	107.45	109.57	107.69	110.57	108.58	108.11	110.45	110.32	111.86	107.76	109.87	107.5	109.55	104.28	110.28	108.24	110.13	109.35	107.88	108.1	111.48	110.91	106.46	108.14	108	107.13	106.88	107.18	106.83	107.9	107.37	107.45	108.32	108.86	110.85	110.93	105.12	109.02	107.78	107.94	107.09	108.05	105.99	109.78	108.79
105	107.02	107.41	105.29	106.82	105	104.66	107.05	106.67	105.71	107.84	107.35	105.9	107.48	109.18	105.93	105.32	107.03	105.71	108.06	104.22	104.31	107.89	106.33	107.37	108.32	105.3	107.18	105.78	105.98	106.14	105.7	105.19	107.1	108.78	105.89	105.1	107.4	105.64	106.25	106.42	104.9	105.75	105.04	104.86	108.68	109.94	105.55	107.02	107.69
108.78	108.88	106.37	107.26	106.7	111.24	109.61	109.02	110.24	108.05	109.35	111.11	107.47	110.19	110.36	109.76	107.82	107.67	109.76	105.18	109.49	107.9	108.95	106.53	107.47	110.31	105.72	106.19	107.08	110.37	108.37	106.8	107.02	110.28	109.4	107.3	109.37	110.36	103.76	107.86	111.57	109.21	108.87	108.37	106.99	108.53	108.54	109.51	106.31	108.36
107.96	106.58	107.9	105.59	106.92	106.51	108.72	108.29	108.54	104.87	107.94	107.69	106.53	108.01	107.4	107.42	106.48	107.62	106.02	108.56	105.59	103.2	106.56	104.07	104.61	107.19	103.93	105.67	109.3	103.28	106.42	110.85	108.03	106.2	105.85	107.69	107.48	106.23	110.07	106.09	103.85	106.59	110.82	107.46	106.43	106.1	105.06	107.58	107.09	107.85
107.32	109.01	107.76	108.85	107.01	112.26	106.25	107.53	109.59	107.38	107.36	109.5	108.28	106.23	109.26	109.29	107.51	107.62	106.05	107.42	105.74	107.88	107.04	108.24	106.5	108.26	108.28	107.65	104.85	107.02	110.27	106.95	105.33	103.92	108.26	105.15	105.93	105.6	107.27	108.8	106.91	108.49	107.3	110.98	107.55	109.32	107.05	108.79	111.39	104.86
108.06	108.7	106.92	103.9	107.94	109.8	109.54	109.93	107.84	108.85	105.73	106.42	108.59	106.28	106.17	108.28	105.5	107.43	107.96	107.11	110.2	107.71	106.08	108.97	106.26	110.04	105.55	108.23	110.7	108.15	105.54	110.51	107.66	106.84	110.37	104.63	105.13	106.52	107.55	106.97	105.45	104.94	107.21	105.6	106.24	107.18	107.63	107.72	108.6	106.56
98.295	98.825	98.401	97.67	96.271	98.131	94.76	98.165	100.63	100.14	99.156	102.77	95.616	96.156	96.303	97.268	96.45	94.734	96.908	98.249	98.654	100.27	95.705	97.411	99.751	95.838	100.14	99.185	97.67	99.702	100.04	100.29	98.907	98.277	97.728	96.723	99.651	97.863	98.9	98.309	98.557	95.778	101.91	98.499	100.92	98.207	95.953	97.148	99.948	95.571
97.041	101.7	101.99	100.31	99.689	99.071	102.27	97.789	100.07	102.74	99.997	101.34	103.63	98.947	98.366	101.25	98.065	102.18	100.94	101.74	99.815	100.2	99.35	101.66	100.9	98.778	99.517	99.491	98.509	100.08	100.35	98.434	102.77	98.816	100.68	104.54	97.891	101.01	99.627	100.46	99.279	99.99	98.625	104.46	100.77	100.2	98.401	99.153	97.567	102.32
110.38	106.59	113.36	112.54	109.77	110.41	110.76	110.83	109.34	111.5	109.11	108.53	112.6	108.37	109.29	113.94	110.39	110.31	108.18	111.19	110.71	109.32	111.72	110.07	110.12	112.42	109.39	110.2	110.59	110.01	113.33	110.28	110.5	113.67	110.5	111.84	113.3	110.97	108.25	109.6	112.08	110.23	113.37	110.26	107.24	110.67	110.3	112.36	108.26	109.48
109.25	108.59	107.27	108.17	107.33	108.93	106.39	107.09	107.04	110.27	107.16	107.4	106.93	111.92	109.85	107.78	106.19	108.1	107.23	109.65	104.25	110.39	109.76	110.25	108.37	108.6	110.08	110.97	108.44	107.76	108.69	105.37	107.65	107.26	109.04	108.71	104.55	107.33	106.85	111.17	110.96	107.94	108.43	110.03	108.98	107.8	108.98	107.93	108.1	105.58
107.42	105.5	108.02	109.45	104.87	107.76	106.54	109.93	108.08	105.96	106.93	108.29	107.87	110.11	100.55	106.15	104.34	108.1	106.86	108.94	108.03	106.83	104.59	106.36	106.28	105.06	104.93	106.46	108.45	101.59	108.01	107.87	104.8	105.06	104.52	106.83	105.98	104.54	103.85	104.79	105.89	106.25	107.82	104.6	107.36	105.71	104.99	106.77	106.05	105.24
106.08	105.34	104.32	106.74	104.02	105.77	107.23	106.22	108.29	104.59	104.89	104.31	105.49	105.97	107.11	106.7	106.17	102.2	105.19	105.77	106.01	106.37	104.11	106.79	102.98	105	104.24	106.14	106.12	108.19	105.65	104.07	104.84	105.32	104.68	105.49	103.28	104	104.03	108.48	105.01	105.67	105.21	104.98	106.65	106.91	105.66	102.18	105.05	106.82
105.76	105.88	109.87	107.71	104.86	110.14	109.62	110.41	110.81	103.64	109.84	108.58	109.73	105.54	109.86	110.03	109.77	108.83	107.65	108.4	108.82	107.39	109.87	112.64	109.24	108.16	110.61	107.59	110.61	109.9	107.62	107.64	106.25	107.48	109.34	105.33	108.39	109.85	108.89	108.06	108.96	107.83	110.56	110.27	106.02	111.92	112.06	109.9	109.04	104.95
103.83	101.18	107.21	103.05	103.52	104.24	105.33	105.15	105.46	109.39	107.68	106.16	105.06	106.35	105.02	107.39	106.17	105.41	101.7	108.09	106.46	107.06	105.37	110.79	106.02	103.16	105.59	105.18	106.22	105.82	105.86	106.88	108.89	107.53	104.72	107.92	103.13	104.58	104.26	104.14	105.44	104.49	106.15	107.39	107.72	104.96	103.46	106.78	103.29	107.28
102.02	96.082	100.47	100.69	100.98	102.51	98.526	99.686	98.78	98.659	102.47	99.961	102.11	99.549	99.931	98.349	100.43	100.23	100.29	99.289	102.67	104.9	101.55	100.48	101.02	99.67	100.59	102.11	99.1	101.75	102.51	100.97	102.38	99.394	99.24	102.34	103.11	101.16	101.89	101.75	103.86	101.75	99.541	100.71	100.05	99.781	98.767	101.91	99.823	100.11
104.39	106.35	103.46	106.2	104.67	105.16	103.87	106.45	104.19	104.1	106.9	106.17	104.03	107.51	102.68	102.76	105.58	104.64	108.28	107.53	104.55	106.72	105.8	102.88	105.38	107.82	108.7	105.95	105.63	102.74	103.68	106.79	104.22	104.07	109.39	102.37	105.86	106.82	108.82	109.06	103.42	105.49	106.39	107.32	106.33	103.19	105.96	105.27	105.89	103.92
105.01	105.01	106.8	103.65	105.81	105.12	105.43	106.46	103.69	109.08	103.49	103.96	103.51	105.27	105.21	103.17	104.21	108.86	104.57	107.05	106.28	107.74	103.75	103.59	104.43	105.69	104.52	101.47	105.28	106.94	106.99	106.32	103.67	108	105.34	108	104.53	105.12	104.9	104.52	106.9	105.41	106.75	107.57	106.79	104.93	102.96	109.78	104.73	105.62
110.71	109.66	108.01	109.31	109.68	108.08	108.32	110.18	107.92	110.63	112.16	106.94	109.54	108.23	108.61	110.23	108.34	110.67	108.63	112.85	110.34	109.11	107.42	110.24	110.34	111.2	107.78	106.24	108.12	108.64	110.62	105.48	110.83	107.63	108.16	110.11	108.74	108.81	110.55	106.53	105.16	106.12	109.78	109.08	109.46	109.88	108.61	109.06	107.86	106.69
95.183	100.38	95.156	98.878	97.069	98.862	97.398	95.709	97.029	95.396	99.472	98.408	96.771	97.137	99.714	101.62	96.04	96.488	99.438	95.628	97.524	101.17	100.68	96.152	98.914	97.903	100.75	98.745	100.14	98.149	98.721	98.454	98.07	99.204	98.387	95.855	98.421	96.883	97.621	98.403	99.167	97.452	94.257	100.46	97.661	99.101	98.117	96.244	101.02	98.636
109.96	109.78	106.27	110	109.54	106.73	105.67	108.54	107.51	110.44	108.57	107.32	109.85	109.55	108.75	109.11	108.51	106.35	106.43	110.99	105.66	107.82	108.79	109.84	111.02	107.27	110.21	107.57	108.31	107.88	107.38	105.8	111.27	111.61	108.35	108.03	107.27	109.56	108.1	109.84	105.75	106.4	104.89	109.52	107.73	108.17	104.71	111.14	110.47	108.3
103.5	103.49	104.82	106.37	103.59	106.07	106.55	106.22	106.94	104.77	103.17	107.36	106.26	103.52	105.99	108.11	107.15	105.16	108.69	105.97	107.87	105.75	102.78	107.05	104.43	108.2	107.65	104.4	103.75	105.89	103.14	106.94	104.62	107.01	104.28	106.21	106.04	106.44	106.56	104.78	103.79	106.09	105.38	106.2	106.88	106.79	106.45	106.58	105.64	105.03
111.79	106.84	105.71	107.08	107.05	109.6	109.62	108.68	110	109.84	110.97	107.08	110.3	109.34	110.08	107.51	106.85	105.68	107.65	109.92	109.07	110.12	107.25	112.48	107.27	108.82	108.6	106.43	107.46	106.97	107.43	109.38	108.69	108.05	108.11	108.72	109.15	108.97	109.32	106.57	107.76	103.75	107.07	104.05	106.31	107.24	105.34	107.07	109.19	110.62
108.25	110.24	111.58	107.77	108.34	107.67	107.23	107.12	104.82	108.24	108.31	106.17	106.53	108.94	108.96	108.22	108.87	107.83	109.72	107.79	105.15	109.18	109.73	108.11	105.6	107.72	107.27	108.19	106.52	108.38	109.4	110.03	110.43	108.92	109.06	110.33	108.23	107.35	107.85	108.57	108.5	108.7	106.55	110.32	107.41	106.1	108.97	111.01	109.2	107.08
107.13	104.23	102.66	107.14	106.43	107.53	105.91	104.34	104.9	105.2	104.93	102.83	107.05	104.19	104.29	104.03	105.04	104.38	108.5	106.58	107.47	104.88	106.73	108.13	105.76	106.37	103.62	106.39	106.05	105.95	105.08	103.89	105.34	106.64	104.6	105.6	104.59	103.32	103.72	106.71	105.76	106.03	106.68	105.75	105.01	105.96	104.61	106.94	107.38	104.16
102.85	101.22	103.57	100.8	101.89	103.59	107.47	99.94	103.34	102.63	102.04	100.88	103.65	102.82	102.05	104.6	101.76	99.848	105.99	104.85	104.26	102.93	104.03	100.7	103.85	103.11	103.18	99.449	101.59	106.36	101.56	102.31	105.96	100.81	100.25	99.84	102.86	102.6	104.08	103.13	101.65	104.94	103	104.03	105.13	100.39	103.59	99.139	99.878	103.24
107.48	104.94	107.37	107.89	109.85	106.56	105.85	106.95	108.2	107.98	106.8	108.08	109.3	105.02	107.84	107.48	107.82	105.43	107.03	105.49	105.22	107.97	106.85	106.03	105.82	105.09	105.71	106.43	107.26	105	105.27	106.16	104.53	109.28	104.76	107.14	103.4	108.64	108.73	105.59	109.81	106.36	106.42	109.51	104.27	105.27	105.07	105.86	106.98	106.19
108.19	109.03	105.65	105.97	108.27	107.43	107.24	106.27	108.35	107.09	104.92	105.06	106.12	110.98	107.6	107.49	108.56	105.93	107.16	106.77	105.56	109.2	108.03	106.87	107.13	110.29	107.22	109.21	110.91	108.19	107.83	110.26	106.23	111.72	109.81	108.54	106.1	107.51	112.17	108.13	106.45	108.05	108.04	105.53	104.91	106.81	105.68	108.88	107.14	107.9
108.3	111.24	106.98	106.52	108.8	103.99	107.6	106.15	108.53	105.95	109.24	106.29	105.48	106.91	108.52	103.55	108.7	108.66	107.11	104.42	107.49	107.86	106.11	107.68	108.34	109.89	108.35	106.85	106.72	107.41	109.83	110.21	108.11	110.94	109.06	105.96	107.56	106.34	107.6	108.44	108.58	107.08	108.9	108.67	107.89	107.54	105.86	108.82	109.94	109.94
101.09	101.69	99.527	99.663	103.3	101.58	100.68	100.48	97.293	97.911	100.58	101.63	100.47	100.15	98.778	102.95	99.809	101.95	99.85	98.469	103.78	98.237	98.673	103.64	98.851	102.24	99.435	99.928	99.991	99.214	99.426	103	97.961	101.4	101.08	101.44	103.01	101.77	97.738	100.15	100.88	103.38	99.199	94.816	98.507	102.49	100.43	102.41	102.17	99.208
110.08	109.42	105.53	104.28	105.71	108.14	106.79	105.38	107.12	104.97	107.87	106.78	106.31	104.53	106.03	106.25	108.02	105.44	105.17	107.82	107.6	106.54	107.21	108.27	104.69	105.75	108.89	107.03	108.15	103.95	109.54	106.01	104.97	104	107.17	106.74	105.93	106.33	104.81	106.83	106.49	105.51	104.53	105.52	108.97	106.58	103.58	109.6	107.09	104.63
105.28	105.89	104.57	106.32	105.71	106.89	107.5	102.99	103.18	105.28	103.39	108.36	104.53	104.02	104.32	106.62	104.48	105.65	105	107.08	104.73	105.95	105.91	107.73	105.28	107.2	106.82	107.08	107.31	104.63	107.6	106.77	105.88	103.31	104.96	105.19	104.1	106.6	105.9	107.65	105.24	104.14	108.14	106.84	108.7	108.01	103.69	103.59	106.25	106.25
111.06	107.89	109.17	108.91	105.01	110.76	109.64	107.36	109.51	106.19	108.85	107.9	108.98	106.3	106.65	109.36	111.08	110.44	108.49	106.04	106.69	107.31	104.32	108.86	107.46	104.85	109.97	108.32	106.79	106.23	110.01	107.32	108.56	107.2	105.71	110.78	107.39	104.37	110.54	105.12	105.67	107.22	108.88	105.19	107.46	106.14	106.59	105.25	106.57	106.97
110.76	107.84	108.87	106.07	108.22	107.59	106.96	108.61	107.31	107.82	106.3	107.08	110.84	106.04	111.96	107.94	108.57	108.41	110.35	108.13	107.3	108.39	109.19	110.42	106.57	106.93	111.64	107.42	109.81	107.95	107.88	109.21	110.29	105.96	106.9	107.15	111.83	111.54	107.14	107.71	107.1	110.71	108.04	106.92	109.95	106.39	107.29	109.75	107.94	109.76
107.17	107.28	107.08	107.19	107.91	109.97	106.65	107.27	108.75	108.12	105.12	109.81	108.37	107.83	108.69	108.46	105.45	108.42	108.08	107.94	106.43	104.4	109.75	109.28	109.84	110.07	109.78	107.16	109.76	107.38	109.11	107.61	106.97	110.67	109.04	106.27	110.93	109.3	106.02	107.38	108.09	107.26	106.22	105.61	107.21	106.95	108.72	107.78	108.73	111.87
98.265	101.17	98.841	100.53	100.39	101.33	96.397	97.727	98.269	99.674	98.817	100.42	101.19	98.42	101.8	102.67	97.493	102.58	101.36	100.65	100.29	99.295	99.886	98.523	101.53	99.334	100.75	99.543	100.46	99.394	98.802	102.53	100.85	99.731	99.055	100.56	101.55	102.53	97.251	99.944	101.58	99.993	102.41	101.08	97.14	98.507	97.395	100.74	104.47	101.75
99.51	99.071	98.356	102.18	100.48	100.04	97.011	101.39	100.97	100.03	101.72	98.765	99.651	98.742	99.992	102	99.357	100.91	101.87	100.94	96.389	99.934	99.813	100.18	99.655	102.14	97.174	100.22	101.95	100.77	101.73	99.126	101.23	99.182	101.03	100.15	102.23	102.15	101.87	101.04	101.83	100.95	101.22	99.619	99.732	98.296	98.427	101.88	101.71	101.28
108.93	113.49	111.43	105.53	109.67	107.95	108.44	106.94	107.72	111.5	109.25	109.71	108.03	109.22	107.13	107.42	107.42	107.27	105.8	107.79	107.32	109.55	111	107.84	106.7	108.64	107.75	106.61	106.19	108.53	107.28	107.29	107.46	107.96	108.02	109.78	106.85	106.63	107.41	107.92	109.77	107.15	104.94	105.48	106.14	108.71	110.77	107.06	107.91	106.76
98.71	99.197	98.738	98.993	98.042	97.97	100.43	99.347	101.48	98.665	99.616	98.866	101.12	98.321	96.761	98.941	96.46	101.19	96.625	96.687	96.134	99.544	97.344	98.748	97.885	98.083	95.554	98.453	96.544	98.189	99.146	98.562	101.23	97.447	100.27	99.372	98.261	98.125	99.283	95.801	95.236	98.872	97.715	99.085	99.66	99.093	99.726	100.07	97.85	101.24
110.07	109.43	110.98	110.05	108.92	108.76	109.68	110.79	108.37	108.91	106.2	107.57	109.57	111.22	110.49	107.12	108.85	109.47	106.49	108.72	107.93	111.67	113.58	108.77	109.19	105.98	108.4	111.02	108.4	106.65	109.6	107.79	108.87	109.34	111.32	111.4	109.55	112.17	109.87	109.87	108.56	108.1	108.96	108.69	104.2	109.29	108.72	105.11	110.27	108.82
99.904	101.41	100.29	98.99	97.527	98.856	100.98	98.566	99.636	97.165	98.433	97.272	98.654	98.592	96.96	99.21	100.08	98.819	98.645	97.989	96.177	99.563	101.64	96.453	99.811	100	97.195	98.82	99.128	96.931	98.098	98.821	98.861	98.52	98.292	99.62	100.51	97.295	98.164	101.15	96.805	98.992	97.327	98.194	102.25	99.162	95.456	95.206	99.079	98.68
104.83	106.43	107.6	105.12	104.87	104.85	102.16	105.01	105.83	102.25	106.7	105.54	107.46	108.14	107.2	105.84	105.51	106.72	105.28	103.89	106.38	109.4	102.59	106.75	102.8	104.73	107.89	105.6	106.97	106.66	106.38	105.39	105.16	107.28	104.95	107.98	106.8	106.71	105.28	105.82	103.89	106.76	101.95	104.11	104.59	107.1	103.54	105.42	105.65	103.92
105.84	105.63	106.32	108.95	107.61	105.23	104.72	106.22	105.72	103.84	104.74	104.22	105.96	103.8	103.77	105.82	107.37	106.14	107.52	105.26	106.1	101.31	106.1	102	103.99	102.71	103.95	102.51	107.35	104.69	107.62	104.07	103.06	107.26	105.34	109.42	103.22	106.63	104.57	106.64	104.23	106.31	104.06	108.58	107.69	106.7	106.74	107.87	106.31	104.05
106.72	105.61	107.36	109.45	109.49	106.89	108.02	104.07	107.6	108.03	106.92	106.47	109.28	105.86	107.1	105.39	107.13	106.02	108.43	104.62	106.42	106.1	107.4	105.63	106.66	106.52	107.51	106.76	109.29	107.39	107.42	105.08	112.59	105.19	108.58	106.96	108.93	107.3	109.01	105.77	105.67	106.5	109.08	106.47	108.29	109.31	105.01	103.62	105.28	106.32
99.244	100.66	103.55	102.99	101.72	98.923	102.17	104.06	103.46	100.9	99.006	97.979	99.088	100.54	99.789	100.11	101.61	103.98	97.298	102.78	100.99	103.43	101.64	100.22	100.94	99.877	100.2	100.82	101.39	101.16	98.873	102.07	98.888	101.83	99.429	99.43	99.502	102.45	100.24	99.35	95.48	98.5	100.9	99.188	99.757	100.5	99.218	101.02	100.52	98.057
104.16	104.7	105.36	106.41	103.73	103.98	106.6	105.39	107.83	108.29	103.3	104.99	104.99	106.16	106.51	106.49	106.51	102.69	107.8	102.93	106.96	106.36	106.92	107.04	105.62	107.57	100.86	103.76	106.87	104.57	106.9	108.24	105.67	104.71	105.71	104.56	104.26	102.74	102.61	109.4	105.69	108.26	105.67	104.86	103.72	106.42	107.27	103.74	107.46	105.12
102.14	106.89	104.83	105.83	107.42	101.71	107.03	107.22	104.13	105.13	105.13	103.71	106.08	106.47	104.33	105.67	104.76	107.3	108.61	106.92	106.92	102.41	101.81	105.2	109.26	104.67	102.45	106.06	105.04	104.9	104.83	107.69	104.34	106.79	104.09	107.83	106.67	105.48	106.76	100.95	107.57	104.79	105.77	104.94	106.92	104.65	102.85	103.95	104.27	103.19
109.27	108.84	110.02	111.75	109.41	106.99	107.58	105.68	109.59	107.33	109.14	108.68	105.83	108.81	112.44	106.65	108.49	104.38	104.54	107.75	107.43	106.76	108.46	108.58	108.29	109.57	105.41	106.99	106.37	107.1	109.44	107.19	109.74	107.93	106.36	107.68	107.24	108.68	106.94	106.46	106.79	106.62	109.76	106.27	105.35	110.76	109.06	108.06	109.62	107.65
106.66	102.45	104.89	104.99	105.33	104.57	108.33	104.99	106.49	104.31	103.86	109.42	105.87	104.74	108.36	104.28	107.25	104.38	108.65	105.87	106.82	106.42	109.19	107.07	105.65	106.4	102.99	105.52	105.56	107.21	107.5	107.22	107.48	105.55	105.25	104.22	104.91	104.48	104.97	107.46	107.05	109.64	106.05	105.44	108.53	102.69	105.89	106.62	102.3	104.37
108.8	108.59	108.41	104.99	108.26	107.59	106.47	105.98	107.87	106.52	109.08	109.57	108.7	107.03	110.47	110.43	108.28	110.63	109.79	105.55	106.18	110.58	105.56	105.24	107.16	107.15	108.1	104.72	108.27	109.8	106.08	109.39	110.32	108.79	109.8	107.43	109.09	108.07	109.1	112.26	109.61	107.54	110.02	110.61	111.11	109.43	107.05	109.77	110.18	110
103.21	103.21	104.86	107.45	106.49	102.53	105.66	107.14	105.53	106.6	106.32	107.31	102.03	105.06	110.07	104.55	106.53	107.92	108.82	106.98	105.47	104.35	109.03	108.68	105.98	103.19	103.28	102.29	108.06	109.22	106.46	106.63	106.56	102.06	105.36	105.09	107.54	106.54	105.51	103.93	106.46	107.65	109	107.2	108.76	106.04	104.49	111.25	107.99	103.91
101.35	105.7	101.42	98.245	100.68	102.09	101.91	97.055	100.17	103.82	102.69	99.501	95.675	99.071	98.483	101.72	97.135	98.684	97.664	99.395	101.91	100.77	100.38	99.472	97.449	102.3	103.79	99.085	99.623	101.48	101.06	100.48	101.25	103.15	99.664	101.51	101.57	104.28	99.443	103.12	98.956	100.45	101.07	99.393	100.08	101.25	100.33	95.774	101.78	100.96
106.14	104.94	105.67	107.18	106.62	104.71	106.41	106.41	108.08	107.94	107.97	105.19	106.34	105	108.1	107.73	105.24	103.63	104.44	108.25	105.76	108.6	107.58	108.71	108.3	104.91	108.06	105.74	107.19	107.36	107.9	108.59	107.69	104.23	106.19	105.4	105.94	105.7	105.8	107.65	104.07	106.4	105.03	106.25	103.13	103.93	107.55	107.27	106.06	107.16
97.297	98.389	94.789	101.08	98.845	99.198	98.131	98.912	96.455	98.004	97.87	98.91	95.171	99.337	99.647	97.666	97.606	98.288	99.137	99.825	98.484	100.03	100.09	99.935	95.481	99.976	97.589	98.103	103.54	99.299	103.11	99.591	100.5	97.166	97.276	102.22	98.233	95.753	98.054	97.283	95.053	94.428	97.055	99.457	97.271	99.19	94.65	97.562	98.13	99.692
106.82	104.29	105.71	104.67	107.11	105.65	106.57	103.39	106.98	104.49	105.42	99.815	103.85	106.38	102.96	104.7	104.96	106.89	106.65	101.94	105.03	105.38	105.91	105.6	108.05	107.01	103.2	103.87	107.26	104.16	105.44	104.89	104.35	105	101.82	104.08	106.73	104.96	105.53	106.56	106.33	105.19	102.65	108.52	104.59	107.97	107.58	105.17	104.04	107.75
93.917	96.108	99.232	98.322	98.387	99.927	99.216	101.71	98.759	101.56	98.829	97.007	97.06	95.382	99.706	96.884	98.723	97.108	99.331	99.507	99.511	96.985	96.75	99.544	97.3	97.887	97.541	95.918	99.459	97.267	95.646	100.38	98.434	98.789	95.53	100.82	98.018	97.548	102.25	98.602	97.054	98.711	97.404	100.56	95.553	99.6	98.216	98.29	98.657	101.13
102.88	105.09	106.01	107.42	103.9	106.01	105.08	107.93	103.43	105.67	107.63	105.62	103.65	103.24	107.87	102.33	103.48	107.9	105.28	104.34	106.23	103.53	105.2	105.74	105.97	106.24	106.4	104.04	105.13	105.26	105.1	103.17	106.11	107.31	106.91	108.83	106.8	106.26	105.17	109.37	105.98	104.11	107.01	105.39	108.27	103.41	104.31	104.22	105.6	107.2
97.972	98.701	99.558	97.465	99.869	97.182	100.15	97.229	99.817	100.17	100.64	96.269	96.882	98.149	100.11	98.121	99.717	98.488	97.123	98.442	96.748	100.87	97.323	99.573	97.99	99.093	98.644	97.166	100.02	99.684	98.271	100.22	98.258	99.662	100.56	100.63	97.734	99.396	98.55	98.08	96.368	100.21	99.073	99.667	96.908	101.69	101.71	99.437	102.44	94.122
106.71	105.56	105.52	106.73	104.41	108.9	104.72	108.9	105.28	106.75	108.38	107.79	104.3	104.47	108.28	106.43	104.97	107.67	110.07	107.71	105.24	104.76	107.3	105.9	106.75	107.93	104.75	106.32	108.41	106.2	105.6	107.63	104.43	103.57	106.67	107.18	106.36	109.41	104.21	106.08	106.4	105.98	108.64	107.6	106.04	107.52	107.72	106.74	105.63	106.85
105.34	107.87	106.74	104.76	109.88	110.97	108.79	107.88	107.86	107.91	104.96	107.14	105.83	110.45	108.07	106.75	107.58	106.38	108.85	106.4	107.44	105.62	110.17	107.8	106.33	107.4	106.85	106.5	104.59	105.56	108.97	105.89	104.62	105.58	106.43	108.37	108.57	105.22	106.26	103.41	106.98	107.28	105.06	108.42	108.48	106.26	107.52	106.87	107.65	106.37
104.38	106.83	104.74	104.92	105.68	107.54	103.55	105.12	107.9	105.84	106.42	104.49	104.91	104.87	105.21	106.32	103.74	104.08	106.45	106.12	104.65	105.13	104.25	107.25	108.04	106.72	104.54	107.89	104.63	105.26	105.93	106.06	104.87	107.17	104.07	110.54	106.28	107.71	103.71	105.08	101.49	107.16	106.9	106.46	106.87	107.05	106.86	103.43	108.03	108.49
103.74	107.52	107.01	105.27	106.57	108.34	108.29	106.65	105.55	104.15	104.65	106.78	105.8	105.41	105.09	108.02	107.68	103.8	107.34	105.1	103.93	106.98	103.81	105.78	106.2	105.23	102.54	105.56	103.37	103.37	106.33	105.76	106.56	106.66	108.15	105.69	107.4	106.06	105.25	107.41	106.61	104.09	103.76	104.38	105.93	108.51	104.22	102.37	105.43	104.94
102	103.73	107.42	104.01	106.24	102.78	103.93	103.22	104.74	104.24	106.47	102.54	105.55	105.62	105.33	104.03	106.37	107.43	104.62	106.23	107.26	107.21	107.92	106.19	102.03	104.93	108	107.56	103.84	103.39	107.28	103.67	106.39	107.46	105.93	104.03	103.4	107.16	104.67	106.65	105.4	106.08	108.69	107.8	105.51	105.19	107.93	106.02	106.5	106.98
105.75	106.53	104.2	105.58	106.7	103.04	106.42	107.73	105.29	104.47	102.26	105.34	105.89	101.48	106.08	106.92	108.29	104.75	105.38	104.72	107.82	106.8	103.87	103.41	105.86	105.12	106.04	107.47	105.47	103.43	106.25	105.62	108.38	104.42	105.12	105.32	105.35	105.35	109.18	109.04	104.36	104.41	105.71	105.33	107.06	102.07	105.24	106.05	102.84	107.83
99.736	98.538	98.561	97.975	99.574	98.134	98.032	97.646	97.838	98.982	98.214	98.044	99.311	99.41	98.721	100.3	95.798	97.838	94.944	100.25	100.17	99.609	101.88	98.64	101.4	99.565	96.007	97.252	98.961	98.597	96.057	96.861	96.554	96.014	98.519	97.81	96.949	98.503	99.74	95.377	99.503	99.441	98.508	99.411	100.07	97.734	99.275	100.95	97.812	97.885
106.22	109.13	109.25	110.71	108.26	107.08	107.65	106.56	107.64	106.5	108.02	108.44	107.42	107.6	107.36	109.39	105.49	108.26	106.69	107.91	107.85	104.2	110.16	110.11	110.91	107.56	110.31	108.01	108.76	107.43	107.45	109.56	107.92	106.5	106.16	106.6	108.39	110.81	106.43	107.35	108.42	109.1	107.33	107.79	110.18	106.63	110.73	106.23	107.97	109.98
99.052	97.495	98.655	98.51	102.79	99.974	103.55	98.312	101.88	101.51	98.84	102.26	100.58	98.981	102.02	100.53	98.891	100.91	101.15	97.996	101.74	102.48	100.62	99.946	101.59	102.19	98.166	101.75	101.61	100.8	100.44	101.1	98.319	100.44	99.931	99.089	103.23	100.61	97.518	101.97	105.96	102.65	102.2	100.23	99.465	99.3	99.315	102.09	101.3	100.34
99.8	101.4	102.59	99.409	101.67	102.25	99.564	101.46	100.08	97.678	100.47	99.842	99.18	101.35	97.926	98.572	104.72	102.09	97.79	101.4	102.05	99.212	103.2	98.43	101.76	96.808	101.98	101.24	99.382	101.4	101.73	100.99	98.594	101.21	100.71	102.96	100.52	103.63	99.408	101.25	100.71	98.711	101.05	100.86	99.772	99.9	102.84	99.376	100.98	100.7
98.767	95.9	100.84	98.396	99.901	97.033	98.124	97.724	97.392	96.059	97.022	98.82	98.923	98.373	97.424	98.588	98.864	95.487	97.892	98.333	96.621	95.88	96.71	99.325	99.175	98.041	99.227	97.25	96.63	97.95	103.01	100.1	97.328	96.75	99.591	98.486	100.26	100.62	97.523	97.385	97.75	97.809	95.855	96.876	99.981	98.932	99.476	97.686	100.79	97.076
106.68	110.31	105.72	107.03	108.19	107.21	108.34	109.43	108.73	108.56	110.29	105.42	108.32	107.11	106.82	103.76	107.29	110.07	107.64	106.68	107.67	108.43	105.03	105.63	107.91	107.22	107.81	106.55	110.95	109.26	108.57	108.04	110.47	105.76	105.72	105.52	106.09	108.01	106.89	110.19	106.66	109.61	104.98	108.38	110.42	108.06	107.19	107.39	108.34	107.24
98.212	100.19	98.99	97.73	97.446	99.902	100.39	96.64	97.034	96.595	97.402	95.829	101.05	96.212	99.044	96.596	98.126	96.407	98.486	100.19	99.467	97.147	98.411	97.984	97.709	96.347	99.451	99.977	101.34	97.63	99.401	97.302	97.134	98.286	101.35	99.127	98.93	96.569	98.429	98.195	96.044	96.765	97.615	97.189	98.699	100.2	97.647	98.457	98.579	99.591
100.37	98.691	99.039	97.821	97.457	98.293	101.34	96.861	97.719	97.904	99.233	99.719	99.616	95.053	96.945	99.085	97.606	97.749	97.056	96.919	99.203	97.377	96.122	95.675	101.15	99.351	97.405	102.54	98.516	97.409	98.358	97.856	96.553	97.196	96.414	97.653	96.416	96.679	96.791	98.281	99.32	97.541	100.5	99.717	96.483	96.726	97.124	98.706	99.004	98.722
108.89	105.3	105.06	106.48	103.08	102.77	106.91	106.96	105.22	106.7	105.1	108.1	103.58	107.07	105.82	106.37	104.23	103.75	106.5	108.74	103.24	104.05	102.18	105.29	107.31	103.82	109.16	105.44	103.56	106.41	106.56	107.66	105.34	106.82	105.25	106.07	106.17	104.7	107.58	107.92	106.74	104.42	106.72	104.56	105.78	105.24	107.28	103.34	106.87	104.68
94.492	95.804	97.339	100.37	97.388	99.361	98.91	99.751	97.755	101.98	101.96	100.16	100.85	100.35	97.453	98.29	99.591	97.606	98.448	97.984	96.421	98.889	99.146	100.71	96.259	100.71	100.29	99.338	96.042	97.641	97.345	96.458	97.226	98.455	98.783	100.31	97.677	98.66	95.037	101.18	101.02	98.757	101.57	98.065	97.833	100.67	96	100.35	100.89	97.379
96.769	99.162	97.79	98.793	97.822	99.076	100.22	96.133	98.526	95.553	98.342	99.033	99.133	98.488	97.705	95.524	97.073	100.32	97.968	101.71	96.873	95.941	96.911	101.06	99.007	100.49	98.592	95.864	97.82	98.94	101.97	102.26	100.12	98.993	101.12	98.188	98.682	100.65	96.12	97.455	99.179	96.987	102.5	96.146	94.72	99.413	99.705	101.1	95.448	97.042
100.46	103.59	102.12	101.82	101.97	100.22	98.648	101.56	100.48	97.245	102.92	99.805	101.93	99.548	102.38	102.22	99.882	99.475	101.62	99.696	96.564	102.39	100.73	102.81	98.001	99.929	98.753	100.01	98.93	100.21	99.085	101.22	98.513	103.11	99.97	100.42	101.9	99.547	103.9	101.38	101.68	98.887	100.31	100.59	100.62	104.27	101.92	100.98	102.84	99.632
106.57	107.12	109.64	107.59	108.08	108.63	106.96	106.66	106.78	108.02	107.92	109.46	108.51	110.39	109.23	108.33	108.75	108.65	106.6	109.49	110.33	105.06	105.69	110.18	109.06	108.21	109.27	107.87	107.93	109.2	109.08	110.65	108.93	107.25	106.66	108.92	109.59	110.26	109.34	105.79	109.76	107.72	108.14	109.08	108.03	106.37	104.04	106.8	104.26	107.56
109.57	108.87	109.72	106.15	109.12	108.16	107.54	108.19	109.05	107.08	106.15	110.56	105.19	109.07	110.7	111.63	110.44	107.68	108.46	108.4	110.11	106.32	104.6	107.84	112.61	107.97	108.38	104.72	109.63	107.72	108.09	106.25	108.88	108.3	105.28	107.75	104.23	105.59	110.58	108.11	109.17	109.71	108.19	106.49	110.25	104.65	107.89	111.24	107.14	110.52
100.84	94.997	99.688	97.95	100.95	95.83	97.81	98.932	101.81	97.955	101.43	100.61	96.241	97.611	96.882	101.4	95.25	96.879	97.161	98.808	100.56	97.726	98.551	97.005	99.264	98.923	99.104	98.833	98.504	99.864	100.47	100.71	98.941	102	104.92	98.973	97.634	100.91	97.827	100.01	99.548	101.35	99.646	98.806	100.86	99.509	97.234	99.779	99.014	101.73
107.87	104.28	106.94	107.71	100.61	103.43	106.36	107.34	106.88	103.86	102.85	104.52	104.71	106.1	107.03	106.28	100.36	104.6	103.66	107.48	108.93	105	105.11	103.79	105.43	106.72	107.71	105.39	106.46	104.61	105.88	106.9	104.63	105.43	105.63	108.39	106.23	107.92	108.23	106.84	105.5	104.37	105.08	107.68	104.7	108.11	105.05	107.23	107.3	106.51
109.71	105.32	106.21	107.51	109.41	110.98	108.48	108.07	104.54	104.88	108.76	107.06	107.61	107.2	104.73	107.4	105.72	106.92	107.25	107.41	109.93	111.47	107.61	105.67	109.36	110.45	106.01	107.55	109.47	106.71	110.67	109.58	109.7	107.03	110.04	110.72	106.86	107.76	107.49	111.13	105.7	109.61	108.86	109.43	107.34	104.93	107.23	109.75	107.65	110.25
106.16	106.93	108.33	110.04	108.04	103.8	110.2	106.12	107	109.87	107.88	106.52	109.48	109.17	107.76	103.22	109.73	109.37	104.5	106.21	107.14	104.87	111.36	109.18	106.89	110.62	106.97	108.85	108.57	109.76	106.48	105.58	109.67	107.57	107.59	105.58	109.25	107.46	109.52	107.61	107.56	109.6	107.91	105.17	109.91	103.11	106.76	108.17	106.48	105.82
103.4	106.05	105.06	106.1	105.66	106.15	106.24	105.81	103.88	105.25	107.2	104.21	104.5	102.17	103.51	108.95	106.64	107.89	106.32	100.98	106.66	104.61	106.1	107.14	107.07	106.37	107.2	104.79	105.32	102.98	106.48	103.21	107.26	107.78	104.93	104.74	104.24	108.26	106.15	100.91	102.37	105.37	108.14	107.21	106.77	106.7	105.23	106.53	104.88	105.69
106.94	105.5	109.64	107.94	103.59	107.79	110.1	108.88	110.23	107.99	107.7	108.7	107.58	108.83	109.89	108.97	109.89	108.52	109.04	105.55	109.24	106.61	108.62	109.88	106.83	108.1	108.73	106.17	107.5	107.7	107.42	107.87	110.77	106.24	107.58	106.85	107.52	108.84	107.08	108.87	106.49	110.37	108.81	105.36	108.66	109.75	109.06	109.4	107.86	109.34
102.59	105.78	105.32	106.5	107.28	105.04	104.72	107.16	105.5	105.97	103.18	103.97	101.3	106.86	109.26	105.32	107.51	105.15	107.51	107.25	104.24	104.96	105.92	103.93	105.67	102.47	104.53	106.63	106.37	106.1	106.4	105.88	106.26	106.95	105.62	104.11	105.54	106.74	105.91	103.59	108.85	106.95	106.29	104.61	105.32	103.07	103.76	106.82	103.83	106.46
105.57	106.41	107.6	109.44	108.3	106.44	109.83	108.71	110.61	108.9	106.39	103.93	106.76	108.34	106.51	108.1	105.82	106.53	107.02	109.5	106.65	106.28	109.03	107.75	109.46	107.68	105.73	111.3	105.67	108.97	105.73	106.1	106.71	106.83	109.95	108.52	105.79	110.08	107.02	108.13	109.1	108.41	106.13	105.2	109.13	105.69	107.22	109.43	106.63	108.26
100.23	99.993	103.27	100.71	101.25	100.09	100.74	100.61	99.302	99.625	101.96	99.56	102.13	100.38	98.857	100.46	95.733	100.09	101.38	101.71	99.65	103.86	102.88	101.66	101.14	97.559	97.74	102.08	102.49	100.36	102.25	99.853	102.7	102.42	100.64	102.36	99.694	101.3	100.8	100.82	98.544	98.519	101.35	102.75	102.54	98.947	100.96	103.42	102.36	103.71
99.911	101.96	100.44	101.58	98.637	100.78	100.95	100.77	99.381	102.98	100.09	100.66	100.23	99.541	102.7	98.206	103.37	97.151	99.685	99.112	100.85	97.213	99.603	101.07	100.68	96.152	103.01	95.272	99.998	100.91	101.66	100.08	98.954	101.24	99.743	98.096	98.901	101.18	99.167	101.13	103.39	99.418	99.775	101.43	98.546	100.95	102.03	99.074	102.36	101.44
105.58	106.71	107.71	105.59	106.42	104.35	104.15	104.88	109.34	106.53	104.66	104.98	102.32	105.49	108.7	105.52	105.61	108.97	106.85	105.01	109.8	106.77	103.55	103.95	104.97	106.61	108.38	103.57	103.92	105.11	106.21	104.08	107.58	107.65	105.15	104.74	103.97	107.43	103.04	102.5	106.82	104.9	104.3	104.9	105	105.46	105.78	103.25	102.5	105.91
96.908	98.472	93.788	96.595	96.193	100.85	100.08	97.683	100.29	98.919	101.71	95.056	99.072	96.889	98.57	98.875	96.226	100.87	99.031	95.236	96.258	98.848	95.907	96.535	98.499	95.988	96.163	98.938	97.125	94.628	96.704	98.28	101.01	95.527	96.595	100.84	94.633	99.782	98.964	97.922	100.76	101.26	98.888	97.847	97.489	97.493	95.327	98.843	100.83	98.264
107.92	108.96	108	106.67	105.98	105.74	108.22	106.22	106.29	108.52	108.13	106.99	106.56	105.38	106.39	109.78	108.33	110	106.66	110.68	105.97	106.76	106.36	108.78	108.93	107.44	108.09	109.4	109.93	107.99	107.22	108.91	107.86	107.39	106.86	106.33	110.11	104.88	109.77	107.26	110.83	109.56	108.58	107.76	109.14	106.59	110.85	105.01	108.18	106.76
107.19	106.13	106.67	107.06	104.59	104.64	107.76	103.68	108.85	108.22	102.27	104.3	107.22	105.53	106.01	104.16	107.93	108.34	102.54	105.74	107.87	104.03	107.63	105.66	103.87	107.86	102.08	103.87	106.44	106.95	107.54	104.21	105.52	109.35	108.8	107.15	106.89	109.55	107.17	104.77	106.85	105.83	106.11	110.48	106.75	104.25	104.14	104.05	103.72	105.29
104.35	104.48	107.33	106.29	104.44	105.42	103.14	107.79	106.35	104.45	105.61	106.82	104.29	102.06	105.22	104.68	105.03	107.5	106.08	103.86	107.53	103.63	108	104.28	106.9	105.18	103.89	107.7	105.4	102.74	106.31	104.02	105.07	106.03	107.16	108.73	109.45	106.88	105.88	108.18	107.69	107.21	103.1	105.97	106.1	106.82	103.54	104.24	110.38	105.07
108.72	107.63	110.36	109.02	105.86	108.56	109.32	108.59	108.89	108.96	109.97	109.93	107.14	109.16	108.23	105.82	108.89	108.16	110.78	107.32	107.77	111.26	110.54	109.16	107.47	111.59	108.38	108.26	106.27	106.32	109.8	106.67	108.32	109.56	105.12	108.97	108.84	106.94	109.25	107.43	106.57	106.8	108.42	110.66	106.36	109.33	109.43	104.69	104.3	106.91
106.04	103.89	104.2	106.26	105.23	103.76	106.12	105.15	104.66	106.84	105.76	103.04	103.42	105.81	108.3	106.99	103.78	106.13	103.4	107.06	105.55	107.11	106.39	103.82	105.48	105.13	104.98	104.88	106.24	105.18	105.67	105.74	102.59	108.63	106.05	107.14	107.47	106.24	104.44	106.61	106.78	104.92	103.22	108.93	103.15	104.86	107.87	103.6	107.02	108.83
108.39	108.8	111.21	109.86	109.46	106.82	109.04	105.71	108.11	110.69	107.56	111.88	107.85	107.03	107.78	106.08	109.99	109.32	104.42	104.88	108.23	114.33	108.8	110.22	109.24	106.73	106.13	109.95	108.9	107.31	107.34	106.82	104.48	107.57	107.6	110.59	111.1	109.17	107.28	107.14	107.31	110.26	107.7	108.89	107.63	109.13	105.67	107.47	108.15	111.5
107.47	106.09	107	101.91	107.21	104.72	105.99	105.03	103.08	105.35	103.89	105.77	106.18	106.23	108.62	106.61	106.44	104.21	106.24	104.88	106.09	102.92	108.6	102.32	106.48	106.13	104.02	103.77	106.92	102.74	108.26	104.96	105.79	107.52	105.73	107.81	104.91	106.01	104.47	106.07	106.61	104.49	105.93	103.68	105.75	105.35	106.44	107.92	104.9	101.47
107.17	106.28	105.16	101.78	104.89	106.35	104.7	105.97	105.01	104.56	105.18	109.21	108.57	106.89	103.74	106.2	106.4	107.57	106.49	106.65	104.03	105.65	103.9	107.47	105.12	107.06	104.12	106.25	103.8	106.5	106.19	104.55	106.22	107.21	106.77	105.59	105.55	108.24	107.25	107.14	109.16	102.35	108.67	107.31	107.79	107.25	104.76	104.94	108.62	108.11
107.95	107.11	105.82	108.16	106.23	106.06	104.48	104.95	107.29	104.97	105.67	103.62	107.24	104.84	105.07	105.42	106.19	108.22	105.48	106.31	106.8	107.17	105.65	105.58	105.07	105.31	107.51	103.14	104.06	108.96	103.87	106.47	105.4	106.48	104.76	102.61	103.66	106.57	104.83	103.12	106.89	106.16	107.21	106.18	101.7	105.52	106.37	107.03	103.73	109.15
103.79	103.6	106.19	107.75	107.49	106.73	103.8	105.38	105.75	108.55	103.45	105.5	104.47	104.83	104.82	103.86	108.62	107.29	107.66	104.64	108.38	106.46	107.33	105.07	107.59	107.87	106.99	103.51	108.03	105.73	106.95	104.96	104.57	106.97	104.95	105.88	107.61	108.21	103.67	105.26	106.26	107.49	110.71	107.93	107.2	105.76	106.83	105.13	109.29	108.58
108.9	106.59	106.45	108.09	107.95	111.22	109.81	110.81	106.95	110.24	109.56	104.73	105.89	108.31	110.74	108.16	107.53	108.06	106.1	106.45	107.12	107.8	109.82	109.4	106.27	105.41	108.36	106.44	108.26	108.82	110.39	106.84	105.84	107.06	105.93	106.05	108	104.74	109.92	108.19	109.31	106.62	109.09	106.63	112.77	108.44	108.14	108.65	106.81	105.02
104.55	103.5	106.09	106.72	104.71	104.32	106.5	103.84	103.72	101.91	105.86	106.31	106.35	104.49	106.06	104.34	106.44	103.79	104.85	109.01	103.63	105.15	103.53	103.26	107.28	105.31	105.31	107.4	104.52	105.56	107.76	102.44	106.4	105.38	105.93	106.42	101.94	106.18	104.86	107.1	107.08	101.7	105.4	103.89	106.5	106.56	104.8	103.63	102.01	104.38
109.67	113.17	111.35	106.82	111.66	108.73	113.19	111.32	111.29	109.86	109.64	107.73	108.36	110.58	111.13	111.61	109.41	111.24	112.04	108.4	108.75	110.22	110.36	105.78	111.26	109.31	112.93	108.84	110.78	110.19	111.39	112.4	109.55	112.75	109.61	110.72	109.7	108.31	111.07	108.75	108.42	106.21	109.32	109.24	112.78	110.68	112.33	109.92	112.12	109.67
110.02	109.07	108.44	106.56	110.86	109.13	104.89	105.46	109.14	106.9	110.37	110.9	109.33	109.06	109.19	109.76	105.86	106.29	104.79	108.68	106.13	105.95	107.48	110.96	108.07	109.69	108.22	107.88	106.35	107.09	110.01	107.93	107.91	109.24	108.87	106.23	110.72	108.83	105.57	107.27	109.19	108.32	106.73	104.94	109.28	110.48	110.8	108.94	109.79	108.1
110.19	111.22	106.73	106.2	110.58	106.2	109.55	107.96	102.93	107.08	108.53	109.93	107.33	108.05	108.32	105.62	109.36	106.53	108.74	109.83	105.55	108.03	108.72	109.67	112.49	109.19	109.45	106.51	108.68	107.91	106.64	109.25	111.13	107.09	110.46	109.33	105.15	109.56	106.09	109.9	109.4	111.85	107.18	111.17	107.94	109.36	109.89	107.27	107.17	110.72
106.87	109.08	110.54	109.3	104.26	108.75	107.57	108.3	105.28	110.22	105.72	105.68	107.47	105.49	107.48	105.96	104.77	105.33	105.77	106.08	105.96	107.73	106.31	107.93	108.2	105.06	106.77	104.85	103.74	107.32	105.8	107.76	104.52	109.9	107.12	105.47	105.81	111.69	106.45	104.09	107.69	104.99	108.22	105.55	107.8	108.3	105.06	107.67	107.14	109.19
98.71	96.229	98.004	101.11	95.799	97.513	97.437	99.683	100.56	97.797	97.82	98.599	98.146	97.34	97.948	99.015	96.862	97.466	96.915	95.197	96.889	98.363	96.712	96.696	96.887	98.075	100.55	96.695	98.674	99.625	97.766	99.568	98.992	100.75	97.911	98.434	99.316	98.75	98.295	97.15	95.804	98.065	97.774	94.753	98.658	99.432	97.553	98.058	97.945	97.03
99.681	98.528	105.14	99.707	103.24	99.652	99.676	97.828	101.34	99.714	101.07	100.73	101.27	101.58	100.71	99.164	99.642	99.757	100.61	99.768	101.24	99.035	101.41	100.14	100.09	100.72	100.9	101.23	101.5	98.198	99.543	100.64	98.383	101.83	100.14	96.475	96.556	102.63	101.37	98.843	100.68	101.61	100.12	101.03	99.157	100.98	100.56	103.08	100.44	102.85
108.04	107.92	108.11	107.47	107.15	108.64	111.48	108.85	106.29	109.79	108.03	108.78	109.34	107.63	107.72	112.03	110.97	105.42	104.34	108.5	108.4	109.19	109.65	109.38	108.8	110.41	109.4	112.31	105.62	107.27	109.55	110.65	110.16	105.16	106.84	107.83	110.66	108.78	107.14	110.93	109.31	108.44	108.14	108.36	103.92	107.67	108.09	107.98	106.7	111.01
108.95	108.49	107.11	104.32	106.57	109.75	105.48	109	109.4	106.62	107.65	105.6	108.35	111.6	106.38	106.28	106.24	106.93	104.96	109.01	108.51	110.4	110	106.79	108.25	103.21	110.11	108.63	108.94	110.63	109.63	109.99	108.01	106.93	107.18	109.56	106.31	107.86	109.92	109.8	107.15	107.7	108.54	110.03	106.77	107.32	110.14	110.02	108.09	111.48
104.66	105.81	108.28	108.82	106.69	104.19	108.69	102.84	105.75	104.03	103.89	106	106.06	107.96	106.26	106.39	108.56	105.19	105.1	106.07	109.05	107.03	107.78	103.2	103.76	110.09	107.22	108.19	106.95	106.55	107.55	108.05	107.5	106.34	105.52	108.29	105.95	105.55	105.19	106.37	104.64	105.44	104.47	108.08	106.29	109.05	105.91	105.2	106.95	103.83
100.19	97.281	100.02	97.932	99.587	98.835	100.76	101.36	98.684	97.151	100.35	98.373	98.536	98.123	96.641	102.96	97.96	96.985	96.758	99.301	98.914	100.22	98.509	97.645	101.59	98.007	99.308	98.372	101.97	100.5	100.38	100.31	98.477	99.181	100.63	96.484	96.369	98.727	97.336	101.28	98.622	99.036	99.266	97.834	98.017	100.5	99.542	103.3	96.139	100.41
104.12	108.08	107	108.24	106.36	102.94	107.58	104.35	106.34	107.07	105.49	106.14	106.4	104.04	106.81	106.91	106.06	107.73	104.34	106.35	109.53	109.98	105.02	107.48	105.97	106.32	108.24	108.1	103.73	105.18	108.54	111.25	107.6	104.22	108.71	105.63	106.47	108.09	105.9	106.66	107.51	107.92	104.89	106.89	105.41	108.39	105.4	106.46	107.26	103.97
105.74	106.53	103.72	103.83	109.65	103.47	104.16	106.11	106.81	107.91	107.33	105.82	104.22	104.46	104.89	107.73	108.64	106.24	107.77	107.61	101.48	107.54	104.26	103.36	107.62	107.84	105.6	102.12	108.1	106.45	107.05	106.53	106.3	103.92	106.01	107.62	106.5	105.85	103.86	110.31	106.95	105.8	103.05	108.08	105.46	106.71	105.32	105.72	107.31	108.69
108.56	106.52	110.24	106.39	109.98	104.8	107.33	105.77	109.52	107.57	110.06	108	105.97	108.64	106.93	111.51	107.15	109.03	107.84	109.39	107.75	107.07	107.89	108.09	107.8	107.1	107.48	107.47	110.68	106.43	109.77	106.62	107.17	103.89	106.04	106.92	110.02	108.38	109.81	105.9	107.5	109.67	107.83	107.29	109.55	106.97	104.65	108.97	108.69	105.33
106.69	105.86	107.21	106.25	109.13	108.94	107.89	110.72	109.52	107.42	105.77	109.79	108.98	107.18	107.59	106.77	105.3	107.59	108.17	105.73	109.59	107.32	108.11	108.66	105.58	108.96	107.17	111.57	108.42	106.55	107.81	107.24	108.2	107.56	110.42	107.25	107.48	107.66	109	109.27	104.38	109.63	107.88	107.71	111.56	110.42	110.03	105.72	105.64	108.78
106.81	107.21	106.94	102.78	104.19	105.99	104.39	107.82	104.37	104.13	107.29	104.96	103.65	104.39	104.25	105.55	108.02	106.62	102.85	104.78	105.55	111.7	108.47	101.32	105.95	107.31	108.09	105.01	104.85	103.54	105.68	104.16	107.51	103.79	107.74	106.11	108.04	103.34	106.89	106.79	106.35	103.64	106.66	104.63	107.12	105.93	103.27	105.3	105.78	106.58
109.24	107.73	108.55	107.4	108.1	108.91	106.65	110.73	111.54	108.56	107.74	106.57	105.53	107.16	107.97	108.65	109.94	106.19	106.11	105.4	106.92	110.54	104.69	107.62	106.77	111.22	110.18	106.59	105.49	106.98	109.22	107.74	110.62	109.21	107.88	108.28	107.21	108.57	112.22	107.94	107.85	107.18	107.11	108.53	107.92	107.37	109.73	109.63	110.92	109.41
105.73	106.57	110.55	106.16	108.28	106.34	105.54	107.35	104.54	104.35	108.07	107.87	108.2	106.58	104.9	107.43	109.18	107.44	107.84	105.58	107.04	105.53	106.2	102.7	108.72	107.29	107.89	107.71	106.2	106.61	104.36	108.92	103.91	104.9	106.61	103.93	106.35	107.23	110.52	108.21	105.3	105.48	106.94	106.91	104.76	106.8	109.08	107.43	104.5	106.75
106.16	107.85	106.89	107.7	107.61	106.98	108.39	107.87	104.02	105.24	107.27	104.83	105.13	106.83	104.88	106.23	106.32	105.82	101.38	107.76	106.09	103.76	105.21	107.52	106.8	106.79	108.52	105.74	104.45	104.5	103.86	103.8	107.99	107.02	108.72	108.74	106.41	107.63	106.93	105.83	104.96	105.79	107.18	105.95	105.72	106.02	107.13	105.31	106.33	106.16
109.73	104.12	109.14	107.29	108.04	112.23	109.91	108.24	106.55	110.35	106.45	105.88	107.19	108.92	109.37	106.24	104.48	106.73	108.45	108.68	109.28	108.81	109.16	107.72	107.51	106.92	105.98	110.15	108.17	105.3	108.57	110.2	105.09	110.71	107.3	107.47	107.68	108.51	109.31	107.04	108.66	108.85	105.39	104.47	105.01	104.11	107.79	108.9	107.16	107.51
105.39	106.41	109.84	108.66	108.64	103.75	109.57	108.55	110.45	109.52	106.56	109.91	111	109.58	106.72	107.49	107.4	108.34	108.86	109.37	104.42	106.91	107.5	108.11	111.52	103.28	107.17	107.86	108.45	110	106.35	106.04	108.66	110.29	107.45	105.46	106.4	106.34	109	107.09	106.37	110.59	105.79	108.21	106.61	108.71	108.58	110.32	107.64	109.03
105.02	108.64	105.13	105.88	107.9	101.9	106.7	105.62	105.37	104.99	110.09	105.5	105.1	107.43	105.55	104.66	108.78	107.76	109.88	106.19	106.46	107.56	106.84	108.02	105.37	109.89	108.33	105.64	105.74	103.95	105.25	104.44	105.46	108.21	107.88	105.05	106.6	103	107.97	104.63	105.53	106.46	107.6	105.68	106.51	105.01	104.07	104.41	107.41	110.19
109.95	107.03	109.4	110.06	108.94	107.07	107.2	107.03	106.62	108.72	107.78	107.83	110.75	106.68	110.17	108.54	109.84	111.82	108.28	106.95	110.67	113.02	104.01	109.68	109.55	110.61	106.32	108.05	109.04	107.33	105.89	106.27	106.04	104.58	109.63	104.95	108.9	109.15	105.26	107.84	108.59	107.88	107.45	108.93	105.65	108.46	107.3	108.26	107.51	110.75
106.67	105.41	110.25	107.92	107.73	105.2	111.71	106.5	107.26	106.95	108.1	107.95	107.45	110.3	107.07	109.99	107.95	110.12	109.38	108.89	108	106.42	105.51	106.89	108.2	104.75	109.26	110.25	105.63	111.1	106.37	109.06	105.92	105.6	111.9	106.06	107.27	109.02	107	109.5	109.86	109.65	105.02	107.72	109.32	107.64	108.18	108.1	113.07	108.02
112.38	109.65	110.67	110.27	113.5	111.33	112.44	107.9	111.11	112.86	111.48	109.45	111.93	110.33	109.72	112.77	108.04	112.13	112.52	110.43	112.1	107.45	111.33	111.48	110.23	108.81	110.83	111.44	111.53	108.98	113.76	106.81	108.39	108.97	108.83	109.97	112.33	111.04	112.59	106.81	114.28	113.6	110.49	111.68	112.99	111.54	112.58	109.48	109.65	116.09
108.84	110.04	108.23	108.32	107.07	108.91	108.24	107.8	106.38	107.02	109.06	107.35	108.98	108.8	106.69	107.7	110.13	112.65	107.65	110.13	106.46	105.62	107.86	106.29	109.58	110.01	107.27	105.91	110.21	106.54	106.37	107.18	107.54	106.03	109.24	107.2	112.44	105.13	106.78	110.74	108.94	108.38	106.13	109.74	108.83	105.88	108.81	107.01	106.85	110.99
108.36	109.9	107.91	105.31	108.47	105.74	110.06	109.85	107.54	107.84	108.49	108.05	107.47	109.31	108.06	105.5	111.77	111.73	108.72	108.14	106.72	110.66	108.22	109.33	106.98	111.15	109.57	105.33	107.25	109.39	106.69	105.08	108.68	109.33	106.28	108.78	109.31	109.67	106.49	108.42	108.59	106.86	107.99	108.46	108.4	108.49	110.81	110.13	109.84	106.96
109.41	106.01	106.63	104.06	107.49	105.42	107.72	107.15	105.96	106.49	107.68	105.86	108.65	108.92	105.13	105.25	105.07	104.91	108.07	107.69	107.08	110.43	107.66	103.77	105.09	107.9	105.06	106.09	108.04	104.93	105.63	104.44	105.61	106.68	108.82	104.41	104.79	106.56	104.62	107.87	108.27	107.24	104.74	104.99	107.31	109.18	110.46	108.23	106.96	106.88
106.64	104.85	105.09	105.29	106.35	105.74	102.59	105.49	105.46	106.12	105.04	104.91	107.93	106.91	103.37	104.79	105.36	107.42	106.24	105.74	104.97	108.14	105.41	106.85	105.35	105.87	102.98	103.68	103.42	102.93	106.71	103.94	103.44	105.92	107.2	106.6	104.2	103.59	105.41	104.59	109.56	104.11	104.99	106.14	106.86	104.62	106.3	103.24	105.36	107.86
99.083	101.31	99.24	96.121	100.27	101.93	95.523	100.18	99.458	97.413	97.882	99.76	97.7	98.574	96.916	98.548	97.792	98.775	100.69	100.84	98.403	99.605	96.908	97.243	100.37	99.551	96.064	99.481	102.37	98.459	100.3	97.672	94.941	97.106	100.75	101.12	99.051	98.696	97.903	101.1	95.954	102.07	100.49	99.954	97.858	97.258	98.556	99.286	98.3	99.916
107.11	105.87	105.75	105.86	106.4	106.48	108.97	102.96	106.37	107.38	109	104.12	105	105.78	107.35	108.91	103.45	107.21	106.97	106.04	108.45	106.7	108.34	105.85	108.34	106.87	104.43	106.23	106.24	104.54	105.64	105.41	108.72	107.97	107.58	105.06	105.07	106.31	106.64	105.86	104.01	107.55	109.56	105.53	105.69	105.01	105.66	106.17	111.05	104.82
97.545	103.18	97.474	99.295	96.132	98.237	95.901	98.229	98.074	98.205	98.45	98.247	101.34	98.161	97.01	98.732	100.57	99.412	96.244	99.536	101.42	98.109	95.732	97.616	96.329	97.854	96.055	98.8	95.329	98.078	99.624	98.049	99.864	100.31	97.384	96.648	97.472	95.812	99.532	96.297	98.315	101.79	97.095	100.39	99.398	99.433	98.098	98.845	98.852	95.748
111.02	109.04	106.9	105.93	107.83	109.57	110.17	106.39	108.09	108.69	105.53	106.57	108.71	109.85	109.34	106.15	109.18	106.56	110.43	106.85	108.08	107.69	107.06	106.6	108.75	108.01	109.84	107.91	105.46	108.74	107.88	104.76	105.97	107.38	109.09	110.41	108.74	108.72	110.51	107	109.42	107.16	107.63	106.52	109.7	110.1	110.44	107.21	109.92	105.96
103.89	105.45	106.7	107.24	107.13	103.51	106.05	105.84	105.23	106.38	103.52	105.24	105.38	105.5	105.36	106.8	106.24	104.45	106.44	105.23	108.28	107.06	107.59	106.04	106.84	106.12	105.5	106.37	103.34	104.71	107.15	106.29	102.39	103.73	106.29	105.6	101.98	105.64	108.52	106.23	106.97	108.24	103.89	104.36	104.03	106.72	109.04	107.46	102.94	102.38
106.9	107.11	106.34	111.28	108.38	108.16	109.62	108.27	105.19	108.59	109.07	107.16	106.76	110.15	107.52	108.22	108.14	107.93	107.38	107.63	108.9	109.78	104.92	106.02	108.13	106.64	107.37	110.38	106.68	107.31	105.64	108.79	107.61	107	110.64	108.13	107.72	107.75	110.34	107.84	109.29	108.83	107.92	107.45	109.95	108.14	109.18	108.05	105.54	107.08
106.73	108.94	105.78	108.69	107.16	107.29	109.31	106.75	110	107.65	109.11	105.94	108.42	110.01	108.43	107.89	104.04	109.92	106.69	111.95	109.31	109.84	108.29	109.67	109.88	108.45	107.17	109.16	112.75	109.06	107.37	107.71	110.85	106.78	106.62	108.85	107	105.45	108.24	109.71	106.03	109.9	108.96	107.96	103.45	108.28	109.09	112.35	110.99	106.78
108.87	109.61	111.51	109.97	111.34	110.35	110.69	111.75	108.4	110.09	109.62	110.95	108.82	110.41	111.19	109.64	111.63	109.11	112.32	109.04	114.25	109.82	110.4	113.51	111.5	109.28	112.46	107.23	112.69	112.64	112.85	112.69	110.83	111.28	112.41	109.69	107.56	109.55	110.75	108.87	111.17	111.14	109.78	107.11	111.9	109.25	112.32	108.87	111.86	112.06
105.62	107.83	105.51	108.44	104.86	106.91	111.69	107.79	103.84	108.18	105.1	110.61	109.1	109.01	106.9	108.32	104.1	106.12	105.46	104.95	103.76	105.08	105.91	107.01	105.51	106.86	104.72	105.28	104.45	105.48	105.44	106.75	104.78	106.99	108.14	103.75	105.22	104.97	109.04	108.75	110.82	106.18	107.3	106.06	106.53	103.61	109.45	105.01	106.3	108.22
108.14	107.75	110.95	107	108.04	109.23	108.31	106.91	108.22	112.83	104.75	108.19	107.86	111.72	109.62	107.32	107.74	109.32	109.54	112.07	104.9	109.82	107.3	107.71	106.06	106.16	104.94	108.35	108	107.36	107.24	111.11	109.68	107.56	108.82	106.51	108.64	108.48	106.07	108.25	111.03	108.83	108.17	109.1	108.04	108.45	107.84	107.7	111.79	108.51
108.24	110.82	105.68	102.27	107.86	108.15	106.3	110.71	107.12	110.71	107.84	108.84	109.45	109.2	111.68	109.21	107.87	108.07	109.69	107.96	109.48	108.14	109.16	106.74	108.26	107.74	105.62	109.04	107.24	105.48	108.07	107.87	110.44	107.62	108.79	107.91	110.7	105.9	107.98	106.38	107.18	108.18	108.06	107.56	107.73	108.41	110.41	109.95	104.93	108.49
108.11	108.67	111.17	107.95	111.12	111.95	109.18	110.83	110.89	111.64	110.36	112.41	110.32	108.25	113.05	111.86	110.79	108.69	111.25	108.82	110.28	110.66	111.75	112.81	109.94	109.82	114.31	108.87	111.41	107.32	109.86	111.12	109.71	112	109.2	110.91	113.65	108.34	111.36	108.13	108.79	110.2	107.62	107.32	108.85	111.35	110.76	109.49	107.12	109.35
106.68	109.32	106.31	104.66	106.57	107.19	104.52	108.83	106.48	106.57	105.83	105.72	106.11	106.49	106.82	106.22	101.39	107.03	104.52	104.47	108.28	104.04	105.97	102.39	106.64	108.72	107.38	105.64	103.3	105.97	106.89	106.49	105.57	105.96	107.82	106.52	106.83	108.44	106.05	105.3	107.33	108.41	105.51	103.01	103.08	103.92	102.23	105.67	106.15	106.17
100.8	102.77	104.44	99.56	101.61	100.65	100.54	99.425	98.829	102.95	99.165	104.13	100.34	99.315	97.715	98.026	101.44	101.28	99.066	97.793	102.32	102.67	101.68	102.12	99.55	99.996	101.24	103.43	100.78	98.433	100.04	99.716	102.06	101.56	99.618	101.55	98.583	97.023	102.1	103.6	96.399	101.81	101.21	101.3	101.34	101.9	101.11	104.36	102.64	102.36
106.89	107.26	103.15	102.4	100.96	104.19	101.55	105	108.48	105.68	105.13	105.87	106.57	110.02	105.85	104.81	107.62	105.53	105.75	105.51	104.14	105.87	104.56	106.27	105.17	106.18	106.94	105.21	105.31	106.33	104.04	104.01	105.08	105.95	104.39	104.93	104.86	104.98	104.56	106.8	106.11	102.89	104.97	102.78	104.05	104.79	106.07	104.39	105.3	102.29
102.79	100.01	98.105	100.75	101.21	102.42	100.46	101.16	101.31	99.643	99.862	101.68	99.11	98.764	103.23	100.86	102.88	100.15	97.497	102.34	100.68	100.14	98.304	102.19	100.64	102.57	99.92	99.117	101.66	99.711	99.041	100.47	101.86	99.625	101.39	100.73	104.12	100.91	100.76	100.11	97.536	99.834	101.49	103.91	100.87	101.76	102.73	100.76	100.14	103.85
106.36	109.92	105.61	106.3	108.13	106.05	108.89	105.78	104.86	105.21	107.58	109.4	107.84	105	105.03	107.76	108.42	107.47	104	106.85	110.07	109.2	104.48	104.23	108.66	105.94	103.52	105.46	107.78	108.06	106.85	109.66	104.98	107.55	107.52	106.03	107.7	105.19	104.69	105.25	105.81	107.1	107.43	106.06	107.69	108.65	105.37	105.82	104.76	105.84
102.53	104.72	106.02	103.17	103.81	104.45	110.15	103.51	103.75	105.43	105.55	105.12	107.75	106.51	106.59	106.14	101.48	105.59	106.04	103.71	105.29	106.13	106.24	106.32	108.04	106.32	107.15	106.34	105.04	106.28	106.12	105.59	107.62	101.73	105.26	104.57	109.45	107.65	107.43	104.08	105.39	106.63	106.15	104.54	104.77	104.26	105.41	102.76	105.52	105.78
109.68	108.75	110.57	113.78	110.97	110.87	106.35	109.4	108.91	112.09	110.32	110.51	110.17	107.22	105.32	109.02	110.28	108.67	109.82	112.35	110	110.47	110.72	108.66	106.84	110.48	109.43	108.72	109.85	113.96	112.91	108.52	111.64	110.49	113.9	108.29	112.66	109.37	108.86	108.89	113.39	108.41	109.86	109.55	107.27	109.07	111.15	109.43	110.1	112.97
105.4	104.33	108.56	106.56	109.38	111.72	106.37	109.33	106.12	111.2	105.54	110.39	108.96	105.94	107.39	107.51	107.75	107.72	110.28	111.16	107.07	110.4	105.65	110.09	107.64	107.22	107.61	107.84	110.89	106.6	106.4	104.92	108.2	108.58	109.95	110.19	109.76	105.28	106.84	105.57	105.86	107.51	107.87	105.22	107.82	110.96	109.36	107.5	108.9	110.24
106.07	105.71	104.71	101.23	108.78	104.94	104.89	106.06	102.4	105.71	106.25	107.7	106.36	104.63	105.55	106.68	107.5	107.08	106.65	104.45	105.35	103.85	106.61	106.69	106.18	108.24	105.94	105.93	106.43	106.79	105.84	108.98	104.53	105.59	106.54	105.91	107.14	106.8	108.82	102.42	108.15	106.45	105.83	107.09	110.55	102.35	104.9	106.31	105.93	106.7
100.86	98.793	101.69	99.14	96.508	98.49	99.4	99.037	100.47	102.71	100.76	100.14	97.172	101.44	100.91	100.51	103.38	98.411	100.03	99.92	98.113	99.8	101.64	100.2	99.635	96.767	97.902	98.003	99.563	101.84	97.167	100.52	100.72	100.95	99.018	98.687	99.236	102.33	98.448	99.974	99.775	101.62	101.21	102.42	98.437	101.33	100.5	104.17	98.944	101.7
102.57	99.181	101.91	101.81	100.76	101.68	101.8	103.22	99.513	98.569	101.38	102.18	102.12	100.78	104.27	96.641	101.44	100.23	98.45	99.804	100.12	103.34	98.279	99.651	98.222	98.785	99.896	100.69	97.395	99.71	98.389	99.54	97.025	103.13	103.31	98.249	100.97	102.08	101.63	101.51	101.56	101.15	101.07	99.45	99.121	99.391	100.71	101.61	100.46	102.07
103.33	102.5	104.05	99.613	99.992	100.58	101.46	101.42	102.41	103.18	103.89	101.51	101.99	102.23	102.61	100.24	104.09	100.07	102.19	97.644	99.711	99.608	100.3	101.48	102.01	99.932	100.62	102.79	102.08	100.49	98.745	100.71	101.35	101.67	100.92	103.11	101.67	100.95	100.22	100.13	101.74	103.85	102.44	100.07	100.8	99.999	100.29	102.68	100.57	104.35
109.02	109.88	110	108.07	109.77	107.04	108.29	108.84	107.94	110.42	108.9	107.71	107.76	107.76	108.69	109.03	108.95	108.49	107.3	109.08	105.87	109.73	105.54	108.83	107.26	106.69	110.8	108.25	107.81	109.24	111.75	113.26	109.2	108.46	110.19	108.69	109.29	107.62	110.83	108.98	106.94	105.68	106.8	108.21	109.41	108.53	108.58	108.39	106.21	108.06
103.92	96.728	99.068	102.25	101.22	100.44	99.542	98.4	98.086	102.88	99.914	99.936	98.748	100.44	101.89	101.58	101.78	101.57	100.93	98.644	100.67	103.09	97.196	104.84	99.873	100.86	97.589	99.608	99.619	98.626	103.43	99.918	100.09	99.797	96.728	100.3	100.67	98.506	99.289	99.832	100.65	99.99	96.201	101.78	99.648	102.74	101.49	100.73	97.607	102.73
107.76	106.04	108.28	105.4	105.11	107.56	109.27	109.92	106.29	105.41	105.13	108.38	105.46	108.73	108.46	108.99	107.93	106.79	108.46	109.87	107.97	109.89	105.1	108.35	107.64	107.99	107.61	107.58	107.94	106.52	110.09	105.27	107.87	108.06	110.42	111.09	106.28	106.76	107.93	105.81	105.34	109.15	108.1	108.25	110.7	109.56	106.35	107.89	107.85	108.21
108.47	104.99	112.23	109.24	105.74	109.14	104.6	106.98	109.3	107.72	105.6	108.57	107.66	108.11	108.19	107.46	104.87	107.91	107.51	109.65	108.35	108.29	105.94	105.4	106.55	107.35	109.16	110.86	105.26	107.46	108.51	106.53	107.42	108.67	107.67	107.65	108.6	106.67	108.64	107.76	107.67	106.62	107.06	109.63	111.24	105.98	107.05	108.19	112.35	106.96
100.25	102.67	99.803	99.457	99.753	103.88	98.661	102.6	98.018	101.66	98.937	100.9	98.452	102.33	102.26	98.427	100.96	99.337	99.981	99.486	98.963	100.8	96.563	100.89	100.8	102.53	105.56	99.913	100.41	101.77	100.3	97.863	103.44	99.191	100.63	101.96	100.19	98.803	101.93	100.41	104.53	100.6	102.52	101.06	102.31	101.15	100.37	100.3	98.767	98.822
108.35	105.76	110.76	109.57	110.22	109.07	109.71	110.25	106.01	108.12	108.58	109.73	109.51	106.74	109.31	108.05	109.77	109.7	105.58	106.12	107.71	107.27	108.9	106.39	107.81	106.86	108.21	108.98	110.89	110	110.05	109.59	111.67	105.61	110.39	108.19	105.53	111.87	108.78	107.28	106.07	106.59	106.38	109.16	108.51	109.83	105.44	107.81	107.22	107.68
106.15	107.31	104.53	105.32	105.12	105.35	107.39	104.91	103.87	105.58	106.73	106.67	105.53	104.73	104.08	107.84	104.52	106.64	105.48	108.03	102.82	104.75	104.5	108.58	107.23	106.97	104.47	107.46	110.14	108.17	108.05	106.49	109.09	103.97	106.93	105.7	109.92	105.35	105.83	109.87	106.41	105.22	105	106.81	105.18	108.1	105.57	105.97	105.28	109.69
107.43	109.68	105.23	104.42	103.31	105.53	105.24	107.94	105.79	107.37	104.72	105.41	106.42	102.79	106.52	104.11	104.89	103.93	104.69	107.41	105.58	105.51	106.55	104.75	106.69	110.64	108.75	104.74	103.58	105.78	107.05	103.87	105.59	106.47	106.03	107.12	105.56	104.23	104.9	104.53	105.57	104.17	106.53	107.17	106.17	105.98	104.72	104.56	105.02	102.52
110.21	109.88	104.86	105.67	106.44	107.09	105.57	109.1	109.55	109.09	107.15	113.04	111	110.16	104.78	110.52	109.87	109.35	106.6	108.65	109.3	105.76	107.55	109.63	110.35	110.44	109.77	108.43	111.4	109.39	106.71	108.06	109.02	109.37	106.68	109.36	109.11	108.91	108.43	109.36	112.17	108.28	107.52	107.39	110.79	107.89	106.42	108.77	106.59	106.58
106.76	109.83	109.11	110.95	108.31	108.11	106.61	110.21	106.42	105.18	106.4	106.91	108.07	107.02	106.66	109.34	107.82	106.94	106.34	105.61	106.75	105.76	104.46	107.22	106.63	109.96	105.57	110	105.12	106.04	107.4	104.66	106.52	105.1	104.23	106.92	107.39	106.13	106.1	107.48	109.43	105.3	105.68	107	108.11	107.08	108.22	103.75	105.66	105.67
105.82	105.95	103.41	102.09	104.88	103.78	106.34	108.9	106.08	105.22	107.65	105.75	107.5	105.49	104.74	105.12	107.64	103.18	106.27	106.85	107.59	108.81	108.4	107.06	106.67	104.67	104.52	107.9	107.65	108.28	105.67	104.92	104.23	102.02	108.56	106.4	106.8	104.99	107.32	102.16	104.74	105.9	103.43	107.52	107.66	110.01	107.34	105.72	108.48	106.16
100.46	100.66	101.97	99.284	99.983	98.789	99.298	103.08	100.2	99.482	96.563	98.314	101.22	101.18	101.22	102.52	98.396	99.207	100.1	100.35	101.58	98.628	100.11	99.36	98.516	99.44	100.53	99.6	100.02	97.644	100.53	99.812	100.56	101.28	100.23	97.168	97.977	97.586	103.77	102.3	96.543	101.2	99.826	97.856	99.241	100.77	98.508	99.602	101.08	102.32
100.68	101.69	104.28	103.58	101.48	100.97	97.998	101.96	102.49	99.325	100.82	100.24	99.687	101.53	99.956	100.95	101.26	102.12	103.32	100.39	98.996	99.189	99.923	97.783	101.81	102.24	98.73	101.82	101.09	101.85	99.449	102.48	101.28	100.72	102.82	99.738	102.75	98.687	102.35	100.63	103.21	98.039	100.56	101.53	100.96	100.5	99.195	101.11	100.55	98.148
106.19	109.03	106.01	105.6	106.36	103.08	107.23	108.76	107.01	107.01	106.4	108.38	100.83	108.09	105.9	104.94	102.36	107.24	107.33	106.01	104.38	105.58	103.7	108.59	108.19	108.05	101.22	104.36	103.15	104.15	104.17	106.47	106.66	107.09	104.24	102.44	105.43	108.31	106.54	105.58	102.79	105.99	106.34	107.3	106.19	105.85	107.03	107.43	102.12	108.19
109.9	109.85	107.5	109.09	109.93	107.35	108.75	108.23	110.16	108.09	109.58	106.4	107.98	106.95	109.37	105.99	107.07	109.98	111.42	107.09	108.3	110.95	111.25	109.25	109.28	108.15	106.61	108.86	107.33	107.66	108.25	109.41	107.56	110.07	109.21	107.79	111.06	111.37	107.94	108.05	110.33	109.59	107.47	111.67	108.18	108.58	112.38	106.62	107.78	109.17
107.38	106.16	106.81	108.78	108.06	109.06	107.05	107.43	104.67	107.49	109.09	105.25	107.24	103.75	103.59	108.5	105.86	105.89	106.57	109.56	105.32	106.82	106.48	104.31	107.02	108.27	107.59	102.32	104.83	108.49	106.12	106.43	106.3	106.1	103.83	108.67	109.4	105.43	104.56	105.84	105.44	106.9	106.13	106.95	106.36	106.76	108.93	104.18	104.9	107.45
106.95	107.64	103.5	106.34	105.64	101.8	103.12	103.09	105.01	104.94	107.37	103.78	104.59	105.49	103.67	105.76	106.59	104.98	105.29	107.09	105.32	106.75	106.53	106.48	106.89	102.49	102.78	105.24	105.53	106.72	106.19	104.33	106.04	104.01	104.86	107.03	104.36	108.08	104.82	106.73	107.19	105.91	109.41	107.24	102.73	104.26	107.3	101.69	103.84	103.15
99.575	97.048	96.833	101.96	101.18	97.972	98.046	98.759	98.178	98.245	95.597	99.261	97.812	96.719	99.254	99.048	96.943	99.657	97.042	98.246	100.41	97.597	100.94	99.674	97.748	97.335	98.475	96.983	97.028	95.477	97.67	100.34	95.548	95.249	101.07	97.319	96.353	99.45	99.757	96.937	95.048	102.47	100.09	98.165	98.347	97.496	99.202	95.691	97.761	96.559
106.01	106.1	110.21	109.47	107.45	108.21	107.85	106.7	110.01	108.27	108.5	107.13	106.9	104.86	108.08	108.93	108.79	106.94	108.22	105.59	108.73	107.99	104.02	107.72	109.67	104.56	107.88	106.32	105.89	108.59	107.81	108.95	108.83	110.26	110.64	107.44	108.31	108.36	108.85	105.8	107.93	108.43	107.89	106.57	108.97	109.46	106.46	107.2	106.04	107.17
107.81	104.09	104.56	108.49	104.11	105.59	107.51	103.28	105.9	105.84	108.92	104.17	104.76	103.52	104.42	107.79	107.56	104.76	106.08	107.45	106.98	103.87	107.1	106.99	107.83	103.67	106.84	104.27	105.38	105.43	105.81	103.79	106.65	105.1	108.35	102.77	105.11	104.74	106.94	105.82	104.99	101.99	103.85	109	106.1	106.77	107.16	107.35	109.06	103.97
100.48	97.571	101.2	100.24	97.226	97.839	98.948	101.28	98.976	96.286	97.48	99.885	98.941	96.124	98.757	97.63	100.32	96.306	98.319	98.307	98.833	100.94	98.143	98.999	99.107	99.089	97.956	97.784	96.368	99.609	95.971	97.247	99.631	98.063	99.647	100.44	100.09	98.509	97.341	97.399	98.685	99.285	96.077	93.94	96.481	95.996	99.599	97.413	98.589	101.31
102	100.62	100.4	98.881	99.851	102.31	101.75	102.63	101.72	103.68	97.364	102.62	97.083	96.682	99.259	102.06	98.32	98.935	99.576	99.673	100.4	100.42	100.36	100.32	103.69	100.68	99.79	100.03	100.76	102.98	103.66	98.543	102.68	100.36	99.549	105.63	100.71	99.12	103.1	101.25	100.73	101.64	100.86	101.11	102.46	102.89	100.51	100.1	99.147	103.61
105.19	97.802	103.79	102.26	102.82	103.52	103.62	105.47	97.836	103.4	101.21	103.18	105.02	102.13	101.47	101.97	102.71	100.92	103.21	103.94	103.48	102.28	102.41	102.25	104.96	106.6	104.71	97.555	102.48	102.66	104.92	104.2	101.44	103.32	102.46	101.08	102.07	102.44	101.43	101.16	103.19	103.85	102.03	101.57	100.58	103.35	106.34	101.51	103.48	102.12
104.43	102.79	103.64	102.41	101.74	101.89	102.82	103.05	103.43	103.03	101.45	105.69	102.64	102.49	102.89	104.5	102.43	100.33	105.67	100.57	101.47	101.73	102.34	100.61	103.03	102.65	99.435	103.22	102.23	102.63	106.94	101.65	100.13	105.35	104.87	108.27	104.75	100.73	103.5	105.47	101.97	104.44	104.81	105.45	104.15	102.47	101.06	102.66	101.01	103.97
100.98	101.6	99.014	103.65	103.01	100.98	103.92	105.43	103.84	100.03	98.679	100.04	103.54	101.93	102.18	101.5	102.08	101.67	99.745	100.83	97.101	102.9	99.788	102.68	100.2	101.99	103.64	99.309	100.86	102.09	98.074	100.09	99.789	101.37	100.69	102.96	100.35	101.84	101.46	101.09	98.614	98.041	99.935	98.824	101.2	100.29	101.83	98.798	101.42	99.713
105.15	106.02	104.31	109.73	108.9	106.24	108.86	107.51	104.21	105.96	105.87	103.74	106.01	105.63	107.06	104.99	105.38	105.79	104.76	105.39	107.04	105.17	104.36	109.01	108.18	106.48	104.4	104.82	107.8	106.31	106.37	107.13	107.42	106.88	106.8	105.62	107.83	104.39	105.11	103.77	107.28	109.08	106.61	108.31	107.33	104.68	106.95	106.17	107.1	106.5
97.676	100.1	98.379	102.35	99.052	99.16	99.754	98.408	97.82	95.819	100.15	98.727	98.947	100.24	99.921	100.37	100.32	98.276	100.93	101.81	99.337	99.174	101.2	101.74	99.415	100.09	101.91	101.17	100.4	99.929	100.26	102.38	102.77	101.72	101.29	101.73	96.937	99.623	98.192	98.964	101.38	101.43	99.66	101.64	101.45	98.865	99.086	103.48	97.348	101.73
105.12	102.93	103.05	103.11	103.09	106.14	106.93	104.61	105.75	101.41	103.92	105.92	106.58	104.06	103.88	108.57	105.52	104.36	104.42	105.6	105.74	106.4	106.24	104.53	104.74	106	107.5	104.09	105.35	104.42	104.54	104.42	107.08	104.83	107.3	106.7	106.46	105.71	106.05	102.71	105.25	106.91	107.62	104.59	107.05	102.88	107.61	106.19	105.97	105.63
97.669	97.459	94.959	97.625	98.546	97.958	96.862	96.736	98.116	98.805	102	96.588	98.875	100.25	98.98	96.79	99.387	98.627	95.071	97.343	99.846	97.732	101.31	98.656	95.85	98.625	99.134	98.514	98.167	96.758	99.956	100.28	100.34	96.512	98.449	96.921	95.98	100.33	98.058	98.581	100.16	97.078	100.92	99.357	98.132	97.341	100.8	96.998	98.164	98.236
107.15	108.93	106.29	109.81	106.12	108.54	107.08	107.11	102.73	109.92	109.68	107.86	113.06	109.5	107.67	107.01	106.88	108.68	111.06	108.76	107.54	111.19	109.61	107.71	108.43	110.8	108.71	107.84	106.73	108.06	108.17	104.83	106.73	107.94	107.87	106.02	108.95	109.94	106.77	108.76	112.44	107.79	110.78	106.56	107.51	106.2	107.31	107.79	106.85	105.83
109.4	106.26	107.87	109.05	106.73	109.36	105.99	109.38	109.23	111.22	106.02	107.26	108.55	109.1	110.23	104.84	107.17	106.93	106.77	108.63	111.69	107.39	103.66	110.56	107.7	105.51	107.38	107.16	108.61	107.79	106.77	106	106.07	108.18	106.73	108.88	109.22	106.78	104.95	109.25	107.18	109.54	106.97	112.3	107.19	108.13	105.96	108.85	107.88	107.88
107.7	110.98	110.83	109.71	111.33	110.55	111.19	114	111.05	108.07	110.34	109.52	108.56	110.66	111.63	109.87	110.17	112.66	110.44	111.21	113.5	111.06	107.06	110.14	111.09	111.3	109	109.07	112.71	108.13	109.6	109.79	113.22	110.46	108.62	109.1	112.94	110.13	107.73	108.13	108.58	112.29	110.22	111.04	110.15	110.63	110.37	113.18	111.67	108.98
110.09	109.93	113.35	112.35	109.02	112.08	109.24	110.09	112.03	108.82	114.98	109.8	110.68	109.22	109.56	110.44	109.52	108.38	110.87	110.87	109.33	106.81	109.24	110.14	111.01	112.1	111.74	110.11	112.11	108.78	111.36	109.22	110.46	109.97	111.98	110.25	112.79	107.68	111.43	111.91	108.58	110.23	111.3	113.61	109.35	110.06	108.03	112.52	112.2	111.02
108.67	106.98	105.4	106.9	106.62	108.04	107.12	108.14	110.07	108.97	111.06	106.75	106.68	109.76	109.18	108.18	106.79	104.09	106.94	108.8	105.81	108.61	107.54	108.86	109.56	108.83	107.44	106.67	106.13	105.53	106.84	104.6	107.64	108.87	109.25	107.01	111.36	107.92	104.56	112.13	107.21	109.25	107.23	109.5	110.71	108.38	107.36	112.77	107.13	108.04
110.8	106.98	105.12	107.12	106.08	111.07	108.18	106.82	109.22	103.98	105.22	110.29	107.19	109.77	108.72	109.52	110.42	108.32	108.32	107.24	107.5	107.27	106.78	107.52	109.37	107.38	109.1	107.65	106.79	107.13	108.31	110.48	110.53	105.76	106.85	109.42	109.29	106.3	107.03	105.92	106.96	107.72	106.62	108.34	110.13	108.97	107.49	109.04	106.92	108.76
102.98	105.88	104.55	107.05	106.1	104.1	105.99	108.69	106.09	104.41	100.58	105.76	105.44	107.64	105.37	105.38	105.87	103.76	101.98	106.05	106.22	104.77	104.76	103.79	107.17	105.26	105.22	106.84	103.04	105.63	108.32	107.04	107.34	102.96	107.41	104.25	104.07	104.07	105.28	105.28	104.61	105.54	106.84	104.9	106.7	104.59	105.5	108.33	108.3	105.07
106.48	107.28	107.15	107.8	105.98	106.68	109.02	106.17	107.3	106.04	107.92	106.22	110.42	105.66	105.83	108.47	105.78	106.76	109.91	109.08	110.23	104.6	106.88	107.2	109.09	108.77	108.72	105.62	108.65	110.26	110.42	108.18	107.76	109.17	104.89	105.66	109.94	109.75	106.67	107.13	105.74	108.08	112.73	110.16	110.24	110.82	106.43	107.01	105.64	106.12
108.6	108.98	107.67	110.26	111.95	113.06	111.45	111.34	111.72	111.13	112.18	107.99	109.36	111.15	109.2	109.78	111.22	109.91	113	112.66	106.93	109.61	109.07	111.25	109.97	109.08	112.86	109.77	110.41	110.42	110.54	108.18	110.47	113.77	109.08	109.37	110.52	109.82	113.32	110.37	110.21	111.1	110.74	107.83	111.64	108.78	108.67	112.42	109.18	109.67
97.515	100.18	98.686	101.66	98.891	98.244	97.127	98.542	96.387	100.49	96.884	97.397	100.21	99.557	99.646	97.788	97.348	98.347	100.47	99.811	98.455	97.406	100.18	98.671	98.737	99.299	99.912	101.47	97.825	96.59	99.181	99.856	98.366	95.675	99.113	98.24	100.09	100.83	100.09	98.637	102.04	97.468	98.255	100.04	100.38	98.658	99.616	97.432	100.02	99.601
107.73	108.35	104.38	105.95	103.64	106.82	104.38	106.4	104.72	107.83	102.5	105.77	106.95	105.72	104.09	104.01	105.72	110.52	104.84	105.85	107.32	106.2	105.77	103.79	104.46	106.74	107.75	107.38	105.54	105.45	101.51	105.94	108.05	106.44	106.14	103.06	105.62	103.99	103.52	103.71	101.77	104.91	106.49	104.01	105.13	105.58	105.8	103.3	105.98	109.35
110.56	108.91	109.56	111.66	107.27	110.01	106.03	107.89	108.64	111.24	109.19	110.04	108.63	106.92	106.66	108.16	111.27	109.56	106.77	107.88	108.47	109.48	111.27	108.58	105.94	104.51	109.34	108.85	105.92	110.65	110.48	107.6	109.08	108.49	112	109.86	109.02	110.48	108.66	110.77	105.82	108.19	109.4	103.48	109.98	110.12	106.71	107.02	110.16	108.88
101.43	99.312	103.19	98.819	99.583	102.63	99.244	98.928	101.28	101.01	99.062	97.988	101.85	100.84	99.038	100.15	100.01	99.809	100.09	99.754	99.523	102.4	101.75	101.39	99.154	100.5	101.78	99.483	102.64	102.33	101.41	96.809	99.795	101.74	100.34	102.07	100.79	100.5	102.12	102.84	99.976	98.985	103	97.487	100.61	100.78	98.193	102.88	100.43	100.8
106.61	104.92	106.77	105.87	106.89	105.79	104.01	105.44	105.85	103.32	107.52	104.8	105.63	106.53	103.75	107.23	105.01	104.72	105.47	104.87	105.67	106.11	106.12	103.82	102.36	108.22	103.75	107.35	105.06	104.94	104.5	106.08	107.96	105.65	105.77	108.56	103.86	106.22	105.73	105.73	106.91	109.81	106.54	107.64	105.39	108.54	104.63	107.02	106.2	107.37
107.59	106.58	109.47	107.2	109.31	112.11	108.44	110.68	108.6	107.93	108.96	108.78	104.88	105.85	110.55	110.31	110.98	107.01	109.45	107.63	109.38	108.58	109.93	107.96	106.32	110.01	109.2	108.84	108.26	108.89	108.36	108.69	108.08	110.02	108.44	108.23	110.04	108.11	106.63	108.91	106.8	108.37	107.82	107.88	108.56	108.43	110.24	107.99	108.88	107.77
107.77	107.34	104.87	104.47	106.04	104.84	105.44	103.95	106.91	107.99	106.08	104.95	104.16	105.99	105.96	104.84	104.22	105.67	105.09	105.79	105.66	106.57	103.25	106.13	103.58	108.16	105.85	106.08	104.8	103.41	107.02	109.79	107.49	106.03	105.14	109.15	107.21	105.63	105.69	108.09	106.08	107.53	104.16	108.3	103.01	104.32	105.63	107.27	107.6	107.26
108.61	109.56	109.72	112.09	109.99	111.23	110.73	110.12	109.48	107.21	106.96	106.09	109.01	108.18	108.38	107.94	109.92	110.41	109.72	107.74	111.23	106.94	109.66	109.33	108.31	108.61	107.27	109.87	109.3	107.18	109.09	107.98	105.55	108.68	107.64	107.32	103.64	108.91	110.58	110.13	108.26	103.76	110.38	108.88	108.64	106.22	106.3	106	106.01	106.96
106.96	104.8	103.69	105.44	102.59	106.09	103.38	106.54	103.92	103.07	103.56	106.03	107.13	105.64	106.76	106.13	105.35	102.45	104.5	105.73	105.76	105.31	105.86	104.43	107.57	107.41	107.28	106.06	107.4	101.44	102.7	105.52	104.93	103.25	107.21	105.37	108.06	105.81	104.03	106.88	106.09	107.22	103.03	105.11	103.04	106	107.17	106.82	103.61	103.19
104.68	104.37	103.44	106.24	106.35	105.59	105.1	106.74	103.3	107.2	106.25	106.29	106.94	108.1	109.08	108.07	104	102.07	103	105.63	106.09	110.2	108.72	106.73	106.74	103.33	104.32	105.41	102.91	105.52	107.25	105.69	105.12	105.17	105.2	103.21	105.55	107.12	105.18	105.99	102.23	109.07	104.82	106.67	105.23	107.95	103.97	106.85	107.02	104.32
103.18	104.71	103.68	106.58	106.13	105.42	105.85	106.59	105.7	107.59	103.85	106.01	106.92	108	103.98	106.24	104.45	105.99	103.08	105.11	105.18	108.78	103.04	105.38	106.33	106.5	105.05	108.73	105.05	107.01	105.04	103.61	107.97	108.72	106.65	106.04	109.26	106.07	106.54	105.88	104.35	108.31	103.44	104.86	106.06	105.46	106.45	104.84	103.04	105.04
105.5	106.68	109.06	106.04	106.53	104.89	108.85	108	104.14	104.32	107.34	106.42	106.81	104.27	104.67	106.78	103.58	105.67	105	107.15	107.07	106.07	104.68	104.34	108.72	104.46	105.93	103.03	105.1	103.26	108.47	107.44	104.92	107.47	106.3	106.43	102.13	106.3	106.15	108.54	105.73	102.96	106.45	108.18	107.1	108.39	106.9	101.94	105.82	107.3
97.115	97.656	94.519	94.569	97.028	96.524	96.954	96.267	99.508	98.05	99.677	98.865	100.2	96.646	99.083	99.581	97.384	95.83	98.856	98.479	99.344	98.792	95.37	101.23	94.359	101.3	101.77	98.741	96.868	98.361	99.899	99.727	100.23	100.1	99.811	98.598	99.443	100.78	98.299	100.36	98.988	94.677	98.012	99.736	99.984	100.44	98.184	98.87	98.976	96.609
99.746	98.525	100.35	97.769	99.438	99.757	97.539	98.871	100.23	96.397	99.588	95.976	98.29	96.131	98.713	98.523	98.513	96.843	97.845	97.471	99.91	95.458	98.298	97.255	98.679	98.793	97.018	96.18	96.992	97.083	97.88	95.03	102.59	100.32	99.329	97.738	99.383	95.452	94.333	99.93	98.003	100.41	95.523	99.747	96.831	97.822	94.385	99.805	97.426	98.329
105.06	107.2	106.63	107.56	105.43	107.67	104.87	104.72	108.05	103.78	106.82	106.19	104.86	105.87	105.23	105.79	106.53	102.45	106.68	103.84	103.99	103.91	104.66	103.28	105.72	104.55	106.82	108.37	105.64	107.82	106.07	104.31	105.96	105.23	106.85	104.06	108.28	104.23	107.62	104.99	106.57	107.2	103.58	105.42	103.77	106.33	104.96	110.83	106.95	107.3
105.56	105.32	109.79	106.49	102.83	104.36	108.59	105.39	106.77	105.66	103.02	106.9	104.89	105.68	108.23	104.29	108.76	106.9	110.15	104.07	106.73	105.52	106.01	106.92	105.39	106.26	102.57	103	106.12	106.04	107.37	101.76	107.51	106.12	105.1	104.78	106.93	107.96	105.17	104.41	102.04	105.7	107	106.43	106.05	105.16	105.54	101.53	106.06	106
108.62	108.93	107.57	106.67	111.6	109.18	106.28	108.74	106.09	105.47	106.37	109.87	108.56	106.96	107.2	106.02	107.11	109.28	109.25	106.94	105	106.48	112.62	109.35	109.23	107.64	107.28	109.87	109.11	109.47	111.7	107.92	107.35	106.31	105.64	105.09	110.65	107.31	109.15	106.61	106.14	109.44	110.38	109.93	109.04	109.04	104.71	108.19	104.94	112.14
98.063	101.02	99.52	102.81	101.16	102.27	98.501	99.207	98.962	99.959	98.305	99.645	101.93	99	100.61	100.3	102.42	99.081	105.04	101.79	100.7	100.42	99.078	98.635	100.45	98.38	98.262	102.25	101.03	99.899	102.63	101.47	101.13	104.96	102.29	100.59	100.78	100.92	99.055	99.174	101.22	101.95	100.03	100.13	103	101.98	103.02	104.09	99.138	101.95
108.98	107.37	109.09	105.48	109.98	107.74	110.85	108.64	108.52	107.28	108.5	108.35	107.12	105.86	106.52	108.01	107.51	106.72	105.59	108.43	108.87	109.47	107.96	107.68	106.37	107.53	105.8	107.48	109.97	107.21	109.7	108.8	106.84	108.75	108.2	109.15	107.08	107.82	108.01	106.51	106.57	105.85	105.06	109.17	108.02	106.95	108.93	107.47	107.43	108.32
103.22	104.51	107.81	104.81	105.75	105.26	105.56	104.94	104.22	105.5	104.78	105.73	104.46	107.59	107.42	105.19	104.24	105.48	105.38	106.67	101.43	105.91	106.97	103.16	105.45	105.51	103.4	105.39	106.38	104.28	104.06	103.89	107.77	105.78	103.42	107.3	104.64	104.86	104.61	103.96	105.17	104.46	106.78	105.68	104.88	105.56	104.11	106.35	106.09	103.25
105.98	105.05	108.4	109.92	107.09	105.2	107.44	105.69	109.78	105.4	107.44	105.67	107.93	105.54	105.86	104.65	106.88	107.25	105.29	108.95	107.4	106.75	105.91	107.01	107.16	108.2	106.89	106.57	107.64	109.84	107.33	105.76	105.61	103.3	103.87	105.54	106.32	106.81	106.53	110.64	106.17	107.98	106.48	105.07	106.16	105.99	105.49	105.2	107.37	105.77
107.35	107.06	102.36	105.6	105.43	107.09	103.73	108.22	107.69	102.76	105.33	106.37	103.02	105.54	104.18	104.27	106.53	104.81	104.44	107.91	105.82	105.17	108.07	105.36	104.71	102.46	105.78	106.79	106.95	104.04	109.02	107.48	106.67	106.25	107.07	105.07	104.78	104.4	106.31	106.18	104.95	107.05	103.18	103.91	104.07	106.88	104.69	107.51	105.29	107.51
105.57	107.94	103.93	105.85	104.28	104.23	103.82	104.47	108.92	108.13	105.39	105.92	104.23	105.35	105.13	107.31	102.74	107.8	102.73	106.37	104.59	106	104.48	108.7	106.13	108.39	109.01	104.5	106.08	106.62	107.58	107.62	102.56	107.04	102.27	103.92	104.6	102.28	109.3	105.45	103.23	103.15	108.17	106.37	106.61	104.11	105.7	107.35	105.33	105.83
107.18	104.34	102.72	106.5	106.15	104	105.06	104.4	105.21	103.95	104.28	106	107.96	106.51	105.43	108.05	106.12	101.34	102.75	104.45	103.34	107.65	104.93	108.17	104.83	107.01	105.34	104.03	106.46	101.63	104.64	105.8	103.83	104.69	103.11	107.4	104.5	103.39	104.52	105.58	104.29	105.94	105.45	104.12	103.91	105.45	107.69	103.8	104.41	107.27
112.43	105.55	109.63	107.46	110.11	110.64	105.35	109.87	109.74	112.96	109.54	109.18	107.98	108.96	109.4	108.35	109.72	105.4	110.06	113.13	107.7	106.02	109.81	108.96	110.08	108.31	106.47	107.05	107.89	108.09	107.1	107.56	108.76	111.2	108.72	107.56	108.43	107.34	107.79	106.77	111.45	105.57	108.21	109.41	112.12	113.26	107.93	106.77	107.1	105.8
100.25	98.922	94.474	99.311	97.297	96.852	99.846	98.907	96.444	97.195	99.185	97.358	101.19	98.92	101.26	98.555	101.65	98.765	97.507	94.826	99.969	101.21	99.391	101.09	95.725	97.332	100.36	96.577	99.129	96.666	99.63	100.71	98.78	101.78	98.508	101.2	102.65	101.51	98.149	98.278	99.517	96.504	99.591	98.404	98.614	97.545	100.97	99.299	98.888	95.529
105.33	106.51	102.25	106.19	104.1	105.4	103.82	103	104.12	103.71	106.82	104.18	106.22	105.39	103.58	105.05	104.19	104.59	106.9	104.13	106.76	104.61	105.73	106.32	103.95	105.21	103.6	106.55	105.99	103.61	101.2	105.02	104.93	105.58	105.14	107.17	106.28	103.59	104.21	105.26	104.23	107.87	105.36	104.89	105.74	105.48	105.23	103.16	107.29	104.13
105.99	103.79	104.4	102.82	104.57	105.35	105.87	106.05	105.81	102.46	107.11	106.02	107.34	104.72	103.68	101.32	105.56	105.4	107.71	103.29	104.94	105.91	108.24	102.62	103.94	106.05	105.9	102.72	106.64	106.76	110.28	106.28	106.7	106.56	103.53	104.72	105.85	107	107.85	106.28	108.71	105.56	102.52	103.46	108.13	106.34	107.01	105.91	104.9	106.98
108.81	108.79	107.24	109.92	108.08	111.26	108.96	106.85	107.07	109.29	106.42	109.04	107.96	108.02	108.13	110.35	107.53	108.53	107.24	108.82	111.9	107.99	107.23	110.67	107.48	106	110.66	110.38	107.65	110.01	105.51	107.16	110.84	108.34	107.38	110.04	109.27	110.2	107.45	108.98	110.45	107.08	108.89	106.39	108.93	106.37	109	105.24	110.11	109.69
104.84	106.29	107.07	105.69	108.25	106.26	106.23	106.73	106.98	108.59	108.51	103.44	103.25	110.64	107.57	102.86	106.86	102.55	104.71	107.13	104.9	106.82	104.67	105.49	106.62	105.84	105.78	107.19	103.04	107.87	106.97	106.57	106.32	105.02	107.2	107.23	106.76	106.81	105.17	107.29	104.23	108.34	102.16	107.62	106.24	106.55	107.82	109.12	107.19	107.79
105.97	108.94	107.9	105.04	109.55	104.78	109.33	111.07	107.23	107.8	109.08	105.77	102.68	107.72	109.93	107.27	107.7	105.03	107.48	108.12	107.93	109.63	111.16	105.47	108.27	106.32	106.38	107.29	107.58	108.04	110.14	107.91	110.64	107.72	107.54	108.09	107.66	107.36	105.45	108.45	106.63	106.64	108.13	109.43	108.26	106.32	109.97	109.69	106.65	107.8
107.56	106.43	103.31	103.74	103.44	106.48	102.68	104.4	103.31	105.17	105.38	106.77	105.92	106.15	104.53	109.22	106.27	110.45	108.06	108.78	105.31	103.9	106.29	106.05	107.06	105.11	106.95	104.77	108.02	105.77	104.94	101.48	107.26	105.59	109.02	108.01	108.02	108.24	106.43	105.16	105.99	104.63	107.76	106.02	105.93	105.04	108.46	108.72	106.74	107.27
105.61	108.49	108.02	107.44	106.28	109.51	110.76	106.86	107.34	106.18	106.07	106.16	105.38	106.48	105.63	108.04	107.25	107.57	107.81	109.38	108.38	106.88	106.9	108.21	103.32	108.45	107.55	109.34	107.85	107.71	110.05	105.65	107.68	106.19	107	105.73	106.49	109.64	110.16	105.92	109.04	107.14	108.35	106.12	106	108.92	105.33	105.58	105.16	106.47
100.27	99.38	98.998	98.974	100.34	95.288	97.267	98.708	98.389	98.929	99.913	96.544	98.275	98.942	96.741	102.39	98.71	99.382	100.58	96.221	99.67	98.59	98.398	97.105	98.964	98.509	96.393	99.907	98.119	98.292	99.723	99.151	95.865	98.992	98.153	98.914	94.788	100.82	99.808	99.504	94.12	97.771	96.413	96.853	97.906	101.03	98.767	101.11	99.855	97.44
104.21	108.07	107.55	104.5	105.48	102.03	108.26	106.57	108.9	105.37	105.14	104.17	106.79	103.91	103.62	103.42	106.64	105.22	106.18	102.45	106.14	106.07	103.72	107.23	106.48	106.5	105.58	105.52	105.97	105	109.93	105.24	106.23	104.87	106.06	103.28	106.05	104.17	103.22	104.98	108.05	107.84	105.09	105.43	107.17	102.95	105.03	107.56	104.07	108.06
108.12	104.25	102.81	105.24	106.25	104.49	103.53	104.86	104.92	103.1	105.3	104.92	105.04	105.83	102.96	104.52	107.5	107.17	106.17	106.1	107.06	107.86	103.6	106.34	105.2	106.86	104.5	104.13	103.33	107.65	106.24	104.25	107.24	105.46	105.43	104.77	103.42	107.31	106.83	104.57	105.77	103.24	104.74	107.58	105.08	105.17	105.33	106.8	104.01	104.95
106.89	107.59	107.39	109.35	106.07	106.92	105.77	105.73	105.2	106.63	105.87	104.85	105.04	105.13	106.88	106.33	104.5	108.28	105.51	105.02	108.15	105.48	104.84	104.65	108.7	104.19	105.05	107.98	107.16	105.26	105.73	107.82	107.81	104.04	109.25	108.52	103.28	102.6	104.84	104.46	108.05	106.98	106.21	105.8	105.87	107.89	102.06	106.43	108.01	105.24
99.596	99.996	100.48	100.31	102.51	100.82	101.21	101.37	100.57	98.864	100.32	100.57	98.016	101.34	101.47	97.322	99.326	101	100.34	100.61	98.51	99.236	102.15	103.34	100.03	102.67	99.079	98.654	100.09	101.17	99.539	98.263	103.42	100.39	103.39	99.19	99.86	99.451	101.34	101.7	100.54	99.272	98.354	100.25	99.563	98.874	99.772	100.73	101.34	99.915
106.06	106.58	105.71	105.45	106.71	104.08	107.79	107.25	108.38	106.53	104.95	104.8	106.53	105.79	102.74	104.99	106.38	106.63	105.12	107.65	107.26	108.57	104.81	106.47	107.84	110.7	105.71	106.26	109.24	107.01	107.47	104.17	108.69	107.73	107.45	107.76	108.89	106.26	106	106.21	105.55	108	107.19	109.39	108.16	105.17	106.69	106.34	106.94	105.97
96.643	98.497	99.64	97.777	97.909	96.219	98.391	96.374	98.209	102.17	98.449	102.66	98.686	97.567	101.17	98.625	99.675	97.573	99.582	97.087	103.68	102.93	100.12	98.801	99.761	101.38	97.222	99.653	98.878	100.29	96.755	97.934	97.852	97.888	103.14	98.797	99.067	100.89	95.916	99.338	97.431	100.02	101.05	96.968	100.75	100.07	98.47	101.23	97.432	96.007
106.69	107.17	106.49	108.17	108.7	107.55	113.44	110.67	109.15	109.04	108.32	106.49	106.81	107.68	108.94	109.27	105.15	109.01	108.73	109.48	107.32	110.65	108.46	105.19	109.61	104.87	106.85	109.85	110.41	107.79	110.54	107.64	108.19	106.82	106.88	106.29	107.16	105.63	110.39	111.72	107.99	109.14	107.81	109.41	108.2	109.36	107.62	108.96	109.64	108.94
107.7	106.42	106.11	108.86	104.57	108.99	106.94	104.79	107.9	104.08	109.51	105.94	107.8	103.92	101.96	106.94	106.93	104.88	106.65	105.8	107.22	104.34	107.36	106.99	107.11	103.91	103.14	103.67	108.03	104.41	105.31	105.41	102.77	104.87	103.66	105.42	106.19	107.62	106.4	103.36	107.51	105.08	106.19	106.24	106.71	105.41	110.49	106.18	107.17	107.55
100.4	96.586	98.792	100.93	95.507	97.596	95.894	98.633	97.869	99.383	96.384	97.591	100.94	96.381	96.394	97.974	98.749	96.705	97.953	97.777	97.335	101.44	97.183	97.563	97.257	98.141	95.386	95.756	99.96	100.41	100.07	98.926	100.44	98.054	100.55	99.702	98.714	96.436	98.003	97.611	97.446	97.351	97.368	95.743	99.56	96.976	98.699	98.785	98.827	99.738
107.91	106.13	107.18	108.28	106.07	109.91	107.38	107.21	105.85	107.22	111.08	107.96	109.56	109.74	106.96	108.58	110.61	106.94	108.91	109.47	109.44	108.28	108.12	107.09	106.75	109.86	108.32	109.09	109.97	106.69	106.55	108.78	109.45	107.06	110.35	109.53	106.75	106.43	107.62	109.38	107.13	107.92	108.62	106.03	107.87	111.61	108.22	108.41	109.33	106.05
108.61	106.1	110.71	106.73	109.9	109.84	110.23	112.73	106	109.4	107.04	106.69	110.58	107.14	110.66	111.3	105.39	103.92	107.28	112.66	107.91	110.09	107.04	110.66	107.93	106.72	107.72	107.89	109.37	110.3	108.01	110.26	110.71	109.95	109.41	105.33	109.24	108.4	107.8	108.82	110.94	106.75	111.01	106.04	107.88	107.87	109.58	106.39	111.65	109.24
110.12	106.99	107.69	108.49	106.21	105.72	106.86	111.24	105.88	109.02	107.97	106.3	107.74	105.87	109.8	106.85	107.93	107.93	107.46	106.59	107.71	105.36	106.7	108.6	108.05	108.92	106.52	108.89	105.46	105.87	108.25	109.51	107.73	108.12	108.98	105.92	106.28	108.88	106.39	106.43	109.46	103.64	108.82	106.58	108.28	104.53	107.75	107.26	111.69	105.58
109.13	109.44	107.16	106.77	111.1	106.71	108.79	108.07	108.58	108.86	106.94	108.82	108.36	108.64	107.97	107.42	106.33	109.63	111.49	109.45	107.08	109.35	105.46	107.48	107.53	107.74	106.7	107.45	108.11	110.26	107	110.87	109	104.47	108.83	106.58	108.49	105.04	107.64	107.79	107.33	108.76	105.95	107.06	107.91	106.63	107.3	108.54	105.72	106.48
104.28	107.51	105.95	103.62	103.77	104.48	105.66	106.95	106.33	104.48	106.53	105.56	104.08	104.8	103.78	109.79	104.05	104.14	104.19	107.36	108.45	103.09	105.34	106.07	104.8	104.02	102.79	107.36	103.71	104.24	108.1	104.77	105.77	105.96	108.41	106.58	107.44	105.15	106.58	106.49	104.95	106.95	106.91	104.48	107.26	106.87	104.35	107.06	107.41	106.9
102.54	107.03	106.65	105.65	105.87	106.23	101.65	106.43	109.68	106.2	103.16	101.72	103.42	103.76	104.24	108.74	105.64	108.28	106.98	105.25	103.38	107.06	105.25	104.85	107.24	106.4	107.12	106.24	104.07	106.62	107.05	103.47	103.96	109.43	107.36	104.53	106	106.26	103.58	106.22	106.52	102.87	105.29	102.89	104.72	107.99	107.3	108.91	107	104.64
100.42	102.17	105.43	102.87	103.7	104.91	105.16	103.13	103.09	101.07	100.54	104.15	101.68	102.01	98.739	103.02	106.02	101.75	102.97	103.86	103.67	100.88	104.34	100.68	102.88	101.11	103.09	102.85	107.06	101.53	101.99	101.23	105.33	104.69	101.86	104.36	105.23	104.43	106.9	102.93	104.02	103.7	101.34	105.19	103.1	101.56	100.57	102.21	101.54	104.72
107.06	111.16	106.19	109.51	108.44	110.12	106.9	107.04	109.56	109.62	107.93	109.3	110.6	108.45	106.82	112.18	109.05	105.89	107.13	107.5	108.24	107.25	108.17	108.86	107.61	110.21	107.57	109.74	105.76	110.94	107.24	109.65	108.08	107.54	106.1	107.45	107.82	108.9	108.38	105.45	111.61	109.28	106.1	105.03	106.26	107.74	111.7	109.08	107.95	105.95
104.98	110.13	105.58	101.87	107.89	106.58	105.74	103.29	106.32	104.57	103.59	102.59	104.74	107.95	106.16	102.44	105.56	107.39	105.1	105.5	108.03	107.06	109.47	104.95	105.08	104.69	106.03	107.24	103.87	103.13	104.18	106.08	105.07	107.03	106.93	105.87	106.12	104.15	103.92	106.73	107.11	103.75	107.38	104.94	104.29	105.79	105.2	108.96	104.7	106.33
107.46	108.15	109.94	107.41	107.46	108.21	107.19	106.45	110.06	108.36	111.59	107	108.74	110.19	109.06	109.03	107.82	108.12	107.59	107.89	108.19	108.23	108.06	105.9	109.28	110.06	108.04	107	107.89	109.23	104.66	107.46	106.79	106.21	107.26	108.17	107.72	110.12	105.56	109.45	108.92	108.11	103.17	107.31	104.65	104.58	111.6	106.48	108.59	106.71
108.12	105.33	111	108.75	106.97	112.52	106.56	110.31	111.91	108.91	111.19	108.66	109.81	106	108.54	105.95	109.5	106.45	106.97	111.87	105.59	110.11	109.04	108.18	108.07	109.86	104.51	108.67	107.67	106.47	108.96	108.62	106.67	108.73	108.2	108.69	106.57	107.4	111.23	109.12	107.16	107.23	106	109.01	108.41	105.73	110.84	109.51	107.01	106.77
111.45	109.41	108.93	107.72	108.46	112.03	108.05	109.42	111.03	111.43	109.94	110.3	111.98	112.88	109.09	110.6	113.85	111.67	110.76	113.84	109.52	110.6	109.15	109.77	111.64	111.76	107.63	108.96	111.14	108.17	109.22	108.95	110.83	108.14	110.96	111.67	111.02	110.28	109.84	110.36	112.32	113.04	111.04	112.75	112.36	110.62	113.04	108.08	110.77	110.31
93.947	97.367	99.819	98.487	101.04	99.432	96.876	99.111	98.487	98.43	98.241	95.399	99.67	97.922	100.11	100.06	96.316	97.289	97.413	100.74	102.01	94.237	100.75	98.895	99.721	98.499	100.55	97.388	96.57	95.894	97.073	96.39	97.27	98.358	94.037	96.669	97.786	97.606	97.55	95.681	96.741	98.357	95.191	95.516	97.572	99.661	95.832	99.086	95.048	97.859
100.1	99.371	98.18	102.18	104.72	104.16	99.63	100.73	98.414	103.33	99.414	99.792	102.29	100.93	99.562	101.86	98.301	101.58	100.17	100.84	102.03	102.47	99.486	99.323	102.68	97.728	99.397	103.2	100.66	101.78	98.183	101.32	101.05	100.16	102.6	99.325	101.25	100.89	98.994	103.78	97.96	102.66	101.42	100.1	104.61	98.422	99.152	100.34	100.99	97.196
101	100.4	97.562	98.992	101.65	102.82	102.95	99.963	102.19	101.61	101	102.87	101.42	100.37	99.16	99.5	97.977	103	100.58	99.392	101.75	103.38	102.74	102.21	99.697	100.99	99.667	102.42	101.6	102.04	101.12	100.99	99.73	99.736	100.81	103.88	102.58	103.38	97.288	99.079	102.61	99.084	102.24	101.34	99.484	98.589	100.81	101.62	100.94	101.51
108.34	107.8	108.93	106.05	107.55	107.31	106.98	110.05	107.82	106.97	100.96	106.22	108.81	104.85	105.42	104.94	109.19	107.72	106.09	111.35	105.27	107.86	106.24	105.55	106.48	110.15	107.76	105.37	106.88	103.3	108.66	107.14	108.52	105.42	104.43	107.57	107.94	105.82	104.36	105.78	105.42	105.98	106.26	107.44	107.75	106.64	103.59	104.25	106.45	104.64
102.94	106.76	105.16	106.63	103.98	108.49	110.24	105.89	107.77	108.42	107.97	107.02	108.05	105.64	105.3	108.9	108.92	104.38	104.52	105.29	105.32	110.62	104.99	107.09	107.14	105.41	107.87	106.27	104.47	105.76	109	105.99	104.49	104.23	107.1	105.33	104.74	107.88	104.86	105.82	107.78	109.26	105.47	106.14	107.55	104.94	106.67	109.92	107.53	105.15
97.33	97.911	99.567	97.805	98.147	96.819	99.339	98.994	98.267	98.799	96.473	97.581	97.593	98.913	98.473	97.663	102.09	100.37	98.659	100.93	96.434	99.284	99.983	95.628	99.478	100.23	100.75	98.539	99.905	100.77	99.529	99.421	100.85	99.637	96.696	100.8	98.59	98.94	96.884	97.206	97.121	100.94	101.46	98.077	98.274	99.949	101.48	102.41	96.037	100.76
99.098	95.863	96.549	100.94	97.093	96.661	99.184	98.009	99.392	96.653	101.86	99.067	96.423	98.447	101.29	96.383	97.048	98.546	98.591	100.72	99.791	98.168	98.283	98.341	95.31	98.838	97.257	97.192	99.097	96.961	96.475	96.056	96.086	96.498	95.818	97.398	98.543	100.92	97.856	99.199	99.558	97.909	99.055	98.52	98.099	97.291	98.608	99.844	98.082	96.813
96.251	96.724	95.861	98.043	100.6	95.516	98.025	97.682	97.54	101.2	102.32	97.525	97.46	99.734	99.194	97.013	98.096	98.821	96.804	99.8	95.786	96.562	97.253	95.004	99.052	98.42	98.492	99.053	99.309	98.899	98.325	100.53	95.968	97.328	100.35	101.11	97.407	101.21	100.12	99.769	97.04	97.562	97.495	99.801	97.354	99.98	98.297	97.484	98.889	97.87
108.56	106.03	106.45	103.26	106.54	107.98	107.67	105.15	105.49	108.15	105.43	103.81	106.35	103.86	103.9	103.74	103.83	103.52	107.31	106.02	105.68	103.8	103.78	106.44	108.34	103.59	101.72	106.24	108.43	104.5	108.21	108.03	105.05	107.9	104.11	103.25	102.41	106.53	106.98	103.23	104.81	103.67	104.1	109.03	108.09	107.66	103.59	105.3	104.25	106.34
111.22	110.94	109.4	110.59	110.77	106.55	110.99	108.51	108.2	108.74	111.64	107.26	108.86	108.73	107.62	109.05	107.68	107.26	109.42	110.35	109.73	108.65	110.7	109.28	109.65	108.53	107.87	108.42	107.6	108.11	111.19	112.19	108.91	106.37	110.44	107.74	109.22	107.04	106.01	104.07	108.04	111.42	109	108.88	107.44	108.34	107.07	107.23	106.83	110.79
103.9	107.25	104.5	108.23	107.94	102.65	105.65	108.49	107.85	105.28	108.52	105.88	102.57	105.09	107.28	107.82	104.97	106.12	105.14	102.8	106.19	105.8	103.86	106.32	107.43	105.3	103.33	106.85	104.32	103.37	105.45	105.92	105.74	100.58	104.7	106.86	108.47	106.86	107.19	104.94	108.57	108.85	100.6	109.87	107.39	105.56	108.35	107.67	107.94	106.76
111.38	107.76	107.05	107.41	108.88	108.33	110.46	109.77	108.92	107.9	110.13	107.06	107.28	104.96	109.78	108.85	106.99	110.73	107.95	108.42	109	109.7	108.62	108.66	107.95	108.94	109.61	107.91	108.45	108.05	108.99	109.75	109.24	109.86	108.16	107.76	106.89	105.41	108.49	106.94	109.33	106.41	108.27	110.7	109.5	109.13	111.42	105.12	104.45	106.91
104.26	101.4	100.59	102.97	100.12	102.6	99.983	102.32	99.551	99.358	100.88	102.43	100.48	100.5	99.993	103.87	100.38	102.9	99.108	99.992	101.26	99.066	101.74	100.93	101.69	100.49	96.96	101.6	100.78	98.919	101.16	99.952	101.9	100.77	102.29	99.299	98.722	99.896	98.662	100.02	101.67	98.767	102.8	98.538	101.86	100.12	103.9	99.238	99.691	101.31
96.888	99.333	97.68	95.132	99.934	102.59	97.775	100.4	98.836	97.09	98.736	97.094	96.165	99.106	101.18	99.557	100.19	96.749	100.84	95.309	98.389	101.09	103.43	100.96	98.88	100.88	99.782	97.626	99.469	99.178	99.511	101.41	97.274	100.88	97.828	99.783	101.45	97.038	97.354	99.27	99.584	102.57	96.346	98.728	99.244	98.961	99.116	98.764	99.883	96.72
105.71	106.31	106.69	103.99	106.18	106.9	102.91	105.99	103.91	104.23	105.9	107.02	104.58	106.98	106.97	109.04	104.38	103.05	104.42	105.69	107.66	105.84	106.22	104.53	108.46	106.57	109.18	105.43	104.97	105.18	104.78	107.77	101.35	105.33	106.67	103.58	106.49	107.1	103.39	106.17	102.3	108.1	108.74	106.52	106.03	105.24	105.58	106.15	106.46	104.32
109.13	107.87	108.14	108.44	106.83	104.72	110.39	107.98	110.17	108.73	110.35	107.13	111.43	108.39	108.61	107.28	109.13	106.08	108.36	110.21	105.67	108.61	109.72	109.48	109.31	109.01	108.45	108.82	108.74	106.9	105.48	110.23	106	104.33	110.83	106.61	105.81	109.34	109.04	110.26	112.2	108.05	109.63	107.14	108.71	106.56	108.24	106.47	109.89	107.97
106.16	106.46	103.81	102.73	104.42	103.76	104.13	105.51	103.86	106.75	106.46	106.61	106.25	103.4	108.1	106.97	102.75	104.08	101.69	105.5	104.22	103.9	104.51	103.94	107.67	106.2	106.38	107.2	106.75	104	103.76	105.71	106.48	108.63	104.83	105.55	104.44	107.03	106.26	108.68	107.17	104.2	102.43	106.34	108.32	103.15	106.08	107.6	106.95	104.31
103.91	106.97	105.35	106.94	105.18	102.83	108.17	105.27	104.97	108.6	104.71	105.79	105.28	106.93	107.89	104.9	104.99	105.8	105.9	106.48	107.67	106.77	105.31	103.59	103.78	104.61	107.76	108.33	102.03	105.8	103.04	102.8	106.38	103.73	108	105.9	106.33	107.04	103.88	106.36	106.4	105.81	105.87	106.66	104.71	104.27	106.29	104.11	105.5	106.45
105.67	106.84	101.67	105.15	108.36	104.74	105.23	103.73	106.66	107.92	106.61	104.06	106.63	109.22	107.89	107.88	109.04	104.58	104.02	105.03	104.82	105.75	106.82	108.63	108.76	105.34	109.46	105.61	107.95	100.23	104.01	105.2	106.72	105.77	104.59	107.12	106.27	105.57	107.39	110.06	105.57	106.53	108.93	105.77	105.25	104.42	104.93	105.41	102.26	107.02
102.33	100.69	100.92	101.03	99.159	104.18	101.36	101.17	101.93	103.18	102.19	99.537	100.49	102.7	99.967	102.46	99.741	100.31	100.57	98.905	97.928	100.99	101.43	97.901	100.85	98.501	102.39	98.519	102.43	100.15	102.82	99.965	97.458	101.8	100.82	100.96	99.616	102.86	98.806	101.07	101.56	98.866	99.856	103.26	98.944	100.7	103.65	100.43	100.12	100.38
104.25	106.37	103.68	103.87	106.5	106.23	105.29	103.54	101.6	104.01	106.41	107.96	106.33	103.47	105.39	104.98	108.55	103.28	103.73	104.45	103.85	108.82	106.79	102.9	107.76	107	105.23	105.42	104.75	104.62	103.93	105.87	107.33	107.06	105.73	105.61	103.85	105.8	108.52	105	103.28	106.57	105.59	105.15	106.32	105.79	107.24	104.44	106.73	107.26
104.34	107.11	104.79	106.26	107.72	105.22	108.87	107.4	110.47	103.22	105.52	106.52	107.21	105.65	108.7	109.71	103.07	104.47	110.32	105.99	107.86	107.41	105.83	106.12	106.11	105.03	108.44	105.03	105.59	108.07	107.82	106.76	106.1	108.07	107	107.74	106.57	105.97	105.35	105.67	105.31	105.7	107.59	104.47	103.65	105.61	105.67	104.71	104	108.69
108.38	109.45	110.24	111.73	109.76	107.04	107.2	108.47	106.5	106.49	105.37	108.02	110.65	110.85	108.42	108.87	110.82	107.97	106.57	107.56	106.33	110.06	108.66	108.63	105.7	107.67	106.87	107.8	111.92	104.02	104.71	108.53	109.7	112.71	106.22	104.07	107.9	108.49	106.13	109.25	106.41	107.17	107.97	108.4	104.39	108.47	108.41	111.41	107.43	105.03
112.28	106.41	108.14	107.01	107.52	108.3	106.05	107.17	108.88	108.01	106.67	106.79	107.09	106.2	108.36	107.28	110.42	106.31	108.55	105.84	108.1	106.73	108.89	106.38	109.08	106.03	109.3	105.44	106.21	110.69	109.42	105.97	106.33	110.38	107.53	106.18	107.6	108.99	109.82	109.95	107.29	111.05	107.59	106.86	107.72	105.58	108.63	107.08	109.78	106.05
107.58	107.7	107.81	106.38	107.86	106.75	107.78	108.87	108.29	109.67	107.34	109.23	107.59	110.61	105.9	108.77	107.07	107.92	108.93	108.95	107.01	108.13	106.55	110.41	109.98	106.66	107.16	109.04	109.19	106.45	107.9	111.24	110.32	107.91	109.36	106.18	107.07	108.55	105.48	106.78	110.53	108.78	106.48	107.01	109.08	109.83	108.7	106.66	108.57	108.44
107.17	108.68	109.28	107.78	106.76	103.35	106.91	107.53	104.64	106.02	107.78	107.68	106.27	106.13	104.83	104.6	105.13	105.07	106.18	104.23	105.54	105.5	106.89	106.16	107.65	107.83	104.68	104.89	107.17	106.07	108.26	102.07	105.83	105.87	106.48	108.43	105.14	107.72	105.61	103.85	105.23	104.36	106.51	105.55	107.13	107.93	105.28	107.85	107.66	107.95
101.7	98.314	98.126	96.908	100.52	99.249	98.938	102.86	98.816	99.971	98.012	100.28	96.394	100.8	99.271	99.686	98.325	101.61	99.562	101.93	98.257	99.62	98.392	99.039	100.61	97.92	96.78	97.165	96.908	99.936	99.846	97.47	98.345	97.935	96.856	98.463	102.08	98.666	99.741	97.761	99.65	99.792	100.28	98.669	101.79	95.996	95.682	97.302	97.803	101.27
97.155	97.208	95.941	99.376	95.399	99.367	99.161	99.259	96.098	98.886	98.187	101.54	95.779	98.432	95.677	93.608	99.258	98.973	96.911	99.662	97.114	93.863	100.6	99.758	97.177	96.836	99.045	100.23	98.54	98.109	95.584	99.791	99.905	99.595	94.823	95.528	98.893	98.088	97.472	99.212	99.459	96.403	98.45	99.146	95.531	99.854	97.772	97.169	97.64	98.271
102.61	104.67	108.23	105.42	105.77	104.77	104.56	102.91	106.57	105.54	104.01	105.59	106.44	107.01	107.76	107.3	103.21	103.23	105.71	107.11	106.89	108.27	105.22	103.13	106.97	105.24	108.08	105.75	107.42	103.23	106.13	103.29	106.53	105.66	107.57	108.74	108.85	105.75	104.91	106.3	106.02	104.64	106.29	105.01	104.47	104.3	105.58	104.79	105.12	108.65
111.2	108.39	107.29	110.26	108.4	107.01	107.61	107.42	109.8	104.82	112.57	108.97	110.5	106.83	110.38	109.19	110.66	108.66	110.18	105.74	107.94	110.58	106.16	109.5	111.82	105.02	109.2	109.6	107.96	108.67	110.39	109.49	110.89	110.19	110.01	109.37	108.82	109.15	109.83	109.13	110.04	107.91	109.53	108.91	107.43	109.24	108	111.54	108.12	109.44
100.63	98.522	99.673	100.97	98.035	101.54	102.99	101.04	101.33	100.14	98.99	98.057	99.085	98.185	99.997	95.569	99.876	98.931	99.593	99.21	103.24	100.1	97.092	100.07	101.95	98.841	98.622	99.777	101.92	99.034	102.17	100.17	98.724	99.454	100.35	99.443	97.344	103.46	97.744	99.936	99.786	100.47	98.241	101.11	102.45	102.25	97.352	99.84	101.89	97.124
104.55	109.44	108.25	106.88	107.62	110.93	107.44	106.24	108.78	105.08	109.32	106.97	108.25	107.7	107.7	110	108.96	111.16	107.26	109	106.44	104.5	109.11	106.95	108.85	108.78	108.29	106.04	106.77	107.41	108.16	108.32	108.36	105.61	108.86	104.16	105.91	108.11	110.42	107.08	110.08	107.91	110.32	106.34	106.64	109.28	108.95	107.96	104.41	107.05
106.82	108.86	109.34	107.28	108.56	106.74	109.26	106.29	108.47	107.75	109.52	108.57	108.14	108.02	111.47	106.1	108.05	108.98	104.64	108.86	110.32	106.79	103.41	111.79	108.42	107.72	108.21	107.01	108.95	107.73	107.72	109.23	108.75	106.26	110.02	110.19	105.98	109.12	108.4	110.13	108.22	107.28	105.82	109.37	108.38	106.91	106.98	106.82	109.37	111.13
106.61	104.83	104.33	106.66	103.07	103.46	108.02	106.37	105.71	106.91	105.68	104.8	107.81	106.3	108	102.75	105.06	105.05	107.92	103.45	103.99	102.88	109.41	104.14	108.47	105.41	107.39	106.85	106.86	105.96	103.35	107.44	104.47	101.01	105.64	105.52	105.7	106.15	106.46	106.34	105.44	105.47	105.05	107.08	106.6	106.42	104.99	108.05	105.08	104.8
105.58	105.99	105.83	109.13	103.56	105.94	104.97	107.06	106.37	107.93	108.48	105.47	108.25	104.33	104.36	105.94	104.19	103.68	107	105.91	109.34	111.1	106.57	104.17	101.77	108.35	106.39	107.73	105.36	106.07	104.14	107.51	105.25	106.1	104.23	106.88	108.81	105.68	106.13	102.63	107.57	108.37	106.27	107.36	107.66	106.61	107.78	103.12	103.52	107.39
101.35	105.26	105.74	105.76	106.86	107.84	104.21	103.8	106.62	105.41	108.21	107.33	107.14	109.5	104.08	104.8	103.72	106.99	107.59	108.06	106.85	104.7	102.93	104.27	105.9	102.7	108.21	104.22	106.64	105.89	103.35	104.49	107.34	109.19	106.81	103.63	106.7	105.88	105.98	106.65	106.27	105.72	105.68	104.55	104.29	107.51	104.37	104.8	106.98	109.06
108.86	106.42	102.58	108.74	108.75	107.75	105.17	107.58	107.05	109.44	105.42	107.69	108.46	108.26	104.45	106.19	103.36	107.19	107.95	104.89	104.58	105.76	107.47	106.52	105.63	107.71	109	108.23	105.62	105.86	107.5	104.15	104.63	106.13	107	106.45	106.44	103.06	106.64	105.47	107.88	107.34	105.9	107.43	102.51	111.49	106.74	106.47	106.83	107.04
103.58	104.91	107.36	105.48	107.33	106.58	104.48	106.73	106.22	105.49	105.02	108.1	104.87	107.45	104.49	109.08	102.53	104.41	105.18	105.4	108.57	105.3	103.89	104.62	104.26	103.24	102.52	106.97	110.33	107.32	108.07	106.23	105.29	106.01	106.06	106.29	103.54	107.21	108.56	103.05	106.52	103.74	106.78	106.02	103.57	106	107.33	106.08	105.22	105.39
108.69	106.36	107.3	108.66	107.08	110.31	108.84	109.97	107.26	107.28	109.11	104.86	108.24	107.42	107.53	108.44	105.84	105.86	110.28	109.48	107.49	104.61	107.84	107.51	107.34	108.26	108.29	109.24	110.89	108.51	108.67	112.33	106.74	106.45	108.29	106.91	107.69	107.75	107.4	111.47	109.2	109.67	108.47	109.71	109.76	109.1	107.37	109.54	106.8	110.98
98.716	100.35	97.76	100.52	101.75	102.63	101.45	101.15	97.319	99.017	101.09	101.32	100.79	101.58	99.776	100.83	102.11	100.01	101.47	102.37	102.43	100.21	101.05	99.62	100.75	98.943	101.87	99.404	101.08	101.32	103.27	103.18	102.66	102.55	99.65	99.232	101.46	102.44	99.389	101.32	100.86	104.82	104.76	98.587	100.15	98.179	97.624	101.84	99.792	101.51
101.13	98.428	98.932	96.436	100.09	100.62	97.366	100.06	95.827	100.03	102.44	97.718	96.962	94.521	100.3	101.85	100.48	100.34	99.753	100.77	100.7	99.348	96.814	100.11	99.189	101.46	97.631	98.218	97.64	97.538	100.98	98.038	99.871	100.41	100.32	99.845	98.904	98.854	98.104	98.982	100.48	98.6	97.742	100.86	100.9	99.486	100.97	99.304	96.299	98.35
100.15	101.52	101.11	99.832	103.42	99.025	98.341	100.41	99.098	99.39	100.61	100.3	98.752	100.83	101.37	100.94	104.35	99.285	97.938	97.763	104.19	97.4	99.557	103.32	100.87	100.1	96.803	102.13	98.624	102.79	98.711	98.377	105	103.09	98.773	99.23	99.027	101.51	100.4	100.61	100.86	101.66	102.09	100.18	101.13	97.803	99.986	100.02	100.23	99.473
97.435	94.613	101.26	98.696	96.764	97.68	100.27	98.475	98.919	94.904	97.765	95.145	97.075	97.353	99.529	97.054	97.614	99.162	98.381	98.396	99.37	97.066	99.776	97.092	100.05	98.323	97.754	101.12	98.68	98.028	101.76	97.233	97.638	98.225	99.844	95.06	98.619	94.431	98.389	96.632	99.457	97.004	98.854	98.444	98.971	99.708	95.875	99.604	100.3	98.941
96.772	99.482	97.302	100.64	96.382	101.35	98.681	97.611	100.29	96.437	97.668	95.034	101.08	97.059	96.939	98.722	97.119	99.531	100.13	96.999	96.791	94.115	96.396	97.31	99.413	95.652	98.675	100.69	98.04	98.342	99.472	99.428	98.307	98.651	94.664	96.727	96.053	99.953	96.693	96.804	97.081	97.542	97.13	97.07	96.35	97.566	101.1	96.515	101.29	99.447
108.26	106.9	105.79	108.26	105.47	107.23	107.58	103.62	103.74	107.85	105.81	105.7	106.24	107.05	101.12	106.19	107.17	107.58	105.88	103.98	108.53	104.6	107.42	105.4	105.69	106.25	102.95	102.52	106.08	109.07	106.98	103.72	105.82	102.84	105.79	103.87	106.06	104.08	109.58	105.86	103.74	107.98	105.86	107.61	108.72	103.79	106.21	105.05	107.1	108.15
[truncated: 150 more columns]
