# Supplementary material for: Genetic dissection of main and epistatic effects of QTL based on augmented triple test cross design
Source: PLoS One. 2017 Dec 14;12(12):e0189054. doi: 10.1371/journal.pone.0189054 (PMC5730204; doi:10.1371/journal.pone.0189054)
Supplement: S10 Supporting Information — (ZIP) [file pone.0189054.s010.zip › z6_1100_0.5_5.csv]

106.35	104.82	107	104.74	105.94	109.32	110.87	107.45	108.38	106.31	110.25	109.4	109.85	105.39	108.38	110.95	105.04	113.28	112.44	109.88	113.87	106.29	105.24	108.69	107.02	109.99	110.97	110.45	109.2	108.37	108.92	109.92	108.94	106.32	102.89	110.34	107.83	106.54	101.18	109.48	107.57	105.3	106.23	108.99	107.4	106.02	106.88	107.52	109.1	107.03
106.21	103.72	103.41	101.82	105.38	104.33	108.64	106.22	105.04	105.07	106.42	108.1	105.02	108.71	103.96	108.58	106.54	105.55	101.69	106.37	105.24	104.98	107.07	105.2	105.37	108.07	102.43	103.36	96.269	104.42	106.23	106.86	105.09	107.2	104.97	108.83	104.7	105.18	106.78	105.53	104.35	103.44	103.11	106.01	105.04	103.91	105.6	104.72	107.32	108.49
101.57	100.6	98.127	94.747	99.741	96.19	95.864	97.37	94.661	100.25	97.465	97.022	99.253	98.239	97.24	100.42	98.575	99.237	98.886	95.004	97.851	97.897	100.05	96.984	99.594	97.143	97.951	96.945	101.63	97.497	101.57	95.15	97.206	99.754	94.513	99.568	99.98	100.74	102.31	96.399	100.59	99.604	96.82	95.72	97.319	97.873	99.295	95.976	94.762	97.352
106.22	102.77	108.33	105.28	105.72	102.85	105.67	104.68	104.55	105.21	103.44	107.06	110.43	105.47	103.17	106.93	106.17	109.49	108.48	106.54	109.6	111.86	110.26	106.7	104.27	105.74	104.81	108.79	109.53	101.04	105.65	110.65	105.24	107.52	102.08	106.41	106.3	104.74	104.13	100.02	104.75	102.72	107.72	105.61	107.64	103.03	102.52	100.8	107.59	109.8
108.54	107.11	106.6	112.05	110.56	108.66	109.67	109.23	107.63	108.64	105.46	108.76	109.31	110.53	109.44	106.23	107.67	104.74	108.46	105.65	106.53	112.07	105.39	108.83	106.21	102.96	110.68	107.19	111.72	109	108.42	104.99	105.63	108.06	108.64	109.43	110.54	106.46	109.9	106.11	112	110.29	105.08	106.63	108.13	111.99	108.79	108.04	109.09	111.74
103.98	105.55	105.62	105.63	107.56	101.96	105.53	104.88	106.2	107.7	106.37	102.6	105.64	108.79	102.54	108.93	102.79	108	108.25	103.4	111	107.88	109.1	108.38	108.15	108.33	106.82	105.21	104.06	104.8	103.44	101.6	104.45	106.03	109.44	105.54	102.04	109.15	107.62	104.72	99.636	101.3	102.27	103.2	100.45	103.29	106.19	106.77	107.95	108.29
106.4	110.43	105.32	106.11	105.34	109.76	109.38	105.88	108.49	105.45	105.16	107.47	110.9	107.15	108.59	107.19	107.49	106.51	103.21	107.86	102.27	104.24	107.36	107.69	108.1	101.48	105.34	105.03	107.56	105.49	108.71	106.19	107.68	104.46	107.78	104.89	106.96	104.15	104.48	106.03	106.3	101.51	101.96	102.88	105.96	104.7	106.36	105.38	106.3	101.97
113.31	108.04	105.4	109.23	108.55	108.67	108.61	111.82	108.09	106.99	111.11	112.54	104.03	103.89	107.5	111.16	110.29	108.26	109.08	108.59	112.63	108.94	107.85	108.08	112.06	114.57	110.4	104.71	110.14	108	111.21	104.14	106.92	106.98	109.91	112.13	109.34	109.05	110.24	109.95	108.85	108.73	106.09	108.48	106.19	105.2	107.02	106.63	110.62	109.64
104.58	108.44	112.09	107.87	106.47	105.95	110.37	106.17	109.79	106.85	106.61	105.28	107.87	108.39	110.78	100.8	106.88	111.13	112.65	108.64	109.13	108.57	111.24	110.14	107.82	105.33	109.53	107.91	104.44	106.62	108.24	104.67	107.35	100.59	108.65	105.65	106.48	109.58	108.48	109.62	105.75	109.53	105.39	100.69	109.49	107.53	110.32	106.79	107.87	110.38
104.76	105.83	108.08	109.14	106.39	107.95	113.27	109.53	109.14	113.31	110.99	108.79	111.24	110.22	107.41	107.17	110.16	108.18	110.33	104.34	107.92	112.47	110.9	106.92	109.75	115.21	114.85	107.64	107.56	107.57	104.87	103.51	107.77	109.49	106.3	108.64	110.97	107.75	107	110.05	109.3	110.69	105.62	112.86	107.26	105.73	106.85	105.32	110.34	108.39
108	108.59	106.87	106.54	107.7	108.91	111.06	111.06	108.82	104.82	107.35	106.23	106.27	107.32	102.66	109.9	111.29	108.83	109.14	105.68	106.44	110.55	108.69	107.26	110.08	109.62	104.4	105.03	109.3	110.01	108.88	111.99	106.13	108.52	110.86	108.34	105.36	102.05	109.55	104.83	108.97	101.77	107.86	107.48	102.97	106.75	109.22	108.52	108	106.24
105	107.54	110.78	106.96	99.901	100.44	108.16	105.8	102.4	108.96	105.21	106.4	106.66	102.67	102.69	107.05	107.75	102.29	105.61	107.77	101.77	109.04	101.07	105.84	104	105.25	104.74	103.38	109.84	105.22	101.98	105.77	103.87	103.8	106.02	108.02	105.82	109.82	106.09	102.19	105.51	107.4	103.97	100.14	107.83	105.99	103.28	106.55	102.93	110.32
102.46	103.43	108.43	105.52	104.1	107.39	107.88	103.89	102.01	105.26	105.29	110.48	103.85	107.11	101.82	106.8	106.58	103.02	108.84	103.7	101.77	102.48	107.41	105.3	103.01	104.8	103.79	107.58	105.37	108.07	104.97	104.95	100.35	105.41	105.1	106.86	106.78	102.64	105.17	103.53	102.4	103.95	100.43	106.25	104.75	107.25	108.72	106.16	107.74	107.46
109.29	106.63	110.07	108.82	111.98	109.02	110.76	109.21	105.95	108	103.48	106.19	108.84	107.72	109.01	113.05	105.22	109.76	109.51	113.32	114.84	109.09	109.05	106.59	107.07	107.96	109.1	109.7	107.55	113.18	110.21	106.71	110.89	110.47	107.86	114.26	110.87	109.81	103.55	109.77	110.47	110.53	104.32	105.67	104.95	105.46	107.31	107.51	105.82	104.44
103.65	107.86	111.64	105.95	104.4	106.24	107.86	112.16	106.72	105.34	101.93	102.64	110.62	105.53	107.05	104.48	104.52	104.23	107.47	103.82	104.57	105.74	106.66	105.1	109.76	101.61	106.31	106.69	99.487	107.67	107.76	109.64	102.69	109.23	105.39	109.54	106.65	104.71	108.53	105.79	111.18	100.46	100.22	104.26	104.98	101.39	104.07	105.27	103.53	107.29
101.4	105.39	105.57	106.96	107.11	107.48	105.96	107.64	103.68	101.15	102.49	105.12	104.46	105.06	106.84	106.61	106.46	105.9	106.03	106.2	107.65	106.54	107.79	103.06	110.79	107.92	103.68	108.11	106.11	103.65	102.93	106.43	105.45	104.18	100.95	109.53	107.64	106.35	106.48	105.59	103	108.81	103.59	104.99	107.5	107.48	109.81	102.67	108.05	108
99.535	101.12	103.75	103.84	102.93	99.08	95.658	100.39	105.54	94.183	99.166	99.153	96.12	105.9	97.012	102.93	97.737	101.15	101.47	99.394	97.854	100.58	101.74	102.48	102.92	99.816	101.04	107.18	104.5	97.517	96.559	97.241	103.1	100.28	101.13	106.29	103.83	103.73	102.78	101.75	101.96	99.737	97.035	100.91	104.05	103.13	102.95	98.077	101.46	95.364
107.35	109.2	107.97	105.96	104.47	109.19	106.71	103.59	107.55	109.55	104.97	109.76	110.29	104.47	105.99	107.97	113.77	108.37	108.22	108.4	108.64	104.9	107.48	108.67	104.63	109.67	106	108.01	104.96	111.69	109.23	110.31	108.18	105.01	106.12	106.26	107.15	110.57	107.91	111.6	104.92	114.2	105.93	109	112.65	107.67	109.7	106.2	103.64	105.48
108.9	107.13	110.61	112.47	108.46	110.03	113.05	110.24	110.22	111.45	104.81	104.79	113.25	109.27	112.19	114.53	108.96	108.51	110.18	107.55	106	107.09	108.94	103.9	106.39	106.49	107.4	105.12	104.76	105.78	109.72	110.36	107.44	108.94	107.68	109.15	110.12	111.59	107.68	105.77	111.68	104	111.32	110.06	107.51	108.62	100.91	110.83	110.12	107.93
93.659	97.285	100.25	94.908	97.722	101.05	97.223	99.791	103.31	96.528	96.368	96.575	96.217	98.29	100.09	96.452	98.191	96.768	96.733	100.73	96.811	103.44	92.056	99.057	102.07	95.013	97.809	98.482	96.654	91.75	96.368	98.748	99.626	101.79	97.912	92.594	97.741	95.697	97.19	99.346	93.478	98.264	99.571	102.23	96.91	102.33	98.103	101.45	99.293	97.532
100.67	100.49	98.971	97.927	98.701	102.89	100.29	97.731	99.621	98.793	101.67	101.51	99.236	99.653	101.32	99.986	99.288	93.59	99.655	102.84	99.129	98.892	97.262	92.263	98.796	97.155	96.654	102.4	101.91	97.803	101.13	95.456	96.381	96.425	100.45	97.128	100.98	95.101	95.131	97.313	101.34	99.173	99.581	102.8	99.028	95.2	101.81	102.61	98.708	97.04
105.01	105.16	106.63	110.09	108.45	109.48	108.14	106.6	109.18	106.47	109.98	106.9	105.32	108.62	103.9	107.8	113.65	105.7	107.86	107.13	101.5	106.18	104.06	106.03	105.95	109.66	108	107.91	109.78	109.81	105.38	109.91	104.94	108.64	104.73	109.17	109.32	105.65	108.59	109.15	107.22	108.26	105.43	108.19	103.04	107.84	113.99	108.46	107.49	105.06
109.33	109.16	107.88	106.67	107.72	110.02	101.88	109.95	108.93	107.8	107.9	113.41	107.43	107.62	107.72	109.64	107.85	110.19	107.46	106.26	102.59	108.5	108.65	111.56	103.29	103.8	106.27	106.03	105.12	106.85	105.03	108.82	104.95	110.74	109.63	106.8	103.56	109.07	109.86	105.85	108.4	106.96	108.61	105.69	110.97	108.21	112.71	111.95	108.39	109.48
109.42	107.25	107.45	109.01	105.63	110.48	108.06	106.15	109.67	108.33	103.52	109.26	109.09	107.21	110.19	109.51	104.95	109.48	103.06	110.65	106.57	104.03	109.32	113.08	108.99	106.65	107.74	106.29	105.97	100.83	106.03	111.94	109.14	112.4	107.69	108.29	104.61	109.1	108.65	108.67	109.9	103.44	105.98	108.08	108.3	106.37	111.43	109.9	105.83	111.29
104.64	106.82	109.8	106.14	105.21	108.06	104.81	107	108.77	105.52	106.91	106.05	110.8	105.89	105.08	103.57	102.49	109.1	107.47	105.04	101	105.57	106.85	104.44	107.59	107.12	106.4	105.19	107.65	103.53	108.57	103.54	108.48	105.69	105.8	107.65	107.18	108.85	104.87	107.23	108.77	106.46	105.78	107.91	107.18	107.17	107.48	108.86	110.58	111.67
102.03	100.23	102.08	102.68	101.63	102.62	102.3	99.197	101.72	102.41	98.069	99.452	104.37	104.79	101.68	98.827	103.15	102.8	104.07	102.98	103.44	100.52	101.32	104.07	103.33	101.64	102.43	102.48	102.49	103.64	102.3	104.12	105.6	103.94	102.16	101.37	103.12	98.171	102.44	102.1	109.04	102.86	103.24	102.73	101.74	102.33	100.56	105.42	104.13	99.621
100.04	97.447	99.093	97.09	97.422	99.92	98.438	102.49	99.798	101.34	99.749	100.38	100.94	98.912	98.369	98.084	101.95	98.853	101.07	98.736	97.495	100.43	98.028	99.026	103.73	99.946	96.104	101.88	103.92	101.3	93.994	102.29	98.93	97.615	92.956	99.189	99.025	96.729	97.819	103.15	101.79	99.065	98.753	101.37	103.69	95.509	100.28	97.541	92.962	102.83
106.35	105.55	109.85	106.15	106.86	105.06	109.58	105.64	104.64	107.57	104.71	103.52	106.6	105.5	105.69	109.67	102.31	104.97	108.88	103.73	104.78	109.06	105.81	105.86	103.18	105.5	108.2	106.76	105.09	103.59	109	107.19	104.73	108.99	104.33	107.83	104	105.5	104.58	107.86	106.02	110.26	105.74	102.44	102.2	107.16	104.87	105.21	107.53	106.34
105.67	107.76	107.4	102.4	106.07	109.16	104.84	107.6	104.21	110.3	106.96	106.04	106.91	101.59	103.51	105.55	101.93	101.08	107.33	104.5	104.75	102.74	104.62	114.11	109.48	103.24	104.72	107.47	102.6	106.97	104.49	104.1	105.87	102.31	106.69	110.68	107.29	105.94	109.35	104.86	102.8	103.25	104.72	105.68	106.73	109.46	108.67	107.06	104.52	104.89
107.51	95.916	109.02	112.75	105.78	99.14	101.58	107.35	103.68	105.88	109.15	105.49	105.82	107.7	104.49	103.7	109.1	106.2	105.84	103.87	105.37	104.68	107.75	108.55	107.3	106.18	102.36	100.29	106.33	105.8	106.79	105.49	105.69	101.99	107.78	105.12	104.92	102.98	107.65	106.62	102.2	102.16	99.253	105.31	105.99	102.73	105.48	109	106.49	102.93
98.141	94.209	99.401	100.75	94.386	95.724	102	103.18	100.04	95.523	96.226	95.488	97.783	98.546	94.102	99.768	100.39	92.32	98.481	97.817	98.552	97.76	100.96	97.771	95.363	98.959	92.106	95.116	97.645	99.667	98.136	94.737	96.998	101.11	99.618	96.661	98.096	93.774	97.808	97.648	99.122	95.181	101.25	96.767	99.449	102.6	98.183	97.807	97.132	97.716
107.65	108.86	106.89	103.81	105.68	104.63	103.64	104.64	104.12	103.02	102.42	106.07	104.22	110.47	102.8	106.62	104.58	103.63	104.96	107.45	108.29	108.01	107.59	104.73	105.06	104.62	105.16	106.5	105.3	103.6	107.11	110.69	102.93	106.62	105.3	103.34	106.59	109.18	104.3	106.29	106.56	106.75	103.1	104.77	103.86	104.46	103.54	103.56	108.11	110.15
102.96	100.99	99.126	99.303	93.877	99.266	96.618	98.297	97.191	99.002	100.3	97.972	98.22	102.74	99.585	98.685	95.712	102.46	99.497	102.05	96.225	96.444	100.69	101.77	102.64	101.72	99.795	97.161	96.959	96.476	97.346	99.451	99.591	100.36	102.05	103.03	99.888	100.32	96.883	100.81	94.306	101.6	98.628	95.201	101.8	98.745	100.53	101.56	97.035	100.85
100.75	100.9	104.62	98.542	102.24	100.44	99.43	94.907	100.44	99.017	92.976	102.26	102.75	100.26	95.97	97.545	95.565	101.32	102.05	102.08	98.667	100.19	97.794	101.55	100.84	99.049	102.21	101.53	101.16	102.63	96.538	101.11	97.183	103.31	99.607	101.79	99.144	98.179	101.43	101.82	103.22	96.514	102.15	99.193	99.37	95.045	101.9	100.34	104.82	106.24
107.43	110.55	108.41	107.23	108.06	110.69	110.15	111.49	111.11	114.21	109.51	104.26	105.83	108.46	115.28	109.78	110.78	114.1	111.31	107.52	110.3	109.9	109.71	112.51	108.61	110.89	112.17	112.83	115.81	108.69	110.57	112.45	109.75	111.02	103.48	114.92	111.3	109.29	107.11	107.46	113.1	106.82	114.14	110.24	109.47	110.19	107.01	104.55	109.67	110.56
100.98	99.741	97.211	104.13	101.44	98.075	101.8	99.417	103.54	100.01	102.21	101.34	102.7	100.13	101.7	104.61	101.28	101.5	103.62	101.01	97.837	103.3	99.097	100.16	101.68	103.09	101.86	102.66	99.194	98.152	99.203	99.083	104.58	98.334	105.29	100.87	96.95	95.074	100.47	101.77	106.16	97.644	103.37	97.879	96.258	101.17	96.457	101.29	104.37	104.15
111.85	105.32	110.46	106.58	108.21	103.97	106.78	108.88	108.06	109.52	111.18	104.33	109.06	107.41	110.15	106.3	107.55	106.3	105.66	108.07	113.93	108.99	105.03	113.34	108.21	108.11	108.85	108.6	110.62	107.44	105.58	105.3	108.67	109.55	107.75	105.49	106.93	107.88	106.48	103.91	112.8	112.42	104.44	109.56	105.35	111.61	108.54	106.58	100.94	109.59
101.77	107.37	107.29	110.79	103.27	101.83	106.78	105.99	103.33	104.66	103.66	106.72	104.77	107.05	99.938	104.63	102.05	101.74	107.43	107.64	102.34	109.26	106.33	106.25	108.59	107.56	102.31	105.75	109.48	106.29	103.29	105.79	105.46	108.13	106.65	105.91	104.35	105.49	106.34	108.13	101.87	109.12	105.39	106.78	107.54	108.21	106.86	106.06	103.96	103.39
104.73	101.55	97.906	101.36	100.19	98.306	96.668	98.288	96.819	99.258	102.7	103.68	99.783	100.91	105.03	93.942	100.36	98.569	100.06	100.73	102.13	100.49	101.61	98.368	102.46	104.8	105.02	99.986	101.37	99.582	99.326	97.373	101.73	107.2	101.11	101.71	99.474	100.12	106.45	105.08	98.378	103.05	100	100.45	97.563	102.76	104.25	96.509	98.168	101.93
102.25	98.596	102.28	102.86	99.225	100.41	102.72	101.75	98.93	104.45	101.77	97.148	102.55	100.67	99.142	102.01	98.07	101	99.515	100.91	98.59	97.05	99.786	102.08	99.857	101.01	98.219	99.294	100.64	102.18	97.55	102.51	101.28	97.801	98.474	99.577	97.336	99.331	95.927	96.634	103.1	97.041	97.383	95.153	101.92	102.56	100.36	95.394	101.05	99.336
110.96	106.62	106.09	106.21	104.27	106.38	112.32	111.32	109.02	106.74	105.77	111.76	109.53	108.13	107.22	105.38	110.4	107.72	111.24	109.13	107.55	109.4	107.32	107.64	108.38	109.21	104.12	110.23	107.1	106.38	106.3	111.32	106.45	108.53	103.98	108.35	108.31	107.05	106.1	109.17	106.84	108.63	107.95	105.49	107.12	109.17	107.78	105.89	105.75	106.44
110.88	113.69	108.34	106.86	103.49	106.92	108.42	107.63	109.61	106.61	109.83	109.64	106.85	113.92	107.31	106.93	105.38	103.67	103.18	106.83	109.83	107.63	111.54	113.03	110.36	107.4	111.36	112.6	109.92	109.9	109.11	112.3	113.79	101.85	106.08	105.66	107.38	106.65	107.07	108.5	109.61	110.61	107.59	108.02	104.89	105.79	104.13	111.68	107.45	111.31
104.62	104.23	108.2	103.26	104.01	102.16	105.43	101.55	105.05	101.2	107.39	105.09	104.47	110.38	108.34	105.84	107.02	105.68	108.66	106.82	103.13	107.6	107.7	109.27	104.09	106.15	105.79	105.22	107.72	102.95	102.89	103.66	106.37	98.2	108.96	107.1	105.48	104.27	104.79	106.05	104.43	107.44	107.77	103.29	109.47	107.91	102.48	102.51	107.37	108.13
108.54	106.91	111.85	107.42	108.01	109.62	111.38	109.15	111.22	109.38	108.85	108.66	111.06	107.25	106.56	105.8	106.72	105.5	112.29	110.83	111.65	105.21	112.52	105.68	105.34	108.03	107.43	107.48	111.15	107.86	110.06	106.85	107.64	107.43	105.97	107.66	108.91	112.24	104.05	107.05	109.27	108.31	108.36	105.79	112.84	109.58	111.43	108.51	108.26	107.66
99.93	96.976	97.069	95.241	101.73	101.01	98.367	99.561	99.897	99.156	97.324	95.526	100.45	100.24	100.61	95.826	96.602	100.23	101.85	95.698	99.447	97.874	102.99	97.565	102.92	99.374	97.626	98.236	96.959	100.68	93.999	96.101	102.46	100.02	102.69	97.597	99.775	100.43	101.2	99.189	101.19	100.58	98.551	100.14	100.28	97.474	101.39	103.9	96.451	97.785
108.36	112.28	110.41	105.5	110.99	106.8	107.99	107.2	106.83	102.16	108.32	102.83	109.93	107.24	109.23	109.78	107.77	107.89	109.12	109.44	109	112.72	108.77	109.15	104.07	108.95	113.59	105	107.9	111.69	106.79	109.72	110.86	114.44	105.47	107.63	107.32	107.22	111.84	109.39	112.25	106.66	114.99	112.22	105.94	113.18	107.67	109.57	109.82	106.72
106.12	110.4	104.2	106.91	108.5	105.12	108.14	106.47	103.76	107.83	105.82	105.44	105.7	106.57	106.72	109.91	110.39	107.96	108.11	107.46	109.4	103.69	108.51	106.1	108.2	107.67	106.45	108.05	107.27	104.97	101.1	104.91	103.73	107.07	107.58	109.18	104.83	102.69	105.63	104.65	103.74	104.87	107.5	106.29	110.74	104.12	110.11	107.12	100.25	107.44
105.36	104.99	108.31	105.64	103.96	108.26	105.18	108.46	107.84	104.38	104.89	105.12	106.38	105.74	103.06	110.57	105.63	105.82	109.5	103.83	106.96	112.83	108.35	112.72	107.96	101.9	103.29	103.75	104.29	104.79	106.03	103.78	108.45	108.24	104.92	106.67	108.63	108.18	111.02	103.66	105.91	109.38	101.49	105.82	104.58	104.6	106.83	107.86	105.82	106.24
108.14	103.39	107.24	103.31	109.61	101.43	103.4	104.81	105.06	103.21	103.39	107.51	100.59	105.7	104.31	103.97	108.41	107.31	105.98	105.93	100.22	108.46	102.86	103.62	104.38	103.29	100.32	99.343	109.89	106.75	101.79	104.43	106.21	105.38	108.56	100.31	106.99	105.05	103.93	106.9	105.93	102.37	104.03	107.98	104.71	106.64	105.09	109.19	106.68	106.93
106.86	106	106.41	109.05	107.56	106.19	105.23	109.3	107.96	108.16	108.08	110.4	101.89	105.07	107.6	100.76	105.7	102.81	101.19	108.29	104.61	103.03	109.71	105.59	99.503	107.22	109.29	103.53	108.48	105.22	105.46	106.92	105.23	109.58	104.98	106.81	99.185	105.74	105.43	108.11	106.8	104.79	106.23	101.27	104.42	106.74	103.68	106.98	107.83	106.64
98.673	97.301	94.62	98.004	98.606	99.375	100.43	99.118	97.206	100.8	97.072	95.466	91.501	92.989	97.945	98.093	99.492	97.854	95.032	101.5	96.603	96.139	97.415	99.645	99.885	94.733	95.633	95.597	99.064	99.66	96.31	102.8	94.496	102.22	95.964	98.814	98.398	98.861	102.34	94.877	96.083	94.964	99.045	98.286	95.45	98.803	97.048	99.839	98.876	98.974
103.68	100.4	104.47	101.51	98.39	100.88	98.263	103.97	100.52	102.88	101.72	105.13	104.68	98.453	100.64	103.93	99.623	103.62	100.4	105.65	102.42	103.96	95.67	102.84	102.29	99.907	102.94	99.521	102.48	102.25	102.33	99.836	99.92	100.54	100.59	100.29	101.18	108.37	101.31	103.06	102.91	96.962	102.07	101.23	99.971	98.564	101.25	102.96	100.41	104.93
107.5	108.87	108.24	106.01	104.06	106.55	103.52	107.51	106.4	107.08	108.26	106.76	103.51	108.16	108.1	104.2	107.82	107.33	106.62	104.4	104.13	100.06	104.23	101.85	103.09	106.45	106.55	103.94	107.04	103.38	103.56	102.93	105.66	107.06	101.52	102.99	103.54	107.67	103.99	102	106.67	107.73	105.94	105.99	101.13	108.59	107.09	101.2	102.03	102.22
93.506	104.16	98.621	97.031	98.577	98.629	100.71	97.018	96.899	97.789	104.53	99.786	98.96	95.563	98.295	99.289	94.37	97.518	98.993	98.076	98.759	92.461	96.92	98.954	99.244	103.77	97.74	96.604	97.991	93.343	97.774	100.22	99.543	92.817	102.52	95.855	98.201	96.581	103.91	92.874	94.994	99.07	101.48	99.404	98.329	100.29	96.186	98.869	102.86	105.99
105.62	110.88	108.18	108.89	108.8	104.08	105.4	104.36	106.85	105.91	106.95	108.27	110.36	105.47	106.67	107.91	107.83	107.57	105.64	111.66	106.19	108.09	101.51	108.77	105	105.18	104.73	104	104.89	108.06	108.17	106.17	105.65	105.72	107.74	105.65	100.68	108.29	107.01	106.57	110.23	104.88	105.81	107.22	107.29	108.26	106.94	106.7	100.21	104.21
107.52	107.73	105.71	103.12	107.11	108.94	106.09	108.82	106.67	106.86	106.15	104.27	104.54	101.53	101.2	101.79	106.96	103.88	102.56	106.44	105.16	107.03	107.02	109.25	107.78	106.97	106.88	103.81	104.63	106.62	104.75	109.5	108.83	108.07	108.93	106.02	104.71	104.58	103.15	105.27	105.07	109.67	109.08	106.7	100.27	102.26	107.7	103.7	105.04	111.45
105.19	105.25	104.86	105.21	109.01	108.28	106.61	109.05	107.51	107.58	105.82	112.13	112.83	106.02	107.89	108.24	108.51	110.21	105.86	110.39	107.13	109.65	111.92	109.13	110.28	108.79	113.64	106.57	108.52	110.9	111.54	103.63	108.28	105.77	111.42	106.81	109.13	107.85	105.84	107.87	112.78	109.1	111.39	108.74	109	107.79	114.51	104.56	108.34	108.05
104.68	110.39	104.86	103.32	103.9	108.02	106.17	106.71	101.95	107.11	108.21	105.75	104.81	99.374	106.89	109.03	110.08	111.69	112.18	106.66	109.04	104.52	106.08	105.76	107.22	106.37	104.46	105.56	108.83	108.34	106.4	104.68	109.23	109.12	110.94	104.68	106.48	108.8	108.05	105.46	107.49	108.7	103.94	110.58	104.43	109.69	109.42	106.1	106.95	105.3
100.76	101.64	102.52	96.653	100.51	99.449	99.545	97.59	98.713	99.903	101.19	97.047	102.37	99.797	94.58	101.62	100.75	100.3	105.65	100.53	101.37	101.39	104.72	101.23	102.54	97.472	99.542	99.567	102.33	103.4	102.27	104.4	102.42	101.84	96.555	99.148	102.66	101.65	101.19	98.907	103.13	98.768	102.93	103.26	98.66	95.29	102.2	99.065	101.72	99.427
109.65	106.64	104.62	106.92	108.25	108.61	106.66	106.99	104.93	110.03	104.28	104.37	108.83	111.1	106.32	106.17	109.47	108.04	109	102.92	105.53	107.03	105.39	105.43	109.18	106.01	106.78	106.74	106.46	109.83	104.06	108.56	102.7	107.05	102.3	104.77	107.7	109.72	105.2	103.51	107.53	107.89	107.37	104.85	109.42	98.886	107.31	106.01	103.37	103.81
108.12	110.15	112.41	110.03	108.41	104.89	107.56	109.67	110.13	106.89	106.85	113.42	105.83	112.01	106.16	106.48	105.53	106.12	108.17	107.74	108.32	108.82	112.93	108.95	109.52	114.5	108.42	110.02	110.84	111.64	110.09	105.62	111.06	105.85	108.24	111.82	107.6	111.39	107.91	110.48	110.4	108.35	109.99	115.02	110.97	114.07	110.1	107.3	113.28	106.63
96.88	102.63	100.27	98.539	99.403	99.464	100.92	101.01	98.552	101.83	97.074	100.31	97.713	105.67	102.06	98.407	98.848	100.05	101.63	105.23	98.505	102.82	99.983	99.66	99.506	102.67	101.52	108.01	106.01	97.145	96.728	103.86	98.458	101.17	100.15	101.46	99.1	100.65	98.239	94.877	103.58	103.16	102.22	100.54	100.42	104.43	101.62	100.97	105.34	99.461
99.264	97.964	95.707	96.018	101.76	96.91	99.662	100.86	92.784	99.655	101.93	95.144	94.703	96.374	97.64	98.177	95.9	106.67	97.699	103.34	100.84	95.716	98.294	94.578	98.067	95.369	98.863	99.06	96.454	96.054	97.175	96.99	94.383	93.683	99.429	95.994	95.472	95.393	100.14	96.056	97.104	101.5	98.135	100.67	97.351	98.588	99.809	101.47	96.165	98.062
108.88	111.64	107.72	107	105.21	108.14	110.18	110.75	104.28	104.53	107.62	108.11	106.94	106.93	108.61	108.41	109.01	109.92	106.9	111.15	105.74	107.36	107.06	105.97	105.09	105.69	108.76	109.24	106.21	108.3	107.13	107.23	111.15	107.67	108.5	108.44	103.46	109.05	106.09	106.71	110.16	107.23	109.68	110.46	110.58	107.47	107.77	108.2	107.78	108.55
102.23	108.05	107.62	105.82	108.27	105.11	109.46	102.64	105.32	107.59	111.45	105.56	103.74	105.53	103.42	107.72	106.12	107.18	106.16	100.59	104.04	107.33	104.97	110.52	108.56	106.07	108.48	103.25	105.09	108.2	104.53	105.19	105.96	112.1	106.59	108.02	103.3	106.47	108.17	103.87	108.23	106.25	109.4	105.33	106.67	106.09	107.15	104.93	106.1	107.73
106.42	106.86	104.5	103.48	102.36	107.81	104.54	104.74	104.96	103.83	105.71	107.23	101.65	102.89	106.81	104.58	103.74	99.752	108.24	106.89	109.28	102.13	106.22	104.18	106.09	107.89	106.63	105.78	108.77	106.73	100.6	103.29	104.04	103.1	107.13	110.04	109.08	102.92	105.21	103.6	105.03	110	111.32	103.08	102.56	102.92	104.45	108.4	107.3	106.01
107.22	106.21	107.55	105.62	104.72	108.02	108.13	109.3	101.25	107.22	112.9	106.53	107.57	102.05	105.36	108.36	101.35	99.755	102.26	105.66	102.78	106.86	109.31	100.93	106.4	109.14	107.41	104.38	105.57	105.62	102.66	102.45	106.22	108.94	108.42	108.13	109.28	106.57	107.52	110.66	103.6	106.59	106.72	104.05	105.22	105.28	106.7	105.43	104.76	107.3
110.53	105.43	109.73	104.14	106.34	109.67	110.8	108.7	105.41	108.72	109.9	111.43	102.48	106.62	111.63	106.67	111.17	109.04	111.82	103.48	109.16	107.31	109.68	109.48	104.37	109.2	109.64	107.22	108.97	109.12	104.15	104.2	110.54	111	108.72	109	106.97	106.87	108.2	105.46	110.26	106.53	107.55	109.89	108.32	105.64	108.09	103.08	104.54	110.97
96.385	97.958	103.59	97.912	99.777	99.695	97.276	103.22	96.356	96.841	101.11	94.92	98.728	102.7	102.62	102.26	101.38	99.526	95.542	99.477	99.735	98.117	97.571	98.823	97.966	95.028	101.88	99.504	99.303	99.603	97.263	95.135	100.09	95.827	100.6	97.858	100.44	93.798	97.623	96.656	98.289	97.76	101.85	94.695	97.794	103.89	101.48	97.379	98.205	97.995
106.58	105.06	104	106.83	105.53	102.27	107.58	109.89	107.92	105.76	105.46	107.03	111.28	110.85	103.84	112.57	108.89	103.08	108.54	107.38	110.87	108.4	104.31	108.21	109.93	106.87	108.49	107.36	107.98	108.68	102.88	107.46	103.58	109.88	106.08	107.2	106.26	103.59	103.77	107.78	105.09	104.97	105.73	104.43	106.83	106.02	106.66	106.87	103.77	107.73
110.62	107.19	102.29	104.13	105.99	105.71	110.85	111.38	108.91	106.14	107.73	109.83	112.81	108.22	105.91	107.01	109.43	110.95	108.69	105.45	106.26	116.43	111.29	110.74	106.81	100.91	108.71	108.42	110.57	110.27	105.06	106.02	104.09	109.05	108.72	107.98	107.78	105.05	114.3	109.38	107.41	107.73	106.11	108.06	112.07	105.1	105.65	108.06	108.89	102.98
105.58	99.798	100.7	105.57	100.46	100.53	102.18	98.66	101.64	100.42	103.12	96.081	99.334	103	103.94	99.178	102.66	100.14	98.91	101.15	101.24	98.714	106.74	100.59	103.29	101.71	101.2	98.156	100.21	99.915	97.182	99.515	104.21	98.643	99.922	102.1	100.01	96.599	102.78	99.9	102.27	99.966	100.98	103.84	103.26	98.791	102.28	98.86	98.814	103.03
99.401	96.873	100.8	99.253	95.734	98.397	107.63	105.62	100.42	103.74	98.917	99.264	95.187	104.76	100.64	99.682	95.226	100.41	97.744	97.661	98.979	105.76	101.01	99.332	98.128	98.108	105.57	104.2	101.33	97.882	103.36	99.28	104.02	103.4	95.943	102.88	104.05	102.75	100.11	99.239	97.756	99.953	103	96.409	100.04	102.6	103.58	99.726	101.91	100.68
104.29	112.58	103.42	104.5	108.04	114.35	104.62	106.33	108.08	108.31	113.66	109.18	108.23	111.42	106.34	111.2	110.18	108.7	109.24	108.67	107.03	107.81	107.47	112.41	110.55	114.09	110.45	108.1	107.95	110.05	111.16	111.38	110.57	105.74	105.09	109.36	107.01	107.51	103.35	112.82	108.3	106.8	107.19	107.73	105.5	108.88	105.44	106.8	104.67	107.49
106.8	106.81	110.67	107.17	107.19	111.93	105.61	108.14	107.94	105.06	104.82	109.16	108.31	107.96	109.28	113.23	108.32	105.49	106.19	109.62	108.57	113.17	107.14	108.02	111.8	107.18	111.3	109.81	111.88	101.88	111.35	107.5	109.1	105.85	106.85	107.52	104.53	109.06	104.62	105.99	111.27	115.22	110.66	110.51	111.36	106.63	112.22	109.99	106.93	112.08
106.67	105.36	107.47	106.38	108.8	104.41	104.9	105.92	104.72	107	102.98	108.46	103.71	103.34	105.85	107.24	106.96	105.8	106.85	106.56	108.14	109.59	105.33	102.45	106.64	107.93	106.68	104.53	108.04	104.89	108.32	107.1	101.29	107	109.22	107.29	100.11	102.41	108.27	105.17	107.05	104.35	109.43	108.42	109.4	105.67	111.86	102.8	106.14	105.4
101.36	92.084	93.272	100.28	97.956	99.206	96.951	93.459	95.837	97.2	96.966	100.84	98.138	100.97	99.038	98.207	97.336	99.219	94.741	96.503	104.46	90.989	95.229	98.542	93.568	101.82	96.979	100.33	99.304	98.675	97.663	94.596	103.1	96.153	93.976	94.995	94.871	101.7	93.594	103.34	102.94	93.585	99.732	95.425	97.315	96.558	100.7	99.146	94.112	104.24
108.28	106.68	108.19	109.53	105.73	112.28	107.2	105.83	107.92	108.51	106.44	106.46	104.66	106.34	112.12	109.48	109.65	103.54	105.59	104.59	107.02	110.41	110.24	107.51	105	107.25	108.23	108.91	107.99	107.79	108	104.88	108.51	108.17	109.96	104.53	107.26	112.22	107.96	106.52	108.7	106.79	109.51	110.97	113.22	105.78	110.62	106.94	106.92	109.72
111.03	110.52	109.41	109.3	111.34	107.93	108.77	107.99	107.04	106.21	103.47	108.17	103.34	110.16	111.01	113.28	104.61	107.7	110.38	106.38	107.6	107.54	112.31	109.23	113.8	109.48	107.35	111.8	108.53	105.61	111.74	107.7	108.3	109.52	109.2	105.77	107.87	108.23	103.38	106.57	108.26	111.16	107.02	105.13	106.15	105.97	109.42	110.63	108.31	106.63
108.79	110.08	110.52	110.14	115.11	108.79	109.6	109.17	109.69	107.4	109.34	110.99	112	113.26	112.09	109.6	113.41	113.95	109.92	110.85	109.45	106.36	110.47	114.39	111	109.84	106.84	110.35	111.49	111.92	112.15	109.53	109.13	109.73	112.72	104	107.96	107.39	112.42	113.44	112.24	109.87	107.45	108.82	115.63	110.64	113.43	112.12	114.02	108.25
98.643	98.161	98.166	101.21	102.06	98.125	97.32	100.21	96.252	92.786	97.299	98.411	100.97	99.434	99.524	98.892	102.04	99.019	95.898	99.437	97.254	100.67	100.73	96.235	95.261	101.57	96.264	101.77	99.396	101.18	97.62	100.64	93.211	97.625	98.852	90.375	96.065	100.52	102.46	101.05	100.19	98.368	102.65	99.411	98.32	98.73	98.207	98.853	95.989	98.369
95.626	90.083	96.603	100.03	98.445	93.399	96.358	95.533	97.681	98.659	96.454	99.451	100.37	100.47	100.71	97.115	99.874	102.19	97.184	98.737	96.194	96.575	96.799	99.74	99.732	97.529	101.67	96.678	93.081	99.28	95.806	99.26	95.817	95.158	102.26	96.649	96.261	95.94	100.82	99.073	99.028	97.606	97.362	99.766	96.017	98.839	97.619	98.212	98.011	98.082
107.12	108.08	106.97	106.74	107.02	104.07	107.36	108.06	110.15	107.38	106.33	106.05	104.38	103.55	108.59	106.6	106.06	105.46	105.11	108.21	104.73	104.34	103.87	109.4	109.01	106.36	105.02	103.19	104.15	107.07	102.99	105.31	107.09	106.43	105.35	104.34	102.48	105.8	108.77	108.64	106.81	106.11	106.6	104.47	105.12	102.48	101.89	112.64	100.69	105.77
106.44	104.38	105.08	100.06	101.93	103.28	107.53	99.591	107.32	106.16	106.66	103.74	107.59	107.5	107.36	106.26	100.47	102.51	106.61	108.16	106.85	104	102.01	106.21	106.83	109.69	101.57	102.41	108.4	107.34	101.94	104.12	106.52	106.47	110.79	107.53	106.64	106.35	107.81	109.97	104.08	106.8	103.78	104.64	103.34	106.56	106.1	104.54	108.03	105.55
104.46	109.38	105.28	107.34	108.12	103.05	108.8	109.75	110.11	108.95	107.57	107.79	106.26	107.94	109.29	105.62	106.49	107.55	106.79	105.67	107.32	112.05	109.27	108.75	107.92	104.62	108.78	110.88	101.5	109.45	108.58	109.45	108.41	104.15	107.35	106.24	110.13	109	105.57	109.94	109.93	106.13	105.98	105.68	109.56	107.48	114.08	110.05	105.21	110.87
104.51	105.44	104.96	105.44	103.46	106.4	107.99	108.51	103.69	108.33	103.4	107.06	108.17	106.68	106.51	109.41	107.54	102.31	101.94	103.94	105.38	104.78	104.69	102.31	102.33	110.55	109.72	102.5	108.73	107.6	102.48	110.71	108.02	109.61	102.8	100.43	106.88	106.97	105.35	112.48	102.79	105.71	107.77	109.19	100.84	106.85	105.49	102.1	101.11	105.74
94.081	98.649	98.207	100.13	99.045	96.354	94.811	97.866	101.5	97.113	100.65	92.671	97.528	97.29	97.748	97.901	98.624	94.507	102.24	95.323	96.673	102.16	98.826	96.712	101.2	98.858	99.759	100.31	104.48	95.861	96.872	95.518	98.257	98.972	100	97.466	94.625	96.464	103.17	97.145	98.024	95.863	98.456	96.603	99.182	99.674	96.301	98.572	98.15	101.57
103.97	105.62	106.7	107.17	103.87	103.58	103.92	106.47	103.72	105.64	104.23	104.88	104.79	104.71	103.79	105.6	107.46	104.07	108.21	108.92	108.61	106.87	105.45	106.11	104.72	98.469	104.37	107.98	105.43	108.57	102.54	105.28	104.76	107.05	103.83	106.98	107.12	106.81	107.04	103.63	106.31	107.16	107.91	110.63	107.68	106.49	100.36	104.12	103.74	109.08
109.24	109.7	107.41	110.77	112.35	112.63	109.99	106	109.23	111.14	108.02	108.43	107.93	109.46	109.33	106.65	108.8	105.23	109.49	111.09	107.6	108.71	110.38	105.05	110.7	111.44	111.76	106.03	106.33	105.67	112.79	107.01	111.23	111.17	110.97	106.22	106.21	108.59	105.87	112.51	106.51	110.41	109.44	107.37	109.5	111.55	111.28	105.37	112.53	106.03
109.92	104.82	105.81	108.79	111.17	105.93	111.43	108.51	110.32	108.96	112.99	108.61	109.8	110.55	111.14	108.54	111.94	110.16	111.64	108.9	109.47	108.97	108.77	111.78	107.2	107.55	111.12	109.56	104.15	110.64	105.77	107.25	105.46	105.58	111.28	109.93	107.49	103.85	106.87	109.8	111.81	107.36	110.7	107.87	105.4	108.08	103.52	108.02	108.35	108.82
104.26	112.08	107.98	108.55	109.17	101.52	102.45	106.32	107.36	110.06	108.17	106.62	105.31	109.75	104.97	111.56	112.23	106.98	107.24	104.69	110.51	110.25	109.4	107.71	108.69	107.97	109.07	105.83	105.67	109.76	111.6	105.54	108.3	105.9	109.8	106.91	106.82	106.6	108.83	104.5	107.42	109.99	111.21	108.18	110	108.49	110.2	106.65	108.62	107.32
104.42	101.01	104.47	106.45	105.76	106.16	103.44	104.38	101.5	104.47	104.57	103.99	102.31	105.41	105.41	102.93	106.88	111.09	104.99	103.6	104.73	101.79	106.04	106.05	106.18	105.37	105.49	107.54	108.47	102.67	106.64	106.74	110.38	106.82	102.66	105.05	105.65	109.63	111.2	107.61	108.15	106.02	108.73	108.52	104.26	103.51	107.5	111.6	108.93	107.46
108.47	101.7	104.66	109.51	101.01	106	104.18	110.4	108.67	103.79	105.54	104.6	109.11	109.93	104.85	108.05	109.3	107.03	105.17	110.76	109.68	102.93	106.58	105.69	104.7	110.86	106.91	109.04	107.07	105.6	108.06	109.66	107.77	102.44	107.1	105.69	111.51	107.46	103.79	110.54	105.52	104.77	110.13	106	105.94	105.16	107.24	106.01	106.34	108.53
108.36	108.1	105.9	105.2	104.02	106.54	106.5	110.41	101.62	105.04	104.63	108.68	102.58	109.47	108.94	110.62	110.29	106.16	106.06	103.43	103.9	105.86	100.39	108.4	106.86	109.57	103.57	109.12	108.69	107.21	104.72	102.61	105.48	102.04	102.22	108.06	103.62	103.02	103.1	107.69	102.17	110.66	107.42	106.87	106.93	106.11	108.51	106.14	100.74	106.22
97.498	94.751	99.593	95.334	96.087	94.293	100.29	103.12	100.15	101.03	97.139	96.838	102.33	101.74	96.845	97.68	99.956	95.46	95.401	96.029	100.85	95.16	96.016	97.638	94.011	94.739	103.45	100.58	94.912	98.518	97.008	103.65	95.681	97.564	95.757	98.862	98.544	99.324	93.607	102.99	97.814	98.34	99.198	97.305	99.274	94.822	94.564	98.879	95.189	96.335
108.7	108.85	106.13	109.37	104.41	106.79	107.85	105.03	111.64	103.77	102.07	109.03	106.55	107.43	108.72	108	113.72	106.19	109.53	99.361	103.36	105.11	111.8	107.19	104.67	103.78	107.68	104.53	107.49	103.89	106.59	105.07	104.37	108.13	108.07	106.84	106.27	108.37	107.64	108.17	107.49	102.06	108.57	107.25	108.61	110.98	106.08	103.98	109.53	102.28
105.91	112.59	109.34	108.05	107.18	110.7	108.13	117.11	106.85	108.98	108.4	109.49	115.45	109.21	114.7	111.07	112.02	112.62	111.17	108.9	111.02	109.81	108.43	112.04	113.92	116.9	110.81	109.82	112.66	108.9	110.38	114.06	108.95	115.86	112.8	112.53	108.19	110.85	114.21	106.52	110.52	106.55	107.66	109.78	108.83	105.91	107.31	103.75	110.55	108.54
98.58	97.655	100.47	100.75	101.95	101.47	98.591	101	102.29	102.09	96.18	103.29	102.37	101.47	98.233	101.51	104.11	102.05	100.37	96.289	97.543	104.98	102.62	99.243	104.09	100.5	102.14	97.018	104.99	96.406	105.64	100.98	97.816	102.15	105.54	101.79	98.833	101.88	98.235	98.855	98.853	96.133	100.52	100.16	96.492	98.057	98.197	99.716	99.379	97.684
110.05	105.16	104.72	105.58	103.3	103.37	104.76	105	105.56	110.65	104.49	105.53	106.38	110.05	103.65	104.6	104.68	105.86	105.05	100.36	106.83	104.9	103.57	105.27	107.69	107.33	110.39	106.66	104.59	109.42	104.46	102.78	106.32	110.23	104.51	106.26	109.16	103.77	107.93	101.42	105.33	108.07	104.85	105.51	105.24	104.68	105.59	111.77	101.92	104.55
115.91	107.46	110.8	108.36	113.45	112.06	111.06	110.77	107.32	107.97	112.71	110.1	109.16	109.95	113.57	107.51	115.75	110.57	105.7	105.33	110.17	108.34	112.06	110.43	111.62	107.4	108.69	113.7	107.3	112.07	105	114.54	111.7	112.27	106.67	110.42	109.34	113.45	110.4	115.89	110.12	112.21	110.72	113.77	112.71	108.82	111.32	106.03	112.29	109.42
102.05	104.31	106.49	103.97	110.37	106.09	107.28	105.67	107.76	105.3	101.84	106.27	101.45	106.24	109.75	105.82	104.54	103.54	102.51	103.8	103.59	106.72	105.7	105.54	102.08	103.43	107.7	105.89	102.56	105.16	107.05	104.21	106.44	106.52	104.15	108.2	109.04	104.51	108.84	107.62	105.83	103.29	107.84	106.09	105.4	102.88	102.92	108.87	105.74	106.84
106.77	107.97	113.51	108.73	115.66	111.24	114.14	109.61	109.39	112.62	112.37	114.72	110.87	110.07	109.83	112.1	113.43	109.14	112.46	112.29	112.87	110.03	108.83	108.49	111.12	108.26	109.99	110.83	111.36	111.23	110.13	110.64	111.71	113.21	110.92	115.67	110.76	109.26	111.77	111.19	115.01	109.59	106.53	107.18	111.41	110.67	109.54	109.81	108.59	108.3
108.34	110.64	107.87	111.02	104.61	112	110.47	109.54	110.14	107.48	108.15	106.12	108.79	109.31	110.52	106.42	109.38	108.04	106.36	108.19	112.13	108.11	107.47	107.69	107.88	112.74	108.74	103.44	108.46	102.52	110.4	107.42	112.02	108.37	105.39	108.74	113.12	108.91	105.78	111.04	110.09	109.65	110.33	109.57	108.34	111.3	111.01	104.37	108.14	112.45
104.83	101	95.912	99.977	100.39	100.4	101.53	100.22	101.16	100.4	100.79	99.868	96.741	98.77	101.23	98.38	97.715	101.18	98.86	98.573	95.616	98.239	100.19	102.56	98.973	101.11	100.04	101.1	104.45	100.22	102.33	102.57	99.893	102.4	95.36	102.59	96.84	104.31	99.434	102.86	98.869	99.5	99.656	103.91	101.22	98.047	102.39	99.582	102.87	100.12
99.298	99.433	97.08	97.442	101.21	102.01	103.54	100.33	94.962	97.562	98.05	99.544	100.93	98.392	94.083	93.308	96.656	95.976	99.153	99.6	102.38	95.933	98.834	96.036	96.687	99.117	96.211	100.63	94.209	96.948	94.484	101.94	96.518	100.25	97.631	96.671	95.505	95.445	97.082	104.31	98.908	98.433	101.88	98.928	93.77	103.09	101.62	100.21	98.451	98.691
108.9	105.1	103.77	100.82	106.31	105.06	109.13	107.63	102.83	107.15	108.73	105.83	100.86	105.66	107.41	106.06	106.71	104.5	105.14	103.96	108.7	100.12	111.46	104.7	106.43	109.53	107.34	104.19	103.8	107.55	104.4	102.09	104.72	106.94	107.34	107.77	105.19	106.88	108.47	111.34	108.32	104.63	105.73	106.23	108.46	109.05	104.96	107.37	110.96	105.74
106.88	108.64	105.97	109.61	104.57	107.39	100.91	103.26	108.7	106.35	108.3	106.15	106.13	109.15	103.27	105.34	107.67	106.21	101.75	105.98	105.62	105.34	111.1	110.05	106.72	105.9	106.37	108.84	105.53	105.26	109.16	108.74	104.28	103.26	105.5	105.32	104.95	107.54	109.22	100.04	108.29	109.31	104.96	106.84	102.61	109.68	106.34	111.57	107.94	108.44
113.63	109.3	111.85	106.57	110	111.37	108.93	110.44	107.89	108.18	114.81	110.74	112.62	110.57	111.53	110.71	106.43	108.79	109.64	109.24	110.8	111.46	109.62	113.43	109.27	108.64	113.27	107.96	108.32	113.21	111.9	108.43	110.12	107.79	114.43	110.05	112.05	109.14	113.94	109.02	108.56	113.08	112.09	111.37	111.16	113.84	109.89	107.37	112.69	112.76
98.493	100.97	92.565	98.756	99.712	96.95	99.225	102.48	100.87	100.19	102.79	96.003	101.13	99.971	100.33	102.21	96.721	94.235	94.092	103.31	96.277	98.945	97.797	97.909	95.607	95.366	96.022	101.36	96.691	96.647	100.86	106.26	99.101	100.25	99.632	99.858	95.956	98.471	96.267	96.823	97.324	97.781	98.896	100.96	97.071	97.735	100.24	100.24	95.827	98.883
101.2	98.542	98.177	101.3	97.948	102.66	102.18	100.97	100.61	96.792	99.431	103.89	105.87	98.738	100.52	96.709	100.38	100.76	100.28	98.188	100.07	101.37	99.056	102.94	99.341	104.76	98.858	96.563	99.269	98.195	100.73	100.72	102.53	102.69	103.12	97.528	102.15	100.08	101.49	97.751	101.09	99.738	98.122	94.816	100.66	98.974	103.37	101.06	101.7	98.604
100.37	99.287	98.23	104.61	101.07	102.96	103.39	96.808	98.162	97.003	94.706	98.781	95.019	93.143	97.738	96.776	98.46	98.732	102.42	99.834	100.63	98.732	100.46	96	98.72	99.32	97.063	100.27	95.767	100.55	98.677	96.049	99.719	98.682	96.659	97.008	96.721	94.796	98.581	96.562	96.258	98.722	93.35	100.84	103.73	103.86	99.162	94.656	93.843	98.496
109.61	108.06	109.79	108.09	107.05	109.04	104.85	108.1	112.14	108.39	107.37	107.17	108.39	107.04	108.71	108.18	111.16	105.57	112.22	110.41	110.3	105.71	109.66	109.59	110.92	106.07	109.91	106.84	105.25	107.46	106.85	108.21	108.15	102.46	103.75	107.79	105.61	108.29	109.95	102.79	105.72	109.41	104.4	104.57	108.34	106.57	111.02	109.49	108.49	107.1
95.487	99.529	101.48	102.32	103.17	101.5	101.76	103.57	100.79	99.127	99.713	98.64	99.871	99.264	105.36	102.75	101.82	100.91	100.88	100.77	105.51	99.918	92.763	100.99	100.24	103.48	103.55	95.317	96.199	101.73	103.18	103.21	100.27	101.56	102	98.185	99.377	97.645	99.455	101.82	99.972	98.538	101.52	104.51	95.92	97.448	95.963	102.85	103.21	100.17
110.07	103.31	107.2	107.69	105.1	107.05	103.54	108.92	106.45	106.91	106.98	105.8	104.04	101.06	106.19	103.41	102.12	107.22	105.66	106.73	106.15	105.04	108.09	106.13	103.59	106.33	100.85	105.17	109.72	105.58	109.46	105.71	103.81	101.6	103.76	104.64	105.89	104.6	108.99	104.9	106.4	101.92	107.64	102.98	104.98	105.43	108.21	108.07	105.4	102.68
110.66	104.63	106.17	107.86	107.08	107.63	112.48	105.62	111.83	109.42	113.29	108.3	112.59	107.48	108.22	112.76	109.35	108.3	105.35	104.97	108.73	111.58	104.44	111.29	112.07	107.51	105.54	113.98	107.61	107.72	105.87	104.49	105.5	104.97	105.78	109.55	108.13	108.86	107.97	109.11	105.86	110.32	111.6	109.38	110.27	110.41	108.73	107.65	107.77	109.95
94.856	101.95	97.765	95.109	97.714	99.106	96.441	99.702	98.944	103.45	100.67	97.761	98.15	99.085	99.738	99.204	98.565	103	97.447	93.678	94.628	100.03	105.46	97.306	98.964	96.082	93.719	96.931	95.756	99.22	95.625	98.701	88.619	99.018	95.782	96.877	99.315	98.41	93.625	97.084	93.16	101.41	98.271	97.758	97.458	100.94	94.463	97.997	99.691	97.134
98.317	91.899	96.416	97.056	100.62	96.331	102.79	98.373	96.754	96.75	95.608	96.409	97.12	99.567	98.343	99.117	96.231	99.168	96.972	96.03	93.482	96.667	100.14	99.164	98.524	100.85	94.203	97.837	96.949	98.276	101.44	101.38	95.194	99.445	95.367	101.86	98.238	96.567	95.224	95.306	91.637	97.341	98.824	94.078	98.442	99.232	94.334	97.398	100.06	95.478
105.96	106.3	104.47	107.97	108.41	103.76	107.62	106.55	104.26	110.04	108.96	108.3	107.83	106.65	108.68	103.65	106.22	107.54	108.36	106.62	104.41	104.35	105.89	103.23	103.72	108.1	107.62	108.93	108.76	107.82	108.11	110.2	110.12	110.09	105.54	106.12	103.43	110.54	105.06	108.47	101.84	107.03	105.84	104.1	106.48	106.38	110.48	109.18	103.42	102.9
104.82	114.25	110.45	107.82	108.67	110.22	110.05	106.25	106.97	111.14	106.55	112.26	109.8	111.28	102.95	109.05	112.15	112.82	109.96	106.48	107.47	106.36	114.12	110.16	110.65	106.09	105.05	109.4	110.11	107.48	110.82	111.27	105.91	106.43	106.07	109.29	108.25	107.55	105.19	106.31	107.17	108.59	108.39	110.99	107.68	108.73	112.51	109.66	110.98	110.4
103.94	100.58	102.56	111.2	103.34	108.32	107.6	102.2	106.28	108.13	107.82	104.97	106.14	106.69	107.16	106.17	103.82	104.88	106.15	103.46	105.95	106.72	104.11	107.05	106.06	104.58	104.62	106	106.91	107.97	104.53	108.89	100.29	107.46	108.7	105.79	109.01	106.29	104.6	105.59	107.57	107.68	105.44	109.2	102.93	107.74	102.58	104.1	103.17	107.66
104.23	108.3	103.08	103.91	108.79	103.71	102.89	107.51	106.97	106.46	104.93	105.73	105.38	101.81	105.56	101.7	110.84	108.36	106.96	106.44	103.37	111.26	108.43	106.43	105.01	105.63	103.96	105.43	104.83	107.16	108.04	105.26	104.32	109.69	105.36	107.27	102.36	104.7	106.81	105.26	103.24	107.16	105.76	108.01	108.19	107.75	108.32	105.4	104.3	105.72
103.38	100.35	102.45	103.51	103.18	104.14	98.348	102.02	105.7	104.3	105.2	105.91	102.23	101.81	107.29	103	104.61	107.9	100.2	104.36	103.93	102.4	105.13	101.49	101.04	104.75	99.618	105.73	102.14	105.48	100.31	105.96	103.08	101.85	98.398	103.79	102.37	101.05	100.83	105.32	101.56	98.501	102.44	104.16	104.47	99.296	102.13	104.56	105.07	103.03
111.22	113.7	105.9	108.2	104.76	106.29	109.66	108.31	110.12	108.2	107.33	111.98	107.76	114.72	105.66	106.68	110.33	111.58	107.34	112.65	107.17	102.27	106.88	106.05	107.42	110.35	107.71	106.18	105.98	103.62	111.14	104.52	104.69	109.58	111.04	107.72	110.27	104.36	107.37	109.25	108.45	108.95	104.28	107.53	108.36	108.12	105.55	104.25	106.1	110.07
107.29	108.86	99.633	106.31	108	102	105.95	103.65	108.51	104.71	103.47	105.36	107.57	106.23	111.13	106.24	103.12	102.03	105.98	104.83	110.5	109.82	107.94	104.8	103.52	103.58	102.07	102.6	108.12	104.08	104.54	106.63	106.16	107.47	106.18	104.38	103.27	108.57	106.86	106.53	106.52	105.83	105.55	102.85	107.12	105.54	106.56	106.64	102.93	104.41
108.5	108.91	108.45	105.07	102.79	103.1	101.37	105.83	109.2	105.45	108.74	106.8	107.54	104.25	107.1	109.25	108.7	107.1	108.63	106.08	111.59	108.59	108.57	104.89	108.73	109.06	108.42	110.84	103.66	106.87	109.51	104.93	104.9	109.64	105.74	110.14	104.52	108.75	105.8	108.95	107.57	106.14	108.21	105.83	107.14	107.59	107.67	106.24	110.5	106.41
108.39	104.38	102.99	105.48	107.26	108.67	100.64	109	108.4	107.53	106.03	102.28	103.36	105.7	104.06	105.93	107.39	105.79	107.86	105.97	105.82	105.44	105.22	107.51	104.84	105.48	106.74	105.4	112.32	110.78	107.96	107.84	106.11	104.25	106.98	106.68	104	104.25	105.72	110.34	105.79	103.86	103.07	108.88	105.86	104.41	105.69	104.53	108.27	109.33
107.19	102.8	102.67	103.78	108.35	106.31	108.26	104.97	101.84	106.31	105.34	104.87	101.15	107.8	107.69	106.07	105.22	102.66	106.36	106.37	106.2	105.87	107.08	107.94	110.89	107.07	99.498	101.35	106.6	110.75	107.17	106.73	104.56	105.39	102.86	104.16	106.53	104.99	109.98	107.39	108.04	105.12	108.88	104.05	104.59	103.37	103.9	106.36	105.67	108.77
110.5	109.48	104.13	108.67	108.16	109.88	107.35	105.82	108.03	107.5	106.69	110.32	111.5	111.85	107.58	111.05	106.27	106.23	108.16	110.57	109.69	106.3	105.66	110.16	109.54	108	106.21	111.41	109.47	108.68	104.1	107.99	102.87	106.07	105.69	111.95	109.64	109.91	109.81	111.92	106.83	107.59	113.24	109.27	110.33	105.72	109.81	107.26	107.76	107.28
107.32	104.86	106.36	109.85	106.15	101.35	105.71	104.43	105.21	103.8	104.35	106.2	104.85	104.5	106.63	106.35	107.6	109	110.06	111.1	108.64	104.48	105.28	109.13	104.69	106.96	106.42	100.21	106.45	105.62	105.01	106.08	105.95	105.14	101.36	104.57	107.82	102.99	108.89	107.54	103.9	110.83	103.77	105.17	108.84	106.18	103.56	104.47	106.12	104.94
110.73	107.99	108.24	105.84	106.97	109.4	109.01	112.12	110.64	112.25	108.54	108.27	105.93	107.05	112.41	110.78	110.42	107.96	110.02	101.83	114.67	105	105.32	108.64	107.23	108.45	109.93	104.74	108.85	111.61	103.71	105.02	104.32	108.61	108.54	109.74	105.17	108.43	110.17	111.29	113.73	105.42	106.86	108.71	107.69	107.96	108.93	109.53	107.38	111.39
104.16	107.54	106.27	103.23	106.71	105.46	105.23	109.63	108.22	107.35	109.38	108.37	104.1	103.61	103.59	102.26	107.62	104.37	102.99	106.25	100.81	105.97	105.62	105.79	107.68	101.72	111.1	103.72	108.71	99.571	106.2	108.58	101.21	104.24	104.48	107.41	104.31	105.5	107.43	103.46	108.75	104.17	105.95	100.54	106.16	107.42	108.06	105.17	101.32	104.03
100.61	96.989	94.236	98.303	96.408	97.813	98.075	99.696	99.055	98.909	97.522	98.127	98.929	102.44	100.23	101.32	92.311	94.101	96.793	96.991	101.53	96.334	97.635	93.875	93.177	99.824	97.716	101.5	96.369	95.508	97.663	95.491	95.806	96.34	96.316	99.012	99.714	95.242	100.59	95.155	95.281	98.694	99.734	96.98	101.66	97.469	101.98	98.38	96.538	97.748
103.63	98.818	99.756	104.04	99.952	106.03	94.074	100.04	96.601	96.393	100.82	95.844	103.56	100.03	102.8	97.676	99.464	104.67	96.853	100.45	96.399	98.078	101.64	99.66	102.61	104.14	99.101	101.81	100.27	98.859	103.65	95.37	100.89	104.48	104.25	101.87	103.16	97.943	101.22	99.186	100.1	100.34	98.479	98.402	107.73	99.817	98.385	101.62	103.25	102.12
107.71	108.69	109.66	110.11	109.62	107.99	110.57	108.07	106.39	103.13	108.09	106.31	108.37	109.44	107.91	108	106.53	107.25	111.45	109.01	109.05	112.65	107.57	105.65	108.14	112.8	107.1	106.79	106.21	107.79	105.5	101.88	103.95	109.84	111.13	109.14	104.29	112.52	106.37	106.53	109.14	105.58	104.41	103.71	108.47	108.01	108.56	109.37	106.65	111.14
109.23	106.22	106.15	108.23	108.71	108.44	106.04	106.24	104.65	105.78	109.42	107.35	109.26	104.46	112.38	105.17	109.19	107.86	102.8	102.25	106.1	106.04	104.06	103.66	106.11	106.61	109.27	105.13	107.62	109.61	108.28	104.91	103.91	103.25	108.83	108.22	105.48	105.39	99.661	108.05	103.23	105.77	110.83	109.44	104.23	107.33	105.03	106.61	106.42	102.69
111.18	110.63	106.23	104.95	106.6	110.99	107.22	110.9	112.61	107.98	108.61	111.12	107.51	108.91	109.19	106.96	107.85	109.74	108.81	107.45	110.33	110.24	109.06	108.42	104.91	109.5	106.2	107.71	111.62	109.01	109.22	106.82	109.37	104.84	107.42	107.74	112.3	105.41	105.43	106.5	105.08	106.83	106.67	106.47	107.39	104.65	112.56	108.88	107.02	110.54
104.83	107.67	103.3	105.62	111.8	106.73	107.76	109.68	104.73	107.93	106.54	109.63	108.7	111.31	104.58	106.13	108.33	105.41	109.64	107.53	109.01	113.37	105.81	112.96	108.74	108.94	106.67	108.99	105.94	111.82	106.94	109.87	104.1	105.24	111.01	110.89	104.05	113.07	109.57	110.44	106.28	109.01	105.99	108.75	111.16	111.91	108.86	109.6	108.78	107.83
108.09	100.4	104.6	100.24	106.89	105.73	103.79	106.42	102.9	105.16	108.93	105.38	110.75	109.79	106.01	104.06	109.11	103.97	102.86	105.09	102.4	101.2	102.46	104.44	109.69	103.25	105.38	106.54	105.3	105.44	105.08	103.46	107.06	107.21	101.36	105.64	107.13	103.46	107.78	106.12	108.71	103.47	102.58	107.24	102.96	111.12	108.58	110.7	104.87	106.85
103.84	102.27	102.17	109.04	101.62	101.74	105.14	105.37	107.65	105.04	104.59	104.44	105.28	103.19	107.03	106.56	106.63	101.71	105.56	106.95	103.33	102.08	108.07	105.49	106.64	107.13	104.73	103.96	105.08	108.68	105.31	102.35	101.79	107.71	103.75	102.96	108.68	104.26	107.45	105.69	107.96	107.84	106.99	107.77	102.26	109.27	106.68	106.5	105.04	107.66
106.89	106.89	111.4	106.47	108.82	105.92	106.72	109.31	108.16	107.45	108.72	106.56	107.39	105.96	105.01	103.91	109.4	110.26	103.71	109.93	106.94	106.53	104.63	108.17	108.91	107.7	110.05	111.18	102.22	108.33	105.97	107.11	107.91	108.33	108.71	104.25	107.95	102.89	107.86	107.21	107.4	109.33	106.67	105.25	105.83	109.23	105.77	108	108.57	105.56
108.48	110.47	106.81	101.29	110.6	104.68	103.15	107.9	110.53	107.46	110.29	103.33	104.84	104.45	106.97	103.34	108.48	109.18	101.75	108.2	103.99	106.24	108.78	102.37	109.27	106.55	104.65	105.65	109.78	108.17	104.46	109.19	103.86	108.41	105.25	107.69	100.63	102.53	109.66	110.56	105.27	104	104.48	109.26	106.02	108.11	102.97	105.58	108.87	106.48
112.55	102.75	104.12	109.43	102.52	106.15	110.23	103.33	103.93	102.69	106.4	107.86	106.13	108.53	106.43	103.18	108.78	107.37	105.63	101.17	105.91	105.04	105.3	104.88	103.53	103.11	101.82	104.54	103.87	105.81	111.81	109.9	102.85	106.35	102.04	109.6	107.57	103.76	104.66	111.66	107.2	106.95	103.69	106.47	106.65	104.83	103.84	105.37	105.3	106.41
105.96	104.35	110.22	107.22	104.4	106.32	102.12	106.5	107.72	104.02	102.28	107.7	104.8	106.09	107.58	110.4	104.62	108.35	107.1	105.99	106.7	106.36	103.15	103.28	111.56	104.95	105.95	104.14	106.58	107.19	107.49	108.84	108.13	106	107.99	104.23	104.96	103.21	106.38	106.64	107.28	110.45	102.73	107.73	104.12	107.86	101.37	105.08	107.57	111.79
107.83	103.78	102.05	104.37	107.36	102.61	104.89	109.03	102.54	104.51	104.38	108.04	103.48	107.59	105.92	108.28	106.01	103.32	111.13	107.94	106.94	108.77	104.92	110.82	106.24	104.08	99.592	106.01	106.44	105.53	105.1	112.63	108.23	109.09	107.18	102.72	103.59	100.12	108.12	108.57	103.76	104.79	108.18	106.82	106.4	107.45	104.46	104.55	106.1	107.65
97.297	96.933	97.579	101.36	95.602	95.137	100.8	97.137	100.33	100.86	97.665	100.77	95.592	100.28	97.908	97.793	100.65	101.12	99.575	100.2	100.32	93.419	95.816	99.322	96.745	96.923	100.78	97.123	97.585	97.593	100.32	97.892	101.37	98.22	95.822	97.119	98.758	100.88	101.71	100.39	96.837	97.558	95.739	100.13	94.966	97.209	99.016	98.137	101.7	102.6
109.83	105.96	104.44	109.76	109.9	102.66	111.39	111.55	104.06	105.46	108.52	107.68	103.26	108.85	109.29	108.4	103.51	102.75	103.37	106.62	106.16	107.33	106.98	107.42	104.97	109.04	107.73	108.47	105.68	108	104.71	105.93	106.19	103.63	108.42	109.88	104.73	108.21	107.22	104.06	105.03	107.12	106.3	103.83	108.6	103.06	105.46	107.7	107.15	107.42
108.66	107.02	109.06	107.72	111.65	107.92	106.61	107.85	109.21	116.25	109.07	109.69	111.72	104.84	101.65	108.54	108.24	106.86	108.24	107.36	106.76	112.49	111.31	106.06	107.53	105.99	109.83	107.02	110.07	108.74	110.53	107.08	111.79	106.18	109.69	100.92	112.45	105.73	109.23	106.07	108.32	104.68	105.64	106.04	111.59	104.39	109.19	107	110.3	108.87
100.71	101.36	102.04	101.1	98.164	96.699	99.582	96.458	99.547	94.505	97.078	95.918	98.265	98.324	96.608	96.114	97.712	97.219	103.33	98.783	98.416	98.626	101.96	101.42	98.83	96.018	98.79	97.691	94.605	99.152	97.245	101.88	97.913	97.366	97.316	98.267	97.881	99.54	99.528	100.48	95.661	92.971	97.614	99.132	94.503	99.892	96.673	97.751	98.523	101.75
104.15	99.602	94.325	103.79	96.957	101.25	102.07	100.37	102.87	98.952	105.04	99.603	102.78	101.06	97.939	102.99	99.535	99.14	102.89	102.57	101.88	101.49	97.156	94.7	101.93	100.01	102.31	98.639	102.82	98.471	97.674	99.051	102.28	102.98	100.28	100.95	103.24	98.505	103.13	100.89	99.683	99.057	103.29	101.97	101.04	102.71	101.88	100.11	103.55	100.86
110.22	107.69	107.76	104.99	107.93	104.63	107.83	111.89	116.17	104.14	107.11	108.44	110.24	112.31	110.81	107.45	107.96	108.99	108.8	107.79	106.77	104.39	108.71	104.44	107.5	107.29	110.28	109.36	112.37	110.23	108.97	105.72	108.17	111.42	107.82	103.83	108.22	108.27	105.64	111.24	112.96	111.15	106.84	107.1	106.67	107.44	109.21	111.42	112.67	104.25
101.83	107.63	110.35	106.95	106.55	107.05	104.75	109.95	111.85	110.93	106.4	107.45	106.95	112.29	107.17	107.37	106.17	108.53	104.03	110.03	108.71	108.4	106.7	108.23	105.56	108.95	111.13	112.62	112.04	107.33	106.9	109.6	110.82	107.29	108.65	107.62	106.89	108.4	106	109.94	105.89	108.85	106.3	109.27	109.06	106.31	106.97	107.27	105.85	105.62
103.5	108.05	107.42	104.9	109.28	105.91	107.13	107.35	106.2	112.98	102.78	108.32	111.97	103.58	103.71	108.64	107.16	106.01	107.84	106.29	111.17	107.87	106.56	109.61	105.4	111.54	104.7	104.1	108.33	106.99	110.04	104.85	111.13	101.91	108.96	106.63	106.69	104.67	103.73	108.6	108.35	109.57	110.45	107.86	108.14	105.31	110.63	110.23	108.74	107.79
106.39	106.39	103.5	106.49	107.26	103.34	104.94	101.99	107.85	108.32	108.73	103.5	106.38	106.65	105.6	108.69	104.86	107.55	107.59	107.57	107.45	109.27	105.28	105.17	106.77	104.89	108.47	104.77	108.81	103.13	103.14	99.606	102.49	103.35	104.37	104.03	109.68	106.26	106.47	103.64	105.17	100.31	105.24	101.23	105.82	105.28	107.5	107.77	105.86	105.35
111.05	112.11	108.29	109	106.76	110.17	102.21	111.8	105.1	112.44	109.7	107.89	112.52	107.31	106.59	106.21	107.78	109.36	108.29	110.25	113.78	107.06	108.93	105.88	112.34	107.55	110.01	107.09	105.22	108.44	109.98	111.19	108.1	106.62	107.53	106.88	111.79	110.24	107.91	108.14	103.34	109.49	114.01	108.87	109.8	105.7	106.07	110.41	114.92	112.2
107.39	112.37	104.22	106.96	106.75	105.32	108.25	109.38	107.87	108.94	107.95	105.83	109.28	101.14	107.74	110.21	106.48	105.51	107.04	108.29	112.26	107.88	106.16	104.84	105.51	112.04	104.18	110.36	108.37	105.18	101.29	104	109.75	110.51	107.99	105.47	108.26	107.26	106.57	108.13	106.59	111.4	107.5	107.45	112.73	109.13	102.67	112.19	111.35	103.81
101.63	106.41	102.62	106.12	102.78	106.74	101.69	106.76	98.711	107.08	103.7	101.4	107.06	109.27	104.14	109.42	104.55	106.32	105.55	106.3	104.73	104.67	108.25	107.11	105.28	106.88	107.83	104.77	104.68	105.97	104.65	101.81	102.31	106.2	105.21	104.83	102.15	108.52	105.87	102.68	109.21	96.873	108.02	107.2	107.84	106.16	108.29	103	104.08	107.14
103.15	112.01	104.56	99.023	104.8	108.93	102.62	104.22	104.96	106.71	103.69	107.07	102.79	108.42	107.02	107.89	102.87	106.76	108.37	105.99	112.23	108.48	107.38	106.59	109.56	105.08	104.83	105.9	108.07	104.69	101.68	105.7	102.52	105.97	105.21	107.43	104.81	107.54	101.4	102.99	107.74	108.88	104.45	104.53	107.6	105.56	104.11	103.88	107.78	108.58
109.54	116.13	105.01	109.53	106	106.37	109.36	108.97	110.91	112.99	107.88	106.72	105.81	109.72	106.67	107.47	109.38	107.64	109.64	103.69	107.95	108.56	107.09	108.35	108.27	107.38	107.31	106.66	105.17	109.7	110.32	105.05	107.72	108.82	110.07	110.67	110.08	107.85	106.17	102.41	111	112.5	108.3	104.97	106.91	111.32	108.47	107.6	110.26	107.38
101.63	98.796	99.283	98.506	103.94	101.54	98.419	101.2	99.02	98.24	95.897	99.086	94.663	103.65	97.214	102.7	97.915	95.44	95.577	95.956	93.823	99.951	96.419	96.82	98.54	100.04	100.23	100.83	95.579	94.587	95.637	92.347	100.83	91.834	100.33	99.76	98.407	100.52	99.114	96.593	101.09	97.038	102.25	99.708	97.733	98.163	100.09	99.189	96.496	105.52
104.99	102.76	111.3	108.89	110.55	105.8	103.13	103.63	108.51	105.05	110.4	104.59	104.95	104.62	105.17	109.29	105.78	104.22	103.86	106.73	103.85	104.26	103.81	104.45	110.63	107.55	107	104.21	107.35	102.75	103.25	111.57	108.69	102.94	106.53	109.45	112.1	103.61	103.3	104.33	109.15	106.37	107.23	104.89	105.22	105.77	104.24	111.61	105.27	107.36
102.13	100.35	100.62	103.5	101.83	101.56	98.097	101.45	104.38	101.29	101.63	104.57	105.15	104.74	102.43	103.92	98.549	101.86	98.93	101.12	103.23	102.37	100.7	101.81	100.68	102.51	100.15	97.696	97.984	100.74	100.1	102.1	94.699	99.618	96.459	97.637	103.16	96.34	100.35	105.12	102.73	101.71	104.08	102.72	104.14	101.8	102.49	99.538	103.83	96.619
105.38	110.56	105.42	106.55	108.86	109.09	108.36	108.17	104.28	105.4	109.32	108.32	108.55	105.9	106.4	109.31	106.96	107.16	104.86	106.43	108.63	104.46	107.45	105.6	112.19	111.79	108.93	108.32	105.22	108.27	109.28	106.23	110.31	110.32	110.11	107.53	105.58	110.55	110.56	107.77	102.61	109.23	106.72	107.14	107.72	107.35	104.45	107.97	110.84	108.52
107.31	109.75	110.24	112.35	108.97	108.44	113.39	107.45	109.96	108.35	111.48	103.34	112.28	108.63	107.72	107.56	108.8	102.96	109.67	107.21	105.7	108.92	106.09	108.61	105.16	109.14	105.7	103.99	110.1	109.08	106.75	108.6	105.05	104	109.81	109.17	107.61	111.48	101.63	106.35	107.28	106.64	108.84	112	109.94	107.28	112.52	107.75	109.83	105.97
103.56	107.73	107.16	107.71	106.94	106.81	110.12	109.77	107.73	107.34	104.64	108.85	109.64	108.62	109.87	104.1	102.42	110.18	107.05	107.93	108.32	103.43	107.86	104.81	106.7	107.95	109.8	108.92	106.57	105.54	101.92	105.56	105.57	108.77	106.56	104.88	107.06	107.38	109.94	110.89	111.08	106.46	108.86	103.73	107.69	106.89	110.31	108.75	109.89	107.72
98.436	98.117	96.402	99.084	101.45	101.37	103.57	101.04	98.074	96.18	101.73	97.531	99.556	101.29	98.433	94.793	97.996	105.62	95.3	97.062	104.6	93.375	93.687	98.046	99.945	95.742	97.344	97.562	96.772	99.45	99.283	98.049	95.592	99.169	99.536	99.193	97.547	102.75	96.54	101.03	97.737	101.5	98.335	100.86	102.25	100.8	99.15	101.05	95.383	102
109.87	107.63	105.62	106.55	110.97	109.34	109.68	105.83	107.9	109.56	111.27	107.26	108.11	105.59	108.01	108.58	109.59	106.94	105.16	108.01	106.17	106.13	107.55	109.64	109.24	110.96	106.59	106.52	108.09	107.69	108.49	109.82	108.6	105.55	110.68	110.49	106.54	107.53	106.65	108.04	106.55	108.6	115.6	107.77	108.84	105.81	108.32	106.57	108.79	107.15
108.6	102.53	103.99	105.21	109.33	107.96	108.77	101.98	105.72	110.16	109.65	108.25	100.58	107.43	108.14	103.8	102.29	100.78	106.36	105.35	104.26	106.94	107.48	101.21	102.4	108.02	107.67	103.52	102.94	102.09	106.77	108.27	106.06	108.06	109.88	105.11	103.83	109.93	103.36	103.15	109.48	106.64	106.48	106.48	105.16	107.25	105.63	106.71	101.63	105.66
105.79	114.2	108.49	109.11	105.33	107.47	105.23	109	107.5	107.87	106.08	107.03	104.87	107.47	107.15	108.56	109.53	102.59	110.19	111.11	102.86	103.91	107.78	111.56	108	104.98	106.99	110.19	109.97	110.28	107.17	108.18	107.56	110.92	107.08	105.06	110.26	106.24	104.44	111.65	110.72	105.62	109.28	109.94	104.51	108.88	105.95	106.27	107.93	107.42
105.5	107.84	109.32	107.47	108.59	103.25	105.94	107.45	102.11	105.97	110.13	106.31	108.26	106.71	105.06	104.74	102.98	106.53	108.05	102.79	105.27	105.38	109.93	106.29	107.18	105.25	110.76	108.04	106.53	106.84	101.66	100.93	103.18	111.32	107.99	109.04	105.27	104.57	105.17	102.37	105.92	105.53	106.51	108.64	104.06	104.48	104.46	110.69	104.22	104.77
105.05	108.01	108.68	111.01	111.87	108.99	109.52	106.97	105.89	108.07	106.41	108.49	106.19	109.92	106.64	107.72	105.98	111.75	108	107.81	112.07	109.64	107.01	106.73	111.33	111.42	108.72	109.84	112.73	104.44	108.65	111.59	106.64	108.5	106.75	107.34	109.47	104.66	108.56	107.97	112.26	107.55	104.36	108.58	104.21	104.64	104.56	109.85	105.86	107.79
103.43	103.45	105.48	101.38	104.47	107.62	105.96	102.08	108.31	101.62	104.61	108.67	104.51	107.5	103.94	104.62	104.04	109.41	105.2	109.18	107.36	103.71	104.78	105.84	107	104.5	102.17	106.38	101	108.04	107.16	103.28	106.36	104.03	105.78	104.21	107.68	102.62	103	106.12	107.29	108.16	109.03	104.25	102.27	102.25	106.22	105.4	110.88	107.57
107.57	114.74	106.41	111.76	112.26	109.9	109.79	108.61	109.77	104.43	105.98	107.99	110.51	104.71	114.67	113.82	110.62	110.11	110.4	107.75	105.43	109.47	104.53	107.6	110.35	115.79	107.2	103.07	108.82	109.23	108.24	109.35	111.59	104.53	105.47	113.67	109.52	109.25	109.53	106.99	109.31	110.69	107.01	106.52	106.6	106.78	106.54	105.68	104.8	106.09
103.01	100.29	103.24	99.103	103.57	103.29	103.89	97.881	99.741	99.74	101.34	101.72	103.52	101.98	99.241	102.26	98.594	99.555	100.21	101.35	101.39	100.63	100.92	95.033	103.31	100.56	100.76	103.19	101.19	100.37	98.871	99.227	95.378	106.31	98.461	101.84	102.55	100.4	98.612	98.538	102.6	102.55	101.09	97.85	97.715	101.77	103.95	99.416	99.894	102.57
109.65	113.63	107.67	108.33	104.76	107.17	111.95	107.03	102.29	106.62	108.6	112.96	108.52	108.49	112.72	109.19	108.04	108.17	106.86	106.9	109.97	108.52	105.68	106.18	111.9	110.29	106.88	104.7	109	106.06	109.49	104.18	108.6	107.82	112.59	108.2	109.57	113.25	107.18	107.71	109.51	108.13	110	108.09	112.25	111.53	106.69	110.04	108.18	106.91
107.27	103.88	105.09	108.76	105.83	103.36	109.97	113.03	105.62	107.83	107.47	106.33	108.02	105.51	107.69	104.39	108.01	111.31	109.97	105.93	110.4	111.6	107.24	109.78	106.23	105.93	108.17	105.37	107.54	105.27	105.04	107.26	107.58	105.25	108.94	108.05	107.91	111.02	111.71	108.31	106.95	107.02	107.31	110.13	109.48	104.42	104.69	111.77	108.13	108.17
105.01	101.83	108.49	107.12	100.45	103.73	107.59	106.51	106.1	100.49	106.53	106.81	105.94	107.51	108.84	103.7	105.72	104.75	102.3	106.29	108.51	105.4	108.05	105.35	102.54	109.16	106	104.93	104.55	104.75	106.52	106.63	107.44	106.51	106.08	107.68	104.96	106.48	105.62	105.83	100.84	106.28	103.74	104.17	108.64	110.65	101.78	111.17	108.47	101.63
107.59	107.47	105.94	104.88	104.87	103.31	102.66	107.57	105.63	107.91	106.14	102.52	107.63	104.03	107.52	106.93	106.25	106.51	103.09	106.39	105.44	109.51	107.13	101.39	105.6	105.58	105.54	108.98	104.99	109.28	104.67	107.03	110.4	106.18	105.68	101.98	106.18	106.62	107.62	101.51	104.42	101.37	105.98	105.2	102.71	103.96	104.83	106.28	102.59	100.09
109.66	112.16	107.57	105.62	102.53	105.3	106.57	104.65	109.9	104.86	106.23	107.18	105.99	111.41	105.68	105.17	111.62	105.45	109.31	107.81	107.25	104.25	110.61	103.74	110.1	108.35	104.99	108.72	110.06	106.48	105.66	108.25	109.68	108.28	110.21	110.04	105.17	112.54	107.37	109.87	105.26	109.62	105.02	107.69	106.76	107.99	105.3	106.41	105.08	105.38
110.51	106.75	109.62	110.46	107.58	112.08	110.1	111.23	112.28	111.4	106.87	107.26	112.78	111.46	110.81	109.34	108.39	105.44	112.33	111.74	113.01	110.19	111.23	110.5	111.64	108.33	111.59	106.9	109.81	112.25	112.17	111.54	107.33	111.91	112.17	113.27	107.55	112.19	113.32	109.3	110.25	113.07	110.83	103.53	113.75	106.11	106.35	110.31	110.44	108.72
109.41	104.69	109.3	107.4	105.84	102.1	107.98	108.01	104.34	103.34	109.53	106.1	106.1	107.64	107.65	108.9	107.3	109.79	106.46	103.74	105.27	100.17	103.84	105.13	106.87	104.5	104.39	103.17	110.06	102.45	106.04	110.31	104.81	109.57	106.8	105.99	103.79	104.92	105.22	105.84	106.44	105.39	107.64	104.3	104.68	107.09	105.55	103.72	108.12	104.59
100.24	96.011	98.394	98.129	96.462	100.26	99.984	94.862	94.949	94.524	94.631	97.34	99.38	101.3	98.604	97.684	98.502	99.029	101.01	94.331	100.03	97.139	97.507	97.908	102.81	99.195	94.124	100.11	100.01	96.217	96.537	95.252	98.982	97.258	98.252	100.3	99.161	97.206	99.078	95.675	95.961	100.07	97.188	100.86	96.21	98.57	93.636	99.779	100.71	102.71
110.18	107.76	113.8	106.87	116.21	110.68	105.55	105.65	112.18	109.5	109.39	113.68	111.98	107.72	113.89	111.87	113.85	112.14	104.94	116.72	107.59	112.1	111.5	109.93	110.32	110.47	110.86	114.43	109.24	115.27	109.28	111.51	107.16	111.39	115.06	113.6	111.39	110.52	107.58	112.71	112.92	111.34	112.29	107.71	111.58	109.1	106.81	108.85	112.8	110.53
110.59	105.28	107.04	107.35	105.51	107.95	105.27	107.89	112.31	109.55	109.43	110.29	105.14	104.91	104.46	106.66	107.51	109.04	107.28	106.26	106.58	105.93	110.07	107.98	105.69	110.46	109.82	109.16	105.56	107.7	106.95	109.31	108.61	107.19	109.11	110.74	110.25	111.29	108.87	112.42	112.3	108.97	109.67	101.25	111.69	106.75	109.69	111.16	107.49	109.11
95.451	100.1	96.884	96.105	99.014	101.74	98.202	97.158	101.93	97.713	98.741	100.38	97.925	99.056	99.294	98.859	100.86	98.728	91.845	97.198	97.05	98.23	99.468	99.052	98.193	101.81	97.438	100.89	103.26	102	96.033	93.295	98.008	97.145	96	96.837	96.122	99.181	99.157	94.935	99.917	98.649	98.221	100.57	100.66	94.533	92.999	96.518	99.87	96.203
99.555	96.994	101.83	99.999	91.772	96.262	97.286	100.31	98.396	97.751	100.18	95.393	95.531	100.2	96.184	102.8	94.277	96.288	98.657	98.847	96.448	104.09	96.214	95.782	98.96	98.903	95.842	92.399	94.602	99.373	101.77	98.465	96.271	99.116	97.864	96.843	98.65	100.12	97.346	98.998	99.084	98.592	96.738	94.086	98.435	97.299	98.324	91.872	94.023	95.576
112.41	104.04	107.33	109.54	108.81	105.45	108.66	108.8	109.59	107.08	110.88	110.5	106.08	110.79	108.23	107.47	106.02	107.52	111.93	107.83	108.79	109.17	112.93	105.95	108.34	108.43	107.1	108.42	105.23	106.25	106.33	102.68	108.03	108.36	105.2	102.86	109.1	109.4	109.56	105.76	112.68	110.38	111.98	105.67	108.91	105.97	111.37	105.97	107.43	109.41
106.72	104.21	104.76	104.02	107.75	111.96	111.22	106.24	102.55	111.52	102.32	105.62	102.02	105.73	104.62	105.71	109.3	107.9	110.22	107.45	105.33	108.64	103.95	103.24	101.87	107	110.2	104.36	104.02	107.86	107.49	109.61	107.86	104.91	106.53	104.63	105.29	103.67	109.54	105.88	106.46	102.89	107.74	105.66	109.07	104.93	106.63	109.28	105.33	102
105.24	108.65	110	107.69	105.99	109.3	110.26	111.43	110.42	103.08	109.3	109.27	107.25	106.47	108.86	106.34	109.39	105.84	112.23	107.41	111.8	103.68	107.99	108.88	110.12	110.54	113.44	108.32	109.77	108.68	105.82	106.87	104.85	109.45	106.18	106.83	109.37	109.52	107.41	106.39	107.96	112.09	109.04	106.64	108.72	108.79	110.01	106.02	107.87	104.21
104.74	105.68	108.38	107.17	107.65	110.69	109.11	111.45	109.56	108.41	105.19	105.23	108.69	107.68	109.43	104.69	102.95	112.24	108.74	106.6	107.1	103.22	107.99	110.94	107.1	109.71	107.95	107.81	108.94	108.82	109.59	107.68	108.49	111.2	103.91	112.43	109.03	108.63	107.8	111.26	109.65	105.22	106.93	109.48	109.57	111.47	105.95	113.66	105.02	110.13
109.96	106.87	111.11	115.98	107.67	106.1	110.75	109	109.13	114.66	109.1	116.16	108.11	111.87	111.45	113.51	108.37	106.26	106.98	114.82	107.58	104.52	109.5	112.39	109.94	108.24	111.16	106.57	107.57	113.2	111.09	109.78	111.58	110.35	110.21	111.43	110.49	110.84	114.1	109.74	107.63	111.04	115.2	107.41	112.26	108.57	113.12	109.78	110.87	109.93
107.67	108.61	110.16	105.39	108.6	109.5	107.83	109.34	108.97	109.84	108.95	109.04	105.96	107.71	106.24	109.33	110.96	108.49	107.61	108.55	106.44	108.04	108.01	110.46	107.34	111.11	106.81	108.02	108.72	110.96	104.98	110.61	110.26	108.14	105.18	108.86	107	108.56	109.27	110.86	107.3	106.92	115.81	110.03	103.77	105.72	108.74	104.95	110.01	106.26
96.244	99.755	102.59	93.629	96.157	100.84	98.239	99.283	97.868	104.4	98.346	95.943	103.63	95.723	96.926	98.103	104.67	102.18	99.875	102.62	99.51	94.683	96.438	103.04	99.404	98.033	96.83	93.783	93.293	101.81	102.51	93.531	100.55	98.924	96.831	100.14	97.242	98.744	97.195	96.695	97.09	97.698	97.874	97.735	100.32	100.79	102.42	99.941	95.106	101.83
108.95	112.57	108.5	107.03	104.57	107.68	113.68	107.83	107.91	108.17	103.71	104.67	106.71	106.86	106.35	108.52	109.49	108.48	105.89	105.41	107.98	105.42	107.95	105.79	108.53	106.59	108.82	106.97	105.67	105.87	110.84	108.44	109.81	104.15	108.59	106.36	108.96	105.42	103.77	104.63	111.52	107.15	104.76	106.65	104.97	108.89	111.58	101.99	110.08	108.75
109.6	112.55	110.93	112.61	113.13	108.96	107.29	111.08	114.43	105.76	104.72	108.16	108.87	112.15	113.66	107.87	113.78	111.1	107.44	112	112.98	109.14	109.99	108.99	111.7	112.15	112.03	112.76	110.27	113.65	108.32	105.88	113.47	114.26	108.96	112	110.58	112.74	111.18	112.43	112.78	109.19	104.35	112.76	112.47	106.65	106.01	105.03	107.39	107.86
106.1	111.97	111.32	107.05	105.54	107.88	111.87	109.77	108.14	107.37	107.01	108.62	107.68	105.21	105	106.73	107.24	108.68	107.39	104.66	112.06	109.75	109.86	111.76	105.51	104.61	104.78	109.58	107.16	107.39	107.65	108.19	109.72	108.54	105	115.61	105.48	111.29	110.05	108.87	105.77	108.8	105.83	108.16	108.14	108.26	111.12	108.59	108.68	112.59
98.302	100.42	94.516	99.155	99.987	90.191	96.58	94.23	101.22	93.024	98.762	99.799	98.307	97.585	99.398	95.465	100.88	100.28	94.433	100.89	97.294	97.226	100.44	97.905	96.965	98.366	98.294	97.023	94.49	94.808	96.628	97.928	99.594	97.006	97.185	96.206	100.84	98.332	96.261	96.962	95.655	99.446	101.43	97.93	98.007	96.799	101.79	98.374	99.526	95.883
103.52	103.64	106.54	107.59	106.59	102.93	103.96	105.96	108.55	104.98	106.84	103.62	109.34	104.19	103.24	105.06	106.25	103.44	106.32	103.23	98.998	107.06	104.28	103.4	104.34	102.41	106.43	105.61	102.36	105.08	105.42	111.18	102.46	109.64	104.84	106.1	108.04	107.63	105.61	105.21	111.86	108.73	105.48	106.01	101.64	103.94	104.38	106.76	107.04	109.38
103.46	108.37	106.51	108.42	101.51	109.66	106.07	102.61	105.27	109.74	105.73	105.92	109.26	102.94	111.28	106.02	103.04	112.37	108.16	105.21	106.06	107.68	107.69	109.13	108.03	108.02	109.52	106.48	109.28	106.09	107.75	109.27	107.53	114.28	107.41	105.16	103.63	105.22	106.05	105.56	104.71	106.18	108.5	109.3	107.97	103.47	107.02	106.06	107.95	105.14
109.43	104.33	104.02	103.94	102.19	108.23	103.69	109.45	105.93	108.96	114.62	105.8	110.2	104.42	105.49	101.81	105.98	108.67	107.63	106.47	106.83	101.84	101.1	110.13	106.28	102.49	104.05	102.47	107.88	103.48	108.03	107.32	105.3	109.31	100.99	108.96	104.16	105.19	103.96	106.45	103.43	109.61	106.92	106.02	103.43	105.02	110.58	106.41	106.11	105.23
103.55	98.701	101.69	108.73	98.841	100.38	100.88	97.771	101.21	99.653	101.02	99.191	101.48	99.367	100.07	100.59	98.424	100.73	98.683	100.11	100.71	98.07	99.11	103.93	101.51	102.95	97.654	100.31	100.69	102.04	99.33	98.701	97.727	101.68	100.01	98.948	101.19	101.11	102.44	98.44	95.932	104.36	98.069	101.1	94.912	103.41	100.07	100.29	100.07	101.99
106.48	109.41	105	109.06	107.06	102.88	105.55	107.49	107.03	107.36	105.16	106.48	105.9	107.01	106.54	105.53	106.34	105.02	102.49	107.19	104.45	105.47	105.41	106.86	105.27	107.16	108.16	102.92	107.69	99.26	104.78	103.66	108.39	101.95	104.66	106.54	106.73	110.4	102.51	108.68	106.62	107.22	106.37	105.08	103.46	106.85	103.26	100.47	109.55	109.3
103.73	111.52	103.28	107.28	104.65	103.14	102.43	103.7	105.97	106.33	105.25	109.74	101.06	105.3	103.58	108.96	107.97	107.72	101.74	105.39	105.61	107.96	106.05	110.05	104.1	104.82	101.55	109.82	106.23	108.62	110.04	105.27	108.41	108.73	105.67	104.62	104.68	101.76	104.84	102.58	104.12	106.55	101.7	105.18	108.8	107.89	99.257	110.67	107.08	102.69
109.94	105.86	104.36	101.77	104.39	106.97	106.25	105.67	108.12	103.26	107.04	105.59	104.97	108.57	105.68	106.47	106.69	104.2	106.02	110.02	107.25	106.01	105.02	107.05	107.27	107.25	108.87	104.5	106.41	107.49	106.3	103.43	103.39	106.11	104.45	106.16	103.71	108.87	105.4	110.48	106.41	106.29	106.47	112.2	96.559	103.37	106.21	106.02	107	102.18
100.53	99.989	102.2	97.984	97.541	102.07	100.18	97.525	103.7	100.8	102.82	100.98	98.836	102.26	96.56	94.258	99.99	99.754	103.56	97.199	96.917	103.98	102.54	99.503	102.32	101.13	101.88	107.14	103.04	97.428	100.33	101.96	99.641	102.95	102.46	102.9	103.94	102.21	99.228	97.521	102.33	104.31	103.68	102.38	103.93	102.02	99.592	99.977	100.47	102.64
112.91	105.7	108.93	106.46	109.91	106.47	109.17	109.53	108.16	109.19	109.85	110.79	109.88	104.32	109.47	110.09	109.3	106.67	107.66	105.82	111.7	110.45	105.14	106.55	107.06	107.76	112.68	106.72	110.04	108.06	109.54	107.94	104.85	110.6	107.08	110.3	106.24	105.65	104.07	108.61	108.5	105.65	107.88	112	105.51	112.52	112.49	105.37	107.74	105.83
100.78	105.87	100.66	99.704	96.85	99.714	102.99	100.95	100.66	98.565	99.422	101.85	104.27	101.58	97.928	102.54	102.74	97.257	99.757	104	100.09	100.8	101.05	99.663	98.263	97.862	101.66	99.217	103.67	104.77	105.26	97.101	102.12	98.777	104.55	99.756	99.477	101.63	94.734	100.42	99.823	96.707	106.9	101	101.52	100.32	96.024	101.24	103.64	105.68
103.42	104.43	108.25	100.4	109.2	107.88	105.66	107.65	108.44	106.54	103.81	105	104.56	106.78	104.93	105.99	105.78	107.06	106.24	106.68	110.11	106.99	105.85	109.94	98.641	105.48	103.19	108.36	107.9	107.88	107.15	103.33	104.01	108.59	104.03	103.27	106.67	106.69	101.62	101.43	99.324	102.53	108.06	108.28	103.12	102.27	106.58	104.37	106.15	107.82
104.42	102.77	105.24	103.62	104.77	110.73	107.32	103.14	105.91	105.04	107.17	104.99	103.72	104.76	105.47	101.55	108.3	106.03	107.82	104.31	105.9	106.32	106.47	110.01	104.98	105.23	105.4	105.34	107.24	106.61	105.09	110.33	103.7	105.94	104.87	103.8	102.92	109.15	106.6	106.94	107.46	105.95	100.16	103.91	109.68	107.38	106.47	100.77	108	107.65
102.25	99.167	99.791	98.854	102.44	102.53	101.37	101.69	101.92	107.73	96.393	98.053	105.05	99.193	98.034	98.88	100.95	97.713	97.901	97.433	99.096	99.165	96.556	98.158	96.303	97.872	104.49	99.558	96.692	101.29	97.39	97.961	99.332	98.673	102.8	99.075	99.285	100.75	101.02	99.689	96.754	101.84	100.82	97.962	99.377	97.603	98.619	103.43	101.95	104.15
103.46	107.89	106.19	105.87	106.26	109.62	106.9	102.94	109.15	101.74	105.26	106.7	107.68	105.48	102.59	105.04	104.08	103.82	106.69	105.31	106.9	106.84	107.14	104.39	105.16	103.91	104.48	107.67	101.95	108.37	104.15	108.96	103.71	106.36	100.97	107.25	105.1	103.15	105.42	104.17	107.34	103	105.24	103.56	108.55	103.32	103.63	108.43	103.74	107.49
105.24	104.42	106.81	113.9	106.55	103.17	104.1	104.98	108.08	104.91	105.01	102.22	103.71	104.14	105.94	104.56	104.7	105.62	107.54	108.11	105.45	103.41	108.53	109.25	103.16	104.14	108.49	105.62	102.95	106.56	104.92	106.61	107.72	105.61	109.48	104.48	108.89	103.18	107.45	107.43	106.68	105.8	104.48	109.67	102.52	103.29	104.49	108.64	107	102.7
105.15	103.45	108.6	101.85	105.64	107.59	105.69	107.21	108.93	102.3	103.45	106.77	106.07	107.28	104.76	107.26	107.72	104.03	109.6	105.92	104.42	105.01	106.74	101.88	105.89	106.92	103.12	110.55	104.64	104.02	109.7	105.99	104.26	107.4	103.18	104.23	102.72	105.41	105.52	107.23	107.02	103.61	112.71	105.25	102.88	106.04	111.33	107.01	108.38	107.11
110.93	110.65	103.12	108.72	105.56	107.25	108.18	106.38	103.25	111.17	107.26	111.53	103.78	107.3	107.54	108.77	110.2	108.43	106.32	106.98	109.19	109.09	112.02	107.45	108.76	113.94	109.48	103.46	106.57	108.05	106.55	107.45	108.33	109.79	108.67	101.84	107.82	106.46	106.26	105.79	111.08	109.29	109.97	110.65	110.86	105.94	113.15	113.02	107.47	103.61
97.834	98.404	98.745	95.028	98.402	97.181	96.71	102.95	94.162	94.67	95.075	100.77	97.117	97.965	100.29	93.326	99.776	100.38	100.28	96.572	98.507	95.932	98.996	100.92	100.06	94.083	99.462	97.192	101.02	96.011	99.226	102.19	99.182	97.755	95.417	99.326	97.481	95.35	93.9	98.818	99.003	95.841	97.834	100.22	100.16	98.165	97.044	99.202	97.592	96.277
101.83	97.353	101.01	98.118	98.831	99.718	101.18	101.14	97.204	97.162	99.966	102.19	99.674	102.76	100.27	100.44	103.42	98.805	97.592	98.572	98.909	100.8	102.58	99.911	101.84	98.142	96.366	101.06	97.4	102.65	98.763	99.528	98.117	99.551	103.96	97.106	102.7	104.25	98.081	103.66	104.43	99.215	102.89	100.53	97.58	100.57	99.59	102.78	103.95	99.337
104.86	105.41	110.3	100.84	103.72	107.43	105.74	104.2	104.56	107.28	105.82	102.7	104.69	107.57	106.38	102.78	105.42	106.05	106.9	103.37	112.88	109.12	103.91	110.26	102.51	107.2	103.55	106.39	100.98	106.71	104.77	101.66	101.72	109	107.07	106.1	109.36	107.21	104.96	108.01	103.72	105.05	108.14	100.53	107.39	107.81	108.38	108.08	109.42	109.07
109.02	104.51	109.61	105.44	110.95	110.27	106.51	106.67	111.02	108.65	106.4	107.83	110.76	110.47	108.36	105.49	109.04	108.58	106.74	112.41	107.33	108.99	110.5	113.05	103.74	106.83	105.3	109.07	109.8	106.03	109.99	109.18	107.43	108.71	109.5	105.67	112.45	105.55	109.6	111.7	108.46	113.95	107.15	108.83	108.33	106.55	104.77	109.87	109.61	105.39
108.74	107.76	104.41	104.33	106.49	110.44	109.93	110.3	110.08	109.29	105.74	110.03	109.89	109.47	109.62	109.13	107.53	105.94	107.27	105.41	110.77	113.34	111.13	106.57	104.96	109.46	108.71	110.76	108.19	106.42	107.49	110.24	108.07	107.64	108.43	108.6	105.08	110.49	109.85	107.93	108.6	107.3	113.16	110.88	110.3	110.21	107.38	108.77	106.94	103.14
102.52	98.416	101.83	100.09	96.569	99.562	100.88	95.376	100.1	101.31	98.683	99.621	100.43	95.719	102.27	101.58	99.971	98.969	103.32	94.41	96.352	99.906	95.706	99.468	100.81	98.373	99.026	102.87	97.215	97.718	94.656	94.145	99.96	103.99	94.42	95.518	102.99	100.11	105.69	103.07	96.385	101.91	103.23	96.748	97.608	93.084	100.99	101.67	98.459	97.73
107.62	104.98	102.86	104.78	107.97	102.3	104.6	98.378	104.8	104.67	104.89	108.24	106.21	104.78	106.24	107.71	105.57	107.46	111.88	103.19	106.25	111.17	107.13	104.39	104.17	106.74	103.27	106.68	107.6	106.38	104.12	106.78	104.68	106.4	107.66	109.48	101	104.54	104.21	102.44	106.21	103.1	106.28	107.53	110.29	103.1	105.44	106.16	107.95	105.42
108.38	108.76	105.31	106.72	100.95	104.91	104.83	105.98	107.24	101.01	107.09	105.42	106.87	104.18	103.94	105.63	106.89	104.91	101.37	104.95	103.66	108.48	106.5	103.46	104.16	104.06	102.26	104.72	103.57	105.1	107.6	110.44	108.86	105.46	99.834	104.7	109.09	109.27	105.51	106.17	106.9	104.4	104.34	109.91	108.61	109.51	103.4	106.95	102.55	103.16
101.87	98.705	100.63	96.853	100.41	100.08	98.606	97.582	102	102.07	102.28	95.405	101.42	104.16	102.96	103.37	98.602	97.624	101.21	101.15	102.82	100.83	97.658	98.695	100.21	101.36	101.4	99.205	96.258	99.906	93.959	100.32	103.07	103.29	102.88	99.741	104.79	100.25	102.21	97.039	102.35	102.45	98.684	101.07	101.96	97.507	98.701	101.21	98.207	101.08
108.83	108.37	104.98	114.63	106.9	105.23	111.08	111	108.23	109.62	108.07	108.82	106.14	110.88	109.68	110.35	111.32	107.78	109.59	112.34	108.98	108.05	108.26	110.73	110.46	107.24	107.79	109.27	104.6	110.07	114.6	107.33	105.58	110.29	111.15	108.2	110.14	111.25	108.52	106.42	107.97	106.78	105.91	105.68	105.06	113.99	111.55	106	108	108.77
107.65	105.67	106.69	106.95	107.93	104.77	107.3	105.43	105.24	109.46	109.63	111.09	112.24	112.66	106.35	109.07	112.9	110.33	109.39	107.13	106.44	107.56	106.89	108.64	107.86	107.83	107.17	108.39	108.15	111.53	105.51	101.88	102.54	105.69	102.26	109.96	107.45	109.68	107.61	107.45	103.73	106.79	111.08	104.07	107.62	105.06	104.65	107.12	110.96	107.38
103.74	105.19	109.19	102.85	108.18	106.97	103.77	106.77	105.57	108.87	109.73	107.43	102.91	104.7	105.98	108.13	108.24	102.29	105.4	106.89	107.4	103.78	98.656	103.75	108.28	104.21	106.99	107.28	106.81	107.52	104.09	107.53	102.64	108.16	107.15	104.09	110.07	103.08	109.23	109.01	103.52	104.2	109.95	102.07	104.66	100.29	102.6	109.15	107.02	102.85
97.924	98.3	102.04	96.342	98.974	100.05	97.133	102.71	99.995	96.942	97.64	97.896	98.363	100.75	97.733	98.543	100.17	98.879	96.2	96.681	99.065	96.481	98.831	96.867	103.94	98.787	100.25	96.99	98.412	98.319	99.721	101.46	95.178	98.424	98.186	97.784	94.034	101.47	102	96.01	98.179	97.716	99.922	95.434	96.561	96.792	101.16	93.647	102.51	97.475
100.67	98.639	96.227	97.16	102.66	98.964	95.634	101.21	96.277	101.77	100.2	96.596	104.4	94.12	96.604	94.39	98.152	97.343	98.194	98.557	99.696	95.853	102.62	95.066	96.93	98.055	95.993	96.824	97.612	96.615	98.43	97.07	99.076	96.853	95.486	92.535	99.003	98.294	98.924	98.642	98.743	99.913	94.991	102.07	93.777	96.701	97.761	97.959	95.826	101.17
109.29	106.37	105.18	110.91	107.35	107.04	108.82	109.22	107.17	110.99	105.56	109.89	105.54	107.67	103.37	110.52	109.07	108.83	108.6	109.4	102.15	110.73	110.05	105.87	107.61	106.62	110.15	110.67	109.57	109.35	108.5	108.2	105.67	110.46	104.26	105.85	105.64	103.19	107.64	105.34	107.9	102.48	107.18	107.04	108.05	112.63	112.58	110.26	109.34	110.32
107.34	106.87	106.25	105.07	100.7	108.68	102.91	104.54	101.99	102.64	107.5	108.59	108.18	103.02	107.24	109.05	105.18	107.19	104.43	99.849	105.96	103.44	107.59	109.37	106.82	103.66	104.86	111.15	101.7	106.38	103.61	104.95	106.38	102.36	105.61	106.64	105.81	102.26	103.48	108.36	103.94	103.31	106.11	108.59	102.6	101.59	108.35	108.64	108.51	105.21
105.93	110.47	103.76	111.61	110.25	104.35	108.41	111.64	110.51	106.42	112.66	105.5	107.35	110.28	109.4	105.77	112.22	106.54	112.02	107.08	109.96	108.94	112.2	108.8	109.95	109.71	107.81	108.28	110.58	107.51	104.19	108.82	110.57	108.63	104.66	110.86	111.47	110.27	108.85	106.97	109.04	110.97	108.07	107.6	108.5	111.12	110.79	105.2	108.27	111.69
113.94	114.21	106.23	112.48	113.03	111.91	110.22	114.24	108.23	110.24	107.46	113.99	109.65	110.63	109.82	108.16	112.45	111.3	111	107.7	109.66	112.15	108.05	109.02	106.13	110.13	111.76	115.08	107.5	115.06	106.61	114.05	107.27	108.82	107.16	110.5	111.22	109.02	111.39	109.8	109.21	109.11	113.64	107.06	109.34	113.88	109.16	113.49	110.81	113.39
102.93	114.54	106.69	107.43	108.93	105.2	104.91	103.32	106.85	107.14	110.94	105.89	102.91	102.68	100.92	104.15	109.03	105.48	104.61	105	107.19	106.76	110.46	106.87	110.39	109.67	107.74	105.8	111.04	110.35	107.31	104.47	106.85	107.03	103.87	105.95	103.21	110.1	106.69	112.22	112.21	109.02	110.3	105.79	105.83	107.4	108.09	107.34	111.69	108.64
106.13	105.35	106.2	103.37	110.73	106.61	106.61	105.04	106.65	101.62	107.07	101.81	109.63	106.34	103.51	111.25	108.24	110.27	106.63	103.74	111.35	103.03	101.92	103.07	109.09	105.09	110.25	103.49	109.36	106.86	105.16	105.67	104.57	105.85	106.72	108.49	103.97	104.22	106.58	104.37	107.39	109.69	104.57	108.05	101.91	102.78	105.66	109.94	105.95	107.38
108.79	106.74	106.88	105.89	110.31	104.5	112.52	110.58	108.68	106.12	105.25	107.16	108.86	111.2	110.78	109.41	107.09	108.02	111.07	106.47	106.98	109.49	109.26	105.39	106.36	108.52	107.41	103.8	111.46	111.75	107.49	109.08	104.83	105.35	108.59	107.74	108.6	104.13	108.53	107.2	107.22	112.14	107.05	108.12	105.57	109.92	107.5	107.42	112.35	109.62
108.13	105.58	105.07	106.84	105.85	109.97	103.72	106.91	107.82	106.24	108.38	107.3	106.26	106.72	106.72	107.62	105.79	111.24	110.73	103.07	107.49	107.94	113.58	102.38	107.61	109.42	106.73	104.32	100.99	103.72	105.33	104.45	105.85	105.26	112.48	107.78	108.95	103.17	107.12	107.79	106.2	103.8	106.49	111.7	104.18	107.05	108.13	104.43	108.29	106.77
99.246	97.698	97.945	98.501	99.643	101.93	99.479	102.22	101.25	102.43	101.8	101.03	102.58	100.93	101.18	96.353	102.56	97.487	95.888	95.868	99.119	102.89	103.06	101.65	97.321	102.55	99.057	103.9	98.52	97.561	101.16	101.96	96.235	103.03	100.92	102.6	104.76	98.548	101.29	100.91	100.32	98.817	100.16	98.791	99.045	98.799	104.33	101.79	102.07	97.673
103.59	111.59	111.34	108.7	108.35	104.6	106.35	104.61	105.72	109.95	107.13	104.96	105.77	101.37	108.24	110.31	107.9	103.3	104.2	105.43	107.91	105.86	103.23	106.2	108	105.97	106.01	105.98	104.8	100.41	103.7	101.54	102.63	108.91	99.009	106.84	109.32	105.88	107.12	104.56	106.95	103.64	106.65	105.09	110.13	99.96	106.19	101.49	103.87	107.97
106.97	107.56	107.6	111.1	106.45	101.22	107.96	104.35	104.45	104.43	103.36	106.53	108.2	103.41	104	107.78	106.15	110.08	106.27	107.14	105.38	109.69	100.32	101.79	106.14	101	105.51	104.14	106.41	108.07	105.21	108.66	112.64	112.61	106.52	105.59	106.17	104.63	110.16	106.21	104.14	107.99	106.59	107.93	104.85	102.13	107.22	107.05	102.62	106.53
97.192	94.307	96.972	97.534	96.914	98.147	100.64	99.542	95.67	96.628	97.914	102.67	102.01	99.777	98.056	98.482	90.325	98.627	103.7	97.924	102.72	95.856	101.44	94.441	93.822	96.605	99.927	97.216	96.674	99.218	101.48	96.09	96.446	97.877	99.954	96.537	96.439	97.085	96.591	98.188	99.556	98.803	97.599	101.25	95.107	98.029	93.16	98.412	97.204	97.749
106.33	105.54	104.69	105.88	107.27	108.55	103.63	110.01	103.11	110.21	106.45	103.88	105.55	106.43	109.28	106.21	106.77	108.81	105.91	103.97	108.87	103.88	103.88	102.43	108.45	104.06	105.92	110.67	106.63	108.53	106.63	104.17	105.26	103.99	104.04	107.4	106.2	103.12	106.42	104.83	107.72	102.1	104.48	106.5	102.69	110.42	106.83	101.21	108.05	107.11
102.28	101.03	100.5	101.76	97.016	99.355	105.52	103.81	101.01	100.64	95.66	97.785	101.15	105.35	99.967	98.521	102.66	101.99	103.74	97.41	96.101	103.53	102.59	101.18	101.53	104.6	102.96	97.141	99.607	96.655	103.03	104.65	98.774	104.93	102.13	98.934	101.62	102.89	104.53	102.59	103.97	105.02	100.84	96.956	101.04	104.75	104.73	102.78	102.22	101.57
111.9	113.24	110.72	109.05	109.74	111.7	104.57	109.57	111.07	108.91	114.02	109	106.6	113.41	106.74	109.65	104.42	111.49	108.65	105.02	107.96	107.39	106.86	111.25	111.69	107.67	111.17	108.92	113.5	108.25	107.8	108.32	105.25	105.52	106.65	107.31	109.01	106.06	107.33	111.47	110.08	105.07	108.66	112.59	109.97	109.81	107.41	107.75	106.65	107.95
98.593	96.317	102.1	103.68	96.52	98.436	98.17	101.44	95.902	96.867	98.452	98.178	96.801	97.527	96.377	96.39	100.55	99.031	98.427	95.908	100.62	101.05	98.929	96.522	98.415	99.127	98.347	97.142	96.259	99.073	95.913	98.278	98.091	96.405	99.151	93.21	100.13	95.045	103.85	101.48	101.12	97.948	98.634	99.063	98.136	97.58	101.05	96.833	97.523	98.826
104.13	108.66	103.47	106.06	107.02	105.59	109.89	102.96	104.82	109.34	107.71	101.5	103.68	104.49	107.93	105.21	108.12	105.46	103.79	106.32	106.14	104.55	100.1	106.16	105.82	106.28	107.63	105.13	112.51	104.24	107.22	105.95	104.94	111.36	106.01	106.9	103.94	104.19	104.41	108.87	103.72	103.47	104.86	107.42	106.85	106.85	111.9	110.78	111.91	108.58
97.097	97.476	99.768	98.929	96.995	102.11	101.07	101.85	100.17	99.586	100.33	99.974	103.9	103.52	101.27	101.77	99.839	101.35	101.91	100.23	100.14	101.54	98.175	99.692	101.92	100.18	101.58	94.948	101.82	98.567	98.582	97.754	97.727	105.23	100.44	101.83	99.222	95.262	101.62	100.78	102.51	105.11	96.159	98.894	103.38	96.922	104.47	97.442	98.868	99.932
107.13	106.92	108.17	111.42	106.64	105.51	106.73	104.39	104.59	99.465	102.47	109.3	103.67	109.43	108.41	103.45	102.48	108.7	104.35	108.21	106.32	104.5	107.34	105.2	106.71	103.09	109.4	103.42	101.75	107.99	103.08	103.07	106.24	104.74	109.44	105.38	104.26	106.06	99.77	100.44	102.83	107.42	107.94	103.16	105.97	105.1	106.87	106.72	103.3	104.69
109.47	109.03	105.16	106.29	109.41	105.43	110.61	102.08	109.81	106.36	104.7	105.67	107.23	108.62	108.45	106.02	105.72	107.08	106.04	107.5	106.22	105.16	106.45	106.33	106.32	105.91	109.72	100.5	106.99	105.72	106.81	101.46	104.49	106.39	108.36	105.99	106.8	108.06	106.83	103.2	104.15	102.9	110.59	108.89	107.77	106.74	109.25	103.21	102.21	101.77
96.689	99.376	99.202	98.748	99.372	98.606	102.51	102.21	97.981	102.68	98.716	102.92	98.52	101.79	95.631	96.535	100.87	102.51	102.51	101.36	100.98	92.281	95.721	94.93	95.972	100.21	102.08	93.84	99.56	97.186	100.25	103.82	97.458	100.22	98.197	96.95	95.091	98.336	97.989	93.384	101.14	98.515	99.747	99.158	95.905	94.38	95.469	97.955	95.331	98.962
103.77	96.829	104.54	100.74	100.25	101.51	97.984	102.91	96.366	98.681	100.01	98.865	97.374	95.259	100.96	98.356	100.54	101.4	98.071	97.079	97.609	99.053	99.838	102.89	101.4	99.248	101.32	98.861	100.61	100.37	101.48	97.453	101.92	100.07	101.09	100.46	97.22	98.271	101.1	102.49	104.13	100.72	99.522	99.871	104.14	93.565	103.81	98.899	99.176	97.583
111.48	108.36	109.32	105.16	116.11	107.28	111.98	106.89	107.6	110.39	108.37	111.04	105.02	113.22	113.35	107.11	106.65	107.82	104.23	110.39	108.96	109.22	106.84	111.05	104.17	109.71	111.21	108.29	111.99	108.93	104.83	108.51	106.72	106.68	107.25	107.79	106.31	104.55	108.08	111.12	106.33	108.31	104.67	106.01	103.52	114.66	106.42	109.4	106.84	109.19
107.86	106.02	108.43	105.6	106.77	105.81	108.28	105.56	107.56	109.77	108.14	102.48	109.85	102.89	109.82	109.38	104.4	109.76	109.35	107.07	110.64	103.62	105.62	107.45	105.33	108.42	109.8	109.64	104.84	109.68	105.67	105.19	106.39	112.6	116.34	110.39	107.94	110.95	106.5	107.44	107.46	110.51	105.37	107.98	107.27	108.44	107.24	102.41	113.06	105.72
109.44	109.47	104.04	106.91	108.09	104.34	108.86	110.72	103.38	101.75	110.45	106.8	109.16	107.04	107.7	102.38	104.37	105.34	106.95	110.28	105.39	107.01	106.69	108.48	105.38	105.14	102.68	108.03	106.09	107.11	105.69	102.66	105.93	108.05	105.88	108.45	107.05	104.7	114.24	106.23	106.63	107.07	108.64	103.07	104.86	102.26	111.93	104.49	102.15	108.7
106.31	103.77	107.89	110.9	111.62	106.3	108.99	106.91	112.71	107.84	110.58	101.38	102.32	111.65	102.59	101.19	110.47	109.45	110.58	107.03	106.76	108.84	104.93	108.92	106.84	104.59	107.37	106.16	106.16	106.42	107.61	105.65	110.26	106.82	110.1	108.52	105.99	108.82	111.58	107.57	110.31	107.64	101.48	104.54	106.44	111.52	112.7	105.72	110.02	110.84
101.44	97.953	103.19	98.94	102.07	104.32	95.963	98.916	99.318	100.21	98.585	100.55	100.43	96.024	98.078	102.43	96.434	99.39	102.36	103.12	100.79	99.199	100.85	99.89	99.519	101.43	94.958	94.278	99.757	101.16	104.14	97.223	99.2	102.45	98.167	95.68	99.22	104.22	99.786	103.34	100.79	98.691	98.269	99.583	100.82	104.03	99.965	103.67	99.026	99.042
99.273	98.606	99.914	105.64	100.42	103.61	103.26	98.709	99.938	100.63	100.86	101.35	97.435	101.17	98.427	97.885	101.43	101.63	100.41	98.234	98.218	101.9	98.074	104.83	95.345	102.55	102.3	99.978	100.61	99.951	102.68	99.132	100.22	100.21	103.27	98.375	98.615	105.56	100.1	99.815	100.22	100.6	102.01	99.353	99.801	99.082	98.487	103.17	105.92	98.712
105.43	106.41	107.47	110.52	110.69	106.03	111.84	110.64	109.54	106.82	109.51	109.8	108.52	110.54	107.54	105.36	109.13	106.55	107.94	107.37	110.18	107.5	109.1	106.88	108.73	111.29	107.21	114.83	107.9	102.49	105.6	109.78	102.79	109.16	109.34	110.82	105.11	109.32	107.17	109.79	107.22	109.45	103.79	107.25	103.86	107.25	109.27	104.49	105.43	110.53
106.41	99.148	99.866	99.074	99.029	98.293	98.778	100.91	99.724	98.627	104.36	104.1	102.05	99.682	100.96	97.799	96.819	98.25	96.588	96.81	99.894	102.01	98.742	102.74	101.87	98.565	100.71	99.873	98.009	101.09	100.24	101.82	103.49	101.3	97.566	101.18	94.558	95.652	105.47	100.59	99.23	99.728	99.177	105.16	100.98	103.45	102.82	97.175	97.084	98.923
99.08	95.352	96.964	98.858	94.529	98.539	94.757	98.468	96.615	100.93	97.547	100.59	92.824	97.323	97.318	98.82	92.769	97.753	95.71	97.837	95.568	97.788	91.816	96.782	97.77	99.276	96.933	96.118	95.006	94.009	98.281	99.013	101.2	96.853	103.81	96.637	96.42	99.34	97.08	95.744	101.69	96.184	95.804	98.088	96.88	96.845	98.882	98.261	98.727	99.545
102.48	99.169	100.37	102.2	104.16	102.21	102.16	104.08	101.67	97.743	99.115	101.15	100.49	102.74	100.2	101.56	102.77	99.355	101.93	99.351	100.99	97.636	102.9	100.68	99.464	104.58	98.073	99.594	101.87	104.22	104.25	100.36	103.92	100.02	103.43	97.874	104.83	103.46	104.9	103.51	101.13	99.952	102.41	101.34	98.947	97.4	105.48	100.19	99.662	105.92
104.45	106.24	107.72	106.79	108.52	103.42	109.8	114.15	110.34	108.11	106.17	106.42	106.69	106.12	107.34	109.24	103.66	104	107.76	102.85	105.54	105.37	107.63	105.46	102.1	106.51	104.23	106.35	107.57	104.73	105.71	106.75	108.79	108.01	108.33	102.51	108.1	106.88	105.52	103.63	104.73	107.93	106.95	104.93	100.26	104.03	101.71	103.05	99.323	109.87
104.85	104.08	108.27	105.87	107.95	104.47	111	101.8	106.51	103.16	106.85	101.3	102.68	106.97	104	104.09	106.17	107.71	107.28	104.57	105.49	106.37	106.58	109.03	107.45	101.02	104.15	107.93	104.24	104.9	111.9	107.4	106.79	104.54	104.2	101.96	102.3	106.74	104.33	103.78	105.98	107.76	105.21	111.62	104.59	104.95	107.99	106.01	103.37	109.3
106.36	101.52	109.54	105.43	113.18	113.05	105.74	108.24	106.99	105.57	108.06	106.95	107	111.75	108.34	108.27	103.32	103.27	105.19	107.52	105.69	105.18	107.07	105.99	107.92	108.55	107.57	109.64	105.11	107.2	110.41	103.48	108.15	105.79	106.51	105.96	108.08	107.31	110.08	108.87	109.58	112.02	106.73	109.68	109.1	105.78	107.72	109.98	109.63	109.49
104.25	107	106.58	107.65	106.26	105.03	104.68	101.72	106.4	106.21	102.93	107.74	104.55	103.84	105.14	106.89	103.26	107.68	101.89	106.41	104.95	107.67	104.21	101.72	106.36	104.51	107.92	105.59	110.85	110.79	105.26	110.1	101.79	106.78	108.07	106.19	103.85	109.34	106.22	108.96	109.02	106.07	109.78	105.87	108.02	106.5	103.99	107.71	112.2	104.11
100.96	100.61	98.673	99.342	98.822	103.71	98.83	103.33	95.977	104.07	104.86	103.29	104.68	101.69	101.48	96.231	97.434	103.81	99.205	98.7	102.09	105.11	101.17	101.82	96.592	101.23	101.33	98.628	101.67	100.81	99.263	100.7	100.28	98.922	99.951	104.11	99.699	101.76	102.03	97.148	99.304	105.67	98.356	100.93	100.33	108.97	97.974	101.09	97.22	100.64
98.72	105.92	106.61	102.07	109.34	108.6	106.29	109.91	101.91	109.04	103.39	106.29	105.77	104.48	106.94	107.28	102.53	107.98	104.61	100.5	102.72	105.76	109	107.41	108	99.923	107.63	106.4	100.5	104.41	103.06	104.57	105.22	111.94	109.28	106.63	105.81	102.45	103.73	107.2	104.61	103.71	111.93	104.87	106.78	104.48	107.85	107.72	105.85	98.742
103.18	107.27	106.31	108.5	107.28	107.6	105.22	101.34	105.07	106.25	109.24	110.74	104.44	105.84	105.18	104.72	104.42	101.99	108.34	108.73	103.46	103.92	104.69	107	107.47	105.43	105.47	105.36	104.39	104.12	100.74	104.05	100.26	107.42	107.04	105.35	105.72	105.04	108.05	107.53	108.63	106.07	107.95	106.11	103.97	102.81	105.36	101.84	106.53	108.31
103.5	104.92	105.58	106.31	103.54	106.11	108.77	101.95	104.97	105.52	106.36	106.89	110.29	110.99	106.64	101.53	110.02	107.36	107.31	107.55	109.25	106.07	104.74	107.21	104.52	99.77	108.49	103.69	107.17	106.42	107.88	106.28	105.51	104.55	106.55	108.28	106.35	103.88	104.64	106.96	108.06	104.71	107.86	104.18	103.6	103.31	106.32	101.13	104.66	103.41
99.608	100.36	98.203	99.296	103.88	95.68	102.45	98.138	99.376	97.9	96.141	97.81	98.187	99.001	102.78	97.133	99.42	101.12	97.428	96.968	99.392	95.399	100.79	101.32	97.205	100.74	100.75	98.59	97.699	97.63	98.354	96.778	99.409	95.942	99.256	96.32	98.66	97.16	94.439	101.87	95.747	103.11	101.43	100.28	101.48	103.71	95.127	97.047	101.29	98.48
102.29	101.64	105.2	107.49	104.74	107.81	105.89	106.29	105.14	105.61	106.93	108.68	103.02	110.21	106.19	103.38	108.18	109.4	104.78	101.8	107.48	104.58	105.29	104.9	106.42	104.45	108.64	101.96	105.84	108.81	100.62	105.28	103.95	107.39	106.47	107.16	105.92	108.06	106.32	101.94	103.17	101.54	111.61	106.68	104.75	106.78	108.46	109.11	102.82	106.55
108.93	106.99	104.03	106.34	110.84	106.85	105.72	108.04	110.84	108.66	109.67	108.84	108.7	107.77	106.26	108.16	108.64	110.49	106.46	105.1	110.41	107.54	111.68	104.34	106.61	110.23	107.74	109.85	108.41	104.77	112.99	110.24	102.62	109.14	107.04	105.62	109.92	109.61	101.75	108.46	106.75	105.54	114.9	108.39	107.32	107.72	110.08	103.85	108.68	108.98
110.66	108.01	104.86	107.6	107.91	106.49	105.76	106.57	105.79	103.21	106.02	105.4	106.23	108.01	109.02	107.35	109.58	107.77	105.13	106.22	109.89	106.72	102.32	102.26	110.5	108.13	110.3	101.53	107.1	101.37	105.36	109.38	107.34	109.59	108.64	104.07	107.85	109.82	107.93	107.64	112.74	108.61	105.34	110.66	105.55	104.25	109.43	104.13	108.15	101.45
98.629	103.58	98.872	100.86	97.44	99.333	101.46	103.24	104.32	100.98	100.32	104.13	98.629	99.927	96.035	102.25	103.03	96.978	102.37	103.79	100.88	96.922	101.99	101.74	102.36	106.79	103.55	102.74	100.44	103.59	102.02	101.47	104.63	106.71	104.9	103.83	96.922	101.25	103.62	97.862	98.201	99.104	101.58	99.757	101.23	104.49	97.621	100.71	100.96	103.89
105.2	106.39	106.88	107.46	107.82	103.62	105.82	103.63	103.63	106.37	108.06	99.026	103	106	102.16	103.22	107.12	107.41	105.76	109.74	106.04	105.37	109.19	103.68	105.43	108.98	107.18	106.91	108.04	103.83	106.12	100.9	105.8	105.41	110.39	107.17	104.83	105.38	102.16	106.88	106.44	106.45	107.21	106.41	105.05	103.79	110.84	108.4	102.89	100.91
107.46	103.14	106.07	108.48	105.54	105.09	104.23	105.94	106.07	105.68	107.52	103.35	107.7	101.35	105.81	107.44	101.69	108.19	102.82	103.48	107.76	104.21	104.94	104.39	104.59	102.42	102.72	106	105.44	105.09	103.1	103.91	104.14	111.76	106.25	108.48	103.89	112.53	101.41	101.52	103.66	104.77	104.04	102.52	104.48	109.36	107.79	101.24	104.21	105.26
107.68	110.45	107.71	109.89	114.61	107.13	108.41	105.25	112.61	114.78	116.02	111.01	114.59	110.05	114.07	111.33	111.94	109.6	108.87	116.33	107.67	107.24	110.47	106.39	113.48	109.67	114.75	108.61	113.48	106.96	111.18	112.16	111.02	111.26	108.88	110.49	109.06	108.68	110.41	104.44	110.4	110.57	109.52	108.31	108.04	111.99	106.03	110.9	111.38	109.91
103.58	106.7	105.71	108.97	110.22	108.32	103.79	108.95	108.17	105.59	107.63	103.18	107.95	106.2	105.66	108.55	107.42	104.94	105.59	106.21	103.58	105.7	103.61	103.63	101.82	104.74	106.09	105.4	106.76	104.18	103.2	109.7	111.67	100.37	100.13	106.66	108.89	104.95	107.61	102.69	106.59	105.46	107.45	107	107.22	104.94	107.52	103.84	105.41	106.05
102.49	105.39	103.34	105.81	108.3	107.51	108.5	106.62	109.92	104.57	104.48	104.86	105.57	102.59	104.47	104.35	108.19	107.06	103.83	107.51	105.68	108.02	100.51	103.15	105.69	102.47	104.51	104.02	104.09	106.59	102.89	104.69	104.32	105.3	106.72	106.28	102.38	105.04	107.4	105.89	104.39	97.995	102.8	109.78	106.89	103.3	107.47	104.07	107.48	100.04
108.17	107.26	107.22	109.97	110.68	109.06	104.71	107.95	109.1	108.15	111.53	111.59	107.04	109.87	109.16	110.06	107.45	111.53	113.83	108.07	110.55	112.34	112.05	106.04	107.86	108.3	104.25	106.7	108.46	108.22	111.57	112.36	110.29	111.59	109.7	105.79	107.89	109.65	111	106.57	107.04	109.68	110	107.99	111.29	107.65	111.72	110.05	110.26	103.99
108.01	108.62	107.88	105.68	106.45	104.31	105.44	103.64	108.77	109.46	111.64	110.53	105.38	104.57	104.93	111.11	105.05	104.91	103.45	107.91	106.02	106.57	112.66	106.37	105.8	104.34	105.11	104.19	106.48	110.24	108.49	106.28	105.21	108.5	106.28	107.22	110.64	107.59	101.27	105.38	110.94	108.05	108.81	108.83	104.39	105.61	106.79	109.51	106.28	111.71
98.71	102.63	104.32	103.9	102.25	98.037	101.64	99.713	101.1	94.642	101.07	99.424	99.924	100.85	99.784	101.49	100.04	101.22	101.83	100.85	97.564	98.868	99.5	101.78	101.51	101.25	93.26	102.15	99.38	95.704	105.98	102.04	100.85	98.489	97.243	101.51	100.71	102	100.66	98.469	100.45	103.03	102.62	96.331	102.13	101.67	101.99	102.65	98.95	98.031
113.21	111.37	108.74	105.35	110.65	112.93	110.73	107.47	111.12	109.49	109	108.98	104.49	111.5	111.71	107.22	105.1	105.97	104.58	108.39	107.14	107.06	107.61	106.23	111.25	109.33	105.19	107.71	106.35	106.84	108.52	109.18	113.57	104.9	107.05	108.44	110.56	107.82	112.01	106.41	111.07	107.66	108.72	104.29	102.74	106.38	106.04	107.09	104.86	102.06
103.06	109.97	104.97	109.21	113.07	106.23	109.99	110.79	106.39	107.22	109.89	105.23	106.99	106.71	110.26	107.94	103.74	104.41	107.61	111.66	113.83	110.72	105.09	111.72	107.7	110.32	105.93	109	102.25	104.25	112.47	111.26	108.24	104.29	106.6	104.72	109.27	108.12	104.23	110.66	108.49	112	104.86	108.15	113.01	107.76	108.09	104.74	109.02	111.65
109.81	106.18	111.16	111.84	109.16	109.02	111.92	111.19	106.33	112.27	109.58	107.13	110.12	107.72	113.11	107.83	108.52	106.44	107.71	107.35	110.9	107.19	111.93	106.64	106.94	110.03	108.52	110.33	111.7	112.05	102.45	111.03	109.22	108	108.87	109.33	109.32	108.5	104.88	107.88	104.96	108.29	110.69	111.21	106.4	106.98	109.99	109.49	110.55	102.47
98.653	99.146	96.742	96.063	97.18	99.238	100.34	96.189	103.18	98.835	98.348	98.234	96.559	98.629	98.547	98.043	96.372	95.373	98.162	98.117	101.32	97.609	94.838	98.79	94.711	96.862	101.94	98.806	94.552	99.24	105.11	100.4	96.085	95.527	95.167	100.3	96.229	95.308	95.971	96.201	96.358	96.216	96.591	103.42	95.96	97.185	99.178	102.66	96.605	98.228
95.263	98.078	103.73	101.25	100.31	96.843	96.425	98.165	99.722	97.05	100.35	99.175	97.588	97.62	101.46	98.38	95.622	95.757	100.23	95.719	99.752	101.18	94.326	96.096	99.195	98.731	97.366	97.78	98.173	98.65	95.335	99.07	98.079	99.196	99.205	98.12	97.9	99.066	97.919	98.79	97.149	97.52	98.767	95.897	94.022	100.51	97.848	98.386	96.653	95.18
110	107.2	107.03	108.67	108.07	112.34	111.13	103.93	106.3	106.4	112.1	108.9	107.4	106.52	106.73	105.4	112.27	106.13	106.24	106.62	105.29	108.33	109.71	109.18	105.51	109.33	106.61	108.95	108.38	110.06	110.76	109.29	106.39	106.73	111.49	109.13	111.11	109.86	109.18	107.45	102.95	110.08	108.53	109.89	106.27	104.15	104.98	107.63	103.92	107.09
102.54	101.88	102.38	103.17	99.7	101.85	99.968	98.024	104.53	102.1	100.24	99.727	103.53	96.809	101.6	95.787	100.54	100.75	98.763	104.01	99.71	97.085	102.17	100.94	103.32	101.29	100.65	101.57	99.752	102.19	101.36	99.07	96.57	100.03	100.95	101	102.39	103.12	102.46	103.9	99.278	98.974	100.57	101.51	102.66	99.896	101.16	102.37	96.401	99.33
112.13	111.56	109.27	106.35	112.06	111.66	108.59	109.43	114.22	108.75	115.63	109.16	109.68	109.21	109.57	108.43	112.74	111.01	111.1	111.04	108.69	110.69	110	111.42	111.7	112.32	109.11	110.74	112.06	110.15	109.34	108.97	113.34	112.93	108.18	106.78	111.95	109.37	110.82	109.83	110.37	111.04	116.56	109.43	108.17	108.46	112.11	111.86	111.33	111.04
108.52	107.08	108.09	108.36	106.91	107.61	109.83	111.02	109.29	109.97	109.6	107.21	105.34	108.91	105.23	105.53	109.68	105.29	105.73	110.44	106.45	111.33	108.75	108.54	107.77	107.7	110.84	110.52	109.74	109.29	103.19	106.68	109.55	110.67	110.95	108.15	107.67	104.19	106.04	108.97	107.01	110.77	109.03	104.55	108.7	107.94	109.99	111.48	106.57	109.3
110.06	109.3	110.77	106.6	108.71	107.56	103.92	106.19	107.96	106.53	102.71	108	106	107.41	106.44	104.88	106.12	110.64	111.86	113.44	109.82	105.54	107.45	104.91	104.16	110.09	112.32	110.58	110.78	113.53	111.26	109.99	106.22	104.07	107.69	107.92	108.28	110.66	105.8	108.57	107.51	111.92	108.49	107.88	108.95	106.49	103.3	111.05	110.71	107.95
106.17	106.98	104.93	107.45	108.75	110.06	110.14	107.19	107.21	108.87	109.31	106.25	102.19	107.43	111.41	109.32	104.18	110.66	112.69	110.13	105.96	108.99	114.85	104.74	106.47	111.2	112.22	104.97	111.61	108.85	107.41	105.44	104.01	106.96	109.13	106.58	108.52	108.19	107.77	105.83	109.32	107.18	106.9	107.12	111.34	108.91	109.39	107.76	107.84	108.31
104.42	102.85	110.85	103.76	105.86	104.92	104.04	104.56	103.54	107.14	106.17	104.16	105.04	102.74	102.27	106.99	107.63	103.31	105.3	104.78	108.63	102.61	106.47	107.36	104.82	106.68	105.53	108.52	105.58	108.29	110.54	107.11	100.98	115.25	103.52	109.22	100.75	101.86	104.97	103.16	108.47	105.5	105.25	101.13	105.78	101.12	106.02	104.22	103.07	104.72
102.21	109.38	103.07	109.03	106.76	105.36	101.05	108.74	108.87	105.59	106.33	109.55	108.05	108.93	100.41	102.8	105.15	104.75	107.38	101.43	107.16	102.17	104.46	104.32	106.87	105.84	103.91	112.68	102.08	103.88	102.49	103.15	107.28	106.65	105.72	109.17	106.67	108.63	108.67	103.51	108.37	103.76	108.17	105.09	104.86	101.51	103.99	107.29	105.9	107.25
106.5	108.64	106.55	102.83	105.75	102.91	103.79	106	108.25	104.93	103.89	104.75	109.27	104.87	106.41	104.69	104.18	106.14	103.39	102.53	109.42	103.88	105.95	102.86	105.8	110.42	109.42	105.45	105.13	107.84	108.73	106.71	106.46	107.37	102.86	104.33	104.65	105.64	101.54	97.998	107.74	105.74	106.42	110.31	106.68	106.05	107.28	103.83	107.4	106.82
102.26	105.29	103.11	100.27	106.55	105.82	105.71	105.56	106.54	103.11	110.2	109.84	109.36	107.85	103.74	111.51	104.18	107.01	102.6	109.11	107.72	108.59	103.54	105.67	103.04	105.12	104.58	106.27	101.33	104.05	105.43	100.15	104.5	105.25	104.83	102.16	103.59	105.13	102.17	101.2	101.94	104.35	104.82	103.38	108.48	106.94	108.83	105.25	104.8	106.14
103.39	107.19	111.77	104.35	104.86	104.34	104.83	105.09	109.7	99.815	109.08	106.15	100.7	103.86	107.73	104.68	106.23	114.35	105.88	103.25	105.38	104.46	111.38	104.63	106.41	105.68	102.34	104.69	103.57	103.93	104.36	102.24	106.61	104.84	108.61	106.66	105.03	108.76	107.69	103.74	108.76	103.1	102.85	103.24	108.5	106.79	101.83	108.04	100.88	97.513
104.59	107.61	105.06	107.06	104.92	105.84	104.83	108.76	103.48	102.78	105.73	104.79	108.17	106.51	103.98	102.49	108.67	105.87	106.38	102.42	109.21	102.48	104.95	106.88	107.77	104.07	108.13	103.41	104.45	104.38	105.77	100.87	105.76	103.62	103.85	100.88	107.46	104.6	107.2	102.49	104.8	109.2	102.82	101.99	107.48	103.69	105.05	106.69	104.32	101.93
106	105.34	101.23	106.46	103.05	103.03	107	107.41	103.46	107.61	104.27	105.89	104.65	104.91	108.96	100.07	102.24	104.16	104.35	105.75	106.04	104.46	102.51	104.9	108.97	105.43	105.81	105.44	106.97	109.24	105.29	107.13	102.39	104.65	100.85	107.5	102.2	107.88	108.32	106.16	101.92	105.78	101.2	109.24	106.17	104.22	99.909	107.44	104.13	104.33
112.2	109.62	106.83	109.19	105.81	108.43	107.22	104.72	108.23	107.67	105.09	104.04	104.94	109.58	106.98	105.48	114.53	109.09	108.19	106.66	108.22	108.14	110.17	109.69	105.21	103.81	111.35	106.9	108.9	109.53	107.55	110.24	107.26	106.72	105.67	105.6	114.91	111.43	107.31	108.38	107.48	104.11	108.49	111.18	114.29	104.82	110.37	108.75	107.76	108.72
111.48	109.38	113.84	110.17	118.01	112.37	111.56	112.28	108.02	111.89	113.68	111.82	109.34	113.59	113.48	107.4	106.42	109.34	111.3	112.93	113.68	107.03	114.96	112.44	110.2	114.95	104.01	111.96	110.53	111.96	114.4	109.57	107.12	109.56	107.65	109.57	110.7	109.18	111.24	111.5	110.6	113.22	113.93	106.2	110.43	111.78	110.08	108.26	110.43	109.04
110.57	107.16	105.96	110.73	107.98	105.75	109.22	107.64	103.38	107.42	108.75	107.39	108.81	106.34	107.44	108.31	106.94	107.6	111.31	105.9	108.47	109.69	104.67	108.28	111.96	108.17	107.62	108.28	109.12	112.28	104.44	111.69	105.53	104.25	108.43	110.92	105.67	105.65	107.55	105.21	107.16	108.76	108.71	106.76	109.32	105.88	106.84	109.19	108.13	105.89
104.26	108.13	109.31	106.66	109.25	106.79	105.75	108.99	106	105.26	106.83	111.15	104.12	107.09	107.42	107.01	108.03	103.59	106.39	105.18	102.38	106.82	101.94	107.61	104.52	106.39	101.72	107.51	105.55	102.56	104.68	109.99	103.22	107.08	107.02	103.49	103.09	104.84	103.52	104.79	103.14	106.25	107.48	103.29	105.12	101.82	104.25	104.89	102.86	108.7
96.978	98.753	100.26	97.799	92.777	98.153	99.92	98.715	99.547	101.07	98.836	97.576	99.472	101.82	98.743	98.223	97.966	96.895	102.75	100.54	97.325	99.281	99.808	94.375	100.83	97.667	99.551	93.982	97.463	99.178	100.98	96.358	96.369	99.671	101.11	100.43	97.47	99.135	93.469	101.33	99.177	94.125	93.558	99.149	98.047	99.195	101.43	101.35	97.587	96.312
105.45	104.49	100.79	102.03	109.08	104.81	103.26	104.83	104.49	104.29	107.66	106.82	105.67	106.62	106.04	105.45	105.12	108.84	105.78	103.02	109.71	108.8	108.55	107.47	105.63	104.59	105.19	106.05	102.9	107.79	102.39	102.59	111.13	107.39	110.63	104.69	105.34	109.33	106.26	102.5	104.28	103.85	105.15	101.03	103.7	105.76	104.77	104.29	102.88	107.29
108.1	107.96	108.01	109.1	100.98	103.18	102.56	105.51	106.15	103.19	107.68	101.68	105.08	107.44	110.68	113.27	104.26	101.28	102.18	105.4	104.4	105.48	106.8	100.3	107.82	100.98	105.93	106.17	103.78	109.01	101.33	105.5	107.95	104.63	106.13	108.64	104.56	103.34	109.89	105.98	106.26	107.06	104.4	109.71	105.22	103.97	104.38	108.63	104.88	103.77
98.76	100.48	100.21	97.717	100.92	98.715	101.03	98.135	96.867	98.358	103.19	100.54	99.524	101.91	100.61	98.358	100.82	97.248	99.631	100.62	101.87	99.564	104.85	99.587	101.86	101.52	99.061	104.85	101.74	103.83	98.189	99.524	105.52	101.62	103.09	99.559	99.748	102.13	102	103.59	101.83	101.09	97.106	101.39	100.2	102.67	98.98	102.73	96.94	100.88
107.28	105.38	108.59	106.17	104.5	111.72	107.3	108.53	106.29	105.85	107.74	106.45	109.78	108.44	111.34	104.7	112.39	111.54	103.61	105.24	107.31	111.28	111.35	111.34	105.4	111.2	109.04	107.14	108.83	107.21	111.04	111.34	104.91	108.09	106.95	106.47	106.26	103.58	109.08	106.64	112.13	112.14	105.75	115.41	105.41	110.23	108.81	106.4	102.35	108.99
103.43	104.4	110.44	107.27	109.34	109.86	105.45	106.95	104.07	108.58	106.48	111.09	109.03	108.17	108.65	106.99	113.52	109.44	105.72	112.45	108.87	107.78	114.4	107.01	111.54	105.76	107.46	111.22	108.95	109.05	110.11	108.02	107.29	107.02	111.4	112.07	109.53	109.82	108.61	105.01	110.91	109.07	104.88	109.26	108.1	109.13	107.13	108.47	106.87	110.71
101.78	102.53	102.37	104.22	100.4	103.89	99.323	99.24	100.81	104.63	101.65	100.95	100.02	101.57	105.16	102.88	104.41	103.92	97.393	97.639	102.57	96.953	101.58	102.57	104.56	100.38	99.389	101.96	96.11	106.57	103.11	98.911	95.518	98.254	99.632	100.14	99.47	100.99	102.86	103.73	102.53	100.3	96.347	99.028	97.586	103.46	103.55	101.1	97.305	98.346
108.4	112.46	106.86	105.64	106.92	108.19	107.08	108.97	105.77	110.05	105.07	109.43	109.54	111.33	109.71	107.34	104.52	107.06	113.46	108.19	108.72	111.46	109.75	108.96	104.42	110.59	107.53	108.03	105.17	109.37	107.06	105.43	108.09	106.41	108.46	109.59	109.99	109.85	107.9	108.69	112.51	106.59	108.73	105.91	108.65	112.67	104.97	108.01	108.99	109.72
98.529	100.23	97.958	92.478	96.862	99.581	98.535	101.32	98.362	99.562	98.819	102.48	100.22	96.803	97.554	100.79	98.212	94.443	99.163	96.892	95.802	99.726	99.224	97.867	99.69	99.959	100.03	95.336	100.14	102.5	96.442	96.652	100.39	96.655	96.799	100.91	99.393	97.71	96.684	94.609	96.525	96.325	94.822	99.498	97.341	95.637	101.93	94.386	98.9	97.085
103.73	107.11	112.1	105.94	107.74	109.99	106.25	105.69	107.81	109.43	105.13	108.59	107.64	107.43	108.17	109.38	101.99	108.64	107.15	109.23	108.11	108.71	108.14	109	108.66	107.36	110.1	106.08	110.63	106.54	106.16	109.18	109.21	107.61	110.22	102.26	109.71	107.89	112.26	110.11	105.63	104.39	111.67	105.84	106.17	108.36	106.26	106.06	107.71	107.31
100.65	106.66	107.03	105.09	108.87	105.96	102.72	107.11	108.17	111.9	103.47	107.63	105.6	103.06	107.33	103.03	102.92	100.15	109.11	107.63	102.3	110.53	105.79	105.81	107.62	105.88	109.03	108.52	112.38	103.95	102.96	110.51	109.06	107.29	106.2	111	107.38	107.77	104.17	102.63	107.95	104.14	102.98	110.89	106.52	106.25	105.24	110.39	103.42	101.51
107.32	105.01	102.18	104.35	102.78	100.57	105.72	106.59	107.41	104.07	105.11	108.29	108.27	103.74	104.01	106.69	106.92	102.54	107.6	103.36	104.68	106.16	101.39	107.74	103.66	106.59	108.08	106.1	100.9	108.61	101.35	102.28	109.43	102.15	106.94	104.17	100.34	109.78	106.52	107.93	104.51	99.611	103.83	103.67	106.77	99.256	104.08	105.14	109.31	104.99
105.9	103.54	105.63	104.71	106.46	102.07	108.65	108.91	108.11	102.89	108.65	110.38	112.21	104.4	101.72	104.32	105.58	107.98	107.93	103.01	108.96	103.82	108.73	105.21	107.72	106.62	107.39	103.84	108.59	109.9	104.06	107.43	104.53	106.48	103.08	110.01	106.72	104.44	106.35	105.89	104.16	102.4	112.27	105.26	102.92	113.76	105.42	106.76	104.7	108.98
94.506	97.391	98.776	102.38	101.03	98.356	95.361	100	98.312	99.902	99.254	98.321	94.422	99.093	100.95	98.79	97.69	103.59	95.61	98.931	94.214	99.432	100.9	94.95	98.039	103.98	97.054	100.44	100.88	97.865	96.265	98.303	101.25	102.06	104.03	95.935	96.364	93.331	101.55	94.738	96.972	99.552	100.9	97.299	97.969	98.111	95.742	100.54	96.853	97.868
106.85	106.48	110.72	107.87	105.24	106.23	102.99	104	105.24	107.78	103.47	108.03	102.91	107.57	106.06	102.75	109.81	109.65	101.59	107.3	105.4	102.96	106.35	107.1	106.38	104.5	101.37	110.87	103.89	107.17	102.91	104.74	108.47	105.66	102.7	105	107.53	102.54	103.74	104.97	102.8	106.62	109.68	103.39	107.67	104.62	109.13	105.16	107.25	107.2
107.55	108.91	112.99	111.05	108.9	107.9	107.87	112.25	107.37	109.87	109.3	108.08	114.25	104.53	105.17	109.45	112.15	103.76	109.13	111.29	113.74	105.3	104.29	109.15	106.77	111.6	109.13	103.93	104.62	112.71	109.29	106.58	106.93	108.32	104.72	104.93	107.88	107.19	108.24	108.11	109.4	107.9	106.3	104.76	113.81	109.28	110.41	109.94	103.06	109.52
105.06	100.98	108.13	101.44	103.22	106.74	103.98	106.96	102.74	110.34	110.48	109.03	101.57	106.44	108.02	106.7	104.13	106.18	105.69	104.22	106.87	103.95	108.97	103.67	104.35	111.61	102.32	108.88	105.57	100.49	103.82	108.45	104.48	104.15	106.33	107.42	105.09	107.79	105.67	107.4	106.09	101.94	110.61	103.31	107.61	102.51	105.66	107.15	103.23	104.07
101.44	106.02	105.05	101.66	107.27	103.29	101.38	109.11	109.95	106.45	104.48	106.11	105.84	105.86	104.04	108.57	108.95	105.05	105.71	106.86	108.47	107.34	104.7	108.62	102.49	102.88	104.23	103.62	105.82	108.63	108.41	110.29	106.15	105	105.23	105.02	104.15	104.22	104.25	106.68	105.91	109.49	105.95	105.73	102.75	104.96	102.49	107.74	107.78	110.08
109.16	107.19	107.08	104.47	108.44	107.11	113.14	107.83	104.53	108.02	109.47	109.33	106.56	106.38	109.11	105.02	110.75	107.76	106	110.68	103.04	109.4	110.92	109.66	109.98	104.93	108.65	106.54	108.95	107.62	108.09	106.22	110.41	104.94	110.45	111.33	107.88	106.35	105.69	111.79	105.67	107	108.67	110.95	110.52	108.75	107.22	107.15	107.06	110.69
106.5	107.22	113.51	108.82	110.42	109.62	108.25	109.94	109.85	105.89	108.27	104.16	107.81	108.17	107.64	109.21	110.98	110.04	106.26	105.75	107.89	107.53	102.83	106.94	104.82	112.75	111.18	111.02	109.95	105.44	106.39	108.22	111.88	111.01	111.01	106.21	108.35	109.08	103.79	108.17	107.17	109.42	107.8	103.84	107.76	107.09	111.93	110.87	113.41	111.61
100.75	97.71	103.03	98.987	99.011	99.023	101.7	99.173	102.49	96.468	98.684	96.623	96.379	100.49	102.16	103.72	101.03	99.948	101.72	103.22	96.655	98.753	98.974	103.83	102.99	104.46	101.99	99.47	100.18	104.52	97.772	98.403	100.69	99.886	100.53	101.21	101.06	98.894	97.591	102.87	99.719	101.41	100.73	102.36	98.588	97.914	99.407	103.03	97.788	100.01
97.434	97.525	97.182	97.94	95.25	97.663	100.32	100.83	92.488	100.77	102.32	98.102	99.46	99.42	92.736	99.087	101.25	95.19	96.316	98.558	102.86	99.401	97.627	97.57	98.109	97.366	100.57	95.717	96.394	100.59	101.15	99.592	99.693	101.41	100.74	96.223	98.747	103.52	95.632	99.834	99.162	96.956	98.06	95.325	98.011	97.202	100.4	102.98	100.69	107.78
109.86	107.47	103.61	105.4	106.78	105.59	110.24	103.59	105.65	102.18	102.34	106.12	105.87	105.63	100.09	108.6	101.54	105.95	100.78	103.83	105.57	105.35	104.75	106.36	103.85	107.22	108.74	103.11	103.2	103.39	106.48	107.48	103.77	104.72	104.96	105.72	111.36	106.47	103.87	106.24	111.41	102.93	109.1	106.07	102.47	101.39	107.18	103.82	107.59	105.53
108.44	108.29	109.01	107.4	105.22	106.19	105.57	107.68	110.77	111.05	105.74	109.75	107.8	106.35	110.22	106.24	105.65	110.08	114.96	103.32	105.03	107.6	105.74	106.86	107.45	102.13	101.95	101.9	107.18	108.59	108.38	104.06	103.6	109.53	101.9	108.74	105.4	107.89	103.89	108.48	109.94	105.39	105.39	105.99	107.31	110.1	103.13	108.2	110.45	105.92
106.41	106.35	105.89	108.09	111.05	103.73	106.85	105.69	105.29	98.546	108.17	108.58	105.52	103.79	109.01	104.72	104.78	103.72	104.35	106.06	108.78	106.62	102.24	108.78	107.2	107.97	105.38	106.25	108.17	103.09	104.31	104.7	106.85	101.11	104.02	105.46	102.82	106.89	102.86	108	106.94	105.78	104.76	106.41	109.14	108.05	102.21	104.54	104.93	107.79
103.46	103.58	105.62	103.67	107.64	108.77	104.79	107.93	111.46	104.52	107.86	106.17	107.01	103.44	103.08	107.41	105.93	102.52	105.27	106.25	107.67	106.51	107.15	104.38	108.46	104.86	105.27	108.24	106.88	110.24	107.39	104.34	107.6	106.29	111.25	109.31	108.64	104.66	98.934	107.08	107.34	106.41	105.24	101.9	104.44	111.35	106.31	105.32	108.52	108.15
108.61	99.488	106.48	104.46	108.32	107.74	102.89	106.3	112.07	110.82	105.86	107.01	107.41	107.65	106.9	108.8	105.77	101.47	106.49	103.41	101.58	104.4	103.3	108.02	105.37	106.28	109.39	102.78	106.7	102.63	107.3	103.61	106.86	106.2	109.08	103.32	106.14	104.28	106.81	105.77	106.44	106.33	103.96	107.55	112.3	108.52	106.65	106.15	109.65	107.61
103.93	109.82	108.68	104.91	100.78	104.57	106.1	106.64	110.46	111.03	107.2	102.13	106.7	103.12	103.08	106.82	104.72	104.53	102.32	102.18	103.34	101.43	106.01	104.37	108.71	107.19	108.2	101.21	106.73	107.36	104.29	105.77	109.43	110.16	109.61	102.24	106.65	104.9	104.92	108.95	109.46	106.63	106.48	107.54	104.64	108.33	107.09	103.83	102.22	104.9
112.01	112.97	112.14	114.44	111.86	110.38	111.09	108.6	112.89	116.37	106.92	113.22	107.46	105.99	108.64	112.75	109.25	108.32	115.89	110.21	109.15	110.99	109.6	115.41	108.61	110.74	109	109.93	109.67	108.74	108.35	113.57	108.81	109.85	109.72	110.6	112.37	109.85	108.4	109.53	111.7	110.81	109.04	111.65	114.16	113.61	109.57	113.34	105.34	113.4
110.45	105.61	110.21	105.83	107.35	110.27	107.45	106.98	111.08	107.35	108.41	106.89	107.43	106.94	106.83	110.29	111.31	108.35	108.61	113.65	108.4	113.8	108.91	107.83	112.77	108.9	109.91	108.97	109.16	112.37	105.89	107.29	106.85	111.5	104.71	109.4	108.57	107.95	109.46	108.14	105.33	107.66	104.98	106.95	114.04	106.96	112.26	109.06	107.64	108.65
106.87	107.92	105.88	109.16	106.84	104.45	103.49	103.49	106.4	103.13	107.1	107.42	106.69	106.77	106.29	106.28	106.87	105.82	104.63	102.61	103.76	105.79	102.33	109.84	104.03	105.79	102.92	102.27	98.624	102.99	106.4	105.84	108.29	103.12	106.45	105.75	108.91	108.07	108.15	104.24	103.37	105.77	102.04	108.54	109.4	110.99	107.16	105.67	104.4	104.03
109	102.5	109.71	107.31	107.94	104.69	99.68	106.5	106.19	105.92	106.78	108.43	105.74	106.2	107.03	103.02	106.49	103.94	106.06	105.64	107.01	107.12	110.22	108.22	103.61	104.99	106.2	105.17	104.02	106.1	100.93	105.19	104.38	109.32	110.77	102.69	104.94	106.01	105.34	105.65	102.67	108.34	100.66	103.09	105.1	104.33	107.96	110.11	110.03	104.86
96.765	96.392	100.21	98.554	99.952	96.434	99.356	99.512	100.65	100.9	103.89	97.195	99.222	100.16	99.803	96.314	97.328	94.843	98.042	103.88	100.65	99.607	102.73	95.404	99.423	103.69	98.336	96.102	100.1	97.691	100.12	97.818	99.421	101.55	96.785	99.548	99.255	97.711	96.634	99.427	96.377	100.81	101.18	102.74	98.936	102.36	98.915	96.409	97.729	100.41
110.02	106.77	105.55	110.84	107.66	107.36	111.04	109.55	106.6	114.08	110.05	105.66	111.31	112.72	105.74	112.65	109.37	109.05	105.12	109.46	108.31	106.94	107.53	107.55	105.89	108.02	109.81	107.56	107.17	110.92	108.68	109.97	109.05	105.53	105.97	108.11	107.3	112.09	111.4	106.03	111.37	107.76	104.85	110.51	106.6	111.01	110.83	107.24	107.35	112.5
107.28	105.3	105.22	106.14	104.96	108.3	106.84	108.24	109.29	103.66	104.12	105.77	107.06	102.4	104.16	105.79	106.79	103.54	103.08	105.76	105.17	108.24	103.84	100.88	110.2	105.09	107.49	109.7	109.01	109.29	107.45	109.74	103.63	104.39	107.87	106.33	103.31	102.84	108.79	104.19	106.34	104.12	103.6	106.42	107.61	103.53	96.99	101.66	102.1	104.56
99.007	98.503	101.05	96.252	98.671	98.935	97.71	96.903	99.11	101.36	98.552	98.818	100.03	97.588	97.936	103.32	100.96	99.04	104.45	101.7	101.69	96.201	97.857	100.29	91.296	97.702	97.568	99.016	98.42	98.342	94.065	98.058	94.189	94.523	96.046	98.488	100.88	102.7	99.654	98.197	95.462	101.23	96.576	99.099	97.934	97.323	98.648	97.717	101.82	98.24
109.02	110.19	106.7	105.95	110.56	108.3	105.94	111.14	110.24	108.07	108.89	105.62	108.71	102.62	107.63	106.1	108.14	108.05	108.79	109.86	114.41	104.3	110.24	110.41	110.99	107.62	108.62	104.99	108.1	107.67	107.2	105.69	109.33	109.84	105.52	112.35	110.71	107.6	107.65	107.89	106.54	109.33	107.84	108.38	108.28	108.57	107.8	108.49	108.58	108.33
100.52	105.35	96.909	99.573	99.534	100.66	97.194	97.223	100.4	101.62	99.057	99.022	99.732	98.961	103.72	99.513	98.663	99.771	101.37	97.162	101.43	98.568	99.658	102.53	96.879	100	104.84	97.799	100.5	97.603	102.04	102.21	104.05	103.21	100.7	97.853	96.081	98.086	100.34	100.4	101.71	104.87	102.45	103.16	101.09	99.337	99.979	102.17	99.837	101.6
108.63	111.72	107.78	111.68	105.38	110.26	108.37	115.21	110.29	112.36	109.85	109.45	107.62	108.55	111.2	111.01	111.16	108.64	109.87	106.83	108.77	114.59	116.08	111.05	113.57	110.45	111.38	110.63	109.06	111.48	110.35	112.21	105.92	106.28	107.27	109.16	110.48	107.02	109.86	108.97	111.83	109.53	111.86	110	110.95	108.52	112.88	113.09	116.22	110.7
106.5	107.88	109.01	107.68	109.29	102.58	108.09	106.92	105.09	104.83	108.82	108.37	100.95	102.01	106.24	107.48	109.54	102.18	106.03	107.14	108.28	105.14	105.54	105.72	104.06	106.27	106.86	106.79	108.33	107.79	102.98	104.73	107.3	101.23	105.43	102.26	104.05	105.8	108.84	106.71	105.94	107.59	105.1	105.81	103.74	106.8	108.4	110.05	106.56	103.24
105.96	103.58	102.32	101.18	107.99	108.85	104.97	107.23	111.9	105.6	99.82	105.48	109.7	104.3	109.3	102.7	106.71	108.78	107.54	102.5	109.01	103.23	107.1	107.18	109.34	103.43	104.63	103.93	109.24	105.81	106.84	105.9	106.79	107.14	102.25	107.82	105.28	102.55	105.97	103	108.32	102.68	107.08	108.42	103.31	107.55	107.25	105.17	104.05	106.71
107.91	111.38	104.85	110.16	106.41	109.09	104.99	114.25	106.88	102.86	107.01	112.19	100.73	108.31	102.8	107.56	109.96	107.04	107.3	108.71	104.53	108.96	106.46	106.34	109.57	108.36	104.19	106.55	110.82	106.19	109.83	103.79	110.75	109.85	105.28	106.58	109.67	109.08	109.35	107.63	109.17	106.87	106.58	104.67	102.16	110.16	108.19	112	110.53	109.96
109.8	104.09	109.59	110.34	108.22	105.94	105.19	105.47	104.42	104.41	109.38	106.49	102.38	106.66	99.413	110.54	102.34	104.21	108.76	106.59	103.98	107.66	101.92	103.28	105.1	106.54	108.44	106.09	104.08	106.78	103.37	111.22	110.76	105.71	110.03	105.44	108.69	106.92	104.14	104.41	102.08	106.45	106.45	104.43	106.61	107.53	105.98	105.08	102.85	102.89
106.79	111.31	107.55	111.09	112.45	107.53	108.02	108.53	106.48	108.37	111.99	108.06	108.06	109.6	106.14	106.3	112.91	107.68	105.71	107.31	112.9	107.97	107.56	111.58	111.4	109.14	106.13	109.93	110.74	107.03	108.15	108.96	107.91	104.73	110.58	113.17	108.17	111.52	110.37	107.05	102.93	109.91	108.6	105.33	111.43	106.51	106.14	109.37	112.59	106.62
99.304	98.681	97.365	98.339	96.967	96.321	104.65	98.965	101.09	101.43	101.58	94.555	96.608	97.836	96.878	98.36	96.714	98.905	94.927	92.159	97.424	97.521	98.943	97.991	94.98	100.75	99.437	98.265	97.115	94.914	95.713	100.52	95.241	99.818	91.502	105.64	98.923	96.369	99.243	98.633	95.453	97.206	102.98	98.04	99.579	99.806	98.598	98.229	94.067	96.849
109.26	108.48	106.37	102.62	105.68	109.14	106.9	103.72	105.63	105.46	105.38	100.43	110.62	108.78	105.63	107.56	103.7	105.43	106.03	110.65	104.2	109.23	106.33	103.58	105.38	104.38	104.35	105.15	104.31	109.34	106.24	107.15	108.88	105.95	105.18	109.47	107.64	107.13	108.39	107.33	102.34	102.81	105	106.7	104.27	105.82	108.73	107.37	106.78	106.42
108.02	102.95	107.71	108.22	109.61	101.46	102.47	107.54	100.29	105.16	106.22	102.42	105.94	106.29	106.45	101.41	102.64	107.37	105.19	107	106.01	104.14	108.64	103.74	105.54	109	108.06	99.429	104.36	105.99	105.17	104.25	106.94	100.62	105.86	107.98	106.45	103.56	105.97	106.53	104.95	107.61	106.36	108.54	104.11	104.84	107.07	109.51	105.65	104.6
108.74	108.25	109.33	107.88	109.97	108.31	107.96	109.27	106.81	110.59	104.28	108.89	110.22	106.84	106.99	111.82	104.56	109.5	109.08	109.74	107.47	106.87	108.92	111.84	106.9	107.62	108.16	103.3	108.13	104.59	104.54	109.07	106.3	105.57	107	110.1	107.6	104.45	106.47	109.24	109.1	111.07	112.15	110.01	106.53	105.04	111.56	110.2	107.48	102.13
108.33	108.65	108.9	108.21	107.49	113.52	110.11	109.68	108.61	110.84	108.81	110.09	106.71	104.69	111.82	106.69	105.73	106.8	104.24	105.02	110.26	113.29	110.39	110.35	106.31	112.58	107.01	104.46	112.69	113.02	106.15	107.83	109.44	104.84	107.7	109.56	106.93	110.62	111.81	114.72	106.77	107.68	109.23	105.78	104.58	102.89	107.11	113.16	108.84	106.52
105.65	110.19	108.76	110.94	106.19	107.22	109.7	106.49	103.1	105.14	103.18	103.91	108.46	103.09	107.87	105.37	108.25	107.87	107.91	110.09	105.14	102.63	105.42	108.97	106.29	108.47	107.21	104.15	101.41	106.05	106.8	104.5	105.13	106.16	109.63	103.96	106.54	107.47	107.45	106.55	103.45	110.47	111.83	106.73	106.38	108.8	105.04	103.11	104.6	107.12
108.91	107.83	112.38	110.89	107.03	105.54	106.95	105.78	102.61	111.26	106.29	103.95	106.15	106.38	109.48	110.81	105.38	112.44	110.6	106.72	111.98	107.07	102.94	105.61	105.77	108.49	107.04	106.69	110.67	106.75	111.04	108.23	108.49	106.81	108.65	104.35	107.67	109.59	106.14	106.98	101.32	104.25	109	105	113.16	106.71	109.95	110.59	108.3	106.9
108.23	106.53	108.34	108.27	111.18	111.27	104.38	108.18	108.5	108.11	106.25	112.07	106.35	108.36	104.13	102.13	105.77	106.94	109.49	105.76	107.4	109.76	107.69	103.73	108.21	103.4	106.98	105.72	107.25	114.13	110.67	111.51	109.25	108.12	110.92	108.11	107.34	105.89	110.35	106.99	107.49	111.12	112.8	110.21	108.99	108.95	106.86	109.34	107.19	107.33
106.26	108.83	106.58	103.21	105.37	105.8	104.04	110.8	102.2	105.18	108.86	105.35	106.18	100.85	105.41	109.51	103.51	104.63	106.62	104.49	101.47	108.5	102.12	106.44	108.92	102.08	105.17	103.91	105.58	107.54	107.08	111.34	107.04	106.01	111.83	107.13	105.81	105.62	106.59	106.04	110.08	104.9	106.22	108	102.85	106.4	107.85	105.19	107.78	105.32
98.992	97.454	95.787	104.36	99.072	95.903	100.25	99.497	96.986	98.737	96.872	94.667	99.665	97.827	94.114	96.211	101.77	100.45	95.85	101.03	97.992	102.56	96.35	96.407	99.121	100.51	102.22	99.725	98.075	98.671	96.62	95.259	95.736	102.38	96.896	100.13	101.19	97.206	99.566	101.47	97.665	98.905	97.98	94.479	97.302	95.355	95.176	95.99	99.945	99.727
101.91	99.336	101.44	96.326	98.234	100.16	98.095	99.169	98.356	96.542	101.85	97.199	98.947	98.571	100.25	99.832	97.6	98.957	98.744	96.591	100.01	100.64	102.48	100.03	101.22	100	98.74	99.03	95.478	102.13	96.685	97.99	98.806	102.21	98.019	93.091	101.06	98.207	97.239	98.239	99.114	99.739	95.858	97.173	96.214	100.65	98.84	98.731	99.601	92.462
100.19	97.253	96.735	102.13	103.55	97.663	98.44	97.135	99.556	98.803	100.92	100.9	96.17	99.348	101.36	97.845	95.437	98.337	98.412	96.907	102.02	103.28	101.46	97.996	100.23	97.967	101.05	99.077	101.92	96.047	97.353	97.813	98.734	96.378	98.169	99.1	99.507	97.678	99.091	99.326	102.14	96.664	97.269	101.77	98.873	100.22	100.25	99.56	99.842	102.59
111.93	104.78	106.02	107.34	100.89	105.78	106.12	104.23	104.54	105.3	102.6	108.75	103.79	103.82	107.71	108.81	105.01	107.34	106.56	106.94	103.81	105.72	109.72	103.42	104.29	102.45	99.52	100.79	106.35	105.09	108.1	106.67	104.52	106.56	104.53	112.81	106.36	109.86	104.97	108.25	104.63	107.11	105.85	107.48	106.27	103.45	102.62	105.25	106.02	103.74
109.75	111.9	107.7	105.11	110.34	104.49	112.38	110.18	110.5	107.8	110.54	107.99	107.48	104.97	111.93	110.4	107.21	106.06	105.7	110.41	106.62	105.7	107.73	108.2	113.59	110.25	108.66	112.22	108.33	104.32	106.91	109.82	108.75	105.45	109.42	105.41	109.05	102.49	104.35	103.09	108.69	104.34	105.9	109.66	108.92	111.58	108.09	107.76	108.86	110
99.374	96.099	99.67	97.933	101.62	97.475	96.195	95.879	99.834	100.31	96.821	97.312	100.66	98.149	101.02	98.425	95.412	98.3	100.05	100.21	98.297	103.08	98.073	98.432	96.97	96.483	100.64	98.643	99.388	101.86	103.24	99.686	103.07	98.664	101.85	95.753	96.354	99.925	100.67	100.09	97.025	96.32	101.6	95.527	102.29	98.156	95.771	103.35	101.52	96.442
107.04	105.32	104.04	103.41	104.1	105.67	113.62	103.34	103.61	109.76	103.77	104.54	105.75	107.19	105.9	103.97	108.42	105.7	106.97	107.52	104.08	106.38	106.36	107.77	106.64	106.54	109.81	106.67	105.38	103.39	111.06	108.68	104.39	106.94	108.13	107.44	103.39	104.79	105.95	101.99	106.56	103.24	104.85	106.91	102.94	107.34	107.06	105.94	110.28	109.65
104.81	105.68	106.61	105.44	105.36	107.82	104.24	105.49	107.34	104.55	105.96	105.81	102.14	105.37	106.11	106.55	103.54	107.89	106.47	107.94	106.91	102.84	108.74	102.09	104.44	103.88	104.99	105.58	100.69	108.86	101.85	111.02	102.83	102.63	108.53	106.51	108.4	108.05	107.25	101.38	102.82	103.28	110.4	105.73	105.78	101.12	104.65	102.95	105.07	102.88
104.36	101.21	106.11	105.79	107.52	107.1	105.14	109.04	106.03	104.13	102.1	108.64	101.39	105.76	107.15	105	102.82	106.56	104.54	105.97	109.44	106.54	106.23	108.46	105.62	110.17	110.04	105.69	105.18	101.01	108.81	109.95	106.84	106.19	111.06	106.42	102.85	109.13	107.36	106.3	104.12	106.36	103.92	109.28	104.06	110.62	105.68	106.14	109.27	111.8
109.93	108.48	109.85	111.52	110.99	108.81	110.25	111.42	106.97	111.57	107.34	107.75	105.31	108.74	113.24	104.39	114.83	105.74	108.07	109.08	112.35	110.53	110.51	107.18	109.24	106.87	108.24	105.42	111.91	109.73	102.2	110.9	110.3	108.06	109.7	107.19	109.37	99.877	109.68	107.8	110.4	109.34	106.63	109.38	111.68	106.21	112.17	106.75	109.42	109.17
96.038	99.145	99.493	98.169	101.4	97.664	94.823	94.359	91.516	95.736	93.194	99.112	94.718	96.644	96.501	101.14	100.61	92.331	95.63	100.04	96.782	100.21	100.11	99.303	93.164	93.729	103.23	96.035	95.398	97.099	99.291	97.174	99.77	99.063	96.615	97.807	95.105	96.435	100.59	98.888	101.85	93.425	97.855	99.078	99.968	99.909	102.37	97.208	99.296	96.594
108.07	110.28	111.61	106.92	110.34	110.26	106.25	108.37	105.35	111.56	107.42	107.11	108.62	106.32	109.96	107.04	105.85	102.85	105.76	107.75	102.24	109.29	106.87	109.82	110.76	105.06	109.31	105.92	110.03	110.28	107.99	108.33	106.09	106.18	108.51	109.57	106.21	104.75	108.47	108.93	105.55	105.16	108.42	106.91	111.67	108.04	109.74	105.82	106.76	111.34
105.6	108.77	105.4	106.92	104.35	104.5	102.78	103.34	105.69	107.17	104.16	111.31	106.07	104.15	107.6	105.53	106.88	108.22	103.48	109.86	111.29	106.8	103.14	107.24	106.44	100.93	102.91	105.47	107.12	105.63	106.48	102.64	104.71	104.44	106.62	103.98	103.57	101.69	105.8	109.75	107.97	107.97	102.68	108.11	107.84	106.16	108.34	100.83	102.48	103.32
107.73	108.05	110.49	108.95	102.44	107.23	108.65	112.53	107.44	113.31	110.03	112.43	112.65	110.44	109.05	110.69	111.27	106.85	104.16	111.99	112.03	111.6	111.24	108.36	106.57	108.7	105.93	109.27	107.08	104.58	107.86	109.34	107.73	111.2	110.13	106.96	112.12	110.08	106.12	109.09	110.7	107.6	107.44	114.59	113.34	108.66	105.94	109.21	109.82	106.53
105.29	108.92	107.41	110.35	105.24	109.38	112.13	102.93	105.57	105.32	105.89	105.48	108.8	108.22	109.02	108.04	110.26	111.36	108.85	106.09	106.89	105.92	106.77	109.29	110.43	110.91	110.76	108.48	102.07	107.25	111.27	112.33	109.07	108.77	106.85	104.57	110.53	106.02	108.75	104.6	107.83	109.49	110.64	110.76	110.53	108.66	107.98	110.68	105.67	110
108.04	109.15	103.88	111.4	113.76	111.91	108.68	112.35	110.56	109.96	109.2	107	108.12	109.41	110.28	108.75	110.64	110.48	107.94	110.23	108.55	108.02	109.95	115.1	108.1	110.62	112.21	113.05	110.73	109.03	107.85	111.84	109.9	115.71	111.97	109.98	110.5	112.12	108.94	114.67	110.23	110.78	108.32	111.82	108.44	109.39	112.63	109.18	110.63	112.79
107.53	109.23	111.46	106.99	108.38	108.67	112.01	111.77	108.43	106.55	109.58	107.21	110.77	106.36	109.49	108.02	106.91	107.7	109.58	109.79	106.03	110.24	109	115.34	109.24	112.38	107.05	104.5	106.78	112.28	104.5	109.86	109.24	111.24	108.53	109	105.24	106.88	109.1	107.47	108.66	110.72	105.83	109.14	106.29	108.63	104.01	112.02	107.53	109.26
105.09	111.57	107.9	107.11	106.24	112.43	104.73	108.73	104.64	104.09	107.27	110.11	107.91	106.93	103.41	111.06	105.52	103.94	106.87	103.66	105.37	108.67	105.72	107.11	106.02	105.93	105.33	108.29	106.89	107.03	106.7	101.98	105.54	106.93	104.91	104.98	108.84	106.23	106.5	104.4	109.69	105.01	100.28	100.68	105.27	109.66	107.48	103.73	103.69	106.23
104.57	106.92	109.36	107.04	102.36	110.45	110.52	110.46	108.44	109.97	104.66	112.12	109.32	111.36	108.63	108.25	108.03	107.55	108.24	109.91	106.06	106.71	106.91	108.86	107.59	110.31	107.12	105.18	111.37	107.86	108.92	108.55	107.12	112.55	107.43	111.83	110.28	112.8	108.39	114.53	109.23	104.48	108.19	100.31	104.82	108.3	108.44	107.21	108.64	108.59
111.78	104.92	105.93	107.82	111.02	104.59	104.82	107.07	111.18	109.72	106	106.29	109.77	108.91	110.93	112.16	112.38	105.08	104.78	103.29	106.74	110.88	107.73	107.26	108.39	109.27	105.16	110.06	109.21	110.98	106.59	105.89	108.21	109.2	107.99	103.2	108.87	107.85	111.12	109.7	106.85	109.02	104.23	105.96	101.12	105.03	108.21	109.77	109.56	105.18
109.74	106.28	115.04	108.45	108.57	110.89	110.72	106.6	106.48	109.85	104.52	108.91	104.87	107.59	107.28	112.14	108.22	112.2	104.25	107.14	110.55	109.41	108.32	108.07	110.54	107.55	107.76	106.68	109.79	106.89	106.29	108.43	106.63	108.86	107.36	106.28	114.49	106.62	110.52	107.09	103.9	113.47	107.9	107.04	112.82	108.01	110.96	110.67	102.35	109.97
104.92	107.96	109.21	109.56	108.29	110.81	113.12	107.37	108.45	107.46	103.52	107.43	104.93	104.04	108.82	113.66	107.41	105.86	107.55	109.97	105.82	108.32	103.6	111.74	109.23	111.08	110.06	108.13	105.26	109.06	108.35	104.26	107.42	109.67	106.25	108.1	104.04	106.72	105.42	109.64	109.1	108.44	110.78	109.09	111.45	107.12	106.73	111.83	109.75	108.49
105.23	110.52	112.03	108.46	108.16	104.87	110.18	111.1	109.53	109.78	104.47	110.63	104.36	107.59	111.62	109.21	104.71	108.32	109.08	108.43	103.72	106.35	108.15	108.54	110.67	106.19	108.36	107.87	108.18	105.15	108	107.63	110.57	110.89	109.34	112.08	115.42	108.14	108.91	107.01	108.08	109	102.77	109.24	110.41	107.53	108.42	107.87	106.01	109.81
102.58	103.4	104.69	104.45	103	102.71	109.5	108.58	103.92	104.31	108.4	102.58	105.21	107.85	104.76	106.61	103.19	105.32	103.79	106.86	109.56	106.91	110.47	105.92	106.75	105.06	106.3	108.53	103.09	103.51	106.58	105.74	105.92	105.49	107.45	106.14	104.97	102.79	107.57	105.53	103.64	106.22	104.5	105.63	108.5	105.41	108.04	100.48	102.2	105.01
107.76	106.14	107.96	106.26	106.2	110	101.1	107.37	107.92	105.59	109.1	106.39	106.19	104.22	106.23	100.67	109.66	106.93	108.37	104.46	108.73	104.77	100.26	103.8	102.92	103.87	107.52	107.86	101.15	102.94	107.56	105.95	102.9	105.84	105.19	103.75	106.14	103.36	100.25	104.2	109.38	102.67	104.76	108.18	106.05	106.46	108.1	103.52	107.66	106.03
105.95	105.55	105.09	99.347	107.65	110.97	106.52	100.53	109.27	107.15	107.08	107.7	107.79	108.21	107.94	101.89	102	107.2	106.27	106.27	106.54	101.16	105.62	104.18	105.24	102.74	104.56	105.24	108	106.61	105.33	108.7	104.53	105.59	104.55	105.27	107.73	102.94	104.41	105.19	104.06	104.99	106.63	107.86	111.82	109.98	109.14	107.68	104.76	104.68
106.5	105.15	105.6	103.07	107.13	104.27	105.56	101.46	101.87	109.44	105.24	103.75	105.07	105.79	105.96	107.32	109.04	103.95	104.83	104.79	105.51	105.34	101	107.1	105.83	105.8	105.25	105.37	102.08	105.05	108.03	104.56	102.96	105.06	104.66	102.13	102.09	106.03	107.09	113.47	105.8	105.65	103.85	109.59	107.92	110.8	99.884	106.87	107.58	104.08
110.66	108.8	107.8	106.55	104.05	106.31	109.13	112.33	107.78	109.74	108.69	112.54	105.26	106.1	111.17	111.58	107.98	106	108.27	108.92	107.77	114	107.34	105.45	105.15	112.57	105.7	110.82	109.45	106.95	105.79	107.06	108.21	108.86	107.99	108.31	109.37	110.71	102.79	108.88	108.12	105.34	110.1	114.38	113.34	107.1	107.24	105.7	103.45	105.79
99.657	96.14	100.03	102.24	103.38	95.362	98.084	99.191	94.02	99.032	94.054	91.202	101.57	96.894	98.92	100.71	100.91	96.265	97.901	99.253	98.062	97.118	100.45	97.366	94.682	95.298	99.673	96.06	98.418	97.388	99.613	97.999	100.61	100.85	96.305	97.036	100.75	100.15	93.761	94.952	99.924	96.992	98.188	93.37	101.59	96.343	100.12	95.482	95.888	97.841
99.987	102.16	98.091	101.04	103.21	96.696	99.654	97.604	95.923	95.188	97.284	100.57	95.44	100.18	100.04	96.765	95.047	99.625	95.807	100.73	99.087	97.267	94.308	97.635	99.045	95.864	97.664	98.434	98.828	93.492	100.26	101.04	96.627	97.705	101.1	102.48	96.563	97.882	97.242	99.44	103.96	96.544	98.032	100.66	101.81	99.734	99.417	95.981	100.65	98.995
106.72	105.88	105.22	105.76	102.4	104.25	104.06	104.9	105.08	104.92	103.27	105.51	105.73	105.32	104.45	109.08	104.46	105.14	110.85	100.85	107.81	103.7	103.91	106.43	106.66	106.07	102.03	104.76	104.17	104.3	101.84	100.01	107.99	107.97	104.63	104.24	106.46	103.85	105.89	105.81	103.48	104.8	105.04	104.47	107	103.25	108.06	104.19	104.89	107.16
101.83	101.7	103.47	102.76	96.903	98.642	100.04	100.41	98.817	105.05	100.33	98.436	99.025	102.16	100.18	99.745	101.39	101.26	99.229	97.847	102.98	103.38	98.006	104.64	101	102.52	98.276	100.74	102.34	100.85	101.49	102.63	99.726	97.203	96.739	100.64	102.58	101.74	96.688	99.808	102.42	102.66	99.085	98.823	100.25	100.13	103.27	102.23	103.03	100.62
108	105.24	106.85	104.73	108.66	107.66	106.06	108.59	108.93	106.01	105.99	105.24	110.01	108.35	104.55	107.62	106.99	106.62	107.96	106.15	103.69	110.68	105.83	106.45	109.69	108.14	110.59	108.55	109.39	109.76	107.38	103.76	107.03	107.2	108.37	109.75	104.02	106.21	109.71	111.68	109.43	106.19	111.22	107.39	105.31	105.13	108.82	113.25	109.41	109.9
93.989	99.691	98.635	99.483	101.42	98.043	104.12	98.591	96.763	96.894	100.75	97.244	99.965	96.048	99.649	96.864	99.105	100.39	89.913	101.01	103.52	104.78	96.206	101.36	99.738	93.829	96.633	97.269	97.682	94.996	96.892	95.712	99.51	100.32	99.512	94.331	98.721	98.583	102.77	99.969	100.8	97.23	95.74	103.51	92.525	102.01	97.417	94.095	96.344	98.04
106	108.04	103.97	108.75	105.44	107.3	108.71	108.05	102.18	104.34	105.44	108.8	103.25	105.67	103.39	101.28	108.2	104.58	105.16	108.8	105.84	103.1	111.73	106.63	106.47	107.82	109.22	107.53	107.45	106.01	106.65	110.21	101.46	110.36	103.97	107.94	111.1	105.21	106.19	107.47	106.72	106.33	110.1	105.51	108.85	111.11	109.55	108.27	104.84	108.87
102.85	106.06	106.27	111.55	107.31	104.45	111.07	107.17	104.37	105.69	105.82	106.45	108.73	104.52	104.85	103.57	105.41	108.26	109.32	104.77	106.9	109.43	102.2	108.18	104.39	104.88	104.81	104.38	107.33	104.96	106.33	105.4	105.79	103.98	105.86	104.73	106.54	109.21	105.28	106.38	101.88	103.09	106.58	106.27	106.23	109.74	110.81	105.97	107.95	107
108.23	113.9	107.95	106	113.4	111.98	112.84	113.31	109.4	108.94	111.63	109.15	108.98	116	107.34	111.95	111.9	107	112.37	108.47	109.29	109.02	105.71	112.67	114.99	113.13	111.61	111.8	109.72	108.17	112.58	110.47	109.89	112.72	111.26	105.53	111.6	109.41	111.38	111.33	112.05	111.07	109.68	113.18	108.71	107.23	115.29	110.38	108.67	105.86
109.3	108.17	107.58	105.13	106.86	109.33	109.73	108.65	102.16	105.62	109	111.17	106.36	108.84	106.87	104.55	105.89	109.29	114.04	108.38	105.35	111.01	110.71	107.52	110.87	113.88	108.8	107.74	104.39	107.46	108.65	105.85	105.33	109.66	108.41	106.89	110.51	110.18	105.4	107.69	112.4	108.51	109.44	108.66	110.12	113.05	109.44	107.15	110.02	110.19
104.52	104.82	106.07	109.51	108.57	110.09	110.33	104.97	105.56	108.48	104.94	112.53	107.8	108.51	106.2	108.63	108.32	107.05	113.02	107.23	105.24	112.04	102.73	106.67	109.14	102.95	106.77	102.03	106.02	106.56	106.82	105.94	107.03	108.21	105.33	105.49	108.29	103.54	109.12	107.04	103.71	108.12	108.13	105.76	104.71	107.78	108.53	107.02	101.2	104.62
111.17	109.35	108.14	107.76	116.79	107.83	107.28	114.15	113.9	110.87	106.24	113.31	111.19	106.57	105.72	109.41	109.75	109.44	110.39	112.11	109.02	114.5	111.89	112.03	106.46	111.29	113.97	110.71	111.3	114.1	109.16	114.54	108.85	109.13	113.86	114.74	107.76	109	111.74	114.82	109.94	106.97	107.68	117.28	110.97	110.11	110.25	113.91	109.6	109.38
98.352	100.63	102.72	101.02	99.61	95.074	95.277	97.679	100.25	97.275	96.56	98.474	96.336	96.443	96.834	100.78	98.58	100.27	97.939	103.8	98.084	102.69	95.512	98.722	99.428	97.234	100.59	92.622	96.666	94.5	95.067	100.54	94.846	96.255	99.195	97	94.568	96.992	97.889	100.49	98.172	96.489	101.01	100.97	97.716	96.019	101.45	99.144	96.574	102.38
98.891	100.76	101.07	108.07	97.483	100.76	105.18	106.57	99.638	95.326	102.66	103.7	100.67	101.13	99.444	96.658	99.7	102.68	105.29	102.33	101.79	99.586	105.61	104.95	99.57	101.45	102.03	97.949	99.336	102.92	100.09	94.82	102.73	97.064	99.27	102.35	102.58	107.75	99.702	99.514	100.78	99.796	101.94	99.742	101	100.45	101.23	103.28	100.84	100.21
109.54	111.34	110.56	107.9	109.99	113.57	112.21	111.21	109.4	113.53	108.11	110.76	108.36	113.02	106.91	108.52	107.87	110.47	109.31	114.5	113.89	108.99	115.11	113.1	112.71	107.86	114.17	112.02	106.84	113.89	113.32	107.13	109.84	110.75	115.16	114.45	112.05	109.59	110.56	114.18	114.97	107.78	108.41	106.09	113.05	113	112.91	111.18	107.54	112.04
101.57	97.135	100.09	96.344	103.95	97.989	98.213	102.07	99.03	96.88	100.06	99.532	96.628	98.896	100.65	95.44	96.679	100.98	98.044	100.49	99.097	100.61	101.61	97.931	97.306	97.981	98.758	100.69	94.487	98.78	98.733	97.554	95.298	100.5	101.11	101.13	98.145	97.004	96.403	98.833	97.348	96.58	98.629	103.98	101.48	98.069	96.136	98.562	101.22	101.2
112.45	107.91	108.27	107.07	112.65	105.6	106.22	107.31	108.07	108.55	105.53	108.14	106.88	111.6	103.07	108.57	103.09	110.48	108.26	105.52	109.65	111.43	108.07	106.21	106.74	110.15	106.07	105.52	108.15	111.53	107.37	108.74	108.61	110.83	108.34	110.84	104.46	106.27	101.47	107.71	106.21	105.77	107.46	106.58	106.5	111.52	107.79	106.73	104.54	112.86
105.05	107.76	108.71	106.89	107.77	104.39	109.07	105.69	104.45	103.94	106.09	103.76	106.75	112.57	108.99	104.4	105.02	104.86	105.86	104.91	106.37	104.32	105.43	102.97	105.32	101.81	106.12	106.12	105.88	102.66	104.14	106.96	105.64	103.21	106.02	105.05	103.16	104.22	109.98	107.81	106.34	106.7	106.39	104.12	107.02	112.94	106.36	106.45	102.01	104.13
105.88	113.07	105.87	108.03	106.27	107.68	106.38	107.08	109.03	108.75	108.95	105.09	108.79	111.26	108.98	106.69	106.83	108.34	107.87	108.38	109.7	107.22	110.42	107.4	106.98	104.3	111.55	107.04	108.82	111.22	104.6	110.54	111.69	108.26	111.88	108.01	110.24	106.13	109.49	105.96	109.77	105.38	108.38	106.72	111.03	107.83	108.61	112.93	111.29	106.55
109.08	109.46	106.14	105.73	103.15	106.71	109.19	106.19	106.65	109.24	104.61	106.41	114.63	108.8	113.05	104.99	108.13	104.32	110.04	106.06	105.08	109.17	104.24	106.43	106.8	107.88	107.45	110.97	105.56	105.1	114.03	108.45	103.26	105.96	106.77	103.06	107.69	108	109.92	109.16	104.96	112.56	107.38	105.27	106.32	109.63	106.34	105.22	110.88	107.64
108.02	109.07	105.47	112.14	109.48	107.46	109.96	110.37	108.72	111.99	107.72	106.69	109.55	104.3	106.62	112.17	106.86	108.33	107.4	111.83	106.49	108.37	106.38	105.89	106.15	103.19	105.11	108.17	105.77	103.08	106.87	110.42	111.6	104.38	104.9	112	110.81	105.65	111.64	110.02	105.09	111.18	108.05	108.69	111.04	110.28	108.29	103.76	110.26	109.37
108.03	104.93	104.74	108.92	110.89	103.73	107.03	101.18	108.46	101.95	101.86	111.02	100.45	103.16	103.38	105.56	104.29	108.23	108.16	102.98	104.14	107.2	102.97	105.1	104.46	105.91	105.08	105.16	105.96	105.68	104.89	102.71	103.07	106.96	108.56	106.58	104.67	108.38	105.18	105.84	99.888	101.92	106.04	108.64	102.78	105.8	103.89	108.14	101.99	107.58
100.84	103.98	104.99	102.63	109.74	104.53	103.07	107.57	105.53	105.39	107.05	106.51	110.87	107.48	106.67	102.13	106.77	103.07	102.71	104.87	106.58	106.99	107.64	110.88	104.9	106.01	105.43	108.26	104.37	106.22	101.87	105.29	106.6	108.4	110.02	106.21	107.72	104.53	104.05	107.07	109.14	106.71	109.92	103.48	108.95	105.13	102.01	108.33	106.88	104.5
105.18	107.47	105.24	106.08	103.25	109.73	106.3	104.4	104.54	104.75	107.42	105.26	115.81	106.89	102.93	110.25	107.73	104.57	104.02	106	107.12	108.68	102.97	109.07	103.21	106.32	109.09	107.56	107.48	105.88	105.26	102.25	108.92	106.48	103.51	103.01	109.7	105.74	103.68	107.46	103.97	106.32	106.41	105.06	105.45	106.28	108.61	106.84	109.47	107.84
106.32	103.8	102.62	105.32	105.59	102.35	111.33	108.36	102.9	104.37	104.57	103.19	105.01	107.92	108.23	106.15	104.63	105.87	105.65	109.93	107.29	104.29	105.58	100.85	105.83	105.72	102.49	105.53	107.39	103.66	98.635	102.77	104.28	103.22	104.88	105.45	106.79	105.16	109.36	100.43	104.48	106.38	104.35	103.67	106.36	102.19	102.61	102.75	103.12	105.89
113.14	110.3	107.26	100.88	105.22	105.78	106.07	103.53	106.91	105.5	105.31	103.93	103.25	110.34	103.34	106.52	107.1	105.84	107.71	106.85	106.42	102.28	105.46	110.63	103.95	106.2	107.83	102.45	110.15	109.92	106.22	110.7	106.93	108.54	108.8	106.37	102.95	109.02	105.66	106.48	106.27	107.05	107.31	107.39	105.35	105.41	104.61	104.68	108.65	101.46
97.177	97.625	103.44	100.14	99.416	96.4	99.114	99.391	97.017	100.8	100.42	99.784	97.173	106.82	100.44	104.24	102.03	98.346	101.54	102.87	102.05	100.84	102.85	99.549	101.82	100.7	98.534	99.66	99.789	102.82	96.867	100.76	106.04	101.45	96.847	94.588	99.786	101	98.426	101.96	102.09	100.66	99.706	102.65	99.846	97.403	102.36	104.91	97.802	101.73
105.54	99.541	106.36	104.53	104.61	106.27	107.23	106.51	103.15	108.75	109.3	105.66	106.35	106.93	108.82	104.41	108.93	104.77	104.2	105	106.28	108.12	106.46	105.18	101.59	105.95	103.44	105.1	107.76	105.7	113.13	105.07	105.37	107.56	106.52	105.87	103.4	110.12	105.85	107.06	107.25	109.93	107.29	106.53	102.28	105.19	104.86	103.75	103.51	109.34
105.11	101.05	106.36	103.02	96.91	101.59	102.25	102.04	100.29	99.169	98.772	101.4	97.236	98.342	101.76	102.6	104.46	100.3	100.45	103.48	99.549	99.517	96.809	97.291	96.612	102.03	98.637	101.23	100.38	101.81	97.425	98.003	101.22	100.11	96.642	97.314	101.37	103.55	104.09	98.072	98.7	98.911	102.69	102.79	104.55	100.68	99.618	99.544	101.75	99.562
108.17	108.02	109.69	109.62	103.91	108.75	109.04	107.81	103.37	104.79	103.88	108.87	108.11	107.93	105.31	109.2	108.35	108.95	103.03	104.42	106.26	107.48	109.45	107.7	104.77	111.1	105.79	107.68	107.7	109.42	111.23	106.98	103.86	108.33	106.63	105.68	108.77	103.57	110.12	107.22	107.22	105.65	107.32	108.48	104.9	109.67	107.51	108.58	106.79	105.21
102.02	104.16	101.35	106.26	105.81	104.68	102.67	105.38	104.66	109.57	103.5	103.15	102.27	103.35	105.7	104.37	103.38	106.35	105.34	106.22	106.52	107.96	104.68	102.49	102.83	101.54	105.61	104	108.52	102.74	100.62	103.34	105.04	105.49	104.76	108.51	104.82	106.19	105.74	108.63	104.43	102.2	104.47	106.48	100.01	109.61	110.62	108.74	101.52	107.86
105.98	107.14	104.75	108.5	106.73	108.26	104.03	104.64	105.58	104.81	106.24	109.21	110.18	105.39	109.66	104.7	106.93	105.76	104.7	111.43	107.83	106.65	109.59	107.7	111.74	109.09	104.85	103.56	105.92	107.78	109.7	109.38	108.01	108.69	108.98	103.74	108.69	111.3	103.8	106.43	105.41	105.61	105.7	107.08	104.55	103.56	106.14	109.66	106.39	107.85
106.45	108.86	101.35	109.91	111.43	111.21	111.53	104.66	105.66	108.58	109.07	108.2	112.39	109.07	103.93	105.92	107.31	101.78	105.5	109.26	107.94	109.82	103.72	109.38	113.09	110.11	109.16	108.21	110.76	109.93	109.54	108.32	109.47	106.06	109.9	107.44	108.06	105.63	108.79	108.74	104.12	109.68	109.35	109.77	106.1	107.63	111.12	110.18	104.06	109.08
98.142	98.775	99.274	101.25	95.172	100.43	102	102.97	103.92	99.395	102.71	101.58	101.17	99.597	96.955	102.73	100.34	96.677	94.52	100.83	99.219	97.588	104.76	103.53	98.314	100.05	94.582	103.49	108.66	101.59	96.869	103.02	100.02	98.158	97.366	98.76	103.63	101.61	100.94	98.823	98.861	102.44	102.34	102.57	99.648	100.6	101.01	99.976	99.589	100.53
102.19	100.08	104.65	106.73	105.92	105.19	106.34	102.01	97.922	103.27	101.47	106.37	104.92	103.66	100.81	103.32	104.05	102.23	104.49	103.23	101.4	100.93	105.13	101	109.26	104.46	103.36	102.09	99.98	100.6	104.17	100.47	102.82	101.04	100.71	103.72	101.92	102.83	104.7	101.76	100.26	103.33	108.77	105.86	103.14	102.82	105.39	103.5	101.31	100.75
108.34	108.08	105.86	108.12	103.8	107.86	111.28	104.43	105.08	104.84	106.28	104.44	106.45	112.85	105.86	109.03	110.91	106.14	110.5	107.96	104.5	107.56	111.09	106.74	111.4	113.41	108.65	109.67	106.23	109.26	109	103.27	106.98	107.78	112.68	104.09	106.28	108.44	104.52	106.09	104.71	107.13	107.46	105.98	108.45	113.38	112.38	110.49	107.55	108.13
100.64	99.532	99.415	102.47	100.25	103.09	102.15	103.39	102.26	95.133	99.344	102.48	100.72	98.111	101.33	102.17	101.42	98.098	99.643	97.22	103.4	98.54	99.178	103.15	94.264	98.606	98.205	98.886	99.785	101.65	100.81	101.05	101	102.42	96.419	98.687	105.99	99.914	98.803	103.7	103.06	100.36	100.66	97.099	99.253	102.66	102.39	103.45	99.036	97.336
106.51	105.39	105.11	106.01	105.89	102.49	101.13	104.45	107.57	109.12	106.53	105.2	109.53	106.08	108.72	105.46	107.22	103.93	106.39	106.94	103.43	105.99	106.69	105.32	102.46	107.45	104.59	105.04	103.15	105.9	106.43	105.72	105.96	106.3	107.48	103.55	99.367	107.19	106.82	109.75	105.1	105.61	101.61	105.22	107.87	107.23	102.66	102.96	109.71	110.45
100.97	101.02	99.093	95.586	95.95	99.969	102.51	95.637	96.864	97.082	95.869	95.805	98.152	102.3	101.76	98.778	96.933	98.207	95.492	99.813	99.219	100.12	93.002	97.13	97.056	98.052	97.456	94.593	99.089	91.818	99.113	97.132	98.259	95.373	96.374	98.828	98.887	100.07	99.144	99.319	98.911	97.81	100.11	101.45	100.46	100.6	97.359	95.475	99.875	99.589
100.73	102.15	98.639	100.35	99.997	99.707	103.24	96.768	99.09	101.11	99.151	100.21	98.649	100.25	101.03	101.22	100.56	103.92	100.41	99.143	97.509	98.997	99.815	100.07	101.7	101.12	99.108	103.26	102.64	103.53	99.272	101.27	103.9	96.878	100.05	103.79	98.042	100.84	100.25	97.838	98.594	102.59	101.7	100.73	101.37	102.17	104.64	105.8	103.05	103.06
110.93	104.5	109.2	112.11	105.95	104.29	105.33	107.16	108.86	109.63	106.7	111.22	110.38	108.64	113.15	108	113.12	109.59	105.48	109.41	111.26	109.45	108.81	107.95	105.85	107.72	105.36	105.83	112.38	106.02	104.23	107.21	111.65	111.11	108.48	105.71	115.1	105.57	104.38	105.98	107.17	102.87	106.03	107.88	106.31	107.03	109.64	111.95	104.2	103.08
105.49	101.57	107.72	109.11	108.05	109.49	104.31	106.26	102.03	102.89	105.15	108.95	98.814	106.03	102.62	104.55	106.46	100.73	102.49	108.82	104.69	105.6	109.02	103.29	105.88	100.35	109.51	113.89	108.31	105.02	103.31	105.2	107.08	104.55	105.28	109.12	109.92	101.25	107.19	107.11	103.47	109.25	105.43	111.05	105.16	103.38	105.89	107.08	102.43	104.55
102.02	102.56	106.52	103.27	105.07	105.98	106.47	105.36	102.44	106.97	104.86	106.64	102.93	107.94	107	103.47	106.35	103.47	105.94	104.88	105.49	104.87	105.8	108.75	105.59	108.3	106.57	106.47	110.25	106.72	101.13	102.85	105.43	102.76	104.46	110.87	104.12	107.13	104.89	105.27	103.54	106.66	105.64	103.8	104.35	110.23	105.54	109.74	106.38	105.05
105.42	108.7	105.45	104.55	107.62	107.54	102.42	112.84	107.58	108.35	107.49	107.13	103.61	105.16	100.17	103.8	106.56	107.72	105.04	106.46	109.28	108.26	107.5	103.08	109.68	108.22	105.37	107.51	109.87	109.79	107.01	105.8	102.84	107.59	108.47	106.85	109.49	108.9	108.18	104.48	109.92	109	107	102.48	109.28	104.45	107.04	105.5	102.89	104.27
107.71	110.07	103.34	109.12	107.3	103.62	108.53	107.36	105.32	105.31	110.08	109.69	106.7	107.15	107.47	98.929	108.83	111.37	108.93	106.3	113.03	110.42	113.05	109.5	103.52	109.49	107.22	105.69	103.51	106.78	110.01	105.07	107.36	108.75	111.36	106.98	107.12	105.45	113.61	107.57	111.81	110.11	102.74	115.71	112.56	107.21	106.7	105.99	111.68	104.74
110.74	105.39	109.79	110.12	107.35	107.61	108.24	115.75	107.01	110.56	109.37	108.06	106.45	104.62	108.27	110.83	109.79	105.38	106.99	109.79	112.4	107.54	107.5	104.38	106.57	109.39	105.97	108.36	102.98	106.56	106.78	108.47	104.14	109.73	110.17	109.37	103.47	108.91	106.46	112.2	106.15	113.01	105.15	106.73	108.22	108.37	106.98	105.07	110.8	109.07
111.58	105.92	110.57	109.38	109.19	112.29	108.39	107.34	109.28	103.64	114.55	107.75	105.99	105.04	105.17	112.01	107.06	105.68	109.76	111.26	106.49	106.75	106.86	106.61	103.7	105.35	108.84	108.84	111.27	108.96	111	106.1	112.31	108.57	103.43	111.71	107.71	107.82	110.08	109.41	114.29	103.52	105.5	109.63	114.65	109.1	104.04	108.43	109.58	103.4
107.16	108.63	107.72	104.02	108.11	106.4	107.87	108.29	105.63	109.4	103.92	109.18	104.24	105.44	108.93	108.33	111.49	106.28	103.87	110.32	106.06	109.22	106.67	105.29	111.36	102.83	105.53	107.15	100.44	107.38	108.89	102.77	102.28	103.36	104.13	106.62	107.01	105.58	101.24	106.68	105.26	105.6	105.04	106.94	104.39	103.6	104.36	105.82	101.33	102.05
106.37	111.88	108.74	105.14	106.18	105.12	106.11	111.85	102.16	109.05	107.95	104.89	108.25	113.59	109.22	107.13	106.77	106.36	106.32	105.61	102.59	105.69	106.19	107.5	110.36	117.66	112.8	105.85	110.21	107.5	110.17	107.31	102.21	106.89	107.64	108.74	109.09	104.93	109.37	109.66	101.76	108.67	110.14	106.87	105.37	109.51	110.36	108.11	108.47	108.22
109.67	106.98	106.16	106.83	108.54	108.49	103.52	106.01	110.05	111.53	111.43	111.99	112.85	106.44	109.71	109.52	105.96	106.21	108.1	109.22	108.78	108.3	110.11	105.67	111.63	107.48	114.66	107.43	107.79	109.38	110.69	107.13	107.57	108.59	107.51	111.33	104.15	107.71	105.87	107.98	108.75	104.75	110.17	107.07	109.27	106.62	106.62	109.64	107.69	110.76
106.74	107.39	106.37	103.25	105	106.47	105.84	106.64	106.47	107.2	101.04	104.06	103.95	109.51	104.69	105.85	105.2	107.47	102.65	101.79	108.26	104.9	104.74	109.29	103.17	106.59	107.3	103.07	103.77	108.35	105.78	108.36	105.21	104.42	110.45	106.72	104.06	105.8	101.33	108.82	104.87	103.71	105.85	108.42	111.16	105.03	109.98	104.28	101.62	103.23
103.97	105.86	109.39	104.89	103.3	105.97	105.67	107.46	107.08	106.96	105.86	101.01	106.34	105.11	106.49	108.71	102.86	106.57	113.16	106.99	104.89	111.41	106.26	106.64	105.16	101.52	104.97	103.7	107.92	104.74	105.03	105.59	108.6	103.11	112.69	105.77	110.54	105.86	109.42	110.62	111.72	106.98	108.4	103.08	108.28	102.6	102	106.11	104.22	107.72
96.23	102.52	100.91	98.724	102.5	98.027	99.249	99.63	96.007	100.9	98.448	96.845	96.704	99.582	99.875	100.73	100.51	99.287	96.658	98.894	101	99.237	97.304	98.336	97.513	95.945	99.553	98.154	101.04	98.475	99.327	101.63	99.545	96.372	100.79	96.503	101.04	95.976	98.204	96.721	97.6	101.98	101.4	100.1	100.78	98.189	95.866	97.101	102.18	100.68
104.77	105.88	105.87	105.21	109.87	108.52	106.34	109.52	104.94	105.89	108.36	107.07	104.05	104.63	104.2	106.94	102.51	105.6	103.3	102.96	102.67	108.73	103.36	107.91	103.47	105.05	101.64	103.4	106.15	105.72	106.89	108.26	108.74	106.7	106.06	106.44	102.98	103.51	102.8	106.75	101.23	106.93	103.41	104.41	107.3	106.49	102.28	108.14	104.65	104.93
106.06	107.55	106.43	103.2	104.46	104.94	108.62	104.75	107.14	108.84	106.63	111.78	109.25	104.27	103.54	104.29	106.03	106.66	106.34	107.97	108.02	103.95	104.36	108.53	104.94	106.52	98.336	106.58	105.11	109.49	100.19	109.87	104.64	109.42	104.09	108.27	106.77	105.5	104.46	103.18	101.53	104.16	105.24	110.45	106.62	105.68	109.66	103.11	102.92	103.53
104.74	108.38	107.54	103.6	104.33	105.86	98.76	107.24	104.13	107.98	101.36	105	107.89	104.08	107.56	102.45	109.49	105.57	102.28	107.21	103.6	102.82	105.15	106.79	102.97	106.13	104.81	101.73	110.17	102.37	108.59	109.91	105.06	104.59	104.61	109.66	107.67	106.6	106.29	106.88	106.33	100.29	107.66	106.63	100.85	105.07	107.63	103.97	104.1	102.12
106.11	108.71	108.95	103.93	110.13	105.64	109.82	107.7	112.63	106.39	105.34	109.76	107.08	108.01	106.56	108.54	105.23	108.9	110.8	111.57	105.02	109.47	107.87	109.17	107.47	107.09	108.63	107.71	103.8	109.68	107.38	108.77	109.27	108.71	105.79	108.15	110.54	107.23	110.54	107.48	105	107.18	108.28	103.67	112.75	106.71	105.41	107.76	107.42	111.9
100.34	98.849	95.379	99.953	101.16	98.136	96.125	101.86	98.751	95.792	100.6	97.877	94.886	95.235	95.745	95.361	95.152	93.838	97.962	99.438	99.334	97.067	95.336	99.801	102.24	97.678	98.356	97.179	98.289	97.36	94.471	97.428	94.815	100.86	94.9	98.476	97.102	98.094	98.317	97.028	94.052	96.501	94.836	98.366	99.519	99.76	96.093	99.701	96.578	94.459
110.93	102.58	104.46	106.09	109.17	106.45	111.87	111.11	107.07	105.47	108.48	111.03	111.39	108.8	109.81	106.1	107.37	110.84	102.56	109.19	106.65	106.96	106.68	105.04	110.5	109.53	111.11	107.83	106.18	114.47	112	108.46	113.05	107.8	110.86	109.61	103.57	104.95	106.48	105.96	106.23	109.74	101.85	108.18	103.91	104.94	107.14	108.17	111.1	107.89
103.09	98.227	102.58	104.8	98.433	103.26	96.202	102.29	102.85	99.643	101.18	102.82	98.822	98.851	98.034	100.17	98.59	101.12	96.847	99.139	100.63	100.13	106.03	99.68	104.08	102.39	99.014	103.88	99.152	99.293	99.214	100.25	101.21	99.12	99.244	101.61	100.74	98.405	104.06	99.408	97.826	95.561	101.87	101.01	103.18	96.492	102.53	98.829	97.65	100.09
101.44	108.07	109.16	99.465	104.99	107.67	102.86	104.43	106.08	110.93	106.63	102.24	107.61	100.04	104.52	106.15	108.74	107.65	100.7	103.58	105.42	105.63	105.78	99.178	100.88	108.99	101.93	105.02	109	106.54	106.2	106.72	105.92	109.32	105.39	108.41	102.45	106.3	104.45	106.91	108.02	107.2	107.39	110.13	105.3	104.12	105.15	102.97	106.92	105.82
106.38	106.16	106.71	103.01	110.75	105.64	101.87	104.03	106.93	105.4	103.96	106.43	108.33	106.5	99.651	106.81	106.42	103.48	106.83	104.84	106.04	99.768	103.4	104.92	110.35	103.79	103.7	109.54	106.79	106.28	105.29	105.47	108.09	106.34	111.49	104.96	102.53	105.95	108.82	107.67	106.11	102.85	101.84	103.2	105.36	106.11	105.22	101.4	100.2	102.26
106.34	111.87	109.63	106.67	108.64	107.08	110.79	107.39	106.03	110.52	107.71	105.81	103.82	101.82	110.92	106.34	106.45	106.05	109.35	109.54	106.3	110.41	107.76	110.86	111.07	109.21	105.9	109.36	105.54	108.03	107.47	108.67	111.21	105.08	110.33	111.13	109.85	107.2	110.86	106.99	105.13	106.1	110.43	106.6	106.28	111.27	108.31	108.36	102.02	107.2
102.56	104.33	104.65	111.7	103.93	109.45	105.41	103.44	106.94	105.52	104.11	98.962	108.07	104.72	101.85	101.59	108.94	105.65	101.97	105.77	106.01	108.26	104.59	100.59	102.68	105.52	107.28	106.99	107.08	105.23	109.83	105.81	105.09	99.889	104.22	107.57	104.2	110.01	102.7	108.66	104.73	105.99	105.56	106.06	103.46	105.32	105.41	101.87	107.85	106.45
107.51	105.36	103.76	102.42	104.23	103.44	106.2	104.91	106.07	110.17	107.36	106.76	103.19	107.38	104.87	104.07	109.01	104.78	105.75	106.7	102.63	103.46	102.56	108.09	104.12	103.7	102.87	105.19	102.25	102.2	106.81	105.41	107.94	108.4	108.87	106.65	103	104.05	106.11	103.82	105.65	102.78	107.26	107.53	103.83	103.63	101.3	104.67	103.06	105.06
107.45	109.48	107.02	103.78	109.64	111.5	112.05	103.05	108.81	108.08	112.62	109.94	104.99	111.26	109.78	107.27	111.24	104.82	108.83	109.23	112.96	112.27	109.36	112.86	111.85	110.26	107.68	108.64	102.85	109.77	111.53	112.61	110.52	107.38	108.98	107.64	106.74	107.37	113.02	112.83	109.76	109.94	105.06	103.82	105.32	107.2	109.04	108.44	107.45	110.73
103.43	110.8	105.11	106.73	106.42	103.74	105.22	104.53	107.9	100.27	103.08	105.49	107.78	106.36	103.65	106.17	105.22	108.03	108.94	108.14	105.07	108.78	104.03	106.82	104.88	105.81	106.8	105.86	107.76	105.99	102.99	108.23	106.44	108.34	105.31	105.13	108.99	104.38	108.92	106.66	106.16	106.36	108.67	103.1	107.96	104.16	106.9	107.34	105.03	102.34
109.97	105.77	109.27	108.41	109.47	109.7	111.37	105.51	106.16	110.25	110.84	111.03	107.29	104.75	110.27	109.88	110.25	108.71	108.46	108.45	112.94	106.71	108.14	112.33	105.87	111.41	107.15	110.11	107.39	104.97	104.92	107.84	110.67	108.23	104.61	107.58	107.54	109.68	109.67	110.79	109.9	106.62	106.02	107.3	110.21	103.54	107.87	107.28	110.14	104.4
107.92	106.64	108.96	109.32	111.22	108.34	106.82	107.86	105.66	104.96	106.64	108.61	104.59	104.74	102.39	106.56	105.17	113.87	105.72	107.53	104.72	104.79	108.34	102.61	100.83	109.95	104.13	108.08	106.96	105.62	106.51	105.14	108.82	106.33	107.82	110.43	107.74	109.97	109.69	109.27	104.32	106.86	107.81	109.11	110.3	103.8	109.59	106.56	111.32	106.21
98.152	100.5	100.82	100.5	94.958	100.56	99.468	98.993	98.191	96.766	97.389	94.36	99.8	96.331	96.349	98.327	100.09	102.02	102.95	96.078	97.598	100.3	96.509	97.545	97.45	101.46	100.17	96.44	95.685	96.004	99.583	95.163	96.022	94.295	98.956	97.78	96.9	99.114	102.47	99.182	99.11	97.544	94.225	97.575	97.471	97.777	95.759	98.045	95.842	99.599
107.77	107.16	109.16	108.68	109.19	107.97	107.75	107.4	107.45	108.5	108.99	110.35	108.85	110.21	107.81	108.85	108.56	107.29	106.39	107.14	108.79	111.72	104.93	115.26	111.21	108.43	113.68	106.3	106.22	109.48	112.17	109.44	108.19	106.54	106.45	106.75	107.71	107.09	110.91	108.48	107.08	113.13	108.61	111.63	111.06	111.18	106.73	108.94	103.6	107.48
107.08	109.37	103.72	109.68	110.75	109.98	107.21	102.59	105.3	105.94	106.65	107.58	105.45	103.61	110.75	104.01	105.05	103.1	107.37	107.94	105.07	106.94	110.21	106.14	105.82	106.18	106.6	104.79	105.18	108.37	102.14	101.27	105.36	107.52	112.06	104.98	107.18	107.72	110.01	106.74	105.9	108.72	108.02	104.79	108.09	104.72	106.09	107.79	107.58	102.65
108.72	101.4	106.69	109.31	103.38	103.18	102.75	103.55	99.964	105.98	104.38	104.31	106.68	102.05	106.31	104.74	105.62	103.92	106.1	110.33	105.87	102.23	106.86	105.76	106.63	107.32	102.67	104.5	106.39	110.16	105.05	105.9	109.09	106.53	103.12	106.46	106.07	103.94	109.61	110.23	104.83	108.73	107.86	108.66	106.45	101.9	103.79	104.37	107.58	104.34
108.35	111.92	110.37	106.11	107.21	108.79	106.98	111.12	104.94	101.81	108.42	109.4	103.23	104.87	113.22	110.13	105.83	106.01	105.1	104.57	109.34	107.95	112.32	107.51	105.35	110.06	109.8	109.84	109.09	108.23	108.61	107.89	107.21	112.62	111.1	108.41	106.8	107.75	107.43	106.73	111.4	111.01	111.17	105.42	106.25	114.49	105.61	108.72	106.54	105.94
112.23	106.81	108.22	109.22	112.41	104.51	110.54	108.17	110.73	108.04	108.82	110.91	106.48	106.06	113.42	111.25	108.34	109.19	111.17	108.61	105.91	106.61	106.62	106.84	101.18	111.53	110.73	105.4	104.74	114.03	111.53	107.26	107.51	103.16	102.83	108.21	106.51	107.63	111.05	107.93	110.73	106.25	106.09	111.38	110.31	111.08	113	110.09	109.35	110.51
109.36	110.7	110.66	110.49	110.51	112.94	107.5	111.92	111.43	112.67	108.49	107.54	112.99	109.4	106.33	108.52	108.87	109.6	114.33	112.76	108.68	107.37	109.52	114.15	109.89	111.23	109.05	112.3	108.49	106.74	111.02	111.82	107.84	109.16	111.39	109.55	106.75	108.26	112.07	107.42	112.69	112.63	107.82	110.17	109.86	110.61	109.07	107.73	105.84	113.88
107.2	101.52	107.25	103.67	107.5	107.27	108.2	103.56	107.5	109.38	105.08	106.69	108.47	106.31	103.83	104.04	104.15	105.66	104.14	105.49	108.43	105.52	103.02	105.24	103.5	106.2	103.6	109.01	104.06	105.55	104.01	107.86	112.92	106.51	111.44	107.75	109.02	108.37	104.86	105.63	107.09	104.91	104.44	108.97	103.4	106.88	107.83	103.07	105.91	107.41
108.28	113.84	105.45	110.77	108.03	102.78	110.61	109.52	110.52	112.15	109.78	109.74	110.17	112.36	110.24	114.61	113.28	109.32	109.11	109.73	111.93	111.02	106.05	110.86	109.65	110.25	109.77	113.05	113.67	111.8	109.53	104.81	107.7	111.45	114.72	108.26	111.33	112.38	106.89	110.78	108.07	115.75	110.52	109.03	108.23	111.35	112.17	109.56	107.45	114.21
108.91	107.17	105.85	101.17	111.85	104.88	107.28	106.6	105.89	103.67	108.99	108.04	106.68	103.38	106.02	105.52	104.46	106.74	105.75	105.96	105.12	105.99	109.7	106.35	107.28	107.03	104.93	103.22	106.71	108.86	105.55	109.02	103.55	107.99	107.38	104.52	106.51	107.44	103.08	110.66	103.81	106.92	104.55	109.28	106.5	109.65	106.25	103.73	107.98	107.77
102.09	109.28	108.46	105.17	107.91	104.38	105.83	105.6	106.86	107.68	104.95	108.07	108.09	103.65	105.3	104.42	105.52	102.96	102.49	104.04	108.44	108.45	104.86	104.69	112.46	106.22	104.4	101.39	105.53	106.42	107.34	104.13	108.66	104	104.51	104.34	107.05	104.31	103.8	103.83	107.2	107.64	108.04	107.95	105.18	105.69	108.25	105.47	103.66	111.82
99.711	97.719	94.304	99.974	99.183	96.22	98.29	95.607	98.398	95.597	100.77	97.553	95.189	92.286	94.913	98.893	95.183	98.252	96.016	98.095	94.249	97.247	100.63	99.2	99.72	101.88	98.69	96.023	97.911	93.735	96.884	102.33	98.698	101.92	97.859	95.69	102.94	101.73	96.434	99.593	95.96	99.598	96.76	99.822	95.369	98.48	98.648	100.92	98.763	97.015
106.71	106.46	111.2	105.8	106.24	111.24	107.27	100.89	103.05	106.44	109.97	109.32	107.07	105.87	109.38	108.63	105.21	108.19	106.63	106.08	107	110.48	108.41	108.86	100.9	109.32	110.95	107.44	107.93	111.64	108.76	108.67	107.5	104.44	112.59	104.73	107.83	109.58	108.62	105.76	104.54	106.71	108.69	106.13	109.42	110.35	107.09	109.49	105.77	107.09
107.09	109.59	105.77	102.99	102.61	104.39	102.17	104.89	102.81	106.45	106.73	101.6	105.25	106.96	110.83	109.42	104.98	107.3	110.81	106.92	107.08	101.13	108.56	106.99	102.11	98.106	104.94	104.99	106.27	107.68	108.37	105.25	102.73	108.06	106.06	109.99	103.24	107.96	107.9	107.52	103.71	106	105.16	108.49	106.41	106.42	104.32	109.1	104.49	105.07
110.1	109.3	110	109.96	111.48	108.62	106.74	111.21	104.05	106.14	105.8	110.59	108.99	112.37	110.46	108.14	103.62	108.53	108.11	108.71	109.44	109.55	110.59	113.3	104.51	114.02	108.49	107.82	110.43	106.81	106.68	108.1	107.65	111.23	109.58	109.03	107.72	103.25	108.22	114.81	107.97	108.6	107.69	109.79	101.4	110.1	112.54	108.26	104.48	108.74
104.34	104.75	104.66	106.97	109.84	109.57	104.93	106.97	108.8	105.07	108.31	104.31	107.22	104.95	105.49	105.08	105.33	107.91	105.34	106.75	103.47	107.6	107.25	104.65	107.3	108.15	105.54	107.49	98.276	105.65	109.58	104.58	107.45	105.21	104.89	103.56	104.03	109.46	104.61	109.1	104.31	106.5	109.68	103.46	106.19	107.52	108.61	107.02	105.96	101.58
107.73	102.98	104.39	108.1	108.66	100.15	107.36	105.34	105.32	101.51	108.4	103.15	103.77	108.16	106.84	106.46	104.47	108.42	106.59	101.73	110.06	104.87	101.12	102.67	109.57	108.45	106.51	106.44	106.95	106.6	108.03	103.73	106.94	103.11	108.12	105.99	105.53	103.27	103.54	104.25	106.71	105.76	106.2	105.09	104.37	103.77	107.41	106.81	104.81	105.46
111.36	106.06	103.28	106.87	108.3	109.5	113.54	106.47	106.21	108.07	106.98	103.3	109.82	109.65	107.56	109.33	104.47	107.54	104.52	105.15	107.29	107.59	107.89	105.46	109.08	103.88	108.8	113.59	104.76	111.52	106.39	105.78	104.08	107.43	109.76	109.63	106.87	110.74	107.39	107.01	110	112.11	112.79	111.81	105.03	111.51	111.71	106.31	113.45	109.51
104.66	103.53	109.11	107.15	105.16	109.85	105.14	105.41	106.59	104.51	103.99	102.14	109.44	109.2	108.98	114.4	109.26	110.19	106.87	112.59	106.28	106.08	109.63	109.37	112.54	109.62	108.84	112.17	102.69	108.38	104.35	107.1	112.72	109.19	108.09	110.12	110.69	107.36	106.07	106.67	109.49	107.23	103.26	105.31	108.72	106.15	107.91	105.82	109.44	111.33
111.21	109	110.96	110.67	109.87	107.32	112.3	108.99	113.31	107.13	110.6	110.93	107.38	109.88	108.27	110.53	111.06	109.36	108.71	111.89	113.55	108.95	113.19	111.99	109.31	113.55	105.71	112.6	111.26	108.12	109.85	107.91	111.51	107.43	111.9	108.79	110.36	114.89	110.97	110.7	112.75	106.77	108.37	111.59	112.02	112.25	108.79	112.01	111.04	115.22
107.3	102.73	107.37	103.61	110.43	112.5	103.77	109.78	106.41	107.42	108.38	107.96	110.94	103.66	106.56	107.13	107.01	106.81	110.33	108.09	105.3	108.29	105.51	104.94	110	110.16	103.84	108.62	107.21	108.51	106.33	106.18	107.91	104.03	106.26	103.09	105.67	106.94	105.6	109.03	107.73	105.6	106.27	107.91	105.31	106.37	104.69	105.11	103.62	108.71
108	103.69	105.11	110.24	110.72	110.61	107.15	104.86	111.95	103.13	108.65	111.41	108.96	107.64	107.01	109.79	107.12	112.35	108.47	113.44	110.75	104.03	106.46	104.66	103.86	111.99	106.58	106.79	103.39	103.56	112.26	107.69	106.13	106.44	109.43	109.94	106.84	107.39	110.01	111.25	108.91	109.93	105.91	110.49	107.33	110.74	106.1	105.15	107.17	111.06
105.25	106.21	105.92	106.26	104.56	103.55	106.22	109.87	104.33	102.84	105.59	98.641	105.2	104.32	104.48	100.74	104.7	102.79	105.69	104.58	103.94	102.73	103.11	106.4	104.73	102.81	106.67	110.35	107.46	104.99	101.75	110	106.64	101.92	105.36	104.39	105.73	105.63	108.19	106.87	102.76	101.91	101.67	107.2	105.51	106.36	106.46	105.94	104.76	104.02
107.51	105.59	105.69	111.19	107.39	106.62	106.94	106.03	105.97	106.54	109.56	109.82	102.22	110.54	107.06	106.59	111.98	106.64	103.9	107.61	114.91	107.35	111.49	103.35	108.37	108.13	108.61	107.42	108.04	109.71	103.73	107.14	108.84	107.7	106.82	108.36	109.96	108.66	109.32	107.16	108.32	105.24	109.19	111.38	107.88	105.04	102.67	107.94	108.73	105.61
104.51	101.11	107.17	99.759	99.686	106.03	105.19	104.62	100.55	100.21	102.62	98.966	105.14	99.295	100.23	99.133	105.33	100.82	101.42	96.944	104.65	100.04	97.47	100.13	99.314	97.612	102.92	98.501	99.123	101.57	97.989	96.236	101.13	101.68	97.69	102.23	101.77	101.9	98.575	100.08	101.75	96.969	101.05	105.72	104.48	100.04	101.82	102.38	98.626	100.59
105.27	103.15	104.89	101.05	105.94	106.11	104.64	104.13	105.43	104.46	102.8	108.85	109.26	109.84	104.84	106.51	104.12	104.48	109.22	105.74	104.86	100.89	103.4	102.91	107.45	106.08	106.72	106.2	110.66	107.53	108.14	107.78	107.69	106.16	106.13	109.36	107.55	110.2	106.88	108.86	105.65	104.71	103.61	103.96	106.98	107.28	105.46	109.18	105.25	106.37
107.53	111.54	104.08	108.74	108.35	110.42	113.18	110.96	110.91	112.42	112.15	111.2	111.65	112.54	111.71	111.4	109.46	106.86	114.18	111.31	108.34	110.83	109.15	102.93	111.72	110.87	108.3	106.24	107.34	106.72	109.6	113.08	110.84	111.73	103.01	114.46	108.14	111.87	112.12	111.01	107.58	107.69	110.14	107.83	111.41	110.47	113.16	108.33	105.2	111.18
110.8	105.83	106.41	104.47	103.93	107.79	108.29	105.49	104.82	107.34	107.36	107.99	108.12	107.72	104.41	104.43	102.32	104.68	103.62	104.85	107.89	103.77	103.43	109.7	104.73	104.04	105.54	105.22	106.32	108.12	110.34	108.59	105.38	105.24	106.51	110.32	108.93	106.25	104.44	107.71	109.77	101.48	107.22	105.35	108.86	103.76	103.01	108.55	110.27	110.73
107.57	105.59	110.16	105.61	104.73	106.89	106.03	106.4	108.59	110.74	108.43	104	104.97	108.18	110.34	110.69	109.62	104.08	102.92	112.09	102.01	103.88	107.7	108.34	108.52	115.73	105.43	108.24	108.52	110.56	109.07	109.35	111.98	107.64	105.9	108.7	107.07	111.84	109.43	100.01	111.48	107.85	107.96	103.22	110.38	108.91	104.96	106.24	109.95	109.18
99.542	96.019	99.685	96.722	96.208	100.18	100.37	99.694	94.329	97.138	97.85	100.89	96.251	99.226	97.907	97.768	100.91	98.349	97.511	97.683	99.161	94.588	98.421	99.781	96.88	101.71	98.259	99.641	99.304	103.33	99.576	97.216	95.508	99.881	99.608	96.03	99.165	99.644	96.505	98.981	97.689	96.97	98.672	99.513	97.308	97.339	100.44	95.661	96.659	97.056
106.09	109.26	105.87	104.05	105.05	108.54	103.95	103.6	105.51	101.42	105.53	104.94	104.95	101.05	104	106.99	106.53	100.89	105.73	106.6	104.84	101.01	107.52	105.51	103.86	102.02	106.79	109.07	106.09	107.24	106.64	104.05	101.08	106.64	106.5	110.94	107.37	100.98	108.35	106.38	103.68	105.98	107.25	105.17	106.84	103.66	103.41	108.19	106.2	106.81
107.21	107.84	109.58	108.07	108.33	106.65	104.87	106.17	112.88	107.22	103.16	107.15	103.72	105.66	106.42	105.64	100.92	107.36	110.47	103.78	104.43	102.18	106.81	107.33	108.73	105.36	104.14	101.19	110.19	102.37	103.54	107.86	103.92	104.34	109.8	105.76	111.93	108.99	106.23	107.7	105.07	107.29	108.46	108.37	105.97	104.84	109.47	107.01	110.16	103.57
99.065	96.907	94.177	98.684	94.94	101.9	97.8	97.856	98.127	96.446	100.05	96.8	102.43	100.64	99.579	98.423	97.807	99.674	100.97	97.098	99.813	97.031	98.527	103.11	95.513	100.78	97.827	99.484	96.998	98.263	99.958	96.718	99.048	102.3	99.554	95.002	98.932	93.474	100.83	97.747	97.022	99.809	98.377	96.566	98.854	98.338	97.922	103.68	98.878	96.048
101.82	105.2	105.99	106.87	108.77	104.36	102.51	110.33	103.17	107.91	106.24	100.61	103.95	102.91	102.74	102.46	105.52	102.03	107.93	107.12	105.97	103.4	110.52	106.4	103.21	108.32	105.49	105.02	109.08	104.37	107.95	102.89	101.03	104.83	104.17	104.61	104.35	103.2	104.59	102.6	108.11	105.23	105.29	103.72	107.67	102.24	103.69	104	110.75	105.56
108.79	106.48	103	105.73	102.47	108.05	103.99	104.33	105.11	103.43	104.39	106.4	107.98	106.61	101.99	109.75	104.56	104.8	103.6	108.71	105.2	104.26	104.32	105.41	103.4	107.46	103.13	102.95	102.28	104.2	105.16	103.45	110.69	112.39	105.99	111.25	108.44	105.21	104.42	105.78	106.15	105.87	105.07	104.66	105.6	106.44	107.69	104.28	103.1	107.29
103.65	109.45	111.82	106.42	101.4	107.1	111.06	107.27	102.76	106.13	102.86	110.98	108.12	104.41	106.01	102.03	103.96	104.48	107.65	106.14	105.42	107.78	103.44	109.59	105.86	103.6	105.51	106.2	106.73	102.36	109.16	106.66	105.61	103.93	103.78	105.73	103.98	102.72	106.3	104.37	105.72	111.09	108.26	106.87	107.14	104.31	104.38	101.85	104.98	106.54
106.9	110.7	107.54	109.91	104.34	106.07	105.39	101.3	104.79	102.31	102.59	101.81	101.45	105.51	105.94	106.52	108.35	106.21	108.26	99.78	107.54	107.32	106.14	106.37	106.9	110.53	107.8	105.71	108.98	104.55	102.04	101.71	105.62	102.24	102.11	106.51	106.87	104.2	102.5	103.46	110.43	106.99	103.24	102.46	105.79	102.75	108.72	105.03	110.08	103.03
109.84	102.71	109.49	107.96	107.35	103.42	105.16	109.62	107.14	109.34	108.13	110.46	111.2	107.21	105.4	105.35	106.68	110.98	106.53	109	113.5	108.08	104.97	107.83	107.48	105.19	113.11	108.75	104.01	108.23	108.81	104.22	113.33	108.1	106.84	106.8	110.79	106.97	106	105.7	108.61	108.05	110.1	108.01	102.84	110	105.26	108.43	107.3	105.02
108.52	106.86	105.26	108.21	104.69	105.78	106.13	104.45	103.77	100.24	106.99	105.07	110.25	105.25	108.16	108.39	107.99	107.5	109.46	105.09	106.33	108.62	110.62	107.12	111.38	106.46	103.5	109.22	103.14	113.3	106.89	107.9	102.32	103.1	102.01	106.87	105.17	104.98	107.14	105.18	109.87	100.2	108.67	109.85	110.67	109.12	103.91	109.7	106.33	108.51
104.02	99.137	105.68	106.32	104.44	102.63	108	107.13	98.092	107.12	103.35	104.92	105.39	104.1	106.31	110.17	104.78	105.89	109.13	104.17	106.01	103.7	103.18	104.74	109.2	108.77	103.53	108.33	108.42	104	101.49	103.35	107.81	104.13	105.39	104.61	107.75	105.69	107.33	109.71	104.15	105.07	103.64	106.38	107.59	105.55	107.22	105.81	105.2	107.08
107.28	107.92	107.03	102.6	110.5	108.52	109.45	107.24	106.46	108.66	109.12	105.71	107.02	109.88	106.09	106.7	106.1	107.97	105.83	107.17	106.64	104.18	105.13	105.69	107.62	106.54	105.88	103.81	107.34	113.33	110.34	107.89	102.55	105.38	101.25	105.44	104.24	106.28	107.95	104.14	104.34	107.32	102.05	101.74	104.44	108.69	105.94	109.04	104.55	106.85
106.91	108.96	106.3	108.06	106.96	108	109.26	107.36	107.7	106.48	107.66	105.06	106.2	104.61	108.76	109.15	108.59	109.77	105.98	109.75	109.63	109.29	107.4	104.73	107.6	111.93	108.26	111.09	105.57	107.28	107.01	103.53	110.81	108.93	107.73	110.67	108.04	106.87	111.45	108.92	107.65	110.92	107.71	106.56	105.71	106.99	112.49	113.2	107.84	109.62
108.23	111.38	114.22	110.23	111.08	111.73	109.94	105.34	107.18	104.22	106.99	111.09	105.76	109.76	103.95	107.72	110.4	110.2	105.16	107.02	111.06	104.16	104.54	108.28	107.43	109.54	106.53	107.73	109.48	108.76	108.12	106.13	106.08	109.17	109.69	104.84	107.29	108.54	110.97	108.26	110.5	108.78	105.83	111.66	112.04	108.97	109.73	105.37	106.15	108
110.48	110.04	109.98	109.68	106.41	112.84	107.01	112.35	106.73	111.59	103.89	105.59	106.59	106.34	112.26	110.16	106.57	107.6	110.38	109.45	106.79	107.7	109.63	106.37	112.27	107.21	108.96	106.43	105.75	106.54	114.43	104.52	110.68	108.52	111.74	106.29	111.55	113.07	110.35	108.07	108.99	112.66	106.56	105.66	109.15	107.5	106.93	109.91	112.54	109.55
112.05	107.62	110.14	110.86	112.18	105.34	113.94	110.48	108.43	110.49	111.32	113.84	112.05	110.8	109.77	109.65	111.1	109.98	110.59	105.4	110.2	109.82	110.14	112.4	109.38	108.91	111.65	112.91	108.7	109.76	117.47	112.21	113.98	109.55	112.44	115.48	112.08	108.21	107.47	108.23	110.6	112.52	108.76	111.25	113.04	108.61	111.53	110.85	112.12	110.93
104.42	104.8	108.13	107.33	100.86	108.77	104.86	111.87	106.27	105.99	107.6	106.67	104.47	105.22	106.48	107.09	108.43	107.18	107.68	105.01	103.59	106.51	106.49	105.97	106.81	104.07	105.66	108.04	109.28	107.43	101.97	107.17	108.25	103.76	107.45	109.71	103.35	102.48	106.95	106.09	106.87	106.75	107.43	109.38	104.69	107.45	104.89	108.87	107.95	106.3
98.71	101.87	99.76	101.25	101.01	97.971	105.02	102.06	101.78	100.99	97.835	104.4	99.465	101.55	98.68	98.425	102.71	102.65	99.58	100.33	103.66	105.5	100.04	99.305	101.57	101.42	99.417	101.58	105.02	97.48	100.37	102.19	102.82	99.075	97.564	98.675	100.77	100.57	100.63	105.2	104.32	100.74	99.731	101.9	101.21	101.15	104.77	103.76	101.62	100.87
105.72	110.01	103.28	105.93	108.9	106.51	109.8	103.39	106.22	102.1	103.51	111	105.19	106.54	107.71	107.84	104.89	104.65	111.08	108.23	106.31	107.63	104.79	100.13	104.84	104.56	102.19	107.17	102.98	106.48	106.73	107.46	106.61	109.36	108.77	103.93	107.96	107.31	104.94	110.2	105.75	105.88	106.73	108.27	105.34	103.99	104.81	102.94	101.67	105.9
104.55	110.17	108.53	111.18	108.23	108.07	111.06	104.86	107.58	107.84	106.93	109.69	109.07	109.11	112.43	106.91	109.51	107.85	104	107.46	105.05	110.82	108.86	106.25	107.2	107.69	107.13	107.49	106.99	104.4	110.86	108.12	105.15	110.42	108.67	110.08	107.67	103.66	109.19	106.05	111.85	105.12	103.31	111.61	106.14	109.07	107.94	106.1	105.4	105.83
106.11	110.25	108.14	110.77	107.37	110.08	109.06	108.65	110.28	110.06	110.66	111.33	107.43	113.51	105.15	109.77	110.06	107.3	107.41	107.87	112.32	111.17	108.13	111.19	109.35	108.92	108.54	107.69	111.96	108.4	106.21	111.75	108.5	109.13	108.32	108.72	108.44	113.72	107.49	108.5	107.7	111.59	102.1	111.77	109.62	109.06	108.8	107.04	106.8	105.93
112.28	107.4	107.75	105.92	107.34	112.6	109.93	112.55	108.5	111.82	116.81	111.04	109.61	112.17	111.64	111.95	110.24	109.32	109.56	112.65	109.38	113.48	108.17	106.9	106.31	108.63	113.48	106.46	110.63	111.39	109.27	112.45	110.03	114.44	109.63	113.25	107.08	109.24	112.44	109.45	108.86	111.5	111.11	110.13	109.94	107.75	108.38	110.85	111.26	108.82
106.71	111.86	109.87	108.63	109.1	110.79	107.42	110.15	109.3	108	110.34	111.83	108.92	107.66	111.22	107.72	106.3	106.15	105.93	112.37	106.46	106.54	109.53	111.89	111.12	107.47	104.23	106.82	104.73	107.61	109.66	109.79	104.13	107.76	109.99	111.3	106.71	110.57	107.83	109.75	109.12	107.51	104.25	110.41	107.7	109.38	108.61	106.38	109.49	109.29
103.12	102.27	105.03	100.5	105.76	105.26	103.13	106.44	108.09	100.92	107.33	107.56	103.48	107.33	110.54	105.27	105.56	106.41	109.37	104.28	107.55	103.23	103.2	109.95	105.87	107.99	104.39	106.1	106.2	106.13	107.44	105.16	106.61	106.29	108.09	103.11	106.13	105.1	107.92	108.61	105.79	106.72	105.49	109.03	103.51	101.03	105.9	109.04	104.14	106.89
103.53	101.78	100.29	101.57	102.68	98.94	98.123	101.61	97.908	98.426	99.804	99.733	97.344	102.05	99.683	100.83	94.91	99.802	100.13	99.179	101.69	98.82	99.369	100.1	101.75	104.49	98.067	103.23	98.393	97.04	104.87	101.2	100.05	96.284	101.35	99.396	98.024	101.35	101.55	99.625	101.54	99.538	97.483	101.47	97.265	98.848	102.15	97.005	95.719	103.88
108.38	108.33	105.69	104.99	110.14	106.94	111.65	107.67	108.6	108.52	110.35	103.87	105.94	107.82	106.25	107.27	108.87	102.44	104.23	105.53	104.77	107.86	103.51	108.48	106.23	111.4	105.1	113.62	104.5	111.34	108.65	104.02	112.21	107.5	104.21	111.65	108.5	111.52	110.74	109.67	106.41	112.4	107.98	109.61	107.04	109.67	103.44	105.12	107.03	104.51
101.88	101.64	97.889	97.407	100.69	104.04	104.07	103.59	101.99	98.324	100.13	104.32	98.066	105.27	102.57	102.32	100.5	97.045	100.8	103.35	100.34	101	102.49	99.97	101.22	96.341	100.97	102.19	98.463	95.411	105.92	106.71	99.04	100.91	102.7	100.92	99.075	103.57	97.014	100.87	101.38	103.5	98.757	102.98	105.48	102.77	100.78	102.77	101.43	99.136
105.18	105.61	104.61	107.86	103.27	107.25	110.38	104.76	104.46	101.38	109.04	105.46	104.8	106.49	105.99	107.62	105.52	109.17	102.98	105.37	103.7	101.74	105.86	104.05	105.58	107.28	102.59	105.37	109.22	103.01	104.92	105.2	106.69	107.1	103.42	105.38	108.92	105.12	106.16	108.79	105.86	102.42	105.67	107.89	105.63	108.19	104.63	101.61	105.83	106.39
102.19	104.84	109.64	106.27	107.85	102.29	105.78	102.19	105.75	106.57	109.77	103.78	103.21	102.57	105.31	105.39	106.05	104.87	108.08	106.05	104.14	105.51	108.13	103.14	108.59	109.82	109.55	107.4	102.42	106	105.18	105.98	106.78	105.73	105.46	108.21	104.5	102.99	105.14	103.88	105.39	100.68	105.2	101.87	108.52	104.98	103.58	103.28	104.4	105.18
111.58	105.73	109.63	101.82	105.49	106.51	111.09	104.89	104.28	106.94	106	105.08	105.62	105.61	109.47	108.69	106.45	110.29	105.42	107.07	110.1	104.25	107.19	106.25	107.06	107	107.89	108.96	109.72	102.96	114.09	104.37	104.19	106.77	104.42	108.56	110.21	103.66	103.03	110.03	104.98	108.96	105.88	106.48	106.09	107.61	106.05	108.2	107.19	104.62
112.77	108.8	105.23	114.72	114.02	105.6	109.44	107.16	110.97	110.41	112.09	110.49	110.88	107.17	109.41	107.47	108.82	109.3	109.25	113.55	104.46	109.16	109.66	108.55	108.2	108	111.63	115.05	108.02	105.34	108.74	110.07	107.85	105.72	107.36	109.78	111.08	103.33	113.37	99.838	108.34	104.84	109.48	112.81	112.12	104.38	112.95	107.9	104.83	107.59
111.88	105.55	105.08	103.74	109.51	106.26	104.68	105.77	105.48	109.84	105.22	108.48	104.87	108.79	105.61	107.56	102.87	106.19	107.72	108.06	106.37	105.52	104.49	110.02	107.46	107.69	108.68	105.66	108.63	108.2	104.85	105.02	110.18	107.28	103.73	113.4	107.24	106.24	105.97	105.76	107.79	109.84	102.1	105.88	101.25	112.13	105.91	107.8	108.68	103.21
106.96	99.446	103.32	105.01	104.99	109.19	107.5	108.04	108.38	107.18	107.86	109.39	112.36	108.61	104.98	106.34	108.94	100.95	104.52	103.61	107.59	105.41	106.45	108.73	105.16	104.1	107.35	104.84	104.71	104.66	106.17	104.26	109.24	108.18	104.83	102.98	108.45	104.8	108.62	102.91	109.91	110.91	107.67	112.12	107.68	106.4	106.15	105.37	109.11	105.61
110.29	110.12	113.36	111.36	115.47	105.74	109.3	108.03	107.42	108.73	115.03	107.33	110.93	107.74	112.37	113.24	112.21	109.25	109.17	110.63	109.99	109.26	109.69	111.08	107.18	109.77	114.72	113.27	112.78	106.84	110.58	108.69	111.99	111.02	108.23	109.1	114.55	112.1	107.23	110.38	109.8	107.31	108.62	105.85	105.62	107.93	108.87	108.86	109.46	110.1
107.2	107.58	108.73	103.13	106.04	104.59	109.34	107.67	106.9	102.52	111.95	105.65	107.9	104.22	108.99	104.99	108.54	102.07	103.29	109.33	102.74	104.28	105.98	99.709	104.13	108.27	112.87	103.97	103.3	107.51	105.52	109.29	106.26	105.63	106.39	104.53	101	105.91	102.83	106.04	107.01	111.26	105.51	105.95	107.37	105.23	103.07	103.53	105.26	105.85
96.569	96.402	96.666	100.8	97.517	95.039	97.208	101.15	96.913	95.696	103.34	96.639	101.5	95.788	101.05	98.528	96.826	102.62	101.5	99.66	97.975	95.905	99.166	100.66	97.973	97.311	93.586	101.7	100.34	96.29	93.159	92.097	103.97	100.19	97.853	99.251	100.68	98.335	99.469	96.925	98.83	101.16	102.52	96.128	99.606	99.662	97.867	101.14	99.047	102.31
106.79	103.49	104.86	103.23	104.23	108.11	113.45	102.27	108.47	112.24	108.53	102.24	106.89	106.91	106	109.48	103.79	110.74	106.03	109.46	106.94	107.14	103.83	108.35	105.49	106.52	100.59	105.58	109.01	107.85	103.97	108.76	113.08	106.68	107.14	104.17	108.12	108.05	109.41	111.58	104.16	109.04	107.46	106.42	106.06	108.65	107.42	104.57	104.92	103.87
102.94	107.49	106.65	104.46	106.68	101.48	104.76	105.99	103.22	104.26	107.57	105.68	106.3	105.72	105.67	105.83	102.86	106.26	108.91	108.57	103.52	103.34	109.02	106.99	110.51	105.55	104.72	106.55	108.6	103.43	102.83	102.7	104.48	104.24	104.48	109.09	103.64	108.17	104.46	102.39	104.4	101.47	104.88	104.98	106.32	109.66	104.42	108.03	103.91	101.16
96.005	93.838	96.413	96.878	101.56	99.508	97.524	95.034	96.108	100.27	96.574	97.781	97.226	98.024	99.142	93.931	100.08	97.531	96.132	96.221	92.047	99.075	92.739	101.06	97.815	93.678	100.68	100.97	98.163	96.884	97.691	98.766	101.16	99.967	98.908	98.276	94.923	96.802	98.86	100.72	96.449	99.945	101.73	97.396	101.45	98.134	97.142	99.713	97.67	93.338
109.55	105.54	110.32	109.53	101.68	108.45	102.25	109.75	106.36	103.8	109.53	104.47	104.81	107.71	102.85	103.73	104.22	104.06	104.64	104.02	103.81	108.24	104.01	110.75	105.57	106.89	104.6	109.63	109.5	110.89	104.03	105.12	108.72	107.65	106.87	107.96	109.93	102.35	106.27	109	109.87	108.04	103.92	105.98	106.52	104.62	106.65	107.76	107	103.55
102.53	96.284	100.34	98.273	100.98	102.17	102.04	100.43	99.27	100.1	104.16	99.696	101.96	102.34	100.2	100.39	100.9	99.413	97.024	101.24	102.84	99.884	103.17	99.251	103.26	99.18	98.526	98.033	98.004	98.443	94.548	99.049	101.32	97.734	102.04	97.096	100.39	98.404	101.28	97.454	100.41	96.706	101.38	98.157	98.055	98.491	101.44	101.54	95.548	96.763
107.71	106.51	103.77	105.8	104	108.61	105.14	107.64	106.65	102.31	104.02	108.75	106.93	104.07	105.63	107.15	106.19	104.89	106.14	105.09	105.96	105.03	103.93	104.07	107.3	107.34	107.62	107.38	103.48	105.99	102.9	108.06	103.73	111	107.54	101.89	110.99	103.14	107.44	103.86	102.55	106.68	105.99	106.62	101.71	107.66	106.18	110.52	107.59	109.51
111.21	108.65	106.9	109.26	109.23	108.3	107.08	106.68	107.93	107.55	107.93	108.92	106.88	110.17	105.2	107.68	112.24	112.96	108.14	109.28	110.75	112.07	110.91	109.7	107.7	111.59	112.83	108.1	107.45	106.44	109.6	106.19	105.86	109.26	107.95	111.84	107.81	107.3	111.08	112.23	110.23	110.77	102.59	108.4	114.11	109.14	111.77	105.53	106.38	108.86
110.29	106.76	114.5	106.88	106.92	101.45	106.07	105.07	103.13	105.39	103.81	108.72	104.81	109.12	108.04	107.07	102.08	102.56	100.78	104.02	110.13	105.84	106.69	106.8	107.47	106.84	103.96	104.9	107.95	107.77	105.44	108.08	101.96	110.29	106.51	103.95	106.16	104.99	107.47	102.15	104.49	107.12	102.71	106.44	109.78	109.69	109.31	105.29	104.39	102.29
95.749	94.83	102.51	97.78	95.761	100.51	100.83	97.663	94.967	99.08	99.118	98.412	95.382	96.608	100.24	95.894	95.972	98.642	94.653	97.894	97.549	102.32	98.823	95.147	100.26	93.775	95.963	100.33	104.36	100.37	98.028	96.881	97.956	96.963	94.449	98.592	97.23	93.485	98.117	96.088	104.11	94.885	93.345	96.196	98.254	99.391	97.536	97.229	94.558	97.522
103.32	97.824	102.13	96.821	102.44	95.25	101.76	98.446	96.29	99.066	94.45	96.403	101.53	101.21	100.25	96.16	99.106	98.385	98.855	100.66	99.323	98.043	96.792	100.44	97.784	96.563	98.561	100.36	97.905	94.821	102.89	97.249	93.198	99.466	96.687	98.23	100.49	100.35	94.481	95.833	104.16	103.91	100.2	97.971	99.019	100.38	100.57	98.078	101.1	96.391
99.081	103.08	100.45	99.881	98.521	98.204	102.36	100.88	99.927	100.06	105.12	97.813	98.224	106.34	98.057	97.44	101.24	104.87	99.802	98.439	100.63	96.977	102.28	99.723	101.63	98.308	101.64	105.09	103.79	95.398	98.773	96.673	102.89	98.212	94.688	97.187	100.62	99.86	98.154	107.46	101.83	96.052	103.19	98.967	103.9	95.612	96.698	101.16	102.22	96.688
107.04	105.11	103.79	103.41	109.06	104.07	108.63	107.64	108.32	106.6	103.84	113.01	103.72	105.04	108.55	109.44	105.55	112.62	110.45	104.79	109.09	107.41	108.28	106.78	110.68	107.32	108.9	105.9	103.38	108.9	110.47	105.19	105.92	106.6	105.31	106.09	103.27	108.56	103.56	106.07	107.61	102.48	109.83	105.64	105.66	108.31	104.32	106.09	113.19	105.05
103.59	103.76	111.96	113.93	111.79	107.54	109.05	111.69	104.93	105.65	106.82	106.78	110.66	105.63	111.32	105.35	112.35	105.4	106.77	109.1	107.9	108.21	104.4	110.28	110.43	108.35	110.09	110.4	108.5	109.5	108.23	110.65	109.88	110.74	106.3	104.7	108.37	110.47	106.84	109.74	116.36	111.76	105.4	107.2	105.82	113.74	104.51	108.85	109.19	110.41
107.31	105.14	107.67	109.56	110.38	109.12	107.65	107.09	112	109.05	104.51	108.38	111.1	110.72	110.5	108.07	108.96	107.25	104.32	108.5	108.45	108.93	110.32	110.01	107.89	108.44	109.02	109.49	110.14	108.77	111.47	106.12	107.74	109.13	109.32	107.6	109.13	110.63	107.7	108.76	107.72	110.66	108.97	111.73	116.59	108.57	105.43	106.58	106.46	108.35
106.65	105.66	104.65	107.91	110.65	105.15	104.65	104.39	104.61	108.93	109.26	107.81	108.25	104	106.14	107.27	107.49	109.03	108.18	108.5	108.55	107.15	110.05	106.72	108.17	106.45	113.02	105.84	113.98	109.51	108.65	108.67	104.28	110.05	106.44	107.78	109.17	107.12	105.46	107.2	106.91	112.81	108.37	105.77	109.73	112.51	109.56	102.83	110.24	103.24
104.76	109.25	106.61	111.87	107.7	109.91	110.81	106.02	108.8	105.67	106.3	105.64	109.25	108.77	111.73	109.6	105.93	110.01	110.23	108.12	105.42	112.53	109.57	106.73	107.72	106.06	109.11	109.84	106.22	107.03	108.04	108.87	107.71	105.66	107.43	108.13	108.22	107.36	109.41	110.63	109.29	105.29	110.76	110.06	110.12	108.8	105.85	114.9	103.46	111.41
104.52	109.25	105.01	109.7	106.66	105.64	105.39	113.68	101.76	111.57	108	108.64	105.6	108.1	108.13	108.36	105.22	112.37	110.84	111.8	106.13	107.59	110.62	106.09	109.45	105	106.4	109.71	108.06	106.53	108.53	108.16	112.55	105.15	107.83	103.5	106.11	106.85	107.66	112.71	109.32	105.12	109.33	110.18	103.52	110.54	106.83	109.61	108.16	108.08
107.77	106.01	101.25	104.38	105.59	105.54	107.9	106.69	100.05	105.37	104.09	107.56	107.68	102.48	102.37	107.15	107.2	106.73	106.78	104.21	107.6	110.16	101.81	104.42	107.31	103.78	108.4	110.44	109.61	104.03	103.38	110.38	104.24	104.94	107.26	110.06	104.53	102.27	103.3	108.31	109.06	103.65	106.7	104.83	105.15	106.06	105.56	109.5	105.82	106.86
108	108.43	110.98	103.75	109.16	113.39	111.28	110.18	106.93	109.23	110.78	107.21	106.58	111.65	110.01	107.12	108.65	108.13	107.07	110.26	106.38	109.06	105.17	107.44	106.64	104.32	107.16	113.33	110.28	106.62	105.38	112	109.26	109.11	108.05	107.39	106.27	110.24	107.15	109.23	103.61	105.3	102.98	110.63	104.43	107.8	105.37	107.81	109.3	108.84
106.41	108.1	108.14	108.08	109.51	110.37	108.59	104.19	110.87	108.83	108.15	108.17	104.54	112.09	107.96	111.24	110.65	109.93	104.16	109.05	104.92	114.43	104.34	108.88	113.71	112.9	113	108.18	111.1	109.94	105.8	112.83	110.45	104.21	107.5	115.77	108.61	106.14	107.04	108.13	107.93	110.08	107.46	109.81	114.99	107.41	115.49	105.11	108.07	107.19
103.7	107.64	105.45	111.41	105.59	104.6	106.67	109.67	105.65	105.54	103.46	110.62	103.88	105.83	106.99	109.24	106.34	109.82	108.33	104.45	103.43	106.17	102.87	101.97	101.58	106.9	102.21	105.77	102.68	109.06	107.43	101.8	103.25	112.18	106.41	106.03	104.29	104.68	107.52	105.06	100.9	105.2	106.02	103.87	105.25	105.96	105.71	104.66	103.55	107.44
100.3	106.11	106.7	103.18	103.99	104.9	105.23	108.24	105.18	104.56	106.7	107.18	106.63	106.92	109.67	104.13	104.83	109.28	104.9	106.9	105.11	107.52	99.556	106.73	107.33	105.81	106.31	103.91	99.195	101.15	106.71	106.9	110.46	99.944	106.26	108.21	104.55	105.36	102.54	107.36	109.4	110.27	110.37	103.6	103.93	104.37	105.99	104.66	104.12	104.06
108.91	105.57	107.62	107.5	105.93	103.36	108.72	107.04	107.59	105.97	107.24	104.31	105.74	108.61	105.83	104.73	107.8	107.02	112.65	108.43	106.39	103.24	105.26	107.03	106.99	105.84	105.75	110.58	108.16	107.7	106.14	102.93	110.73	105.28	109.25	104	108.56	106.64	105.93	104.44	104.38	113.76	108.44	107.88	106.22	106.25	109.55	107.4	104.4	109.16
103.1	108.2	107.45	107.68	101.62	99.633	105.57	106.42	111.01	104.82	105.09	108.97	108.24	102.9	111.12	106.76	104.43	100.62	103.2	104.38	104.67	105.33	104.83	105.77	107.45	108.07	104.68	105.57	103.77	103.68	105.02	108.29	109.7	105.58	105.68	109.09	107.51	107.08	109.8	103.3	105.84	106.46	107.19	103.73	100.7	109.97	104.81	105.09	104.49	106.73
103.75	107.73	107.38	112.34	103.58	110.78	106.24	106.29	107.81	107.97	105.25	107.52	107.27	104.09	104.44	110.21	106.15	101.04	105.28	109.99	108.06	109.79	106.65	108.01	104.68	106.65	104.8	103.16	103.52	111.12	101.74	103.32	110.29	104.01	101.56	104.15	107.86	104.23	106.11	108.53	110.7	111.09	108.02	106.77	105.07	104.56	106.29	106.73	105.5	105.25
109.2	107.73	109.31	105.24	107.56	111.41	102.05	102.9	103.6	109.09	101.34	104.38	104.15	104.72	104.47	106	106.52	104.77	103.63	109.76	103.29	104.94	105.93	104.93	107.95	105.89	105.31	108.04	103.23	105.87	101.26	104.3	105.24	103.3	102.04	104.67	106.56	108.02	105.73	106.04	103.97	107.79	104.47	109.24	103.46	106.52	104.63	109.51	108.55	106.7
107.52	108.55	109.4	109.93	106.23	106.29	110.43	108.46	107.65	109.12	112.44	113.1	111.62	109.23	112.87	104.08	110.69	109.26	109.24	108.33	107.75	104.92	108.68	106.3	108.16	104.61	108.69	107.19	106.34	105.86	106.48	110.59	109.37	102.16	108.95	109.23	110.88	108.88	105.08	106.05	108.4	111.93	104.61	106.17	109.75	106.72	107.91	103.81	107.9	105.65
101.38	101.39	94.479	98.41	99.797	96.615	98.111	99.189	99.643	98.709	94.049	100.83	99.611	101.76	97.85	96.097	99.136	95.046	95.733	95.891	97.168	96.662	98.552	99.263	98.216	98.244	94.516	102.18	101.36	97.207	98.673	98.941	94.066	99.625	96.583	100.12	95.299	95.579	96.509	97.911	95.699	96.883	99.781	99.96	99.872	101.44	98.104	96.094	96.926	97.893
105.68	104.13	101.06	106.31	105.24	109.09	108.33	110.33	102.17	103.96	109.27	107.46	106.57	106.45	108.37	112.96	99.652	105.42	104.16	106.81	106.08	107.29	102.18	104.3	107.4	104.98	105.1	107.33	105.61	107.81	104.82	105.1	108.75	106.34	104.67	110.89	104.07	109.43	105.5	104.7	105.37	107.53	106.32	107.57	113.5	106.5	107.32	108.82	107.6	107.43
99.458	98.527	100.88	99.814	99.426	95.566	101.74	102.29	101.97	101.34	102.78	101.62	97.046	101.74	99.39	97.804	99.97	99.713	100.48	99.541	100.05	99.741	99.141	101.53	97.936	102.16	97.396	94.375	98.977	100.92	100.83	98.856	98.89	100.92	97.354	99.025	96.943	100.6	97.43	96.749	102.03	100.47	98.994	97.336	100.55	100.65	98.802	100.89	99.483	98.275
102.21	107.65	106.14	106.05	104.99	107.79	104.72	100.07	110.27	109.6	109.29	108.71	105.18	108.41	100.67	101.78	107.72	104.51	105.59	104.54	103.79	112.56	103.58	103.73	108.51	104.57	106.14	104.84	100.77	108.22	109.92	108.42	106.22	102.67	104.54	106.58	104.17	108.09	107.08	106.73	106.46	104.74	103.93	102.12	106.28	103.84	105.92	105.7	106.95	108.26
112.79	113.61	111.04	114.81	110.11	113.21	111.5	106.75	110.84	113.57	109.08	110.97	107.56	105.22	110.42	111.06	112.74	110.97	109.15	110.18	112.6	104.6	111.14	110.16	107.54	107.91	112.56	112.18	107.82	106.44	113.73	106.18	109.14	104.36	107.68	110.05	110.02	110.82	108.81	110.37	110.18	112.99	108.72	109.33	112.68	107.57	113.4	113.09	109.63	111.04
109.1	105.36	108.9	105.61	105.66	110.69	106.33	110.87	113.31	110.45	110.75	108.35	109.1	111.31	110.5	111.08	107.3	109.32	106.87	108.59	110.73	108.74	108.84	105.17	106.89	112.18	109.88	108.97	107.66	107.23	110.87	103.89	106.17	113.81	112.59	105.87	108.64	110.04	108.27	102.66	107.6	107.08	114.77	107.64	109.59	105.88	105.18	108.94	111.05	107.58
98.328	101.21	100.23	98.715	101.48	97.729	98.925	97.49	100.3	101.93	102.22	100.69	98.789	97.892	98.089	102.56	97.816	97.983	95.929	97.374	100.53	97.633	100.07	96.148	100.88	96.239	99.455	95.098	99.869	96.665	104.43	99.035	100.28	98.238	93.886	101.68	100.55	97.347	101.97	98.255	99.789	95.319	99.087	100.65	103.3	97.899	100.91	99.346	103.1	103.26
101.4	101.83	100.94	101.16	103.07	103.45	100.35	99.967	104.63	101.2	102.13	103.55	106.29	106	103.26	102.61	100.28	95.761	97.983	103.93	99.315	101.15	102.45	98.65	103.16	104.23	103.12	101.75	101.82	98.696	102.89	100.37	101.08	101.81	101.95	98.321	101.55	102.76	97.846	101.41	106.82	101.91	101.17	103.38	99.451	101.72	104.15	99.118	103.81	99.258
103.31	103.1	105.26	104.42	101.62	101.46	104.09	102.88	104.95	104.71	104.02	105.95	102.3	107.02	104	106.44	107.13	101.25	106.8	103.9	103.01	105.01	104.57	103.81	106.29	104.92	105.5	106.93	104.81	106.5	104.41	106.8	107.05	107.83	103.13	103.26	103.9	99.974	108.4	106.09	102.36	102.22	107.96	103.72	101.23	104.73	102.13	105.96	109.8	104.73
105.8	103.01	106.92	102.9	106.7	108.87	107.29	104.74	107.88	108.61	111.88	104.42	105.78	110.19	109.74	107.16	106.28	107.68	110.62	108.43	107.59	108.99	109.79	103.17	111.75	110.21	106.83	105.84	111.26	104.67	107.73	106.92	106.42	110.84	108.34	108.68	108.79	106.2	106.07	104.7	104.61	109.51	111.68	105.12	108.3	105.34	108.05	108.67	105.99	107.87
105.93	107.57	100.44	104.36	105.82	108.49	104.01	113.2	104.22	108.63	107.69	111.53	108.42	102.15	107.25	109.7	104.51	104.63	104.19	109.47	103.04	110.3	105.37	105.41	109.2	105.62	109.75	106.55	104.42	110.18	109.77	110.15	106.73	106.35	105.48	109.87	106.6	108.26	108.45	106.47	107.42	105.86	108.69	101.65	107.39	109.62	108.44	108.98	106.4	105.22
108	110.49	109.67	107.08	106.19	112.2	112.34	105.66	105.04	107.99	109.73	107.52	108.44	109.45	104.62	109.2	110.15	107.06	106.95	106.97	106.74	110.75	107.51	108.64	108.43	108.37	107.49	104.67	104	109.71	110.25	110.29	105.47	105.27	110.74	107.45	105.23	107.25	110.75	106.09	110.4	108.86	106.55	102.16	108.17	106.98	110.1	105.32	103.7	112.21
100.8	97.848	96.396	100.67	99.616	98.322	99.664	100.15	99.064	100.28	99.491	101.92	100.21	98.217	102.82	102.21	102.38	100.35	98.945	99.306	103.21	101.34	101.76	103.27	102.74	97.871	103.39	99.198	100.99	98.153	95.223	102.55	107.78	102.03	101.72	99.221	99.184	100.88	100.44	99.075	99.342	96.461	104.39	99.308	99.249	98.094	101.69	102.4	101.47	101.52
108.58	105.5	105.62	107.82	112.08	112.16	110.99	102.87	106.15	103.19	108.18	105.84	111.11	105.13	109.41	107.34	101.98	108.31	108.86	109.52	106.33	107.6	105.8	104.59	106.36	104.79	107.92	102.65	110.34	106.68	104.83	103.11	105.8	104.56	104.28	105.44	104.64	105.01	107.05	111.07	107.3	108.71	103.71	109.86	107.91	98.767	107.96	102.55	107.79	108.93
106.93	104.23	108.67	105.32	106.87	109.48	108.61	108.21	103.32	110.26	106.36	107.4	105.13	106.31	107.33	112.27	107.48	104.58	110.79	104.16	108.57	102.01	107.01	105.09	104.33	104.69	107.97	106.65	109.24	106.42	106.29	106.63	101.09	106.92	108.27	104.65	103.5	104.53	108.05	110.17	106.06	104.82	105.36	104.09	108.8	108.73	108.04	107.75	104.66	110.82
105.31	110.53	111.27	108.55	108.35	110.32	108.74	108.57	109.54	105.85	109.31	108.78	107.82	108.96	106.18	110.17	103.96	107.25	109.91	108.64	108.6	104.71	109.48	112.79	106.88	112.19	110	104.6	107.09	102.7	107.77	107.35	111.92	104.4	111.49	104.89	109.79	102.56	108.52	106.76	104.82	107.13	111.94	108.22	109.72	105.53	108.01	104.01	108.26	109.48
104.78	106.8	102.1	107.8	102.57	110.87	103.92	101.54	106.59	103.08	106.94	107.07	103.66	103.78	103.39	106.73	102.96	111.47	107.23	103.06	104.7	104.56	102.46	106.68	104.58	104.55	107.04	104.23	102.07	105.02	105.37	108.83	103.24	107.48	110.76	106.85	106.3	107.49	103.17	100.09	102.77	103.89	106.69	103.44	104.95	111.98	103.3	107.27	100.36	108.17
105.89	104.26	104.32	106.71	106.7	107	104.61	107.39	108.74	109.36	105.69	103.79	109.61	106.89	109.67	99.897	105.05	102.35	107.29	106.51	107.13	104.54	111.34	98.619	103.92	105.53	103.87	106.84	106.7	104.85	104.38	107.63	105.78	106.33	106.68	104.99	107.03	99.656	106.65	110.01	102.71	106.26	104.66	108.93	106.13	108.78	103.07	106.12	103.51	104.73
106.94	106.78	104.59	105.64	109.16	102.17	106.69	107.51	105.78	103.59	106.17	105.01	106.1	103.45	100.86	102.52	107.62	105.44	103.13	110.66	105.53	103.36	102.79	101.13	103.8	104.08	106.05	109.24	109.01	109.31	104.11	103.64	107.09	102.94	103.05	107.14	107.41	102.33	105.01	104.44	110.32	105.91	102.7	104.19	105.12	110.23	108.37	104.53	104.46	101.81
113.85	108.61	105.16	109.55	104.92	108.89	108.72	107.78	113.27	107.91	107.95	110.15	102.53	110.92	103.97	103.24	107.82	105.03	113.04	107.75	104.47	109.12	110.87	108.13	107.32	113.82	106.47	110.06	105.55	112.66	109.81	107.72	105.77	106.49	107.16	112.69	109.91	106.73	106.58	106.57	110	106.33	106.76	107.8	114.61	107.25	111.06	109.55	106.1	110.11
107.51	107.71	110.14	114.58	105.83	109.51	99.995	105.36	105.44	100.13	104.74	105	105.29	106.85	105.44	108.31	104.36	109.38	108.31	102.28	105.31	104.79	107.33	106.22	104.1	104	109.47	104.2	107.23	104.6	102.04	109.99	104.07	106.07	104.64	106.89	109.42	103.32	100.34	105.15	106.03	109.14	107.69	104.9	106.57	108.39	103.67	106.89	104.72	106.68
106.99	104.18	104.1	104.55	104.38	106.47	102.06	108.78	106.04	106.37	105.48	109.71	104.71	106.91	108.22	107.32	103.82	105.54	110.36	109.24	108.5	105.52	103.57	104.91	106.73	105.38	107.34	105.59	106.37	112.78	102.68	107.04	103.95	101.53	107.48	101.22	103.22	104.35	109.39	105.32	108.16	109.49	104.36	109.07	106.65	104.78	104.91	107.21	105.82	105.11
103.17	105.51	103.95	106.6	104.37	104.12	107.33	107.56	103.72	107.86	105.35	102.2	105.85	107.83	102.12	105.53	107.38	108.36	105.65	102.78	100.02	109.43	106.85	108.71	105.56	106.59	104.04	108.19	102.05	106.98	110.13	103.3	108.08	103.91	100.47	107.48	106.37	107.07	106.75	106.56	109.36	105.54	106.85	109.21	105.79	103.46	106.62	105.77	105.54	107.52
108.5	103.97	105.75	111.86	107.37	106.25	109.42	107.21	111.84	109.59	109.72	109.19	116.03	106.51	108.47	107.93	108.89	110.5	107.3	113.79	109.1	103.19	111.45	106.02	105.75	109.02	107.95	108.61	107.98	109.6	109.16	107.04	109.69	104.92	108.93	107.47	109.94	105.1	107.72	106.88	107.72	102.71	106.45	114.05	109.68	105.84	111.38	109.83	108.16	107.39
107.42	106.96	102.37	101.57	106.51	105.59	106.87	108.27	105.7	103.69	103.02	104.38	105.91	111.86	104.05	106.1	100.82	111.5	105.13	103.17	105.95	105.26	103.92	105.94	106.34	102.09	109.63	107.12	103.6	104.53	104.43	107.09	109.42	102.26	104.64	107.78	101.18	109.42	105.85	105.59	103.33	108.31	102.45	106.98	104.01	111.56	107.55	103.08	104.71	107.22
95.482	103.79	91.278	98.905	96.017	96.995	97.182	96.24	96.16	98.151	93.404	94.185	98.093	99.311	101.43	96.436	95.726	101.45	92.125	99.995	97.63	96.194	92.269	99.218	101.86	95.728	98.687	97.468	96.154	98.991	100.94	95.89	98.233	101.76	99.904	97.542	101.75	100.02	99.59	102.63	98.946	95.589	98.909	100.84	100.74	97.955	97.727	96.353	101.25	100.41
107.76	100.25	103.17	108.13	107.17	106.04	106.79	104.54	105.21	108.51	100.26	101.39	103.63	109.3	107.59	107.89	110.86	103.97	106.98	107.65	102.81	103.01	107.13	110	107.73	110.35	104.89	108.95	110.36	107.9	106.52	107.1	107.06	103.83	104.89	102.56	107.31	104.51	103.82	106.13	102.78	106.56	110.86	106.03	104.15	102.99	103.36	106.77	110.28	108.94
110.36	109.42	109.69	108.06	114.01	114.23	109.22	107.43	105.79	104	108.45	107.74	107.46	110.09	109.6	108	106.39	112.18	107.43	111.74	107.73	109.04	106.61	105.94	108	110.76	109.43	108.35	106.83	114.55	106.58	104.99	105.93	108.3	104.98	106.71	105.99	105.62	106.38	108.61	108.82	106.17	109	105.94	106.37	108.67	107.54	107.71	107.33	112.48
106.8	106.74	105.83	100.97	106.89	109.79	104.72	105.96	108.34	106.24	103.24	103.42	103.16	103.89	110.08	105.06	105.66	105.01	108.39	105.1	105.27	109.27	103.92	111.22	104.45	107.31	105.18	109.39	101.47	107.17	106.6	105.28	109.87	104.93	107.01	112.18	101.39	108.04	101.69	104.95	106.99	103.95	102.8	102.58	106.94	106.41	102.55	102.11	101.9	108.02
107	111.64	110.02	106.72	107.96	106.54	108.85	103.98	104.08	106.87	105.5	100.98	109.4	106.02	107.4	103.21	103.95	111.81	105.69	105.46	105.96	107.02	102.79	106.02	100.07	102.68	106.74	107.85	110.51	103.85	107.26	109.63	106.31	105.71	105.88	101.92	102.36	105.62	107.2	105.27	108.27	107.43	107.59	106.07	108.77	106.09	108.52	108.25	105.97	105.6
109.76	106.79	105.35	105.88	105.44	110.71	101.66	103.8	106.64	108.57	105.72	107.73	105.71	105.77	103.49	105.49	104.05	107.83	107.02	106.75	106.78	101.91	106.36	106.26	105.07	105.82	107.29	107.53	107.61	101.68	107.99	103.94	101.41	102.89	106.31	109.52	108.01	106.09	106.03	108.93	106.05	105.91	109.72	106.13	103.13	104.22	107.02	109	105.9	105.78
105.56	105.59	108.09	108.59	110.58	105.49	106.67	108.29	107.84	106.84	107.01	107.18	107.21	104.35	107.69	107.65	108.33	108.3	105.5	106.82	105.47	107.85	109.34	106.07	108.58	105.55	107.6	110.95	108.09	108.7	112.07	106.93	108.74	111.83	109.04	108.28	107.42	107.14	107.87	103.38	104.56	108.32	104.63	105.76	101.17	111.29	109.37	108.1	108.6	106.67
106.34	108.88	107.95	105.47	106.14	103.33	106.42	106.5	105.1	103.88	105.18	107.78	104.79	107.44	101.61	102.49	105.44	108.4	104.85	104.17	99.626	105.4	108.33	101.12	103.01	106.78	107.42	104.18	104.12	103.01	106.6	103.91	106.08	105.68	106.37	104.02	109.78	107.29	103.66	107.61	108.97	107.81	105.67	104.9	106.51	107.25	107.8	111	102.95	108.05
98.678	95.64	95.129	96.938	97.679	97.203	98.83	95.695	95.291	100.81	96.913	101.01	98.952	102.47	94.129	97.323	100.65	101.54	100.05	99.251	97.025	98.599	101.51	97.436	95.514	96.672	97.903	101.01	97.051	96.185	99.847	98.112	100.09	97.429	99.618	97.363	95.696	96.278	103.09	99.818	103.01	95.83	97.397	100.44	98.741	91.966	96.699	99.035	97.532	97.689
105.32	104.84	106.69	106.85	112.65	107.21	106.71	105.47	108.83	109.44	109.59	110.67	111.58	106.73	108.71	109.36	109.25	107.11	108.3	106.95	109.85	105.01	109.25	107.21	109.94	109.18	105.12	105.66	106.26	108.58	109.41	108.69	110.92	108.41	112.25	107.88	106.3	109.21	108.5	106.56	108.99	108.04	110.94	107.56	106.47	107.6	109.94	109.09	107.43	110.32
109.44	105.26	103.62	110.01	107.18	108.99	109.46	106.03	105.66	109.81	106.68	102.71	102.57	105.49	101.8	109.77	108.99	110.04	107.01	104.38	109.8	103.97	105.1	110.51	103.53	105.63	107.12	107.61	104.03	102.92	107.22	109.41	108.11	104.45	103.8	108.98	104.17	102.47	106.93	105.61	106.58	106.23	107.03	104.98	109.15	107.54	106.25	105.73	104.01	107.72
107.25	109.37	108.07	109.91	105.75	105.9	108.45	107.73	108.63	109.68	110.21	105.87	110.77	111.73	108.9	107.63	107.51	105.85	108.73	107.92	107.54	104.97	110.55	107.81	110.44	106.7	104.49	103.06	108.04	106.69	104.03	108.56	110.18	106.34	110.76	106.28	106.24	109.23	107.92	105.84	111.1	105.63	106.28	105.76	107.8	106.73	104.47	106.57	107.76	105.82
107.86	108.18	108.16	104.55	108.27	106.87	105.18	104.7	109.13	103.79	111.86	105.66	106.91	108.72	103	108.02	109.43	104.97	106.92	109.17	108.12	105.27	108.12	107.72	113.56	112.6	109.07	108.98	109.76	111.58	110.49	108.33	110.71	109.6	108.18	107.79	109.23	109.48	112.9	107.97	108.82	105.06	106.9	106.07	108.27	108.54	107.29	106.16	109.8	113.08
105.66	108.63	107.88	112.04	108.87	108.63	108	105.53	106.69	110.16	105.97	107.43	106.61	110.97	105.8	103.91	102.76	110.1	111.12	103.94	104.08	103.99	107.87	105.88	105.93	107.34	103.75	103.02	102.41	108.08	107.31	105.04	105.63	106.76	100.24	104.31	104.71	103.98	104.54	106.13	104.87	107.1	107.7	106.24	105.06	107.48	106.2	106.8	106.37	105.97
105.78	104.15	108.63	101.16	112.04	102.36	103.91	108.12	102.1	102.15	107.17	104.63	105.93	105.98	104.67	105.23	100.8	105.75	104.86	102.68	107.29	104.46	102.13	108.65	103.58	107.84	105.56	104.75	101.04	107.27	104.28	104.86	106.94	107.98	108.26	108.51	104.07	103.15	101.61	105.53	104.51	106.24	107.78	105.77	105.18	107.97	104.02	107.59	100.39	102.9
100.5	101.32	105.72	99.547	104.75	105.63	107.53	104.6	105.56	102.36	103.22	105.95	109.3	104.71	103.48	107.27	110.09	109.17	104.87	106.06	108.48	107.2	103.2	105.56	104.08	105.05	105.49	105.07	114.24	105.1	106.49	106.1	105.34	106.57	104.63	107.62	108.33	100.58	104.18	106.45	109.18	106.42	102.31	108.75	104.65	109.67	108.12	105.19	103.47	108.28
105.93	107.13	107.04	105.37	103.86	103.25	105.98	103.44	107.39	101.2	104.16	104.26	106.1	101.51	105.94	105.32	106.8	102.63	104.57	105.01	104.72	106.81	104.39	104.41	104.88	100.97	104.47	107.26	105.86	105.77	103.33	104.43	105.79	104.45	111.67	104.98	102.08	106.38	110.75	108.24	109.35	109.17	106.02	101.13	104.53	105.2	100.13	108.62	103.84	105.83
106.42	109.52	105.82	111.94	105.22	109.31	109.72	108.82	108.77	106.7	104.55	109.93	108.15	105.11	111.79	109.38	108.91	108.99	106.94	105.13	108.34	107.66	107.5	109.58	106.64	106.01	108.16	114.99	104.17	110.67	104.44	108.82	103.73	111.23	106.6	105.89	105.56	111.52	110.74	110.02	107.4	105.88	111.97	104.9	108.71	103.64	108.53	110.78	106.28	106.27
103.51	107.4	107.59	107.24	108.9	106.96	103.58	105.39	102.71	106.59	108.71	107.08	108.79	107.35	102.77	109.62	104.4	99.407	107.33	105.31	107.11	100.02	104.9	108.76	105.2	104.11	107.27	104.33	107.52	107.44	105.53	104.6	106.94	105.58	104.41	106.35	103.03	105.19	103.2	103.59	106.78	105.21	105.98	101.99	105.03	101.37	106.65	106.54	106.53	108.02
107.49	108.63	109.01	106.75	105.86	105.24	104.39	105.35	109.2	107.24	105.95	104.99	108.71	104.41	109.85	112.91	103.98	111.32	110.53	107.44	104.65	109.48	106.74	106.25	103.69	106.78	106.75	109.68	105.13	108.46	108.03	108.82	106.8	108	108.79	109.66	110.76	106.58	105.41	107.94	111.44	109.84	107.54	110.9	111.57	108.16	105.44	109.34	105.37	109.11
103.28	107.9	110.66	104.75	105.3	112.61	107.76	106.84	110.92	109.74	105.33	107.45	106.19	109.6	107.51	106.38	113.65	106.43	112.33	109.14	108.84	100.77	111.23	110.65	110.48	109.91	111.18	104.83	105.89	107.31	107.55	109.01	107.56	110.85	106.26	106.88	110.95	105.49	108.91	106.19	112.8	107.99	106.73	110.54	109.26	109.64	108.1	106.58	110.21	110.08
107.77	109.55	109.15	110.55	108.83	101.53	112.24	105.41	106.93	104.15	101.72	105.13	107.77	103.34	108.86	106.38	109.21	110.74	107.22	107.75	105.04	103.32	106.29	106.76	110.16	106.09	113.12	104.83	106.65	106.31	111.34	106.5	109.32	105.13	106.84	107.02	105.75	107.53	108.92	107.96	105.96	104.83	107.84	105.25	102.97	109.47	104.84	102.45	108.98	106.01
101.48	95.076	96.859	97.007	97.675	99.632	97.541	96.931	98.402	97.62	95.712	98.006	96.256	99.891	100.91	96.788	95.19	101.52	102.37	96.377	95.031	95.131	93.905	98.366	93.504	91.857	97.938	99.284	97.539	95.752	99.529	96.811	97.539	95.669	96.298	95.755	96.436	100.91	96.157	97.459	96.114	99.072	97.153	95.919	95.793	96.724	96.327	100.35	95.67	98.337
104.89	103.68	108	105.31	105.36	103.7	110.95	109.13	106.09	107.77	106.36	103.47	105.87	108.55	101.12	107.06	108.26	108.69	103.84	104.32	105.15	105.29	106.53	106.07	105.92	102.44	104.2	107.66	106.27	108.01	104.68	110.03	107.55	103.63	100.37	108.8	107.48	103.79	106.97	105.27	106.5	108.02	104.77	107.84	105.53	103.75	107.47	104.05	104.57	104.57
101.44	103.46	105.84	103.07	105.28	102.63	101.66	98.767	96.986	103.58	101.04	97.555	96.988	102.88	106.03	106.27	97.619	101.59	98.871	102.2	100.29	104.73	104.43	100.21	99.361	101.58	99.727	99.08	103.77	101.62	101.18	100.13	99.638	100.98	101.29	104.59	98.839	98.959	101.12	101.11	104.65	99.247	100.85	103.58	103.37	97.913	102.61	102.22	101.41	101.8
103.42	103.19	108.11	104.63	103.2	109.48	106.33	109.7	104.38	105.94	101.69	106.68	103.56	109.5	102.69	103.64	108.63	110.28	105.69	108.44	103.53	103.63	105.15	107.96	111.28	106.76	102.59	105.68	105.81	105.23	107.73	103.7	102.15	108.88	108.3	107.03	101.82	106.12	101	102.75	105.63	102.88	109.23	105.75	105.5	114.17	107.67	106.01	108.71	103.69
104.18	101.95	102.7	102.89	106.87	106.42	107.92	109.21	103.95	101.78	103.41	105.64	107.2	104.76	100.28	109.08	108.09	107.46	103.19	111.74	104.4	107.81	108.43	105.8	106.38	109.51	102.97	104.34	110.77	103.83	106.65	103.59	104.13	104.25	107.72	104.33	104.79	104.15	107.53	107.51	104.96	108.51	101.55	106.84	104.93	102.8	105.99	105.2	102.8	107.85
106.36	108.41	108.13	109.55	105.35	104.03	105.57	105.5	106.43	104.52	106.82	107.95	111.94	106.41	109.09	105.22	103.04	102.82	103.4	106.85	101.37	105.29	108.22	105.72	109.28	108.39	108.15	107.28	104.85	111.43	110.17	107.83	104.72	105.93	106.54	108.37	106.29	105.76	106.13	106.22	105.79	106.7	103.96	110.55	104.03	107.47	109.12	103.87	104.77	108.32
105.4	103.22	104.13	106.62	107.12	104.49	107.16	109.62	104.42	103.61	104.09	105.95	106.23	108.23	108.48	106.47	102.63	103.33	105.4	109.59	104.98	108.55	105.63	105.15	107.45	104.82	107.56	108.02	107.93	112.51	102.84	110.35	105.52	100.32	107.33	108.12	109.83	104.36	108.04	109.23	105.42	102.54	105.16	104.33	105.31	106.91	105.26	102.58	106.75	103.76
106.1	113.34	110.94	104.71	113.7	104.08	108.66	105.09	106.9	109.05	104.26	104.01	106.02	106.93	104.4	103.34	107.91	104.35	111.63	107.84	105.06	105.85	112.48	107.88	106.61	108.58	107.83	108.68	106.26	110.44	104.37	112.83	110.93	106.13	106.44	108.13	104.95	102.46	108.29	105.31	104.54	104.12	110.11	110.54	109.23	108.51	106.98	108.37	109.6	108.4
96.207	99.204	98.222	98.994	98.462	97.463	94.968	98.365	102.51	95.296	101.32	97.203	95.643	102.38	99.845	99.689	99.236	96.013	97.17	97.369	96.725	100.29	97.183	101.06	104.12	96.786	98.974	99.988	102.96	100.09	92.869	96.226	100.74	94.116	98.127	95.275	98.88	101.39	96.297	100.26	95.529	100.45	94.447	102.58	99.473	93.066	100.16	100.59	98.538	102.41
104.06	103.32	107.15	107.75	104.48	103.38	106.22	107.11	105.33	103.52	101.19	104.64	103.04	107.4	105.75	105.8	104.28	103.15	103.36	112.69	103.7	108.31	107.82	105.94	103.27	102.21	102.95	108.81	102.76	106.5	104.2	106.67	107.16	98.084	101.03	106.62	103.71	104.05	105.27	104.18	107.46	102.63	101.52	104.34	107.41	106.35	104.09	101.54	104.53	109.27
107.01	106.11	102.98	105.86	104.93	105.11	106.48	109.55	109.41	106.83	101.98	101.89	106.4	107.25	108.08	105.46	106.81	105.24	103.55	105.12	105.33	105.28	104.83	106.84	102.86	105.87	103.89	106.71	104.63	108.81	111.28	106.39	106.31	105.42	107.84	105.77	105.41	102.67	99.635	105.01	104.82	105.03	108.36	107.87	108.39	103.57	107.19	108.17	104.25	108.83
108.19	110.29	105.07	106.07	109.06	111.42	109.82	110.74	108.68	109.96	106.56	103.68	106.06	108.37	112	108.26	115.85	109.05	110.86	109.58	106.67	104.58	108.23	103.11	107.17	107.6	109.8	108.33	102.94	107.69	108.21	108.71	107.81	103.93	104.65	108.56	107.88	105	107.24	108.66	106.85	104.27	108.05	107.78	110.75	105.19	102.76	105.47	107.25	107.8
101.45	99.909	101.06	99.362	97.147	101.72	109.99	98.588	100.12	104.53	103.44	97.494	101.55	105.93	103.3	101.73	106.56	101.47	103.83	100.73	104.96	102.3	101.65	104.74	101.91	105.43	104.48	105.9	104.17	102.68	105.15	107.54	106.68	105.07	102.93	104.79	105.72	102.4	102.17	102.03	100.09	101.2	102.59	104.55	104.7	102.24	100.1	102.55	104.9	101.95
103.03	106.17	106.03	101.9	103.24	103.26	103.87	103.09	100.67	105.94	102.76	99.172	103.11	104.97	98.339	99.798	103.82	101.37	101.27	103.26	98.514	103.8	100.99	104.8	100.99	103.5	106.79	105.4	105.55	99.458	103.99	105.46	104.15	99.918	102.23	99.074	105.42	103.83	102.98	102.36	106.02	105.81	103.62	98.535	99.835	102.14	104.07	99.588	101.4	104.43
104.43	106.74	106.3	109.18	104.75	108.72	102.41	101.26	103.51	105.63	107.45	103.82	108.1	109.2	108.42	108.31	103.56	104.12	105.19	107.78	102.35	106.36	107.23	102.74	111.75	106.17	106.59	103.78	104.51	105.2	105.43	106.03	102.33	102.3	109.03	106.61	103.43	102.66	105.04	103.38	105.39	107.02	104.94	102.29	104.02	108.25	104.72	111.59	107.18	103.52
102.9	99.509	98.807	98.475	96.668	98.284	99.454	97.023	98.138	100.85	101.47	101.81	98.236	98.13	98.338	100.76	104.2	97.828	99.951	96.834	102.69	99.973	102.2	100.16	99.416	101.5	103.52	102.63	101.76	99.683	99.835	99.663	100.31	98.19	97.933	98.353	105.11	98.002	99.483	100.55	96.879	98.838	100.53	98.111	101.11	99.504	104.32	102.35	102.42	101.1
100.74	103.95	100.38	100.4	97.895	99.995	100.45	99.552	103.1	101.69	99.583	103.87	101.53	100.51	103.33	99.655	101.64	101.41	100.35	102.87	96.728	95.047	96.603	102.92	102.45	96.558	101.77	97.968	100.5	100.62	100.93	97.366	99.956	102.48	104.73	104.16	101.48	105.83	104.86	102.33	98.741	103.31	98.777	99.481	99.309	101.49	103.36	100.4	100.08	106.27
101.59	98.056	103.22	101.48	99.508	99.861	98.652	107.65	106.29	101.82	103.09	99.896	96.852	99.675	96.566	100.28	103.12	102.56	102.13	98.513	98.351	100.67	103.26	98.489	102.26	101.74	100.84	100.46	99.425	100.05	97.931	103.29	104.91	103.99	97.31	104.91	98.54	101.8	102.49	104.55	98.185	106.02	103.97	101.57	102.98	100.39	104.08	104.53	104.12	99.382
104.77	103.12	97.369	102.68	99.989	102.2	100.7	97.774	95.56	102.56	100.83	99.915	100.8	96.342	100.68	99.32	97.88	100.04	100.93	102.35	99.74	100.28	101.83	105.54	98.715	104.86	100.54	102.73	99.259	99.986	97.402	101.82	99.839	104.31	97.164	99.794	102.69	98.723	100.92	99.427	98.873	102.98	103.13	94.201	103.47	102.17	103.67	99.008	105.56	104.37
109.33	107.16	103.91	104	99.572	109.21	108.01	106.84	106.7	106.34	106.34	105.36	107.98	109.09	103.59	105.75	102.97	108.49	107.88	109.29	103.59	110.83	102.42	104.8	111.17	110.08	109.6	108.63	105.05	102.94	105	103.78	103.43	107.93	105.87	108.36	108.46	104.12	107.27	107.11	105.16	105.5	107.14	106.91	104.69	110.17	103.64	104.57	105.55	109.17
100.4	108.23	108.09	105.87	102.04	102.98	106.22	107.93	103.44	103.98	104.44	104	108.69	103.07	105.71	106.01	106.2	106.26	107.23	105.31	106.73	106.47	111.13	107.53	108.44	102.1	107.93	105.45	105.91	101	109.34	102.98	106.16	106.83	100.04	104.43	106.75	109.53	107.62	108.51	103.53	102.05	104.87	103.51	106.6	106.79	105.26	99.117	103.13	108.17
105.15	106.29	104.45	102.34	107.55	108.2	103.16	105.72	104.19	104.96	104.52	102.09	101.02	104.57	105.32	101.75	105.74	108.41	100.37	105.67	102.75	103.69	107.54	103.64	106.84	104.94	106.33	101.2	103.75	107.69	105.91	105.34	107.91	103.11	105.61	107.55	104.38	106.74	108.26	103.91	102.19	106.5	104.1	103.96	108.67	103.91	107.41	105.87	109.56	105.86
111.14	107.69	109.81	105.75	107.66	109.17	112.54	106.39	108.05	107.88	108.78	105.84	104.94	106.23	107.03	104.12	108.59	106.86	108.27	106.38	106.67	107.13	112.17	107.92	105.94	107	105.3	103.22	104.36	109.79	107.51	103.36	105.31	105.21	108.69	109.82	111.19	109.83	106.63	109.45	109.86	107.29	107.27	106.49	107.77	109.21	108.92	107.72	109.13	104.12
97.08	96.627	94.202	97.749	98.219	103.84	100.06	93.586	96.926	97.306	97.616	96.337	93.025	98.214	96.397	99.686	98.603	97.057	101.03	95.854	97.796	96.312	96.8	98.504	97.997	99.349	97.965	99.722	99.978	98.79	102.54	97.154	97.292	102.19	97.038	99.864	97.649	96.484	96.619	95.996	99.466	100.81	99.662	96.996	94.648	97.117	100.75	102.26	96.99	97.913
105.88	107.79	109.58	108.86	108.01	109.16	111.57	108.9	109.56	108.74	108.48	113.63	108.67	105.74	109.49	110.22	106.22	107.82	103.19	101.22	109.05	107.75	112.18	103.26	107.27	107.7	107.24	104.7	107.18	109.65	111.96	109.54	105.34	108.11	107.81	107.19	108.96	110.93	109.37	106.67	108.24	107.23	106.64	107.47	110.21	108.26	110.84	108.47	107.27	107.71
112.35	105.76	109.88	104.45	105.24	105.5	105.28	108.75	108.66	105.58	109.61	110.38	104.73	107.23	105.36	107.4	109.62	102.57	109.23	106.19	109.37	110.23	105.08	105.44	110.12	107.51	105.87	111.56	106.08	112.42	105.45	106.48	103.62	106.34	109.14	108.17	106.54	106.93	107.73	104.32	108.26	105.45	108.08	111.5	106.16	104.42	107.76	104.74	108.62	110.12
108.53	106.99	109.28	108.94	104.38	107.74	105.98	101.45	107.87	107.76	107.04	109.35	103.93	103.66	109.74	102.44	107.27	111.73	107.88	107.83	106.3	110.16	110.4	109.35	106.22	105.06	103.99	111.51	108.02	110.34	105.94	109.02	110.83	105.42	107.94	105.75	104.68	112.27	105.75	104.76	110.58	108.65	105.35	108.56	107.67	110.95	109.42	107.82	106.8	107.21
97.406	99.59	97.403	95.718	102.06	97.141	94.35	101.51	98.702	96.36	101.15	98.568	100.69	96.185	96.673	93.715	96.881	98.089	101.58	99.703	100.33	95.926	100.56	100.43	100.57	96.824	93.09	95.34	95.507	96.484	97.069	100.09	97.113	97.536	101.12	87.74	97.153	95.848	99.298	97.605	97.142	99.63	96.579	102.96	101.09	96.932	102.9	100.24	96.091	98.735
101.22	102.18	98.384	104.47	96.311	96.116	96.164	97.956	103.32	99.457	98.204	94.77	99.713	98.084	99.508	99.157	101.72	101.34	95.939	105.13	93.023	99.842	99.533	99.123	99.448	102.03	95.638	100.14	95.458	97.71	96.46	102.31	99.291	105.6	98.639	98.724	99.192	99.828	97.474	100.61	98.053	98.368	101.62	97.551	96.866	98.839	100.09	97.841	99.014	100.86
111.82	106.13	110.58	106.46	105.63	114.22	107.64	105.81	108.32	110.82	111.08	110.23	108.51	106.94	109.72	108.37	107.81	107.58	104.82	107.85	107.32	108.17	107.86	108.93	106.16	109.93	102.3	107.27	105.89	104.36	107.57	108.4	110.63	109.9	106.25	110.3	104.87	111.4	109.84	111.48	102.85	104.33	110.92	106.07	109.29	106.82	108.64	105.82	110.18	110.53
96.464	96.582	101.53	98.942	95.267	98.19	99.932	98.092	98.115	100.75	97.097	98.244	98.945	100.98	99.86	103.34	100.56	97.595	95.439	95.377	100.01	100.15	93.804	98.717	100.22	94.111	97.562	100.1	98.809	97.446	101.04	101.47	105.31	97.73	96.263	101.04	100.37	101.83	99.269	99.335	96.388	97.857	97.132	102.15	97.078	97.785	97.46	96.136	98.804	101.03
104.49	105.94	97.885	102.04	101.29	96.809	98.91	98.295	102.09	99.358	104.86	101.35	101.81	102.78	103.48	102.36	99.235	97.277	96.307	103.15	100.22	96.907	102.66	99.564	102.31	98.666	100.58	106.97	101.7	100.06	102.24	98.285	100.34	101.22	102	102.54	107.07	104.56	100.41	98.601	102.91	97.996	104.73	102.15	103.93	105.9	100.04	98.115	105.35	104.56
102.88	102.71	105.46	106.58	106.14	106.16	104.87	106.23	104.6	109.01	102.69	107.24	106.36	105.76	99.769	106.52	106.62	105.32	105.4	109.28	105.87	103.32	105.92	104.8	108.78	102.51	105.02	103.31	108.43	109.25	106.63	105.92	102.52	107.74	105.9	105.97	106.67	108.39	103.87	107.31	108.92	105.56	106.91	108.29	103.87	106.92	104.85	100.56	101.85	106.22
108.57	107.32	107.3	108.06	112.6	109.75	110.14	106.18	112.75	110.27	114.81	110.05	109.05	110.09	109.65	108	104.2	111.35	108.95	108.09	106.21	111.15	111.13	110.63	111.38	110.94	114.56	105.64	105.57	105.27	107.82	110.07	109.22	107.49	110	105.55	100.56	106.9	106.58	103.4	109.33	106.17	108.41	111.32	102.09	107.34	104.02	109.01	110.44	108.49
107.77	110.11	103.19	108.24	104.17	107.71	103.98	106.68	109.64	104.34	107	110.17	107.84	104.36	106.19	108.96	106.65	103.87	105.04	106.27	103.03	106.05	108.12	102.84	102.64	107.55	108.07	107.93	106.66	103.42	108.37	101.62	106.36	110.2	108.39	103.55	103.93	104.25	102.89	106.72	107.14	104.4	108.63	105.75	107.32	102.59	106.47	107.92	106.86	108.85
113.88	111.12	109.25	108.35	108.92	111.48	108.63	110.26	104.14	105.91	106.35	107.61	105.71	110.23	109.23	105.15	108.72	108	107.6	106.2	107.88	107.89	106.33	108.18	109.18	105.65	107.94	111.06	111.32	107	111.67	104.82	107.79	106.78	112.89	106.86	103.97	105.99	110.64	103.86	109.06	111.89	106.28	108.94	108.45	112.12	105.1	111.11	103.61	108.61
108.01	106.03	105.9	101.16	100.73	100.91	108.03	103.32	106.68	103.71	103.43	104.72	101.04	105.05	109.41	104.64	102.2	105.42	104.9	107.14	105.11	101.85	109.02	107.21	102.76	106.82	104.04	104.76	108.5	102.8	105.74	105.35	107.3	102.17	104.16	107.09	103.84	113.3	107.11	105.07	102.69	102.87	103.72	105.45	104.43	106.95	106.51	107.25	101.98	108.82
109.42	105.15	113.33	110.65	107.33	106.73	111.89	108.59	104.41	107.14	105.5	107.81	109.81	105.29	111.84	107.95	108.72	109.88	107.12	101.17	107.41	111.4	111.99	110.1	108.76	104.44	111.07	109.87	109.54	115.08	108.65	109.01	108.58	111	109.84	108.37	101.34	111.98	108.81	107.33	105.53	99.772	106.5	107.49	104.84	111.24	108.35	111.07	106.55	106.89
100.59	104.6	102.67	104.07	99.967	105.96	101.33	106.51	107.19	104.55	102.61	103.45	101.86	109.82	101.24	100.61	101.94	105.08	99.652	101.32	103.24	104.06	103.62	102.47	95.91	102.72	100.8	104.14	100.66	101.17	106.24	98.176	101.13	105.57	99.328	104.48	105.04	103.25	100.83	103.48	103.18	102.06	103.71	102.9	99.55	101.06	100.64	104.41	104.52	100.95
98.681	99.261	100.09	96.716	94.927	98.041	92.911	102.06	98.228	95.972	99.874	96.654	99.024	99.873	97.58	97.799	92.665	97.424	94.84	96.873	94.432	96.842	97.185	97.151	98.589	99.712	91.524	101.37	101.18	91.022	96.365	101.2	98.979	100.43	98.579	95.348	99.643	101.11	97.207	97.659	99.858	100.45	99.316	101.4	95.824	95.851	96.932	100	100.1	98.995
98.601	100.46	97.19	96.305	97.295	94.136	96.442	100.32	95.391	98.367	95.639	96.903	98.142	96.465	91.97	100.12	98.227	99.865	104.18	99.622	99.522	105.39	97.198	100.52	95.37	94.179	94.418	91.727	101.87	96.145	100.33	96.249	102.19	99.251	97.495	95.061	100.78	95.522	93.072	97.127	96.744	100.95	98.147	97.727	97.085	90.093	93.932	96.403	96.194	103.47
101.73	96.042	96.46	101.22	99.789	99.58	95.824	103.21	97.877	99.749	102.41	96.044	100.91	99.316	101.43	97.714	102.86	97.769	103.65	101.61	101.91	97.476	95.888	100.26	95.51	104.82	107.43	97.919	99.573	97.478	99.706	102.52	102.26	99.61	100.67	98.866	101.2	99.527	104.18	97.57	97.167	102.3	102.77	99.898	97.654	101	101.1	100.2	97.201	94.357
111.04	109.27	111.1	107.76	105.59	107.84	108.61	110.14	106.84	108.2	107.96	108.15	111.95	109.83	106.04	107.48	106.92	113.15	104.42	107.05	104.77	112.63	104.62	107.74	107.16	111.66	111.9	105.6	108.35	107.59	105.46	108.6	108.53	109.13	108.69	104.86	110.84	110.79	113.09	105.62	109.64	111.67	108.38	108.49	108.3	102.44	107.32	110.67	111.09	105.62
105.39	100.06	109.34	107.03	104.5	110.2	105.34	105.71	102.74	105.59	104.24	105.55	105.48	105.29	104.08	100.72	102.83	102.75	107.02	104.69	103.55	104.25	105.65	104.25	113.26	103.87	108.87	107.53	108.86	106.02	104.05	105.97	103.94	106.28	105.93	106.17	100.44	109.41	105.17	107.01	107.51	105.65	104.38	103.43	103.58	107.54	102.71	105.13	102.91	99.493
99.064	98.507	101.12	98.574	95.873	99.026	99.839	101.76	91.398	98.392	99.866	95.435	101.47	96.737	100.15	99.263	101.28	100.07	101.5	98.423	95.363	98.498	96.158	95.566	99.141	101.59	96.93	95.591	95.83	99.009	97.793	101.24	103.18	95.993	92.769	96.637	100.28	103.62	96.762	99.394	99.249	97.691	101.17	98.703	94.481	99.631	94.987	95.82	100.48	99.649
111.09	103.41	105.74	113.49	108.18	105.64	104.08	107.03	110.21	112.92	108.71	106.95	108.96	104.04	110.89	110.71	104.48	103.9	108.14	107.47	109.39	103.93	108.2	108.91	107.2	103.61	108.86	108.75	106.16	108.71	104.78	106.17	103.17	105.1	109.54	107.15	107.5	106.3	106.15	109.3	103.78	110.3	107.16	101.18	106.3	104.87	107.8	109.98	109.09	105.62
106.16	106.25	109.53	112.47	104.77	107.16	107.26	108.24	104.67	104.48	107.19	106.7	106.26	104.34	106.09	111.72	102.96	110.52	106.44	110.11	104.8	110.69	108.97	110.35	104.13	110.26	110.16	107.68	107.37	107.82	105.22	110.45	105.45	114.23	106.73	105.81	106.54	110.28	111.95	108.01	108.28	111.06	113.13	112.65	106.03	107.66	106.26	110.25	106.2	109.1
105.48	106.2	106.98	111.96	108.18	106.72	103.45	108.69	102.39	105.06	104.4	108.21	108.45	110.84	103.4	107.19	106.04	102.45	108.62	107.98	105.83	102.08	105.72	108.59	103.24	105.25	103.53	102.89	105.94	105.47	105.62	104.75	108.97	103.03	103.19	104.87	107.64	109.25	105.73	101.72	108.53	110.04	108.02	107.2	106.14	100.66	103.79	104.89	103.93	106.37
106.47	105.89	109.38	106.08	106.72	112.92	108.38	104.85	108.47	105.68	103.12	103.23	105.82	105.22	105.79	107.71	109.14	102.85	105.73	112.83	107.27	108.36	106.39	110.92	107.47	112.52	112.65	112.76	109.85	109.39	109.07	110.21	106.78	106.11	108.39	103.93	109.39	108.45	107.67	109.45	112.43	103.48	103.9	109.48	105.08	107.58	109.5	106.22	107.76	107.45
106.42	103.43	110.93	107.28	105.09	107.84	109.96	106.48	106.06	105.55	102.67	104.5	105.27	103.07	109.66	105.73	103.66	109.86	108.32	103.89	105.83	105.8	103.82	107.35	108.72	108.11	103.54	104.96	103.61	106.77	109.04	104.45	107.37	102.99	101.82	106.55	105.3	105.9	103.34	100.84	103.89	104.48	104.43	105.91	104.69	108.09	102.79	109.53	108.38	109.15
105.06	109.86	111	108.55	109.5	113.32	108.02	105.86	107.92	105.33	108.57	108.2	110.89	108.89	108.75	105	110.12	110.26	105.09	107.26	106.59	111.18	103.22	114.01	110.67	108.53	104.09	110.08	108.78	105.09	109.18	108.14	106.08	109.54	109.17	108.05	108.44	103.89	110.75	108	108.28	107.71	107.6	109.73	108.58	109.37	107.53	108.32	109.86	110.36
106.98	104.46	109.44	109.1	104.07	107.52	105.52	107.39	101.54	107.3	108.77	108.32	104.39	105.64	111.72	108.16	109.29	105.56	104.85	107.82	102.19	105.9	109.42	107.39	104.95	103.67	102.67	109.81	104.22	106.46	104.19	108.52	110.6	103.84	108.07	107.23	105.25	108.15	107.92	105.25	104.79	108.35	107.96	105.41	112.33	109.93	110.49	105.42	104.73	109.76
103.58	102.42	108.42	104.71	102.83	102.89	104.67	104.64	101.64	105.79	103.67	108.87	108.51	108.2	104.05	105.72	106.56	109.25	103.5	108.55	101.24	107.08	107.74	105.74	104.07	103.98	108.77	105.14	104.41	105.58	106.77	104.44	105.22	106.45	105.06	100.33	108.65	105.86	103.25	107.95	101.22	111.54	104.47	103.34	105.63	104.14	105.33	104.45	107.56	105.46
98.268	100.42	100.34	96.425	95.406	95.542	95.334	95.443	98.418	97.71	97.087	96.557	100.34	97.82	93.679	99.527	98.656	98.027	94.445	101.59	98.075	101.22	102.52	102.85	100.27	94.146	98.601	99.346	101.3	104.35	98.594	102.12	101.67	104.1	96.366	100.26	96.811	102.47	105.17	96.006	97.457	100.32	102.65	101.68	97.804	97.295	101	98.445	100.24	97.421
103.93	108.45	110.02	108.81	104.94	108.09	108.47	110.66	104.05	111.31	109.85	114.09	106.33	107.48	110.92	112.05	108.7	113.85	108.3	105.49	105.72	108.98	110.29	109.55	110.07	105.22	106.16	105.49	108.49	106.8	110.01	110.13	105.33	112	108.71	108.99	110.16	110.82	108.92	113.69	106.59	112.79	106.52	106.52	108.59	110.41	107.97	107.18	106.1	110.87
105.45	110.53	102.62	105.91	105.88	107.83	106.64	107.29	111.03	108.27	104.54	106.95	105.9	101.69	107.94	106.68	110.64	109.03	104.61	106.47	105.7	107.12	106.32	110.14	104.69	107.73	107.92	104.59	107.99	110.11	107.2	108.36	106.23	105.13	103.76	109.62	107	104.25	112.83	108.69	103.08	109.04	103.29	109.07	109.04	105.22	103.92	108.91	108.38	103.04
114.51	110.63	110.04	111.44	109.59	114.05	114.67	107.91	110.26	112.68	108.96	110.04	107.69	116.29	114.29	110.61	110.78	107.89	113.22	115.85	104.63	108.07	108.94	112.21	109.18	113.09	113.62	114.1	109.26	114.77	107.65	111.4	105.96	108.03	112.89	113.1	111.04	109.54	111.51	109.7	109.74	117.34	113.35	112	109.17	111.74	108.68	110.47	111.77	114.66
102.06	104.14	105.94	107.06	104.77	107.44	107.59	110.22	105.72	104.76	101.55	110.81	110.68	104.2	106.07	104.53	105.11	107.16	104.96	103.2	108.59	108.14	102.82	103.71	109.5	103.54	106.24	106.79	103.33	106.21	105.84	102.87	104.21	106.99	106.72	113.49	104.39	107.3	105.92	102.33	105.93	106.76	109.55	109.09	102.31	105.86	106.8	105.94	105.45	108.01
96.705	94.877	97.221	99.187	97.19	101.27	95.299	95.585	98.881	96.917	96.326	95.478	98.873	100.93	100.46	98.512	100.32	94.749	93.329	95.947	99.255	100.99	94.934	100.49	98.343	100.29	96.654	93.171	99.609	98.335	97.168	97.251	93.738	93.829	103.97	98.775	95.046	90.904	91.563	99.599	99.818	94.503	99.109	99.454	100.09	90.125	98.087	98.096	97.15	99.188
97.094	97.603	102.95	99.827	98.465	97.435	100.18	98.352	94.041	93.721	99.558	96.197	102	92.626	100.83	98.175	99.883	98.346	98.268	104.34	100.01	99.414	97.205	96.428	96.786	94.416	100.92	98.888	94.413	96.709	98.876	100.72	94.776	94.64	95.665	93.79	98.265	96.267	97.901	98.719	94.908	99.369	96.554	100.94	94.402	96.601	102.77	99.411	101.18	97.146
108.98	108.82	106.94	108.34	108.11	109.26	110.79	107.88	109.36	106.12	108.35	109.38	110.67	110.14	111.39	105.74	103.67	111.88	104.44	112.58	108.02	109.67	108.61	109.01	104.71	104.25	109.35	109.15	112.08	106.63	109.73	108.77	111.88	111.28	110.39	102.33	107.33	109.02	109.8	110.11	107.13	109.71	110.34	110.19	108.53	109.53	105.02	108.54	106.44	107.47
107.31	109.54	109.1	108.16	109.78	113.67	109.2	107.99	108.44	107.36	109.35	107.75	108.2	111.09	106.16	102.72	102.44	106.43	101.07	107.23	108.59	111.45	110.46	107.34	106.46	104.47	106.45	110.27	106.15	105.92	105.56	103.18	106.05	109.98	111.49	112.81	102.6	104.24	108.64	111.46	109.26	109.86	111.67	106.75	109.47	106.28	108.19	104.63	109.9	108.7
108.04	108.23	106.1	109.21	110.07	106.65	105.25	104.88	105.48	104.36	108.53	105.07	102.57	103	102.51	108.83	102.42	106.18	107.71	104.61	105.92	104.86	108.35	107.93	107.65	108.18	107.97	103.93	104.12	105.22	107.96	112.54	103.3	109.72	106.89	104.83	106.42	109.66	108.47	108.53	108.19	103.14	106.85	108.58	105.16	105.97	101.49	107.5	108.88	106.31
107.59	107.99	106.68	105.79	105.35	103.89	104.97	101.2	110.23	110.08	102.91	108.35	106.87	105.15	105.57	110.18	107.49	106.32	108.97	109.92	105.58	110.09	106.01	106.49	106.43	105.39	108.34	108.29	107.63	109.92	107.97	107.71	104.92	104.9	106.54	105.43	107.81	102.12	98.229	106.82	104.89	105.76	101.07	105.9	105.74	99.831	105.99	104.54	106.16	105.23
105.4	112.96	104.7	104.3	108.71	102.56	109.65	105.92	106.44	103.85	104.44	110.41	108.78	105.91	107.55	105.51	106.78	104.46	101.78	107.29	104.7	107.42	107.72	101.58	104.54	100.91	105.65	105	105.32	107.32	103.37	100.81	104.27	107.42	107.97	108.24	107.57	106.14	104.78	108.75	109.34	104.21	104.16	104.36	102.5	107.04	103.2	106.55	103.34	110.69
100.86	107.3	106.1	107.22	108.24	106.04	108.94	107.13	108.99	104.61	100.99	102.21	105.81	103.46	107.33	105.75	107.39	103.8	103.46	108.55	102.53	109.84	103.38	109.85	102.99	105.82	99.817	106.18	107.99	105.88	104.2	106.3	102.97	107.11	104.32	106.16	107.05	104.47	107.03	105.37	101.98	110.01	105.67	105	108.38	103.43	109.19	106.43	104.83	106.59
108.33	105.68	102.54	101.62	106.18	105.24	106.23	107.17	107.64	109.15	109.92	104.61	107.85	108.24	108.85	105.9	105.55	110.91	109.47	108.26	106.54	106.19	111.16	107.2	108.89	107.78	106.82	107.13	107.26	109.09	109.27	106.98	110.34	107.21	108.98	111.23	105.13	107.99	104.04	108.28	106.87	108.36	111.28	109.07	107.93	110.8	106.33	106.2	105.15	108.86
102.2	100.78	98.829	95.047	103.57	101.34	100.91	99.461	97.961	102.03	100.97	101.98	102.32	100.53	99.174	103.53	97.311	104.23	99.475	102.32	100.06	103.89	100.45	99.04	100.37	99.352	101.61	100.05	100.06	100.21	100.85	100.01	98.293	101.16	100.16	104.72	97.769	102.65	104.76	104.18	101.99	102	99.875	101.59	100.23	101.33	97.321	100.04	103.15	95.088
102.19	112.01	104.53	111.7	102.89	102.06	107.6	106.56	107.93	108.54	105.7	106.13	106.59	105.18	106.19	101.43	104.82	104.13	100.71	106.49	104.54	104.9	105.69	103.97	104.43	108.48	106.97	103.96	105.43	105.75	106.97	106.88	107.25	109.42	105.88	104.83	106.73	105.62	107.03	109.32	111.03	105	104.06	109.49	107.03	103.83	105.04	102.57	111.46	100.07
98.154	98.994	104.02	100.07	101.6	101.79	101.9	100.06	101.41	98.523	101.66	103.47	99.786	104.49	102.7	104.96	103.08	105.52	101.83	99.362	101.08	104.7	102.43	103.74	102.73	100	97.915	98.514	99.026	99.102	99.499	100.09	98.917	101.74	101.52	102.64	101.93	97.464	104.38	102.53	97.894	100.36	97.861	106.61	101.96	100	103.34	100.98	98.952	97.726
107.88	104.2	107.55	105.83	105.93	105.98	104.29	104.66	105.85	105.43	106.14	109.72	109.56	104.47	101.33	106.56	109.06	108.92	99.214	108.65	105.35	106.41	103.85	102.97	106.83	106.38	104.83	103.43	112.03	105.37	102.97	102.77	102.65	106.86	103.27	99.764	104.18	102.69	107.48	108.14	112.75	110.46	104.59	103.21	107.05	105.32	105.94	102.8	106.78	106.54
97.091	94.733	99.073	98.598	100.16	95.003	98.259	99.949	99.306	91.363	103.31	96.576	97.792	96.965	99.527	99.966	95.622	99.753	99.114	96.573	98.781	101.12	104.29	97.366	97.487	99.139	97.036	101.31	94.492	98.311	95.368	101.3	100.3	98.123	97.694	99.826	100.06	97.068	98.68	97.878	95.79	99.026	99.683	94.035	100.33	99.297	96.991	99.681	97.425	101.43
105.94	103.03	109.25	102.43	103.68	111.95	111.04	112.91	104.26	106.88	109.29	105.21	109.08	105.1	103.61	108.14	105.08	108.02	104.29	109.34	105.52	101.59	103.78	103.74	108.37	106.77	106.55	101.3	107.8	103.67	111.18	103.25	105.12	104.19	103.57	106.03	103.67	106.28	104.74	103.07	106.29	106.71	109.13	103.96	103.84	104.61	106.33	105.72	107.12	102.59
109.63	107.99	108.48	108.98	113.39	111.19	107.64	110.26	115.17	107.19	109.41	112.35	110.36	109.54	111.19	107.11	113.41	107.09	110.19	110.53	110.72	112.89	106.18	111.33	111.65	112.4	111.23	113.92	114.08	106.82	110.81	113.2	107.97	111.46	110.48	110.23	111.17	110.09	111.1	111.89	112.67	110.92	109.97	112.86	108.23	111.18	108.97	111.18	108.64	109.79
107.58	105.32	109.26	107.25	104.47	108.24	104.82	104.17	105.99	105.91	107.03	108.37	107.78	107.97	101.96	103.83	105.26	105.88	103.1	107.87	109.81	104.41	107.04	107.35	105.18	104.28	110.25	106.81	106.24	102.77	103.55	107.78	101.89	101.64	108.56	102.41	103.55	104.1	102.22	106	105.54	104.37	105.12	109.05	104.18	106.89	103.63	106.94	104.71	105.14
105.49	109.22	106.87	107.33	102.7	107.69	111.08	109.24	104.03	105.75	107.78	108.04	108.28	109.89	105.55	108.38	100.73	107.65	108.81	108.99	104.22	104.88	107.31	104.1	106.9	105.07	107.69	107.5	106.59	106.87	105.06	103.41	103.36	105.64	106.85	108.81	108.92	106.22	111.35	110.17	102.13	103.05	108.33	108.07	106.22	105.53	104.14	107.59	104.39	105.1
97.78	99.913	96.876	95.661	95.908	95.328	97.143	97.742	96.659	99.037	99.445	95.635	94.798	97.322	96.932	96.575	98.568	100.08	98.398	100.62	99.705	97.982	96.415	97.654	98.642	99.216	95.405	100.07	95.869	99.889	97.355	101.9	98.937	96.998	97.82	100.02	95.154	97.427	96.792	95.059	95.966	96.568	96.535	98.624	97.155	99.122	99.85	97.272	96.13	95.856
109.71	109.89	109.74	106.89	105.85	106.66	112.7	109.89	108.97	109.38	108.79	109.08	105.91	105.94	109.44	107.92	108.29	108.65	111.17	109.43	106.92	104.65	109.01	107.05	107.34	107.61	108.27	106.98	106.54	105.58	107.83	112.58	110.47	107.94	110.93	106.25	106.48	110.43	104.04	109.38	108.06	108.25	108.32	106.89	111.67	108.55	110.1	108.79	106.55	105.91
108.85	110.33	114.58	106.72	108.04	106.04	108.2	111.11	114.21	108.85	108.2	112.39	106.67	107.88	111.21	108.6	108.84	107.97	107.65	112.7	112.06	103.91	105.14	106.18	105.11	112.47	107.24	109.1	108.61	106.65	107.27	108.87	106.3	109.18	111.47	107.9	110.48	109.41	108.25	112.48	104.88	102.04	109.71	107.09	106.95	105.37	109.51	108.54	106.17	109.48
101.56	100.52	104.44	97.889	101.45	98.69	99.578	98.997	102.96	94.711	102.45	96.717	101.42	98.945	103.07	103.68	104.79	101.56	99.231	104.04	100.13	104.73	99.011	97.283	100.83	95.595	99.783	101.09	101.05	99.534	101.82	100.77	97.691	100.88	93.788	100.51	102.14	102	103.53	99.42	100.87	97.703	100.19	101.89	100.4	99.521	99.442	100.45	98.566	101.11
113.5	112.38	112.31	107.17	107.17	108.7	110.81	108.86	109.95	108.57	110.34	107.68	108.52	112.3	107.47	108.09	113.31	107.54	112.97	112.49	112.35	106.19	110.43	110.98	109.73	110.87	110.11	108.8	110.06	107.76	108.53	111.58	112.22	112.1	108.49	110.53	111.58	116.5	106.46	111.56	110.01	107.25	114.28	109	109.48	111.44	108.5	113	110.52	111.18
100.72	97.437	97.261	92.775	101.99	97.067	96.033	102.75	103.32	96.934	96.874	95.782	99.453	99.609	98.59	98.619	101.76	103.22	100.6	96.453	95.647	99.204	93.909	96.811	98.318	97.405	98.033	102.59	99.316	93.747	100.28	96.571	97.962	97.911	94.41	96.203	99.802	98.783	95.762	96.134	93.895	100.58	100.61	95.448	97.438	100.91	97.63	104.1	98.673	95.856
113.9	110.26	107.52	109.28	103.65	109.59	112.26	106.41	107.58	107.8	108.38	108.26	103.98	111.52	109.41	111.73	108.68	112	107.63	110.74	106.33	104.45	106.3	108.9	108.73	110.38	109.45	106.8	111.1	102.8	105.46	107.45	100.51	104.96	106.98	109.26	111	105.85	110.45	111.85	106.53	105.34	110.85	107.63	111.81	104.16	106.03	109.9	105.73	105.36
97.832	97.117	99.387	93.79	100.58	93.427	97.093	104.49	99.603	99.321	97.587	97.045	102.47	101.33	97.342	97.659	93.798	96.498	100.81	100.86	97.739	93.563	97.162	95.242	99.581	100.05	97.152	98.365	103.85	98.101	95.399	99.246	96.917	95.747	93.699	98.841	97.035	102.14	103.53	95.238	99.498	100.72	96.002	102.36	101.12	101.38	96.598	98.854	97.131	100.08
110.27	106.23	109.82	106	108.39	111.28	112.87	107.64	110.95	110.82	108.21	109.75	106.67	107.69	109.82	109.95	103.78	106.24	106.86	104.24	107.27	110.39	106.86	110.75	104.07	110.05	108.43	112.41	105.87	109.84	111.85	108.05	111.01	111.25	107.35	106.87	108.96	114.35	109.99	107.81	111.55	104.47	107.83	108.79	106.23	111.92	104.16	109.84	109.03	108.23
105.6	109.24	105.62	110.88	104.94	101.19	105.25	108.22	111.88	108.47	108.99	108.97	103.91	102.97	107.1	110.03	105.6	106.93	106.58	105.24	104.95	106.29	107.9	106.54	103.63	107.92	109.42	107.17	110.53	106.14	101.04	110.23	107.13	106.95	107.6	108.21	107.08	107.52	104.48	109.03	102.21	103.99	107.73	107.16	109.33	107.98	107.71	106.32	106.45	107.01
109.57	107.76	104.38	105.07	101.3	108.5	104.43	101.77	106.15	109.04	104.08	103.94	102.41	105.17	108.07	101.1	102.37	106.56	106.77	107.23	108.66	105.77	101.26	104.56	104.9	103.16	99.828	101.01	102.21	104.99	103.08	103.06	108.72	108.61	109.51	102.66	104.64	103.34	101.37	106.35	107.82	102.67	104.17	103.44	107.32	108.13	101.79	106.31	105.82	108.95
100.13	102.09	102.26	98.312	101.83	101.91	101.14	104.62	97.944	105.29	98.715	99.508	97.797	100.2	98.848	97.514	95.486	99.372	97.561	96.045	103.31	104.04	105.35	101.56	103.41	97.885	97.291	100.37	100.09	98.628	99.018	97.471	99.691	104.58	100.71	98.129	98.599	98.369	106.05	105.04	97.337	97.607	105.02	105.93	100.24	98.929	100.22	101.91	101.36	106.16
104.76	111.95	108.54	106.48	111.19	102.96	107.64	102.02	101.58	106.53	105.61	107.74	111.03	108.96	105.68	103.94	107.38	106.8	109.45	108.98	108.68	106.39	105.83	105.37	100.93	105.83	106.65	105.48	98.181	107.28	105.24	105.39	108.38	109.54	106.79	107.26	102.35	107.49	106.2	104.09	107.48	103.17	105.15	108.9	106.61	106.5	105.46	107.31	106.93	111.8
108.6	105.84	109.65	107.81	109.23	102.78	111.16	112.51	106.59	109.41	111.09	105.81	110.44	110.22	111.21	107.37	105.27	104.2	106.93	110.13	111.42	107.86	109.52	105.71	108.95	111.59	111.52	106	106.14	110.48	109.51	111.54	110.92	111.5	109.8	111.96	112.68	107.48	105.81	106.77	109.72	108.01	106.12	107.28	106.56	107.39	109.21	109.36	109.05	111.21
107.18	106.81	106.1	99.03	101.88	106.29	106.67	101.62	105	104.77	100.89	104.72	104.16	108.16	109.26	103.74	107.18	110.38	108.66	105	101.52	105.99	102.76	102.45	106.35	104.81	104.62	106.9	109.25	106.83	103.37	108.79	108.24	105.31	104.78	108.57	105.75	106.18	104.16	106.17	101.65	111.59	106.27	107.78	105.35	106.65	106.42	107.71	107.56	102.91
97	102.82	106.03	100.17	105.9	95.993	99.111	100.31	101.24	98.136	99.936	99.967	100.22	99.819	100.36	95.852	105.42	98.575	100.4	103.57	100.48	102.28	101.03	100.26	98.019	102.71	100.37	104.62	98.946	101.21	102.85	104.47	98.817	97.259	99.703	99.21	103.59	100.9	98.409	99.414	100.32	100.23	101.87	98.151	97.788	99.421	98.109	99.33	98.04	100.71
105.23	100.68	100.91	111.17	104.99	105.39	106.31	106.4	105.59	104.86	108.71	104.48	102.18	106.17	106.78	105.66	104.53	105.78	109.09	108.97	107.82	104.11	109.47	103.05	103.94	107.24	103.3	104.54	108.07	102.45	108.9	101.36	102.1	108.07	103.39	109.94	108.63	105.18	107.34	104.27	106.44	104.16	104.61	105.55	105.27	102.29	108.95	106.72	108.99	105.62
109.93	108	107.14	109.12	107.77	112.79	110.02	105.78	107.56	106.42	109.8	111.19	108.63	109.43	107.29	111.93	111.14	111.04	107.52	108.38	108.03	109.12	110.54	106.37	107.83	113.11	107.01	107.66	104.8	109.26	106.64	106.77	109.98	109.62	104.72	107.89	109.07	102.78	106.46	110.61	108.76	105.99	103.34	105.84	111.67	114.9	110.71	108.6	108.46	110
108.15	105.75	106.39	103.55	108.25	104.68	104.13	108.26	101.51	105.52	106.39	102.71	107.37	105.77	104.1	104.64	106.72	103.9	106.05	104.94	103.06	104.89	104.77	104.54	101.88	108.92	106.45	105.78	101.76	109.37	106.96	108.68	103.27	106.24	108.95	103.03	106.28	107.03	107.04	103.48	103.76	103.3	106.78	109.48	105.24	108.79	105.63	104.81	104.09	106.61
110.5	112.14	111.36	113.7	115.12	109.56	111.9	108.69	117.76	111.91	105.76	109.55	109.73	104.48	113.15	110.14	111.31	109.75	111.68	107.51	109.21	107.68	110.75	111.65	114.03	109.03	115.82	105.06	107.25	109.97	112.76	106.84	106.07	114.77	115.2	107.71	105.86	116.04	107.07	112.62	111.54	103.93	115.36	113.32	111.28	111.3	115	112.51	108.06	109.99
103.82	100.85	100.75	99.711	98.618	97.543	95.728	102.68	103.61	100.3	101.76	103.48	94.47	100.24	98.731	98.072	103.45	104.03	103.14	101.93	101.17	102.85	100.1	101.75	100.99	101.63	102.24	99.123	104.2	101.82	98.575	98.363	103.58	102.65	98.452	102.96	99.371	100.26	101.25	102.26	100.61	102.31	102.36	100.24	100.9	100.59	99.492	100.58	101.99	99.049
103.91	105.97	106.63	110.17	108.29	109.38	107.75	106.6	108.17	107.38	111.1	101.82	103.17	106.48	106.24	109.44	105.63	105.45	109.77	110.12	111	105.12	107.34	101.39	107.56	106.9	107.37	106.25	103.6	103.01	107.32	109.07	107.06	107.05	109.25	106.04	106.65	110.35	108.69	103.34	109.69	104.2	104.21	104.32	104.76	108.26	105.6	105.29	108.45	107.9
111.26	107.81	102.23	104.94	107.3	109.08	104.26	101.92	104.56	102.45	103.39	107.64	109.87	103.24	106.91	103.8	108.96	109.6	103.73	100.74	100.81	101.4	105.51	107.65	104.34	106.93	107.21	107.82	101.82	106.86	107.78	109.98	104.78	102.74	104.14	100.73	103.73	104.72	110.84	105.57	107.39	105.72	104.91	102.06	105.96	107.17	102.08	105.97	110.63	108.61
107.03	108.12	106.52	105.36	108.19	105.17	103.71	106	109.42	109.07	111.02	105.71	107.52	109.39	107.82	108.35	107.18	107.06	108.48	106.37	114.27	106.86	112.25	109.84	107.81	109.74	108.04	109.09	110.5	108.13	105.96	109.1	108.01	109.41	103.69	105.91	105.41	104.69	113.97	108.26	108.34	112.18	112.95	109.26	110.02	106.11	110.59	109.89	108.17	106.46
116.24	107.81	109.61	109.39	104.33	107.88	107.96	107.94	105.28	112.79	109.72	118.6	107.06	108.53	113.62	109.06	111.61	103.17	106.8	110.76	115.32	106.82	105.42	107	108.09	111.47	107.86	111.65	113.84	110.02	106.33	113.79	105.13	112.89	111.09	105.91	109.19	111.12	110.28	108.27	106.01	110.22	107.94	107.3	107.19	107.69	109.36	110.32	109.66	109.29
107.81	106.9	104.79	107.26	104.62	104.81	105.25	109.56	103.12	105.42	101.91	102.96	106.95	104.95	106.48	106.38	109.9	109.27	103.25	106.74	104.64	106.94	103.84	103.39	103.59	106.48	102.48	107.27	108.76	103.78	103.9	102.56	107.28	106.55	109.13	105.68	105.39	106.75	106.22	102.03	104.42	109.75	108.89	108.48	105.51	104.96	106.33	107.43	108.32	106.34
106.73	111.61	109.03	108.47	108.18	111.94	110.29	105.72	109.38	105.59	109.06	109.28	108.73	104.9	108.07	109.29	108.86	102.25	110.75	105.02	106.96	110.04	106.57	110.51	102.62	109.29	105.73	107.62	105.18	105.5	104.77	107.05	111.13	107.56	108.88	110.11	108.01	104.49	106.6	107.77	106.29	112.39	110.5	108.56	111.42	109.46	107.98	106.45	109.01	108.24
109.54	109.89	107.7	107.07	106.75	106.4	111.51	113.16	111.72	110.08	111.08	110.09	108.11	107.57	106.24	106.45	108	107.97	106.41	106.46	105.49	111.44	107.4	106.95	102.48	110.73	109.68	108.11	103.82	108.85	107.97	112.61	109.33	108.19	109.49	108.85	110.66	108.3	110.37	108.39	106.32	111.06	103.37	109.21	106.94	111.76	107.06	111	110.5	106.01
99.786	90.335	97.309	96.079	96.116	95.266	102.75	98.6	97.334	100.47	97.817	99.119	98.604	99.828	95.399	97.022	100.6	94.844	96.946	96.306	103.04	97.426	100.41	100.2	101.7	95.851	99.651	101.26	99.404	99.793	98.535	97.359	100.85	98.02	98.677	98.054	99.864	97.171	95.9	101.62	98.541	102	100.17	98.589	94.725	105.75	99.881	96.99	102.01	97.919
106.87	105.3	110.03	108.24	106.02	106.62	107.35	107.9	108.74	108.73	114	106.82	105.29	106.75	110.76	112.92	113.04	107.52	108.36	108.08	111.21	104.83	108.3	104.89	110.22	108.48	105.8	106.9	108.81	111.9	109.06	107.99	106.69	108.25	108.43	108.14	106.08	113.7	105.68	108.67	107.26	104.14	103.64	105.56	103.28	112.92	114.13	104.22	108.48	113.57
109.38	110.16	106.59	106.44	107.49	113.24	108.41	106.93	105.2	112.19	107.24	109.46	107.97	109.82	105.54	110	109.26	108.41	102.66	108.83	112.77	111.3	108.68	104.01	109.38	113.31	107.78	109.31	108.22	111.47	108.73	106.04	108.73	111.9	105.36	108.03	110.44	108.6	113.24	108.16	109.64	109.19	105.92	111.91	109.43	106.8	105.12	111.74	105.94	106.22
106.85	109.28	107.77	106.48	105.58	104.84	105.43	109.07	107.96	113.19	109.54	107.41	110.86	108.06	108.97	106.16	107.35	107.76	108.26	105.06	105.8	111.09	106.95	106.58	105.35	105.54	109.72	104.58	110.11	105.5	107.88	109.45	109.99	107.56	112.76	112.34	107.18	103.72	110.64	106.16	104.63	103.66	108.26	107.19	109.41	106.28	109.29	108.26	108.85	108.79
99.909	94.063	98.634	96.077	96.661	99.922	97.83	93.177	99.33	97.159	93.962	98.065	101.58	97.734	95.852	103.06	94.488	95.54	97.713	92.594	96.381	100.42	96.335	96.459	101.72	93.559	97.851	101.88	99.391	97.263	97.817	93.328	98.168	94.816	95.729	96.315	100.92	99.988	96.754	98.269	98.681	100.55	97.72	97.906	96.149	99.431	97.323	96.665	98.301	95.968
111.33	105.49	112.71	106.83	107.78	107.71	106	110.1	108.95	114.34	108.2	110.92	107.31	108.38	108.24	104.64	105.77	109.85	110.55	108.7	110.69	107.93	108.02	110.26	107.25	107.35	105.45	110.21	108.24	109.49	109.57	108.25	108.44	109.75	109.58	105.01	108.31	106.21	107.69	108.57	108.61	105.67	105.79	107.22	112.42	108.76	106.96	107.93	110.02	111.23
106.5	106.63	106.1	108.92	110.58	101.32	104.67	108.96	105.71	105.86	106.67	108.26	111.52	107.96	106.68	105.72	106.25	113.48	103.42	110.81	109.85	107.17	108.37	108.38	110.58	106.74	109.65	108.66	112.61	105.75	110.69	110.81	110.4	113.18	109.07	107.31	107.02	105.12	108.22	113.63	110.9	109.78	107.42	106.49	110.93	112.7	104.72	107.87	110.39	107.87
105.8	111.3	110.56	108.21	111.5	112	106.6	111.45	107.56	111.39	110.68	106.87	104.2	110.15	108.75	109.48	110.41	112.75	106.5	108.75	107.07	110.47	109.36	105.72	106.55	110.15	108.47	110.55	110.28	105.68	110.52	110.23	105.37	108.47	103.63	112.7	104.24	107.51	108.15	106.18	107.76	108.21	106.56	107.08	109.48	110.83	103.62	111.18	109.14	107.25
99.617	104	98.2	96.966	99.355	103.11	98.668	98.758	100.53	99.823	103.11	99.624	102.12	101.35	103.06	104.37	96.761	101.53	106.23	99.74	99.942	101.41	100.58	103.47	97.519	100.99	101.26	96.982	99.502	100.52	102.8	103.12	94.734	102.61	104.48	100.03	98.414	102.88	103.83	102.63	98.862	101.97	98.456	101.87	102.66	99.263	102.91	102.26	97.121	99.141
95.304	98.85	100.11	95.32	101.59	97.866	97.504	96.016	97.1	97.301	96.605	95.237	96.562	96.739	96.505	97.22	99.217	97.928	101.45	95.16	100.82	94.472	99.104	96.121	95.342	95.399	94.652	100.99	99.546	96.751	101.63	98.685	101.15	97.583	99.901	92.396	99.722	102.08	94.78	101.24	97.354	97.857	96.818	97.246	97.415	102.27	97.836	94.595	96.042	99.267
106.15	106.38	106.66	105.16	100.7	106.7	100.77	105.7	104.31	105.25	101.86	102.2	108.13	106.68	107.82	101.94	99.865	106.36	104.7	104.81	106.66	107.21	101.89	105.18	105.14	105.34	104.98	109.66	106.01	106.84	106.62	103.63	103.44	111.07	103.58	105.45	100.26	101.94	105.43	105.31	106.44	101.19	108.91	105.68	104.55	107.17	105.47	110.23	103.64	104.96
105.2	106.97	107.55	104.12	101.8	107.61	103.94	109.78	103.45	105.99	105.72	102.4	106.02	104.76	108.16	104.06	105.12	103.2	108.51	107.83	107.77	110.37	103.57	104.49	107.32	106.41	101.94	103.97	107.05	106.4	107.55	105.46	103.55	109.57	104.13	102.5	105.06	104.8	105.81	107.98	102.44	101.16	103.84	101.14	103.59	101.39	109.64	107.03	108.13	107.13
108.88	110.7	112.65	108.97	108.49	109.96	114.98	107.86	103.74	105.72	102.76	106.71	102.92	105.53	102.81	109.61	108.35	106.25	108.94	107.86	108.58	109.95	111.01	111.6	105.88	105.28	104.59	109.36	110	106.3	108.67	109.28	108.3	108.96	105.77	107.29	106.72	101.08	108.49	101.91	109.2	105.76	110.4	108.79	107.97	102.83	103	109.38	105.41	104.86
99.307	99.447	96.118	97.893	98.735	100.63	98.337	99.392	100.2	96.313	98.382	99.44	96.484	99.449	98.732	95.753	95.695	101.61	97.885	100.02	100.39	104.78	97.049	95.773	99.416	97.071	97.13	101.05	95.252	96.165	94.976	96.421	97.127	93.69	98.687	101.08	95.88	99.715	101.58	99.958	99.969	95.01	95.354	97.467	101.28	97.436	94.066	91.218	97.637	97.687
99.685	99.87	98.312	97.688	99.52	98.028	98.865	103	99.67	95.593	97.617	99.415	100.07	97.387	102.28	99.295	98.833	101.63	98.813	102.99	96.446	99.068	102.05	95.729	103.92	97.39	98.762	98.746	100.3	98.664	98.545	99.358	97.917	93.971	100.02	99.706	98.012	100.95	95.423	100.06	97.45	101.3	99.202	97.747	98.113	99.392	102.98	96.478	98.123	98.82
108.41	106.67	106.78	108.47	111.91	113.52	103.99	108.95	110.23	108.26	104.28	106.34	106.43	104.14	104.67	106.83	105.53	107.62	104.69	105.09	104.66	114.65	110.17	106.41	109.35	106.87	106.99	109.94	106.89	108.72	109.4	109.35	107.13	110.21	107.46	111.6	105.83	106.6	104.14	108.17	107.15	106.42	105.27	107.98	105.6	106.82	110.05	111.12	109.32	106.75
109.12	108.86	111.01	107.03	111.4	110.52	110.73	108.74	112.58	105.83	108.07	105.61	110.59	112.97	106.33	112.83	111.7	110	104.82	102.46	103.68	108.08	105.07	106.63	110.83	105.71	108.6	109.67	110.9	109.23	109.46	105.65	112.76	106.42	108.07	106.91	107.53	112.27	107.03	110.73	106.32	106.02	108.04	103.89	105.98	112.46	107.28	109.55	107.11	105.45
102.1	113.01	110.01	109.2	103.77	109.79	104.72	105.88	103.75	108.47	101.53	109.26	104.79	103.48	107.11	109.24	109.52	103.07	104.78	109.36	105.36	108.48	106.91	106.89	104.87	106.27	104.84	105.03	103.89	105.09	105.33	101.2	110.35	107.53	104.7	109.14	104.7	109.71	106.34	104.49	110.75	105.23	103.79	102.91	107.16	105.35	109.4	105.73	107.62	103.71
107.73	107.58	106.43	105.44	103.2	106.36	111.63	106.67	104.61	104.72	103.84	102.97	104.29	105.68	108.37	103.95	106.45	106	108.34	108.85	108.59	104.78	111.24	108.06	105.91	107.34	106.61	104.61	105.23	104.18	105.57	108.74	100.6	106.99	102.49	107.1	107.92	105	104.35	103.81	107.19	105.28	105.01	107.01	104.47	102.68	103.49	109.39	106.69	105.49
108.95	107.76	103.85	111.91	107.28	105.54	103.55	108.53	113.23	106.69	108.68	110.87	109.23	106.16	111.26	107.26	109.46	110.14	102.74	103.53	109.91	107.66	102.24	108.18	101.25	108.79	107.67	105.92	105.09	102.66	107.12	108.8	105.16	113.57	102.66	107.66	109.43	108.94	107.26	106.08	110.3	105.3	107.63	106.1	107.83	106.37	107.9	110.73	110.84	115.58
95.971	102.97	98.926	102.34	102.7	99.91	101.01	100.81	104.65	102.63	101.34	96.713	99.458	102.62	104.01	99.959	105.23	97.809	101.17	98.055	101.51	100.2	102.64	105.18	97.336	101.24	99.082	105.58	94.663	101.28	99.58	94.996	96.642	101.55	104.6	98.666	102.16	99.003	98.551	100.64	100.02	95.743	100.11	103.17	101.07	95.284	100.2	101.06	104.83	103.18
92.02	99.917	96.968	95.285	96.83	99.184	100.06	95.694	97.282	94.727	100.75	96.152	97.811	95.147	99.512	98.507	96.156	96.848	95.203	94.842	99.29	99.559	94.959	97.106	101.9	100.42	97.482	98.295	96.881	93.217	97.265	95.788	95.525	95.811	99.26	92.848	99.559	99.161	93.925	94.099	98.529	96.411	96.119	98.758	96.661	100.8	95.749	98.64	102.47	99.463
103.46	103.28	98.782	101.24	100.45	100.03	102.1	100.2	96.374	96.508	99.806	102.81	96.216	100.63	97.062	100.85	95.795	102.55	99.562	102.06	102.51	100.23	103.44	97.004	94.774	100.29	102.8	104.28	103.46	102.09	99.443	102.86	99.984	97.374	97.735	105.38	96.229	102.07	97.892	100.91	98.1	93.042	102.36	97.441	99.77	101.33	98.876	104.6	100.75	101.08
108	109.14	105.46	104.48	107.87	105.73	106.52	107.25	106.78	104.66	105.81	106.14	101.68	108.5	107.13	105.2	104.16	103.6	104.79	108.09	106.04	105.88	106.98	106.35	104.18	106.92	104.95	106.77	108.92	107.18	102.13	104.09	108.83	107.24	105.76	103.58	104.33	104.33	107.92	103.96	105.85	105.79	104.11	102.29	107.82	104.34	102.73	106.7	102.39	106.28
100.03	95.461	97.922	95.865	95.265	99.089	102.45	96.472	97.877	99.562	99.624	95.833	97.166	97.748	99.06	99.206	98.428	98.284	100.5	96.357	91.671	96.901	97.993	97.838	100.2	98.892	98.172	101.52	98.591	95.518	96.446	97.317	99.588	98.208	97.607	97.766	97.317	94.719	101.48	98.92	97.702	97.198	100.02	99.799	98.21	98.466	98.381	98.974	101.77	100.81
107.97	107.55	109.84	113.52	106.03	105.47	112.38	110.63	109.01	103.53	108.21	107.93	108.09	110.42	111.14	108.7	108.07	106.6	108.23	104.24	100.59	107.38	104.36	109.35	107.71	106.49	107.65	109.19	111.02	109.3	101.04	110.81	112.45	106.26	110.09	104.76	111.32	104.81	106.71	104.8	106.89	105.28	108.59	106.16	109.09	106.18	107.84	108.35	110.73	105.65
110.64	109.44	110.95	113.31	106.07	109.91	111.86	111.25	109.4	108.63	110.09	110.26	109.65	110.52	111.65	109.39	114.41	113.34	113.49	111.19	113.03	112.87	110.64	109.04	109.41	107.89	111.01	109.09	113.36	106.15	108.83	109.17	113.19	107.11	113.74	107.16	111.44	108.91	103.38	108.04	112.31	112.92	111.27	108.64	110.04	113.35	110.86	110.93	112.64	113.04
99.786	100.22	101.64	103.59	98.423	104.3	99.006	101.53	99.33	100.4	103.26	99.834	100.93	101.91	98.944	100.58	99.864	104.26	95.05	100	96.385	99.69	101.37	96.447	101.1	101.98	97.011	100.35	98.613	103.96	98.244	99.628	98.035	99.021	97.972	102.38	102.51	102.31	99.157	98.76	102.06	101.62	99.875	100.45	100.86	98.549	103.03	101.71	105.26	97.127
111.08	105.62	106.63	107.03	109.87	104.14	108.38	107.21	109.77	110.2	108.82	110.96	104.83	107.78	105.27	106.13	108.55	108.07	107.22	111.4	107.31	110.6	106.48	105.33	109.25	108.51	110.51	112.73	106.65	108.84	115.61	108.22	104	112.66	104.08	104.41	107.91	106.23	107.72	109.05	109.36	108.92	106.17	107.43	108.64	108.91	106.45	108.11	104.49	102.17
109.32	105.05	110.31	104.63	107.08	107.64	106.96	110.72	106.4	105.17	110.23	111.75	102.68	111.07	108.21	106.84	106.71	106.56	113.01	107.79	106.88	108.67	104.71	102.7	105.47	109.74	105.48	104.99	108.73	111.75	108.85	103.98	109.71	107.79	105.8	104.72	109.11	106.73	111.56	109.14	108.8	106.68	108.43	106.63	101.46	105.99	111.44	106.04	103.23	105.37
112.54	108.59	114.05	113.19	106.94	111.07	110.27	114.26	106.4	108.25	109.74	107.69	112.98	106.82	112.5	108.97	112.97	103.6	111.54	112.48	106.12	109.62	111.87	107.41	111.19	111.14	108.87	115.03	111.68	103.96	107.75	105.61	110.14	110.48	113	113.77	113.93	108.12	109.2	113.02	111.69	114.25	112.33	108.95	119.65	108.07	110.73	109.81	109.92	111.12
95.712	96.763	101.11	98.388	95.585	97.886	102.64	94.513	98.736	97.688	96.143	96.027	98.602	100.13	100.71	98.575	94.064	98.23	97.311	98.098	97.5	99.462	98.845	95.749	98.001	99.215	96.144	102.96	96.916	99.764	96.606	99.322	99.01	96.589	98.269	100.33	96.896	99.524	100.08	96.848	96.292	102.64	96.152	97.141	97.211	93.169	99.153	95.764	97.258	96.095
96.456	101.57	103.88	96.798	102.86	97.431	101.77	99.352	105.04	101.64	104.05	100.29	95.389	101.51	104.16	99.71	95.81	92.573	96.204	100.36	103.37	98.512	99.073	102.43	105.66	99.275	101.06	99.949	101.97	101.49	98.841	102.65	98.653	98.179	103.15	103.55	102.4	100.45	100.31	99.173	99.413	99.812	103.41	101.35	98.58	97.29	100.95	99.95	98.837	101.4
105.01	109.82	109.44	107.34	108.72	113.19	110.4	108.81	104.9	104.78	112.95	108.74	107.61	110.82	106.01	108.96	106.74	107.39	110.68	106.14	107.38	110.34	107.12	109.19	108.09	109.91	108.3	105.1	108.14	103.66	103.97	112.41	107.81	109.12	105.24	106.32	108.08	111.8	107.45	107.38	110.02	107.7	108.8	107.67	110.11	110.02	107.49	110.4	108.48	108.32
102.73	95.59	102.38	98.306	98.174	101.42	96.695	95.049	97.202	101.09	102.07	98.261	104.65	95.696	96.737	101.04	100.25	101.08	99.203	100.94	102.54	100.89	98.066	99.013	97.244	96.925	94.475	95.107	96.194	96.438	98.61	103.69	101.44	95.107	95.606	99.815	97.201	102.85	98.23	98.298	96.428	98.189	104.37	91.915	94.884	100.56	102.16	101.83	97.433	104.18
107.02	109.32	106.79	111.26	109.71	109.11	108.87	111.24	109.28	109.93	112.58	108.25	108.86	111.62	108.64	107.69	110.39	106.67	107.12	108.76	112.76	104.46	106.03	109.68	108.89	106.34	107.23	110.82	106.76	108.69	107.28	104.04	107.68	107.84	107.57	106.31	107.91	108.9	105.12	106.77	107.21	105.27	110.28	109.13	110.15	113.55	108.31	106.29	107.4	109.92
104.09	103.95	106.31	106.53	107.45	103.27	106.48	103.6	106.3	107.76	106.13	105.22	107.38	103.42	107.06	106.48	104.41	103.36	105.18	106.84	108.17	109.03	106.2	107.02	103.5	105.27	109.01	103.84	110.91	108.29	103.55	106.12	107.74	101.25	107.74	104.16	104.13	106.93	106.86	104.18	109.38	105.42	104.28	98.471	107.03	102.35	108.63	104.55	107.81	103.45
105.47	103.42	106.82	104.61	107.71	107.81	106.93	104.86	102.52	102.92	107.28	110.57	106.83	103.57	107.04	105.37	106.82	102.55	109.82	103.56	104.88	104.35	108.62	107.4	110.62	105.24	108.04	103	107.28	105.77	102.61	101.95	105.97	109.81	108.71	105.46	106.14	106.55	108.45	105.88	104.38	104.46	109.21	108.16	104.38	108.32	106.72	111.87	106.22	109.94
107.82	108.99	109.64	101.4	100.43	104.82	108.32	103.96	106.38	101.95	100.75	108.91	112.56	102.01	102.19	103.23	105.78	107.32	104.88	104.69	108.73	109.88	107.35	105.84	106.26	105.12	110.54	107.24	106.52	104.26	105.24	105.05	105.47	103.16	107.98	109.21	110.68	100.7	107.91	106.82	106.42	107.59	106.01	107.13	104.42	106.94	108.1	105.94	109.95	105.36
109.9	109.36	104.92	107.68	107.72	104.99	109.7	111.36	107.01	105.03	111.08	107.51	111.22	106.3	108.74	101.82	107.18	103.76	112.61	105.51	111.56	105.29	109.8	105.68	111.6	110.16	113.6	109.34	108.89	108.15	107.29	109.62	107.62	108.31	107.16	111.09	108.92	107.99	108.41	113.05	105.88	103.9	109.46	109.9	105.08	109.88	105.52	109.58	109	109.32
103.03	100.05	96.887	100.69	101.24	99.275	100.98	100.38	101.81	98.114	102.74	98.842	97.408	104.32	98.908	100.19	100.17	103.36	96.2	101.11	96.181	104.85	97.683	104.17	98.726	102	105.34	98.519	99.729	97.809	98.778	97.377	100.96	102.17	101.45	100.61	99.482	96.783	101.08	97.332	101.81	101.52	98.789	101.13	101.51	100.27	100.11	97.873	98.971	97.34
108.29	101.93	108.57	104.36	103.32	111.22	105.84	106.94	103.15	104.82	107.17	109.05	110.66	107.93	106.27	103.24	106.25	107.67	101.36	102.46	101.43	111.36	106.78	110.45	103.14	101.51	106.07	105.67	105.03	107.77	108.09	104.84	104.11	110.29	106.07	102.84	104.72	110.23	108.49	101.93	106.41	107.7	103.4	106.68	105.96	102.02	109.21	105.29	104.64	106.09
109.44	110.36	107.19	110.23	106.1	106.31	113.64	107.13	107.04	107.47	104.31	110.21	103.28	107.58	111.56	106.86	111.28	107.17	111.56	106.04	111.16	107.38	102.63	113.3	107.76	106.61	106.13	104.44	106.65	110.36	108.02	109.41	107.45	109.67	110.25	106.45	107.61	107.02	113.97	106.15	108.61	108.1	103.84	110.4	109.05	107.38	106.27	109.11	109.19	110.95
109.01	112.25	105.4	108.69	109.04	106.45	103.51	110.43	110.42	105.75	106.11	105.52	105.49	106.69	106.33	107.97	109.74	104.49	108.05	105.27	106.28	110.04	110.68	109.75	112.07	110.4	107.24	109.82	108.94	103.53	108.16	104.41	107.28	108.94	103.12	109.71	103.56	112.05	108.26	110.48	104.63	105.84	109.25	111.28	108.18	108.46	103.89	111.43	108.21	110.98
108.21	109.3	108.47	114.23	114.16	113.1	113.65	112.05	110.44	113.78	106.71	111.93	111.86	112.89	109.06	112.01	112.91	114.34	110.64	105.77	110.86	111.32	110.47	106.75	108.1	109.86	107.31	111.95	108.5	108.49	110.37	112.33	111.06	112.66	112.39	107.5	113.32	112.85	106.03	112.31	107.66	112.74	112.6	109.24	108.78	109.86	109.82	111.79	109.1	113.79
98.539	97.714	99.189	101.38	101.33	105.1	99.741	102.98	99.749	98.653	98.579	100.94	99.034	102.15	98.059	100.92	99.003	99.352	98.658	99.335	104.92	99.427	102.66	102.22	100.25	104.18	100.36	99.192	99.844	99.628	101.47	102.67	101.55	102.39	101.75	100.44	100.91	102.25	96.286	106.8	101.06	103.02	99.615	105.48	102.89	101.94	100.31	100.56	101.43	101.21
105.31	106.58	111.21	103.48	107.76	109.61	106.76	108.68	103.58	105.69	110.47	110.22	106.32	110.1	103.57	106.58	105.1	105.85	114.51	111.77	109.09	102.28	106.3	107.17	104.96	107.34	107.11	105.74	105.01	105.21	106.97	105.76	107.3	109.17	106.02	106.93	105.9	108.3	103.15	107.88	109.91	109.31	107.56	110.34	105.83	110.5	107.35	109.42	107.44	107.24
99.691	101.65	103.09	95.855	103.14	100.81	101.98	102.9	97.977	101.18	101.33	101.58	105.96	95.078	98.919	100.78	100.71	101.2	101.74	99.118	99.472	102.4	100.08	101.39	101.61	105.4	94.881	107.54	99.74	96.887	101.03	99.716	100.85	96.697	96.607	99.593	102.11	95.317	101.79	96.343	104.82	99.592	95.465	98.508	103.99	102.31	102.33	102.03	102.89	102.69
105.01	106.47	109.53	109.34	109.96	107.48	108.18	111.55	107.08	107.92	104.92	107.94	109.75	106.99	104.6	106.25	108.19	112.6	107.1	106.83	111.08	110.89	109.13	104.04	106.8	105.11	109.24	108.75	111.54	108.17	108.06	103.99	111.3	107.52	107.11	109.85	108.78	110.32	110.56	110.39	111.76	110.77	107.12	109.81	107.51	107.32	105.9	105.66	110.43	106.14
104.87	110.07	105.47	109.05	106.06	107.42	105.62	103.65	102.06	110.57	110.02	102.38	107.02	104.94	102.49	106.32	106.12	106.46	103.71	105.66	102.93	103.87	109.23	103.42	104.55	108.66	105.97	106.27	106.95	106.37	104.48	107.82	102.37	106.56	105.19	103.89	107	106.04	107.74	106.73	111.23	105.96	105.38	105.94	105.51	103.18	108.78	105.93	107.35	106.5
93.361	103.31	98.249	98.091	94.936	98.101	101.72	98.353	106.06	95.108	100.48	98.905	99.071	101.68	98.746	94.876	98.266	97.31	98.505	95.596	98.349	97.918	95.083	94.764	99.083	94.99	96.791	95.287	98.44	99.365	97.452	97.69	101.19	98.783	96.545	95.377	98.201	94.654	96.515	101	98.703	95.525	97.964	95.752	98.999	99.653	98.779	97.045	102.65	94.906
103.45	106.93	112.69	104.79	105.02	109.69	109.39	105.56	104.79	108.36	106.45	107.42	105.39	107.49	105.37	104.6	105.05	108.79	110.56	107.96	105.64	107.26	111.82	106	109.58	108.22	105.16	106.55	112.5	106.94	110.39	102.13	109.62	105.36	111.55	108.23	111.91	105.36	109.85	113.05	107.74	110	108.91	105.25	113.5	109.94	107.92	108.19	107.26	108.15
111.24	108.25	110.05	109.76	103.32	107.38	106.19	108.04	103.29	104.36	102.34	111.16	107.87	112.17	107.71	110.22	107.87	112.24	108.89	101.78	109.23	112.74	111.22	105.02	106.87	107.57	108.71	113.24	115.26	107.02	108.89	111.31	110.93	112.36	108.51	110.57	104	112.37	105.43	109.45	111.94	111.21	108.43	111.62	110.05	110.78	108.62	109.55	108.76	111.88
101.23	108.64	104.56	106.89	108.06	106.3	100.79	104.96	103.47	110.03	105.29	104.41	104.74	100.75	101.83	106.81	98.603	105.91	106.54	109.41	104.65	105.62	108.2	111.96	106.59	110.59	107.81	107.07	106.6	103.69	103.18	102.45	106.83	112.7	104.84	103.39	105.24	104.66	106.06	103.9	108.19	106.51	106.83	107.5	105.78	109.11	104.98	102.68	109.54	105.47
94.901	96.588	98.246	100.19	100.79	96.298	96.814	97.831	97.881	98.905	102	97.69	101.79	96.643	96.817	95.67	95.205	102.52	101.16	99.315	98.234	97.569	97.24	102.06	96.087	102.23	96.336	102.77	99.005	102.93	99.566	98.454	100.08	99.351	99.912	95.827	100.8	97.448	95.42	96.431	97.659	100.49	98.688	97.109	95.914	98.376	99.931	96.353	97.584	99.38
111.19	107.65	107.65	109.34	101.4	105.39	110.19	102.59	111.38	103.38	107.89	105.21	104.51	102.36	101.4	102.21	107.69	106.32	102.67	109.24	104.93	109.19	106.22	108.28	101.24	110.52	103.37	103.76	105.69	102.53	109.2	105.67	103.93	104	104.14	105.59	106.67	103.72	105.4	109.61	106.08	107	106.48	106.74	107.28	110.44	102.97	108.78	106.06	109.24
106.7	112.58	104.73	108.56	110.29	109.11	111.98	109.28	103.61	108.7	104.82	109.5	108	108.18	108.99	112.17	108.03	105.73	110.93	109.26	111.39	109.43	105.33	104.69	106.52	108.81	109.02	104.28	103.28	106.08	104.81	108.1	106.44	104.6	109.22	108.51	107.07	113.14	111.69	110.8	108.2	108.94	103.43	107.42	108.21	104.83	103.36	104.45	105.79	114.24
112.74	107.6	105.18	103.43	109.16	102.58	106.79	108.29	108.42	102.71	105.24	101.11	105.41	107.46	107.05	106.16	109.98	106.04	102.67	106.67	106.24	105.04	104.55	104.06	111.39	107.8	107.46	105.34	105.43	105.91	105.95	105.19	107.16	106.67	106.02	104.51	109.57	108.4	108.33	109.78	109.42	108.91	106.19	101.81	106.44	105.04	102.17	108.63	103.16	99.83
102.47	102.34	100.21	103.69	99.069	97.685	99.614	100.72	103.61	102.16	100.93	97.119	99.241	98.813	101.41	96.355	102.17	102.09	101.19	97.462	105.73	98.57	102.68	99.901	96.71	99.212	100.24	102.77	103.39	99.286	100.02	97.628	96.115	101.4	97.759	98.755	97.367	102.59	101.83	99.373	97.18	98.415	96.835	97.135	100.7	98.073	99.534	102.32	99.49	100.07
107.06	109.77	106.1	102.61	107.24	104.31	108.2	108.95	109.84	107.01	103.63	107.43	108.07	108.6	109.01	110.88	106.5	107.94	109.92	105.35	107.28	109.51	109.08	108.32	106.45	108.54	108.13	111.19	110.63	106.45	107.85	111.6	105.85	113.64	106.8	109.09	111.8	111.01	103.99	106.38	107.85	111.86	107.21	105.73	106.32	104.8	107.45	104.7	104.68	106.41
103.93	102.96	104.17	105.31	105.64	105.9	107.83	106.71	105.08	105.08	106.04	105.24	105.78	108.43	106.12	106.33	106.16	107.32	105.84	108.56	104.24	104.1	106.07	106.73	106.11	106.18	105.4	109.52	108.01	105.15	102.08	101.73	104	105.08	105.35	108.27	107	102.69	109.59	105.51	100.92	102.84	108.85	108.69	105.94	103.14	103.5	104.68	107.25	104.43
108	101.47	108.43	108.38	107.45	109.15	110.33	107.5	109.57	110.22	106.04	110.42	111.43	106.36	110.89	106.6	111.12	110.41	105.91	109.8	107.56	108.81	106.72	108.2	110.52	109.5	106.14	110.1	109.2	111.94	109.06	108.95	107.92	109.98	106.72	112.73	105.28	106.09	109.34	106.43	109.66	109.79	108.4	109.08	109.49	108.64	111.91	107.72	106.41	108.49
101.38	101.05	103.99	103.32	101.86	101.73	100.25	97.91	102.81	103.95	99.117	99.23	102.92	98.604	102.89	101.26	97.747	97.165	104.98	105.51	100.73	98.452	97.383	99.477	98.085	104.64	102.74	101.09	99.774	100.73	103.94	104.13	107.29	97.319	102.79	103.29	100.72	96.999	98.886	100.92	94.89	100.84	100.56	104.78	98.168	98.391	97.59	103.69	99.015	98.749
97.602	96.886	96.866	96.267	100.87	101.96	97.084	102.9	95.195	96.333	100.38	98.524	97.04	96.58	98.978	98.702	97.577	99.003	96.513	99.397	97.417	99.996	98.497	95.034	96.174	99.312	97.718	98.634	98.207	94.734	101.62	97.078	99.267	98.679	104.66	99.168	97.085	96.966	98.021	97.602	95.137	98.802	98.09	100.81	100.71	101.71	97.973	99.361	95.526	97.867
105.93	104.98	104.23	107.15	102.05	101.82	102.1	104.37	102.83	103.83	96.805	103.29	103.73	108.45	101.21	111.02	102.6	110.55	106.16	99.942	107.22	106.55	106	109.32	108.79	104.34	104.22	111.52	111.44	106.99	100.48	103.54	103.85	104.36	106.67	108.38	106.65	104.93	107.66	106	103.58	106.77	105.43	106.32	108.42	104.04	103.84	103.72	105.14	101.02
110.03	109.67	106.17	105.55	103.12	106.05	111.13	106.62	109.91	109.09	109.35	110.27	108.63	109.86	111.58	107.28	106.73	108.44	109.36	107.89	110.51	111.73	104.61	109.7	109.55	108.59	105.61	105.63	109.87	109.49	107.78	109.59	108.88	105.75	104.81	105.75	106.55	108.93	110.71	109.66	106.66	112.93	105.71	109.71	106.51	111.4	104.44	106.76	108.43	111.9
110.78	103.86	100.92	105.3	106.32	107.06	101.7	102.24	101.37	106.76	102.89	108.03	103.48	110.29	104.69	106.82	106.72	105.26	104.63	106.18	108.6	107.97	107.66	102.89	106.87	110.31	103.58	103.27	105.17	104.84	107.4	104.13	99.765	102.58	106.67	105.93	105.86	100.93	101.9	106.27	103.09	104.41	106.9	104.95	106.83	105.48	109.13	105.72	104.23	104.14
106.99	97.991	104.87	100.14	99.514	95.877	100.96	101.46	100.98	103.85	100.14	102.53	102.04	102.77	104.29	99.731	99.85	99.568	96.588	105.14	102.74	101.09	100.72	102.17	103.63	100.16	99.236	105.27	98.257	100.47	100.7	106.56	103.46	102	104.49	100.43	103.2	102.79	97.977	100.07	101.39	100.5	98.928	108.74	98.959	101	104.8	104.05	102.58	97.438
103.64	106.4	105.83	102.38	105.93	98.2	106.75	109.06	106.09	109.31	105.22	106.05	105.22	108.04	104.56	107.34	106.66	106.89	104.99	105.59	105.79	107.22	109.19	102.87	101.77	104.42	106.04	106.4	106.36	109.01	103.58	105.22	106.65	109.48	104.27	111.32	106.01	110.12	110.03	104.5	105.7	104.35	103.24	102.02	107.94	102.52	104.3	103.74	109.43	105.17
98.067	100.34	97.162	95.727	95.752	102.96	97.022	97.986	102.73	103.81	98.963	98.205	98.449	98.998	94.374	92.286	97.395	98.122	94.163	98.059	101.13	96.814	98.154	96.6	103.6	99.661	101.11	99.225	97.953	97.753	99.547	95.078	104.01	99.128	97.874	97.536	98.349	95.206	96.496	98.525	104.87	97.845	96.838	105.15	97.913	97.986	97.104	101.35	98.379	99.245
113.3	108.16	105.94	106.02	109.51	110.89	107.45	108.63	110.93	108.29	109.52	106.29	105.65	105.73	109.88	109.15	105.96	108.87	105.89	112.05	108.7	108.84	112.8	106.23	110.29	109.61	109.92	110.57	112.39	109.68	109.5	107.15	111.65	110.64	106.54	107.8	105.72	102.14	106.09	107.4	109.94	104.42	109.03	112.25	107.45	110.02	107.1	110.66	105.34	106.5
100.01	96.861	101.96	99.36	101.25	98.905	98.915	96.952	97.996	100.08	95.824	95.764	98.59	94.036	94.619	99.331	100.86	96.076	91.59	93.869	98.908	97.713	94.372	98.619	99.324	97.471	102.33	99.05	101.35	101.65	101.78	99.052	99.041	98.29	95.765	97.609	95.528	100.74	95.724	102.25	99.147	98.036	96.657	101.83	99.821	101.06	102.16	97.194	100.26	101.39
105.74	107.26	107.85	109.57	109.4	104.67	111.52	111.77	109.59	110.2	110.35	107.76	108.06	112.05	107.88	106.71	108.44	112.03	106.7	113.19	105.36	108.38	108.32	113.11	108.61	109.06	106.74	108.23	112.2	108.63	112.84	108.17	110.99	105.32	107.38	107.75	110.28	106.92	107.6	106.28	110.56	108.83	108.37	109.67	108.73	108.01	109.6	109.91	105.81	105.47
97.031	100.03	95.807	94.783	97.602	101.77	92.261	94.826	97.38	97.376	98.906	99.068	100.17	100.85	93.841	95.575	95.783	96.374	101.45	96.873	97.878	101.79	98.97	98.173	98.712	94.612	98.881	96.515	93.609	95.296	98.052	95.827	98.932	94.958	96.105	96.784	96.929	98.59	99.411	101	96.043	95.93	96.879	98.753	98.169	97.69	99.481	98.641	103.09	97.657
98.556	100.75	102.79	106.82	100.5	101.21	102	103.91	103.01	102.25	98.78	103.09	97.548	96.433	102.96	101.55	98.773	96.782	100.87	98.555	102.74	101.39	102.19	101.13	104.11	102.44	104.53	101.12	102.83	103.29	100.28	101.05	98.916	103.11	99.364	100.39	99.719	102.63	99.218	101.34	98.727	102.6	99.117	96.035	98.469	99.031	97.884	101.34	99.908	102.85
99.069	103.33	96.607	97.086	98.97	97.391	96.844	99.852	95.827	99.403	98.288	96.686	95.093	99.384	99.01	94.317	100.07	101.48	96.822	99.456	97.786	95.364	99.262	97.93	102.73	97.655	100.28	99.123	98.168	100.26	93.133	97.388	97.523	96.865	97.094	92.553	94.728	101.54	103.98	100.82	99.881	103.34	97.625	99.254	100.58	99.819	104.4	95.324	96.211	100.9
110.98	108.43	109.23	114.2	108.11	108.17	107.24	107.98	106.39	108.82	107.72	112.01	108.29	106.49	109.22	106.78	106.5	109.34	108.26	107.35	102.35	111.68	110.14	109.46	108.32	109.4	108.31	108.28	107.99	111.51	110.1	108.81	111.13	114.73	106.52	104.58	105.02	110.54	103.45	105.63	108.21	109.85	107.9	111.97	110.12	110.95	114.17	105.57	106.14	110.42
104.41	104.06	107.34	105.91	103.71	107.11	103.64	108.24	106.62	101.91	104.5	105.05	106.73	102.99	106.36	108.25	109.36	106.2	110.52	106.44	108.99	107.45	105.36	102.36	105.48	105.85	103.84	108.24	105.34	103.08	102.46	106.65	104.76	109.4	105.87	107.94	106.35	105.39	105.64	99.309	105.1	106.18	102.21	109.48	111.72	108.39	108.25	107.01	102.85	105.75
96.817	99.925	103.85	98.31	100.6	97.772	101.31	102.48	99.505	100.81	106.16	104.17	103.68	99.653	101.34	104.2	97.998	103.84	98.086	102.14	96.742	103.88	99.011	99.035	103.38	100.27	99.273	103.37	103.98	102.08	102.59	97.969	100.22	98.106	99.205	102.27	101.34	99.772	97.693	99.999	98.467	100.62	100.05	96.29	99.738	101.13	100.51	97.219	100.15	103.79
96.98	96.338	95.322	99.377	98.101	98.941	96.593	96.883	97.391	93.614	98.645	94.233	96.59	100.87	102.03	99.313	98.538	103.88	99.735	95.992	99.996	96.65	96.865	99.568	97.871	101.55	92.261	98.441	96.582	100.34	95.831	99.515	100.53	98.452	97.86	95.92	98.673	99.104	94.048	96.821	99.401	99.635	98.203	97.132	98.442	96.332	99.03	101.8	98.716	96.051
107.9	108.04	112.01	108.77	110.77	104	111.44	108.24	106.68	110.87	111.32	112.88	111.59	105.31	105.72	108.28	105.75	107.65	109.64	109.89	111.71	110.5	110.76	106.73	109.93	108.81	110.17	105.86	108.5	110.44	108.84	110.49	105.25	110.2	107.91	110.05	107.49	112.61	110.44	111.07	104.53	110.04	103.46	109.84	109.96	114.06	104.99	112.16	110.23	104.8
102.04	100.34	103.08	98.107	103.9	104.31	98.865	101.19	104.23	96.207	100.16	102.46	106.7	100.02	100.69	97.387	101.87	101.92	101.5	103.21	101.49	97.852	99.463	100.51	101.94	103.54	104.17	96.01	104.86	99.791	101.93	100.72	100.74	103.24	99.504	105.25	103.29	99.675	98.554	100.15	101.7	99.617	98.958	100.55	100.52	100.22	98.408	103.47	98.6	104.02
101.54	100.23	101.73	102.48	106.23	102.83	102.5	104.42	102.74	105	97.239	103.61	95.324	100.57	105.48	99.975	105.72	103.83	99.742	100.12	99.197	104.37	98.992	101.04	102.08	101.76	100.32	102.13	95.284	103.48	100.49	103.81	102.46	99.07	105.48	101.27	100.81	97.486	101.81	97.534	99.866	101.66	96.95	99.543	98.661	96.501	97.957	100.73	100.58	101.7
101.53	106.42	110.43	100.1	106.27	105.94	100.11	108.27	106.65	101.61	107.34	103.61	109.59	105.87	105.68	102.78	106.11	106.5	104.95	105.55	103.26	104.99	107.64	105.11	106.58	104.6	102.29	106.65	101.7	107.67	104.22	104.57	102.14	104.89	105.99	102.28	106.02	107.11	107.34	102.51	106.18	107.02	105.33	111.55	102.21	104.63	101.45	109.32	104.42	106.58
114.7	106.88	106.45	107.09	106.86	108.03	105.62	105.26	105.01	106.98	108.35	109.28	104.22	104.09	108.15	107.39	110.55	106.3	109.54	103.5	109.63	103.33	106.26	103.88	106.46	107.3	105.67	107.13	106.27	111.06	109.28	109.65	107.44	107.22	108.93	107.43	105.04	109.51	112.07	109.46	105.19	112.91	106.97	106.61	109.3	108.85	102.69	108.06	108.09	106.96
108.73	111.38	107.03	108.06	110.57	104.51	102.62	110.72	109.62	108.79	105.63	109.21	108	112.96	114.69	109.43	107.84	107.7	110.03	106.69	106.76	109.09	108.22	110.11	105.17	107	107.1	108.37	107.27	108.67	110.08	110.67	108.56	111.84	108.98	114.7	105.4	108.35	104.67	106.19	109.86	108.72	105.65	110.4	106.56	109.65	112.88	103.66	107.75	107.99
112.4	109.08	112.57	102	108.77	109.45	104.65	102.36	106.12	106.21	97.804	105.87	103.3	104.18	105.96	103.82	106.53	114.21	103.62	110.4	109.42	108.08	107.37	107.59	105.06	107.72	103.68	106.2	107.5	110.48	104.11	103.09	107.98	104.51	103.45	106.99	108.71	105.84	106.26	110.07	105.65	104.73	104.65	105.89	102.03	108.62	108.61	106.44	102.71	111.37
107.11	108.28	105.65	107.4	108.33	110.04	107.78	110.74	109.41	104.5	108.63	113.14	102.24	103.75	111.73	106.9	107.03	108.32	110.77	108.27	107.61	110.22	105.45	106.93	114.41	111.92	109.5	105.39	109.06	109.66	106.26	105.91	108.36	109.59	104.81	108.11	103.73	109.47	109.17	109.81	108.86	106.62	102.03	108.1	107.11	107.23	105.87	110.64	106.67	105.02
105.71	106.51	109.56	106.83	107.1	106.38	99.949	107.35	106.14	104.82	101.72	101.43	107.84	106.08	104.13	103.89	109.1	110.17	102.92	107.31	102.59	105.29	104.12	105.63	105.74	104.08	107.51	104.58	107.1	102.4	107.17	100.84	101.68	101.79	104.83	108.09	103.64	103.72	104.28	105.13	102.25	103.61	100.79	108.27	103.41	107.97	107.43	105.17	104.68	104.59
104.83	105.8	103.34	107.41	109.25	106.54	108.21	103.43	109.16	106.42	109.87	105.47	102.65	104.34	107.83	102.67	104.99	102.82	102.66	101.57	104.49	102.96	103.13	107.35	106.7	107.59	108.43	107.52	104.76	102.89	108.17	105.39	106.83	103.87	109.35	104.31	105.98	104.1	102.22	108.09	100.82	105.32	109.78	107.65	103.64	102.53	106.38	105.1	107.45	102.14
105.96	104.2	104.66	106.01	105.64	106.55	104.78	106.08	102.67	104.89	104.76	106.26	104.06	107.72	108.26	106.4	105.73	105.12	110.49	107.02	102.16	105.31	104.46	103.8	105.98	107.66	103.56	112.02	106.76	108.93	105.96	107.63	108.27	102.43	106.55	105.33	107.37	107.08	107.69	105.95	107.96	108.28	104.78	106.04	106.96	104.21	105.82	108.05	104.48	102.25
98.905	99.406	99.759	100.59	97.332	98.03	99.841	104.39	104.23	102.16	103.68	99.75	94.289	100.61	102.88	102.2	99.08	97.861	102.96	99.973	100.39	96.185	98.419	93.322	97.769	101.34	96.667	99.859	98.823	97.155	95.267	99.993	100.19	98.501	99.96	100.13	102.18	101.49	100.94	99.979	96.707	102.74	97.569	95.958	103.68	103.04	98.337	100.89	97.873	98.861
108.89	104.59	106.27	105.49	108.11	102.85	107.92	108.52	107.79	107.8	110.18	112.04	106.67	103.64	103.67	108.71	105.6	110.83	106.91	103.84	102.75	109.44	110.83	110.26	109.53	104.39	103.24	108.88	100.51	108.27	106.51	104.28	107.65	108.96	107.92	108.43	104.26	104.97	106.3	104.89	111.47	102.26	103.37	106.56	105.75	109.23	102.61	104.48	103.13	107.16
106.18	104.89	106.22	107.68	106.21	106.59	109.19	109.01	108.52	106.49	104.92	105.54	107.4	105.66	109.1	109.34	101.09	105.53	104.26	110.61	108.69	101.93	109.1	105.6	107.68	104.8	107.15	107.6	108.19	104.65	104.96	103.18	108.01	102.36	105.5	106.92	107.2	110.28	105.27	103.74	107.08	111.06	105.25	108.88	110.44	104.92	103.68	110.57	107.38	106.1
96.678	99.38	100.41	95.689	100.56	97.064	98.371	102.67	94.76	94.182	98.891	100.13	101.65	98.648	97.391	98.146	102.77	99.201	100.9	98.832	98.589	99.704	99.809	101.84	99.587	99.998	97.658	98.148	95.097	101.2	97.392	103.56	99.48	99.211	96.527	100.52	99.325	100.63	96.008	95.949	103.79	98.111	102.74	98.317	97.74	100.65	96.416	98.48	97.987	98.428
105.54	111.83	103.71	110.37	110.77	110.96	109.46	109.79	106.31	103.28	109.04	109.48	103.95	105.7	108.88	108.64	112.6	108.84	106.51	109.98	113.83	111.03	109.55	105.09	107.05	109.38	108.56	107.35	106.43	109.35	109.42	108.01	103.68	104.45	115.21	107.03	107.19	110.16	103.83	111.08	101.72	105.69	105.77	104.37	110.44	109.16	112.82	109.22	105.79	106.57
98.636	99.326	101.03	99.886	101.06	94.386	99.907	100.94	101.86	98.409	99.113	102.36	95.395	99.809	99.238	102.59	100.45	100.39	103.1	99.254	102.11	99.163	99.348	100.22	102.63	96.291	97.553	102.42	100.84	101.86	98.842	102.19	101.5	100.94	104.72	104.09	102.43	98.709	104.42	101.35	101.18	95.007	100.17	98.249	104.1	101.27	99.425	99.935	97.827	101.6
102.91	99.205	103.5	99.05	98.321	99.553	102.13	101.11	99.391	101.86	102.84	104.14	105.33	98.696	101.53	100.93	106.34	100.48	103.33	96.456	100.37	101.9	101.91	95.542	103.85	99.696	100.61	105.19	102.72	99.611	102.12	101.97	103.64	102.05	101.41	99.024	102.25	100.82	103.01	102.64	98.872	103.19	96.154	99.082	96.709	100.3	101.02	98.808	101.71	99.054
108.75	105.19	103.67	104.75	102.36	105.82	111.3	105.39	100.94	101.91	106.03	108.19	103.66	103.27	104.71	101.3	103.49	107.16	103.63	104.98	108.1	106.79	106.77	105.31	102.49	110.67	106.99	106.61	110.62	105.28	101.41	105.44	107.73	100.83	103.98	104.44	103.79	110.35	107.42	106.69	106.17	103.93	107.81	105.66	100.46	104.17	104.85	106.2	105.54	108.9
106.23	106.64	104.87	108.09	101.29	103.77	103.5	109.74	103.82	104.86	106.14	106.24	103.14	103.94	112.47	103.38	106.74	107.26	107.09	104.51	107.41	106.67	101.67	102.67	99.048	106.03	103.39	103.57	100.6	103.8	102.57	102.88	105.89	101.59	104.05	104.57	102.59	104.52	103.22	104.83	109.73	106.44	106.94	110.76	108.52	109.29	107.22	111.65	101.17	105.62
105.9	105.52	106.44	101.85	103.21	104.3	104.64	107.58	107.26	103.77	107.71	108.91	105.23	105.2	108.85	105.03	104.5	98.685	104.05	100.65	104.95	107.54	105.66	107.43	108.39	106.05	107.66	109.03	105.43	104.05	108.34	106.17	102.55	109.66	103.42	107.39	110.03	105.85	103.53	104.63	105.68	105.9	107.41	102.91	103.63	106.26	102.58	107.05	101.39	103.34
102.71	107.77	100.17	103.72	107.75	104.56	108.55	104.16	107.03	103.75	111.98	102.74	108.29	110.87	108.05	105.04	106.2	105.57	106	111.41	103.35	106.11	102.98	105.66	104.76	106.81	105.96	103.24	103.09	108.15	104.97	107.17	107.21	110.88	101.66	100.69	107.44	106.3	105.41	111.89	104.44	109.83	104.91	105.8	100.53	105.73	105.53	104.4	104.65	107.58
110.31	108.95	111.32	109.77	107.75	108.94	104.54	107.77	108.39	109.75	106.16	112.23	109.04	108.62	111.82	107.71	110.46	104.78	110.16	108.25	104.5	107.18	106.4	107.07	111.29	113.21	106.4	103.32	109.14	105.69	110.2	108.23	110.91	108.83	114	104.43	112.87	112.95	106.69	109.69	109.84	106.65	110.65	105.48	111.41	108.54	105.58	105.84	106.24	110.67
110.4	111.53	109.03	104.86	109.68	108.14	114.89	107.32	106.62	111.66	110.08	105.61	106.29	108.98	112.8	104.69	108.91	108	107.56	109.91	111.85	105.28	105.75	106.39	108.32	106.55	106.73	109.98	108.33	106.55	108.78	107.69	105.26	105.56	109.64	109.86	109.02	107.9	112.14	112.74	109.16	102.83	107.26	113.77	107.27	110.43	104.98	109.11	106.35	106.41
106.89	107.17	107.07	110.42	103.4	107.12	108.28	106.53	105.12	103.83	110.99	102.39	106.21	106.4	105.79	104.19	107.92	102.18	101.79	104.79	109.52	99.813	102.3	104.22	108.81	104.93	111.18	109.16	106.79	109.71	104.18	107.5	98.984	104.63	107.09	103.5	106.51	105.21	104.97	106.39	102.85	107.32	104.43	105.91	108.44	108.24	108.46	105.9	108.46	108.5
109.14	107.87	107.16	110.46	106.16	105.1	106.07	107.39	108.82	107.29	105.48	109.29	106.66	108.56	112.13	106.95	114.42	107.16	109.73	108.33	106.31	112.74	108.33	105.84	107.65	111.91	113.43	110.46	108.08	114.98	102.65	104.95	104.29	106.04	107.35	105.55	110.91	105.47	112.38	108.84	105.37	108.02	111.19	103.18	103.72	108.55	114.55	112	108.47	114.92
106.71	111.05	104.26	108.45	105.68	111.28	108.71	108.53	110.12	108.5	108.38	110.12	109.01	109.38	110.7	107.41	110.46	109.63	107.38	110.45	106.74	107.29	107.53	106.48	107.09	102.67	106.32	109.52	105.84	107.29	104.92	112.15	109.51	107.45	105.73	104.55	110.29	108.57	105.69	106.08	108.01	107.89	106.49	110.14	107.2	109.69	103.91	107.82	109.69	107.11
110.03	109.89	111.86	108.28	112.36	108.51	107.37	109.47	112.85	104.68	110.53	106.79	106.62	108.37	107.24	107.34	106.9	106.41	109.98	113.45	107.89	106.8	106.48	104.53	110.09	108.88	108.48	105.59	107.15	106.76	105.04	110.41	107.64	108.16	107.16	110.34	106.63	109.28	109.82	109.25	105.73	110.85	108.27	109.13	110.19	104.31	107.25	107.59	104.11	107.7
107.96	108.69	105.9	108.28	111.23	111.91	109.71	108.59	107.46	105.95	104.05	110.68	107.66	113.73	106.54	108.51	105.5	113.4	107.67	107.55	112.39	110.26	106.77	107.62	107.63	108.62	107.09	110.02	107.69	105.49	113.22	108.82	103.5	106.31	110.81	109.29	112.01	113.14	109.79	112.06	104.67	108.27	108.03	110.74	110.67	107.15	104.04	112.25	108.69	108.46
99.267	99.862	102.1	104.53	104.95	101.29	103.78	101.6	103.42	98.293	101.77	101.78	99.577	101.37	98.123	100.35	101.81	100.56	105.51	100.76	98.052	101.46	98.178	101.2	99.357	97.943	103.82	100.91	99.846	101.43	105.72	100.89	100.99	99.922	102.88	95.52	102.47	103.61	93.251	100.19	102.92	98.07	102.68	97.152	103.11	103.64	95.655	94.771	99.682	100.78
110.99	112.91	105.34	108.92	108.82	107.25	106.95	111.61	107.93	108.34	108.14	112.83	115.25	107.21	111.5	111.93	113.72	111.53	107.21	109.42	110.92	109.82	109.33	109.36	112.47	110.96	111.92	112.21	104.96	109.55	111.07	110.13	110.26	107.18	115.65	113.17	111.25	114.62	111.49	107.42	108.11	108.47	110.79	110.93	110.91	114.86	108.37	111.58	108.17	108.11
108.83	109.97	104.93	110.77	106.22	107.14	108.68	105.59	109.1	106.71	105.74	109.41	109.92	108.14	108.86	112.67	107.86	107.34	108.12	113.33	111.06	110.65	106.32	108.54	109.86	108.43	108.29	109.84	111.42	106.57	106.86	104.24	105.33	108.43	108.97	108.88	107.91	109.09	112.41	109.26	111.09	109.27	109.54	107.8	106.24	109.31	112.02	111.32	110.25	108.96
104.94	109.78	105.92	104.85	104.48	108.61	105.25	101.28	107.53	103.74	107.76	104.48	106.42	107.25	104.71	102.82	106.81	112.13	103.49	99.809	104.05	106.11	104.56	106.52	102.59	103.9	106.39	105.4	104.33	102.97	108.39	107.52	105.69	106.68	105	107.87	101.31	103.59	110.02	107.44	107.77	105.66	106.9	109.27	105.87	108.59	101.35	102.84	107.83	103.84
99.747	103.96	104.23	102.47	101.18	100.42	104.18	98.412	98.838	100.64	99.501	98.358	102.17	99.563	99.411	104.83	100.38	99.206	100.21	101.78	100.04	97.855	96.564	102.2	100.41	103.19	99.269	102.01	101.91	104.36	99.066	97.942	103.4	101.25	100.98	99.076	100.62	101.38	99.716	98.819	98.622	98.851	97.757	102.28	100.89	106.87	100.41	97.485	102.91	97.551
106.38	111.31	107.31	104.43	104.77	104.63	108.78	106.77	107.19	105.24	105.59	108.27	109.82	106.02	108.99	101.47	104.06	105.19	107.71	111.53	107.21	103.67	107.04	107.69	103.86	101.62	106.88	106.37	103.69	106.33	102.92	107.7	102.92	107.53	108.82	107.67	103.47	107.27	111.36	108.83	107.11	104.89	106.07	107.35	108.38	108.8	105.73	103.23	107.74	105.87
103.55	106.79	100.82	107.12	103.62	103.83	102.77	105.06	103.98	103.13	107.23	107.38	108.12	108.5	107.69	111.17	105.8	103.58	100.28	100.72	104.51	105	104.69	107.59	102.66	106.88	105.87	104.15	108.27	107.93	108.22	110.14	111.81	103.41	103.34	101.49	107.68	105.47	106.02	106.15	108.55	105.43	108.26	103.63	106.86	106.07	107.06	104.75	102.54	107.43
112.76	106.96	107.59	108.36	102.8	109.31	109.79	106.13	109.1	105.99	103.53	106.77	111.57	108.59	105.67	110.29	104.8	107.67	110.44	108.22	108.84	109.19	106.06	107.15	105.86	103.36	102.63	110.13	106	109.02	109.96	107.69	105.37	101.79	109.09	108.68	108.28	106.01	104.35	104.01	106.46	104.44	103.16	107.78	107.72	109.32	108.69	108.33	103.53	102.79
109.12	105.85	105.02	104.84	108.48	105.35	108.08	106.61	107.45	106.06	104.78	102.84	104.28	109.24	103.54	110.13	106.82	105.63	105.33	103.69	103.06	105.79	108.65	103.62	105.34	106.32	106.13	111.64	106	102.91	105.34	107.19	105.17	109.51	102.68	103.54	102.28	105.89	104.95	107.07	102.52	107.83	103.56	104.53	109.67	109.83	106.16	105.38	102.14	106.08
102.09	105.38	107.26	111.86	103.06	111.59	109.87	103.21	105.29	104.13	108.16	102.7	104.73	103.03	102.39	107.1	109.39	108.28	104.07	104.1	105.79	103.96	104.34	107.93	107.41	105.7	98.973	101.29	105.13	106.62	105.94	108.88	106.79	107.21	107.58	104.88	104.25	103.96	106.6	108.93	105.69	104.66	106.51	102.32	106.18	108.39	105.94	105.82	107	107.76
106.58	107.89	104.83	107.8	106	107.74	103.23	105.26	103.77	106.83	108.78	103.63	105.58	105.58	102.78	105.31	100.68	106.18	105.6	104.33	104.71	107.76	103.45	104.67	105.26	104.1	104.18	106.29	98.81	108.58	105.25	107.1	108.26	109.77	101.89	106.04	107.72	106.1	101.99	103.16	102.8	107.2	104.31	102.4	105.71	106.27	105.54	109.67	105.95	108.83
103.55	103.36	105.09	105.58	105.58	103.43	108.4	106.53	107.82	104.42	104.14	107.18	101.12	108.04	105.7	106.73	107.18	108.28	103.5	107.74	111.67	103.68	105.91	101.34	103.96	105.43	103.16	107.12	108.79	106.03	109.14	100.99	105.8	105.54	105.44	104.36	106.37	105.37	107.3	106.65	104.24	106.17	109.71	104.86	105.29	106.98	103.7	110.73	105.24	104.91
105.89	109.63	104.96	105.84	107.56	107.18	109.8	111.09	106.68	107.68	108.59	109.92	102.55	112.71	111.64	109.01	105.54	109.52	105.64	106.99	108.39	112.81	107.99	108.08	108.51	109.08	106.29	104.57	111.74	113.1	107.5	106.71	111.22	107.13	104.06	104.3	110.56	106.59	105.89	110.45	109.32	107.83	106.46	108.61	107.1	108.46	104.89	106.88	110.68	104.8
106.63	109.33	111.33	109.67	111.52	104.53	105.97	107.19	111.28	110.38	110.91	112.46	111.42	106.13	105.18	111.83	107.89	107.59	108.9	104.08	109.69	108.23	109.77	106.54	112.32	105.52	107.42	111.67	111.32	105.63	110.7	108.5	106.99	108.57	105.72	112.39	106.29	104.75	105.13	106.29	109.06	108.26	107.29	109.08	109.28	110.4	107.04	110.16	104.09	104.03
107.77	110.87	112.6	107.68	111.81	112.28	107.54	107.17	103.67	108.93	115.53	110.19	109.2	107.4	104.81	105.17	113.44	109.22	108.17	116.54	108.88	108.19	105.66	102.89	115.71	111.13	111.7	110.68	109.06	111.9	109.15	109.86	110.19	110.73	111.44	108.11	103.91	109.39	113.22	107.7	109.65	105.85	108.48	107.19	109.88	108.34	108	104.58	112.9	110.43
106.21	107.88	110.17	106.66	108.97	109.67	106.02	112.32	107.38	105.99	106.84	105.81	105.5	110.3	106.53	105.83	110.19	109.42	104.05	108.19	106.88	108.3	107.68	108.81	107.91	112.7	108.5	108.94	105.55	110.81	108.74	104.56	104.16	110.37	105.16	110.94	108.67	107.45	109.01	104.62	105.55	104.92	109.18	112.79	106.11	104.92	104.51	103.2	110.86	108.68
109.23	110.28	108.95	107.36	109.66	109.65	106.4	110.27	109.22	110.65	109.3	108.99	105.73	106.64	106.32	109.34	111.59	105.23	112.71	109.51	107.01	107.21	108.33	110.74	109.47	111.53	104.69	104.53	107.71	104.41	110.69	112.89	109.51	107.53	108.41	109.53	104.74	108.02	108.26	109.92	104.46	106.25	105.64	107.01	107.93	107.67	112.07	108.59	106.8	102.24
112.9	104.33	110.97	107.56	104.2	110.83	109.52	105.77	108.04	109.24	104.16	108.25	108.28	105.58	106.82	108.02	110.25	108.67	108.06	106.8	110.19	108.48	106.92	108.27	112.86	105.87	107.68	103.54	110.63	110.12	109.44	108.74	111.47	109.04	106.33	103.23	101.69	107.38	103.84	110.6	107.31	107.98	108.34	110.8	108.18	106.25	108.79	106.46	106.33	110.18
109.01	112.58	111.63	110.98	107.67	112.72	106.76	111.97	107.66	110.36	109.37	111.05	102.77	107.96	105.54	107.74	105.15	109.27	109.71	107.94	104.58	109.18	105.51	107.91	106.66	108.37	112.47	106.75	108.22	107.72	108.19	109.79	103.79	106.67	108.43	108.96	109.25	106.17	105.29	111	107.47	107.02	109.61	109.1	111.34	102.17	108.59	111.78	110.94	108.2
106	105.78	105.7	106.39	110.06	110.11	108.11	110.16	102.68	105.23	107.37	105.41	103.03	105.69	106.26	102.78	106.38	107.61	112.26	111.66	107.9	106.67	110.62	108.32	102.06	104.06	100.84	106.26	106.55	108.52	106.02	102.86	105.34	108.79	110.06	105.04	104.75	102.07	107.56	106.83	109	107.43	107.46	103.72	110.99	104.92	108.24	107.67	107.87	104.36
99.334	96.081	102.52	99.328	98.422	100.46	100.59	102.23	100.55	100.27	100.46	101.59	98.267	98	101.84	97.865	100.55	94.755	101.13	98.081	95.182	102.77	101.04	100.92	100.63	99.128	99.568	100.16	100.84	102.78	97.413	98.986	99.779	102.78	98.129	98.776	104.03	101.79	104.16	98.256	102.87	98.657	97.407	99.082	98.982	102.2	100.14	100.15	96.327	98.853
109.13	108.49	107.29	108.53	108.46	112.64	109.29	112.74	111.03	112.94	107.95	110.31	109.52	112.55	109.3	111.82	110.82	107.53	108.16	113.38	110.37	110.81	111.12	109.65	110.11	105.56	109.07	111.95	110.69	106.95	105.98	116.3	109.31	109.35	109.02	110.49	110.9	108.6	111.75	108.07	109.05	105.16	108.11	108.7	107.67	110.61	107.5	107.88	112.9	114.27
104.84	105.12	103.07	105.23	106.09	103.69	103.09	103.12	100.02	103.54	105.78	105.35	105.44	107.75	104.54	106.38	105.87	104.92	105.76	108.74	107.54	107.74	106.35	102.36	104.88	106.5	105.98	106.23	108.02	106.6	102.99	101.16	103.67	107.21	103.16	105.86	100.98	108.21	109.16	110.44	105.26	106.63	109.33	107.56	104.43	103.87	103.1	107.19	104.4	105.52
105.68	104.05	107.1	106.2	103.13	105.4	103.91	99.239	106.51	109.11	107.07	103.92	106.37	102.49	101.45	106.2	109.59	105.02	105.91	104.36	105.05	103.52	103.72	98.305	103.83	107.44	108.38	105.42	110.52	109.27	105.94	104.49	106.11	103.65	109.58	109.11	112.17	105.91	103.85	104.71	107.33	102.75	100.89	106.52	105.53	104.88	109.37	101.75	108.56	102.61
102.5	105.01	104.92	103.7	103.32	106.67	108.37	101.52	104.75	103.7	101.8	104.18	107.02	101.08	105.3	110.13	105.2	108.07	107.66	101.73	108.02	102.85	108.65	105.18	108.37	102.62	107	106.46	104.01	103.44	109.81	104.88	106.69	107.18	106.76	105.96	104.89	103.66	106.77	103.11	105.97	104.76	102.85	105.54	106.64	105.13	106.78	107.92	100.93	105.94
106.28	106.17	109.08	109.82	105.75	109.64	109.31	106.63	105.44	106.35	103.88	110.09	108.66	105.81	112.25	108.21	111.17	111.29	108.5	108.74	108.1	110.19	108.16	109.27	106.57	106.01	114.76	112.37	109.38	106.38	105.13	110.54	110.55	103.27	110.09	109.01	111.29	108.74	106.72	106.26	108.73	102.47	106	104.78	107.84	109.02	107.27	110.96	108.51	105.64
101.61	103.88	98.587	100.36	96.076	96.574	97.923	102.6	101.21	100.39	100.21	99.36	97.743	96.214	99.907	96.855	100.8	98.297	100.23	94.074	96.406	99.033	96.882	102.49	95.856	96.362	95.176	100.94	99.439	100.04	101.02	101.39	97.9	95.66	95.448	101.86	97.177	99.497	98.541	101.83	99.195	101.96	97.132	94.355	100.38	98.819	95.604	100.15	92.666	97.259
112.28	110.94	111.22	111.5	110.92	108.7	104.88	110.48	107.71	111.29	109.72	110.13	108.12	105.49	110.28	104	113.95	105.71	107.54	109.94	110.36	110.53	113.27	110.89	117.84	113.35	110.7	108.13	115.3	110.98	109.87	113.55	107.4	107.52	105.7	110.36	111.49	113.95	107.03	111.35	109.12	107.17	110.35	112.01	111.59	111.39	112.6	112.19	109.77	108.7
102.23	97.366	98.817	97.754	98.156	101.45	99.101	99.609	97.401	95.872	100.73	100.97	99.725	99.164	102.5	95.39	99.31	99.674	96.522	96.411	99.835	97.612	99.352	99.854	102.73	98.604	97.609	96.419	101.74	99.876	95.392	96.419	96.928	98.285	96.564	100.69	98.787	95.53	91.028	101.13	101.29	94.529	102.04	103.69	97.921	96.643	96.057	98.524	98.076	99.533
107.63	106.2	105.78	110.37	104.5	105.98	106.78	105.78	109.83	103.04	107.36	105.07	105.24	106.36	107.75	104.67	103.91	103.56	110.49	104.33	106.37	111.58	103.61	108.18	102.82	106.53	105.38	108.98	107.13	106.39	106.62	105.64	109.09	110.77	105.94	108.34	103.18	102.54	107.92	100.98	106.53	109.53	106.87	107.52	104.41	102.35	106.97	105.39	110.49	107.13
106.57	107.62	102.05	106.86	107.25	104.12	109.97	108.46	106.15	103.33	103.46	111.29	107.44	104.37	106.07	109.03	110.49	107.08	106.28	106.42	108.96	107.94	106.81	103.87	101.23	107.85	112.23	108.33	108.99	107.48	106.22	107.64	108.83	106.3	106.53	102.98	104.57	100.57	108.32	105.04	107.45	106.57	105.85	102.15	107.46	101.83	109.34	107.71	102.44	108.69
108.11	109.93	112.54	105.84	107.89	109.9	106.64	109.03	110.3	109.63	105.59	105.93	102.21	107.42	104.98	103.83	111.09	104.84	111.75	107.09	111.75	112.17	107.46	108.52	106.53	109.18	112.07	110.3	108.81	111.65	108.97	106.9	111.05	108.35	107.66	109.57	105.39	106.82	107.56	105.44	109.97	104.31	109.8	110.35	107.13	110.35	111.82	110.35	108.38	104.59
104.07	101.15	106.72	108.06	106.95	106.81	104.94	106.18	107.7	106.43	106.53	109.32	104.24	108.25	107.34	105.81	106.42	104.94	107.24	104.49	103.27	106.69	102.85	105.39	103.42	103.16	103.94	103.76	107.45	105.49	105.28	102.74	105.35	101.83	103.06	101.29	105.78	109.32	108.94	105.63	97.361	109.78	101.49	103.78	105.16	108.34	110.36	106.48	108.37	101.98
99.19	100.27	100.9	98.467	98.088	98.938	96.508	102.09	99.783	100.11	100.94	100.64	99.043	100.41	100.11	103.53	99.68	95.789	102.74	104.08	100.9	101.66	101.1	99.61	99.744	103.41	99.579	104.79	102.38	101.47	101.05	97.436	98.787	99.237	99.919	99.802	103.14	97.827	99.176	99.957	94.736	99.326	101.2	100.41	102.51	104.52	96.305	107.27	101.37	98.242
109.83	109.16	108	108.01	109.52	106.76	110.55	111.61	111.75	106.8	108.68	110.89	107.63	107.34	105.63	110.29	106.39	107.38	107.41	105.86	109.97	109.03	110.99	113.55	103	103.65	105.29	104.97	107.42	105.88	108.49	107.6	106.64	104.64	107.92	106.38	104.29	106.17	109.51	109.07	108.51	105.97	108.23	107.36	107.85	107.85	106.88	100.89	110.2	108.31
107.56	102.14	107.76	101.11	101.99	106.03	109.8	106.92	106.48	104.52	110.13	104.05	102.29	104.35	104.2	103.78	103.02	110.58	106.1	106.79	105.48	106.15	104.16	108.18	109	102.75	108.5	100.76	108.56	103.32	105.85	104.27	105.83	107.1	104.33	102.82	108.89	104.22	102.95	105.2	102.97	107.91	107.51	106.54	106.98	104.92	107.85	105.19	104.93	106.49
107.8	103.21	109.88	111.22	110.33	106.01	111.51	104.69	105.24	103.94	105.09	108.75	111.98	105.59	104.98	111.66	107.85	107.16	106.25	108.61	110.42	106.78	105.4	108.63	106.78	106.12	108.92	114.1	108	104.53	109.36	106.42	108.58	106.28	107.59	103.54	109.19	111.46	106.8	105.13	106.92	109.11	106.17	106.28	106.55	114.21	103.81	102.83	107.83	107.96
104.08	105.82	106.69	108.16	106.41	110.28	104.89	107.82	106.42	105.44	108.1	105.39	104.07	104.65	102.17	104.66	105.12	108.73	103.15	106.45	110.06	105.42	103.41	106.01	110.47	112.12	106.34	106.69	109.19	108.12	103.25	106.25	109.17	108.32	107.49	107.3	109.31	107.86	107.57	108.98	106.45	108.83	109.91	109.79	106.91	106.06	102.73	103.33	107.94	101.25
105.27	108.82	102.87	103.55	104.78	104.43	107.33	106.83	109.88	103.24	107.96	109.84	104.38	106.16	101.22	105.18	107.8	108.1	105.22	108.7	106.12	104.37	109.05	107.25	107.69	109.5	103.05	106.76	110.15	108.74	109.51	109.68	108.66	104.72	108.6	107.06	104.04	110.03	103.58	103.52	107.89	107.39	108.14	108.85	106.04	106.51	110.09	104.72	108.4	108.52
103.82	106.74	103.24	103.72	110.25	106.06	109.59	103.91	106.06	103.32	105.57	105.91	105.89	107.25	101.14	109.49	103.11	102.89	103.63	102.96	110.38	106.18	104.28	106.39	103.3	101.77	107.33	106.1	103.43	107.28	106.11	106.95	107.15	105.55	107.19	107.93	101.23	108.14	107.72	102.18	105.5	105.7	105.74	106.29	104.32	110.16	102.58	103.4	108.89	110.53
104.37	102.52	106.76	103.98	102.38	102.21	102.43	100.28	99.593	105.61	101.44	101.07	107.9	102.15	103.57	104.65	102.04	101.45	106.89	106.02	104.45	104.27	99.097	107.01	101.26	101.96	100.6	103.19	105.15	105.45	103.85	98.41	98.959	99.938	104.1	101.67	103.93	104.91	102.33	106.61	100.12	102.67	97.291	101.86	99.742	106.81	104.89	100.98	100.51	101.47
96.645	97.577	97.475	94.809	99.121	100.92	100.22	99.712	96.418	100.09	98.17	102.15	98.333	91.66	97.926	99.21	100.31	98.623	101.75	100.3	101.75	102.39	101.58	96.372	95.955	98.5	99.733	95.214	101.19	96.35	102.34	103.03	97.055	98.624	100.08	99.572	99.555	97.184	96.164	98.487	94.009	96.426	98.447	98.799	102.99	99.643	104.81	100.18	104.64	91.864
108.06	108.55	108.5	110.74	103.2	110.45	104.16	111.62	110.56	110.58	104.71	108.46	108.71	110.31	106.5	110.18	112.5	111.77	108.09	111.28	105.39	108.95	104.59	113.74	107.03	110.58	109.2	106.99	109.57	112.06	113.12	105.39	108.13	106.2	112.26	111.5	114.27	111.77	108.36	108.4	102.73	109.1	107.53	106	107.64	110.3	109.77	108.47	115.47	103.11
109.85	107.87	109.85	110.3	113.04	105.23	109.69	107.85	108.66	108.33	113.67	108.34	107.3	106.87	108.26	109.85	105.91	103.63	106.09	106.15	111.22	110.2	107.58	107.36	104.18	109.68	107.58	109.37	112.75	111.92	109.09	108.48	107.56	107.95	109.7	108.1	114.36	109.25	107.59	108.19	109.34	109.38	104.56	106.15	108.29	107.18	108.97	110.64	108.59	107.84
108.24	104.93	106.68	109.78	108.07	107.34	105.08	106.57	109.16	106.5	106.73	102.61	108.29	104.89	105.71	107.23	104.65	106.71	108.14	109.92	107.13	104.54	108.93	110.47	104.14	110.76	102.04	107.86	106.13	106.7	113.07	105.58	106.51	106.65	104.13	106.93	109.86	107.56	104.09	107.21	107.54	106.39	103.43	105.81	106	110.09	107.24	106.96	108.96	109.47
104.79	92.061	97.22	93.18	99.225	102.45	95.845	96.001	100.53	99.671	97.951	99.327	101.25	100.54	100.55	100.47	97.433	96.897	99.153	98.489	99.427	99.517	98.673	100.57	99.192	95.878	100.11	99.042	94.526	98.749	98.795	95.404	103.44	98.112	99.106	99.094	100.49	101.37	98.358	96.767	96.631	101.78	102.71	101.18	99.618	98.443	102.03	100.91	102.08	95.272
102.78	103.52	102.35	102.38	101.94	100.04	99.51	103.02	101.42	102.66	101.12	106.52	104.72	104.49	102.21	102.56	104.98	106.42	100.04	102.37	100.89	103.83	102.57	102.39	102.95	99.783	104.77	99.828	105.44	102.77	104.84	105.81	104.78	101.46	101.88	99.873	106.54	108.7	101.66	102.07	103.02	106.61	103.5	102.96	105.75	105.09	105.24	103.27	107.74	103.89
101.66	98.856	102.6	97.747	104.54	96.479	102.79	100.77	104.63	99.774	102.32	100.57	103.14	98.114	97.866	95.905	95.76	103.28	98.504	98.259	102.72	101.79	100.58	98.937	104.07	102.59	99.898	97.858	100.59	97.601	101.35	104.3	99.051	102.44	99.315	98.984	95.131	96.938	104.24	103.94	98.37	99.099	101.3	98.206	101.46	105	105.9	102.14	101.52	101.66
102.18	109.08	109.12	104.69	106.53	103.64	104.49	104.59	103.95	107.54	107.81	110.24	110.37	103.36	109.29	104.25	104.96	109.64	106.77	105.11	100.99	106.59	105.28	105.06	106.68	107.9	105.21	99.134	110.53	103.81	103.88	106.92	104.75	100.47	104.84	108.18	99.844	104.87	106.49	106.32	101.74	103.4	108.04	108.05	104.96	110.42	106.55	106.75	106.67	104.88
108.35	109.14	113.34	107.42	108.04	109.55	105.34	103.48	113.52	105.15	103.68	105.06	110.95	109.08	107.63	105.83	108.5	108.08	109.24	109.02	107.25	109.59	111.48	107.39	110.65	111.16	104.31	112.48	107.21	108.88	112.3	104	103.36	109.22	107.05	110.23	104.95	110.5	105.38	109.35	108.64	109.04	109.7	109.32	108.32	110.04	108.21	111.66	108.69	105.37
109.68	105.07	105.74	104.8	100.64	103.01	103.56	104.92	103.34	104.99	103.7	99.198	104.2	105.52	106.62	112.8	103	105.92	104.46	102.38	108.66	104.75	100.42	104.52	103.03	105.11	102.56	106.6	101.75	105.29	101.62	106.91	106.34	104.99	105.88	106.51	110.3	105.67	103.21	104.54	105.34	105.18	105.05	105.67	101.51	107.62	107.79	103.57	102.93	103.39
96.441	97.533	98.948	96.891	101.5	99.174	99.552	96.863	100.15	101.26	99.048	100.4	101.09	99.739	98.974	97.824	96.954	97.649	95.234	98.233	103.5	99.117	93.833	99.478	99.062	99.418	95.924	96.684	97.821	96.107	95.553	98.03	97.989	98.05	97.642	96.456	99.725	98.88	97.766	93.481	96.451	98.262	100.94	99.181	101.55	96.174	100.31	98.055	97.817	96.314
104.87	110.93	111.28	107.58	104.39	110.79	108.41	107.14	108.55	104.49	106.58	110.84	110.15	107.22	107.69	105.24	107.45	103.07	100.31	107.28	106.24	111.66	109.51	103.76	107.42	104.58	101.9	105.88	101.78	108.21	105.01	105.93	109.42	105.35	104.08	106.29	102.87	106.1	107.34	103.5	105.54	104.51	108.59	109.15	104.46	104.33	109.69	103.29	109.08	105.18
97.773	98.533	104.03	93.49	96.35	102.48	96.749	96.026	101.23	99.28	100.37	98.534	99.588	98.875	101.15	107.55	101.71	97.181	97.497	100.94	95.839	102.72	98.589	98.453	98.407	105.8	100.62	98.411	103.6	100.7	96.612	96.478	100.88	99.663	100.32	103.17	95.734	104.36	98.56	98.508	98.49	97.801	97.642	99.738	95.419	94.895	103.87	97.466	97.327	97.155
103.05	108.43	102.5	107.95	105.07	103.92	105.14	108.45	107.86	111.08	106.99	107.65	107.58	114.14	105.78	109.03	107.2	109.3	104.62	106.93	108.11	112.21	110.11	106.46	106.19	106.56	104.74	105.18	107.45	103.99	106.95	105.23	105.23	105.77	104.73	105.24	104.81	104.25	102.84	109.11	107.33	111.85	102.59	106.9	111.57	103.26	104.71	103.27	110.65	108.03
97.933	96.176	95.355	104.36	100.21	98.504	95.298	95.496	98.448	102.9	97.315	102.51	100.12	97.704	99.784	96.935	98.308	99.612	96.991	94.753	96.442	94.008	100.13	97.584	102.66	101.53	102.78	101.52	98.173	98.973	99.653	99.507	100.36	91.907	99.506	98.13	96.27	100.91	99.443	101.79	105.49	95.914	94.847	96.35	96.429	95.833	100.39	99.262	95.487	94.206
105	106.93	109.27	110.47	103.08	111.37	100.94	104.8	103.35	106.08	105.64	107.83	103.11	109.37	101.43	106.56	100.95	102.77	109.25	103.97	106.13	103.36	105.66	107.7	112.1	103.13	107.66	108.57	107.87	106.58	106.54	105.86	104.89	100.17	107.79	105.59	103.01	101.94	107.23	107.52	107.02	104.99	100.45	105.54	108.81	106.83	106.98	106.38	108.49	108.77
99.516	103.92	102.08	102.07	103.21	102.3	108.03	106.73	105.95	106.47	103.7	99.739	100.93	101.19	101.42	104.44	104.89	95.83	102.71	102.49	102.31	105.38	104.91	101.61	102.16	103.74	105.84	103.01	97.765	103.2	106.46	101.89	101.48	104.63	103.48	102.48	107.67	103.31	99.537	102.28	101.07	102.48	100.95	106.5	99.39	103.6	100.02	104.99	103.82	107.67
104.89	105.68	113.32	104.3	106.59	104.89	107.27	107.52	109.26	109	112.91	110.43	103.12	108.17	107.98	107.55	103.11	109.85	106.98	108.96	105.55	108.46	108.69	107.58	113.62	108.88	106.04	105.64	107.21	106.85	105.49	108.55	106.87	109.11	109.49	105.42	104.97	108.25	107.24	107.62	110.79	109.03	107.07	105.63	112.77	106.37	110.56	104.89	106.99	104.59
103.2	101.7	107.03	106.58	107.43	106.75	107.69	103.84	104.22	108.75	106.41	105.58	103.99	108.03	106.23	108.41	103.37	106.78	107.19	102.76	104.5	102.61	102	107.88	105.37	105.69	103.13	106.7	106.29	103.34	102.57	103.6	109.56	104.08	102.85	109.64	105.16	105.87	103.83	101.8	104.49	104.06	105.69	100.74	102.92	104.86	106.78	108.94	103.53	104.15
115.19	111.8	108.83	108.76	113.12	107.15	108.16	106.97	106.49	108.09	108.26	109.4	105.48	106.25	110.83	110.33	108.03	102.11	110.24	109.35	107.01	106.35	111.4	106.86	107.73	108.67	109.17	107.43	109.75	107.24	107.93	107.97	107.1	108.67	108.89	111.51	108.43	106.74	108.43	106.35	113.21	109.64	112.04	110.91	106.18	109.28	109.32	110.46	109.7	109.67
108.2	109.16	110.35	109.57	108.41	104.93	105.98	103.12	108.44	105.5	108.01	108.82	108.32	108.4	108.87	108.36	110.08	110.4	108.51	108.22	110.95	109.78	109.05	111.86	108.55	112.65	112.51	104.22	108.2	105.83	108.48	114.81	113.12	108.76	113.44	106.13	109.87	109.82	109.54	109.96	107.99	106.08	105.98	107.7	108.83	107.59	104.91	109.69	109.85	111.97
93.832	101.63	100.96	101.43	100.54	100.1	104.91	103.77	99.672	96.855	99.216	101.2	103.18	103.36	100.06	103.22	106.51	100.53	100.02	101.91	104.36	104.12	101.57	100.92	100.59	101.18	99.699	94.606	96.49	99.627	100.57	101.06	100.07	104.48	97.218	99.704	100.4	102.19	99.757	101.83	97.729	100.47	98.832	100.27	96.346	98.319	101.29	100.38	101.17	105.36
99.332	100.67	101.3	99.897	96.859	98.064	94.757	103.04	100.17	97.288	99.986	97.911	96.951	99.07	95.731	93.494	97.822	98.507	103.45	93.485	99.15	99.104	98.862	95.076	98.092	97.856	100.17	96.04	96.872	95.036	96.868	96.478	102.66	100.37	95.595	97.133	97.306	94.304	98.162	97.623	93.565	99.331	95.405	103.11	99.13	100.08	100.03	98.47	97.529	99.473
107.6	107.4	105.56	107.28	103.84	110.6	106.28	106.03	103.57	109.43	105.89	106.22	109.49	108.87	110.87	107.15	110.67	109.3	108.53	107.01	103.08	106.09	104.5	107.41	108.81	108	102.67	103.07	103.9	107.77	106.17	102.4	106.71	105.98	107.31	96.57	106.14	106.48	110.85	106.17	104.51	104.53	105.77	105.74	107.2	104.68	106.02	110.13	102.43	101.48
101.21	105.64	107.18	108.88	105.53	107.08	105.11	105.77	109.1	107.83	107.1	106.17	105.9	103.8	102.72	105.76	100.26	107.46	101.69	111.5	107.38	106.49	103.79	103.98	107.83	106.16	100.8	106.38	105.53	112	104.35	104.76	104.64	107.25	106.33	106.2	103.48	104.41	105.17	111.97	110.52	104.72	99.655	102.72	107.32	104.46	106.24	107.97	105.04	104.63
104.83	111.07	107.12	111.26	107.84	107.08	110.11	109.18	110.16	110.17	111.48	103.38	103.74	103.87	106.72	110.3	107.46	105.5	106.31	104.47	106.27	108.91	109.59	107.43	106.6	105.41	109.81	107.94	108.15	108.25	108.18	108.22	111.76	102.84	108.55	110.78	104.68	104.91	104.57	113.04	108.59	110.36	107.12	109.88	108.56	110.12	111.21	105.28	107.01	110.25
109.26	103.88	106.92	108.23	106.16	110.03	107.54	109.21	107.68	103.76	107.82	105.13	109.96	107.36	100.12	107.31	111.09	108.67	111.09	111.01	107.47	111.9	109.48	108.58	109.24	112.7	106.06	107.83	110.68	109.51	108.51	105.9	107.57	110.36	105.58	109.8	104.79	112.75	108.7	109.94	110.44	104.84	108.31	112.83	110.9	107.15	108.18	109.6	108.41	109.32
109.78	109.46	109.9	106.86	106.16	106.56	114.42	110.78	109.53	107.57	107.52	107.03	109.53	111.08	109.56	109.43	106.5	108.87	114.02	109.52	108.55	104.83	106.46	108.92	107.34	108.58	107.13	108.43	109.86	103.89	106.81	109.62	111.76	110.41	111.86	110.28	110.79	105.7	106.16	105.89	112.95	108.32	110.94	111.54	111.45	108.4	106.68	109.34	107.04	105.4
104.26	104.62	107.72	103.64	108.53	104.44	103.06	102.94	105.82	105.49	102.31	110.62	104.34	106.34	105.34	107.28	104.05	108.55	103.24	109.42	101.49	102.72	104.57	108.44	102.59	105	104.46	106.78	102.81	106.7	113.45	110.02	108.64	102.85	108.39	103.46	111.09	110.74	107.22	104.41	105.32	103.66	111.61	105.51	107.45	105.74	103.92	108.19	106.28	106.36
112.89	111.48	108.13	109.85	103.93	109.63	108.91	108.99	109.46	108.93	108.48	110.52	103.4	107.25	109.26	107.69	106.52	108.87	104.91	101.59	106.93	107.35	109.88	109.11	105.21	104.53	106.86	109.62	104.31	105.91	100.86	106.12	110.53	110.38	111.06	111.94	106.22	109.59	105.25	104.4	106.92	106.55	108.3	107.36	112.43	105.12	106	109.38	110.45	110.04
106.07	111.3	108.31	110.06	109.45	110.15	109.05	107.74	106.77	107.71	108.59	107.47	109.39	107.49	109.24	106.65	107.52	110.23	105.55	104.94	110.42	105.55	103.04	107.76	107.93	109.04	104.31	108.95	105.55	106.54	109.38	104.17	108	104.9	109.58	111.01	108.54	111.33	106.31	110.47	105.15	106.69	113.5	109.48	107.06	103.33	108.58	106.75	111.16	106.83
111.39	107.72	106.93	109.02	104.17	101.27	110.35	102.29	109.83	107.39	107.22	106	107.9	106.04	103.79	105.57	108.83	107.6	112.64	104.09	103.55	107.54	103.48	101.07	105.08	105.53	102.91	110.49	105.48	106.88	99.467	103.61	106.44	107.17	111.33	105.81	104.23	104.04	108.31	107.86	104.71	104.44	105.09	106.38	103.47	107.21	102.94	102.75	105.42	104.05
110.25	109.29	104.95	109.05	110.12	110.15	110.5	106.95	108.3	109.37	109.83	104.93	107.77	106.65	109.77	110.52	110.7	111.59	105.2	109.2	110.77	107.39	108.17	109.49	104.53	109.91	107.04	109.18	110.51	105.53	108.78	108.31	108.96	106.57	106.09	112.54	110.07	111.44	107.61	107.91	107.4	106.71	112.39	108.8	110.42	107.58	109.28	111.22	106.19	108.19
112.58	106.46	104.75	112.19	109.88	114.7	104.41	109.61	106.04	109.91	110.23	114.21	109.45	106.69	112.82	104.5	105.55	110.04	111.93	108.79	108.02	109.42	108.69	105.61	111.34	107.07	112.66	111.18	106.31	108.45	107.14	108.28	110.68	106.83	104.71	109.42	109.08	108.08	106.69	106.33	108.6	110.66	105.75	109.55	109.63	112.02	110.05	108.05	108.16	110.13
105.41	105.96	104.86	105.57	107.53	107.66	105.73	110.52	108.38	108.56	108.11	111.86	108.08	105.5	103.74	112.79	108	107.08	108.27	107.29	104.4	110.46	110.6	104.76	110.43	107.96	109.86	105.68	105.52	112.81	107.9	107.16	112.42	108.64	108.66	104.06	104.62	106.08	103.13	106.99	112.9	113.32	103.88	107.52	105.52	107.3	104.42	106.99	108.1	108.27
105.41	106.32	105.86	108.7	105.94	106.07	105.75	102.63	102.83	105.02	103.85	104.95	108.42	105.62	110.51	102.32	101.8	107.12	104.72	102.64	104.28	104.69	108.96	105.25	105.89	107.84	107.06	106.66	106.19	108.65	107.16	101.7	109.74	105.99	107.65	106.37	104.95	111.05	103.32	108.25	105.51	109.38	105.85	102.41	103.25	104.06	109.14	102.86	104.82	107.03
104.56	102.37	98.546	104.83	96.6	104.48	103.46	105.97	101.35	97.754	101.15	101.54	101.29	97.779	104.63	104.45	104.42	99.173	101.23	98.74	100.75	101.44	104.27	102.78	99.132	97.268	98.907	100.93	99.13	101.99	103.54	104.34	104.52	102.23	102.82	103.33	96.738	99.151	104.64	104.63	103.02	102.46	99.126	105	100.67	100.74	99.232	103.68	99.347	96.932
109.37	112.51	113.07	112.95	111.57	112.48	109.26	109.87	104.18	104.98	106.06	109.88	111.74	113.79	107.97	109.75	107.54	108.58	117.3	112.94	109.62	111.92	107.85	112.44	110.68	112.73	111.29	112.23	105.48	111.8	109.61	112.88	111	109.28	108.58	109.77	114.74	112.04	108.76	111.66	108.78	107.27	111.32	112.9	110.56	111.51	109.74	106.2	112.8	104.35
111.94	106.05	107.96	102.43	106.76	108.35	106.91	109.19	109.08	106.94	109.42	100.43	109.58	105.81	109.79	108.16	110.2	106.56	106.63	106.86	110.49	109.38	110.79	106.3	106.92	110	107.09	112.06	112.07	105.71	113.54	107.93	109.24	107.56	108.58	108.01	107.26	108.86	108.63	106.99	107.87	107.29	107.25	107.82	109.05	109.02	105.02	110.57	108.01	112.28
103.86	102.19	103.56	103.11	104.61	101.39	102.61	103.21	104.63	103.31	103.5	105.96	109.62	108.15	106.81	107.55	100.91	102.75	107.1	106.06	109.87	107.46	104.5	105.65	103.79	109.81	111.56	107.03	106.7	106.6	105.55	114.03	107.87	106.51	102.48	105.56	106.68	108.32	106.17	105.57	102.77	105.35	102.27	104.55	103.03	107.71	110.34	106.41	104.71	109.36
105.7	103.03	107.3	103.64	106.96	104.47	105.39	104.98	107.79	104.49	110.37	102.58	106.15	106.53	103.64	105.24	108.58	105.41	102.74	104.2	107.57	106.48	106.72	106.3	105.84	98.994	107.69	106.95	106.18	107.15	107.45	104.78	101.54	103.72	106.25	101.88	104.06	102.99	107.72	110.11	104.77	106.84	106.6	107.23	105.03	105.61	102.79	107.46	104.54	107.67
98.083	100.67	101.42	94.79	98.795	100.48	92.356	101.76	99.16	98.595	98.896	98.361	96.163	99.788	98.385	97.487	101.49	101.41	101.09	99.572	96.612	95.995	96.803	97.116	99.339	98.095	102.22	100.59	103.24	101.21	97.7	98.985	98.011	99.362	98.158	101.42	100.13	95.553	99.632	97.389	97.095	103.03	97.303	101.55	102.11	97.148	99.588	101.65	97.149	100.23
107.71	108.52	111.29	105.94	106.92	106.07	110.35	106.56	109.51	106.87	109.3	106.25	109.43	108.14	106.88	107.09	110.45	108.51	106.74	109.85	106.95	105.32	109.61	106.84	106.91	105.45	107.53	105.29	107.54	110.42	104.39	112.03	108.38	110.33	105.82	111.43	107.16	106.27	108.61	105.6	112.27	106.7	104.43	110.33	107.31	108.69	111.94	107.01	107.54	110.67
107.36	105.39	105.36	104.68	104.48	102.89	107.06	106.89	100.07	109.97	107.63	110.96	109.83	108.33	109.82	103.08	104.97	105.67	108.48	105.22	107.67	109.76	105.93	107.93	102.04	110.77	106.53	107.14	104.64	106	104.6	103.34	112.45	101.38	104.37	109.69	100.99	108.88	108.8	109	107.31	104.04	102.63	104.81	107.05	106.07	101.68	103.72	103.41	105.55
99.391	104.44	104.05	100.48	100.48	101.65	99.283	101.3	99.12	97.266	100.93	100.52	102.86	103.78	100.53	98.427	98.313	104.55	102.59	96.078	101.87	102.98	100.67	104.92	101.67	101.71	100.55	101.58	99.97	101.32	97.758	97.937	99.191	96.773	95.733	100.09	99.702	106	99.399	97.405	100.6	97.713	95.918	103.25	104.23	102.05	99.981	102.07	103.57	98.462
103.03	104.27	106.53	103.58	105.66	103.55	102.62	105.5	102.09	103.81	103.41	105.42	106.92	103.72	108.76	103.56	106.3	106.05	107.98	107.33	106.85	107.16	103.17	111.16	109.47	108.78	104.38	109.02	103.39	104.1	106.11	103.8	103.5	109.12	103.55	102.59	106.46	104.45	106.06	100.99	107.99	107.97	107.34	106.73	105.99	108.35	105.74	105.99	109.16	101.65
105.82	103.79	105.82	104.45	107.48	104.33	110.03	110.01	108.86	110.68	106.89	108.98	109.73	111.22	103.38	108.43	111.33	108.04	105.48	108.76	109.16	107.77	112.73	108.79	106.51	111.26	109.17	111.83	109.42	100.39	107	112.08	106.78	103.27	105.03	108.37	102.32	108.67	108.09	107.08	110.55	108.37	108.04	109.93	111.85	106.74	110.4	108.82	110.02	104.44
96.387	104.07	101.56	97.024	98.96	97.837	96.511	98.059	97.521	96.719	96.169	98.234	97.585	97.719	98.302	97.582	94.168	96.743	97.513	101.86	97.028	95.925	93.717	100.44	97.399	95.22	98.019	97.117	98.689	94.934	99.484	95.396	98.072	98.635	95.132	99.449	98.206	97.783	95.75	100.8	94.209	95.389	101.35	101.13	101.35	94.943	97.619	101.79	98.082	94.286
107.24	106.9	109.05	108.17	108.79	106.3	106.4	102.57	102.81	109.9	112.51	107.58	105.93	111.35	103.05	106.69	106.54	107.96	107.22	109.37	106.76	106.27	105.13	107.86	106.73	106.93	107.13	107.58	109.76	106.42	110.74	106.75	113.71	105.17	104.57	104.94	101.58	107.6	112.46	111.58	110.36	108.57	104.38	104.26	110.77	108.39	108.14	106.01	107.52	106.36
108.07	103.28	106	105	102.27	103.24	108.1	106.65	103.37	108.42	106.74	106.47	104.81	103.44	105.13	106.29	104.92	105.76	104.31	105.92	106.86	102.64	107.23	109.89	103.75	109.63	102.91	105.53	103.62	108.1	106.6	101.3	100.79	105.22	100.26	110.82	104.15	100.98	103.8	105.84	106.49	108.38	106.55	108.66	105.59	105.79	103.63	108.05	108.17	101.37
107.75	103.14	105.73	108.73	113.29	103.79	108.58	106.05	104.6	108.12	105.42	105.28	103.72	106.15	101.92	104.63	106.82	104.27	110.67	105.93	106.79	105.11	110.31	106.82	104.67	101.64	109.28	103.29	104.49	110.11	102.38	107.05	103.51	108.11	104.8	107.12	104.12	100.77	110.21	106.6	99.777	104.4	103.66	106.15	105.75	103.41	108.17	102.24	107.71	101.29
104.65	105.67	103.58	102.89	104.91	106	106.06	103.87	109.64	104.51	108.57	112.54	105.75	107.36	101.44	107.51	106.25	107.35	108.4	103.98	105.27	102.65	105.22	104.89	112.21	105.64	104.39	108.48	102.7	106.9	107.44	107.45	107.14	107.68	104.05	103.4	108.08	106.62	106.08	106.81	105.7	105.83	104.88	106.3	106.18	106	104.73	108.46	105.43	106.62
110.88	107.46	106.5	109.13	106.57	106.39	108.53	105.04	108.99	110.19	110.07	104.78	109.76	105.28	108.8	104.48	106.14	108.97	108.7	107.69	107.76	110.97	111.02	115.24	109.19	109.42	107.72	104.92	107.4	102.61	107.82	104.94	109.39	105.12	110.35	106.74	106.7	109.68	106.85	108.16	107.79	105.89	105.98	111.43	105.14	108.09	105.89	106.89	108.47	109.73
108.09	103.96	104.61	107.95	105.04	107.14	103.17	107.13	102.54	106.28	107.55	99.597	105.91	109.03	100.14	105.04	108.06	106.08	103.95	108.08	103.39	101.26	105	106.58	105.56	109.39	104	105.15	106.59	103.64	100.49	107.03	110.16	108.82	106.26	104.13	105.35	106.47	103.1	104.85	105.13	103.12	107.07	105.8	104.45	105.26	104.41	107.55	104.18	107.49
107.47	112.11	109.83	112.56	112.23	110.93	111.26	105.65	109.45	107.47	109.08	111.42	106.8	111.8	106.23	103.11	106.2	109.78	107.32	104.95	108.57	108.61	106.58	105.57	109.64	104.93	108.96	106.97	98.856	107.12	107.58	108.76	106.94	102.49	109.06	109.59	106.71	108.14	107.45	109.25	108.28	112.19	106.52	105.72	107.32	104.24	106.08	110.27	108.4	107.09
96.074	101.56	100.55	95.065	100.13	98.088	96.063	104.11	100.1	100.57	97.887	95.958	96.871	101.03	100.94	98.885	100.14	101.04	94.666	92.421	98.683	97.952	98.813	97.309	100.88	98.983	100.29	98.15	98.706	100.51	100.12	99.288	104.96	96.324	96.807	104.29	97.034	98.381	101.87	100.15	98.243	98.961	101.77	96.222	100.44	101.14	98.149	103.75	94.942	101.13
109.98	106.3	107.25	109.82	107.76	107.73	111.94	107.26	100.92	107.22	108.78	109.58	109.41	105.2	106.51	102.15	113.45	107.32	102.96	107.4	106.49	107.73	104.31	107.64	109.35	109.04	107.89	108.13	105.68	110.16	109.22	108.76	109.69	109.47	103.75	107.42	107.87	109.12	107.98	109.92	106.07	105.93	106.61	108.74	105.06	103.21	106.96	111.17	106.51	108.04
106.86	108.89	107.37	111.3	102.89	104.91	108.93	109.14	110	107.62	105.31	105.76	107.49	107.38	106.86	113.44	108.2	105.03	108.78	108.58	108.8	108.54	108.56	106.18	106.01	108.7	109.88	108.91	104.9	105.3	107.62	107.84	106.8	104.86	108.21	108.09	108.06	107.99	108.12	105.95	107.58	114.69	112.96	108.36	106.93	107.2	106.18	109.07	106.88	108.13
109.01	107.11	109.29	109.63	106.59	111.52	105.99	104.11	103.85	101.6	108.22	105.77	108.81	107.61	103.94	108.92	109.49	104.29	109.74	109.04	104.72	108.83	110.98	106.72	107.67	106.42	108.32	108.72	104.74	105.89	109.61	107.16	105.49	109.96	107.69	105.54	110.49	108.72	107.51	112.14	110.61	111.41	109.07	106.57	105.09	108.11	103.17	107.02	108.72	112.9
111.68	105.03	106.84	113.33	111.84	107.11	112.2	106.1	106.65	110.27	105.45	110.33	108.4	108.84	106.14	106.29	106.71	109.49	110.63	108.21	104.51	109.89	107.51	106.96	112.8	108	106.13	105.74	102.63	110.16	107.85	105.15	106.86	109.84	112.41	104.08	105.93	111.66	105.92	109.34	109.47	107.75	108.22	108.99	107.71	108.23	104.29	107.92	104.69	110.39
103.62	107.92	104.12	109.53	108.43	107.27	108.81	107.2	106.16	105.38	108.77	107.54	105.92	107.52	107.09	108.57	101.96	104.81	105.96	107.71	109.83	110.7	105.05	107.11	106.25	103.89	105.58	108.88	113.3	107.01	107.82	107.53	108.75	110.01	103.75	105.27	109.56	109.13	109.14	108.24	108.08	107.03	107.03	106.74	103.96	104.83	109.39	102.71	110.02	107.67
108.14	106.47	109.45	104.68	108.8	110.63	108.62	112.4	106.59	106.44	108.38	109.04	111.79	112.97	109.37	106.34	108.32	104.88	108.18	109.41	107.1	106.56	105.55	109.02	104.96	104.99	106.16	107.35	108.64	108.54	107.71	106.44	108.29	110.82	105.65	105.36	106	105.96	103.33	109.3	105	106.26	108.57	108.77	108.36	110.67	109.48	107.22	107.5	103.54
107.71	111.81	109.55	109.4	110.86	106.08	111.77	107.56	111.22	111.76	109.17	109.68	103.56	107.63	112.13	111.92	111.64	108.55	111.66	105.76	112.98	112.04	103.96	108.46	112.91	105.96	106.15	110.74	112.58	111.28	110.23	112.11	111.14	104.6	105.92	106.49	110.43	111.45	107.78	108.14	109.22	109.29	103.4	105.27	112.12	110.12	105.82	113.46	110.83	108.78
108.11	106.14	108.06	105	109.86	109.62	105.94	105.39	108.45	107.88	105.28	105.9	110.73	105.68	109.27	107.81	107.93	105.5	104.48	113.57	110.32	112.01	108.6	110.68	110.12	109.11	103.22	113	106.94	108.95	107.79	108.76	103.83	110.48	108.21	106.79	107.87	107.94	103.83	105.86	103.05	109.99	107.54	109.91	111.25	108.85	110.84	109.95	109.07	106.94
102.29	108.29	108.51	105.63	101.5	105.41	105.04	110.3	105.75	110.94	108.33	109.01	107.3	103.92	104.01	108.12	102.15	99.217	110.83	109.22	107.5	105.75	112.81	104.78	112.13	106.77	104.84	104.01	109.57	106.05	110.58	106.93	109.62	107.61	105.96	104.64	106.17	101.12	107.89	105.73	107.31	106.68	105.96	105.11	105.31	104.06	107.4	109.53	104.2	106.42
114.07	108.63	111.05	105.65	109.44	110	113.19	112.04	108.01	105.91	111.28	109.48	110.27	105.83	105.31	111.86	112.59	113.84	107.08	110.89	107.91	111.3	111.25	114.47	111.48	109.88	112.54	111.48	110.91	109.1	108.84	112.38	113.34	110.44	109.16	110.01	111.98	107.61	110.88	115.21	110.5	107.8	108.34	112.08	111.65	111.83	111.89	113.38	112.17	112.83
98.119	99.17	97.5	99.383	96.727	99.989	96.892	93.41	99.254	101.1	99.487	92.16	98.521	94.885	97.426	98.585	97.302	95.84	94.766	99.511	97.47	96.711	103.74	101.51	95.653	98.978	103.15	96.591	95.028	98.894	97.79	100.65	98.983	97.943	98.953	97.21	100.34	97.715	100.78	99.048	96.244	101.9	93.909	100.62	101.78	99.692	94.11	96.878	97.231	99.946
106.1	103.44	107.88	104.71	107.7	102.75	104.78	108.06	109.13	103.9	104.26	108.24	103.05	107.5	109.43	109.36	105.06	105.33	103.65	104.95	105.95	102.68	105.08	103.6	106.08	101.39	104.23	104.48	105.84	102.44	107.76	106.54	104.96	106.28	106.72	104.37	105.78	112.74	109.82	106.84	108.36	105.18	107.39	103.22	105.43	106.76	109.05	104.32	105.82	105
107.97	108.92	105.21	107.67	108.93	108.42	108.66	102.84	105.67	104.34	105.94	105.92	109.2	109.67	106.19	108.31	102.64	105.46	109.08	107.03	106.19	106.64	107.67	107.09	105.91	109.68	108.38	104.54	99.799	109.63	106.35	103.81	104.82	107	104.78	106.56	107.12	107.6	106.79	103.35	103.85	104.77	108.16	109.22	107.01	107.43	106.15	105.96	108.01	106.5
100.77	106.26	106.36	107.97	108.55	102.89	104.45	106.66	103.1	105.89	107.91	111.16	108.29	108.5	108.76	108.85	106.16	106.53	109.2	104.94	112.74	108.83	106.8	104.74	104.39	106.26	109.44	107.93	107.74	107.36	106.29	102.12	108.01	106.09	111.48	109.82	105.04	110.47	107.95	108.32	105.93	106.72	104.41	108.76	107.97	104.31	101.27	102.94	112.07	104.4
106.03	104.54	105.91	106.45	107.68	107.12	104.57	106.97	104.56	101.56	106.38	103.29	106.04	106.71	104.24	108.82	109.39	109.46	104.67	104.33	105.52	104.48	105.98	107.16	108.62	109.23	102.47	105.74	107	106.69	105.66	108.4	109.77	104.76	107.81	110.72	105.65	109.82	108.49	105.38	105.32	107.54	111.74	107.67	103.99	104.63	108.34	111.38	107.56	105.64
99.249	94.768	101.23	97.202	99.723	99.016	104.04	101.26	98.509	97.855	99.59	96.049	95.475	96.259	99.032	99.98	100.27	96.855	99.716	97.205	98.513	98.552	96.366	99.684	90.093	99.979	99.079	95.683	104.33	97.972	95.283	94.255	94.599	96.295	97.393	98.653	95.499	98.796	97.044	100.39	92.74	97.969	96.928	98.134	93.919	97.234	100.01	99.454	95.321	96.519
99.47	96.784	99.494	96.886	98.295	91.241	100.81	99.284	93.657	94.983	97.82	98.1	98.929	98.081	96.87	99.628	93.953	99.935	97.529	96.785	101.75	99.733	98.412	96.996	100.23	100.15	97.443	96.093	97.724	97.751	99.253	95.106	100.37	98.996	97.136	94.02	96.318	97.973	96.487	95.214	101.84	94.167	96.094	97.984	96.842	94.672	98.998	99.712	99.518	98.431
105.67	110	108.66	107.33	108.88	105.68	109.61	106.99	107.67	105.77	103.31	106.99	104.19	106.1	100.91	101.47	108.01	105.46	107.42	108.51	109.05	106.93	104.07	107.99	107.04	100.97	104.64	106.56	103.17	108.05	105.94	103.13	111.81	104.04	108.07	106.21	103.11	108.91	110.16	104.87	103.55	103.17	103.79	106.27	103.51	110.04	105.17	104.63	108.52	99.803
99.936	99.907	99.493	102.13	93.434	99.091	98.446	98.802	98.11	97.922	97.423	99.983	99.119	96.098	100.83	99.7	105.33	97.326	99.131	100.54	96.226	99.378	96.723	99.16	100.25	98.215	97.715	99.671	99.706	100.58	94.052	94.452	102.21	96.843	104.04	96.994	104.92	100.04	101.61	102.06	98.324	101.22	95.46	96.732	100.38	101.34	100.31	98.448	97.435	98.91
102.32	107.43	102.24	103.2	109.89	108.76	104.48	105.48	102.82	109.94	107.14	109.35	103.09	106.2	103.8	106.61	105.93	111.09	107.43	110.01	105.74	103.17	105.03	105.74	109.49	100.74	105.37	104.97	108.06	105.98	103.31	106.4	104.83	105.56	105.28	103.57	103.56	103.51	110.45	106.18	107.37	108.87	107.05	106.13	109.21	107.46	98.251	108.98	106.54	107.23
108.83	107.52	105.33	105.53	107.09	110.33	107.01	109.46	103.6	104.36	108.45	110.36	106.49	105.25	107.69	104.38	103.25	107.38	107.52	110.98	106.19	112.07	106.56	108.1	107.53	104.73	109.82	104.89	105.7	107.46	106.93	107.03	108.17	108.54	109.52	109.32	111.32	107.61	106.75	107.07	106.14	104.28	108.61	105.56	103.7	104.07	109.29	109.11	108	108.34
107.22	102.19	104.99	104.29	106.81	109.79	103.27	102.51	100.56	101.68	102.81	109.02	105.89	102.41	103.97	106.57	107.54	104.5	105.28	104.72	107.49	109.09	106.25	103.67	108.22	103.45	108.47	105.33	102.34	104.68	105.12	105.85	108.24	107.68	106.99	105.41	106.5	106.14	103.54	104.87	106.88	105.94	107.14	102.67	104.57	107.06	108.7	103.7	106.76	108.02
101.17	100.95	97.06	100.49	97.921	101	97.959	99.748	99.142	103.47	98.621	95.05	96.637	99.25	95.617	96.468	97.628	99.362	101.26	98.284	99.984	96.368	97.315	100.91	99.856	95.891	96.815	97.962	96.918	95.391	97.809	94.148	101.42	97.393	99.972	98.707	101.73	96.781	100.45	98.339	95.592	102.54	99.298	99.618	97.062	96.877	101.34	102.28	94.676	97.783
106.25	104.81	104.31	109.46	108.44	106.53	108.63	103.9	103.64	102.94	102.84	101.01	104.61	109.13	104.12	105.86	102.64	107.15	98.687	108.91	109.29	106.66	103.34	106.88	102.41	108.17	104.39	105.76	106.11	102.33	106.44	105.35	105.87	107.41	105.5	107.27	106.78	106.87	104.99	103.61	107.5	106.27	103.1	104.58	107.17	105.71	104.05	105.54	103.76	102.36
108.69	107.32	109.24	105.94	110.02	109.6	108.59	100.6	108.34	108.57	107.07	106.52	110.67	104.75	104.55	103.85	107.45	107.22	108.2	103.93	104.34	107.97	108.93	112.05	105.35	103.58	103.08	109.17	107.29	104.43	108.86	108.19	108.34	107.01	104.99	106.16	108.51	108.78	103.69	106.2	107.31	108.93	106.44	110.6	106.56	106.4	106.59	106.68	106.55	105.33
111.56	107.1	102.72	107.29	107.31	105.31	103.63	109.37	108.23	107.08	100.82	103.15	107.29	106.41	106.9	100.72	105.62	105.88	105.16	104.21	101.14	102.38	108.01	108.71	108.55	104.74	109.08	112.45	105.66	108.27	109.04	100.55	109.65	106.48	103.11	103.06	102.47	107.76	106.73	103.26	102.42	105.13	106.49	104.97	104.93	100.37	104.64	107.31	106.87	109.1
107.46	105.69	111.72	104.49	109.76	105.47	109.84	105.93	110.06	105.23	108.41	111.18	108.23	104.97	110.33	111.43	101.98	108.67	107.55	104.22	103.58	104.65	110.88	102.76	110.36	104.95	107.63	108.74	107	108.97	101.82	108.86	105.02	108.33	107.27	105.52	105.3	107.34	109.48	106.05	107.97	105.06	106.83	108.93	106.28	102.92	107.31	109.29	108.88	108.55
107.19	108.64	105.66	103.73	105.81	99.581	106.28	107.08	102.44	106.76	104.5	108.64	105.1	107.47	107.43	106.62	106.55	108.11	101.9	105.69	106.58	105.21	102.66	102.31	106.87	106.76	101.97	104.12	102.64	103.54	101.43	103.28	107.25	109	99.541	105.22	106.57	106.81	107.59	102.14	104.27	102.56	105.2	103.24	101.63	106.56	110.94	108.21	108.79	106.32
99.693	100.56	99.928	96.737	99.599	100.65	102.17	101.04	99.369	96.793	102.28	101.36	97.852	98.732	102.88	98.414	98.241	97.946	100.17	99.113	99.347	100.19	95.426	101.68	99.095	99.901	99.891	95.998	98.225	97.959	99.961	105.54	98.454	97.798	99.211	105.06	98.683	99.134	97.754	102.03	97.278	100.02	102.73	104.41	100.45	103.65	98.068	101.6	96.31	101.86
107.05	103.68	106.64	102.56	103.44	105.34	105.24	105.58	106.05	104.92	109.14	106.31	106.26	103.77	100.38	102.45	105.35	102.9	104.95	100.76	109.66	106.56	109.48	102.52	105.73	107.89	104.15	104.83	104.83	103.98	106.44	104.49	108.07	105.18	106.88	106.72	107.77	107.28	103.34	106.16	106.19	106.38	104.7	106.86	104.52	107.95	108.12	98.968	103.16	105.58
108.2	103.73	109.84	110.36	108.82	108.12	106	107.5	106.89	107.8	110.06	104.91	109.63	110.74	108.73	110.33	112.03	114.87	103.31	108.57	111.43	107.97	108.78	111.05	108.19	107.97	111.67	108.53	108.62	110.3	110.79	106.72	108.72	113.31	108.2	110.27	109.26	107.02	106.35	108.79	107.08	108.03	109.58	109.08	110.06	105.38	107.28	105.08	105.87	106.19
107.2	104.26	107.34	107.26	111.55	102.65	106.36	108.06	106.21	111.33	109.62	105.05	107.26	111.19	102.85	107.6	107.57	107.3	109.15	107.89	103.96	103.64	105.43	106.52	104.77	107.11	106.6	107.54	107.9	106.73	105.06	107.32	103.64	104.67	108.5	106.7	104.01	110.12	103.73	105.03	104.75	103.87	107.67	106.88	109.38	106.65	104.01	108.69	105.27	104.24
97.276	101.09	97.039	96.221	100.45	101.84	97.859	95.381	101.22	98.219	99.297	103.44	97.62	99.015	93.114	96.494	102.36	99.509	95.758	98.109	94.862	99.166	98.628	94.728	98.918	96.995	94.657	99.72	94.99	94.309	101.2	97.445	99.877	99.809	100.26	102.43	97.932	97.123	98.061	100.06	99.727	95.545	102.12	97.222	95.403	95.583	95.928	97.943	95.531	96.45
96.425	94.589	96.086	97.686	101.62	97.096	100.05	100.23	95.252	95.636	95.854	99.307	99.456	97.091	94.945	97.175	97.758	95.791	100.41	99.384	100.97	96.756	94.307	99.15	100.92	98.329	95.043	96.494	97.3	98.494	100.3	97.95	102.93	103.29	99.208	102.36	98.899	98.847	95.713	98.846	94.475	100.47	101.77	103.82	94.816	95.6	94.816	96.369	101.54	98.981
106.91	103.8	108.51	99.985	105.08	109.14	101.23	106.99	106.87	106.21	106.34	102.82	109.81	108.88	109.11	105.25	105.83	104.04	107.38	105.04	102.44	104.89	102.99	103.17	107.99	103.39	100.38	106.25	107.82	103.28	108.51	108.85	107.54	105.4	108	107.72	110.18	103.77	109.1	106.4	104.36	107.05	101.66	106.66	105	107.5	104.93	107.19	107.64	107.3
110.79	107.34	109.74	106.93	103.57	105.33	100.97	104.33	108.69	104.85	108.3	107.6	104.9	106.01	110.04	108.46	109.63	107.55	105.48	108.91	106.71	106.82	112.2	106.4	108.52	110.34	106.06	107.91	107.1	105.81	104.92	102.42	99.833	105.93	104.76	106.73	103.27	102.51	100.87	104.38	110.62	104.6	106.7	105.49	102.33	103.67	110.28	104.46	105.79	109.24
105.75	107.34	106.02	105.82	103.23	108.82	106.2	103.28	109.08	109.09	108.11	108.83	105.05	104.45	105.21	108.16	108.65	107.9	107.95	103.65	103.1	103.6	102.81	105.02	106.47	105.38	103.12	106.05	105.09	103.3	102.98	106	109.71	106.98	103	104.93	108.25	100.77	107.29	109.03	108.71	111.06	103.83	109.1	104.2	105.93	101.77	106.62	107.03	102.37
95.679	94.872	96.236	95.339	95.838	104.9	95.042	97.699	100.88	97.932	92.805	95.599	100.27	101.76	101.15	95.737	100.32	99.6	99.239	98.276	96.741	99.364	100.66	98.653	102.42	100.96	102.25	96.746	103.28	101.1	100	99.615	98.526	97.689	100.77	100.01	104.35	98.098	102.61	102.82	93.952	103.76	101.81	98.741	100.62	98.281	94.425	101.47	101	102.77
105.33	104.21	106.68	106.92	102.47	106.05	102.74	107.65	109.3	101.95	106.97	112.13	109.08	105.59	109.29	102.54	106.11	113.37	104.2	102.95	107.13	106.3	107.44	103.95	106.87	104.58	107.91	106.2	107.66	109.93	105.25	108.47	104.45	104.6	103.74	105.87	102.93	105.76	104.54	107.9	100.1	104.22	109.67	106.68	106.16	108.34	104.02	105.23	111.38	100.85
105.84	104.03	106.97	99.25	104.31	105.88	106.4	105.04	107.47	104.22	106.34	108.64	101.89	103.28	103.08	105.23	102.01	105.17	107.31	104.15	104.85	106.66	105.2	105.34	109.44	99.862	107.64	111.61	103.85	109.52	105.18	108.25	104.07	105.73	107.3	100.07	106.87	103.97	101.06	107.53	110.36	105.73	106.97	105.18	106.96	103.47	108.09	103.28	106.86	105.43
104.73	104.09	103.85	107.63	110.5	103.53	107.5	104.78	102.66	104.85	103.75	104.03	106.47	106.19	108.52	107.2	107.48	103.57	102.21	103.8	105.1	105.72	106.64	105.19	106.96	102.96	110.21	102.19	104.54	107.33	106.38	107.69	105.39	106.35	106.23	107.38	109	106.33	106.71	104.44	103.77	102.6	103.25	103.67	108.5	106.33	109.06	106.7	104.26	110.09
105.25	106.48	106.19	107.07	107.23	107.42	102.96	106.96	108.91	107.54	102.79	102.81	109.6	104.26	104.28	103.44	109.31	102.4	107.13	108.35	102.84	105.5	110.49	101.19	107.1	107.77	105.32	104.02	107.82	108.33	103.9	105.02	105.2	104.42	104.05	105.56	104.69	102.19	113.01	103.37	106.07	106.37	105.55	104.9	107.09	107.38	101.93	104.81	107.55	106.88
106.19	105.36	110.6	110.59	109.91	113.45	105.39	107.04	107.9	105.32	106.55	106.54	111.08	108.02	106.33	106.29	109.35	105.51	113.23	109.51	106.85	108.54	108.99	108.25	106.32	109.78	109.76	103.87	108.2	109.4	108.23	109.56	106.58	111.42	104.82	106.29	109.16	106.56	110.87	104.85	105.5	104.24	108.48	112.45	104.5	110.3	105.83	106.36	107.06	110.02
106.5	105.87	110.81	108.88	109.51	109.88	102.91	105.65	105.99	109.54	106.9	107.54	111.81	106.65	107	110.69	109.69	107.75	106.59	108.33	109.27	108.23	106.28	109.03	108.14	109.52	104.24	110.97	103.8	108.58	109.89	105.36	112.46	103.95	108.73	108.41	110.17	108.15	107.11	105.92	107.5	110.02	111.4	105.84	106.05	108.79	107.92	106.28	109.81	110.45
107.86	108.5	108.35	105.82	104.64	107.17	107.47	107.59	105.56	108.64	106.17	106.45	109.21	111.51	111.97	109.85	112.79	110.51	107.74	107.33	106.73	106.33	106.78	113.4	110.69	107.94	106.3	109.46	109.88	105.62	114.12	110.87	107.87	107.36	106.31	106.09	110.64	106.37	109.08	113.39	109.65	105.25	110.81	104.63	104.56	102.65	110.54	107.23	106.52	108.96
106.98	99.279	105.29	105.73	107.39	105.8	105.99	103.74	105.27	100.45	104.01	107.34	103.64	101.7	106.93	108.65	107.52	109.16	106.85	105.82	102.8	108.8	109.59	111.21	108.04	106.44	107.71	102.77	107.61	103.6	106.06	106.64	103.38	105.47	105.34	104.12	105.17	107.48	107.7	106.9	101.04	99.833	109.21	106.92	107.44	103.4	107.25	110.25	102.94	106.33
107.85	103.25	107.05	105.97	104.61	104.48	105.86	110.06	107.67	106.12	104.38	106.78	107.65	109.13	106.3	104.29	109.08	101.79	102.53	107.01	102.19	106.44	110.29	109.28	102.62	101.14	107.38	111.38	108.89	111.31	104.89	105.04	105.74	109.73	105.57	110.77	107.72	109.16	105.56	103.81	106.02	104.93	100.79	105.79	105.92	101.95	103.75	106.66	111.17	109.14
110.67	112.24	112.53	113.18	109.33	113.17	114.62	111.17	110.11	111.07	114.49	101.6	110.35	106.65	111.58	114.28	113.75	109.89	112.46	110.14	109.39	111.19	110.81	110.06	107.53	107.72	111.99	112.2	110.03	115.06	112.9	110.28	113.51	107.17	110.34	110.05	111.12	109.31	110.61	107.56	108.62	113.35	111.1	107.33	108.49	112.9	108.66	108.53	109.34	111.27
105.77	110.08	109.71	106.63	103.79	110.29	107.11	110.35	106.62	106.31	105.12	104.08	106.92	104.34	110.78	105.47	109.7	112.36	103.49	107.4	110.92	110.3	105.27	103.15	105.71	108.51	107.8	106.94	111.63	105.41	106.13	107.68	109.87	109.2	112.6	105.08	111.4	110.39	105.36	108.72	106.03	101.78	107.74	109.46	109.94	106.52	109.2	107.71	110.16	109.12
107.71	108.59	108.81	106.26	107.46	110.59	110.56	110.67	102.91	107.17	109.37	108.68	108.57	107.97	107.13	105.6	110.5	104.4	108.6	105.37	105.58	107.53	111.88	105.61	110.78	108.42	108.51	110.86	107.67	106.08	106.6	110.24	107.53	107.5	107.95	108.21	104.9	101.63	105.41	105.01	108.5	108.13	104.66	110.75	107.44	106.79	106.73	104.25	108.21	109.85
105.21	104.98	99.189	102.72	101.68	108.02	104.87	104.96	100.56	100.38	109.08	105.92	104.98	105.19	103.68	110.3	109.24	106.88	108.49	104.99	104.42	101.61	104.62	103.77	104.61	99.382	108.12	105.14	106.91	103.19	108.35	106.06	105.02	106.95	104.83	107.24	106.47	105.42	104.24	107.97	104.23	105.54	106.26	108.31	106.31	106.45	104.96	109.21	107.62	102.46
108.45	106.97	112.14	109.56	106.7	107.09	106.42	113.09	110.49	108.92	107.04	107.3	108.55	108.3	107.56	107.44	104.32	110.46	108.94	115.34	109.29	106.4	108.28	107.73	109.86	105.57	110.47	105.94	107.84	109.46	105.65	105.89	106.3	110.8	105.76	106.71	105.06	110.22	110.34	102.92	106.58	104.56	107.56	113.05	106.65	110.09	109.06	104.89	106.97	108.9
99.518	102.98	101.34	95.23	102.26	100.49	95.005	100.42	98.695	105.62	100.11	97.248	102.84	103.57	98.361	99.848	101.13	100.78	104.85	103.62	101.4	94.707	102.16	101.96	103.75	98.89	103.77	102.38	99.49	103.65	91.38	103.99	100.98	98.557	98.436	100.86	105.55	99.252	98.212	102.08	103.96	96.542	100.23	102.13	104.03	104.81	102.39	100.71	99.647	98.09
108.89	106.39	105.87	107.28	106.21	105.37	112.71	107.88	106.84	106.36	109.33	105.11	109.25	108.39	107.72	106.29	109.08	106.99	110.76	111.43	107.24	109.16	109.49	112.22	106.56	109.22	107.09	109.79	105.08	109.52	110.56	107.88	106.28	107.65	112.66	107.18	110.14	107.06	104.46	104.07	103.5	109.23	106.2	106.47	108.76	104.99	103.07	107.54	108.93	106.26
101.18	101.33	100.22	101.65	101.52	100.73	104.42	102.51	100.81	101.15	101	98.106	102.83	102.94	100.32	99.792	103.88	99.351	96.541	98.493	99.051	98.177	101.46	98.538	102.04	99.576	98.702	103.46	104.75	99.073	96.886	96.195	99.394	98.209	99.564	104.17	98.639	100.2	100.41	99.661	99.092	98.547	101.31	98.575	96.337	106.22	100.21	103.36	99.649	104.64
102.1	100.19	103.01	97.578	97.163	97.689	98.687	105.56	98.258	104.01	103.21	99.682	101.08	101.74	103.72	100.05	103.97	102.27	99.046	100.15	95.596	105.22	97.568	100.64	100.19	100.26	100.89	104.88	101.94	99.606	101.62	93.597	101.88	104.1	102.51	94.659	105.93	96.954	99.031	99.186	104.02	98.754	98.14	95.528	103.82	97.92	104.65	102.97	99.597	102.61
108.15	113.44	106.1	111.96	112.08	110.92	109.73	106.39	110.19	106.6	112.12	108.24	109.79	112.15	108.36	108.23	108.96	115.19	111.53	109.56	107.92	112.03	113.92	112.86	112.46	111.51	110.4	108.46	109.37	105.7	113.22	110.97	106.12	112.03	111.78	112.09	110.56	109.43	112.35	107.58	108.02	108.17	110.87	109.81	111.05	110.59	105.91	112.7	108.74	119.67
105.39	106.71	110.91	105.37	107.61	100.42	104.29	103.54	111.38	106.91	105.17	108.3	105.36	109.15	105.16	107.51	110.79	104.79	112.49	104.66	104.12	104.86	103.78	104.39	108.37	108.25	108.97	105.11	108.93	102.71	104.53	107.46	107	104.66	107.35	106.34	105.57	105.57	107.11	105.42	102.12	106.05	108.01	105.12	109	107.25	103.16	108.97	106.69	106.2
101.09	94.75	101.31	98.865	97.604	102.09	102.03	96.928	99.91	102.76	98.038	98.411	105.82	97.342	97.512	99.646	102.7	101.96	100.77	101.57	101.79	102.08	96.124	101.25	98.736	98.754	102.57	102.25	96.78	105.02	104.29	97.377	99.451	98.482	97.668	98.62	97.881	100.17	100	97.732	101.19	97.888	101.5	104.53	99.002	99.923	100.52	99.656	98.756	100.54
97.572	92.493	94.971	98.616	100.49	99.005	94.687	97.156	96.24	98.183	96.316	94.109	96.528	95.174	97.039	99.806	99.997	96.21	99.064	97.083	98.964	96.783	99.459	96.211	99.045	101.08	94.466	100.65	96.557	98.968	100.93	98.668	98.706	100.54	99.163	99.321	101.58	96.43	99.661	97.747	96.6	97.497	99.581	97.556	98.289	100.06	101.66	97.342	99.339	98.614
109.5	101.5	106.73	102.99	102.71	105.37	106.14	107.52	106.19	105.43	106.38	106.84	106.65	104.14	106.16	109.92	106.65	113.45	104.06	101.74	104.77	110.09	105.34	106.43	111.6	104.56	102.59	101.8	105.54	106.75	104.29	106.77	108.09	107.6	109.31	106.3	109.35	111.37	108.33	106.57	111.55	103.65	108.36	107.55	105.17	107.07	104.13	110.06	109.25	110.57
108.09	108.18	107.42	108.81	108.44	107.76	107.43	106.41	107.98	106.99	105.38	103.48	110.97	108.33	106.76	108.51	105.63	105.63	108.08	111.74	110	107.7	107.42	111.67	107.8	109.91	108.1	112.33	106.98	103.21	112.07	103.5	110.55	109.7	110.77	110.38	109.48	108.6	105.05	107.89	109.33	110.63	105.98	107.42	105.68	109.75	106.36	107.52	107.48	109.76
108	101.66	109.48	107.9	105.55	104.32	105.32	110.18	105.35	107.78	106.61	107.66	105.38	106.62	103.16	105.23	106.89	106.27	105.98	105.42	104.62	105.47	110.48	103.03	107.22	100.81	106.22	108.73	104.44	107.42	108.56	103.31	107.72	103.67	105.31	102.27	105.07	105.59	105.22	102.44	107.67	106.18	107.44	105.54	106.57	108.91	106.48	104.96	108.52	106.07
98.118	103.05	101.17	104.52	103.73	100.73	99.584	102.08	96.912	96.526	103.74	99.718	96.483	100.91	100.25	101.64	103.15	100.63	102.7	99.779	102.29	99.812	103.48	104.49	97.26	99.344	100.54	100.29	100.9	100.5	103.93	97.682	98.359	101.11	100.95	101.17	99.228	98.174	98.688	98.404	102.26	104.53	98.321	103.86	96.62	103.26	98.31	98.706	100.31	101.46
111.78	103.58	106.1	106.63	104.11	104.72	110.78	103.73	107.14	105.39	110.25	104.02	108.77	108.47	104.01	107.77	107.27	105.07	106.05	107.65	106.81	109.86	104.94	107.52	107.01	100.32	108.88	107.3	105.11	107.3	106.65	99.543	108.53	104.52	108.17	104.78	104.06	107.25	107.47	104.45	107.7	106.4	106.99	102.63	106.73	111.77	110.02	107.54	106.59	106.65
107.93	114.68	109.52	115.11	105.78	107.92	112.03	107.49	111.79	113.27	109.97	111.73	110.14	109.75	111.4	109.5	108.01	114.89	106.48	108.11	108.59	111.98	114	108.85	116.33	110.16	112.14	112.11	109.19	110.22	109.26	112.3	110.54	113.5	111.16	113.97	112.65	108.28	110.38	118.23	110.79	109.73	107.57	113.93	110.28	109.15	110.96	106.8	109.75	111.21
105.87	107.3	106.76	103.23	104.17	110.02	107.98	111.32	108.79	106.49	104.76	107.6	105.82	107.31	103.69	109.81	104.56	104.62	105.74	106.12	110.78	104.1	106.71	110.03	100.73	107.47	107.67	108.48	108.14	104.28	102.71	110.38	99.146	106.47	107.71	103.58	105.63	107.13	105.72	105.2	105.19	107.49	105.5	106.4	105.4	109.01	106.55	107.5	106.23	109.51
105.44	105.33	107.28	110.66	106.92	108.79	107.06	104.98	106.52	103.18	107.01	104.95	105.58	102.49	108.67	107.87	110.59	105.3	103.18	104.4	104.71	104.73	106.54	106.97	105.72	105.09	103.55	103.66	105.31	103.97	104.17	106.32	105.47	104.23	103.63	106.61	106.35	104.31	109.37	106.86	103.87	103.83	107.56	107.9	104.23	103.84	104.54	109.26	106.95	106.63
98.531	91.929	99.69	97.875	98.167	97.324	96.933	100.07	98.931	98.167	101.5	98.318	95.859	96.514	99.249	99.673	95.112	95.163	97.379	98.121	96.91	97.583	99.417	93.268	97.188	99.647	100.69	95.247	97.712	99.423	101.56	96.781	104.03	92.194	96.927	99.997	101.15	94.992	105.01	91.883	98.035	98.36	98.409	100.19	94.847	94.371	99.962	101.97	97.902	99.27
109.55	112.32	106.1	110.82	106.19	103.93	110.82	110.53	107.83	109.79	107.52	109.7	110.89	108.33	110.55	114.15	108.21	108.86	110.05	109.86	110.65	108.37	108.92	111.76	113.27	112.65	111.13	113.93	113.08	109.35	112.59	109.4	108.58	108.43	106.59	104.92	104.31	105.34	101	111.64	106.67	109.09	111.63	110.37	103.68	111.32	111.76	109.82	109.95	107.27
106.49	104.98	105.31	106.67	103.93	108.31	109.93	102.59	105.15	102.81	106.8	105.1	102.62	104.64	105.25	111.28	103.59	103.35	106.97	104.47	106.5	107.86	108.76	107.29	105.41	103.71	105.12	102.3	107.76	105.88	106.23	106.87	103.22	106.83	101.94	106.43	101.24	99.78	108.1	106.34	105.28	104.4	105.35	107.76	107.11	106.47	104.92	103.16	105.7	106.34
109.38	106.92	106.81	101.33	103.47	105.81	108.66	107.37	103.27	108.29	109.6	110.07	106.9	106.84	106.98	109.8	111.08	105.15	110.15	110.76	110.11	110.06	109.34	109.35	108.94	108.05	110.31	106.4	109.89	110.98	111.43	111.29	109.63	110.59	105.04	107.53	108.06	109.54	107.58	107.85	108.24	106.96	108.55	111.13	107.28	106.26	107.76	110.6	111.03	112.01
104.88	113.06	102.52	103.98	106.26	105.75	106.72	107.47	100.36	106.73	102.07	108.33	104.95	107.43	108.81	107.75	110.83	106.57	103.76	107.79	102.29	105.56	102	110.43	98.937	107.37	108.49	108.52	108.13	104.91	108.83	103.67	103.82	107.33	104.07	105.73	101.97	109.24	106.04	108.57	107.06	104.62	108.57	106.73	107.26	106.84	105.85	103	106.16	105.47
112.99	105.37	107.2	106.95	100.46	107.11	105.09	103.55	104.64	107.14	106.19	103.89	107.17	105.73	108.43	106.39	106.13	103.76	105.91	110.58	107.04	104.71	105.87	105.97	104.8	108.01	103.16	100.78	104.35	107.04	106.13	106.31	109.88	107.27	105.79	105.13	106.81	106.47	106.19	103.71	113.62	103.25	104.65	106.11	101.97	105.64	103.52	107.65	101.85	104.55
110.08	106.03	105.26	108.17	109.96	108.21	103.28	107.09	106.1	108.17	104.9	107.5	106.36	108.2	108.25	112.45	108.18	106.36	110.89	107.05	106.61	108.07	103.52	108.14	107.51	107.78	105.88	107.18	104.41	108.54	104.28	108.78	103.92	106.48	107.03	106.29	106.87	107.34	108.24	111.72	110.91	103.75	105.89	113.65	107.06	105.13	109.5	109.38	108.88	104.56
110.03	108.82	107.91	107.41	110.23	106.76	108.77	110.95	108.48	105.97	110.38	110.73	109.06	108.73	112.8	104.17	108.07	110.14	106.49	107.7	110.24	110.2	109.59	103.76	108.13	108.12	109.32	108.6	107.59	109.76	106.06	105.81	108.68	107.85	108.55	109.34	111.71	105.61	108.71	109.03	109.59	109.78	105.88	108.5	107.97	109.35	107.73	106.03	108.79	111.04
110.6	113.34	107.11	105.57	108.45	111.02	110.95	114.21	110.33	109.85	107.07	110.19	113.58	111.78	111.09	106.87	110.02	114.75	106.28	109.89	110.48	111.42	112.84	113.31	110.13	103.71	105.31	105.74	110.93	110.55	109.07	109.53	111.99	111.65	114.64	107.02	111.29	111.08	111.08	114.48	114.96	110.72	108.6	108.52	107.77	109.87	113.33	112.54	108.49	104.41
108.97	114.45	106.95	108.18	107.4	112.05	108.61	104.35	107.02	110	115.69	108.87	106.35	103.73	106.17	107.41	107.64	110.64	103.42	109.26	110.71	109.94	108.96	108.78	113.66	107.08	110.81	111.65	110.05	115.06	108.74	109.78	108.07	109.34	105.74	107.74	107.36	110.71	110	109.4	108.4	111.95	110.15	102.06	107	110.36	107.45	108.82	106.99	105.37
112.01	109.89	112.44	110.64	108.61	108.61	111.37	109	111.01	110.27	111.88	111.49	109.85	114.49	109.23	108.13	109.95	110.54	111.09	107.1	115.34	110.84	108.38	109.58	114.55	109.54	108.72	103.76	115.19	110.03	118.17	106.07	109.3	113.81	110.32	108.59	110.33	110.36	105.43	116.69	112.59	109.76	107.87	107.44	111.26	111.33	111.54	109.13	108.22	108.4
106.84	107.27	110.12	111.29	105.96	105.39	107.95	110.18	110.19	108.49	109.06	110.4	111.75	110.81	110.92	105.96	105.14	107.94	105.92	107.37	107.68	105.33	109.33	110.08	105.27	109.61	104.86	112.21	106.78	103.55	107.19	110.86	105.82	111	107.13	108.71	106.99	106.99	106.74	106.75	107.77	105.95	109.35	111.46	106.68	103.82	111.2	109.25	106.19	106.56
106.99	105.47	110.88	104.9	107.51	109.83	109.04	111.51	106.3	104.44	110.16	106.46	106.86	105.8	104.96	108.43	105.19	106.14	108.82	106.94	110.04	110.95	109.21	105.29	110.42	111.23	109.03	106.5	105.6	107.79	102.56	108.53	106.97	106.77	107.77	107.03	108.2	112.07	113.4	110.24	109.94	108.72	108.14	113.25	106.88	102.01	105.41	109.63	107.98	106.26
105.29	106.34	106.68	104.6	106.38	103.48	104.93	110.44	104.6	105.01	106.19	104.28	102.96	107.01	105.69	108.37	105.7	105.87	106.59	106.15	109.83	109.22	104.55	108.11	106.92	113.26	107.36	106.38	104.19	104.24	104.19	104.75	111.14	101.97	105.71	107.35	107.82	110.19	104.11	108.14	104.49	104.84	105.53	108.73	107.05	110.4	105.38	103.78	104.18	102.25
108.13	105.91	101.85	109.01	104.73	107.44	105.88	105.84	106.95	105.9	108.21	105.03	105.62	105.8	104.44	106.45	100.44	104.11	106.94	106.22	103.17	104.96	105.85	105.26	105.5	107.28	106.35	100.66	105.06	104.11	108.62	107.8	107.68	108.05	105.77	103.87	104.77	105.68	107.29	109.66	110.58	107.29	105.47	101.69	107.08	106.22	110.88	111.47	108.8	108.45
104.01	107	103.4	107.98	103.48	108.06	107.1	101.7	104.26	105.37	107.69	107.78	109.48	107.42	106.16	105.55	106.84	102.29	108.28	104.14	102.4	104.29	107.19	112.62	106.33	106.16	108.78	105.22	103.26	105.1	104.4	106.51	106.66	102.9	102.53	103.54	103.44	108.07	101.86	106.87	99.528	104.02	108.07	104.02	111.26	111.28	106.36	104.17	110.09	106.61
100.8	97.753	106.8	103.33	98.236	98.552	98.626	102.28	101.56	106.3	103.15	94.546	97.13	98.172	101.05	103.08	98.035	102.39	103.75	101.13	100.79	100.43	102.72	98.735	98.611	99.951	103.86	101.89	97.936	100.95	100.8	99.61	99.205	102.65	98.96	97.348	98.704	102.05	100.78	96.198	102.37	99.478	98.231	94.132	100.87	96.322	103.57	99.802	97.163	96.746
106.09	107.19	108.11	107.13	106.01	104.45	105.13	101.76	107.66	107.98	104.15	115.84	108.12	108.13	105.33	102.77	107.54	105.69	109.05	105.86	103.46	107.03	104.75	101	102.97	109.66	106.37	103.89	109.64	103.33	107.46	101.55	109.64	101.93	108.35	106.04	104.06	107.29	102.37	105.96	106.93	110.25	111.1	109.38	106.26	103.21	107.03	101.56	103.14	108.07
109.15	109.27	106.27	102.86	106.11	110.7	105.99	108.62	106.45	102.7	107.75	108.25	108.33	110.54	103.95	110.13	105.71	108.18	107.53	103.66	103.12	105.7	107.66	103.6	108.69	103.54	112.88	109.54	107.6	108.47	106.88	104.04	106.17	104.06	110.5	106.74	106.53	108.65	105.12	105.39	109.06	112.2	107.41	102.91	106.36	106.09	106.42	107.62	106.91	104.93
106.43	105.31	108.22	103.88	105.39	106.98	111.03	106.32	105.94	106.97	106.34	107.97	111.56	103.91	105.03	105.21	106.73	108.26	105.1	106.15	106.24	109.26	109.48	110.59	106.71	108.86	106.67	106.06	109.75	106.67	109.4	105.19	107.7	104.22	107.74	110.92	110.32	105.29	105.19	112.13	112.85	107.61	107.4	108.27	103.33	110.64	112.05	104.89	106.87	110.24
100.97	104.74	106.52	103.39	102.48	106.73	105.97	103.44	110.37	107.14	105.56	103.81	102	107.19	104.23	106.92	110.28	101.42	106.47	100.87	106.77	103.08	105.03	105.67	111.5	105.2	107.73	103.67	105.33	102.19	102.21	103.32	104.73	103.71	107.87	105.83	105.48	101.35	105.68	106.17	105.45	102.05	103.81	104.81	110.61	104.18	105.54	107.19	106.17	101.14
95.702	96.328	100.04	100.08	98.11	98.145	96.758	103.12	97.463	97.377	100.16	99.288	96.962	101.46	97.092	95.935	100.32	97.45	99.078	97.736	103.36	99.757	104.92	99.591	101.94	99.014	97.141	98.187	99.553	98.282	93.749	101.11	99.064	103.16	96.628	101.37	98.957	99.084	99.684	100.01	100.41	101.57	104.82	98.687	91.606	102.85	100.22	94.216	99.291	96.678
109.44	108.18	112.79	109.89	109.04	108.85	110.86	110.65	109.28	114.34	106.9	110.23	109.69	111.38	111.8	107.88	112.27	111.97	113.04	111.85	114.48	110.18	109.97	110.14	108.07	111.53	112	109.09	104.94	112.35	110.25	105.47	108	113.24	110.52	109.11	107.69	112.05	111.31	107.65	113.07	110.32	108.1	115.1	111.14	109.71	110.95	113.53	109.75	109.38
109.72	110.56	111.83	112.06	109.63	112.55	108.21	108.14	106.05	109.88	105.92	109.43	110.65	104.36	111.9	105.34	108.23	109.71	107.2	107.39	111.5	106.63	111.11	111.32	109.26	113.26	109.7	108.29	108.82	109.78	107.71	106.91	109.47	110.75	111.51	109.11	110.17	111.89	106.63	112.14	109.05	105.85	110.22	108.21	105.7	105.59	111.72	107.89	110.42	109.37
96.85	95.181	98.449	99.873	98.829	103.79	99.119	97.862	98.426	96.297	96.887	97.872	94.478	95.503	98.916	101.38	95.934	98.881	101.98	97.631	98.142	100.63	99.201	101.62	95.022	96.828	99.629	93.922	99.938	97.937	98.752	96.371	97.582	99.41	94.769	100.32	97.852	102.36	99.959	99.991	99.745	93.933	100.26	97.911	92.75	97.968	96.748	98.336	101.41	98.585
105.61	108.36	107.3	102.9	111.53	108.77	108.52	107.19	104.02	106.19	109.43	103.99	102.2	103.3	110	110.1	104.12	104.63	106.56	103.91	106.79	109.12	108.12	106.7	112.47	104.91	110.5	108.86	109.17	108.82	107.97	105.79	109.94	103.76	107.85	105.71	111.03	106.4	111.52	107.43	107.41	106.71	107.12	108.2	111.76	103.7	106.45	105.87	108.56	111.51
106.66	106.39	101.54	106.69	108.89	105.51	105.81	105.87	105.27	103.51	108.78	105.41	104.99	108.91	102.69	108.04	103.73	107.78	105.52	101.56	104.72	107.18	109.06	104.43	105.6	109	103.83	108.93	105.05	104.25	101.53	101.79	105.73	108.61	101	100.38	105.42	108.14	103.79	106.33	98.974	105.59	100.49	105.38	107.2	106.9	106.47	104.96	101.5	99.244
103.32	103.19	105.22	106.45	106.41	105.86	105.19	104.23	106.81	101.91	106.23	105.31	106.45	104.24	107.46	103.62	104.11	108.85	106.25	105.42	104.96	105.21	103.58	105.46	108.38	102.78	100.92	104.64	103.2	107.57	103.74	106.47	102.19	110.35	106.45	104.82	106.24	108.11	103.34	110.43	104.78	105.08	102.64	101.46	105.82	108.91	106.11	104.68	105.25	100.97
107.29	102.93	101.55	104.31	102	106.38	110.11	106.63	111.92	105.73	105.96	105.52	106.45	111.39	107.76	105.06	106.9	109.95	103	102.99	106.72	108	106.87	109.17	109.04	107.79	106.28	104.79	105.1	107.18	109.19	106.08	106	103.87	102.38	107.17	103.07	107.81	101.84	106.59	106.16	107.9	104.26	105.08	109.52	107.92	111.08	104.11	101.97	110.05
108.92	108.09	110.97	110.61	110.54	111.89	108.24	107.65	109.71	107.91	114.29	108.61	110.09	106.9	112.07	112.52	110.5	110.42	112.22	107.06	108.44	113.95	106.56	110.45	114.62	108.25	109.97	108	108.9	109.25	111.94	111.96	108.41	112.11	110.8	109.01	111.86	108.31	109.94	110.42	113.8	111.94	114.68	110.88	111.14	113.3	108.8	110.82	112.79	107.22
101.38	97.78	92.75	99.846	99.762	96.283	97.82	98.021	97.143	96.042	101.49	98.018	95.401	94.896	105.7	99.434	103.74	102.16	96.422	100.9	98.918	95.448	98.213	95.489	100.51	101.28	98.408	98.663	96.934	96.052	100.22	104.53	100.62	101.21	101.48	99.675	99.45	98.433	101.39	95.661	96.473	95.5	99.518	96.715	95.923	96.098	96.329	95.407	102.35	101.57
98.026	99.462	105.31	108.26	96.712	101.19	100.62	102.51	97.56	99.021	101.22	104.27	104.25	102.75	102.47	103.37	101.96	102.87	101.31	101.18	97.642	103.4	101.27	100.23	101.98	101.77	100.53	104.72	95.454	99.409	99.547	100.75	98.166	99.531	104.82	100.49	102.93	102.02	98.985	97.09	100.86	100.26	102.88	100.59	99.474	99.614	100.08	98.408	99.83	103.51
99.92	101.82	97.547	94.033	97.45	95.787	93.733	95.354	96.268	101.73	97.747	102.98	100.84	98.927	96.063	97.18	98.639	99.804	96.843	98.104	98.143	102.49	99.488	98.636	100.03	92.754	99.684	95.665	97.91	95.654	101.52	98.526	97.67	100.36	90.916	98.597	96.252	98.287	98.588	99.167	97.8	101.55	100.4	96.46	98.147	99.373	101.32	98.085	98.52	97.018
104.38	108.68	106.31	103.15	104.65	108.5	102.89	102.85	107.91	104.63	101.55	109.78	109.59	103.72	109.32	102.42	109.5	107.79	108.6	107.52	104.27	109.02	108.19	108.74	110.58	107.01	104.31	100.67	104	107.6	105.53	100.12	102.51	107.68	102.07	109.53	100.9	104.85	107.51	104.6	106.63	105.17	103.63	105.46	106.56	103.21	103.81	105.07	101.33	109.01
107.21	108.3	108.93	109.31	110.71	108.13	104.36	103.96	105.14	108.54	104.7	110.18	105.87	114.28	106.22	111.34	108.62	104.88	107.56	108.9	103.42	105.24	108.34	109.97	105.35	106.69	107.92	106.2	108.64	111.1	110.42	111.89	111.04	111.2	111.96	109.15	108.94	109.16	111.3	105.9	103.8	109.34	108.1	108.01	105.29	107.46	112.78	107.05	107.66	107.64
105.48	110.03	108.71	108.75	107.88	108.72	103.44	106.63	106.15	102.95	108.42	106.31	103.69	101.23	106.14	103.65	103.39	105.86	109.6	101.4	109.31	105.84	105.72	104.77	107.77	104.43	111.54	103.83	104.22	107.66	106.43	104.81	106.52	105.62	103.78	103.51	107.24	104.48	107.43	104.79	103.41	100.84	102.38	103.44	103.57	113.18	105.3	107.28	106.68	104.79
99.715	102.27	99.122	97.248	102.46	98.727	99.514	102.38	99.614	100.13	101.16	99.905	103.47	104.7	98.533	98.401	101.3	96.604	103.7	100.18	98.554	99.249	101.61	102.96	101.03	98.653	98.005	102.23	101.13	102.17	99.302	97.283	103.92	96.779	105.27	97.087	100.2	97.214	96.112	99.409	98.38	101.28	99.171	104.21	101.86	97.124	97.407	100.84	101.99	100.45
95.077	96.276	97.245	96.58	100.84	96.761	98.949	100.26	99.851	101.59	100.02	96.097	98.69	98.558	102.43	100.08	99.528	98.162	100.07	99.178	93.304	101.38	99.594	100.33	103.77	95.187	97.088	97.118	98.757	98.63	98.103	102.05	92.544	96.629	102.23	97.032	97.2	100.66	99.572	104.51	97.946	98.236	99.013	100.92	100.39	94.772	96.478	96.79	100.69	104.67
104.99	101.73	108.61	106.72	106.89	105.73	103.24	99.434	105.06	104.82	106.28	103.39	104.5	104.8	103.15	104.41	103.2	111.85	106.4	104.88	105.53	108.73	103.98	104.13	104.38	106.34	104.97	103.85	100.5	108.46	102.69	108.11	104.88	109.49	109.41	106.4	101.69	104.81	103.92	107.14	104.46	105.41	106.47	105.27	105.98	107.53	109.46	100.62	104.8	108.38
109.89	106.1	111.17	107.11	107.82	106.53	108.13	112.61	107.28	108.32	108.08	106.39	108.85	110.52	107.35	108.54	110.02	108.96	110.07	110.65	109.39	104.82	111.15	106.8	107.31	111.32	112.67	106.84	107.29	107.84	113.18	109.23	104.08	109.93	108	110.18	110.57	105.3	107.24	108.68	108.5	106.69	107.92	111.77	111.73	109.42	112.44	108.5	107.34	107.82
105.07	97.99	97.539	98.576	98.211	100.71	101.33	96.158	96.714	100.32	99.354	100.28	97.596	98.396	100.82	95.194	97.171	95.507	91.444	99.511	99.797	94.473	94.963	97.552	95.502	99.993	96.131	98.114	101.02	100.61	100.13	99.801	96.837	98.822	97.423	102.09	98.479	101.48	95.324	98.773	99.733	95.289	97.142	98.393	96.288	98.028	98.761	94.943	98.981	98.806
108.62	107.88	111.35	109.96	106.88	108.44	104.46	104.15	105.87	102.41	109.39	110.55	109.92	105	107.78	105.5	107.32	105.86	106.23	105.59	108.88	107.3	107.9	106.38	107.7	106.22	107.89	110.11	106.89	103.9	107.07	106.41	107.33	108.39	107.1	109.35	105.82	106.05	106.54	103.97	106.6	110.51	108.74	105.76	107.3	106.14	106.51	106.94	105.04	109.72
106.4	108.33	104.28	105.92	104.3	106.31	107.74	104.23	101.08	106.99	105.92	106.56	105.09	102.88	103.71	108.4	107.59	106.44	103.88	108.59	105.26	104.55	103.06	103.3	104.23	105.94	108.11	111.21	105.3	104.69	106.88	103.01	106.65	104.53	104.1	108.25	110.55	107.5	106.01	107.42	104.78	103.09	109.92	107.03	104.23	103.35	105.82	101.11	106.85	104.97
103.91	101.73	113.95	107.85	106.4	105.41	107.29	101.34	102.04	103.82	109.97	105	106.43	101.24	99.316	104.19	108.75	101.96	104.09	104.73	108.37	103.32	103.91	104.39	108.12	106.58	107.42	106.41	106.13	106.14	106.1	108.91	104.74	103.16	106.28	106.41	108.38	109.01	102.76	108.67	103.94	109.25	103.74	104.41	106.26	105.65	105.39	107.76	105.82	102.99
100.61	102.5	102.64	105.66	103.76	109.38	110.68	105.49	105.81	103.74	105.93	104.31	102.08	99.872	108.92	101.34	109.33	109.22	108.17	105.19	104.21	107.79	100.92	102.9	110.16	104.72	102.12	108.04	105.11	106.07	105.68	103.33	108.3	107.44	105.78	105.9	108.22	104.8	106.04	111.52	104.21	108.72	108.42	108.34	101.02	107.61	102.7	106.03	102.51	106.41
99.724	102.87	104.45	102.83	99.149	95.571	95.236	105.92	99.571	100.65	102.29	99.77	99.19	99.527	94.657	103.53	99.871	95.893	98.201	98.586	105.84	100.25	100.93	100.48	100.68	101.07	97.393	101.04	99.891	100.92	95.545	102.88	99.792	102.61	101.05	100.26	102.65	103.03	98.641	98.945	99.018	100.58	98.223	99.296	101.16	96.398	97.68	98.716	102.29	99.571
99.344	96.271	97.692	99.115	97.28	98.925	98.47	96.901	98.119	101.75	96.644	97.609	99.698	95.852	96.353	92.894	98.972	99.707	103.6	98.81	99.695	99.168	99.159	95.451	96.354	96.901	96.196	97.528	99.262	97.785	96.472	94.804	96.441	100.12	94.318	95.445	99.028	100.7	99.768	98.78	97.5	98.205	99.912	98.357	93.093	95.494	96.765	98.896	98.859	100.27
104.28	107.13	102.81	107.18	106.32	108.39	103.96	108.16	106.8	103.07	102.37	104.01	107.49	108.16	101.65	101.79	101.96	105.92	106.44	104.59	103.85	106.69	104.37	109.03	103.96	106.12	99.851	104.61	101.7	105.76	103.16	102.83	111.64	104.31	108.03	101.9	103.98	103.93	109.13	105.5	110.2	102.81	102.96	105.97	106.96	101.44	106.03	102.01	105.18	107.68
108.19	101.88	108.92	107.83	103.24	103.7	102.99	109.34	109.17	108.22	107.59	103.63	107.54	105.91	104.94	105.52	102.85	106.38	103.21	106.18	102.39	106.28	108.74	104.17	108.82	105.48	108.55	106.8	109.38	106.77	107.34	104.49	106.99	103.08	106.8	109.46	104.62	111.37	107.25	105.93	110.83	106.83	108.16	106.84	101.63	105.09	102.17	106.28	105.28	109.49
106.19	112.34	112.01	110.84	109.64	108.93	113.95	109.08	107.98	112.22	109.75	112.13	106.71	112.3	113.91	110.4	109.99	106.29	112.02	114.04	111.29	108.09	111.8	110.2	109.42	112.48	105.74	109.49	112.58	108.86	112.53	108.98	112.09	110.7	112.94	108.11	106.38	108.45	108.18	106.97	106.47	111.15	110.23	109.69	111.64	112.01	112.46	106.98	117.09	105.28
101.15	108.77	104.46	106.27	106.28	108.19	104.78	104.7	98.692	105.55	105.19	104.43	104.4	106.74	103.85	106.52	108.44	104.18	106.24	106.57	109.15	102.36	107.07	104.69	107.26	103.19	104.87	106.68	101.73	106.57	110.9	105.38	106.02	102.01	106.46	105.03	108.08	106.98	107.45	105.43	110.16	105.8	102.92	105.8	103.42	107.75	108.31	106.57	108.38	107.03
101.59	102.58	100.1	104.16	102	102.19	100.1	104.99	102.46	104.21	100.51	100.69	101.23	98.67	100.07	100.88	99.643	104.43	99.002	98.58	100.71	100.23	103.67	99.958	102.74	100.76	101.89	102.3	102.52	104.9	100.33	102.54	101.11	102.17	100.68	96.336	100.13	99.551	101.29	99.467	102.57	97.65	102.45	98.261	97.547	100.53	103.59	102.13	100.61	99.121
98.84	95.309	97.73	99.582	96.742	98.479	97.974	98.52	99.268	101.57	101.61	95.009	101.48	95.764	102.35	98.107	103.89	100.48	98.54	99.799	98.023	96.58	94.726	100.87	100.96	98.842	94.926	99.676	102.52	100.5	99.799	94.748	96.506	99.504	95.829	99.576	99.05	101.07	98.223	97.99	100.77	95.618	100.44	97.737	99.769	99.972	98.537	100.82	98.948	101.89
107.49	108.44	106.87	108.95	108.35	104.93	104.42	111.74	110.33	108.03	111.3	109.36	108.18	107.51	109.85	107.08	108.13	106.35	105.94	107.75	112.95	112.01	109.13	108.58	109.35	107.92	105.72	107.68	109.13	113.43	111.29	110.29	105.34	110.88	103.3	107.42	109.06	107.52	111.83	104.66	108.84	104.85	105.93	108.57	110.31	107.76	110.88	109.9	106.32	111.05
112.1	107.85	109.63	107.56	106.64	112.1	106.24	112.43	106.98	111.86	109.07	110.88	104.14	101.4	104.13	103.64	108.75	107.4	110.15	109.37	111.4	109.67	108.34	110.52	110.66	111.52	107.34	106.48	107.39	107.54	109.82	107.77	107.7	113.67	109.79	107.25	107.07	108.18	111.51	105.83	108.69	108.34	107.72	105.44	106.73	109.12	108.57	106.3	104.59	113.7
102.11	101.37	98.253	99.735	103.7	97.618	99.597	95.881	95.481	98.601	103.62	97.418	100.34	96.969	97.777	97.58	96.742	98.31	97.064	99.213	97.66	99.863	96.454	96.736	99.588	96.255	99.286	101.05	98.636	97.993	99.348	98.768	97.537	100.38	94.961	99.629	99.684	103.76	98.784	100.98	100.28	100.21	97.496	95.234	94.553	96.397	95.739	100.19	98.221	100.74
97.671	98.351	95.732	98.513	96.678	99.919	97.135	95.382	103.12	99.6	101.39	98.582	97.35	98.794	98.75	98.477	99.514	97.221	100.23	94.257	100.97	95.007	101.11	100.5	97.623	99.387	99.232	97.333	100.82	101.7	98.32	97.774	96.865	102.4	99.719	99.264	97.279	93.561	98.976	100.49	100.63	99.703	104.3	101.79	101.02	98.603	100.72	96.171	98.558	99.419
109.97	104.81	109.74	108.7	108.28	104.4	109.38	105.2	110.65	105.85	104.48	105.71	100.8	102.5	103.59	105.82	107.48	106.72	107.57	106.94	104.89	104.47	110.71	106.34	110.76	103.21	107.43	103.6	106.77	106.65	106.21	107.34	105.46	106.03	106.03	103.58	106.87	106.96	107.89	107.75	109.68	104.65	109.02	104.34	108.99	108.35	105.24	110.73	104.55	107.71
108.5	111.46	110.47	104.19	100.49	106.62	107.82	106.49	105.82	108.05	107.86	103.42	103.9	107.97	109.99	106.22	107.77	109	106.57	104.96	110.68	109.19	107.89	111.32	105.4	109.76	107.36	108.08	106.99	107.88	105.2	110.22	104.54	107.2	109.23	109.01	107.29	107.58	108.68	107.03	106.6	108.28	107.93	112.88	112.37	108.54	113.35	112.67	106.92	106.36
104.84	105.41	106.08	105.77	103.4	105.76	105.47	103.67	108.77	104.7	105.91	106.74	109.49	101.78	101.68	109.23	105.92	106.22	102.24	107.68	109.77	103.87	108.52	105.95	104.07	104.82	104.29	103.66	106.9	104.27	106.44	106.37	105.88	106.84	107.11	106.2	107.45	106.38	105.03	103.9	105	105.81	107.37	103.95	106.2	102.74	102.73	107.11	108.04	103.3
103.32	104.27	108.73	103.64	103.76	102.07	109.91	105.62	108.94	103.54	108.85	106.52	100.56	103.36	105.7	105.95	107.36	105.47	107.36	102.44	103.06	109.17	106.98	110.27	103.9	105.93	105.3	102.56	102.59	106.59	108.8	104.93	106.98	105.04	105.18	106.48	106.33	104.83	103.44	101.06	102.99	103.24	102.02	105.4	106.68	110.33	110.28	109.77	108.82	104.49
96.978	95.516	93.233	99.322	102.41	93.053	94.345	97.862	95.952	97.555	95.871	99.537	103.46	95.791	99.679	99.828	99.204	96.634	98.814	94.759	92.798	100.21	97.349	92.931	97.934	101.95	101.13	96.313	100.18	100.14	95.938	98.052	102.26	98.029	96.59	94.285	98.704	96.347	99.67	93.573	98.18	97.988	98.68	101.3	95.074	101.28	97.853	96.398	101.28	96.977
101.49	109.09	103.4	103.97	105.11	102.11	112.08	105	107.5	112.42	103.73	98.276	109.03	102.94	102.62	105.39	105.2	107.33	108.91	102.73	101.03	106.42	104.45	106.79	105.78	106.49	105.58	105.83	103.32	106.04	107.89	105.73	106.61	104.6	107.45	105.91	103.46	101.71	103.86	105.09	102.87	102.48	102.38	102.29	99.052	105.16	109.27	107.3	110.49	101.44
107.26	106.34	106.72	106.2	104.78	102.76	108.84	105.95	107.76	105.2	105.52	108.47	105.92	108.52	103.73	105	107.72	108.8	107.2	106.76	106.85	107.06	104.4	105.07	108.1	105.96	108.37	106.81	106.95	104.97	106.45	106.62	105.69	107.25	104.78	108.97	106.24	102.22	108.04	104.66	108.75	104.41	102.72	109.54	108.73	108.04	107.11	109.37	106.52	104.66
102.14	107.32	107.51	107.61	109.43	101.6	112.39	108.88	106.02	109.84	105.51	105.29	103.6	111.04	105.05	101.39	108.07	107.07	108.22	108.36	102.62	105.07	107.39	102.74	110.71	106.68	107.04	106.55	107.43	105.88	102.05	107.15	107.3	110.13	107.19	105.72	100.73	108.98	102.23	105.7	105.7	104.84	105.88	103.58	107.24	106.23	103.77	100.97	110.55	99.718
106.94	103.06	105.63	109.29	106.72	105.63	102.2	104.74	109.6	106.47	111.7	102.42	104.01	106.16	98.936	104.56	103.61	100.83	108.92	106.39	104.81	102.71	106.59	105.12	108.65	108.05	102.91	101.89	105.18	106.95	108.02	103.86	105.73	106.11	105.6	104.25	109.71	108.46	101.8	106.86	106.85	107.66	104.19	102.79	106.15	102.67	105.73	108.4	104.88	101.53
108.03	107.62	107.71	111.86	108.59	104.25	106.14	105.47	108.51	107.58	110.54	107.88	110.72	105.57	106.08	107.21	111.58	110.22	113.97	108.25	107.45	103.93	110.22	108.15	110.08	104.35	109.48	108.32	109.38	109.8	102.72	109.37	107.04	107.85	102.37	112.36	110.16	105.25	107.29	110.03	110.43	110.35	103.02	106.25	114.35	108.56	107.51	107.38	107.53	104.78
104.23	112.17	109.27	107.45	109.17	115.18	105.02	106.77	114.79	110.31	108.09	106.59	109.38	109.71	101.64	110.82	110.7	108.89	112.2	108.89	111.82	110.02	105.85	110.67	109.61	105.88	109.37	109.53	110.64	113.01	112.84	107.58	108.66	112.4	109.9	108.84	111.18	107.22	106.88	109.59	105.3	108.16	101.07	110.11	110.94	108.56	108.01	111.24	105.13	101.74
94.023	99.863	97.478	94.791	101.4	101.1	97.72	95.399	98.704	101.1	100.86	104.55	98.705	95.634	99.243	97.574	101.02	99.086	94.523	98.305	101.26	99.156	95.648	99.469	97.291	97.556	96.956	98.834	100.43	98.242	97.906	96.526	100.9	99.934	99.443	98.882	101.05	95.982	100.86	97.071	98.863	96.575	100.54	97.487	97.494	98.761	99.514	99.692	95.094	93.884
107.1	103.81	105.14	106.95	105.07	107.45	106.58	103.94	103.95	106.73	106.32	105.43	103.4	105.12	107.14	103.96	103.21	103.69	106.43	106.14	102.69	107.27	107.69	102.73	110.39	107.43	102.49	103.86	102.95	104.54	105.82	106.79	102.01	105.47	110.32	106.91	104.24	110.25	103.48	105.88	105.61	107.47	110.17	109.36	103.89	111.58	104.28	107.76	108.9	102.24
107.87	105.99	107.08	106.62	110.67	107.84	107.32	99.198	104.65	110.97	113.01	110.21	107.73	111.46	103.17	103.75	111.25	111.01	105.8	113.09	107.87	107.71	107.78	105.35	108.98	115.34	107.29	107.15	105.84	106.4	106.81	106.91	110.86	112.44	113.34	107.67	104.95	107.9	111.71	106.17	110.25	112.21	109.95	111.08	105.65	110.56	105.68	113.79	107.38	109.4
107.9	107.43	109.75	107.17	106.63	102.83	103.78	108.23	104.45	102.58	102.57	104.57	105.98	108.57	104.36	104.33	107.06	106.65	111.62	107.18	107.78	108.62	102.22	104.02	104.64	104.27	109.57	108.87	105.89	106.39	104.47	108.06	104.85	105.85	103.59	112.4	108.07	108.15	105.19	104.97	106.65	101.46	106.59	103.9	105.2	101.15	108.25	106.09	105.3	104.56
107.39	109.45	108.35	102.66	106.12	101.96	106.23	104.86	103.65	101.01	104.73	105.27	102.61	105.5	106.77	105.85	108.85	106.47	107.32	101.17	108.18	101.6	108.31	106.87	109.35	104.84	109.88	108.31	105.01	112.34	106.96	104.34	107.21	107.06	104.19	103.29	107.61	106.9	107.04	108.48	105.91	107.26	108.37	105.55	105.8	105.83	108.38	101.82	106.47	103.82
108	103.34	101.22	104.43	107.4	104.19	108.78	103.74	107.1	105.84	109.68	109.12	109.91	105.2	107.74	106.32	109.02	107.76	107.68	106.9	105.44	105.32	110.29	108.07	106.22	105.28	110.68	108.08	102.93	105.74	104.78	106.47	106.51	106.55	107.43	106.91	108.23	106.05	105.28	104.78	106.52	104.88	107.1	105.11	103.81	106.44	111.04	108.07	106.96	107.35
106.95	107.06	109.64	109.32	111.37	104.62	109.14	113.52	109.32	110.05	108.23	103.92	108.79	109.95	110.25	109.08	105.06	106.34	108.3	111.01	108.51	106.2	104.08	111.4	106.13	110.04	109.19	103.07	106.62	106.99	108.6	106.09	105.38	109.55	105.07	111.78	108.47	106.2	107.88	105.92	109.41	109.45	107.96	107.36	109.92	106.36	105.14	107.82	106.68	109.74
104.83	111.85	109.12	112.72	108.43	109.23	109.22	107.46	109.53	107.62	109.69	108.72	106.98	103.05	110.59	108.05	103.75	106.19	109.16	111.71	108.8	104.28	106.62	104.8	106.23	108.53	108.94	106.82	111	106.96	111.66	110.79	112.31	111.63	111.78	106.94	108.93	112.19	111.51	106.71	107.03	107.02	112.06	113.37	112.69	107.08	107.14	109.9	111.07	101.58
110.83	110.75	105.24	107.06	107.72	105.99	105.7	108.4	109.12	104.32	112.14	102.94	100.28	107.12	106.26	107.3	111.25	105.38	110.84	106	108.68	108.52	107.75	104.85	106.12	103.49	105.58	112.99	108.25	106.3	112.33	110.55	107.99	106.75	110.54	108.83	106.49	103.42	108.67	108.82	108.08	109.15	111.91	108.28	106.57	109.57	106.71	108.66	111.43	107.12
108.24	107.49	109.98	105.6	106.59	104.57	107.13	100.1	107.16	104.11	104.85	104.44	106.62	107.72	106.65	106.16	103.04	104.54	109.13	103.56	108.75	104.96	105.22	103.59	105.08	107.69	107.69	108.08	112.26	101.57	104.01	106.35	106.79	108.1	106.25	105.07	107.45	102.43	105.48	107.22	105.92	106.28	107.5	106.52	103.66	98.866	101.56	103.98	107.71	105.35
106.62	104.45	103.44	103.3	103.98	101.45	103.51	102.73	108.82	111.2	101.7	107.92	102.9	107.32	110.97	107.03	107.09	106.91	102.1	101.55	103.08	109.09	104.32	104.87	102.21	106.81	107.43	102.77	108.25	104.14	105.19	104.62	105.37	107.4	106.07	105.95	111.02	107.35	107.76	102.43	108.71	109.9	102.93	108.11	104.4	102.25	106.4	106.32	104.24	101.98
101.18	99.953	99.213	107.42	102.09	102.37	98.943	104.02	99.876	104.48	102.87	100.4	98.99	98.644	100.03	101.74	99.896	102.62	96.692	99.359	101.75	104.94	100.91	104.08	103.38	101.48	102.3	99.741	97.848	99.572	97.236	104.81	103.37	100.6	98.103	97.898	100.62	100.93	102.81	106.3	102.04	99.945	100.95	97.081	96.194	101.64	98.718	99.326	97.491	101.93
101.08	102.93	102.86	98.227	104.93	102.23	103.67	101.46	104.92	100.18	101.51	102.52	103.88	103.79	101.33	101.73	99.132	102.48	103.27	103.72	99.946	104.55	100.56	102.05	102.18	101.77	102.05	99.434	101	99.537	105.78	105.38	99.403	101.17	104.43	100.33	101.05	102.06	103.1	104.07	99.023	98.268	102.33	100.29	100.8	97.955	101.4	100.68	100.85	100.77
98.303	103.11	100.78	101.27	98.084	104.97	101.63	95.049	100.69	102.79	97.192	106.64	101.73	99.115	99.416	101.77	101.2	101.81	99.7	96.437	99.248	104.51	99.62	99.467	99.653	98.701	106.45	99.094	98.744	97.447	100.37	101.95	104.12	99.814	98.468	99.872	100.12	101.08	98.416	98.838	97.469	103.67	98.35	98.469	101.77	101.83	104.66	99.702	105.1	98.976
107.31	104.35	105.95	108.27	106.57	104.86	99.678	106.93	105.71	103.69	104.58	106.54	105.56	105.06	108.09	104.51	107.43	106.06	108.48	103.83	109.14	106.32	106.08	106.56	110.78	105.36	106.61	105.83	102.48	108.3	108.38	106.67	105.9	106.77	102.29	105.14	102.27	103.49	104.82	111.98	109.95	104.23	104	105.91	105.87	107.23	108.23	106.47	102.55	107.23
100.37	95.668	101.41	98.485	98.535	94.48	97.565	93.607	95.008	97.94	96.561	97.504	97.743	98.769	97.712	97.194	95.357	96.295	101.35	98.909	96.688	97.654	96.788	93.157	101.53	99.766	95.274	97.173	91.241	96.824	97.746	97.851	98.598	97.897	96.052	96.02	99.463	100.78	95.462	95.825	94.042	96.566	97.901	97.864	99.371	97.096	99.206	96.929	98.902	96.267
101.15	107.55	104.63	103.56	99.5	107.3	101.98	101.7	106.43	103.29	105.09	105.55	106.87	105.24	107.35	104.51	103.79	103.86	105.94	107.01	102.48	106.62	100.8	105.78	106.05	104.4	107.23	103.97	107.74	108.03	105.76	100.5	108.75	105.66	108.4	104.22	104.89	106.23	104.55	105.04	108.44	106.86	100.52	103.4	104.67	103.41	109.21	110.91	101.39	107.36
103.64	106.03	108.48	102.67	103.25	103.43	105.48	106.41	103.82	102.64	103.06	103.1	104.15	104.85	104.11	104.7	104.73	105.12	104.52	107.77	107	106.1	108.61	103.23	105.38	104.78	104.37	103.71	105.76	101.44	106.54	107.4	105.44	100.84	105.37	106.81	110.23	101.38	112.33	103.44	103.34	105.7	108.47	108.51	104.29	102.71	109.7	107.38	103.09	104.31
104.31	109.01	108.34	105.14	102.78	103.67	106.74	109.02	106.65	107.23	107.59	109.6	105.44	107.68	106.19	108.14	111.36	108.16	106.74	108.15	110.45	105.46	107.18	107.51	106.35	107.5	108.87	104	105.08	107.42	106.3	109.53	108.37	108.59	104.68	103.27	105.83	107.82	108.44	107.28	106.93	109.49	102.84	106.27	109.7	106.29	107.92	108.2	102.19	106.5
100.36	104.8	106.81	102.86	107.24	105.19	106.38	101.64	104.71	102.04	106.27	109.21	103.5	108.12	104.94	105.64	106.68	106.85	105.5	107.58	104.51	112.28	104.57	104.52	108.21	108.34	108.6	105.23	107.1	101.92	106.6	107.58	103.11	106.83	104.83	107.15	106.48	107.62	109.99	106.54	106	107.07	106.83	103.41	107.03	103.06	104.94	105.37	103.95	109.31
107.14	108.75	109.04	109.36	107.61	107.4	107.68	109.4	108.9	102.61	107.71	105.29	102.95	106.48	107.74	109.47	105.94	109.82	107.45	111.98	106	106.79	108.19	111.96	112.6	107.75	102.63	112.45	108.94	111.94	105.44	106.11	109.88	108.78	105.06	107.68	107.03	110.89	108.68	107.69	109.39	107.92	111.5	112.38	105.92	112.04	109.39	108.07	111.19	109.03
110.76	106.42	114.26	111.85	104.51	109.65	106.83	111.9	111.32	108.13	106.94	107.81	110.48	104.99	106.18	112.65	107.87	110.11	110.19	109.89	109.17	104.59	110.59	110.29	112.88	110.39	105.82	110.27	102.9	108.34	107.07	110.48	111.15	107.08	106.93	110.57	108.87	113.1	105.51	110.8	106.58	110.31	106.11	112.37	108.21	102.72	110.02	107.45	110.26	107.06
101.95	105.81	107.25	109.04	108.83	105.75	108.76	109.68	106.89	111.99	108.01	109.49	106.78	111.77	107.39	105.19	111.04	109.8	110.28	114.03	105.88	108.99	107.41	109.09	105.58	104.02	107.85	105.25	112.45	106.02	106.84	108.04	109.06	105.53	106.09	107.81	110.81	109.19	112.14	107.39	107.1	110.91	109.49	110.67	108.69	109.98	106.8	109.16	110.6	104.61
108.75	103.79	106.8	104.45	105.14	104.62	105.75	104.77	105.75	104.03	105.86	104.83	105.78	107.79	107.41	102	105.16	106.51	104.86	105.03	107.58	106.09	108.97	106.96	105.91	104.12	103.28	103.74	104.79	105.57	103.4	104.29	104.83	107.67	104.33	104.64	107.96	107.87	107.67	109.54	101.8	102.95	107.11	101.23	104.39	105.47	104.65	100.79	108.3	104.29
109.26	106.83	107.93	106.16	103.34	106.25	109.73	104.6	105.72	110.25	108.92	108.72	110.26	109.32	109.66	108.46	104.31	108.84	110.69	105.38	109.27	108.24	107.19	108.08	108.26	107.78	106.19	112.12	109.51	108.51	106.85	111.24	106.37	107.22	108.49	109.9	108.94	112.38	110.22	109.41	110.9	104.16	107.04	109.2	108.5	108.82	102.39	108.15	111.65	108.1
106.21	103.42	108.32	106.82	108.27	99.884	108.83	108.14	102.97	107.31	104.72	105.39	108.48	106.89	104.44	103.77	108.41	100.49	107.73	105.45	107.47	104.83	103.62	109.1	109.3	103.33	106.18	103.51	103.1	108	102.57	105.47	105.07	107.29	105.07	103.63	109.21	107.88	108.22	107.68	107.43	103.21	103.77	103.88	108.66	103.11	107.91	106.3	104.49	104.38
107.84	107.65	109.79	110.66	107.4	107.25	103.33	107.96	109.59	112.02	110.08	105.97	106.65	110.37	107.6	108.87	105.36	112.3	108.5	107.43	111.58	103.88	109.26	106.7	106.67	112.9	110.11	106.66	104.01	108.72	106.59	107.2	105.89	108.22	104.84	108.54	108.61	109.21	105.96	103.7	109.26	108.97	106.32	104.9	106.94	110.74	105.37	111.31	106.63	105.14
108.39	102.56	111.53	104.9	106.96	107.4	103.81	109.03	109.68	106.37	112.23	104.43	105.86	104.7	108.29	102.09	105.19	104.65	111.32	107.39	109.72	104.91	102.57	103.47	107.55	105.46	104.79	102.16	103.1	103.69	105.37	107.95	104.3	104.14	106.82	101.68	106.85	103.2	105.19	106.97	105.05	104.76	105.72	105.66	109.92	102.02	104.1	102.83	106.78	110.4
109.53	102.22	108.6	105.3	101.5	105.18	102.7	112.4	108.67	109.79	106.67	102.56	105.97	102.36	106.36	102.77	107.68	101.8	108.12	103.37	105.82	104.55	105.03	104.39	106.27	107.92	110.81	106.98	107.36	106.75	104.22	106.64	102.65	104.94	108.14	104.25	106.23	111.27	105.7	102.59	107.93	104.04	104.24	102.39	107.44	105.04	103.17	99.837	108.68	107.65
110.21	109.22	114.87	112.57	110.08	107.69	113.83	107.05	109.34	106.71	102.93	108.75	114.15	111.92	112.35	108.63	113.08	108.59	110.89	111.95	109.2	112.1	109.61	112.69	111.42	110.68	108.59	106.11	110.23	111.63	112.56	109.14	112.42	112.24	109.55	112.04	112.88	109.2	107.9	112.49	111.18	113.42	111.6	112.82	109.42	109.85	110.62	114.46	113.92	110.43
108.52	111.42	111.28	105.86	104.99	112.77	108.87	112.51	109.04	110.01	108.54	108.8	106.68	104.75	106.64	107.71	108.3	108.43	104.61	104.7	111.88	107.81	107.18	106.53	105.64	107.77	107.73	113.06	107.96	106.7	109.79	101.96	109.08	104.5	107.59	107.31	112.57	110.12	106.6	112.29	107.73	108.17	109.93	107.26	104.63	108.53	107.46	109.84	106.58	102.69
108.76	108.97	112.81	110.78	111.81	112.68	106.53	108.34	110.34	114.31	109.92	107.42	108.93	112.49	109.13	113.07	106.16	112.61	110.36	109.8	108.15	106.91	106.68	113.11	108.03	106.05	109.6	110.2	114.16	110.46	112.37	109.03	107.82	112.85	107.6	112.01	109.09	108.68	110.55	108.82	108.2	106.96	110.03	110.78	113.09	108.89	110.39	108.92	114.12	108.02
109.36	108.81	103.25	103.27	105.59	107.01	110.23	108.33	106.94	108.55	104.98	108.98	108.36	109.77	105.84	109.25	106.11	110.48	106.37	108.27	106.32	110.21	111.39	105.39	108.83	110.23	107.39	107.1	108.03	107.26	107.65	109.22	107.01	108.89	110.21	111.07	107.4	109.28	105.23	111.04	104.55	108.71	106.41	111.08	105.85	108.27	106.25	112.98	113.73	104.44
109.38	110.51	106.31	109.16	106.33	104.74	103.82	105.25	108.93	108.9	108.88	106.82	110.81	101.13	113.96	103.36	110.73	104.44	106.71	107.46	108.98	111.65	107.06	103.65	107.33	105.09	104.73	109.38	104.66	103.63	108.34	107.38	110.54	105.07	105.73	107.22	110.14	108.75	110.52	110.23	105.04	107.47	108.17	104.54	103.16	105.9	104.86	107.31	107.1	103.82
99.896	101.93	98.944	99.499	100.2	95.508	100.97	97.998	97.355	97.554	98.522	99.156	97.246	98.461	93.892	104.88	98.879	101.21	100.31	95.367	98.427	99.309	95.136	100.71	96.842	97.612	99.005	99.029	97.044	98.519	94.825	97.878	96.108	100.18	98.667	93.43	99.76	102.17	97.272	95.884	98.073	101.19	97.993	98.874	95.879	98.742	97.261	98.059	101	98.27
109.05	107.96	109.38	107.5	105.45	104.14	107.14	110.21	102.59	104.71	110.38	104.18	103.98	102.36	110.37	100.81	108.24	104.44	107.02	104.43	110.84	109.78	105.78	109.77	104.26	105.22	105.56	108.83	102.04	106.97	104.38	107.63	107.23	106.99	106.46	99.231	105.52	108.42	104.91	105.57	107.96	103.47	108.26	102.06	104.66	107.09	108.52	107.24	109.38	107.25
93.293	96.86	99.449	96.268	96.73	102.85	98.901	98.632	100.91	101.05	100.42	96.338	96.865	97.654	96.278	97.405	98.941	99.3	100.43	97.699	99.729	99.547	96.822	94.047	98.82	99.206	99.541	97.808	98.773	94.835	97.371	94.591	96.455	100.58	97.092	94.505	97.172	99.831	103.5	98.118	99.632	99.094	95.694	102.72	100.1	100.65	99.527	97.749	97.632	99.895
104.1	106.67	105.07	105.42	105.75	102.94	105.06	106.14	105.94	104.15	102.78	103.65	105.5	102.91	105.55	102.5	107.97	106.7	110.03	110.21	104.43	108.67	103.62	102.4	107.91	108.93	103.87	105.27	105.94	105.96	107.13	110.09	105.73	105.16	109.11	108.94	108.68	105.55	105.48	108.11	107.37	108.67	104.68	100.16	106.58	105.22	105.29	106.64	106.63	103.33
103.52	106.45	107.61	110.03	113.13	105.63	106.84	105.66	108.36	107.7	111.55	109.41	106.72	108.13	108.92	110.38	105.84	106.73	108.18	103.8	110.56	107.03	106.4	110.19	107.89	107.65	110.51	105.12	108.75	108.78	106.94	112.42	112.44	110.49	109.16	109.28	109.35	114.36	110.49	107.84	110.81	106.57	108.38	106.6	107.79	106.41	108.88	105.57	109.02	108.11
109.28	110.61	110.03	110.14	112.36	109.56	106.48	107.89	114.08	110.54	109.36	108.89	111.46	107.95	112.49	113.26	106.99	110.85	109.12	113.26	112.7	106.14	107.44	106.35	111.35	112.11	112.4	110.93	113.41	110.86	112.66	107.83	112.81	116.36	110.04	111.52	110.98	106.4	108.87	108.47	109.15	109.91	108.2	110.81	111.75	107.89	110.61	108.88	110.69	108.37
100.82	98.878	101.16	103.05	104.74	99.909	103.47	104.11	103.34	105.51	101.2	100.84	102.48	102.75	93.481	102.56	102.43	101.31	101.89	98.238	102.68	105.26	95.095	101.39	99.481	103.02	100.67	100.56	104.87	101.13	100.76	98.85	96.209	99.24	99.821	100.16	99.508	100.08	101.85	103.08	101.27	101.94	97.286	96.558	103.43	102.85	101.4	96.233	98.451	99.44
109.18	104.81	107.97	104.39	110.5	108.6	106.87	106.7	105.11	102.8	107.15	102.87	107.2	110.48	106.45	110.08	104.42	110.6	110.69	108.25	108.31	108.89	106.5	107.43	104.75	111.55	107.95	106.26	104.46	106.12	110.17	103.9	105.16	104.85	105.46	107.5	111.9	108.16	109.36	108.64	105.77	104.47	107.87	106.36	101.96	110.35	107.21	108.17	109.61	111.54
109.76	111.6	108.66	108.93	109.55	108.09	110.57	108.19	107.82	111.85	112.62	105.49	110.82	108.71	106.72	107.83	105.43	113.84	107.45	112.95	107.08	107.77	111.45	109.96	108.73	107.54	107.85	109.77	108.01	112.09	109.26	108.73	106.69	112.24	110.24	104.7	110.54	105.46	110.37	105.96	107.66	106.27	107.84	107.88	109.14	109.37	108.63	107.34	108.88	109.61
105.97	108.04	104.93	106.64	102.05	106.38	105.23	107.24	105.75	104.29	111.41	106.17	110.15	108.91	104.64	104.45	103.68	106.17	112.23	105.79	106.54	108.76	107.03	106.97	108.02	110.04	104.35	110.29	105.76	107.63	104.39	103.52	102.97	106.15	106.81	111.32	106.12	106.92	104.27	100.49	108.32	104.52	106.4	99.74	105.93	108.98	105.51	102.34	113.06	104.81
106.19	104.75	105.04	106.65	108.43	113.39	110.26	111.58	100.72	102.16	110.59	107.33	105.7	104.75	106.54	106.21	105.53	106.18	105.76	107.46	110.07	107.94	105.98	104.66	111.29	105.91	108.35	103.78	106.65	104.87	100.34	106.39	103.7	108.71	102.69	109.18	105.94	106.45	103.81	107.36	105.57	106.8	106.82	104.2	108.75	103.83	106.83	104.97	104.27	112.22
97.853	93.86	99.515	97.914	100.77	101.31	97.76	99.424	99.911	98.649	97.949	96.676	96.048	96.839	94.388	94.578	97.487	98.988	96.388	99.525	97.45	98.201	99.272	99.567	100.78	100.24	96.195	99.258	96.241	99.104	99.434	99.887	95.488	98.705	98.019	98.765	99.218	96.281	99.913	99.262	101.26	96.611	93.672	99.801	96.502	96.732	97.602	98.913	95.87	95.794
103.28	107.26	106.4	102.22	107.27	104.83	98.874	101.67	105.46	105.5	108.29	105.5	110.08	105.33	106.32	102.61	106.91	110.4	108.82	107.03	102.65	102.77	101.56	107.29	103.32	109.63	105.17	109.69	109.22	108.63	103.56	106.24	109.15	107.65	106.6	103.19	108.14	111.71	103.85	108.52	103.56	105.06	103.49	103.8	109.08	102.83	110.63	110.97	106.96	103.65
103.14	107.17	106.29	103.98	108.41	106.11	107.73	108.39	105.63	102.41	105.85	107.57	104.84	105.92	103.95	105.47	102.55	107.05	102.43	109.22	108.07	108.1	104.67	104.89	107.01	107.16	104.34	104.31	108.9	102.29	106.69	108.85	104.16	109.38	104.16	103.67	106.46	102.86	103.65	106.91	105.91	105.13	104.48	107.24	106.51	104.45	100.33	102.33	104.67	105.41
104.32	101.95	106.06	106.5	106.43	107.78	106.16	107.49	108.89	105.19	106.77	101.88	105.87	105.48	105.08	104.89	106.75	110.85	108.02	109.76	110.96	105.44	107.48	107.95	103.18	105.58	103.78	108.33	112.86	111.77	104.92	106.22	101.64	110.91	106.45	107.35	106.57	105.02	108.82	107.75	107.65	108.8	109.26	108.2	107.52	104.7	105.92	105.74	112.3	106.83
106.21	101.43	105.51	101.85	103.93	106.44	102.65	104.45	107.64	102.07	107.88	100.01	104.6	105.09	106.98	104.32	102	101.32	104.83	103.18	106.87	106.52	104.33	103.96	110.03	107.42	104.68	109.11	108	103.87	104.2	107.37	108.65	99.315	104.8	106.36	103.85	105.45	105.81	108.11	107.47	106.2	102.06	105.19	104.62	103.62	106.34	104.06	106.65	103.02
99.999	100.08	102.08	98.566	98.86	92.893	95.984	95.147	96.864	98.394	102.54	100.52	100.98	100.88	96.797	102.44	96.742	101.25	99.763	97.83	102.04	101.39	94.426	97.708	96.736	101.4	100	97.358	103.25	97.986	99.5	96.941	98.642	98.081	96.586	100.73	102.34	101.62	100.97	98.591	97.023	98.04	102.1	96.877	97.215	100.12	98.4	99.591	97.861	100.67
93.558	104.25	97.355	95.459	98.073	99.953	95.526	95.456	93.784	95.289	99.456	99.985	96.758	96.922	101.36	97.093	100.14	94.649	95.517	102.41	95.255	95.789	91.468	100.28	95.804	95.427	92.304	97.923	100.65	99.142	94.465	97.7	101.91	94.899	97.606	101.34	104.76	96.96	101.08	95.288	98.442	100.22	96.455	88.871	97.301	95.373	100.29	97.586	97.366	95.029
111.14	109.44	102.93	107.09	112.11	104.92	104.18	106.53	104.78	111.47	104.96	109.94	111.15	109.67	103.56	107.32	105.21	109.43	110.8	106.97	106.91	108.26	108.67	107.79	104.49	107.72	105.19	103.4	106.74	106.69	108.69	105.77	107.91	106.29	104.52	101.06	107.26	104.97	109.56	109.57	109.28	106.03	109.26	109.13	106.08	108.42	107.67	109.85	108.86	105.31
107.7	105.23	107.34	107.42	106.11	107.5	105.56	103.82	107.01	109.5	104.07	106.15	107.73	107.65	102.69	105.02	109.75	106.83	106.48	102.12	109.02	104.85	107.29	106.95	110.79	104.12	107.67	105.66	106.58	105.5	109.37	103.56	106.55	109.23	106.89	106.15	106.23	104.55	104.83	101.88	105.72	104.15	106.34	103.8	105.66	107.48	108.44	104.85	108.43	106.4
106.24	107.94	104.56	109.73	103.51	107.1	104.92	110.79	105	104.4	104.82	105.11	106.06	107.8	104.29	104.01	104.33	105.2	106.47	102.28	103.5	106.62	102.91	105.16	108.68	107.08	104.95	109.91	106.07	108.33	110.48	107.37	108.31	105.59	109.88	106.51	104.06	101.24	107.7	104.62	102.16	106.02	105.83	105.41	105.93	107.06	104.97	104.99	105.81	105.88
107.33	104.04	112.14	107.09	108.75	104.97	103.63	108.03	106.53	107.57	107.88	103.23	107	106.03	107.1	102.45	105.85	108.18	106.61	105.18	105.5	105.74	108.68	104.49	103.59	106.17	110.57	107.02	103.41	106.97	104.96	106.73	107.53	111.6	105.39	104.2	107.45	104.91	101.79	108.11	104.74	102.46	104.52	104.69	104.52	108.18	105.56	105.34	109.38	107.94
105.57	107.78	103.85	105.84	102.78	109.77	102.01	106.73	105.32	104.34	105.27	105	105.72	105.97	106.92	102.37	104	112.14	107.18	107.1	108.93	105.5	107	101.07	109.22	104.63	107.53	101.39	104.39	107.27	104.99	106.44	109.21	106.39	107.44	108.27	103.26	105.57	107.99	106.65	106.3	105.11	107.91	107.27	112.69	101.56	103.2	106.38	104.27	105.67
110.58	111.64	107.2	108.09	106.75	111.36	107.71	108.07	109.29	108.6	111.23	111.15	106.73	105.35	109.48	111.1	108.01	107.84	109.02	110.82	112.62	106.49	107.78	111.59	109.93	111.44	108.3	108.06	110.54	111.4	107.25	110.06	107.94	110.47	108.66	103.88	104.58	109.22	108.74	105.44	110.54	116.57	107.25	105.93	106.35	107.13	107.97	112.33	110.29	110.08
97.371	94.918	96.663	95.927	99.213	97.628	97.875	102.67	101.59	93.393	97.178	97.435	96.598	100.66	93.293	100.48	101.98	93.023	101.08	99.621	98.825	94.638	94.688	95.89	99.502	94.664	97.31	104.41	99.387	97.202	98.773	100.44	101.16	95.557	98.501	94.334	98.778	97.555	96.584	99.562	96.207	99.59	99.718	100.4	91.917	99.821	101.99	98.331	100.72	98.092
96.464	99.693	98.775	101.51	99.058	100.81	98.329	96.814	98.018	101.77	97.668	96.817	100.18	101.4	99.624	100.05	99.214	98.56	96.476	102.29	96.695	98.292	99.981	94.57	100.32	101.77	100.9	101.28	97.474	100.09	100.4	101.99	100.31	100.39	100.7	95.134	100.95	102.49	93.615	98.124	100.02	99.552	97.719	99.054	98.523	97.567	100.26	97.249	100.73	103.21
106.27	107.99	109.07	109.27	105.91	107.81	111.01	110.29	103.21	110.74	108.78	104.53	111.15	110.23	103.9	107.33	111.23	111.05	106	109.57	109.6	106.66	107.75	108.11	108.64	107.75	106.41	106.19	108.77	109.7	104.62	106.05	106.11	110.34	107.57	108.52	108.49	107.83	106.15	110.04	107.97	109.22	108.8	106.31	108.2	108.05	107.25	109.89	107.35	107.8
102.3	106.59	106.01	103.93	106.9	106.31	105.67	110.58	106.13	104.98	106.79	109.17	105.13	109.04	110.22	106.64	110.11	114.32	106.13	103.91	103.7	106.61	105.8	107.4	103.61	107.38	109.6	109.5	108.23	108.18	105.16	103.36	104.63	105.7	102.67	104.56	105.92	106.41	101.23	107.72	110.4	106.91	109.17	103.87	104.94	107.26	105.83	104.46	107.23	108.24
96.349	98.345	98.042	98.508	96.648	96.502	97.582	103.11	99.86	100.22	100.77	100.98	97.68	96.441	98.265	98.693	94.361	100.96	98.931	95.436	96.42	94.799	100.54	97.264	99.121	97.383	99.994	101.07	98.771	98.636	103.27	99.401	98.979	99.148	99.001	99.413	100.01	94.822	100.43	99.557	95.384	98.68	98.974	97.153	97.955	95.169	96.087	100.4	97.705	97.697
[truncated: 150 more columns]
