# Supplementary material for: Genetic dissection of main and epistatic effects of QTL based on augmented triple test cross design
Source: PLoS One. 2017 Dec 14;12(12):e0189054. doi: 10.1371/journal.pone.0189054 (PMC5730204; doi:10.1371/journal.pone.0189054)
Supplement: S10 Supporting Information — (ZIP) [file pone.0189054.s010.zip › z6_1100_0.8_10.csv]

99.924	101.47	101.03	101.68	98.816	101.47	100.37	100.16	99.439	102.14	100.44	101.46	102.01	100.38	100.94	100.24	100.75	100.98	100.05	101.38	99.904	100.78	99.491	101.69	100.68	101.58	101.34	100.73	102.38	100.46	102.34	100.71	102.22	99.129	101.11	101.37	101.21	101.69	99.486	100.45	100.63	101.05	100.08	99.928	99.619	100.68	102.34	100.87	101.26	101.21
105.84	103.73	104.44	105.83	105	104.79	104.83	105.23	104.75	105.74	104.91	106.46	105.93	106.18	105.18	105.66	106.89	103.68	104.95	105.67	105.46	105.18	105.34	107.41	107.01	104.66	106.01	103.92	104.8	103.77	106.43	105.1	106.46	104.16	106.12	105.25	107.23	107.2	105.71	106.75	106.36	105.76	105.8	107.06	106.19	105.68	105.61	104.71	106.41	105.58
107.95	107.43	108.65	110.33	108.7	107.23	108.84	109.66	107	106.9	107.99	106.67	107.92	105.99	108.27	108.1	105.78	107.86	108.1	108.57	107.3	108.62	108.22	107	108.61	108.12	107.58	107.35	106.33	108.6	108.33	109.27	108.93	107.37	107.68	107.51	107.75	107.28	106.82	109.64	108.24	108.24	106.34	106.1	107.15	108.11	106.89	106.7	107.66	107
105.15	107.36	105.37	105.47	106.79	104.89	106.01	106.23	106.29	108.24	105.27	106.84	105.37	105.96	106.28	105	105.12	105.48	105.41	104.75	104.55	104.64	107.51	105.92	105.7	106.33	106.7	105.11	105.49	105.42	105.87	104.26	104.83	105.2	105.8	106.03	104.12	105	106.06	105.26	105.01	105.99	104.77	107.29	104.75	105.17	105.86	105.45	106.46	106.34
97.109	98.077	96.799	98.235	97.323	97.494	99.265	97.88	96.369	99.683	97.927	96.878	96.706	97.72	97.542	97.014	97.913	98.344	98.271	97.87	96.655	98.757	98.58	99.845	98.131	98.051	98.208	97.651	97.654	96.819	97.799	97.489	98.47	98.093	97.794	98.558	97.422	97.561	97.59	98.27	95.493	99.253	97.708	98.247	97.655	97.101	97.694	98.698	97.367	98.632
104.96	105.28	105.22	102.71	105.95	104.68	105.68	105.3	105.1	106.68	105.33	104.75	104.41	103.95	104.31	106.05	107.4	105.37	107.03	106.64	105.61	103.86	106.48	106.28	105.05	106.84	107.3	104.36	105.42	104.68	106.9	105.49	106.99	104.69	105.8	105.73	104.79	105.39	105.59	104.67	104.91	105.63	106.35	105.64	104.88	104.76	105.25	107.36	107.99	106.74
106.73	106.79	105.84	106.29	106.37	107.55	107.12	106.52	107.93	105.38	105.01	106.42	106.07	106.43	107.25	106.75	106.22	105.29	107.16	107.02	106.51	107.53	107.17	106.35	105.78	106.75	105.76	106.77	107.09	107.18	106.65	106.7	105.59	106.33	106.05	106.21	105.96	104.3	106.92	105.37	104.47	105.81	104.93	107.09	108.08	105.25	107.06	105.77	106.65	105.55
106.82	106.97	106.47	105.35	106.49	106.93	105.86	105.85	105.62	105.91	107.39	105.27	106.08	106.19	105.03	105.12	107.3	104.81	105.7	106.61	105.35	106.8	107.59	107.07	106.67	105.76	107.17	105.9	105.43	104.43	106.59	105.95	106.44	105.39	106.77	106.76	106.17	107.45	106.73	107.01	106.55	106.23	103.91	104.94	106.48	105.53	106.98	106.71	106.18	106.66
98.352	98.094	97.568	97.891	97.816	99.972	96.499	97.479	99.079	95.436	98.26	99.104	98.631	98.009	97.946	99.895	97.121	98.673	99.572	98.119	97.546	98.528	96.303	98.848	97.286	97.783	98.642	98.932	98.623	99.142	97.988	98.638	96.666	98.235	98.794	99.548	98.401	99.869	98.642	98.426	98.509	98.46	97.23	96.753	96.79	98.685	98.105	98.277	97.293	98.888
102.49	102.85	104.11	104.32	102.64	104.44	106.13	103.5	102.26	102.35	102.25	102.6	101.34	103.09	103.61	102.57	102.22	102.23	103.7	101.43	101.72	101.89	101.77	102.63	101.98	101.47	102.48	102.91	103.06	104.3	103.39	103.36	103.09	102.62	104	102.17	102.64	103.33	102.31	102.05	103.34	102.64	103.1	101.1	103.86	102.98	102.59	102.48	104.21	103.36
99.398	101.23	101.68	100.9	100.66	101.27	100.49	100.33	101.52	100.41	101.62	100.88	100.24	102.12	100.5	100.08	102.62	100.87	101.77	101.27	102.24	100.02	101.1	99.441	100.59	101.41	100.54	101.39	101.12	102.52	100.76	100.92	102.86	100.6	101.56	101.11	99.971	100.06	100.46	100.84	101.22	100.28	101.07	102.91	101.81	100.75	101.88	100.27	99.917	100.04
108.46	105.78	106.66	107.31	106.04	107.01	106.32	107.42	106.03	105.48	105.63	106.76	107.11	107.52	105.54	106.79	107.54	106.86	106.33	105.69	104.57	105.74	106.17	108.44	104.31	107.35	107.34	106.01	106.9	105.09	106.22	105.08	107.38	107.24	107.93	105.94	105.71	103.96	106.8	106.92	106.45	106.34	108.35	106.45	105.89	107.11	107.51	107.97	106.38	106.71
109.41	110	111.89	110.73	112.02	109.4	111.47	112.62	112.42	110.37	109.94	110.11	109.88	110.54	110.3	111.72	109.39	109.94	110.28	110.73	109.75	110.75	109.79	110.15	110.89	109.6	110.61	111.36	108.86	112.07	111.34	109.63	110.07	111.15	108.98	109.77	109.86	111.42	109.72	111.23	109.59	111.05	112.66	109.52	110.1	110.5	109.82	110.27	110.25	111.2
106.4	107.32	106.27	106.87	105.5	106.85	106.49	104.96	106.96	106.13	106.81	106.38	105.68	106.3	105.65	105.72	106.07	105.53	106.71	105.18	107.18	106.73	105.06	104.55	104.46	105.74	105.54	105.88	106.22	106.46	107.8	105.4	106.62	105.72	105.44	107.91	105.72	106.1	105.23	107.64	107.49	106.32	106.8	105.69	106.99	106.94	106.72	107.36	106.52	106.4
99.913	96.758	96.964	97.739	97.75	98.371	96.402	98.527	98.437	97.554	97.997	99.527	98.194	97.141	99.27	97.224	98.37	98.117	98.776	99.404	98.844	97.735	96.479	97.622	96.769	98.658	98.474	98.148	98.107	98.111	98.295	97.324	97.802	98.524	97.607	98.076	98.686	97.805	100.83	98.071	99.544	99.976	99.294	98.641	97.653	97.743	98.68	97.552	98.248	98.42
99.654	100.23	100.4	99.849	99.57	99.356	98.535	100.25	101.15	100.21	100.79	100.84	100.89	101.11	99.772	98.456	99.481	101.76	100.07	100.28	99.473	100.34	101.34	99.079	102.18	99.65	100.13	99.904	100.18	100.51	100.67	99.935	100.5	99.045	99.361	100.3	99.485	101.05	100.03	99.985	100.32	99	100.77	98.851	99.391	99.871	100.55	100.11	102.11	100.2
103.28	103.34	102.57	103.78	104.84	103.8	104.24	101.35	102.73	102.38	103.76	102.86	103.57	102.4	104.04	101.96	103.41	104.66	101.96	103.73	103.76	103.09	102.23	101.53	102.62	101.85	101.29	102	103.13	103.72	101.92	103.08	102.39	100.17	103.66	103.22	103.18	102.38	102.68	102.4	103.56	102.9	105.34	102.8	102.88	102.39	102.55	103.66	104.57	101.95
105.9	107.83	108.34	108.17	108.8	107.3	107.81	107.27	107.83	107.5	107.2	108.56	108.13	105.66	105.85	108.09	107.63	108.83	106.94	108.5	107.09	107.71	106.98	107.61	105.99	107.45	106.99	107.68	107.65	107.84	105.96	107.99	107.47	107.84	107.76	107.62	106.89	108.13	107.42	107.47	107.8	108.82	106.67	107.46	106.54	106.89	107.04	108.06	108.05	106.05
108.59	108.68	109.41	107.98	107.68	108.91	108.39	107.48	107.27	110.53	108.98	109.31	109	108.71	109.15	107.83	109.08	109.11	108.49	107.73	109.12	108.06	107.93	108.25	109.79	110.19	109.99	108.02	108.48	108.06	108.27	108.85	109.5	108.49	107.37	108.93	109.58	109.13	109.89	108.85	107.02	109.62	108.45	109.25	109.25	108.36	108.24	110.5	107.22	109.46
107.45	108.48	107.54	107.21	106.48	107.66	107.07	108.39	107.81	108.02	107.59	107.22	108.37	108.11	108.36	107.13	107.86	107.52	108.01	107.75	107.41	107.58	108.49	108.53	107.37	107.99	108.07	106.37	107.85	107.32	108.18	107.49	106.66	106.93	107.61	108.17	109.46	108.39	110.18	106.38	108.82	107.53	108.42	108.24	105.76	108.66	108.52	106.55	106.95	109.29
106.51	106.95	105.18	106.52	106.4	107.71	105.77	106.07	106.24	107.12	105.99	105.28	106.09	106.56	107.49	107.22	107.55	106.3	106.68	107.34	108.2	105.84	106.99	106.52	105.09	104.49	107.13	106.61	105.7	106.53	106.83	104.86	106.21	108.01	106.26	105.84	106.04	106.44	107.87	106.35	106.55	107.2	107.07	106.82	107.46	106.42	106.73	105.95	106.91	106.14
106.76	108.45	108.55	109.77	110.5	106.75	109.11	109.42	108.51	108.14	109.29	110.06	109.4	109.54	109.26	108.57	109.31	107.59	108.93	107.74	108.77	106.9	107.91	109.83	109.72	107.48	107.38	108.83	109.68	110.5	107.73	108.77	107.97	108.95	107.45	106.93	107.04	109.83	109.18	109.38	108.42	110.62	109.42	108.52	108.97	108.65	107.41	108.43	108.63	108.73
108.43	108.76	108.3	107.61	107.86	107.48	107.45	107.2	109.11	107.97	107.03	109	108.28	108.26	107.55	107.93	108.63	108.41	108.23	109.41	108.1	107.91	108.59	108.47	109.3	107.54	108.19	107.36	107.41	105.28	107.26	108.8	109.98	107.1	108.88	107.58	107.87	108.09	107.6	108.29	108	108.35	108.76	108.34	108.68	106.23	105.97	107.63	110	106.7
108.12	108.05	108.36	109.58	108.1	110.6	108.31	107.92	109.97	107.87	106.9	107.44	108.76	108.55	108.26	106.83	107.57	109.44	108.11	107.12	108.06	109.52	108.94	108.1	108.7	108.8	108.56	108.81	108.51	109.53	109.46	108.65	107.83	109.5	109.11	107.71	109.57	109.48	109.47	108.93	107.69	106.78	107.49	110.03	107.25	108.94	108.8	110.06	108.5	109.16
107.37	107.51	109.52	107.21	108.67	107	106.28	106.54	107.59	106.79	108.83	106.37	108.96	109.94	105.84	108.31	107.8	107.87	108.16	107.02	108.57	107.33	108.37	108.17	108.36	106.68	107.93	108.04	106.53	106.12	108.23	106.95	108.95	108.46	107.73	107.92	107.88	107.43	107.59	108.13	107.73	108.99	107.13	108.52	108.01	107.65	108.51	109.5	107.36	108.48
109.74	109.07	107.94	108.97	106.08	108.97	107.54	108.27	109.64	107.69	108.11	110.03	107.24	108.42	107.95	109.14	107.83	107.05	108.13	108.03	107.18	109.01	105.47	109.44	108.51	109.04	108.61	108.4	109.24	107.91	107.41	108.17	108.15	107.6	108.41	108.08	110.22	107.36	108.43	108.83	107.57	109.51	107.11	108.5	107.14	108.39	107.49	107.32	109.36	107.73
98.492	97.403	97.999	97.18	97.184	99.619	96.407	97.86	99.555	99.403	99.288	97.593	96.684	98.802	97.335	97.774	98.26	97.502	97.059	98.39	97.648	98.664	98.933	97.534	97.892	96.918	98.663	98.28	98.866	99.433	98.434	98.452	98.413	97.531	97.524	98.063	98.737	98.058	99.275	97.076	97.756	96.941	99.8	98.262	96.416	98.128	97.41	97.766	98.389	98.124
107	107.15	105.88	106.57	105.35	106.28	106.13	106.25	105.15	105.03	106.27	107.79	106.26	107.22	106.92	104.85	105.64	106.29	105.56	106	107.43	104.84	107.62	106.49	106.48	106.24	106.71	106.41	107.11	106.53	106.15	105.21	106.02	106.64	107.43	106.65	106.53	106.81	104.57	108.01	105.48	106.59	107.38	106.42	105.44	107.25	106.86	107.07	107.13	106.38
105.86	104.19	106.94	106.76	106.8	107.24	107.57	105.19	105.72	106.11	107.03	107.14	106.04	106.5	106.97	106.86	105.63	107.17	106.42	106.84	105.33	105.48	104.85	106.42	105.96	106.16	107.99	105.55	105.35	105.73	106.59	107.65	107.09	107.4	106.52	108.04	106.16	105.84	105.89	105.85	104.92	105.58	106.96	105.91	105.64	108.09	106.2	105.87	107.2	106.46
97.924	100.27	98.733	95.983	97.83	98.608	99.027	98.356	97.828	98.403	96.215	99.16	97.354	98.719	97.525	97.349	97.815	98.029	97.009	98.187	96.981	97.958	97.362	98.053	97.819	97.732	97.947	100.11	97.592	97.75	97.443	99.798	96.734	98.549	98.099	97.845	97.409	98.015	98.722	98.02	98.01	99.371	98.5	97.013	98.019	99.981	98.893	97.376	99.293	96.99
98.181	99.07	97.331	99.461	98.261	96.155	97.061	98.525	97.582	98.175	98.031	98.863	99.591	97.937	98.762	98.089	99.557	97.798	98.181	97.788	98.055	99.607	98.918	98.626	98.786	96.384	97.2	99.575	98.34	98.743	97.504	96.6	97.475	98.997	97.888	99.49	96.99	98.247	97.068	97.962	98.051	96.541	98.176	97.166	97.074	98.861	97.916	98.187	98.302	97.283
106.9	108.33	105.84	105.92	105.59	106.84	107.74	106.11	106.08	105.26	106.44	105.73	105.67	104.74	107.61	107.35	106.9	105.85	103.6	105.83	108.07	106.82	107.44	106.11	106.12	105.88	106.54	106.44	105.57	104.93	106.6	106.73	106.51	106.43	106.1	105.41	106.1	106.98	106.69	106.11	106.34	106.15	105.79	107	106.07	105.15	107.68	107.11	105.35	106.93
105.8	109.32	107.78	108.96	106.53	106.49	107.57	107.94	109.07	108.09	108.85	108.34	109.26	108.26	109.06	108.08	107.62	106.89	107.02	106.19	108.05	107.51	108.29	108.81	107.14	107.88	106.82	106.9	108.47	106.95	107.14	108.28	108.23	107.89	106.9	109.21	108.17	106.44	107.22	107.49	107.86	107.49	109.09	108.85	105.52	108.42	107.82	107.73	108.19	107.98
107.8	107.71	108.91	106.97	108.28	106.81	108.01	108.84	107.96	108.65	108.68	109.9	107.18	107.4	110.2	107.86	109.1	107.73	108.28	108.72	108.22	108.31	107.15	108.51	108.09	106.11	107.6	106.34	107.17	109.35	107.69	108.85	106.91	108.21	109.62	109.03	108.08	107.94	107.85	107.56	107.6	108.19	108.27	107.89	108.5	108.67	109.12	107.49	108.7	108.14
100.43	100.78	100.19	101.01	102.84	101.31	100.05	100.22	100.3	102.52	100.52	99.817	100.61	101.47	101.04	101.18	101.93	100.7	102.34	99.665	101.56	103.02	101.44	98.746	99.714	100	102.03	99.419	100.97	101.32	100.65	100.65	102.07	101.14	101.32	100.92	100.77	100.49	100.43	99.738	100.2	100.42	101.31	101.46	99.945	101.32	101.59	100.59	100.76	100.09
105.2	104.3	106.63	104.47	106.06	107.24	105.14	105.13	105.26	107.01	105.62	105.15	105.33	105.58	105.14	106.4	105.21	105.13	106.55	106.17	105.62	106.62	105.47	107.01	104.56	105.45	104.87	105.3	105.68	107.01	105.08	106.09	106.34	104.88	104.85	105.33	105.81	103.54	106.77	105.62	104.99	105.86	105.22	105.9	105.03	104.36	105.35	105.86	105.74	105.2
107.89	108.78	108.07	107.49	107.57	107.01	107.26	107.82	107.54	109.19	107.28	108.2	108.18	108.88	106.28	107.21	107.85	108.65	107.37	108.01	108.11	108.42	107.63	108.79	108.02	107.74	106.31	107.2	108.18	108.4	108.35	109.25	107.1	106.26	109.18	107.56	109.65	107.86	107.73	107.71	107.83	106.97	107.73	107.87	106.38	108.25	106.42	108.37	107.81	105.63
107.05	104.98	105.99	106.23	104.93	105	105.29	104.94	104.13	105.33	105.28	105.89	104.98	104.87	104.09	105.22	106.02	105.52	105.74	105.81	105	104.66	106.05	106.57	105.96	105.07	106.87	105.77	104.99	105.52	104.91	105.93	106.67	105.22	107.2	104.33	106.98	105.55	104.98	106.35	105.19	105.45	104.9	105.45	104.85	105.69	106.93	106.87	105.51	105.83
107.43	109.49	108.13	107.95	107.8	109.9	107.95	107.89	109.76	107.87	107.9	107.22	108.79	108.07	108.17	107.67	107.28	108.91	106.8	109.03	108.78	107.81	108.1	107.63	108.54	107.02	107.96	108.86	108.41	109.69	107.42	107.46	108.12	107.45	108.09	107.07	107.19	109	107.26	109.58	107.35	109.19	108.44	107.72	108.01	108.22	106.88	108.67	107.08	107.67
107.57	106.56	105.91	105.02	105.54	106	106.99	105.92	106.03	106.74	105.04	105.47	107.48	106.68	106.62	105.9	105.9	107.08	105.5	105.48	105.95	106.09	105.56	105.94	105.59	108.21	105.7	105.84	107.12	106.58	106.17	106.77	105.87	105.17	106.82	107.94	104.97	106.75	106.97	106.98	105.41	105.27	106.52	106.72	107.99	106.21	106.77	106.75	106.81	106.01
106.94	107.65	106.78	107.19	107.08	105.82	105.47	107.98	106.29	105.79	106.54	106.66	105.47	106.69	105.41	105.91	106.84	106.39	106.99	108.04	105.26	105.34	106.47	106.76	106.96	107.96	107.24	105.52	106.91	107.18	105.57	107.76	105.35	106.88	105.86	106.51	107.68	105.56	107.59	107.01	106.47	105.74	106.89	108.08	105.8	106.02	105.54	106.14	107.25	107.06
109.05	108.27	108.81	108.78	109.47	108.08	107.95	107.1	108.45	108.04	108.18	111.12	107.66	107.65	108.44	108.63	107.65	110.88	109.15	108.55	108.82	107.76	107.2	109.4	108.04	108.41	108.98	108.43	106.83	107.88	109.4	108.95	108.17	107.94	108.37	108.84	109.99	109.07	109.09	108.66	109.02	107.91	107.63	107.74	108.72	107.45	107.88	107.47	109.44	109.26
107.55	107.25	105.88	109.08	108.74	107.3	108.65	108.75	108.49	106.89	106.09	107.66	106.91	106.43	109.75	107.79	108.08	108.13	108.76	107.59	108.39	108.1	106.56	108.1	106.97	108.26	108.44	106.14	107.73	107.44	108.58	108.02	108.37	108.26	107.48	108.12	108.18	107.8	106.66	106.63	107.99	109.76	107.93	108.35	108.05	108.55	109.5	107.79	108.63	107.44
106.39	106.36	105.67	104.81	105.32	104.38	106.47	106.63	104.84	106.16	105.16	107.43	105.96	105.86	105.37	106.02	106.15	106.34	106.73	107.35	106.7	106.25	106.32	106.24	106.6	106.09	106.7	105.67	105.33	105.47	104.36	108.67	107.6	106.58	106.08	106.11	107.49	105.63	104.71	106.76	105.96	104.71	104.69	104.27	105.85	106.58	107.39	105.67	106.11	106.14
99.514	99.403	96.735	97.506	97.751	96.913	96.379	97.706	98.112	98.338	98.068	97.738	96.64	97.306	99.015	96.712	97.453	98.496	96.965	98.301	98.937	98.35	97.155	98.037	98.631	97.6	97.556	98.74	97.762	99.585	98.383	97.208	98.725	97.465	98.192	98.142	96.888	95.728	98.258	98.639	98.881	98.699	97.847	96.93	98.892	97.899	97.353	96.748	100.13	97.915
105.71	105.43	104.66	105.65	105.78	105.53	106.25	104.71	104.93	104.8	104.48	105.66	106.38	104.03	105.39	105.67	106.62	105.66	107.5	105.92	103.72	104.96	105.24	104.7	106.87	105.23	104.95	106.25	106.19	105.1	104.7	106.37	105.1	104.51	105.21	105.49	103.83	105.88	105.6	106.01	104.37	104.34	105.04	106.6	106.9	105.24	105.62	103.63	106.76	105.76
105.31	105.59	105.81	107.35	106.04	106.61	105.3	104.37	104.36	106.99	105.16	106.03	105.62	106.71	105.96	105.84	107.69	105.59	107.6	104.33	104.56	105.93	104.37	106.17	106.21	104.16	104.83	104.59	106.21	105.26	105.86	105.69	105.41	106.5	105.07	105.03	104.6	104.59	106.61	104.31	105.57	106.76	105.81	105.35	105.87	105.16	104.23	105.18	104.85	105.97
105.78	104.1	105.88	105.95	106.92	106.48	106.36	106	105.52	105.91	105.66	105.07	105.55	105.93	105.97	106.96	104.48	105.72	107.16	108.2	106.08	106.47	105.84	106.14	106.79	106.8	105.83	106.39	105.1	105.79	106.18	105.07	104.91	106.18	107.08	104.62	105.84	104.78	105.77	105.94	106.73	105.51	105.58	103.99	104.43	106.23	106.64	105.26	106.36	104.3
100.22	99.259	100.75	99.601	101.18	100.52	101.03	100.1	99.319	101.86	100.68	99.535	99.25	101.02	100.72	101.08	101.88	100.47	100.09	99.849	100.88	100.8	98.368	99.876	100.13	100.86	100.51	99.761	98.961	100.13	98.834	100.12	100.97	100.29	99.654	99.077	100.46	100.69	100.52	100.25	100.02	101.82	101.43	101.12	100.75	101.5	99.195	99.901	101.27	99.001
104.88	107.11	105.98	105.1	104.08	104.69	105.03	105.4	106.13	102.89	104.62	103.28	106.77	105.32	105.63	106.09	106.74	105.75	105.32	107.49	105	104.26	104.71	105.3	104.27	106.01	106.32	105.01	105.39	104.38	105.08	105.98	104.48	105.88	107	106.2	106.83	105.45	105.83	104.65	105.89	103.74	105.13	105.61	106.02	106.31	105.22	106.32	104.05	106.26
105.48	105.38	104.88	106.79	105.52	104.41	104.61	105.66	106.1	105.79	106.22	104.97	105.61	107.59	105.7	105.16	106.51	105.57	105.7	106.06	106.99	104.85	106.65	106.05	106.29	106.47	104.34	106.22	104.5	105.62	107.19	104.62	106.73	106.22	105.81	104.88	105.8	106.26	106.39	103.22	104.9	105.44	107.37	107.02	104.61	105.47	106.29	105.84	105.15	106.28
105.44	106.06	105.04	105.52	105.46	104.63	105.87	107.18	106.34	105.64	105.22	106.28	103.42	106.7	105.92	105.91	106.6	105.86	104.45	104.96	106.05	105.59	105.22	106.61	104.94	106.26	105.14	106.88	106.11	106.44	105.97	106.18	105.41	103.98	107.11	106.87	105.11	106.56	105.36	104.91	106.45	105.73	105.65	105.05	106.82	105.82	106.53	105.03	104.92	103.95
97.839	98.942	96.386	97.927	97.713	97.645	98.147	98.827	98.639	98.085	97.222	98.294	97.966	97.911	97.877	98.857	98.063	97.26	98.662	96.449	98.048	98.436	96.603	97.872	96.601	99.175	98.966	98.616	98.477	99.138	98.794	97.218	100.1	99.292	98.018	97.859	97.25	97.137	97.423	99.507	98.149	99.698	98.054	98.796	95.905	97.348	98.251	98.387	97.482	97.949
107.7	107.28	105.6	106.28	105.42	103.91	105.89	106.86	106	105.15	104.75	104.69	104.6	105.28	104.51	104.56	104.58	104.95	106.64	104.17	105.43	105.33	107.07	106.28	105.32	105.33	106.17	106.16	106.7	105.67	105.14	104.88	106.85	106.15	107.23	105.05	104.48	105.24	106.16	106.49	106.37	106.44	104.5	105.76	106.87	105.56	106.04	107.2	105.24	105.64
109.7	107.65	109.59	108.07	108.07	108.13	107.83	108	108.51	107.38	107.32	107.16	107.11	108.47	107.54	106.34	107.3	107.83	107.34	107.57	107.91	107.8	107.41	107.68	106.61	106.79	106.93	107.04	108.53	108.48	108.97	107.57	106.64	108.01	107.56	107.99	105.53	108.16	108.29	107.74	109.02	105.67	108.12	106.88	106.56	108.58	107.35	107.45	108.66	108.78
107.97	108.43	107.84	107.59	106.17	107.14	107.34	107.69	108.58	109.22	107.56	108.23	108.95	109.64	108.78	107.11	107.96	108.57	107.98	108.81	107.89	108.43	107.42	108.63	106.21	106.61	108.38	108.23	108.07	108.63	106.52	107.53	107.35	107.46	108.24	109.03	108.32	108.84	107.86	108.65	108.94	108.56	108.6	106.38	107.8	108.24	108.88	107.91	110.89	107.85
108.5	108.32	108.14	107.56	109.67	109.23	108.34	110.04	108.65	107.07	109.27	108.51	109.51	107.66	109.07	108.43	108.17	109.24	109.8	109.13	108.73	109.15	110.07	108.41	109.52	109.6	108.96	108.28	107.56	108.48	108.43	109.17	108.5	107.84	108.5	110.3	110.01	107.84	108.65	108.43	108.66	108.61	109.82	107.99	108.03	109.79	107.54	109.49	108.92	107.99
107.6	106.22	106.7	106.21	105.07	106.79	105.99	106.6	107.12	107.56	106.56	106.45	108.32	107.59	105.88	106.4	105.88	104.88	105.61	106.07	107.31	108.78	104.64	105.64	106.01	105.92	105.67	105.76	107.68	106.49	107.31	105.53	107.05	105.2	105.64	107.08	106.83	107.01	106.94	104.78	105.07	105.35	105.8	107.57	105.76	107.36	105.87	106.67	107.3	106.11
97.82	97.855	100.06	96.496	98.761	98.231	99.296	98.034	99.676	98.848	98.315	95.604	98.901	98.255	97.139	101.04	99.226	97.853	98.887	99.364	98.658	98.922	97.936	97.186	97.516	96.655	95.118	98.058	98.295	100.32	98.242	98.402	98.208	98.919	97.421	98.537	97.692	96.697	99.754	98.255	98.655	99.113	98.697	97.543	97.473	97.787	98.986	98.144	97.972	97.679
98.274	99.204	99.215	100.11	99.928	98.775	98.905	99.298	98.476	97.943	98.811	98.485	97.735	100.23	98.559	99.361	98.728	97.909	98.72	99.719	98.332	98.081	99.721	98.084	98.669	99.333	99.479	98.283	99.154	98.7	97.503	99.192	98.989	99.512	99.124	100.07	98.615	98.618	99.143	99.406	99.226	97.873	99.548	98.967	99.233	98.659	99.804	100.43	98.64	97.974
107.51	105.04	106.44	106.42	104.23	107.56	107.65	107.77	105.82	106.65	106.51	106.29	106.46	106.13	106.4	104.4	106.24	106.64	106.36	106.32	106.79	106.42	107.15	106.14	106.2	105.6	106.76	107.17	105.96	107.16	106.74	105.44	106.16	106.88	107.44	106.77	106.58	107.62	106.8	107.09	105.65	106.4	106.57	104.94	106.24	105.51	106.03	108.21	106.8	105.95
106.12	106.61	105.57	107.23	104.79	106.33	106.37	106.54	105.01	105.69	107.54	107.01	106.87	106.12	106.7	107.84	106.18	106.03	107.9	107.01	106.67	107.84	105.15	106.2	107.57	106.31	107.74	106.64	105.77	105.6	106.87	106.14	106.57	107.75	105.3	107.75	105.4	107.13	105.29	106.16	107.55	107.16	107.27	105.82	106.76	108.06	107.21	107.87	106.59	105.58
107.91	106.55	107.19	105.95	105.74	105.07	107.64	107.1	107.57	107.06	105.34	106.27	107.04	107.1	106.95	105.63	106.66	108.01	106.93	107.77	105.98	107.59	105.77	105.82	106.51	106.52	105.73	107.5	106.22	107.2	106.71	108.18	106.19	108.54	106.04	107.59	107.04	106.21	107.72	106.16	106.72	107.31	106.13	106.92	105.48	106.83	106.92	106.09	106.26	106.59
99.431	97.901	97.457	98.498	98.376	98.604	98.956	100.18	98.251	100.62	98.491	98.747	99.25	99.017	98.842	98.777	98.831	97.941	98.559	99.274	98.905	96.762	99.513	98.285	98.939	97.695	98.558	98.7	98.061	99.287	96.565	97.209	98.068	98.08	100.39	99.323	98.673	98.021	98.741	99.769	99.327	99.347	98.225	98.497	99.173	97.489	99.06	99.429	98.995	98.238
107.32	107.48	107.22	106.28	108.47	106.03	106.67	106.05	108.02	106.94	108.07	106.81	106.31	105.8	106.39	107.76	107.45	106.33	107.48	107.3	107.52	106.51	106.25	107.25	107.13	107.6	106.73	105.6	106.99	106.98	106.12	106.38	106.42	106.01	106.6	106.04	106.62	106.85	104.25	105.44	108.69	106.2	106.24	107.07	107.1	108.08	108.31	105.8	106.15	108.8
105.72	104.14	104.94	105.86	105.92	106.41	104.77	105.39	105.79	105.71	105.05	105.11	104.14	106.34	104.97	106.29	105.94	105.06	104.16	105.53	106.36	104.73	106.32	105.33	104.88	105.19	104.58	106.85	106.96	106.28	105.33	106.22	106.41	104.6	105.02	104.64	104.2	105.5	105.22	106.88	104.07	104.98	105.38	106.63	104.49	107.48	105.26	106.04	104.59	106.42
97.239	99.313	98.18	95.339	97.131	97.94	99.332	98.455	97.272	98.31	95.249	97.033	97.858	99.028	98.153	98.395	99.099	97.056	98.503	97.717	97.659	96.019	98.899	98.359	99.011	97.011	97.426	96.529	96.32	99.185	98.925	98.991	98.018	98.633	98.626	98.704	97.186	99.538	97.528	97.903	98.323	97.254	96.8	96.304	97.639	96.506	99.351	97.946	98.354	97.925
107.84	105.84	106.39	104.4	105.69	103.82	105.07	105.49	106.88	107.59	106.22	104.61	105.35	106.11	103.76	105.35	106.54	104.94	106.46	104.65	106.38	105.6	107.64	106.16	105.39	105.93	105.18	105.29	105.54	106.2	105.33	107.21	104.88	105.85	105.91	106.89	105.58	105.04	106.08	105.49	104.5	105.36	104.89	105.83	104.47	104.88	104.77	104.44	106.53	105.77
100.28	99.859	99.921	100.45	100.26	101.16	98.799	101.79	99.95	100.61	100.08	98.705	100.08	100.1	97.997	97.968	99.894	100.35	101.43	99.866	100.76	99.653	101.24	102.02	99.572	101.17	101.04	101.73	100.13	99.907	99.949	101.34	99.56	97.803	100.2	102.27	100.81	99.608	98.981	100.19	99.835	100.2	100.71	100.62	100.14	100.42	102.02	99.39	100.66	102.03
108.51	109.6	107.91	108.88	106.76	108.04	107.54	107.51	108.64	108.74	108.11	108.81	108.1	107.65	108.03	109.52	108.53	108.43	109.05	107.12	109.57	108.58	106.49	108.9	108.79	109.09	107.24	107.42	109.17	108.14	107.13	108.89	110.09	108.15	109.17	109.26	108.55	108.05	109.1	108.6	109.29	108.63	107.78	108.16	107.24	109.96	107.4	109.09	107.43	109.38
106.72	105.98	105.48	107.02	105.88	104.58	105.48	105.69	105.16	105.61	105.05	105.98	106.11	106.06	105.55	106.01	105.23	105.17	105.5	105.86	106.62	104.21	108.07	104.97	106.14	105.95	105.2	105.5	105.22	104.93	106.8	106.19	104.24	104.94	104.74	105.41	106.81	106.22	105.79	106.34	105.05	104.49	106.56	105	104.28	105.76	106.7	104.01	105.57	105.07
106.17	105.89	105.3	105.79	105.48	105.9	105.97	106.09	105.74	105.03	105.58	104.56	105.65	105.57	106.4	104.67	105.25	105.28	104.43	106.36	106.44	105.4	107.39	106.63	106.14	105.68	105.84	106.07	104.03	106.07	104.34	107.12	105.25	105.68	104.17	104.83	106.38	105.92	105.3	105.45	104.58	105.9	104.67	103.93	105.76	104.88	106.59	105.65	105.49	106.07
105.3	105.12	105.62	106.07	107	106.08	105.58	107.13	107.18	106.5	104.87	104.59	106.24	106.37	105	104.65	105.42	104.78	107.11	106.98	105.42	106.06	104.87	103.19	104.96	106.19	106.62	106.09	105.59	107.49	106.42	105.74	104.47	104.39	104.86	105.16	106.38	105.75	104.2	105.71	106.42	105.22	105.03	105.83	105.12	104.98	104.92	105.52	107.7	105.3
104.41	105.68	106.08	106.37	106.11	105.72	105.32	105.17	105.81	105.55	105.33	104.61	107.06	106.23	105.76	105.21	104.91	106.68	107.98	106.56	107.21	105.04	107.04	105.24	105.29	105.83	105.82	105.07	105.81	105.51	105.41	106.79	104.81	104.99	106.21	106.04	106.38	104.69	106.08	105.8	105.81	106.31	105.29	105.72	106.43	105.81	106.6	105.48	104.63	105.6
106.86	108.76	107.93	108.7	107.45	106.82	107.46	108.62	108.34	107.67	109.76	106.25	107.3	107.6	108.21	108.22	108.13	107.37	108.32	110.13	107.84	106.52	108.68	108.76	107.59	108.58	108.35	107.95	107.7	110.63	107.66	107.97	108.1	105.91	107.7	108.34	108.44	107.67	107.2	107.61	108.62	108.26	107.39	107.61	108.47	108.55	107.31	108.31	108.04	108.44
110.05	108.18	108.81	108.5	109.15	106.97	109.19	106.79	108.04	108.53	108.3	107.34	107.15	108.85	108.41	107.43	106.76	108.15	108.57	108.22	107.44	109.66	109.75	108.95	108.11	107.59	107.82	108.95	109.27	107.4	108.54	108.6	107.95	108.43	108.88	110.35	107.46	108.7	109.6	107.93	107.22	108.78	109.28	109.81	108.19	106.7	108.3	107.87	106.27	108.61
105.52	105.75	105.69	105.99	106.79	106.54	106.15	106.96	105.43	103.49	107.76	105.29	106.95	106.09	105.66	105.53	105.34	104.59	104.89	105.45	105.95	107.68	105.46	105.8	107.42	105.34	106.8	105.27	107	106.86	106.82	106.29	106.36	104.74	105.7	106.04	104.95	106.42	105.49	106.22	106.07	104	104.87	105.43	105.83	104.43	106.6	104.97	105.75	107.81
109.48	107.2	107.05	106.69	107.77	107.76	108.22	109.36	106.96	108.1	107.16	109.21	108.37	107.1	107.8	108.71	108.6	109.58	108.84	109.58	108.05	108.82	108.19	108.37	109.43	107.07	106.88	107.27	107.94	109.14	107.87	109.36	107.42	109.8	107.47	108.9	109.13	108.73	107.49	110.64	108.54	107.68	108.95	109.15	108.26	106.63	107.64	107.6	108.2	108.36
105.29	105.74	106.08	106.46	106.61	107.57	106.49	104.44	104.18	106.07	105.14	104.65	106.07	105.65	106.32	105.54	106.79	106.21	107.41	105.79	105.63	106.18	104.93	105.61	105.7	105.92	104.93	107.15	105.69	106.2	104.98	105.52	104.94	107.17	105.91	106.19	106.87	103.74	106.45	105.34	104.26	107.39	105.73	105.23	104.5	105.68	107.42	107.28	105.71	105.93
110.37	109.55	110.67	110.47	111.89	111.13	111.63	110.12	111.13	109.83	109.74	110.92	111.09	112.21	111.91	109.4	110.48	109.97	110.14	110.99	109.12	112.6	111.93	110.94	110.15	109.43	110.08	110.82	109.43	111.21	109.2	110.85	110.7	111.58	109.58	110.98	111.03	110.07	110.15	108.1	111.03	110.47	110.76	109.37	109.35	111.79	109.51	108.69	110.41	112.41
108.58	109.39	106.92	108.19	107.38	107.75	108.72	107.16	109.29	108.4	107.68	106.09	108.91	108.88	107.23	108.17	107.91	109.25	108.06	107.7	108.2	108.16	109.47	108.76	108.96	107.71	108.66	107.85	106.62	109.63	105.44	107.73	108.21	108	109.56	108.27	107.4	108.48	108.46	107.53	109.18	107.87	109.17	106.97	108	108.16	108.03	106.29	108.59	109.81
107.66	106.91	105.69	106.59	106.06	107.65	106.15	105.99	106.51	106.81	107.02	105.82	107.66	107.66	106.27	105.96	108.01	105.88	107.26	106.49	106.51	105.21	107.88	107.48	107.34	107.01	105.99	106.6	106.05	105.96	107.49	104.82	107.68	106.74	106.29	104.84	105.86	105.53	106.77	107.32	105.76	105.33	106.57	106.75	107.23	106.06	106.97	106.69	106.34	106.28
103.32	102.02	103.41	103.19	103.4	103.08	103.26	103.57	101.28	102.54	102.27	103.71	102.34	103.36	102.37	103	103.25	102.85	101.85	101.2	103.64	104.54	104.06	102.95	102.35	103.45	102.18	104.08	102.49	102.7	103.04	103.38	100.53	102.48	101.51	103.73	103.63	103.82	102.71	103.41	103.4	102.36	101.62	102.91	101.76	102.73	103.33	103.46	103.85	101.73
105.65	107.54	107.89	105.41	105.82	107.08	105.84	107.23	106.32	106.41	106.22	106.09	106.29	107.88	105.48	106.77	107.31	107.14	104.61	107.1	108.11	105.64	104.51	107.32	107.36	106.64	106.43	106.21	105.16	105.71	105.78	105.26	107.46	107.18	105.66	106.63	105.93	107.73	106.5	106.38	105.18	106.83	106.15	107.24	107.26	106.36	107.1	104.76	107.57	106.96
106.01	106.06	106.76	105.49	108.55	106.99	107.28	105.41	106.16	106.19	105.42	106.51	108.3	107.57	107.36	105.96	107.56	108.11	107.18	106.09	105.59	105.88	107.54	104.84	106.72	107.36	108.61	107.55	107.55	108.1	106.34	106.78	108.37	106.62	107.68	106.54	106.96	106.11	106.72	107.09	106.47	108.26	106.13	106.39	107.13	106.18	106.85	105.93	107.07	105.82
110.49	111.37	110.95	111.65	109.61	109.2	111.3	109.13	110.93	110.44	109.79	110.43	110.68	110.5	110.4	111.32	112.12	109.75	110.07	109.19	110.7	110.4	111.01	110.63	111.54	109.97	110.75	110.79	110.26	111.21	111.11	111.15	110.54	110.85	110.28	108.87	110.19	110.38	111.09	110.48	111.97	110.68	110.18	109.29	111.64	110.83	111.43	111.15	110.47	110.79
100.35	100.84	99.502	98.47	100.99	100.72	101.87	100.85	99.32	99.641	99.777	101.25	100.35	102.13	99.858	100.08	100.84	99.97	101.6	100.26	100.47	100.92	101.17	100.13	100.15	100.88	100.32	99.015	99.413	101.97	100.8	100.49	99.127	99.43	99.06	99.986	101.05	99.788	100.04	100.23	101.35	99.821	101.54	101.63	98.909	100.68	99.891	99.318	99.925	99.017
97.543	97.717	98.202	95.897	98.062	98.389	98.575	97.37	97.188	98.485	98.473	97.662	97.402	97.547	97.721	97.44	97.668	96.572	97.72	98.704	97.397	96.624	98.019	97.981	98.884	97.037	97.776	97.284	98.464	97.587	97.863	96.583	98.859	97.729	98.099	97.053	98.399	96.992	98.046	99.12	99.522	97.222	96.536	96.881	97.863	97.468	97.628	97.79	99.404	99.089
107.39	107.61	107.81	107.51	108.18	107.96	107.17	108.72	107.11	108.05	107.34	108.09	108.32	106.61	107.24	106.83	107.92	106.68	106.95	108.05	107.82	108.04	107.48	107	106.76	108.84	107.11	106.42	107.65	106.82	107.88	108.83	107.51	108.55	107.05	107.87	108	106.25	107.16	108.13	107.85	107.01	107.57	108.74	108.68	108.22	108.22	107.99	107.11	107.64
106.8	106.57	104.91	105.25	107.07	106.08	103.71	105.37	106.37	105.89	107.02	106.67	105.97	106.64	104.81	106.42	104.85	104.5	104.33	105.14	106.27	106.48	105.97	106.32	107.21	105.98	106.11	106.47	104.96	107.28	105.14	105.85	106.33	105.99	104.91	104.75	104.63	107.26	105.57	105.58	105.84	106.54	105.88	107.02	106.16	108.02	106.69	106.08	107.52	104.25
105.58	106.93	107.54	107.5	107.69	107.38	107.38	106.3	108.22	106.43	108.72	107.63	105.95	107.41	108.42	107.41	106.31	106.46	105.1	105.89	106.53	107.88	107.23	106.04	105.96	106.85	106.51	106.32	105.36	108.17	107.88	105.81	107.85	107.46	107.61	107.53	107.15	105.54	105.6	105.44	106.93	106.8	106.47	104.69	106.17	107.72	105.98	106.03	106.87	104.06
112.02	110.5	111.03	110.85	110.1	111.76	111.75	110.42	109.95	110.96	109.72	109.33	110.69	111.43	110.1	111.14	110.8	108.81	111.17	110.66	112.4	111.13	108.98	110.54	110.37	109.87	110	109.91	111.9	108.99	109.78	109.56	110.45	109.9	110.86	110.74	111.34	110.49	110.34	110.01	110.74	110.8	108.91	110.51	108.76	110.73	109.14	110.9	111.25	112.1
108.79	107.45	108.39	109.41	107.1	109.72	106.86	106.58	107.76	107.94	108.98	106.66	109.09	109.39	107.85	108.12	108.85	107.9	108.28	109.39	106.8	107.63	108.15	107.37	108.22	108.79	108.13	108.21	109.05	108.4	108.95	108.08	108.19	109.58	109.74	109.45	109.37	107.42	107.55	107.98	108.01	108.67	108.7	107.91	108.79	105.8	106.51	109.31	109.14	108.87
108.37	108.81	108.04	108.73	106.77	109.2	109.03	108.57	108.25	106.87	108.99	107.62	107.93	107.71	107.82	108.12	109.66	109.44	109.19	109.53	109.14	107.33	105.85	109.75	107.92	108.4	107.41	107.42	108.8	106.95	109.02	108.16	106.66	109.04	108.4	107.67	107.89	107.85	107.01	108.07	109.87	108.77	107.92	107.45	108.01	108.52	107.4	108.59	107.8	108.2
99.27	99.147	98.426	99.572	97.689	99.148	100.96	99.853	99.298	98.762	99.12	99.145	98.327	97.399	98.211	98.918	97.792	99.634	100.89	100.56	99.561	99.401	98.216	98.534	97.884	100.76	96.56	99.843	99.095	99.105	99.481	100.18	100.38	98.701	99.079	100.43	98.855	99.766	100.07	99.288	98.304	99.725	97.872	99.129	96.413	98.822	98.999	99.601	99.666	100.07
98.411	97.824	97.416	96.644	97.251	97.549	97.73	98.411	97.943	98.675	99.464	98.747	98.789	98.942	98.336	98.969	98.375	98.256	98.15	97.765	98.236	98.051	98.889	98.856	97.376	98.533	98.898	98.939	99.061	98.35	96.76	98.695	97.774	98.001	96.951	98.55	97.625	98.293	98.159	96.471	95.761	99.206	97.095	98.341	98.284	97.795	97.553	98.676	97.647	98.784
105.79	104.72	106	107.56	105.11	107.13	106.45	106.66	105.32	106.63	105.54	104.57	106.39	105.67	106.44	106.14	105.16	104.44	107.31	105.25	107.25	106.67	106.49	104.54	105.97	105.19	106.7	106.78	106.13	106.27	105.26	104.96	104.85	105.25	106.27	106.24	106.28	106.66	104.68	105.99	106.28	106.11	106.45	105.38	105.17	105.08	107.2	104.42	106.02	105.66
107.13	106.19	107.34	105.01	108.36	105.69	105.28	104.58	107.26	106.19	105.68	105.15	106.77	106.04	107.24	106.44	107.28	107.93	106.18	106.85	108.59	104.59	107.28	105.51	107.81	105.24	107.25	107.89	106.21	106	105.56	105.41	107.12	107.92	106.32	107.35	105.76	106.9	105.37	105.55	105.44	106.39	107.17	107.8	106.57	107.56	106.72	106.25	107.03	106.56
106.25	106.47	106	104.86	105.99	107.01	106.37	107.07	107.32	106.89	106.4	105.58	105.5	106.97	105.97	104.76	105.77	104.7	106.99	108.44	107.65	106.58	106.66	106.42	105.22	106.27	105.87	106.26	106.45	106.55	106.83	105.79	107	106.91	105.87	106.46	105.74	107.18	107.99	107.12	105.78	106.73	105.56	106.24	107.39	105.48	106.97	106.72	105.35	107.2
98.706	98.93	96.394	98.484	98.45	96.774	99.246	97.254	97.32	97.536	98.755	98.616	97.897	99.591	98.673	97.581	97.293	96.869	97.982	96.563	96.757	98.097	99.557	98.118	97.734	98.871	97.988	97.66	96.773	96.982	95.92	98.309	97.355	95.801	97.869	98.477	98.053	99.027	97.559	97.877	97.58	98.242	98.204	97.438	97.733	98.411	97.615	97.68	99.438	97.033
106.69	104.5	104.54	105.77	105.53	104.84	106.72	107.16	104.76	106.62	107.04	107.66	106.27	105.7	105.76	106.82	105.08	104.68	106.75	104.3	105.95	104.48	105.59	105.14	105.42	104.25	104.2	105.49	105.52	104.63	105.22	104.18	106.04	106.2	105.73	104.89	104.74	104.66	105.02	105.53	106.23	107.68	106.02	104.83	104.56	107.12	106.69	104.81	107.53	104.19
107.79	108.6	108.78	106.64	108.29	108.09	107.6	108.09	107	108.75	106.61	107.29	108.3	106.29	107.64	108.06	106.86	108.68	109.25	109.69	108.8	108.02	107.01	110.49	107.48	106.96	108.04	108.47	107.82	108	106.63	107.1	106.65	107.06	108.11	107.36	108.48	108.2	108.64	107.39	106.4	107.75	107.78	108.29	107.24	106.41	107.03	107.34	107.39	108.04
106.81	107.78	107.17	108.98	107.71	108.46	106.99	108.27	106.98	105.76	108.56	108.3	109.06	107.51	107.88	105.59	106.98	107.62	107.09	107.94	106.68	107.53	107.33	107.36	106.78	108.01	108.59	108.21	105.9	108.44	107.9	107.11	107.22	107.09	108.28	107.47	107.22	105.93	107.12	108.34	106.67	108.47	106.84	108.75	106.11	107.81	107.43	107.53	107.49	108.74
106.95	105.56	105.06	106.53	105.02	105.88	105.67	107.11	106.02	106.52	106.7	104.88	105.76	106.02	107.05	105.08	107.72	105.95	107.61	105.69	105.69	107.62	107.09	104.7	106.85	108.08	106.76	106.81	104.83	105.87	107.67	106.47	106.31	105.98	104.18	106.74	107.37	106.82	106.73	108.04	106.13	106.29	106.12	105.61	107.63	107.75	107.12	105.21	107.04	107.49
106.85	108.81	107.68	108.38	108.03	106.79	107.42	107.47	108.14	108.2	106.67	107.5	107.79	105.81	108.39	107.38	106.62	107.98	109.14	107.81	106.61	107.68	108.42	106.72	107.15	108.16	106.89	107.93	107.44	108.27	107.98	109.05	107.47	108.57	106.49	108.93	107.08	106.31	107.88	108.85	109.51	106.08	108.32	107.68	107.56	108.43	107.65	107.44	108.36	108.44
109.61	108.21	108.26	108.04	108.98	108.29	107.92	107.6	108.56	109.92	108.43	109.24	108.71	108.88	108.63	108.51	107.32	110.53	108.91	108.74	108.42	109.8	108.24	108.98	108.88	108.72	108.23	109.34	108.86	106.74	108.59	107.91	109.88	109.43	107.7	110.16	109.01	108.23	108.48	108.82	108.96	110.07	108.91	109.58	107.82	108.08	106.72	109.31	107.89	107.86
108.73	108.79	106.5	107.76	107.66	108.7	108.32	108.28	109.05	107.86	106.93	109.4	108.32	106.72	109.24	108.64	108.06	108.35	107.9	109.14	109.53	108.18	107.43	107.49	107.19	109.22	108.06	106.88	108.18	108.31	106.94	108.14	107.85	107.79	108.91	109.86	108.46	109.06	108.13	107.94	108.44	107.61	107.6	108.67	107.94	106.86	108.55	109.94	109.39	107.67
107.63	105.57	107.34	107.93	106.83	107.15	106.09	107.63	107.15	106.7	106.3	106.25	105.04	106.89	106.68	105.21	105.78	107.4	105.82	108.17	105.88	106.53	107.02	107.08	106.35	107.24	109.04	106.69	106.5	107.09	106.14	106.35	107.24	105.71	104.99	107.25	106.38	106.74	106.34	105.2	106.05	104.19	106.45	105.95	106.12	105.72	107.14	107.14	105.88	106.49
107.42	110.46	109.15	106.98	109.45	109.48	108.45	108.36	106.15	107.47	107.93	108.81	108.21	107.69	108.98	109.18	107.73	108.63	107.41	108.15	109.4	107.3	107.28	107.89	109.42	107.86	108.8	108.97	107.96	108.27	107.62	107.56	108.91	107.61	108.41	108.66	107.89	107.9	109.18	108.23	107.55	110.22	109.65	107.96	108.9	108.76	108.74	109.75	106.1	107.46
109.08	108.29	107.62	108.27	107.59	108.58	108.6	108.32	107.61	107.29	106.99	106.13	106.94	107.73	108.71	108.52	107.59	107.52	107.65	108.45	108.41	108.41	106.42	107.72	107.89	107.27	108.2	108.05	107.81	107.93	108.25	108.78	107.95	109.39	107.55	108.26	108.26	110.42	107.73	108.84	107.44	108.12	108.32	108.85	109.48	109.6	108.28	108.53	108.55	107.83
108.38	106.84	106.68	107.48	105.82	106.66	107.15	105.43	105.4	107.68	105.57	107.85	106.87	106.36	106.27	106.62	106.01	108.43	106.84	107.15	104.86	108.18	106.88	104.58	108.44	106.61	106.13	107.07	107.13	106.24	106.18	104.93	106.81	106.08	106.69	105.71	106.26	106.55	106.51	106.89	106.42	106.72	107.05	105.68	107.51	108.79	106.63	106.05	105.68	108.56
104.74	105.29	105.87	107.25	105.53	106.14	106.42	104.23	105.31	106.24	107.26	105.62	106.19	106.7	105.25	103.94	107.5	105.84	106.04	106.07	105.73	105.05	104.6	105.8	107.12	105.49	106.2	106.59	104.93	105.7	105.71	104.91	106.01	106.59	106.96	104.65	104.86	105.87	105.03	105.5	104.76	105.68	106.92	105.76	104.73	107.2	105.99	107.13	104.77	104.79
104.8	105.67	107.61	105.84	107.4	107.52	106.93	105.34	104.37	105.26	105.68	106.58	107.01	106.86	105.72	106.63	104.96	106.01	106.47	106.96	104.29	105.9	105.32	105.18	104.91	106.93	104.09	105.86	103.45	106.35	106.59	105.47	105.35	106.05	106.14	106.78	105.63	106.02	105.88	104.81	105.89	105.75	107.31	106.02	105.99	105.9	106.61	105.8	104.85	106.64
99.666	98.25	99.054	98.801	98.889	97.116	99.96	98.781	97.769	99.659	97.425	98.741	99.91	98.419	97.858	98.751	98.404	98.427	99.936	99.233	99.85	97.621	97.543	98.152	100.31	97.264	99.642	98.123	99.377	98.563	99.739	98.003	98.93	98.003	100.63	97.55	98.775	99.823	98.7	98.438	98.416	100.25	99.943	99.806	96.679	97.634	97.623	99.697	98.137	98.74
99.413	98.901	99.497	99.291	99	98.937	99.975	98.036	100.14	100.08	100.37	99.382	98.848	99.446	99.366	98.632	99.194	98.972	98.314	98.295	97.678	99.39	99.195	98.317	99.115	96.247	99.732	97.078	99.228	97.976	98.056	98.353	98.299	98.719	98.361	97.969	98.535	97.905	99.516	99.626	96.718	98.5	99.398	99.232	97.219	99.072	99.193	98.311	98.953	99.125
99.034	99.508	99.411	98.27	98.18	97.377	98.286	100.32	98.235	98.422	98.554	98.92	99.565	99.342	98.891	99.947	98.972	99.475	98.145	98.594	97.718	99.513	97.886	99.493	97.885	98.85	97.421	98.575	98.263	98.831	97.552	99.629	99.529	98.996	100.64	97.399	98.588	97.774	98.524	98.933	100.39	100.98	100.21	99.752	101.42	100.38	99.2	99.02	97.197	98.229
105.95	106.77	105.3	106.38	107.73	106.16	105.02	106.75	105.23	106.25	105.88	107.15	107.27	106.39	106.97	105.96	105.99	107.89	105.05	107.78	106.87	105.9	106.8	106	105.95	104.93	106.98	106.45	107.44	105.81	105.55	105.63	106.72	106.11	106.83	108.21	108.38	107.28	107.74	105.64	104.87	106.5	106.88	107.5	107	104.25	106.06	104.66	105.83	106.67
97.702	97.013	97.777	98.805	98.773	98.94	98.42	97.45	97.973	97.294	97.321	99.392	97.446	97.153	97.9	98.202	99.132	97.679	98.528	96.826	96.898	97.82	97.617	97.499	97.742	96.061	97.659	97.638	97.11	99.589	99.505	98.557	97.053	98.752	97.209	98.322	96.877	98.183	97.533	95.86	97.852	97.004	97.285	97.279	97.571	97.612	97.179	97.767	96.288	97.854
105.49	105.24	104.13	106.98	107.12	106.25	106.05	106.82	104.72	106.08	105.76	105.54	103.94	107.65	105.78	104.48	106.57	105.34	105.64	106.31	105.63	106.41	105.24	106.96	106.22	105.18	104.47	106.77	105.62	106.23	105.28	106.22	107.47	106.86	104.59	106.24	106.6	106.32	104.96	105.34	105.91	104.46	106.7	106.03	106.92	103.88	105.52	107.23	106.48	106.12
105.92	107.12	104.41	106.42	104.36	105.28	105.55	105.23	105.28	105.26	105.57	105.95	105.99	105.64	106.07	106.71	104.49	106.25	104.67	106.41	105.91	105.66	105.25	105.25	105.94	107.47	106.76	105.16	105.04	104.47	108.34	106.16	106.01	103.89	105.99	105.61	104.82	104.91	104.89	105.46	105.6	104.91	106.1	107.72	105.7	104.45	106.1	106.35	105.29	105.84
99.126	101.02	100.9	97.277	100.42	100.01	100.74	100.93	101.89	101.17	99.787	99.606	99.299	100.29	100.73	99.694	100.33	101.11	101.27	99.543	99.831	100.08	101.61	100.38	99.922	100.18	99.86	99.314	99.516	100.42	101.35	99.682	101.97	101.24	99.846	100.11	100.81	98.677	100.1	100.37	100.51	99.725	101.03	100.04	100.52	100.56	101.47	101.39	99.941	100.73
106.97	108.63	108.3	109.33	109.42	109	109.75	108.59	106.58	108.87	109	108.59	108.21	108.87	108.95	108.43	108.43	108.72	107.89	109.57	107.82	110.14	107.68	108.31	107.29	108.61	106.77	109.31	107	107.15	107.61	107.75	108.32	108.74	107.89	108.8	108.4	105.89	109.33	109.97	108.24	109.54	108.4	108.31	108.4	109.03	109.1	108.94	107.84	108.58
101.38	100.35	99.8	101.94	101.65	101.27	101.93	100.35	99.805	101.81	100.7	100.26	100.52	100.52	101.32	99.66	102.44	100.24	101.55	100.65	102.11	100.55	101.39	100.61	101.76	101.74	101.44	101.08	100.57	101.96	101.31	99.686	101.37	100.24	100.29	101.54	100.47	101.58	99.843	101.31	100.88	102.53	101.12	101.17	99.591	101.43	100.77	100.38	99.996	100.41
98.257	99.674	98.893	97.098	99.978	98.891	98.638	98.402	99.409	98.883	100.44	99.66	100.23	100.29	98.588	99.189	98.662	99.984	98.806	98.7	101.05	99.018	101.48	98.412	99.686	98.137	98.875	99.044	98.934	99.119	98.956	99.071	99.048	98.608	99.815	97.561	99.183	97.489	98.179	99.902	96.408	98.646	97.067	98.885	100.57	98.91	99.137	98.618	99.323	97.568
106.34	107.81	109.04	106.55	109.89	108.07	107.55	109.73	109.39	108.16	108.03	107.95	109.01	108.07	110.39	108.8	109.42	109.78	109.32	106.04	108.31	108.43	107.66	109.13	108.6	106.57	107.76	107.33	106.81	108.77	108.4	107.06	107.11	108.32	107.5	108.29	109.54	107.88	108.91	109.76	108.38	108.69	106.18	108.49	108.31	107.04	107.27	108.03	107.43	109.14
105.4	106.02	105.3	105.12	105.6	107.29	104.89	106.19	105.13	104.5	105.25	105.69	106.28	106.55	104.71	105.26	107.56	105.49	105.13	106.49	104.02	103.78	105.5	105.2	106.61	105.46	106	106.31	106.25	105.77	106.29	103.07	105.6	106.68	105.98	105.44	105.52	105.64	106.14	105.41	105.53	105.54	104.87	104.84	104.63	106.01	104.72	107	105.51	105.39
110.7	110.46	110.37	109.37	110.85	110.5	111.86	109.69	109.21	110.3	110.1	109.28	109.99	112.06	110.27	110.86	109.59	109.6	109.92	109.53	111.72	109.27	110.41	111.36	109.76	110.66	109.76	110.43	109.85	110.29	109	110.97	110.65	109.57	109.7	109.27	110.25	109.45	110.1	111.73	109.06	109.55	109.96	110.26	110.67	111.11	110.04	109.86	110.52	111.04
104.64	106.7	104.87	106.51	105.01	104.59	106.72	105.78	106.18	105.82	105.54	106.86	105.51	105.06	106.44	104.68	106.27	105.36	105.22	107.66	106.33	107.4	105.82	106.6	105.74	105.31	105.64	106.9	106.64	106.12	105.34	107.1	104.01	104.96	106.28	105.61	106.02	104.54	105.69	105.17	104.08	105.38	105.43	106.07	104.85	105.43	104.36	106.57	104.54	104.65
104.45	105.9	104.01	105.35	106.52	105.95	106.27	103.92	105.29	105.31	105.62	105.74	104.72	105.19	104.73	104.88	104.86	107.11	105.68	105.82	105.65	105.92	105.57	104.56	105.49	104.92	105.58	106.02	104.68	104.57	107.99	104.93	106.63	106.32	106.46	105	104.2	104.96	105.33	105.84	105.06	107.18	106.61	106.07	106.98	105.53	105.52	105.6	104.49	105.98
100.64	99.243	100.24	100.48	101.46	101.05	101.26	100.15	100.52	99.62	100.41	100.04	103.07	100.94	100.37	100.85	101.26	99.969	99.3	101.3	100.87	101.14	101.58	100.69	100.39	97.57	101.01	100.77	101.03	101.24	101.73	98.999	99.779	101.54	100.74	100.71	99.03	102.55	100.66	101.49	102.28	100.53	99.731	99.497	100.99	99.768	100.6	100.4	99.251	101.14
98.578	99.587	98.663	97.509	98.329	98.719	98.089	98.363	99.441	97.542	98.687	99.882	98.413	99.281	99.289	97.513	97.488	99.422	100.69	98.831	100.2	99.094	98.86	100.8	99.087	99.055	98.272	99.64	102.35	100.51	99.01	99.776	98.597	99.36	99.234	97.822	97.681	98.035	98.021	98.959	97.276	97.696	98.831	99.695	98.825	99.03	97.535	97.928	98.171	97.597
108.28	108.78	108.09	108.97	107.12	106.75	106.95	109.9	107.31	109.75	107.79	108.29	107.48	106.96	108.45	108.4	109.17	109.13	108.44	106.87	109.02	108.14	109.15	107.42	108.73	108.75	108.32	109.13	107.46	108.74	107.97	107.18	107.49	107.59	108.23	108.04	109.57	108.35	109.51	107.65	108.29	109.08	108.46	107.31	107.31	109.17	106.22	108.13	109.62	106.85
108.5	105.63	106.56	105.28	107.04	106.59	106.39	105.25	107.74	105.8	106.79	106.12	105.54	105.88	107.96	107.04	108.43	106.94	106.41	104.95	107.54	106.18	107.67	107.03	106.32	106.98	107.13	106.57	106.3	105.63	104.39	105.06	107.79	106.95	107.77	106.85	106.57	106.39	105.68	106.8	106.47	106.99	106.21	106.83	106.51	106.83	105.81	105.75	107.33	107.63
107.31	106.31	107.49	106.42	105.14	106.75	104.6	106.9	106.76	106	107.34	105.32	105.44	106.61	106.41	108.64	105.86	106.38	105.68	106.72	106.54	105.74	106.01	107.24	106.03	108.52	107.81	105.44	106.23	108.1	106.46	107.12	107.45	107.23	105.9	105.76	105.73	106.67	106.92	107.31	105.65	107.88	105.3	106.15	105.75	106.1	106.87	107.57	106.99	105.89
105.88	105.11	105.57	104.51	106.07	106.12	106.63	105.25	105.74	106.49	105.34	105.04	105.35	104.84	105.71	105.24	105.5	105.58	104.81	104.19	104.38	105.82	105.38	104.49	106.22	107.2	105.61	104.96	107.85	104.8	105.68	104.91	105.26	106.85	106.38	106.15	106.91	104.85	106	105.95	104.71	106.31	106.22	104.22	105.74	107.06	106.89	104.6	105.84	106.27
101.45	100.19	101.79	99.139	102.47	100.13	100.15	99.397	102.03	100.56	101.69	99.548	103.09	102.01	101.45	101.73	102.29	101.81	101.05	101.3	101.67	100.79	101.6	101.77	101.47	99.817	100.78	99.168	100.11	101.44	100.21	100.64	101.3	102.49	100.66	101.45	100.26	101.8	101.59	99.599	99.017	102.06	101.73	99.548	101.38	100.72	101.75	101.83	100.35	100.22
100.99	103.27	101.25	101.55	100.02	102.48	100.19	101.4	100.08	100.6	99.747	101.2	100.14	102.94	100.85	102.39	98.798	100.97	100.57	101.52	100.4	102	100.47	100.23	103.42	101.66	102.2	101.92	101.87	100.97	101.13	100.99	100.97	100.11	101.13	101.71	102.61	101.38	100.77	99.336	100.61	101.27	99.593	100.92	99.724	102.03	101.77	101.62	99.506	99.757
96.96	98.638	100.06	97.576	98.924	98.132	98.467	98.649	99.737	98.01	97.69	98.127	98.112	99.116	96.883	98.792	99.218	98.26	97.152	98.147	97.784	97.641	95.467	97.2	97.897	97.226	98.449	99.321	99.378	97.932	98.849	98.426	98.854	96.557	99.242	98.914	98.845	97.754	98.3	96.894	97.653	98.645	99.953	97.84	99.593	98.028	95.755	97.217	99.183	96.449
99.995	98.979	100.66	99.294	102.28	102.31	100.9	99.787	100.97	98.555	99.142	100.21	100.82	99.724	100.55	101.44	100.03	100.38	97.521	100.68	99.106	100.45	101.29	100.17	100.78	101.55	100.04	100.78	98.961	100.17	101.12	100.96	100.12	101.75	99.085	99.913	99.804	99.079	100.43	99.43	100.44	99.794	99.874	99.943	100.15	99.597	100.77	99.07	98.621	99.563
107.7	108.55	107.31	107.97	109.55	108.19	107.59	109.47	108.41	108.04	108.16	108.31	108.99	107.8	108.03	107.7	107.67	108.37	108.68	107.95	106.38	109.52	109.09	108.07	108.11	109.2	108.44	109.37	108.24	108.57	110.15	108.31	107.06	109.76	107.99	106.16	108.39	107.83	109.38	109.04	108.95	107.74	107.92	106.29	109.82	107.46	107.58	108.83	108.85	108.23
109.13	107.08	107.97	108.36	107.98	107.89	107.69	108.81	109.14	106.54	107.52	108.27	107.36	108.98	108.49	108.5	106.68	108.48	107.57	108.1	106.36	108.11	106.64	107.43	108.13	107.44	105.97	109.04	106.18	106.82	107.03	106.36	108.08	108.24	109.52	106.56	107.23	108.22	108.87	108.38	106.4	106.73	107.99	107.58	108.4	108.6	107.97	106.99	107.11	108.68
97.344	98.081	98.999	97.583	97.926	96.506	98.375	98.773	97.171	98.847	98.008	98.354	97.86	97.193	98.934	98.092	96.637	97.872	99.589	98.562	97.504	99.15	98.179	96.863	97.123	98.395	98.354	97.402	97.869	98.992	99.141	97.847	100.42	98.368	97.428	97.055	97.43	98.13	95.884	98.156	96.159	98.326	96.825	99.248	97.447	98.565	98.012	97.53	96.698	98.391
97.455	98.97	98.678	97.661	97.643	99.065	98.522	97.226	98.67	99.005	99.2	97.444	98.206	97.582	98.994	98.879	98.341	97.407	97.293	99.966	99.148	99.173	98.794	96.337	98.453	99.765	98.669	98.057	97.822	99.103	98.624	99.11	97.027	97.954	99.205	97.887	97.361	99.208	98.809	99.022	97.449	100.58	96.708	97.409	97.619	95.923	96.865	99.13	97.904	97.608
107.05	108.12	107.84	107.47	109.85	109.12	107.64	108.29	107.05	107.56	107.95	108.61	108.27	107.78	108.6	106.87	109.19	106.39	107.41	107.66	108.25	106.87	106.69	107.78	107.87	107.1	108.59	108.54	108.3	109.1	109.91	107.4	107.8	108.38	109.98	108.52	108.5	108.2	108.28	108.48	108.12	108.59	108.71	108.35	109.66	107.62	106.35	108.08	108.11	109.96
98.171	96.335	97.875	98.154	97.171	97.982	98.205	98.302	97.539	97.472	98.529	97.506	97.405	97.284	98.018	97.753	96.334	98.424	97.508	97.362	96.47	98.441	100.07	98.513	98.415	97.378	97.742	101.24	98.006	98.344	97.628	98.444	97.145	98.498	98.251	97.999	98.959	98.316	97.002	96.563	97.689	97.767	97.145	99.868	96.573	99.136	98.539	96.468	97.767	99.061
104.19	106.21	105.83	104.76	106.48	105.03	105.41	104.84	105.18	104.14	105.4	104.38	104.64	104.39	105.44	105.69	105.23	104.51	104.83	104.43	106.25	106.24	105.74	106.11	103.52	104.75	105.88	105.64	106.29	106.55	106.65	104.52	105.37	104.68	105.47	106.46	105.43	104.46	105.74	106.19	105.7	105.84	105.83	106	104.42	105.21	106.74	104.8	104.55	105.46
105.92	103.62	105.96	105.12	105.76	106.85	106.18	105.12	104.92	106.09	107.59	105.39	105.08	107.73	105.17	105.04	106.23	105.53	105.24	104.75	106.47	106.04	106.51	106.61	105.7	105.51	105.86	104.64	106.25	106.18	106.2	105.46	105.61	105.27	106.02	103.99	106.22	106.71	105.87	105.72	104.14	105.21	105.12	104.76	106.23	105.55	104.84	104.14	106.85	105.26
109.45	108.32	107.25	109.34	108.18	109.04	107.92	109.52	107.9	108.43	108.67	107.94	108.8	108.01	108.17	106.97	107.56	107.15	108.1	107.68	108.29	107.23	107.42	110.42	109.44	108.16	107.93	107.55	109.49	108.51	110.87	106.69	108.9	108.74	107.76	107.01	108.75	109.1	106.99	108.88	110.24	109.74	108.01	109.55	108.71	109.08	109.84	109.16	108.51	108.65
103.33	101.37	102.83	102.6	103.57	103.74	102.54	104.49	102.02	102.98	100.52	103.91	101.69	103.36	101.81	103.24	102.16	101.8	101.94	101.68	103.78	102.28	103.29	103.16	103.11	101.95	104.01	104.14	103.58	103.93	102.06	102.83	102.15	102.12	102.9	104.43	101.68	103.96	102.76	102.13	102.67	101.2	103.21	103.96	101.84	104.04	103.05	103.39	101.99	103.67
110.28	109.91	110.2	110.05	110.53	109.97	108.18	111.56	111.47	109.94	110.23	110.85	109.52	109.78	110.55	109.33	109.77	111.14	111.86	110.41	110.77	109.83	110.48	110.13	110.43	108.58	110.05	111.43	109.89	107.84	111.51	110.85	110.46	111.22	108.97	109.98	110.09	110.61	110.98	110.57	111.2	111.22	110.36	110.28	111.9	111.19	109.47	111.56	110.28	110.02
107.29	107	108.65	107.72	107.53	107.52	107.65	106.67	107.87	106.19	106.79	108.76	107.23	107.19	106.78	109.63	107.55	108.09	109	108.12	107.72	107.43	107.95	108.17	106.36	108.91	107.82	107.28	108.31	107.62	107.5	109.71	106.84	107.57	107.64	108.58	107.02	108.36	108.52	108.13	107.3	108.06	108.07	106.68	108.84	106.88	107.66	108.96	109.62	107.71
107.35	105.18	108.72	106.5	106.5	108.17	107.12	106.86	107.47	109.2	108.01	107.51	107.2	106.1	106.81	107.55	106.68	106.97	107.95	107.63	108.38	107.81	107.71	109.28	108.35	109.35	109	108.07	107.11	109.11	107.95	106.8	108.32	108.34	108.08	108.84	108.24	108.36	106.57	107.11	107.55	107.19	108.89	106.8	108.85	107.74	109.1	107.87	109.01	108.22
105.1	106.02	105	104.54	106.85	106.18	106.53	105.78	106.12	105.83	104.31	104.5	105.79	106.58	106.29	105.97	106.22	104.62	104.89	105.04	104.99	107.06	105.24	107.83	106.64	105.22	106.04	106.75	106.31	105.82	106.71	105.7	104.95	105.25	105.87	104.62	104.2	105.55	105	105.18	106.06	105.23	105.85	106.53	106.59	108.71	106.87	106.69	104.09	107.42
109.04	109.95	107.67	108.18	108.07	107.19	109.35	109.55	109.11	107.94	107.15	108.78	110.04	109.35	110.2	107.99	108.23	106.58	108.98	109.91	109.19	109.9	107.76	108.93	109.48	109.31	108.63	108.17	107.89	108.79	108.91	109.17	108.06	109.17	108.66	109.43	108.91	109.42	108.58	109.78	107.57	109.53	108.22	108.7	107.95	109.42	109.23	109.06	108.34	107.72
107.66	108.79	107.45	107.34	108.78	107.85	108.45	107.23	108	106.05	108.96	107.8	108.51	108.33	108.08	108.38	108.34	109.38	108.4	110.35	109.49	107.07	108.67	108.03	109.21	109.4	107.38	108.81	108.77	109	106.77	108.89	109.63	107.63	108.31	107.52	109.26	106.97	108.46	110.15	108.7	109.57	107.7	109.36	108.62	107.37	109.48	107.03	107.16	105.53
109.02	110.15	110.23	111.34	109.4	110.21	109.01	109.98	110.1	110.69	110.06	111.77	109.88	111.25	110.73	111.21	109.32	111.01	111.99	110.14	109.8	112.36	111.43	109.94	111.52	112.85	111.77	111.76	110.34	109.47	111.32	110.58	111.12	110.37	110.31	110.7	110.17	111.45	109.45	110.04	108.59	110.3	110.07	110.67	111.46	108.32	110.59	109.74	111.94	111.48
97.605	98.375	99.016	97.942	100.67	99.876	99.68	98.939	99.829	98.949	98.18	100.39	98.896	99.155	99.844	97.404	99.231	99.889	99.565	96.613	98.457	98.551	98.364	98.41	98.308	99.358	98.159	99.272	99.326	99.761	98.231	97.586	100.19	99.093	99.546	99.477	100.01	99.852	98.748	98.38	97.967	99.631	100.27	99.173	98.337	100.23	98.76	97.929	97.926	97.969
106.76	105.67	106.7	106.65	105.49	104.37	105.7	106.27	105.55	104.67	105.15	107.2	104.52	105.68	104.46	106.17	105.79	105.6	105.38	106.01	107.15	104.76	105.28	107.14	104.61	105.97	104.36	106.05	103.95	104.31	105.1	105.97	105.93	104.71	104.16	106.77	105.7	106.44	106.24	106.26	104.75	105.07	105.75	105.46	107.13	104.88	107.01	104.78	107.12	105.15
104.7	104.12	107.44	104.76	107.33	105.18	106.1	107.21	105.81	106.29	105	106.03	106.65	105.2	106.74	106.61	105.06	105.65	105.42	103.68	106.08	106.05	105.15	104.76	106.87	105.38	105.23	105.73	105.01	106.44	105.24	105.81	107.1	104.52	105.77	103.99	105.56	106.48	106.23	105.54	105.73	105.47	105.28	107.36	105.01	104.27	106.68	104.68	105.5	105.98
104.77	106.9	106.6	107.68	106.58	104.63	106.3	106.37	106.57	106.77	106.97	106.1	107.83	106.7	106.03	106.37	105.42	107.07	106.76	106.05	105.99	108.27	106.84	107.09	104.91	108.7	106.96	104.66	105.43	106.88	107.32	106.33	106.61	107.31	106.66	104.86	105.9	106.51	107.19	106.92	105.87	106.24	106.74	107.3	106.05	106.13	107.91	104.3	107.2	108.95
105.26	106.88	103.93	106.6	105.61	105.47	103.95	105.33	105.66	105.34	105.21	107.54	105.7	106.05	106.41	105.46	106.57	104.97	105.85	106.26	105.46	105.83	105.94	105.75	105.23	105.15	106.91	104.27	105.62	105.99	105.16	103.76	105.81	105.4	106.7	105.88	105.67	105.82	104.48	105.48	104.69	104.64	106.79	107.07	106.13	105.27	105.98	105.54	105.26	106.3
111.83	109.1	109.51	110.03	110.86	110.33	111.15	110.76	110.56	110.93	110.5	112.32	111.15	110.05	111.7	110.13	109.59	110.75	110.2	111.29	110.77	111.21	110.34	110.62	111.03	110.85	110.85	110.37	110.63	111.37	111.22	108.92	110.17	112.27	110.92	110.31	110.5	110.39	110.2	111.13	110.17	110.93	110.89	108.97	109.65	109.74	110.11	111.11	111.97	111.42
105.57	106.21	105.87	107.15	106.04	106.4	105.68	105.94	104.45	106.49	106.02	106.94	107.16	105.11	103.91	105.22	104.38	105.46	107.43	106.79	105.05	105.6	106.61	107.14	106.01	105.36	106.35	105.92	106.1	105.38	105.4	105.65	103.79	106.84	106.03	104.94	105.42	107.87	104.67	105.71	104.99	104.68	105.7	106.7	105.72	105.16	104.7	104.64	106.79	104.66
107.52	106.48	108.74	106.78	105.2	106.79	106.93	108.11	107.3	106.03	105.86	107.35	106.53	106.21	107.64	105.76	106.19	107.67	108.03	107.83	107.22	105.51	106.5	106.53	106.09	105.88	107.6	106.1	107.46	106.39	105.76	106.29	106.72	106.52	107.91	107.81	106.9	107.73	106.6	107.73	106.22	106.33	106.72	107.87	106.87	108.57	107.15	106.39	105.11	107.63
108.56	108	109.45	108.56	107.48	108.38	108.62	107.29	107.33	109.85	108.14	108.48	110.02	107.49	110.14	108.13	110.23	108.87	107.97	107.56	108.16	108.74	107.97	109.73	108.75	108.28	108.26	108.16	106.93	108.93	107.87	107.29	108.61	109.06	107.66	107.88	107.09	107.81	106.96	108.11	107.32	107.06	107.63	108.12	108.61	107.67	106.58	108.26	107.44	107.82
106.74	105.93	105.73	106.86	106.72	107.97	107.02	105.33	106.69	106.56	106.62	106.54	106.95	106.46	106.25	107.23	107.65	107.25	106.26	106.26	105.43	106.86	104.47	105.68	106.58	106.94	106.52	106.82	106.68	107.85	107.38	105.32	105.56	105.35	104.98	106.37	107.07	106.75	106.51	105.11	106.39	106.39	106.27	107.24	106.78	107.11	106.38	106.99	107.75	104.78
99.432	98.117	97.615	98.879	98.82	97.11	98.512	98.729	97.057	97.572	98.168	98.602	98.128	97.651	98.46	98.541	99.123	97.391	97.969	97.245	98.003	98.127	97.184	97.736	97.817	98.75	98.297	98.452	98.912	98.202	98.042	98.418	97.776	98.895	98.314	95.837	97.182	100.45	99.368	98.055	96.406	98.006	97.969	97.361	98.559	98.359	96.223	98.355	97.088	97.867
100.02	101.62	101.27	99.448	99.622	100.85	99.117	101.49	101.74	101.08	100.46	101.66	100.53	100.95	99.81	99.97	99.071	101.14	101.1	99.645	99.026	100.93	100.82	99.09	98.446	100.43	101.28	99.918	98.548	100.74	100.19	100.33	100.76	101.38	100.26	100.18	99.721	100.65	101.43	101.26	101.77	99.128	100.45	100.41	98.483	99.212	100.02	99.478	100.18	99.781
102.06	102.84	102.22	101.62	101.39	103.2	103.08	102.26	103.67	100.17	102.79	102.72	102.18	100.69	103.18	102.66	105.07	104.98	101.49	103.47	102.66	103.11	103.9	102.34	103.08	100.58	104.22	103.78	103.36	102.25	103.96	101.66	103.78	102.32	102.03	102.89	103.63	102.54	102.45	102.76	102.58	102.99	103.6	104.31	103.22	102.77	103.46	103.04	102.96	103.28
109.33	108.29	108.82	109.27	107.06	109.47	108.43	109.63	110.76	108.64	109.35	109.48	109.98	108.22	108.58	108.74	110.52	109.66	107.76	107.34	108.07	109.27	107.61	109.96	109.03	107.88	108.59	107.35	109.71	107.29	108.07	107.74	108.78	109.72	109.19	108.82	109.27	107.88	109.4	108.28	110	108.44	109.13	108.85	108.62	108.39	110.43	109.82	109.48	109.03
109.22	109.03	108.88	108.1	107.04	107.56	108.49	107.74	108.24	107.69	107.51	108.84	108.81	108.16	108.9	108.92	107.26	107.89	110.24	108.11	108.12	107.58	107.07	108.83	107.05	109.44	108.91	106.62	108.91	108.03	107.54	108.48	108.67	109.24	108.39	107.7	107.23	108.46	109.49	108.46	107.82	107.9	107.59	109.48	106.49	108.91	107.21	110.11	106.92	106.8
107.99	106.63	107.24	107.25	105.76	105.98	106.34	108.01	105.98	106.17	107.31	104.79	107.54	106.19	105.8	106.59	105.09	105.95	106.67	106.68	106.42	105.35	108.39	106.54	105.34	106.95	104.68	106.85	108.2	108.75	106.02	105.13	105.61	107.17	106.51	107.17	107.19	107.11	106.79	106.35	105.62	103.77	106.96	105.9	104.88	107.02	106.32	106.29	106.23	107.34
97.775	97.625	96.609	97.369	99.533	100.23	97.344	97.615	97.581	98.661	96.711	98.464	99.074	97.75	98.279	96.483	96.758	97.109	96.334	98.473	98.422	97.964	98.338	97.533	97.047	98.744	98.287	98.708	99.313	96.95	100.75	97.71	97.227	98.506	98.317	98.175	98.481	98.031	98.012	96.587	98.639	97.96	96.589	99.266	98.662	98.934	97.946	98.99	97.383	97.785
98.624	98.373	97.752	98.831	98.502	96.85	98.543	98.068	97.926	97.668	97.126	98.118	97.191	98.007	97.016	98.603	96.618	98.131	96.921	96.408	97.739	95.551	96.207	98.725	97.831	99.121	98.577	98.826	98.588	97.985	96.717	97.338	97.996	96.605	98.569	96.322	96.92	96.785	97.983	97.303	97.574	97.868	99.589	96.948	97.714	96.961	97.992	98.674	97.501	97.85
99.834	101.08	99.935	100.75	102.07	101.1	101.13	101.13	100.29	100.35	100.35	100.01	101.4	99.706	101.26	101.54	102.1	99.24	102.6	101.85	100.74	100.71	99.541	100.3	101.86	100.48	100.18	99.223	101.02	100.99	99.228	100.41	99.307	100.56	99.459	100.13	100.52	99.443	101.03	100.14	100.17	99.729	100.39	99.653	101.62	99.456	99.206	98.764	100.6	100.35
106.02	107.54	107.03	106.46	106.39	106.88	106.16	107.17	106.2	105.34	107.08	106.07	106.55	105.96	106.87	104.83	106.33	108.27	107	105.61	104.85	107.27	106.99	107.16	105.62	106.37	104.8	104.24	106.21	106.74	105.39	108.32	107.21	106.52	107.12	106.31	107	104.2	104.83	104.74	105.94	107.37	106.95	105.45	105.9	107.24	104.97	104.84	106.5	107.01
105.7	106.33	106.31	104.36	106.93	105.11	106.26	105.7	104.77	105.61	106.41	105.27	104.75	105.23	105.81	106.74	106.06	106.54	105.57	106.71	106.48	105.44	105.59	106.86	105.72	105.05	104.64	107.5	106.8	105.92	104.63	106.48	105.82	105.77	106.42	106.85	106.94	104.57	106.34	106.07	104.33	104.88	107.46	104.89	105.58	105.37	106.32	105.03	105.44	105.09
99.516	99.751	99.981	99.639	100.54	99.286	99.3	99.915	101.48	101.2	100.42	99.759	98.372	99.298	100.41	98.172	100.22	100.47	100.68	100.07	99.689	98.461	99.536	101	101.36	99.947	100.35	98.905	98.856	100.33	100.49	100.74	100.98	98.646	100.36	99.108	101.22	100.88	100.85	100.94	100.52	98.445	102.18	100.88	99.129	100.13	99.939	98.64	100.21	101.16
101.32	99.871	100.99	100.11	99.173	102.31	101.49	101.84	98.946	101.15	100.9	101.02	101.13	100.38	102.2	98.954	101.37	100.78	100.27	101.59	100.9	100.5	100.94	100.97	101.55	100.94	100.94	99.303	101.4	100.86	101.88	100.97	100.72	101.87	101.9	102.32	100	99.712	101.51	99.554	102.43	100.28	100.87	100.41	101.45	100.72	103.21	99.984	99.455	100.36
100.73	101.57	99.795	101.5	101.66	99.586	98.086	100.89	101.27	100.43	102.11	100.53	101.12	103.15	101.3	99.984	100.89	100.32	100.92	100.21	100.15	100.08	101.51	99.868	101.08	99.862	101.62	101.34	102.13	100.98	101.35	100.65	101.59	102.21	101.79	100.87	99.176	101.62	100.94	101.86	101.76	99.244	99.65	100.44	99.941	100.21	100.86	98.868	102.05	99.366
107.47	106.91	108.35	109.9	108.33	108.3	107.83	108.9	108.27	107.89	105.64	109.16	107.81	107.88	109.01	109.08	107.69	107.66	107.5	108.62	107.97	107.32	106.56	108.02	107.61	107.45	107.85	108.02	107.7	107.78	109.22	108.8	109.4	109.76	108.53	108.06	109.14	107.34	107.72	108.32	108.44	108.73	108.24	105.38	107.83	108.34	107.44	108.51	106.67	107.79
98.205	97.971	98.656	97.738	97.828	98.594	98.548	98.274	96.963	97.736	98.695	97.092	99.095	97.37	99.752	98.112	98.895	98.123	97.875	98.636	99.316	98.446	98.944	98.744	99.134	99.646	99.056	99.328	97.721	98.021	97.473	98.564	99.948	96.973	98.34	97.419	98.119	98.168	97.835	98.422	97.834	97.69	97.522	96.559	97.64	98.44	98.711	98.687	98.131	97.1
105.73	105.63	106.44	105.85	106.52	106.56	105.68	105.72	105.25	104.72	105	104.11	106.92	103.67	106.25	107.04	105.49	106.27	103.92	105.81	105.43	104.07	104.4	105.19	105.81	108.02	105.94	105.38	106.01	106.23	104.49	105.05	106.48	104.19	105.08	105.08	107.11	106.3	105.37	104.81	105.02	106.69	105.6	106.52	107.56	104.59	106.16	104.58	106.05	104.83
105.94	106.08	106.18	105.13	105.77	106.32	106.32	107.02	105.07	106.86	107.58	105.27	105.92	106.14	105.79	106.6	105.01	106.07	105.89	106.53	105.92	106.64	105.89	104.78	104.27	103.64	104.68	105.82	105.98	105.36	106.15	105.32	104.89	105.85	105.06	106.81	105.23	104.02	105.84	106.14	106.07	106.26	104.02	106.33	104.95	105.35	106.19	105.12	103.31	105.86
106.06	106.96	107.49	106.17	106.34	107.4	107.04	106.75	106.56	107.06	106.53	106.93	105.85	106.25	107.41	105.64	106.52	104.77	105.74	105.87	105.57	107.95	106.72	107.12	104.7	106.67	106.57	105.89	106.34	105.42	106.02	107.76	105.62	107.47	107.07	104.84	106.76	106.44	107.58	106.43	107.5	106.98	106.12	105.73	106.9	106.95	106.64	107.48	106.07	106.56
100.75	100.02	100.35	100.71	101.35	101.11	101.3	99.765	99.037	99.247	101.38	102.8	100.13	100.71	100.58	101.29	101.66	100.9	99.697	100.5	100.44	101.86	100.55	100.85	100.31	99.401	101.1	102.1	99.451	99.018	98.624	100.15	101.37	99.363	99.399	100.64	100.58	101.21	100.86	101.06	101.76	100.14	100.84	100.83	101.69	100.78	99.91	100.7	100.65	100.61
107.25	107.28	107.08	105.6	108.69	107.33	107.17	107.1	106.46	106.88	108.4	108.17	106.02	107.07	108.22	107.68	108.69	108.8	108.01	107.52	107.27	107.64	107.23	108.63	109.13	108.27	107.92	108.63	107.55	107.85	107.5	108.17	107.87	108.32	107.03	107.09	108.1	108.54	107.05	107.89	107.46	108.45	109.05	108.16	107.71	106.44	106.87	107.35	107.77	107.16
105.96	106.41	108.07	108.62	107.93	109.22	107.9	107.41	107.93	107.23	106.99	108.83	106.4	108.27	109.1	106.85	107.53	108.16	108.2	106.97	107.98	108.21	108.05	108.48	108.36	107.66	108.05	108.55	107.75	107.96	107.01	106.72	106.89	107.48	107.37	109.21	107.42	106.69	105.91	108.6	107.23	106.28	107.27	107.11	109.66	107.43	106.31	108.85	108.12	106.52
107.16	106.94	108.2	108.85	108.5	107.73	108.94	108.81	107.52	109.19	107.66	107.45	108.26	108.32	108.2	108.35	107.99	109.5	107.61	108.71	106.44	107.49	107.92	107.96	108.22	108.4	108.18	107.72	108.15	108.62	109.43	108.19	108.92	107.74	107.38	108.57	107.84	107.29	108.64	108.26	108.41	109.46	105.81	107.69	107.42	108.82	109.03	108.98	108.51	108.53
111.78	110.97	110.1	111.02	110.91	109.24	111.53	109.28	109.73	110.17	110.52	110.23	111.03	108.9	110.95	110.63	110.39	111.38	111.08	109.77	112.81	109.44	109.95	110.7	110.53	111.01	111.78	110.61	111.49	110.55	110.08	109.08	111.57	110.5	110.66	109.69	109.05	109.52	110.05	109.09	109.53	109.48	110.25	112.53	109.42	110.99	109.54	109.3	111.27	111.45
106.94	107.8	106.43	107.04	108.75	107.78	109.16	106.39	106.97	107.78	107.6	108.72	108.12	107.67	108.14	106.93	106.32	107.9	108.49	107.39	107.36	107.35	107.02	108.65	106.54	108.36	108.25	107.15	106.9	108.67	109.29	108.66	107.98	107.95	107.4	107.6	107.33	107.34	107.6	108.09	108.48	107.66	107.44	106.23	107.61	107.69	108.25	108.21	107.62	107.71
97.432	98.765	98.595	98.894	96.952	98.547	97.252	98.371	96.586	97.262	99.169	97.298	97.927	95.99	99.191	97.662	99.072	97.909	98.372	97.319	97.415	98.537	96.77	97.962	98.249	97.772	97.322	98.976	97.655	96.751	97.44	98.492	97.037	97.749	98.278	98.832	97.8	100.16	97.866	96.926	97.434	98.758	100.05	98.659	98.083	97.893	99.331	97.937	98.275	95.587
98.484	99.549	99.646	99.665	98.757	98.984	100.04	98.363	98.053	99.619	99.785	99.643	98.52	99.791	99.071	99.988	98.705	100.88	97.922	100.89	98.748	97.344	98.599	98.472	97.726	99.143	98.625	96.729	99.301	97.534	97.362	99.411	99.123	98.524	97.908	99.285	98.488	98.686	97.748	98.31	98.895	99.494	99.909	97.836	99.191	99.587	98.721	98.505	100.22	99.492
105.67	106.61	106.94	106.84	105.84	106.99	107.03	105.84	106.66	105.48	106.67	106.11	106.88	106.13	106.57	107.49	106.37	105.45	107.08	107.05	108.44	106.61	106.9	105.91	106.35	105.94	107.44	107.05	106.12	105.79	107.19	107.52	106.32	106.21	106.51	106.25	105.74	106.18	105.68	105.6	106.71	106.45	105.81	106.49	106.56	106	107.66	106.21	106.53	106.38
107	110.19	108.43	108.53	108.37	108.56	109.5	109.42	109.53	108.77	108.68	109.03	107.02	108.26	109.28	108.1	108.9	110.48	108.83	106.23	109.52	109.29	108.19	108.77	109.1	107.28	108.96	106.44	107.99	109.36	108.35	108.47	107.37	109.4	108.55	107.11	107.57	108.55	107.45	108.95	107.18	108.78	107.23	110.53	107.86	108.1	108.64	108.55	109.25	108.82
106.4	105.54	105.26	106.7	105.75	106.02	106.13	104.12	104.81	105.64	104.69	106.57	105.92	106.96	106.1	105.88	105.33	105.97	104.63	106.16	106.25	106.99	106.01	105.73	105.81	105.33	107.24	106.09	104.72	103.77	105.95	105.01	105.86	105.38	105.73	106.01	107.28	105.58	106.15	107.16	104.9	105.36	103.74	104.84	106.49	107.08	104.73	105.92	105.95	105.17
107.16	104.77	106.04	104.55	106.25	106.88	105.16	105.5	104.38	107.65	106.45	106.58	105.02	104.96	107.51	106.27	106.87	105.92	105.71	104.09	103.58	108.21	105.34	104.45	106.15	105.42	106.82	105.74	104.01	104.79	105.36	105.67	104.94	105.92	105.12	105.52	106.82	106.43	104.87	104.59	106.98	104.67	105.17	106.62	104.83	106.3	105.58	104.91	106.67	106.29
99.665	99.661	97.474	97.61	98.549	97.527	97.047	97.366	97.457	97.399	100.48	99.611	98.301	98.413	97.316	98.329	96.7	96.995	96.569	98.562	98.561	97.68	97.873	98.965	98.9	97.755	98.429	97.603	96.865	96.59	98.376	98.972	96.852	99.847	98.229	98.842	97.3	98.372	98.77	97.98	98.381	96.622	98.142	98.038	97.035	98.399	98.222	97.993	98.114	96.764
108.75	106.86	109.6	107.79	106.86	107.4	108	108.01	108.5	108.57	107.62	107.73	106.88	106.92	108.65	109.56	108.35	107.26	107.65	108.45	107.44	109.58	110.2	109.06	107.58	106.39	108	107.98	108.59	107.34	107.8	108.9	108.4	108.24	108.7	106.35	108.14	106.41	108.06	108.68	104.95	108.33	109.23	108.44	109.38	107.24	107.57	107.92	107.69	108.85
107.47	106.64	107.29	107.63	108.84	108.23	108.13	106.91	106.98	109.33	108.33	107.79	107.1	107.2	109.29	107.51	106.21	108.59	107.6	106.41	105.75	107.68	106.21	109.26	106.67	108.13	107.98	107.79	107.59	107.17	108.67	108.24	107.46	107.12	108.46	107.89	107.59	108.42	107.58	108.27	107.19	107.8	107.44	106.84	105.79	107.72	108	107.56	109.06	106.22
100.53	101.8	99.855	100.15	100.89	100.46	99.474	102.42	100.15	100.06	101.03	99.873	101.44	98.993	102.89	102.09	100.19	100.73	100.74	100.45	101.29	100.87	100.61	99.534	99.898	101.35	100.82	99.728	100.05	99.119	100.68	100.62	100.51	99.67	101.14	100.81	101.58	101.26	101.5	102.49	101.29	99.153	99.733	99.676	102.44	101.27	101.13	99.953	99.727	100.83
111.31	110.89	109.12	110.96	111.44	110.79	110.68	110.54	109.79	110.53	111.37	110.37	109.98	109.79	111.73	109.29	110.12	109.08	109.78	110.78	110.46	110.8	111.44	109.78	110.57	109.5	111.07	111.72	110.4	109.81	111.74	109.81	109.58	108.8	109.22	110.47	110.92	110.8	108.79	109.21	110.47	110.97	110.55	109.24	109.4	109.44	109.1	109.42	109.68	111.39
107.49	104.64	105.7	105.24	106.25	106.46	106.14	104.7	105.89	104.6	106.06	106.99	106.18	106.27	106.72	106.32	106.27	106.5	105.77	106.05	106.32	106.69	104.67	105.87	106.45	105.2	106.73	103.59	105.66	106.12	105.2	106.05	106.07	104.69	105.62	106.63	106.15	106.21	104.74	107.38	105.74	106.25	106.22	105.54	105.22	105.46	105.08	106.86	106.15	104.59
107.64	106.5	108.91	107.71	107.29	105.94	107.62	105.05	107.19	107.31	106.39	105.76	105.19	105.01	106.31	106.56	106.58	106.86	106.7	108.43	105.95	106.74	105.22	105.37	105.32	106.56	106.3	107.37	106.48	107.28	106.83	104.34	106.06	106.21	108.73	106.88	105.11	106.74	107.38	107.58	106.58	106.58	105.01	105.84	104.71	107.26	106.63	107.73	107.32	106.24
100.93	101.04	99.18	100.8	99.83	101.23	99.008	100.55	99.342	100.3	101.41	100.67	100.63	101.23	101.18	99.818	101.14	100.84	100.99	100.83	101.35	100.98	101.61	101.41	98.762	100.51	101.95	100.99	99.05	100.87	102.08	100.98	99.548	99.896	101.75	100.56	100.06	101.92	101.89	99.93	99.513	99.756	98.979	101.3	100.51	99.35	100.39	100.15	99.409	101.35
107.22	105.14	104.06	106.22	106.32	104.68	105.67	106.82	104.97	105.37	105.35	105.19	105.76	104.47	103.73	107	104.58	105.72	104.95	105.09	106.58	105.6	106.04	105.2	106.54	105.17	105.47	106.31	104.69	105.94	105.63	105.46	103.73	104.97	105.78	105.5	105.55	104.41	105.16	105.31	105.72	106.53	107.52	104.45	105.56	106.45	105.4	105.48	106.59	106.24
110.79	109.93	110.13	110.15	110.3	110.58	110.37	111.49	111.08	108.71	108.74	109.72	109.46	110.53	111.4	111.09	110.51	109.91	109.64	109.9	111.13	109.8	110.43	109.74	109.85	108.39	110.88	110.73	111.95	110.16	110.65	109.46	111.08	111.84	109.57	109.44	109.27	110.44	109.37	109.45	111.64	110.79	110.53	109.73	109.53	109.68	110.13	110.57	110.48	111.66
105.83	106.81	105.29	105.29	106.46	104.22	105.19	105.09	104.53	105.06	106.69	105.2	105.13	105.54	104.28	103.13	106.25	106.68	107.74	107.46	106.82	104.46	106.52	106.03	105.67	106.21	104.68	106.65	104.27	104.73	105.17	107.4	106.08	105.37	105.24	105.95	105.16	105.65	104.99	103.92	105.59	104.9	107.01	106.83	106.07	105.96	104.81	107.29	107.1	106.11
107.67	109.07	107.33	107.62	106.71	108.31	107.65	107.84	107.71	108.51	107.78	108.96	107.31	107.16	108.55	107.97	107.98	106.94	108.11	106.44	108.03	108.61	107.49	107.87	106.07	108.17	109.74	108.8	108.27	107.16	107.65	108.49	109.93	106.45	108.95	108.72	109.4	108.59	107.65	108.13	107.44	107.22	108.24	108.2	107.23	107.44	107.41	107.74	107.28	107.32
98.072	98.314	99.156	98.377	98.662	97.29	98.412	97.585	97.597	97.85	98.612	98.167	98.216	97.393	97.943	96.493	99.205	98.445	98.551	99.54	97.966	96.53	98.521	97.316	98.344	98.652	98.463	99.588	98.445	99.07	98.262	97.876	98.49	98.491	98.18	98.406	96.512	96.848	98.029	99.709	98.118	96.563	98.814	98.14	97.96	97.99	96.012	99.307	98.593	96.775
110.16	109.39	110.37	110.76	109.46	112.4	111.06	109.76	108.95	110.64	110.24	111.23	111.36	111.4	111.07	110.47	110.06	110.67	110.99	109.53	109.76	109.75	110.06	110.57	109.06	110.78	109.67	111.18	110.98	110.33	109.91	111.01	110.59	110.62	109.35	110.61	109.17	111.15	111.98	112.37	111.21	110.22	109.65	109.36	110.49	111.03	109.66	110.87	112.05	109.85
106.82	103.98	105.35	106.21	104.51	106.45	107.11	105.11	105.62	105.98	105.93	105.84	106.39	104.19	106.26	105.33	106.56	105.05	105.12	104.12	105.78	105.61	105.22	105.8	105.95	105.14	105.63	104.35	106.44	106.87	105.44	106.26	105.93	106.62	105.99	106.05	102.48	105.87	105.15	106.55	106.24	105.09	105.09	104.58	105.03	105.49	104.84	106.3	106.08	104.02
108	106.47	107.11	107.43	106.65	106.19	108.19	106.77	108.11	107.91	106.8	106.34	107	108.16	108.43	108.34	109.21	107.98	107.33	107.34	106.82	108.22	108.27	107.42	108.34	107.76	108.01	108.4	106.83	106.95	109.5	106.18	108.59	107.33	106.39	108.67	107.31	107.6	107.45	106.44	108.9	107.02	108.1	106.78	107.67	108.38	106.97	106.62	106.33	107.14
107.87	110.33	107.69	106.99	108.77	107.16	109.11	107.2	107.83	107.89	108.69	108.17	109.65	108.78	109.2	106.91	108.11	107.7	107.39	109.11	108.95	107.52	108.71	107.88	110.74	107.77	107.61	108.48	109.34	107.35	108.48	106.51	108.39	109.44	110.34	109.48	108.14	108.11	106.83	107.12	107.78	107	108.77	107.06	108.07	109.51	108.93	108.82	108.17	109.35
109.13	107.42	108.45	106.2	108.24	106.11	106.92	108.55	106.6	108.1	107.48	107.37	107.33	105.75	107.51	106.49	108.84	107.12	107.23	107.25	107.13	108.81	106.75	108.43	105.76	108.14	107.05	109.88	108.44	107.49	109.21	107.35	108.19	107.37	108.37	107.93	106.7	106.8	107.96	108.3	107.22	107.55	108.06	107.38	107.13	106.82	108.4	107.31	108.31	108.99
107.54	106.51	107.66	109.68	107.77	108.14	109.01	108.59	107.2	108.13	106.36	106.87	109.1	109.46	108.24	108.5	105.74	108.67	108.42	109.64	106.53	108.35	106.32	107.82	107.81	107.89	109.18	108.26	109.11	107.39	108.23	108.95	108.74	107.31	108.35	109.37	107.83	107.28	109.08	108.06	109.02	106.82	108.05	108.21	108.79	107.73	108.2	109.48	109.71	109.21
107.22	106.32	106.86	108.01	109.33	108.44	109.41	109.56	109.08	107.94	108.92	108.39	108.73	109.28	110.03	108.3	108.01	108.3	108.61	109.12	108.54	110.32	111.3	108.06	110.19	109.15	109.7	107.1	108.46	108.53	108.2	108.65	109.59	108.26	108.85	109.22	110.14	107.25	107.06	110.04	108.59	108.08	108.74	108.13	108.65	108.91	106.67	107.86	108.63	108.52
108.15	108.33	108.76	108.5	108	109.37	106.46	108.08	107.94	108.11	108.59	107.53	107.52	107.5	107.45	108.15	107.28	105.89	107.37	108.99	107.2	108.15	109.62	107.05	107.91	106.87	109.12	107.69	107.64	108.59	106.86	109.54	107.39	107.95	107.93	107.04	107.21	107.62	107.41	108.47	107.11	107.32	108.61	106.18	108.85	108.05	107.76	107.04	108.68	107.97
108.49	108.46	107.84	107.96	106.69	108.26	108.19	109.58	108.81	108.19	108.38	107.88	109.23	109.99	108.61	106.18	107.1	108.66	107.62	107.83	109.87	108.68	107.66	106.75	108.43	107.79	107.3	107.27	108.3	109.18	107.02	108.48	106.43	109.4	107.37	108.84	109.1	108.23	108.61	108.56	107.93	107.94	108.08	108.64	108.95	109.64	108.81	107.89	109.4	108.5
108.93	108.86	107.8	108.86	107.86	108.18	108.21	107.87	108.1	109.16	108.24	107.34	109.25	107.99	106.91	108.79	107.85	108.38	108.97	107.05	107.72	107.72	108.3	107.97	108.38	108.88	109.45	107.97	108.37	109.09	106.99	108.02	108.23	108.56	108.43	108.54	109.05	108.47	106.72	107.19	107.71	108.92	109.02	107.84	108.63	108.51	108.72	108.38	107.5	107.68
111.71	110.85	111.4	108.43	110.82	109.89	110.11	109.93	110.85	110.1	109.78	108.99	109.14	110.96	111.27	110.9	110.81	110.57	110.16	111.04	110.52	111.31	111.34	110.51	109.35	111.73	109.37	109.05	109.23	110.59	110.3	110.54	110.58	111.07	109.17	111.65	110.33	111.69	109.88	111.16	110.74	109.47	110.19	108.7	110.6	110.29	110.67	109.54	109.88	111.42
108.89	108.37	109.46	109.46	107.57	107.39	109.3	108.35	107.93	106.78	107.3	107.06	107.04	107.97	107.97	107.72	107.64	106.91	108.38	109.67	108.33	109.44	108.83	107.13	108.58	109.89	107.84	109.13	107.79	109.07	107.12	109.06	106.13	108.93	107.91	109.77	107.29	107.51	107.69	108.79	107.35	109.69	109.06	109.34	108.7	107.23	107.98	109.13	108.11	109.09
104.61	105.08	105.4	105.42	105.47	106.24	104.8	104.94	105.16	105.59	106.75	107.16	105.57	106.5	105.04	106.46	106.85	107.66	105.98	106.04	105.56	105.5	105.89	106.54	105.43	105.31	106.12	104.64	106.37	105.72	106.09	105.67	105.36	102.97	106.6	105.08	106.85	107.05	105.36	106.87	105.26	104.61	105.44	105.84	105.94	105.89	105.86	105.88	104.77	105.55
106.46	105.92	104.73	104.98	105.47	105.26	107.31	106.2	105.29	105.08	105.52	106.86	104.51	104.24	105.35	105.13	105.92	106.57	104.41	106.1	104.97	106.06	106.36	106.4	104.41	105.8	104.2	105.08	106.09	105.87	105.89	105.16	104.82	106.6	105.83	105.22	105.01	105.62	106.82	107.6	105.84	106.17	105.26	105.06	105.62	106.38	105.21	106.01	105.86	106.9
108.39	108.71	108.33	107.23	108.27	107.69	109.51	108.52	107.09	108.97	107.39	107.82	107.56	108.17	108.71	106.61	108.03	107.96	106.75	108.46	108.51	110.8	109.3	109.36	109.38	107.77	108.67	109.23	107.76	108.09	107.9	107.25	107.68	107.76	108.65	108.26	107.8	109.99	105.63	109.38	108.65	107.6	109.77	107.98	108.07	109.7	109	107.43	107.61	109.55
107.78	108.34	106.71	107.73	109.1	107.83	110.29	108.77	107.67	109.08	107.1	108.28	105.92	107.85	106.57	108.81	108.2	108.78	106.81	107.66	106.65	106.75	107.38	107.14	108.17	107.45	108.24	107.36	105.42	107.29	108.36	108.36	107.5	108.06	107.16	109.41	107.87	107.58	107.09	106.98	106.99	107.47	109	109.07	107.52	108.85	107.08	106.56	108.48	108.74
108.28	106.64	106.42	108.01	105.77	108.88	106.33	106.87	107.23	105.51	107.39	107	105.41	106.18	105.58	106.34	105.33	107.1	106.3	107.46	105.18	106.43	107.94	105.13	106.85	106.97	107.94	105.39	106.99	106.78	106.76	107.47	107.44	106.95	106.95	106.12	106.98	106.96	106.64	106.24	106.28	106.2	105.01	106.42	106.87	106.17	107.57	107.44	106.62	108.34
109.37	109.29	107.2	107.66	107.44	108.38	110.04	109	106.76	108.45	106.33	107.12	106.61	108.91	108.49	107.64	109.99	108.62	107.9	108.48	108.13	108.98	109.29	109.71	108.56	107.54	108.91	106.92	108.07	110.52	107.86	107.35	109.72	108.1	108.68	108.25	109.84	109.46	107.38	108.04	108.27	107.83	107.78	107.87	109.06	107.88	106.84	107.6	106.5	108.46
104.99	105.26	106	103.78	106.58	105.74	104.09	107.38	104.62	105.86	107.39	107.63	105.4	105.16	106.99	104.56	107.51	106.93	105.44	106.25	105.73	105.42	105.68	104.73	105.79	104.65	106.85	105.86	105.83	107.62	105.18	106.32	104.17	106.11	106.88	105.64	105.22	105.21	106.82	105.18	104.54	104.94	107.07	105.36	104.12	104.56	105.38	103.83	105.49	102.74
105.24	106.36	105.73	105.75	106.89	105.58	105.93	106.58	106.95	106.73	106.04	106.13	106.83	105.27	106.53	106.21	107.34	105.42	109.03	105.95	107.77	106.02	106.28	107.35	105.73	105.82	107.53	107.14	107.29	106.83	107.06	108.63	106.88	106.96	106.87	106.5	105.84	106.2	105.98	106.22	106.31	108.15	106.88	106.37	106.72	105.15	106.67	105.72	106.92	106.37
97.43	97.855	98.828	98.702	100.12	99.199	97.196	98.037	97.895	97.502	98.153	99.072	96.774	98.609	98.765	96.857	99.106	98.131	98.69	97.769	98.554	98.024	99.174	98.104	99.647	98.173	100.21	98.377	97.456	98.681	97.739	96.924	98.362	97.409	99.031	97.272	97.466	98.544	98.309	96.971	99.533	98.76	97.785	98.538	99.554	98.967	97.406	98.015	97.152	98.693
109.27	110.34	109.79	109.13	109.7	109.15	107.65	108.74	108.7	108.43	108.08	107.95	109.76	109.55	107.92	108.78	109.07	108.27	108.34	108.57	106.77	108.6	108.02	108.4	107.59	108.38	107.97	108.05	107.34	109.03	109.97	108.01	107.98	108.44	108.94	106.97	110.26	107.72	108.05	107.73	107.74	110.65	108.21	108.14	107.66	108.55	109.62	108	110.84	109.61
106.49	106.65	107.27	107.85	107.14	108.4	107.46	107.6	108.83	108.21	109.66	106.4	108.67	107.73	107.18	107.99	107.74	108.34	106.83	107.43	107.75	107.07	107.76	107.61	106.8	108.8	106.36	107.33	108.27	107.02	109.69	107.6	108.49	106.94	108.66	108.53	109.24	108.15	107.41	107.09	108.29	107.77	107.42	108.99	107.7	108.69	107.78	108.03	107.28	109.08
98.887	98.148	99.437	98.896	99.14	100.38	99.308	98.663	100.39	99.54	100.68	101.25	100.39	98.624	99.81	97.187	99.517	99.173	99.08	97.405	99.676	98.673	98.861	98.201	99.776	98.414	99.719	99.752	99.114	99.516	99.338	99.115	98.013	98.488	98.62	98.279	98.505	98.866	97.351	99.399	99.139	97.475	99.817	100.03	99.404	99.232	100.88	98.048	98.791	99.732
107.91	108.41	108.69	108.65	107.37	107.64	108.49	108.87	108.61	109.38	107.92	107.86	108.16	108.7	106.92	108.78	107.98	107.13	107.53	106.52	108.59	108.02	108.83	107.63	107.96	107.66	106.8	107.98	108.6	107	107.8	108.52	109.17	108.01	107.81	108.57	108.53	110.45	107.38	108.46	108.02	107.9	108.18	108.46	107.09	109.07	107.57	108.99	107.4	109.27
104.07	105.4	107.08	105.98	105.55	104.99	105.17	106.44	106.29	105.61	105.39	106.41	105.01	106.8	106.88	104.97	105.23	106.03	104.99	105.98	106.98	104.67	105.94	105.85	104.34	106.09	105.02	105.62	106.12	106.18	105.69	104.76	105.49	106.7	105.69	105.59	106.27	107.06	104.75	106.69	106.51	105.15	107.04	106.66	107.12	105.67	106.56	105.24	106.71	107
101.46	100.78	101.58	101.62	100.6	101.38	100.26	100.13	100.66	98.943	99.266	100.97	100.51	99.753	101.19	101.2	101.26	100.58	99.954	101.44	101.83	101.96	101.46	99.937	101.77	99.544	100.16	100.17	99.737	100.54	101.07	100.52	101.58	101.16	101.25	100.63	100.88	99.777	99.928	101.86	99.666	101.18	100.24	98.797	100.19	101.3	103.27	99.704	101	100.48
95.803	98.21	97.799	97.984	98.807	98.28	96.422	97.848	97.893	97.746	98.242	98.445	98.335	97.728	96.762	98.208	97.45	98.79	98.193	98.289	97.995	98.213	98.609	98.582	97.72	97.426	97.925	98.151	96.981	98.136	98.051	97.37	98.529	96.224	97.214	97.391	99.766	98.983	98.865	97.286	98.377	97.84	100.33	97.69	98.534	97.249	98.445	98.121	99.088	97.851
104.08	104.05	105.36	105.12	105.08	104.52	104.85	105.35	105.24	105.97	105.43	106.69	104.98	105.1	106.55	105.77	106.52	106.37	105.18	106.35	104.52	105.35	106.31	106.92	104.9	104.6	104.37	104.98	104.58	105.46	104.15	106.03	104.69	106.14	105.11	106.81	103.51	105.6	103.04	106.06	105.82	106.25	104.37	108.17	105.34	106.08	106.04	104.74	104.29	105.7
105.35	106.5	106.26	105	106.32	105.12	104.92	105.21	105.11	106.31	105.43	105.54	104.92	105.62	106.29	106.74	106.04	104.98	104.96	105.59	105.8	105.64	104.9	105.8	106.05	105.71	104.9	104.78	104.54	104.84	107.18	106.87	105.67	106.2	105.53	106.14	105.74	103.95	106.18	104.28	105.61	105.56	105.84	105.6	106.4	105.54	105.05	104.61	105.09	104.8
106.09	105.36	106.45	106.19	106.44	106.98	107.12	106.71	106.74	106.82	106.55	107.04	105.48	107.44	107.4	106.9	106.13	107.25	106.5	107.23	104.48	107.54	108.28	106.06	106.47	105.79	106.79	106.69	106.3	106.19	107.41	108.06	105.05	105.49	107.82	106.34	106.11	106.64	107.36	106.25	106.16	105.32	107.64	106.86	106.95	105.66	107.33	106.6	105.56	107.24
109.16	106.88	108.45	109.74	108.81	108.84	107.93	108.7	107.54	109.26	108.52	109.67	108.04	108.5	109.35	109.67	108.51	109.31	106.87	108.13	109.24	108.4	109.39	108.78	108.01	108	108.67	109.52	108.96	108.61	108.8	108.54	108.51	109.28	108.66	108.52	109.43	109.22	109.61	108.64	107.93	109.36	107.66	109.06	109.5	108.53	109.17	109.64	108.3	107.1
103.86	105.44	105.92	105.63	107.23	106.48	104.21	106.18	105.11	106.82	104.38	107.68	105.03	104.95	104.43	105.45	105.33	106.84	104.96	104.99	104.87	104.71	106.09	105.51	106.52	105.11	105.4	105.71	105.19	104.85	106.05	105.56	106.93	106.97	106.46	105.27	104.28	105.82	107.28	104.74	105.6	106.45	106.16	105.12	106.83	105.29	106.81	105.5	104.85	105.09
99.802	99.54	100.28	99.667	99.677	100.65	97.895	99.719	100.68	101.44	101.43	100.58	99.536	100.73	100.2	100.51	101.09	100.19	100.93	100.22	99.722	100.84	99.764	100.58	99.671	99.347	100.35	100.35	101.58	99.181	100.01	100.41	98.995	99.366	98.981	100.74	100.12	99.106	100.62	100.74	99.763	98.947	101.15	98.991	100.61	100.02	100.54	98.764	100.15	99.821
107.5	105.09	106.91	105.89	105.86	107.34	106.07	104.86	104.88	105.43	106.48	105.42	106.9	104.82	105.77	107.02	105.54	106.49	105.99	104.58	105.89	105.24	104.87	106.81	104.83	106.19	105.58	105.33	104.88	104.73	105.83	105.57	105	105.95	104.5	105.2	107.49	106.24	105.1	105.48	105.92	105.47	105.02	107.01	104.49	106.24	105.73	104.76	104.87	106.9
109.13	109.25	107.98	108.25	106.8	107.66	111.38	108	108.01	105.85	108.98	107.63	107.77	108.4	108.01	107.86	108.77	109.2	106.51	109.33	106.73	107.7	108.85	108.4	108.16	108.13	109.38	108.04	108.13	106.39	107.02	108.94	107.56	107.91	107.63	109.86	109.5	107.54	107.55	108.09	108.09	107.69	108.5	107.42	108.94	106.31	109.5	109.51	106.56	108.95
106.62	106.78	104.35	106.46	105.91	105.09	106.24	105.41	105.66	106.25	106.21	106.79	105.85	105.97	104.8	107.83	105.62	105.52	106.6	104.56	107.64	106.97	106.71	107.25	106.15	106.84	105.29	106.04	105.66	105.14	105.97	106.22	105.21	107.67	106.71	107.54	107.74	106.31	107.33	105.8	106.68	105.38	106.6	106.88	104.38	107.57	107.35	107.16	107.55	107.1
110.96	110.63	111.38	110.23	109.83	109.69	110.25	108.43	109.95	109.87	111.38	109.28	109.26	110.37	110.14	110.39	111.08	110.4	110.68	109.97	110.75	110.77	109.02	109.68	110.68	110.34	108.84	110.05	109.39	109.99	108.8	110.69	109.76	109.18	110.86	109.64	110.09	110.56	110.66	110.61	110.74	110.93	110.12	110.69	109.98	111.44	109.03	109.44	110.42	108.99
97.337	99.613	98.905	97.804	97.777	98.201	98.111	97.324	98.303	97.776	97.595	98.527	98.134	97.748	98.726	99.027	97.798	96.926	99.15	97.827	97.436	97.071	99.403	99.725	99.268	97.971	99.056	99.541	97.464	97.217	96.444	98.081	98.046	100.6	98.439	98.478	100.2	97.703	96.85	97.053	98.855	99.286	98.09	98.34	98.006	97.584	99.224	97.82	97.205	97.914
106.56	108.61	107.04	108.83	108.4	107.94	106.92	109.54	106.97	107.57	106.54	107.01	108.64	107.45	108.53	107.49	106.42	107.27	108.9	107.91	108.09	107.33	108.52	107.87	108.41	108.35	108.68	108.9	108.93	109.93	108.77	108.85	109.1	108.14	109.32	109.05	109.54	107.55	107.12	108.81	108.23	108.15	107.74	108.2	108.24	109.14	108.88	108	108.18	107.62
106.51	106.13	107.14	105.05	104.08	106.25	106.31	107.12	105.77	106.29	107.8	106.1	105.69	106.47	107.43	106.78	105.45	106.16	105.58	106.65	107.19	107.84	105.26	106.12	106.25	105.98	107.39	105.92	107.46	105.94	106.44	106.95	106.25	106.63	106.96	106.73	106.69	106.98	107.26	107.66	107.16	105.54	106.39	106.31	106.46	105.72	105.92	107.72	106.2	105.59
98.462	96.878	98.793	98.531	97.565	99.299	97.496	97.299	97.005	97.43	98.065	98.86	99.207	98.099	96.688	97.906	98.569	98.687	98.925	97.784	98.719	98.84	99.991	96.83	98.712	98.266	97.52	98.06	96.613	97.869	97.953	98.444	96.908	97.902	98.513	98.793	98.515	97.306	99.049	98.034	97.915	97.697	97.054	99.482	97.492	96.852	97.706	97.683	98.742	97.965
108.84	110.23	108.42	107.87	109.17	108.87	108.57	107.67	109.49	107.01	107.42	109.42	109.28	108.49	108.84	108.41	108.23	108.51	108.15	108.33	109.33	108.36	106.63	107.63	107.47	107.91	107.7	106.91	108.33	107.52	107.89	108.71	107.91	108.7	108.89	107.91	107.73	108.63	108.18	108.35	108.25	109.96	107.95	107.5	107.81	107.96	105.99	107.66	108.32	108.42
106.2	105.37	104.93	105.61	105.83	105.94	105.84	105.55	105.27	107.3	106.64	108.07	105.05	105.13	106.17	106.22	105.39	106.09	106.15	106.16	105.38	106.42	105.14	104.77	105.13	105.16	104.73	107.48	105.99	105.92	107.4	106.23	105.76	105.34	105.65	104.07	105.97	104.52	105.59	105.71	105.9	108.26	103.81	106.33	106.84	103.05	105.24	104.59	105.75	105.59
102.04	105.39	102.76	102.72	103.57	103.27	103.89	103.16	103.64	103.14	102.23	103.18	102.54	103.17	102.47	103.35	102.93	102.14	101.6	102.92	103.17	102.35	102.34	103.46	102.31	102.98	103.87	103.08	103.3	103.67	101.74	101.42	101.83	102.47	104.48	103.48	103.73	104.1	102.27	103.38	101.87	102.71	104.17	102.81	101.89	103.06	103.23	103.32	101.76	104.28
99.922	100.73	100.15	99.243	101.64	99.909	102.82	99.91	100.79	99.24	102.81	99.635	100.94	101.07	101.05	99.4	104.12	99.193	99.222	101.99	100.72	103.04	100.21	100.58	100.75	99.501	98.798	101.96	98.8	99.333	100.34	101.84	100.64	101.25	100.63	99.982	100.23	101.97	99.64	99.83	102.13	101.32	102.07	101.67	100.7	99.794	101.57	99.695	100.82	99.921
106.64	108.78	108.49	107.59	108.53	109.13	108.48	107.49	107.09	108.54	107.85	108.36	107.88	107.69	109.46	107.82	108.55	108.1	108.12	108.27	107.3	108.16	107.92	109.08	109	108.13	108.05	107.02	107.79	107.83	108.88	108.1	107.15	108.65	105.96	108.44	107.58	106.78	107.82	109.14	107.82	108.34	107.96	108.2	106.93	109.51	109.37	106.45	107.49	107.87
111.84	109.52	112.07	108.77	111.96	110.99	110.9	110.56	110.36	110.09	109.78	110.36	110.79	111.14	110.28	108.44	109.89	111.44	110.07	111.03	109.29	110.17	109.73	109.01	109.81	110.24	109.44	110.19	108.97	111.36	110.31	110.63	110.17	109.78	111.66	109.85	109.68	109.74	109.44	110.21	109.24	110.6	110.63	109.95	109.88	109.87	109.45	108.87	108.98	110.79
106.2	105.82	103.87	105.36	104.47	104.3	106.14	105.54	106.15	106.56	105.81	106.34	106.4	105.46	104.66	105.88	106.23	104.66	106.04	105.69	106.7	105.8	106.22	105.41	104.47	107.15	105.75	105.16	105.87	104.45	104.46	105	105.37	104.02	105.75	104.44	105.01	104.6	104.89	106.38	104.21	106.94	107.62	105.85	105.71	104.65	104.14	105.41	107.15	106.82
106.26	105.79	107.75	106.05	107.32	104.34	105.4	106.41	107.21	106.55	106	105.17	107.01	105.91	106.65	106.53	108.19	107.78	107.49	107.27	105.78	106.28	104.88	106.94	104.79	105.14	106.38	106.26	105.69	105.75	106.44	105.9	106.6	106.41	106.99	107.12	107.26	104.56	104.96	106.34	104.5	106.34	104.64	107.42	107.19	104.44	104.93	106.2	106.79	106.54
107.48	104.12	105.98	106.44	106.22	106.12	104.88	106.32	104.09	105.84	103.65	105.58	106.72	105.67	105.16	104.29	106.94	105.09	105.28	105.11	105.67	106.17	106.74	106.04	105.24	105.39	105.77	105.46	105.35	105.69	103.98	104.92	104.84	107.36	105.67	104.67	102.81	104.19	105.36	103.98	106.66	106.18	105.41	104.48	105.4	104.71	105.51	106.42	107.92	103.93
105.81	106.43	104.94	105.74	107.25	105.24	105.9	106.61	106.51	104.46	105.49	106.32	105.45	104.54	105.3	104.94	105.09	106.17	104.31	105.58	104.66	106.45	104.77	106.07	106.3	106.58	105.79	105.86	105.88	105.04	106.14	104.71	105.91	105.43	104.64	104.49	106.87	107.41	105.41	105.47	105.03	105.68	104.3	105.01	105.23	105.46	105.17	106.66	108.03	106.57
98.91	97.351	99.739	97.675	96.979	98.995	99.692	97.108	97.947	97.274	99.038	98.591	97.937	98.936	96.939	97.847	97.206	98.303	97.975	98.226	96.812	99.03	97.791	97.338	97.716	96.914	97.54	97.636	99.115	98.35	99.219	99.597	99.394	97.495	97.351	97.78	97.875	97.907	96.689	96.673	98.729	96.736	98.605	98.666	97.591	98.017	96.852	96.896	99.182	98.474
106.29	106.07	105.02	105.68	106.76	107.61	105.55	106.52	105.76	106.39	106.45	108.23	104.63	105.87	104.8	106.62	105.89	106.54	105.11	105.82	107.32	105.55	106.94	106.77	106.04	106.18	105.89	107.3	105.6	105.72	105.79	105.62	106.61	107.58	107.35	107.23	106.5	106.17	105.79	105.46	106.75	106.63	105.16	106.02	106.96	107.14	107.48	105.15	105.42	106.43
107.44	105.56	108.7	104.58	106.91	104.84	107.19	106.09	107.39	106.02	106.5	104.96	105.53	106.78	106.12	106.64	105.79	105.87	106.11	104.29	106.7	108.3	106.68	104.39	106.46	106.52	107.35	106.51	107.53	108.6	105.44	108.43	106.42	104.6	106.21	107.96	106.82	107.71	107.15	105.6	107.31	106.35	106.94	108	107.85	104.51	105.14	105.84	106.06	106.26
99.004	98.256	100.18	100.1	98.133	98.846	99.767	99.483	99.161	98.571	99.745	99.128	98.693	99.57	98.888	98.504	98.445	98.402	100.29	97.608	98.549	98.677	98.194	97.557	97.646	96.968	98.268	97.523	98.564	98.973	98.628	99.865	97.842	98.596	99.621	98.997	99.596	98.513	100.47	98.192	98.959	98.433	98.526	98.633	98.523	98.394	98.996	99.052	100.54	100.87
108.39	107.74	108	107.05	108.49	107.68	108.29	110.07	108.34	108.52	107.31	108.31	108.07	108.09	107.03	107.98	108.26	108.49	108.57	107.71	107.86	107.61	107.58	107.38	109.16	107.71	107.32	107.59	108.71	106.39	107.67	107.08	108.96	106.97	107.7	106.99	106.1	109.02	109.79	107.71	107.52	106.76	108	108.84	106.97	106.47	108.14	108.7	108.27	108.86
108.66	108.25	108.66	109.01	108.42	110.48	108.7	108.35	107.36	108.42	107.91	107.05	109.08	109.29	107.48	109.27	108.65	108.24	108.06	107.84	109.2	107.63	107.38	110.05	107.91	107.72	109.89	108.39	108.85	107.18	106.84	109.46	109.02	109.41	107.46	109.17	110.58	110.35	107.91	108.74	108.26	108.78	107.7	108.25	108.55	109.99	108.94	107.78	108.38	108.01
105.08	105.14	105.29	105.38	104.86	106.25	105.61	104.4	106.19	106.71	104.59	107.12	106.33	105.43	106.99	104.88	106.05	107.19	106.17	106.28	104.94	107.03	104.39	104.49	104.04	107.5	104.24	106.56	104.2	105.71	105.47	106.1	104.87	104.9	105.45	106.23	106.54	106.76	104.41	106.12	105.75	106.72	105.57	106.89	105.24	106.1	105.86	107.08	105.74	107.14
105.99	106.05	106.07	105.8	105.98	106.21	105.8	106.25	104.46	106.3	105.13	107.41	105.82	105.18	106.72	104.39	105.8	106.27	106.93	105.45	105.85	105.56	106.34	105.76	105.58	104.43	104.81	105.96	105.6	105.58	107.7	106.05	106.62	106.35	106.18	105.32	105.01	104.03	106.29	106.01	103.84	105.82	105.58	103.75	106.39	106.09	105.76	106.21	103.31	106.27
105.49	105.17	106.38	104.95	106	104.28	108.13	105.31	106.59	105.11	105.17	104.12	105.16	106.45	105.88	105.06	105.34	105.21	105.75	105.08	107.29	106.97	105.97	105.94	105.11	105.42	105.46	108.4	105	105.49	104.95	104.85	105.19	106.57	106.1	105.8	105.4	105.27	106.3	105.27	105.89	105.57	103.31	104.85	106.23	104.4	106.57	105.31	106.25	104.45
98.445	99.448	97.464	98.063	97.731	97.86	97.051	99.256	97.549	98.233	100.23	97.956	98.155	97.383	97.313	97.821	98.098	98.202	98.978	98.971	99.252	97.163	98.853	97.746	98.855	97.547	98.717	98.33	97.601	98.084	97.605	98.133	99.873	97.834	97.73	97.522	98.33	98.601	97.576	98.084	98.009	96.404	98.328	97.516	99.365	97.679	97.895	99.621	97.714	97.794
107.1	107.35	105.26	105.98	106.59	107.58	107.15	108.47	107.62	106.17	105.24	104.91	106.17	107.13	106.19	106.41	108.24	107.14	105.99	107.35	105.39	106.21	105.86	105.68	106.03	106.01	105.12	105.1	106.58	107.29	104.1	106.35	106.9	106.7	107.05	106.39	106.28	105.17	105.75	107	106.15	107.27	106.12	107.72	106.34	106.15	105.46	106.79	106.16	107.2
109.53	109.06	107.44	109.66	108.92	109.13	106.92	108.77	105.79	108.01	107.46	108.34	110.26	108.07	107.39	107.77	108.42	107.36	109.61	107.36	108.83	107.22	111.07	108.55	107.36	108.53	108.28	106.78	110.09	107.5	108.33	108.65	108.05	109.24	107.85	108.3	107.31	107.41	107.95	106.51	108.37	106.73	108.23	108.31	108.41	107.66	108.33	107.28	108.22	108.34
111.41	110.35	110.86	110.71	110.02	110.28	110.12	110.83	110.88	110.18	111.82	110.41	110.61	110.38	111.09	109.87	111.5	109.6	110.35	108.62	111.52	110.93	111.69	109.96	110.75	111.05	112.29	110.31	110.17	110.57	108.48	111.37	111.4	110.05	110.61	109.73	110.77	110.46	110.49	110.21	111.81	109.02	111.96	110.16	109.46	110.81	111.07	111.76	109.93	108.97
107.33	108.55	107.28	107.82	107.96	107.53	106.56	107.34	108.29	107.11	107.66	108	108.43	109.55	105.41	108.79	108.59	107.59	107.99	108.51	107.85	107.75	107.5	108.13	107.39	107.51	107.95	106.93	109.26	108.97	108.61	108.62	108.4	107.55	107.31	108.2	107.25	108.76	107.15	108.32	107.13	106.63	108.54	108.49	106.92	108.48	108.95	109.32	108.14	107.15
106.65	105.59	106.24	105.15	104.84	105.63	105.14	106.22	105.65	106.04	104.67	106.13	104.83	105.75	105.68	105.88	104.5	105.57	105.6	105.13	107.51	103.44	107.47	106.1	105.7	106.17	105.9	106.59	105.54	105.39	106.75	106.06	106.05	104.78	106.53	105.43	106.24	105.88	107.21	106.21	106.81	106.17	108.05	105.69	107.35	105.22	107.25	104.56	106.92	105.14
98.424	100.25	98.968	101.01	99.93	100.99	99.9	100.52	101.12	100.47	99.434	100.05	100.39	100.99	100.88	100.33	100.26	101.31	100.1	100.89	99.778	102.17	100.35	99.341	99.908	100.5	100.92	99.61	99.218	99.637	100.06	99.309	100.46	99.551	99.029	99.98	99.571	100.57	99.428	101.09	99.499	99.921	100.59	100.45	99.965	99.327	100.83	98.767	101.89	100.3
108.89	107.81	107.89	107.56	108.6	108.36	108.58	108.93	109.14	108.38	108.9	108.8	108.11	106.88	108.92	106.73	107.02	107.4	109.49	107.38	107.31	109.1	108.52	107.66	110.41	107.25	109.24	108.46	107.8	108.72	109.57	108.61	110.31	108.34	107.72	109.59	109.58	108.52	107.53	107.95	108.28	110.67	108.55	108.83	109.83	109.38	108.93	108.87	110.76	108.46
107.03	107.25	109.55	108.95	107.63	106.36	109.03	108.65	107.14	110.64	107.53	108.05	108.23	106.38	107.08	108.02	107.95	106.94	106.8	107.05	108.03	107.1	108.01	108.17	107.47	108.04	106.37	109.38	108.49	107.08	107.63	107.82	107.72	108.65	107.13	107.53	106.84	109.43	108.15	109.05	107.65	108.76	108.25	109.5	108.1	108.2	107.51	107.44	108.04	108.99
108.96	108.26	107.78	107.28	107.7	108.05	107.98	107.49	108.28	108.05	109.11	107.53	107.73	105.49	107.91	108.45	107.85	108.98	108.5	108.44	107.54	110.39	107.67	107.76	108.2	108.17	107.72	108.36	106.73	108.36	108.32	107.37	108.28	109.07	108.06	107.74	107.17	108.48	108.52	108.44	107.83	108.51	108.26	107.85	108.39	107.54	106.87	108.27	108.29	107.8
105.81	106.93	105.82	107.43	107.08	105.27	107.76	107.26	107.4	105.77	106.77	106.3	106.12	106.18	107.5	106.6	108.82	106.8	106.85	107.15	107.89	108.37	107.34	106.98	106.72	106.27	105.5	105.78	107.65	107.34	106.67	105.74	108.07	104.86	104.72	106.98	106.43	107.68	106.11	106.38	105.58	107.63	105.86	105.96	104.26	106.34	106.91	105.38	105.98	106.28
100.62	101	101.16	99.999	101.02	101.71	100.68	100.04	101.35	100.7	100.01	99.723	102.63	101.99	102.12	101.53	100.08	100.13	100.88	99.959	99.423	100.34	102.16	99.682	101.15	100.69	101.79	101.19	102.68	100.42	99.994	100.61	99.717	101.05	102.66	101.75	100.63	102.25	100.93	100.98	100.89	100.43	99.456	101.8	100.51	100.47	99.882	100.58	100.83	100.34
107.66	106.3	107.69	107.87	105.92	107.35	106.58	107.18	107.13	106.41	106.85	105.98	106.17	105.95	106.97	104.84	105.92	106.31	106.62	106.26	107.3	106.14	107.04	107.11	105.37	105.58	107.17	104.98	106.88	106.74	106.59	107.57	107.08	105.83	104.9	106.19	107.45	106.24	105.04	106.86	107.21	105.71	105.84	106.55	106.58	105.23	106.46	106.99	105.28	105.83
96.38	98.148	98.7	96.964	98.055	98.535	99.399	98.779	99.478	98.429	100.06	98.111	96.798	97.672	99.104	97.515	98.519	98.369	99.194	98.144	99.014	97.004	98.808	97.589	97.862	98.371	98.396	98.609	100.46	98.306	97.996	98.752	99.197	97.868	98.458	98.052	99.921	98.009	99.066	97.293	96.97	98.719	99.017	98.435	97.674	98.242	97.712	98.022	97.309	98.966
108.25	109.65	108.43	107.64	107.85	106.83	107.47	110.08	108.96	109	107.38	106.93	108.33	107.25	107.1	106.81	107.15	110.41	108.16	107.91	107.78	107.05	106.84	108.16	108.86	107.6	109.41	107.35	107.18	108.85	106.9	108.74	106.87	107.58	109.73	106.56	106.67	108.07	106.78	109.73	109.45	106.94	108.54	108.45	107.74	108.25	107.64	108.22	106.91	107.29
101.5	100.21	102.39	101.35	99.989	98.68	100.01	99.693	99.637	100.02	100.07	100.81	101.94	101.34	101.77	99.932	101.4	100.14	100.06	102.64	99.525	99.959	99.182	99.579	99.839	101.03	101.24	99.928	100.37	101.59	100.22	101.81	101.24	99.663	100.53	98.891	100.49	100.77	100.88	100.2	100.21	100.26	99.947	102.28	98.98	99.605	99.145	99.623	101.83	100.67
98.795	98.619	95.927	97.362	98.542	98.451	98.771	98.636	98.721	97.56	98.141	97.487	97.755	98.534	98.211	98.084	97.515	97.227	98.335	98.267	99.727	97.963	97.791	97.602	97.87	97.567	97.598	97.891	97.979	98.505	97.061	97.079	98.572	98.338	98.968	98.03	97.725	96.581	98.166	99.029	96.954	97.78	98.71	98.691	99.494	97.481	96.454	99.952	96.168	99.785
111.13	108.79	110.74	109.94	109.71	111.07	111.15	111.57	110.39	109.3	111.54	111.66	110.01	113.67	111.68	111.15	110.39	109.67	111.23	110.8	111.46	112.69	111.47	111.64	111.54	110.76	111.46	111.4	109.41	110.33	111.3	110.81	111.56	108.76	109.15	110.82	110.7	109.82	112.14	111.08	111.17	110.86	110.72	109.84	110.31	110.99	110.55	111.95	110.1	110.22
100.5	100.09	99.146	100.6	99.069	100.21	100.31	99.825	101.09	99.99	100.74	99.94	99.671	100.73	99.865	99.561	100.56	99.364	99.574	101.15	101.93	102.13	101.41	101.82	101.24	101.58	100.44	98.751	100.51	100.88	100.68	100.91	99.294	100.38	101.32	100.22	100.67	101.59	99.21	100.46	100.69	99.924	100.27	99.373	100.87	99.703	101.26	98.873	101.39	99.492
107.82	110.04	108.81	106.88	107.2	109.01	108.23	106.23	107	105.35	108.2	106.96	109.29	109.43	106.22	107.04	107.92	107.92	107.93	109.27	108.67	106.04	108.55	107.87	108.11	108.59	106.97	107.23	107.58	108.87	106.86	106.87	109.41	105.77	106.81	108.51	106.83	109.52	109.63	106.78	107.89	108.64	108.96	107.17	107.37	107.03	108.83	109.61	106.78	107.75
97.537	99.027	96.908	97.962	98.445	96.932	98.217	97.679	96.721	98.089	98.567	96.813	97.173	98.785	99.004	97.841	98.494	96.291	98.572	97.727	97.783	97.341	97.904	99.323	96.139	97.766	96.9	98.458	97.565	97.885	98.544	97.72	97.121	97.544	98.178	99.082	98.747	99.785	97.839	97.021	98.682	98.868	98.465	99.563	98.685	98.629	98.021	98.11	98.011	98.587
107.62	107.68	106.17	107.37	106.05	105.02	106.58	107.22	107.64	106.88	105.86	106.92	105.58	105.94	105.88	108.96	108.22	105.45	106.83	106.79	104.81	106.44	106.29	105.4	108.26	106.79	106.2	105.26	107.85	107.39	105.73	106.35	105.69	106.37	105.64	105.94	106.59	105.27	107.85	105.93	107.6	106.74	104.51	105.53	107.9	106.7	107.07	104.37	105.92	106.46
107.87	106.77	106	108.11	108.19	108.38	108.79	107.3	106.53	107.57	107.89	107.83	108.47	107.87	107.21	108.25	106.71	107.9	105.97	108.47	107.76	108.1	108.07	108.19	108.01	107.01	108.31	108.79	107.96	107.98	107.82	107.21	108.3	107.86	108.47	108.08	108.45	106.67	107.98	108.32	108.73	110.14	107.68	108.03	107.44	107.69	106.8	108.76	107	108.03
109	108.03	106.8	108.05	107.57	109.08	107.01	110.54	108.4	109.57	107.5	108.11	106.26	108.59	108.88	107.6	108.11	108.26	109.04	109.94	108.23	109.52	107.56	107.84	108.1	108.38	107.92	108.71	108.61	107.43	108.7	108.1	109.42	108.83	108.84	109	109.53	106.34	108.1	109.32	108.96	108.92	109.17	110.01	108.31	109.15	108.12	107.19	108.87	109.46
107.76	107.63	106.65	106.86	107.06	107.07	107.44	110.07	109.34	109.01	108.13	108.17	109.05	109.19	109.7	108.23	106.54	107.88	108.34	107.78	107.09	108.11	107.5	108.22	106.77	109.11	107.14	107.7	109.8	106.57	108.83	108.17	107.62	108.48	107.77	107.88	106.97	108	108.38	107.06	107.17	109.7	107.35	107.5	105.97	107.98	108.38	107.36	107.21	109.19
105.92	104.24	105.46	106.06	105.93	105.48	106.09	105.74	105.43	105.26	105.25	105.01	104.61	105.81	107.01	107	105.58	105.78	105.26	104.58	105.61	104.84	105.59	105.75	105.2	104.21	106.11	106.9	103.24	106.01	106.94	105.41	105.69	107.13	106.87	107.37	107.53	106.16	105.82	105.63	105.31	104.37	106.95	104.7	106.26	105.95	104.1	105.93	104.33	105.63
110.84	110.32	108.98	110.12	110.51	111.07	109.51	110.44	110.78	110.71	109.57	110.86	108.81	111.34	111.88	109.89	110.56	110.44	110.51	111.67	110.28	111.87	110.86	109.76	109.99	109.79	110.42	110.01	110.81	110.29	109.55	109.82	111.33	111.66	109.05	110.73	110.96	110.1	112.95	111.28	111.27	110.43	110.81	110.75	108.68	110.06	110.25	109.52	111.33	111.76
105.95	107.79	105.26	104.11	105.18	106.32	105.36	105.31	104.4	105.77	106.97	106.33	104.99	106.48	106.14	105.05	105.89	104.82	104.63	106.11	104.57	105.68	106.41	107.12	105.42	106.44	106.04	106.92	106.27	105.02	106.58	107.36	104.94	105.27	105.26	105.46	105.52	104.69	105.7	104.39	106.64	104.96	105.48	106.43	106.28	107.35	106.07	105.49	105.26	106.06
106.01	106.73	107.94	108.17	107.57	104.85	106.74	106.56	106.11	106.85	106.23	106.9	106.95	107.47	104.24	107.43	108.03	106.36	104.94	104.54	107.32	106.3	107.88	105.88	106.77	106.72	106.79	107.13	105.43	106.78	108.03	106.4	105.36	107.25	106.83	107.3	105.28	105.71	107.03	106.99	107.1	106.2	107.35	107.26	107.32	107.38	105.17	106.53	106.47	105.31
104.21	105.29	106.25	105.58	104.74	104.98	104.92	106.11	107.06	105.7	105.25	106.1	105.26	106.26	105.52	106.48	106.05	105.31	107.03	105.03	106.05	106.5	104.14	104.28	106.19	106.16	107.25	105.34	105.43	104.72	105.59	104.2	105.27	105.35	103.96	105.42	105.49	105.63	106.3	106.76	105.52	105.23	105.87	105.96	105.36	106.66	106.9	104.56	104.35	106.59
109.15	107.35	109.25	108.8	108.71	108.06	110.24	108.66	107.62	109.21	108.02	108.64	108.42	108.14	109.85	109.5	108.58	110.33	109.06	107.43	109.22	107.97	109.25	106.73	108.38	107.7	108.31	109.02	108.13	108.69	107.92	107.45	107.47	108.75	108.09	108.58	107.79	107.8	109.55	107.96	107.35	108.06	106.71	108.32	108.65	107.7	108.72	108.13	109.45	107.51
100.28	100.23	97.766	98.843	99.369	98.384	97.799	98.582	97.043	98.251	97.471	99.65	97.683	98.124	98.93	99.007	97.826	98.482	99.419	100.29	98.632	98.897	98.959	98.672	97.726	97.38	99.371	98.694	99.212	100.43	100.25	100.59	98.539	98.386	99.223	98.538	99.446	100.72	100.32	98.94	98.705	99.918	101.64	98.486	101.37	99.045	100.47	99.431	98.907	98.861
106.22	105.82	105.92	105.13	106.39	104.9	104.79	105.96	106.53	104.89	104.23	105.36	105.56	106.31	105.7	104.2	106.22	105.64	106.13	105.31	105.02	104.24	105.57	107.56	104.29	106.03	105.38	106.22	105.17	106.54	105.2	104.08	104.89	104.48	106	106.27	104.5	105.09	105.44	106.19	106.62	106.24	104.13	105.78	106.01	105.43	105.58	105.23	106.12	105.05
98.019	98.009	99.093	98.168	100.15	99.096	96.8	98.262	99.814	98.085	97.303	98.589	98.444	99.253	97.503	98.939	97.926	96.656	97.697	97.287	97.337	97.567	98.791	98.695	99.486	99.429	98.667	98.966	98.843	97.608	96.49	98.05	98.86	97.274	98.078	98.178	98.782	97.613	98.924	99.72	98.133	96.853	98.825	96.967	97.869	98.177	98.137	97.947	97.605	99.198
107.93	105.59	105.32	103.52	107.97	103.29	107.92	107.17	105.08	104.47	103.42	105.95	104.53	104.86	106.01	106.02	106.78	103.57	106.98	106.04	105.63	105.93	106.4	104.95	105.39	104.34	106.04	105.38	105.43	105.1	105.29	104.73	106.31	105.88	106.9	105.8	105.65	105.47	105.75	105.39	105.47	106.42	105.58	105.22	105.34	106.55	106.46	103.95	106.39	106.27
109.96	107.94	107.62	108.39	107.63	107.11	108.32	107.65	107.69	107.11	108.45	107.09	107.86	108.55	107.19	109.05	106.18	107.46	108.13	106.67	108.03	109.36	106.83	108.17	106.91	107.95	106.19	106.37	109.1	108.49	108.96	108.99	108.52	106.68	107.39	107.85	107.29	105.7	107.29	107.55	108.16	106.66	107.2	108.27	109.36	107.21	107.05	107.42	107.7	107.23
107.16	105.72	106.3	105.96	106.35	107.24	105.78	105.01	107.31	105.14	105.51	105.99	106.73	106.86	106.81	108.06	107.85	107.03	105.83	106.45	106.07	106.15	105.34	107.51	106.3	108.4	106.82	104.21	105.05	107.7	107.05	106.67	106.35	106.2	108.6	106.55	107.69	107.63	107.96	106.89	106.32	105.88	106.24	106.29	105.68	107.39	105.98	105.88	105.47	105.6
106.18	105.65	104.58	105.5	105.83	107.12	105.61	105.11	103.9	106.02	106.41	105.4	107.66	105.47	103.87	105.07	105.23	105.69	105.38	105.85	106.38	105.4	106.33	105.65	104.51	105.99	104.95	107.1	105.54	105.97	105.05	105.39	106.68	103.34	104.61	104.81	105.79	106.6	106.01	104.53	106.09	106.72	105.28	105.36	105.53	107.91	106.34	104.4	105.57	105.71
104.19	106.25	105.61	105.86	105.03	106.32	106.27	107.43	105.25	105.83	106.12	104.22	105.59	105.35	106.56	105.74	106.28	104.88	106.29	105.96	105.41	105.15	106.48	105.14	104.02	105.38	105.98	105.87	105.87	104.74	106.8	105.07	105.06	105.69	106.48	104.21	104.94	103.04	105.61	104.31	105.61	105.21	104.96	105.06	105.82	105.07	107.17	105.54	106	107.69
104.71	105.37	106.75	106.2	104.77	106.45	106.34	103.51	105.83	105.96	105.41	105.61	107.08	106.3	105.31	105.08	105.5	106.45	106.7	105.57	105.11	105.88	105.75	105.43	105.23	105.1	106.71	104.9	106.42	105.7	106.34	104.4	105.11	104.95	105.18	105.51	106.28	106.74	105.41	105.04	105.18	106.38	105.59	106.38	106.38	105.43	104.99	105.25	105.27	105.64
104.26	104.92	104.88	106.74	104.99	104.97	105.75	103.85	105.2	106.37	106.77	105.28	104.92	105.73	104.46	104.2	106.16	105.62	105.81	104.98	106.5	104.53	104.53	105.24	105.23	104.87	105.6	105.49	107.18	105.31	105.95	107.37	104.88	106.93	105.57	107.37	105.64	106.36	104.73	105.84	105.95	104.3	105.79	105.04	104.88	107	106.39	107.15	106.11	105.65
104.72	106.82	106.37	106.11	104.23	106.24	106.94	105.77	105.52	107.41	106.69	106.69	106.14	104.57	104.37	106.07	106.24	105.35	105.2	105.63	105.57	107.66	105.79	106.32	106.14	108.33	106.88	105.65	107.85	105.65	106.57	104.88	104.91	105.78	107.09	105.69	106.71	104.77	104.24	105.92	106.12	106.78	105.8	105.36	105.73	105.86	106.89	105.03	107.47	106.97
108.38	107.33	107.28	108.29	106.72	108.59	106.49	110.09	107.28	107.13	106.76	107.09	107.92	107.86	107.74	108.51	108.14	107.65	108.92	107.34	108.96	107.08	107.81	108.62	107.5	107.91	109.03	107.59	105.87	107.4	108.39	106.89	106.28	107.74	107.24	108.28	107.84	108.01	107.43	108.01	107.79	107.63	108.06	108.72	106.84	108.58	108.57	109.28	109.32	109.26
104.75	105.28	105.81	105.79	106.65	107.97	106.62	106.72	105.29	105.83	104.75	104.87	106.37	106.45	106.19	105.21	106.49	105.45	106.42	105.26	107	105.81	104.78	106.59	105.51	107.31	105.82	104.66	105.49	105.54	104.92	106.12	104.54	106.63	103.78	104.74	106.45	106.21	105.92	104.32	106.17	104.27	105.42	106.08	106.23	105.71	104.77	105.61	104.36	105.5
98.779	99.012	98.721	98.869	97.775	96.774	96.878	98.33	98.585	99.85	97.222	97.289	99.201	98.901	97.786	98.637	97.526	98.25	100.68	98.204	97.037	97.272	97.426	97.509	96.549	97.465	97.443	99.533	97.863	98.728	96.943	96.718	99.548	97.126	97.826	96.627	96.799	98.282	96.47	98.561	98.157	97.382	97.362	98.235	97.666	96.909	97.304	98.303	96.866	97.259
108.13	108.32	109.37	107.9	107.86	109.66	109.13	109.08	110.59	109.09	107.37	107.72	108.31	109.1	107.92	109	108.53	107.95	108.72	107.55	108.32	107.81	108.02	107.94	108.34	108	107.22	108.94	108.34	107.53	107.13	108.64	107.59	110.25	109.18	109.11	108.72	111.53	108.89	108.43	108.38	108.5	108.3	107.95	108.96	107.42	109.09	107.45	108.94	107.64
108.63	107.93	110.04	107.04	105.43	109.09	107.54	107.23	108.05	108.67	108.55	108.48	107.96	107.89	108.06	108.5	108.4	109.04	107.25	105.68	108.19	108.47	107.94	108.12	106.84	108.58	107.91	106.54	108.32	107.82	108.9	109.78	107.5	108.44	108.32	108.01	108.19	107.25	106.83	108.2	108.31	108.47	106.52	108.18	108.87	108.66	107.53	108.9	107.4	107.19
110.39	111.06	110.07	109.16	108.77	110.31	110.93	110.22	110.23	110.52	110.38	110.07	111.35	110.4	110.61	110.72	111.08	110.73	111.24	111.44	109.01	109.73	108.89	109.86	110.33	109.65	109.21	109.97	110.4	110.42	110.78	112.22	112.1	109.33	109.41	110.37	111.57	110.58	110.24	110.17	108.3	110.77	110.51	109.3	109.41	110.84	109.83	110.85	109	108.99
100.26	100.79	100.5	100.45	100.46	99.851	100.1	100.11	101.44	100.69	102.24	99.798	98.388	100.47	100.08	98.837	100.71	100.15	100.61	99.598	100.65	100.99	102.26	100.5	99.408	99.986	99.03	100.89	99.889	101.4	99.197	99.846	101.01	100.78	100.63	99.742	99.004	99.434	99.64	100.14	99.267	100.73	98.175	100.61	100.42	100.26	99.72	98.913	100.14	101.14
105.47	102.84	105.82	105.11	105.55	105.76	105.47	105.48	107.06	104.94	105.69	107.01	106.87	106.44	105.43	104.24	106.41	105.93	105.41	105.7	106.46	104.58	106.28	107.16	105.9	105.64	105.4	105.42	107.28	104.05	105.99	104.37	105.93	106.01	107.28	107.98	105.88	105.14	105.91	104.5	105.28	106.93	106.48	106.05	105.83	105.96	104.84	105.64	106.46	105.87
108.52	108.11	107.37	105.32	105.33	106.64	106.07	107.49	107.76	106.72	106.55	104.98	107.64	105.84	107	105.92	103.89	107.82	106.96	105.53	106.02	105.71	106.77	105.52	105.76	107.58	106.46	106.29	105.15	105.76	107.55	106.59	104.85	107.72	106.56	106.52	107.56	106.05	107.17	105.62	107.18	106.37	106.55	108.82	106.82	105.86	106.64	104.72	105.43	106.1
105.12	106.7	105.58	106.83	106.18	107.12	106.1	107.32	107.73	106.98	107.4	107.81	105.24	106.22	107.06	105.59	106.19	107.8	106.55	106.3	104.82	106.44	105.49	106.27	105.57	107.76	106.95	106.03	106.62	107.14	106.03	105.37	105.62	105.6	107.58	105.67	106.37	105.4	107.03	105.46	106.79	105.71	107.9	106.15	107.42	107.27	107.15	105.88	106.8	105.75
98.478	98.888	98.769	99.055	97.623	97.935	98.233	98.349	98.787	96.636	97.545	95.091	99.308	96.935	97.794	98.671	96.625	96.694	98.842	98.471	98.054	97.96	98.146	96.632	97.943	97.407	97.316	98.499	97.69	98.366	98.302	99.362	98.529	98.077	99.179	97.78	97.548	98.112	98.775	99.087	98.55	98.51	99.514	97.243	96.914	98.163	98.826	98.601	97.612	97.734
106.21	105.24	105.13	106.77	105.47	107.05	104.56	106.29	106.18	103.51	104.8	104.55	105.66	105.37	105.45	105.16	105.27	106.05	105.84	106.47	105.53	106.78	105.17	105.39	104.61	106.22	105.93	104.91	105.26	107.52	104.96	105.77	107.16	104.75	105.94	103.89	104.89	104.87	106.53	106.65	105.83	105.18	106.42	106.85	105.59	106.66	106.24	105.61	106.03	106.68
101.24	101.95	102.15	100.41	101.12	101.59	100.8	101.64	102.81	100.17	101.62	99.57	99.694	99.664	101.06	100.79	100.81	99.759	100.52	100.05	101.66	100.36	99.274	101.6	100.28	100.7	99.818	100.83	100.67	100.15	101.62	101.89	98.942	101.41	99.241	101.3	99.892	100.13	101.34	100.44	103.28	101.51	99.049	100.09	100.39	101.05	101.45	100.67	100.56	101
100.76	99.727	100.77	99.889	99.263	102.49	102.07	98.554	100.92	100.33	100.96	100.66	99.023	98.806	102.76	99.857	100.31	102.31	100.82	99.733	100.29	101.1	100.91	103.49	99.89	101.3	100.27	99.614	101.56	101.07	99.14	101.16	100.87	100.2	101.48	100.47	100.29	100.89	101.08	100.35	102.1	100.68	100.83	100.77	99.405	101.77	101.62	99.06	100.69	99.736
111.49	110.3	109.39	110.07	109.75	112.03	109.88	109.96	110.41	111.35	111.23	111.1	108.17	110.29	110.48	109.58	110.68	111.18	111.25	111.17	109	110.43	110.21	110.08	111.28	111.16	110.17	109.84	109.54	111.81	109.99	110	109.09	109.44	110.06	110.46	109.39	109.53	110.14	109.86	110.1	108.11	109.72	109.97	111.07	110.79	111.86	111.01	111.2	110.2
104.23	105.81	105.97	105.94	105.57	105.92	104.1	105.15	106.04	107.04	106.47	105.94	104.95	105.36	106.95	106.54	104.79	104.96	105	105.99	106.03	104.88	106.3	104.86	104.88	104.67	105.06	103.98	105.5	104.44	105.86	103.66	106.12	106.06	106.46	104.45	104.82	105.93	107.85	104.52	106.42	106.62	105.1	106.42	104.63	107.11	105.65	106.44	105.61	105.57
99.794	101.04	98.391	100.09	99.301	102.64	101	99.483	101.14	99.602	100.62	100.92	99.401	100.43	100.24	98.908	99.307	99.197	100.33	101.06	100.12	99.656	99.56	101.14	99.403	101.1	99.654	100.41	100.99	100.69	101.07	99.162	98.722	100.93	99.169	101.4	100.73	100.52	99.809	100.47	99.678	101.24	102.17	100.98	99.691	100.12	99.367	99.969	101.34	99.817
104.29	106.85	106.11	106.81	107.19	105.65	106.22	105.83	107.09	107.05	107.31	106.79	108.15	105.76	107.39	106.69	105.55	105.29	105.53	105.81	105.72	106.48	106.31	105.45	107.09	103.75	105.34	105.87	105.31	107.74	107.13	106.49	107.06	107.28	106.08	106.56	106.49	106.97	106.89	105.77	107.78	105.74	107.19	107.23	106.83	107.18	105.46	106.34	106.64	107.06
99.239	101.5	100.81	99.461	101.72	99.318	100.67	100.23	100.58	100.22	101.97	99.726	100.01	100.84	102.21	102.67	99.715	101.03	100.85	100.02	100.59	100.04	101.71	100.93	100.91	100.38	101.26	101.75	101.9	100.11	101.35	99.004	100.5	102.48	99.628	100.6	100.21	100.12	100.74	99.429	100.26	101.49	101	100.7	101.57	101.18	101.64	101.01	101.23	99.688
108.72	108.52	110.21	107.74	109	107.3	107.9	109.13	106.86	106.51	108.22	107.67	107.33	108.21	108.29	108.5	109.11	109.51	107.43	107.82	109.17	109.84	107.83	107.43	108.86	108.91	107.44	107.46	109.41	108.22	109	106.9	107.34	108.82	107.65	107.74	108.86	106.33	108.25	106.23	106.46	106.72	108.13	108.45	108.27	108.31	109.13	108.68	108.32	106.79
107.94	108.51	107.95	106.79	108.11	106.64	108.99	108.36	108.51	107.77	107.05	107.92	106.88	108.59	108.54	108.78	107.47	108.19	106.4	108.27	107.48	108.88	107.29	108.59	107.92	108.27	108.18	106.64	108.44	108.41	109	105.75	107.71	108.99	105.57	108.93	107.12	105.82	110.09	106.43	108.29	108.65	106.33	107.81	109.32	106.99	107.55	106.66	107.46	106.3
105.92	105.36	106.2	106.86	105.46	107.16	106.15	104	106.04	103.92	105.29	105.66	106.08	105.84	105.2	106.27	105.12	105.03	104.25	104.35	106.65	104.72	104.56	104.96	105.77	105.98	105.26	106.53	106.18	105.45	106.42	106.22	104.79	103.4	105.71	104.59	105.95	106.02	106.07	104.88	105.64	106.62	105.2	105.14	106.07	106.14	105.08	104.52	105.29	104.7
107.09	107.62	106.69	107.5	106.14	107.4	107.34	106.15	106.3	107.02	104.96	108.35	106.09	106.3	106.39	106.5	107.09	107.74	105.84	106.02	105.9	107.04	106.22	105.31	107	106.74	106.11	106.33	106.9	107.43	106.4	106.85	107.09	105.1	107.64	106.72	107.48	107.57	105.64	105.95	105.45	106.33	105.22	106	106.92	105.29	106.4	106.37	106.1	107.88
106.17	105.12	105.22	105.25	105.46	105.36	104.16	106.01	104.67	104.75	105.96	105.45	106.48	104.95	105.69	105.28	105.1	104.1	105.98	106.61	105.95	105.33	105.11	107.47	105.42	106.22	106.23	105.26	107	105.34	106.85	107.61	106.18	106.32	106.2	106.31	105.29	107.26	106.25	104.4	103.74	105.66	107.12	105.68	105.58	105.1	105.41	106.4	106.18	106.56
105.83	105.59	106.74	106.07	106.61	106.95	106.9	106.72	107.07	107.43	106.1	105.67	106.41	106.9	106.46	106.33	106.22	106.81	105.62	106.24	106.41	106.46	107.26	108.25	105.79	106.03	105.27	107.6	107.24	107.35	107.47	106.49	106.71	105.73	106.91	107.44	107.06	105.25	106.38	105.31	106.33	105.76	107.12	106.62	103.89	106.69	106.52	107.13	105.37	105.71
100.88	101.89	100.03	102.03	101.2	99.83	101.22	100.6	101.7	100.76	100.41	100.64	100.78	100.27	102.01	100.87	101.56	100.39	101.11	99.839	102.13	101.07	99.854	101.61	100.53	101.5	101.04	101.15	100.35	102.24	100.38	100.47	101.99	100.68	102	100.83	102.66	100.78	102.49	99.731	102.73	100.49	100.55	102.14	100.44	101.06	100.02	100.62	100.28	100.23
108.77	109.08	107.81	108.63	107.92	108.33	107.58	109.4	107.46	110.41	109	109.56	109.39	108.72	108.32	109.22	107.24	108.43	108.32	107.89	108.01	107.96	107.51	109.26	109.83	108.66	108.49	110.46	108.82	109.55	108.56	108.94	108.73	110.21	108.98	109.36	108.2	109.5	108.83	106.96	108.6	107.96	108.22	108.39	109.2	107.87	106.48	107.45	108.62	107.89
107.88	106.67	107.9	107.54	109.29	108.22	108.25	108.4	107.96	109.34	106.91	106.7	106.47	108.28	108.36	107.43	107.85	107.85	106.52	107.96	107.05	106.84	108.31	107.5	107.31	108.53	108.4	106.71	108.08	107.05	107.87	107.34	106.27	108.19	106.93	108.69	108.93	108.95	106.37	108.32	106.8	108.72	106.52	108.06	107.87	107.39	107.64	109.02	109.03	106.91
104.42	105.49	104.98	106.49	103.8	106.65	104.69	106.24	105.02	106.42	106.33	105.46	104.97	104.07	106.63	107.25	103.86	105.92	105.81	106.95	105.96	105.33	107.53	104.47	104.86	106.8	105.83	106.64	106.07	103.64	105.72	104.71	105.6	105.6	105.79	106.91	106.32	107.34	106.06	106.01	104.18	106.41	104.15	106.75	106.52	106.01	106.99	105.39	104.2	105.59
100.56	101.33	99.765	100.3	100.48	100.42	101.29	100.3	101.44	99.032	101.31	101.86	101.35	100.44	102.38	101.36	99.055	101.73	101.45	100.1	101.54	102.12	100.74	100.43	102.67	100.49	100.75	100.26	102.83	101.9	100.9	99.693	100.54	100.5	100.25	100.08	100.13	100.85	102.27	101.61	100.1	99.755	99.716	101.2	101.79	101.27	99.744	100.1	102.6	100.98
107.88	107.16	106.84	106.51	106.63	108.18	109.53	108.21	108.13	106.81	108.88	107.84	109.36	108.32	108.97	108.05	107.44	108.42	107.25	109.82	108.14	107.89	107.94	109.59	108.25	108.86	108.36	108.38	108.07	109.59	107.34	109.23	108.36	105.9	108.05	107.73	109.17	108.72	108.01	107.84	108.22	107.61	108.16	106.92	109.49	108.76	107.89	106.49	107.82	108.05
107.68	107.52	106.9	105.35	106.37	107.98	107.09	105.49	104.95	108.35	107.43	106.82	107.22	106.17	106.52	105.99	107	105.34	105.7	105.08	106.48	105.99	106.78	106.17	106.08	105.24	106.66	105.52	106.4	107.25	106.8	104.5	106.2	105.7	106.09	106.85	105.76	105.96	106.83	107.72	106.72	106.51	105.76	107.22	108.15	107.57	107.77	105.33	106.32	107.14
108.53	107.44	108.31	109.08	109.34	109.82	109.08	109.9	108.84	109.58	109.19	109.22	108.6	108.36	109.96	106.87	107.22	109.08	109.39	108.76	108.89	107.05	107.97	108.18	109.42	107.78	108.67	109.71	107.47	107	108.74	107.96	108.41	108.17	108.61	107.26	108.74	108.13	108.72	109.13	107.24	108.75	109.17	108.59	109.17	108.47	109.24	109.35	109.57	109.15
105.06	105.29	106.56	106.21	107.16	105.82	106.07	106.71	104.95	105.23	104.36	106.9	103.98	105.53	105.76	104.76	105.86	105.71	105.4	105.08	105.98	107	105.58	104.39	105.38	105.73	105.3	105.65	107.09	106.09	104.85	107.83	104.65	107.47	105.85	105.44	106.91	107.8	104.28	105.86	105.87	105.8	104.59	108.05	105.98	106.32	107.42	104.49	104.31	105.18
107.36	106.07	105.85	107.26	104.86	107.12	106.46	103.55	105.24	104.56	104.39	105.22	105.73	104.23	103.92	104.54	105.73	105.26	104.65	104.66	104.6	106.31	105.54	106.06	107.09	104.73	106.62	106.6	105.59	105.07	105.3	105.74	104.57	105.59	105.86	105.08	104.11	106.19	105.78	104.46	105.37	106.25	105.22	105.81	106.21	107.1	104.38	104.41	105.57	106.09
108.36	107.72	107.35	108.7	108.91	105.65	107.76	108.38	108.91	107.45	108.03	106.79	110.03	108.47	108.31	107.79	106.1	108.66	109.54	106.87	107.84	107.01	107.35	107.89	107.87	109	108.66	107.74	107.36	109.9	107.76	106.61	108.49	108.87	106.4	108.78	108.61	107.08	108.71	107.72	107.05	108.74	106.94	110.01	108.62	107.46	107.78	108.13	109.01	106.95
106	105.47	104.87	105.85	107.99	106.69	106.3	106.22	103.84	105.85	106.14	105.38	105.93	103.55	104.42	106.07	105.24	104.79	106.12	106.44	105.03	105.99	105.72	105.73	105.03	105.23	105.73	105.66	106.34	105.33	104.93	105.47	104.74	104.54	106.7	106.11	104.91	105.96	104.51	105.14	104.58	104.46	105.34	105.97	106.97	106.12	103.59	106.33	105.62	106.74
106.44	105.95	105.56	107.23	106.17	107.35	106.23	105.51	106.55	107.63	106.78	107.92	105.19	106.77	105.68	108.23	106.11	105.91	106.68	106.48	105.34	107.15	104.79	106.33	106.84	107.14	108.36	105.82	106.91	106.81	105.53	105.02	105.54	104.59	106.52	105.71	106.05	105.31	107.09	106.28	107.05	107.59	106.02	107.25	104.58	106.69	104.88	106.58	107.6	108.49
99.917	101.42	99.463	98.956	101.21	101.18	98.525	99.561	99.104	97.776	98.218	97.976	98.404	99.954	99.422	100.34	98.235	98.512	98.992	98.821	100.08	99.948	98.4	97.751	100.65	99.147	100.49	98.651	100.01	99.604	98.671	98.837	100.27	99.656	99.26	99.089	98.928	98.818	100.16	99.454	100.39	100.14	98.885	99.639	97.431	100.29	99.186	100.44	101.4	97.955
106.81	105.74	105.74	106.31	105.8	105.66	107.69	107.57	106.35	107.04	105.91	105.91	105	105.4	105.04	104.85	105.6	105.64	106.17	105.76	106.78	105.73	106.03	105.56	105.42	105.15	106.28	106.03	105.43	106.14	105.53	105.54	106.85	106.21	105.31	106.88	105.35	105.72	105.92	107.19	107	106.16	106.53	106.23	105.83	104.79	106.24	105.27	105.19	106.31
106.09	105.56	106.89	105.01	105.91	106.35	106.13	105.69	105.83	105.33	105.1	106.58	105.04	103.81	106.33	104.44	106.26	106.53	106.05	105.4	105.57	105.39	105.9	106.31	105.56	105.61	106.32	106.41	105.82	105.65	106.57	104.57	107.01	105.83	105.76	104.91	105.31	105.65	105.35	106.06	105.59	106.98	105.5	106.18	106.3	104.67	106.3	106.39	105.08	103.72
106.6	105.68	105.76	105.3	106.56	106.54	106.15	107.78	105.99	105.39	107.64	106.46	106.61	107.36	106.68	106.46	105.46	106.2	105.8	106.12	105.67	104.8	106.33	105.67	106.58	107.42	105.71	105.12	105.86	105.15	107	105.47	107.29	108.23	106.67	104.71	107.74	107.58	105.5	106.05	107.19	105.14	106.74	105.93	106.45	105.49	106.11	107.45	106.35	105.92
107.73	108.39	108.34	107.99	107.95	109.54	108.59	109.4	109.06	108.44	107.66	108.86	108.42	108.95	107.36	108.78	108.83	108.97	109.29	107.69	105.77	109.02	107.61	107.87	107.81	108.55	108.1	108.06	106.39	108.75	108.92	108.83	107.83	107.14	109.52	108.68	108.27	108.64	108.6	109.2	108.66	108.18	109.38	107.72	109.09	107.45	109.67	107.67	107.54	108.25
108.18	108.07	109.65	107.5	108.77	106.35	108.38	108.04	109.65	107.63	108.2	109.86	107.66	109.88	109.65	108.78	109.2	107.72	107.57	108.12	107.79	108.37	108.94	107.99	108.42	106.99	108.48	108.38	108.15	109.1	108.84	109.17	106.98	107.9	108.92	107.61	107.72	108.8	109.26	108.61	107.77	108.19	107.97	108.12	107.36	108	107.52	107.88	106.99	108.96
105.17	105.67	105.42	106.71	105.5	104.84	105.94	106.33	106.82	105.69	105.7	105.44	105.24	105.87	105.06	106.29	106.3	105.31	105.88	105.42	106.54	104.91	104.56	106.09	106.43	104.9	106.52	105.9	105.88	106.2	107.81	105.68	105.69	106.47	105.5	104.79	106.41	104.21	106.41	106.34	106.21	106.74	107.18	105.64	104.89	105.89	107.18	106.47	105.65	106.08
106.42	106.26	105.45	105.7	106.68	104.95	105.94	105.34	105.59	106.33	105.31	106.27	108.33	106.74	107.7	106.07	104.47	107.52	104.98	106.65	106.85	105.7	105.08	106.15	104.87	106.11	105.22	106.99	106.23	106.24	105.73	106.56	106.01	105.97	105.62	106.37	105.56	106.16	106.44	106.75	104.1	105.84	104.79	106.93	104.29	105.71	105.99	105.25	106.15	103.84
97.037	98.321	98.589	99.642	95.779	96.92	97.058	98.264	100.03	98	97.621	96.721	98.727	97.938	97.701	98.332	99.077	98.943	99.227	97.502	98.384	99.98	97.501	97.985	98.785	96.507	98.961	99.452	97.073	97.618	98.838	97.257	96.959	97.575	97.206	98.339	97.904	98.359	97.706	97.647	98.247	98.641	98.891	97.459	98.862	97.603	98.401	97.897	97.164	98.029
106.51	106.82	105.63	106.04	106.24	107.11	107.56	107.79	106.72	106.29	107.34	105.7	106.2	107.17	106.79	107.46	106.32	106.29	106.53	106.44	107.21	107.27	106.28	106.46	106.21	106.68	106.63	105.98	107.04	107.72	105.58	106.48	108.49	107.89	107.86	107.52	106.99	106.28	107.48	106.86	104.94	105.12	106.23	107.3	106.17	106.84	106.95	106.98	107.56	106.42
106.49	109.1	108.37	108.25	108.24	107.78	107.09	108.51	108.11	108.21	106.26	107.62	106.82	107.83	108.16	108.5	110.23	108.56	107.57	107.11	108.59	108.54	107.58	108.17	108.8	108.82	109.07	108.83	106.79	108.2	108.74	106.53	107.8	107.1	107.9	108.78	107.33	107.43	108.36	107.75	107.71	108.7	107.57	107.12	107.78	107.48	107.08	107.6	108.35	106.86
106.35	107.09	106.66	106.85	107.09	104.61	105.35	106.43	104.91	106.32	105.95	105.58	106.15	105.63	106.39	107.21	107.13	106.89	106.51	106.75	106.85	105.86	105.45	106.39	105.6	105.82	105.18	105.46	104.29	107.07	105.51	104.97	106.87	105.88	104.41	106.05	107.05	106.04	104.79	104.39	104.83	105.57	105.86	105.69	107.97	106.59	105.2	106.09	103.97	107.15
97.591	98.553	98.308	98.038	98.262	98.458	98.065	97.942	97.338	98.619	97.036	96.917	98.074	97.624	99.386	96.958	98.065	99.201	98.434	97.215	97.972	96.723	96.726	99.669	97.403	96.766	96.16	97.651	97.267	98.171	97.04	96.707	96.069	98.797	97.857	98.829	98.807	98.772	97.027	96.436	98.463	97.882	95.967	98.329	98.854	99.075	97.864	98.531	100.02	98.849
108.13	109.11	108.27	107.26	106.89	107.03	107.19	108.65	106.54	108.54	106.67	107.8	108.06	108.07	108.03	108.41	110.43	108.96	108.53	108.42	108.47	107.2	107.78	108	108.99	106.62	107.97	107.27	106.19	108.78	108.25	108.76	107.86	106.63	108.52	107.4	108.27	105.87	108.31	106.85	107.76	107.56	106.51	108.16	106.14	108.05	107.54	108.52	107.32	107.17
106.37	106.23	106.09	107.72	106.13	106.62	106	105.21	106.42	105.52	104.92	106.05	105.59	107.38	107.4	107.17	106.95	106.01	106.68	106.36	105.4	105.3	107.76	105.91	105.78	105.89	106.55	105.97	106.14	107.48	106.44	108.68	106.64	106.19	105.91	105.88	107.71	106.16	107.02	107.25	107.14	106.14	105.99	107.61	106.48	105.67	106.37	106.06	106.04	106.36
108.71	108.55	107.42	107.97	110.32	107.79	108.92	109.16	109.73	109.33	109.64	108.36	108.63	108.76	108.96	108.68	107.88	106.25	108.05	109.06	109.54	109.14	109.38	107.84	108.1	108.64	107.86	108.84	108.56	108.38	107.53	108.57	108.16	108.89	107.46	108.33	109.77	107.76	108.39	108.3	106.88	108.08	107.99	109.82	107.81	107.75	108.78	107.4	107.41	107.83
99.487	99.96	100.37	99.989	98.572	98.524	101.19	100.45	99.328	100.4	99.436	98.897	100.97	100.13	100.11	99.094	99.107	101.36	100.18	99.602	99.35	100.23	100.42	100.82	100.68	99.973	100.84	99.031	100.42	99.802	101.47	100.07	99.889	99.805	100.35	100.36	99.543	100.39	101.05	99.419	99.997	98.581	101.34	101.4	100.15	99.682	99.817	101.37	99.503	100.15
100.51	102.01	102.49	101.54	101.89	100.37	100.03	101.37	100.65	101.27	100.63	100.64	99.814	101.34	100.2	101.01	101.73	102.33	101.38	101.68	103	100.57	100.63	101.61	101.26	99.463	102.59	99.92	100.42	100.19	101.63	102.03	101.95	100.8	101.36	100.67	101.77	100.28	100.55	100.01	101.06	102.7	101.26	100.72	102.64	100.55	99.824	101.45	101.08	101.21
109.92	107.98	108.6	109.12	108.2	109.42	108.61	107.92	109.8	109.95	107.97	110.05	108.94	108.17	108.8	109.05	108.76	108.79	109.81	108	109.15	109.41	108.19	108.03	106.95	109.08	109.34	109.39	108.95	108.4	106.8	107.4	107.4	108.47	108.65	107.76	109.98	107.98	109.3	108.76	107.9	111.12	108	108.45	109.88	108.62	108.68	108.87	108.54	109.52
108.63	107.84	108.97	108.17	107.61	108.61	107.52	107.71	108.84	108.25	107.87	109.83	107.94	108.44	107.75	108.97	109.72	110.24	108.74	107.12	108.03	107.32	108.49	107.73	107.78	109.21	109.27	108.26	108.15	108.72	107.97	108.73	108.03	107.54	109.93	109.83	109.54	109.62	110.11	108.45	109.48	107.6	108.26	108.4	108.16	108.19	108.01	109.56	109.34	106.96
107.42	110.92	107.5	108.33	106.23	107.28	108.8	108.05	108.08	106.18	106.86	108.78	109.33	108.93	108.33	107.7	107.25	108.37	109.35	107.5	107.5	108.61	108.55	109.02	109.48	107.83	109.11	108.39	108.68	109.17	108.01	109.57	110.81	108.59	109.25	107.19	108.94	108.53	108.36	107.78	108.51	107.58	107.3	109.62	107.29	108.18	109.49	107.09	108.82	108.92
105.99	105.47	106.61	106.41	105.34	107.69	106.28	106.65	106.71	105.97	105.59	105.84	106.31	108.41	105.59	105.38	105.89	106.45	105.85	106.72	105.2	108.05	106.08	105.78	106.25	106.78	105.37	106.51	106.76	106.56	106.95	104.98	107.03	106.06	105.46	105.85	106.06	106.4	105.91	106.59	108.15	106.94	106.45	107.77	105.25	106.46	106.15	106.21	106.6	106.83
106.53	107.11	105.45	104.44	104.98	105.54	106.53	105.48	104.51	104.91	105.91	104.96	104.44	105.23	105.87	107.34	105.7	104.72	105.64	105.98	105.65	105.69	107.2	105.07	104.72	105.63	106.94	107.89	103.64	106.28	106.47	106.44	103.97	105.77	106.45	105.12	105.02	106.79	105.41	106.92	104.88	104.21	106.69	105.22	105.44	105.92	106.73	105.37	105.55	105.89
107.93	107.88	106.28	107.84	107.78	109.09	108.66	107.74	106.6	106.97	108.76	108.95	107.14	107.22	106.92	107.4	108.28	107.32	108.15	107.7	107.98	106.38	108.53	108.42	107.51	109.61	106.33	107.61	107.05	107.19	107.36	107.23	106.09	107.54	107.99	108.37	107.99	107.46	108.12	108	107.72	106.51	108.24	108.48	106.44	106.98	108.69	108.42	108.31	108
106.32	107.26	107.43	107.01	105.68	106.9	106.12	106.3	106.89	106.79	107.01	106.19	106.56	106.74	106.51	106.07	105.78	106.67	105.11	106.95	106.67	105.56	106.84	106.86	104.09	107.75	105.89	107.3	106.89	107.04	105.49	106.51	104.83	104.91	107.32	106.4	104.71	106.56	105.85	106.61	106.95	106.26	106.66	107.52	105.6	105.54	106.7	105.37	106.03	106.5
107.82	107.33	109.49	107.11	107.41	107.47	108.31	106.65	108.9	107.88	108.98	106.2	108.05	107.16	108.37	107.69	108.64	108.64	106.78	107.72	107.4	106.7	107.81	110.97	108.37	107.67	107.48	108.18	108.94	106.25	108.11	106.71	107.41	107.88	108.87	107.43	107.44	106.75	108.27	108.38	106.82	109.13	107.16	106.99	106.04	106.27	107.53	107.2	107.85	108.23
105.28	105.59	105.31	105.07	104.87	106.18	106.29	105.05	105.02	105.65	104.97	104	103.9	105.16	105.2	106.92	106.13	105.83	104.12	106.42	104.76	105.57	104.33	105.47	104.77	105.98	104.66	105.05	107.52	105.79	105.81	105.97	106.87	106.42	103.96	105.39	105.11	104.76	106.72	105.93	105.57	105.62	105.61	106.5	106.49	107.01	104.41	106.71	105.83	106.53
105.26	105.61	105.18	104.5	104.35	105.51	105.49	106.32	105.52	105.44	106.95	105.33	104.6	104.48	104.86	105.51	105.97	104.25	105.74	105.94	105.54	104.29	106.26	105.72	106.34	104.82	105.52	105.88	105.94	106.54	105.38	106.5	105.82	105.3	103.64	104.68	106.79	105.44	105.47	105.91	106.82	105.34	104.84	106.67	106.6	106.1	105.99	106.2	105.04	106.22
104.42	107.64	106.13	106.62	105.77	107.42	105.47	106.05	105.74	106.7	106.15	106.29	107.48	107.36	106.51	106.7	107.25	108.62	108.11	107.09	106.63	107.01	107.5	106.37	107	106.97	106.11	106.6	105.8	106.7	105.87	106.55	105.28	106.18	106.01	108.6	107.49	105.9	104.05	105.7	106.67	106.32	106.69	106.53	105.05	106.75	106.49	108.03	105.39	105.17
108.14	107.16	106.79	107.77	107.88	107.25	107.55	108.57	109.33	107.28	107.54	108.5	106.89	108.03	106.83	108.33	108.99	108.73	109.1	107.8	108.43	107.3	107.63	108.28	108.15	109.46	107.21	107.44	108.76	108.95	107.67	109	108.46	110.28	107.32	108.1	107.9	107.71	108.62	108.35	109.17	107.43	107.5	109.61	108.35	108.25	108.38	109.26	108.5	107.88
108.13	107.97	107.3	108.97	108.39	108.35	109.37	108.21	109.42	106.06	106.53	107.15	106.5	108.48	107.03	108.21	107.84	110.07	108.47	109.1	106.75	107.78	108.53	106.79	107.89	108.82	107.31	109.44	108.77	107.12	108.51	108.04	107.67	107.52	107.26	107.21	107.25	107.61	107.89	108.65	107.22	108.33	107.57	109.78	108.85	107.69	106.21	108.34	109.03	107.77
105.33	104.31	103.97	105.67	106.25	105.17	107.05	105.72	105.09	104.58	106.26	104.16	106.29	104.82	104.38	105.91	106.16	105.42	107.04	107.12	105.25	106.71	104.53	105.73	105.88	104.8	105.59	107.2	105.6	106.28	106.01	105.37	105.15	104.96	107.97	105.37	105.96	104.32	105.3	105.1	106.11	105.49	106.7	105.56	106.82	106.32	104.71	103.97	105.77	107.57
111.2	109.92	111.14	110.37	108.15	110.22	110.65	111.14	112.2	110.52	111.48	111.23	109.1	110.36	110.17	109.8	112.5	110.48	111.39	109.62	111.78	111.47	110.85	112.56	111.62	111.16	111.51	110.34	109.86	110.08	111.61	109.64	110.78	109.2	110.18	111.77	110.6	110.27	109.39	110.33	110.73	108.38	109.94	110.86	110.15	109.43	110.66	111.17	110.5	110.55
97.558	98.524	98.786	99.738	97.779	98.671	97.947	97.724	99.139	96.816	97.578	99.277	98.165	96.317	97.767	98.295	98.342	98.321	99.243	98.952	97.633	99.662	97.15	99.453	97.94	97.349	99.692	97.357	97.471	98.968	98.595	97.662	98.355	97.343	99.132	98.486	99.678	97.896	98.586	98.682	98.683	98.304	98.224	98.733	96.924	96.218	98.442	97.765	97.821	98.38
108.49	108.75	107.92	106.39	107.76	108.82	108.8	108.04	108.22	108.88	108.19	108.89	108.97	107.85	107.54	109.66	107.81	107.77	108.17	107.69	108.1	109.21	106.58	107.34	107.99	108.92	109.43	109.47	108.81	108.31	109.19	107.7	109.67	110.16	109.83	108.87	108.72	109.65	106.91	107.61	109.55	107.46	109.19	110.15	107.2	107.25	109.22	108.75	108.33	109.41
106.19	107.66	106.45	106.99	105.71	106.79	107.56	107.82	107.1	105.12	106.33	105.86	106.16	105.7	105.4	105.89	106.5	106.05	105.89	107.3	107.37	106.09	108.25	105.36	105.05	108.12	106.23	106	105.55	105.05	105.27	107.27	105.45	106.45	106.09	106.85	105.43	107.36	106.48	106.67	106.68	107.28	107.03	106.35	107.48	106.81	107.2	106.31	105.77	106.12
99.825	99.128	97.891	98.319	98.895	99.334	96.796	99.109	98.839	98.091	98.828	98.626	98.403	97.704	98.36	97.355	99.579	98.144	99.588	98.742	99.257	98.561	96.884	99.325	98.832	97.248	98.894	98.471	98.477	97.968	97.143	97.943	99.849	97.731	99.477	98.937	98.176	100.2	98.351	99.91	99.725	98.449	99.018	98.724	98.596	99.654	98.579	100.29	98.786	99.609
107.69	106.67	107.28	106.87	107.03	109.25	108.01	108.57	106.43	107.85	107.54	109.33	107.99	107.51	106.58	108.18	108.35	108.96	107.61	108.77	107.76	107.17	108.01	108.38	107.91	106.31	108.2	108.92	108.9	107.34	108.41	106.98	108.09	108.18	108.39	108.75	108.22	108.27	108.58	106.31	107.01	109.2	107.5	108.29	107.98	106.61	108.36	108.4	109	107.63
107.37	106.91	105.71	105.2	106.82	106.34	104.56	105.89	105.81	106.25	106.9	106.3	106.24	106.3	105.03	107.14	106.34	106.41	107.28	105.92	106.51	107.88	107.1	105.9	105.85	105.98	107.14	105.61	105.98	108.63	106.75	106.66	107.05	107.13	105.47	107.56	106.76	107.36	107.88	107.3	106.57	105.37	106.66	107.69	107.27	107.35	107.71	104.79	106.55	106.75
108.39	108.56	106.16	108.52	108.97	108.26	108.18	107.21	108.06	109.5	108.05	108.75	108.4	108.45	107.25	108.37	108.07	107.31	106.96	107.49	106.92	109.11	108.45	108.19	109.07	109.48	108	107.9	109.02	107.81	108.42	108.64	107.9	108.04	108.48	108.82	108.29	106.56	108.09	108.68	107.59	109.81	108.82	108.65	108.56	108.87	107.8	107.36	108.13	107.66
107.82	110.2	108.62	108.03	108.51	108.44	108.25	108.44	108.11	108.59	109.02	108.36	109.8	108.97	108.78	107.99	109.81	109.08	107.57	109.16	108.22	107.24	107.44	108.51	108.83	109.31	108.49	107	107.83	109.08	107.39	108.97	107.85	106.98	109.48	108.44	109.59	109.47	109.4	107.79	106.83	109.55	108.97	107.92	109.11	110.71	107.87	109.46	106.59	107.76
108.87	106.01	108.98	107.74	107.31	107.56	108.47	108.84	108.73	110.03	107.06	107.99	107.27	107.13	106.86	107.82	107.5	109.49	107.95	109.34	108.47	108.28	107.43	107.95	108.29	109.68	108.21	108.1	108.18	109.24	109.47	108.16	108.17	109.73	108.22	106.58	109.71	108.25	109.06	109.21	108.24	106.15	106.2	108.78	108.27	107.22	106.59	108.6	108.27	108.82
109.48	109.41	107.69	108.11	108.36	108.89	108.78	107.76	107.85	111.13	108.32	109.65	108.39	109.87	109.13	109.17	107.7	109.21	107.99	108.83	108.53	108.24	108.83	107.07	106.22	109.19	108.14	107.76	109.47	108.75	110.56	108.73	108.83	108.9	108.04	109.32	107.19	107.41	109.13	110.33	107.67	109.58	109.93	107.69	108.46	107.86	109.34	107.77	108.91	108.09
107.07	106.19	107.06	107.27	105.96	107.05	104.89	106.9	105.58	107.61	105.56	106.29	106.08	107.41	106.57	105.71	106.23	107.21	106.05	106.5	106.18	104.96	106.35	107.5	106.5	108.66	106.36	107.24	106.54	106.18	108.5	106.37	109.21	105.59	106.88	107.44	106.57	105.78	105.8	104.59	107.08	106.4	106.84	107.62	107.47	105.9	104.93	106.34	106.63	106.76
104.55	106.41	106.93	105.9	104.52	104.2	104.96	105.61	105.48	105.8	108.18	105.42	104.76	106.2	104.25	104.89	104.41	104.22	105.69	105.5	105.51	105.35	105.46	104.52	105.95	107.36	105.99	105.76	105.33	106.66	105.48	107	105.69	106.18	106.41	104.68	106.67	105.02	106.09	105.45	106.95	105.15	106.13	104.84	104.01	105.17	105.03	107.22	105.9	105.01
105.96	105.82	104.82	105.22	106.76	106.47	105.46	107.03	104.01	107	106.04	106.72	106.01	105.52	105.43	105.97	107.47	105.17	105.53	104.8	105.94	105.62	104.68	105.2	106.8	105.3	104.69	105.79	106.11	104.64	106.02	106.47	105.73	105.12	105.25	106.06	106.22	105.23	105.42	105.96	105.85	105.5	105.28	106.33	106.13	106.88	105.07	105.12	105.24	104.15
105.78	105.33	104.66	104.79	106.73	106.29	105.36	106.33	104.35	105.29	105.51	106.97	106.75	104.44	105.92	105.81	104.13	107.32	105.76	105.78	104.93	105.38	106.03	105.8	107.28	105.59	107.21	105.06	104.46	105.05	106.41	105.33	104.56	105.39	106.79	106.85	106.56	107.04	104.72	105.31	106.26	105.61	107.38	105.8	106.11	103.9	105.58	105.07	105.69	106.08
105.74	104.89	106.57	105.86	106.49	107.51	105.27	103.59	105.63	106.32	105.77	105.3	105.12	106.69	107.68	102.91	106.08	107.12	106.94	107.2	105.23	105.97	104.93	105.74	106.41	105.46	105.72	105.73	105.59	106.76	104.6	105.79	106.8	104.85	105.66	105.73	105.81	105.47	104.1	105.87	107.35	107.67	106.52	106.11	105.87	107.74	106.07	104.93	104.21	104.59
99.013	98.508	98.606	98.742	96.92	99.325	99.144	98.034	96.798	96.828	98.417	96.554	99.623	98.491	97.433	97.72	98.401	97.65	96.597	97.49	98.277	98.436	97.999	97.838	97.781	98.113	95.99	95.802	96.968	97.581	97.565	98.561	95.702	100.34	99.319	98.27	96.721	96.985	98.704	98.129	98.111	98.428	97.54	99.018	97.692	97.806	97.314	98.664	99.114	96.509
107.85	108.27	107.68	107.99	107.52	108.79	106.8	107.76	107.16	107.17	108.52	107.45	107.56	109.59	108.15	106.89	108.65	108.34	106.78	107.26	107.78	108.43	107.87	106.16	107.29	107.34	109.7	106.98	108.35	109.63	107.57	108.13	107.49	107.54	109.09	108.03	108.33	108.31	109.02	107.05	107.48	108.15	108.6	107.98	108.87	108.75	108.68	108.18	107.15	108.02
105.9	105.65	105.01	106.02	106.38	104.76	106.04	106.28	104.94	106.01	105.7	105.86	106.34	105.32	104.57	105.84	104.64	105.65	104.9	104.84	105.02	104.32	104.94	107.22	105.63	107.37	105.95	106.49	104.53	105.65	105.98	106.18	105.67	106.31	107.08	105.17	105.09	107.02	105.5	105.15	105.24	106.04	104.8	105.17	106.15	107.61	104.99	107.07	104.23	105.23
97.788	98.039	97.145	97.665	96.971	97.51	97.859	97.926	97.397	98.699	98.002	98.924	98.256	97.876	96.565	98.013	99.378	97.536	97.476	98.004	99.221	96.453	97.84	98.21	97.81	96.492	97.065	98.084	97.639	98.43	98.718	97.976	96.986	98.86	96.951	96.329	97.966	100.01	98.513	96.174	98.612	98.49	97.824	97.739	98.736	97.762	97.749	97.762	97.267	98.435
107.75	108.07	108.83	109.49	108.55	107.4	107.27	108.61	108.64	108.43	108.18	108.62	108.11	108.57	108.63	110.48	106.61	108.19	108.92	108.2	107.36	109.62	107.78	107.72	106.6	108.54	109.04	110.45	109	108.21	109.48	111.09	108.23	109.69	106.88	108.16	106.44	108.58	108.65	108.58	108.01	107.91	108.7	108.18	109.35	108.19	107.85	108.28	106.91	108.49
97.995	97.966	98.554	97.732	99.784	99.232	97.513	97.23	100.78	97.446	98.411	99.642	96.788	97.411	98.407	98.223	98.32	96.378	97.943	99.458	98.362	97.738	97.104	99.123	98.86	98.459	97.86	99.627	98.632	98.831	98.319	96.998	98.565	98.527	97.599	97.717	98.037	97.186	98.131	96.596	98.096	96.326	99.739	98.742	98.592	100.09	99.108	98.746	97.652	98.112
98.961	98.92	98.738	99.318	99.186	98.835	98.865	97.736	99.355	97.505	98.889	98.132	97.159	98.654	98.191	99.726	98.406	98.415	99.412	99.521	98.475	98.555	99.286	98.668	98.176	98.611	99.348	99.197	99.552	98.049	98.36	98.744	98.811	100.2	98.951	100.7	98.311	98.388	98.92	98.865	98.438	98.153	98.117	98.855	99.011	99.236	98.468	99.092	97.317	99.573
106.88	106.65	107.7	109.43	108.1	108.18	108.08	109.64	108.33	107.98	108.94	106.78	109.33	107.95	109.47	109.05	108.59	109.23	108.81	108.2	108.02	108.4	109.09	107.65	109.77	108.31	107.46	107.75	108.67	108.74	108.01	110.28	107.75	108.49	107.67	108	108.49	108.95	108.44	109.43	108.83	108.55	109.47	107.98	109.75	108.29	106.77	108.3	109.37	107.69
107.72	107.91	107.47	108.92	109.56	110.14	110.08	108.14	109.03	107.85	108.29	108.41	109.12	109.49	108.66	108.39	108.07	107.99	108.08	107.79	110.16	108.39	107.68	109.26	108.19	108.04	107.25	108.07	107.27	109.85	108.72	109.71	108.47	108.66	107.14	109.65	108.77	107.91	108.75	109.32	108.23	108.97	109.06	107.69	106.57	108.06	108.37	106.79	108.11	108.4
98.987	98.557	98.708	98.164	99.044	97.933	99.748	96.526	97.814	97.46	97.021	96.575	99.518	97.751	96.944	96.566	98.257	98.517	99.119	98.887	98.303	97.883	96.743	98.536	98.343	97.723	97.964	97.524	98.009	97.42	97.516	97.98	99.556	99.188	99.002	99.728	99.984	98.256	97.626	99.58	97.579	97.681	96.848	97.262	98.46	96.991	96.963	96.582	96.603	98.632
107.1	108.13	109.16	108.74	108.67	107.19	108.34	108.81	108.6	108.05	107.43	109.85	108.36	107.12	108.23	108.72	106.99	107.21	107.28	107.16	109.39	109.25	108.33	107.47	106.91	107.41	107.79	108.27	108.74	107.79	108.16	107.23	107.49	108.62	108.43	106.96	107.21	107.94	106.44	107.53	107.87	108.33	108.13	107.71	106.97	108.2	108.01	107.19	107.25	108.29
105.04	105.87	105.34	105.91	105.44	106.83	106.55	106.44	105.23	105.21	106.44	105.37	106.26	105.95	105.98	106.22	105.76	104.35	104.69	106.86	105.58	107.76	106.57	107.35	106.21	105.58	106.63	106.96	106.23	105.99	105.65	106.42	107.01	106.97	105.87	106.73	106.38	108.13	107.2	107.32	106.31	106.41	106.52	104.27	106.83	107.22	106.2	106.73	107.68	105.35
109.52	107.48	108.15	107.67	107.11	108.26	109.14	108.04	108.57	107.6	107.44	106.33	106.87	107.43	107.44	107.49	108.44	107.96	109.45	107.69	110.22	105.82	108.68	107.03	107.85	108.07	106.94	108.94	107.69	107.74	108.62	107.6	108.68	108.75	107.46	106.04	106.72	108.52	106.31	108.1	108.67	109.3	107.53	107.34	109.27	108.92	108.36	108.04	106.55	108.02
104.56	105.13	104.73	104.7	105.33	105.56	106.95	105.36	106.56	105.27	106.47	104.8	105.36	104.48	106.78	104.83	105.52	105.91	106.13	103.83	104.33	106.59	105.81	105.24	105.39	105.91	104.65	103.76	104.84	106.02	105.6	104.71	105.78	104.27	105.23	105.41	105.37	107.35	106.05	104.7	105.6	106.19	105.93	104.29	104.79	106.12	106.29	106.74	106.81	105.99
108.65	109.14	107.89	106.25	108.02	108.16	107.84	107.8	108.3	107.35	109.09	109.03	107.84	107.62	108.07	106.68	108.72	107.66	107.51	108.21	109.91	108.56	107.25	108.3	108.94	108.36	108.62	107.29	107.76	108.04	107.98	106.95	108.15	107.47	107.19	106.92	109.48	108.02	107.07	107.59	107.37	107.97	109.05	107.97	107.72	107.86	108.55	107.09	107.57	107.42
98.003	98.827	98.073	98.95	97.849	99.459	98.276	97.459	98.907	99.195	98.57	98.754	99.949	97.442	98.781	99.117	99.529	98.703	98.81	98.619	99.708	98.495	99.388	98.409	98.383	99.958	99.537	98.191	99.56	97.933	99.787	99.987	98.565	100.71	100.97	98.065	99.128	100.66	98.71	99.419	97.995	96.818	100.28	100.68	97.182	99.214	98.474	98.627	98.591	98.713
108.52	107.87	107.98	108.62	108.4	108.51	108.27	108.06	108.3	108.41	107.69	107.09	108.87	107.99	108.42	107.85	107.98	109.55	109.48	106.87	108.34	106.41	107.95	108.81	108.46	107.48	107.57	108.12	108.25	107.91	110.73	108.09	106.83	108.02	109.59	107.58	109.09	107.34	108.84	106.43	108.53	107.5	108.47	107.33	109.6	109.51	108.7	107.52	109.24	108.92
109.57	110.17	108.84	110.44	111.35	110.46	110.91	110.05	110.78	110.02	110.16	110.77	109.85	110.13	110.17	110.57	110.72	111.72	108.8	109.59	110.25	108.71	109.12	111.53	110.44	110.95	110.78	109.94	110.2	109.53	109.8	110.64	110.16	111.01	108.93	109.89	111.65	111.34	109.87	112.26	110.31	109.22	109.75	109.83	109.67	112.25	111.26	110.38	108.79	110.13
98.109	97.289	98.836	97.045	98.077	97.49	97.546	98.074	97.662	97.773	98.146	97.462	97.488	96.944	96.661	98.074	97.817	97.178	98.681	97.793	97.356	96.467	98.552	98.063	97.496	99.849	97.38	99.091	96.885	98.29	97.898	98.562	99.438	98.527	96.048	95.22	99.119	100.16	98.028	98.335	97.705	96.843	98.45	97.512	95.956	97.472	97.221	97.754	98.147	96.911
106.48	106.53	106.98	105.51	106.34	106.49	106.51	106.73	104.96	106.47	108.2	107.95	105.71	107.22	106.07	106.15	106.15	106.73	106.93	106.7	106.26	106.92	106.48	105.89	105.81	106.89	107.16	105.46	105.86	106.18	107.41	106.89	107.94	106.78	106.75	107.47	107.13	107.54	106.22	106.33	105.81	105.13	105.61	106.94	106.05	107.14	106.26	105.63	105.64	105.52
101.83	99.73	100.26	99.013	100.81	100.14	99.398	99.722	100.13	99.914	100.37	101.12	98.981	100.07	99.726	100.43	98.785	100.74	101.6	100.95	100.64	100.7	100.13	100.32	98.278	98.77	100.31	99.06	101.39	101.1	99.819	100.13	100.43	100.4	99.871	100.13	99.591	99.768	99.964	101.07	99.571	100.44	99.178	101.48	100.17	100.1	100.4	99.309	101.21	100.88
98.366	99.142	98.716	97.432	98.019	97.649	98.015	98.237	98.529	97.696	97.675	97.195	97.82	98.741	98.434	97.73	98.252	98.361	98.012	97.541	98.665	99.778	95.935	99.141	98.393	98.327	98.38	97.336	98.384	96.864	96.648	99.11	97.626	98	98.27	98.974	98.569	99.107	97.492	98.106	98.031	98.612	99.272	98.095	96.176	97.384	98.133	97.622	97.824	99.46
104.69	106.07	105.6	106.09	105.6	105.28	106.57	106.51	105.69	105.7	104.73	107.02	106.61	104.97	105.98	106.57	105.9	105.75	103.95	106	105.91	105.84	107.1	106.26	104.35	106.83	105.85	105.28	105.43	106.69	105.21	106.05	106.17	103.52	105.35	106.85	105.26	105.33	106.42	105.61	104.62	105.74	105.37	105.74	105.53	104.19	104.63	106.4	104.72	106.49
104.01	105.44	104.9	106.9	104.75	106	106.91	105.53	106.86	105.85	107.12	104.11	106.2	107.24	104.72	104.4	105.42	105.84	105.28	105.66	105.05	106.29	106.65	103.89	103.77	105.4	105.31	106.41	104.92	105.77	106.25	105.62	105.47	105.22	104.81	104.71	104.97	108.02	106.19	105.44	105.79	107	106.5	106.2	106.4	105.6	106.17	103.11	107.05	105.62
108.34	107.72	109.38	108.47	109.33	108.71	107.81	107.66	109.31	109.46	108	107.44	108.51	108.16	109.13	108.31	108.36	109.61	108.73	108.37	108.78	108.15	107.74	107.09	108.4	106.98	110.19	110.48	109.33	107.48	108.02	109.07	107.41	108.99	109.59	107.9	108.25	108.27	107.09	107.88	107.83	106.54	109.55	109.28	107.46	108.09	107.22	108.61	107.93	109.06
97.885	96.185	97.891	96.626	98.002	99.55	98.398	97.078	98.421	98.223	96.573	97.616	97.674	97.845	97.965	99.595	98.502	96.686	97.804	97.056	98.831	98.338	98.032	98.372	98.174	96.245	97.265	98.039	98.664	98.292	98.505	96.697	96.869	99.328	96.783	97.637	100.19	97.827	97.03	98.577	98.971	96.724	98.105	97.904	99.504	97.8	98.298	97.376	98.217	99.532
99.992	102	101.17	100.94	100.48	100.41	100.97	100.49	99.603	100.7	100.11	100.97	99.725	100.75	102.17	98.439	100.71	99.784	100.17	99.842	99.759	101.23	100.11	102.09	99.346	100.78	100.85	100.97	100.34	100.36	100.35	100.72	101.98	101.3	100.15	100.7	99.527	102.35	101.54	99.743	101.33	101.15	100.8	100.59	101.21	102.24	101.04	100.25	100.29	99.4
108.63	108.85	108.41	108.73	108.98	109.09	108.28	109.53	108.57	108.95	107.81	106.56	109.2	108.53	109.49	107.99	109.08	108.82	109.37	108.31	108.96	109.14	107.17	107.15	108.39	109.57	108.33	109.37	109.28	106.14	108.95	108.3	109.62	108.42	107.79	108.17	110.17	111.02	106.59	109.05	108.2	109.73	108.77	108.7	107.72	109.35	109.94	108.84	108.64	111.42
110.59	111.29	106.89	109.22	110.13	109.76	109.69	110.49	110.57	111.06	110.54	109.77	111.15	111.2	110.54	110.99	111.76	109.85	111.15	110.9	111.39	112.89	111.42	111.32	110.2	109.64	110.06	111.61	109.44	111.54	109.55	108.15	109.97	110.59	110.6	109.49	108.8	111.48	110.26	110.56	110.41	112.08	111.93	110.57	111.91	112.04	110.99	110.76	108.86	109.75
107.79	106.54	106.55	107.5	107.32	108.02	107.22	108.2	108.1	108.13	107.95	108.3	106.78	107.73	108.83	107.96	107.28	109.51	106.11	107.11	107.21	108.6	107.42	109.56	107.82	108.61	107.61	108.03	108.57	107.48	106.36	108.57	107.63	108.02	107.18	108.04	110.81	108.2	107.27	106.95	107.28	108.16	106.69	106.37	108.11	108.8	107.99	108.54	107.44	108.47
107.62	107.65	108.13	107.51	107.81	109.18	108.75	108.78	107.24	108.43	108.77	108.15	108.54	108.06	107.33	108.67	108.08	108.61	108.21	109.46	108.03	110.17	109.97	107.75	108.59	107.75	108.9	106.98	108.76	108.73	108.64	107.34	109.26	108.39	108.65	107.57	109.25	107.67	108.57	108.39	106.44	108.25	110.92	108.08	107.76	109.7	108.26	107.95	108.24	108.76
108.42	108.24	109.11	109.31	108.94	106.91	108.31	108.24	109.06	108.01	108.35	111	105.36	109	108.82	107.45	108.54	109.73	107.74	108.18	108.61	108.26	107.09	109.3	109.37	107.72	106.43	106.58	107.38	108.18	108.54	108.97	108.69	109.13	108.94	108.7	108.04	106.93	110.21	107.21	108.26	108.22	107.78	108.92	106.89	107.44	108.85	109.6	107.46	107.91
107.56	108.42	109.61	107.75	109.03	108.25	108.06	108.92	108.15	108.94	109.95	108.41	108.41	108.12	109.03	108.91	106.71	108.08	107.49	108.94	107.79	106.92	108.08	109.44	108.88	108.08	107.21	108.51	107.61	110.18	108.01	109.1	108.25	106.99	109.1	107.91	107.42	108.33	110.28	107.54	108.48	107.58	107.61	109.03	107.03	107.75	106.69	108.69	108.57	107.28
99.773	99.509	100.06	100.68	100.63	101.75	101.31	101.48	99.525	101.82	101.22	100.75	100.08	98.935	99.016	100.08	100.57	100.21	100.33	99.312	101.41	100.55	99.026	101.06	101.08	101.51	101.69	100.25	99.413	100.52	100.53	101.72	100.92	99.085	101.39	100.34	100.22	100.28	100.52	99.44	100.85	100.97	100.38	101.07	100.71	99.958	99.976	101.94	100.42	102.01
111.34	110.25	110.83	111.36	110.6	110.9	111.35	110.85	110.56	110.27	111.29	109.57	110.82	110.13	110.77	110.73	110.57	111.26	111.95	111.73	109.85	110.63	110.2	109.36	111.84	107.51	111.55	110.07	110.01	112.28	110.97	109.98	111.39	109.2	110.93	109.47	109.13	110.43	109.92	110.12	110.11	108.79	111.61	110.7	108.95	112.24	111.75	111.35	110.9	109.12
105.58	105.54	106.83	106.9	106.1	105.14	105.46	104.99	106.07	106.14	105.28	107.18	109.1	106.5	105.04	105.73	107.61	106.33	107.28	105.05	106.49	105.96	106.7	105.57	105.59	107.71	106.24	106.97	105.47	107.24	107.91	105.88	107.15	106.13	105.12	107.18	106.86	106.24	105.24	107.71	106.87	106.62	107.39	105.8	106.05	107.6	105.65	107.01	106.04	107.69
108.42	107.68	108.22	107.28	109.03	107.78	107.87	109.37	109.32	109.07	107.75	108.19	107.92	108.18	106.77	108.1	109.11	109.63	109.73	110.48	106.68	109.1	109.89	110.46	107.86	109.41	107.71	108.23	108.25	108.24	108.12	107.94	108.14	109.16	106.96	108.55	107.85	107.42	108.95	109.38	110.08	107.48	108.5	108.8	109.07	107.46	108.29	108.83	109.38	107.97
106.63	105.22	105.69	105.57	106.31	106.77	105	106.54	106.69	105.18	107.22	103.9	105.59	104.91	104.9	104.09	106.36	107.04	106.26	105.15	106.09	105.37	106.06	104.51	105.66	105.04	105.62	106.84	105.02	106.13	106.12	106.05	104.76	105.09	106.13	105.19	104.34	104.41	106.25	105.73	105.31	104.68	106.55	105.25	107.19	105.41	105.01	104.94	105.12	104.95
98.779	99.781	99.673	100.95	99.619	99.341	100.84	102.01	100.94	98.307	99.535	99.712	99.318	100.07	99.741	98.421	101.46	99.616	99.127	99.626	100.09	97.938	99.467	99.472	99.757	99.133	98.712	99.417	99.855	100.82	98.859	99.949	101.24	100.6	99.806	100.35	101.18	101.3	102.11	98.136	101.5	100.79	100.65	99.58	98.906	100.02	99.614	98.921	101.52	99.799
97.885	98.529	98.194	98.906	99.366	99.48	98.008	97.757	97.077	99.87	97.913	99.195	98.307	96.694	98.031	99.089	97.609	97.954	97.457	99.642	98.868	99.011	98.477	98.82	96.888	98.763	96.242	97.759	98.236	98.039	96.884	98.338	97.376	97.375	98.63	98.225	97.299	99.72	100.73	96.839	98.392	98.387	97.77	97.253	98.491	98.459	95.73	96.241	97.344	96.268
108.77	107.3	107.53	107.79	109.79	108.35	108.04	108.74	109.26	108.2	108.92	108.34	109.4	108.18	107.69	108.41	108.15	108.8	108.73	107.36	108.62	107.94	108.62	108.57	108.07	109.25	107.38	107.48	110.02	107.07	108.38	109.82	107.2	109.24	108.39	108.76	108.23	109.02	107.45	105.92	108.84	108.12	107.37	108.45	108.95	109.37	108.85	110.52	109.25	108.27
108.62	106.86	107.41	106.82	108.88	109.22	106.55	108.57	107.85	108.01	107.18	107.65	109.01	106.1	108.96	107.91	107.53	108.44	108.07	108.59	109.12	108.23	107.41	108.04	107.03	107.77	109.28	107.31	107.61	107.48	108.67	106.72	108.25	107.69	107.63	108.69	106.83	107.33	107.36	109.67	106.72	108.8	108.67	108.01	106.57	108.06	108.46	108.45	106.78	108.38
106.47	104.42	105.59	107.04	105.57	106.43	105.3	105.88	105.29	105.63	108.15	106.12	104.33	106.01	105.83	106.41	105.99	104.13	104.76	105.79	106.84	105.04	104.47	106.24	104.63	104.86	105.32	105.51	105.01	105.3	105.15	106.75	105.47	104.67	104.33	105.29	105.56	105.01	105.76	106.02	105.31	105.45	104.32	105.15	105.65	106.23	106.09	106.29	107.06	106.91
105.63	107.25	105.7	105.98	106.68	106.55	106.41	107.52	105.46	105.85	108.83	106.81	106.91	106.61	105.66	107.24	105.8	106.16	107.24	107.11	106.74	106.93	107.12	106.11	106.79	106.6	107.52	105.94	106.85	106.41	106.98	108.08	105.23	108.16	107.71	106.18	106.67	106.88	105.6	107.43	106.27	106.25	108.07	106.25	106.17	106.6	106.97	106.86	106.77	107.96
106.14	105.27	105.23	106.31	105.51	104.45	105.61	106.23	104.87	106.73	105.75	106.99	104.81	103.38	106.31	104.78	104.69	105.87	105.89	106.04	105.71	105.58	106.91	104.97	105.34	104.94	106.5	106.26	107	105.2	105.56	104.95	106.61	105.3	106.91	104.96	106.03	104.8	105.18	106.87	105.27	105.01	105.99	104.31	104.18	106.4	103.97	105.78	103.5	106.25
105.59	106.08	105.71	106.44	103.76	106.16	106.05	105.63	104.87	107.11	105.36	105.53	104.46	106.23	106.07	107.66	107.04	104.35	106.31	105.1	105.85	105.07	105.37	105.2	105.95	105.41	107.01	106.62	105.76	107.19	104.49	106.78	105.93	105.93	105.21	105.38	105.66	105.53	105.85	105.68	106.39	106.14	105.68	105.39	106.32	104.65	104.74	105.31	103.97	103.95
108.5	108.56	107.44	107.82	108.29	106.64	107.28	107.93	107.77	107.01	108.05	109.62	107.01	108.8	107.11	107.72	109.83	107.09	106.98	109.55	108.11	107.43	109.15	109.24	108.95	108.22	107.24	106.93	108.98	108.4	108.14	108.77	107.27	107.21	106.7	107.67	106.71	106.87	108.54	109.65	107.63	109.06	108.96	108.81	107.73	107.36	107.11	108.11	105.88	108.41
103.94	105.9	105.32	106.06	106.8	105.09	106.11	105.73	105.02	106.58	105.02	106.76	104.14	106.37	104.78	104.71	105.61	105.42	103.76	105.16	105.12	105.83	106.4	104.63	106.12	106.69	106.55	106.02	105.87	104.46	107.2	105.24	106.97	105.88	106.3	105.48	106.56	105.58	106.35	107.29	106.33	106.53	104.78	105.33	104.48	105.68	104.2	106.29	104.42	106.04
99.538	98.409	99.307	98.291	99.209	99.389	98.768	99.233	98.329	99.984	98.564	99.95	98.195	97.92	99	97.4	99.173	98.398	99.417	99.465	99.955	99.154	99.406	98.535	99.802	99.934	97.423	97.94	98.548	98.946	98.807	99.36	98.154	98.694	99.435	99.716	98.956	100.83	98.708	98.666	98.746	97.071	97.664	98.882	97.791	100.41	99.207	98.008	99.683	97.523
97.611	96.998	97.698	97.672	98.679	98.766	98.482	96.709	97.004	98.971	98.037	97.524	96.717	98.489	98.446	97.378	97.27	97.95	97.87	97.126	98.26	98.606	97.152	96.734	97.737	97.472	98.584	95.352	97.389	97.81	96.932	98.439	97.048	96.445	99.99	97.152	98.597	98.831	99.401	97.22	98.479	97.342	99.47	96.523	98.36	99.309	96.821	98.25	99.315	99.655
106.87	106.11	107.94	106.99	107.5	108.54	109.54	106.42	109.38	108.92	106.32	108.16	108.19	107.83	108.48	108.17	107.04	108.34	107.13	107.59	108.78	107.74	107.46	108.01	106.86	106.87	108.19	108.08	107.96	107.04	108.89	107.11	107.64	107.33	107.41	105.03	107.6	108.15	105.72	108.06	107.36	108.86	106.73	106.33	108.64	108.01	108	107.76	106.41	107.83
105.93	107.94	108.51	107.68	107.09	108.5	107.26	109.08	107.9	105.92	107.76	106.55	108	108.02	108.8	108.71	107.31	105.84	107.71	108.13	107.45	108	106.84	107.91	106.29	106.87	108.25	109.03	107.39	108.05	106.36	108.86	107.74	108.92	107.62	107.08	106.76	108.05	109.27	109.95	108.51	108.14	107.37	107.47	107.2	107.31	107.5	109.47	108.88	108.34
106.64	106.94	107.43	105.01	107.34	106.48	106.27	107.6	105.98	105.56	105.88	105.2	107.51	105.83	105.28	106.26	106.84	107.1	107.64	107.47	107.26	106.34	106.73	106.27	106.01	106.97	107.13	107.58	106.58	105.73	103.6	106.33	106.91	107.23	106.97	106.79	107.26	105.31	106.08	106.23	105.68	106.13	105.27	107.28	108.12	106.62	104.69	107.08	107.1	106.65
98.334	99.151	97.568	99.131	98.99	98.902	97.856	96.334	99.475	98.638	97.785	99.084	99.077	98.718	100.54	99.35	98.642	98.271	99.06	98.252	100.09	97.809	97.214	99.37	98.378	98.619	97.046	96.667	98.507	99.944	99.271	100.31	98.894	97.17	97.361	97.707	97.917	98.471	100.22	98.513	97.823	99.262	99.552	98.998	98.168	99.512	98.891	98.583	98.503	98.384
99.469	100.57	101.54	100.45	100.46	100.22	100.23	100.82	101.6	100.65	99.382	101.32	100.71	100.16	100.62	100.64	99.058	101.97	100.4	101.8	101.83	101.27	98.991	100.44	99.781	100.62	101.04	100.34	101.03	101.54	99.896	100.64	102.59	100.25	100.59	101.84	99.746	100.75	100.27	101.78	101.58	101.37	100.55	101.93	101.31	102.12	100.67	100.68	100.4	101.01
107.1	108.69	108.68	108.96	109.14	110.2	109.93	108.49	108.1	109.86	109.73	110.15	108.37	107.97	109.22	107.15	108.99	108.5	109.23	106.5	107.37	108.69	107.51	107.8	109.21	107.44	108.05	105.15	108.57	108.35	109.22	107.61	107.43	106.99	108.12	107.76	107.64	109.45	108.18	106.97	109.31	107.5	107.4	106.59	108.8	108.01	107.35	108.2	107.92	108.32
106.68	103.86	104.26	103.5	105.66	106.25	106.69	107.61	106.2	108.01	105.25	107.25	106.05	105.5	104.69	104.01	104.37	104.83	106.84	105.1	105.72	107.33	107.32	105.85	105.09	106.01	106.84	104.45	104.54	105.89	106.12	105.22	105.78	105.03	106.94	104.03	105.35	105.06	105.13	109.19	104.85	106.56	104.82	107.03	107.71	107.2	105.43	107.08	105.89	105.98
104.82	105.59	105.63	105.41	106.01	106.85	106.63	106.2	104.14	106.05	106.26	106.61	106.88	105.17	105.85	106.6	107.02	106.24	105.57	104.64	105.4	105.58	106.04	106.67	104.92	105.63	105.39	104.85	105.38	105.82	106.77	107.22	105.2	106.32	106.98	106.03	105.73	105.95	106.88	106.91	104.72	105.6	107.61	104.54	106.67	106.44	105.57	104.56	105.76	106.06
103.15	103.46	103.79	103.57	102.79	104.41	102.66	103.59	102.31	102.45	102.42	103.08	101.64	103.54	102.82	102.84	103.53	104.74	102.11	101.46	104.12	102.56	104.08	103.25	103.97	101.88	101.31	103.89	103.92	103.45	102.39	103.25	101.71	103.95	102.72	103.42	103.36	102.76	102.59	103.99	104.17	102.91	102.68	103.72	102.84	102.07	101.82	103.84	104.05	102.6
99.114	98.058	99.849	97.058	98.845	96.932	98.795	98.5	97.973	96.244	98.388	96.228	98.895	97.201	99.185	100.02	96.681	98.51	98.462	98.579	100.06	99.111	97.584	98.123	98.091	98.524	96.977	98.595	98.914	98.285	98.689	96.949	98.328	98.418	98.276	97.727	98.27	99.65	97.653	97.593	97.054	98.569	98.14	99.445	100.6	99.74	97.929	97.533	98.557	97.413
109.61	110.12	110.91	111.87	110.97	109.92	112.68	110.36	109.44	110.97	110.77	110.04	111.62	111.56	110.55	111.18	111.45	109.49	109.62	112.29	109.96	111.03	109.03	109.96	111.04	110.36	111.35	111.65	110.9	110.02	109.6	109.68	110.18	110.01	108.64	110.59	110.73	110.25	111.52	110.83	110.58	110.56	111	109.26	110.76	109.85	110.18	111.32	110.88	109.97
108.31	107.52	107.52	107.22	107.4	106.77	106.66	106.25	108.67	106.8	107.56	107.94	106.77	108.66	108.01	108.7	106.18	107.54	107.36	107.97	107.72	107.66	108.1	107.35	106.66	107.97	107.83	108.25	106.81	106.72	108.23	106.97	106.78	108.24	108.19	107.31	107.47	107.71	107.91	106.99	107.04	107.25	107.51	108.01	107.76	107.22	107.12	107.99	108.07	107.87
105.34	104.45	107.4	106.34	105.17	106.08	106.8	106.88	106.4	105.02	106.97	106.19	106.21	106.48	106.09	105.28	106.44	105.28	106.57	107.37	105.02	105.16	106.65	107.03	107	106.36	106.37	106.62	104.67	105.54	106.49	106.22	107.48	105.49	107.13	106.82	106.48	106.82	106.27	106.26	107.37	105.59	106.92	107.45	105.47	107.21	105.55	105.67	107.01	107.09
106.06	105.81	105.43	106.13	104.42	104.92	106.22	105.4	103.86	106.07	106.16	106.87	104.88	105.42	107.03	106.07	106.17	104.31	105.59	103.88	106.27	107.16	105.26	105.63	105.42	105.75	105.56	104.98	105.94	106.73	106.24	105.91	106.33	106.59	105.11	105.88	107.25	107.49	105.85	104.79	106.51	106.6	106.11	107.68	105.36	105.73	106.22	106.47	105.51	106.26
105.95	105.43	105.82	105.76	104.75	106.32	103.09	105.98	104.48	106.08	104.7	106.24	105.84	108.17	106.79	107.14	105.73	104.65	105.23	105.51	105.9	105.69	105.65	106.21	106.29	105.43	105.73	105.51	106.4	105.85	104.97	105.92	106.29	105.49	106.12	105.93	104.41	105.92	105.59	106.15	104.49	104.58	103.75	105.61	105.9	106.78	103.85	106.22	105.52	104.13
98.831	99.3	98.023	96.41	98.978	96.69	97.983	98.467	97.843	96.665	97.506	97.056	95.977	97.279	97.286	96.788	99.054	97.76	98.131	97.74	98.183	98.32	97.163	96.793	97.611	99.054	96.97	98.003	98.298	98.071	97.496	98.84	97.381	96.385	97.635	97.836	96.637	97.667	97.302	99.024	97.561	99.011	99.711	98.799	97.792	97.083	97.572	97.563	99.074	98.139
108.66	109.65	107.87	107.71	109.92	108.73	109.06	107.93	107.51	109.5	109.73	110.67	109.5	107.25	109.44	109.25	108.4	108.15	106.28	109.1	109.25	109.09	110.76	109.14	107.72	108.04	108.67	109.2	107.95	107.35	108.57	107.5	108.76	108.08	107.34	110.17	107.3	109.38	108.37	106.85	108.49	107.38	108.67	107.41	108.41	108.2	107.52	109.3	108	107.98
107.76	107.77	107.22	107.71	106.4	109.8	106.7	107.8	108.89	107.11	108.05	107.52	107.51	107.34	108.19	108.21	107.97	108.77	107.77	105.29	107	107.73	107.62	107.73	106.93	107.15	105.56	108.55	108.23	108.21	108.15	107.12	106.64	107.37	108.9	108.03	108.61	109.64	108.11	107.81	108.29	107.24	107.99	108.07	108.13	108.99	107.86	107.13	107.67	106.14
106.12	105.04	105.21	105.19	106.19	104.77	104.3	105.26	104.35	105.27	106.73	105.88	104.93	105.42	107.24	105.79	105.67	104.21	105.66	106.37	104.28	105.95	105.44	106.96	105.76	105.16	105.06	104.76	105.28	106.3	105.13	105.56	105.47	105.82	105.16	105.44	104.83	105.5	104.45	104.67	106.32	106.29	105.55	106.51	106.15	105.16	105.02	105.11	107.31	104.25
109.74	108.66	106.97	108.82	108.59	106.43	108.84	106.83	109.14	109.11	106.41	108.45	108.62	106.97	107.22	108.24	107.7	107.38	107.89	107.13	108.71	106.78	106.14	106.84	108.39	108.79	109.02	106.14	106.95	107.46	109.03	108.03	109.67	109.14	106.49	106.78	108.17	106.93	107.74	107.78	108.16	106.37	107.5	108.22	107.09	108.42	109.69	107.23	108.95	108.12
107.82	108.57	107.51	107.6	108.62	107.78	107.99	107.76	107.22	107.42	108.23	108.14	108	109.12	109.46	108.59	108.31	108.82	108.3	107.61	107.59	107.8	107.66	109.11	108.75	108.52	109.61	108.74	107.58	108.4	108	109.46	107.64	109.04	108.39	109.93	108.81	109.75	108.55	108.05	107.26	108.18	108.44	107.78	108.31	108.49	108.99	108.94	109.95	109.89
106.05	106.63	105.11	107.55	105.61	105.91	104.8	107.01	105.78	105.66	105.96	106.34	103.39	105.3	104.85	104.9	106.85	106.46	106.07	105.65	105.74	104.93	106.29	103.81	106.4	105.77	106.09	105.38	105.1	106.34	107.77	104.81	105.03	105.52	106.27	106.53	105.37	107.13	105.57	106.29	105.13	105.83	106.15	105.83	104.91	104.87	106.9	106.19	107.3	105.78
108.36	106.93	106.34	108.12	106.32	108.97	108.31	106.3	108.3	109.18	108.42	108.24	108.46	108.12	106.15	107.37	106.41	107.75	107.72	108.83	107.97	108.19	107.63	106.77	107.38	106.13	108.22	107.66	105.6	108.2	105.09	107.48	109	106.45	107.94	109.34	107.9	107.97	107.4	108.28	106.31	107.98	107.53	108.6	105.92	107.28	106.46	107.56	108.44	107.59
104.62	106.4	105.05	105.87	105.22	106.58	105.55	105.06	104.57	103.86	106.49	105.01	104.64	105.31	104.87	105.4	105.34	105.72	106.07	104.29	104.52	104.14	104.91	105.77	106.64	106.67	107.96	104.85	104.87	105.12	105.75	106.16	104.43	107.53	107.97	104.74	105.72	106.21	105.28	104.7	104.2	106.97	104.57	106.57	105.52	105.55	106.16	106.17	105.97	107.03
107.19	106.37	106.41	106.76	105.42	106.95	107.1	105.68	107.37	107.44	106.06	107.28	107.37	104.87	106.14	106.29	106.78	106.62	105.82	106.28	104.23	106.46	107.62	106.98	107.37	105.59	106.16	105.34	105.34	106.96	107.74	104.73	107.51	106.1	107.83	106.88	107.05	105.45	105.3	107.52	107.55	106.18	105.72	104.77	106.88	107.03	105.81	105.53	105.82	106.72
103.96	107.13	105.69	106.78	105.49	104.67	105.19	104.76	105.17	105.51	105.38	105.9	106.34	106.61	104.79	105.66	104.51	105.96	107.46	106.94	105.39	105.78	104.64	106.31	106.07	107.06	105.34	103.98	105.51	107.49	106.15	106.13	106.14	106.94	106.81	107.41	106.4	105.13	106.68	105.17	106.8	106.37	106.65	106.07	107.53	106.17	105.52	105.26	105.08	105.75
108.69	109.15	106.54	107.43	108.66	107.6	108.46	107.39	110.42	107.63	107.3	108.92	107.63	107.68	108.62	108.01	109	108.58	108.8	109.35	108.04	108.9	109.38	109.34	109.07	108.52	108.13	107.91	107.58	109.11	107.19	108.31	108.32	108.28	108.67	109.13	109.02	108.8	107.96	109.06	107.96	108.82	109.48	107.23	109.92	108.51	109.84	109.32	106.76	107.63
108.04	106.28	107.01	106.74	107.37	108.35	107.43	109.1	109.35	108.52	107.57	108.27	109.36	109.15	109.25	107.68	108.54	110.68	108.6	107.43	107.66	108.69	108.79	109.09	108.52	109.52	109.45	107.46	109	109.03	108.56	109.34	108.17	107.81	108.15	108.32	109.78	108.75	109.09	108.31	109.71	109.41	108.45	108.23	107.96	109.78	108.78	107.77	108.39	110.01
98.303	98.572	97.931	98.966	98.611	98.177	97.327	98.271	98.515	97.952	97.785	98.58	96.689	96.673	98.836	99.389	98.705	98.117	97.134	96.629	97.538	97.642	98.02	98.924	97.322	98.102	98.808	98.363	97.707	98.521	98.017	98.908	98.171	97.832	98.224	97.865	97.337	96.127	98.278	98.263	98.177	99.606	99.835	97.552	98.038	98.726	98.709	98.136	99.323	98.706
106.86	109.94	107.77	106.86	107.09	107.49	107.99	109.15	106.49	107.18	109.38	109.33	108.33	106.59	105.98	107.95	107.62	105.12	106.85	109.48	107.58	108.68	107.95	107.92	108.01	107.64	107.32	108.99	108.37	108.78	109.21	107.27	107.75	108.43	106.04	107.72	107.29	108.48	105.68	108.86	107.91	107.65	108.36	106.06	107.91	106.31	107.56	108.25	106.86	106.89
108.89	108.25	109.85	109.41	108.04	109.21	108.61	110.3	107.49	108.4	109.22	107.24	108.09	108.38	108.2	108.61	109.37	109.97	109.15	107.55	108.67	110.25	109.57	109.41	110.05	107.87	109.19	109.92	109.15	107.54	108.72	107.46	107.87	109.48	108.9	108.66	110.64	107.53	110.21	109.37	108.59	108.49	110.1	107.9	108.47	107	108.4	109.15	108.62	107.17
99.428	100.28	99.101	99.743	101.16	99.655	99.858	101.16	100.16	99.223	99.544	99.446	99.17	101.28	99.76	100.6	98.746	99.609	100.52	101.46	98.295	99.881	102.14	99.268	101.66	101.67	100.18	100.54	100.54	101.75	99.204	100.33	98.631	98.868	100.55	99.768	101.04	100.73	100.67	101.24	98.682	99.703	102.47	99.896	100.79	99.78	100.36	101.62	100.26	101.06
105.63	107.85	105	104.49	104.91	106.66	106.07	106.73	107.5	106.44	106.28	106.49	106.21	105.83	106.64	107.81	103.78	105.95	107.43	107.59	105.64	107.17	105.89	105.87	106.27	105.74	107.48	106.63	106.28	105.91	104.12	106.63	105.98	105.27	105.74	107.24	106.57	106.81	108.19	107.8	106.87	105.06	106.75	105.8	106.2	106.29	107.75	104.43	107.95	108.84
99.234	97.988	99.148	98.598	98.938	98.97	99.128	97.361	99.352	97.285	99.26	98.191	97.437	99.596	98.726	98.416	100.51	97.809	98.085	99.344	98.789	98.95	99.041	97.351	98.102	99.241	96.686	98.817	100.03	97.914	99.147	100.21	99.27	97.553	98.41	98.985	97.988	100.32	100.08	98.06	97.661	99.578	98.368	98.212	99.373	98.449	99.976	99.276	98.707	100.47
104.61	107.3	106.58	105.3	105.62	105.61	105.42	105.42	104.75	105.38	104.94	105.54	106.68	105.93	105.61	107.08	106.08	105.94	105.86	103.56	107.95	105.78	107.44	106.44	104.84	105.1	105.35	106	107.52	105.22	105.69	104.52	107.48	104.96	104.96	104.92	107.07	106.43	105.4	105.15	105.47	105.94	105.01	105.47	105.1	105	104.64	104.63	103.95	106.58
106.25	106.1	105.72	104.96	104.26	104.34	105.47	106.07	106.66	104.96	103.68	106.95	105.37	105.41	106.4	104.35	104.24	106.51	104.83	104.13	104.06	104.56	105.39	105.29	105.64	107.15	104	105.13	107.18	105.24	104.46	105.56	105.43	104.51	105.04	104.35	105.22	106.11	106.81	105.18	106.05	104.09	105.35	104.48	104.84	105.99	105.05	105.25	105.22	106.41
107.14	107.24	106.49	105.76	107.02	104.81	106.46	106.17	106.82	105.49	107.72	106.91	106.36	104.94	108.18	105.79	105.57	106.56	108.21	105.49	105.99	105.32	105.98	106.46	105.12	106.43	106.9	106.4	104.69	105.26	107.29	107.94	107.23	106.94	106.11	105.72	105.85	107.3	105.67	106.9	108.01	106.82	105.36	107.03	106.72	106.52	106.62	106.48	105.87	107.8
105.61	103.88	103.72	106.75	107.17	104.33	105.3	105.69	105.1	106.18	105.24	105.16	104.44	105.15	104.97	104.1	107.3	104.89	104.57	103.18	104.78	105.38	105.78	105.42	104.75	106.19	104.62	106.86	105.44	105	105.58	105.96	105.67	106.2	106.17	105.81	105.7	102.59	105.56	105.09	104.84	106.04	105.65	105.14	106.19	105.39	104	107.09	105.1	106.56
101.5	100.72	100.09	101.03	99.597	101.81	102.16	102.31	100.91	102.98	100.23	99.183	102.21	100.82	100.97	102.42	100.97	100.93	102.02	101.01	100.56	100.25	101.28	101.52	101.53	100.6	100.98	102.27	100.79	101.08	100.81	100.19	101.53	101.62	101.11	101.95	99.566	100.48	100.08	100.43	100.96	102.22	101.51	101.69	100.52	101.12	101.87	99.779	100.22	102.37
106.13	105.93	105.4	105.75	105.83	105.2	106.6	104.47	106.07	105.62	104.79	105.07	106.81	104.81	106.14	106.86	105.86	106.9	105.66	104.89	105.1	104.85	106.13	104.94	103.87	105.76	106.58	105.9	106.63	106.07	106.06	106.17	104.86	107.29	105.45	106.2	105.11	105.34	107.36	106.45	104.92	105.26	105.67	106.91	105.3	106.31	106.99	105.39	102.99	106.76
107.41	107.95	109.06	108.18	107.76	109.56	108.52	110.5	107.65	109.4	109.43	109.44	108.97	108.64	107.64	108.3	108.33	108.48	109.77	107.63	108.06	109.06	108.23	106.66	109.07	106.5	107.22	108.38	109.7	108.9	107.12	107.68	108.19	107.55	109.24	108.94	110.25	107.38	108.18	109.06	110.27	108.21	108.67	107.24	108.35	107.94	108.94	106.98	106.78	105.74
106.55	105.95	107.4	104.81	106.7	105.84	106.38	105.89	107	105.95	105.35	107.12	105.52	106.18	106.63	106.87	105.67	105.11	104.45	106.03	104.37	105.31	106.22	107.05	105.63	106.84	105.09	103.76	108.09	104.83	107.01	103.7	104.32	106.18	106.81	105.44	104.82	106.42	105.07	105.67	104.95	106.03	105.21	105.9	104.46	105.12	105.17	105.56	105.57	106.23
97.706	97.651	98.833	98.279	98.359	97.949	96.403	99.798	98.653	98.362	99.66	98.296	99.464	99.372	99.382	97.695	98.079	98.83	98.844	97.484	97.315	97.601	99.094	98.223	97.233	98.118	98.774	97.4	97.787	99.532	98.292	97.524	98.383	98.682	98.311	97.244	99.277	98.3	97.185	98.882	100.16	98.004	96.971	98.541	99.285	99.178	97.751	97.316	97.891	98.595
108.55	110.88	111.33	109.81	110.11	110.58	109.8	109.62	110.56	108.29	110.73	110.21	112.66	110.74	108.89	110.66	110.32	110	110.92	110.69	110.26	110.18	110.19	110.21	109.66	110.38	111.18	110.85	111.47	109.28	110.26	111.55	110.47	109.82	111.13	110.74	109.85	111.95	110.48	109.95	110.38	111.01	110.56	110.82	110.85	109.56	109.91	111.16	110.71	110.08
108.73	108.96	107.82	107.24	109.05	107.26	108.03	106.21	107.01	106.54	108.18	106.8	107.31	105.85	107.29	108.37	107.5	105.21	108.43	107.56	108.23	106.28	106.91	106.85	108.05	106.77	109.35	108.44	109.38	107.21	107.27	107.5	107.06	107.59	107.28	107.15	106.93	108.25	109.18	107.12	107.66	108.45	108.69	106.5	107.7	106.93	107.47	107.44	108.96	108.56
107.84	108.15	108.01	106.6	109.56	108.47	109.08	108.09	108.12	107.94	109.32	108.6	109.61	109.77	108.34	109.31	107.6	107.87	109.74	108.72	107.44	107.06	109.23	107.99	108.66	107.31	108.15	106.05	108.46	107.92	107.34	107.65	109.59	108.66	107.93	108.67	108.47	110.11	107.32	107.52	108.9	107.71	108.53	108.73	108.4	108.89	108.04	107.88	108.7	107.42
108.43	109.05	108.26	108.46	107.15	107.75	108.16	108.09	108.44	108.3	108.75	108.52	108.26	107.35	108.2	109.09	109.31	108.45	108.28	107.17	108.6	107.72	107.12	108.43	108.15	107.78	108.61	108.06	109.45	107.89	108.9	107.54	108.06	108.3	109.46	108.07	108.37	107.07	108.94	108.27	109.71	106.89	109	107.69	107.31	107.68	108.46	107.75	107.25	107.53
111.1	108.8	108.27	110.09	111.8	110.28	110.16	111.76	110.22	111.36	111.68	110.26	109.63	111.3	108.78	111.14	110.13	111.04	110.73	110.38	109.83	108.8	110.64	111.61	110.34	109.62	108.98	110.52	111.12	111.25	110.6	110.57	109.26	111.32	111.99	109.58	110.14	111.95	110.57	109.24	110.77	111.83	110.64	110.13	110.95	109.74	109.53	109.82	109.95	111.45
100.26	99.169	98.975	99.481	98.766	99.374	99.112	98.422	98.122	98.912	97.845	98.743	99.205	98.791	99.013	100.26	99.746	98.521	99.93	97.578	98.419	100.27	99.256	99.08	97.599	98.265	101.03	99.366	98.53	98.718	98.927	98.989	99.691	99.896	98.497	100.06	99.328	98.966	98.543	98.017	99.961	97.108	98.986	100.05	100	99.498	98.702	98.148	99.072	99.407
101.08	100.62	99.265	100.44	102.43	101.21	101.14	100.9	100.2	100.97	100.93	101.53	99.6	100.77	99.308	100.03	100.14	102.3	99.979	101.67	100.51	99.502	101.5	101.39	100.63	99.934	101.36	100.83	100.43	102.79	101.01	99.423	101.52	101.13	100.15	103.08	100.72	101.25	100.05	101.85	101.6	99.9	99.645	100.44	101.26	101.56	99.637	101.22	102.48	98.348
107.54	106.44	103.93	106.59	104.35	107.29	105.3	105.41	106.11	107.83	105.68	105.56	106.58	104.83	106.3	105.35	105.09	106.4	107.01	107.48	107.11	105.65	106.04	105.02	105.1	103.23	106.06	106.78	104.86	106.06	104.91	105.66	104.66	105.07	106.78	105.09	105.41	104.99	104.07	105.92	107.46	104.96	105.28	104.39	105.83	105.75	104.63	105.06	104.97	106
100.47	102.01	102.26	101.27	100.14	100.65	101.03	99.454	101.63	99.582	101.26	100.45	102.24	100.54	100.94	102.44	100.37	101.03	100.56	100.78	100.32	100.09	101.52	101.06	100.89	101.27	101.28	101.49	100.43	100.63	102.02	100.11	100.93	99.68	101.21	101.87	100.86	100.25	99.166	101.29	100.04	100.97	99.541	101.23	101.51	101.04	101.35	101	100.22	102.06
106.82	107.95	104.85	106.13	107.46	107.72	105.41	107.62	105.76	106.41	106.54	104.56	106.29	106.24	106.08	104.62	107.6	106.73	105.83	106.33	106.52	106.33	105.22	105.39	107.48	106.43	105.58	107.35	106.88	106.76	105.83	105.47	106.62	107.14	105.63	106.03	106.05	104.79	104.99	106.34	107.11	107.67	106.92	105.6	106.54	106.97	104.53	105.99	107.06	105.79
107.17	108.8	107.65	107.42	107.71	108.76	109.02	108.31	109.52	108.17	108.69	109.12	108.82	107.48	108.31	107.42	106.71	109.83	107.26	109.1	107.15	108.17	107	108.24	107.44	107.33	109.49	109.4	108.35	107.16	109.3	106.95	106.71	106.88	108.05	108.32	108.48	108.66	108.2	108.45	109.55	108.92	108.1	107.96	109.2	108.27	107.82	108.02	108.15	108.72
101.34	97.905	101.75	99.39	100.38	101.69	102.01	100.92	100.89	99.149	101.97	100.7	99.994	100.28	100.99	100.35	101.71	100.57	99.412	100.47	101.16	100.26	100.44	100	99.987	101.86	100.85	99.564	99.007	99.19	101.69	100.55	100.26	100.87	100.43	99.484	101.14	100.77	101.93	102.36	100.49	100.03	100.41	100.64	99.847	99.345	101.66	99.961	101.59	99.464
109.02	107.25	109.01	108.24	108.47	109.21	106.98	108.21	108.91	108.22	107.68	106.18	108.9	106.87	107.81	107.25	107.94	108.36	106.84	108.26	109.03	108	108.63	106.58	107.39	107.13	108.53	107.83	107.54	107.8	108.74	109.76	106.8	107.79	108.82	107.73	107.49	108.28	106.24	107.28	106.57	108.8	107.7	107.57	108.64	108.16	108.11	107	107.25	107.6
100.05	99.789	99.878	101.29	100.14	101.37	99.775	101.67	100.48	100.02	101.79	100.38	98.797	99.896	101.87	100.72	100.64	100.16	98.967	101.4	100.57	100.14	99.336	101.27	100.85	102.94	99.325	100.02	100.45	100.58	100.6	100.16	99.91	100.91	99.805	101.22	101.75	99.863	101.46	100.22	100.01	101.3	101.31	100.09	99.582	102.37	101.84	101.54	99.287	100.21
97.977	97.984	97.774	98.092	98.798	97.368	98.42	98.101	97.234	97.387	96.773	97.947	98.005	97.981	98.482	98.736	99.288	97.808	96.29	96.937	99.121	97.429	98.929	97.106	98.32	97.6	97.483	96.829	96.355	97.888	98.46	97.886	98.041	98.831	97.129	98.022	97.304	98.489	99.591	97.577	98.196	98.046	98.108	99.386	97.188	98.55	95.251	98.543	100.02	97.456
110.25	109.85	112.24	110.73	110.17	112.3	111.76	109.85	110.59	111.23	111.8	110.66	110.27	110.35	109.13	111.48	109.58	110.32	110.11	110.18	111.08	108.84	109.68	111.12	108.99	111.39	110.54	110.7	111.6	110.26	108.94	109.61	110.09	108.9	111.66	112	110.05	111.69	110.6	110.73	110.1	110.34	110.61	110.3	109.05	111.32	111.85	109.5	111.87	111.25
97.662	99.125	96.44	97.502	97.866	99.021	99.021	98.869	98.113	96.219	98.124	97.173	97.429	98.755	96.761	95.94	98.274	97.46	98.819	97.57	98.039	97.657	98.24	96.936	97.404	98.055	97.846	99.757	100.21	97.563	97.378	98.554	99.484	98.779	97.118	98.641	98.955	98.119	100.22	97.262	97.508	99.038	96.784	100.16	96.238	98.57	97.885	98.726	98.373	99.376
106.42	106.36	104.72	104.71	106.65	104.53	106.58	105.37	106.04	107.07	105.7	107.42	107.37	106.06	107.04	106.07	106.79	106.63	105.78	106.44	106.56	107.28	108.58	106.98	106.31	104.91	107.11	106.67	107.24	106.15	105.84	106.95	105.74	108.71	105.57	105.35	106.36	107.73	107.08	107.3	105.57	105.36	106.18	105.55	107.74	105.96	105.89	106.77	105.4	107.5
109.38	108.6	107.78	108.26	106.97	107.19	108.9	111.13	107.81	108.27	108.52	107.94	108.19	109.24	107.79	108.65	107.67	108.46	107.26	108.39	109.8	108.57	106.09	107.59	108.76	108.91	108.65	108.63	109.18	110.31	108.12	108.84	107.16	109.12	109.66	107.85	108.15	108.42	107.85	106.64	107.34	110.24	108.34	108.46	108.43	108	109.1	108.22	108.39	108.75
107.39	105.3	107.76	107.31	106.82	105.41	106.26	106.36	106.34	106.99	104.99	107.59	105.51	105.62	106.36	107.23	106.78	103.56	104.76	106.9	106.81	106	108.13	107.68	106.26	107.65	106.72	107.67	108.39	107.47	105.53	106.41	107.57	107.28	106.69	106.31	107.04	106.77	106.58	106.74	107.33	106.65	107.48	106.5	104.96	106.4	106.01	105.19	105.93	106.35
105.7	105.08	106.76	104.82	106.15	107.06	105.76	105.05	105.14	105.37	105.88	103.77	105.16	104.34	106.05	107.27	105.48	106.39	104.35	103.96	106.19	106.23	105.62	106.8	104.15	104.29	104.93	105.98	105.57	105.26	104.33	105.96	104.72	106.22	105.42	105.75	104.62	105.7	105.09	104.91	106.22	105.86	104.9	105.74	104.26	106.48	104.24	106.38	105.71	105.94
108.33	106.9	109.13	107.9	107.05	108.33	107.63	108.35	106.41	107.16	108.6	110.25	107.89	109.16	108.7	108.26	107.42	107.03	106.47	107.39	108.53	108.54	109.03	108.52	108.59	108.96	108.64	107.19	109.2	107.64	108.95	108.29	108.75	109.14	107.17	107.56	105.91	108.74	108.66	107.66	107.79	108.41	107.97	107.31	108.44	108.54	106.71	109.02	107.44	108.27
108.22	108.22	107.93	109.78	109.7	108.8	109.19	108.14	108.69	108.04	107.66	107.45	108.57	108.67	109	107.39	107.88	109.75	109.06	108.59	108.24	109.42	108.34	108.68	109.31	108.24	108.33	108.78	109.2	109.67	108.56	109.94	107.13	108.19	109.21	108.17	108.26	109.04	108.51	108.65	108.55	108.51	108.45	108.17	106.68	107.51	109.46	108.85	107.75	109.64
106.11	107.33	105.73	105.34	106.28	107.07	106.66	105.09	106.17	104.86	106.36	107.07	105.85	107.22	107.72	106.39	105.56	107.64	106.82	105.9	105.37	105.55	104.51	107.74	105.67	107.43	106.75	106.15	106.2	107.29	106.85	105.78	106.32	106.35	106.36	106.94	106.34	106.65	106	107.13	107.37	105.23	106.3	105.83	107.15	107.79	106.04	106.62	105.82	105.98
96.692	97.72	96.76	97.969	98.525	97.983	98.021	97.852	98.46	97.328	97.271	97.332	97	97.003	97.809	97.976	98.031	98.574	95.808	97.068	96.875	97.203	98.752	98.219	96.27	100.31	98.097	99.143	96.8	96.453	97.236	98.204	96.831	98.478	98.421	98.604	98.397	96.581	99.153	97.012	100.38	96.458	98.336	99.167	97.799	98.362	96.795	97.19	96.365	96.474
106.58	106.89	107.94	106.73	108.56	107.13	107.79	108.38	108.17	108.47	108.1	107.53	107.09	107.54	106.59	109.96	106.93	106.66	107.18	107.7	106.86	106.75	108.65	108	106.01	105.81	107.51	107.66	106.93	108.53	107.84	107.89	106.88	109.13	107.9	107.81	108.06	107.74	108.44	106.98	107.26	107.39	107.47	106.68	108.12	107	107.01	107.63	107.8	110.07
99.814	100.24	100.31	98.943	101.78	101.2	100.85	101.12	100.06	100.41	98.673	102.4	100.19	99.711	98.736	101.76	99.745	99.579	99.25	100.79	99.95	100.02	99.72	100.35	99.311	100.1	100.25	99.597	100.81	100.97	100.09	101.41	100.19	99.537	100.51	101.26	100.78	100.79	100.17	100.17	101.01	99.586	100.28	101.12	99.978	100.72	100.76	99.425	99.895	100.45
99.182	101.41	100.45	99.5	100.97	100.5	98.974	101.57	98.441	99.067	97.752	100.74	100.6	99.562	101.04	101.22	98.979	100.99	99.636	101.25	100.17	101.72	98.746	102.23	101.13	101.68	102.99	100.17	100.65	100.69	100.51	101.42	101.1	100.48	99.727	101.47	101.34	101.45	100.94	99.28	99.68	100.52	101.26	102.16	100.28	99.022	100.05	101.08	100.15	101.03
107.19	108.08	107.86	108.15	108	105.57	108.14	107.25	108.64	106.63	108.46	106.54	107.41	110.1	106.76	108.44	107.67	108.53	108.36	107.28	106.32	107.16	106.94	108.14	109.25	107.8	107.96	107.22	107.36	108.65	108.14	108.01	106.37	108.7	106.99	108.47	108.71	107.18	109.76	107.77	108.15	108.07	106.35	108.28	106.24	109.28	107.77	108.52	106.95	107.88
108.56	109.13	108.01	109.35	108.64	109.39	108.84	109.04	108.5	108.13	109.68	109.35	108.26	110.25	108.64	108.54	109.45	109.08	109.57	110.36	108.15	108.97	108.96	109.14	108.54	110.03	108.5	108.89	107.42	106.97	109.67	109.09	108.76	109.22	108.43	107.28	108.54	108.17	107.38	109	108.45	106.5	110.25	108.22	107.53	109.45	106.92	108.17	109.14	107.51
98.07	98.538	96.647	97.304	98.747	99.057	98.878	97.65	96.856	97.318	98.423	98.269	97.449	98.662	98.929	98.133	97.244	96.704	98.645	99.457	98.79	99.444	97.6	98.456	99.537	98.785	97.2	98.6	97.24	98.214	98.682	97.428	98.195	98.286	97.236	97.565	98.851	98.335	95.089	98.643	97.367	99.067	99.729	97.415	97.976	98.751	99.092	98.991	98.56	97.68
104.43	104.9	106.52	105.62	105.31	105.97	105.24	105.1	106.83	105.06	104	104.66	106.49	105.95	105.97	107.08	106.36	107.18	106.52	105.35	104.59	106.06	105.71	105.25	105.84	105.39	105.69	106.15	106.41	106.12	108.68	104.85	107.53	106.22	105.5	106.22	106.07	105.95	104.96	106.21	106.15	104.63	106.15	104.48	105.82	105.72	105.58	106.52	106.92	105.52
100.61	100.59	100.89	101.74	100.13	101.16	101.03	100.75	100.88	100.63	100.57	100.67	100.82	100.86	99.975	101.67	102.31	101.26	99.754	100.93	101.19	99.219	101	99.933	101.47	100.37	101.03	101.9	100.08	100.5	101.02	101.05	99.911	100.9	103.11	100.1	101.11	101.13	101.79	102.47	100.19	101.55	99.947	102.27	100.75	100.76	99.183	98.848	100.63	101.67
106.11	103.79	105.92	105.41	105.92	107.38	106.13	106.25	103.2	106.16	105.05	107.09	105.58	105.54	105.18	105.67	105.89	105.82	106.54	104.53	106.05	105.48	106.03	104.14	105.89	107.48	107.36	106.64	106.7	103.8	105.32	106.98	105.55	106.28	106.61	106.49	105.08	106.4	105.16	105.02	104.65	105.93	105.43	106.74	105.77	105.31	105.58	106.75	106.07	107.12
110.11	107.35	109.09	109.31	108.05	110.11	107.93	109.83	110.04	107.71	107.68	109.11	108.45	107.77	108.47	108.93	108.86	108.77	108.62	108.02	109.24	107.35	109.05	109.06	107.38	108.9	108.26	108.14	108.76	109.5	107.79	107.89	107.12	108.29	108.27	108.06	108.56	107.25	108.15	108.45	109.28	108.14	108.88	106.58	109.32	108.32	109.28	108.34	108.14	108.07
98.785	99.332	100.46	99.368	98.647	99.448	97.264	99.254	99.593	97.524	99.456	98.401	97.588	100.42	98.293	98.255	98.416	99.738	99.092	97.203	98.693	99.251	98.683	98.952	99.101	99.181	98.694	98.758	98.744	97.596	99.039	98.331	98.008	99.783	98.725	96.387	98.487	99.396	98.31	98.177	96.679	99.205	98.837	97.723	100.37	98.952	98.919	97.759	99.502	97.277
110.11	109.27	112.3	111.18	110.15	110.26	111.04	112.14	110.13	110.54	109.16	111.12	110.64	110.42	112.33	110.43	111.85	110.58	111.85	109.04	110.01	110.1	110.71	110.93	111.15	110.69	110.06	111.03	110.76	109.82	111.04	110.52	112.33	110.33	109.64	109.65	109.09	110.57	110.46	111.63	110.14	109.07	111.95	111.56	110.25	111.83	111.25	111.34	110.13	112.25
106.03	106.46	106.07	106.16	105.32	105.48	105.57	107.35	105.28	105.62	106.82	105.24	104.92	107.07	106.71	107.52	105.92	106	106.36	107.05	106.47	105.89	105.53	105.55	106.5	105.64	106.1	105.14	106.57	105.85	107.18	106.25	106.9	106.13	106.28	105.99	106.63	105.92	106.76	107.23	107.41	105.8	104.88	105.9	105.58	106.77	106.24	105.31	106.64	107.12
97.882	97.65	96.878	97.157	97.549	98.679	96.668	96.278	97.589	97.692	97.509	96.711	97.739	96.338	98.525	97.872	96.721	96.599	97.863	98.282	99.761	97.695	98.044	97.906	99.269	97.803	98.983	99.193	100.33	97.647	99.518	97.799	100.16	97.34	98.151	99.289	97.611	96.613	97.578	97.36	96.669	97.836	100.12	97.405	97.389	97.915	98.967	98.112	99.289	98.885
99.069	98.862	98.42	100.21	99.882	99.426	97.399	97.877	97.734	98.881	98.829	99.782	98.549	98.454	98.872	99.109	99.69	99.618	97.922	100.73	99.489	97.376	98.093	99.821	99.226	98.494	98.108	98.493	100.49	99.614	99.064	98.792	99.271	97.465	99.307	100.67	99.38	99.336	96.617	99.481	98.069	99.598	98.78	98.302	97.51	98.554	98.299	98.981	99.018	98.878
110.07	108.09	110.02	107.05	108.07	108.1	109.01	108.07	108.51	108.36	108.39	107.16	108.75	108.56	108.03	109.4	109	109	106.41	107.91	108.46	109.78	107.89	108.56	109.08	107.36	108.08	108.31	108.36	108.17	108.23	108.81	107.91	108.55	108	107.76	108.91	111.18	107.98	107.85	108.12	108.58	107.94	109.43	107.5	108.17	108.35	107.85	108.58	108.99
109.15	108.63	107.73	108.97	107.73	108.77	108.41	108.85	107.81	108.61	108.08	108.94	105.82	109.23	107.48	108.02	108	108.99	108.93	108.54	108.61	107.5	107.85	108.39	108.34	107.78	107.12	107.76	108.03	108.9	108.83	107.84	108.89	109.31	107.96	107.84	108.18	107.41	107.27	108.76	107.87	107.83	106.5	108.77	109.15	108.35	107.13	107.97	108.88	109.14
106.1	107.4	107.26	105.97	105.87	106.08	105.75	107.53	107.41	107.34	106.84	105.25	107.23	106.53	107.27	106.59	105.08	106.97	106.95	105.95	106.68	104.8	105.78	105.81	106.99	105.62	106.82	106.74	106.8	106.52	106.76	106.94	106.81	105.64	106.82	107.05	106.25	106.72	106.25	106.23	106.96	107.8	107.02	107.93	105.42	106.19	106.66	105.96	105.92	106.13
98.655	97.489	97.189	99.3	98.51	97.845	96.879	98.117	96.918	99.133	97.886	99.172	97.688	98.232	98.697	98.356	97.654	98.782	96.536	97.08	96.844	98.243	98.257	98.206	98.667	98.287	99.219	99.557	98.002	98.561	98.933	96.272	97.704	99.316	98.097	99.993	99.176	98.238	96.337	97.125	99.139	98.011	96.673	98.954	97.828	97.592	97.549	97.636	98.79	98.308
109.99	110.37	109.12	111.23	109.95	110.04	111.35	109.01	110.47	109.92	110.35	109.7	111.28	109.64	110.46	110.58	111.15	113.19	110.2	110.84	111.5	109.87	111.21	110.41	112.61	111.02	109.77	111.25	109.42	110.37	109.76	109.64	110.19	110.41	110.28	111.01	110.41	110.36	109.86	110.92	109.59	109.84	110.26	109.42	112.08	108.72	111.09	111.03	111.8	108.91
98.053	97.975	99.357	98.564	95.731	99.793	98.437	97.783	96.458	97.559	98.105	97.457	97.604	98.445	98.062	98.539	97.046	97.983	99.102	98.263	96.926	97.155	96.132	98.569	98.657	98.493	98.642	96.886	97.902	98.261	96.775	98.633	97.682	96.812	99.387	98.46	97.691	98.893	97.671	96.871	97.618	98.953	96.962	98.239	97.255	97.648	98.581	98.42	97.409	99.065
109.12	109.23	108.32	106.7	107.29	109.35	109.15	108.63	107.58	108.58	109.8	108.94	108.99	110.31	108.14	110.28	108.47	109.15	109.62	109.24	107.79	108.87	107.13	107.12	107.72	109.19	108.36	108.33	108.47	107.41	110.25	109.11	108.84	108.18	108.48	109.21	109.01	107.32	108.74	107.7	109.15	108.04	108.18	107.69	107.48	109.12	108.23	107.33	107.92	109.47
107.16	106.7	108.34	107	108.78	108.47	109.43	107.34	109.1	107.55	106.96	107.9	107.69	107.96	107.81	107.09	106.4	106.28	106.72	109.56	109.22	106.77	107.87	107.85	108.46	107.74	110.37	108.94	106.99	106.45	107.15	106.54	106.24	106.71	108.12	106.8	107.94	108.32	106.26	108.59	109.22	108.29	107	108.89	108.43	106.3	107.08	107.52	106.6	108.14
106.03	107.76	104.77	107.64	106.35	106.26	105.81	104.27	104.91	104.67	105.41	106.71	106.07	104.41	105.81	105.59	105.77	105.43	105.56	106.82	106.19	106.34	106.21	104.4	107.27	106.4	105.29	105.59	106.39	105.45	105.66	106.4	106.39	106.92	105.19	106.65	103.43	106.6	105.46	105.24	106.58	104.84	107.06	104.68	105.56	106.77	105.07	106.33	105.19	105.99
97.633	97.002	99.215	97.18	97.805	100.08	97.797	98.479	98.411	97.715	97.155	97.27	96.99	97.788	97.632	98.167	96.991	98.47	97.388	95.734	98.984	97.578	98.812	99.426	97.302	96.265	97.392	97.736	97.656	96.374	98.367	96.877	97.856	98.125	97.068	98.453	99.328	98.458	97.798	98.261	98.923	97.898	98.222	98.092	98.032	98.037	99.581	98.026	98.674	97.581
107.33	105.11	106.8	105.99	106.49	105.54	105.21	104.79	106.17	105.75	106.43	107.35	105.26	104.58	107.15	106	106.78	106.45	104.58	103.6	104.11	104.76	105.36	104.67	106.17	104.97	105.91	107.24	105.39	105.99	106.11	105.19	105	104.49	107.25	105.41	106.78	104.85	105.48	106.1	104.16	105.26	105.25	105.7	105.44	105.98	105.14	107.42	106.35	106.18
111.05	111.02	110.74	110.91	112.32	110.02	110.44	108.61	110.06	110.49	110.73	112.15	110.36	110.16	111.42	110.81	110.49	110.61	109.6	109.18	108.88	111.58	110.85	108.89	110.92	111.49	110.8	110.45	109.31	109.58	110.27	110.74	111.35	110.91	109.39	111.09	109.46	111.49	108.61	110.2	110.6	109.27	111.78	110.54	111.05	110.05	111.79	109.88	110.42	111.4
97.005	99.859	99.42	98.479	100.12	97.943	97.444	98.669	98.74	98.665	100.51	99.577	98.316	99.31	97.24	99.224	98.605	98.046	98.795	97.862	98.816	99.807	99.656	99.019	99.792	99.843	98.302	99.195	99.116	98.792	98.327	96.189	99.735	98.41	98.662	99.102	101.29	98.528	99.751	99.944	97.871	99.387	99.097	99.955	99.581	97.439	98.964	97.973	98.152	99.605
102.97	102.45	102.7	103.14	102.1	104.64	102.68	103.89	101.05	102.06	101.36	101.99	102.54	102.06	101.93	100.71	103.73	102.29	102.3	103.81	103.67	101.62	101.51	104.79	102.05	102.46	102.25	103.99	100.65	102.76	102.54	102.31	101.04	103.6	104.17	103.07	102.74	102.49	101.81	103.97	103.31	102.36	104.15	102.74	102.33	102.35	103.9	103.68	102.05	101.99
98.641	98.609	97.42	97.985	97.684	98.75	96.68	99.084	98.259	97.839	98.307	98.766	97.406	97.752	98.325	97.313	97.784	98.831	96.818	97.985	96.678	98.866	98.617	98.736	99.538	98.237	98.427	98.647	96.993	96.651	98.868	98.138	98.772	99.295	98.758	97.792	98.887	99.783	100.38	97.487	97.315	99.253	96.825	98.315	99.788	96.816	97.562	98.258	97.428	96.358
106.91	107.72	107.56	109.38	108.55	108.63	106.91	107.91	106.76	107.91	106.07	106.78	109.27	109.49	108.2	108.86	107.05	108.9	108.35	107.64	106.2	107.5	107.38	107.09	105.95	107.53	108.73	108.08	106.55	106.54	108.22	108.04	107.51	107.75	107.61	106.54	107.99	107.33	107.04	107.62	107.56	108.11	107.56	108.05	107.38	107.47	107.72	108.85	107.76	107.06
97.262	98.004	97.919	97.092	97.987	96.978	97.885	97.213	97.729	97.601	97.442	96.755	98.173	96.638	98.018	96.74	98.688	96.643	99.418	97.715	97.46	97.478	98.812	97.557	97.104	98.763	98.061	98.69	95.355	96.469	99.768	98.312	97.057	97.517	98.712	97.68	98.212	98.662	98.442	97.037	97.714	99.08	97.269	98.578	97.819	97.609	99.241	97.186	96.526	96.571
98.566	98.187	98.165	97.807	96.494	97.739	98.864	98.41	97.083	97.172	99.232	97.258	98.23	98.847	98.771	98.142	99.119	97.224	98.309	98.949	96.879	100.35	98.448	97.971	98.715	99.056	98.784	98.668	97.89	96.382	98.25	99.173	97.771	97.598	98.647	98.28	97.409	97.321	96.782	98.091	98.009	97.92	97.149	98.566	97.425	98.743	99.362	99.393	97.153	98.442
105.33	106.02	105.51	105.29	105.3	104.85	105.91	106.75	105.71	106.66	105.75	107.38	105.29	106.1	105.49	104.67	105.71	106.18	105.52	105.59	105.65	104.75	105.95	105.84	106.53	106.9	106.72	107.25	105.68	105.98	104.75	104.33	105.45	106.64	106.06	107.78	107.5	105.6	104.77	104.55	104.54	104.6	106.26	106.01	104.77	106.46	105.47	105.97	106.78	104.55
107.49	108.62	108.37	106.57	109.04	108.07	107.45	108.42	107.81	107.02	106.44	108.4	108.06	109.01	108.53	109.31	108.11	108.55	108.2	110.38	108.98	106.83	107.12	109.06	108.33	107.96	108.12	108.43	108.1	108.73	108.12	109.15	109.98	108.84	107.6	108.31	108.02	109.7	108.66	106.4	107.12	108.57	107.02	107.54	108.27	106.69	108.38	108.1	106.95	108.5
108.8	109.08	109.18	108.76	106.25	106.6	106.26	108.04	107.07	106.97	108.67	107.61	107.73	108.8	107	106.97	107.06	107.82	109.94	107.51	107.24	108.21	107.97	106.49	109.03	107.97	107.75	108.28	107.65	108.29	107.87	108.82	107.27	108.66	106.93	107.72	106.5	107.46	107.29	107.08	106.19	106.71	107.4	107.67	107.66	109.21	108.12	107.73	108.84	107.64
110.24	111.16	110.31	109.58	111.01	111.03	109.83	111.68	110.23	110.18	110.84	110.54	108.75	111.79	110.05	109.45	112.66	110.43	108.46	110.57	109.48	111.69	110.26	110.88	111.07	110.66	109.08	111.08	108.38	110.82	109.8	110.91	111.05	109.92	110.73	110.26	110.89	109.96	109.68	110.2	109.88	111.08	111.21	111.08	110.52	112.53	109.89	111.37	109.81	111.35
107.76	105.74	107.27	107.65	106.37	106.54	105.44	105.83	105.55	106.16	105.43	106.83	106.77	105.91	107.76	105.05	106.91	105.53	108.82	107.45	106.62	106.59	105.72	107.5	107.79	106.51	106.48	106.37	107.44	105.99	105.76	104.97	108.3	105.9	106.62	104.76	108.2	105.71	104.71	106.79	107.41	104.61	107.23	106.46	105.74	106.15	107.59	107.15	106.08	106.3
107.09	104.43	106.24	104.19	105.49	105.69	105.65	105.63	105.86	105.57	105.24	105.47	106.72	106.83	105.89	104.21	104.98	105.17	106.06	107.07	104.8	106.81	105.99	105.34	105.32	106.57	106.38	105.33	104.26	106.97	105.86	104.23	107.44	105.47	106.37	105.29	104.92	105.65	105.28	106.47	105.88	104.64	105.77	105.25	106.93	104.79	105.95	106.72	105.36	105.81
106.04	105.76	107.22	106.21	106.29	106.65	105.5	105.83	107.15	104.67	106	105.61	105.13	105.26	104.65	105.65	105.78	105.64	105.36	102.67	106.51	108.84	106	105.49	105.89	105.68	105.01	105.84	106.32	106.34	105.42	105.87	104.11	104.36	104.55	106.17	106.13	105.25	106.5	104.71	104.84	107.09	105.03	105.15	105.64	105	106.08	106.97	106.59	105.69
109.05	107.26	108.25	107.78	106.01	109.37	107.42	109.44	107.4	107.86	107.83	108.04	107.68	107.96	109.01	108.13	107.15	107.94	106.52	108.84	107.59	106.75	107.08	109.48	108.44	108.48	108.27	105.74	108.29	109.16	108.93	109.65	108.64	106.8	107.83	106.66	108	105.69	107.31	106.89	108.18	107.73	106.67	106.77	109.34	107.22	105.86	107.59	109.18	108.11
107.2	107.28	107.53	107.24	107.52	109.09	109.23	108.43	107.23	109.17	106.58	109	108.98	106.92	107.54	109.7	109.68	107.12	109.62	108.01	108.18	108.97	108.37	108.26	107.39	107.08	106.66	108.46	107.23	107.9	106.86	107.29	108.72	109.08	107.94	107.73	106.8	107.42	107.95	108.82	108.24	109.08	108.95	107.21	109.64	108.53	108.23	109.83	108.32	108.65
109.17	107.43	107.99	109.62	108.32	107.05	109.26	107.92	107.6	107.5	109.92	108.39	108.9	107.55	107.98	106.95	109.11	109.5	108.21	107.99	107.06	107.61	109.15	108.58	107.09	109	109.37	108.38	109.5	107.99	108.89	109.4	107.57	110.49	108.85	108.7	107.98	108.91	109.46	108.81	107.84	109.32	107.56	110.58	108.51	110.43	108.99	109.55	106.69	109.29
110.24	110.78	110.07	111.07	109.17	110.51	110.66	111.19	109.86	111.09	109.54	110.2	110.6	109.84	110.37	109.91	109.65	110.42	110.83	110.68	110.28	111.3	109.8	110.92	109.58	111.3	109.75	110.68	110.99	109.21	111.34	111.23	110.19	110.47	110.63	111.37	110.95	109.9	109.55	111.29	109.44	111.97	111.29	111.31	111.7	111.98	109.2	109.02	110.43	109.94
106.66	106.38	103.96	105.6	106.3	105.09	105.7	105.92	103.83	105.62	105.73	105.6	105.71	107.11	105.84	105.85	104.96	106.35	107.02	104.27	106.25	105.55	105.89	105.89	105.01	106.19	104.66	105.44	106.62	104.95	104.24	105.43	108.23	105.41	103.84	105.64	105.63	105.22	104.71	104.34	104.92	103.73	104.58	106.53	106.59	105.95	104.74	106.42	107.84	105.84
106.53	107.12	106.43	105.11	106.11	105.19	106.93	105.58	105.55	107.25	108.22	105.18	106.22	106.21	107.13	105.47	106.98	105.22	107.61	106.19	105.22	106.57	106.73	106.81	107.15	106.73	105.6	106.67	105.93	106.99	105.88	106.61	106.91	106.37	106.82	106.23	107.22	106.27	105.99	107.37	107.59	106.35	106.76	106.94	107.15	106.86	107.02	107.29	107.18	105.37
98.682	100.47	99.419	98.825	97.762	99.046	99.718	97.696	99.946	98.827	99.865	98.593	99.27	99.044	98.439	99.393	98.554	99.094	97.869	99.449	99.374	97.358	97.697	98.319	99.629	100	97.65	99.201	97.782	96.397	97.91	98.399	98.079	99.362	97.518	98.522	98.796	99.346	98.245	97.826	99.483	99.111	98.493	98.177	97.943	97.753	99.249	100.36	98.11	98.381
105	105.4	105.54	105.18	105.83	106.06	105.94	106.25	106.48	104.96	104.85	105.74	105.27	105.53	105.95	106.4	103.98	106.65	106.85	106.19	106.75	106.57	106.75	105.15	105.83	105.73	105.02	104.06	106.12	104.69	105.37	106.62	104.61	105.41	105.76	105.72	105.34	106.51	105.67	105.05	106.64	105.99	105.05	104.62	106.69	106.46	106.77	104.64	105.83	105.65
106.05	106.76	106.88	105.18	105.81	105.76	105.41	107.71	106.52	106.67	105.22	104.73	107.48	106.78	106.41	106.6	105.16	108.46	106.72	106.34	106.36	107.86	106.15	107.39	107.52	105.36	105.21	107.1	107.73	107.61	105.45	107.19	108.62	106.8	106.85	105.36	106.77	107.35	106.45	106.91	106.26	107.66	106.89	107.4	106.91	107.47	105.52	107.54	106.42	106.04
108.41	108.65	106.34	105.66	106.72	106.18	107.74	107.39	109.69	109.68	107.43	109.3	108.32	107.33	106.26	109.34	108.83	106.47	106.55	108.86	107.89	107.27	105.93	108.74	108.32	108.47	106.73	110.47	107.82	107.55	107.64	108.15	108.58	106.96	108.02	108.26	107.75	108.02	106.37	107.3	108.74	107.26	107.37	107.88	106.56	107.5	108.07	108.72	107.01	109.12
98.776	99.106	98.839	98.036	98.367	99.79	98.917	99.389	98.84	97.857	97.368	99.653	97.898	98.099	98.937	98.385	97.688	97.486	99.342	98.747	98.966	97.762	97.902	96.92	98.634	99.548	99.634	100.47	97.764	98.115	98.157	98.58	98.165	98.571	98.272	98.768	100.29	97.515	97.984	97.389	97.056	98.87	98.887	99.385	98.509	97.798	98.909	99.501	99.183	99.927
105.41	104.47	106.28	105.05	106.84	106.97	105.46	105.55	107.47	105.89	104.77	105.98	104.47	108.41	105.3	105.43	106.5	105.22	104.61	105.55	104.97	105.38	106.78	106.34	105.43	105.92	105.01	106.89	105.03	106.36	107.53	106.41	106.1	107.07	105.97	106.62	105.06	105.27	106.23	105.91	104.87	105.8	106.2	106.3	106.65	105.78	105.84	106.53	105.44	105.65
108.04	108.92	108.81	107.72	107.91	108.87	109.3	109.24	109.36	108.07	108.38	108.6	107.64	109.06	108.12	109.77	108.02	107.44	108.62	108.33	109.22	106.61	108.76	107.26	107.54	108.71	108.04	106.76	106.68	109	110.03	108.27	109.31	108.26	109.78	108.99	107.33	109.48	107.2	108.45	109.23	108.6	108.13	108.89	108.27	108.98	110.63	108.94	108.98	108.58
100.89	101.19	100.27	100.45	99.652	99.717	100.09	100.19	100.57	100.33	100.93	100.31	99.746	99.999	98.663	100.07	98.692	99.12	100.47	100.02	100.84	100.08	99.835	100.44	99.041	100.93	99.368	100.53	99.39	101.57	99.811	100.42	99.58	101.22	100.69	100.4	99.846	99.877	100.45	99.217	99.843	99.962	103.14	100.06	100.12	99.96	100.93	99.522	100.32	98.915
105.98	107.37	108.47	106.99	108.14	109.08	107.18	107.45	107.42	107.67	108.85	107.5	109.15	108.77	107.01	107.61	107.95	106.92	107.55	108.04	107.05	108.46	107.78	107.94	107.57	107.26	109.1	106.82	107.08	106.91	105.05	106.94	106.14	108.99	107.03	107.14	108.83	107.54	108.45	108.87	108.22	108.62	108.26	107.1	107.32	108.74	108.68	108.08	108.71	107.56
99.164	100.13	98.543	98.938	98.756	98.996	99.701	98.829	99.591	99.265	100.14	99.424	99.635	99.892	99.091	98.433	99.353	100.56	100.04	98.153	98.676	99.223	98.929	97.41	98.732	99.585	99.702	100.07	96.814	98.116	98.825	98.283	97.93	100.78	99.337	97.469	98.329	99.973	96.934	98.523	98.17	99.568	99.144	99.434	99.66	99.438	98.239	100.87	98.315	99.96
109.73	108.5	107.45	107.65	107.45	109.34	108.61	108.58	107.5	108.84	107.73	107.32	108.28	107.37	109.76	108.18	109.62	108.07	107.95	107.71	107.31	108.03	108.56	109.33	108.19	108.02	108.75	108.31	109.28	107.26	108.71	106.67	108.08	107.82	107.36	108.59	108.69	107.25	107.2	107.35	109.28	106.57	109.35	107.28	109.38	108.78	107.74	107.56	107.02	108.46
106.59	107.56	106.76	107.12	107.46	105.17	107.07	106.7	107.23	105.37	107.1	107.94	106.69	106.89	106.05	107.19	106.46	105.98	105.93	107.58	106.57	106.04	106.8	106.08	106.44	106.24	106.21	107.02	108.08	107.52	106.44	106.84	105.47	106.84	105.75	107.41	105.27	105.77	106.23	106.38	107.41	104.93	105.3	105.55	105.24	106.9	107.19	105.79	105.63	106.9
106.35	108	108.55	108.09	106.28	107.46	108.48	106.33	105.52	110.2	107.78	108.07	107.48	107.27	107.15	108.23	108.07	107.48	107.7	107.87	106.43	107.4	107.75	108.21	107.98	108.55	107.33	108.49	108.58	108.16	106.94	109.1	107.86	107.17	108.16	108.76	108.72	107.98	106.46	107.34	108.53	106.05	106.43	108.39	106.9	108.15	108.51	108.51	107.96	108.12
98.544	100.24	97.068	98.922	98.797	98.213	97.986	97.851	98.513	97.726	98.466	98.148	98.715	99.118	99.824	98.577	99.939	99.083	98.075	98.156	100.54	99.108	97.735	98.638	99.469	98.664	99.772	99.442	98.948	98.998	98.647	97.509	98.729	98.241	98.503	99.765	98.147	99.711	101.79	97.883	97.014	97.245	99.167	100.66	98.912	99.734	98.091	98.668	99.367	99.556
107.71	107.95	108.03	108.8	107.93	107.91	108.36	109.63	109.07	108.36	107.38	107.49	108.05	106.94	108.61	108.45	109.94	108.82	107.51	108.92	107.69	107.5	107.89	106.91	109.3	107.9	108.28	109.61	108.13	107.57	107.87	108.49	108.9	109.94	108.13	108.63	107.31	108.1	108.16	107.88	109.11	106.58	108.56	108.3	108.26	107.82	108.18	108.46	107.75	109.34
106.48	103.96	106.07	105.08	106.31	105.79	103.58	108.1	104.51	106.6	104.77	105.4	105.86	104.98	105.16	105.8	103.43	106.27	106.05	106.98	105.35	106.35	105.03	105.97	106.08	105.6	105.8	106.19	105.13	106.26	106.44	105.72	106.77	105.72	105.25	104.9	104.99	105.92	105.56	104.85	106.82	104.65	105.58	105.6	105.81	105.51	105.23	106.26	107.85	105.84
98.44	99.945	96.119	98.579	99.27	98.458	97.819	99.003	96.754	99.58	97.937	97.66	97.458	98.818	96.683	98.629	97.707	99.199	98.2	99.008	97.178	98.531	97.547	100.03	98.279	97.22	97.075	96.876	97.508	97.978	96.801	99.454	98.737	97.628	99.023	98.605	97.47	98.855	97.3	97.643	96.543	97.863	97.063	99.18	98.842	99.204	98.235	97.272	98.749	97.296
106.98	108.2	106.57	106.82	108.42	107.34	107.78	108.24	107.31	110.29	107.84	110.47	107.99	109.2	108.28	108.01	109.21	107.05	107.05	106.6	106.73	107.78	107.47	107.41	107.06	108.39	107.81	107.94	106.57	107.34	107.45	109.06	108.42	109.35	107.48	107.02	107.9	108.47	107.61	108.69	109.53	106.44	107.37	107.8	107.25	107.93	108.13	106.88	107.37	107.63
111.02	110.46	111.42	111.11	110.81	110.69	110.53	110.58	112.56	111.33	112.03	111.86	110.92	111.21	110.65	110.28	111.06	110.23	110.73	111.28	111.84	110.63	109.16	112.71	111.13	109.48	110.44	111.8	110.43	110.26	109.95	110.14	110.1	110.55	111.66	110.04	110.37	112.39	110.85	109.83	110.85	110.79	111.14	110.68	109.84	110.8	110.09	111.06	110.79	110.7
106.64	105.47	107.12	105.9	105.89	106.13	106.06	105.02	105.36	104.34	105.69	105.65	106.7	106.17	106.06	105.5	105.96	107.1	106.22	106.44	106.43	107.09	107.16	107.49	107.29	105.99	106.81	106.57	106.5	106.07	108.13	105.85	107.71	105.67	106.44	107.92	106.14	106.39	104.71	107.27	105.88	105.72	108.28	106.37	106.76	105.73	107.78	104.63	105.21	106.05
109.82	107.61	108.74	109.1	109.25	108.9	108.96	108.58	108.02	109.16	107.54	108.12	108.73	108.02	109.71	109.15	108.95	110.13	108.91	107.74	108.09	109.06	108.64	109.29	108.04	109.4	108.7	108.36	107.57	108.59	109.57	107.66	108.07	108.32	106.86	108.14	108.88	109.98	108.53	108.28	107.81	109.42	110.42	108.03	109.68	108.12	107.56	109.64	109.17	108.29
100.15	99.82	101.45	100.48	100.14	101.11	99.692	99.679	101.19	100.34	99.223	100.2	100.9	100.71	99.269	100.64	99.891	99.813	100.81	98.76	100.84	102.74	98.774	100	99.128	100.72	99.612	102.22	101.55	100.16	99.191	100.24	101.43	100.59	101.02	99.051	98.806	99.521	99.874	100.34	102.12	101.11	100.99	101.53	99.562	100.34	99.544	101.23	100.51	100.83
108.4	108.75	107.34	109.02	108.72	107.97	107.59	110.33	109.24	108.23	110.74	109.52	108	108.9	109.54	109.19	108.65	108.23	107.65	107.85	108.28	108.4	109.02	109.27	110.72	107.95	108.52	107.91	107.17	107.7	108.32	110.02	108.86	108.97	108.75	109.04	109.58	108.3	108.45	107.45	108.12	109.56	108.29	107.33	108.68	108.94	109.6	110.02	108.92	108.17
108.11	105.52	106.16	105.78	105.49	106.41	106.1	105.77	105.92	104.89	106.42	106.22	105.2	107.09	105.2	104.87	104.62	104.46	105.77	104.9	105.87	103.44	105.12	104.18	104.96	107.28	105.5	106.52	107.25	106.39	105.83	105.59	108.07	105.69	104.33	105.13	105.21	105.11	105.24	105.06	104.18	107.79	106.78	103.19	106.18	106.06	105.81	105.42	108	106.16
108.33	109.24	108.02	107.44	107.27	108.99	108.33	106.99	107.84	107.14	107.73	109.11	108.53	108.39	107.7	108.9	108.26	108.75	107.8	108.31	109.99	108.09	109.18	107.88	107.54	109.18	108.77	110.14	107.87	108.83	108.82	108.19	108.35	107.02	107.6	108.37	107.73	106.72	109.14	108.62	106.83	109.5	108.3	107.9	107.74	109.17	108.32	110.79	107.44	109.77
105.5	107.03	106.37	105.6	107.67	106.96	106.6	107.04	108.22	106.77	105.45	107.73	106.08	106.43	106.94	105.33	105.75	105.97	106.56	106.22	108.55	106.82	106.6	106.41	107.03	107.3	106.89	106.26	105.92	106.28	106.59	107.14	105.38	107.89	106.68	107.13	105.8	107.02	105.62	105.73	107.02	105.05	107.05	106.5	107.03	104.09	107.29	106.06	107.01	106.05
104.84	106.11	105.53	105.12	106.01	104.79	106.34	106.56	105.66	104.64	106.88	106.22	106.25	105.59	105.3	105.37	105.83	105.63	105.81	106.1	104.49	105.74	104.85	106.86	105.89	106.22	105.43	105.17	104.57	105.48	105.54	105.92	106.99	104.77	105.28	104.45	104.12	105.56	107.07	105.63	106.64	105.19	105.49	106.8	105.55	105.34	106.47	104.44	105.96	107.36
100.6	101.32	99.192	100.65	99.779	101	100.61	100.96	100.49	100.19	98.867	100.24	101.21	101.74	101.03	98.783	101.15	98.849	99.073	100.73	100.08	99.448	100.97	99.623	101.98	100.97	102.06	100.77	100.25	99.198	101.18	100.52	99.55	100.37	101.21	99.295	101.15	100.53	99.622	99.447	101.42	101.33	100.68	99.618	100.66	99.215	100.55	101.57	99.734	101.26
106.71	105.51	106.79	106.26	106.15	105.66	106.99	105.98	106.5	106.91	107.69	106.64	106.8	105.15	106.21	104.67	106.41	107.98	106.74	107.03	105.67	107.27	108.21	107.1	106	105.16	107.31	106.5	105.72	106.39	105.94	105.59	108.36	107.17	106.74	105.49	106.84	105.31	105.8	105.11	104.09	105.89	105.81	105.63	106.71	106.16	106.69	107.32	107.51	105.81
106.89	105.42	106.14	106.16	105.92	106.25	107.28	106.57	106.83	105.36	106.09	105.66	106.34	105.85	105.14	107.36	106.25	104.62	106.89	104.86	105.74	107.07	106.33	106.96	105.35	104.79	105.59	106.86	106.53	106.66	105.47	105.33	106.38	105.92	107.06	107.21	105.4	105.37	108.02	105.85	106.79	106.67	106.18	105.87	106.4	105.14	106.5	106.1	106.06	106.25
97.158	97.093	98.405	98.785	98.979	98.436	97.498	99.175	98.457	97.517	99.063	98.105	98.867	97.231	97.898	97.83	98.749	97.927	98.234	97.852	98.566	99.235	98.388	97.912	98.41	98.874	97.333	98.058	97.867	99.451	99.27	98.031	99.206	97.091	99.772	97.009	96.997	99.027	97.868	98.444	97.272	96.947	97.68	99.823	99.076	98.462	99.467	96.683	98.327	98.662
108.96	109.29	109.75	106.46	108.13	107.91	108.61	108.4	108.53	108.25	107.48	106.91	109.47	108.15	108.3	106.8	107.53	109.19	107.71	108.42	108.08	106.55	108.41	106.87	108.45	107.38	108.63	108.05	108.45	107.93	108.74	108.43	108.3	107.03	108.67	108.12	107.57	109	107.76	108.27	109.68	108.22	108.18	109.07	107.29	107.79	107.56	109.43	109.48	109.19
105.46	104.01	105.72	105.38	104.04	106.09	106.56	107.02	106.62	104.18	104.72	105.92	105.06	106.18	105.51	104.83	104.43	105.68	105.35	105.99	103.72	105.47	106.86	105.28	105.13	105.15	105.12	105.03	105.16	106.46	104.24	107.29	105.51	105.87	105.31	104.73	103.25	106.04	108.22	105.12	104.94	105.78	106.74	105.26	106.2	104.31	104.49	105.76	106.93	106.87
103.35	105.66	105.33	106.1	106.42	104.27	106.58	103.07	106.96	105.11	106.88	105.19	104.28	105.88	105.25	104.96	105.87	105.26	104.97	104.91	106.8	105.53	105.95	105.5	107.24	106.61	104.46	105.74	105.46	105.37	105.79	105.98	105.95	105.79	106.52	106.67	103.24	105.85	105.01	104.98	105.91	106.2	105.85	107.54	105.3	105.7	105.96	107.22	105.95	103.02
108.46	108.06	108.08	106.96	108.87	108.56	106.24	107.61	106.8	108.56	108.37	107.36	107.67	108.42	106.59	108.56	107.14	108.31	107.05	106.66	108.7	106.72	107.12	109.89	107.75	108.01	107.88	107.45	109.03	107.92	108.61	107.04	108.54	107.16	109.11	107.56	107.47	107.99	107.95	107.23	108.39	108.42	107.56	108.68	108.13	107.91	106.83	108.48	106.53	108.79
105.75	107.44	104.77	106.28	105.76	106.73	107.31	106.21	105.91	107.3	106.4	105.37	106.11	107.47	106.11	106.28	106.62	106.1	107.78	107.19	106.12	107.04	107.28	106.86	107.49	108.58	105.93	106.96	106.51	106.53	108.05	107.6	107.52	106.12	107.61	106.54	106.69	107.73	106.26	105.42	106.67	106.52	105.65	105.93	106.57	105.3	106.02	107.61	106.85	107.16
98.803	95.891	97.174	98.273	98.019	98.431	99.271	98.726	97.268	97.308	96.158	97.046	97.806	98.124	97.019	98.018	98.552	97.372	99.647	97.816	97.591	97.071	95.664	97.378	96.824	99.007	98.482	96.535	97.458	96.925	99.212	98.177	97.525	96.897	98.616	96.33	98.557	98.596	97.804	98.58	97.527	97.327	97.062	96.491	97.372	98.467	99.064	97.361	97.686	96.879
108.46	106.98	108.08	108.92	106.73	108.69	106.22	106.94	106.05	108.76	107.08	106.95	108.4	107.64	108.03	108.52	106.72	108.25	107.56	107.81	108.86	108.49	109.02	108.38	108.39	105.57	106.79	106.95	105.06	107.32	107.98	107.55	106.31	107.33	108.32	109.22	110.01	106.83	106.89	108.07	107.23	108.16	108.2	109.04	107.59	107.16	108.3	109.66	107.62	108.29
105.31	105.69	105.27	106.17	106.3	104.79	105.45	104.7	106.27	105.64	105.57	107.07	105.82	105.28	107.69	104.84	104.75	106.36	104.91	106.2	106.56	105.65	105.32	105.18	105.86	105.38	105.46	104.77	105.04	105.31	106.09	105.32	106.24	103.89	106.91	106	106.68	105.45	106.41	107.48	106.11	106.31	104.05	105.07	104.81	105.24	105.32	106.3	105.3	104.88
100.78	100.32	102.16	100.72	100.51	100.89	101.94	102.19	100.46	101.36	99.614	101.39	101.67	100.1	99.325	101.68	99.899	102.26	99.395	100.78	101.39	101.25	100.96	101.25	101.04	100.03	101.04	100.18	101.62	100.13	99.847	100.32	101.92	101.72	101.99	102.14	99.561	99.406	99.965	100.5	100.74	100.46	101.8	99.402	100.55	100.14	102.15	100.56	100.67	101.05
105.73	106.16	103.85	102.61	106.44	104.71	107.84	104.92	104.77	105.55	105.26	106.39	104.41	104.51	105.21	106.6	106.46	104.49	104.99	105.1	105.47	106.96	104.8	105.74	105.73	105.64	105.54	107.25	106.75	106.33	104.78	105.19	105.31	106.69	105.11	103.83	104.36	104.83	105.19	107.02	104.97	106.3	103.98	104.29	106.84	105.6	105.17	105.13	106.11	106.52
105.59	105.1	105.97	104.76	106.46	105.49	107.33	106.28	105.11	106.11	106.64	105.72	106.41	104.95	104.87	105.69	105.97	105.44	105.99	104.64	105.55	106.26	106.4	106.3	105.57	106.16	106.4	105.82	105.79	106.6	105.11	105.96	106.15	104.78	106.64	106.31	104.68	106.5	105.19	105.9	104.93	105.73	105.74	107.04	106.61	106.07	104.42	105.92	105.89	107.98
109.04	109.83	110.1	108.94	108.51	108.36	106.09	107.64	107.32	108.34	108.74	107.86	108.69	109.32	108.1	107.86	109.16	106.54	109.15	108.29	107.78	106.7	108.26	108.1	107.15	107.9	108.99	107.5	107.46	109.26	108.28	108.55	107.61	108.34	108.7	107.8	109.66	107.79	108.11	108.79	108.73	107.04	108.55	107.96	108.94	109.72	108	107.51	109.26	109.48
111.3	109.95	110.01	109.82	113.09	111.29	108.93	111.73	109.5	109.89	109.69	110.8	108.11	111.76	110.83	111.23	108.98	110.33	110.44	113.55	109.64	111.93	113.41	109.4	109.57	108.69	109.96	109.05	109.61	110.16	110.1	109.72	109.05	110.64	111.01	111.37	110.94	111.59	110.96	111.6	110.13	110.33	111.13	108.13	109.56	110.45	110.62	109.98	111.12	109.98
97.433	97.698	98.781	99.404	97.146	98.471	98.809	99.126	96.76	98.197	97.822	97.655	97.772	99.016	98.668	98.296	97.739	98.524	97.205	97.69	96.759	97.843	98.059	97.833	98.31	98.163	97.174	96.511	97.08	96.845	97.761	97.172	98.608	99.147	98.08	96.887	98.855	98.994	97.21	98.313	97.935	97.565	98.07	99.244	95.686	98.537	97.167	97.932	97.725	97.728
104.85	106.25	106.31	107.06	103.99	106.97	104.58	107.42	106.06	104.3	106.29	105.56	105.12	104.34	105.88	106.31	107.02	105.68	105.92	106.98	105.24	104.82	105.63	105.93	104.2	103.88	104.4	103.34	103.42	105.3	105.32	106.6	105.88	106.45	105.8	106.12	105.03	106.71	105.49	104.99	106.98	105.33	104.55	105.76	104.93	106.11	105.49	106.43	106.29	105.46
98.395	99.534	98.397	99.443	95.865	99.145	98.465	98.854	100	99.141	100.08	99.72	99.549	99.52	96.795	99.177	99.333	99.511	99.221	98.41	100.29	97.34	97.631	100.05	98.325	97.376	98.743	99.11	97.82	98.648	98.764	99.341	98.959	98.294	98.896	98.643	99.533	98.752	99.392	99.263	100.2	101.21	99.772	99.7	99.38	98.508	97.899	99.411	99.497	99.055
103.05	101.37	102.84	100.63	100.56	99.2	100.71	101.4	99.981	100.64	101.32	102.14	101.32	101.81	101.71	99.889	101.34	99.594	101.01	100.1	101.48	100.4	100.06	99.011	101.1	101.58	100.03	101.4	99.428	99.267	100.93	101.47	100.69	102.12	100.35	99.102	101.47	101.19	99.939	100.27	101.15	100.22	100.28	100.08	100.96	100.11	100.32	101.37	101.33	100.73
105.78	107.13	106.21	106.08	105.75	107.55	106.84	106.64	107.15	105.72	107.13	105.25	104.41	106.31	107.38	106.03	107.57	106.27	106.5	105.06	105.6	105.94	105.54	106.39	107.27	105	106.05	106.44	106.22	107.08	104.15	105.06	106.46	106.11	104.42	106.44	107.35	108.07	105.86	106.1	107.22	106.92	105.89	106.46	106.53	105.57	105.15	106	106.51	105.61
106.22	103.99	107.8	107.18	106.21	105.94	106.1	106.86	107	107.02	106.99	106.47	105.86	106.29	106.71	105.71	106.83	106.37	105.41	107.41	106.19	105.32	106.89	106.1	106.81	106.94	107.52	106.43	106.27	105.45	105.92	106.43	105.27	106.24	107.36	106.37	106.07	104.86	106.66	106.67	106.73	107.48	104.12	106.56	107.65	107.13	106.61	106	106.28	104.95
96.803	98.444	98.69	98.963	97.486	98.6	96.673	98.358	97.779	97.601	98.18	98.948	97.502	98.419	97.669	98.405	98.455	97.902	98.727	98.759	96.958	96.889	97.983	98.531	98.856	96.722	98.428	97.339	98.719	97.764	95.525	97.784	97.765	98.615	98.615	98.188	99.675	97.979	98.29	97.439	98.569	99.368	98.728	96.766	97.592	97.922	98.393	98.727	98.727	99.098
109.54	108.83	108.05	105.49	109.27	108.1	108.37	107.85	108.79	107.99	108.51	108.85	108.77	106.9	108.06	108.88	108.45	109	107.36	109.47	107.19	108.2	108.81	107.75	109.76	107.64	108.55	108.82	107.61	108.71	107.52	108.55	107.27	108.36	107.57	109.25	107.01	108.72	108.6	107.67	108.82	107.2	107.58	108.96	107.63	106.76	106.73	107.7	107.33	107.25
106.58	106.85	105.53	106.23	107.33	106.01	107.02	106.41	106.18	107.54	106.03	106.19	106.47	106.15	106.4	106.86	106.55	107.09	106.15	105.65	106.82	107.31	106.78	107.22	107.14	108.56	106.74	106.92	104.99	106.55	107.74	106.41	105.12	105.95	106.17	105.13	105.27	107.36	106.38	106.05	105.93	106.93	105.42	106.31	106.63	107.08	106.54	106.02	106.38	104.94
105.94	105.94	105.9	106.05	106.21	106.41	105.48	105.91	105.75	107.27	106.25	105.53	105	106.35	106.74	105.91	106.39	105.97	103.95	106.8	105.12	105.49	104.47	106.56	106.13	106.6	105.46	106.02	106.7	105.19	106.08	105.26	104.5	105.35	105.05	105.39	104.97	105.72	107.41	106.32	104.7	105.47	106.79	106.27	105.55	107.24	106.25	106.16	104.57	105.43
106.86	105.85	106.06	105.91	106.34	105.99	107.03	105.35	104.93	107.87	105.12	105.42	105.41	106.11	106.64	105.46	106.32	108.26	106.45	105.08	106.82	104.58	105.1	105.26	105.54	106.44	104.3	104.26	105.88	105.31	106.67	104.99	104.77	107.2	105.4	105.88	106.06	105.79	107.58	105.13	107.25	105.66	105.18	107.2	106.45	105.06	105.68	107.02	106.36	107.85
106.18	104.33	105.22	106.35	104.95	105.99	105.66	104.4	103.74	106.16	104.35	105.87	106.63	105.63	106.05	106.4	105.74	106.2	104.86	103.92	105.02	105.59	105.16	103.96	104.63	105.47	105.8	106.18	105.29	104.49	105.43	104.18	105.73	106.11	104.96	106.38	106.31	104.91	103.94	106.32	105.32	105.4	104.24	105.17	107.12	105.09	106.14	106.35	106.54	104.95
106.74	104.72	106.67	105.33	105.57	106	105.41	105.01	106.25	107.38	104.8	105.45	105.77	104.32	105.59	107.52	105.2	104.63	105.21	105.6	104.8	105.42	105.9	105.14	104.98	105.95	105.17	105.35	105.85	104.39	106.13	104.92	105.49	104.99	105.73	106.68	106.25	104.53	105.32	106.44	105.39	106.2	105.31	105.41	106.84	105.72	106.01	105.53	105.69	106.44
107.4	107.75	107.13	108.25	107.57	106.8	108.76	108.15	107.98	106.89	108.05	108.76	109.37	107.03	108.79	108.75	108.64	107.43	107.87	107.7	107.04	107.11	108.08	106.43	108.16	109.29	107.29	109.04	108.84	108.13	107.56	108.97	107.99	107.13	108.35	107.72	107.64	107.12	108.11	108.26	107.46	109.03	108.95	108.43	107.93	107.11	108.8	108.32	108.21	106.85
99.194	98.304	97.94	97.953	98.655	99.76	99.403	98.816	99.901	97.765	98.811	97.716	99.115	99.52	98.909	99.158	98.674	98.798	101.12	99.165	97.992	99.901	100.23	99.251	98.742	97.605	98.181	99.41	99.145	100.07	99.471	98.765	98.464	98.418	98.913	98.352	98.372	98.401	98.734	99.454	99.675	98.726	97.146	99.393	97.952	100.97	99.28	99.301	99.833	98.791
106.76	105.89	106.79	106.89	105.02	107.34	106.58	106.12	106.53	103.75	106.78	105.36	107.68	106.32	106.8	106.53	107.15	106.69	107.82	105.82	105.52	108.46	107.15	105.04	106.7	106.63	105.62	107.13	107	103.7	106.69	107.39	107.52	106.27	105.92	107.71	105.87	106.85	106.99	107.39	107.67	107.25	106.46	105.95	106.06	105.82	106.92	106.21	106.44	103.99
105.37	105.85	105.35	105.93	107.24	106.26	106.53	105.4	105.64	107.11	105.42	105.99	104.62	104.49	106.26	107.5	106.29	104.87	106.33	106.05	105.66	104.24	106	106.92	104.81	104.62	107.12	105.54	105.32	105.41	103.69	104.1	105.79	106.46	105.79	105.83	106.19	107.5	105.95	105.94	103.69	104.66	104.77	103.98	106.66	105.42	104.81	105.76	104.41	104.42
104.17	104.55	105.56	105.66	106.87	106.58	105.69	104.68	106.02	104.6	104.64	105.5	105.23	105.93	105.4	106.73	105.62	104.78	105.26	103.88	105.55	105.25	105.4	107.29	104.94	105.57	106.55	105.48	105.08	105.64	105.85	105.7	106.08	104.98	106.61	105.73	105.6	105.97	106.03	104.35	105.51	107.63	106.01	108.37	107.65	103.7	105.71	106.49	105.94	104.36
107.78	106.87	107.55	107.02	107.9	108.47	106.87	108.14	108.89	106.85	106.38	107.29	108.05	107.55	107.41	108.47	107.37	108.36	109.2	107.54	106.31	107.84	108.01	108.81	106.77	106.67	105.91	108.77	107.96	106.97	107.83	107.87	107.37	107.52	107.88	106.93	106.95	108.1	106.86	106.6	108.66	107.91	107	106.68	107.44	108.81	107.23	108.25	106.85	108.99
105.21	105.45	105.44	105.98	105.92	106.57	105.86	105.95	105.06	104.75	105.89	105.95	104.99	105.16	106.58	105.63	105.21	106.11	105.49	103.4	105.74	105.28	105.68	103.73	105.65	104.77	106.36	106.5	104.14	105.54	105.74	104.22	106.34	105.47	105.02	103.84	105.85	105.98	106.29	105.14	107.8	105.43	104.14	105.69	105.55	104.7	104.33	105.97	105.12	105.79
99.25	99.276	97.835	97.796	97.815	98.879	98.882	98.003	97.117	97.769	99.209	97.257	98.197	96.745	98.27	98.178	97.976	96.929	97.209	98.344	97.913	97.671	99.074	97.082	98.93	99.354	97.877	96.69	97.561	99.202	97.316	99.349	96.305	96.498	98.32	96.318	97.471	96.267	98.572	99.16	99.49	98.269	97.718	99.958	98.564	97.954	99.16	98.235	96.112	96.93
109.15	109.29	107.91	108.23	107.09	106.94	107.8	108.68	107.53	107.6	108.75	107.48	108.32	109.3	107.83	109.11	108.49	109.28	107.17	108.35	109.95	107.09	109.09	106.11	106.85	108.93	108.94	106.94	107.87	107.93	107.68	107.95	109.31	107.93	108.11	108.72	109.02	107.04	109.31	107.45	109.64	108.62	106.49	108.19	108.65	107.31	108.91	109.34	108.64	108.25
100.33	100.95	99.936	100.54	99.789	100.87	100.46	100.03	97.628	100.72	99.513	100.43	100.86	99.79	100.82	101.34	100.52	100.1	100.02	99.084	99.237	100.93	100.54	99.346	99.712	101.39	99.555	101.24	101.16	99.412	100.3	98.908	99.493	99.001	101.13	99.404	99.732	101.12	99	99.942	100.58	100.4	100.57	99.286	100.42	101.12	100.72	100.7	100.97	100.86
106.75	107.99	107.78	107.91	108.25	107.31	107.41	107.27	107.47	106.97	108.15	106.5	108.54	106.72	108.64	108.02	107.1	108.44	107.44	107.7	105.68	108	107.85	106.32	105.9	107.92	109.23	108.46	106.59	106.79	107.46	108.71	106.81	106.47	107.33	106.87	109.05	109.56	107.95	108.19	109.02	108.16	108.58	105.9	107.68	106.15	109.92	107.42	108.94	107.61
107.76	107.61	108.08	107.5	108.51	108.82	108.37	109.96	109.78	108.75	109.1	109.81	109.23	108.43	108.19	108.32	108.06	109.24	110.06	109.52	108.44	110.46	108.63	106.88	107.83	110.46	107.54	107.91	109.61	108.36	108.47	107.48	108.94	108.39	109.06	109.04	109.49	109.11	107.11	107.83	110.51	108.3	107.77	109.89	108.23	110.61	109.53	107.96	108.92	108.78
105.67	106.06	104.86	105.51	106.15	105.8	105.56	105.77	106.51	105.53	106.27	106.17	105.76	105.97	106.35	105.07	105.54	106.16	106.12	104.48	105.59	107	107.57	105.42	104.78	104.05	104.78	105.27	105.48	106.36	104.8	103.82	106.03	105.11	105.18	105.33	104.91	105.27	106.71	105.26	105.49	106.71	104.71	105.62	106.07	105.01	105.89	106.98	105.71	105.18
105.4	107.49	107.14	107.05	104.06	106.21	105.46	105.46	105.36	105.31	106.1	105.21	106.29	104.87	104.99	107.02	105.76	105.55	104.91	105.89	106.08	106.43	104.85	106.52	105.28	106.05	106	106.08	106.91	106.83	105.97	106.84	106.58	105.07	105.46	107.1	106.27	105.77	105.22	105.64	104.49	105.67	103.57	105.85	107	106.91	104.4	105.4	105.1	105.51
108.71	110.35	109.33	108.84	108.98	108.35	107.32	106.94	110.78	107.85	106.56	108.5	108.74	106.67	109.79	108.54	110.41	108.14	109.21	110.2	110.79	107.86	108.03	108.79	109.01	107.9	109.08	108.04	108.06	109.36	108.59	108.84	109.06	109.56	107.93	109.11	108.39	107.9	110.1	108.62	107.01	108.63	109.19	109.23	109.81	109.06	109.13	108.8	108.92	109.32
108.01	108.52	108.11	107.79	108.17	108.76	107.9	108.61	106.24	108.5	108.28	109.98	107.03	107.92	107.68	109.93	108.38	109.88	108.18	107.56	108.83	108.21	108.55	107.79	106.72	108.08	106.86	108.27	107.77	107.47	109.81	109.06	107.58	107.31	106.49	107.2	109.26	109.21	106.27	108.66	107.83	108.94	108.13	108.2	108.46	108.79	109.1	107.85	107.72	107.93
105.41	105.9	103.55	106.17	106.11	105.79	104.51	106.22	104.78	104.66	105.48	104.51	105.9	105.99	104.27	104.99	105.82	106.2	105.58	106.01	105.72	106.09	105.85	106.07	106.82	105.74	107.38	105.33	105.27	106.31	105.09	105.29	106.68	104.62	106.41	106.38	105.21	105.46	105.88	105.99	104.91	105.94	105.29	106.96	105.97	105.41	103.4	106.1	104.09	104.56
104.41	106.39	107.25	106.51	105.34	105.28	106.96	103.75	104.85	106.17	105.84	105.74	107.88	106.1	104.64	105.7	104.06	105.49	106.03	105.79	105.31	104.79	104.36	106.27	105.04	105.51	105.07	106.72	106.1	105.85	106.07	107.34	105.28	105.23	104.5	106.65	106.11	106.37	104.97	105.15	105.71	105.83	108.42	106.53	104.3	105.41	105.45	105.39	105.29	106.01
104.7	105.36	107.04	102.99	104.45	106.49	105.07	107.08	105.19	104.97	104.91	105.31	106.1	105.74	106.59	105.44	104.93	106.97	107.87	107.6	105.47	107.05	104.67	105.19	107.33	107.73	104.73	105.35	105.63	105.79	105.36	105.81	106.79	104.88	106.47	106.55	106.61	104.72	106.37	105.82	106.22	106.35	105.23	106.85	104.74	104.6	105.49	104.85	104.5	106.18
106.49	107.49	105.55	106.64	105.69	106.85	104.97	106.57	105.17	106.61	106.87	106.05	106.71	105.65	107.23	105.22	105.69	107.08	105.3	105.81	106.6	106.04	106.72	106.42	106.36	105.49	106.38	107.33	105.98	106.75	106.89	105.11	107.2	106.95	105.31	106.72	106.36	107.11	106.65	106.47	106.31	106.84	106.78	106.69	107.92	106.62	106.39	105.69	108.11	105.66
107.61	106.64	106.72	106.72	107.41	106.59	105.69	105.5	106.21	105.76	107.61	104.93	106.12	105.51	106.39	106.29	108.13	105.37	105.94	105.61	105.13	104.11	106.86	105.97	104.83	105.3	106.71	106.63	104.7	106.19	105.84	106.07	105.2	105.08	104.92	105.97	107.1	105.21	104.18	105.39	107.46	105.35	105.34	103.6	106.03	107.31	104.7	105.84	104.86	104.25
107.19	107.01	107.68	107.36	106.52	107.58	105.96	106.2	106.19	106.63	106.26	106.02	105.94	107.13	108.01	107.04	106.45	107.51	106.39	106.61	106.13	105.71	105.85	106.61	105.33	108.57	105.55	105.89	106.97	104.42	106.97	106.36	107.25	105.88	105.35	106.86	106.78	106.62	105.89	107.03	106.66	106	106.19	105.03	106.62	104.87	106.42	106.42	108.01	107.13
108.24	108.55	107.08	109.53	107.48	108.52	107.78	108.95	108.71	107.34	107.42	109.09	109.02	108.11	107.19	108.39	109.14	107.24	107.47	109.13	109.32	107.81	107.22	107.84	106.84	106.58	107.35	107.81	106.32	107.91	106.63	108.07	109.3	109.03	109.36	108.98	107.49	107.25	106.74	107.31	108.63	107.28	108.43	107.94	108.96	108.19	108.72	107.2	108.78	108.06
104.57	106.61	107.07	105.32	104.99	106.4	106.04	104.1	105.54	105.18	106.88	104.22	105.23	105.28	105.48	104.38	107.1	106.37	106.84	106.2	105.41	106.35	106	106.98	104.32	105.29	104.98	105.64	104.85	105.33	105.75	105.43	103.7	104.47	105.02	104.62	106.98	107.11	106.68	105.37	105.82	106.1	105.06	105.59	105.73	106.39	104.3	105.9	105.13	106.25
110.36	108.99	108.08	109.35	108.49	108.06	108.96	108.16	108.34	109.83	108.2	107.52	108.54	108.02	109.04	108.46	109.09	108.38	108.19	110.55	107.58	108.98	108.39	110.28	109.2	107.81	107.65	107.06	108.41	110.18	109.35	109.98	109.93	109.11	108.71	107.55	107.97	110.12	108.26	108.04	110.01	108.56	107.41	108.83	108.9	108.35	108.46	108.62	108.35	107.87
107.38	105.21	106.4	106.5	107.43	105.9	105.86	105.62	107.03	104.69	105.96	104.86	105.65	106.07	106.6	104.48	106.08	105.48	104.82	106.38	107.5	106.53	104.43	106.72	107.83	106.57	105.5	106.37	104.7	104.19	107.47	105.57	105.08	106.65	105.11	105.3	106.81	104.92	105.74	104.28	104.08	107.36	106.84	105.79	106.13	105.84	105.18	105.7	104.52	106.43
105.19	105.78	105.51	105.29	105.97	106.34	105.98	105.6	106.7	106.64	106.19	103.31	105.46	106.25	105.64	106.25	104.65	105.71	106.02	103.57	106.89	105.66	104.71	105.64	105.39	104.69	104.6	105.93	105.03	105.29	105.92	106.39	104.65	105.49	103.64	104.83	106.06	104.32	106.64	104.68	104.7	103.85	104.54	105.82	106.04	106.42	107.29	104.67	106.09	104.57
98.132	96.525	99.034	98.104	98.501	99.18	97.618	97.816	98.005	97.748	96.831	99.312	97.758	98.901	98.459	98.047	98.822	96.919	97.8	99.302	96.95	97.443	97.145	98.791	98.147	97.163	99.347	97.539	97.115	99.467	98.477	98.867	98.355	98.011	97.589	97.036	97.109	97.562	98.192	99.125	97.54	97.007	98.093	97.148	98.802	97.446	100.15	99.987	97.947	97.774
104.69	104.99	106.2	106.28	106.16	106.71	104.17	105.96	105.42	107.01	105.3	104.99	106.27	106.42	106.4	105.83	105.66	104.53	105.89	107.53	105.38	106.68	104.34	105.36	106.86	106.1	104.32	106.86	104.77	105.8	104.82	106.49	105.26	107.1	106.85	107.49	104.76	105.97	105.71	107.14	105.81	105.89	106.6	105.96	105.75	105.39	105.84	105.29	106.43	103.86
99.211	102.96	100.13	99.794	101.57	101.08	99.882	100.21	101.12	101.68	101.55	101.89	100.44	100.7	100.85	99.579	102.02	100.63	99.787	101.73	99.593	103.23	101.46	102.49	100.6	99.884	100.87	100.11	103.24	102.6	102.41	100.21	101.02	100.6	100.8	100.61	101.79	101.16	101.16	102.35	102.08	101.48	100.59	100.93	101.72	101.8	100.99	100	99.137	101.08
97.516	99.235	99.778	99.496	97.101	97.87	99.771	99.096	97.921	98.303	98.642	98.315	98.968	98.951	98.98	98.356	98.189	99.819	97.912	100.05	99.969	96.927	97.812	98.758	101.18	98.445	98.012	98.464	98.76	99.452	99.974	99.044	98.297	99.017	99.538	97.334	98.732	97.762	98.304	97.946	99.07	98.857	97.678	98.966	99.396	98.678	98.08	98.822	97.838	99.592
108.67	108.4	108.53	108.26	108.97	110.34	110.29	108.92	108.52	109.41	108.67	108.47	109.57	106.51	109.08	107.96	106.52	109.12	108.73	109.76	109.03	108.85	109.17	107.84	107.24	108.63	108.63	107.88	106.96	107.16	107.99	108.91	107.65	105.37	107.07	106.94	109.12	107.31	108.09	108.64	107.43	110.49	108.41	107.3	108.85	108.97	108.71	107.85	107.68	108.19
107.7	107.64	109.97	107.37	107.98	108.12	107.95	107.86	108.11	107.9	108.37	109.22	108.99	107.61	109.89	107.92	109.92	110.88	107.96	108.11	108.23	106.91	109.57	110.1	107.99	107.55	107.93	110.63	109.79	108.62	109.04	107.18	106.87	107.99	108.38	107.9	108.63	109.46	108.54	109.18	108.53	109.44	108.75	108.29	109.11	108.53	108.32	109.02	109.89	109.64
106.94	108.15	108.91	107.92	108.5	109.22	107.51	108.05	109.36	107.44	106.11	109.07	107.94	108.6	107.31	107.61	109.69	109.3	107.85	107.6	108.09	107.48	107.67	109.06	108.4	109.65	107.1	108.45	108.75	107.62	108.58	108.02	109.49	107.41	107.29	107.36	107.3	108.31	107.63	107.57	108.68	108.25	108.68	108.05	109.04	108.18	108.52	106.99	107.18	107.74
104.76	105.77	106.73	107.43	107.54	106.35	107.57	106.83	107.6	105.34	107.14	107.03	105.63	104.61	105.01	105.34	105.94	104.84	106.37	106.19	106.65	107.04	105.1	105.59	106.38	106.2	107.01	105.42	104.44	106.22	105.38	107.15	104.94	105.64	104.23	107.57	106.61	104.71	105.51	105.89	105.83	107.38	106.07	107.08	106.54	106.17	106.4	107.71	106.62	106.03
107.48	107.72	107.67	108.4	108.38	106.82	107.64	108.39	106.85	108	106.74	108.18	107.11	106.52	107.59	109.33	107.53	108.61	108.27	107.83	108.56	108.06	107.59	107.68	108.88	108.02	108.57	107.6	108.1	108.33	107.77	109.23	107.7	106.93	107.66	107.74	107.15	107.85	108.59	108.62	109.08	108.73	107.3	107.35	108.94	108.41	108.37	108.17	108.86	108.61
107.58	107.8	109.41	106.84	108.32	107.52	109.29	108.38	109.13	108.53	107.34	108.47	108.21	109.87	106.73	107.13	108.66	108.16	108.32	108.69	107.79	108.47	108.55	110.65	110.83	108.93	107.97	108.08	108.76	110.36	108.51	107.52	107.95	108.19	107.56	108.04	108.64	109.19	108.19	107	107.54	108.41	107.35	106.79	107.55	108.45	108.34	109.38	107.96	108.59
109.2	108.06	108.35	107.47	108.08	109.28	106.68	108.92	107.87	108.18	107.92	106.37	106.82	108.56	108.63	108.82	107.18	108.54	107.06	108.52	107.23	108.64	107.94	108.53	109.4	108.64	107.21	108.57	107.35	107.69	108.23	106.31	108.27	108.53	109.51	107.37	106.98	107.5	107.41	107.67	105.76	108.7	107.25	107.98	107.84	107.22	108.62	107.12	107.44	107.52
107.83	108.53	108.59	108.72	109.5	108.45	109.47	108.16	108.25	109.07	107.33	107.69	107.49	108.23	108.79	109.39	108.59	107.01	107.33	106.67	108.22	107.64	108.87	107.2	108.23	107.79	107.56	108.19	107.82	107.63	107.76	109.97	107.43	109.01	108.4	108.28	109.65	106.94	108.9	108.35	108.23	108.85	107.25	108.4	107.18	108.94	108.72	107.8	108.13	108.72
99.684	99.507	98.706	99.563	98.374	99.423	99.816	97.745	99.021	100.24	97.921	99.351	98.845	98.758	99.887	97.406	99.159	98.25	98.904	99.342	96.598	97.425	98.999	98.557	99.205	98.963	100.33	100.55	98.89	98.149	100.1	97.566	98.769	100.34	98.668	99.758	98.908	99.408	99.752	99.453	99.482	99.568	99.2	99.364	99.249	96.579	98.257	99.324	98.204	98.998
105.95	104.39	105.9	104.9	105.61	107.21	104.26	105.6	104.64	105.18	104.31	105.72	105.46	106.22	105.45	106.12	104.35	107.13	105.24	104.89	104.95	103.48	105.7	105.62	105.33	105.46	106.52	106.71	105.28	106.26	105.41	105.74	105.78	105.61	105.43	106.72	104.07	103.81	105.71	105.65	105.27	106.33	104.13	105.75	105.43	104.98	106.68	106.15	105.33	104.3
98.214	99.909	96.43	97.563	96.808	99.669	98.449	98.14	99.562	98.122	97.842	98.854	95.866	99.69	98.315	98.519	98.513	97.616	96.65	98.025	98.613	97.936	98.275	97.608	98.253	98.31	97.519	97.75	99.148	96.827	98.206	96.421	97.919	98.08	98.303	98.864	98.628	98.45	97.809	97.995	96.753	98.563	98.291	96.527	97.081	97.9	98.293	98.955	98.047	97.082
106.07	108.09	108.24	108.05	108.03	108.3	108.87	108.72	109.16	108.7	109.14	107.58	107.85	108.32	108.7	108.95	108.93	108.47	109.29	107.07	107.94	107.61	107.51	106.51	107.03	109.31	108.96	108.24	107.11	108.16	109.4	108.53	107.18	108.67	108.14	108.09	107.08	107.06	106.75	107.86	109.91	107.81	107	105.99	108.51	108.67	109.63	107.67	108.78	108.41
108.6	108.43	108.68	108.57	107.48	109.88	107.04	107.88	107.95	108.01	108.97	109.3	108.09	107.22	108.7	108.07	106.92	109.39	108.7	108.12	107.31	108.64	107.64	108.42	107.95	109.69	107.31	108.84	107.47	106.8	109.22	107.67	107.06	108.17	107.47	108.66	109.26	108.96	108.18	107.27	110.05	108.55	109.42	107.43	107.36	108.85	108.6	108.9	109.03	106.63
98.311	97.268	97.468	99.445	98.659	100.36	96.953	99.66	96.939	100.14	99.389	97.728	97.712	96.731	97.24	98.65	98.235	97.06	98.573	98.531	98.008	97.155	97.225	99.481	98.634	96.348	97.218	98.924	97.604	97.562	98.146	96.958	97.232	97.749	98.14	99.682	98.911	97.523	98.2	96.011	99.438	98.617	98.872	97.216	99.059	97.008	95.904	96.097	97.933	96.992
107.12	108.53	110.43	108.86	108.15	108.68	108.74	108.94	108.03	110.92	106.72	107.55	109.62	108.65	109.12	107.63	109.35	107.91	108.05	109.06	107.67	108.86	109.26	106.43	107.29	107.59	108	108.17	108.6	106.93	109.64	107.66	108.89	109.15	109.17	108.41	109.38	107.5	107.94	108.81	107.18	108.13	108.83	106.64	107.97	108.47	108.44	109.87	108.37	109.2
108.89	107.92	108.47	109.24	108.16	107.34	108.77	107.7	108	108.62	108.15	109.46	108.5	107.24	108.29	109.08	107.72	108	108.17	109.27	110.04	109.44	109.85	107.65	108.97	106.86	108.65	107.39	107.85	108.67	107.95	109.2	106.76	108.32	109.31	108.71	106.78	108.77	109.05	108.94	108.92	107.51	108.05	108.44	106.59	108.53	107.43	107.54	108.75	110.18
100.12	101.4	100.53	101.78	99.74	101.22	100.35	101.16	102.23	100.25	99.755	99.717	99.77	100.4	101.46	100.45	100.88	100.78	100.19	101.35	100.05	100.07	101.69	101.06	100.32	101.72	100.6	101.39	101.45	101.14	101.27	102.18	99.268	101.53	101.54	99.257	100.46	100.88	101.61	101.78	103.13	101.46	101.43	101.29	102.25	99.314	99.883	101.24	101.09	100.75
106.08	106.71	107.25	105.49	106.26	105.87	104.7	105.38	104.01	106.35	106.63	104.91	106.78	104.21	106.13	105.83	106.23	105.91	105.53	105.8	105.62	106.33	104.96	104.8	105.05	106.25	104.25	105.81	104.67	105.08	105.22	106.12	105.98	104.77	106.02	106.68	105.13	106.4	106.38	104.96	104.44	105.69	104.77	105.67	104.68	106.28	105.26	106.23	104.95	105
106.46	104.28	107.12	105.05	105.49	107.19	106.57	107.32	106.48	107.07	105.53	105.82	105.78	105.34	107.41	105.27	107.35	106.01	106.69	105.03	105.57	106.87	105.32	106.1	106.82	107.26	107.21	106.58	107.18	107.42	105.78	105.95	106.26	106.62	107.19	106.04	105.9	103.99	107.8	106.41	105.1	105.83	106.68	106.76	107.62	107.34	104.92	105.71	107.76	105.46
109.53	111.65	109.83	111.48	109.13	110.86	109.77	111.18	109.22	110.64	109.19	110.61	110.78	108.64	109.72	111.4	110.86	110.28	110.25	110.6	107.64	110.09	111.58	109.85	109.6	111.77	109.87	109.46	109.73	111.32	108.48	111.32	111.27	109.93	112.54	109.49	110.6	110.73	111.97	110.77	110.06	110.57	109.81	110.3	111.32	110.87	109.65	108.87	110.52	112.09
106.55	106.32	106.22	103.13	106.66	105	105.69	104.8	105.14	105.07	103.23	107.02	106.19	105.24	104.36	107.76	105.25	107.04	104.1	107.22	105.39	105.72	106.49	105.57	106.26	104.56	106.32	104.81	106.35	107.09	106.79	104.44	105.07	108.03	105.3	105.25	105.88	106.65	103.83	106.31	105.73	106	105.08	104.69	104.78	105.22	106.15	105.91	105.34	105.83
107.74	106.27	105.19	106.72	107.4	107.78	106.39	105.99	108.31	107.33	108.09	106.85	104.82	107.1	106.81	107.46	106.29	106.73	107.9	105.2	107.1	106.08	106.86	107.04	105.87	104.43	105.42	106.28	106.73	107.64	106.78	105.57	107.39	106.42	106.51	105.08	106.24	105.18	107.39	105.56	106.5	106.05	106.62	105.13	106.39	105.73	106.43	106.72	106.27	106.64
109.98	110	108.14	109.34	110.17	109.82	109.9	108.84	109.39	110.56	108.99	110.51	110.08	109.72	109.5	111.26	109.79	110.38	110.45	109.21	110.8	110.86	111.21	109.99	110.83	110.3	110.65	109.72	110.96	110.97	111.17	110.2	111.72	110.16	110.88	111.08	111.49	110.79	110.71	108.9	110.74	109.48	110.27	110.04	109.6	109.46	108.93	110.53	110.69	111.99
106.34	107.04	106.68	106.93	108.15	106.45	107.16	104.33	107.39	105.27	107.06	106.62	107.17	106.3	105.25	105.91	106.04	105.94	105	103.93	106.63	106.18	107.41	106.07	106.89	109.11	104.1	105.67	105.78	106.32	106.21	106.5	105.46	107.11	104.88	107.36	105.57	104.63	107.76	106.22	105.83	106.9	107.31	106.53	105.98	107.7	108.57	105.64	106.15	106.75
106.32	106.24	106.47	104.68	106.47	106.13	105.98	104.55	105.79	107.06	106.48	105.8	105.54	104.25	104.99	106.37	106.14	106.25	106.94	104.78	106.56	106.27	106.31	105.95	104.76	106.16	105.17	105.24	105.83	105.96	105.55	104.6	105.82	104.02	105.58	106.05	105.56	105.88	105.04	107.23	106.04	104.95	106.18	105.53	105.25	106.55	106.62	104.93	104.75	105.58
106.63	105.32	107.46	106.79	104.11	105.2	103.02	106.1	103.95	106.85	105.37	103.52	105.62	105.2	105.24	105.4	105.25	104.51	105.25	106.15	106.44	105.63	106.78	105.09	104.75	106.52	103.11	106.77	105.29	104.42	104.38	105.86	106.39	104.61	106.94	105.84	105.1	105.91	106.15	105.66	103.87	105.31	105.62	105.63	104.94	105.77	106.83	104.58	105.85	105.3
106.98	105.6	106.31	103.99	105.87	105.25	106.55	105.84	107.64	107.06	106.5	105.47	106.41	105.86	107.61	105.45	105.44	105.96	104.9	107.22	106.91	107.45	107.08	105.91	105.87	105.7	106.44	106.93	104.68	106.07	106.6	108.03	106	106.83	105.19	107.09	107.34	107.47	105.82	106.73	106.99	106.31	105.78	106.58	107.76	105.2	108.42	107.65	108.17	106.07
109.37	107.75	109.4	106.2	108.19	109.72	107.5	110.01	109.56	109.38	106.86	108.86	110.62	108.72	106.72	107.98	106.97	108.41	109.74	109.68	109.06	106.98	108.01	108.72	107.87	108.8	108.99	108.81	109.26	107.27	107.4	107.48	107.4	107.86	105.9	109.4	108.62	108.46	108.23	109.12	107.48	107.24	108.3	108.46	108.31	108.95	108.02	109.07	107.68	109.37
108.09	108.19	107.7	109.77	110.23	108.16	107.8	109.79	108.8	108.11	107.81	108.55	109.33	108.63	107.54	107.25	107.3	109.82	108.86	108.39	108.57	108.81	107.31	107.04	108.11	107.77	110.24	107.77	107.07	108	108.35	109.35	107.68	108.46	108.76	108.13	109.01	109.06	107.28	107.01	107.26	106.7	109.58	107.77	109.69	107.97	109.03	108.68	107.74	107.84
98.396	96.925	98.452	97.903	96.963	96.828	98.423	97.512	98.973	98.574	99.033	98.291	97.362	98.938	97.726	98.609	99.205	96.546	99.023	97.986	98.263	96.48	98.933	97.038	98.676	97.677	97.396	98.161	98.753	96.61	99.689	98.116	98.181	98.428	99.242	98.083	97.559	97.331	99.267	97.69	98.423	97.456	97.196	98.124	97.144	97.91	96.411	97.936	98.558	99.105
106.99	105.17	107.4	108.41	108.76	108.39	108.4	109.48	107.37	108.92	106.58	107.94	107.27	108.01	107.47	107.04	107.58	109.51	109.84	109.03	108.54	107.91	108.08	108.26	107.54	107.25	108.39	108.07	105.75	106.99	107.55	108.2	107.55	106.5	107.17	107.23	108.79	110	109.1	107.35	108.76	107.99	107.53	109.82	108.6	107.19	108.42	107.63	107.65	109.04
98.994	96.596	99.204	97.713	98.621	98.877	97.159	98.419	101.33	98.915	98.391	97.384	97.447	98.447	98.892	96.928	96.228	97.206	97.358	96.303	97.923	98.004	98.406	96.84	97.078	99.191	99.048	97.235	97.358	98.527	99.665	98.661	98.681	96.39	97.41	98.141	98.796	99.654	98.026	98.762	97.31	96.905	98.032	97.297	97.813	96.805	97.395	97.603	98.784	98.262
97.942	97.074	98.907	97.333	99.23	98.472	98.598	97.871	99.244	99.251	99.26	97.298	99.058	98.618	99.394	99.47	99.741	99.755	98.221	99.495	99.412	97.703	99.149	99.782	98.517	100.24	98.558	99.273	100.21	98.209	99.431	99.171	97.754	98.576	100.29	98.373	99.52	98.035	100.56	99.624	99.405	99.248	99.16	97.453	99.407	99.036	98.875	98.456	98.743	99.519
108.34	109	110.55	112.79	110.52	112.11	109.38	109.5	109.79	110.87	111.31	112.04	109.44	111.32	110.23	110.98	109.77	108.6	110.77	109.86	109.69	110.8	110.86	111.86	110.91	109.59	110.11	111.18	110.9	110.35	110.71	111.91	109.71	111.05	109.78	109.99	111.01	110.98	109.97	109.15	110.17	111.05	111.64	110.98	111.15	110.51	110.88	110.62	110.78	109.3
104.09	104.62	105.26	107.15	106.29	106.16	105.79	106.47	105.19	106.08	106.85	107.35	105.94	105.78	106.78	105.88	105.96	104.34	105.84	105.22	105.28	106.25	106.04	105.81	106.36	105.43	105.12	106.23	104.98	106.3	105.11	105.8	105.24	105.63	106.56	106.91	105.13	103.9	105.48	104.71	103.86	105.22	105.72	107.75	106.51	105.67	105.14	105.75	105.96	105.56
104.4	104.97	105.35	105.3	106.03	106.25	103.36	105.85	104.93	104.46	104.8	105.69	105.94	106.49	106.29	105.97	105.63	105.83	105.13	106.66	104.68	105.67	105.76	106.41	106.54	105.92	106.93	104.65	105.38	106.85	106.38	106.32	108.43	107.02	105.28	107.1	105.56	104.86	105.72	106.85	106.75	105.14	103.64	105.78	105.31	104.31	105.41	106.34	105.12	105.86
106.26	105.87	106.52	107.74	106.79	106.7	105.25	106.65	107.09	106.88	106.63	107.6	107.72	106.38	107.08	106.62	107.75	107.06	107.36	106.31	106.19	107.16	107.27	107.21	106.54	106.09	107.83	107.1	106.88	106.43	106.92	106.55	106.1	105.7	106.11	106.52	105.26	106.67	106.48	106.45	105.24	106.47	106.7	106.54	106.12	106.33	106.94	107.6	106.72	106.78
101.61	103.16	102.52	101.78	104.35	103.48	103.74	104.02	103.11	103.04	103.81	104.54	103.01	103.13	103.79	102.86	102.87	102.58	102.6	103.24	101.51	103.41	102.43	103.84	102.53	102.38	104.85	103.19	103.43	102.46	103.45	103.33	103.8	103.6	102.22	102.43	103.2	103.62	103.54	100.46	103.21	101.35	104.69	100.75	103.76	103.08	103.71	101.89	103.03	101.02
105.87	107.92	108.93	106.86	107.37	105.67	106.43	106.53	107.5	106.47	105.65	106.53	105.88	105.39	107.49	106.42	104.47	107.02	106.96	106.6	105.48	106.57	107.85	106.58	107.53	106.8	106.19	106.1	105.44	107.97	107.27	107.54	106.03	106.48	107.93	106.69	105.92	106.29	105.77	106.87	106.11	106.31	104.3	106.56	104.82	106.74	106.07	107.66	106.07	106.04
106.11	104.55	105.98	105.74	105.7	107.08	105.7	106.12	107.13	105.82	106.18	104.57	106.31	105.88	106.66	106.13	105.93	106.16	107.18	106.68	106.18	105.77	107.15	105.23	107.4	106.7	105.97	105.92	105.24	106.28	105.11	105.56	106.79	107.58	107.66	107.82	105.31	106.47	105.51	107.77	107.14	105.08	106.68	105.16	106.44	105.33	107.22	105.67	106.57	106.46
106.87	109.12	109.65	107.32	108.18	106.76	108.58	108.08	107.96	108.19	107.61	108.6	108.8	106.54	106.23	107.71	106.6	107.69	108.15	107.68	108.47	107.4	108.22	108.32	107.03	108.86	109.52	107.37	109.9	109.49	108.62	108.42	108.87	109.8	109.96	108.73	107.95	107.37	107.26	108.49	108.16	108.38	107.77	108.07	107.71	109.1	108.06	106.97	108.76	107.57
104.67	106.28	106.21	105.5	104.84	106.48	105.07	105.54	104.84	106	104.18	106.3	106.78	105.7	104.84	104.78	105.5	105.65	106.88	106.78	105.19	107.24	105.11	105.07	105.14	106.15	103.83	106.25	106.54	105.25	105.78	104.91	105	105.75	106.88	105.98	106.05	105.88	106.59	104.55	105.8	106.7	106.12	105.37	105.72	104.76	106.5	106.89	107.91	105.89
107.7	107.13	108.11	107.19	107.51	108.59	107.94	105.19	107.05	105.84	108.96	108.71	108.91	107.86	107.51	107.59	107.73	109.34	106.29	107.68	110.64	107.2	107.51	107.54	108.29	109.32	109.15	109.13	106.92	108.23	108.17	107.39	108.37	106.57	109.54	107.43	107.68	109.01	107.26	109.84	106.33	107.04	107.84	107.98	106.93	107.31	107.52	106.87	108.68	107.73
105.29	105.72	105.55	106.29	105.57	104.63	106.87	104.77	105.11	105.42	107.26	106.38	105.13	105.74	105.59	106.14	105.38	105.02	104.73	105.87	106.3	105.8	106.23	106.93	106.23	104.5	106.02	104.79	106.82	107.01	104.68	106.18	106.58	106.41	106.79	105.24	105.85	105.16	106.11	105.44	105.69	106.46	106.06	105.54	105.42	105.44	105.59	104.81	106.15	106.8
98.274	99.728	99.555	99.166	98.662	99.682	99.51	98.971	98.359	98.734	99.491	98.712	97.855	98.907	98.564	98.34	99.377	98.514	99.72	98.441	97.109	98.607	100.02	97.907	97.67	98.352	98.043	97.331	99.603	97.319	98.57	98.448	99.716	98.004	100.06	98.385	101.43	100.26	99.265	99.006	99.2	98.294	98.605	97.864	98.813	100.38	98.677	99.025	97.921	98.524
104.78	106.98	106.07	106.8	106.42	105.82	107.26	105.37	106.76	107.88	106.72	107.81	106.65	104.97	105.29	106.56	105.93	107.36	106.78	107.18	106.24	106.42	107.87	106.69	107.38	106.57	107.49	105.74	108.47	105.64	106.14	108.78	105.18	106.63	106.11	106.65	106.12	105.14	105.71	106.57	106.49	106.92	105.29	106.03	104.09	107.23	105.44	108.49	105.66	107.22
105.7	105.74	105.92	105.16	105.03	106.94	106.42	104.57	105.03	105.92	106.2	106.12	104.37	105.49	105.03	105.3	104.46	106.27	106.09	105.64	105.05	105.2	105.61	105.88	107.08	105.19	106.53	106.42	106.53	106.57	106.13	105.68	104.79	106.03	106.48	105.22	105.99	104.59	105.22	103.81	106.6	104.68	104.7	103.54	107.69	105.98	104.79	107.03	104.86	105.73
108.66	107.61	106.69	108.44	108.64	108.31	108.21	109.68	107.34	109.74	108.25	108.42	108.63	110.33	109.27	107.2	108.54	107.62	107.62	107.61	108.26	108.73	108.28	107.88	109.13	109.76	108.26	106.15	109.38	108.05	108.98	108.83	109.11	107.14	107.82	108.94	108.52	109	107.99	108.07	108.12	108.48	108.6	109.57	108.58	109.32	108.82	108.58	109.57	106.94
108.64	107.34	107.66	108.14	107.28	106.31	108.65	109.44	108.73	108.32	108.76	108.2	106.98	109.19	108.26	109.31	108.62	108.29	108.99	108.69	110.13	109.11	108.59	108.81	107.87	106.81	108.11	108.7	109.79	108.89	109.96	108.81	108.75	107.92	107.71	108.42	108.57	110.27	109.32	108.53	108.45	109.09	108.43	108.11	107.94	108.47	108.49	109.09	111.5	108.98
108.76	105.23	108.05	109.54	107.3	108.33	109.28	106.7	107.71	107.36	106.98	107.57	107.86	108.21	108.09	106.68	108.68	108.3	109.8	105.97	108.44	108.35	108.03	108.53	107.65	108.02	108.89	106.32	108.41	108.22	108.68	107.15	105.81	106.61	107.79	108.59	106.72	107.14	108.58	106.61	108.5	108.82	107.47	107.84	109.37	107.95	108.55	107.51	108.22	106.92
104.67	105.76	104.41	105.22	104.74	105.07	104.88	106.14	105.72	105.01	104.95	105.21	104.51	106.69	106.56	105.2	106.42	105.34	104.37	106.02	104.1	104.69	106.29	106.49	104.52	105.78	104.79	104.72	106.2	103.99	105.78	106.93	105.67	105.16	105.7	105.43	104.62	105.17	105.67	105.11	105.9	107.03	106.23	106.14	105.62	106.49	103.87	104.72	105.72	106.51
105.64	108.61	106.61	105.67	106.24	108.35	108.83	108.36	107.49	108.4	107.33	107.48	107.33	108.33	106.3	107.65	109.78	106.8	107.22	108.7	107.13	109.64	106.38	106.87	106.75	107.88	107.45	109.38	108.13	107.08	108.35	107.46	108.43	108.9	108.98	107.59	108.54	107.07	108.92	106.77	107.73	108.61	108.53	107.38	107.89	106.18	108.57	108.13	107.77	108.75
100.21	102.08	99.597	100.73	99.709	100.56	100.44	99.262	101.31	100.35	98.915	100.91	101.37	100.92	100.09	100.14	101.76	99.337	98.344	100.53	100.83	100.23	100.06	101.11	98.237	101.95	98.678	99.835	100.04	99.246	100.69	99.785	100.29	101.07	100.87	100.76	97.535	100.93	100.39	99.807	99.902	99.879	100.52	100.07	102.17	101.06	99.966	101.04	99.166	101.06
100.68	97.108	99.547	99.379	101.33	99.1	97.751	98.031	98.679	99.02	98.542	97.624	98.268	99.103	99.86	98.589	99.971	98.377	98.607	97.641	98.024	98.301	99.869	97.403	99.376	97.25	98.49	97.492	98.799	97.87	99.433	97.762	99.665	101.11	97.559	99.596	98.352	100.4	100.16	97.831	98.137	99.423	98.768	98.521	98.617	99.691	98.154	100.34	97.587	98.846
106.84	106.2	105.33	105.35	106.25	105.75	106.52	106.02	103.61	105.26	104.63	105.62	106.99	104.64	106.09	104.42	107.25	105.04	105.96	106.57	105.7	106.06	106.74	104.41	107.07	106.52	105.96	106.2	105.2	105.28	106.08	106.36	105.97	106.25	106.37	107.54	104.56	106.39	106.37	104.47	106.75	104.99	104.86	105.64	106.76	107.73	105.08	105.11	105	105.05
107.63	107.45	108.32	108.55	105.66	107.06	108.58	107.11	108.35	107.4	108.44	107.6	107.9	106.51	108.58	105.66	106.49	106.22	107.74	108.61	106.76	107.18	107.8	107.93	107.66	106.91	108.1	108.3	109.1	107.49	107.79	107.95	107.53	107.37	107.5	110.46	106.64	109.08	108.4	108.41	108.75	107.48	109.87	108.91	108.17	107.91	108.36	108.66	108.12	107.37
106.65	106.45	106.45	107.06	107.39	107	106.2	107.02	106.63	105.84	105.99	106.32	106.02	106.5	105.41	106.82	105.81	106.03	107.12	106.37	106.39	104.54	107.04	105.69	105.78	106.58	106.22	106.84	107.12	106.11	106.51	106.23	105.8	106.49	106.53	104.64	106.49	108.21	106.71	106.37	107.34	108.26	106.19	105.6	106.03	106.21	107.72	106.63	107.82	105.61
107.22	107.59	106.13	106.52	105.08	106.98	105.23	105.51	105.5	104.7	105.47	106.59	105.89	106.22	106.08	103.67	106.83	105.98	104.97	107.69	105.35	103.93	106.5	104.49	106.08	105.88	106.79	106.16	107.05	105.77	105.62	105.08	106.09	107.69	106.26	105.3	104.95	104.53	105.79	105.91	105.53	107.08	105.2	105.85	104.53	108.1	106.34	104.52	104.91	105.02
101.43	101.65	100.86	99.291	99.52	101.61	101.02	100.97	102.63	101.89	101.24	101.72	100.63	101.62	99.784	100.94	101.02	101.37	101.44	99.254	100.76	101.81	101.93	99.749	99.973	99.476	101.65	100.71	101.23	100.87	100.54	100.51	100.08	99.489	100.98	99.751	99.07	101.5	102.73	99.69	99.138	101.01	100.04	99.841	100.58	100.52	98.424	100.15	100.84	100.52
107.97	107.37	108.21	108.6	108.96	108.38	107.6	105.68	109.35	106.8	107.59	108.28	108.17	108.54	107.9	107.25	108.43	108.34	109.39	107.3	109.44	108.3	108.27	109.28	108.71	107.18	107.83	107.14	108.03	109.26	108.5	108.21	108.47	109.26	107.12	110.14	109.17	107.61	106.43	109.7	107.1	109.07	107.68	109.43	108.17	107.8	110.77	109.16	108.07	109.4
110.4	108.37	108.35	108.14	107.97	110.76	109.07	109.11	107.64	110.62	106.95	108.06	108.07	107.73	110.45	108.98	107.71	108.53	108.81	107.52	107.73	107.8	107.9	108.28	109.93	108.46	108.6	107.46	108.74	108.74	109.82	109.08	108.81	107.75	108.53	108.92	106.92	109.03	109.65	108.35	107.46	107.38	109.56	110.56	108.83	108.3	108.05	106.7	109.93	109.56
107.76	104.28	105.32	105.19	105.74	106.26	105.32	107.98	105.64	105.73	107.37	106.25	106.2	106.31	106.71	105.48	104.17	106.62	105.45	106.62	108.17	104.9	105.44	106.78	104.98	106.48	106.66	104.3	105.38	105.74	104.13	106.54	105.84	104.39	105.95	104.33	106.27	105.9	105.96	105.57	106.57	106.24	105.06	106.47	104.71	105.56	105.78	106.52	106.11	103.6
106.6	104.73	105.74	105.94	106.35	105.77	105.27	105.73	106.45	105.68	105.95	106.92	105.55	106.56	105	106.02	104.9	105.86	106.67	104.79	104.93	106.82	105.82	106.44	105.67	106.29	106.12	104.65	104.71	105.11	107.04	107.99	105.84	105.54	107.95	105.28	106.73	105.66	105.19	105.48	105.92	106.36	104.95	105.87	105.63	103.16	105.65	107.24	104.76	106.06
107.66	106.75	106.77	104.87	107.52	104.92	104.02	105.11	106.25	104.11	105.34	106.91	104.86	107.44	105.81	105.16	104.84	106.26	105.55	105.83	104.43	104.84	106.78	107.43	106.58	105.72	105.86	106.71	106.22	107.07	106.05	105.92	106.3	106.19	107.43	105.2	104.86	105.55	105.15	105.68	106.24	103.15	105.36	106.58	106.71	105.51	106.58	105.1	107.22	106.91
102.02	102.64	99.969	99.882	101.3	100.97	100.33	100.41	102.47	101.6	102.36	99.204	101.14	102.38	100.88	100.57	100.67	100.18	101.6	100.53	102.36	101.02	100.15	100.12	100.64	99.298	101.78	100.98	102.32	99.819	102.3	100.36	101.69	100.8	101.32	100.37	101.79	98.913	101.02	100.69	101.09	100.47	102.51	102.01	100.24	101.14	101.32	102.82	101.28	101.99
106.44	106.27	106.86	105.97	106.59	105	106.08	106.66	106.49	105.71	106.41	105.52	105.45	105.83	104.84	105	104.55	105.32	104.17	105.19	106.89	106.91	106.53	106.56	105.72	106.33	106.03	105.59	105.92	106.55	104.15	105.25	104.82	105.76	106.95	104.99	105.47	105.73	106.51	105.62	106.16	105.24	106.57	105.8	107.35	105.47	106.7	106.26	104.61	105.08
107.54	109.87	107.86	107.42	109.7	109.03	107.41	109.38	108.23	108.58	107.43	107.56	107.62	108.64	107.6	108.79	107.15	108.28	107.41	108.78	109.5	108.62	108.19	108.33	107.78	109.17	108.77	109.04	109.3	108.04	108.24	108.99	109.37	108.31	108.27	109.83	108.28	107.28	109.18	108.05	107.65	107.86	107.22	109.48	108.21	109.16	108.43	109.55	109.82	108.12
107.66	108.14	107.46	107.81	107.96	106.98	109.18	108.71	108.22	108.02	108.02	107.57	108.11	108.86	108.05	108.74	107.4	107.97	108.5	109.84	109.22	106.56	108	108.83	106.84	108.36	108.25	107.89	107.77	107.04	108.75	111.45	108.29	107.62	109.37	109.07	108.08	108.56	107.22	107.71	108.13	107.1	107.65	109.35	109.15	106.29	107.95	106.23	106.75	108.08
100.74	100.63	99.046	99.512	99.934	102.32	102.07	100.52	100.12	100.13	101.4	100.1	99.125	100.74	101.26	101.84	103.02	100.16	101.12	100.44	100.9	99.883	100.91	100.05	100.62	99.9	98.9	99.661	101.38	101.08	100.39	101.28	99.809	99.747	100.3	99.643	100.55	101.99	100.67	100.4	101.63	100.09	101.63	101	101.01	101.47	101.2	101.42	101.58	100.65
106.06	104.56	106.14	106.11	106.75	105.94	105.54	105.25	106.07	105.49	104.95	107.45	105.23	105.63	106.84	105.36	106.22	105.16	104.59	105.85	105.81	105.75	106.14	106.95	105.99	106.41	105.99	105.27	106.84	105.35	106.43	105.17	105.88	107.24	106.97	103.79	105.88	106.07	106.7	105.93	105.78	105.44	105.78	106.42	106.19	106.66	105.75	105.82	106.69	105.95
103.75	106.34	105.16	106.57	105.88	105.82	106.41	104.44	105.95	105.9	105.13	104.91	105.4	105.09	104.33	105.87	105.1	107.02	104.51	105.16	106.47	106.42	106.54	103.88	103.48	106.61	106.94	105.83	104.62	105.28	105.59	103.21	105.97	104.47	105.75	103.88	105.34	105.5	105.48	106.73	103.59	104.94	105.11	105.8	105.28	104.96	105.95	105.46	104.91	105.6
108.94	107.85	107.89	106.63	107.91	107.98	107.49	108.2	107.85	107.88	109.69	110.34	107.18	107.61	108.69	106.38	108.02	107.29	105.54	108.11	109.4	109.35	108.38	107.11	109.49	108	106.65	107.95	106.81	104.83	109.01	108.5	108.22	107.4	106.74	108.31	107.91	107.24	108.65	107.13	107.99	108.06	106.66	108.38	107.03	108.1	107.68	108.4	107.24	107.61
107.43	105.62	105.71	105.32	106.04	106.8	103.95	104.85	106.04	107.84	106.53	105.79	105.63	106.51	105.14	105.43	103.23	106.97	106.81	106.24	107.07	106.91	105.5	105.93	105.77	104.67	104.92	106.1	105.44	105.19	104.74	105.66	104.38	106.3	105.96	104.08	106.45	104.81	106.02	105.47	105.27	106.31	105.55	105.48	106.81	106.78	105.8	106.69	105.23	106.65
104.63	104.75	105.4	107.78	106.18	106.47	105.65	105.01	106.4	105.71	104.35	104.79	105.4	106.66	106.31	107.7	105.9	104.71	104.07	107.49	105.33	105.66	104.08	106.17	104.13	105.36	105.17	105.59	104.91	106.57	106.24	104.77	104.67	104.77	105.99	107.34	104.88	105.61	106.61	105.76	105.03	104.86	105.7	106.5	105.91	105.95	105.13	104.48	104.78	104.4
107.12	107.63	106.22	105.9	104.63	106.96	104.24	107.06	104.18	105.24	105.63	105.42	106.42	106.22	105.7	106.54	104.93	105.39	106.79	103.7	104.79	106.26	106.17	107.81	105.07	106	107.46	105.2	106.19	104.59	105.4	105.87	106.22	105.59	106.27	104.96	105.79	105.98	106.7	105.58	105.99	105.43	105.5	106.62	105.66	105.85	105.85	105.77	104.96	107.28
105.09	104.68	106.54	105.17	104.48	104.12	107.15	105.56	105.54	106.5	105.49	107.81	104.56	105.42	105.82	105.35	103.51	105.35	104.03	104.85	105.74	105.28	105.64	104.16	105.64	105.2	105.61	105.4	105.31	107.3	105.67	104.83	105.48	106.52	106.01	105.85	105.69	107.66	103.96	105.21	104.26	104.42	106.51	105.4	105.93	106.38	105.84	105.43	104.91	106.23
104.52	106.54	103.75	104.83	105.71	106.66	104.61	104.7	104.7	103.92	106.69	105.65	107.24	105.01	105.6	104.56	105.78	105.49	107.58	106.97	105.36	104.95	106.76	105.96	104.9	103.43	106.71	105.53	104.76	105.46	105.01	105.83	105.09	105.32	107.05	106.47	105.73	104.42	106.41	105.29	106.46	105.2	106.11	104.08	105.54	104.98	105.42	106.41	105.5	105.82
105.67	104.41	105.3	107.22	107.86	106.61	105.4	106.78	106.29	106.23	104.02	105.67	106.76	106.09	106.7	106.04	106.26	103.6	106.87	105.13	106.19	103.59	104.64	105.96	104.91	105.84	103.77	106.27	104.75	105.62	105.57	106.5	106.53	104.66	106.38	104.48	106.25	104.71	104.77	104.95	105.4	103.66	106.31	106.03	105.52	105.15	104.84	106.3	104.93	104.69
107.26	104.99	106.08	105.15	106.75	107.43	106.17	105.39	105.88	107.79	104.22	106.13	106.69	105.21	105.2	105.93	106.1	105.43	104.35	105.63	105.05	106.16	105.18	107.31	106.07	106.96	105.83	105.69	107.44	105	104.86	106.57	104.62	104.99	104.37	105.34	107.09	105.76	105.26	104.76	106.56	105.06	105.06	105.5	103.81	104.81	105.31	105.13	105.45	105.77
99.032	97.735	98.694	97.414	97.514	97.233	97.909	98.571	97.822	100.02	98.558	98.902	96.831	99.247	97.679	97.065	97.578	98.819	96.871	98.289	98.083	97.776	97.146	97.952	98.478	98.78	97.744	99.135	98.558	99.495	99.411	97.835	96.98	99.537	97.584	98.793	97.384	98.802	98.583	97.734	98.337	96.729	96.985	99.275	98.362	99.626	97.322	98.117	98.681	97.872
107.85	108.39	108.61	107.92	107.88	110.07	107.63	107.9	107.09	108.13	107.12	108.46	108.98	109.35	107.37	108.12	108.44	109.16	109.01	108.44	109.84	109.71	108.37	109.55	107.28	107.69	108.5	109.01	107.53	108.48	107.8	108.35	108.52	107.5	107.95	107.02	108.94	107.72	107.77	107.21	108.99	109.29	108.56	109.81	107.81	107.95	107.71	106.78	107.97	108.49
109.87	107.91	108.3	108.23	108.41	107.78	108.04	105.89	108.11	109.47	107.33	109.21	108.86	107.94	106.6	107.28	107.32	106.89	108.09	107.97	107.32	109.93	108.24	108.27	107.69	108.84	108.49	106.35	107.94	109.82	108.68	108.51	107.88	109.96	108.94	107.75	108.89	109.58	107.02	109.86	109.2	108.17	108.47	108.34	108.07	109.98	108.82	107.61	108.92	107.7
105.76	104.51	106.25	106	106.59	105.1	106.24	106.52	106.95	107.24	106.74	105.04	104.32	106.75	106.27	106.81	105.53	105.27	106.4	105.44	106.29	107.44	108.51	106.67	105.46	106.99	108.35	105.3	106.12	105.9	106.77	106.4	106.55	107.42	106.78	105.74	106.78	106	106.22	105.77	105.93	105.83	107.11	106.53	106.67	107.21	105.04	105.47	107.81	105.87
99.566	98.773	100.72	98.495	101.24	99.635	101.12	98.733	100.76	100.88	100.49	100.37	101.22	100.08	99.291	100.92	100.77	100.56	99.289	99.166	100.35	100.9	101.46	98.476	102.54	99.824	100.62	100.9	100.35	99.808	99.586	99.347	98.815	100.83	100.04	99.983	100.28	102.22	98.88	101.24	99.781	102.17	100.44	100.27	100.35	100.94	99.625	100.4	100.84	100.25
105.86	105.77	107.75	105.69	108.07	108.7	106.25	104.93	105.41	105.76	107.4	106.13	106.13	106.39	105.4	106.44	105.46	106.52	105.78	106.71	106.4	106.05	107.47	107.86	104.92	108.66	106.93	105.01	106.99	105.8	107.04	106.38	107.22	106.34	106.66	106.43	106.27	106.67	106.13	105.92	106.04	106.66	106.3	105.58	105.89	106.21	107	107.15	107.12	105.44
108.56	109.73	108.64	109.02	108.45	108.45	109.2	109.64	108.24	108.6	108.88	107.47	107.15	109.98	108.35	108.25	109.1	108.82	107.3	109.11	109.93	108.51	108.19	108.66	107.73	108.21	109.72	109.93	107.47	108.32	109.03	109.72	107.67	107.88	108.61	108.52	110.4	109.15	107.06	108.51	108.82	109.34	107.24	107.7	109.25	108.73	109.17	107.9	108.24	109.16
105.82	106.14	106.58	105.89	105.25	106.48	103.85	104.94	104.69	106.08	106.45	106.39	106.7	104.49	105.94	106.66	105.63	103.62	107.21	105.69	104.87	105.01	105.58	104.65	105.93	105.49	105.28	106.31	105.51	104.86	104.97	105.77	105.92	105.22	103.59	106	106.47	105.47	105.61	105.97	106.15	106.53	106.16	105.06	105.81	105.85	106.65	106.76	105.37	104.36
102.05	102.63	102.58	102.88	102.71	101.9	102.28	103.78	102.27	103.83	102.57	101.87	102.57	103.12	104.25	103.65	103.26	103.93	103.35	102.58	102.22	103.9	102.3	101.81	101.92	102.63	103.26	101.42	102.12	102.73	101.94	102.14	104.54	101.68	102.7	103.23	101.35	102.46	103.38	103.67	103.71	103.19	101.45	101.82	102.79	103.23	102.5	104.84	103.02	103.31
107.2	106.94	104.36	104.81	105.77	105.51	104.51	105.29	106.4	106.02	105.09	107.28	105.94	105.97	104.84	104.56	106.32	105.93	107.01	106.13	106.57	107.31	103.96	104.1	106.06	107.09	105.34	105.14	106.31	105.5	106.15	105.05	106.33	105.43	104.86	105.31	105.6	107.47	105.54	105.96	104.84	104.21	106.18	106.78	104.73	105.32	105.4	106.58	105.76	106.1
107.66	107.27	107.98	107.99	106.68	108.12	107.12	106.53	108.47	107.39	108.53	109.18	108.95	109.45	107.61	108.19	107.89	107.01	108.76	107.6	108.91	108.42	107.16	106.75	107.83	106.39	108.46	109.39	108.15	107.1	107.76	108.65	108.44	106.34	105.91	109.13	108.04	107.22	109.27	106.47	107.01	106.54	105.97	109.24	109.01	107.76	107.73	106.76	107.53	106.74
105.72	105.95	105.79	104.8	105.46	105.35	105.11	106.91	106.78	106.1	105.25	105.98	106.14	106.86	106.64	106	105.33	105.98	105.62	103.54	105.67	105.93	106.29	105.55	104.32	106.97	107.09	105.75	105.41	103.42	103.97	106.51	102.44	104.67	104.62	106.99	105.81	106.08	107.08	105.63	105.11	106.65	106.07	106.23	106.28	105.77	105.18	106.15	106.02	106.17
107.13	107.31	107.3	107.83	107.43	106.17	107.25	107.74	106.66	106.51	107.24	106.96	106.01	105.42	107.66	105.74	106.61	107.09	105.33	106.43	106.97	108.75	105.26	106.01	106.83	108.11	107.21	107.39	106.09	107.79	107.96	106.75	106.89	105.26	106.7	106.53	108.09	105.56	105.39	106.77	105.82	106.54	107.08	107.51	104.52	107.14	106.61	106.36	108.05	108.12
105.53	107.29	105.96	106.93	106.38	106.22	105.01	106.32	106.22	105.79	105.55	105.7	106.64	105.64	106.18	107.2	106.05	107.7	107.03	106.53	105.76	105.26	105.13	106.54	106.61	107.45	106.45	106.11	104.67	106.28	106.8	106.66	107.56	107.31	106.52	105.13	104.97	104.25	105.79	106.34	106.04	108.28	106.13	105.53	106.45	107.11	104.91	106.13	107.31	104.63
106.6	106.35	105.94	106.93	106.32	106.63	105.68	105.5	105.5	104.16	106.11	105.91	108.21	107.07	105.87	107.22	106.16	105.61	107.16	105.63	106.18	106.56	105.78	107.03	107.86	107.92	106.72	104.32	105.63	106.17	106.59	106.05	107.35	105.27	106.4	107.01	104.64	105.55	105.97	107.42	108.82	106.1	105.68	108	106.91	104.78	106.89	105.64	106.13	105.58
98.501	100.01	96.913	97.578	97.927	97.98	97.455	98.814	99.241	99.298	98.267	98.333	97.053	99.249	98.11	99.096	97.349	98.371	96.629	98.662	98.228	98.553	99.253	97.351	96.225	99.155	99.012	99.455	98.321	98.086	98.832	97.488	97.402	98.693	98.441	98.618	97.639	96.915	99.014	96.81	100.77	98.555	98.073	96.916	99.838	96.935	99.196	98.472	98.894	97.882
108.65	106.6	104.86	106.57	106.97	108.91	106.66	106.55	107.22	107.92	107.59	110.14	107.64	106.45	106.63	108.26	107.21	106.88	108.79	108.11	107.8	108.36	107.52	107.24	108.98	108.26	108	107.05	107.57	109.13	107.84	109.04	107.45	107.54	107.61	106.4	107.2	108.13	107.87	108	107.52	107.54	106.47	107.32	106.91	108.45	107.78	108.66	107.98	108.14
99.242	98.755	96.812	98.47	98.309	96.434	98.368	97.08	98.657	97.958	97.579	98.942	99.363	100.57	98.618	97.724	97.707	98.244	99.325	99.688	98.716	96.003	98.272	98.665	98.369	98.605	98.037	98.776	98.719	98.029	98.807	98.12	96.876	98.872	98.41	98.573	98.425	97.681	97.755	97.429	97.696	98.795	97.846	97.483	99.081	96.877	97.906	97.865	98.336	98.081
110.33	108.4	106.74	108.56	106.55	107.88	110.91	108.55	109.61	109.57	109.14	107.41	108.34	109.37	109.45	109.93	108.4	109.4	109.78	108.99	109.45	108.84	108.69	107.89	109.22	108.89	109	107.73	109.21	108.88	108.29	109.57	110.15	109.11	109.06	108.15	108.87	107.58	108.55	108.87	107.94	108.45	108.98	107.64	109.23	110.15	108.19	109.5	109.35	109.46
100.86	99.252	100.82	98.562	99.665	101.45	100.7	100.96	100.64	100.97	100.81	101.95	101.02	99.753	102.04	101.66	100.64	102.17	101.41	100.63	101.67	102.53	100.92	100.67	99.642	102.05	100.77	101.35	102	101.62	100.66	102.09	102.32	99.374	101.07	101.31	99.95	99.706	100.64	101.48	101.95	100.73	100.76	100.59	100.57	101.07	99.216	100.91	101.7	101.9
105.72	104.32	106.33	104.55	107.42	106.3	105.78	105.5	104.97	105.2	105.98	106.97	104.74	107.19	106.36	105.05	106.33	106.86	105.39	106.17	105.98	105.6	105.11	105.01	105.81	107.06	105.02	104.01	106.01	105.35	105.3	104.78	105.55	106.97	104.9	104.58	105.43	106.08	106.6	105.37	106.68	105.54	105.23	106.25	106.08	106.8	104.62	105.96	106.38	104.88
109.17	109.67	108.67	108.66	109.28	109.57	107.47	107.67	109.78	108.73	108.66	108.68	109.73	107.75	108.21	108.29	106.83	108.21	109.94	107.13	108.89	107.59	111.06	109.76	110.56	109.28	109.15	107.49	108.26	108.23	110.15	109.96	108.69	108.66	111.39	107.91	108.74	107.29	108.95	108.33	108.32	109.87	107.54	109.06	109.39	109.12	108.61	108.56	108.41	107.62
105.39	105.03	105.48	108.08	108.05	105.77	106.08	107.05	106.44	103.92	105.8	106.96	106.22	107.65	108.57	107.79	108.47	106.1	106.22	105.41	107.8	107.04	104.87	106.09	106.58	106.49	105.18	106.98	106.64	106.99	105.51	105.64	105.45	105.87	105.76	106.56	105.72	105.49	105.82	106.07	106.72	105.24	105.42	107.3	105.81	106.17	105.24	105.12	107.87	107.51
107.22	105.81	106.64	105.28	107.47	107.06	105.96	107.55	108.69	105.35	107.07	106.68	106.02	105.86	106.7	107.13	105.7	106.11	107.03	106.24	105.93	105.25	108	105.18	108.34	106.76	105.75	108.06	106.3	107.33	106.73	105.08	106.71	106.14	107.71	107	105.88	105.95	107.4	107.3	104.93	106.12	105.72	107.02	108.33	106.51	105.92	105.66	105.78	106.08
97.28	97.832	98.688	98.029	97.19	97.396	99.168	98.16	98.796	97.478	97.665	98.7	98.046	95.714	98.084	97.883	98.438	98.222	98.374	97.129	97.822	99.343	98.121	95.596	98.615	96.498	97.988	98.336	96.019	99.528	99.303	97.569	97.175	98.896	96.829	98.209	98.729	98.069	97.796	99.368	97.215	98.263	98.61	96.215	97.132	99.356	98.538	96.947	96.812	98.565
99.203	99.591	101.86	99.672	99.259	99.702	100.44	100.05	102.33	100.77	100.39	99.904	99.913	100.83	101.36	100.56	100.1	100.56	98.371	100.49	100.58	100.63	100.35	99.863	98.949	100.76	99.517	101.76	100.52	98.908	101.24	100.89	101.92	99.979	99.884	100.51	99.201	99.269	99.077	102.46	101.56	98.242	101.04	101.74	99.553	101.21	99.277	101.4	99.668	101.06
107.43	107.7	108.05	108.3	107	106.72	107.68	107.42	107.63	107.88	108.56	107.68	107.28	108.98	106.74	107.67	108.31	105.85	110.34	107.95	107.52	107.66	108.99	108.38	108.56	108.57	107.17	107.85	108.25	108.27	108.95	106.66	107.14	106.14	107.59	109.59	106.94	108.39	106.8	108.8	106.63	106.42	107.37	108.35	108.71	108.1	107.67	107.63	106.95	108.83
99.984	98.315	98.788	99.095	99.07	98.56	100.06	99.143	98.547	99.559	99.63	97.323	98.005	98.949	97.572	99.597	98.868	98.389	99.294	99.095	99.605	100.16	100.99	99.266	98.928	100.25	100.67	100.04	96.927	97.765	97.124	98.896	100.26	98.857	97.395	99.153	98.295	99.137	98.221	98.766	99.453	98.343	100.05	100.43	98.544	98.854	98.386	98.065	99.354	98.622
106.08	106.09	105.78	104.13	103.8	107.26	104.19	105.64	105.13	104.97	104.66	108.33	104.82	105.83	106.23	105.08	106.28	107.01	106.33	105.93	104.19	105.08	106.31	104.13	105.84	105.92	105.71	103.37	105.08	106.74	106.06	106.49	104.48	106.04	105.92	104.38	104.79	106.37	105.49	107.27	106.08	105.11	105.27	104.61	105.64	106.28	106.37	106.74	106.52	106.46
109.23	107.29	109.31	108.21	107.96	110.7	108.04	107.68	107.72	108.36	108.36	108.7	109.73	109.81	107.52	108.8	108.49	107.86	107.7	109.89	108.46	106.54	108.33	108.87	108.41	107.46	106.87	107.71	107.63	108.46	108.13	107.37	108.82	107.29	108.93	107.32	108.43	107.39	108.01	107.86	109.78	108.9	109.27	109.01	109.9	109.81	108.09	108.94	108.54	107.87
105.79	105.24	105.5	106.4	106.25	105.61	105.2	106.34	105.58	106.87	105.39	106.2	105.27	103.95	105.76	104.7	105.33	105.46	105.69	107.18	106.06	105.96	105.02	104.49	104.36	105.11	106.44	105.78	106.43	105.75	105.62	105.29	105.95	104.84	106.72	106.56	106.72	105	105.22	104.95	104.78	105.22	106.21	105.12	106.43	107.12	105.74	105.49	106.3	104.89
105.36	106.43	105.47	105.24	107.18	104.75	105.98	106.77	106.09	106.7	104.78	106.22	104.43	106.41	105.53	107.91	105.84	105.37	106.54	106.97	105.8	104.17	105.6	105.93	106.3	106.21	106.18	105.32	107	106.45	105.51	105.22	106.8	104.04	106.33	107.34	106.09	106.57	108.12	104.33	105.1	105.41	105.22	104.83	104.99	106.39	104.46	106.95	105.48	106.34
106.64	102.9	106.33	105.09	105.55	105.13	106.05	107.38	106.05	106.17	105.41	103.92	104.16	104.31	106.53	105.35	105.28	105.72	105.31	106.66	106.22	104.98	106.54	106	106.13	106.12	105.1	104.84	105.08	106.31	105.78	105.43	105.08	106.27	105.45	105.62	106.91	106.68	106.08	105.86	105.62	104.53	107.07	104.74	106.2	104.57	103.9	106.71	107.6	103.96
106.87	106.22	107.93	108.26	107.79	107.31	107.97	107.14	107.52	107.39	107.38	108.71	108.01	106.59	107.47	107.51	107.89	107.79	108.28	108.58	107.2	107.54	108.94	107.95	106.99	107.23	107.1	108.82	109.49	107.68	107.34	108.72	106.95	106.45	108.02	109.44	107.22	105.5	108.83	106.39	107.9	107.94	106.38	107.64	107.95	107.36	107.44	107.25	107.34	107.29
107.1	109.14	107.95	107.75	105.82	108.98	109.79	109.03	107.76	106.63	106.72	106.26	108.56	108.9	106.59	107.37	107.25	106.94	107.85	108.23	107.11	106.15	105.93	107.25	108.82	108.17	109.57	107.82	108.83	108.15	107.84	107.97	106.83	107.55	107.8	107.34	107.7	106.63	107.76	107.1	108.57	107.36	108.11	107.8	105.93	107.51	108.53	107.2	107.86	107.35
107.11	108.95	107.25	107.76	109.33	106.61	109.91	108.89	107.91	108.82	107.09	108.1	107.89	109.2	109.35	109.99	107.02	108.03	107.57	108.35	109.07	110.07	107.2	108.69	108.28	107.58	107.8	109.18	107.85	107.94	107.18	109.03	107.05	107.63	108.05	108.86	108.22	108	106.7	109.72	108.75	107.89	107.12	106.95	107.37	106.52	109.36	108.51	109.55	107.96
107.97	108.32	111.44	110.15	108.45	108.8	109.37	107.7	108.56	108.64	109.35	108.07	107.71	110.87	109.56	109.49	108.37	110.64	107.89	108.45	108.72	108.82	107.01	108.59	108.34	108.47	106.79	109.82	108.23	109.4	108.5	107.12	108.75	108.81	108.76	109.37	107.93	108.74	107.77	107.87	108.56	107.64	107.63	109.12	109.12	108.71	108.4	106.92	109.69	107.26
106.54	105.52	105.94	106.26	107.08	106.38	104.18	104.71	105.58	105.94	104.79	106.57	106.23	106.46	105.29	105.81	105.21	104.69	106.3	106.49	106.03	107.94	103.67	105.34	106.13	105.77	104.79	105.55	104.86	106.5	104.8	105.03	106.86	105.31	106.14	105.64	105.76	106	105.82	105.59	106.4	105.2	106.06	106.19	106.66	103.77	104.98	104.67	105.2	105.62
105.28	105.93	105.47	105.52	106.5	106.25	105.68	105.37	106.28	105.54	106.08	106.73	106.11	105.02	105.51	105.96	104.29	106.53	105.98	105.46	103.27	105.31	106.34	105.72	105.17	105.22	105.38	104.35	106.73	105.22	104.88	104.69	107.42	105.76	105.33	104.43	105.41	104.24	105.56	105.12	106.4	105.58	106.37	104.92	105.49	104.64	106.43	106.7	105.25	106.17
105.7	104.77	107.81	104.95	104.98	105.93	104.46	106.06	104.99	103.64	106.4	105.75	106.1	105.28	104.36	106.08	105.43	106.24	106.12	106.19	104.07	106.84	104.92	104.49	106.52	104.76	106.54	105.73	106.9	105.16	105.62	104.61	104.6	105.74	104.65	106.24	106.27	105.47	105.93	105.49	106.51	106.04	105.41	105.55	104.71	104.72	106.5	106.63	106.82	104.57
106.19	105.38	105.44	105.17	106.34	105.97	105.19	104.63	105.51	105.6	106.44	103.58	103.99	106.01	105.72	107.13	105.38	105.27	105.43	104.51	105.56	106.46	106.05	107.13	105.95	106.73	105.28	105.95	106.17	105.19	104.8	105.69	105.78	105.17	105.96	105.34	104.78	105.31	103.03	105.83	105.46	105.33	105.06	104.86	106.27	105.49	105.4	105.95	107.19	105.49
106.41	104.78	105.23	105.01	104.62	106.13	107.43	103.8	106.02	104.62	105.02	105.33	104.93	104.66	105.06	105.89	106.45	105.89	105.42	104.66	105.59	105.32	105.51	106.93	107.13	105.78	106.21	105.45	106.32	106.17	106.43	106.5	105.52	106.97	105.08	104.77	105.74	105.71	106.18	105.07	105.84	106.98	108.01	105.24	107.64	104.7	104.05	106.42	105.7	105.94
107.48	107.69	107.57	107.84	109.06	107.9	107.39	105.9	108.15	108.37	108.75	107.96	106.79	108.99	107.31	106.76	108.6	109.09	108.63	107.39	107.34	108.66	108.28	108.47	106.62	107.3	106.74	107.52	108.66	109.38	108.08	107.49	106.73	106.71	107.69	107.17	107.52	107.36	108.4	108.19	108.5	108.66	108.52	107.88	107.26	108.8	107.47	108.42	107.91	107.53
105.79	103.64	105.23	106.67	105.47	105.7	105.49	106.23	104.25	103.91	105.42	106.72	106.62	104.56	106.34	105.98	107.45	105.37	104.87	107.15	103.24	104.25	104.2	105.63	106.42	105.38	105.31	105.11	103.9	104.84	106.72	104.94	105.11	106.36	106.77	106.22	105.36	106.63	108.13	106.13	105.53	104.16	105.19	104.78	105.33	106.25	107.31	104.62	105.2	104.08
108.54	107.02	107.68	108.75	107.1	107.38	107.94	107.99	108.77	108.19	107.03	108.78	108.15	109.08	108.45	107.6	107.38	107.55	108.3	108.58	107.04	107.97	109.98	108.17	107.35	107.33	107.89	108.83	109.38	108.93	107	107.24	107.62	110.37	106.75	107.56	107.96	107.96	108.31	108.96	107.23	108.52	107.53	106.78	109.15	108.71	107.73	107.9	107.78	107.95
110.19	107.08	108.17	110.09	110.17	107.51	108.72	107	108.28	107.75	110.28	108.36	107.63	108.21	107.84	108.77	110.1	108.99	108.59	108.79	107.08	108.05	107.66	108.15	109.4	108.25	109.47	110	108.76	109.58	110.19	109.08	109.83	107.76	108.02	108.75	106.99	108.35	109.6	109.76	108.9	108.56	108.03	107.66	109.62	109.87	108.32	108.48	110.07	107.43
106.62	105.82	107	105.72	105.73	105.72	106.19	106.5	106.3	106	105.94	105.96	106.68	107.12	107.04	107.79	106.99	106.54	106.85	105.93	105.82	107.84	107.51	108.13	107.6	105.2	106.24	106.17	106.41	107.02	107.47	106.72	105.78	106.03	107.52	106.81	106.79	105.92	108.12	105.77	106.85	105.33	108.17	108.05	106.65	105.45	107.07	106.03	105.98	106.93
105.98	106.11	105.72	106.3	103.36	104.04	106.25	105.25	105.99	105.79	104.77	105.66	105.73	104.57	105.72	105.27	104.06	105.64	106.2	104.93	106.32	105.8	104.52	106.07	104.98	105.9	107.22	105.75	104.32	105.01	105.5	105.22	107.08	105.55	106.35	106.46	104.51	104.67	105.57	105.74	105.31	104.65	103.76	105.94	105.73	105.78	105.4	105.99	106.77	105.82
105.03	105.93	105.79	105.36	105.09	105.44	105.67	105.49	106.24	106.51	104.75	106.56	108.01	104.89	105.82	106.56	104.02	105.89	105.78	105.86	104.72	106.55	106.28	105.23	105.54	105.21	105.55	104.65	104.05	104.29	105.47	104.43	105.08	105.46	106.7	104.84	105.73	104.33	106.7	105.83	104.56	104.68	106.51	104.49	104.7	107.03	104.71	105.34	106.34	104.56
106.96	105.83	105.63	105.21	106.04	107.34	106.13	105.79	106.97	107.62	105.78	105.24	106.73	106.44	105.42	106.77	104.84	106.76	104.92	106.22	106.43	106.69	107.24	106.51	104.95	105.21	104.69	105.81	105.19	106.41	106.46	106.43	107.17	106.34	105.34	105.27	105.71	106.55	106.13	105.81	106.16	104.83	107.82	106.03	106.17	106.19	105.71	106.8	106.29	106.32
98.153	98.644	97.532	96.319	98.223	98.952	96.961	96.707	96.995	99.04	97.843	96.712	97.242	98.042	97.277	97.928	98.526	97.573	96.947	98.946	98.37	96.904	96.557	97.181	97.939	96.702	97.164	98.884	97.583	99.006	96.977	97.301	99.417	97.147	97.564	97.502	99.14	96.624	98.491	99.823	98.349	99.755	97.133	97.663	96.867	97.856	98.275	98.695	99.1	98.886
101.7	101.5	100.34	101.61	101.6	101.22	100.87	100.37	100.17	99.907	101.87	101.22	101.53	99.582	100.88	101.69	101.51	102.26	101.51	101.5	101.77	102.05	100.76	102.44	102.41	102.28	100.89	99.998	101.71	99.971	100.34	99.035	101.03	100.07	101.08	99.263	101.12	100.6	101.87	100.2	100.92	100.42	100.79	99.828	100.84	99.602	100.95	101.11	101.55	99.236
106.16	105.49	105.03	106.34	105.17	106.38	106.21	107.13	106.78	106.65	106.06	105.44	106.74	103.99	106.39	105.5	104.56	105.82	104.34	106.2	106.53	107	104.96	105.98	106.15	105.56	106.31	105.92	106.57	106.06	106.21	105.19	107.2	104.66	104.71	105.2	105.49	104.24	106.24	105.75	104.35	104.59	105.31	105.01	106.67	104.51	106.68	105.6	106.46	105.5
105.23	105.9	104.61	107.22	106.01	106.29	105.55	105.01	105.44	104.09	105.25	105.67	104.38	106.28	106.48	107.29	105.06	104.51	105.39	105.17	105.79	105.08	105.11	106.69	106.09	106.44	105.69	105.06	105.05	104.44	105.46	105.73	104.36	107.37	105.88	105.23	104.88	105.21	106.17	105.51	104.54	106.23	104.65	105.84	105.87	107.17	105.4	106.19	106.01	105.77
106.38	105.9	107.43	107.26	105.69	106.97	105.3	106.18	107.08	104.64	106.11	106.87	108.44	106.15	106.21	106.58	105.15	106.7	107.19	107.46	106.98	106.77	106.62	106.36	105.39	105.45	107.56	106.06	106.26	106.44	106.5	107.16	106.26	106.75	105.25	106.57	107.41	106.58	106.95	105.65	105.85	107.62	105.31	105.84	107	106.16	105.02	106.21	107.53	106.39
107.09	105.11	104.33	105.14	105.58	105.35	106.17	105.22	106.58	104.23	105.65	106.38	105.8	105.59	105.74	107.13	104.09	106.11	104.92	105.19	105.96	104.6	105.08	105.17	104.46	105.5	105.87	105.9	105.45	105.51	106.87	105.65	105.27	106.22	105.32	105.03	106.05	105.88	104.94	105.06	106.35	106.17	106.01	105.51	106.51	104.35	105.83	105.9	105.31	104.48
99.374	98.651	98.592	98.806	96.963	98.414	100.42	98.472	97.27	98.856	99.988	99.31	97.865	99.061	98.166	97.483	98.157	97.425	99.482	100.29	98.186	97.116	98.673	98.725	98.919	100.29	97.362	99.263	99.648	100.3	99.697	98.906	99.708	99.803	99.865	97.833	97.276	99.91	98.479	98.168	97.512	98.992	98.844	99.664	99.967	98.675	97.965	99.156	99.218	99.166
107.81	108.45	108.69	106.61	109.24	107.89	108.79	108.55	107.95	109.78	106.86	109.23	109.61	107.45	107.8	108.9	109.33	108.48	107.88	109.88	108.42	107.64	107.55	107.88	107.64	108.43	109.99	107.77	109.74	110.12	108.53	107.66	107.62	108.59	109.27	109.08	110.16	107.74	107.81	108.73	108.49	107.18	109.94	108.29	107.52	109.05	108.17	109.48	108.76	108.72
106.42	106.51	106.78	105.76	105.1	106.66	103.95	105.87	104.49	105.27	105.2	105.19	106.18	104.24	105.88	106.81	105.98	103.97	105.42	105.65	105.78	106.29	106.22	103.91	106.21	106.03	104.98	105.55	106.69	105.9	105.28	106.55	105.56	105.75	105.52	106.7	105.95	104.58	105.9	104.87	104.55	104.34	104.92	105.2	106.87	105.85	106.51	106.18	105.11	106.06
107.64	107.59	108.1	107.66	108.49	107.3	106.9	108.18	106.78	107.44	108.55	108.93	107.41	107.94	108.25	107.48	108.64	107.29	108.84	107.67	108.01	106.37	108.78	107.02	108.2	107.84	107.51	106.65	107.33	108.15	108.79	108.36	107.94	107.14	107.34	107.01	109.77	108.1	107.01	108.07	108.23	106.97	108.05	106.8	108.67	107.24	108.08	107.36	108.44	107.24
104.56	105.19	107.83	104.86	106.07	105.26	104.92	105.29	105.2	107.08	105.78	106.26	105.26	106.48	104.93	105.55	105	105.67	104.05	103.92	105.89	104.69	106.54	105.94	105.27	105.09	104.59	105.23	105.64	105.05	105.52	104.67	105.76	107.02	105.26	105.33	106.92	105.45	105.48	104.06	104.92	105.34	104.92	105.61	104.69	105.97	105.37	106.03	104.84	104.76
105.33	105.64	106.2	105.58	105.35	104.03	108.55	106.24	104.96	106.02	105.53	106.47	104.42	106.01	104.34	105.35	105.76	105.03	103.98	106.23	106.69	107.38	104.08	105.58	106.22	106.52	104.6	106.83	104.2	106.72	105.08	106.87	106.9	106.47	104.64	106.41	105.78	104.36	105.81	107.29	104.35	106.39	105.24	105.58	106.05	104.34	105.76	103.84	105.34	105.25
108.16	107.36	107.24	107.76	106.68	107.93	109.03	108.63	107.38	108.25	107.81	107.81	108.97	107.15	108.69	106.54	106.92	107.51	108.49	107.25	107.47	108.75	107.6	107.37	108.35	108.43	107.97	107.71	108.43	107.58	105.39	109.52	108.19	107.96	109.3	108.84	108.2	108.76	107.01	107.92	106.83	107.35	107.58	107.64	108.24	106.94	107.73	108.27	107.97	108.39
98.629	98.663	98.835	98.955	97.517	96.082	98.394	97.647	98.038	98.131	97.777	98.734	99.136	99.833	100.09	98.603	99.001	96.632	96.979	98.896	98.429	97.138	97.654	97.975	97.575	99.226	99.477	97.161	96.556	98.687	97.804	99.288	98.01	98.21	98.824	97.807	98.897	97.549	98.42	96.997	96.061	99.358	97.777	98.188	98.919	96.532	98.33	97.733	98.879	99.264
105.96	105.42	105.89	106.54	105.13	107.37	107.28	106.63	106	107.07	106.26	106.52	106.08	106.67	107.1	107.55	104.43	107.65	104.97	106.46	106.72	106.07	106.68	106	107.97	108.24	106.67	107.48	105.74	106.93	107.87	107.35	106.1	106.79	106.43	106.76	105.05	106.68	107.29	106.14	106.64	106.33	106.32	107.21	107.51	105.34	107.05	107.12	104.25	108.17
106.02	107.51	106.03	106.65	107.64	105.91	107.24	106.27	106.52	106.08	105.78	105.57	106.52	106.97	105.62	107.31	106.18	106.17	107.19	105.54	106.6	106.98	108.21	106.64	106.9	105.52	108.31	107.81	105.68	106.9	107	104.45	107.17	105.66	105.81	106.05	108.14	106.68	106.03	106.33	108.15	108.45	106.44	106.05	106.12	106.83	106.22	107.44	106.02	106.67
100.76	102.57	101.41	99.666	100.47	99.927	101.65	99.858	99.805	99.896	99.504	101.83	99.963	101.85	100.74	102.84	100.84	100.41	100.04	100.71	100.2	100.21	100.85	102.08	101	100.57	101.17	100.17	99.854	99.954	101.79	101.41	100.02	101.26	100.86	100.23	100.07	100.64	102.98	99.865	100.78	99.776	101.64	98.29	100.44	101.4	100.19	100.92	99.563	100.54
106.7	106.88	105.99	105.68	106.17	105.11	106.3	107.13	105.76	105.27	106.65	108.96	106.97	105.17	105.68	107.81	105.37	107.72	108.13	106.44	105.57	106.47	105.69	105.16	106.73	107.46	105.78	107.55	106.12	106.44	106.15	105.61	108	105.17	105.93	106.27	105.5	106.68	106.51	106.08	106.13	107.55	105.03	105.74	106.35	105.54	106.06	105.68	106.1	105.86
96.787	98.15	99.27	99.61	98.134	98.792	97.648	97.675	98.158	99.53	97.468	97.484	98.298	98.375	97.264	98.61	99.056	95.035	97.228	99.536	97.502	98.363	97.13	98.262	97.895	96.701	97.001	97.626	98.518	97.947	98.435	96.7	98.348	99.055	98.652	99.613	98.686	96.978	98.447	98.409	98.908	97.799	97.09	96.808	98.408	97.702	99.092	98.903	97.289	98.704
100.28	100.55	101.33	100.3	101.64	99.768	100.73	100.78	101.85	101.68	100.12	100.22	99.523	99.396	101.46	99.928	101	101.5	100.28	101.6	100.88	100.94	98.909	101	100.49	99.422	100.88	101.11	100.26	101.24	101.66	100.62	99.956	99.365	100.43	103	101.3	101.18	100.6	100.36	101.16	101.12	100.49	101.68	101.58	102.17	102.46	100.32	101.89	101.73
107.82	107.67	108.94	108.96	108.77	109.69	109.07	109.46	109.35	107.78	108.58	108.25	109.24	108.02	108	108.53	108.23	106.78	108.3	106.17	107.8	109.87	107.83	107.68	107.91	109.06	108.69	108.62	107.62	110.04	109.51	108.32	108.53	108.45	107.2	109.46	108.34	109.27	109.55	109.49	108.79	107.66	107.56	109.28	108.79	108.94	107.74	109.08	109.15	108.02
107.32	109.22	110.03	107.95	107.65	109.14	108.29	106.4	108.26	109.07	108.59	106.91	107.58	106.84	106.3	106.23	107.62	106.34	108.77	107.22	106.87	108.2	107.67	106.59	106.75	106.49	109.04	107.64	108.56	107.46	107.19	107.06	108.33	108.2	109.16	106.47	109.38	109.67	108.6	108.63	107.81	108.53	106.89	105.99	106.85	108	107.59	107.22	105.71	109.29
106.06	107.98	106.85	105.09	105.75	105.7	107.84	107.29	107.34	107.66	107.84	106.5	106.07	106.9	106.25	105.8	105.19	106.58	106.1	106.71	105.83	107.15	106.58	107.61	105.64	107.38	105.32	104.58	105.39	106.38	106.26	106.87	106.51	105.85	106.57	104.71	105.92	105.89	106.4	107.29	106.34	107.02	103.84	106.65	105.79	106.29	106.8	106.89	107.43	106.78
99.795	97.831	98.421	98.414	99.141	98.492	97.684	98.755	98.929	98.947	99.132	97.32	98.516	98.277	98.306	98.409	98.227	98.698	96.755	99.687	99.801	98.463	96.947	97.565	98.51	99.404	98.732	99.409	98.961	100.16	98.228	97.307	97.351	99.279	100.41	98.255	99.052	99.276	99.111	97.951	97.043	96.85	98.974	98.139	99.705	99.821	99.381	98.748	97.276	99.618
106.29	106.23	106.26	106.03	107.37	107.37	106.03	106.07	106.07	106.23	105.01	106.63	105.89	105.89	106.27	106.97	104.77	106.84	105.75	106.9	104.91	106.18	105.58	105.84	106.29	107.18	106.29	106.48	105.91	106.26	106.59	106.99	108.32	105.97	107.09	107.1	105.42	105.15	106.29	107.37	106.21	106.86	105.66	106.07	107.04	106.44	106.16	106.13	105.36	104.79
107.75	108.77	108.09	109.02	108.52	108.08	108.38	107.24	109.08	108.53	106.36	108.02	105.86	106.08	106.32	106.4	107.67	107.62	108.02	107.12	107.57	108.3	107.13	109.05	108.66	106.68	106.93	107.82	106.66	107.45	108.63	107.5	107.4	107.55	107.58	107.28	107.85	108.39	107.99	109.54	106.72	107.12	107.83	108.09	109.06	107.5	107.13	108.51	107.66	106.79
98.152	99.059	98.935	98.86	98.558	98.561	96.187	97.693	98.777	98.795	98.877	99.075	99.023	98.031	98.106	98.525	98.694	98.673	99.247	97.984	98.888	98.777	98.726	97.864	98.36	100.08	100.1	97.203	98.795	99.867	98.96	100.29	100.55	98.155	99.178	99.815	98.83	98.44	98.244	99.166	98.726	99.063	99.155	99.077	98.894	99.48	97.745	99.706	100.59	98.669
108.2	108.57	107.01	107.92	106.87	108.58	108.06	108.17	107.36	108.68	107.84	108.41	107.47	108.32	108.25	108.88	107.84	107.07	108.57	107.56	108.46	106.41	107.36	107.33	108.09	108.15	107.43	107.26	107.64	108.63	108.4	107.81	108.01	108.69	107.61	107.43	107.75	107.64	108.67	109.35	108.71	107.48	106.84	107.07	107.88	108.14	109.41	107.79	107.19	107.95
97.598	97.383	98.33	99.056	97.09	97.332	96.121	97.569	98.63	97.055	98.278	98.495	97.959	97.792	99.364	99.177	97.976	98.13	98.113	98.391	97.941	99.659	97.889	96.945	98.674	98.172	99.808	98.14	97.744	97.626	96.747	96.166	98.648	98.865	98.159	97.374	97.195	97.905	98.279	98.082	97.87	98.763	99.136	98.423	99.133	97.585	98.106	97.714	96.486	97.845
96.559	97.578	98.873	98.403	99.764	98.889	99.325	98.113	97.745	97.569	98.035	99.267	97.348	97.379	99.155	97.509	98.761	97.852	99.201	98.283	98.798	99.302	98.126	97.497	99.784	98.218	97.389	97.161	96.95	98.144	97.714	97.164	98.737	94.966	97.839	98.946	99.022	97.082	99.038	97.363	96.572	96.759	98.244	99.093	97.12	98.359	99.137	96.465	98.539	99.294
105.13	105.13	105.73	104.96	105.45	105.44	106.1	106.35	104.78	104.72	106.9	104.76	105.66	103.84	106.26	106.19	105.4	105.87	104.92	105.77	105.6	103.33	107.14	105.06	105.91	105.34	106.53	104.43	104.7	106.32	104.72	104.49	107.06	106	104.11	105.33	104.43	104.16	103.36	105.28	105.06	105.63	105.53	104.73	105.63	104.93	107.21	106.01	105.16	104.09
110.9	109.41	109.81	110.1	110.86	109.73	110.02	109.71	109.99	109.22	109.44	110.68	109.72	109.66	110.7	112.36	108.43	110.08	109.18	109.94	111.72	110.52	109.58	108.98	110.47	110.66	111.07	110.89	111.34	109.85	109.86	110.21	111.37	110.16	111.27	111.1	110.1	111.03	108.71	109.13	108.06	109.7	109.89	109.99	110.32	110.53	110.66	111.31	109.92	109.31
105.73	105.91	106.38	107.65	106.14	105.12	104.03	105.27	106.79	107.87	106.3	107.57	106.53	105.84	106.16	105.67	106.26	106.66	107.23	105.59	106.46	107.11	105.55	106.36	105.25	106.03	108.16	106.96	105.78	106.62	106.16	104.18	106.71	106.27	107.96	106.21	106.33	105.9	106.14	104.22	106.24	105.65	105.97	106.64	105.97	108.21	107.15	105.35	105.49	108.32
106.42	107.32	105.03	105.47	105.68	106.32	105.75	105.23	105.25	104.21	106.31	104.4	106.24	106.1	105.56	104.79	106.33	106.16	105.72	103.2	106.76	104.81	104.66	106.1	106.39	105.75	106.8	105.42	106.15	104.72	104.26	106.17	104.96	105.24	106.16	106.93	105.27	104.03	104.5	106.49	103.91	105.66	104.43	105.11	106.48	104.72	105.14	105.43	105.43	106.17
97.731	97.231	98.159	98.746	97.662	97.517	96.577	98.261	98.164	98.203	98.681	97.941	98.347	99.332	99.231	97.321	96.856	98.33	96.143	96.298	96.562	98.925	98.829	97.907	97.099	97.589	99.523	98.646	97.145	99.025	98.567	97.848	98.212	98.8	99.225	97.868	98.841	98.416	97.825	98.019	97.76	98.683	97.455	96.522	98.482	98.442	97.257	98.715	97.78	98.245
106.69	105.69	106.34	107.07	104.64	107.15	106.06	107.16	104.9	106.31	106.78	105.88	106.23	105.44	104.95	105.71	106.2	107.25	107.89	104.86	107.83	107.09	104.78	106	105.88	107.79	106.38	106.22	106.87	106.64	106.51	107.04	106.08	105.22	106.6	104.89	105.01	105.86	106.81	107.28	107.03	106.72	105.94	105.03	107.29	106.84	107.2	106.03	107.49	106.27
98.973	99.468	99.669	97.938	99.203	98.28	99.864	99.032	98.04	99.025	99.252	98.195	98.661	99.149	99.138	101.44	101.02	100.08	100.04	99.663	97.373	98.778	98.435	98.64	98.035	99.619	98.494	97.639	99.134	99.099	99.368	99.289	98.191	98.261	99.314	99.559	97.796	98.352	99.411	98.925	100.83	98.838	98.89	99.24	98.106	99.694	100.5	98.646	99.5	98.825
110.68	111.72	109.7	109.88	109.27	109.35	110.6	111.03	109.23	110.89	109.74	111.65	109.48	110.9	109.31	109.66	111.08	110.89	110.25	112.2	109.88	111.56	110.35	110.61	110.46	109.84	110.56	110.47	110.85	109.91	109.54	110.81	110.29	109.91	110.7	109.9	109.62	110.86	108.72	111.53	110.64	111.41	110.82	110.19	110	110.65	109.38	109.02	111.21	110.79
107.66	107.41	108.06	108.84	109.98	108.73	108.37	109.12	107.64	108.53	108.58	107.99	108.98	107.01	108.06	107.9	107.34	109.48	106.97	109.13	108.32	108.43	108.67	106.91	107.62	106.87	106.56	108.83	106.69	107.65	108.4	108.22	107.64	107.66	108.29	108.8	107.17	108.17	108.69	106.79	109.21	108.41	109.12	108.55	108.86	107.98	108.27	107.67	109.16	107.45
99.234	98.237	99.266	99.87	97.485	99.066	99.373	99.406	97.286	99.119	97.815	96.23	99.232	97.358	98.098	99.088	98.279	97.528	98.618	98.2	98.001	97.609	97.188	98.662	99.154	98.542	98.672	98.682	96.836	97.55	97.977	98.079	97.574	98.815	97.096	98.805	98.118	98.57	96.827	99.888	98.787	97.615	99.151	98.641	100.5	98.682	97.973	98.073	97.691	98.242
106.35	105.9	105.87	105.78	104.98	105.84	105.47	106.21	106.82	105.39	106.42	104.01	105.39	106.57	107.75	104.04	106.07	105.67	105.29	105.38	106.23	105.18	104.62	105.19	105.54	105.41	106.78	106.96	105.67	106.49	107.43	104.52	105.5	106.49	105.4	105.45	106.6	104.73	105.22	104.57	105.43	106.98	104.94	105.38	106.52	105.54	104.64	105.38	105.22	106
100.48	99.58	101.21	101.33	102.08	101.6	102.45	102.29	102.49	100.39	101.43	100.25	101.61	100.7	101.19	99.399	101.08	102	102.26	102.42	102.74	99.687	101.19	101.26	99.388	102.05	99.864	101.04	101.37	99.812	101.57	101.12	100.63	101.38	100.76	99.548	101.01	100.74	101.3	102.02	102.66	100.79	101.25	101.63	100.72	100.48	101.84	100.44	102.26	100.05
107.29	107.78	106.91	106.95	105.9	107.89	106.86	106.69	107.34	107.74	105.63	106.69	107.51	106.14	106.21	107.46	105.45	105.29	106.27	108.51	106.04	104.93	106.86	105.11	106.74	105.69	106.41	106.74	106.75	107.62	108.1	107.51	105.79	107.02	106.75	105.74	107.62	106.99	106.8	106.18	105.68	106.97	107.03	105.68	105.3	106.88	106.47	105.51	106.37	106.13
107.09	105.55	108.49	106.28	105.84	106.58	104.97	106.84	106.56	105.87	106.44	106.5	106.03	106.45	106.46	106.53	104.63	106.05	105.36	104.93	106.08	106.64	106.3	105.24	106.74	106.21	106.58	105.16	106.11	108.52	107.82	106.84	106.63	107.23	106.11	105.77	106.36	106.29	105.21	106.29	105.11	106.65	107.07	105.45	107.34	107.84	106.9	106.73	104.64	105.84
104.86	105.6	106.64	108.24	105.59	106.1	106.39	106.55	106.53	107.82	106.4	106.75	105.65	105.13	106.49	104.96	108.06	106.79	107.3	107.41	107.14	106.31	105.23	106.84	106.31	105.72	105.69	105.68	107.28	107.45	107.06	105.73	104.75	106.25	104.36	107.48	106.53	105.96	106.22	108.57	105.76	106.84	107.03	106.3	106.46	106.28	105.53	105.23	108.04	106.36
108.2	107.29	107.66	107.88	108.81	107.86	108.44	107.97	106.69	106.44	106.92	108.86	106.7	106.67	107.94	106.21	107.34	107.85	109.9	107.74	106.53	108.91	109.18	107.49	106.08	107.91	107.7	107.79	107.16	108.41	108.94	105.69	105.63	107.89	107.14	107.65	107.06	108.8	108.1	108.19	108.38	108.06	107.85	108.24	106.32	106.78	107.04	107.47	107.63	107.71
105.77	105.48	106.13	104.56	105.21	104.13	104.5	105.43	107.05	106.71	106.06	105.7	105.89	107.84	105.57	106.31	106.23	105.4	104.35	105.75	104.21	104.97	107.34	105.11	103.28	105.01	105.16	106.8	106.52	106.29	104.43	106.28	105.54	106.56	105.27	105.82	104.53	106.23	105.4	105.56	107.59	106.81	105.62	106.27	105.93	105.79	105.56	104.44	104.76	107.44
106.8	106.12	107.08	106.5	106.26	107.85	107.65	108.62	106.12	105.67	106.96	105.22	106.05	106.57	107.23	106.68	106.09	108.34	104.75	106.68	106.43	107.47	107.02	106.24	108.08	105.36	107.86	106.73	105.95	105.88	107.01	106.74	106.62	104.65	106.11	104.42	107.56	107.53	106.68	106.91	107.5	106.88	105.57	107.06	104.96	106.37	106.15	106.04	107.31	107.27
106.69	105.77	106.37	106.52	105.72	107.01	107.34	108.32	106.83	105.79	106.3	108.14	106.46	106.78	107.28	106.07	108.38	107.72	106.27	106.57	106.02	106.35	105.64	105.11	108.17	107.14	106.28	106.45	105.75	105.78	105.94	105.22	106.6	106.63	104.76	105.96	106.18	106.19	105.17	105.67	106.75	106.16	106.87	107.75	106.01	107.37	106.18	106.37	106.32	108.63
98.057	98.61	99.145	97.537	98.245	98.224	98.218	98.997	96.537	99.191	98.568	97.11	96.912	98.544	97.997	96.601	97.149	97.394	96.211	99.542	96.833	96.962	98.9	100.55	100.27	98.031	98.159	97.471	98.657	98.051	98.872	97.349	97.343	97.514	99.964	97.548	98.968	97.351	98.532	96.996	96.898	97.613	99.079	97.643	97.159	98.376	97.421	99.561	98.26	98.41
110.03	110.34	111.03	111.34	110.13	110	109.97	111.03	110.62	111.22	109.88	110.03	110.8	110.52	111.22	111.02	112.22	109.91	111.76	111.33	111.17	109.75	111	110.09	111.81	111.62	109.7	109.82	110.59	111.81	110.34	110.73	110.12	108.73	110.76	111.39	110.2	110.71	111.57	110.87	109.29	109.97	109.8	108.87	110.15	109.08	109.46	111.56	109.52	109.86
99.584	101.27	100.13	101.84	100.04	99.913	99.613	99.658	100.72	99.562	98.176	99.728	101.16	100.05	100.39	100	99.522	99.323	100.09	100.38	101.54	101.76	99.627	100.32	100.31	100.63	99.099	100.49	99.157	99.689	100.82	100.96	100.32	100.1	102.15	99.946	101.37	100.2	97.906	99.885	99.128	100.86	100.23	99.559	99.98	101.31	100.69	100.01	100.32	98.63
107.28	105.79	107.57	106.23	106.43	106.16	106.52	104.9	107.22	106.77	105.49	106.71	106.26	107.43	107.71	106.89	108.54	106.05	106.12	106.68	107.84	104.48	108.25	105.2	107.09	107.21	105.65	106.3	107.1	105.73	105.08	105.21	106.68	107.33	106.75	105.23	107.44	104.49	106.45	105.54	106.78	107.09	108.2	105.61	106.99	105.67	107.24	107.62	106.06	106.08
106.05	105.63	106.48	106.29	103.81	105.38	105.89	104.55	105.78	105.46	105.45	106.04	105.3	106.16	107.13	107.35	105.75	106.71	105.76	107.15	104.58	105.75	105.74	105.65	104.7	104.96	105.67	105.66	106.01	106.66	104.09	107.19	104.6	103.94	106.06	106.57	106.37	106.3	106.47	105.39	106.82	106.01	106.75	105.57	104.56	105.56	105.68	105.73	104.94	104.8
106.89	105.17	105.5	106.12	105.42	105.75	105.99	105.87	104.7	106.71	105.04	106.21	106.68	106.53	104.99	106.76	105.83	104.45	106.2	105.45	105.31	104.8	106.29	105.76	104.39	105.43	104.6	106.03	105.18	106.17	105.32	104.9	107.4	106.62	105.49	104.28	107.17	104.78	106.57	105.45	106.29	104.87	105.59	104.89	106.26	106.43	105.29	105.19	105.59	104.31
106.3	106.02	106.15	106.66	107.65	107.66	106.64	107.28	107.11	104.31	107.39	106.56	108.2	106.83	106.63	106.67	106.79	106.54	106.84	105.62	107.16	106.47	106.02	106.36	105.5	107.03	105.98	107.34	106.87	105.02	104.03	106.53	107.05	105.85	106.03	106.8	106.67	107.32	105.39	106.28	106.31	105.83	108.22	105.93	106.05	106.99	106.89	107.59	108.81	105.42
106.2	106.45	105.75	104.37	104	105.04	106.23	106.69	106.63	104.89	105.07	105.6	107.67	105.56	105.92	104.51	105.67	105.24	106.07	106.19	105.48	107.21	105.34	105.31	104.97	107.11	104.98	105.54	105.45	106.24	104.78	105.43	105.06	104.45	104.02	104.48	105.44	104.49	106.17	106.13	104.38	105.27	105.09	105.87	106.06	106.07	105.44	105.79	105.93	104.63
104.79	107.48	105.18	105.67	106.92	106.64	105.68	104.9	107.21	103.26	105.62	103.91	105.59	106.75	106.61	104.81	105.96	106.03	106.15	106.09	105.49	104.77	105.76	105.98	105.42	104.86	104.82	106.81	104.43	107.26	106.24	105.54	105.22	106.58	106.86	106.32	106.85	105.07	105.52	105.69	107.53	104.02	106.05	105.79	106.39	106.24	106.5	106.65	106.03	107.63
99.999	100.29	98.542	98.263	99.872	98.869	98.422	100.43	99.103	98.958	98.261	98.194	99.435	99.562	98.811	99.28	99.431	98.647	99.608	98.605	98.4	98.713	100.23	99.279	99.079	96.402	98.515	99.654	98.221	97.543	98.696	98.019	98.427	97.786	98.188	97.949	98.358	99.132	99.585	98.789	98.446	98.242	98.875	97.834	97.814	100.02	98.7	97.68	99.97	99.165
108.92	107.76	108.98	108.6	107.69	106.48	107.55	108.32	108.31	108.21	108.8	108.36	108.17	109.06	107.68	108.15	108.11	107.59	108.25	108.41	109.36	108.18	108.66	107.4	108.88	107.12	108.65	108.53	108.31	108.97	108.2	108.87	106.47	107.02	107.74	108.29	109.28	107.37	108.66	109.12	109.1	109.78	109.42	109.25	108.67	107.42	108.11	107.75	107	109.28
106.64	105.88	106.95	108.75	107.44	104.56	107.2	106.4	105.56	107.48	106.8	106.4	107.05	106.49	106.24	107.2	107.04	105.09	105.61	106.3	106.07	105.73	106.54	106.64	107.65	105.7	105.55	105.82	106.67	104.74	107.38	106.19	105.65	107.14	105.09	106.03	104.8	105.84	106.42	105.56	106.65	107.84	107.27	106.83	106.95	105.53	105.55	106.45	106.13	107.53
105.79	108.66	106.15	107.51	107.63	109.64	107.29	108.85	108.14	107.8	107.91	108.83	107.18	106.85	105.72	107.57	107.22	107.73	108.57	106.38	107.29	107.49	107.94	106.83	108.5	107.74	108.7	107.45	110.05	108.19	107.67	108.95	108	106.36	106.36	108.89	106.44	107.97	108.7	108.03	106.03	107.32	107.11	107.83	109.32	107.44	107.09	107.73	108.29	107.31
101.03	100.16	98.071	101.04	101.99	101.34	100.75	100.69	99.38	100.04	99.282	99.23	100.37	99.796	100.9	98.94	99.566	100.53	101.28	100.41	99.054	100.65	100.48	100.52	100.14	101.15	100.05	99.871	99.992	101.1	101.73	100.4	101.97	99.31	99.711	101.21	99.638	99.904	98.614	99.709	101.79	101.24	99.005	101.39	100.08	100.54	100.84	100.73	101.29	101.65
107.99	107.72	108.24	107.43	108.52	106.36	107.63	107.78	106.67	108.92	107.5	107.24	108.42	108.4	107.22	108.38	107.98	107.41	105.72	107.94	108.6	106.99	108.53	108.11	107.08	106.27	108.47	107.45	107.27	106.67	107.32	107.66	108.07	107.8	107.54	106.96	107.92	108.3	108.08	107.54	107.28	107.64	108.12	109.21	108.87	108.35	107.45	107.25	107.28	106.85
98.204	97.592	98.27	96.487	98.851	98.146	98.324	96.732	98.661	98.44	96.326	97.307	97.833	97.272	97.676	98.967	98.061	99.135	98.49	98.227	97.501	97.984	97.665	97.716	98.238	98.054	98.105	97.061	98.537	98.018	97.159	97.86	97.04	97.863	97.16	98.499	98.51	99.236	99.996	98.275	97.668	96.568	98.37	97.004	97.058	98.866	96.782	98.019	97.872	98.537
101.33	102.06	100.83	99.628	101.22	100.16	100.2	100.94	100.34	101.04	100.36	99.418	101.08	97.584	100.94	99.397	100.56	100.44	100.99	101.3	101.78	99.807	99.523	100.1	98.981	101.01	98.851	100.31	99.713	100.79	101.31	100.04	99.339	100.67	101.62	100.56	99.272	100.36	98.986	99.345	98.861	99.695	101.56	100.57	100.55	101.38	100.08	101.42	100.66	99.579
108.51	107.72	107.56	106.41	106.5	105.86	106.9	106.72	107.95	107.15	107.09	107.06	106.77	106.52	106.54	106.18	105.85	107.72	107.2	106.18	107.04	107.63	105.11	107.15	108.05	106.63	105.42	106.04	105.55	107.01	106.62	105.48	105.8	106.05	107.89	105.99	106.91	106.29	106.11	107.01	107.33	106.43	106.42	105.38	105.72	106.47	107.38	105.21	106.83	106.75
106.3	105.83	105.43	105.36	106.82	106.44	105.17	106.66	105.9	104.84	105.22	104.81	105.56	105	106.52	105.55	106.74	105.28	105.01	106.49	104.76	105.7	107.3	104.54	105.17	106.21	105.54	105.79	105.17	105.76	104.78	105.47	106.24	106.38	104.75	105.5	104.43	106.01	104.71	105.77	105.13	105.36	106.56	104.95	105.85	105.83	105.09	104.8	105.91	106.07
104.79	107.51	105.57	104.76	104.53	104.94	104.68	106.44	104.38	104.65	106.49	105.16	106.15	104.25	104.07	106.68	105.39	103.87	107.15	105.39	104.65	106.02	106.12	104.72	105.58	105.78	104.86	104.94	105.7	106.34	105.66	105.57	106.8	106.54	106.05	105.03	105.52	105.99	105.08	104.64	106.47	106.28	104.27	105.28	105.42	106.9	103.87	105.82	106.21	105.24
107.85	105.35	107.57	106.91	106.69	106.31	107.78	106.86	106.02	107.28	106.86	105.97	106.02	107.5	104.96	108.29	107.69	106.9	106.85	105.95	105.14	107.15	107.48	107.19	106.78	105.28	106.14	105.14	107.52	106.25	107.07	105.79	106.73	107.64	107.06	105.86	106.32	105.93	107.02	106.05	107.39	103.47	106.28	106.25	105.62	106.6	107.83	106.44	107.22	107.69
107.48	108.37	106.18	105.98	105.71	105.73	106.7	106.93	105.77	106.6	107.29	105.37	106.41	105.97	107.17	107.96	104.84	106.65	106.44	106.95	107.12	106.45	105.07	107.37	106.87	105.81	106.58	106.91	104.72	105.92	105.43	107.28	104.87	106.32	106.82	107.55	107.03	105.56	105.13	106.72	106.59	105.87	105.51	105.68	106.4	105.15	108.16	106.34	107.25	107.13
111.23	109.85	109.79	110.52	110.99	112.35	110.25	109.99	110.08	111.11	110.6	110.5	111.92	111.58	109.37	110.96	109.45	110.06	110.93	110.09	109.05	111.26	109.92	110.18	109.63	111.25	111.41	110.25	110.73	108.75	110.51	111.54	109.89	110.13	109.98	109.64	108.91	109.52	110.68	111.63	110.28	111.09	109.15	109.05	111.15	111.94	110.32	110.25	109.17	109.86
108.35	105.72	108.78	107.87	108.13	109.33	107.04	107.64	108.17	109.08	108.2	107.43	107.64	108.15	107.9	107.48	107.38	107.84	108.14	107.05	108.05	107.78	109.95	107.05	107.05	107.81	107.78	107.18	108.84	106.74	107.01	107.62	106.83	107.14	107.77	107.21	107.86	107.21	108.19	107.63	108.4	108.08	107.92	109.01	107.33	107.36	108.02	109.81	106.84	107.9
98.635	97.508	97.403	97.285	98.078	98.219	98.695	97.459	97.82	99.089	96.263	97.84	98.72	97.618	97.15	99.097	97.516	97.979	98.42	98.226	98.137	98.388	97.646	98.172	98.942	97.287	97.509	99.548	98.531	97.885	97.376	98.302	98.063	98.554	98.489	98.583	98.925	98.183	97.831	99.132	98.132	98.488	98.677	98.227	98.974	99.128	97.259	98.764	97.801	97.453
106.6	106.39	105.17	105.58	106.3	108.31	106.6	105.81	105.78	106.8	106.1	107.08	105.43	105.31	106.12	106.81	106.83	106.29	107.63	104.49	106.1	107.71	105.22	107.81	105.32	107.55	106.23	107.75	106.24	105.53	106.69	105.57	107.12	107.2	107.59	106.33	104.79	106.47	104.08	105.61	106.01	104.95	107.97	106.62	107.31	106.59	107.39	106.71	106.06	104.47
108.13	108.63	106.09	107.3	108.03	106.1	107.32	108.65	106.46	107.79	108.27	108.59	109.1	108.54	108.34	107.56	107.78	107.23	108.13	109.99	106.55	108.7	107.84	107.35	108.79	107.19	107.13	108.01	108.87	107.42	107.98	109.38	108.28	107.59	107.84	108.23	109.19	108.36	108.14	108.39	108.06	109.58	108.25	106.64	108.29	106.93	108.59	109.52	108.56	108.03
108	107.35	106.96	108.54	109.05	109.2	109.06	108.08	107.55	107.38	110.91	106.97	106.63	107.68	107.31	107.83	108.76	108.45	109.52	108.77	108.23	107.67	108.81	107.71	109.31	108.22	108.22	107.85	108.67	109.22	108.45	109.17	108.13	107.79	109.46	107.91	106.38	108.56	109.94	109.08	108.89	107.86	107.25	107.96	108.46	107.87	106.43	108.32	107.56	107.37
99.262	98.738	97.284	97.389	97.507	99.148	97.929	98.327	99.219	99.335	99.191	97.399	98.843	97.191	97.486	97.487	97.692	98.204	98.421	98.374	99.591	99.661	98.612	99.491	97.28	96.786	97.28	98.214	98.088	96.437	97.846	97.353	97.837	96.36	99.323	97.74	97.045	99.285	97.053	98.209	97.308	98.79	98.871	98.352	99.198	96.773	98.441	96.467	96.518	98.419
106.94	106.56	105.33	106.14	103.73	104.97	104.62	105.79	105.12	105.78	106.62	105.41	104.36	106.98	105.32	106.93	107.26	105.35	105.93	104.49	106.14	107.05	105.86	105.7	106.56	105.55	108.3	105.07	104.72	106.62	105.94	106.03	105.27	106.64	105.68	104.1	106.62	107.28	105.34	104.57	106.06	106.47	105.79	105.31	105.94	105.88	106.31	106.5	104.23	106.68
107.59	108.33	108.68	109.13	109.09	106.69	109.57	106.43	108.87	108.19	109.1	108	109.16	107.91	106.57	108.34	108.79	107.79	109.41	108.16	108.49	108.86	107.58	108.82	109.01	109.16	110.33	108.48	107.27	107.62	109.17	107.32	108.74	107.01	107.08	109.15	110.18	108.57	109.01	109.26	107.4	108.78	107.97	106.71	107.69	107.85	107.31	108.17	109.26	107.67
107.31	107.09	108.41	107.38	108.12	107.45	107.52	108.56	108.43	106.77	108.21	108.69	110.44	107.74	108.67	108.85	109.23	110.18	108.53	107.56	108.68	108.44	107.02	107.6	107.9	107.59	107.92	108.78	108.05	106.65	108.51	108.11	108.18	107.44	107.36	107.85	109.14	107.97	107.71	108.93	107.78	108.88	108.04	108.85	108.42	108.5	107.01	108.53	108.48	108.07
100.73	100.57	98.96	100.03	100.4	100.5	101.27	99.829	100.26	99.31	101.29	101.52	100.56	100.93	100.37	100.99	99.233	99.385	101.9	98.906	99.517	98.353	99.732	98.991	100.04	100.65	100.93	99.248	100.46	100.37	101.01	101	99.875	100.36	100.32	98.95	99.988	100.93	99.52	99.812	100.45	100.12	99.818	99.518	99.82	100.6	101.8	99.534	99.049	99.567
110.69	112.28	110.61	110.09	110.46	111.31	109.08	109.82	110.44	109.73	111.19	111.9	107.76	111.69	110.72	111.37	112.29	110.35	108.75	110.24	110.38	109.33	112.19	110.41	110.01	110.54	111.48	109.41	109.84	111.16	109.51	110.85	110.89	110.24	110.53	110.74	111.03	109.76	111.34	109.07	110.81	110.27	108.64	110.08	111.94	110.45	110.09	108.77	111.03	110.13
108.37	108.53	108.9	109.35	108.92	107.88	106.71	108.05	107.75	108.58	107.06	106.65	108.51	106.93	107.61	105.63	107.85	107.34	107.19	107.3	106.35	106.89	108.85	108.56	106.83	107.63	107.45	105.48	106.82	107.87	108.99	109.44	108.42	108.62	107.13	106.61	108.97	108.44	108.17	107.74	106.96	107.36	109.16	107.65	109.85	107.37	108.83	108.4	107.79	108.19
98.007	98.276	97.821	96.744	97.568	98.449	96.425	96.642	99.291	97.718	97.357	97.814	98.777	98.439	96.755	97.759	98.708	98.734	98.017	98.411	96.838	97.975	97.018	97.842	98.824	96.67	98.643	99.127	99.073	97.428	98.785	96.677	97.216	97.116	97.179	99.157	97.783	97.712	97.399	100.08	98.191	99.527	97.707	99.025	99.286	97.486	97.286	96.663	97.002	97.707
106.54	106.97	107.71	105.94	107.06	106.18	107.03	105.91	106.83	105.49	104.05	108.31	107.37	105.41	105.37	106.42	106.83	106.81	107.28	106.51	105.95	107.57	105.22	106.44	107.43	106.59	105.89	106.16	107.44	105.59	106.72	106.76	106.72	105.76	105.54	105.57	107.79	106.22	106.7	106.92	105.94	106.56	106.99	106.22	106.62	106.03	107.92	106.72	107.55	104.06
97.626	101.68	98.491	98.547	98.726	97.882	96.862	96.623	98.084	100.89	98.432	98.297	98.18	99.384	97.777	99.647	99.128	98.976	100.24	99.894	98.349	99.259	98.462	99.737	98.818	98.655	98.922	98.049	97.399	97.424	98.805	100.36	98.653	97.846	98.465	98.228	98.862	98.703	97.798	99.504	98.343	98.706	100.06	98.586	98.299	97.425	98.716	97.405	98.963	98.6
107.51	107.53	108.21	108.38	107.25	107.42	107.77	107.9	108.31	107.14	109.68	107.81	108.55	107.79	107.82	108.22	108.22	107.47	107.98	106.52	108.25	108.2	107.86	108.14	106.61	107.55	107.29	108.86	107.74	108.3	108.28	107.98	107.62	108.43	108.38	107.74	108.11	106.66	108.73	107.2	107.93	109.06	107.56	108.43	108.97	108.1	108.31	108.37	108.07	106.62
108.62	108.99	110.18	108.03	109.94	108.52	108.89	108.36	109.08	108.63	108.14	107.45	110.17	107.9	108.64	108.12	109.2	109.37	107.11	108.66	109.33	108.2	109.71	107.57	108.81	106.72	110.05	108.66	108.64	108.55	108.22	108.71	108.25	107.69	107.83	109.39	109.15	109.66	109.48	107.93	108.03	107.45	107.91	109.2	108.48	108.68	108.03	108.96	109.77	109.71
107.67	106.23	105.7	107.32	107.06	105.38	103.89	104.86	105.64	103.67	105.56	106.37	105.67	104.75	105.36	106.72	104.07	105.47	103.9	104.92	105.24	105.35	105.98	105.58	105.99	105.69	106.13	105.16	107.2	107.48	105.89	106.06	106.79	104.6	105.27	105.73	106.31	104.36	105.15	105.67	106.56	106.51	106.52	106.16	105.95	103.65	106.23	104.78	104.19	106.57
109.28	109.23	107.24	108.31	108.33	107.44	107.76	108.46	108.14	107.58	108.61	107.77	110.55	109.55	108.87	109.62	109.09	107.12	105.97	108.68	108.8	108.04	106.73	107.46	108.23	108.13	107.91	107.52	107.66	108.73	107.89	107.93	110.02	106.44	109.11	107.17	107.6	109.38	108.64	107.62	108.02	106.78	107.74	107.61	107.53	107.95	109.49	108.2	109.35	108.55
107.45	107.47	107.45	107.58	108.51	106.97	108.06	107.72	107.09	107.68	108.26	107.18	108.31	107.43	106.93	107.74	107.31	108.05	105.41	108.15	108.75	107.86	106.96	106.5	107.7	108.29	108.52	108.34	108.39	108.55	109.33	106.31	107.29	108.06	108.1	107.54	107.71	107.63	106.68	108.03	107.82	107.7	108.89	107.88	108.75	108.17	107.8	105.63	108.2	107.85
105.09	107.38	107.43	107.85	106.03	106.07	106.55	106.31	105.71	104.84	105.78	106.85	104.83	106.11	107.07	108.19	104.4	106.51	106.48	106.18	104.47	106.52	105.77	106.49	106.05	105.83	107.19	107.93	104.53	107.31	108.33	106.42	105.18	106.52	106.08	106.15	106.55	106.71	106.05	105.94	104.55	105.7	106.33	103.22	107.96	105.94	106.89	106.5	105.73	105.28
106.66	108.42	108.41	107.83	107.18	108.74	108	107.47	107.94	107.18	108.19	107.72	107.95	107.6	107.29	106.77	107.9	107.82	107.92	107.87	106.45	107.13	107.27	106.5	107.03	108.06	107.55	108.11	108.05	107.11	107.96	106.56	109.76	107.39	108.28	108.31	107.28	108.47	107.9	106.95	108.34	106.65	106.77	108.32	106.65	109.22	107.22	107.27	107.71	107.91
109.69	110.28	109.05	109.54	107.97	107.6	107.05	108.25	109.1	110.09	107.72	109.36	107.61	108.07	108.56	108.15	107.99	108.33	107.78	108.32	107.45	109.61	108.5	108.24	107.28	109.47	109.56	107.12	108.28	108.21	107.18	106.67	107.36	109.54	108.41	109.16	108.47	107.08	109.14	106.93	106.93	109.12	107.26	108.32	107.54	108.02	108.07	108.17	108.59	107.5
105.22	105.48	105.91	106.47	105.92	105.47	105.59	104.59	106.19	104.56	104.37	106.3	106.35	104.96	105.96	107.22	104.46	105.9	106.62	106.54	107.2	104.8	105.69	105.58	105.81	106.89	104.25	105.21	105.29	104.47	105.52	106.62	105.05	105.44	105.56	105.47	105.9	107.53	104.28	105.07	104.89	104.98	105.87	105.07	105.48	105.27	106.44	106.46	107.34	105.9
105.52	105.93	107.11	104.23	105.32	105.97	106.19	105.9	105.34	107.68	105.78	105.74	106.45	106.01	105.17	107.87	105.88	106.54	105.3	105.52	107.82	104.73	106.57	105.69	105.49	105.41	105.25	106.28	105.58	106.96	106.11	104.28	104.54	105.38	105.3	106.26	106.42	107.96	106.35	106.58	105.52	105.26	105.53	105.86	107.73	105.84	106.65	106.09	105.67	105.03
108.36	108.52	107.9	107.43	108.13	108.59	107.91	107.7	109.22	108.15	108.86	107.74	107.3	108.46	108.59	108.66	109.61	107.81	109.44	108.74	107.37	108.7	108.37	107.42	107.73	109.58	108.18	107.93	108.6	107.04	107.95	108.58	109.19	109.12	109.76	108.78	107.9	107.37	108.29	110.06	109.53	108.08	108.47	109.33	108.53	107.37	107.55	108.38	108.96	108.59
104.79	105.04	105.75	106.67	106.67	104.57	104.56	105.01	105	106.64	104.15	105.7	105.92	107	104.65	105.17	103.74	104.42	106.57	105.02	105.39	105.67	106.12	104.74	105.17	107.24	105.49	104.3	105.29	106.03	105.58	105.69	105.51	106.77	106.28	105.51	106.51	107.05	104.93	105.2	105.27	105.46	105.86	106.05	105.73	105.27	104.73	105.46	105.19	106.26
109.23	111.85	110.62	110.3	110.04	111.12	111.78	109.43	109.39	111.34	111.02	110.67	110.92	111.13	110.02	111.01	111.66	110.17	109.61	111.11	110.35	110.32	109.17	109.68	108.99	109.61	112.17	110.82	110.1	109.84	110.29	110.18	113.71	109.99	111.16	110.49	110.11	110.46	110.54	110.09	109.45	111.12	109.71	110.42	109.17	108.56	110.52	110.07	111.4	110.3
104.65	104.06	104.81	103.53	106.03	105.18	106.46	106.17	106.14	106.29	104.83	105.49	104.41	106.66	106.25	105.68	103.84	104.42	105.43	107.2	105.69	104.77	105.48	105.3	107.3	106.3	105.69	105.04	105.86	105.58	106.05	106.31	104.95	105.26	105.16	105.96	104.58	105.59	107.66	105.59	106.05	105.62	105.34	105.82	104.72	104.96	105.99	106.04	104.91	107.05
104.77	105.64	106.74	106.34	104.76	104.2	103.62	105.5	105.35	106.15	105.19	106.4	105.6	105.67	106.52	105.31	107.23	104.98	105.7	106.44	105.72	106.84	105.14	106.28	105.97	106.2	105.23	107.13	104.13	105.71	104.82	106.33	104.79	105.55	104.69	105.48	106.57	105.8	107.06	105.87	105.88	105.88	105.23	105.17	105.09	105.67	106.38	105	105.63	105.67
104.78	105.65	106.14	107.5	105.72	106.39	106.11	105.96	106.82	105.96	103.97	106.65	106.43	104.62	105.71	105.28	105.23	105.84	104.1	102.84	107.07	104.61	107.47	105.69	104.13	105.5	106.8	105.23	105.28	106.05	105.54	106.67	105.33	105.32	105.72	105.62	106.3	107.13	106.99	104.26	104.86	103.99	104.57	105.98	106.12	105.72	105.85	103.97	104.52	105.63
98.131	98.39	99.227	96.722	98.946	97.865	98.188	96.852	99.388	98.868	98.785	98.895	98.376	98.926	98.2	99.03	98.746	96.884	98.369	98.545	97.034	97.731	97.578	97.785	97.704	98.039	98.57	98.909	99.422	98.508	97.729	97.046	96.856	97.055	98.596	97.664	97.581	98.644	99.118	97.371	97.422	97.271	98.376	98.195	98.429	98.023	97.589	97.874	97.92	98.283
105.6	106.21	104.95	105.53	105.85	106.34	104.66	104.53	105.91	104.54	106.74	105.17	105.83	106.62	106.01	105.14	105.92	105.85	105.44	105.07	105.63	105.88	105.46	103.66	105.24	105.57	105.92	105.28	105.62	105.55	105.88	106.76	104.98	106.27	107.58	105.61	107.55	105.35	106.14	105.75	104.68	105.57	104.18	105.95	105.57	105.02	104.81	104.65	105.44	105.48
107.87	107.53	107.65	110.43	108.24	109.32	106.83	107.65	108.55	109.05	109.07	108.76	110.05	109.05	107.75	108.72	107.77	109.37	107.34	108.56	107.6	110.22	109.66	109.54	108.25	107.7	108.7	108.69	108.34	109.25	110.18	108.81	106.95	107.37	110.96	108.99	109.1	107.16	108.91	107.97	106.77	107.84	108.6	107.31	110.23	108.87	108.29	106.94	106.97	108.54
109.29	107.89	109.06	109.07	108.98	107.93	107.04	109.18	108.81	108.92	107.67	108.16	108.18	109.12	108.78	107.71	108.44	107.5	108.58	107.84	109.35	109.82	107.85	110.25	108.23	107.63	109.49	108.48	108.5	109.58	108.53	107.84	108.16	107.3	107.98	109.12	108.52	107.94	108.12	107.54	108.64	107.88	108.88	109.05	106.98	109.52	108.84	109.25	110.67	109.04
106.42	105.5	104.59	104.52	106.6	105.01	105.07	105.04	105.23	105.44	105.3	104.93	105.15	105.58	105.11	105.36	106.81	106.23	104.43	105.93	105.56	105.73	106.17	104.28	105.03	105.4	105.61	104.69	106.57	106.17	106.35	105.92	106.4	106.56	105.45	106.53	107.49	105.54	107.58	106.3	106.25	105.47	106.01	106.01	106.65	105.7	105.39	106.03	104.09	105.68
107.84	108.19	108.53	107.56	107.82	108.42	108.44	107.93	108.99	108.6	108.98	107.77	107.51	108.87	107.19	107.7	109.12	108.63	108.93	107.84	108.04	108.2	108.25	108.51	106.24	106.48	108.63	109.56	107.97	108.39	108.55	107.98	107.83	107.38	107.31	107.41	107.42	106.26	107.41	107.73	107.81	107.42	108.54	108.27	108.06	107.62	109.32	107.23	108.3	109.36
110.29	110.62	109.56	112.19	109.82	110.18	110.12	110.95	110.49	110.29	110.83	110.95	108.75	108.74	111.5	110.07	110.78	112.04	111.11	111.12	109.46	110.28	110.43	110.27	110.44	110.69	109.46	111.11	111.21	110.03	108.76	111.59	110.48	110.64	110.12	111.93	109.87	112.27	108.95	110.58	110.43	110.27	110.65	110.24	109.59	110.78	111.61	109.61	111.36	109.06
107.59	107.25	107.95	109.07	107.48	108.91	107.1	108.82	108.5	110.28	107.09	109.16	107.63	107.52	106.79	107.65	107.58	106.77	107.92	108.64	107.63	107.16	106.59	106.25	107.46	107.43	108.21	107.5	108.17	106.52	106.01	108.73	107.52	107.43	108.08	108.63	105.77	106.02	105.87	107.23	108.93	107.74	107.73	107.88	107.74	105.78	107.96	107.56	108.6	107.81
98.551	98.643	98.062	98.774	99.013	98.825	97.774	100.37	98.354	99.521	98.599	99.386	99.809	100.06	98.329	98.187	98.111	99.25	99.44	98.483	98.061	98.966	99.787	98.416	99.935	99.009	98.617	99.304	98.348	98.286	98.017	98.019	98.576	98.173	99.613	98.345	99.57	98.459	99.047	98.673	98.597	98.617	99.733	99.952	99.832	98.563	98.93	97.763	100.49	98.802
105.6	105.84	105.33	105.82	106.36	104.83	104.63	105.08	105.7	107.27	106.03	106.11	105.83	105.95	105.91	106.95	105.11	105.74	104.41	105.12	105.78	104.46	104.37	106.11	107.14	105.58	106.19	108.56	105.71	106.61	105.48	106.05	104.88	106.18	104.95	104.96	105.51	105.8	104.75	104.6	105.82	106.11	105.76	106.44	105.15	105.6	104.92	105.17	105.69	106.16
108.23	108.81	106.97	107.99	108.31	110.29	108.33	107.89	106.19	107.63	107.9	109.28	108.84	107.63	108.72	107.5	107.19	110.38	108.59	108.7	108.5	107.04	109	108.77	108.91	108.57	108.73	108.4	108.69	108.52	108.84	108.4	108.08	109.18	109.74	108.13	108.17	106.71	107.28	109.81	108.68	108.63	109.22	108.19	107.69	108.41	108.43	108.22	107.62	108.18
106.08	107.15	105.76	107.17	107	104.58	105.7	106.62	104.93	107.4	106	107.48	106.74	106.21	107.56	105.53	106.13	108.01	107.03	107.06	108.3	106.42	106.14	106.92	105.39	106.45	106.96	107.82	105.76	108.67	107.83	108.23	105.71	107.24	105.39	106.87	106.43	107.51	106.45	105.73	106.38	106.68	105.67	107.1	107.26	108.38	105.56	107.06	105.41	105.67
97.174	99.309	98.57	98.127	97.709	97.614	99.786	98.261	98.671	99.574	97.313	98.124	97.899	99.169	98.676	97.177	98.083	98.962	97.244	99.302	100.79	99.249	99.056	99.165	98.231	97.325	98.993	98.569	98.906	100.14	99.55	98.512	99.461	99.496	100.91	97.312	98.602	98.631	100.01	98.683	99.437	99.553	99.291	99.064	98.695	97.437	98.062	98.681	97.694	99.903
96.756	98.402	98.484	99.615	99.572	97.968	98.337	97.723	98.019	98.793	100.15	98.131	97.798	98.245	96.794	97.519	98.977	97.438	99.679	99.8	97.229	96.859	98.042	98.914	97.511	97.848	98.007	97.673	97.834	98.424	96.686	99.101	99.461	97.356	97.501	98.617	97.501	97.546	97.903	98.407	98.64	99.186	97.571	97.146	98.52	97.694	98.427	98.837	97.884	95.933
108.6	107.1	107.29	107.08	106.52	108.74	107.27	107.7	108.22	107.88	107.8	105.91	109.19	109.31	109.8	107.58	108	107.68	107.5	109.58	107.74	106.79	106.73	107.53	106.77	107.87	108.61	106.38	107.65	106.75	109.07	106.85	106.06	106.67	107.32	107.66	107.54	108.04	108.27	107.99	108.05	108.96	108.12	106.18	108.4	108.21	108.27	106.43	107.9	106.21
97.555	97.399	99.27	98.012	96.906	99.196	97.354	97.719	98.453	97.221	98.582	99.021	98.4	98.768	98.105	97.179	97.723	96.653	97.932	97.714	97.809	99.297	98.169	98.445	97.301	97.318	98.494	96.059	98.025	97.301	98.335	99.144	99.066	97.859	98.867	97.559	97.982	98.673	98.295	96.027	97.677	97.615	96.636	96.794	98.785	97.897	98.414	99.744	96.461	97.446
103.7	106.62	105.16	105.89	107.22	107.49	105.34	106.36	105.63	105.66	104.75	105.18	104.64	107.05	105.38	105.68	104.99	105.99	104.8	105.08	106.34	106.12	105.42	107.5	106.43	105.36	107.32	106.88	106.95	104.81	107.46	104.77	104.6	105.5	107.41	106.93	105.51	103.85	106.09	104.27	106.05	106.73	105.21	105.36	105.18	105.64	105.27	105.28	105.45	105.43
108.29	108.05	107.81	107.64	108.34	108.16	108.08	107.99	108.52	107.93	107.11	106.87	106.51	106.74	107.28	108.12	107.71	107.66	108.76	107.49	109.76	108.4	108.27	107.59	106.99	109.61	108.34	107.57	109.8	106.2	107.43	108.84	106.37	107.83	106.69	109.44	107.64	109.36	107.37	107.22	108.44	107.43	108.33	108.24	107.26	108.02	108.29	108.44	107.68	107.16
108.19	108.5	107.66	107.96	108.62	107.52	109.42	109.89	108.63	109.23	108.58	107.18	107.93	107.76	109.84	108.06	106.54	107.56	107.66	108.57	109.62	107.7	107.99	107.57	107.79	107.08	108.01	108.39	109.2	106.67	107.85	107.59	106.73	108.84	108.17	107.72	109.27	107.38	108.17	108.09	107.18	106.7	108.17	109.68	108.09	108.99	107.64	107.16	107.82	107.96
106.9	108.01	107.52	108	108.7	106.75	108.31	108.16	106.63	107.73	107.46	107.24	106.55	107.23	107.8	106.98	108.34	106.62	106.64	107.12	107.3	108.43	108.49	107.8	108.14	107.15	106.82	106.15	107.34	107.95	107.95	107.35	107.74	107.6	107.38	109.59	106.35	107.27	108.95	106.65	108.76	108.74	106.83	108.15	108.87	107.56	108.41	109.29	106.99	109.9
110.19	111.29	110.24	110.69	110.08	111.53	110.54	112.62	111.54	109.94	109.12	111.03	111.86	111.06	111.23	109.02	111.42	110.61	109.78	111.37	110.37	110.85	109.88	110.84	109.25	110.04	112.08	110.81	111.25	112.12	109.54	109.88	109.91	110.4	110.69	110.73	111.43	109.7	109.87	111.13	110.12	110.18	111.17	110.64	110.82	110.6	111.28	110.32	110.44	110.13
98.003	99.155	98.125	99.347	99.094	97.342	97.704	98.138	98.561	96.737	98.834	98.748	98.527	97.862	97.446	99.01	99.921	96.807	98.272	98.139	98.579	98.524	96.104	97.449	98.034	99.099	96.898	99.503	97.767	97.93	98.03	98.21	97.834	100.73	98.728	96.97	99.559	97.803	97.56	96.945	98.572	97.691	98.045	99.015	98.747	98.233	99.143	98.032	98.049	97.72
105.61	106.18	107.43	106.86	105.95	106.03	105.94	105.54	107.7	105.82	107.39	107.17	107.55	106.05	107.71	104.76	108.03	107.28	108.07	106.41	106.44	107.53	106.54	105.25	107.02	105.72	106.72	106.12	105.78	105.79	107.44	105.4	107.04	105.2	105.21	107.38	107.43	105.69	104.81	105.76	107.02	107.92	106.09	106.71	105.51	107.58	105.93	105.92	108.05	107.19
100.83	101.84	101.4	101.49	100.67	100.51	100.49	102.03	100.31	100.21	102.44	102.32	100.82	101.9	100.87	101.26	101.47	101.09	99.696	102.12	99.578	101.1	100.38	102.11	101.7	101.95	101.48	100.94	102.76	104.65	101	100.3	102.32	101.15	102.53	101.19	101.12	101.79	100.12	102.23	100.66	100.78	100.77	101.3	101.91	101.48	101.39	102.15	100.74	102.01
109.23	107.58	107.62	108.5	109.1	108.93	108.13	107.87	105.95	108.59	106.82	106.76	108.59	108.81	107.79	108.95	108.48	108.01	107.12	108.63	108.33	110.9	107.21	108.54	106.87	106.78	107.68	108.72	107.98	108.2	108.73	108.67	107.16	108.7	106.88	108.47	108.13	110.13	108.23	109.81	107.57	108.06	107.69	108.22	109.34	107.06	107.17	109.54	107.07	108.12
106.87	106.06	108.24	106.7	106.99	106.75	105	105.85	106.18	106.3	106.41	105.28	106.98	107.49	106.86	106.29	107.41	106.31	106.97	106.29	107.55	108.09	106.67	106.67	106.86	106.52	106.75	105.43	106.43	106.1	106.63	104.43	106.06	106.05	106.32	107.01	105.99	107.19	107.17	107.93	107.48	105.88	107.15	106.07	107.13	106.24	107.14	106.28	105.58	107.78
106.14	105.43	106.09	105.84	105.18	106.45	105.74	103.64	105.2	105.45	105.06	105.24	105.18	104.56	104.43	105.26	105.46	105.31	105.3	105.17	104.68	106.15	104.87	105.31	103.86	106.41	105.74	104.5	107.14	104.32	105.15	105.8	106.04	105.46	105.43	105.09	105.63	104.32	106.02	105.56	104.86	105.24	104.76	106.41	104.87	105.31	105.73	104.83	104.21	105.94
107.68	109.16	106.57	108.54	106.55	108.58	109.6	109.63	108.93	108.8	109.05	109.6	108.91	108.12	109.26	109.07	108.8	108.97	107.94	107.93	108.44	107.02	108.04	108.62	107.44	107.82	109.11	109.6	108.73	108.24	110.33	108.76	108.76	109.77	108.89	108.96	108.77	110.56	109.21	110	108.81	106.64	107.52	110.17	108.12	108.13	108.98	108.2	108.58	108.6
107.91	105.77	105.56	106.45	105.84	104.82	105.45	105.22	104.52	104.44	107.66	104.84	105.15	105.74	107.31	104.19	105.79	105.8	106.55	107.71	105.12	105.05	105.53	105.06	107.18	106.35	105.84	106.64	106.13	105.53	106.05	106.02	104.1	106.28	106.92	104.68	105.98	104.94	103.24	103.99	105.4	104.85	104.01	106.85	107.49	105.42	105.31	104.48	105.95	106.36
105.99	105.06	105.44	105.72	105.51	106.45	105.22	107.98	104.41	104.38	105.38	106.25	105.78	105.08	105.2	105.58	106.87	106.75	106.64	105.19	104.93	104.56	105.49	104.91	105.1	103.54	105.79	104.95	105.45	106.1	105.37	106.06	104.5	105.31	104.79	105.89	104.31	105.47	105.57	105.59	107.18	104.37	104.7	104.69	107.75	104.94	105.94	103.95	105.61	106.71
105.2	107.97	105.51	106.12	106.37	105.91	107.27	106.07	106.6	107.63	106.55	106.84	106.95	104.83	106.29	106.46	105.96	107.03	105.09	105.35	105.01	107.49	106.33	108.02	106.81	106.89	105.98	107.57	106.77	107.13	106.81	105.59	106.52	105.24	105.99	107.27	106.42	105.49	106.27	106.79	106.4	108.24	106.24	107.13	107.54	105.72	106.65	106.8	108.13	104.92
108.34	108.68	106.09	108.43	107.19	108.12	107.81	108.54	108.3	106.94	105.82	109.25	108.4	105.8	108.34	107.72	108.49	108.49	107.73	108.18	109.28	108.49	107.42	107.02	108.53	106.65	106.04	107.95	108.26	108.06	109.24	109.47	106.68	107.11	107.88	108.85	107.79	108.31	106.55	105.86	108.03	107.94	108.22	108.34	108.69	108.44	107.38	107.99	108.14	107.46
104.68	105.74	104.86	105.61	106.75	105.77	105.34	106.56	106.66	105.67	105.19	105.1	104.97	105.95	105.17	105.77	105.99	105.88	105.92	104	105.67	106.96	106.26	105.36	105.58	105.44	105.06	104.47	104.91	106.61	105.84	106.87	104.04	105.57	105.84	105.28	105.53	104.95	105.2	104.94	105.74	106.02	106.64	105.67	105.68	105.75	106.78	105.88	106.25	105.65
105.31	107.84	108.96	107.21	109.1	107.98	106.95	107.85	107.58	106.73	108.8	107.8	107.62	109.37	107.29	108.86	108.49	108.92	108.03	108.34	107.48	107.77	109.51	108.2	107.77	109.27	108.24	107.6	108.31	109.86	107.45	107.46	108.6	107.91	109.41	107.34	108.01	108.2	106.07	108.3	108.95	109.25	108	107.98	106.71	108.63	108.97	107.03	109.27	107.8
106.47	104.86	105.27	106.82	105	106	104.53	105.56	105.45	107.26	105.37	104.93	105.16	106.78	105.3	105.72	105.64	105.81	105.97	103.5	104.57	105.57	105.81	105.98	105.95	104.86	106.02	105.44	106.42	107.77	104.49	104.84	104.2	106.5	105.18	105.02	107.36	105.2	106.24	106.01	106.22	105.37	105.68	105.48	105.34	105.6	105.96	105.8	104.07	106.6
98.092	95.998	97.618	97.605	97.512	96.907	95.821	98.491	97.5	97.392	96.494	98.969	98.664	97.768	96.529	98.531	97.165	98.547	97.277	98.417	97.46	98.349	98.23	97.886	98.464	98.61	99.175	96.075	97.277	97.558	98.954	97.797	97.06	98.211	98.121	97.357	96.968	97.682	99.289	97.234	98.229	99.395	97.783	97.879	98.755	97.908	97.318	97.926	97.064	96.671
109.81	109.46	108.52	107.41	107.34	108.69	107.15	110.28	109.77	107.49	109.16	109.42	107.77	106.14	107.31	108.15	109.61	108.95	108.25	108.03	109.65	107.29	107.68	108.04	108.18	110.19	108.12	108.22	108.59	107.72	107.49	109.13	108.85	108.56	107.95	107.17	108.68	108.59	107.11	108.38	107.97	108.3	107.5	107.35	108.48	108.25	110.37	108.43	108.26	108.75
108.24	109.07	108.44	108.67	108.9	107.6	106.47	107.89	108.11	108.89	108.37	108.9	108.81	108.85	108.59	107.95	109.06	107.9	108.86	106.5	109.69	107.48	108.97	107.4	108.66	106.88	108.73	109.38	107.31	109.32	108.23	109.24	108.22	107.86	109.14	108.5	107.41	107.7	107.83	107.45	108.25	107.93	106.92	110.03	109.3	106.94	109.35	107.68	109.4	106.52
110.42	110.76	110.47	111.07	109.88	109.67	110.11	110.07	109.96	109.88	111.01	109.46	109.53	108.46	109.62	109.26	111.16	110.68	109.92	109.71	110.08	111.2	111.21	111.5	109.31	111.18	109.26	111.49	110.82	110.77	109.8	110.37	108.41	109.83	111.6	112.21	110.01	111.09	109.52	111.69	110.2	109.68	108.39	109.85	111.71	111.43	109.88	109.04	108.87	110.93
109.15	106.93	107.6	108.16	108.38	107.53	108.54	108.18	110.32	107.3	108.05	107.94	106.39	108.94	109.28	108.36	108.56	107.77	110.08	108.72	107.87	109.1	108.47	107.71	109.6	108.65	107.9	109.53	108.93	107.69	108.01	108.25	109.63	107.32	107.38	108.6	108.87	108.57	106.69	108.93	111.37	107.45	107.58	108.92	108.92	108.07	106.56	107.47	107.51	109.06
105.65	105.3	104.88	104.28	103.69	106.63	105.07	106.36	106.28	106.58	106.44	106.65	105.65	105.58	105.88	104.03	106.9	105.99	104.96	105.73	105.65	106.53	105.92	104.72	106.07	108.22	105.9	105.78	105.61	105.48	104.44	105.22	106.27	106.18	105.7	105.8	105.37	104.83	105.85	103.81	105.29	104.62	105.17	105.02	105.15	105.86	104.79	106.44	105.55	106.02
105.18	104.9	106.45	105.9	105.9	106.36	103.66	105.05	104.84	104.41	104.74	106.34	105.55	106.19	106.03	107.32	104.32	105.73	106.06	103.84	104.87	106.95	105.45	105.51	106.19	105.39	105.74	105.09	103.91	105.93	104.37	106.78	105.5	105.02	105.89	106.01	105.67	103.02	104.96	105.87	105.56	106.01	107	106.01	105.45	104.97	105.42	105.12	104.92	105.22
106.52	105.91	105.03	105.68	105.31	106.06	106.95	105.35	105.94	105.16	106.62	107.5	106.27	105.56	106.21	106.37	105.42	106.53	104.89	106.71	105.05	105.83	106.97	105.55	106.71	104.81	105.02	105.23	103.83	106.05	104.26	106.13	105.79	104.89	104.68	105	105.97	106.59	105.53	103.76	104.61	105.37	104.54	106.7	105.9	104.74	106.97	105.35	106.28	106.1
105.5	105.62	105.68	106.28	104.18	105.84	106.49	103.57	105.09	105.16	105.49	105.86	105.56	106.03	106.68	105.66	104.81	105.24	106.16	106.14	106.21	106	104.2	105.4	105.14	105.04	105.62	106.38	105.13	106.29	105.68	106.19	105.45	104.36	105.46	105.06	105.51	104.28	106.34	104.55	104.06	105.84	105.6	104.52	104.62	105.85	105.9	106.02	104.08	106.41
109.26	108.63	108.27	107.68	109.65	108.43	108.44	107.79	107.86	108.91	107.42	110.05	108.36	107.88	108.29	108.98	108.2	106.61	107.72	108.87	108.22	107.26	108.02	108.47	107.33	108.43	109.45	108.91	107.37	108.84	108.03	108.63	106.21	108.77	106.95	108.54	108.35	108.8	108.14	107.42	107.7	107.94	108.46	109.14	109.16	108.59	107.26	109.87	106.71	107.83
100.61	101.19	100.04	100.3	101.31	100.71	100.29	100.03	99.599	98.293	100.1	100.8	101.25	100.1	100.26	100.51	100.49	101.08	101.47	100	102.25	99.98	100.47	100.97	99.085	99.992	101.16	100.82	101	100.56	99.613	99.752	100.47	100.53	100.72	100.34	99.717	98.941	100.15	99.873	98.488	98.918	100.51	100.66	101.59	100.22	99.691	98.567	100.46	100.86
101.01	100.88	100.35	100.82	99.746	100.2	99.427	99.622	100.28	99.596	100.83	99.799	100.76	100.23	100.03	99.467	100.92	100.47	100.36	100.64	99.275	101.21	100.37	100.18	101.48	99.953	99.835	100.88	100.01	100.23	99.721	99.837	99.329	100.46	100.19	99.935	98.308	101.33	101.79	99.79	100.6	100.72	100.07	99.036	101.66	100.58	102.05	100.45	101.34	99.927
101.49	100.04	100.85	99.741	100.83	101.06	102.45	100.38	100.48	101.1	101.8	100.04	99.478	100.76	98.826	100.77	101.52	100.82	100.13	99.829	99.175	101.65	101.35	100.2	99.41	101.02	101.91	101.68	101.73	100.33	99.053	100.11	100.3	101.67	99.351	101.72	100.56	101.71	103.04	99.976	99.966	99.319	100.5	102.74	101.49	100.36	99.812	100.57	102.06	101.52
105.46	109.38	106.48	107.24	107.98	107.53	108.26	106.75	107.62	107.91	109.47	107.86	107.7	110.08	107.81	109.66	108.88	108.6	108.18	109.08	108.27	108.1	109.01	109.42	109.17	108.21	109.85	107.4	108.95	109.05	108.42	108.93	109.04	108.52	109.97	110.19	107.77	109.76	109	108.26	108.14	108.03	107.23	107.74	107.95	108.23	109.05	107.6	107.99	108.36
97.903	97.792	100.19	98.644	98.794	99.734	98.59	98.261	97.973	99.251	99.478	98.307	97.712	97.242	97.745	97.736	99.791	96.838	98.074	97.434	98.164	97.512	99.126	98.129	98.008	97.85	97.203	98.036	98.762	98.86	97.17	97.736	98	99.043	96.965	97.43	99.605	98.245	97.838	99.595	97.767	99.073	98.499	97.178	96.86	96.286	98.829	98.99	97.952	97.135
107.89	108.36	106.7	108.62	107.81	106.94	107.39	107.07	109.78	107.4	107.9	106.2	108.09	107.89	107.5	108.53	107.97	109.11	107.71	108.37	106.47	107.52	107	107.67	108.52	107.72	106.8	107.92	108.53	108.36	106.76	108.94	108.21	107.48	107.56	108.83	108.26	107.03	107.62	108.11	107.33	107.07	108.9	106.88	108.96	106.49	108.86	108.33	108.2	107.1
105.9	106.72	106.87	105.55	105.25	108.17	105.33	105.04	106.05	105.84	105.38	106.38	106.39	104.96	105.4	104.51	104.79	106.25	105.71	104.14	105.22	107.25	106.43	106.87	105.02	105.39	106.35	104.81	105.49	105.14	104.88	105.87	105.33	105.09	107.1	105.12	106.94	105.39	106.64	106.07	104.24	106.61	105.68	106.74	105.76	105.52	106.71	106.2	104.31	105.88
105.07	106.37	105.49	105.06	105.05	104.96	105	105.76	105.58	105.07	104.72	105.02	104.93	106.04	105.89	106.37	104.75	103.54	107.29	106.29	105.25	105.4	105.25	106.53	105.34	103.61	106.34	105.93	104.5	105.47	104.56	107.49	106.26	105.73	106.39	105.64	104.48	105.45	106.03	107.25	104.94	105.69	106.78	104.65	106.77	105.26	105.43	107.27	107.08	105.1
98.49	99.38	98.774	99.197	99.442	99.412	97.794	97.94	98.516	100.29	98.801	99.45	98.315	98.248	98.519	99.9	99.33	98.439	98.413	99.641	99.656	100.05	98.759	98.298	97.995	98.481	96.932	99.176	98.012	99.241	97.435	99.107	99.117	97.659	97.682	98.542	98.534	99.387	98.534	99.187	98.073	100.31	99.255	99.035	98.08	99.978	98.917	100.01	99.39	97.895
105.67	105.29	104.15	105.79	106.13	106.94	105.95	107.34	105.28	105.93	107.12	107.82	105.16	107.35	106.15	105.82	104.44	106.89	105.05	104.59	106.61	105.93	105.91	105.2	106.37	104.78	106.2	105.44	105.83	105.19	105.53	105.37	105.99	105.88	105.26	107	106	106.17	108.45	104.98	105.26	106.55	105.05	105.03	104.84	103.96	105.79	105.82	106.14	105.2
108.79	106.98	108.49	107.84	106.96	106.27	106.02	105.54	106.83	106.66	105.73	106.98	106.21	107.41	106.07	105.41	107.97	106.22	107.29	105.28	107.29	105.71	105.31	104.42	105.66	107.14	107.19	108	106.48	105.21	105.9	107.13	106.91	105.91	108.22	105.93	105.12	107.52	106.63	106.66	106.6	106.65	106.33	105.89	106.7	105.94	107.56	106.82	108.21	108.02
106.79	107.67	106.27	106.4	105.31	106.68	108.26	105.85	107.22	105.48	108.02	106.11	107.42	105.39	107.5	104.68	107.04	106.81	104.42	105.59	106.9	107.49	106.84	106.22	106.95	106.94	106.82	105.41	104.9	105.59	105.84	105.61	105.59	106.54	107	106	105.73	107.96	108.09	106.33	106.06	107.53	105.59	107.01	106.76	106.01	108.06	104.25	106.67	106.05
108.24	108.69	108.33	108.46	108.04	108.98	108.59	107.16	107.8	108.48	108.65	108.71	109.06	106.92	107.36	109.79	107.53	107.69	108.08	108.24	109.65	109.1	108.66	108.68	109.56	105.05	107.8	108.82	108.97	108.62	107.86	109.94	108.88	109.03	108.26	108.13	108.15	108.73	108.41	105.86	106.68	109.83	108.3	107.95	107.79	105.94	108.09	109.94	109.49	110.5
107.08	108.74	107.09	107.88	107.34	108.47	108.46	108.22	107.35	107.07	108.51	109	109.03	107.32	107.52	107.48	106.71	108.86	106.73	107.99	109.1	107.03	108.3	107.4	108.08	108.14	107.88	109.39	108.64	108.07	107.38	107.16	108.14	107.79	106.89	108.71	109.24	106.13	108.18	107.96	107.33	108.52	108.53	108.25	108.7	108.43	107.89	108.42	107.78	106.91
105.94	107.53	104.38	106.72	105.32	106.73	107.15	105.26	107.82	106.26	106.4	106.46	105.99	106.34	105.59	105.99	107.65	106.23	106.16	106.47	106.63	105.82	106.89	107.72	106.43	104.89	105.96	106.41	106.86	106.09	108.16	106.46	107.27	107.9	105.87	106.98	106.72	107.96	105	105.69	107.61	105.05	106.61	106.5	107.38	106.6	106.57	105.08	105.65	106.36
100.47	98.226	96.431	98.202	98.767	98.685	97.616	99.075	98.132	98.039	98.33	98.265	99.194	100.08	97.503	98.774	98.68	98.318	98.232	97.59	99.023	98.559	99.406	99.962	99.779	96.436	97.897	99.42	100.76	99.243	98.907	99.75	99.301	99.492	97.851	99.297	97.413	97.576	97.092	96.708	98.854	97.696	99.602	99.315	98.945	98.763	98.509	99.007	99.762	99.054
106.55	105.77	107.62	106.84	106.89	105.95	107.53	105.81	104.82	104.78	106.93	105.99	105.97	105.53	108.15	107.12	106.1	105.66	107.01	105.73	107.81	106.76	105.46	106.3	106.02	105.17	107.38	106.93	107.2	105.25	106.17	106.34	105.86	107.1	108.21	107.76	107.76	106.88	108.33	106.69	106.45	105.41	105.96	106.69	105.76	104.74	105.89	107.44	106.22	107
107.84	109.22	107.32	109.41	106.8	108.3	109	108.29	108.13	108.03	108.14	107.04	109.43	109.76	108.49	107.49	109.34	106.2	108.18	110.05	108.89	106.94	107.94	108.86	108.19	105.77	107.6	108.28	109.15	107.93	108.54	109.04	106.96	108.61	109.49	109.65	107.66	107.39	105.84	107.32	109.35	108.12	108.83	108.46	108.75	108.48	110.42	109.49	106.96	109.12
104.87	105.4	105.59	106.18	106.99	105.34	105.3	106.12	104.67	105.71	107.13	106.79	106.54	104.93	104.9	106.06	104.31	104.8	107	106.52	104.95	105.45	106.91	106.58	107.84	105.54	105.16	104.95	106.41	105.25	105.48	106.7	105.71	105.17	105.96	104.71	104.53	105.64	104.13	105.56	105.42	105.19	105.46	104.95	104.87	104.01	104.57	107.16	105.76	107.32
107.14	106.51	107.9	106.96	107.42	105.95	107.28	107.24	106.62	106.85	105.58	105.22	106.57	105.74	106.15	106.97	105.58	106.89	107	105.84	105.71	107.86	106.35	105.75	105.98	107.31	105.81	107.93	106.43	105.72	106.73	105.86	106.77	106.21	104.53	106.54	106.38	104.87	107.3	104.82	107.4	106.53	106.05	105.66	106.17	107.13	105.35	106.49	105.63	107.27
99.803	101.67	100.18	101.03	101.98	100.43	99.457	101.04	101.36	99.594	100.32	100.6	100.75	100.62	101.29	101.31	101.24	100.76	100.83	100.64	101.18	100.47	100.64	100.59	101.6	100.18	100.42	99.92	101.47	99.851	101.75	100.43	102.35	101.93	101.13	100.99	101.12	101.63	102.12	99.366	100.98	101.93	100.44	100.3	101.18	100.02	100.16	99.514	101.06	100.63
106.23	105.27	105.54	106.63	106.66	106.67	106.17	106.26	106.06	105.03	107.54	106.48	105.97	106.37	106.32	108.22	108.13	105.99	106.2	106.25	106.2	106.23	105.56	107.06	106.46	105.21	106.5	107.74	107.83	106.18	107.17	106.39	105.38	106.7	106.49	106.13	105.66	105.13	106.98	106.47	107.09	106.76	105.61	107.98	105.63	106.81	106.7	106.92	104.94	104.91
105.42	106	106.62	107.38	105.58	106.34	106.51	105.26	106.86	103.98	107.04	106.63	105.84	105.82	104.58	104.69	105.31	106.75	106.22	106.05	106.35	106.16	104.92	105.99	105.13	104.56	105.02	103.53	105.84	106.49	106.29	106.44	105.37	106.36	105.2	103.42	107.41	106.69	105.32	105.41	105.04	107.13	105.21	105.14	104.59	106.43	102.97	104.96	104.52	104.85
105.81	106.32	105.44	106.4	106.66	105.78	105.72	107.29	106.41	105.05	106.73	104.91	105.2	104.4	105.55	104.93	107.23	106.24	106.16	108.14	105.56	106.05	107.43	106.69	105.76	105.55	106.66	105.92	106.1	104.51	106.28	105.56	105.81	106.05	106.31	105.84	105.2	107.34	104.99	105.55	105.69	106.58	105.96	105.1	106.85	106.54	106.72	104.62	105.25	104.49
108.25	108.5	107.81	108.81	108.01	109.76	108.62	109.08	109.39	107.5	108.31	108.12	108.55	109.04	109.07	107.99	108.1	106.91	108.03	107.28	108.99	107.9	108.62	108.49	109.1	107.49	108.04	109.35	107.89	107.54	109.03	109.07	108.38	108.68	108.28	106.63	109	107.24	108.08	107.98	107.58	108.98	107.22	107.81	109.44	108.07	107.76	106.64	108.03	109.18
108.23	107.34	108.57	109.9	109.23	108.73	107.86	107.97	107.48	108.3	107.14	107.33	108.19	108.24	109.71	108.25	108.4	106.84	106.2	107.87	107.71	108.55	108.28	108.99	109.48	106.93	108.38	108.21	109.44	107.97	107.41	109.28	106.67	108.97	108.91	106.51	108.43	107.14	107.77	106.83	108.85	109.1	108.19	108.04	107.87	107.28	109.7	107.05	107.45	107.29
101.57	101.2	99.406	99.976	101	100.41	99.371	100.67	100.89	100.04	101.95	99.301	100.58	99.069	99.903	100.45	101.37	100.13	99.372	100.92	99.924	99.812	100.67	100.8	100.7	100.17	99.795	100.43	99.344	99.786	100.71	99.831	100.28	100.75	100.74	100.1	101.1	101.09	101.23	100.09	101.28	100.41	100.42	100.78	99.469	98.778	100.18	101.11	100.47	99.513
109.31	106.69	109.46	107.73	108.11	107.84	107.56	109.21	107.32	108.53	108.97	108.77	107.89	108	109.81	109.04	109.95	108.17	108.79	108.71	108.18	108.97	108.7	106.35	108.52	108.68	109.49	108.98	108.21	107.52	108.85	109.06	107.18	109.13	108.66	107.84	107.53	110.89	108.93	108.09	109.7	109.58	108.95	106.63	107.91	107.7	108.21	109.23	108	107.15
106.31	107.55	105.48	107.41	107.32	105.9	105.77	105.81	106.32	107.6	106.51	106.25	104.7	106.22	106.2	105.4	107.05	106.85	107.16	106.2	106.23	106.61	105.82	106.41	105.35	106.91	105.36	107.18	107.07	105.98	106.15	106.49	106.03	107.29	105.65	106.74	106.69	107.61	105.32	103.94	105.82	106.95	106.17	108.16	105.08	107.9	106.1	107.65	107.29	106.78
108.47	108.59	107.59	110.64	110.17	107.18	108.17	108.6	108.51	108.45	107.38	108.09	108.05	107.44	106.55	107.99	108.9	105.49	108.67	109.28	108	109.52	109.05	107.83	107.25	108.59	110.79	108.69	109.67	108.32	108.32	107.2	107.94	109.01	108.9	108.36	107.88	109.44	108.9	107.81	109.19	107.78	107.75	108.38	108.44	108.41	107.26	108.83	108.86	107.88
104.34	105.97	106.25	105.85	105.86	105.94	104.99	105.95	103.64	106.48	104.79	105.36	105.84	106.44	106.63	104.49	104.68	105.13	106.54	105.95	106.19	104.71	105.67	106.26	105.07	105.55	105.85	104.48	105.23	105.42	105.3	104.92	105.2	106.58	106.31	103.88	105.98	105.2	105.92	104.54	105.09	107.16	106.4	105.9	106.99	105.97	104.82	103.97	105.53	103.44
106.5	104.96	107.52	105.99	104.96	107.08	107.02	105.22	105.62	105.61	104.94	106.5	105.78	105.12	105.79	106.31	105.14	104.5	103.45	105.5	105.9	107.25	103.76	105.33	106.23	105.91	105.55	105.53	106.59	105.43	106.81	105.98	105.96	106.05	107.77	105.13	106.48	105.32	103.7	106.49	104.29	105.75	105.28	106.15	104.64	105.26	105.55	107.19	105.72	106.09
105.54	106.47	106.22	106.87	107.82	103.83	104.03	106.06	105.47	107.17	105.59	105.8	105.49	105.98	106.65	104.52	105.14	106.45	105.42	106.29	106	105.4	105.13	105.88	105.4	105.25	105.28	105.87	104.93	105.81	106.9	106.03	104.95	106.45	106.2	104.31	106.16	105.82	103.98	106.45	105.3	105.3	106.38	105.12	106.31	106.74	104.82	104.42	105.84	105.79
109.03	108.01	110.16	107.21	109.91	108.47	108.74	108.3	107.04	107.88	107.12	107.56	107.03	108.17	107.65	109.19	107.42	106.71	108.15	105.87	107.55	106.9	109.76	107.93	108.1	106.96	108.21	106.83	108.26	107.12	107.35	106.91	108.58	108.07	107.57	108.42	106.73	108.59	106.41	108.77	107.45	107.33	106.43	107.05	108.6	106.96	107.97	109.64	107.9	107.46
107.77	107.67	108.59	108.82	109.84	108.46	108.32	108.11	107.42	109.39	107.55	108.15	107.39	109.8	109.43	109.06	108.76	107.77	108.06	108.1	109.89	109.16	107.56	108.27	107	110.07	108.5	109.43	109.15	107.75	107.75	106.62	108.01	108.63	108.35	107.33	108	107.91	107.75	107.4	108.86	107.9	108.96	107.93	107.97	107.61	107.97	109.4	108.41	108.98
108.15	107.92	109.54	108.3	109.23	109.08	106.61	107.88	108.23	107.25	109.29	109.26	109.2	109.57	107.65	107.78	107.57	108.42	108.4	107.57	107.88	109.87	108.85	107.47	106.76	106.41	107.69	108.11	107.14	108.49	107.76	107.77	108.08	108.05	108.77	110.24	107.41	107.54	109.46	107.84	106.88	108.16	110.27	108.78	109.3	109.46	108.18	110.07	108.84	107.08
98.034	97.515	99.02	96.677	97.563	99.211	98.156	98.132	97.956	97.213	98.808	96.678	96.882	99.04	98.48	98.375	97.972	99.655	97.076	98.765	96.991	98.377	98.183	98.981	99.116	99.19	98.019	97.419	98.342	98.169	97.138	96.177	97.552	98.653	98.484	97.479	96.868	97.814	99.658	97.016	99.299	98.616	97.895	98.291	97.778	97.987	99.512	98.012	97.532	97.845
106.24	106.36	106.39	106.09	105	106.39	106.3	104.46	105.9	103.91	105.67	105.22	106.01	107.06	105.28	104.63	104.45	104.82	106.07	104.4	104.98	105.53	107.7	105.33	104.86	105.34	106.01	105.3	105.49	104.93	106.68	106.15	105.36	106.11	104.63	103.5	104.39	105.51	106.24	104.75	106.38	106.24	104.63	104.96	105	105.55	106.02	104.76	105.01	105.6
108.71	109.24	107.99	109.49	107.04	108.49	105.75	108.23	107.55	107.32	107.3	107.92	108.69	109.81	109.63	107.97	108.38	107.73	108.19	106.19	108.77	106.87	107.6	107.66	108.47	108.49	107.36	109.25	108.28	106.77	108.38	109.19	108.59	108.24	108.42	106.84	110.26	107.74	109	108.7	110	107.15	110.29	107.63	108.37	107.58	108.37	110.33	108.02	109.27
105.59	106.31	105.15	105.9	105.08	106.1	105.42	104.58	105.26	107.12	106.89	105.88	105.08	103.93	103.76	104.91	104.95	105.38	107.02	106.25	104.92	104.47	106.17	104.98	104.74	105.42	106.3	106.7	105.18	106.05	106.87	107.02	105.92	106.11	107.23	104.89	105.19	107.65	106.35	105.24	104.73	105	106.25	105.67	106.8	104.56	105.67	103.96	105.93	105.88
107.61	108.35	109.13	109.25	108.76	108.65	108.66	110.4	107.32	108.04	109.44	108.66	108.73	108.61	106.78	108.94	107.61	107.83	109.26	108.51	108.78	108.46	108.18	108.72	107.78	106.82	110.15	108.98	107.35	107.64	108.72	109.38	108.63	108.52	108.13	107.33	107.01	107.37	107.61	108.47	107.51	108.76	108.82	107.92	108.25	108.9	107.48	108.87	107.78	108.22
107.92	108.77	108.1	108.09	110.1	109.97	108.63	109.33	109.18	108.88	110.23	107.33	107.27	109.25	108.09	109.26	109.33	109.57	108.85	108.12	110.35	108.83	110.34	107.64	107.82	106.32	108.21	108.53	107.75	107.3	106.9	108.38	107.84	108.16	107.05	110.03	108.75	108.02	107.73	108.83	108.18	109.75	108.21	109.21	107.55	107.35	107.16	109.83	110.52	109.3
108.59	107.23	108.26	107.38	107.38	109.22	108.1	107.9	108.91	106.34	106.53	109.46	108.51	107.54	109.77	107.1	108.05	108.74	107.97	107.52	108.8	106.43	108.78	106.85	107.1	107.96	107.34	108.11	107.76	108.05	108.5	107.94	108.22	108	109.02	108.4	108.29	106.83	106.82	107.89	109.26	107.79	107.57	109.43	107.95	107.46	107.59	106.39	108.29	107.24
105.71	105.78	105.5	105.68	105.47	105.77	106.17	106	104.04	104.24	105.61	105.58	105.93	106.2	104.59	104.54	105.49	105.25	105.74	105.94	104.95	105.29	105.57	105.36	106.14	105.84	107.79	105.98	106.07	106.27	105.55	106.55	105.62	103.17	104.3	106.43	105.11	104.97	104.33	105.75	105.87	103.97	105.48	106.25	105.82	107.34	106.8	103.71	103.6	105.43
105.23	106.86	105.85	106.57	105.42	104.57	108.01	106.02	107.48	106.36	104.08	107.23	105.87	107.37	106.21	106.85	106.85	107.49	105.53	104.65	105.49	107.26	106.86	106.72	106.76	105.66	107.07	106.87	104.78	105.76	107.68	105.49	106.72	106.23	105.4	105.69	105.85	107.06	106.33	105.81	106.29	106.29	106.46	106.18	105.19	105.38	105.79	106.43	106.1	107.23
98.251	98.575	97.675	99.454	98.204	99.602	98.353	99.432	98.606	99.392	98.829	97.77	98.109	98.939	98.021	98.299	98.162	98.735	99.155	98.198	98.856	99.26	97.285	99.502	99.299	98.972	97.278	97.465	98.46	97.777	97.61	97.78	97.193	97.186	97.623	99.228	99.938	98.118	95.951	96.414	95.875	97.68	97.488	99.227	97.335	98.622	97.294	98.277	99.248	99.049
105.08	106.4	105.06	106.25	104.43	105.8	105.02	107.44	105.72	105.41	107	106.9	105.99	104.55	106.46	107.14	106.43	104.81	106.27	107.03	106.06	105.33	105.98	106.77	105.06	106.33	105.12	106.12	106.67	105.27	105.91	104.83	105.44	105.47	105.67	105.22	105.1	106.46	106.48	105.69	106.87	105.22	105.44	106.72	105.81	105.97	106.84	105.52	105.89	106.53
99.676	99.257	100.26	97.797	99.946	100.87	100.94	99.269	101.03	100.55	100.33	99.857	101.6	100.46	102.7	99.725	99.986	101.78	100.96	101.61	100.44	99.197	100.21	99.782	100.36	98.982	100.46	100.28	100.86	99.608	99.879	100.77	100.12	99.234	98.942	100.28	100.24	99.869	100.83	99.04	101.37	98.984	99.562	101.5	100.84	99.253	100.17	100.42	99.801	99.492
106.08	105.84	105.46	105.34	105.35	107.62	106.14	104.99	105.69	107.03	106.55	106.71	105.54	105.53	105.46	106.34	106.84	105.54	106	105.42	106.76	105.32	106.8	107.13	106.79	107.74	106.56	105.39	107.36	106.09	108.17	104.22	107.6	105.48	106.61	106.1	107.34	108.73	105.59	107.56	106.22	108.55	106.77	109.2	105.25	106.87	107.51	105.87	107.08	108.12
107.58	110.1	110.22	110.32	108.48	110.79	109.97	111.06	110.92	110.34	110.31	110.25	110.91	111.42	109.83	110.01	110.26	111.23	109.53	109.34	109.44	108.68	110.22	109.25	111.6	109.73	110.76	111.62	110.87	110.03	110.51	111.64	109.19	110.69	112	111.14	109.59	109.65	112.29	109.64	111.26	109.18	111.11	110.88	110.63	109.61	110.3	109.91	110.89	110.41
97.345	96.66	98.914	97.656	100.1	96.891	96.922	97.776	100.42	97.528	97.536	97.632	95.824	96.653	97.172	97.55	96.825	97.727	99.359	96.888	97.192	98.105	98.008	98.513	96.551	98.451	97.443	98.196	99.769	98.768	98.506	98.708	97.695	98.859	98.705	98.64	98.04	97.763	97.271	96.882	98.722	98.516	97.672	98.429	97.071	96.26	97.635	98.184	96.364	98.283
107.19	107.11	108.43	108.56	107.32	107.48	107.04	108.09	107.64	106.07	108.22	107.77	108.66	106.98	109.03	107.31	107.7	107.83	107.41	108.01	108.98	108.99	106.53	107.69	108.1	107.98	108.29	106.84	107.52	107.4	107.49	106.96	108.18	108.58	107.63	107.71	109.16	108.41	108.11	105.86	107.74	107.84	108.35	108.53	105.83	108.16	109.16	108.1	106.53	107.3
101.61	100.95	100.37	100.82	98.531	99.419	101.37	100.34	99.678	101.32	99.482	100.63	100.71	101.08	101.11	99.301	100.13	99.746	98.573	101.79	100.96	98.271	100.35	100.3	101.29	100.37	99.243	99.42	101.42	100.3	99.327	99.218	98.022	99.953	99.185	100.61	101.33	99.409	100.57	101.19	100.46	99.192	100.29	100.61	101.06	99.709	99.643	99.242	101.13	100.37
104.68	107.49	107.2	105.93	107.27	106.03	106.56	105.39	105.56	104.47	105.52	103.4	105.35	105.38	105.68	107.12	104.52	105.98	104.96	106.26	106.45	106.98	104.71	105.01	105.35	104.51	106.33	106.84	106.5	105.17	106.21	106.84	105.29	105.51	107.03	105.1	104.64	105.12	106.38	105.93	104.95	105.74	105.85	107.79	106.59	105.39	106.31	107.52	104.37	105.64
107.82	107.83	108.44	108.82	108.09	109.58	108.16	109.64	108.4	107.97	109.03	107.39	107.66	107.92	108.73	108.95	107.42	107.69	108.22	107.79	108.85	108.35	107.58	107.45	107.33	108.36	108.01	108.25	108.89	107.97	109.52	107.63	108.04	107.66	108.16	107.79	107.11	108.39	109.73	107.15	108.05	107.74	106.91	109.8	106.8	109.06	108.52	108.51	107.28	107.9
100.25	98.86	99.489	101.86	99.635	102.11	99.726	100.19	102.03	98.934	98.697	99.673	99.89	101.58	100.44	99.884	100.88	101.1	101.76	100.53	100.56	101.11	100.4	99.339	101.12	100.98	100.23	101.04	99.235	100.72	100.7	100.58	102.59	100.38	100.53	99.973	100.72	100.49	100.4	100.84	101.11	102.01	99.939	99.991	100.5	100.1	100.42	100.2	101.42	101.15
107.22	107.14	106.03	107.58	104.56	105.26	105.91	105.98	105.83	105.52	107.82	104.25	106.03	106.1	105.59	105.93	105.33	105.76	103.98	106.3	105.55	107.18	106.06	107.72	106.53	107	106.54	106.95	105.6	107.16	105.55	107.76	105.09	106.74	105.89	106.29	105.57	106.91	106.18	107.36	104.43	106.29	106.03	105.96	106.15	105.92	106.41	107.85	105.17	107.1
107.59	109.05	107.05	110	107.72	107.55	107.53	108.49	109.34	108.59	107.26	107.71	108.93	108.49	108.62	109.76	108.13	107.44	108.45	108.59	107.7	109.59	108.62	108.27	108.64	108.03	109.22	109.43	108.32	108.67	107.81	108.19	108.72	108.57	109.23	108.31	108.26	107.57	107.42	109.07	108.79	107.96	109.41	109.45	108.11	107.38	109.4	108.85	107.14	108.87
106.43	110.16	108.28	108.81	108.86	109.75	108.18	109.1	108.41	108.62	108.06	107.58	107.93	108.52	109.82	108.31	107.67	108.07	108.58	109.83	108.45	107.1	110.1	109.56	108.61	108.9	108	108.54	108.99	107.8	107.62	108.45	108.63	109.5	107.81	107	107.73	109.87	107.94	108.4	109.15	109.14	107.95	110.36	107.96	109.65	109.14	108.08	109.91	109.2
99.619	99.503	99.112	99.301	99.445	98.197	98.969	100.06	98.641	98.979	100.21	98.51	100.09	98.087	96.712	98.721	99.233	97.949	97.567	100.3	101.31	97.996	99.488	100.22	97.581	98.455	97.584	98.701	100.07	99.382	98.839	98.875	97.933	99.105	99.426	99.344	98.648	98.58	98.502	98.787	100.66	98.658	99.354	100.26	98.665	98.887	98.37	99.705	99.568	98.87
103.92	105.69	105.29	106.71	106.51	106.98	104.54	105.71	106.31	105.2	103.96	105.06	105.17	104.88	106.13	106.68	104.04	103.91	104.84	104.08	106.09	106.34	106.24	103.86	105.34	104.36	105.93	106.52	107.14	104.5	105.53	106.96	103.73	105.13	105.78	106.03	105.53	106.44	105.55	106.36	105.48	106.29	104	106.3	105.51	105.01	103.57	105.52	106.47	105.87
107.5	106.7	106.98	106.49	107.16	105.78	105.57	105.99	105.08	107.19	106.25	105.59	107.29	106.96	105.39	105.23	105.8	105.9	107.04	107.49	106.95	106.18	106.79	105.89	105.4	107.19	106.37	106.99	106.36	106.15	105.49	106.2	107.1	105.84	106.51	107.39	106.67	104.45	106.22	108.22	106.94	103.69	107.25	105.26	105.62	106.22	106.96	107.71	107.52	107.71
104.61	105.12	105.63	104.46	104.67	106.16	106.28	104.86	106.52	105.15	105.44	105.4	106.13	106.74	106.25	103.99	104.66	105.36	105.49	106.71	105.61	107.76	105.63	104.64	106.95	105.78	107.16	107.28	106.47	105.23	106.32	104.92	106.1	106.63	106.34	105.72	106.02	107.22	104.99	105.31	105.38	104.71	105.77	106.16	105.21	105.22	105	105.51	106.49	105.32
106.23	106.3	106.14	106.42	104.47	106.41	104.25	103.99	106.35	105.28	104.47	104.63	105.87	105.16	106.67	104.34	106.12	105.09	104.03	106.17	106.1	106.62	105.52	104.65	104.68	106.22	105.6	104.96	105.41	105.77	106.09	105.55	105.87	105.45	104.98	106.26	104.33	104.5	106.67	105.06	104.83	105.39	106.19	105.56	106.09	104.32	105.24	103.55	106.36	106.44
100.06	100.25	101.4	101.04	100.13	100.21	100.61	100.51	98.935	101.76	100.67	101.31	100.35	101.31	100.48	100.97	99.505	101.88	101.77	99.822	99.534	100.06	98.77	100.54	100.64	101.17	101.09	99.972	101.37	100.55	99.818	101.12	103.06	99.545	100.08	99.708	100.13	100.52	101.93	99.51	100.98	101.03	100.25	102.1	101.35	101.03	100.86	99.039	100.75	98.974
101.62	99.833	100.96	99.871	99.861	101.18	100.12	100.39	100.61	101.15	100.27	100.9	100.22	100.2	100.59	99.219	100.99	99.361	99.15	100.24	100.49	98.744	102.74	101.22	100.29	100.38	99.775	99.512	102.02	100.34	102.8	100.1	98.769	100.24	100	99.838	99.04	100.25	99.688	101.03	98.941	100.92	101.16	99.816	100.54	101.48	100.76	101.06	100.06	100.39
107.42	106.69	104.67	106.08	104.66	106.87	106.44	106.45	106.2	105.18	107.16	106.3	105.35	106.36	105.69	104.83	105.98	106.61	105.68	105.63	105.57	104.87	105.67	105.93	106.07	105.44	106.04	105.66	106.65	106.36	106.54	106.6	106	105.36	104.23	105.51	106.29	105.05	106.52	104.96	105.12	105.16	107.37	105.58	104.09	106.68	106.8	106.82	106.62	106.54
107.07	107.79	107.02	108.32	108.64	108.61	108.58	106.57	107.73	108.52	108.33	107.63	109.15	107.48	108.6	109.53	107.85	107.65	106.8	106.53	107.96	106.78	107.97	108.26	109.09	107.5	106.92	108.89	107.81	106.99	107.21	108.18	107.5	108.38	107.62	107.68	107.55	108.81	107.53	108.15	107.49	107.82	108.64	106.79	109.32	108.63	107.57	107.22	106.84	108.55
104.98	104.35	105.61	105.32	106.54	105.59	105.15	105.64	104.46	105.35	106.43	104.54	107.39	107.33	106.31	106.56	104.99	104.92	107.12	104.81	104.46	105.12	105.18	106.88	106.41	105.06	106.67	105.6	105.07	104.97	106.35	105.48	106.82	107.08	104.75	104.87	105.28	105.13	105.75	106.26	106.98	104.96	106.21	105.67	106.04	105.56	105.91	104.92	104.97	106.78
99.69	99.488	101.75	99.59	100.91	100.76	100.33	98.99	100.06	101.04	100.57	100.54	100.39	101.58	101.01	99.532	101.27	98.908	100.35	99.983	98.983	100.91	101.16	98.456	100.2	99.817	99.685	102.23	98.89	100.68	101.07	101.19	101.36	100.75	99.557	102.57	99.153	99.685	100.45	100.47	100.09	100.99	101.62	100.84	101.36	100.09	99.6	100.62	99.485	99.641
97.921	97.37	97.996	96.85	98.022	98.89	95.595	97.718	97.891	98.842	97.494	97.458	97.999	97.014	97.648	99.024	98.439	97.578	98.919	99.05	98.033	97.318	97.536	97.331	97.535	98.075	99.159	97.344	98.525	96.67	98.007	98.263	96.431	97.852	98.002	99.446	97.742	97.871	98.58	96.997	98.319	98.879	95.943	97.379	99.85	96.662	96.079	98.415	99.108	97.508
110.29	110.77	111.17	111.3	109.48	108.47	109.62	109.15	110.55	110.21	110.98	110.62	111.61	109.76	110.06	109.52	109.62	110.76	109.76	110.85	109.23	110.12	108.79	109	108.18	110.69	108.77	111.44	110.48	108.75	110.61	111.21	111.32	112.12	111.67	110.95	110.18	110.55	110.58	108.68	109.12	110.11	110.31	112.37	110.53	109.98	109.97	110.15	110.05	109.37
99.298	98.601	97.23	98.225	99.599	98.002	98.941	97.15	97.691	97.23	98.62	96.923	98.674	97.425	100.12	99.09	99.78	98.842	98.431	98.055	98.29	97.829	99.893	99.215	98.648	99.962	99.098	98.662	97.854	98.009	97.061	98.952	97.663	99.172	98.278	98.363	100.26	98.18	99.826	97.482	98.44	99.618	98.576	97.401	98.961	99.313	97.522	100.14	98.163	98.66
101.25	100.68	99.992	99.626	100.88	101.34	101.18	102.08	101.5	99.648	101.06	100.62	101.6	100.07	102.18	100.93	99.302	100.94	101.37	100.35	99.674	102.46	102.63	100.96	100.5	101.74	100.82	99.852	100.65	101.34	100.23	101.57	103.1	101.19	99.658	99.297	100.31	101.02	99.513	100.63	100.17	101.57	100.37	99.93	100.76	100.73	100.94	100.15	101.13	100.49
107.21	108	105.66	107.19	105.38	107.61	106.59	106.4	105.72	106.74	107.17	106.68	107.23	105.9	107.21	108.2	107.71	106.53	105.95	106.41	106.98	106.59	105.52	105.28	105.51	105.15	106.3	105.19	106.8	109.1	106.68	107.32	105.74	108.19	105.96	106.86	105.74	105.79	105.12	106.23	105.25	104.48	106.18	106.7	105.11	105.32	108.17	105.97	105.87	106.38
109.57	110.4	108.67	107.77	109.83	109.93	108.57	109.47	107.74	109.17	109.18	107.65	107.8	111.2	108.17	112.33	108.97	109.52	110.4	108.63	107.63	110.17	108.25	107.35	107.25	107.84	108.32	107.67	107.04	108.42	108.65	107.86	110.08	108.22	109.28	108.33	108.25	110.9	107.86	108.56	108.9	107.23	109.23	108.29	108.58	108.04	107.52	108.59	108.36	108.89
107.41	107.19	107.79	105.54	106.29	108.76	107.94	108.77	107.46	109.29	107.7	107.15	109.47	108.14	107.56	107.58	107.74	106.9	108.69	109.78	106.98	107.38	108.09	108.49	107.73	107.54	107.71	106.37	107.73	107.5	107.74	108.03	107.12	107.91	107.82	107.07	107.41	108.71	108.65	109.28	106.08	107.54	107.55	106.74	108.27	108.23	106.88	108.03	108.09	108.27
107.55	106.47	104.65	107.24	104.85	105.93	105.11	106.73	105.62	106.68	105.27	104.44	104.81	106.19	105.33	105.46	106.17	106.23	106.02	106.63	106.54	106.2	105.91	104.63	104.92	105.59	103.9	104.7	106.49	105.91	106.97	103.67	105.42	104.68	105.39	106.79	105.15	105.15	106.32	105.89	105.99	105.44	107.51	104.59	105.42	105.28	105.75	104.65	103.15	105.98
99.279	99.203	98.064	100.06	99.387	99.192	101.1	97.626	99.068	99.005	98.204	97.883	99.352	98.745	98.647	98.833	98.74	97.226	99.005	99.566	98.497	98.539	99.787	100.36	98.082	98.802	100.58	99.013	98.46	98.603	98.546	98.482	98.549	98.849	99.734	99.25	99.192	99.88	98.969	98.884	98.208	99.249	98.858	98.933	99.593	98.074	97.698	98.975	97.97	98.189
111.34	111.21	110.37	110.66	110.47	109.42	110.85	109.74	109.84	110.47	110.7	111.46	110.54	109.37	110.63	110.66	110.89	110.71	110.06	109.99	111.79	109.93	111.48	110.86	110.22	109.36	109.3	109.12	110.32	110.97	110.78	110.3	110.89	111.65	110.55	111.42	110.87	110.57	111.83	109.45	110.89	110.52	110.42	110.08	109.03	109.84	110.4	110.05	111.36	110.77
108.41	107.21	107.35	109.32	108.93	109.54	108.52	106.81	109.4	108.04	108.14	107.79	107.89	108.45	108.31	108.95	108.49	109.46	108.91	108.3	109.34	110.02	106.11	107.87	109.35	107.53	106.83	108.42	107.8	107.87	108.9	109	108.67	107.91	108.67	107.62	108.73	108.91	107.27	107.14	109.12	106.15	108.1	107.07	109.14	106.33	107.02	109.75	107.31	108.11
106.78	106.33	106.4	108.55	106.05	106.3	105.8	106.07	106.5	106.23	105	104.9	105.59	105.16	106.63	105.15	106.98	106.67	105.88	105.12	106.7	106.23	106.86	107.42	106.02	107.64	106.52	105.54	105.19	106.08	106.81	106.9	105.37	106.8	107.01	106.67	106.5	106.74	106.21	106.44	105.38	106.38	108.18	107.51	106.11	105.63	106.73	106.71	106.34	106.14
100.07	100.4	99.073	100.05	99.948	100.31	100.63	100.28	101.03	101.04	99.775	100.63	98.924	98.616	99.124	100.42	100.46	101.03	98.97	100.57	100.17	100.39	99.232	99.729	101.45	102.63	100.88	100.14	99.851	98.766	98.606	100.68	99.508	101.07	99.675	100.8	100.68	100.84	100.38	99.735	100.68	101.58	100.04	100.93	99.719	100.99	100.27	98.583	100.25	100.39
105.58	105.53	107.58	104.89	105.55	105.9	104.29	105.21	106.31	104.48	104.65	104.57	106.33	106.55	107.17	106.62	106.82	106.27	107.31	104.5	104.84	105.95	105.45	105.98	104.7	106.33	105.94	105.67	106.62	106.69	106.14	106.46	105.13	106.29	104.61	105.76	104.76	105.68	107.13	106.16	105.48	104.37	105.68	106.1	106.89	105.25	105.34	106.92	105.02	105.63
105.76	105.89	105.98	104.46	106.64	105.06	105.14	105.92	106.13	106.29	106.1	107.15	104.99	103.33	105.29	104.93	104.76	105.89	106.2	104.31	105.33	104.99	105.4	104.83	106.59	106.59	104.63	104.82	106.54	105.25	105.25	105.18	104.97	105.47	105.74	106.82	106.28	104.63	104.82	105.47	106.59	104.94	106.25	105.36	106.88	104.6	106.21	104.02	104.69	105.36
108.41	104.27	106.42	105.34	106.18	104.42	106.42	104.49	104.04	106.21	104.86	106.92	106.69	105.41	105.11	106.43	104.95	104.6	104.76	106.02	105.17	105.26	104.99	106.45	103.98	105.33	106	105.22	105.31	105.74	105.05	106.55	106.17	104.2	105.94	105.05	107.15	104.81	106.09	105.88	105.06	104.27	105.92	105.91	104.86	106.03	105.29	107.32	105.04	106.13
107.54	105.88	105.5	106.89	105.93	105.85	104.94	105.68	106.52	106.36	104.57	105	105.64	105.97	106.11	107.55	105.58	106.64	102.98	105.94	104.47	104.73	106	104.81	105.05	107.07	105.57	106.33	104.61	105.63	105.14	105.15	105.54	105.94	105.58	106.77	106.67	105.21	106.14	105.67	107.92	105.78	105.55	105.63	105.77	106.04	106.94	105.7	106.29	104.73
105.05	104.49	106.16	106.75	104.46	104.68	104.86	106.25	106.31	106.28	104.86	105.74	105.74	106	105.35	106.79	105.35	105.96	105.11	106.95	105.99	106.68	106.44	105.7	104.9	106.27	104.38	106	106.21	104.43	105.13	106.97	106.63	105.52	104.05	103.93	107	105	105.87	105.29	104.39	104.59	105.18	104.46	106.65	105.66	106.55	104.37	105.13	105.37
105.4	105.89	104.66	104.65	104.22	104.01	106.04	106.15	106.67	105.26	105.28	105.98	106.67	106.18	104.49	105.7	104.97	104.88	105.11	106.54	104.89	106.16	106.9	105.4	104.32	106.38	104.89	105.04	105.88	105.45	103.46	104.69	104.9	105.76	107.01	106.9	105.87	104.75	104.01	105.62	105.41	105.29	106.06	104.91	106.71	104.9	105.41	104	106.65	104.89
98.098	97.636	98.579	97.641	97.116	96.621	98.382	96.575	99.265	97.819	98.038	98.085	98.902	99.66	98.293	96.959	97.514	98.696	97.379	96.977	97.712	98.287	97.86	98.703	98.765	98.585	97.819	97.814	96.445	99.473	99.373	98	98.387	96.454	97.045	97.469	99.496	98.31	97.999	97.345	96.2	97.405	98.083	97.132	96.475	97.548	99.789	99.237	98.043	98.051
109.84	108.67	108.54	108.16	108.08	108.35	110.2	108.27	108.19	108.5	106.51	107.89	108.11	107.59	107.28	109.08	107.6	108.17	108.07	106.72	107.5	106.98	109.05	108.89	107.36	108.78	108.6	109.07	107.5	108.24	108.17	109.07	109.01	110.75	107.32	108.1	108.14	107.81	107.61	107.07	107.14	109.17	108.24	109.58	108.9	107.72	108.07	109.88	106.63	108.74
105.51	106.92	107.03	105.44	106.38	107.72	106.31	106.62	107.76	105.45	106.49	107.91	105.47	104.28	106.16	106.65	105.36	105.22	106.41	105.48	108.58	106.33	107.28	105.28	107.5	106.85	105.61	105.71	106.5	107.24	106.83	106.14	106.35	107.49	106.77	104.99	107.02	107	105.89	104.36	106.35	107.33	106.89	106.49	106.62	106.24	105.35	106.12	106.87	106.81
106.17	105.05	105.58	105.26	105.74	104.22	105.51	103.67	106.73	105.77	105.33	105.56	105.87	107.05	106.31	106.64	104.82	106.03	106.24	106.26	105.24	104.9	104.38	103.56	105.24	105.62	104.14	105.57	106.76	105.39	106.74	104.15	105.66	105.6	106.24	104.98	104.75	104.08	104.46	106.09	104.38	104.84	105.82	105.05	106.56	106.61	103.91	104.42	105.33	105.78
105.42	105.82	106.27	106.16	106.74	107.4	104.88	107.22	104.22	105.73	106.66	106.3	105.01	104.12	104.93	105.86	106.2	105.97	107.56	105.77	106.38	105.48	106.98	105.69	104.45	105.2	106.23	105.61	105.62	106.4	105.55	105.01	106.97	106.56	105.83	105.09	104.76	104.73	105.22	105.19	104.87	105.69	105.97	105.21	104.72	104.63	105.5	105.81	106.7	104.5
107.77	106.7	105.34	107.89	106.68	106.95	105.41	107.76	106	106.19	106.23	105.92	105.99	107.22	105.93	107.61	105.12	105.75	106.01	105.75	106.47	103.05	106.65	105.38	106.5	106.31	105.19	106.67	104.7	106.65	105.91	108.66	106.66	106.18	105.16	105.9	106.01	104.94	107.38	106.57	105.69	106.5	106.83	105.14	105.86	105.65	104.2	105.99	105.97	105.31
107.23	105.58	106.23	105.66	105.46	107.13	105.43	104.88	105.18	104.7	105.76	107.06	107.89	108	106.06	104.42	105.83	104.43	106.24	106.92	104.98	104.7	106.54	106.52	104.76	105.45	107.42	104.13	105.4	106.29	106.13	106.02	103.16	105.26	105.51	105.62	105.42	104.86	104.53	105.55	107.22	105.81	106.2	104.92	105.77	104.88	105.61	105.26	106.35	104.85
107.72	109.58	109.44	107.58	108.56	108.72	109.78	108	109.38	108.98	109.03	107.74	108.19	108.59	108.04	108.18	110.1	107.99	108.15	110.44	107.55	109.99	107.94	108.89	108.24	108.62	107.91	107.61	106.88	108.96	107.6	110.03	109.47	107.47	108.7	108.87	109.22	107.99	109.41	108.79	108.17	108.6	107.99	108.79	108.55	106.57	108.97	107.48	110.35	108.69
107.26	106.32	108.29	104.18	107.54	106.5	106.19	107.24	106.17	106.09	107.53	105.46	108.45	106.83	105.83	108.07	106.73	106.48	106.22	106.38	107.95	105.72	107.51	105.95	106.55	105.39	107.11	105.6	107.14	105.66	105.74	106.51	106.08	105.98	105.44	106.1	104.92	106.73	106.92	106.48	106.71	105.75	106.42	105.98	106.64	106.59	106.74	106.24	106.09	108.16
109.56	107.88	106.95	109.51	106.84	107.24	106.67	106.73	107.81	107.13	108.78	108.18	107.77	107.82	106.65	109.4	107.9	107.74	107.32	107.96	107.83	108.72	107.99	108.16	107.13	107.1	108.44	107.33	109.41	108.25	108.71	108.75	107.68	108.91	106.94	106.65	107.64	107.54	107.29	106.77	108.4	106.47	107.54	109.12	107.54	108.86	108.84	107.74	110.35	108.08
105.93	106.72	105.51	107.03	106.05	106.85	105.41	106.96	105.84	108.59	105.84	105.31	107.11	105.88	105.11	106.84	105.41	107.77	106.78	106.2	106.22	106.7	105.35	105.62	107.29	106.86	105.53	106.07	107.9	106.1	106.44	107.32	106.73	106.22	104.19	106.7	105.45	106.03	106.02	107.75	106.23	106.59	106.92	106.21	106.62	106.62	107.14	108.52	107.73	107.58
107.04	107.31	108.96	108.01	107.46	106.83	108.46	106.9	108.54	107.86	108.16	107.12	108.43	108.33	108.85	106.98	109.27	108.03	109.13	108.12	108.38	107.48	109.14	106.71	107.57	108.51	107.46	108.3	106.71	107.2	108.64	109.32	107.53	106.28	108.55	108.84	107.87	107.31	106.16	108.64	108.41	107.32	109.05	107.38	108.97	108.81	108.12	108.64	108.05	108.09
105.72	107.41	105.49	107.65	105.65	108.12	106.33	107.11	106.78	106.36	105.82	104.76	105	107.07	106.95	106.3	107.39	106.59	107.43	106.23	104.74	104.86	105.83	107.95	106.44	105.66	106.43	106.76	105.45	105.33	107.98	107.31	104.95	106.87	106.31	107.35	107.94	105.25	105.76	107.37	105.77	105.31	105.49	106.43	105.51	105.55	105.21	106.46	106.51	105.49
105.61	105.39	105.91	105.93	105.56	105.76	106.76	107	106.45	106.66	104.5	105.46	105.71	106.49	105	105.52	106.37	104.42	105.29	104.7	105.02	105.6	106.47	106.49	106.73	105.16	105.05	104.66	105.56	104.51	105.98	106.16	105.67	105.65	105.61	104.18	106.8	107.59	106.67	106.31	106.06	105.46	106.57	105.61	106.21	106.32	107.35	105.04	105.28	107.71
107.3	106.09	105.99	105.88	105.52	106.53	107.2	105.98	106.99	106.29	105.45	107.65	107.17	106.29	106.7	108.54	105.39	106.46	108.55	104.5	105.56	106.82	106.77	106.05	106.67	105.5	106.8	107.28	106.06	105.59	105.47	107.36	106.63	105.07	107.31	106.7	106.2	107.03	107.59	107.27	106.3	105.8	106.34	106.29	106.61	106.07	104.39	108.08	107.7	105.56
106.43	106.92	107.54	108.26	107.38	107.49	108.34	107.49	107.21	109.16	107.71	108.21	110.73	107.08	106.44	108.04	106.82	107.09	109.59	107.68	106.66	109.21	106.99	107.78	107.92	108.18	106.93	106.94	108.57	107.77	109.26	107.93	106.88	108.36	106.63	107.59	108.71	106.72	107.24	106.92	108	108.14	105.93	108.57	108.52	106.53	108.26	108.02	107.06	108.34
105.94	103.36	106.23	105.47	107.31	104.63	104.8	105.75	105.49	104.42	105.36	104.6	106.71	104.27	107.62	105.36	105.83	105.82	105.8	104.26	105.75	106.06	104.19	105.7	106.6	105.61	106.13	104.56	105.42	107.05	106.04	104.14	105.79	105.71	105.39	105.61	105.41	106.78	105.56	106.94	103.78	106.18	104.79	105.35	105.72	103.59	105.72	104.24	104.52	105.22
109.46	107.86	107.94	107.27	108.64	108.41	107.23	107.4	108.63	107.45	106.96	108.31	108.29	107.85	106.44	107.4	109.21	109.07	107.37	106.73	107.44	108.55	108.9	108.45	108.71	108.71	109.45	106.51	106.02	107.08	109.98	109.37	106.67	107.1	107.06	108.82	107.95	108.62	107.35	108.47	108.51	108.41	108.3	107.27	108.33	108.7	108.57	108.91	107.6	108.42
97.218	98.508	98.894	98.103	97.518	98.742	96.588	97.218	97.757	101.09	96.859	98.755	96.918	98.488	96.655	97.511	99.223	96.635	97.356	98.352	98.637	97.537	98.918	98.092	98.341	98.473	97.113	96.803	97.461	98.827	99.533	98.642	98.324	98.72	99.95	98.395	97.377	99.042	97.875	98.426	98.798	97.938	97.869	100.36	99.139	97.57	99.384	96.75	98.117	99.117
106.02	108	106.18	105.46	106.5	106.25	106.63	107.74	106.4	106.81	105.09	105.81	106.94	107.5	105.79	107.59	106.19	107.66	105.8	107.19	107.13	105.83	105.42	106.42	104.95	107.58	107.69	105.95	106.59	105.11	106.29	108.78	107.59	105.17	105.57	106.38	106.08	104.47	105.41	106.74	104.98	106.3	106.91	105.61	105.65	108.01	106.73	103.7	107.18	106.02
105.85	106.66	107.67	105.56	105.93	106.93	104.67	104.78	103.79	106.12	105.91	105.8	104.97	105.17	105.98	105.92	106.19	106.81	105.17	105.26	105.3	105.1	105.8	105.23	106.89	106.52	104.27	106.84	103.94	107.39	106.06	105.85	105.99	106.39	106.36	104.22	105.65	105.99	105.46	106.23	105.77	105.29	104.27	105.55	107	106	105.53	105.75	105.57	105.99
105.24	105.2	106.61	106	104.84	104.56	106.79	105.49	106.12	105.31	107.03	105.03	106.24	105.71	105.09	105.28	105.83	106.73	105.27	105.25	104.91	105.7	106.25	106.84	106.52	104.82	106.22	106.37	106.78	105.8	105.7	106.34	105.38	105.87	104.41	105.49	105.75	105.41	106.61	105.26	105.48	106.39	105.88	105.61	105.03	105.34	106.25	104.32	104.37	105.12
108.11	108.01	108.37	109.52	108.03	108.15	107.71	107.4	110.21	107.27	106.51	107.34	108.43	107.98	109.17	106.88	109.97	109.06	107.04	108.44	107.61	108.07	109.23	109.58	108.27	108.85	108.18	107.56	110.19	107.83	108.57	106.08	110.07	107.9	108.35	107.39	109.11	107.53	107.91	109.14	107.25	108.65	107.65	107.89	107.46	108.53	107.34	106.45	107.55	108.85
97.912	100.03	99.684	98.924	98.582	98.857	99.665	98.909	98.951	98.642	98.216	98.073	99.686	99.616	99.59	98.91	99.19	100.14	97.682	98.822	98.493	98.355	99.281	99.448	98.51	98.581	98.936	100.34	98.919	96.924	98.967	98.291	97.948	98.507	99.001	98.527	98.343	98.456	98.128	100.27	98.829	98.876	98.834	98.697	99.308	100.8	98.935	99.688	97.319	98.409
104.71	105.17	104.65	106	106.51	106.13	106.21	106.59	105.1	105.48	105.28	106.49	103.54	105.84	106.41	104.59	105.49	104.66	105.64	106.37	104.63	105.6	105.76	105.14	104.45	105.84	105.88	105.47	106.82	107.28	105.77	105.28	106.07	104.97	105.77	106.03	105.72	104.12	106.21	106.84	106.31	105.58	104.99	105.93	104.11	106.32	105.32	105.16	106.14	105.88
101.15	100.6	100.14	99.879	100.26	100.15	102.37	100.83	99.504	101.55	100.58	101.65	98.758	102.03	100.59	101.71	100.7	101.07	99.737	99.627	100.72	101.67	102.85	101.11	98.461	99.749	100.4	99.937	101.02	99.524	100.57	101.05	99.725	100.57	100.07	99.884	99.441	100.65	100.71	100.91	100.62	101.46	101.99	100.36	100.6	99.64	99.741	100.91	99.946	102.17
99.077	96.879	98.085	96.913	98.36	97.123	99.128	98.121	96.409	98.657	98.831	98.279	97.162	98.48	97.003	97.955	97.044	98.573	97.598	98.117	97.74	98.719	98.133	97.82	97.057	96.024	98.625	98.019	97.441	99.348	96.565	98.476	98.277	97.868	98.157	96.839	96.734	98.062	97.925	97.816	97.606	98.042	97.938	97.517	97.706	96.276	98.508	99.133	97.499	97.992
99.195	99.526	97.785	97.597	97.012	98.805	98.878	99.092	97.859	99.179	98.398	97.578	96.783	96.69	98.275	98.078	98.202	97.441	98.022	98.655	96.652	98.704	98.334	98.678	97.823	97.487	99.293	98.36	97.258	98.534	98.169	98.044	98.748	98.631	98.46	98.04	99.575	97.49	98.702	97.761	97.613	98.115	96.496	99.219	98.899	96.333	98.202	96.959	96.311	98.167
108.05	107.23	108.44	109.67	108.33	109.7	107.45	107.69	107.81	108.64	108.28	108.29	108.76	106.86	108.04	107.38	107.72	107.15	107.22	108.01	109.41	107.83	106.48	107.21	108.94	108.3	109.2	108.16	108.15	108.89	107.93	108.06	108.77	107.88	106.91	107.88	107.69	110.3	110.13	108.8	108.39	108.57	108.68	108.27	106.99	108.62	108.26	109.67	109.24	107.47
107.7	110.17	108.67	108.12	107.51	110.32	108.14	109.9	108.67	108.88	107.97	107.82	107.2	108.48	108.57	107.67	106.91	109.38	107.79	107.93	108.7	107.73	107.9	110.22	108.61	107.98	108.35	109.52	109.51	108.98	107.59	109.59	108.35	108.46	108.18	108.8	109.02	109.87	108.37	109.21	106.79	108.06	108.47	108.24	108.98	108.49	108.62	109.45	109.38	109.41
105	104.61	104.43	107.27	105.54	105.06	103.79	104.81	105.88	105.35	105.57	106.29	105.39	105.02	105.64	105.22	105.21	105.48	104.04	103.19	104.04	105.61	105.89	105.5	106.27	105.18	104.98	105.49	105.57	105.12	104.76	104.99	105.85	104.77	106.3	106.17	104.42	104.68	105.35	107.46	105.84	105.94	106.07	104.93	106.05	105	105.78	106.32	105.2	106.23
106.61	104.38	104.56	106.06	104.58	106.2	104.91	105.55	103.54	104.95	106.08	104.57	104.9	105.93	106.07	105.06	103.66	104.56	105.11	105.16	106.15	105.14	105.64	106.78	106.24	104.56	105.13	105.99	105.57	104.4	105.76	107.35	106.16	105.16	105.62	105.55	105.57	105.07	106.89	105.23	105.89	106.47	103.99	103.4	106.24	106.05	103.71	104.68	105.7	105.49
110.28	107.84	109.81	107.48	108.86	107.46	108.6	107.77	105.8	107.3	106.14	108.83	109.34	109.67	107.48	108	109.33	108.47	107.91	108.78	110.51	105.98	108.19	108.6	108.39	108.46	109.31	108.55	108.96	107.33	107.41	107.03	107.94	108.16	108.18	109.1	109.38	106.14	108.29	107.68	108.57	106.61	109.23	108.91	108.56	107.84	108.81	108.95	108.57	108.04
106.84	106.07	106.27	105.42	106.07	105.6	107.04	107.09	106.49	105.32	104.83	104.98	107.74	106.21	105.22	105.48	105.05	106.11	105.71	105.02	106.42	104.19	105.94	106.21	104.9	106.45	106.68	104.17	104.99	105.95	105.32	106.38	107.12	107.34	107.29	105.93	105.98	104.82	107.19	105.87	105.68	105.23	104.34	105.82	104.83	105.93	104.92	106.4	105.25	106.93
99.534	101.36	100.26	100.56	99.316	99.474	100.62	99.906	99.25	99.799	98.936	100.28	99.891	100.06	99.844	100.82	99.942	99.255	99.621	99.475	101.11	99.911	100.15	99.7	100.07	101.33	100.26	100.13	101.03	101.37	99.872	98.894	101.17	98.899	100.16	99.093	99.767	100.64	99.949	100.64	99.475	99.939	98.46	100.14	99.678	99.267	98.918	99.101	101.33	100.21
101.12	101.81	101.06	100.19	101.66	100.87	99.906	100.11	100.17	99.902	101.15	100.05	100.57	101.2	101.18	100.25	101.93	100.74	103.03	101.65	102.4	101.12	102.09	102.11	100.31	101.16	100.69	98.945	101.39	102.1	99.313	100.81	99.717	100.81	100.32	102.11	101.95	99.831	99.861	101.84	100.01	100.3	100.58	102.22	100.45	102.49	100.62	99.691	102.19	101.05
104.57	106.01	105.48	107.28	105.16	106.14	107.14	105.63	106.71	106.42	108.29	106.64	105.1	105.72	106.69	106.65	106.68	105.61	106.82	106.08	106.48	106.5	106.1	105.6	107.2	107.64	107.59	104.07	106.11	106.81	106.26	107.37	106.46	105.63	106.05	105.62	105.92	104.77	107.85	107.71	107.27	106.68	106.75	105.87	106	106.54	107.01	106.88	106.47	107.04
108.09	107.93	106.5	107.59	108.53	109.72	106.6	106.89	109.28	107.18	108.94	107.1	109.21	106.76	108.22	108	107.28	109.65	107.57	107.35	105.51	108.21	107.92	106.33	106.9	107.61	109.26	108.71	108.8	106.71	107.97	108.64	107.38	107.6	108.08	107.53	108.35	108.91	107.01	107.28	108.83	107.72	107.58	108.59	107.69	109.14	108.64	109	107.69	106.82
104.93	103.36	105.31	105.64	104.98	105.67	105.55	106.72	105.96	104.84	106.33	106.38	106.08	105.3	106.29	106.32	104.31	106.59	105.96	105.6	104.93	105.29	105.87	106.25	104.64	106.25	105.29	106.96	106.88	106.41	105.62	105.59	105.84	105.26	104.48	107.42	105.88	104.46	106.36	105.43	106.1	105.41	107.4	106.47	106.21	105.15	104.29	106.2	105.53	105.74
102.71	103.06	102.52	101.7	102.25	102.74	103.14	102.22	102.53	102.32	103.29	103.41	102.71	104.25	103.82	103.5	101.51	103.27	102.69	101.8	103.81	103.15	102.88	101.69	101.81	102.5	102.23	103.43	101.89	103.14	102.34	102.52	103.47	102.8	103.96	102.09	102.48	104.63	104.26	102.94	103.32	103.32	102.85	103.51	102.14	102.6	102.32	103.47	102.26	104.72
105.33	106.95	105.01	104.93	107.08	106.15	104.2	107.1	106	105.44	106.31	106.86	106.58	104.86	104.71	106.42	104.94	105.35	106.89	106.35	105.77	107.13	104.7	105.34	106.7	104.88	105.79	106.23	104.76	105.41	105.22	106.17	106.53	106.95	106.03	106.32	106.6	106.46	106.58	105.33	105.5	105.04	105.63	103.91	106.41	106.45	105.8	104.76	106.43	105.87
103.43	106.63	106.28	104.33	104.17	105.89	105.6	107.18	104.97	105.39	106.32	105.84	104.41	106.37	106.28	106.3	106.5	106	106.04	105.59	104.99	105.69	106.18	106.23	106.46	106.1	106.38	104.96	104.81	105.21	107.03	105.59	105.08	106.86	106.5	103.88	105.41	104.7	106	104.05	105.66	105.43	106.05	105.81	106.9	106.25	105.06	106.48	106.18	104.48
98.669	98.655	99.212	99.772	98.124	98.37	100.75	99.443	98.297	101.05	99.133	98.965	97.248	99.556	98.429	99.322	97.654	100.46	99.091	99.101	99.192	99.61	98.878	98.92	97.661	98.277	99.544	98.578	100.37	100.42	99.128	99.886	99.478	99.307	99.651	98.136	99.373	97.824	98.383	100.49	99.506	98.73	99.529	98.595	98.906	99.55	99.241	98.161	99.278	99.342
107.17	106.93	103.63	103.27	106.49	105.46	105.9	105.61	105.74	106.22	104.64	106.44	105.6	106.56	104.88	105.27	104.6	103.45	104.6	105.37	106.13	106.33	105.91	104.82	106.58	106.33	105.28	105.6	105.29	105.4	105.28	106.33	106.58	105.92	105.22	105	106.19	104.55	104.44	107.98	106.4	106.08	105.96	105.69	105.31	105.92	106.91	107.21	105.15	106.38
110.91	108.79	108.6	108.15	108.36	109.41	109.3	110.02	107.79	107.98	108.51	108.69	107.91	108.41	107.93	110.25	108.68	107.77	108.44	107.09	108.29	106.63	108.62	109.89	107.91	109.07	109.12	108.59	108.12	109.02	109.43	107.13	109.7	107.42	108.58	108.78	109.68	108.23	107.71	106.93	107.95	108.21	108.65	109.94	108.3	107.47	107.49	108.1	108.55	108.74
109.13	112.05	110.87	110.75	110.63	110.82	110.24	111.68	109.62	112.02	110	110.08	109.75	109.7	110.69	110.47	111.42	110.5	109.74	109	110.15	110.73	110.9	110.07	110.8	109.99	110.33	109.82	109.98	110.6	110.81	111.44	110.87	109.95	111.88	110.38	111.77	110.52	110.68	110.18	110.98	111.44	108.52	111.6	110.55	109.63	109.45	111.34	109.83	110.29
97.436	99.751	98.224	97.92	98.055	97.56	98.5	96.9	97.171	98.209	99.166	97.662	98.459	98.677	99.516	97.693	98.722	98.194	98.164	97.99	97.293	97.14	98.994	97.546	98.869	97.685	96.839	98.3	97.395	96.984	97.272	98.671	97.808	97.119	97.919	98.827	97.727	96.746	98.413	99.389	97.699	97.341	98.91	98.399	96.755	99.968	99.377	99.385	98.957	97.425
98.994	99.301	98.389	98.383	98.491	98.667	98.866	98	99.945	100.13	98.347	98.671	97.924	100.27	100.33	99.987	99.04	98.174	98.217	98.859	98.631	99.328	99.024	99.131	98.696	98.466	100.57	98.221	98.816	98.809	98.061	97.194	99.711	100.33	98.871	98.048	97.982	99.842	99.985	97.62	99.434	99.815	99.334	99.525	98.367	97.571	99.838	98.682	100.57	100.78
105.24	107.35	105.59	106.77	106.81	106.74	108.71	106.6	106.61	106.76	106.86	107.49	105.25	106.7	104.99	106.83	106.17	106.92	107.29	106.81	106.24	106.46	106.23	107.73	106.59	106.73	107.2	107	106.28	105.63	107.1	106.86	108.34	106.72	106.03	105.49	105.94	105.27	106.53	105.36	105.73	106.26	107.52	107.4	106.14	106.45	106.2	105.65	105.51	106.87
109.66	107.7	107.75	106.94	108.53	107.64	108.51	107.22	108.1	108.13	108.6	108.18	106.6	106.63	108.33	108.11	108	108.03	108.63	109.51	106.74	108.14	106.75	109.26	108.11	107.85	108.69	108.59	107.23	107.12	107.8	108.46	108.27	109.94	106.32	109.38	107.22	106.77	109.54	107.79	108.53	108.05	107.03	107.7	107.5	107.84	108.74	108.26	108.38	107.72
105.54	105.91	105.18	105.37	107.21	106.6	105.67	106.02	107.54	104.73	104.06	106.56	105.1	104.74	104.54	105.79	105.33	106.85	104.9	106.16	105.59	104.47	103.92	104.53	104.65	105.14	106.27	105.59	105.67	104.67	106.07	104.38	106.02	105.78	106.03	104.59	104.69	105.28	106.44	103.82	106.44	105.57	105.64	106.41	105.14	105.19	104.5	104.64	105.82	104.98
106.12	106.41	105.81	106.37	104.07	105.22	105.75	104.68	105.7	105.47	104.61	104.04	105.3	105.94	104.97	105.78	105.53	106.28	106.22	105.57	106.39	106.59	105.48	106.14	105.07	105.08	102.49	106.72	105.93	106.27	105.47	105.51	105.93	104.06	104.44	106.19	108.04	103.16	104.45	106.2	104.36	106.37	106.45	105.04	106.31	104.41	106.3	105.97	103.74	105.16
102.79	103.8	102.83	103.28	103.93	105.49	100.44	102.62	103.66	102.73	102.29	101.31	103.06	103.68	104.85	103.13	102.47	102.15	103.08	102.78	104.25	104.02	102.81	101.81	103.1	102.72	103.39	101.22	103.53	102.41	103.81	101.48	102.87	102.62	100.24	103.84	101.61	104.18	102.71	102.52	101.96	102.46	103.15	103.3	102.9	102.76	101.91	103.25	101.48	104.28
106.12	105.69	105.51	104.6	104.55	105.34	104.7	105.73	105.64	106.4	106.39	105.06	106.64	108.02	106.67	105.37	106.4	105.34	105.49	107.33	105.32	106.42	105.56	106.28	106.09	105.43	106.57	106.3	105.62	107.01	106.79	104.86	105.69	104.89	104.99	105.18	106.06	105.54	106.41	107.06	103.96	106.54	105.77	105.51	106.87	104.35	105.63	105.78	104.54	106.36
98.461	97.875	97.715	98.837	97.61	98.243	98.238	98.358	97.295	97.645	97.991	98.343	99.456	99.272	100.42	98.459	100.19	99.05	97.462	99.797	98.036	98.627	97.726	99.18	97.356	97.675	98.584	97.464	98.561	99.477	96.66	97.859	97.315	98.095	97.999	97.614	97.62	99.064	99.483	99.226	98.68	98.067	98.83	97.019	96.761	97.568	99.019	99.119	97.492	99.02
105.62	105.15	104.96	106.3	104.31	106.32	104.19	106.41	105.89	104.95	105.82	105.94	104.35	105.19	106.81	105.26	105.1	104.72	105.51	105.44	105.59	105.76	106.1	105.81	108.66	106.19	105.41	105.48	106.96	105.71	107.65	106.18	105.95	106.04	106.49	106.68	105.27	105.1	106.51	105.88	105.76	105.63	104.82	105.47	105.43	104	105.08	105.78	106.03	105.93
108.43	105.51	106.47	107.36	107.29	105.58	105.92	105.43	105.8	106.57	106.67	107.17	106.46	106.02	105.29	108.44	105.18	107.03	106.1	105.91	108.49	105.74	107.4	106.64	106.31	105.83	104.6	106.4	105.15	107.01	106.84	106.57	106.23	105.9	106.2	107.09	107.31	106.97	108.26	106.94	106.57	107.94	106.21	107.37	106.86	106.95	107.19	107.16	108.08	107.2
101.53	99.891	99.654	99.771	100.59	100.99	102.24	100.24	101.76	100.94	100.98	100.46	99.105	100.37	101.76	100.76	101.49	100.57	100.94	99.274	100.82	100.68	99.805	100.52	100.53	99.857	101.79	100.81	99.902	100.45	100.93	99.464	100.77	98.913	100.48	99.577	100.52	100.82	100.62	100.57	100.39	98.536	100.62	99.321	102.37	99.986	100.22	100.56	100.17	100.07
108.71	106.46	109.25	110.55	108.76	108.4	109.48	108.34	108.88	108.51	106.65	109.39	108.18	108.95	108.23	109.14	109.43	109.42	108.23	107.91	110.32	107.9	108.59	109.64	108.5	106.5	108.82	108.73	107.48	107.18	108.52	107.7	107.74	107.93	110.43	109.28	109.49	109.32	107.44	109.18	108.89	109	109.2	108.16	107.61	110.08	108.75	109.44	108.22	108.68
106.97	108.69	108.73	107.7	109.24	108.51	107.09	109.48	107.35	109.42	109.04	108.46	107.77	108.08	109.64	107.2	108.69	108.51	108.51	107.19	108.57	109.38	107.89	109.06	109.21	109.3	108.13	108.56	109.41	110.31	107.16	108.14	109.83	109.19	108.43	108.96	109.61	108.99	108.87	108.54	109	108.65	108.6	108.07	109.55	107.78	108.99	108.9	109.06	108.54
108.32	105.1	105.54	106.97	106.6	105.5	106.12	105.19	107.84	106.35	104.88	105.9	107.07	106.92	107.38	106.06	107.56	107.71	106.56	104.4	107.78	106.15	105.07	104.87	106.79	105.56	107.03	107.5	106.9	107.17	108.02	107.99	107.18	108.21	108.08	107.4	104.61	106.44	106.26	108.12	106.09	105.42	105.22	108.44	106.1	106.26	106.17	105.9	106.26	107.62
106.25	104.27	105.08	106.11	106.85	103.6	104.95	105.87	106.13	105.76	105.72	106.3	105.4	107.11	105.69	105.37	105.66	105.48	105.15	106.33	104.51	105.73	106.27	106.54	105.68	103.34	104.69	104.87	107.37	104.87	105.59	105.68	106.16	105.28	103.86	105.83	104.69	105.49	105.88	104.08	106.06	104.45	106.71	104.85	106.15	104.57	104.54	105.88	106.28	105.05
106.95	104.69	104.06	104.25	106.55	104.77	106.66	105.95	105.68	103.07	105.86	105.27	104.86	105.68	104.72	105.65	106.29	105.68	104.89	106	105.43	103.38	103.27	104.85	106.13	107.39	105.8	106.89	105.9	105.91	107	107.11	106.26	104.5	106.37	105.06	106.18	105.25	104.44	106.33	105.63	106.44	105.77	103.98	107.71	105.66	105.61	104.97	105.12	105.57
105.82	103.35	104.17	104.98	105.39	106.6	106.92	106.88	104.3	104.56	105.65	105.72	103.99	103.67	105.01	105.84	105.65	105.51	106.32	105.4	105.86	106.86	103.86	105.22	107.19	106.77	104.42	105.98	106.96	105.52	105.49	105.28	105.75	105.66	106.96	105.16	105.1	104.25	106.65	104.91	104.58	104.96	106.69	106.06	104.62	106.29	104.93	105.06	104.3	106.3
104.93	106.25	104.91	106.01	104.33	103.45	107.27	106.71	104.36	106.27	105.93	104.47	102.83	105.23	105.32	106.19	106.67	106.2	105.39	106.21	107.26	106.69	105.85	105.48	104.76	106.14	106.14	105.61	107.47	105.48	104.28	107.24	106.62	106.06	104.8	105.74	106.43	105.16	105.4	104.9	103.37	105.66	105.72	105.67	103.47	104.95	106.66	104.8	105.3	105.54
99.565	99.007	100.74	99.092	99.112	98.837	98.207	99.771	98.687	99.532	98.75	98.709	99.743	98.705	98.753	97.38	100.41	99.188	98.586	99.467	98.389	99.672	98.448	99.564	98.287	99.58	99.044	98.086	99.558	98.057	99.162	100.44	100.04	100.53	98.391	98.338	99.007	99.385	98.338	99.218	99.507	98.16	99.914	99.605	97.691	97.903	98.619	98.337	100.23	98.601
102.87	100.25	101.03	100.25	102.09	101.38	100.9	101.22	101.73	101.74	101.51	99.275	99.805	100.32	99.727	100.05	101.89	101.2	101.32	101.56	102.16	101.32	99.813	101.86	100.96	99.843	99.425	100.79	100.6	100.75	101.42	100.56	101.1	100.64	100.42	100.37	101.77	100.36	101.58	100.25	101.58	101.7	99.43	100.46	100.6	100.67	101.27	101.98	102.29	100.34
105.58	107.11	109.11	108.14	107.62	106.57	106.78	109.03	108.54	108.86	107.53	106.02	106.54	106.04	107.93	107.71	107.69	107.95	107.35	107.67	107.94	107.37	107.8	108.23	108.48	107.63	107.62	108.45	107.07	108.44	108.14	107.97	107.54	106	106.54	109.53	107.17	108.96	106.87	107.27	107.42	107.01	106.5	108.27	107.1	106.2	106.65	108.68	109.36	108.64
107.13	105.61	106.36	106.2	106.5	106.24	106.74	105.56	106.74	105.84	105.75	106.18	105.78	105.34	108.36	105.83	106.56	104.35	106.95	106.9	106.88	105.91	105.08	105.75	103.92	105.57	108.58	106.33	105.91	106.53	105.52	107.06	106.4	107.41	107.22	106.48	105.08	106.95	108.55	106.85	106.66	105.9	107.06	106.39	106.19	108.07	106.92	107.03	107.33	108.03
108.74	108.31	109.16	107.98	109.14	109.34	108.12	108.13	107.67	109.53	107.11	109.79	110.03	108.54	108.61	108.43	108.55	107.59	109.75	110.49	109	109.43	107.54	108.87	110.62	109.81	109.55	107.54	109.98	107.22	107.38	109.05	109.66	111.25	109.02	108.03	109	107.14	109.45	107.78	109.15	108.48	108.96	107.96	109.39	108.3	107.48	108.68	109.13	108.81
108.56	107.85	108.39	107.79	109.94	108.68	108.39	109.24	108.51	106.64	108.74	108.99	108.83	106.83	107.66	107.97	108.05	108.64	108.49	107.96	109.07	108.16	109.09	108.83	107.28	107.02	108.66	107.11	107.56	108.48	106.85	108.34	108.72	106.09	108.33	107.52	108.12	107.85	109.04	107.6	107.12	108.47	108.22	107.59	108.15	106.45	106.63	109.16	109.08	107.35
102.09	105.14	104.91	102.59	102.36	103.41	102.23	102.64	103.38	102.48	102.37	103.7	102.66	101.69	102.41	102.38	102.32	101.82	102.76	101.45	103.63	103.85	102.37	102.79	104.15	101.51	102.37	103.41	102.38	102.63	102.08	103.56	103.91	102.31	102.88	103.62	100.86	102.41	103.39	103.49	104.59	104.71	102.7	103.81	102.44	102.64	102.45	102	102.08	103.87
108.33	107.14	107.02	107	108.83	107.47	108.13	107.37	109.18	107.06	106.22	108.4	108.29	107.07	106.62	106.42	107.3	107.69	106.78	108.63	108.3	107.62	108.13	106.96	107.73	109.64	108.13	107.44	105.89	109.19	107.57	106.79	108.51	108.5	108.79	107.77	108.67	107.16	106.38	108.15	108.06	106.87	108.89	108.18	107.51	108.52	107.55	107.3	108.12	108.22
106.82	108.43	106.59	108.26	106.92	105.83	108.07	108.05	106.97	107.36	107.89	108	108.01	108.35	107.47	108.97	107.94	108.34	107.58	106.75	107.87	108.12	106.62	106.42	107.77	107.75	107.63	108.59	108.81	108.76	106.93	107.39	108.74	109.15	107.69	107.33	108.9	107.15	107.14	107.29	106.44	106.93	106.49	108.28	105.71	108.46	108.58	107.78	107.73	108.54
106.45	105.61	106.63	105.17	106.43	106.48	104.08	105.12	106.42	105.4	106.75	105.53	105.29	105.42	107.12	107.32	107.17	103.93	104.1	107.14	104.19	107.71	106.56	104.11	105.01	105.57	107.72	104.75	106.77	105.79	106.99	105.45	105.89	105.94	106.33	104.95	104.3	105.55	106.92	108.17	106.73	107.47	106.18	104.26	105.34	104.47	107.12	106.96	106.61	105.69
106.84	106.13	105.78	106.44	105.65	105.68	104.63	105.72	106.39	105.46	105.61	105.86	105.44	105.16	104.12	107.13	104.63	104.94	105.61	105.01	106.61	105.6	107.34	105.89	106.5	106.91	105.87	105.25	105.22	106.12	105.08	106.99	108.07	104.96	104.77	104.32	104.61	105.44	106.24	105.55	106.77	105.28	106.4	104.41	105.58	105.82	105.32	107.04	106.11	103.48
101.19	99.99	100.74	100.05	99.583	100.14	99.895	101.38	100.93	99.992	100.73	100.12	101.09	100.99	100.56	101.2	100.45	100.07	101.07	101.08	100.02	99.171	100.66	100.13	102.46	102.62	101.11	101.05	100.19	100.5	99.413	99.939	100.75	100.4	101.57	99.089	99.871	99.216	100.2	97.944	99.586	101.01	100.17	99.214	100.23	100.72	100.86	100.34	101.49	100.68
98.825	98.022	97.558	99.603	99.434	98.038	100.44	97.533	97.816	99.269	98.572	97.341	98.496	96.738	99.363	99.519	98.813	97.688	97.958	100.38	98.392	98.508	97.207	99.544	96.604	97.711	99.409	96.96	97.616	98.727	98.248	97.776	97.746	97.378	98.215	98.45	99.024	99.567	98.577	99.751	98.308	98.024	97.303	96.595	99.125	98.255	97.596	99.247	100.15	99.34
106.88	109.37	108.65	110.95	107.84	110.39	110.73	109.59	108.2	108.68	108.93	109.41	108.7	108.57	109.04	110.67	109.93	109.64	109.85	108.7	109.21	108.86	109.51	109.95	108.87	109.75	108.82	108.25	109.45	109.04	108.42	109.36	108.03	109.74	108.31	108.35	108.73	108.65	108.94	108.04	108.11	107.75	108.16	107.99	109.47	108.96	109.75	109.34	109.38	109.15
97.247	99.331	98.695	99.632	99.412	99.275	99.221	100.07	99.506	98.417	98.001	98.672	98.835	97.998	100.29	100.79	97.478	99.19	99.364	98.701	98.94	98.605	98.657	99.998	98.814	99.115	99.415	98.624	100.8	98.449	97.5	98.686	99.563	98.167	98.971	98.719	98.867	97.923	98.707	97.777	98.84	100.37	99.394	98.987	99.097	99.274	98.774	99.423	99.362	98.212
98.652	99.293	98.173	96.15	96.468	97.979	98.687	96.759	97.236	98.056	97.733	98.127	98.059	98.895	97.527	98.952	97.88	98.872	98.478	98.868	98.576	98.514	97.75	99.656	97.665	99.285	98.254	98.16	98.816	97.731	99.509	97.382	96.456	99.007	97.479	97.719	99.353	97.655	98.855	97.819	95.452	98.699	97.14	97.004	98.091	98.715	97.834	98.568	98.211	98.98
107.21	107.08	107.8	108.47	107.58	107.66	107.55	108.64	105.91	106.77	108.41	107.64	106.84	108.55	106.67	107.42	107.24	108.05	108.53	108.36	109.05	105.81	107.35	107.44	106.43	109.73	107.51	106.73	108.6	106.95	109.16	107.1	107.77	107.89	108.52	109.67	108.48	107.23	105.12	109.16	109.66	108.88	106.98	108.02	108.46	107.5	108.34	106.83	106.77	107.71
108.22	107.2	109.66	109.92	108.87	109.49	107.22	109.42	108.16	108.88	107.39	108.56	106.7	108.33	109.34	109.22	109.48	109.64	107.41	108.73	108.09	109.84	108.03	110.11	108.75	108.52	109.26	108.89	108.36	108.09	107.91	107.56	105.8	108.24	109.38	107.79	108.32	109.11	107.74	109.97	107.69	108.07	109.01	109.27	107.6	109.74	108.9	109.45	110.28	108.47
[truncated: 150 more columns]
