# Supplementary material for: Genetic dissection of main and epistatic effects of QTL based on augmented triple test cross design
Source: PLoS One. 2017 Dec 14;12(12):e0189054. doi: 10.1371/journal.pone.0189054 (PMC5730204; doi:10.1371/journal.pone.0189054)
Supplement: S10 Supporting Information — (ZIP) [file pone.0189054.s010.zip › z6_1100_0.8_5.csv]

107.62	106.48	107.45	106.53	108.7	109.16	108.84	107.01	107.61	109.23	108.1	109.93	105.13	108.86	108.73	108.72	108.45	106.99	107.51	109.12	106.56	106.89	107.91	108.4	105.49	108.23	107.97	105.47	106.79	109.06	105.27	108.71	108.08	107.21	109.26	108.1	108.04	107.83	108.35	105.3	105.67	107.21	108.67	106.98	108.19	107.95	110.65	106.41	107.52	107.02
108.18	106.34	108.32	106.98	103.97	104.85	105.07	105.99	105.52	105.36	107.17	102.92	106.32	107.1	106.93	104.81	106.31	105.73	105.89	105.68	105.66	106.11	105.33	106.45	104.21	104.27	106.35	106.09	107.08	106.83	104.73	107.78	104.89	105.73	105.68	106.28	107.14	104.3	106.96	105.24	104.75	106.4	106.03	107.57	104.35	104.62	106.81	104.67	106	109.32
97.779	96.234	99.192	98.171	96.935	98.054	98.201	95.956	99.493	99.824	98.386	99.532	97.368	100.22	97.752	95.324	98.903	98.807	98.526	99.723	100.01	98.59	95.524	97.46	98.75	97.89	97.662	98.605	99.205	99.848	97.205	97.879	96.28	98.508	98.784	98.037	97.906	97.376	100.09	97.541	96.723	96.622	98.536	98.463	98.199	94.402	98.081	98.136	97.725	96.882
103.69	104.88	105.51	105.87	105.77	105.33	104.44	104.97	102.93	105.96	107.51	107.06	103.91	107.05	105.36	103.33	106.45	105.88	107.06	106.16	105.57	104.32	102.6	107.65	104.82	105.43	107.52	105.24	103.54	105.1	107.01	104.63	107.02	105.03	107.64	105.72	105.6	104.59	104.78	104.64	106.97	103.92	107.29	106	108.01	106.43	104.09	104.4	104.8	106.09
105.22	106.4	106.5	105.9	103.77	102.28	105.64	107.46	107.2	103.37	106.5	105.31	106.34	106.96	104.49	107.05	103.65	105.1	103.9	105.56	106.81	102.88	105.28	106.96	105.43	107.13	106.7	105.18	105.51	107.37	105.76	105.51	105.79	106.45	106.87	105.78	108.7	102.39	106.31	106.77	105.15	104.3	104.8	106.3	106.06	105.6	106.11	107.01	106.2	105.4
109.77	108.03	107.91	106.69	108.47	105.98	109.05	108.93	109.03	107.33	106.42	108.47	108.9	109.89	109.64	105.33	107.92	108.52	108.9	106.47	107.93	107.96	108.07	107.13	109.41	107.41	108.44	108.34	109.43	108.53	106.62	107.78	109.36	108.89	109.72	107.5	106.78	108.53	109.46	108.77	105.81	108.23	108.54	109.21	108.98	107.31	106.06	107.86	108.72	105.62
108.69	109.79	111.41	107.54	109.52	108	107.9	110.35	108.92	109.17	109.4	107.99	108.44	108.93	108.84	109.29	107.94	110.54	109.37	110.29	106.68	109.64	109.06	107.78	107.57	107.3	109.67	108.86	109.46	105.42	108.35	106.38	107.39	108.59	107.41	110.29	108.74	108.9	110.63	109.47	110.57	108.17	105.88	108.21	108.49	109.95	110.54	110.48	109.22	106.92
105.27	108.73	106.09	107.5	107.77	108.01	107.68	106.54	108.68	107.54	105.86	105.59	107.63	107.82	107.42	105.6	108.74	107.48	105.75	107.96	107.26	106.54	105.12	108.49	107.13	106.15	105.43	106.27	106.09	103.77	105.55	107.95	105.5	104.01	106.58	106.04	106.69	106.24	108.34	103.26	105.58	106.21	107.53	104.82	106.52	106.69	106.83	106.38	102.41	107
97.722	97.876	98.17	98.4	96.059	100.73	97.567	100.47	98.541	98.625	98.878	98.09	98.383	96.429	97.675	100.58	97.477	97.435	98.675	98.821	96.602	98.148	97.54	98.823	98.644	97.33	98.918	99.343	97.427	99.713	99.073	98.636	99.552	98.486	97.826	100.33	97.79	100.4	98.881	96.62	98.579	98.062	96.973	99.233	98.516	98.711	96.766	99.128	96.338	98.353
104.72	107.74	106.27	106.82	109.59	106.62	105.81	106.22	105.38	106.2	107.6	107.43	105.75	106.02	107.4	104.68	106.01	105.54	104.74	107.07	106.07	106.66	107.26	107.04	104.08	107.9	106.98	104.64	107.01	107.15	105.48	105.89	105.6	105.85	106.99	107.46	106.19	105.6	106.22	104.96	107.8	106.06	106.33	107.83	105.87	106.81	106.99	108.03	108.64	106.03
106.33	105.25	109.46	105.21	106.56	106.93	107.92	109.33	107.42	104.64	108.63	105.58	108.28	106.79	107.53	108.94	108.66	108.1	109.13	106.4	106.13	108.5	108.16	107.36	108.32	106.64	108.99	107.63	106.91	107.39	109.69	106.19	108.28	107.4	106.77	109.08	107.51	107.11	107.95	109.63	108.07	110.41	106.03	109.02	108.85	109.11	108.69	110.08	107.12	106.88
99.665	97.996	98.793	99.899	97.679	99.08	100.35	103.82	100.55	99.336	102.7	100.66	101.64	100.55	100.55	98.43	100.65	98.771	100.76	101.32	99.804	102.01	101.33	102.7	99.262	98.022	101.36	100.37	100.02	100.96	101.34	100.58	100.78	100.44	101.79	100.51	102.25	100.26	99.751	99.6	100.31	99.788	99.302	100.78	100.77	99.582	99.513	98.298	99.447	101.32
105.04	103.83	106.27	106.64	104.06	104.68	106.48	105.49	102.7	105.51	106.33	105	105.67	103.75	102.97	107.18	106.71	106.89	107.37	103.58	105.23	105.94	106.09	106.1	107.16	105.45	102.94	106.51	104.5	106.78	108.79	105.24	105	104.83	105.96	103.92	105.11	106.06	106.96	106.87	106.49	106.14	105.64	107.33	105.06	106.06	105.83	103.47	106.31	105.06
97.971	98.695	97.466	97.58	98.358	99.842	95.931	97.182	96.332	97.792	99.278	98.559	97.584	97.582	97.491	96.074	100.48	98.774	99.379	97.023	98.445	97.81	99.935	96.512	98.732	97.225	98.697	98.781	99.282	96.202	96.373	97.158	98.844	97.677	97.3	98.454	100.48	98.363	98.159	100.24	97.426	97.34	98.139	98.824	97.954	98.992	97.524	97.199	98.406	98.656
105.98	105.64	105.51	106.75	105.85	104.28	105.97	106.43	107.82	106.48	107.86	106.4	106.23	106.18	106.79	106.08	108.06	105.51	107.3	106.44	107.9	105.23	105.72	106.19	107.97	106.89	105.29	105.78	106.37	106.33	105.75	106.89	107.34	106.24	107.12	106.8	106.71	104.6	105.97	105.76	105.11	107.59	104.91	106.12	106.86	105.87	105.65	106.41	108.49	105.35
107.76	108.38	109.12	109.95	107.61	105.89	109.95	107.5	110.03	107.38	108.87	107.82	108.34	111.37	107.82	107.01	106.72	107.25	108.59	106.75	107.1	109.31	110.78	107.21	108.51	108.68	107.57	107.2	107.49	108.94	106.29	108.7	107.21	106.42	109.28	110.61	108.89	107.75	108	107.88	107.19	107.49	108.14	107.28	109.56	108.79	108.44	109.56	106.73	111.17
105.71	105.46	105.18	105.87	106.31	103.79	105.77	105.87	105.19	106.14	106.37	105.8	104.17	104.53	106.13	104.5	105.4	107.1	105.86	104.46	107.01	106.87	105.67	104.29	105.25	107.19	106.27	105.99	106.31	104.47	105.9	103.18	106.26	104.02	105.74	107.72	105.98	104.83	105.77	106.4	106.13	107.15	105.06	106.83	105.79	107.27	106.09	105.64	104.59	107.31
108.83	111.05	110.76	107.59	111.52	111.49	112.36	108.8	108.39	112.37	110.87	113.97	110	109.43	109.23	111.54	109.3	110.11	111.34	110.65	110.68	110.36	110.77	110.62	110.18	111.47	110.92	107.51	113.19	110.58	111.88	110.36	108.41	109.81	109.08	112.45	108.57	109.68	112.26	112.31	107.65	111.87	111.15	111.16	111.23	110.58	111.41	112.78	110.59	111.36
105.41	105.03	108.48	108.81	105.46	108.31	107.11	105.75	106.26	106.08	107.77	105.28	105.56	107.18	105.93	107.09	106.18	106.57	107.37	105.81	107.97	106.94	105.32	104.25	106.9	107.52	107.75	107.03	106.67	105.12	106.76	106.63	106.73	107.39	107.54	105.72	107.58	105.81	107.42	105.54	107.43	106.6	107.32	106.79	106.15	105.59	108.89	107.64	105.36	105.32
109.02	108.25	107.39	107.85	106.25	107.85	110.68	107.82	108.47	108.99	107.16	107.55	108.72	108.86	104.59	107.51	108.74	109.58	109.83	107.68	107.08	111.21	107.23	108.67	107.29	107.12	105.57	109.25	108.09	107.58	109.81	106.77	107.95	108.44	107.16	109.3	106.92	108.05	108.75	107.78	107.81	108.32	108.29	106.37	108.31	108.38	107.35	107.52	110.82	109.27
105.74	106.3	105.65	106.1	107.83	105.49	107.48	103.71	103.58	104.66	104.65	106.28	105.59	107.02	104.65	106.32	104.4	105.59	105.26	105.22	107.74	105	106.09	103.5	105.67	106.21	104.03	108.04	104.11	103.1	104.6	104.26	105.44	104.86	104.54	106.04	106.52	105.5	104.67	107.48	103.18	105.21	106.59	103.26	103.82	107.97	105.58	105.17	104.92	107.33
97.412	98.182	99.106	98.235	98.951	98.69	98.289	98.724	100.89	98.395	97.699	98.58	99.352	97.537	100.16	97.055	99.012	99.536	100.07	97.863	97.123	99.447	98.734	98.571	100.12	98.906	97.377	99.345	97.623	98.875	98.82	97.176	98.601	97.31	98.738	98.2	98.881	97.587	98.171	100.05	97.593	100.09	101.55	98.908	98.836	100.12	98.043	99.519	97.749	99.787
108.25	107.34	106.68	105.4	108.22	105.74	109.03	105.48	107.21	106.49	104.15	104.43	106.17	106.94	107.5	107.22	106.47	104.5	105.99	106.05	105.96	106.54	105.92	105.16	106.28	106	106.59	105.74	106.98	107.47	106.5	107.73	107.09	108.01	106.55	107.09	106.78	107.38	105.58	107.54	105.61	106.49	104.77	107.97	104.58	106.66	105.59	105.73	105.23	107.14
107.58	106.04	107.45	107.63	106.76	107.55	106.98	105.18	107.53	106.45	106.45	104.77	105.96	106.17	106.29	104.61	107.13	107.59	107.09	109.05	107.52	106.31	107.1	107.07	106.07	105.53	108.04	106.62	104	105.35	107.97	106.63	106.17	106.05	105.38	107.64	107.74	105.87	104.84	106.05	107.78	107.22	104.69	105.32	107.26	106.88	106.21	105.38	107.63	105.65
107.49	107.26	104.58	108.69	106.63	107.84	106.95	106.92	108.35	108.95	107.44	107.57	105.55	107.35	109.28	104.75	105.81	105.67	106.9	109.38	106.91	104.91	107.36	106.67	106.49	108.24	105.02	107.07	105.06	106.26	105.82	108.97	106.59	106.8	106.5	107.38	106.39	108.4	108.13	106.89	106.11	107.1	107.18	104.75	109.53	104.47	109.02	106.83	107.51	106.15
108.38	107.26	109.25	108.16	110.31	107.09	106.62	108.74	108.98	107.67	106.81	109.11	108.79	108.23	108.56	108.07	108.31	107.18	110.42	107.6	106.95	108.35	107.6	109.02	107.71	107.67	106.92	106.76	107.82	108.83	106.53	108.44	107.71	107.14	106.45	107.93	108.42	108.11	108.45	107.43	110.04	107.58	109.67	108.65	107.89	107.45	109.89	106.82	106.97	106.96
106.25	108.18	104.86	104.48	107.1	106.84	107.56	106.11	107.76	105.29	106.39	105.68	106.22	105.37	104.86	105.22	105.1	107.44	107.78	106.75	104.12	107.08	105.35	104.91	106.56	106.09	105.66	102.48	106.38	105.12	106.04	105.65	105.71	102.96	104.27	104.49	107.57	106.99	104.28	105.73	104.53	106.19	105.56	105.17	105.87	105.51	103.51	105.66	105.65	106.77
106.11	104.61	105.25	107.33	106.37	105.34	102.81	107.09	106.3	106.02	105.16	105.25	107.22	103.84	104.46	104.94	106.66	102.95	107.11	104.79	104.02	105.49	108.48	106.76	106.06	105.76	105.4	103.74	105.9	104.34	105.08	103.32	106.25	105.72	106.21	104.82	106.63	107.37	105.34	106.84	105.24	106.48	105.49	105.59	102.14	103.99	105.43	103.28	107.14	106.52
105.68	107.75	107.37	103.89	107.57	108.91	108.99	108.3	107.79	107.84	107.51	106.45	108.52	109	108.27	107.62	106.91	106.36	108.82	107.83	108.69	109.48	105.58	109.45	107.88	108.15	108.46	108.73	108.98	107.37	106.27	107.12	107.63	108.83	107.35	108.98	108.88	107.72	108.63	107.05	108.81	107.67	108.78	108.05	109.24	108.07	109.47	106.43	109.22	109.34
104.34	106.43	105.36	107.1	108.01	105.69	105.78	105.84	106.96	106.06	107.14	109.14	104.7	106.45	105.29	105.66	103.98	103.28	104.63	105.76	105.35	104.72	105.47	104.46	105.98	106.37	106.65	104.43	105.73	105.07	107.14	104.83	107.57	104.52	103.99	106.34	106.85	105.61	105.11	107.06	104.4	106.23	107.25	106.1	107.8	105.39	105.44	107.33	105.56	107.17
109.24	107.34	107.89	108.17	108.12	107.35	109.43	107.23	108.4	110.62	107.26	109.6	106.14	108.19	109.53	106.11	108.42	106.38	108.48	106.73	107.01	107.7	106.81	106.76	108.02	107.82	107.32	108.64	106.73	104.23	105.54	105.69	109.48	106.74	109.39	108.3	106.38	109.6	108.1	109.18	109.97	108.62	108.68	108.57	107.92	110.5	107.87	108.55	108.16	105.66
104.61	105.41	104.89	106	104.39	105.36	104	105.11	107.41	107.36	105.24	105.85	103.47	104.14	103.65	104.88	104.79	104.08	105.35	105.54	107.17	104.55	104.02	104.74	105.45	105.64	103.63	106.59	104.93	107.14	104.13	105.73	106.12	106.76	104.86	106.9	103.88	106.54	106.02	104.62	104.64	106.4	106.11	103.53	106.02	106.33	105.94	107.23	106.55	107.69
109.48	108.33	110.1	109.4	107.29	106.04	107.88	108.1	108.21	107.18	109.07	109.3	108.2	107.5	106.7	108.29	108.83	109.77	108.4	109.21	107.92	108.78	107.45	107.7	109.95	108.61	106.53	110.33	108.07	105.88	109.09	109.23	107.44	109.51	109.85	107.98	109.54	109.42	106.29	108.93	110.83	109.78	109.1	109.23	108.71	110.53	108.69	107.65	110.63	107.66
99.384	102.31	98.936	98.55	100.94	99.577	97.708	100.09	99.471	98.881	98.141	99.53	98.63	99.21	100.35	101.03	98.523	97.504	99.401	102.06	99.458	97.247	99.788	98.779	99.248	99.861	100.99	98.37	100.88	99.592	97.403	96.761	99.768	98.173	98.24	100.06	98.969	100.75	99.565	100.77	98.378	100.36	98.348	99.488	97.18	99.012	98.804	98.898	97.925	96.448
108.42	109.08	107.48	110.52	109.34	108.35	105.42	107.93	109.1	106.9	109.04	109.18	108.79	105.98	108.62	106.78	105.14	108.6	109.43	109.25	111.59	108.23	108.27	108.77	107.2	110.13	108.39	107.38	108.47	106.17	108.54	107.49	104.78	108.48	109.22	108.23	107.82	109.75	109.31	106.76	106.64	106.35	105.68	106.88	108.77	108.37	109.47	107.48	109.17	108.1
108.42	105.18	106.73	106.46	106.31	105.39	106.82	106.72	107.99	107.44	104.66	106.18	105.46	106.2	106.27	106.69	108.54	105.87	104.91	106.87	105.31	107.58	105.1	106.8	106.37	108.95	106.96	105.92	105.04	106.32	105.49	106.8	104.68	105.86	105.6	108.76	105.62	105.81	105	107.74	106.17	106.65	105.12	103.31	106.57	106.15	107.49	105.97	107.95	105.51
99.109	100.39	98.199	100.37	100.3	102.84	100.89	101.27	101.66	101.68	100.44	101.48	99.505	100.86	100.76	98.466	101.74	102.16	103.2	101.2	103.55	100.79	101.08	99.919	101.24	100.78	101.85	99.739	102.73	100.94	101.09	102.2	100.94	100.28	102.79	101.29	99.647	102.07	99.478	102.73	100.76	101.83	102.78	101.4	101.98	101.16	101.03	101.61	101.99	99.6
107.4	108.63	107.4	109.16	107.66	107.49	105.61	109.13	108.05	107.3	108.23	110.25	107.64	107	106.49	108.29	108.66	107.21	111.08	107.55	106.6	108.69	106.6	108.36	106.48	107.9	107.84	106.51	109.34	109.65	109.12	108.86	108	105.33	108.7	110.07	108.07	109	108	107.28	108.2	107.4	107.97	106.81	109.24	108.48	107.83	105.71	108.27	108.97
108.62	109.62	107.37	109.32	110.91	109.15	107.26	109.37	107.28	108.98	106.63	106.59	107.57	108.69	106.76	107.99	107.67	107.76	108.51	108.69	108.15	106.85	108.91	108.9	107.99	108.22	107.88	106.09	108.97	107.75	108.12	110.04	108.49	109.64	108.89	107.14	108.82	109.08	108.66	108.75	109	109.81	108.82	109.02	108.96	107.78	108.56	109.19	106.96	108.94
105.59	105.24	103.1	106.7	102.56	106.64	104.73	105.68	105.27	105.25	103.04	103.76	105.26	105	107.42	106.08	103.93	104.59	106.68	106.66	107.33	105.41	104.95	107.52	107.03	105.51	108.43	106.08	102.28	104.32	106.83	104.98	102.51	104.01	106.92	106.51	107.75	105.42	105.35	103.14	103.43	107.44	105.13	105.23	104.56	106.58	102.3	106.43	106.34	105.67
107.84	106.72	109.33	106.82	107.45	109.08	109.37	107.16	106.38	108.23	106.58	105.93	107.75	108.98	108.41	108.81	109.06	106.71	106.92	107.01	107.07	108.92	105.86	107.38	109.05	108.57	107.85	107.92	109.96	108.47	108.39	109.92	107.15	109.29	108.03	109.4	108.41	108.94	107.78	105.63	107.77	109.12	108.7	108.61	104.93	108.77	105.52	108.2	109.39	109.42
105.77	106.77	106.22	105.85	106.05	106.66	107.79	106.44	109.53	105.75	106.34	104.87	103.5	106.7	105.7	106.9	106.46	104.51	105.46	105.06	107.1	106.22	105.33	104.38	104.5	104.79	106.28	106.18	104.55	106.54	106.61	105.39	105.9	105.52	109.16	107.24	106.01	104.37	105.39	105.8	103.11	104.58	105.48	104.72	104.32	107.51	106.25	104.33	106.74	106.29
99.027	96.809	96.631	100.07	99.581	97.737	100.25	97.885	97.348	97.404	97.813	98.785	97.01	97.019	98.053	95.432	98.606	99.303	96.511	98.581	97.362	96.283	97.554	99.078	99.94	95.423	96.954	98.056	97.364	100.96	98.045	97.837	100.76	97.398	95.646	98.312	97.147	99.068	98.165	99.081	99.736	97.626	98.651	98.087	98.585	96.538	96.93	99.603	98.018	96.852
95.367	97.616	97.298	98.912	95.052	96.952	98.858	98.286	98.973	99.153	96.92	97.569	95.393	97.517	97.568	96.71	98.746	98.887	97.953	98.776	96.793	99.681	100.05	99.432	98.79	97.534	99.378	99.592	99.216	96.722	97.588	99.322	98.993	98.067	97.61	99.616	98.203	99.128	97.083	98.942	98.675	97.586	99.251	97.753	97.612	96.358	99.305	96.283	99.813	96.718
95.164	97.646	98.347	98.506	99.674	97.959	97.191	97.351	98.964	97.47	98.002	100.22	97.654	97.007	98.096	97.353	97.738	100.31	95.224	97.406	95.212	98.485	97.404	99.544	100.55	97.772	97.276	98.613	96.708	99.261	97.083	98.682	97.717	96.947	95.593	98.615	98.75	98.03	98.662	100.3	98.931	97.896	97.162	96.683	99.77	97.915	100.17	96.945	98.851	98.045
103.96	105.89	108.62	107.17	107.71	107.28	105.72	105.36	106.92	106.21	104.28	104.97	109.41	106.93	103.91	106.81	107.44	105.2	104.52	107.37	106.66	103.63	107.36	107.64	104.7	106.32	108.29	105.26	106.95	106.36	106.77	105.57	106.66	105.85	106.33	106.4	106.08	107.38	107.36	108.17	107.94	107.09	105.71	105.96	107.16	107.35	105.06	105.09	106.52	107.27
103.9	107.38	104.97	108.13	105.87	105.95	107.09	106.43	107.73	105.75	105.42	102.26	106.47	106.59	105.23	103.23	104.62	104.56	106.22	104.9	105.62	105.43	103.89	106.59	107.45	106.1	104.14	104.88	105.39	105.73	106.49	105.2	106.63	106.52	107.01	104.91	105.13	102.87	108.19	106.25	104.67	105.54	107.29	104.22	106.11	103.95	106.62	107.11	107.19	104.38
110.12	110.15	110.14	110.06	110.46	113.16	110.14	108.25	111.62	112.87	112.4	110.97	111.92	110.83	110.42	108.39	110.44	111.89	111.24	109.44	110.83	111.55	110.06	109.62	109.47	111.21	110.71	108.73	111.23	110.37	111.82	111.72	110.41	112.44	108.71	109.75	112.45	110.65	110.88	110.03	107.96	109.5	111.77	110.15	111.23	108.51	111.64	108.62	108.02	110.92
99.313	99.34	99.216	95.816	98.288	99.458	99.375	96.459	96.22	100.17	99.463	96.959	97.089	99.122	96.666	97.94	98.956	96.861	100.02	97.45	97.052	100.6	98.549	97.899	99.012	98.719	98.974	98.451	98.542	99.201	100.14	97.825	97.652	97.222	99.13	97.351	98.506	98.209	98.803	97.543	96.558	97.354	96	98.37	98.567	98.373	99.486	96.108	97.664	96.342
100.2	100.28	98.113	98.439	98.213	98.495	99.7	98.115	98.69	98.111	99.606	101.36	98.614	99.455	100.39	96.61	98.251	99.062	98.174	99.181	101.12	98.603	98.566	97.641	99.337	97.553	99.291	102.14	98.249	99.732	98.748	99.52	100.17	98.765	98.628	98.135	97.698	98.863	99.955	98.904	97.805	98.567	100.5	97.019	99.684	96.393	97.83	98.342	97.193	99.513
100.7	100.73	100.06	97.211	99.021	99.648	98.886	101.7	98.417	101.18	99.725	99.077	101.73	97.193	98.382	103	101.77	99.12	100.6	97.709	100.51	101.13	100.95	97.707	101.96	99.647	102.41	99.28	100.39	97.753	100.95	100.92	102.6	97.696	101.4	101.23	99.495	99.578	98.012	101.17	99.088	100.22	99.428	98.642	102.02	102.08	99.551	99.894	99.217	98.293
99.649	100.95	101.13	101.52	100.02	101.69	101.26	101.75	98.674	100.05	101.95	101.08	101.46	101.38	101.24	100.51	100.57	99.939	99.627	101.68	100.63	99.639	101.62	103.24	99.816	103.64	101.42	98.7	100.45	102.69	99.605	102.19	100.52	99.539	101.67	99.818	101.23	101.23	100.02	101.16	102.6	101.4	101.15	100.19	100.43	101.8	101.62	102.07	100.6	99.85
107.63	105.37	104.66	105.4	104.24	108.03	105.33	104.87	105.8	106.92	104.1	106.01	106.16	105.1	104.52	105.15	106.76	104.66	107.28	104.64	105.93	103.87	102.16	104.91	105.92	105.55	107.43	105.54	105.29	105.27	105.08	106.2	105.09	105.24	107.06	104.73	106.22	107.14	106.85	107.25	107.51	102.92	105.04	106.79	104.84	105.86	106.15	107.09	105.65	104.21
100.49	101.8	102.34	97.019	99.769	99.083	99.91	98.433	101.12	98.959	100.17	100.29	102.12	97.764	99.676	100.23	99.253	99.286	100.73	100.32	100.65	99.575	99.239	100.37	100.18	99.851	99.3	100.3	101.31	98.902	101.08	99.733	102.44	101.67	101.33	99.322	100	101.78	101.52	99.383	99.106	102.72	101.38	100.49	100.49	102.01	100.74	100.85	99.707	100.86
96.749	98.008	97.898	96.998	96.339	95.833	94.332	98.415	98.689	100.69	98.7	98.052	100.01	97.389	97.231	100.42	99.613	96.832	97.542	98.997	98.162	99.755	98.273	96.22	96.683	97.77	99.668	95.437	98.614	97.595	97.839	98.222	97.956	98.28	99.199	98.198	97.718	96.993	97.597	98.056	99.951	96.14	98.788	99.549	97.317	97.343	96.651	99.061	99.582	97.433
105.06	106.56	105.87	107.51	107.54	104.13	104.54	104.36	105.89	105.16	106.9	106.8	107.26	107.96	107.35	107.64	108.84	105.05	107.72	105.72	103.8	108.83	107.16	105.2	106.14	106.13	105.4	105.47	106.27	107.42	105.85	105.73	105.88	106.16	107.04	106.77	105.27	105.01	105.76	105.76	108.86	106.35	105.13	106.12	107.16	106.91	103.16	107.88	107.64	108.53
100.45	100.33	101.69	99.709	100.37	99.775	102.09	100.61	100.21	100.05	100.38	99.007	100.69	101.08	100.91	101.21	101.71	102.08	101.72	101.87	99.301	99.26	100.76	100.32	100.57	100.01	102.68	101.92	99.902	101.83	100.72	100.21	99.522	100.89	100.25	97.812	100.97	99.852	101.21	100.98	99.593	101.82	99.788	101.13	100.47	100.79	101.24	101.16	98.79	101.27
103.24	102.77	103.51	103.27	103.48	103.13	103.28	104.1	102.66	103.93	103.92	102.52	100.95	102.14	102.93	102.4	101.76	101.95	101.98	103.22	101.83	103.06	101.72	103.35	101.07	102.25	102.79	104.48	103.81	102.87	104.93	102.81	99.945	103.8	104.47	103.5	100.18	103.54	104.94	102.56	101.21	102.91	103.31	102.22	101.98	101.33	103.66	102.89	103.58	104.43
108.1	104.34	104.48	106.14	104.88	104.56	104.63	105.1	107.16	107.85	107.75	109.78	106.11	106	104.16	106.02	104.86	106.24	105.19	103.49	103.83	105.04	104.71	105.53	106.73	106.24	108.1	102.51	104.56	105.25	106.26	105.55	106.79	105.91	104.76	105.7	106.51	105.44	104.43	106.25	104.41	105.45	104.33	106.23	104.97	106.77	105.07	104.47	106.43	105.45
99.497	96.745	96.648	97.05	95.863	96.268	99.255	95.23	100.31	99.673	98.393	98.099	96.635	100	98.652	99.652	97.993	97.802	98.995	100.88	97.099	97.647	101.03	98.77	96.884	96.644	99.243	98.944	97.339	97.837	99.403	98.991	99.391	98.992	97.523	99.219	99.565	96.527	98.194	97.322	100.44	98.172	97.66	96.212	96.327	97.391	97.128	98.639	96.822	96.615
105.98	108.23	108.87	108.63	108.35	108.24	107.69	107.88	108.29	107.92	108.94	108.48	105.64	108.9	106.55	107.54	107.48	108.36	108.59	107.12	108.34	108.04	110.85	107.37	109.99	107.44	108.78	105.92	105.22	108.2	108.33	107.41	109.4	106.4	108.29	108.26	108.17	107.69	108.8	108.35	109.41	108.3	110.22	106.46	110.91	110.07	107.81	108.45	109.28	107.65
105.04	105.8	104.67	104.49	104.89	106	103.69	106.32	105.33	104.44	105.53	106.19	107.69	102.92	104.42	106.84	105.17	105.27	106.58	103.55	107.05	106.81	106.59	105.85	107.73	105.11	104.84	104.21	105.37	105.14	104.54	105.78	104.87	105.49	106.77	107.11	106.27	108.54	105.16	104.66	106.29	106.07	106.99	106.17	106.53	105.64	106.57	103.06	107.16	106.87
104.23	107.01	104.82	106.04	104.82	104.88	108.74	107.66	105.83	104.8	106.42	106.15	107.14	106.04	106.62	104.33	107.05	106.47	106.15	103.66	106.25	106.17	104.98	104.47	105.96	104.39	105.85	103.72	106.21	105.32	102.86	106.1	105.55	107.81	106.2	104.25	105.17	106.79	105.96	105.99	104.54	106.68	104.56	105.16	106.31	105.47	105.67	105.5	106.93	106.2
105.19	105.31	104.04	105.43	104.94	105.65	105.55	105.87	103.96	106.17	104.31	104.85	106.26	105.79	105.99	103.98	103.87	106.96	106.43	106.02	106.83	107.13	107.13	106.22	106.39	106.08	108.04	107.54	105.54	107.26	103.53	105.96	106.83	104.79	105.45	106.63	107.65	106.43	104.6	106.48	106.04	104.02	105.67	104.38	103.86	108.19	107.24	105.23	106.84	108.24
108.44	106.8	107.1	105.67	105.09	105.96	108.3	108.13	105.6	104.44	103.5	105.95	104.28	105.79	105.82	107.67	104.59	106.29	105.05	106.85	104.94	105.78	104.74	106.65	105.28	106.16	107.37	106.5	107.41	107.21	105.12	105.49	104.08	105.92	106.95	106.61	105.82	106.1	107.05	106.2	106.95	104.58	108.04	106.19	106.41	106.15	104.61	105.09	106.69	107.03
105.88	105.28	106.91	106.89	107.58	101.9	103.46	106.66	105.16	105.36	105.8	104.4	106.3	104.94	107.84	104.32	106.63	104.73	107.89	107.17	104.17	105.56	103.72	105.03	107.31	105.08	106.22	106.24	104.84	106.89	105.88	106.3	105.57	106.48	105.19	106.24	106.46	106.3	108.22	107.64	107.59	105.06	106.04	104.87	107.17	107.41	106.25	104.59	104.4	104.54
97.75	97.749	98.206	98.913	99.329	99.793	100.04	98.827	100.85	101.19	95.954	97.932	96.871	95.859	96.515	98.995	95.876	95.854	98.622	97.754	98.93	97.134	98.501	100.1	97.302	97.742	96.544	99.009	97.071	97.476	98.794	98.23	99.385	98.518	97.613	98.444	95.746	96.495	97.395	96.575	98.364	95.426	98.253	97.271	97.648	97.114	97.699	97.714	95.875	98.707
99.119	95.012	100.53	99.529	97.734	96.495	98.978	97.792	97.875	96.965	99.203	100.54	97.087	97.9	99.194	96.163	98.626	97.223	96.718	97.574	99.82	96.587	95.445	97.95	96.257	95.29	100.02	99.847	99.113	97.573	98.954	97.8	97.677	101.27	98.204	98.044	98.052	96.979	98.321	100.33	97.382	98.272	98.688	97.357	97.723	98.118	98.343	99.719	99.229	97.326
107.07	108.37	107.83	107.42	107.81	110.7	109.12	108.48	108.08	107.72	107.96	110.18	110.89	108.03	108.24	108.34	109.13	109.19	106	108.2	109	108.6	107.21	109.38	107.12	108.89	108.89	109.28	108.79	107.58	107.95	109.54	105.27	109.14	109.12	108.83	106.88	108.95	109.53	108.54	109.2	110.44	107.53	109.84	106.81	109.1	108.37	109.2	108.78	107.94
107.89	108.36	110.49	108.41	109.46	108.29	107.56	109.49	107.28	108.6	108.05	108.21	106.5	110.72	108.93	109.08	108.27	110.9	107.82	107.57	106.15	107.17	106.32	109.11	107.78	110.74	108.79	108.15	105.83	109.41	106.38	108.88	108.21	107.9	109.6	108.81	107.26	108.39	107.01	107.7	108.7	107.85	107.27	109.39	106.32	109.45	108.48	108.99	108.88	108.48
108.98	108.12	105.17	107.32	107.07	107.49	106.18	108.36	103.51	104.91	106.65	106.75	105.17	107.01	105.01	108.21	106.82	106.52	106.54	105.59	106.62	103.58	105.14	106.7	105.71	107.95	106.03	106.7	105.86	105.65	105.71	109.22	105.98	104.94	108.34	105.47	107.16	108.4	107.04	106.4	107.1	105.71	106.77	106.67	104.98	105.06	106.5	106.21	107.86	105.33
101.49	100.81	99.727	99.866	99.238	100.3	101.75	100.09	99.082	100.91	100.61	102.05	101.29	98.609	101.48	101.39	100.28	100.12	98.682	100.15	100.6	102.75	98.732	102.16	100.37	102.12	100.15	102.5	100.15	100.35	100.97	98.42	98.839	101.88	101.07	100.43	97.74	102.04	98.155	98.445	103.43	100.13	102.05	99.034	101.02	101.5	102.33	99.041	100.62	99.088
98.216	99.844	101.57	100.21	100.37	101.59	102.19	98.929	100.42	101.96	100.99	100.66	100.04	99.684	102.01	100.49	99.79	101.79	101.35	102.7	100.71	100.44	97.542	98.238	100.04	99.753	99.887	100.67	97.354	101.88	98.887	101.06	99.887	98.733	99.674	98.636	100.5	101.87	99.477	99.354	99.314	100.95	101.53	99.091	98.368	100.58	100.92	98.166	98.024	102.19
105.05	105.86	104.65	107	103.6	106.75	105.1	106.46	105.37	106.41	107.93	104.57	104.59	105.27	104.08	105.57	106.77	106.88	105.9	106.27	104.82	104.19	106.38	106.83	104.08	106.73	104.45	103.39	106.51	105.43	105.09	104.6	104.64	105.95	106.28	106.2	104.36	105.12	107.01	106.61	105.17	105.58	104.46	104.61	104.74	104.54	103.4	104.27	106.94	104.49
109.35	110.87	108.31	107.51	106.44	107.04	105.84	109.87	107.31	105.76	110.26	107.85	108.34	108.33	108.68	110.52	107.65	106.22	108.13	109.92	108.21	107.07	109.35	108.48	109.97	109.19	108.72	109.15	107.82	107.97	107.18	106.59	108.88	106.63	106.37	111.62	109.09	108.92	107.04	108.85	107.69	106.21	107.77	108.64	108.63	108.92	108.65	108.85	108.12	106.81
107.83	111.64	109.37	110.62	110.4	111.69	110.86	112.03	110.84	110.91	109.75	111.14	108.7	111.8	110.53	108.97	108.51	109.98	108.92	109.09	108.89	111.89	110.36	109.36	109.61	109.68	108.61	111.94	109.13	111.39	111.02	110.31	108.83	112.05	108.18	110.05	109.93	111.29	111.34	109.23	110.93	109.89	110.86	110.7	108.06	110.95	113.2	109.38	108.66	110.53
105.92	102.91	107.17	106.88	106.55	102.68	105.06	104	104.95	103.33	105.36	104.37	104.8	106.61	104.36	103.53	107.1	107.57	102.69	105.72	104.9	105.82	106.84	108.31	105.61	105.12	106.42	105.57	104.79	102.28	104.84	105.37	106.17	104.7	106.16	105.46	104.51	105.21	103.76	104.65	105.51	105.11	108.32	105.12	105.87	105.64	105.45	103.94	102.99	105.81
110.37	109.38	107.44	106.74	106.49	109.62	107.06	107.35	106.5	106.94	107.85	107.56	108.16	107.63	106.59	106.49	108.74	107.78	109.2	107.41	106.68	108.36	107.43	105.16	107.88	106.91	106.49	109.24	108.29	109.42	107.25	107.33	108.58	106.57	105.37	107.88	105.78	108.08	109.12	108.43	108.13	107.86	108.17	106.93	106.9	110.68	109.43	106.68	109.34	107.75
109.96	110.27	109.28	106.82	107.46	108.25	106.85	107.15	107.31	108.48	107.57	108.49	107.03	107.29	104.57	109.38	107.16	107.79	108.81	108.02	108.33	109.6	109.46	106.98	106.8	107.32	108.67	106.17	105.88	108	109.47	108.72	107.69	107.74	108.24	105.99	108.05	107.11	107.98	107.63	107.18	108.5	108.12	104.99	107.74	107.77	108.09	106.68	109.55	106.82
106.38	106.19	107.92	106.15	106.01	103.99	107.73	106.46	108.33	108.07	105.83	106.05	106.04	106.85	106.06	107.12	106.85	105.02	105.45	106.13	106.25	105.93	106.79	107.68	104.79	105.83	107.49	105.64	105.25	107.15	105.03	106.23	103.97	105.55	104.04	105.45	106.79	107.71	107.82	107.67	106.49	107.28	104.71	106.17	106.09	107.53	106.27	104.91	107.66	107.12
106.84	107.03	103.85	104.26	106.54	104.45	102.64	106.22	105.44	104.76	106.52	103.46	105.97	107.97	104.82	105.46	105.69	106.55	106.51	107.16	107.67	106.86	105.18	107.04	105.36	106.2	105.64	105.05	106.28	104.61	108.57	106.92	107.18	104.39	104.37	105.24	105.71	105.6	106.21	105.93	105.82	106.69	103.98	106.11	107.24	106.63	106.1	104.62	106.82	105.61
103.97	104.21	103.34	103.43	102.92	102.99	104.71	105.95	102.08	101.38	102.3	103	102.55	101.46	103.05	102.2	101.72	102.69	104.39	101.73	103.35	101.53	103.96	104.07	103.92	105.69	105.83	103.53	103.98	101.59	103.81	102.75	103.75	101.34	103.34	102.65	104.86	100.51	104.33	102.83	102.59	101.88	102.5	102.05	102.85	101.82	103.24	100.94	104.88	104.83
100.55	98.138	100.5	98.852	100.16	96.624	100.24	100.57	97.285	98.312	97.095	100.67	100.91	100.26	100.66	99.598	97.536	100.35	98.385	98.973	100.11	97.778	98.78	98.154	97.23	100.22	100.5	97.031	98.181	97.56	98.037	98.825	98.292	101.08	99.598	97.902	96.931	98.882	98.81	97.722	99.679	99.628	98.897	99.471	98.772	98.708	98.908	97.486	97.485	98.66
108.29	104.67	104.44	106.55	108.32	101.69	105.28	107.39	106.63	105.26	107.59	106.33	104.84	104.18	105.16	104.79	106.76	105.34	108.22	107.17	105.44	106.63	106.33	105.57	105.67	106.77	107.66	105.74	107.6	104.98	106.95	106.87	107.75	105.94	107.59	106.57	106.35	106.21	104.64	107.46	106.85	109.08	105.69	109.14	107.94	106.23	106.78	105.43	105.8	106.35
98.217	100.73	102.5	97.901	98.496	99.334	98.293	100.03	100.33	98.767	100.21	99.707	100.68	99.239	100.22	98.379	100.73	101.94	102.36	100.24	101.92	100.98	99.117	100.5	97.338	100.26	101.02	100.02	101.75	100.01	100.06	99.97	99.548	101.57	101.03	100.77	98.146	99.784	99.289	100.44	100.82	103.81	100.05	98.405	102.33	101.5	99.622	102.17	98.373	98.522
107.72	109.82	108.44	107.96	109.05	107.77	110	107.33	106.74	108.82	107.17	109.53	107.55	108.32	108.23	108.77	111.16	110.14	111.66	107.54	109.25	108.84	106.69	108.09	107.72	107.09	108.34	109.43	110.9	107.88	109.09	108.95	106.9	108.16	107.67	107.76	107.38	107.06	108.58	107.82	106.97	107.98	109.41	109.93	108.8	107.41	107.77	106.26	107.14	107.25
105.75	108.16	106.07	107.06	107.92	108.1	107.76	107.41	108.86	111.59	107.37	107.41	109.94	109.31	110.35	108.77	110.74	108.92	107.65	108.75	108.45	109.01	108.92	109.31	108.63	108.34	107.79	107.09	106.93	108.57	110.6	107.47	107.65	108.44	108.02	110.48	106.75	109.56	110.94	108.73	107.86	107.57	107.42	108.8	108.01	108.51	108.16	110.45	109.61	109.24
100.87	98.948	98.844	97.543	99.548	97.867	98.339	98.613	97.871	100.49	98.064	100.62	99.512	99.506	98.886	99.063	99.43	101.16	97.127	99.416	97.346	98.024	101.57	98.023	101.45	97.081	98.501	98.501	96.385	100.23	95.123	97.537	99.902	98.99	100.14	97.572	97.193	99.744	98.233	96.983	96.345	99.377	99.235	98.616	99.998	98.463	98.742	97.661	98.409	99.853
108.01	109.51	111.19	106.98	106.17	107.54	109.35	108.94	108.63	110.57	107.71	108.79	107.42	107.44	109.7	109.12	107.42	108.35	109.41	107.22	108.63	106.78	109.9	108.49	107.34	111.14	107.46	109.99	108.22	108.76	108.99	110.59	107.13	108.68	107.19	106.68	105.03	108.63	106.29	106.96	110.18	108.46	109.04	107.54	108.57	106.98	110.32	108.34	109.9	106.89
105.24	104.9	103.36	105.82	105.75	103.69	106.52	105.6	105.01	106.44	104.03	104.33	105.71	105.77	106.32	106.94	106.37	106.24	106.91	105.38	106.22	107.54	102.63	104.85	104.9	104.49	105.13	106.32	105.93	106.26	105.39	105.29	106	104.7	107.05	104.78	104.62	105.08	105.7	107.63	106.45	105.54	103.6	105.78	106.24	104.8	105.46	104.24	108.08	106.26
96.437	99.435	97.072	98.929	99.401	96.564	99.113	98.012	96.602	100.05	97.278	99.48	98.392	99.349	97.36	98.417	98.209	99.015	97.359	101.47	97.356	99.053	98.235	97.538	98.721	99.416	99.365	97.246	97.694	98.005	97.909	96.847	98.409	97.674	95.291	98.992	98.827	96.951	96.15	97.171	97.581	98.65	96.994	98.688	99.049	97.017	97.651	98.253	97.499	99.772
106.91	110.07	105.59	105.86	106.58	110.02	109.01	106.11	108.9	107.24	108.34	106.77	107.15	107.21	107.68	106.72	109.19	108.98	107.84	109.32	109.41	108.97	108.82	108.92	106.66	108.77	106.44	108.22	107.38	105.92	107.56	106.21	106.63	108.16	105.83	107.38	107.6	107.49	110.1	109.05	108.08	108.83	106.39	108.68	108.22	107.08	107.14	106.25	107.06	106.47
106.83	105.22	107.7	106.52	107.73	108.76	106.82	105.92	107.27	105.76	107.25	105.55	106.77	104.78	109.07	107.3	105.9	105.61	105.06	104.97	107.39	108.69	107.37	106.92	104.13	107.6	106.05	105.95	103.62	106.06	104.29	104.62	105.93	106.53	107.6	104.08	105.68	105.5	107.44	104.82	107.66	106.76	108.6	105.99	106.88	104.26	107.69	106.49	105.59	106.12
105.62	109.45	111.14	106.16	107.3	110.55	107.08	107.45	108.28	107.15	105.36	110.64	108.11	107.62	107.39	105.43	106.99	108.49	106.36	107.83	104.81	107.79	107.36	108.58	107.18	107.2	108.57	109.94	107.2	107.11	105.18	109.56	106.3	106.33	108.04	108.81	110.02	107.5	107.07	107	104.76	106.38	107.71	107.4	108.44	108.97	108.83	107.6	110.26	109.05
101.06	98.046	97.691	99.188	98.794	101.69	101.5	100.16	98.786	98.551	97.768	98.453	98.287	95.17	97.633	96.808	98.783	99.506	98.637	100.75	99.69	97.172	100.88	100.22	96.485	100.24	96.762	97.181	99.262	97.72	98.156	99.896	99.821	98.858	98.75	99.237	99.046	98.049	97.775	100.86	99.889	98.029	100.71	97.95	98.265	100.87	98.22	99.858	99.338	96.338
106.32	105.51	103.31	104.56	106.48	104.55	103.88	104.58	106	107.05	106.61	104.49	105.43	107	105.47	105.15	103.22	106.31	105.21	107.63	104.73	106	107.41	105.69	106.74	104.79	104.45	108.11	106.74	104.45	105.36	105.15	106.18	106.66	105.92	103.81	105.89	106.08	107.09	105.03	105.73	107.26	105.13	105.4	107.05	105.06	105.78	103.87	104.75	106.28
99.366	98.484	97.327	99.322	98.38	98.155	97.122	96.986	99.251	97.582	97.532	99.654	97.77	98.356	98.432	97.694	96.671	95.988	100.09	99.744	98.322	99.415	98.176	97.381	97.979	97.1	95.322	96.526	96.769	98.252	97.828	97.319	98.779	98.099	97.468	99.118	98.74	97.362	99.226	99.888	98.946	98.855	97.243	95.178	96.629	98.347	96.457	97.206	98.998	97.408
107.54	107.11	107.61	107.29	104.29	107.26	106.53	105.65	106.88	103.68	106.62	105.76	105.99	108.52	105.23	106.78	109.08	106.11	107.62	106.75	105.31	106.59	107.23	107.99	106.87	106.02	105.27	104.93	108.21	106.3	108.21	108.04	105.66	107	107.42	105.34	106.13	107.51	106.29	107.41	106.6	107.48	107.91	106.46	106.18	105.04	106.03	106.79	105.6	106.39
106.15	105.97	104.81	104.6	107.39	108.76	106.18	106.37	106.56	106.5	109.01	107.17	106.05	107.57	107.19	102.8	108.91	105.55	106.75	105.19	107.02	106.76	106.38	104.69	105.6	106.39	105.74	102.41	103.96	106.05	106.07	107.69	105.12	105.81	106.27	106.54	104.51	107.16	105.96	104.05	105.78	104.2	107.62	107.46	104.13	103.8	103.55	107.34	105.71	105.86
105.37	105.26	106.35	104.87	106.24	105.22	104.02	105.88	104.33	103.13	104.96	106.29	106.05	105.03	104.93	106.92	106.12	105.46	105.53	105.8	106.95	105.71	104.67	104.85	104.49	109.13	106.92	107.38	105.3	105.83	105.09	107.29	105.81	105.57	105.82	105.39	107.57	103.87	105.16	105.81	104.73	106.1	105.46	106.37	106.15	105.59	104.92	105.93	106.48	106.52
106.3	106.57	105.56	105.3	107.05	105.46	106.12	105.2	106.86	105.72	104.88	106.33	104.07	105.89	105.05	105.01	103.85	104.19	106.69	106.45	106.21	104.74	106.74	105.36	102.9	106.97	104.89	105.38	106.92	106.39	102.33	106.67	105.88	105.62	106.35	106.91	105.51	105.06	106.72	106.82	104.81	103.83	104.9	105.97	105.53	104.68	104.59	104.55	103.39	103
109.14	109.24	110.05	111.08	107.44	108.81	107.91	107.65	110.59	106.76	107.63	107.91	109.64	108.57	108.19	108.64	107.52	108.01	109.5	106.57	107.71	106.9	107.8	107.02	107.58	108.31	109.88	107.25	109.98	109.79	107.44	110.13	106.49	107.21	107.96	108.77	107.79	108.39	107.5	107.84	108.69	109.12	108.72	108.31	107.24	107.96	109.59	107.75	108.53	110.61
108.13	106.04	110.88	108.92	110.56	109.76	108.02	106.77	110	109.74	107.95	107.89	109.56	110.94	108.21	108.21	107.7	109.54	109.72	108.17	108.61	108.98	111.18	110.01	109.12	110.14	108.17	109.47	109.54	106.51	110.48	108.28	108.2	110.16	108.15	108.97	110.25	108.53	107.95	109.57	107.75	107.6	107.84	108.91	110.15	108.93	106.99	109.06	108.49	111.31
103.41	100.12	100.53	102.37	102.26	102.39	99.88	102.39	101.33	102.27	101.38	100.84	101.07	101.54	100.72	101.54	103.29	102.26	103.78	100.11	99.118	100.57	101.29	101.03	101.38	101.52	102.2	102.81	99.626	100.3	100.66	101.14	101.57	100.74	103.87	100.43	101.37	101.23	99.625	100.22	102.03	101.19	100.74	101.43	99.906	100.64	100.62	100.98	98.065	100.61
104.81	108.1	109.57	108.33	107.73	107.85	109.53	108.74	108.31	108.63	109.35	110.26	107.95	108.74	110.11	108.51	108.02	108.49	106.8	108.6	108.61	108.79	109.4	109.2	109.07	108.66	108.3	108.45	108.42	109.07	108.15	107.12	109.4	107.08	110.12	107.63	110.75	108.42	107.11	108.6	106.64	106.68	105.97	109.44	108.26	110.77	107.23	108.44	110.46	106.42
105.87	107.18	107.03	105.6	105.91	105.6	103.65	106.11	105.37	106	107.14	106.73	106.04	107.87	105.58	105.01	103.57	105.29	105.7	107.92	103.71	104.06	103.23	104.91	105.07	106	104.51	104.52	103.65	103.14	105.24	104.96	105.11	105.95	106.07	105.08	105.97	104.69	106.1	104.57	106.38	106.65	103.95	107.8	105.6	106.26	105.12	106.73	106.93	105.36
97.345	95.963	99.484	96.649	96.37	98.253	97.888	98.207	96.664	97.581	99.208	97.659	95.583	98.124	97.421	96.583	98.346	96.52	100.44	96.293	99.549	98.504	97.98	97.457	95.906	100.47	97.676	94.921	99.073	99.521	97.581	97.129	98.613	95.158	97.377	97.754	98.574	96.637	97.683	97.989	97.392	99.831	95.728	99.425	98.298	96.975	97.505	98.177	98.869	98.435
98.315	99.934	98.096	98.364	98.804	98.617	97.711	99.45	100.93	98.866	97.652	97.775	99.194	97.434	99.162	98.493	99.604	97.126	102	97.677	98.096	99.945	100.46	98.085	99.89	99.186	100.59	100.42	98.498	95.431	98.99	97.833	96.3	98.962	98.472	101.36	101.57	97.689	98.833	98.843	99.618	98.369	97.775	97.252	100.18	98.28	98.396	100.09	101.76	98.194
106.88	105.26	105.97	104.34	102.61	105.86	105.98	106.83	105.86	105.37	104.11	105.15	104.49	106.23	105.63	105.22	106.01	105.47	104.72	106.92	105.26	106.24	104.51	106.07	105.56	104.2	104.17	104.42	106.41	104.86	107.26	106.05	107	106.56	105.3	104.43	107.41	103.99	107.01	106.76	103.66	104.77	105.61	106.03	103.99	106.18	106.17	105.65	105.81	104.69
109.13	107.09	109.58	109.33	106.67	107.43	106.28	107.99	108.36	110.04	108.05	106.95	107.72	106.05	109.82	107.78	107.43	109.32	107.87	106.19	109.93	107.83	107.93	107.83	107.88	108.68	107.42	107.97	106.24	110.01	107.89	108.29	106.83	109.42	107.56	108.07	107.38	107.48	107.77	108.5	108.4	109.08	111.22	109.58	110.39	106.3	108.98	107.34	106.63	107.88
106.05	107.27	106.62	104.58	106.52	105.43	104.59	105.02	106.75	106.37	104.78	104.43	106.67	107.35	105.6	104.81	105.69	105.01	105.79	106.08	106.21	107.14	106.8	105.72	104.73	105.91	105.42	105.88	105.99	106.74	105.48	107.59	107.52	106.49	104.55	106.69	101.92	104.82	104.29	106.2	105.72	107.4	106.04	106.4	104.32	104.82	106.67	106.47	106.21	107.57
105.29	104.28	107.66	105.81	105.1	106.75	105.68	107.72	108.66	108.07	107.21	105.45	105.58	104.72	106.34	106.02	106.65	106.23	106.57	104.63	105.81	107.2	105.51	107.28	105.38	105.87	107.23	106.67	106.36	106.38	104.22	105.5	105.64	107.44	107.28	107.81	108.41	105.76	107.31	106.58	103.85	106.14	107.9	106.39	104.32	103.97	105.28	104.82	106.83	104.54
107.26	109.35	106.32	106.3	107.69	109.35	107.45	105.32	107.11	107.65	108.53	108.1	107.12	107.34	106.9	103.56	106.69	107.05	106.98	106.68	108.65	107.46	107.15	108.57	107.27	106.65	108.06	108.94	105.26	106.27	107.81	108.16	107.07	107.42	109.44	105.86	108.21	107.29	108.69	107.82	107.03	107.43	109.27	108.02	107.52	108.27	108.54	108.63	109.92	107.01
108.07	105.44	106.44	107.1	105.64	108.63	106	107.82	105.27	105.73	106.41	108.1	104.09	107.26	104.7	108.07	106.17	105.19	105.56	106.86	105.81	107.95	104.7	104.55	105.1	106.88	107.82	107.45	106.07	104.25	104.78	104.95	106.3	107.89	105.24	105.23	107.7	104.97	105.29	108.52	105.62	104.86	108.69	106.91	105.8	107.51	107.97	106.83	105.66	106.45
106.8	104.68	107	106.92	106.4	106.55	108.06	107.13	102.99	106.53	107.64	108.39	107.12	107.55	107.75	106.69	108.32	108.39	106.71	106.84	108.87	107.25	108.4	108.98	109.6	108.03	106.08	106.3	106.07	108.1	106.86	109.41	107.53	107.98	106.55	106.08	106.42	108.8	106.33	109.55	107.88	109.84	105.79	107.44	108.12	107.43	107.79	105.99	107.75	107.11
97.439	96.932	98.957	97.68	95.492	99.294	98.173	96.978	96.86	97.53	98.193	96.021	98.399	99.328	96.294	98.307	98.124	98.71	99.097	97.42	99.173	97.998	99.379	98.771	98.703	96.502	99.867	96.275	98.39	96.941	97.319	97.753	98.284	98.682	98.168	99.145	96.53	98.095	97.212	97.281	98.54	98.867	99.609	99.799	98.132	98.631	96.66	98.631	96.516	95.917
98.019	99.818	98.341	98.277	98.805	96.544	98.63	99.552	96.996	100.95	100.86	99.664	101.11	100.53	100.9	98.036	98.16	96.596	99.314	100.17	97.087	96.21	101.15	99.746	98.474	99.931	98.344	98.038	101.17	100.2	97.663	97.715	98.994	97.556	99.646	99.593	97.358	98.746	98.471	100.43	99.744	98.265	99.938	98.778	99.739	96.449	98.742	98.281	99.232	99.496
105.5	106.06	106.2	103.68	106.84	107.26	107.28	107.97	106.41	105.59	105.54	107.22	106.02	105.84	107	104.88	108.01	107.27	108.49	107.94	104.17	105.31	107.83	105.9	106.36	106.34	106.85	107.12	108.27	107.54	104.52	105.38	107.54	106.17	108.24	106.48	107.37	107.15	105.2	105.21	105.01	107.32	106.6	105.64	107.07	107.87	105.69	107.04	106.33	106.06
107.25	108.23	106.22	106.79	108.49	109.61	106.8	109.17	108.46	108.81	105.37	106.39	107.9	108.1	105.84	108.18	108.2	106.94	105.43	109.11	108.69	108.31	106.12	107.92	108.44	107.37	105.69	106.71	106.91	108.48	108.75	106.44	106.2	109.26	107.89	106.87	107.28	108.53	106.21	106.66	108.14	108.07	108.76	107.87	106.61	107.71	107.3	106.2	108.06	106.76
105.91	106.37	106.49	106.9	106.74	105.87	107.38	107.68	105.84	108.01	108.06	107.68	106.7	105.18	106.5	107.03	103.9	104.81	106.73	105.44	106.04	108.38	106.34	105.94	105.15	106.49	105.12	106.26	106.61	106.86	107.18	105.27	104.81	107.08	106.15	107.26	106.4	106.35	105.35	108.33	107.11	107.82	105.74	106.34	107.04	106.71	106.06	104.5	104.42	105.86
105.67	109.5	108.39	108.5	108.76	106.59	104.73	107.27	106.26	105.62	106.82	106.34	105.99	106.55	106.64	105.25	106.79	104.57	106.61	107.41	104.93	106.75	107.35	104.79	106.26	105.19	106.9	107.82	105.79	106.77	109.71	105.9	104.61	107.17	107.8	105.99	105.98	106.95	107.82	106.27	106.89	105.01	108.28	107.08	106.47	104.05	107.26	103.82	104.31	106.68
106.84	104.19	103.28	104.37	105.06	104.48	106.08	107.33	105.94	106.35	105.65	105.86	108.02	105.06	105.2	105.26	106.29	104.8	103.62	103.49	105.68	103.91	106.6	105.98	105.9	105.96	106.61	105.49	106.11	109.16	106.55	105.26	104.12	105.6	106.77	106.71	105.68	104.64	106.31	106.01	105.28	104.48	106.95	104.42	106.39	104.8	106.5	105.54	105.24	105.18
109.2	110.8	111.18	110.09	111.24	111.44	111.77	112.37	109.36	110.43	108.7	111.53	112.55	110.71	108.15	110.25	110.3	111.5	110.3	109.93	111.63	111.2	107.16	110.57	113	108.8	109.6	113.57	111.29	109.3	111.29	110.7	110.48	110.32	110.27	111.35	110.47	110.1	112.13	109.97	109.62	108.42	111.41	111.54	108.74	112.39	108.91	111.41	107.46	111.29
98.275	98.68	97.112	99.29	100.83	99.371	100.41	96.998	96.641	99.751	96.727	95.587	97.796	96.856	97.561	98.698	96.556	99.178	98.831	99.25	98.946	97.414	97.371	99.116	99.089	99.06	97.919	97.724	97.464	98.711	98.518	95.391	100.01	96.055	97.743	98.256	99.822	97.288	97.168	97.416	98.646	99.728	97.372	97.753	97.387	99.4	97.998	97.88	98.05	98.946
107.67	107.7	108.22	106.21	107.81	105.37	108.3	108.32	105.47	106.9	109.91	107.34	106.22	109.7	108.93	109.4	107.75	108.12	109.13	107.71	105.8	108.46	108.86	107.2	108.92	107.7	108.77	105.7	110.08	108.4	109.7	107.56	106.79	107.72	105.56	106.63	104.91	107.56	108.59	108.29	109.7	109.03	108.44	107.52	108.59	108.09	107.6	110.27	107.81	107.08
106.59	105.56	105.74	106.5	104.28	108.06	106.82	107.72	105.2	106.37	108.39	105.87	105.83	107.58	104.57	103.84	108.08	105.32	105.01	107.31	105.96	105.46	107.22	107.52	106.7	106.07	107.79	105.45	105.02	106.73	105.92	107.04	107.13	106.62	106.19	105.19	106.07	105.97	105.99	106.05	104.97	108.09	104.17	106.27	104.55	106.97	107.92	107.3	106.8	104.66
106.93	106.18	106.73	106.33	106.78	107.18	106.66	106.6	108.1	106.11	104.56	109.15	105.78	104.51	106.84	107.83	105.85	104.22	106.8	106.62	106.36	106.64	106.59	105.18	104.96	107.26	105.42	108.41	104.43	106.12	107.75	108.23	106.18	108.66	105.93	105.63	106.27	105.55	107.28	104.75	107.29	106.16	107.04	108.02	106.05	109.02	107.51	105.82	107.55	106.85
100.08	102.76	101.73	102.39	102.18	99.909	99.391	100.45	99.914	102.11	100.36	100.59	99.666	101.71	102.68	101.22	102.91	97.872	100.67	101.23	100.54	101.19	102.43	101.48	100.3	100.17	101.11	100.75	101.25	101.74	100.9	102.12	100.22	101.84	98.913	99.74	102.41	103.28	100.32	99.933	102.41	96.609	103.67	99.157	100.33	100.76	102.78	101.47	102.09	100.66
102.07	100.6	102.28	97.809	99.732	100.34	101.16	98.535	98.85	102.26	99.334	98.739	100.85	99.681	101.67	101.29	100.58	99.311	98.487	98.531	100.76	98.179	102.92	100.42	100.08	100.98	99.109	102.51	100.17	97.211	100.18	101.34	100.66	99.265	98.591	100.3	102.46	99.936	99.795	98.568	101.01	100.34	100.44	97.61	98.94	99.964	99.368	100.78	100.25	101.83
108.75	108.37	107.86	108.04	106.89	108.95	109.4	108.55	107.33	107.37	109.37	107.54	106.82	110.08	107.38	105.44	110.61	108.85	109.41	109.23	107.2	108.71	107.62	108.2	106.27	107.98	108.3	107.8	108.06	110.11	105.55	107.51	107.75	108.29	110.33	107.86	109.19	108.68	107.06	107.99	106.82	109.14	110.81	107.31	107.84	107.22	108.42	108.11	107.11	106.32
107.56	107.13	108.32	108.76	107.54	107.93	107.95	108.41	107.74	105.78	109.61	108.71	109.98	109.92	107.82	106.76	109	108.82	109.77	109.12	109.54	108.67	108.81	106.67	108.69	106.92	107.75	110.17	108.66	106	107.52	107.61	109.12	107.48	108.55	106.51	109.55	108.18	107.11	107.88	107.94	108.44	109.53	108.89	109.95	109.01	109.73	108.34	108.19	109.42
105.48	105.34	106.74	104.64	107.94	105.47	107.3	105.88	105.26	105.9	106.32	107.3	107.32	104.2	105.46	106.24	105.57	107.01	104.47	107.52	104.51	105.25	105.73	103.79	107.31	104.33	107.12	107.06	102.79	102.43	104.03	106.84	105.7	104.7	107.55	103.33	105.07	104.72	104.98	102.64	105.24	107.06	105.23	104.48	104.8	107.43	106.36	104.64	103.34	103.66
106.98	108.28	105.85	107.71	107.68	106.99	110.07	108.32	109.42	108.86	110.05	107.96	106.22	109.17	109.78	109.03	108.98	110.9	108.1	108.76	107.69	108.84	108.68	105.71	108.66	109.92	108.21	106.13	110.05	108.97	106.5	107.33	105.69	108.08	107.79	107.64	106.23	107.41	109.59	108.67	107.48	106.58	109.59	111.14	106.81	108.2	107.25	109.77	108.2	107.32
106.98	108.17	106.94	105.55	102.72	104.42	105.4	104.58	104.43	106.35	107.55	106.16	106.65	105.46	105.7	103.23	104.85	103.97	103.91	105.17	105.27	104.75	105.79	104.79	106.72	105.82	104.71	104.83	107.72	105.19	107.51	103.93	103.55	103.43	106.21	106.4	103.92	106.85	104.13	104.8	105.44	105.54	105.58	106.04	107.14	105.71	104.34	108.25	107.9	104.68
102.36	102.55	102.78	103.65	101.84	103.57	101.94	101.26	103.68	102.74	103.69	102.42	103.65	103.93	102.33	104.32	103.88	103.04	103.02	102.34	103.51	102.99	103.36	103.01	102.03	105.23	103.15	101.39	102.2	104.71	102.27	101.41	102.33	102.63	103.28	103.06	100.94	104.01	103.62	105.4	103.1	101.76	101.69	103.57	101.59	101.35	102.25	102.09	103.6	103.67
109.64	109.87	109.34	108.32	107.03	109.46	110.38	108.72	106.68	108.21	108.17	107.18	107.52	108.36	109.31	110.06	107.89	108.41	108.57	108.56	108.88	108.83	107.64	105.34	108.48	108.41	108.99	108.62	108.13	106.64	109.64	107.48	108.25	106.42	107.99	107.6	110.37	108.01	109.21	106.7	107.61	108.41	109.67	107.5	107.88	109.9	107.04	108.43	108.18	109.32
107.82	104.96	108.97	107.21	107.88	105.43	103.71	107.43	107.37	107.03	106.83	105.63	105.77	106.75	104.75	105.13	106.75	106.24	107.31	107.23	107.62	105.23	106.85	106.95	107.52	107.12	105.42	105.62	108.69	106.68	106.34	104.3	106.81	106.69	106.94	106.77	107.63	107.7	104.42	105.45	105.18	106.92	109.2	107.38	105.85	106.6	105.82	107.64	105.13	107.23
102.58	101.34	105.83	103.86	101.95	102.55	103.64	104.55	106.15	103.27	105.16	100.4	103.28	104.13	104.6	100.81	103.01	101.22	102.91	103.1	103.7	102.3	104.27	104.59	101.09	106.51	101.37	102.35	103.41	102.57	103.66	103.21	101.99	103.93	102.23	103.4	104.08	102.76	103.31	101.91	103.92	100.72	102.69	103.35	103.07	105.61	100.56	101.66	101.93	104.3
108.59	106.73	105.78	104.97	105.71	104.63	106.66	105.56	107.06	107.5	108.59	104.27	105.29	103.17	106.34	103.66	106.08	106.18	105.21	106.55	108.71	105.13	108.36	104.52	104.7	106.52	108.34	106.12	104.52	106.12	105.59	104.4	106.29	104.71	105.83	105.25	109.27	103.91	106.06	106.67	105.78	104.22	105.19	106.45	107.22	108.15	105.45	105.93	106.28	104.44
103.33	103.97	100.57	102.8	103.43	104.96	103.78	102.52	103.62	102.93	100.76	102.99	103.09	103.71	104.78	101.38	103.53	103.26	102.48	102.86	104.47	103.41	104.1	103.63	100.05	101.67	103.25	103.78	102.86	103.44	104.31	101.72	105.98	105.77	100.91	101.35	102.97	101.14	101.39	104.23	103.22	101.64	104.19	100.39	104.29	102.56	104.04	101.69	103.13	104.94
101.03	98.707	99.171	97.223	98.639	99.606	98.137	99.417	96.502	98.981	97.883	98.716	99.916	96.621	100.1	98.268	98.293	99.134	99.129	98.052	98.013	97.32	99.246	99.75	98.387	98.213	100.62	98.49	99.088	97.729	97.877	99.028	100.05	98.232	99.485	98.623	98.163	96.886	98.263	97.204	98.149	97.86	99.676	99.112	100.6	97.189	99.063	99.914	99.949	100.56
105.67	105.97	105.5	108.26	106.89	104.85	104.67	105.71	107.49	107.8	107.08	107.46	106.3	105.41	104.87	104.02	103.61	105.38	103.82	106.13	106.31	105.21	105.08	103.54	105.22	105.84	106.25	103.71	107.97	104.13	105.4	102.88	105.39	105.68	105.09	106.24	104.24	104.87	104.17	106.82	106.54	107.05	104.3	105.24	104.77	104.72	105.53	107.45	106.98	103.6
98.759	97.807	97.811	95.633	96.076	97.205	98.281	99.334	97.62	97.423	99.507	96.087	96.272	98.399	99.139	97.918	99.141	97.695	98.784	100.39	96.19	96.978	96.416	98.278	96.812	98.087	95.681	95.288	99.417	99.073	97.903	99.702	96.019	97.35	95.808	97.968	97.898	101.58	98.286	99.733	98.127	97.85	97.754	98.089	98.534	99.016	98.787	99.417	98.105	98.33
96.631	98.616	96.993	98.76	99.082	98.437	98.711	96.799	99.814	97.646	99.275	97.817	97.144	99.26	98.982	99.481	97.813	97.628	98.468	98.353	97.562	96.341	98.221	97.112	99.204	98.835	97.919	98.696	98.021	96.599	99.969	95.387	97.967	100.32	99.92	98.344	100.27	99.995	98.003	100.02	97.49	95.983	97.747	97.967	99.323	98.947	96.156	100.42	97.114	98.75
97.155	97.742	98.881	96.46	99.307	99.899	98.696	98.854	97.419	98.877	97.319	100.33	99.229	98.028	99.485	99.645	97.64	97.931	100.87	97.038	98.826	99.568	100.13	98.533	96.564	99.045	96.365	98.21	98.629	97.453	100.08	97.234	99.899	97.952	100.17	100.01	97.479	97.724	96.772	98.568	97.382	97.298	99.55	98.025	99.473	95.749	97.431	97.616	99.057	100.48
104.69	103.63	106.14	105.93	105.76	105.51	105	105.75	107.82	108.24	107.88	106.27	104.49	103.58	104.27	105.03	106.58	105.4	105.03	106.73	106.06	105.38	104.08	107.09	103.8	104.86	106.42	107.29	105.42	104.98	106.33	106.17	105.17	103.51	106.69	106.12	107.17	105.43	109.04	105.43	106.01	107.42	104.53	107.09	106.19	108.21	105.4	107.38	108.67	104.74
105.88	105.61	106.15	105.09	106.99	107.25	102.68	106.95	105.47	107.08	105.88	105.19	106.94	105.66	104.06	104.2	104.18	107.37	106.43	103.75	104.62	106	108.18	105.49	104.88	105.41	106.01	105.17	105.93	108.87	105.67	105	104.9	107.22	105.56	104.25	105.67	107.42	106.69	107.62	105.75	106.52	106.09	104.71	103.69	105.13	107.63	108.1	105.25	104.74
99.724	100.53	100.9	102.12	98.565	100.64	101.12	100.31	100.04	100.14	98.483	101.65	100.32	102.2	100.55	99.131	99.527	98.562	100.24	102.86	99.074	101.24	99.29	102.59	100.79	101.05	99.14	100.64	101.05	100.96	99.935	100.52	100.2	101.37	101.09	100.14	100.99	99.419	102.74	99.475	99.663	102.5	99.636	99.508	99.766	102.88	99.4	100.57	100.98	103.21
108.11	109.14	110.75	108.36	112.4	111.49	110.78	113.12	107.98	110.3	109.19	109.99	110.36	109.73	110.42	111.43	109.88	109.35	109.36	110.85	111.73	111.09	110.47	110.1	111.08	108.84	109.89	108.18	110.79	113.43	110.39	110.1	110.97	110.25	110.58	107.7	111.71	109.33	110.26	109.61	110.14	109.82	110.92	111.05	111.52	108.59	112.65	112.9	112.01	109.08
108.09	110.54	106.86	107.75	107.61	109.36	107.66	108.34	109.81	107.83	107	111.01	109.02	110.04	108.49	108.2	108.84	108.02	110.07	110.15	108.61	109.62	108.23	110.55	110.36	108.28	109.57	108.83	108.75	109.72	106.6	107.73	109.47	106.84	107.51	108.39	109.58	106.88	110.86	107.94	109.43	109.8	108.73	109.39	107.18	108.62	108.19	110.63	111.09	107.04
107.36	105.98	104.26	104.5	104.53	105.83	103.91	106.76	104.32	106.66	104.58	106.24	107.43	104.28	103.04	106.01	105.91	106.51	106.35	105.68	108.18	105.76	103.72	105.13	104.99	105.85	105.95	107.09	104.82	103.29	105.49	107.21	105.97	107.24	105.91	105.98	103.77	107.28	105.42	106.04	105.59	106.17	105.34	105.84	106.67	106.27	105.57	105.21	104.28	103.65
105.77	105.63	106.79	105	106.75	105.16	105.71	108.13	105.39	105.24	106.24	107.05	103.45	106.03	103.62	104.99	106.63	104	106.62	106.83	105.88	105.79	104.04	105.49	106.54	104.24	105.81	106.88	104.69	106.22	105.78	104.33	106.09	107.3	106.68	105.41	108.43	104.71	104.95	106.26	104.25	106.87	106.46	104.63	106.09	104.24	107.07	104.6	104.25	103.66
107.94	105.14	105.39	107.08	105.87	107.46	106.3	104.89	108.17	108.14	103.57	106.23	106.3	105.8	106.47	105.06	105.41	105.43	107.71	106.9	107.02	106.4	105.46	107.9	105.23	106.06	105.67	106.31	106.85	107.14	105.27	105.1	105.71	109.53	105.46	106.33	106.03	107.88	109.63	105.52	108.24	103.86	106.57	107.28	105.05	105.54	105.8	107.45	107.33	107.41
110.71	107.3	108.78	107.36	108.59	109.02	108.89	109.8	109.49	106.95	105.83	106.72	109.48	108.86	107.19	108.7	110.84	108.08	108.75	106.96	109.53	108.22	108.35	109.44	108.39	104.68	109.12	110.11	107.05	109.74	108.12	107.23	109.73	108.92	109.06	107.08	107.05	109.15	108.65	109.36	108.28	108.67	106.72	106.95	108.63	107.99	109.65	109.59	108.67	107.28
106.98	109.74	106.61	108.83	106.62	108.8	107.47	106.69	108.3	107.6	109.18	110.48	106.34	110.15	108.78	108.29	110.93	108.95	110.8	107.88	108.95	109.13	109.64	107.82	106.36	110.94	109.14	108.31	107.2	105.84	109.23	107.83	106.47	110.65	108.55	106.14	107.92	107.48	109.14	107.65	109.72	108.74	107.18	108.68	107.4	106.49	107.56	107.86	110.69	107.24
100.77	99.54	100.38	100.52	100.62	99.1	101.34	101.26	100.5	101.35	101.24	99.932	98.368	99.305	100.84	97.408	100.69	102.26	100.85	101.19	100.82	99.324	99.506	100.87	100.41	99.613	100.94	101.52	102.72	98.696	100.61	99.008	100.98	99.577	100.44	99.363	98.375	98.215	98.941	100.96	99.541	98.612	99.15	98.847	99.575	100.48	99.851	98.89	98.776	98.735
106.36	108.42	107.22	108.67	106.44	105.01	103.79	106.57	108.5	105.37	105.43	105.8	107.69	103.18	108.52	109.89	106.67	107.41	106.05	107.06	107.63	104.98	103.97	108.26	108.9	108.12	105.66	108.64	103.23	109.09	106.74	106.49	104.57	106.45	106.84	107.93	107.28	107.17	104.94	107.66	106.75	105.56	106.96	106.38	106.53	107.47	109.07	106.99	107.37	107.95
97.183	99.627	97.505	97.22	97.41	97.475	98.915	98.141	96.773	97.779	97.204	99.014	100.19	102.53	99.531	97.914	97.159	97.677	96.961	98.584	97.204	100.42	98.849	97.053	98.311	96.972	98.598	97.401	96.748	95.306	98.101	97.805	96.011	96.855	97.326	98.657	97.052	97.715	98.986	97.981	97.741	97.805	98.238	98.5	96.065	98.608	99.515	101.43	97.924	99.065
108.58	110.67	108.72	109.06	111.39	111.76	110.57	110.53	108.62	110.99	111.19	111.55	110.01	111.42	110.71	112.13	110.4	111.47	111.78	108.18	109.29	109.45	110.15	109.29	109.7	111.59	109.76	112.26	109.17	108.94	110.9	109.78	111.15	111.22	109.15	109.79	111.02	109.54	112.64	110.38	108.36	109.92	110.36	109.21	111.73	111.65	108.89	111.59	109.63	110.49
108.37	108.25	110.58	106.81	109.01	108.29	107.64	108.48	110.64	106.85	106.18	108.2	107.42	107.7	107.72	107.97	107.34	110.28	107.21	109.69	109.38	109.34	108.1	111.28	108.59	107.54	105.69	107.34	107.72	109.2	109.74	108.34	107.41	107.44	107.4	107.43	109.43	108.12	105.32	109.15	108.94	108.94	108.32	108.72	109.14	109.87	105.6	107.31	108.57	107.96
108.42	107.27	108.71	108.26	109.44	109.17	108.73	108.24	107.72	108.79	111.69	106.47	107.42	108.53	109.45	109.21	107.83	109.96	106.47	107.73	108.56	109.68	106.54	108.8	108.89	110.08	109.5	109.63	108.43	109.17	107.16	105.99	109.82	108.01	107.84	109.09	108.17	108.17	105.17	109.43	107.96	107.72	107.72	108.47	109.58	108.13	107.76	107.42	109.4	108.59
109.98	108.65	108.52	109.49	106.84	106.57	112.26	107.42	106.78	108.8	107.91	108.76	108.96	109.51	112.33	108.61	107.65	108.53	109.47	108.91	109.97	110.15	109.98	108.37	107.03	107.16	109.62	108.28	110.27	108.53	106.45	109.63	107.34	109.77	108.07	108.68	109.11	108.12	108.14	110	107.81	109.3	111.78	109.54	109.63	109.99	108.22	110.37	107.5	108.76
105.68	107.34	106.46	104.22	105.49	106.55	104.8	106.85	104.89	106.4	107.74	105.92	105.41	106.43	106.73	106.06	105.76	108.47	106.45	104.25	108.3	105.74	104.57	105.72	106.5	107.22	106.95	107.7	105.87	107.22	108.41	106.94	105.99	104.84	105.58	103.19	106.15	106.3	108.03	106.82	107.48	107.43	105.74	105.85	106.93	107.03	109.48	105.03	105.18	109.49
105.8	106.63	105.63	104.43	105.76	106.07	103.59	106.7	105.68	105.69	107.09	106.56	106.69	107.6	105.46	107.28	107.75	108.43	106.31	105.76	105.06	105.75	104.73	108.36	106.26	106.51	106.51	107.45	106.31	105.01	107.02	106.63	106.01	107.79	105.63	107.03	107.63	104.9	108.33	107.5	105.17	107.5	107.57	106.44	107.57	107	105.22	106.42	106.14	106.73
103.04	104.22	99.8	100.5	101.64	100.57	101.34	99.377	98.745	99.657	100.9	100.63	102.62	102.08	100.83	103.99	99.936	103.16	102.54	103	101.74	101.6	100.21	102.26	99.926	98.915	101.8	101.83	100.73	100.99	103.2	99.358	102.76	99.539	101.03	99.582	102.65	102.12	99.252	100.13	102.59	101.48	102.17	102.92	101.38	100.45	102.62	101.62	100.87	100.26
108.57	108.68	106.05	106.45	107.26	105.18	109.59	107.33	104.86	106.52	108.19	104.62	106.34	106.93	105.63	106.4	107.03	107.48	107.34	105.85	105.25	106.43	109.56	105.14	105.69	105.8	105.98	105.5	104.88	105.8	104.95	104.73	104.85	103.4	107.26	108.67	105.29	105.22	106.35	107.62	106.06	106.65	107.47	106.67	103.56	108.09	107.32	105.59	106.79	104.86
106.97	104.35	106.88	105.89	108.21	104.06	107	103.91	107.44	105.91	105.91	104.57	105.47	105.29	105.87	104.7	104.31	107.92	104.59	104.73	105.81	107.13	105.21	105.78	104.23	104.64	107.69	105.5	106.16	105.7	107.98	105.29	104.87	105.94	106.59	106.59	103.76	106.05	104.66	106.65	105.16	106.85	106.95	105.88	106.39	105.75	106.41	105.23	106.23	104.55
108.15	104.6	103.75	106.65	104.32	105.86	103.83	104.74	104.65	103.25	104.44	107.19	103.71	108.44	105.95	105.13	106.82	108.09	105.17	105.54	105.34	104.75	107.57	106.62	105.07	104.41	103.34	106.78	106.41	105.36	104.86	103.15	103.55	104.73	105.43	105.96	104.2	104.07	107.32	105.41	105.53	104.94	107.49	105.37	106.38	105.44	104.1	105.18	105.3	107.91
107.21	108.99	108.32	107.7	107.3	108.44	109.91	107.67	107.35	107.95	108.55	106.68	107.47	107.75	107.64	105.21	106.12	109.12	109.08	108.41	109.3	108.42	108.06	108.15	109.65	110.6	108.35	105.7	108.56	107.79	106.41	107.87	107.28	108.45	107.67	109.19	108.48	105.86	107.09	109.28	107.92	107.29	108.44	107.72	108.14	108.59	106.39	107.85	108.92	106.44
100.15	100.03	101.07	100.13	99.286	101.14	101.09	99.812	99.791	100.47	98.457	98.84	101.6	101.9	99.924	102.23	99.729	102.71	101.38	102.67	101.85	100.9	101.21	100.77	100.94	100.02	102.36	104.49	100.27	97.976	102.53	98.389	100.84	99.646	100.8	100.71	101.99	100.41	103.55	99.169	100.36	101.19	100.15	103.66	99.387	101.39	103.73	101.87	99.373	100.56
105.14	105.22	106.83	105.91	104.82	104.83	107.25	107.17	105.07	102.57	107.22	105.85	106.47	106.65	104.64	106.8	104.92	105.48	105.85	105.7	105.43	105.63	104.72	104.59	103.86	105.56	105.37	106.48	105.93	106.44	106.77	107.89	106.73	106.01	104.09	105.37	106.41	106.36	104.37	106.13	105.48	106.02	106.78	103.56	106.2	105.35	104.52	104.89	105.83	105.13
102.84	101.92	101.83	102.12	100.47	99.907	101.12	103.1	99.794	102.49	98.659	102.05	100.99	101.39	99.717	99.136	101.65	100.87	102.08	99.303	99.277	100.89	99.383	101.63	99.955	100.48	100.39	101.5	101.16	100.49	100.63	101.6	99.939	101.31	100.93	100.8	100.1	102.66	98.761	100.57	102.29	100.45	100.17	99.809	100.99	98.649	100.04	102.79	102.03	100.85
105.55	104.28	105.35	104.96	105.42	106.58	105.59	106.96	106.1	104.18	105.96	106.82	107.57	104.88	107.5	106.47	106.95	104.71	104.96	105.47	104.85	104.72	105.78	105.53	107.45	104.88	105.5	107.52	104.19	105.53	107.8	106.9	105.96	106.68	104.69	104.97	106.35	102.64	106.71	105.33	103.93	106.19	108.16	105.09	105.93	105.55	104.91	106.75	105.54	105.11
103.16	100.67	100.52	102.07	101.96	101.33	102.46	101.72	102.29	103.48	100.95	99.979	102.04	98.657	103.25	100.96	99.946	100.08	101.41	101.78	101.64	99.165	100.32	100.58	100.75	101.82	102.02	102.01	102.02	100.64	101.15	101.53	98.849	101.63	102.74	100.71	101.5	101.6	100.24	101.73	100.81	101.06	100.22	102.51	99.229	102.68	100.74	99.624	100.72	99.462
104.56	104.17	107.65	107.62	105.67	105.4	107.04	105.77	105.48	106.45	106.1	106	105.47	104.91	106.28	107.1	106.07	106.66	105.45	107.15	107.6	107.81	108.98	106.55	106.08	106.92	108.23	103.03	106.66	106.38	106.23	107.06	104.12	107.16	106.34	106.9	105.76	106.16	106.55	107.16	107.06	106.41	104.57	108.18	105.79	107.94	106.92	105.89	104.45	105.02
98.437	97.256	100.63	98.227	99.737	96.978	96.494	100.2	97.851	100.61	100.8	98.102	100.78	98.298	99.418	97.672	99.845	98.038	98.457	98.766	99.389	95.573	100.22	98.07	98.422	99.257	98.757	100.29	98.181	98.006	97.471	97.19	99.826	99.621	99.132	96.397	96.82	96.751	99.945	99.217	99.52	98.79	99.542	98.818	99.313	98.458	99.116	96.701	97.376	100.81
106.01	106.1	106.98	104.92	107.6	106.32	103.85	105.65	107.05	105.27	104.21	104.11	105.59	106.98	106.82	107.56	107.44	105.95	104.95	106.16	104.87	105.43	103.01	104.77	108.63	105.42	107.38	106.36	102.64	108.26	108.8	105.35	105.44	104.47	105.33	106.33	105.34	107.58	102.37	106.19	105.65	105.95	104.12	108.3	106.05	105.62	104.21	104.04	105.47	105.27
100.69	101.87	100.12	100.9	102.56	101.96	101.64	101	100.46	101.18	101.21	100.67	101.97	100.31	97.358	101.16	100.21	101.48	100.21	99.805	100.79	99.673	100.22	102.05	100.84	101.76	100.69	101.07	100.07	99.855	101.2	99.392	100.34	100.44	100.6	102.79	101	99.197	99.706	101.25	99.593	99.132	99.982	102.56	99.995	101.96	101.31	102.02	102.53	102.07
103.54	101.41	100.78	104.01	102.87	102.8	101.56	101.87	101.26	101.24	102.79	103.97	104.21	103.69	101.4	101.65	102.11	101.35	102.01	103.9	102.19	102.31	102.82	103.71	103.62	104.19	102.54	102.95	100.46	103.81	102.71	103.82	101.81	102.02	103.9	100.72	103.78	103.48	102.55	102.15	101.84	102.51	100.13	103.39	103.3	102.79	103.29	103.64	103.21	101.63
105.38	105.47	107.21	104.68	103.8	104.86	104.48	103.88	103.73	106.41	106.51	103.61	105.99	104.71	105.47	106.97	105.86	105.12	105.7	103.56	104.23	105.63	106.17	106.68	107.34	106.29	104.47	106.47	103.88	105.85	106.31	105.43	104.22	105.12	104.9	105.66	107.35	105.34	107.09	104.51	105.46	103.54	104.22	106.31	105.33	106.52	105.02	107.64	104.66	105.31
98.133	98.972	98.15	98.638	96.488	96.917	99.284	97.525	100.11	99.142	99.702	98.78	99.777	98.562	97.998	98.781	100.33	98.656	97.52	97.981	97.416	97.583	97.892	98.091	97.131	98.002	98.738	98.154	100.17	97.29	97.05	99.67	95.295	99.82	99.582	97.586	97.725	98.44	101.1	96.703	99.709	98.726	98.071	96.338	98.315	96.943	96.842	96.664	97.183	99.796
108.18	108.47	108.74	108.72	111.04	106.58	108.87	109.75	108.34	109.75	108.96	109.35	107.12	108.32	107.88	110.3	109.8	109.96	107.4	109.43	107.38	106.18	107.79	107.2	110.16	110.15	106.98	110.97	107.72	108.98	107.83	108.1	108.65	107.02	108.17	107.47	109.37	108.27	108.14	109.9	106.56	107.04	110.71	108.67	106.33	105.98	109.92	109.75	109.43	110.07
108.09	108.45	110.51	106.89	107.44	107.15	110.51	106.99	109.9	108.48	109.62	108.34	106.57	108.61	109.26	107.21	109.94	107.91	107.32	107.75	108.12	108.6	107.99	108.65	106.18	109.9	109.18	108.35	108.08	107.34	108.64	105.33	105.85	110.33	108.24	110.2	107.57	109.35	106.98	106.57	109.81	108.95	105.96	107.17	107.76	109.16	107.97	106.3	108.13	108.31
101.41	99.667	100.86	99.72	99.907	102.37	100.3	100.94	99.278	98.291	100.84	101.2	101.17	100.44	100.09	100.21	100.41	100.22	100.12	101.89	99.523	101.35	99.772	101.24	101.94	102.61	100.47	100.76	101.83	101.2	99.797	101.28	102.1	101.17	100.31	99.074	103.2	102.32	102.34	98.543	102.09	101.11	102.6	99.811	100.36	99.562	100.44	99.907	98.044	102.69
105.39	106.16	106.72	107.34	107.08	104.38	105.12	103.15	104.39	105.68	107.08	105.39	105.75	105.93	106.28	105.98	104.77	106.99	106.31	104.22	104.26	104.87	105.01	106.19	104.81	105.71	105.99	105	105.67	105.79	105.03	105.82	106.27	106.14	105.71	107.25	106.65	107.1	105.44	105.18	105.74	105.51	105.95	105.08	106.31	103.65	104.51	105.8	104.99	106.75
101.23	101.7	102.24	100.05	100.84	100.5	99.841	100.44	102.37	101.31	100.98	99.798	99.981	101.87	101.28	99.003	99.716	101.78	99.287	99.255	98.709	101.83	101.62	100.85	101.95	100.41	101.2	101.14	100.5	101.43	97.568	100.89	103.33	99.475	99.752	100.89	101.99	99.83	99.942	98.496	100.52	100.47	102.22	99.423	100.34	100.95	101.37	101.94	102.17	102.01
105.01	105.05	106.55	108.5	105.33	107.51	105.41	107.56	106.49	102.87	107.34	108.16	106.99	105.2	106.17	106.81	106.35	105.96	107.56	107.37	107.39	105.86	102.87	106.21	105.16	105.57	105.13	106.96	105.71	106.41	104.86	104.05	105.14	105.3	105.3	105.95	104.28	106.66	104.16	105.89	106.27	106.68	107.08	106.9	106.89	104.91	105.75	105.28	103.88	105.03
102.36	101.37	102.76	103.55	102.47	100.77	101.67	102.66	103.67	100.81	104.21	101.08	102.39	103.65	102.83	102.15	103.53	101.64	101.92	103.37	101.47	102.51	103.95	104.2	103.17	102.95	102.37	101.9	103.01	104.83	101.9	103.14	103.21	102.38	101.97	104.58	103.03	102.95	102.91	103.95	103.83	104.69	102.8	101.36	100.39	102.64	103.73	102.94	103.41	101.78
105.25	104.08	104.76	107.08	105.71	105.23	105.2	106.77	104.55	106.26	106.91	104.47	106.11	105.92	106.88	104.43	104.69	105.92	105.09	103.95	106.86	103.92	105.18	106.71	106.87	105.77	105	104.72	105.81	102.64	105.1	106.09	105.09	104.65	107.2	106.46	104.54	104.87	105.15	107.7	105.76	106.59	103.08	106.74	105.35	106.18	105.78	104.94	107.53	107.93
108.56	107.57	107.49	104.61	106.75	107.65	105.1	106.14	108.31	106.3	108.56	106.47	106.31	107.34	108.23	110.51	107.54	108.93	109.92	109.2	109.51	107.33	105.99	108.94	108.52	107.34	108.08	107.78	109.27	108.49	108.18	108.21	105.62	107.02	108.25	106.52	109.13	108.83	108.51	109.19	106.72	108.63	107.95	109.15	105.93	109.33	108.63	107.23	106.45	105.6
99.266	96.7	98.593	97.693	98.247	95.789	98.756	97.141	98.025	99.205	99.205	97.824	99.618	97.291	97.801	96.151	99.265	99.549	96.142	99.163	98.228	99.283	96.848	99.019	97.058	97.535	99.659	98.053	98.523	98.354	100.06	97.167	97.557	98.232	96.884	96.577	99.346	98.017	97.394	98.598	98.337	97.745	97.66	99.089	97.34	97.257	96.987	96.309	97.407	98.008
104.74	107.23	106.49	106.11	104.32	105.6	106.18	105.78	105.14	106.63	104.58	106.15	107.28	107.09	107.1	107.96	105.57	102.56	105.87	108.26	105.93	106.05	107.04	105.56	104.73	102.78	104.21	106.07	106.55	104.33	102.9	106.37	106.82	104.49	105.3	105.22	104.2	107	108.82	106.14	102.96	104.38	107.61	103.43	104.97	104.68	103.94	105.43	105.08	105.14
99.902	98.127	99.684	98.305	98.201	99.031	99.57	99.087	99.805	100.4	97.913	98.82	98.224	101.5	97.584	98.114	100.25	96.904	99.956	99.401	98.577	99.2	98.37	99.749	100.25	101.54	99.191	98.707	99.192	97.689	99.46	102.48	100.21	99.067	99.661	99.923	98.591	98.151	97.642	98.349	97.583	97.338	98.775	100.33	98.74	99.659	101	100.86	97.66	99.282
107.77	105.27	105.21	106.94	105.51	105.54	107.05	106.84	105.04	108.06	105.99	103.49	103.51	106.23	105.72	108.51	107.65	106.1	106.38	107.31	105.94	104.65	106.73	105.99	106.22	104.97	107.39	106.07	106.68	105.89	105.25	105.33	103.71	106.52	104.33	105.73	105.47	105.65	107.06	104.3	105.27	107.27	107.97	105.06	104.87	106.08	104.85	107.68	106.86	107.39
106.75	106.64	105.03	105.41	106.05	105.98	106.96	104.23	104.84	105.54	108.3	106.84	107.88	105.63	105.52	105.96	105.42	105.92	106.31	106.8	107.1	104.26	106.93	104.79	106.98	106.97	105.96	106.48	107.17	108.21	107.32	104.65	107.66	105.59	106.68	106.71	106.21	106.93	107.63	103.91	106.94	105.13	105.75	106.78	107.02	105.98	102.17	107.9	106.27	105.57
108.16	104.8	107.86	106.18	107.85	108.54	107.51	107.03	107.04	107.53	106.51	108.31	105.03	107.12	107.6	109.12	104.73	107.17	107.57	108.41	104.92	107.9	107.66	106.17	107.47	108.31	108.36	107.4	106.84	107.38	109.37	108.37	105.63	107.97	107.14	106.17	107.43	104.44	107.07	103.31	106.2	106.88	106.87	106.13	105.94	106.24	109.84	104.99	104.28	107.66
105.16	107.4	105.61	104.07	106.39	106.21	102.98	107.96	105.3	105.98	106.14	106.43	105.02	106.38	108.07	104.84	104.57	107.11	106.32	106.31	105.26	103.98	106.65	105.85	106.83	105.27	104.75	105.63	103.7	104.04	104.56	103.57	105.95	105.38	106.82	105.2	107.05	105.76	105.36	103.81	106.62	105.83	106.09	105.95	106.7	104.17	106.28	106.63	104.85	105.1
95.911	96.57	98.758	98.881	97.636	98.889	101.64	97.652	101.37	99.279	98.204	97.398	97.298	98.689	100.54	97.92	97.986	97.299	98.969	97.478	99.21	98.254	98.198	97.583	97.779	96.61	97.676	97.223	98.087	102.02	96.252	99.368	98.539	96.323	100.25	98.158	98.257	98.534	98.555	99.265	98.996	99.731	95.132	97.41	97.687	98.431	98.722	100.42	101.05	99.953
107.27	107.48	108.63	107.56	106.19	104.36	107.58	106.39	106.85	107.38	107.66	106.04	105.89	106.43	108.22	106.69	105.54	107.35	108.2	104.98	107.26	107.18	105.34	106.38	105.91	105.47	105.81	106.08	105.43	106.63	106.14	105.32	107.99	105.83	108.32	109.22	107.87	106.32	105.71	106.8	107.04	105.87	106.93	107.5	106.86	105.8	105.09	105.42	106.39	104.6
96.113	99.06	98.432	99.264	97.553	100.7	97.25	98.399	98.749	94.769	100.22	99.165	98.563	96.601	99.071	98.583	97.939	97.886	98.22	97.27	96.49	97.495	98.036	99.225	97.118	96.212	101.35	98.43	99.107	99.286	97.103	97.036	98.806	99.023	99.674	97.729	101	95.801	97.202	97.306	96.235	96.49	99.539	98.187	97.97	99.056	99.385	98.157	99.126	97.44
103.88	106.66	105.39	104.12	105.07	105.1	105.88	104.12	105.63	106.6	105.42	105.6	106.41	107.13	105.33	106.85	106.79	104.09	106.61	106.73	104.74	105.71	107.14	105.09	105.97	102.4	105.66	105.73	106.53	106.57	106.44	107.46	107.54	106.59	105.06	105.26	105.98	107.75	105.92	104.65	105.49	105.73	105.8	106.46	107.09	104.89	105.91	106.43	102.95	105.09
107.83	107.27	108.1	108.8	109.91	109.15	107.7	109.68	108.27	107.63	105.95	108.33	106.53	110.56	105.79	107.77	107.05	107.4	109.41	109.42	107.67	108.16	108.77	107.16	110.41	109.58	107.6	108.54	107.55	106.1	108.69	106.73	108.55	107.77	108.93	106.83	108.52	108.12	107.35	106.33	109.82	105.6	109.47	109.04	109	109.51	106.32	110.24	107.91	108.11
108.45	108.17	107.42	106.74	108.1	109.06	108.95	109.81	108.04	106.87	108.54	106.93	106.98	106.99	108.38	108.42	110.02	109.91	108.72	105.95	108.19	110.26	107.91	108.46	108.48	105.98	107.38	109.99	107.15	108.36	105.19	109.06	108.31	108.49	108.61	110.17	109.28	108.15	107.61	107.77	107.4	109.27	108.58	108.63	109.62	109.57	109.69	107.72	110.93	108.01
100.21	99.317	102.23	101.32	101.04	97.778	101.58	100.33	99.472	102.55	99.274	100.43	99.269	102.55	102	98.876	99.299	98.463	100.7	99.912	101.17	99.437	100.18	100.37	100.81	99.757	99.33	99.692	100.74	100	101.58	101.95	99.111	98.701	99.408	100.13	102.25	99.189	99.249	100.23	100.96	100.48	98.978	100.02	101.48	100.05	99.663	100.29	101.74	99.957
97.092	98.728	100.38	96.162	99.944	99.539	100.21	99.291	98.823	99.13	98.848	96.985	101.85	99.469	100.5	99.346	99.143	98.108	96.456	98.322	98.99	99.461	100.28	98.528	99.34	98.563	99.587	98.414	97.174	98.174	97.898	97.69	96.412	98.984	99.274	99.346	98.618	98.242	101.06	96.118	98.984	96.157	97.699	98.638	97.779	98.278	98.56	98.053	99.064	97.383
105.1	105.38	106.53	105.05	102.97	106.26	106.85	104.54	104.72	105.59	106.51	104.79	104.96	104.34	103.75	105.87	105.96	105.52	103.97	104.31	105.23	108.09	104.65	105.48	105.4	105.03	104.32	104.65	106.02	104.5	102.68	106.33	104.65	106.74	105.57	108.2	103.36	106.33	108.07	107.29	106.09	106.49	102.92	105.19	104.94	106.59	104.63	104.64	105.93	105.4
109.18	108.49	109.19	106.96	107.79	108.55	110.84	108.05	109.77	108.37	108.46	107.71	107.45	106.87	106.99	108.79	109.59	109.2	107.15	108.95	110.06	107.97	106.73	107.68	108.52	108.07	108.27	109.47	108.18	106.24	109.31	107.45	105.31	108.09	107.76	107.35	108.41	109.26	110	106.8	110.44	108.63	106.86	106.32	107.84	106.25	107.79	107.79	109.98	106.77
106.47	105.36	105.98	107.77	107.47	106.45	108.1	108.62	105.87	105.09	107.39	106.62	107.26	104.11	106.38	106.62	108.63	107.1	106.41	109.51	107.55	105.28	106.39	106.62	105.83	107.89	105.46	105.33	106.6	107.36	105.2	106.84	106.22	106.77	105.37	105.56	106.64	106.59	108.69	105.99	106.84	105.83	108.15	106.8	106.27	105.7	107.2	107.28	107.8	104.23
102.69	106.76	106.11	106.18	106.71	107.1	106.46	105.58	107.17	105.61	105.16	105.58	105.87	105.57	106.24	104.69	105.39	107.56	105.99	106.57	105.22	106.43	107.37	106.24	105.43	104.93	106.09	104.91	106.75	105.01	106.67	108.43	107.25	107.15	107.03	108.1	105.41	107.05	106.87	105.79	107.17	105.42	106.58	106.83	106.19	105.46	104.78	106.41	105.93	104.49
99.652	98.877	97.658	100.02	101.78	100.61	99.585	97.993	98.653	99.833	101.09	101	102.66	101.37	101	100.79	100.84	99.224	99.39	98.177	101.03	98.963	100.54	100.25	97.183	99.639	99.539	101.02	99.59	99.593	100.58	98.567	100.14	101.33	100.35	102.23	100.05	100.22	100.49	98.07	99.468	101.05	98.82	96.842	99.701	100.8	101.1	99.696	100.3	100.53
108.45	108.47	107.54	107.05	107.8	105.66	104.22	107.36	104.45	105.1	107.23	106.68	107.03	105.44	106.49	107.7	107.79	105.96	108.71	108.12	105.79	104.47	106.8	105.75	105.09	107.77	106.12	105.78	105.08	106.64	104.87	106.64	106.81	105.78	105.85	106.16	106.69	106.98	104.07	107.61	103.65	107.55	105.27	107.52	105.01	105.74	105.55	107.5	106.05	106.63
108.09	107.87	109.18	108.13	107.3	108.61	108.29	107.98	108.46	108.22	106.57	106.27	107.36	107.59	107.88	109.73	107.44	109.41	109.03	107.67	106.93	108.16	108.54	107.73	105.38	108.73	106.99	106.68	108.56	108.25	109.1	107.31	109.18	108.84	109.59	107.05	108.09	108.39	108.94	108.44	108.26	107.37	107.57	108.39	107.89	107.35	108.11	107.81	107.71	109.3
107.79	108.31	108.13	108.63	110.12	109.56	108.04	107.18	106.99	108.19	109.02	108.94	106.35	107.51	110.93	106.55	110.32	108.98	108.68	107.09	108.66	107.97	108.79	109.54	108.36	108.6	108.91	106.08	109.77	107.42	108.97	108.65	109.63	107.31	107.52	109.58	107.02	108.34	108.8	108.55	107.44	108.4	108.26	109.92	107.82	107.95	109.02	109.83	106.37	108.89
104.35	105.54	108.47	103.67	104.32	104.87	105.75	106.16	105.83	106.38	105.47	105.33	106.23	105.09	103.76	106.69	103.7	106.62	107.72	106.93	105.34	105.8	105.42	106.57	108.12	105.98	107.48	105.1	106.32	105.16	106.38	104.92	104.51	104.67	104.9	106.48	107.12	105.69	106.6	104.71	103.69	104.21	106.79	105.77	106.44	105.55	106	107.09	105.32	107.99
105.9	106.82	106.88	106.32	104.3	107.46	106.18	106.36	104.1	105.85	105.63	106.55	105.63	105.71	105.69	105.57	104.9	104.66	104.88	103.53	107.04	105.75	103.93	105.85	107.08	103.55	105.17	106.38	105.73	105.1	104.22	106.96	107.13	103.93	106.55	106.21	103.64	107.14	104.35	106.98	108.34	105.5	105.71	107.78	104.77	105.58	107.46	108.33	106.58	105.45
106.4	108.93	106.29	109.93	110.74	108.09	108.11	108.44	109.53	109.81	106.66	107.76	107.67	109.25	109.84	108.68	106.71	107.71	107.01	107.01	109.51	110.44	108.81	108.49	108.25	107.7	106.51	107.69	110.02	107.12	110.5	108.79	108.28	107.81	106.92	108.01	107.71	108.73	106.12	109.25	108.18	110.15	109.95	108.17	110.19	108.12	109.09	106.39	107.61	108.84
105.03	108.4	104.61	103.92	106.88	104.74	105.62	105.92	106.2	105.72	103.82	107.24	107.79	104.83	106.69	106.12	102.49	103.75	105.52	108.35	105.09	105.62	105.94	106.34	105.73	103.95	105.24	105.82	107.18	106.55	105.24	104.39	106.06	104.09	105.62	104.89	106.25	105.88	105.17	104.41	106.82	107.9	106.64	104.95	104.92	106.92	103.31	104.79	104.1	106
106.72	106.34	105.68	104.81	106.42	106.59	106.97	106.35	105.58	106.49	107.43	105.26	106.58	105.58	107.33	104.39	105.64	105	106.09	103.8	105.76	104.18	106.82	104.41	105.73	107.73	104.99	104.46	106.32	105.59	105.33	105.74	105.44	105.4	106.11	103.98	106.51	105.12	103.51	104.3	105.87	106.16	103.33	108.03	105.45	106.8	105.93	106.09	105.31	105.46
99.872	101.17	101.6	101	100.26	103.05	101.32	101.07	101.18	102.9	99.471	101.19	101.6	104.2	101.6	98.537	101.82	102.72	99.902	100.31	98.771	98.568	98.502	98.937	99.15	98.788	99.844	101.92	100.51	101.06	98.847	101.67	98.828	99.41	101.1	101.23	101.23	98.599	100.54	99.769	99.632	99.816	102.4	100.5	100.79	101.53	99.427	97.96	100.67	99.809
109.73	108.07	107.77	108.08	107.85	109.35	109.67	108.82	110.02	106.94	108.79	109.11	108.29	108.46	109.8	110.03	108.07	107.57	107.49	108.19	108.22	109.38	110.07	107.91	108.62	108.68	108.7	107.72	109.82	109.39	108.1	108.28	106.97	108.52	107.58	108.28	109.79	108.84	109.22	107.97	110.55	107.69	108.92	107	109.01	109.2	107.42	110.21	110.32	105.6
106.16	105.76	107.17	107.7	108.53	106.37	106.54	106.2	108.18	105.76	104.64	106.39	105.26	108.25	106.01	105.75	107.4	106.48	105.98	106.88	108.59	106.34	107.52	105.63	107.38	105.83	106.3	104.65	107.18	107.31	107.95	107.38	107.69	104.83	105.78	106.7	107.04	105.77	107.16	106.96	107.07	106.35	107.69	106.47	106.94	105.89	107.13	104.74	107.06	105.89
108.63	107.63	109.41	107.54	107.21	108.85	108.66	105.69	107.23	107.87	109.02	108.69	108.98	106.67	108.07	107.41	108.66	106.99	109.32	111.02	108.44	108.76	107.18	108.83	109.37	108.18	109.55	106.45	107.6	109.25	109.94	109.63	107.15	109.52	107.07	107.03	108.63	107.52	107.98	107.09	107.95	110.12	109.43	106.58	107.24	105.28	109.76	107.64	106.28	109.02
105.21	105.71	107.22	103.91	107.76	107.24	106.67	106.96	106.33	106.94	106.1	106.47	108.47	104.04	107.35	104.88	107.81	102.87	106.66	107.16	108.09	104.63	105.48	108.16	104.3	106.06	104.57	108.25	107.12	105.65	106.7	107.36	106.55	106.55	105.96	106.61	105.37	108.18	107.23	108.1	106.23	105.74	106	106.86	106.63	105.54	106.16	104.07	108.1	106.65
107.1	107.47	107.85	108.34	109.4	106.87	108.01	106.19	105.99	106.6	106	107.6	106.9	107.73	106.71	105.88	107.86	108.75	105.53	107.34	107.82	107.65	105.33	109.68	108.13	110.42	108.41	106.44	107.56	105.26	108.14	108.45	107.57	106.7	108.23	108.28	106.39	108.53	105.87	107.16	107.33	106.85	107.98	108.76	106.78	109.33	108.19	106.33	107.96	107.24
104.84	106.06	106.66	106.25	106.07	108.04	106.01	105.38	106.77	108.88	106.91	106.64	108.47	102.84	106.53	106.12	105.17	105.62	104.39	105.57	104.31	105.08	105.58	107.36	105.87	105.09	103.39	103.11	105.52	106.99	105.6	106.5	106.15	104.05	103.36	106.11	104.97	104.38	104.74	107.58	105.8	102.51	102.52	106.93	104.86	104.55	105.69	102.7	103.67	108.02
97.126	97.56	99.092	99.132	98.55	96.373	100.34	98.047	99.431	97.715	100.42	97.312	98.653	97.874	96.773	97.525	99.627	97.856	99.077	95.936	97.955	99.361	97.708	99.692	98.661	100.15	98.159	99.035	98.416	97.374	98.781	99.05	96.744	98.504	96.29	97.586	97.298	98.455	97.046	98.48	97.695	97.733	97.988	100.01	96.899	98.36	96.565	100.11	97.01	96.922
97.384	97.316	96.709	99.27	99.622	97.349	97.986	99.239	97.542	97.282	99.118	97.293	96.188	99.217	97.791	97.287	97.116	93.985	96.58	97.241	98.241	98.747	100.23	97.409	96.666	98.204	98.39	98.623	99.006	97.911	98.208	99.63	97.642	99.4	97.781	98.283	97.718	99.98	97.474	96.696	97.288	99.804	95.473	99.263	98.062	97.02	98.218	98.146	99.1	97.465
97.879	96.918	97.633	100.06	97.216	96.381	96.991	98.249	96.944	99.001	96.591	98.2	97.958	98.71	99.116	98.701	99.562	98.084	98.857	99.607	95.673	97.568	98.16	98.701	99.661	97.357	97.855	95.542	98.377	97.775	99.106	97.024	96.37	100.69	97.612	96.827	97.44	99.811	96.199	97.144	96.054	98.688	97.65	99.217	97.389	99.892	98.403	97.555	96.903	97.17
104.92	107.69	103.96	106.45	107.15	108.96	107.29	107.6	108.13	105.87	105.41	106.89	108.62	107.46	107.85	105.89	105.36	107.2	105.4	109.33	106.85	105.92	106.09	105.53	106.38	107.34	105.45	106.84	105.26	106.26	106.12	106.48	104.09	106.93	104.98	105.72	106.86	105.26	108.28	107.66	106.22	105.9	107.37	106.03	105.64	105.65	106.29	105.25	106.96	107.24
106.7	106.11	107.52	105.58	105.68	105.63	105.32	105.1	106.44	104.65	106.6	105.07	106.35	106.33	103.86	107.24	108.11	103.89	104.47	107.45	106.18	105.3	104.2	107.89	106.2	108.23	105.46	106.88	108.06	105.24	106.29	106.55	110.25	105.38	105.66	107.93	107.92	107.52	107.9	107.77	108.76	105.2	105.75	108.35	106.29	102.99	108.61	105.65	106.23	110.02
98.061	98.817	98.904	96.981	97.463	95.148	98.463	96.467	98.191	96.598	97.838	98.029	97.796	99.206	95.389	97.315	96.996	98.167	97.703	98.659	97.088	96.58	97.656	97.695	99.08	98.056	97.628	96.651	99.05	97.661	97.214	96.668	98.939	97.426	98.516	97.611	98.635	98.204	95.355	96.92	97.097	96.333	98.716	95.998	97.241	99.183	97.516	96.095	98.008	96.356
106.7	108.88	106.78	107.94	106.68	107.37	108.43	109.28	108.39	109.25	107.21	108.7	108.69	106.66	106.94	110.06	109.16	106.84	106.83	110.96	109.29	108.96	107.61	108.27	109.79	109.56	108.56	107.6	108.89	107.89	109.34	107.21	109.32	108.11	108.13	108.11	108.07	108.06	108.71	108.74	107.71	107.79	108.46	106.58	109.09	112.36	110.25	108.42	108.83	110.15
109.03	107.29	108.69	108.57	108.61	108.64	108.47	107.64	111.27	109.77	110.06	107.98	109.56	109.96	109.12	110.25	108.41	111.2	107.96	108.44	109.11	108.5	108.5	106.97	109.43	108.07	109.17	108.21	107.62	108.09	110.6	107.04	106.74	109.26	107.13	105.57	108.69	110.35	108.1	109.35	109.17	108.91	107.32	107.58	110.08	107.48	109.81	109.19	109.45	107.19
106.47	105.44	105.42	105.61	104.25	108.15	107.98	108.26	106.19	107.15	105.82	106.86	109.3	106.55	105.84	107.57	106.24	108.65	108.21	106.93	107.81	108.34	105.35	105.9	105.92	106.08	106.4	106.68	106.68	105.33	107.54	107.47	106.67	105.61	105.55	106.46	108.66	106.21	106.94	106.38	107.04	106	106.85	108.44	107.06	107.65	107.7	105.29	107.52	104.11
103.94	105.02	106.2	105.73	104.92	102.2	104.17	104.51	107.31	106.28	107.25	106.92	104.23	104.6	105.71	106.67	108.09	103.86	106.49	106.34	105.37	104.82	106.38	104.44	104.1	107.52	106.43	104.76	105.03	106.09	107.37	106.24	105.56	106.48	107.73	106.65	105.75	103.94	105.8	103.92	106.36	106.26	103.89	106.75	104.88	105.06	107.13	103.93	107.2	104.97
105.59	109.32	108.79	109.45	105.77	108.76	109.5	106.8	108.04	108.95	108.17	108.13	108.01	108.82	107	108.68	105.95	106.34	109.19	107.95	105.41	107.82	107.92	106.75	110.12	106.74	111.02	107.52	108.87	105.28	107.56	108.41	108.03	107.08	106.73	106.6	107.12	108.18	107.54	108.97	106.86	108.22	107.77	106.1	109.19	108.48	106.61	107.06	106.67	108.34
107.84	108.89	109.57	107.41	106.6	111.32	108.58	107.97	109.32	105.28	107.16	106.3	109.17	108.92	108.77	109.23	106.45	108.17	107.15	108.61	108.63	106.21	108.89	106.92	107.98	107.33	109.24	106.93	107.51	108.64	108.31	110.46	109.53	106.79	108.06	106.87	107.87	110.45	109.53	106.57	108.61	110.58	108.69	106.16	107.45	107.82	106.4	109.07	106.92	110.12
104.64	104.82	107.06	108.08	107.51	108.16	107.49	107.09	107.31	105.86	104.08	106.07	104.69	108.09	105.84	107.54	106.56	106.44	107.64	108.59	104.42	106.49	104.14	106.76	107.46	108.29	106.32	106.45	106.9	109.73	107.86	104.82	106.51	108.4	108.13	107.97	107.7	105.65	104.38	108.41	107.72	103.81	106.21	106.36	107.3	106.82	106.67	106.99	106.25	104.75
99.638	100.31	100.89	99.948	100.25	100.95	101.63	100.7	100.89	99.497	99.183	98.972	101.59	100.68	102.53	101.7	100.22	101.17	101.67	101.73	98.808	101.53	101.77	100.01	103.98	100.04	102.48	101.74	100.53	99.954	98.753	102.36	102.87	102.36	102.92	98.833	102.54	101.57	104.17	99.432	99.947	102.59	102.01	99.137	99.869	102.1	101.53	100.56	99.984	102.63
100.2	101.75	100.8	101.45	98.859	103.46	99.137	102.03	102.67	103.16	102.41	102.1	100.47	101.58	100.7	100.56	101.12	101.32	102.04	100.55	97.996	103.53	100.2	100.52	99.354	101.62	101.53	101.3	102.39	103.6	102.47	100.07	99.96	100.43	100.64	100.29	102.78	101.11	100.4	102.57	102.1	100.79	101.75	102.86	101.17	101.86	100.8	102.08	100.01	100.59
102.17	101.52	104.31	101.94	102.76	103.35	101.75	101.85	103.92	103.28	102.55	101.87	102.94	102.98	102.07	102.1	105.6	102.13	101.01	102.16	104.7	104.02	102.61	104.8	103.83	102.52	102.33	102.94	101.83	103.69	101.82	101.95	103.25	99.004	102.36	102.4	103.34	105.57	102.76	103.69	104.23	105.11	101.88	101.93	104.7	102.9	103.28	101.55	103.88	102.8
99.128	99.634	98.329	97.727	97.808	99.988	98.306	97.866	96.918	100.21	99.57	100.15	99.589	98.009	99.286	100.75	99.579	98.898	98.326	99.206	99.462	96.683	98.518	99.909	97.789	99.388	98.486	98.77	99.347	97.805	99.423	99.877	96.019	97.013	98.611	100.96	100.16	99.973	100.21	98.784	98.518	98.786	96.873	99.974	98.248	98.626	98.244	99.813	99.83	99.658
101.07	101.41	101.37	100.35	100.43	100.13	101.75	97.656	99.704	101.98	103.76	101.37	99.657	101.19	101.57	99.776	99.772	100.41	99.402	101.43	99.345	102.08	99.849	99.573	100.59	97.824	101.09	99.843	103.67	100.53	100.08	99.171	99.24	101.73	100.38	99.181	100.68	101.89	100.67	99.321	101.18	98.808	100.8	98.487	102.06	101.23	100.74	100.61	99.671	102.19
105.23	105.84	105.55	105.11	104.06	103.84	104.93	105.01	104.3	106.5	103.58	105.39	106.56	104.57	106.4	105.09	106.17	107.42	106.25	104.66	104.92	105.1	106.59	105.61	108.21	105.12	105.76	106.4	104.69	106.44	104.74	103.42	105.91	105.58	106.2	106.73	106.23	106.56	106.45	105.78	106.66	107.11	105.91	104.32	106.57	107.58	104.39	105.52	107.21	104.39
98.117	96.666	98.901	100.47	99.684	99.045	99.619	97.353	98.958	98.896	97.961	97.431	97.543	98.478	98.888	97.812	95.959	98.414	99.227	99.11	96.803	96.26	100.02	96.101	95.964	97.59	100.15	95.956	97.334	97.071	100.34	97.366	97.433	98.701	98.442	97.19	97.63	97.67	96.054	97.345	98.034	97.691	99.229	98.666	97.878	99.493	99.139	98.269	96.326	99.225
111.93	112.38	111.06	109.81	110.16	109.15	110.52	110.81	108.46	111.12	111.12	109.26	108.95	112	109.83	110.83	110.39	109.08	108.86	111.31	110	109.09	109.4	110.88	110.55	110.26	110.24	109.86	110.31	110.15	111.25	110.57	112	111.27	111.7	112.89	111.84	110.19	111.99	110.16	113.34	109.98	111.59	112.19	108.65	111.13	109.29	109.57	111.39	107.81
98.575	98.226	99.976	95.664	98.058	98.373	99.92	102.51	99.29	98.166	99.712	100.15	97.778	98.343	101.7	98.096	99.877	99.802	99.152	97.757	98.972	98.708	98.905	98.162	99.224	98.571	98.24	100.15	98.556	98.071	100.71	96.379	99.336	100.31	98.825	98.505	101.84	99.524	98.22	98.088	96.981	98.858	101.9	98.007	99.663	97.848	98.921	99.323	98.329	98.562
103.46	106.32	106.96	105.57	104.84	106.37	105.76	106.23	106.69	104.29	104.79	104.72	106.59	104.15	106.85	106.34	106.68	105.67	106.79	106.59	105.95	106.32	105.32	104.36	106.24	104.71	107.11	102.74	107.83	107.86	104.32	104.6	104.64	103.15	104.21	105.41	107.05	105.01	104.83	106.73	105.65	107.03	105.25	105.4	104.85	105.52	105.64	106.45	105.15	106.37
105.65	105.61	107.24	105.33	104.47	103.87	103.9	107.05	103.85	105.68	107.21	106.07	104.96	104.43	107.79	105.24	106.67	107.23	107.6	106.43	104.62	105.64	107.6	104.28	104.1	106.46	103.75	105.19	107.36	103.46	106.09	104.69	105.4	105.59	105.63	104.84	106.95	106.65	105.55	105.45	104.78	107.24	104.03	106.99	106.27	104.46	103.36	104.25	106.07	106.54
110.76	108.7	110.84	112.72	107.9	110.21	111.32	110.33	112.18	110.67	108.29	109.39	112.14	112.13	109.64	110.06	108.1	110.4	110.68	113.11	110.74	110.18	110.94	110.15	112.42	111.44	112.11	109.6	108.48	111.32	111.95	112.04	109.78	110.88	108.82	111.68	110.43	108.26	110.95	110.8	107.04	109.18	109.73	112.25	110.14	109.83	110.53	110.01	110.56	110.16
108.64	108.95	107.36	106.58	107.25	109.59	104.88	108.63	108.13	108.52	108.36	108.2	109.35	108.17	108.77	109.32	108.45	107.63	109.78	108.61	107.71	105.52	110.64	106.67	109.39	109.01	109.05	107.37	107.78	106.97	111.39	107.92	108.86	110.2	108.42	107.85	109.05	108.7	108.03	110.43	109.07	108.09	107.54	108.83	107.66	108.23	108.76	107.32	111.01	108.74
99.17	97.682	95.569	100.47	99.049	97.454	96.461	97.433	99.485	96.971	97.574	96.833	99.599	98.524	97.301	99.555	98.099	99.395	98.035	103.43	97.67	101.35	96.139	98.411	98.122	95.619	99.178	100.8	97.223	98.484	97.832	98.072	98.223	97.695	97.985	98.287	98.773	97.029	99.724	96.33	95.608	98.221	96.061	96.561	97.994	98.822	98.648	99.538	99.431	98.363
99.053	95.826	100.08	99.53	98.323	96.826	98.008	98.511	96.815	99.409	100.35	99.611	96.975	96.766	97.571	97.538	95.713	97.134	98.062	98.775	95.411	98.309	97.304	96.644	99.525	97.583	98.295	96.305	97.593	98.948	96.028	96.733	98.477	98.727	97.7	100.35	101.5	97.272	98.797	98.448	97.892	97.872	98.884	99.761	96.746	97.983	99.456	97.317	96.562	99.291
108.21	109.48	108.89	108.73	109.7	107.38	108.72	110.01	106.91	108.53	108.59	104.94	107.63	105.19	109.75	107.61	108.83	106.03	108.92	106.93	107.01	106.96	108.5	108.78	106.61	106.7	108.41	107.89	108.14	106.94	108.03	107.5	109.02	108.44	109.46	107.55	107.53	107.54	109.16	108.65	106.52	108.17	108.14	107.58	108.7	107.71	109.42	106.71	105.57	107.69
107.54	109.19	107.89	106.63	106.58	107.83	109.98	106.41	106.62	109.37	105.65	111.5	106.44	105.83	108.82	107.79	107.3	108.13	107.44	108.37	110.22	107.31	109.56	107.86	110.97	111.46	109.64	107.71	108.53	108.24	106.68	107.92	106.05	106.46	107.99	109.09	107.49	110.08	108.12	106.45	109.29	111.02	109	110.53	109.93	108.09	107.93	107.59	107.15	106.84
102.03	102.91	101.24	101.79	101.8	102.26	101.66	98.557	99.752	100.89	102.05	100.9	101.42	100.08	99.203	101.27	101.1	99.559	98.679	101.25	103.29	99.927	100.94	100.72	101.35	100.14	101.79	101.43	101.71	99.193	100.82	100.05	101.91	101.33	101.51	99.85	101.37	101.8	100.54	100.78	100.76	102.42	100.97	101.09	103.32	101.53	102.09	98.145	101.88	102.24
108.2	107.29	109.88	106.99	108.95	107.85	109.88	109.06	109.19	108.78	107.63	107.87	108.76	107.38	108.82	108.05	107.34	108.27	109.1	108.59	106.2	106.09	107.74	108.73	106.61	107.1	108.66	109.2	107.26	109.13	105.77	108.28	109.11	108.65	107.89	107.34	107	106.85	108.44	105.85	109.3	109.91	106.77	108.43	110.76	110.73	105.34	109.58	109.31	108.76
109.29	109.36	112.44	109.32	112.55	109.15	111.34	108.3	109.69	109.91	110.14	108.93	110.5	111.75	109.35	110.85	111.32	112.76	110.33	108.22	108.94	111.98	111.64	106.44	110.36	110.28	109.29	109.5	110.47	108.78	108.82	113.12	111.45	109.31	110.35	112.01	107.49	109.93	108.52	112.63	110.91	110.52	111.17	108.78	108.9	111.17	110.57	111.89	111.44	109.25
99.709	99.554	99.696	100.34	102.12	101.47	99.758	98.749	102.47	101.37	99.471	98.802	99.596	99.288	102.2	100.54	99.676	103.95	100.22	100.52	98.377	99.501	102.19	99.752	102.16	100.69	100.9	98.377	101.29	98.739	99.764	99.86	100.53	100.91	99.116	98.411	102.13	101.02	101.32	98.69	100.24	100.22	99.699	101.49	99.909	102.78	101.31	99.788	100.03	99.585
105.87	107.37	110.02	105.22	106.75	105.44	106.65	107.11	104.25	106.17	109.01	108.03	105.4	105.47	104.72	106.02	104.42	106.68	106.33	107.64	105.42	105.79	105.87	106.36	107.59	108.25	105.48	107.11	105.42	105.82	106.36	105.9	106.3	105.71	103.12	107.16	107.24	105.22	108.71	106.3	105.98	104.46	104.53	106.34	105.85	105.68	106.55	105.77	107.92	105.74
98.427	100.17	99.282	97.947	96.924	100.54	96.55	98.084	98.517	99.18	98.851	98.327	98.622	97.998	96.526	96.26	98.447	98.719	96.846	97.054	97.483	97.599	99.836	97.661	99.829	96.926	97.673	98.243	97.133	98.696	97.589	98.015	97.69	97.353	95.813	98.57	99.192	100.14	98.228	97.254	99.745	97.701	99.895	96.358	98.209	94.67	98.797	98.114	98.363	97.358
103.76	106.21	107.82	107.19	106.97	105.99	105.61	108.62	107.91	105.67	106.85	105.31	107.28	106.35	107.66	108.84	105.61	105.32	107.16	106.17	106.46	108.37	103.9	106.99	108.29	106.39	106.94	105.69	106.65	106.7	106.94	104.95	106.74	106.07	105.36	104.21	105.69	105.69	106.57	107.35	106.87	106.96	105.84	105.57	106.36	106.75	106.84	106.03	106.8	108.79
106.42	107.61	106.85	102.64	105.81	104.9	106.98	108.83	105.74	104.15	106.06	105.76	106.85	104.46	105.32	104.88	105.79	108.37	105.86	103.36	102.81	104.59	105.86	105.24	105.77	105.31	104.93	105.68	105.55	104.67	104.87	107.11	106.27	106.69	106.81	105.92	103.36	105.39	105.62	105.79	104.95	106.06	107.4	106.38	106.62	104.97	106.47	104.7	105.65	102.8
109	108.61	108.16	108.72	108.18	110.28	108.53	108.51	108.81	107.57	107.21	107.33	109.31	109.39	107.19	107.28	107.46	107.07	108.8	106.68	110.69	107.63	108.1	111.25	106.93	106.07	109.66	106.86	110.26	109.56	109.82	109.76	106.93	110.25	107.63	108.26	109.66	108.05	111.66	107.86	107.9	107.32	111.35	107.5	109.2	108.64	107.02	106.99	109.96	109.17
108.81	105.35	107.21	106.49	104.17	107.28	107.33	106.59	106.94	107.93	106.63	105.77	108.45	105.98	104.6	107.74	106.02	105.77	107.25	105.06	106.22	105.65	106.11	106.11	106.2	106.74	109.19	106.65	106.1	107.53	106.01	107.45	107.06	106.02	108.04	106.72	107.75	106.37	105.87	106.38	107.15	106.52	107.56	106.34	104.74	106.33	106.52	107.4	105.8	104.61
106.01	104.54	106.13	105.55	106.79	105.32	104.46	102.84	103.33	107.67	106.14	105.99	106.06	104.71	105.86	108.15	106.12	103.35	107.51	104.71	107.96	105.87	106.82	104.01	105.73	103.8	107.35	104.56	107.26	105.75	107.15	107.45	106.48	105.52	107.19	107.16	105.83	104.61	105.02	105.33	105.5	104.76	106.81	104.85	102.59	105.67	107.17	105.24	106.27	106.52
112.38	110.2	110.44	111.07	109.23	107.97	111.28	111.13	107.71	109.96	110.19	111.49	110.42	112.59	108	109.93	110.2	112.32	111.77	111.86	111.39	107.66	107.65	110.12	112.3	109.77	109.53	111.62	110.64	108.53	109.79	109.94	109.61	110.59	110.73	111.4	109.35	111.3	109.7	109.1	109.66	109.79	112.98	109.77	111.53	112.13	110.48	109.32	111.54	108.87
107.57	109.39	108.65	105.71	107.56	105.1	106.88	108.45	110.72	108.2	106.51	106.76	109.44	108.1	108.17	108.63	106.69	105.73	108.25	108.61	111.73	111.56	109.13	108.39	108.87	106.54	106.94	108.4	108.37	107.3	107.6	108.89	107	109.7	109.4	108.22	108.3	108.51	109.79	109.74	106.06	109.01	110.99	108.97	110.89	109.2	108.56	109.68	107.31	108.66
99.288	97.893	100.46	98.242	99.03	97.734	97.303	98.389	97.904	98.992	99.59	97.517	97.745	97.12	98.048	99.244	98.232	96.793	98.702	96.101	98.855	98.703	99.322	98.956	96.7	97.871	98.388	98.304	99.954	97.575	97.858	95.815	95.594	95.963	98.077	100.54	99.37	98.073	99.762	96.63	97.773	97.801	98.412	98.575	99.017	98.692	98.218	97.534	98.791	97.578
98.569	97.606	97.81	97.096	98.681	97.807	98.553	99.861	96.711	95.971	97.568	99.075	97.051	96.693	96.769	97.084	96.231	99.9	98.014	97.269	99.371	97.048	97.581	98.496	97.763	98.963	98.359	96.198	98.898	100.69	98.297	97.959	99.457	97.512	98.159	99.915	97.03	97.196	98.289	95.927	97.751	99.922	98.448	98.579	94.519	97.41	97.661	98.977	97.973	98.097
106.44	105.5	105.56	107.35	106.17	104.66	107.32	105.39	103.95	105.27	105.49	104.67	103.69	106.1	105.1	101.95	105.81	105.95	107.64	104.83	104.56	106.66	106.03	107.82	105.26	102.83	106.17	104.69	105.84	108.01	104.85	105.48	104.91	107.59	107.67	104.86	107.24	103.01	105.33	105.82	103.79	104.38	105.12	107.18	105.99	104.36	105.59	106.13	106.36	105.97
105.16	106.54	107.08	105.34	105.91	105.75	108.6	106.39	107.1	105.55	108.34	106.5	105.83	104.43	108.06	104.26	107.9	107.16	106.08	106.27	105.47	108.2	105.45	106.84	106.04	107.98	106.84	107.83	105.85	104.48	105.52	105.96	105.82	105.52	105.81	106.43	105.83	105.69	107.39	108.34	105.22	105.39	107.56	107.52	104.75	105.2	106.48	106.56	105.38	106.62
105.65	102.91	108.19	105.7	105.95	107.31	106.55	105.62	103.72	105.67	107.6	106.14	104.33	103.8	107.82	104.52	104.42	106.71	104.96	104.37	107.07	106.5	108.25	108.18	105.83	108.09	106.22	105.97	106.02	106.26	104.88	105.59	106.77	105.43	106.88	106.1	106.03	108.62	108.61	106.6	106.98	104.2	107.26	108.02	106.76	104.22	105.63	107.51	107.4	106.11
108.8	106.66	107.74	107.07	109.54	105.49	109.92	106.58	108.79	107.23	110.51	105.59	108.96	107.29	107.99	106.77	104.78	105.8	106.73	107.89	105.3	107.65	106.39	108.02	109.14	106.63	107.8	109.82	106.94	107.23	108.53	106.75	108.43	108.14	107.39	105.79	107.75	106.18	109.1	106.7	106.66	109.69	108	109.44	110.44	107.17	108.64	107.49	108.62	109.8
106.17	105.92	111.66	107.56	108.37	106.52	105.53	108.75	107.71	108.16	109.2	108.63	108.79	107.95	107.18	107.25	107.95	109.28	107.74	108.37	108.9	106.33	110.63	107.24	105.46	106.91	108.67	107.45	106.45	109.58	108.47	106.33	107.52	107.31	106.9	106.94	106.63	107.62	107.36	107.68	108.04	106.37	109.27	107.17	106.6	110.2	110.6	106.75	110.85	108.67
108.42	109.25	108.53	109.4	107.82	107.26	106.97	108.59	107.5	108.88	108.78	107.5	107.59	111.51	107.44	106.44	107.75	109.19	107.87	105.88	107.85	107.43	108.77	105.2	107.54	107.02	110.6	109.14	109.91	107.38	106.29	109.79	107.03	108.44	107.22	109.01	108	108.11	109.35	109.85	108.16	106.71	106.28	108.96	108.48	110.16	108.68	108.29	106.16	107.4
107.48	108.76	110.38	110.66	109.91	109.44	109.06	107.54	111.86	107.77	107.96	108.69	107.98	108.12	107.38	108.66	107.43	107.66	107.21	109.13	107.83	105.51	110.29	109.39	106.97	108.29	107.47	109.09	110.14	108.31	109.28	108.39	110.32	107.88	111.37	107.87	108.49	108.26	108.33	105.82	108.14	106.78	107.78	108.04	109.1	108.79	108.02	110.63	107.47	108.29
107.17	108.3	106.83	106.03	106.9	107.67	108.93	107.1	108.58	107.36	107.96	106.99	106.91	109.21	108.49	108.42	109	107.43	105.65	109.1	107.09	108.21	108.32	107.43	108.74	108.26	105.69	108.95	107.69	107.21	109.76	105.91	106.5	109.03	106.9	108.13	108.34	108.67	107.71	108.6	106.69	107.73	107.26	108.16	107.01	109.35	106.67	109.31	108.62	109.26
102.02	98.086	97.554	98.37	97.758	98.72	98.394	97.229	101.3	97.675	96.969	99.239	100.78	98.01	100.25	98.757	101.06	97.54	98.979	96.192	100.31	97.541	99.943	96.953	98.061	100.13	99.731	99.323	96.425	99.42	97.431	99.025	99.755	100.53	99.577	96.991	97.828	97.386	96.612	97.923	99.625	101.39	99.86	99.936	98.136	98.692	100.15	99.565	99.963	98.223
98.004	97.132	100.43	99.075	98.64	99.752	97.483	96.921	99.714	98.093	97.497	97.025	98.442	95.204	95.944	98.602	96.223	97.978	98.701	98.03	97.093	97.882	99.984	98.202	97.161	97.809	98.971	100.03	97.205	98.723	99.053	98.862	97.818	96.431	96.23	98.155	97.815	97.546	99.196	97.17	97.505	99.654	98.597	97.629	97.538	95.342	98.836	98.252	99.455	99.204
105.23	103.87	105.83	106.23	106.24	106.57	104.91	106.89	107.73	105.78	105.22	106.34	104.08	105.19	106.62	106.39	105.77	105.56	103.21	105.88	105.33	107.13	105.98	104.11	106.05	104.86	105.73	108.78	104.94	104.08	104.24	104.75	106.28	104.84	104.1	106.48	104.32	105.01	105.02	105.83	105.31	104.21	105.81	105.3	104.04	106.97	106.13	105.62	107.44	107.84
107.76	105.72	111.28	108.93	109.02	108.27	108.74	106.22	108.53	108.92	109.3	111.07	106.1	109.56	107.95	107.1	107.18	109.07	107.72	108.64	106.55	108.84	106.79	108.49	109.33	108.38	102.78	108.14	108.27	106.01	107.6	106.29	107.72	106.31	109.01	106.96	108.59	106.25	108.19	107.67	106.18	106.94	109.01	107.25	108.9	107.4	108.05	107.52	108.69	106.98
104.73	105.68	106.45	104.01	103.54	105.04	104.31	108.14	106.17	103.62	108.35	105.59	105.03	104.83	104.22	106.54	103.47	106.22	102.17	108.34	104.55	103.6	105.89	107.92	105.82	108.24	105.73	103.1	108.74	106.1	106.74	104.97	103.66	105.11	106.18	105.09	106.81	107.16	106.58	104.66	105.67	106.73	103.17	104.85	103.56	104.16	105.21	106.48	106.13	104.39
98.475	99.287	97.657	99.081	99.831	99.442	100.88	99.025	97.36	99.989	99.758	98.895	100.54	99.967	98.628	99.509	98.131	99.661	99.481	99.029	98.787	99.864	96.137	96.936	96.301	99.906	97.631	99.965	98.785	99.881	99.7	100.58	99.349	96.094	98.032	99.1	98.521	96.706	97.76	98.132	99.788	99.245	96.475	99.711	101.12	95.642	96.162	98.16	97.79	100.01
96.079	97.184	96.859	98.592	98.322	96.435	96.654	99.639	99.375	96.662	98.762	98.11	98.485	97.777	96.55	98.381	98.006	96.238	97.173	96.776	97.044	99.077	98.432	96.909	97.651	98.091	96.29	96.588	100.66	95.033	97.617	97.196	100.62	97.956	99.17	97.391	98.617	97.623	98.239	96.47	97.979	97.886	96.424	98.134	97.186	97.459	98.039	98.453	97.89	97.82
97.747	99.256	96.41	98.923	97.37	97.753	94.802	95.996	93.871	97.87	100.77	97.514	97.011	98.894	97.561	98.817	98.28	97.547	96.804	97.368	97.489	98.602	99.839	96.376	99.182	97.226	98.619	98.865	98.331	97.332	100.09	100.32	96.591	98.615	95.213	97.658	97.531	96.995	96.161	97.062	95.973	98.274	96.92	98.733	98.695	99.351	96.926	98.872	96.9	100.41
104.63	106.59	104.97	104.85	106.55	106.66	105.03	105.41	105.66	106.66	107.8	104.27	105.09	106.04	104.13	103.76	106.83	105.05	106.53	104.36	106.82	104.81	104.6	103.74	103.89	106.61	106.88	104.43	107.11	104.22	106.14	108.11	105.52	105.29	106.06	105.64	105.3	104.15	107.06	105.9	105.55	106.12	106.12	104.49	106.15	105.54	106.43	105.21	106.16	105.59
103.84	103.68	103.59	103.34	102.23	103.9	100.99	102.55	103.26	101.95	100.68	102.72	101.34	102.6	102.98	103.78	104.31	101.91	101.43	103.01	103.88	101.13	105.39	102.54	100.05	103.17	104.83	103.33	104.16	104.29	104.02	101.8	103.33	102.86	103.03	104.49	102.52	101.48	99.761	101.46	103.42	105.37	102.85	102.7	102.44	101.48	102.81	102.41	103.65	103.73
108.34	105.71	106.32	104.27	105.85	108.72	108.08	107.15	107.38	102.85	105.71	106.17	107.22	107.58	107.07	106.8	103.63	106.52	104.4	104.3	106.1	106.09	106.57	107.92	106.72	105.87	105.6	105.47	106.89	106.93	106.35	106.39	107.27	105.88	106.5	108.47	104.57	108.23	106.34	106.12	105.73	105.28	106.93	106.45	104.71	106.95	107.06	106.47	106.75	108.57
107.62	107.6	107.44	108.67	108.56	106.35	106.47	106.77	109.08	106.73	108.32	108.89	108.43	106.6	107.72	108.07	106.63	107.28	108.28	107.34	107.6	108.56	110.68	107.78	107.2	107.83	107.39	106.81	108.13	105.89	110.07	106.91	105.88	107.85	109.69	109.28	105.72	106.84	106.87	106.52	107.95	107.18	108.69	109.56	109.33	109.64	106.9	108.83	106.36	110.06
109.67	109.39	108.65	108.12	106.84	111.14	110.25	107.94	107.27	107.96	107.58	107.69	106.68	108.27	107.69	106.92	106.23	106	107.84	109.39	108.51	110.89	108.92	109.25	108.65	110.02	109.29	109.88	107.86	107.05	109.15	109.48	111.23	108.23	107.75	108	108.75	110.64	106.5	110.42	107.84	110.51	106.26	107.89	108.32	110.29	109.04	108.84	107.77	107.54
108.36	107.33	106.7	105.82	108.93	107.73	108.02	105.02	106.7	109.87	105.83	104.8	108.25	105.34	106.4	106.88	107.77	105.66	106.25	102.44	105.93	104.69	107.4	105.51	105.07	104.87	104.36	107.62	107.24	103.98	105.66	105.81	107.23	107.86	107.17	106.51	106.93	107.14	108.15	106.19	105.4	105.42	107.68	106.19	103.34	102.37	109.37	106.34	103.62	105.42
105.68	107.18	106.14	105.68	107.29	105.44	107.53	107.13	105.98	106.2	105.96	108.24	107.34	105.44	104.78	104.21	107.72	106.39	106.47	105.63	106.09	106.45	107.54	105.78	106.43	106.78	106.94	107.19	107.38	106.68	104.23	106.82	105.44	107.77	104.05	106.26	105.7	108.02	107.42	106.11	105.48	106.44	106.13	107.91	108.7	103.59	105.03	106.47	105.92	105.59
108.16	110.48	108.33	107.16	108.78	106.93	110.26	110.49	107.47	105.93	106.35	107.91	107.47	107.71	106.24	108.16	107.75	108.15	109.61	109.62	108.75	108.85	109.93	108.02	110.13	107.32	109.63	108.03	108.66	109.15	108.25	108.43	108.21	111.07	109.77	110.37	107.67	107.86	109.46	109.08	111.91	106.52	107.09	108.59	110.02	106.33	109.97	108.6	110.15	110.34
100.12	98.748	99.156	97.955	95.05	96.722	98.87	98.711	97.893	99.318	98.833	97.701	98.773	99.674	97.216	99.739	96.54	97.426	99.476	97.045	97.394	101.09	97.009	100.17	98.662	99.952	101.16	99.466	98.465	98.427	99.363	98.587	98.911	101.98	99.41	100.43	96.536	98.92	98.46	99.118	98.32	100.36	98.784	99.077	98.959	97.462	94.777	100.26	98.444	100.05
104.09	105.97	105.64	106.96	108.45	106.92	106.69	108.25	108.23	105.54	104.72	107.55	107.71	104.81	103.36	107.13	108.96	107.96	104.68	106.39	104.95	106.01	106.04	104.5	108.78	105.91	105.73	105.8	105.95	106.38	107.62	105.99	105.18	106.66	104.9	105.86	105.22	106.26	105.73	104.36	106.43	106.62	106.43	106.24	106.64	105.95	107.43	105.18	104.01	104.82
107.37	104.89	107.15	106.39	104.21	107.4	105.87	106.78	105.02	107.15	108.53	106.66	105.35	108.57	110.03	104.32	107.02	105.29	103.49	105.83	106.01	106.24	106.14	104.87	106.31	104.99	103.99	105.31	105.84	106.38	105.85	106.24	104.86	107.19	108.97	106.65	106.94	106.91	104.89	106.39	106.58	106.75	105.92	106.24	107.61	106.41	105.21	104.28	105.38	106.17
106.18	107.19	107.83	106.56	105.17	108.66	103.8	105.93	105.37	108.38	106.18	106.88	103.67	105.94	104.44	110.08	106.77	106.36	107.92	107.35	104.54	108.07	108.39	106.81	105.07	105.45	106.11	106.33	109.52	107.99	105.35	104.52	104.97	106.98	108.33	104.02	107.55	107.17	108.35	107.35	107.05	106.1	107.13	107.2	107.75	106.13	106.38	106.18	105.67	106.04
98.797	98.994	98.547	100.21	98.023	97.426	100.56	97.956	99.147	96.444	96.625	97.166	97.466	96.978	99.59	97.316	98.009	97.107	99.882	99.239	98.149	98.074	97.165	98.856	97.615	96.505	99.067	98.782	98.119	98.774	97.667	99.109	97.762	98.481	97.958	99.617	99.578	99.822	98.484	96.512	97.326	99.145	96.573	97.896	96.19	98.806	98.685	98.43	96.744	97.764
98.067	98.417	97.902	98.933	98.921	98.319	97.973	98.027	98.68	97.486	99.617	98.338	98.838	98.781	99.587	97.283	96.158	98.104	100.26	99.572	99.989	99.672	98.208	96.422	96.878	99.945	98.951	97.32	99.596	98.053	95.504	99.936	99.608	99.823	99.493	98.503	99.516	99.14	98.243	96.782	98.265	96.422	97.646	96.136	95.798	99.307	97.046	98.981	99.708	98.199
107.77	105.64	108.41	104.79	108.47	105.18	107.76	105.85	104.3	105.35	107.3	106.22	104.05	107.18	103.65	105.63	104.03	104.75	102.7	106.62	105.47	104.75	107.19	103.45	106.29	105.07	105.8	107.94	105.85	104.39	105.22	107.21	105.29	105.74	105.93	107.94	104.86	104.5	107.51	104.99	106.64	103.66	106.5	105.03	106.29	107.13	105.54	105.23	103.79	105.44
99.856	101.48	101.62	101.62	99.721	101.35	100.51	99.65	100.85	101.29	101.43	99.277	100.71	101.81	100.6	99.503	99.779	101.81	100.76	101.76	103	102.31	99.124	102.1	101.29	101.49	101.64	101.07	103.45	101.71	98.952	100.81	100.49	102.15	101.23	104.02	100.52	100.1	101.73	100.15	101.55	100.64	100.56	99.53	99.079	100.83	102.09	100.98	100.56	101.87
107.19	105.76	105.86	106.49	106.48	106.04	104.83	103.03	109.12	106.28	104.62	107.15	109.37	107.23	106.09	106.6	104.16	106.86	106.73	108.56	107.81	106.77	104	107.84	106.79	103.52	103.57	108.47	106.76	104.31	106.95	105.72	104.39	106.72	108.21	104.87	106.26	106.19	105.88	106.48	103.46	104.74	106.32	105.49	105.22	107.75	107.94	107.79	109.32	105.93
108.13	105.28	108.19	107.79	106.17	108.35	107.52	108.68	108.56	107.35	107.03	106.26	106.9	107.29	109.74	108.17	109	109.31	107.01	109.13	107.04	108.07	108.18	106.96	104.95	106.88	107.7	108.08	106.52	105.34	109.96	109.88	109.81	104.94	108.74	108.19	106.67	108.13	105.61	107.91	107.24	108.67	108.15	109.29	109.16	105.63	108.54	107.23	109.01	104.15
100.67	99.214	99.622	100.36	101.64	97.744	101.07	102.35	101.45	99.224	98.113	99.554	102.02	101.06	98.328	100.23	101.7	100.23	101.32	98.458	103.31	99.168	98.445	96.533	99.906	97.834	101.39	98.508	99.6	99.603	102.85	99.418	100.08	100.51	99.856	100.98	99.998	99.547	103.43	99.952	100.97	99.653	104.33	101.31	98.75	99.876	101.98	99.68	99.314	99.653
108.02	108.51	107.91	107.85	108.72	108.52	107.1	109.22	108.45	105.64	109.19	108.62	106.61	108.8	107.92	106.28	106.45	106.53	107.24	106.59	111.07	108.59	108.38	105.83	108.21	108.38	107.8	106.33	108.97	106.96	109.05	108.38	108.62	109.63	108.27	108.85	109.56	107.71	107.92	107.27	106.29	109.49	109.67	108.28	106.59	108.41	107.84	107.64	107.37	107.17
97.129	97.179	99.5	98.298	98.006	98.813	97.822	95.887	98.913	98.811	100.25	100.39	97.722	98.747	100.44	96.895	97.526	97.126	98.515	98.848	97.188	98.726	98.309	99.556	99.17	98.175	99.502	99.584	99.949	97.773	97.57	98.635	98.569	96.958	99.898	97.246	98.954	100	94.708	99.404	100.76	97.165	99.269	98.895	98.98	100.31	98.579	96.611	100.41	97.918
109.18	105.79	109.26	109.13	109.58	109.28	107.71	106.77	106.13	107.96	106.83	107.83	108.02	105.95	109.06	107.78	108.68	107.09	108.68	106.27	107.86	105.59	107.56	107.33	107.99	107.98	106.43	108.35	107.87	108.45	107.28	108.95	107.19	107.24	106.53	108.05	107.39	108.53	108.14	107.09	105.27	108.85	107.21	106.37	107.27	105.51	107.79	107.24	107.27	111.5
106.85	108.31	106.66	108.71	108.36	109.63	107.19	107.65	109.2	105.33	108.54	106.71	107.48	109.22	107.87	108.77	106.86	107.54	109.82	109.26	108.06	107.71	111.26	108.58	106.4	107.59	108.9	105.93	109.02	105.34	110.54	107.69	109.45	109.43	108.99	108.75	108.8	109.51	107.79	107.35	107	108.78	106.58	107.97	105.81	107.62	106.62	106.08	106.98	108.93
98.413	100.14	97.873	97.759	98.25	96.393	97.89	99.063	96.219	98.913	98.225	97.206	99.221	97.207	98.284	98.497	97.451	99.042	98.055	97.529	98.031	96.625	96.331	97.847	98.523	97.946	98.08	99.468	97.157	96.432	97.807	97.041	98.71	97.488	99.438	95.531	99.382	98.283	95.697	100.12	98.444	97.221	98.81	96.234	98.598	97.632	97.993	97.726	95.325	96.446
103.42	104.68	104.71	107.92	107.57	104.65	106.35	107.45	104.64	105.74	106.42	104.89	106.75	104.02	105.8	105.82	103.54	107.01	105.66	108.6	106.33	104.27	107.33	103.85	106.17	105.01	104.08	104.58	105.34	107.45	106.74	104.63	103.33	105.7	105.5	105.35	105.11	104.92	105.91	104.58	107.68	104.61	105.11	104.88	106.79	105.68	105.02	103.72	105.28	105.31
105.7	105.56	106.22	106.48	107.7	105.18	107.49	105.52	107.1	105.73	105.96	104.77	105.42	105.46	105.89	108.05	106.55	106.26	107.45	107.05	108.06	109.34	105.4	105.11	107.23	107	107.71	105.5	104.98	104.43	106.74	108.2	106.61	104.65	106.66	106	105.7	105.79	106.11	107.33	106.02	106.74	106.13	107.21	107.34	106.15	104.7	107.52	104.55	105.37
100.38	102.34	101.61	103.05	103.34	100.63	101.64	100.37	100.18	101.75	101.67	99.512	101.48	100.39	101.73	100.53	102.7	101.34	102.03	101.98	101.95	102.98	100.7	99.743	101.3	102.86	100.4	99.23	100.97	100.4	98.349	100.52	102.45	101.48	100	101.87	102.14	101.12	99.637	99.139	103.31	100.19	102.18	99.941	100.3	100.65	101.85	100.42	100.08	102.23
107.14	106.7	105.24	104.8	106.12	106.97	106.09	106.15	105.86	103.74	105.94	106.57	104.7	104.88	105.66	104.51	106.51	108.85	105.31	105.91	105.85	104.36	104.29	106.24	105.98	106.45	106.67	105.34	106.92	103.77	104.91	106.93	107.17	106.71	106.44	106.26	107.22	104.96	105.13	106.78	102.8	105.41	106.16	106.63	107.63	107.33	106.4	104.85	107.73	105.52
108.8	110.15	108.26	109.97	106.4	110.88	109.32	111.17	111.04	109.98	110.89	109.39	111.49	110.42	109.52	109.83	109.55	108.56	110.21	109.68	111.49	109.12	108.76	110.2	110.35	107.81	110.82	108.56	111.07	110.47	113.1	109.64	112.25	106.35	111.33	110.46	111.07	110.93	110.64	109.99	108.52	109.91	110.04	106.72	109.53	110.21	111.97	108.67	110.32	110.78
104.77	101.03	102.95	101.29	103.79	102.78	106.78	101.7	104.86	102.39	100.67	103.01	101.74	101.63	104.46	103.56	102.96	101.2	102.17	102.99	103.88	101.69	102.49	101.12	102.66	101.08	103.1	103.58	104.67	102.27	103.07	99.861	102.46	101.82	101.94	104.8	102.08	104.14	101.87	101.58	102.67	103.69	102.76	103.01	102.89	101.93	103.47	103.88	102.56	104.44
107.04	105.1	104.48	107.19	104.52	105.98	104.99	107.42	105.06	107.97	105.27	109.69	104.08	104.95	106.78	106.43	105.45	106.34	108.21	105.88	108.15	107.05	107.25	106.53	108.17	107.26	107.06	104.94	106.78	106.61	104.51	106.25	106.17	105.59	107.41	109.17	104.14	107.09	108.84	106.79	106.59	105.26	106.41	104.45	106.32	106.05	107.42	104.05	106.17	105.69
103.8	105.07	105.95	108.46	103.97	106.17	106.79	107.53	105.09	105.53	107.36	106.36	105.35	105.77	104.88	105.02	107.57	104.56	106.99	105.29	105.79	105.14	104.66	107.77	106.33	105.43	102.98	105.62	106.13	107.94	103.88	106.61	105.04	107.65	108.21	105.69	105.92	107.59	104.9	106.36	106.97	106.02	106.84	104.31	105.12	105.02	107.45	105.12	105.5	106.46
100.58	97.386	97.833	100.06	101.29	99.585	101.17	100.76	99.497	101.31	100.91	100.6	100.9	101.83	100.33	99.042	99.263	100.99	101.74	100.12	102.28	99.897	101.94	101.25	100.96	101.53	103.91	100.27	99.491	100.96	101.8	100.92	101.13	99.722	102.74	101.5	101.79	98.841	100.74	99.033	100.64	99.572	101.4	101.79	98.544	101.32	99.981	100.26	101.26	97.431
100.83	101.92	100.41	99.71	100.4	101.49	100.51	100.23	98.97	99.154	100.22	100.2	99.536	99.41	100.38	99.321	99.02	102.07	100.75	102.58	99.484	100.82	100.23	98.335	100.22	100.51	97.953	100.65	97.729	100.59	101.06	97.7	102.66	98.804	102.29	99.378	101.89	99.802	99.859	99.478	99.444	100.36	100.13	100.56	98.78	99.352	98.626	98.01	101.5	98.981
108.92	108.43	107.29	109.06	110.12	107.78	109.3	108.55	107.63	108.8	109.14	108.16	107.39	108.48	107.47	109.59	108.94	107.89	109.32	105.18	107.9	107.23	108.43	107.56	107.34	109.12	108.54	107.76	107.05	108.71	111.48	109.42	105.93	110.98	108.02	107.48	108.07	107.33	107.67	109.47	107.72	110.6	107.28	108.43	108.39	107.42	108.38	108.63	106.06	108.42
107.65	108.06	108.09	106.87	108.08	106.7	108.84	107.2	108.42	108.64	108.95	109.28	108.93	107.9	107.52	107.71	108.75	108.08	108.71	106.69	107.99	109.13	107.43	111.64	107.59	108.82	108.05	108.07	108.43	107.62	106.74	110.08	107.54	107.09	108.83	109.73	108.7	108	109.83	106.32	107.31	107	108.24	106.82	106.14	107.84	108.31	108.06	108.28	105.92
108.36	110.55	111.02	109.25	111.56	109.38	110.12	108.02	109.95	110.13	109.72	108.34	110.67	108.95	109.21	109.76	110.07	109.99	109.48	110.7	110.53	111.4	108.5	110.83	111.24	113.04	109.55	110.52	113.24	109.82	107.65	111.75	110.92	109.43	108.46	110.35	109.67	109.95	110.89	109.84	110.93	107.3	110.27	109.81	111.31	110.82	111.02	110.67	110.97	110.6
106.3	105.19	105.81	106.9	105.7	105.05	106.56	106.45	104.63	106.94	107.91	106.23	106.87	103.88	107.93	104.64	106.15	105.94	105.83	106.32	104.79	105.4	108	106.76	107.11	103.11	105.56	105.62	105.8	104.5	105.38	103.97	105.2	108.33	107.45	106.96	107.36	107.61	104.51	108.2	106.95	106.73	108.08	106.13	105.74	104.24	105.39	105.21	106.46	103.53
106.6	106.48	105.54	107.09	104.38	105.85	104.63	104.8	103.49	104.75	106.11	105.08	104.97	106.39	104.93	105.76	105.72	107.74	104.47	106.22	104.48	106.85	106.86	104.56	104.83	105.08	107.03	104.04	104.12	107.74	105.98	105.62	107.35	105.59	106.45	104.68	104.59	105.01	105.05	105.67	105.08	106.61	103.54	106.77	101.98	105.15	104.9	106.65	104.79	104.97
99.149	98.521	97.983	99.673	98.446	98.049	97.583	97.464	99.08	99.517	99.128	99.217	98.482	99.897	97.317	97.692	97.482	98.892	98.501	98.876	99.613	100.57	100.84	101.01	98.275	96.462	97.772	97.571	97.78	96.701	98.204	100.06	97.571	97.004	99.336	98.514	101.36	99.838	98.237	98.514	98.162	98.666	97.979	100.54	99.467	99.174	98.173	99.068	99.001	98.438
109.15	108.37	107.87	108.77	109.17	108.33	108.1	109.52	107.19	107.17	107.71	109.57	106.49	107.86	107.89	106.88	106.74	108.71	108.94	109.78	109.42	110.88	108.67	108.38	108.92	107.84	107.32	109.18	106.69	107.98	108.95	110.31	108.54	107.23	111.05	108.41	108.42	107.65	109.24	107.05	106.98	105.91	107.27	107.38	109.5	107.93	107.18	107.18	108.13	110.65
98.696	98.893	99.729	98.749	99.203	101.02	100.38	97.145	98.652	96.967	97.418	98.718	99.605	99.672	99.062	100.63	97.524	100.36	98.981	101.6	98.606	97.358	96.297	102.3	98.947	99.845	99.35	97.959	96.855	99.609	97.5	98.619	98.582	97.617	98.598	98.284	98.046	98.914	97.617	98.048	100.13	99.333	96.611	98.42	101.09	99.45	99.266	97.006	97.33	99.723
106.98	107.57	106.44	107.15	106.5	107.64	105.44	107.38	108.31	106.24	105.91	105.86	107.26	105.53	105.76	107.04	106.39	106.3	103.68	106.5	105.19	106.01	104.84	105.93	108.69	105.11	106.06	106.81	105.86	104.17	106.08	105.44	105.81	105.92	106.19	106.04	107.5	105.47	107.2	106.14	104.25	106.29	107.95	107.49	107.35	107.03	108	106.55	106	106.51
98.895	101.26	98.706	102.25	100.33	101.1	102.17	100.9	100.68	97.827	101.82	101.67	99.725	100.2	101.04	101.33	98.406	101.35	100.86	101.01	103.81	103.68	101.75	100.95	100.86	101.59	99.243	101.87	99.174	103.28	101.69	102.01	101.41	102.86	101.27	102.61	101.16	99.126	102.65	101.54	98.761	102.1	100.25	98.463	102.27	102.41	100.43	100.96	101.44	100.16
100.57	99.027	100.16	99.943	99.351	101.87	98.744	100.22	99.885	102.55	100.01	100.72	102.22	102.03	99.333	102	99.997	102.06	100.76	98.828	102.15	99.574	98.721	98.283	99.508	99.675	97.018	101.17	97.901	102.71	99.15	101.92	98.918	99.906	98.905	100.18	99.205	97.711	98.309	98.786	100.82	100.05	100.75	100.38	99.544	100.43	99.386	99.485	100.89	98.554
95.788	95.745	98.987	97.097	97.684	97.522	98.366	97.08	99.125	97.917	97.943	97.852	99.018	98.193	97.956	96.996	97.86	99.833	98.339	99.842	99.057	99.15	98.631	98.5	98.063	98.656	98.374	98.882	98.907	98.686	99.365	98.953	98.058	100.39	97.664	97.502	97.054	97.88	96.174	98.786	94.709	97.581	98.961	96.895	99.138	97.455	101.07	96.76	95.205	98.603
104.06	106.65	108.09	108.21	103.77	103.86	104.86	108.34	104.58	105.11	105.3	104.33	105.25	104.9	103.99	105.55	105.23	107.31	105.41	106.15	106.08	104.7	104.56	105.85	106.49	105.53	103.09	103.52	105.22	106.69	104.65	103.75	106.4	104.75	102.74	105.07	105.71	104.52	105.75	106.28	106.06	105.33	104.92	106.4	104.95	105.39	106.15	104.12	106.31	106.11
105.49	104.49	105.57	106.52	105.98	106.5	103.77	106.53	107.46	106.18	105.93	104.53	106.99	102.91	103.05	104.3	106.14	104.73	106.2	106.88	107.56	104.47	103.76	104.28	104.62	105.76	103.39	105.74	104.43	105.42	104.5	105.9	107.12	106.89	104.05	106.78	104.95	106.03	103.98	106.49	106.62	106.23	104.56	104.05	106.8	104.63	103.62	103.55	106.31	104.57
104.79	103.17	107.83	104.48	104.67	105.15	104.97	106.08	105.61	103.73	105.69	103.66	105.57	105.42	106.31	103.52	105.38	105.82	105.2	103.97	105.83	104.44	104.66	109.08	105.67	103.55	106.62	106.43	107.59	104.94	104.21	106.49	105.35	104.97	105.91	104.02	104.38	107.25	105.25	105.3	103.91	106.76	106.19	104.75	107.12	106.45	104.83	105.27	106.38	107.08
104.89	108.15	107.22	106.61	107.37	106.54	107.54	106.82	105.66	106.24	109.93	107.42	105.97	108.3	108.39	106.17	107.27	105.02	109.36	104.59	106.7	108.2	106.82	104.59	108.52	106.28	106.86	108.19	108.23	106.66	108.87	106.39	106.33	105.82	107.28	107.98	107.85	106.78	106.4	106.62	105.4	106.86	106.17	105.72	106.92	105.42	107.61	107.66	106.81	105.64
96.528	94.66	96.492	97.461	99.239	99.367	96.783	100.8	98.078	99.557	99.545	97.272	99.104	97.955	97.791	98.289	98.525	100.65	97.843	98.686	98.972	96.711	98.128	99.939	97.039	98.206	99.751	98.251	96.741	96.94	99.406	99.154	97.556	94.37	96.29	96.746	97.105	97.792	97.175	98.987	96.641	97.085	98.667	97.935	98.976	99.014	98.927	95.877	97.831	97.259
98.771	97.719	98.592	99.606	95.524	100.12	99.428	97.607	97.828	99.111	96.377	97.972	98.191	96.408	97.98	98.27	98.693	97.568	99.744	97.459	99.549	99.866	97.504	97.363	98.245	98.061	98.674	98.757	98.596	101.36	96.778	98.512	98.8	99.279	97.772	99.722	96.724	96.598	97.384	96.175	98.02	98.198	98.842	97.5	96.958	98.694	97.854	97.618	98.812	97.259
103.6	106.6	106.52	106.22	105.76	106.39	108.31	106.11	104.87	105.38	105.96	107.51	103.51	105.19	105.69	104.27	106.91	107.2	105.18	104.54	106.16	105.6	104.7	104.43	103.41	105.5	106.37	105.76	106.31	106.25	105.52	106.1	103.69	103.84	103.32	106.11	105.78	106.71	105.35	105.42	105.41	102.31	107.05	106.47	105.47	104.96	106.72	107.19	105.09	106.03
105.23	108.71	108.01	107.68	106.66	106.13	103.96	108.98	106.74	108.56	105.85	106.15	106.94	106.14	106.58	107.57	107.65	105.64	108.48	107.79	106.17	107.89	105.41	104.3	107.32	105.29	107.1	107.43	107.67	107.57	105.97	106.85	104.79	105.7	106.46	106.66	107.75	105.75	107.62	104.26	106.03	106.18	105.59	104.91	106.12	106.93	105.06	105.75	107.1	105.3
99.578	102.09	99.806	100.36	102.05	100.95	101.86	101.22	100.7	101.89	98.196	102.41	100.75	101.72	99.09	100.76	100.05	100.07	101.18	100.6	99.664	102.02	99.897	99.367	98.503	100.68	100.61	99.904	101.96	101.19	99.497	100.21	100.87	100.15	100.57	99.182	101.21	100.52	99.019	100.84	100.89	99.133	99.501	100.44	98.573	99.479	101.64	99.252	102.45	99.841
108.74	109	105.74	106.66	108.74	107.26	108.75	107.54	106.85	109.18	109.83	108.02	108.12	107.81	110	108.51	108.73	109.73	109.23	109.63	107.77	107.59	109.47	108.87	108.58	106.02	107.28	109.79	108.2	109.57	109.65	107.61	107.76	107.8	109.16	108.13	108.65	111.02	109.67	108.93	107.73	109.99	107.53	110.39	108.92	110.84	109.6	108.89	111.11	108.26
107.51	108.57	108.79	107.03	109.14	108.22	108.77	106.21	106.91	107.75	107.92	106.13	107.63	107.98	108.52	108.06	108.74	108.07	109.49	109.67	109.06	108.07	108.71	108.84	109.15	108.61	107.5	108.03	110.26	105.03	108.54	109.61	108.58	107.15	109.3	110.07	108.78	108.59	107.2	107.01	108.2	108.42	108.6	109.86	107.38	106.14	110.82	108.84	107.55	107.35
107.98	109.3	107.51	109.97	109.43	110.46	108.93	108.94	108.14	107.59	107.51	106.14	107.44	108.35	108.58	108.12	108.83	110.51	109.6	108.43	107.3	108.58	108.65	109.49	108.21	107.99	109.11	108.71	109.28	107.83	107.28	108.03	107.97	110.33	110.06	106.49	108.87	108.81	109.49	108.27	106.44	108.57	110.8	109.25	108.27	108.91	108.5	108.98	106.63	109.62
107.22	108.66	106.37	107.38	106.55	108.22	107.55	107.18	108.1	108.65	106.3	106.96	106.4	108.16	109.11	106.78	108.84	106.86	109.82	109.23	109.65	109.9	108.73	108.82	108.71	107.79	107.26	107.42	108.36	106.45	106.96	106.96	108.22	106.59	108.14	108.64	106.6	108.17	106.8	107.88	110.01	109.82	109.67	107.44	106.7	106.77	108.19	107.71	109.43	108.69
100.6	98.439	100.68	103.78	101.76	102.04	99.643	102.53	99.636	98.888	101.67	101.67	98.991	100.27	102.15	100.09	100.04	99.919	99.771	99.088	99.569	100.33	99.715	101.87	100.68	104.13	101.3	102.03	99.607	100.55	103.64	99.886	102.93	100.19	100.49	101.8	102.42	102.74	101.27	101.52	98.405	100.55	97.81	100.13	100.81	102.03	99.749	99.365	101.04	100.29
107.05	109.47	107.81	107.21	106.98	109.17	110.45	107.79	110.13	108.81	108.05	108.99	106.68	108.01	109.55	108.32	107.22	109.68	106.24	107.88	107.04	107.95	107.23	107.05	108.59	107.67	109.17	109.9	109.42	109.3	110.65	108.94	108.72	108.3	108	106.74	107.77	109.05	107.56	109.32	108.53	109.79	107.67	107.63	108.91	108.88	105.29	104.7	108.34	108.68
111.4	110.36	109.4	110.4	109.21	111.18	111.01	110.35	110.2	110.34	111.49	109.01	111.66	111.66	109.31	109.23	108.6	111.72	110.45	112.13	110.14	111.21	111.54	109.37	109.82	108.48	108.99	112.31	110.42	109.04	109.41	112.12	111.56	109.3	111.68	109.41	108.61	112.31	110.67	110.76	108.99	112.19	111.85	111.63	110.36	109.68	109.16	107.91	111.52	108.55
108.37	108.15	107.53	108.48	106.95	108.19	106.92	109.81	107.95	109.69	107.91	108.04	107.58	108.05	108.08	108.17	107.32	106.62	107.56	108.37	106.3	106.84	110.79	108.28	106.74	108.32	109.27	108.74	107.78	107.34	107.84	105.66	110.31	107.13	106.36	107.94	110.98	106.88	107.66	107.48	107.82	107.82	107.85	106.56	107.9	107.22	108.96	108.88	107.77	108.28
111.81	109.86	110.22	111.59	110.96	109.14	110.54	111.29	108.97	109.96	110.36	109.28	110.69	110.6	111.34	110.81	111.69	111.63	110.55	111.26	110.14	111.66	109.24	110.54	109.66	111.93	108.35	110.88	113.04	110.16	111.89	112.04	109.96	111.1	110.39	110.03	111.97	109.22	109.19	109.97	110.26	111	110.48	111.75	111.63	109.53	110.18	110.29	109.94	110.16
105.46	106.32	106.17	106	106.83	105.6	109.31	105.59	107.05	107.01	105.85	105.17	106.36	104.33	103.24	106.94	105.42	105.26	106.45	106.09	104.2	105.19	105.84	102.59	104.91	106.56	104.74	104.62	105.59	106.51	106.11	104.4	105.97	105.84	104.56	105.12	107.46	106.67	105.66	107.13	105.94	104.75	105.61	104.97	103.59	108.39	104.77	105.76	106.24	103.64
104.99	106.89	104.84	107.34	103.85	105.61	107.15	105.68	106.14	106.77	104.3	109.12	107.2	105.29	106.21	106.8	105.79	105.16	105.71	105.08	108.29	103.63	103.21	105.48	105.28	104.61	103.86	105.4	106.36	103.66	106.08	103.49	107.57	105.84	107.28	104.26	105.45	105.62	105.03	106.15	104.69	104.08	106.88	105.4	105.95	105.46	105.57	104.18	104.79	105.11
107.59	108.03	110.4	107.04	107.45	108.87	108.95	109.82	108.44	107.71	108.84	106.8	109.61	110.07	110.74	108.73	109.99	109.78	109.02	108.28	108.72	109.26	107.21	107.61	108.5	107.08	108.09	106.55	109.15	107.56	108.15	110.48	106.52	106.63	109.16	109.07	109.72	106.71	107.62	106.47	104.71	108.64	109.97	108.82	110.68	108.12	107.69	107.76	107.86	110.78
104.2	107.1	106.19	106.47	102.27	106.19	102.7	106.23	106.71	105.45	104.75	105.85	106.5	105.77	104.39	107.32	107.39	105.09	106.3	105.57	107.08	104.92	108.01	103.84	105.78	105.68	105.59	105.91	108.22	105.57	106.58	105.05	106.51	104.53	106.55	106.02	105.45	103.53	106.59	105.6	105.09	107.19	105.75	104.51	101.81	105.13	105.94	105.89	106.12	106.8
105.79	107.61	107.23	104.32	105.44	102.94	105.12	104.95	106.3	104.58	103.91	104.51	106.17	108.23	105.09	106.59	106.36	105.37	105.09	105.64	105.26	105.83	105.88	104.89	105.48	106.37	106.02	104.61	107.03	105.61	105.65	106.63	105.03	105.73	106.88	105.07	103.64	105.78	105.68	105.59	107.05	105.15	106.95	103.69	105.44	105.1	104.3	106	107.19	106.49
106.49	106.3	105.13	104	104.87	104.7	106.43	104.47	103.29	104.52	106.66	106.92	105.3	107.21	102.47	105.13	106.33	105.05	106.78	104.5	104.78	106.6	105.42	105.84	106.04	105.07	105.54	105.9	105.5	106.1	105.43	104.82	105.63	107.39	104.91	106.19	105.87	106.61	105.51	106.82	104.48	105.65	104.49	105.37	104.94	105.5	104.04	106.4	103.13	104.61
98.46	98.801	98.39	100.77	97.892	98.681	98.811	100.05	98.72	98.785	97.51	99.503	99.123	99.684	99.282	99.171	99.053	99.093	97.778	99.442	98.767	98.914	100	100.31	100.37	99.358	98.504	99.164	99.687	97.905	99.922	98.868	97.171	98.6	99.228	98.172	99.95	97.709	100.36	99.445	97.544	100.47	97.497	99.636	98.358	98.216	100.01	97.726	97.974	98.198
105.72	104.44	106.1	103.91	105.2	105.34	104.65	104.37	106.27	104.52	106.31	105.73	107.36	106.99	104.07	105.25	104.56	106.34	107.92	106.4	105.99	105.28	105.34	106.65	107.37	104.95	107.08	105.7	105.34	108.09	106.09	105.03	103.87	106.79	105.72	108.06	105.81	105.45	106.3	105.78	105.04	105.88	104.37	106.34	103.59	105.68	102.96	104.5	105.31	104.88
106.57	104.39	106.17	104.6	107.45	105.7	107	106.56	105.08	105.5	107.45	108.79	106.02	105.54	104.29	106.64	108.07	102.99	106.61	105.76	104.75	104.17	104.63	108.18	106.06	107.47	105.4	107.97	104.34	106.85	106.59	105.51	105.44	105.65	107.16	106.22	104.9	107.29	104.54	107.91	106.02	105.93	106.73	108.08	106.28	106.62	105.11	105.33	107.24	106.24
108.25	107.48	106.34	109.29	107.17	110.57	111.16	108.2	109.12	108.17	111.16	107.82	110.06	106.95	106.19	110.61	106.87	107.65	107.64	109.5	108.23	110.91	108.81	111.48	107.44	108.82	109.9	110.18	108.72	107.24	109.61	108.3	107.54	108.47	107.82	109.95	109.3	110	107.18	110.81	108.52	107.91	109.72	108.77	110	108.27	108.03	108.55	105.58	109.29
108.7	106.79	110.09	109.11	107.36	109	107.43	108.05	107.39	107.22	108.82	107.35	108.41	110.02	107.4	106.98	109.61	107.79	108.36	107.21	107.79	108.7	109.96	108.17	107.39	105.68	108.39	107.33	107.43	109.02	108.89	109.86	107.42	106.89	107.53	110.14	108.06	110.07	108.4	108.35	108.84	107.54	107.17	110.25	107.7	109.39	111.2	106.11	109.04	106.32
107.63	106.36	107.51	109.33	111.35	107.17	107.62	108.01	109.87	108.78	109.54	109.67	110.04	107.87	107.38	107.38	108.46	108.57	107.8	108.67	108.42	107.95	107.81	109.63	107.72	108.61	109.71	108.16	106.05	108.56	110.32	109.33	105.85	108.36	106.84	105.94	109.35	109.06	108.42	109.74	109.88	107.58	105.91	106.92	108.12	105.95	107.3	106.3	104.66	105.81
106.68	109.43	107.23	108.85	107.59	107.8	107.33	106.57	107.56	108.67	112.19	108.92	109.99	109.58	109.16	107.86	108.75	109.15	107.66	107.27	109.23	111.63	107.77	109.96	107.62	109.08	108.79	110.93	111.12	108.16	109.28	107.15	106.35	110.03	108.67	109.04	109.2	106.24	108.45	106.69	108.42	108.39	107.75	108.09	108.66	106.61	107.91	109.6	110.62	110.02
108.39	107.46	108.31	108.67	107.7	109.32	109.06	110.41	105.47	107.76	107.91	109.03	109.06	109.49	106.47	109.39	109.61	108.29	107.66	109.99	109.26	108.66	110.11	109.4	107.82	109.49	105.41	109.38	109.39	109.27	109.26	108.87	108.51	108.53	106.04	107.6	107.29	107.86	106.63	107.95	110.03	109.17	107.82	108.65	108.11	109.81	109.43	110.03	108.7	109.18
108.45	105.79	105.93	106.95	108.55	107.32	109.18	108.7	109.5	106.29	107.46	106.59	107.99	105.67	107.88	105.6	108.33	106.31	109.89	107.71	107.58	108.98	107.19	108.34	106.98	106.78	108.29	108.12	108.93	107.88	107.9	108.39	109.02	108.91	106.86	107.63	109.75	108.13	106.29	106.43	106.66	106.95	107.75	108.47	107.27	107.67	108.32	106.07	107.79	106.96
108.8	109.25	106.73	109.1	110.93	108.1	108.2	108.32	107.19	108.28	107.71	107.25	107.78	107.71	109.36	108.44	109.4	107.9	107.71	105.5	109.79	107.12	110.14	108.45	110.26	111.3	108.34	109.03	108.33	108.97	107.37	109.05	105.07	107.58	110.17	108.39	108.68	109.46	108.66	110.59	108.49	104.22	108.4	110.25	106.38	109.42	110.62	108.69	107.4	110.69
107.84	109.73	109.43	106.14	110.87	107.42	109.26	107.78	108.95	109.11	109.2	107.25	108.09	106.53	110.42	107.31	105.68	109.89	110.94	106.17	107.7	106.42	107.88	110.93	108.49	109.51	106.63	110.57	107.69	106.33	107.92	108.65	106.63	109.58	109.16	109.16	108.65	106.92	107.71	107.45	108.45	107.03	110.85	108.92	108.05	109.83	107.04	107.06	109.15	109.25
112.61	109.73	111.47	110.1	114.13	110.29	110.97	110.17	110.7	108.43	110.97	109.72	112.06	109.92	110.78	109.74	113.53	111.05	111.65	108.5	110.64	110.33	110.48	111.35	110.05	110.85	111.22	108.79	112.18	111.06	107.57	110.52	111.78	110.16	110.34	113.16	110.58	111.88	109.97	108.85	112.51	110.72	109.83	110.33	112.94	110.88	111.61	110.5	111.16	110.52
104.74	104.1	103.27	106.95	105.62	106.24	107.47	107.14	103.22	105.05	104.78	107.84	106.84	106.6	107.88	106.21	106.44	104.17	105.53	107.82	105.76	107.03	106.63	105.56	105.6	105.82	107.15	104.48	105.61	105.14	104.77	105.81	104.58	105.06	107.34	106.42	104.66	104.49	107.2	105.08	106.81	106.64	105.46	105.23	104.2	104.67	104.61	103.76	107.84	107.09
99.848	100.31	98.965	100.25	97.303	102.28	100.42	98.632	101.93	99.965	96.762	100.17	100.27	101.37	98.49	100	103.69	99.919	98.065	101.38	99.666	99.292	101.33	100.18	101.56	100.79	98.481	98.875	100.88	100.26	100.65	100.35	98.136	99.24	101	99.678	100.83	99.121	99.049	102.56	99.792	101.34	99.602	99.583	99.842	100.39	101.59	102.19	100.68	100.38
99.515	99.782	99.669	99.46	99.813	100.56	98.903	100.86	99.748	102.35	100.05	102.26	99.45	101.75	100.82	99.971	102.31	99.835	100.22	100.84	100.96	100	101.88	99.224	99.027	99.997	100.45	101.34	98.237	100.92	99.606	101.99	101.31	99.601	99.787	98.826	98.614	100.48	99.163	99.664	100.53	100.59	101.74	100.82	102.26	98.435	98.809	101.35	101.15	98.473
107.92	110.08	107.87	109.06	110.4	109.81	109.25	108.8	109.13	107.97	110.68	106.33	107.54	108.36	109.19	110.17	108.81	107.04	108.88	109.87	106.8	109.3	106.59	110.34	110.94	108.56	108.62	108.81	109.02	106.23	106.69	107.31	109.54	110.65	108.26	108.92	107.4	109.14	110.17	109.37	107.07	110.9	105.78	109.34	107.18	108.48	108.7	108.64	107.86	108.44
105.83	106.3	104.22	105.07	105.23	106.51	105.5	106.17	104.83	104.86	106.24	107.29	104.92	104.58	105.03	103.64	103.66	104.66	105.05	105.58	107.09	103.5	105.05	106.56	105.97	106.42	104.39	105.61	106.42	103.25	104.22	103.47	104.21	106.95	107.5	105.92	105.47	104.47	106.68	102.98	106.09	105.63	105.06	104.71	104.82	104.48	104.06	105.43	106.08	104.38
107.06	107.65	107.98	106.43	108.67	108.69	108.53	109.94	106.76	106.85	108.56	107.57	106.6	108.57	106.81	110.27	109.9	109.54	109.23	109.27	108.56	108.71	106.04	108.26	108.99	109.7	110.38	110.36	110.5	108.02	105.53	109.45	108.73	108.29	108.25	107.87	109.63	110.48	110.28	109.44	106.12	109.88	108.15	109.98	107.86	109.57	108.22	108.72	109	107.01
107.48	105.13	108.45	105.19	107.9	108.33	109.13	107.59	106.13	107.87	110.71	106.98	109.61	109.82	110.2	107.12	107.91	106.69	109.47	107.63	109.84	108.53	108.06	108.46	108.6	109.76	108.77	108.25	109.42	108.92	108.91	107.32	106.29	109.46	107.99	107.98	107.79	108.65	108.3	109.65	109.65	107.14	107.4	107.81	109.21	108.48	108.75	109.13	106.71	107.18
104.5	104.84	106.21	106.18	107.65	105.48	105.58	105.19	104.52	104.58	106.5	106.92	107.16	105.11	104.64	105.75	105.92	103.09	106.05	105.97	105.54	104.32	101.95	107.58	106.95	105.13	104.1	106.04	107.71	105.45	107.27	105.2	105.48	103.69	105.68	106.42	104.73	104.71	105.44	107.63	105.73	106.74	107.48	105.69	105.04	105.01	105.2	104.13	105.28	106.13
106.95	105.99	105.92	105.58	105.37	110.37	105.69	108.8	107.15	105.87	104.77	105.31	106.7	106.94	108.13	106.02	109.08	106.23	107.14	108.91	108.01	106.2	107.74	107.7	107.26	107.22	108.28	106.9	107.79	106.44	108.35	105.89	106.98	105.89	105.86	107.57	105.84	105.34	106.66	105.28	107.11	107.91	106.06	107.31	104.3	105.25	108.03	107.22	106.42	105.64
101.77	106.35	103.64	104.5	106.87	105.17	105.72	103.5	104.51	105.35	104.11	105.28	105.5	105.36	108.07	108.58	105	105.27	105.71	103.5	103.44	106.31	106.44	105.91	105.27	106.69	106.76	104.59	107.94	107.06	107.01	105.97	105.48	104.86	106.44	105.54	106.16	104.99	107.28	105.71	105.21	106.2	105.05	105.24	104.87	104.59	103.81	105.41	105.32	106.01
108	108.34	109.18	106.68	109.31	109.1	111.06	107.05	110.67	106.75	109.44	106.66	107.45	106.01	107.12	109.45	108.17	107.06	107.03	106.21	110.29	108.59	109.2	107.46	108.13	108.92	104.94	109.05	110.18	106.88	107.01	109.69	107.7	108.16	108.67	106.79	107.99	108.34	108.34	108.97	109.42	108.28	108.84	107.41	109.68	109.89	108.41	108.24	109.19	108.96
108.36	108.67	107.1	108.15	107.54	108.9	107.15	106.89	108.45	106.76	108.28	106.47	107.64	107.09	110.1	109.52	106.68	108.38	107.58	107.33	108.98	107.71	107.06	108.51	108.01	109.02	108.2	111.03	108.34	107.78	109.19	108.76	107.98	109.58	107.24	109.2	108.8	106.74	106.06	111.39	109.44	109.67	108.75	106.6	110.82	107.18	108.5	109.07	107.78	109.23
107.33	107.79	106.45	108.46	106.83	106.24	105.3	107.31	107.33	108.26	104.87	108.04	105.2	106.73	107.33	106.58	103.74	106.25	108.46	105.4	106.31	105.61	106.73	103.27	107.03	107.69	106.92	108.33	106.27	105.19	108.78	108.24	106.16	106.1	105.48	108.5	107.38	105.47	105.04	108.14	106.93	106.96	106.19	107.52	105.54	108.22	108.61	105.97	107.9	107.03
106.06	105.38	106.21	109.17	107.94	105.24	106	106.18	105.28	105.42	103.88	104.87	104.33	106.41	104.67	104.15	105.24	104.71	105.4	108.25	104.68	104.79	106.72	106.84	103.46	105.69	105.73	105.16	106.29	103.31	105.9	103.89	105.36	107.13	107.48	104.84	104.55	108.02	103.62	102.94	105.83	104.36	106.45	105.58	107.24	105.77	105.04	104.96	104.07	105.62
106.92	105.92	105.88	104.77	104.5	106.51	105.64	106.55	107.99	107.42	105.39	107.23	105.55	106.13	106.97	107.9	105.33	107.61	105.48	106.48	107.82	106.38	106.43	106.04	105.33	108.04	107.4	106.36	105.27	104.99	108.94	105.19	106.08	108.67	107.23	105.84	106.12	105.9	107.17	106.96	106.19	106.7	106.8	106.94	106.65	106.94	108.24	106.11	106.74	106.72
109.08	107.76	108.21	106.84	106.65	108.11	108.74	107.2	107.59	107.35	106.7	109.11	107.06	109.81	108.47	108.43	107.06	109.92	109.2	109.45	109.81	110.02	104.46	108.33	106.28	104.89	107.08	108.18	106.59	107.33	109.9	109	107.79	105.78	107.81	110.02	109.29	106.97	107.72	109.25	109.18	107.79	106.68	108.38	107.32	108.95	105.89	106.32	109.01	106.98
110.76	107.71	110.48	109.81	108.76	110.13	109.5	111.36	109.13	110.41	111.36	110.14	112.21	110.89	109.32	109.96	111.27	111.36	112.11	109.45	110.67	111.18	110.21	110.13	109.07	109.91	109.05	109.97	110.9	111.65	111.82	108.43	112.47	111	110.99	111.9	110.89	111.42	112.19	110.29	111.72	111.06	109.38	108.89	110.78	110.75	110.01	110.7	108.29	111.18
105.98	107.23	108.27	105.1	104.42	105.64	104.73	105.29	107.32	106.24	105.24	106.44	107.57	107.14	103.94	106.49	106.66	103.61	104.41	105.14	105.06	103.56	104.57	106.2	104.05	105.38	107.38	108.18	105.93	106.25	106.32	106.97	105.03	107.89	106.65	104.39	108.23	105.19	106.95	105.41	105.24	107.02	105.21	106.58	106.95	106.45	106.57	104.42	105.83	104.62
107.12	106.3	108.11	106.69	105.51	106.89	106.74	107.42	106.17	104.93	107.5	104.34	107.37	106.45	107.1	105.13	105.39	106.32	106.06	109.84	107	106.63	108.05	106.96	105.05	106.35	105.79	104.83	106.37	107.92	104.68	105.97	108.67	105.16	108.02	103.83	108.2	108.32	105.6	107.14	107.88	107.32	106.87	106.93	106.25	106.83	105.13	104.75	107.73	104.11
99.302	101.87	101.3	100.25	100.88	101.07	102.87	103.66	99.138	102.36	102.36	100.94	101.11	101.19	101.18	100.37	102.16	100.76	102.78	104.86	101.72	99.49	102.27	99.451	100.95	100.23	99.341	99.859	101	101.88	98.774	96.967	101.6	100.99	100.58	101.67	101.55	99.903	100.45	101.32	98.723	99.19	102.89	99.673	101.93	102.28	99.858	103.15	98.931	98.795
108.37	109.56	105.42	107.69	106.33	107.47	109.01	106.83	106.69	108.67	106.2	108.96	108.46	106.92	106.46	109.83	107.26	109.5	109.49	107.39	106.27	108.43	108.87	109.06	105.82	106.48	107.43	108.19	106.7	109.51	107.2	108.35	106.36	105.72	107.85	105.95	107.32	107.15	109.16	107.27	109.87	108.74	109.43	107.95	108.59	110.39	106.19	110.52	106.96	108.57
105.96	106.91	108.23	107.19	105.59	105.56	105.31	105.94	105.85	104.84	105.98	108.05	106.69	105.37	104.14	107.27	106.21	105.11	106	105.99	105.48	105.54	105.66	105.39	105.61	104.01	106.07	106.05	106.97	106.7	105.8	108.82	107.03	105.32	106.78	104.63	105.04	105.93	105.86	103.1	105.22	102.31	107.31	104.28	105.79	107.22	103.95	107.27	106.03	105.25
99.146	98.126	99.88	96.321	96.18	97.478	98.575	96.852	96.575	97.233	96.925	97.257	99.265	100.12	98.995	97.602	98.906	98.923	97.218	97.076	100.91	98.872	97.929	98.432	98.594	99.052	97.543	98.972	97.367	99.27	98.244	96.248	98.196	99.034	98.488	98.446	97.81	96.535	99.013	96.459	99.132	98.814	97.77	98.508	97.577	98.114	97.17	96.845	99.475	97.313
103.55	107.58	104.69	104.68	105.67	104.85	106.55	107.97	105.47	105.54	106.04	106.64	106.17	105.24	103.72	106.19	105.81	105.96	105.71	105.89	104.14	105.07	105.33	105.47	105.67	107.24	105.88	106.69	107.24	106.87	105.42	104.48	105.32	104.42	105.25	106.68	106.34	106.65	102.14	106.21	106.45	106.12	107.32	104.88	104.6	102.53	105.34	103.88	104.33	104.2
106.51	106.78	106.11	105.95	106.57	102.87	105.34	107.64	105.98	106.58	106.62	105.91	105.88	107.66	105.69	105.83	106.36	106.49	106.97	103.71	106.84	106.25	106.67	108.8	106.69	106.76	105.39	108.36	105.67	107.93	108.03	105.95	103.13	107.13	106.84	105.78	104.98	106.09	106.27	106.95	107.54	105.91	106.98	104.88	106.53	106.64	105.03	107.02	106.99	106.92
105.99	105.12	106.18	105.75	104.78	105.26	105.03	106.27	108.14	106.1	104.8	104.64	105.3	106.03	102.18	105.97	106.38	104.03	103.71	102.7	106.5	105.51	104.11	107.47	105.42	106.19	105.99	103.05	103.88	103.17	105.09	103.86	106.26	104.6	106.3	104.28	107.16	106.12	104.3	103.52	106.82	105.71	104.96	106.1	105.62	106.38	105.4	105.65	106.52	106.63
106.22	108.36	107.96	107.26	109.82	105.93	107.74	107.06	106.72	107.22	106.58	107.16	106.43	108.01	105.85	107.27	108.99	111.58	105.77	108.21	107.4	107.63	107.46	108.52	108.16	107.43	109.44	108.97	106.93	108.12	107.93	106.56	108.85	107.07	106.74	109.36	107.04	107.79	107.56	106.17	106.92	107.01	109.62	109.04	109.15	105.9	109.77	108.04	109.9	106.92
105.79	107.38	106.38	105.42	105.69	108.23	104.84	105.67	106.13	104.94	106.91	105.17	103.64	104.11	105.87	104.83	105.48	105.6	104.62	104.9	105.53	102.97	107.25	105.62	105.33	104.31	104.82	106.53	105.96	104.24	106.09	106.63	104.37	105.9	105.51	105.23	104.77	106.97	104.75	106.06	104.85	106.02	106.49	107.51	107.22	106.69	105.48	105.58	105.48	105.77
107.14	104.79	108.45	105.35	108.16	105.52	106.13	105.37	106.19	104.85	107.21	103.6	105.75	107.24	106.26	106.37	107.66	103.87	106.44	105.4	106.62	106.07	108.07	106.69	105.87	107	108.46	108.53	106.92	106.32	110.14	107.17	106.91	107.17	104.91	107.04	105.18	107.91	107.93	107.4	109.2	104.98	107.09	108.53	104.51	105.27	107.91	106.98	106.64	108.53
106.59	106.34	106.87	104.12	105	104.5	108.17	106.36	103.95	106.29	105.2	109.35	104.61	105.09	104.59	106.68	104.82	104.98	105.96	106.55	106.02	107.08	106.39	106.39	107.07	107.56	105.19	106.6	108.27	106.8	106.88	105	104.57	105.76	105.75	108.3	107.57	106.13	107.09	103.8	107.11	105	105.79	106.14	105.83	103.63	107.2	106.59	107.74	107.81
105.35	104.82	104.77	104.26	105.96	106.27	104.7	106.19	105.24	104.88	107.82	104.23	106.83	106.07	105.33	102.71	106.35	104.92	104.51	105.56	104.25	103.98	104.94	106.1	106.66	106.36	107.01	101.22	107.39	106.31	105.56	104.72	105.73	106.51	106.29	105.13	105.87	107.44	102.98	105.2	105.43	106.52	104.5	104.48	105.01	104.74	107.79	104.79	105.46	103.99
108.72	109.41	107.67	109.27	108.31	109.47	108.01	110.2	109.84	106.56	110.67	110.85	107.84	108.94	107.98	106.41	107.22	106.34	105.89	106.95	106.89	106.82	108.7	106.36	107.83	108.87	107.87	108.2	108.19	110.09	109.36	109.93	107.27	108.16	108.3	106.37	110.12	108.4	111.42	108.9	108.37	108.06	107.98	109.06	109.61	107.16	107.65	109.35	108.38	111.77
105.91	106.21	104.75	106.28	106.9	105.96	106.08	105.05	105.04	105.81	106.12	106.6	105.46	103.97	105.5	103.68	106.9	106.17	103.81	105.14	105.92	108.2	105.08	103.95	105.16	106.29	103.16	105.59	105.95	104.43	106.41	106.75	106.34	106.52	102.93	105.33	107.48	106.77	108.16	105.98	107.39	107.69	106.58	108.43	104.66	106.72	105.8	102.91	107.85	107.23
107.32	109.17	110.45	107.56	108.1	109.94	108.68	109.37	108.37	107.93	109.6	110.87	107.75	109.32	108.11	107.24	107.54	108.97	107.19	106.6	109.51	109.64	108.68	107.99	108.74	109.75	109.06	108.7	107.45	107.93	108.94	107	107.85	106.83	108.14	109.19	109.9	109.01	107.91	107.13	106.47	108.58	108.88	108.36	109.4	107.34	109.74	106.65	108.17	109.36
105.98	104.94	106.92	106.41	104.93	106.4	106.57	107.34	104.91	106.81	108.13	108.2	104.8	105.07	104.59	105.86	106.34	105.06	105.81	104.94	108.22	105.84	106.44	104.39	104.44	105.42	106.87	104.5	106.02	107.14	107.08	106.57	105.96	103.97	107.45	107.33	107.3	105.32	107.96	106.25	106.8	104.64	107.08	106.4	108.23	107.37	105.94	104.98	108.77	105.58
107.32	104.55	106.14	105.72	105.87	103.94	104.41	105.55	105.92	106.39	104.05	104.53	106.83	108.57	108.51	104.04	106.51	105.71	104.33	106.37	106.49	104.2	106.31	105.37	103.62	108.29	105.94	107.14	107.2	105.89	106.11	105.6	106.63	103.63	106.42	106.73	106.62	104.5	104.65	106.76	104.82	105.39	106.89	106.13	105.06	107.23	107.03	104.48	107.93	105.34
107.26	105.06	105.37	106.36	105.33	106.31	105.75	106.49	107.27	104.64	105.78	106.59	105.93	106.36	106.83	105.69	106.14	107.39	106.7	107.57	106.28	103.94	105.96	108.05	105.83	105.77	108.4	106.9	106.37	105.48	107.5	105.75	105.24	106.09	105.02	104.87	106.12	106.89	107.61	105.32	104.96	106.16	107.51	107.13	105.59	106.14	106.86	107	106.88	106.53
104.04	106.97	104.25	106.26	104.94	107.49	108.65	103.31	105.94	105.82	105.69	103.62	104.32	104.48	104.38	104.96	107.95	107.16	103.82	105.24	105.77	106.53	106.13	106.3	109.7	104.79	105.23	104.41	105.38	104.38	106.61	105.4	110.24	105.41	104.72	105.12	107.49	104.02	106.1	107.19	104.75	107.58	105.43	106.25	105.16	105.05	106.59	105.49	106.11	105.63
99.058	100.31	100.57	100.42	98.463	100.18	99.916	101.77	101	100.77	99.247	101.61	101.22	100.58	100.19	101.57	101.18	101.83	99.806	99.809	101.24	100.58	99.356	100.68	104.4	99.803	102.09	100.11	99.66	100.35	100.43	100.43	98.523	101.23	101.06	103.32	96.861	101.49	102.14	100.08	99.144	101.63	99.66	100.23	99.769	99.453	101.36	98.853	100.68	99.886
103.5	102.6	105.62	106.39	104.43	105.1	104.92	106.69	105.44	105.86	107.47	105.35	104.77	104.04	103.76	106.96	106.89	106.36	107.44	104.14	104.08	106.17	104.16	105.69	107.36	104.83	107.72	103.59	106.89	106.33	105.53	104.79	105.6	107.83	105	103.96	105.12	104.44	105.71	106.68	109.03	105.54	104.01	102.96	104.19	105.18	104.79	105.95	105.89	104.73
98.369	98.032	100.31	98.336	98.26	99.319	99.087	99.668	97.36	97.824	98.718	98.014	97.352	97.053	98.572	99.357	99.451	98.543	98.908	98.192	99.114	98.463	99.086	98.189	98.418	99.16	97.797	99.652	98.169	97.749	97.033	98.928	98.334	97.526	98.161	96.871	99.531	97.455	96.132	96.456	98.901	99.371	97.632	95.877	96.959	98.484	98.735	98.55	99.934	97.869
100.47	98.051	100.65	100.84	101.23	101.12	100.89	99.162	101.47	101.19	100.92	101.53	100.52	101.91	101.31	100.54	103.4	99.671	100.28	99.562	98.901	102.38	99.76	99.778	99.076	101.14	99.188	102.53	100.59	102.22	101.28	100.12	100.01	100.15	101.99	102.11	100.01	100.87	99.776	100.61	100.89	100.47	98.928	100.79	101.24	102	101.33	100.75	100.54	101.11
101.08	103.86	101.52	105.22	103.75	102.11	103.14	101.56	102.09	101.81	105.2	104.21	101.43	103.01	103.35	102.4	102.59	102.05	101.88	101.13	101.63	102.71	103.13	101.61	102.96	103.18	101.61	104.31	102.16	104.42	100.33	102	100.68	104.14	103.89	101.2	100.79	102.93	102.4	102.55	103.24	102.73	103.14	102.75	102.48	103.83	101.87	104.37	102.46	104.21
109.39	106.83	105.79	107.18	107.44	105.41	109.77	108.57	105.15	107.89	110.25	108.51	108.26	107.86	109.41	106.34	109.97	107.29	109.13	104.52	108.2	109.32	107.96	106.93	107.25	109.71	108.02	107.98	107.75	107.76	108.24	107.33	108.65	107.75	108.99	108.63	106.34	106.46	107.61	106.86	108.72	105.53	105.95	108.78	104.27	108.14	108.26	107.77	107.55	110.34
97.621	97.585	96.107	99.595	101.28	98.992	97.456	101.62	98.289	101.65	99.488	99.135	99.004	98.796	97.355	97.863	98.706	99.094	96.875	100.29	97.408	97.298	99.953	98.759	97.464	98.125	97.287	96.358	97.727	98.949	98.693	96.521	97.987	97.939	98.502	96.106	97.474	96.363	97.815	97.901	96.96	100.24	98.511	95.68	96.644	97.7	99.121	96.131	96.554	97.552
105.51	105.44	107.12	104.65	106.8	105.9	107.49	105.37	106.18	107.42	106.18	106.02	107.22	104.3	102.07	107	105.16	105.59	104.21	105.24	104.74	105.51	107.78	103.76	106.39	105.82	104.1	105.21	107.66	104.84	105.98	103.8	105.49	103.89	102.96	103.88	108.4	103.86	105.85	104.94	105.99	105.86	103.52	107.11	107.84	104.31	105.99	104.68	106.61	107.15
98.693	97.67	96.738	97.703	99.141	98.011	99.601	97.415	97.383	97.503	95.252	98.575	99.329	96.705	98.132	95.844	97.764	98.102	96.625	99.148	98.484	97.384	98.092	98.291	98.215	98.046	97.231	96.122	97.283	98.76	99.604	98.394	98.572	97.233	97.226	99.33	97.8	97.127	97.609	99.893	97.968	98.909	99.836	97.757	98.266	98.438	97.259	97.319	98.433	97.842
108.42	108.8	108.21	109.09	108.4	108.03	107.34	107.86	108.39	106.98	107.31	109.63	107.82	107.4	109.2	109.97	108.82	109.82	109.53	108.19	107.5	107.87	107.83	107.22	109.67	109.32	107.01	107.92	106.13	108.91	110.37	109.16	107.9	106.29	108.6	107.73	109.15	107.6	108.48	108.47	108.5	109.47	109.31	107.2	107.83	107.68	108.88	108.63	108.95	108.57
108.18	107.62	107.47	110.24	106.89	106.83	108.44	107	107.73	109.94	105.75	108.39	106.64	107.58	106.12	106.17	106.86	109.13	107.06	108.26	108.98	107.73	109.67	110	109.03	105.76	107.15	108.88	110.28	106.4	106.22	107.11	109.47	109.74	107.65	107.41	108.38	108.05	108.94	109.84	108.66	106.16	108.58	109.32	108.18	107.74	108.76	108.63	108.08	109.89
102.19	101.95	104.99	102.22	105.01	101.02	104.49	100.75	103.6	101.8	101.32	102.25	103.91	101.4	104.26	103.63	104.61	103.39	103.82	103.01	103.4	103.64	103.33	102.07	103.38	102.48	102.17	103.51	103.15	101.71	104.68	101.42	102.35	101.76	104.62	102.98	101.46	103.35	102.66	105.59	103.18	101.52	103.63	102.15	101.56	102.14	102.55	99.542	104.8	104.37
107.5	107.84	107.79	106.19	105.74	107.82	108.84	108.24	108.51	108.65	107.84	108.7	106.92	108.88	107.17	108.78	108.31	105.35	107.07	107.88	107.05	107.97	106.41	108.03	107.92	108.46	107.48	108.93	107.22	106.61	107.69	106.39	107.23	109.8	109.27	107.48	108.06	106.1	108.23	107.85	107.67	108.65	107.06	107.49	108.74	106.07	107.46	109.01	107.25	108.86
108.4	108.57	107.14	107.05	107.06	111.06	110.04	107.11	107.15	106.91	109.49	107.19	107.09	106.84	106.85	105.76	107.48	107.94	107.99	109.84	108.78	109.31	107.92	106.58	108.52	107.65	107.85	106.61	108.11	106.78	107.44	106.59	108.17	107.59	106.71	106.09	108.93	106.95	109.3	108.57	106.79	108.57	108.59	105.94	107.82	106.89	105.57	107.88	106.75	108.07
107.56	108.5	108.51	110.89	107.42	106.37	106.65	106.59	109.12	107.53	108.27	106.69	107.99	106.98	108.96	106.88	109.39	105.89	109.25	107.73	109.54	107.39	107.32	106.26	109.08	108.33	107.01	106.78	105.67	108.47	108.48	109.2	109.38	108.86	107.19	108.11	108.47	110.89	108.89	107.11	108.17	107.08	108.13	109.14	108.13	111.17	106.62	106.82	108.46	107.56
105.22	106.85	107.59	104.65	106.72	107.23	106.29	104.3	106	106.31	106	106.19	107.82	107.41	102.96	106.05	106.89	107.14	106.18	107.02	104.77	104.96	105.93	106.46	107.55	105.47	107.78	106.54	107.14	105.25	107.03	105.49	105.02	104.69	104.74	106.08	106.92	105.78	107.19	104.48	106.84	106.39	107.16	106.63	105.45	104.8	106.8	107.03	103.83	109.47
102	100.09	101.89	102.38	103.32	101.21	100.12	100.75	101.26	101	102.52	101.53	102.28	99.711	102.57	101.27	100.71	102.69	100.53	99.58	100.68	100.26	102.78	101.48	101.49	103.59	99.546	101.88	99.425	102.38	98.792	99.523	98.982	100.54	99.952	102.34	99.087	99.99	100.83	100.51	101.9	100.76	102.45	102.99	101.12	99.809	98.462	102.53	100.6	100.74
107.89	105.76	106.43	106.54	104.27	104.82	104.44	105.87	105.96	104.46	107.14	103.85	105.89	104.89	103.27	106.58	102.37	107.9	104.42	108.09	106.22	104.99	106.96	105.57	105.67	104.78	105.73	106.31	104.12	106.53	107.66	107.61	105.16	106.6	105.98	104.24	102.62	103.72	103.77	105.77	104.41	106.07	107.42	105.21	106.1	105.33	105.62	106.16	104.11	106.91
105.91	106.43	108.96	104.6	106.63	107.34	103.15	105.43	106.46	106.14	106.86	104.94	105.44	104.78	104.9	106.37	104.59	105.58	103.44	102.6	104.93	105.63	104.69	106.56	104.4	105.31	104.65	107.2	107.03	106.56	107.1	106.32	107.23	106.99	105.05	106.4	105.51	106.15	104.93	106.96	104.49	104.78	107.97	105.82	106.82	107.17	107.03	105.84	105.89	105.17
101.34	100.52	100.55	102.79	101.42	101.11	100.49	99.463	100.51	102.73	100.93	102.34	100.76	99.755	98.562	102.07	99.42	100.4	99.992	100.95	103.05	99.151	99.734	100.86	99.529	98.637	100.59	100.54	102.72	99.39	102.59	102.89	101.87	101.58	101.08	101.36	101.46	102.46	102.57	100.03	98.848	100.41	100.97	103.6	101.16	104.41	99.466	99.879	98.638	101.11
111.28	110.72	108.09	108.83	110.34	109.68	110.7	110.27	111.62	108.43	110.11	112.23	110.94	110.93	109.66	110.95	108.39	109.67	112.58	109.28	108.18	110.03	108.69	109.8	110.52	109.41	111.97	110.64	111.26	110.37	111.04	110.65	109.56	112.04	109.66	111.7	111.33	108.9	111.38	108.84	110.38	111.22	109.88	108.21	109.99	109.14	109.21	110.77	109.32	111.71
105.11	107.73	107.39	104.13	105.07	105.52	106.44	105.78	108.07	106.24	105.76	105.17	106.08	107.45	108.3	104.33	106.02	105.15	108.49	106.05	106.05	106.45	105.4	107.09	104.93	106.65	104.55	104.46	107.83	105.55	102.78	106.37	103.85	105.86	105.43	105.96	104.83	107.74	105.03	106.24	105.47	107.5	105.87	105.52	105.1	107.61	109.84	105.7	106.53	103.25
108.41	109.35	110.23	108.04	105.85	107.8	110.54	107.39	110.11	108.7	108.99	110.48	106.56	108.51	108.64	109.43	108.24	110.44	107.87	109.66	106.93	107.94	111.05	108.87	107.89	107.49	108.88	108.96	107.19	109.02	110.51	111.35	108.83	108.95	109.22	108.23	108.22	108	109.26	108.62	107.19	110.02	108.84	106.98	108.45	108.23	109.13	108.6	109.23	108.32
108.34	109.17	108.93	110.13	109.6	108.35	107.69	110.33	107.05	109.99	108.49	107.5	108.92	106.68	108.75	108.91	109.87	109.11	106.98	106.7	107.59	107.36	108.19	109.31	108.01	108.54	108.95	107.97	108.93	109.24	108.21	108.77	105.33	106.31	108	109.23	110.37	109.14	107.41	107.02	106.6	108.45	109.4	108.64	109.89	109.92	107.51	108.75	109.09	108.42
108.46	106.69	109.62	107.83	109.96	107.76	106.91	109.47	110.09	106.91	104.7	105.11	109.22	108.95	106.3	108.37	108.48	107.88	105.15	109.12	108.11	108.53	109.8	106.68	109.84	106.51	107.91	108.07	108.03	107.79	108.05	106.54	109.49	108.91	107.95	108.86	109.1	107.41	108.01	109.21	107.38	106.7	108.43	108.5	106.07	108.02	109.43	109.41	107.07	109.44
106.07	105.25	103.58	106.18	102.84	105.15	106.82	105.11	103.17	103.57	104.7	106.38	107	106.03	107.51	104.58	105.5	107.34	106.93	106.02	104.29	104.2	105.17	106.64	106.03	103.01	105.72	103.66	107.15	105.31	105.74	106.77	104.94	105.6	104.28	103.96	108.22	106.97	109.15	107.43	104.77	106.79	106.22	106.68	105.63	104.83	106	105.53	105.61	105.98
97.073	98.57	97.302	98.457	98.496	97.243	97.305	96.949	96.633	99.299	97.93	96.497	99.042	96.637	97.502	96.837	100.33	97.84	98.388	99.291	99.569	98.388	98.845	99.118	98.002	97.903	96.679	94.989	97.738	95.929	99.143	96.986	99.565	97.786	98.244	100.96	96.631	96.471	97.325	98.012	97.511	95.231	96.782	98.865	98.456	98.497	96.82	99.043	97.81	96.79
105.79	106.3	108.34	106.81	105.8	107.04	107.91	106.32	108.82	105.3	105.46	105.76	106.73	106.55	105.49	103.42	104.85	106.63	105.66	108.34	106.44	105.35	104.97	104.38	106.78	107.12	107.59	106.09	106.2	107.59	106.92	106.32	106.14	107.3	105.57	103.76	103.36	105.97	106.74	103.25	107.29	104.8	104.4	104.09	104.41	107.01	104.36	105.79	105.68	105.73
107.14	106.36	105.8	106.98	106.55	108.16	105.54	107.49	104.91	107.7	106.54	106.59	106.9	106.67	106.92	106.57	105	108.48	104.49	109.64	106.68	107.76	104.76	106.05	105.31	105.33	104.96	105.72	105.91	107.7	107.85	106.58	106.11	107.58	106.57	106.02	107.78	106.29	106.22	107.5	107.94	107.94	109.05	105.29	105.88	106.13	106.62	106.76	106.72	106.45
109.85	105.42	107.96	106.59	106.53	106.89	106.29	105.04	105.53	106.7	107.65	104.49	106.18	107.22	104.44	108.55	105.47	107.46	106.72	102.79	103.88	104.9	106.64	105.68	105.03	106.76	107.25	105.42	106.25	105.96	107.93	106.14	106.93	105.87	105.13	106.94	103.36	107.34	107.96	105.02	105.06	105.72	105.67	104.51	105.95	105.75	103.92	107.3	105.23	105.77
107.53	106.29	106.68	105.95	105.01	105.66	103.59	104.93	106.87	105.51	106.25	105.64	106.14	105.89	105.73	105.83	105.2	105.77	107.39	104.66	106.53	106.11	105.58	105.53	104.9	107.13	104.23	104.88	104.56	101.5	107.84	103.38	107.13	106.08	105.39	104.93	105.38	105.24	103.97	106.36	104.21	105.02	105.39	106.26	106.87	104.65	106.69	106.21	105.66	104.05
107.43	104.77	107.05	106.92	107.46	109.2	106.51	106.55	107.16	107.91	106.99	107.59	105.15	108.25	105.67	104.23	104.96	107.1	106.73	105.79	108.1	104.88	108.06	107.15	105.59	107.91	106.13	106.28	106.82	105.23	105.16	105.48	103.98	107.53	105.45	108.55	105.62	106.69	108.38	106.06	106.23	105.41	105.95	107.46	106.44	106.84	108.19	106.28	103.3	106.61
108.71	110.19	107.4	107.15	107.19	108.91	108.15	107.89	106.1	109.06	108.42	107.47	108.1	109.64	107	108.32	108.87	110.58	107.8	107.89	107.41	108.16	109.92	108.09	108.89	107.61	109.59	108.87	110.03	109.3	107.46	106.25	108.05	109.39	106.62	110.37	109.77	107.66	107.45	108.79	105.79	109.42	107.87	107.74	107.97	107.57	109.68	108.39	107.75	109.43
106.9	104.9	106.48	108.49	105.22	105.11	105.79	103.74	106.26	104.4	104.6	104.76	105.9	107.51	105.03	104.46	105.36	106.78	105.68	106.9	108.61	104.72	105.95	104.88	106.41	106.73	105.2	106.26	104.39	106.98	106.1	104.77	105.73	104.96	106.79	105.08	104.67	107.47	104.07	105.83	106.82	107.3	106.33	107.05	106.86	104.92	106.61	106.17	104.16	106.17
99.742	100.23	100.2	100.6	99.141	99.907	98.414	100.86	100.62	99.101	96.746	101.39	99.904	102.46	99.41	99.07	102.05	99.974	101.73	100.16	100.68	101.47	101.85	101.82	101.27	102.82	100.85	99.547	101.29	98.723	101.04	99.581	102.15	101.38	98.24	99.265	99.026	99.334	99.779	98.444	101.54	100.52	101.6	99.806	102.35	100.77	101.92	99.184	102.51	99.542
105.31	103.6	106.12	105.68	106.56	107.81	104.34	104.97	105.61	106.44	107.32	104.97	106.2	105.26	104.14	107.19	108.4	108.66	105.94	105.14	106.25	103.7	102.25	105.67	103.95	105.5	106.56	105.75	106.16	105.58	104.81	105	107.69	106.97	105.61	104.69	105.83	106.14	105.68	104.13	104.24	104.63	107.62	106.09	106.74	105.91	106.45	105.24	105.09	105.72
106.39	107.19	108.11	105.61	104.51	105.79	106.89	107.97	107.27	105.12	106.03	105.26	109.21	109.2	109.58	107.37	105.16	105.88	105.3	108.23	107.61	107.48	106.34	104.84	104.71	105.95	106.14	105.61	107.2	109.54	104.98	105.88	107	106.64	105.78	105.48	106.24	104.78	105.31	106.72	105.39	106.89	107.42	107.19	106.41	107.76	104.9	105.46	104.54	106.35
95.284	98.849	98.083	98.083	100.47	97.788	97.898	96.321	96.569	95.679	95.663	97.758	96.639	97.854	98.067	99.186	98.747	101.18	97.936	95.689	97.092	98.285	97.051	97.113	99.928	95.996	97.323	99.958	98.017	98.779	98.781	98.202	96.683	98.099	98.088	98.623	98.847	97.858	99.339	98.044	101.62	98.613	96.261	97.404	97.961	96.595	98.947	96.595	98.126	96.226
104.71	103.54	106.76	104.68	105.77	105.65	106.51	106.42	105.22	105.45	107.05	105.4	104.82	105.85	105.89	105.05	107.07	104.06	104.7	105.56	104.6	106.3	106.52	107.62	106.79	106.56	106.41	103.86	103.49	106.31	105.81	106.99	106.04	107.02	103.31	105.12	106.14	103.33	106.08	105.2	105.73	104.5	106.4	106.16	105.49	106.75	108	105.49	107.2	105.39
103.91	105.45	106	106.14	105.06	105.07	106.09	105.19	106.32	106.56	107.28	106.47	105.3	106.96	105.82	107.02	105.92	105.57	107.26	106	105.14	104.07	106.43	106.73	105.45	106.44	107.05	104.81	107.42	104.91	104.24	107.84	105.56	105.82	106.65	105.12	106.92	106.6	103.99	105.49	107.49	104.12	104.78	105.73	106.82	106.71	106.69	106.56	106.52	106.36
107.13	107.52	105.87	108.21	106.36	106.99	108.57	107.43	107.45	107.08	107.95	108.24	107.14	106.91	108.73	105.65	104.75	105.96	102.94	104.91	106.34	102.99	105.26	106.74	104.57	107.05	106.62	108.77	108.02	107.5	104.85	107.19	104.63	108.09	105.06	106.68	106.31	106.53	105.39	107.86	109.59	108.74	106.1	105.29	107.88	106.33	105.42	105.85	105.82	105.88
107.61	109.43	108.4	111.27	109.11	109.96	110.75	108.69	109.5	111.63	110.16	110.62	108.52	110.63	110.68	112.18	111.59	109.32	110.3	112.86	110.99	110.03	110.06	111.3	109.09	108.45	109.55	109.04	107.81	110.94	110.03	109.23	109.76	108.8	109.61	109.31	110.72	109.66	109.03	111.36	107.31	109.84	112.05	109.48	108.48	109.63	109.66	111.94	111.88	109.61
109.47	109.58	108.96	108.57	108.17	109.38	108.33	108.23	108.97	108	105.74	108.28	107.85	109.07	108.19	107.09	108.85	107.39	107.26	110.11	108.1	107.39	107.62	107.98	109.63	109.02	109.09	111.14	107.45	107.36	107.51	109.55	107.43	109.03	109.12	106.87	109.19	107.88	109.31	107.21	107.04	109.48	105.42	107.22	109.34	108.91	108.24	108.2	109.66	109.1
106.23	106.09	104.77	108.38	106.92	107.87	106.85	107.08	107.09	104.36	106.93	105.7	108.97	106.25	107.16	105.96	105.22	107.1	108.37	108.9	106.21	106.04	106.79	105.87	107.67	105.98	105.37	106.47	106.21	107.06	106.77	108.77	107.16	106.74	106.7	106.31	105.14	106.47	105.13	106.21	106.7	106.84	106.31	106.49	108.02	106.67	106.95	106.13	105.91	106.72
105.31	108.7	107.47	107.77	108	106.79	108.7	108.23	105.71	108.79	106.78	108.31	109.32	109.12	109.6	107.81	104.97	108.81	109	107.48	108.92	109.22	107.11	106.03	107.31	106.32	105.97	107.33	106.64	109.41	109.22	107.16	106.58	107.95	106.53	107.91	105.7	107.62	108.8	106.75	107.68	109.32	110.34	107.19	105.11	107.94	106.23	110.37	108.16	105.85
108.84	105.2	105.94	107.02	105.68	106.37	104.67	104.66	106.13	106.68	105.18	105.8	105.09	107.21	106.18	104.99	105.82	105.47	105.19	105.3	106.96	106.32	103.72	105.11	106.49	107.86	106.99	107.89	108.47	106.74	106.08	107.13	106.49	104.59	106.84	107.38	108.44	104.75	107.35	104.27	107.39	105.3	107.56	107.18	104.38	107.27	105.29	105.87	106.38	106.04
109.47	112.46	109.52	113.82	108.52	110.12	109.71	111.51	109.63	111.89	109.3	109.37	110.05	110.23	111.28	109.42	109.51	108.88	110.72	110.91	110.19	111.24	111.25	110.22	110.01	111.69	110.62	112.38	108.96	112.25	111.07	110.4	108.37	111.55	110.84	111.19	110.22	112.13	110.8	110.03	108.25	110.99	110.5	111.3	108	110.75	111.09	109.66	111.2	112.75
106.04	105.3	106.2	105.34	105.82	103.95	105.6	108.2	104.83	105.67	105.17	104.89	105.81	104.37	108.35	105.72	104.68	105.4	105.86	107.81	106.63	105.71	106.24	105.47	105.67	105.48	105.36	104.74	106.21	104.23	107.01	105.34	109.86	106.64	106.49	105.29	105.79	106.47	106.32	105.5	107.26	106.19	106.22	105.08	102.33	105.25	104.69	105.73	106.09	106.81
106.54	107.47	107.7	107.33	106.02	107.84	107.87	107.83	106.45	108.21	107.46	107.75	108.08	107.47	109.07	108.38	109.08	106.69	108.48	107.29	108.08	107.81	109.14	110.48	107.49	109.24	108.66	106.06	109.1	108.43	109.89	107.13	108	107.63	108.67	106.69	108.65	107.45	108.54	107.96	105.76	108.81	106.1	107.3	108.94	108.75	104.72	106.51	109.69	108.98
99.271	100.36	98.363	98.259	99.272	100.17	98.12	101.18	98.493	98.85	97.502	98.942	100.97	99.923	100.25	98.974	99.053	99.237	99.536	98.146	99.732	100.83	99.395	100.28	97.642	97.483	99.666	99.565	98.033	99.112	100.46	98.879	97.581	99.802	99.37	100.15	97.125	99.37	100.09	98.896	98.106	98.88	97.858	99.273	98.493	100.92	98.327	97.65	99.124	100.19
96.809	99.464	99.626	98.725	97.026	97.677	97.563	98.814	98.852	96.646	99.007	98.149	97.744	98.41	96.215	97.751	96.874	96.136	97.386	97.654	97.936	96.019	98.79	98.885	99.164	98.299	98.102	97.43	97.305	98.569	96.486	99.553	97.824	97.325	99.468	97.899	100.63	98.362	98.694	98.279	98.138	98.283	95.342	99.895	98.643	97.639	99.72	97.625	99.019	97.981
107.36	106.51	105.59	107.01	106.52	106.83	106.32	105.96	106.15	106.08	105.94	105.12	107.15	105.29	108.14	106.72	105.54	107.35	105.64	106.21	106.05	107.41	106.81	104.92	107.67	104.97	106.32	105.74	107.07	106.15	105.74	106.65	107.25	106.31	107.61	104.82	105.5	105.31	105.97	105.64	104.61	105.57	107.58	105.9	107.92	106.35	106.99	103.73	107.5	105.61
96.508	97.614	100.3	97.477	97.438	96.787	95.672	95.616	98.678	98.444	97.511	98.829	99.069	97.625	99.322	98.049	99.597	99.211	98.239	99.414	97.633	97.511	96.505	96.533	97.047	98.391	95.647	97.221	100.36	96.904	96.099	98.417	98.57	97.214	97.36	98.461	96.542	98.584	97.698	97.13	97.994	98.479	96.84	98.226	95.765	95.786	94.603	97.601	100.14	97.384
106.98	107.19	106.78	109.03	106.68	107.57	108.45	108.89	107.98	107.56	106.98	107.77	108.13	109.73	107.35	108.36	108.63	107.31	106.62	106.56	106.8	110.42	107.74	107.76	108.58	107.36	108.99	109.53	106.74	108.08	107.06	107.25	107.5	104.43	105.78	109.03	109.97	105.84	109.23	106.46	110.46	107.18	106.78	108.78	107.65	108.48	108.29	108.22	107.28	106.29
105.99	106.58	109.34	106.19	105.09	109.83	106.45	105.03	105.65	105.32	106.17	105.26	106.71	106.97	107.67	107.45	106.46	104.68	106.19	107.87	105.94	105.74	107.14	107.27	106.29	105.17	105.74	105.21	105.08	107.05	104.87	106.59	107.29	107.08	105.68	104.91	106.86	106.76	104.64	106.42	105.25	106.5	103.57	106.12	109.53	107.41	106.08	107.65	109.12	105.86
106.75	106.28	105.75	108.3	103.96	103.11	106.68	105.65	105.75	104.88	107.58	107.12	104.39	106.77	106.24	106.58	106.35	106.5	105.26	106.85	107.37	107.02	107.87	105.14	105.47	106.59	107.73	108.94	107.53	109.75	108.42	107.11	107.39	105.44	105.84	104.85	106.44	107.65	108.75	107.69	105.34	104.92	104.68	105.79	105.64	105.39	106.29	106.36	106.33	105.64
95.853	97.44	98.723	98.484	97.136	98.738	98.818	96.323	99.459	96.245	99.993	98.515	97.941	97.977	100.5	98.686	96.404	95.788	98.27	95.505	98.005	97.232	99.234	99.627	99.119	97.062	96.27	98.843	99.376	95.134	96.637	99.492	98.584	100.11	100.12	99.701	94.315	97.152	99.759	98.15	96.173	96.83	98.346	98.199	97.225	98.541	97.534	96.703	100.03	100.02
104.59	103.97	106.78	103.26	105.81	107.46	106.39	105.54	103.84	106.31	106.01	107.03	107.08	106.73	104.68	105.7	106.99	106.13	104.45	104.57	105.88	104.73	104.86	108.32	104.18	105.75	107.08	105.17	104.89	105.32	107.3	104.4	108.31	104.67	105.03	105.77	106.46	106.33	106.3	103.82	105.78	104.44	105.64	106.57	106.17	104.92	105.06	105.75	104.93	106.12
108.74	107.84	108.73	106.57	107.25	108.66	106.84	107.3	109.92	110.27	110.83	107.69	107.86	107.8	105.25	105.15	108.94	110.84	108.96	106.01	107.41	107.35	110.36	107.39	108.35	105.8	108.63	106.51	107.42	109.53	109.45	109.33	105.32	108.59	108.64	109.64	107.73	107.85	105.23	104.79	108	106.52	107.38	109.36	107.16	109.17	108.46	108.79	107.34	107.38
106.94	109.75	110.03	109.96	110.03	110.02	110.23	109.26	108.15	108.4	109.81	109.73	107.35	108.76	110.34	108.34	106.93	108.13	110.01	108.57	109.7	107.92	107.33	109.16	109.59	110.83	111.67	109.12	109.26	108.33	108.84	110.31	107.99	109.66	109.62	108.6	108.72	108.99	109.4	107.04	107.02	107.06	106.79	109.22	111.19	109.2	108.19	108.61	109.15	108.34
106.39	104.89	106.47	105.44	104.6	102.86	105.28	105.43	102.83	105.19	106.69	104.19	108.18	105.29	105.57	106.27	107.85	102.86	106.3	107.06	106.48	106.37	106.93	105.6	106.89	105.27	106.13	107.22	105.19	102.55	105.96	106.78	104.47	104.73	104.6	104.84	107.33	105.7	106.68	103.71	106.75	104.53	104.77	107.35	106.1	104.19	103.9	107.69	103.33	102.69
108.96	110.02	107.2	109.29	111.2	107.38	106.6	107.64	105.36	108.68	108.9	105.05	108.81	106.96	107.94	108.41	108.03	109.79	106.74	105.94	107.73	107.3	107.43	109.84	108.34	106.73	108.09	108.17	109.38	108.2	108.21	107.46	107.44	109.63	109.17	107.23	106.77	107.93	109.46	108.27	108.9	106.33	107.32	108.46	110.02	107.57	108.38	108.19	106.64	108.38
107.58	108.56	109.34	105.89	106.59	106.72	108.23	108.39	107.2	108.96	109.79	109.17	107.26	107.34	108.13	105.36	106.12	107.55	106.77	107.6	106.77	108.46	107.53	108.37	108.3	108.91	107.38	107.41	108.12	109.13	108.37	106.36	106.6	108.09	107.71	108.14	109.03	110.23	109.77	106.96	108.44	108.62	106.3	107.53	107.33	109.22	107.89	108.15	106.99	108.87
105.05	104.65	104.21	105.52	105.98	104.24	106	105.29	102.45	105.52	106.04	104.44	107.18	104.39	105.06	107	105.3	105.7	105.77	107.78	106.92	103.54	104.26	104.91	107.8	104.41	108.33	105.97	103.42	105.35	107.47	102.11	107.8	105.26	107.67	104.21	106.69	103.79	105.98	104.65	105.38	106.54	106.4	104.75	105.91	107.05	103.54	104.87	103.48	106.6
108.47	105.09	107.24	107.16	107.81	105.76	105.83	103.53	106.07	104.03	106.25	105.44	105.28	103.46	106.27	106.09	105.85	106.27	106.51	104.92	108.01	105.6	105.75	106.45	107.44	106.03	104.8	107.5	107.5	104.04	105.33	106.96	103.91	106.13	105.66	106.57	102.47	102.26	105.42	107.24	103.91	107.67	105.62	105.26	104.62	104.81	104.88	106.28	108.04	106.33
108.21	110.65	109.93	112.06	110.79	108.31	111.53	109.61	109.62	109.63	112.4	111.31	111.09	110.85	108.16	111.96	107.93	112.6	112.53	110.09	110.79	110.96	109.34	110.11	111.38	112.83	109.34	110.53	109.51	111.91	108.77	110.76	111.82	109.77	112.4	110.2	111.44	108.99	106.91	110.34	109.17	108.97	108.94	112.43	108.06	110.77	109.67	112.7	108.86	112.59
101.07	101.6	100.48	101.41	101.89	100.22	101.2	99.91	101.33	98.828	101.5	102.25	98.837	100.06	100.31	101.06	102.45	100.2	101.79	99.74	100.68	100.74	102.12	100.81	102.46	101.69	102.54	100.96	100.01	99.092	102.3	99.753	97.975	101.1	98.242	99.949	100.33	100.24	101.89	99.265	100.39	102.28	97.46	101.93	102.77	102.6	99.798	99.614	102.55	98.529
106.33	105.68	104.91	105.1	105.92	104.76	104.08	105.57	104.15	109.06	105.6	106.02	106.3	105.69	106.54	105.74	106.17	104.37	106.1	106.5	105.44	106.44	105.07	105.31	105.86	106.45	106.99	104.07	105.91	104.28	108.12	105.04	104.92	105.18	103.95	104.88	105.51	106.04	105.14	107.25	105.76	106.82	105.5	104.7	105.87	105.95	105.56	106.86	105.13	108.97
95.853	97.038	97.962	98.236	98.705	97.058	98.111	96.463	98.461	97.047	99.18	95.973	95.974	98.966	95.343	99.827	99.44	97.577	97.289	97.423	97.075	96.13	97.867	97.227	97.427	98.638	97.822	98.522	98.881	98.175	99.271	96.37	96.871	100.25	97.86	96.336	99.817	97.548	97.654	98.4	93.573	97.074	96.7	96.332	99.788	96.145	96.802	97.192	97.512	95.248
105.4	106.92	107.59	109.11	107.85	109.67	107.37	107.32	108.9	106.94	109.19	109.55	108.51	109.37	107.17	107.39	109.46	107.48	108.69	108.04	107.64	109.77	107.69	110.19	108.61	104.12	108.66	108.31	104.27	109.91	105.11	107.14	108.82	107.5	108.33	107.21	110.52	106.12	105.67	107.62	109.06	105.77	107.74	108.3	107.92	107.88	108.9	109.14	106.4	105.38
105.59	104.79	105.78	104.9	106.81	106.57	105.74	105.37	105.58	103.16	105.95	107.31	105.03	106.99	104.18	106.21	106.05	105.78	103.41	105.97	107.02	104.98	106.04	105.3	106.61	105.79	106.38	103.72	105.97	105.85	103.92	105.08	105.44	105.56	104.82	105.13	105.66	106.12	104.95	105.75	105.59	105.5	105.85	105.7	104.43	108.26	104.75	105.82	105.26	107.71
105.56	104.93	106.6	106.56	104.28	105.39	105.96	104.06	104.93	107.27	104.91	102.98	105.55	105.29	105.19	103.59	105.41	107.82	106.54	103.39	105.09	105.07	105.82	105.99	105.26	104.71	105.75	102.57	103.57	105.06	106.9	102.35	106.43	103.97	106.7	104.56	104.72	104.47	106.16	107.12	107.44	106.48	104.58	105.17	105	106.08	105.88	106.01	103.52	106.05
104.73	109.26	106.83	104.11	104.51	106.74	102.89	105.37	107.09	105.07	106.09	105.66	107.08	105.58	107.23	105.02	106.36	107.47	105.7	105.49	107.91	108.12	104.82	109.66	104.8	105.84	105.97	107.29	107.37	106.86	106.38	108.29	105.13	104.76	106.35	104.04	107.17	105.91	105.22	106.15	107.18	105.47	107.43	105.94	105.76	108.09	106.31	107.25	104.54	107.22
101.29	99.652	101.07	102.31	100.14	101.21	103.1	99.613	101.26	99.429	100.1	103.19	102.42	97.522	100.46	100.53	102.09	102.17	100.56	100.84	99.032	101.41	101.65	99.928	99.16	101.46	101.98	101.54	99.523	102.45	100.61	103.52	100.77	102.46	99.146	98.217	100.13	102.5	101.98	102.08	100.98	100.86	101.55	101.41	100.07	102.54	100.59	100.86	99.59	99.907
101.29	100.12	100.04	101.11	99.649	100.06	99.58	98.7	100.38	101.18	98.987	99.133	99.417	98.87	97.84	100.33	100.37	100.7	100.56	100.87	100.32	99.722	100.63	99.845	96.986	100.89	99.977	100.76	101.66	100.23	100.19	100.68	101.38	98.625	99.626	100.42	101.19	100.26	98.686	99.559	102.11	102.27	100.37	102.05	98.542	100.41	101.58	98.931	100.47	100.1
109.28	106.49	109.3	109.97	109.35	108.13	109.03	106.87	109.06	108.02	107.61	106.54	108.86	108.66	108.95	107.69	108.21	106.71	107.52	108.83	108.24	107.65	107.88	110.35	108.52	106.6	107.48	108.42	107.79	106.1	108.11	107.47	108.05	109.52	107.25	108.1	108.61	107.04	107.9	107.79	107.06	107.25	107.07	106.24	107.75	108.64	110.31	104.68	111.42	108.35
107.58	106.61	108.73	108.8	107.67	108.59	108.99	107.51	108.03	109.07	108.21	107.98	108.96	107.42	105.11	108.45	107.6	107.78	107.99	107.77	108.75	107.98	108.27	107.48	109.59	109.05	106.17	107.06	107.57	105.87	108.98	108.94	108.27	108.99	109.25	109.56	106.53	108.52	108.97	108.5	109.87	107.64	109.56	107.91	108.84	108.6	107.9	108.98	108.71	107.52
100.45	99.873	97.647	99.937	101.49	101.02	101.36	102.34	99.746	101.47	101.89	103.11	101.25	103.54	101.68	101.61	100.6	102.71	99.623	101.06	99.898	99.616	102.97	100.49	99.167	100.72	101.19	102.43	101.81	101.83	102.88	99.864	102.05	101.29	102.03	99.988	101.75	102.02	100.69	102.65	102.76	101.1	100.86	102.14	99.287	101.29	100.69	99.827	100.1	99.576
101.16	105.04	105.6	108.03	107.31	105.57	106.38	106.41	105.41	106.21	106.69	107.62	105.83	104.66	108.25	106.75	103.77	105.38	105.13	104.01	104.96	105.69	108.85	105.16	105.29	106.77	106.63	105.49	105.15	105.57	104.24	105.55	107.12	107.45	106.18	106.67	104.3	106.69	103.84	103.22	106.11	106.77	104.83	106	104.8	106.09	108.91	105.53	105.91	104.11
98.982	98.96	99.043	100.27	98.451	100.49	102.47	99.552	100.46	98.797	102.94	100.11	100.13	99.884	100.33	99.92	101.15	101.65	99.743	99.235	97.773	99.059	98.992	98.723	99.437	101.49	99.498	101.75	100.19	98.983	102.77	99.706	98.92	97.665	99.618	100.94	99.629	99.82	98.722	99.864	102.22	95.977	102.46	100.39	100.79	99.531	100.2	99.332	100.32	98.751
110.05	107.57	106.25	109.25	108	108.4	108.8	111.03	109.02	109.2	107.77	107.89	111.88	106.76	109.37	107.82	106.79	109.32	109.96	108.38	107.69	109.65	108.17	108.03	106.58	108.34	107.19	108	108.65	110.42	107.66	109.93	106.24	106.9	110.43	106.8	110.69	109.75	106.19	110.1	108.73	109.22	108.35	107.93	109.38	108.91	109.95	109.21	106.22	107.16
104.59	106.65	106.81	105.42	106.95	106.63	104.76	106.32	104.61	105.91	104.78	108.19	105.84	109.08	105.4	106.99	106.75	105.39	106.77	108.44	104.57	106.87	104.55	107.97	104.23	105.37	104.13	105.69	105.09	106.42	106.6	106.57	107.05	108.04	105.59	108.03	106.9	104.72	105.86	105.1	105.62	106.68	106.39	106.18	104.09	106.4	107.77	105.19	104.88	107.23
108.69	106.53	107.07	108.5	108.75	107.53	107.95	108.15	107.44	106.71	108.65	105.9	106.38	109.41	108.5	105.1	110.59	108.45	107.25	106.56	109.79	107.94	106.63	108.14	109.68	108.73	107.73	106.44	107.45	107.79	108.4	109.13	108.05	108.93	106.11	109.24	109.2	104.78	109.42	105.06	109.09	108.19	109.33	107.94	104.58	108.86	107.48	108.4	108.03	105.83
104.61	106.56	104.78	106.1	106.37	103.21	105.27	105.12	105.15	104.87	104.14	103.78	105.99	106.4	106.11	106	106.17	108	105.75	105.42	105.65	106.2	103.79	105.89	104.6	105.49	102.69	104.86	104.21	105.84	105.65	105.91	107.21	104.64	104.32	107.3	106.14	105.53	105.84	106.16	105.24	106.41	104.78	104.49	105.16	106.62	106.67	106.03	107.09	104.99
109.26	109.03	107.79	107.26	109.66	108.85	109.08	108.65	108.04	108.95	110.23	109.52	108.21	109.49	105.96	106.7	107.11	108.08	105.78	107.95	106.44	107.57	108.39	108.59	106.99	108.63	109.86	108.78	109.81	109.54	111.48	107.27	107.85	107.91	109.25	107.98	109.82	108.85	108.85	106.31	107.62	106.66	108.82	111.99	110.15	109.99	109.23	110.35	107.84	107.07
109.26	111.57	111.35	108.26	111.93	112.79	109.87	110.12	110.48	110.45	108.49	109.43	108.78	110.28	110.47	109.58	108.56	111.71	111.76	111.3	109.79	109.7	110.52	110.29	109.72	110.02	111.88	111.51	110.05	110.15	113.14	110.71	112.16	112.18	108.82	112.39	110.04	109.73	110.17	111.77	110.76	110.27	110.78	109.86	110.41	109.84	108.57	110.74	110.08	110.41
108.78	107.06	105.86	110.1	106.63	104.73	109.6	107.44	106.69	109.55	106.28	107.03	106.09	105.96	106.99	107.23	108.22	107.33	107.26	107.8	107.28	107.9	108.5	106.73	109.17	106.46	107.05	105.51	108.39	106.68	108.22	108.16	108.57	109.44	104.7	109.31	107.49	106.63	106.08	106.21	105.84	108.77	107.58	107.15	107.67	108.41	110	106.75	107.78	109.76
106.75	106.37	107.18	106.93	107.3	106.64	105.82	105.96	107.97	106.12	106.06	104.5	106.92	105.7	106.54	105.31	105.59	105.46	107.09	104.27	104.89	105.49	105.72	104.18	106.05	105.54	105.55	105.38	105.07	105.69	103.71	104.53	103.59	105.32	106.63	106.13	106.75	107.08	104.6	104.73	106.95	103.73	106.9	106.78	106.41	106.58	104.35	106.32	106.33	104.16
105.26	107.82	106.02	103.54	107.19	106.08	105.79	103.46	105.35	106.2	104.63	105.62	105.45	104.06	104.31	104.98	107.08	106.13	103.29	105.68	106.47	105.56	106.28	105.03	105.29	103.29	105.36	103.33	105.29	105.41	106.3	105.62	106.65	105.41	106.6	105.64	105.84	106.32	106.87	103.75	106.12	103.8	105.8	105.67	105.45	105.49	106.15	105.46	105.76	105.09
106.92	105.85	106.47	107.34	104.57	108.63	106.78	107.98	106.77	106.2	107.33	106.95	106.79	107.27	106.61	106.79	105.61	108.12	107.71	106.69	105.83	106.36	106.59	106.85	105.43	106.56	103.92	106.44	104.82	104.42	108.58	105.57	106.12	105.17	105.57	104.56	107.55	106.72	107.48	108.07	106.25	106.36	106.05	107.35	106.02	106.88	106.22	108.75	104.74	106.98
113.57	109.75	109.37	108.6	110.23	111.81	110.24	109.43	111.13	111.14	111.1	112	110.25	109.98	109.3	111.46	107.66	110.71	109.99	108.35	109.42	113.42	110.62	112.05	108.58	110.29	112.46	110.4	110.27	111.21	111.17	110.7	109.39	109.76	109.62	110.67	108.48	109.31	109.99	109.59	111.69	111.26	111.73	109	107.57	110.22	108.66	111.23	109.62	109.03
103.84	100.76	100.85	100.34	101.28	100.55	98.859	101.61	99.576	102.45	99.774	100.43	101.34	101.39	99.6	99.678	100.64	100.39	99.493	103.04	100.78	100.43	102.36	102.13	101.17	101.65	102.66	98.902	101.22	99.969	97.16	100.39	99.165	99.044	101.08	101.64	100.46	102.22	103.12	101.08	101.92	101.26	99.515	100.32	101.31	101.88	99.96	101.61	101.88	99.811
107.2	106.4	108.16	106.63	105.23	106.65	104.96	103.86	105.37	107.3	108.03	105.1	106.54	104.89	104.58	107.91	106.05	106.98	103.83	106.74	107.24	105.14	106.35	107.01	108.11	104.99	106.43	107.08	105.38	106.69	106.29	105.99	106.75	106.66	105.68	109.82	106.2	107.51	105.09	105.16	107.42	108.61	105.79	105.2	109.45	104.72	104.48	107.4	107.14	108.11
97.345	96.698	98.2	96.577	97.66	98.648	98.311	97.826	100.79	98.946	98.022	97.663	96.713	97.553	98.758	97.426	98.781	97.899	96.684	99.419	98.091	99.005	98.141	98.642	98.458	97.716	98.522	99.262	96.64	97.349	98.179	97.338	97.086	98.453	96.977	97.218	98.361	97.358	96.609	96.06	97.359	97.729	97.157	99.825	99.564	96.919	96.628	100.31	96.287	96.175
106.77	108.56	110.26	107.08	107.14	106.18	109.84	107.79	108.61	106.88	104.93	106.28	108.03	107	107.65	107.32	110	106.66	105.74	108.88	105.83	106.22	108.44	107.24	107.83	108.77	109.9	107.46	107.75	108.26	106.86	107	105.77	108.74	105.15	104.96	107.57	110.01	105.53	107.77	107.06	106.15	107.22	107.71	107.4	110.74	108.28	106.38	106.56	108.16
105.29	105.85	103.33	103.95	105.82	105.29	104.01	104.48	106.93	105.12	105.64	106.32	102.15	106.74	107.47	105.89	107.72	106.68	105.4	105.39	104.62	107.79	104.12	105.58	106.95	106.39	104.83	105.43	104.56	106.32	105.62	106.85	105.97	106.59	104.83	105.75	106.54	104.25	106.48	107.13	108.87	104.99	105.19	105.45	106.66	104.84	103.82	106.25	105.39	105.27
97.558	97.029	99.082	97.506	96.628	98.251	99.136	98.403	97.768	99.264	96.324	98.333	99.801	98.089	98.449	95.796	96.441	96.602	96.968	99.916	98.567	100.3	95.307	95.227	98.934	98.173	98.647	100.14	98.677	100.24	99.389	100.54	97.483	98.112	99.343	99.657	96.983	97.641	98.455	99.196	100.81	98.606	97.028	98.03	99.01	99.646	97.644	99.318	98.181	97.447
104.5	106.4	107.47	108	105.18	106.91	104	106.53	103.51	104.39	104.93	105.8	106.23	105.01	104.84	105.98	104.38	104.26	106.19	107.57	106.43	105.21	105.84	106.22	106.58	104.1	105.16	105.8	106.79	104.76	107.8	105.99	103.31	106.06	106.49	105.53	106.73	102.88	104.47	105.7	105.67	103.55	104.82	105.01	106.06	106.83	105.54	106.49	103.58	104.95
109.9	111.98	111.08	111.13	111.35	108.44	111.66	111.3	110.62	110.59	109.17	110.79	110.02	111.36	109.31	110	110.35	110.31	109.87	110.29	110.74	110.17	108.52	108.91	109.94	110.22	108.35	111.02	110.83	109.96	108.03	110.81	109.48	110.46	112.85	110.47	113.06	110.53	110.75	111.52	109.76	112.13	111.19	109.52	110.89	111.16	107.94	110.35	110.14	108.55
101.51	100.64	100.72	102.18	100.6	99.274	102.08	100.45	100.99	100.72	101.32	100.35	102.02	98.293	99.044	100.36	102.68	103.68	101.24	101.3	101.34	101.52	99.832	102.75	99.317	100.16	101.25	100.34	102.13	98.324	101.05	100.11	100.65	102.44	101.45	101.1	99.679	102.07	101.6	100.68	101.67	100.71	104.25	102.84	100.31	100.1	101.02	101.38	99.237	100.68
107.89	106.95	106.38	105.59	106.68	107.28	105.73	108.54	106	106.31	107.44	105.3	107.48	105.31	105.66	107.33	104.98	105.02	105.61	106.06	104.91	106.42	108.47	107.47	107.24	106.67	105.74	108.25	106.59	107.35	104.87	105.03	106.09	104.51	106.62	107.11	104.53	107.7	106.22	104.82	107.46	106	107.46	104.6	108.91	105.94	106.42	106.37	105.93	107.43
108.64	108.8	110.06	107.2	107.56	110.58	109.04	106.42	107.78	109.22	107.71	107.71	106.27	108.65	107.43	106.01	107.73	106.3	108.15	111.5	109.63	108.65	108.99	107.34	107.11	107.55	107.78	107.48	109.03	110.14	108.19	107.05	110.32	109.35	109.32	112.03	107.03	106.65	108.23	107.74	110.77	108.17	110.53	107.98	109.13	108.28	107.49	108.09	109.89	108.59
108.86	107.8	106.42	109.9	107.81	107.42	108.88	108.76	106.8	107.23	106.31	108.62	107.5	107.79	108.97	106.38	109.32	106.97	107.23	108.84	107.77	108.67	108.28	106.64	110.32	107.06	108.92	109.79	108.07	108.09	109.41	109.24	108.91	109.83	106.35	107.26	107.68	109.05	108.94	108.96	110.64	106.51	106.66	108.93	108.23	107.53	108.12	107.87	108.59	107.79
107.8	107.1	105.06	104.26	104.4	105.74	107.55	106.17	105.02	107.35	106.49	106.93	106.6	105.69	107.07	106.13	106.09	106.76	105.63	105.71	105.23	105.58	106.28	103.32	106.47	106.18	103.2	106.39	105.6	104.37	107.15	103.72	106.41	105.52	104.62	105.71	107.78	104.84	105.28	104.86	108.9	105.58	105.84	105.85	103.54	102.38	106.11	104.44	105.15	103.82
98.422	98.523	97.729	98.572	98.279	97.949	98.911	98.089	97.602	96.001	99.533	98.346	100.06	100.74	96.591	98.969	97.446	97.809	96.86	97.966	97.694	98.459	97.317	98.197	98.598	99.685	98.44	98.055	98.964	97.774	98.515	96.864	98.576	99.009	99.156	98.061	98.544	98.513	98.658	96.277	97.039	97.589	99.586	99.06	98.933	97.467	97.899	97.487	98.312	100.33
112.11	109.88	109.63	108.5	110.04	109.6	111.13	111.47	107.71	111.6	110.68	111.15	112.89	112.96	110.72	107.26	110.36	111.81	109.88	111.39	110.58	110.72	109.49	110.26	109.51	108.81	109.74	110.05	109.41	110.2	109.3	108.46	108.65	110.12	110.69	109.72	110.73	108.9	110.7	112.65	107.79	110.34	109.22	112.68	109.32	110.04	109.91	112.06	110.46	111.56
107.78	108.78	108.7	109.38	107.87	108.88	108.34	110.4	107.1	107.23	106.88	106.53	108.98	106.75	107.69	108.42	108.32	109.15	109.82	106.98	108.06	105.02	105.89	106.78	110.89	110.71	107.59	106.99	107.09	105.83	109.52	109.11	112.49	107.61	106.57	106.66	108.96	109.87	106.69	108.43	110.3	108.87	108.66	106.07	109.79	107.66	110.52	108.23	109.26	106.18
97.532	100.27	98.645	98.977	98.16	97.204	98.971	96.901	99.11	98.506	98.802	95.341	97.493	98.854	98.105	98.582	99.156	95.764	98.107	96.52	98.584	97.815	98.998	97.354	98.637	97.966	97.94	98.577	98.202	97.133	97.277	97.03	97.109	97.815	96.524	97.673	98.93	99.76	98.771	97.807	97.72	98.114	99.181	99.033	98.637	96.372	96.993	99.217	98.7	98.013
105.71	106.73	109.22	108.23	109.13	107.41	107.12	108.07	108.66	110.26	108.29	107.61	105.89	109.12	106.87	108.05	107.64	106.21	109.78	109.52	107.88	106.6	108.13	110.62	109.63	108.79	107.68	106.91	108.07	109.29	109.61	109.21	107.45	112.26	108.17	110.89	108.58	107.69	109.5	108.57	108.98	108.49	108.69	109.62	109.09	110.36	108.24	108.18	108.65	107.77
109.23	107.08	109.87	108.67	109.82	106.14	107.84	108.95	108.75	107.39	108.78	106.62	108.14	106.57	107.97	109.17	108.11	106.45	107.71	105.47	108.93	109.45	107.17	107.99	105.7	105.67	106	107.38	107.15	107.06	107.33	108.04	107.84	106.37	106.31	107.03	107.09	109.01	107.59	107.87	108.54	106.34	107.98	108.64	108.83	105.89	109.81	108.67	107.64	107.24
99.545	98.072	99.377	97.162	100.54	98.651	98.837	99.431	99.816	97.65	100.16	98.924	97.464	100.84	98.798	97.18	99.564	97.512	100.17	99.693	96.593	98.078	99.788	97.936	98.432	99.504	99.813	98.852	96.851	99.213	97.457	99.849	98.997	99.544	99.438	100.03	99.097	100.37	99.112	98.616	99.857	97.41	98.059	97.055	100.02	99.418	99.166	97.198	98.022	96.899
107.34	106.42	105.44	105.84	105.3	107.29	104.67	106.59	103.2	105.62	104.41	102.93	107.49	105.89	104.51	106.39	107.13	103.74	103.77	105.86	107.74	102.12	105.02	104.39	104.48	104.29	106.9	104.7	104.25	105.02	106.68	104.82	104.56	105.02	106.09	105.02	105.88	105.97	107.26	104.81	105.52	107.57	104.86	105.22	104.56	107.27	106.32	106.08	105.04	105.75
104.99	107.09	103.25	108.13	105.21	105.39	105.34	105.83	106.52	106.6	105.22	108.21	105.35	106.46	105.94	107.75	104.77	105.27	104.28	106.47	107.62	108.56	107.37	107.18	105.47	107.6	106.12	109.29	104.41	106.39	106.54	106.33	107.16	107.04	106.41	107.95	107.85	109.12	106.36	106.79	106.39	107.12	107.88	107.17	106.57	107.32	107.21	106.41	109.1	105.47
103.74	107.19	106.51	104.16	103.33	105.25	109.35	105.69	107.02	104.41	105.04	105.6	107.23	103.96	106.61	106.49	105	106.06	107.62	106.13	104.93	105.64	104.56	105.52	102.7	104.21	104.15	105.08	106.33	103.67	104.63	105.41	107.53	105.96	104.3	105.13	104.42	107.59	106.86	105.61	105.71	104.98	105.77	106.07	105.43	106.58	106.18	105.76	106.07	102.89
106.13	106.84	106.78	105.74	106.17	103.32	105.81	106.57	106.44	104.41	104.24	106.07	105.81	104.69	106.93	107.13	106.31	107.61	105.96	106.02	105.45	105.67	104.41	104.79	107.24	107.28	104	106.76	106.7	105.38	104.95	107.22	106.63	107.65	104.91	104.72	106.79	104.63	106.41	106.8	105.8	105.55	107.31	106.22	106.57	106.27	104.39	104.96	104.61	105.43
101.69	99.419	100.53	101.44	101.36	102.05	99.317	100.58	98.867	99.333	101.32	101.54	101.15	103	99.911	102.04	102.07	100.12	101.46	98.994	101.38	97.673	99.044	99.931	100.91	102.21	101.78	98.959	99.072	100.26	98.495	100.35	99.395	100.73	100.95	100.66	101.76	100.57	101.44	101.14	98.422	100.27	104.19	100.62	102.05	100.94	101.08	98.263	100.95	100.93
109.67	107.34	108.21	108.99	107.41	109.59	107.9	106.15	110.38	108.1	108.38	106.7	107.7	108.39	108.49	107.26	106.27	107.53	108.66	107.72	106.96	111.14	108.33	109.01	107.25	107.78	107.37	108.24	109.02	108.21	109.51	107.7	108.61	108.18	107.67	109.6	108.35	110.35	107.59	110.56	109.14	109.36	109.16	107.79	109.77	106.85	110.89	108.96	110.25	109.94
103.75	103.32	104.35	106.06	104.26	105.59	106.99	106.23	105.56	106.87	104.63	105.75	104.3	105.42	105.51	105.6	104.38	104.71	104.95	103.37	105.09	105.79	106.27	103.58	104.76	104.32	104.67	104.86	105.05	105.2	104.24	105.48	107.48	105.88	106.13	103.86	105.32	103.15	105.69	106.97	106.21	105.29	105.54	105.35	103.85	103.9	107.16	107.11	105.62	105.48
104.95	105.13	104.69	106.27	106.62	107.61	105.38	104.31	105.75	106.05	105.55	104.76	108.55	107.05	107.59	107.93	107.86	106.45	107.67	106.06	106.62	106.45	105.33	105.54	106.2	106.26	107.27	106.71	105.55	108.92	108	106.14	106.24	107.23	107.33	104.86	104.66	103.54	106.71	107.78	104.88	105.35	106.4	104.6	108.58	107.27	106.55	106.03	107.27	107.54
101.02	100.33	100.42	100.2	100.24	100.39	101.88	100.63	99.574	99.932	100.63	99.931	102.07	101.14	100.53	100.82	99.346	100.56	101.32	101.59	100.53	100.43	101.97	99.643	101.45	100.15	103.75	99.991	101.06	102.27	102.02	99.437	99.705	98.347	100.71	101.6	102.81	101.13	100.13	100.85	100.32	100.12	97.895	102.1	102.15	102.2	100.26	102.03	100.42	98.626
108.63	105.77	106.52	105.52	105.76	104.39	107.4	106.63	104.97	104.68	104.84	105.19	107.11	106.35	106	106.21	104.1	105.18	105.63	105.87	104.69	104.67	107.12	105.11	106.34	105.62	105.64	106.14	105.74	104.93	106.37	104.97	104.2	107.3	105.21	105.4	103.77	104.86	105.32	106.5	105.07	106.04	104.32	107.12	106.23	103.92	105.85	106.13	107.41	106.26
105.97	108.04	106.11	108.72	106.9	108.49	109.26	107.51	105.52	109.78	107.98	108.15	107.14	105.92	105.89	107.53	107.94	105.22	106.17	107.83	107.68	108.59	107.57	108.03	108.02	107.08	108.3	106.03	107.09	108.35	108.73	107.46	107.77	107.61	109.5	105.99	108.8	106.39	110.23	109.22	108.91	107.95	106.25	106.54	109.42	108.86	108.4	105.63	105.74	105.26
105.26	108.18	106.59	106.39	106.16	105.13	106.11	105.11	105.8	107.14	105.58	106.3	106.53	104.84	104.53	106.26	104.77	104.64	105.34	105.22	104.61	103.83	106.65	107.7	104.52	104.46	107.36	103.92	104.3	103.62	105.56	106.98	106.78	105.24	105.05	106.51	103.79	106.6	107.31	106.01	105.03	106.1	105.9	108.16	107.39	105.35	104.42	106.36	108.03	107.31
107.65	109.07	108.49	106.62	109.72	109.1	108.76	108.15	108.88	108.94	107.39	110.2	107.68	108.22	109.16	111.67	108.35	109.99	108.24	109.51	109.12	108.14	107.85	110.97	106.68	107.55	109.83	109.11	109.05	107.75	108.2	107.46	109.44	107.73	110.17	108.68	109.17	108.7	108.38	109.84	107.51	109.58	107.47	108.31	108.93	107.99	109.69	109.5	105.86	109.15
105.66	107.92	105.63	107.37	105.06	107.52	106.28	105.78	107.67	105.8	106.14	107.56	107.09	108.53	105.88	109.85	105.7	105.01	106.84	108.21	106.02	108.99	106.06	108.26	104.88	108.6	104.39	108.29	106.49	107.06	106.38	105.92	108.29	106.69	105.82	106.35	107.72	107.54	105.21	105.43	106.96	105.19	107.88	105.23	104.42	106.43	108.31	106.01	108.39	105.99
106.64	104.87	104.99	107.79	105.99	104.44	106.71	105.68	104.71	105.07	104.82	106.84	106.11	106.15	106.69	106.2	106.51	106.9	104.99	107.02	104.23	107.16	106.65	106.74	106.96	104.14	105.58	105.1	104.12	104.84	107.03	106.07	104.1	107.57	105.89	106.08	106.01	105.54	108.36	105.07	104.64	105.29	106.27	105.87	104.52	104.97	104.97	106.7	107.84	104.38
103.86	108.66	106.51	104.04	106.36	103.66	106.74	106.54	106.22	108.08	103.95	104.68	106.42	106.79	106.26	106.79	106.48	108.61	104.66	109.73	105.3	106.4	107.51	106.84	106.7	107.82	108.06	103.38	104.72	108.51	106.34	108.17	104.83	104.2	105.89	106.51	108.36	105.03	105.48	105.87	106.28	107.65	104.66	108.81	106.83	106.21	106.06	104.68	105.83	109.09
107.25	104.92	105.82	104.95	105.34	106.48	105.13	106.23	105.14	107.26	107.32	105.53	104.67	105.1	107.01	104.49	104.07	106.8	103.01	104.94	106.8	106.54	104.9	105.41	105.57	107.72	105.31	105.81	107.69	104.87	106.16	105.95	107.02	106.37	102.65	104.2	106.21	106.85	105.58	104.68	105.34	104.46	104.62	103.1	106.09	107.3	105.49	104.74	106.76	108.61
107.81	109.19	106.89	109.98	107.36	109.05	108.07	107.91	106.97	107.09	109.01	109.17	109.03	107.26	109.1	108.29	107.74	107.19	109.08	107.98	108.41	108.39	110.58	109.11	105.23	107.77	108.15	107.27	107.71	108.75	106.43	109.91	107.71	107.2	107.42	109.29	107.66	105.91	107.98	106.76	107.58	108.08	108.97	106.38	111.22	110.51	109.47	108.99	108.63	107.84
108.42	106.97	108.29	108.33	110.26	108.23	105.05	106.43	109.01	108.48	109.09	109.48	107.68	109.56	109.04	107.12	108.23	110.56	107.34	109	107.6	108.11	107.67	109.16	108.04	106.26	107.42	106.74	110.79	109.27	105.49	106.91	108.61	109.36	107.81	107.14	107.96	105.37	106.51	107.74	107.11	111.1	107.51	108.51	107.92	108.4	105.97	108.5	107.66	107.44
109.58	106.03	107.58	109.24	107.02	106.73	109.64	111.86	107	108.92	104.76	109.61	108.54	107.54	107.38	109.37	109.8	108.65	108	111.94	110.83	106.82	110.06	107.34	107.28	108.33	107.74	110.35	108.61	108.94	109.69	107.54	110.36	108.09	108.12	109.97	108.24	108.17	107.92	108.19	106.57	110.94	108.21	108.89	109.23	108.9	107.97	108.03	108.74	107.75
100.63	100.66	100.04	99.233	100.01	102.58	102.44	100.54	100.29	101.83	100.19	101.94	100.34	99.626	100.4	101.57	101.25	100.2	99.578	97.955	102.68	98.685	100.27	97.36	103.31	102.11	99.861	102.36	102.29	101.16	101.08	101.6	100.43	98.918	99.107	99.022	99.32	99.273	101.43	97.884	102.01	97.703	102.62	102.25	99.582	99.425	100.48	100.45	99.154	100.09
103.68	105.05	104.15	106.3	108.78	107.22	106.19	108.41	108.29	106.52	106.89	103.36	106.81	104.81	105.72	106.4	105.68	105.3	107.47	105.78	105.71	107.71	107.77	106.81	107.52	107.5	106.26	106.94	105.97	105.74	104.29	104.22	106.25	107.14	107.57	104.8	107.24	106.46	106.78	107.41	103.71	107.82	105.31	105.92	106.81	106.68	107.37	106.2	108.87	106.04
109.98	110.57	110.47	109.34	107.37	108.4	110.11	111.86	111.34	107.69	109.2	109.11	109.75	111.1	110.42	111.38	109.44	110.68	110.39	111.41	111.21	110.07	108.43	113.17	112.37	110.77	110.73	109.2	110.84	110.82	110.41	112.1	109.66	109.22	112.13	109.7	111.16	111.64	111.47	108.74	110.74	110.57	109.67	109.4	110.75	111.19	111.78	107.49	108.45	110.26
108.09	108.36	109.13	107.13	104.84	107.5	108.79	108.78	107.75	108.59	108.44	108.9	107.67	106.36	109.2	108.97	105.84	109.15	106.55	107.42	107.03	107.92	107.27	109.25	107.91	108.09	107.19	108.25	106.38	106.73	108.51	108.56	107.1	107.37	107.97	107.18	108.76	109.23	110.15	106.93	110.19	108.84	108.9	107.35	109.49	109.52	108.31	109.45	110.4	108.58
104.9	103.91	107.24	106.53	106.49	105.46	104.91	105.04	104.87	107.49	106.31	106.04	106.8	105.78	104.99	104.7	108.01	107.13	107.27	107.6	108.15	105.21	105.57	105.39	107.64	106.03	107.26	103.37	108.24	105.97	107.16	105.45	107.07	106.38	109.14	107.56	107.18	106.8	104.44	105.34	105.27	107.75	108.5	105.24	106.46	107.21	107.43	104.99	106.23	108.05
108.27	107.24	107.44	109.33	108.85	108.6	107.35	107.21	108.09	109.24	107.37	109.63	109.26	108.36	105.81	108.46	108.09	110.32	105.96	107.87	109.44	106.62	108.47	107.85	107.94	108.59	106.5	109.35	108.06	108.76	109.95	107.35	109.17	106.56	106.27	108.27	108.44	108.97	105.22	108.65	108.76	108.18	107.9	108.66	108.22	107.65	107.45	108.7	108.86	109.06
104.25	106.59	104.39	105.22	105.93	105.1	107.18	105.31	105.9	106.11	105.29	106.96	103.23	104.92	106.87	104.78	106.83	104.7	107.42	103.54	107.89	104.41	105.32	107.31	106.91	104.94	106.07	106.39	107.23	106.07	105.92	104.8	106.21	107.08	106.38	104.67	106.11	105.75	105.8	106.24	105.68	105.65	103.78	104.99	104.9	104.3	101.76	106.4	108.17	106.01
106.58	107.93	107.63	107.48	107.26	107.96	107.03	107.86	106.91	107.47	109.25	106.72	107.95	107.62	107.71	110.22	107.99	107.89	107.32	110.32	105.62	110.55	105.02	106	107.43	108.72	109.03	108.38	107.87	107.6	107.48	109.79	108.43	108.2	107.08	108.3	110.29	107.2	107.7	108.3	108.04	104.97	108.98	109.54	107.76	107.84	106.22	108.89	108.58	107.51
103.83	106.09	106.42	105.59	106.78	105.47	106.5	104.47	106.75	105.51	103.74	107.12	106.07	106.86	107.84	106.44	106.11	105.41	107.7	104.92	106.53	103.24	105.12	104.45	106.7	107.27	105.04	104.31	104.77	107.05	103.97	104.8	105.77	109.22	106.57	103.82	105.92	104.57	102.79	104.93	105.04	102.68	104.55	105.52	106.54	106.48	104.41	107.92	106.06	103.97
107.83	106.11	107.83	107.37	108.41	107.98	108.02	109.77	108.45	105.58	107.9	107.52	106.77	107.67	107.62	105.78	109.88	108.46	108.78	108.06	108.88	109.75	106.55	108.02	107.09	107.92	109.53	106.37	108.15	105.93	109.5	107.43	110.23	107.98	107.4	107.23	106.46	108.48	107.13	108.07	105.11	107.75	109.23	107.04	106.4	106.44	107.52	107.51	105.57	108.47
109	108.49	105.6	110.12	109.27	105.94	108.27	110.49	105.35	106.19	107.28	107.31	107.19	106.29	107.71	108.98	110.42	107.33	108.95	108.97	108	108.35	106.09	109.75	107.74	107.44	108.75	109.12	108.16	109.06	106.32	108.6	105.94	109.63	108.5	108.53	106.44	106.5	106.71	108.07	108.1	108.98	108.3	106.9	108.95	107.9	107.61	106.64	105.84	108.41
104.17	105.99	104.07	107.39	105.06	107.08	105.52	104.04	107.93	105.6	105.18	107.55	104.42	106.45	104.39	103.56	107.69	105.73	105.81	105.53	104.78	107.06	104.55	104.99	107.3	104.65	105.89	106.27	107.32	105.48	104.73	104.43	105.37	105.06	107.34	105.82	106.18	105.63	103.34	103.46	106.4	106.03	105.31	106.43	105.5	106.84	106.91	104.59	105.18	105.57
107.86	108.56	110.71	107.77	109.89	110.57	107.92	105.98	110.82	107.98	106.8	109.08	108.71	108.99	109.91	107.53	108.88	110.42	106.69	111.19	109.59	109.03	108.83	109.07	108.68	109.15	108.92	111.06	108.02	108.46	108.47	109.11	108.15	106.92	108.34	108.69	106.75	111.22	107.39	108.31	107.96	109.91	108.91	109.27	108.77	106.39	104.45	108	109.32	109.4
109.71	109.76	109.17	111.92	110.74	110.11	105.34	107.79	109.26	108.79	108.44	106.81	110.12	107.89	107.27	109.29	108.24	107.66	107.64	109.73	108.68	109.94	110.25	109.26	109.18	108.5	108.54	109.41	106.96	109.2	109.58	107.07	109.27	110.31	106.84	105.78	108.98	110.16	107.28	107.61	109.88	109.97	108.01	110.62	108.95	107.95	107.63	110.02	108.06	108.5
107.49	107.36	108.51	108.14	106.58	108.4	108.15	110.32	110.26	109.42	109.31	109.69	109.15	105.3	108.27	110.5	109.59	109.1	109.77	107.5	110.28	107.49	107.18	108.61	108.13	108.9	110.62	107.42	108.78	109.64	108.04	110.59	110.41	107.76	109.28	108.08	107.19	107.25	108.95	109.73	108.95	108.42	110.42	107.11	106.71	108.56	108.75	109.32	110.92	107.68
103.14	101.39	100.87	103.45	102.72	103.31	103.6	103.38	105.22	101.81	103.64	101.64	102.25	103.19	102.07	101.54	101.77	101.34	102.44	104.02	102.99	102.7	101.91	102.76	104.61	103.94	105.45	102.06	102.71	102.13	100.03	104.29	102.73	100.58	103.47	100.59	102.78	102.78	102.08	103.5	103.55	101.97	101.15	100.98	101.82	99.642	101.26	104.86	103.82	98.608
106.99	109.79	109.42	107.5	106.21	112.28	108.25	106.44	106.49	107.72	108.06	107.36	106.65	109.38	107.22	109.77	107.61	107.64	109.09	108.65	108	107.25	109.4	107.07	108.69	109.67	105.24	110.51	105.61	108.89	108.71	107.66	108.08	108.92	106.01	107.75	108.52	107.9	105.46	108.85	108.3	107.87	108.24	107.56	109	107.62	107.67	107.91	108.76	111.43
96.162	95.812	99.196	96.422	99.106	101.06	99.09	96.799	96.9	97.4	98.246	99.307	97.46	96.857	98.405	96.926	96.812	99.401	98.585	97.186	97.6	98.579	98.587	96.144	98.068	99.58	98.065	99.751	95.601	100.14	98.413	100.76	100.24	97.599	98.358	97.236	98.809	98.012	97.171	97.517	97.782	97.517	99.655	97.438	97.336	96.994	95.925	94.586	95.841	100.16
110	106.7	111.19	109.84	106.31	108.27	106.78	106.91	110.32	107.76	108.92	108.45	109.13	108.06	109.82	106.47	108.53	109.84	111.38	107.98	108.96	109.09	108.21	109.19	109.95	109.78	106.63	108.45	107.91	109.02	108.45	106.99	107.63	108.66	108.77	107.85	111.19	108.81	107.32	108.46	108.55	109.55	109.16	107.45	109.46	109.35	108.76	108.86	107.72	107.89
103.76	102.51	102.92	102.99	102.38	103.38	101.71	103.66	101.36	103.54	103.89	102.49	100.51	100.82	104.41	102.92	103.59	101.55	100.48	102.94	100.76	101.9	102.12	103.75	104.42	103.93	102.71	101.18	104.09	102.89	100.12	101.19	100.84	100.25	102.26	101.54	103.27	103.91	103.24	103.7	102.54	102.89	104.32	103.22	101.68	103.51	103.07	101.39	103.88	104.58
100.38	99.386	99.823	100.67	101.5	98.893	97.387	98.082	99.349	100.07	98.444	100.46	100.64	100.21	100.56	101.83	99.265	101.12	99.782	100.7	100.9	101.56	102.14	99.903	100.62	99.662	100.79	99.3	99.159	100.78	101.27	97.739	99.911	100.23	101	100.32	101.62	100	101.18	101.46	99.247	98.931	100.44	100.57	99.694	99.614	97.429	101.87	101.43	100
99.836	100.84	97.422	99.978	100.65	100.56	100.67	99.934	101.17	101.88	99.383	100.8	100.39	99.123	102.63	100.72	101.37	98.385	101.06	102.54	98.217	101.13	99.131	99.916	102.72	99.41	99.727	98.692	101.52	100.31	100.67	102.56	102.4	103.56	100.26	101.59	102.1	103	99.463	100.26	101.48	101.86	102.17	100.29	100	102.68	101.45	98.962	99.524	103.28
106.53	107.02	104.48	106.44	106.59	105.56	104.95	104.85	107.59	108.11	104.78	104.37	106.36	108.61	106.99	107.17	107.1	104.93	106.53	104.32	106.59	107.31	104.83	104.55	106.33	104.13	105.12	105.21	105.01	105.54	106.03	106.93	106.13	106.92	106.38	105.74	103.2	106.57	107.09	104.47	105.19	103.81	106.58	102.64	108.64	103.88	106.58	104.72	107.14	105.17
103.79	103.7	105.51	106.61	105.1	105.6	105.26	105.86	103.66	107.65	105.3	105.81	106.6	105.18	105.01	105.52	104.16	107.8	108.02	106.08	105.24	104.68	106.66	105.16	108.1	107.49	104.68	106.42	104.63	104.62	105.4	105.59	104.42	107.24	103.69	107.2	103.9	104.25	103.25	104.94	104.66	107.09	104.49	104.78	107.73	104.47	104.32	106.42	104.75	105.2
104.85	106.42	105.22	107.53	105.43	106.35	106.02	104.24	106.11	106.34	106.03	106.12	105.52	105.98	105.53	104.81	103.69	106.01	106.67	106.32	105.97	104.09	105.39	104.55	105.41	103.1	103.81	106.52	106.2	105.23	105.68	103.96	107.74	106.04	108.14	107.6	106.79	105.5	106.74	103.2	104.84	107.39	104.02	105.78	103.51	107.1	105.98	105.98	104.68	104.59
106.32	106.35	106.87	106.66	107.6	106.08	106.65	106.79	106.04	107.15	107.79	106.73	105.39	108.71	107.27	106.53	108.07	107.02	109.29	106.59	106.47	108.32	106.78	107.43	106.95	107.76	106.11	108.81	106.44	104.24	106.16	105.52	104.72	106.33	105.52	105.69	107.51	107.2	107.99	107	107.95	106.27	104.36	106.04	107.35	106.81	106.83	106.95	104	107.55
100.54	99.856	98.97	99.115	98.897	97.839	99.577	97.726	99.916	98.44	97.687	97.375	97.238	97.957	99.228	97.502	98.908	97.077	98.555	97.515	99.85	95.688	99.12	97.886	100.61	99.7	98.971	98.191	98.991	100.02	99.121	99.37	99.015	101.96	99.346	97.729	98.783	101.59	99.519	100.31	99.485	99.922	99.106	96.615	100.14	100.39	98.949	100	96.538	101.33
99.504	100.42	100.01	101.13	103.7	101.73	102.29	101.96	98.525	101.84	100.46	101.31	98.942	99.933	101.48	99.815	102.46	99.883	101.97	100.91	100.91	100.17	100.48	100.75	99.229	98.94	100.84	101.82	99.627	99.884	101.52	101.96	101.78	102.38	100.79	102.52	100.35	102.1	102.36	100.15	104.16	101.16	99.296	98.588	98.403	98.838	98.353	100.12	99.563	100.21
102.11	100.79	99.566	98.921	100.07	102.15	101.5	98.662	98.76	99.883	102.09	97.152	99.593	100.23	102	98.411	101.26	100.35	99.209	96.939	99.048	99.914	101.34	99.333	99.015	102.44	100.7	99.123	99.517	100.53	99.277	100.69	99.578	100.21	100.82	100.06	100.27	100.04	99.274	99.208	101.8	98.639	100.13	99.543	101.3	99.977	102	101.87	102.69	101.47
103.05	104.71	103.92	106.21	104.46	105.65	105.49	105.43	106.52	106.75	106.93	106.75	103.75	105.15	105.44	107.73	105.16	104.27	106.01	102.62	103.48	104.18	105.85	103.93	106	104.43	103.32	105.45	107.63	106.51	107.49	105.32	105.22	105.77	107.81	105.38	105.98	105.55	104.88	106.01	105.11	104.29	106.49	107.35	105.56	106.31	105.07	106.68	106.07	106.06
108.24	108.12	107.66	108.36	108.1	106.55	108.19	109.36	108.59	108.75	110.7	107.36	104.87	107.6	106.19	109.23	104.64	108.05	109.16	109.28	106.86	108.95	108.44	106.32	108.97	107.11	106.53	106.05	107.26	110.2	110.32	106.27	106.7	108.73	108.09	107.23	107.69	106.29	109.68	107.65	107.72	105.65	108.17	107.4	105.74	105.43	106.08	108.41	107.56	106.79
100.16	100.49	100.68	100.67	99.691	102.06	100.87	98.228	100.7	100.02	100.9	102.36	99.069	101.23	100.35	101.14	99.577	102.9	101.94	98.954	99.722	99.848	99.923	102.4	103.1	101.53	100.4	99.86	101.01	101.17	100.62	101.72	100.44	100.16	99.919	99.215	98.119	101.37	101.97	102.32	100.86	100.69	100.64	101.96	100.69	99.296	100.03	101.57	99.159	98.921
105.74	105.26	107.27	106.6	103.63	103.83	103.27	106.22	105.07	105.73	102.79	104.83	105.28	104.66	105.69	103.52	103.78	105.37	103.65	105.72	103.85	108.03	105.65	106.25	105.45	106.76	106.42	106.06	105.78	106.44	104.64	105.7	103.2	104.92	104.87	106.9	107.06	104.6	107.54	103.79	105.13	104.52	106.44	105.73	106.64	105.3	106.78	107.82	105.28	106.36
108.54	106.14	109.48	109.44	109.1	107.03	108.71	106.39	109.71	110.44	107.45	108.52	105.72	108.03	108.99	107.92	109.11	107.7	106.4	109.68	107.85	106.86	109	109.58	108.24	105.34	111.01	109.11	110.21	110.8	107.96	110.23	109.06	110.12	109.64	106.89	109.07	110.13	108.82	109.35	105.77	108.43	108.39	110.76	109.15	106.21	106.48	107.65	110.22	108.19
107.17	105.71	106.06	105.13	106.58	107.11	106.89	106.45	105.35	107.33	104.54	106.7	106.31	104.9	105.89	106.27	106.57	107.53	107.3	104.83	106.91	104.85	108.14	108.03	107.17	108.57	106.94	106.45	107.82	107.8	104.43	106.96	107.39	106.15	106.24	106.34	107.83	106.73	105.51	106.59	105.22	106.39	106.69	108.82	105.39	106.75	106.86	105.47	106.6	106.87
104.3	105.64	104.23	107.68	104.76	107.23	106.07	107.46	106.26	103.18	104.38	105.46	106.06	103.95	107.2	106.51	106.53	105.33	106.68	106.56	104.65	106.53	106.55	104.72	108.92	103.25	106.42	104.93	107.03	107.33	107.11	103.44	104.25	108.51	106.74	105.88	105.56	105.27	107.19	103.21	108.71	106.04	107.04	105.65	105.61	105.06	105.26	105.89	106.17	105.9
107.81	109.92	107.66	109.54	105.24	107.92	107.86	107.49	106.96	107.57	107.04	109.63	108.53	107.86	110.73	108.37	109.06	109.02	108.09	107.68	104.58	107.89	105.24	106.48	107.42	106.64	109.26	106.64	109.62	105.95	107.02	108.38	106.85	107.64	107	109.13	105.52	106.57	109.53	106.91	107.21	108.4	105.56	109	105.67	106.57	108.78	109.15	106.43	107.35
98.173	99.435	100.7	98.407	97.906	97.808	99.505	100.83	101.01	101.17	100.41	100.29	99.209	101.25	99.039	98.799	99.531	99.838	99.476	99.391	101.72	100.33	100.6	99.495	101.63	102.48	99.487	100.76	99.194	101.86	99.128	100.62	101.04	100.69	100.87	102.43	100.78	99.758	100.79	101	98.952	99.359	102.24	99.401	102.78	99.067	99.61	99.897	101.2	100.19
108.71	111.57	108.66	105.62	107.57	108.44	108.21	109.86	105.16	107.19	108.3	108.64	107.14	108.37	107.59	110.09	109.6	109.71	109.21	111.19	109.94	108.94	107.29	108.67	108.26	106.62	107.78	109.62	108.52	108.85	108.52	108.26	107.37	108.08	107.16	108.62	108.73	107.53	108.46	107.94	109.11	110.79	109.38	108.45	108.19	110.65	107.8	108.49	107.34	106.46
107.52	108.82	108.16	109.65	107.4	106.99	107.22	107.69	110.03	109.56	108.39	106.17	107.86	110.54	109.14	108.14	108.21	106.56	107.36	106.32	108.03	106.55	106.42	109.25	109.1	108.4	107.57	107.62	108.1	108.93	108.73	108.49	105.67	109.46	107.24	109.03	108.28	105.25	108.4	110.02	108.88	109.49	110	106.19	107.61	108.55	109.65	106.13	109.14	109.23
99.681	102.24	100.88	99.909	100.41	99.361	100.02	100.53	102.67	99.672	99.936	100.74	100.77	97.77	101.15	101.3	102.02	101.89	101.25	99.03	103.03	99.764	98.951	101.58	100.5	100.95	98.485	98.568	98.272	100.28	99.601	100.83	100.87	104.02	99.303	98.354	102.5	101.1	100.38	99.019	102.64	98.842	100.65	101.54	100.16	100.86	103.75	100.71	101.16	98.483
105.53	106.2	106.25	106.58	105.32	105.59	105.87	105.57	106.42	105.27	105.27	106.5	102.27	104.77	104.03	106.47	104.37	104.78	105.92	105.77	106.88	104.53	105.29	104.82	106.92	104.31	104.75	105.45	104.04	106.18	106.04	106.96	107.98	105.45	104.61	105.02	107.53	105.79	107.69	104.81	106.62	105.35	103.85	105.98	103.48	102.82	104.87	105.98	105.57	105.68
108.47	108.08	105.15	107.63	108	108.8	106.46	107.92	106.82	110.03	108.85	108.45	109.07	108.51	108.94	108.44	108.3	108.6	107.23	109.13	109.23	109.39	108.7	108.03	107.55	110.34	108.57	106.89	108.63	107.72	108.2	107.97	106.48	108.14	110.76	109.54	108.81	106.7	107.16	109.6	108.23	106.67	107.88	109.28	108.99	108.07	106.6	109.71	108.6	108.31
100	100.8	100.07	101.47	102.41	102.07	99.169	101.61	101.22	99.533	102.35	100.35	101.76	100.65	100.56	100.61	101.22	100.45	100.06	98.943	100.62	100.96	101.2	100.77	97.618	99.423	102.78	102.97	99.754	99.735	101.45	100.79	101.21	101.07	101.18	101.21	104.6	101.29	99.374	99.959	99.993	98.604	101.51	99.402	99.083	101.64	101.04	99.915	100.92	99.498
105.69	106.99	109.33	107.8	107.53	109.44	107.14	107.5	107.61	108.19	106.79	107.13	108.55	108.3	106.91	109.41	108.41	107.39	106.5	109.23	110.46	110.46	107.43	108.22	109.91	109.07	108.28	106.89	107.83	108.25	107.89	108.05	106.39	104.57	107.38	110.7	106.28	108.56	108.36	106.31	109.98	106.66	109.45	109.78	107.68	107.92	109.65	110.09	108.37	106.67
101.23	101.34	101.49	102.35	102.51	101.69	100.57	101.29	101.49	99.304	99.208	101.96	102.53	100.42	103.5	102.28	100.19	101.59	102.2	98.972	101.17	100.52	101.07	101.91	102.33	103.25	99.636	102.06	99.635	101.71	101.39	100.51	101.69	101.16	100.46	102.72	100.72	100.05	102	102.65	99.676	101.56	102.6	102.02	100.15	99.96	98.234	102.78	100.61	98.05
100.24	98.55	101.48	100.64	101.4	98.851	99.233	101.87	101.16	100.63	100.04	101.19	100.67	100.1	99.474	102.31	98.706	100.72	99.206	101.52	101.73	98.4	103.42	98.61	101.2	99.658	100.41	98.522	100.58	100.18	101.47	100.08	102.1	100.69	100.23	101.28	101.08	99.632	102.33	101.23	98.761	101.48	101.37	101.44	100.9	102.25	99.343	101.9	100.06	100.06
99.604	99.348	101.95	101.32	98.941	102.34	99.453	101.64	97.453	99.834	100.41	101.52	98.715	101.99	98.441	102.08	102.49	98.163	103.49	101.47	101.47	101.7	101.4	102.06	101.52	101.08	103.07	100.35	101.2	100.83	100.46	101.96	100.63	100.46	102.54	101.02	98.666	102.36	98.119	102.35	100.87	102.09	101.37	100.76	101.87	101.8	101.65	101.08	100.68	102.53
103.26	104.11	103.19	103.35	103.46	103.7	102.35	101.79	102.19	101.66	102	103.79	105.21	100.94	103.1	104.34	103.3	102.32	103.11	101.01	101.97	103.95	100.2	101.67	101.01	101.09	102.06	103.3	102.43	104.08	103.84	102.73	101.42	100.93	101.7	103.07	103.49	101.98	103.93	102.62	102.67	101.97	101.92	104.66	102.76	103.12	102.56	100.2	102.82	103.34
109.03	106.48	108.34	107.03	106.48	107.31	107.96	107.07	108.79	108.81	107.39	107.55	107.33	108.78	107.16	108.16	108.93	108.59	109.72	108.21	107.63	106.71	109.11	107.7	106.02	108.15	109.44	108.38	107.76	105.61	109.95	108.4	107.22	109.84	108.6	106.81	108.38	105.2	106.97	108.71	108.54	105.41	107.23	109.02	106.56	109.37	108.9	106.24	108.31	105.63
108.92	108.6	110.2	106.28	109.77	108.66	107.82	109.54	109.26	107.74	106.81	106.56	106.86	108.99	109.69	108.75	106.67	107.81	107.47	108.48	110.25	107.25	105.32	110.18	108.02	108.94	109.04	107.5	106.9	110.07	107.6	108.71	107.56	108.65	109.4	108.2	108.61	108.1	109.54	108.22	108.31	108.58	108.35	108.02	108.19	109.19	109.44	109.1	109.55	110.23
108.69	110.76	107.74	109.16	109.79	110.04	108.04	105.49	106.89	107.98	106.1	106.89	109.05	108.95	109.69	109.29	110.36	107.58	107.55	110.34	106.43	108.44	108.82	106.95	108.7	107.52	105.66	107.06	106.68	107.74	108.11	109.08	106.08	108.4	109.07	109.28	109.11	110.03	107.6	109.6	107.96	109.1	109.82	109.32	108.78	109.68	110.1	108.14	106.78	107.65
107.23	105.94	106.16	106.22	106.58	110.61	108.29	106.73	107.31	107.82	108.18	106.29	106.58	110.51	106.65	107.39	105.19	108.96	106.41	107.15	109.68	109.78	106.73	107.75	109.41	107.69	107.88	107.51	107.68	108.54	108.03	106.18	109.11	109.14	109.25	108.24	108.76	108.68	109.27	108.03	109.45	105.6	109.48	109.94	105.62	108.69	109.8	107.49	109.8	107.37
106.72	109.25	109.79	108.2	106.91	107.4	108.06	105.71	106.94	108.95	110.26	106.1	108.59	107.71	111.06	105.48	110.81	107.7	109.02	107.78	109.04	108.21	105.98	107.82	106.52	109.24	109.23	105.3	110.06	108.2	107.39	108.64	109.54	107.15	108.45	109.17	108.2	108.59	105.98	109.81	107.67	108.27	107.85	109.42	108.41	107.55	107.23	105.75	107.57	108.12
105.62	107.82	105.82	107.29	104.52	106.16	107.05	105.98	105.11	104.07	106.4	104.07	107.6	106.03	105.79	105.24	105.08	105.37	104.95	106.95	105.27	106.06	107.25	109.03	104.73	103.9	107.66	105.93	104.99	105.43	105.83	107.89	106.73	104.09	107.19	104.69	106.7	105.93	106.98	105.15	105.65	106.84	105.97	104.49	104.49	105.03	108.2	108.16	105.62	104.72
101.53	98.538	101.24	101.19	100.84	98.493	102.06	99.871	101.5	98.623	101.73	100.18	101.45	99.224	100.41	102.28	99.649	101.84	99.128	101.28	101.14	101.82	101.26	100.35	100.95	100.92	98.358	101.22	101.94	102.96	100.23	98.984	98.834	100.53	99.961	102.54	99.852	98.904	100.38	101.39	98.79	99.658	100.62	101.8	100.6	100.81	99.751	99.701	102.02	100.18
109.2	107.27	106.33	107.51	108.84	108.61	107.8	107.46	109.07	106.51	108.96	106.61	110.39	105.4	108.35	107.44	108.03	108.46	107.16	108.42	107.67	107.69	105.83	107.26	107.4	107.23	109.74	104.46	107.04	108.23	108.97	111.84	107.78	106.69	105.77	108.16	108.31	109.08	107.48	109.34	110.64	105.35	108.48	108.92	108.22	106.79	107.25	107.72	107.91	107.01
99.139	98.32	96.576	99.629	98.868	97.93	99.55	100.05	98.021	98.739	98.828	97.659	100.8	101.1	97.38	97.144	96.703	99.053	101.16	99.599	100.46	95.569	99.005	97.228	101.1	98.245	99.223	97.839	101.29	97.697	100.64	99.343	98.688	102.16	98.367	100.85	98.391	98.961	98.472	100.02	97.634	100.33	98.004	99.543	98.398	96.021	98.788	98.694	100.93	100.63
99.683	99.149	101.71	100.22	99.125	100.62	100.38	99.77	99.234	100.43	101.3	101.17	99.345	99.898	101.11	100.74	99.778	100.39	101.33	99.981	100.6	100.19	102.48	100.09	99.504	101.27	101.39	99.538	100.84	100.38	100.76	99.476	101.52	100.31	99.722	101.77	100.37	99.424	97.747	97.294	98.595	99.512	99.543	100.25	102.43	102.25	99.947	100.32	99.916	101.97
110.48	109.97	109.5	111.8	110.13	112.19	110.31	111.36	107.64	107.89	111.01	109.5	109.54	108.15	108.44	112.11	110.72	108.87	108.33	111.65	108.44	111.47	108.66	109.04	111.07	109.59	110.35	110.66	108.38	111.89	108.1	110.55	108.56	111.49	110.23	110.36	110.63	111.09	110.12	108.42	111.26	110.22	109.73	109.15	111.94	112.06	108.99	109.04	109.7	110.67
101.53	97.86	99.638	101.93	100.73	100.84	100.56	100.17	100.29	102.44	99.871	102.55	100.38	102.02	102.61	99.531	101.36	102.13	102.01	98.454	99.357	101.27	101.42	102.01	100.48	100.8	100.65	102.09	102.72	102.3	99.876	101.41	99.337	100.9	100.59	99.316	100.74	101.76	101.16	98.965	100.66	100.63	100.07	99.934	100.9	99.775	101.75	100.95	100.57	101.21
106.26	105.43	105.65	104.16	106.08	104.41	104.72	105.26	105.51	103.87	106.44	101.86	105.3	103.75	103.33	105.52	106.44	107.65	104.26	105.37	108.24	104.43	105.01	108.35	105.98	107.49	106.12	102.98	106.68	106.18	105.42	107.42	106.03	104.79	107.03	105.69	106.02	105.91	105.31	106.37	102.58	108.01	106.96	106.51	107.28	106.53	105.8	104.81	107.85	105.32
109.45	111.6	110.77	109.23	111	110.83	109.24	110.16	109.08	108.64	109.59	110.52	109.25	111.75	109.18	109.64	111.76	109.23	111.34	109.44	109.25	111.01	111.13	109.67	113.01	108.47	109.14	110.81	109.39	113.14	109.98	110.15	110.19	110.45	109.19	110.53	109.7	110.67	110.91	111.54	111.92	111.63	110.44	111.41	109.86	108.77	110.73	108.81	111.79	111.75
106.34	105.42	105.84	105.76	106.35	106.35	105.67	104.53	106.04	104.76	104.94	105.04	106.71	106.16	104.66	107.24	106.83	105.62	103.54	105.57	102.89	105.06	105.26	105.89	104.4	105.83	104.62	105.71	105.57	104.79	105.16	106.57	106.93	107.09	106.11	106.49	104.15	105.46	104.42	107.12	106.19	102.78	105.57	107.31	107	108.61	105.14	103.66	105.58	106.04
99.82	100.92	100.39	100.89	101.05	100.21	102.05	99.853	101.53	99.152	98.998	100.87	100.29	101.27	103.26	102.56	101.79	102.67	101.33	101.85	102.74	98.83	100.43	100.55	100.1	100.3	99.9	102.73	98.899	101.77	103.13	98.716	102.25	101.03	101.28	100.96	101.36	100.8	100.22	100.31	104.67	101.37	101.59	101.9	99.869	100.09	102.74	100.77	101.4	100.88
105.99	104.22	107.26	105.32	104.65	106.14	105.52	103.55	105.54	104.76	106.42	104.18	104.73	103.88	106.25	104.56	104.87	106.36	106.6	105.79	104.56	106.52	104.06	106.18	105.36	106.42	105.45	104.25	104.18	105.98	105.59	105.93	107.61	104.12	104.43	105.73	104.3	106.31	105.9	106.68	105.51	104.24	108.04	105.2	105.44	106.76	105.8	104.94	108.06	103.89
108.46	109.44	108.64	107.88	107.42	107.9	106.1	107.67	106.9	107.38	108.43	109.64	107.1	107.31	107.51	108.61	108.22	111.02	106.55	107.08	106.52	107.45	109.18	106.95	107.02	109.32	108.23	107.7	107.71	105.93	106.63	107.5	107.35	106.23	108.74	106.39	107.28	109.69	108.96	106.57	107.81	107.69	105.66	109.28	105.73	106.49	108.39	108.28	109.61	106.13
101.94	100.23	97.426	101.72	100.85	101.79	103.22	100.18	100.27	101.1	102.12	103.82	100.24	100.98	103.43	100.5	100.57	101.58	103.88	100.87	100.24	101.41	101.85	101.33	102.31	99.119	102.08	101.41	102.35	98.863	103.04	103.52	99.58	102.06	99.124	101.74	99.703	101.85	102.72	101.03	99.71	100.83	101.68	101.76	102.1	100.14	99.649	101.18	101.48	100.45
105.31	108.09	104.89	106.22	107.24	107	106.23	106.07	103.83	106.3	106.17	103.96	105.78	107.26	104.55	104.9	106.2	106.04	105.89	106.01	106.29	102.78	107.2	106.05	105.48	105.32	104.88	104.79	107.6	104.04	103.92	105.77	105.65	107.52	106.16	105.93	106.54	104.43	105.31	105.14	105.57	106.18	106.9	107.36	107.26	107.08	104.99	105.21	107.56	106.12
104.37	104.15	108.03	105.95	108.45	108.18	106.52	104.52	107.22	107.1	106.61	106.74	106.61	105.19	105.34	105.51	108.57	104.52	106.15	106.03	105.79	104.7	108.27	106.98	108.54	107.67	106.89	108.85	105.68	106.18	107.97	107.14	108.52	107.58	106.25	105.37	105.61	106.36	106.52	102.41	103.75	107.12	107.62	107.78	105.41	104.97	107.66	105.71	107.12	106.67
101.5	101.06	99.957	101.48	100.06	101.58	100.03	100.27	102.68	99.871	100.72	101.12	101.25	103.15	100.62	99.705	101.37	100.04	101.8	102.27	103.9	101.88	102.27	100.5	99.088	101.22	98.93	99.059	100.71	97.943	100.78	101.51	100.34	100.78	102.81	100.73	102.02	101.47	102.22	102.68	102.53	101.38	100.44	96.693	99.82	102.37	102.26	99.892	101.78	100.38
108.61	107.06	107.06	107.27	109.51	109.72	109.96	108.35	108.19	108.63	106.73	108.43	108.49	106.93	108	108.2	107.04	108.08	108.05	109.22	107.76	110.44	108.31	105.89	108.53	108.21	106.52	108.17	106.66	108.95	107.39	107.88	109.7	106.43	107.45	109.13	105.29	106.97	110.05	108.24	107.18	107.78	108.51	105.48	109.12	107.65	108.41	108.47	108.07	107.26
110.41	109.5	108.93	111.01	111.02	110.94	111.4	110.42	110.48	110.82	106.48	110.92	111.2	111.09	109.64	110.51	114.87	110.64	112.46	110.71	110.36	108.98	110.78	110.04	109.19	110.8	112.17	108.44	111.09	111.24	112.03	111.12	111.79	110.17	112.62	108.99	109.54	109.88	109.35	110.34	110.94	109.43	109.43	109.11	110.96	107.79	108.87	109.32	109.03	111.35
98.76	99.165	97.034	99.095	99.721	99.095	99.881	98.17	97.55	96.353	99.053	97.277	98.237	97.301	96.589	97.653	98.307	97.695	98.603	99.133	97.521	97.028	99.438	99.612	100.03	93.923	97.08	98.008	96.272	98.453	98.17	98.826	96.61	99.07	99.092	99.381	98.399	100.24	97.181	95.671	99.82	98.661	97.545	95.82	96.684	98.04	99.826	96.27	99.842	98.778
107.21	105.13	105.97	107.34	104.25	105.33	104.11	107.09	107.07	106.05	103.5	106.72	105.14	105.19	105.83	106.53	108.76	104.06	106	105.75	105.73	107.13	105.77	107.21	105.1	104.78	105.36	107.59	105.55	108.37	104.33	104.31	104.87	104.84	105.9	104.54	105.9	104.23	106.08	108.45	107.86	103.53	108.02	106.48	106.3	107.21	106.43	103.95	105.59	106.49
107.8	108.23	110.55	107.39	108.97	108.4	107.37	109.33	108.15	110.23	110.29	110.13	108.19	108.11	110.57	108.82	106.09	106.38	107.49	107.76	108.55	107.78	108.17	106.82	107.86	106.98	109.5	107.54	108.86	108.13	108.44	107.29	107.52	109.24	108.77	109.2	109.29	107.55	107.81	108.49	106.1	110.31	108.18	107.71	108.3	106.43	109.96	108.8	108.58	108.49
105.12	107.75	107.79	104.62	106.84	106.03	103.81	106.59	104.92	108.52	105.36	107.94	108.57	104.4	107.18	105.39	105.63	107.37	106.86	106.93	102.18	106.95	105.64	106.41	105.14	105.62	107.3	107.24	107.92	105.23	105.85	105.06	106.47	105.99	105.81	105.59	106.16	105.91	105.95	107.92	107.32	106.43	107.52	110.56	106.66	106.86	106.51	103.54	105.61	104.42
108.96	109.9	108.35	108.88	107.67	108.61	108.57	108.82	107.48	108.59	108.24	108.95	108.48	108.78	108.88	105.38	107.25	111.48	108.56	109.99	106.06	109.85	106.45	110.33	109.95	107.43	107.74	108.99	105.98	109.11	110.97	106.86	108.07	108.69	108.89	106.83	106.3	108.83	107.93	108.84	106.83	108.7	109.91	108.77	106.97	107.28	109.44	109.18	107.35	106.38
102.26	107.15	105.73	108.11	106.44	104.46	106.22	106.49	108.08	102.82	107.21	106.75	106.84	104.97	104.89	105.66	104.8	106.07	106.27	105.21	106.01	104.11	106.2	106.35	105.27	106.83	108.04	105.78	105.14	104.22	104.85	108.7	104.25	105.44	104.05	106.3	106.13	107.2	105.8	106.98	104.53	104.74	105.88	104.64	105.68	104.86	103.02	106.01	103.08	105.63
106.53	105.15	108.96	106.07	107.94	106.5	107.25	106.22	109.95	104.32	106.08	105.15	106.2	107.73	105.3	108.01	107.98	107.82	107.09	104.17	104.38	105.77	106.05	104.56	105.03	105.67	106.94	107.01	108.2	108.77	106.9	105.89	107.54	104.46	108.4	107.46	107.31	107.09	107.13	106.92	106.26	107.5	106.75	107.35	106.77	105.78	106.59	106.03	106.66	103.34
101.04	100.89	102.22	102.4	102.13	98.522	101.9	99.13	102.49	101.22	102.37	103.18	100.21	100.52	102.46	100.28	101.57	100.38	100.82	100.15	101.33	102.55	103.36	100.08	98.808	98.289	100.65	100.87	98.319	101.58	98.725	102.74	100.04	102.33	100.25	101.88	101.69	103.05	99.542	100.73	102.29	100.54	102.17	100.21	102.09	101.34	99.845	101.15	101.39	99.05
106.22	108.14	106.37	107.16	108.53	107.49	107.18	107.89	108.86	108.8	107.69	107.07	107.46	108.31	106.24	110.19	109.18	106.18	108.41	109.88	107.17	107.72	106.63	105.78	109.52	103.61	107.51	106.98	106.83	107.22	109.01	106.43	106.5	108.71	107.26	107.93	107.5	107.85	105.01	107.65	108.3	108.47	105.76	106.27	106.93	105.82	110.8	106.04	108.6	109.06
106.66	101.9	106.88	106.68	105.91	106.59	107.2	105.16	103.81	105.9	104.98	105.15	104.97	106.29	105.64	108.23	105.73	105.63	105.98	106.7	106.11	105.5	106.45	106	104.9	106.6	106.34	106.72	104.05	104.91	105.48	105.55	105.21	104.02	105.89	105.24	106.83	106.09	107.97	104.6	104.58	105.23	106.04	107.08	105.43	104.96	106.08	106.54	105.42	105.29
98.442	97.577	94.384	96.506	99.031	99.956	99.05	99.125	99.506	98.917	99.454	96.797	98.604	97.634	99.763	100.88	97.806	99.975	99.168	99.404	101.19	98.042	96.437	97.846	98.143	99.413	99.417	101.22	96.016	99.047	99.848	99.407	100.58	99.033	99.535	97.817	97.889	96.219	98.493	99.083	99.051	100.93	99.038	99.354	97.478	97.659	99.301	98.746	99.586	99.536
107.99	108.57	107.02	108.62	105.58	107.63	108.32	108.55	106.26	106.05	106.71	108.99	107.32	107.33	108.18	106.12	107.14	108.42	106.56	106.31	108.09	108.15	107.13	107.69	106.76	110.27	107.83	106.14	105.43	107.73	106.73	108.27	108.9	107.05	105.61	108.26	107.11	108.4	105.66	106.28	107.97	109.76	108.9	105.8	107.44	108.87	109.47	107.74	108.24	104.95
104.66	106.23	106.43	105.82	106.98	104.27	103.81	104.11	105.5	103.97	104.82	105.37	106.3	104.3	108.23	104.96	105.51	107.27	103.93	106.41	105.81	105.98	106.39	107.23	106.78	104.35	105.48	104.19	104.9	105.44	105.48	107.35	107.13	103.28	105.37	106.21	104.16	104.45	106.2	103.75	105.45	107.81	103.86	105.02	108.37	108.06	105.63	108.02	105.14	104.6
110.14	108.97	110.11	111.27	108.29	112.69	111.6	110.51	110.75	112.86	110.59	107.18	111.28	110.9	110.55	111.8	111.24	112.29	111.13	111.43	111.67	110.73	108.99	110.88	110.22	110.32	110.27	109.74	110.62	107.73	109.93	109.67	108.03	111.98	108.81	111	111.25	107.67	110.62	110.18	111.13	111.56	110.04	107.86	109.41	110.48	110.86	111.2	109.2	111.49
105.06	107.65	107.02	106.9	103.83	106.26	105.53	107.15	104.87	103.89	104.81	104.19	106.05	108.63	105.74	105.68	105.97	107.36	105.63	103.32	105.12	108.96	105.18	105.8	105.84	104.92	104.66	106.32	105.75	103.42	106.42	104.28	104.47	106.52	106.66	105.61	103.84	105.05	105.26	105.33	103.1	105.8	104.72	105.56	106.19	105.3	104.39	103.8	107.39	106.45
101	100.33	102.81	100.68	101.36	101.82	100.15	99.641	101	102.54	101.32	100.38	102.78	101.9	99.119	102.41	101.09	100.17	100.5	102.33	100.72	100.88	102.38	100.05	100.45	103.36	100.19	103.64	101.66	101	102.67	100.83	102.67	101.79	99.751	100.18	100.66	97.495	101.96	102.03	102.3	98.04	101.88	103.06	100.91	101.49	99.846	100.69	100.98	101.2
106.29	106.52	103.76	106.42	106.72	104.36	105.04	105.77	105.13	106.06	104.87	104.87	104.7	106.09	106.73	103.33	106.12	102.76	107.25	107.57	106.35	105.01	107.13	106.13	106.05	105.27	107.56	103.33	105.57	105.71	104.98	106.3	105.16	104.88	105.58	103.95	106.76	106.19	105.7	106.52	107.15	105.74	104.47	105.53	107.77	107.17	104.91	105.59	104.55	105.86
104.66	107.14	106.85	106.37	106.47	105.13	104.15	106.16	105.7	107.82	105.39	108.19	105.06	105.04	107.17	106.67	107.3	105.2	108.1	106.56	105.73	106.47	107.69	108.62	104.86	106.26	105.38	106.59	104.56	106.72	106.1	105.58	106.54	107.77	105.65	105.12	111.26	107.81	107.32	105.86	105.47	106.73	106.73	106.52	106.77	106.42	107.85	106.13	106.73	107.26
105.06	104.83	107.1	108.01	105.92	106.64	106.39	107.32	105.54	107.75	107.31	106.21	106	107.07	108.91	105.17	107.33	106.38	106.44	106.36	105.36	105.23	108.05	104.18	107.84	107.74	106.34	107.35	107.38	107.09	104.4	107.78	104.97	108.64	103.51	104.8	106.17	104.56	107.52	107.33	107.42	106.14	103.72	106.97	107.12	103.5	106.96	107.31	106.07	106.73
110.15	108.04	107.12	108.58	106.62	107.91	109.32	107.85	107.22	107.92	107.35	106.23	109.78	108.98	108.71	106.43	110.01	107.92	108.08	108.89	106.2	109.36	108.68	110.39	108.64	109.7	110.24	106.41	105.64	107.02	109.45	108.49	108.85	107.5	109.69	107.54	107.73	108.28	109.92	108.18	107.02	106.04	107.38	105.49	108.26	107.81	111.25	105.46	108.93	106.94
105.02	104.65	104.55	104.31	105.13	106.23	105.72	106.12	104.31	105.43	105.68	104.31	107.41	104.55	107.15	107.23	104.34	105.23	104.8	105.73	105.12	107.27	104.23	105.63	105.01	105.3	106.08	106.85	106.08	106.12	106.9	106.56	106.12	105.32	107.05	107.21	106.01	103.24	108.06	105.58	104.55	103.37	104.63	102.37	103.88	106.8	105.54	105.82	103.84	105.97
97.996	97.594	98.351	98.57	97.88	99.46	96.677	100.45	99.172	99.057	97.321	97.954	96.4	98.162	100.27	97.288	96.362	97.81	98.6	97.029	99.167	96.842	97.97	97.74	99.288	95.424	99.297	96.896	98.835	98.34	97.434	99.408	97.818	99.366	97.682	100.12	95.126	99.364	100.2	98.633	97.654	99.195	96.158	98.021	99.467	97.429	96.297	98.061	97.9	97.628
108.11	108.63	108.39	107.87	107.62	105.37	106.38	107.51	107.43	107.93	107.06	106.52	107.65	107.85	108.67	107.14	109.21	108.57	107.84	108.47	107.63	107.23	108.23	104.91	109.82	105.99	106.71	108.03	107.89	105.87	107.71	107.17	107.46	108.12	107.57	109.25	105.67	108.18	108.35	108.51	108.87	106.93	107.15	107.95	108.52	109.88	108.7	109	107.21	109.47
96.848	98.246	98.903	99.254	98.93	97.273	98.4	96.604	97.211	96.638	98.947	97.985	98.764	96.915	99.157	98.653	98.664	98.095	98.861	97.125	96.723	99.599	97.873	98.446	101.62	97.744	95.542	98.557	97.286	98.598	94.412	97.891	96.864	95.951	95.989	97.008	99.085	99.379	98.521	98.216	97.276	97.456	97.392	96.691	98.399	96.831	96.257	98.19	98.185	99.08
108.08	106.92	105.98	103.24	107.64	105.2	104.5	107.2	107.04	106.88	104.87	106.85	105.11	106.27	105.81	104.77	104.56	107.14	105.25	107.13	106.55	104.6	106.99	103.92	107.44	104.86	105.26	104.27	106.26	106.03	104.88	105.26	106.67	105.5	105.63	108.26	108.1	105.85	104.83	107.12	106.3	104.69	107.43	103.65	107.06	106.82	105.4	106.21	105.51	102.69
108.14	108.09	108.66	108	108.94	108.5	108.17	108.63	106.95	108.42	109.95	108.4	108.17	109.3	108.91	106.87	107.47	109.05	106.67	107.93	107.38	108.45	107.93	108.33	110.46	108.78	109.04	106.96	108.44	107.95	109.06	109.16	108.26	108.9	108.32	107.21	107.62	106.77	108.37	109.46	105.17	107.82	107.43	110.15	110.3	108.01	108.52	109.32	108.63	108.64
109.6	106.21	108.64	107.64	110.35	105.94	107.48	107.94	109.79	107.54	106.84	106.93	106.67	109.99	109.06	108.45	107.05	109.83	108.22	107.85	107.58	106.06	109.2	108.63	106.47	108.89	106.71	107.52	107.31	108.64	107.83	106.34	108.62	108.51	105.74	108.6	106.86	107.27	108.56	106.61	107.52	107.96	107.06	108.21	108.16	107.03	109.41	109.39	105.78	109.66
107.19	110.75	109.96	107.99	109.55	110.06	108.93	107.69	108.73	108.62	108.43	108.47	108.75	109.91	110.52	106.92	107.78	109.43	110.63	109.25	109.63	108.89	108.73	108.67	109.19	109.19	109.26	106.68	104.84	107.87	109.41	107	106.85	107.44	110.59	108.77	107.04	109.61	106.74	109.85	109.33	110.32	108.83	106.81	109.58	107.35	107.41	108.62	109.65	108.31
105.99	107.22	105.65	106.54	107.78	106.49	105.99	106.96	105.33	106.58	106.88	103.94	108.43	105.54	105.88	106.68	105.94	108.01	106.29	107.38	105.49	107.05	104.58	108.06	107.53	105.49	105.47	106.66	107.67	105.7	108.66	109	107.02	107.48	108.3	106.72	105.33	106.31	107.13	106.5	106.28	104.5	104.45	107.25	106.69	108.71	105.85	107.49	105.34	108.43
100.59	99.331	100.53	99.98	101.92	103.43	102.33	101.56	100.21	101.58	100.06	101.92	101.45	101.69	101.36	101.37	101.29	101.2	100.23	101.48	101.99	102.94	101.92	101.23	102.91	101.71	100.85	100.21	101.16	101.65	102.68	101.44	100.8	102.8	100.91	99.008	100.96	101.44	100.34	101.48	100.03	102.68	100.46	101.22	99.919	102.45	101.9	98.525	103.8	101.54
107.09	105.46	104.87	104.8	104.97	108.05	107.46	104.6	106.22	105.24	106.45	107.04	108	105.65	107.82	107.17	106.13	106.76	107.09	106.48	105.7	106.64	106.39	107.63	107.46	107.4	107.36	106.32	109.96	105.97	107.35	106.24	106.74	106.07	105.21	106.35	107.31	107.7	104.81	108.02	104.69	107.69	104.54	107.72	107.46	105.73	105.88	109.7	107.84	105.81
107.36	107.53	104.57	105.77	105.79	104.82	104.58	105.49	105.16	105.95	105.26	105.44	104.35	105.19	105.64	105.44	105.42	104.29	105.17	105.42	104.82	106.32	104.86	106.58	106.13	104.37	108.02	105.54	105.68	104.24	106.49	105.33	103.08	104.45	104.73	105.59	105.5	103.8	105.29	104.05	106.51	103.76	103.74	105.99	104.9	106.99	105.17	103.86	106.5	103.87
106.35	106.63	103.51	106.38	106.11	105.06	107.39	105.09	104.24	107.48	107.99	104.43	105.24	102.81	105.55	105.55	106.21	105.58	105.66	106.61	104.52	104.92	105.37	105.31	103.95	107.21	105.49	107.04	106	106.82	105.53	104.92	104.85	104.72	103.77	106.95	104.28	105.46	106.6	105.56	106.24	104.1	104.47	107.62	103.62	105.55	104.66	105.14	104.09	105.14
103.22	105.73	107.19	107.49	105.99	104.82	106.6	107.79	105.18	107.12	108.42	105.59	106.81	104.43	106.33	104.81	107.15	107.87	105.37	106.56	105.19	106.68	105.46	106.42	106.12	107.97	106.65	106.99	105.67	105.96	105.86	108.08	108.05	107.31	105.49	107.05	105.83	107.46	106.97	107.7	106.23	104.89	105.78	105.58	105.95	108.17	105.81	105.13	109.29	108.31
109.88	108.85	107.95	109.25	108.85	107.5	108.8	108.08	107.37	107.25	108.64	106.28	106.21	107.12	108.59	108.54	107.07	108.24	109.27	108.64	108.71	107.68	109.09	108.61	109.03	108.01	106.69	108.28	106.04	108.39	106.96	109.13	106.96	107.35	107.38	108.02	109.97	109.26	108.31	107.07	107.41	108.51	108.67	106.33	106.63	108.7	107.22	106.68	107.46	108.43
105.75	107.21	102.56	108.13	106.88	107.26	105.09	105.12	106.6	104.12	106.83	106.06	104.98	105.77	106.54	106.36	105.82	105.14	104.75	106.24	104.56	104.6	102.65	105.83	105.01	103.14	103.65	104.66	103.7	105.59	103.95	106.51	106.59	106.05	106.37	107.77	106.68	107.12	105.66	105.6	107.65	105.87	106.96	104.1	104.49	105.42	108.79	105.24	104.4	105.19
99.256	99.667	101.78	99.886	101.79	101.03	100.32	101.01	97.515	101.21	100.2	100.17	99.982	101.66	99.845	98.779	102.07	102.1	99.695	99.926	101.39	99.882	99.164	101.73	99.524	101.17	100.15	101.81	99.504	100	101.96	99.454	100.89	102.41	102.84	101.27	103.36	99.097	98.535	102.59	99.245	101.47	98.698	99.977	100.61	99.716	98.508	97.415	100.7	102.19
107.48	106.34	107.51	106.29	107.87	104.24	105.54	106.25	106.98	105.33	105.33	108.17	107.39	108.13	106.83	102.87	107.12	105.66	107.08	106.5	106.09	103.61	107.13	107.51	105.36	106.98	106.28	107.79	106.58	106.86	105.85	108.18	106.76	106.63	106.35	107.12	106.06	107.75	108.59	105.73	105.55	106.18	107.41	107.97	107.87	106.82	104.38	103.87	107.01	106.1
100.44	102.05	99.775	102.66	101.72	98.584	101.39	101.14	100.35	99.425	102.07	100.27	99.863	102.68	101.49	101	100.12	98.982	103.19	101.46	101.39	100.92	101.36	100.18	100.88	99.495	101.66	98.996	101.86	100.64	99.657	101.94	99.729	101.38	103.11	101.04	102.28	101.56	100.7	100.6	100.36	100.75	102.71	99.899	101.07	101.34	97.969	99.272	100.92	102.29
109.49	107.28	107.07	109.26	108.61	108.72	107.39	109.62	109.95	108.25	109.72	109.71	109.42	111.13	110.05	108.25	109	107.79	109.7	109	107.61	108.09	107.56	107.23	110.9	108.07	107.99	109.52	109.17	109.97	107.01	109.3	106.33	108.6	109.69	106.9	108.23	106.25	106.8	106.28	107.97	110.67	108.96	110.07	109.99	108.02	108.99	108.32	110.59	109.26
107.96	106.27	106.65	107.38	107.84	107.65	109.95	109.08	107.46	108	105.87	104.99	106.33	107.03	107.82	108.7	105.73	108.59	107.01	108.97	109.66	107.02	105.93	107.45	105.82	106.89	107.43	108.99	110.25	105.83	106.62	106.08	107.89	108.75	109.14	108.5	108.49	105.16	108.8	107.77	108.56	106.87	107.99	107.08	108.65	106.23	108.44	107.45	108.02	107.43
108.18	109.38	108.47	106.49	108.22	110.91	108.95	109.42	106.69	108.62	107.92	108.58	110.24	107.41	106.63	108.68	109.29	107.95	107.92	110.03	108.39	110.33	106.42	106.66	110.66	108.46	108.38	107.77	109.15	107.85	106.68	109.39	106.06	107.88	110.81	107.63	108.67	108.13	107.87	109.61	111.35	110.3	109.19	108.32	109.75	107.72	108.02	108.42	108.71	107.85
106.72	106.28	105	106.37	105.74	105.89	104.27	105.24	107.51	103.95	104.53	105.99	106.57	103.86	103.22	106.53	103.32	107.25	107.18	104.07	105.1	104.9	106.4	105.67	106.99	105.03	104.81	104.96	106.14	106.22	105.05	108.24	105.11	105.96	104.87	106.47	105.01	104.49	104.99	107.87	104.95	105.14	106.74	105.81	105.36	103.28	105.59	107.15	106.55	107.48
110.03	111.53	108.86	110.39	110.48	108.74	110.41	110.05	108.5	113.25	110.85	111.52	111.71	109.04	112.35	111.07	112.81	108.52	109.58	111.33	110.67	109.87	109.08	108.46	109.67	110.65	107.73	110.13	110.2	109.92	110.6	109.7	110.42	109.38	109.52	110.31	111.32	110.69	110.68	110.88	109.13	110.96	110.36	109.42	109.29	110.63	112.85	112.58	110.72	110.82
96.064	97.476	98.017	97.747	99.368	95.811	95.999	95.929	98.425	95.534	99.079	96.495	97.946	98.963	95.969	98.141	96.663	98.576	98.677	98.996	96.978	97.164	97.775	95.492	98.53	99.471	96.802	97.472	98.999	97.942	98.389	98.855	96.99	94.142	97.931	97.542	97.554	97.636	98.809	97.374	99.826	98.656	99.159	97.447	97.044	97.361	96.984	98.546	99.384	98.92
106.22	106.98	106.76	105.18	105.53	107.24	105.5	107.16	105.73	107.17	104.41	105.29	105.41	104.38	105.91	103.86	107.92	104.01	106.88	104.12	105.66	107.44	107.09	105.99	103.31	104.87	106.06	103.28	104.88	104.94	106.38	105.7	106.1	105.82	105.14	106.83	103.8	106.68	105.5	103.82	104.73	105.59	104.68	104.81	106.62	104.61	107.24	105.27	107.16	104.5
107.08	104.04	105.31	104.3	106.43	104.46	106.34	105.98	103.31	103.8	106.33	105.25	106.07	105.96	104.78	107.75	106.69	106.62	107.47	104.36	105.02	105.41	105.32	104.17	106.3	106.21	107.34	104.43	105.13	106.92	104.55	104.63	107.27	105.25	104.07	105.11	106.7	106.06	105.51	106.68	105.74	105.55	106.37	106.82	107.06	105.3	107.26	103.88	106.96	105
104.11	106.43	104.86	106.37	106.11	106.13	107.31	108.07	105.85	104.53	105.64	105.28	105.44	107.23	104.1	106.4	106.29	104.8	106.43	106.44	105.91	106.75	105.42	104.73	102.95	105.61	105.28	104.76	106.77	103.64	104.84	106.99	105.7	106.28	106.88	103.59	104.39	101.29	106.61	104.24	106.14	104.75	105.62	105.27	105.6	105.57	104.75	107.17	104.83	102.17
107.87	106.04	108.37	108.58	105.51	107.71	105.96	104.99	107.05	107.68	108.13	108.33	108.13	109.53	106.74	107.25	108.93	105.97	109.96	106.89	107.14	107.65	108.88	109.97	108.42	105.61	108.2	109.14	107.49	107.54	108.27	109.44	109.26	107.52	106.92	108.15	110.59	106.77	106.45	108.23	106.48	110.57	108.03	106.91	107.58	106.88	106.26	107.79	106.19	109.52
101.02	100.04	101.89	98.568	100.65	98.294	99.495	98.544	102.7	102.19	99.064	100.69	100.65	101.96	102.09	98.738	103.22	99.178	99.658	100.53	101.22	99.587	100.22	100.67	100.17	99.932	100.27	100.57	100.26	100.76	99.533	100.86	98.278	100.82	99.176	101.11	100.31	99.628	98.687	100.75	99.946	100.02	102.22	101.26	99.567	100.59	98.191	100.48	99.394	101.53
107.41	112.26	110.37	108.37	109.17	111.25	108.02	108.16	109.59	110.68	108.77	108.63	108.19	108.19	108.72	108.74	108.22	110.39	109.9	109.22	107.57	108.23	111.03	108.94	110.23	108.76	109.52	110.63	107.61	110.55	109.96	107.64	108.77	105.9	106.76	109.97	110.44	108.5	107.81	108.09	108.51	107.99	108.62	108.64	109.14	107.51	108.32	108.54	109.68	107.75
104.6	105.98	104.8	106.53	108.13	106.34	106.16	105.06	107.9	106.5	104.53	106.7	107.92	106.24	105.04	105.97	106.77	105	106.03	106.73	104.49	106.95	107.19	105.4	104.41	105.43	106.39	104.31	108.44	105.63	105	106.24	106.51	107.28	105.55	105.67	105.64	107.26	104.61	105.64	105.87	101.88	104.92	106.04	104.82	104.95	105.01	104.61	104.63	106.18
105.5	104.43	105.15	104.71	105.6	104.86	106.91	105.3	104.1	107.62	105.74	105.05	108.15	108.66	107.33	105.61	103.97	106.37	105.43	106.11	105.11	104.93	104.12	104	109.41	104.46	105.83	106.31	105.75	104.7	104.5	105.06	105.09	106.5	106.96	104.05	104.93	107.07	104.72	106.04	105.45	106.5	108.05	106.66	108.2	105.97	105.54	103.52	105.71	105.5
106.45	106.73	104.8	106.58	104.8	103.97	105.52	104.4	105.92	106.64	107.68	107.45	106.37	106.62	106.33	106.48	107.28	107.62	106.86	107.45	107.97	105.87	104.58	107.38	105.74	108.27	104.88	106.72	106.97	105.64	104.93	107.72	105.93	106.62	105.34	105.85	107.74	106.47	104.92	106.61	106.86	108.4	105.33	106.35	105.17	107.83	103.44	107.75	106.72	107.13
109.26	109	108.98	111.38	109.7	111.35	111.35	109.82	110.96	110.46	110.49	111.43	111.29	109.06	112.05	109.34	112.4	109.04	111.2	110.6	108.64	109.97	110.71	110.06	112.43	111.73	109.35	109.06	109.82	110.17	108.95	111.78	111.97	109.26	110.03	109.95	112.64	110.6	108.64	108.65	112.39	114.13	109.77	111.73	109.13	112.82	111.58	110.37	110.1	110.03
104.22	106.71	106.35	108.15	107.71	105.84	107.3	108.17	106.94	107.52	106.13	107.06	106.51	107.57	106.88	106.9	107.56	105.62	108.16	106.57	106.06	104.88	107.84	106.95	107.62	104.94	106.94	107.77	107.01	107.9	107.02	106	103.65	105.77	108.99	105.59	107.36	108.65	104.33	108.63	107.92	106.48	106.48	106.71	104.42	107.39	106.2	107.53	106.66	105.67
100.14	98.244	97.134	99.026	100.01	96.721	96.461	99.279	97.472	97.697	97.392	97.526	97.12	98.22	97.639	98.369	98.8	98.477	98.35	96.584	97.801	97.355	99.245	95.982	98.245	96.605	96.883	98.114	97.822	99.305	97.494	96.093	96.326	97.964	99.491	97.841	100.16	97.815	98.615	98.902	97.939	98.141	97.15	96.761	97.921	99.639	97.969	98.234	98.131	97.562
99.509	98.805	97.596	96.319	97.287	97.994	98.191	99.137	97.913	98.999	98.238	98.36	97.311	99.375	97.185	99.662	97.949	97.675	97.152	97.507	97.683	98.722	99.15	96.999	99.959	97.598	97.354	98.335	97.531	96.866	98.918	96.702	96.903	98.86	98.11	97.956	96.711	98.548	97.808	98.306	98.5	97.587	97.854	99.097	97.346	97.539	98.278	98.992	96.803	100.57
112.16	109.75	111.19	113.14	110.64	110.26	110.29	111.5	111.39	108.32	111.93	111.07	111.38	111.04	109.95	110.9	111.63	108.95	110.37	110.15	110.99	110.52	109.9	109.32	110.83	108.98	108.23	109.34	110.32	111.64	111.39	111.05	111.08	108.96	110.19	110.4	111.16	108.79	112.84	111.19	109.3	109.85	109.16	108.79	109.2	113.2	107.33	110.62	109.68	110.4
111.06	107.32	111.69	106.95	109.11	107.64	108.13	108.5	107.39	109.5	106.4	107.85	110.35	109.64	107.3	105.63	107.45	107.82	107.1	110.33	109.94	108.74	109.62	108.86	107.26	106.38	109.33	106.08	109.34	107.53	107.55	108.39	108.44	108.06	109.22	105.55	110.19	110.08	110.03	108.39	109.24	108.62	107.51	109.32	109.3	107.98	107.5	109.47	108.83	109.52
110.79	110.88	109.22	109.56	111.49	109.15	110.98	110.11	111.09	108.17	110.26	110.88	111.3	112.44	112.65	109.68	109.3	110.52	109.71	109.11	111.53	110.02	108.96	108.83	110.88	110.88	111.77	109.79	111.43	110.01	110.91	111.03	111.37	112.12	105.98	108.28	110.85	108.31	111.37	110.92	111.39	112.51	110.49	110.89	110.34	109.58	110.53	109.82	107.21	111.21
110.04	106.49	108.62	110.17	108.39	108.74	108.88	108.61	108.54	111.29	110.02	109.17	108.89	109.92	108.27	107.71	107.1	109.27	107.97	108.19	107.86	107.84	109.06	106.8	107.06	109.41	110.33	107.75	107.81	107.97	108.98	108.93	109.01	107.43	107.51	108.58	109.11	105.87	105.11	108.64	107.77	108.98	106.9	106.34	108.03	107.88	107.04	109.69	108.84	108.66
108.2	108.85	109.26	108.57	108.47	108.79	110.07	109.12	108.86	108.86	108.95	109.01	108.07	108.02	107.31	108.52	107.03	106.9	109.48	111.41	108.7	107.03	109.59	106.78	107.17	109.73	107.64	108.31	108.37	107.86	108.49	106.96	109.01	106.6	108.02	107.94	108.45	107.87	111.46	108.1	109.11	109.04	108.73	106.16	108.52	108.45	107.59	108.11	109.47	107.4
96.418	97.029	96.592	100.46	96.612	100.26	97.544	96.471	98.169	95.782	97.386	99.311	99.126	97.285	99.239	98.885	95.989	99.519	97.923	98.525	98.195	98.33	99.661	97.787	98.179	97.169	97.45	97.637	98.556	97.056	98.202	100.28	98.33	98.628	98.829	99.532	98.488	98.162	97.489	98.136	98.425	98.177	98.373	97.446	97.729	100.15	95.61	97.095	98.51	98.801
108.43	111.14	110.26	112.01	112.06	110.82	109.75	108.91	113.07	109.37	110.77	110.88	111.59	110.83	111.45	110.65	107.49	111.73	110.91	109.05	110.02	113.17	112.25	110.89	112.3	109.76	110.3	110.12	108.94	109.31	109.43	109.96	111.35	110	110.71	109.69	110.21	110.9	110.06	108.01	109.61	111.68	108.75	111.29	111.13	113.15	110.95	111.44	109.69	110.08
112.76	110.4	110.08	111.45	111.96	109.5	112.1	110.96	110.42	110.71	109.69	110.94	109.85	110.53	111.16	112.04	110.79	108.38	109.34	110.15	107.7	109.96	110.96	111.65	109.68	111.54	109.35	111.65	111.15	110.98	109.26	111.21	110.89	109.82	111.78	110.25	112.42	109.72	108.19	110.73	108.43	110.03	111.02	107.4	111.82	110.38	113.02	110.9	109.55	109.94
107.1	107.6	105.38	108.48	104.67	107.05	108.46	106.55	107.84	109.33	108.16	107.26	105	107.63	107.35	106.43	107.1	106.26	106.95	106.91	107.06	107.56	107.07	105.27	106.08	106.33	108.4	107.25	107.66	106.1	106.78	109.08	105.59	106.68	105.5	105.51	104.88	108	107.37	108.34	107.18	107.21	108.16	106.1	108.49	106.65	107.73	104.4	103.83	106.56
105.38	106.69	106.1	106.9	109.64	106.61	105.65	105.85	107.22	108.34	108.21	105.41	106.98	106.55	106.5	107.94	106.12	106.94	106.48	107.29	107.53	107.3	108.6	106.64	105.43	109.05	106.12	104.59	106.22	108.1	108.29	106.58	105.61	104.69	106.04	107.74	106.92	108.92	106.35	108.51	106.47	107.16	104.91	104.97	106.85	107.71	105.71	103.53	107.31	105.96
109.15	107.27	107.07	105.65	107.21	107.95	107.83	108.09	106.52	106.47	107.11	107.15	106.2	106.42	108.18	107.94	108.88	107.58	108.59	108.05	108.88	107.7	108.64	108.02	110.13	107.2	108.58	109.13	107.48	107.63	106.39	108.13	106.55	108.94	107.59	108.24	108.82	109.44	107.26	106.44	107.61	107.97	108.15	106.42	108.18	108.9	106.33	108.89	110.1	108.81
107.5	106.25	105.77	108.71	106.39	107.34	107.2	107.21	104.87	105.9	105.04	106.19	105	105.72	105.68	106.14	105.88	106.63	106.94	104.87	106.74	106.06	105.51	107.5	105.26	104.99	105.45	105.07	107.32	104.7	105	107.48	106.26	107.74	106.75	106.96	105.65	105.74	105.14	106.74	106.36	106.45	107.51	106.27	107.75	105.39	105.93	107.79	107.33	105.87
100.7	99.616	100.27	101.02	100.58	101.29	100.84	99.814	103	102.04	100.88	99.408	100.5	99.299	99.501	99.492	99.735	99.901	98.982	98.797	100.78	99.885	99.863	101.04	98.749	99.374	98.173	99.739	100.52	100.05	100.1	101.17	101.37	99.279	100.68	100.76	101.86	100.15	100.29	99.043	99.05	99.196	100.97	100.72	101.13	99.958	101.72	101.65	99.277	98.993
107.15	104.58	105.15	105.87	105.18	107.53	105.61	106.06	103.56	104.85	106.08	103.92	106.18	107.33	104.93	103.57	103.45	105.62	108.14	105.4	105.72	106.86	105.14	106.18	104.72	105.2	106.99	106.46	105.57	106.87	105.54	103.09	106.47	108.37	103.88	108.84	107.44	105.02	106.74	104.17	105.72	105.76	104.51	103.35	104.25	104.77	106.23	106.56	105.08	104.03
98.307	96.119	98.36	99.201	96.439	98.863	97.435	98.47	96.819	97.636	98.24	98.818	97.479	98.883	98.062	96.838	98.754	97.008	96.564	98.573	97.124	99.345	95.851	99.624	95.619	100.48	98.418	97.131	97.008	96.051	97.98	98.581	98.227	99.109	98.699	97.757	99.019	97.069	96.206	97.558	98.549	96.432	96.995	97.691	96.281	98.517	95.332	98.669	97.26	97.21
107.2	107.01	106.3	104.5	105.78	106.98	106.32	106.42	106.23	107.41	103.55	109.27	107.2	105.28	105.57	108.81	105.15	106.15	105.89	106.03	107.24	108.03	105.93	107.45	105.36	107.06	104.37	105.17	105.98	106.52	106.43	106.39	105.58	106.98	105.7	105.97	107.85	104.56	105.61	105.93	105.8	104.34	108.6	107.42	107.05	105.8	105.66	106.65	105.75	105.82
103.96	104.83	106.4	106.49	106.28	106.69	105.83	105.07	104.42	107.41	104.64	106.93	104.6	106.73	106.58	105.53	104.57	103.81	105.4	106.98	105.5	105.74	106.83	105.33	105.85	105.97	105.97	105.06	104.81	104.24	105.44	104.98	105.88	106.4	103.64	106.61	105.34	106.49	107.12	106.46	105.53	106.22	103.94	105.02	104.81	106.18	104.6	104.85	105.53	105.22
104.84	106.71	106.18	106.27	104.96	107.74	106.84	106.22	106.45	104.78	105.28	108.71	105.74	107.39	106.2	102.8	106.93	103.99	106.85	104.75	107.84	105.04	104.28	105.11	105.18	104.78	103.3	104.78	107.89	104.2	107.31	106.34	106.62	103.71	104.96	103.83	105.55	105.53	104.11	105.88	106.7	104.32	105.51	105.87	107.61	107.15	104.3	104.8	106.43	104.57
97.827	101.43	98.629	98.696	96.705	98.692	97.579	99.543	101.79	97.832	98.912	99.984	99.822	97.328	98.194	100.38	99.491	98.703	97.04	98.726	97.5	99.926	100.9	97.212	97.898	99.75	99.895	96.431	97.874	97.147	100.45	98.554	98.876	98.613	96.454	97.334	98.483	97.004	99.871	100.97	98.905	96.948	97.727	98.962	98.951	98.046	97.935	99.599	96.707	100.36
97.239	95.827	98.377	97.638	98.546	98.597	98.84	98.675	98.328	98.332	100.19	99.003	99.598	97.643	98.534	100.79	98.667	100.59	99.713	99.514	100.06	97.864	100.61	99.013	97.45	96.395	98.906	98.806	98.495	98.745	98.925	97.72	96.982	94.942	99.04	98.687	95.38	97.573	98.057	99.871	98.392	100.44	98.434	98.912	99.665	95.672	97.108	98.505	98.863	101.69
98.551	98.511	100.06	99.111	97.767	98.019	99.788	99.508	96.382	97.479	98.608	100.5	98.892	100.3	96.142	97.475	97.374	99.309	97.622	97.6	96.46	98.2	97.926	97.865	98.036	98.508	98.6	96.875	99.79	98.281	98.824	97.669	99.99	99.099	99.787	97.575	98.73	97.817	96.323	97.721	96.532	99.425	97.612	100.33	96.368	95.959	97.443	96.208	97.514	98.45
107.02	107.82	108.07	107.41	105.41	105.48	106.06	106.26	104.55	107.81	107.6	107.36	108.66	104.65	105.53	105.28	103.49	105.81	108.28	106.32	107.71	106.61	106.52	106.8	107.96	107.35	106.77	105.13	107.29	108.27	104.94	104.81	105.65	107.03	104.88	107.33	104.92	107.28	106.79	104.84	107.4	107.39	103.55	107.52	105.71	105.77	105.42	102.48	105.37	106.9
105.12	105.24	103.54	106.59	104.01	106.88	105.98	104.58	106.59	105.85	107.07	103.17	105.53	106.36	105.22	103.92	106.93	105.07	106.62	107.06	106.54	105.75	106.03	103.62	108.22	103.88	103.49	107.17	105.46	106.49	104.33	105.77	105.93	106.31	107.18	106.27	105.49	105.11	107.08	104.9	107.22	103.53	103.98	108.3	103.75	105.32	106.18	102.72	106.97	107.18
109.87	108.18	106.7	108.44	108.45	109.34	108.1	108.55	107.91	107.89	109.6	108.82	107.9	107.83	109.48	106.77	107.8	108.12	108.75	107.46	108.34	106.54	108.63	108.78	109.28	108.54	109.35	107.21	107.83	108.73	107.06	111.64	109.37	107.66	107.97	109.14	108.49	106.28	108.17	109.32	106.73	108.63	107.9	109.28	108.83	107.36	109.11	108.41	107.05	108.09
107.14	108.37	106.48	105.03	105.66	105.68	106.18	106.16	106.76	108.95	101.54	105.56	104.74	105.71	103.76	107.23	106.71	106.32	106.32	104.45	102.26	105.89	105.95	104.89	107.41	104.65	104.64	106.34	106.15	107.78	104.1	102.98	103.04	104.87	106.78	104.24	106.67	105.03	104.64	103.9	106.15	106.12	105.61	105.68	108.82	105.56	105.88	108.05	105.68	105.95
100.72	99.536	101.99	100.6	100.54	99.904	102.99	99.469	101.61	100.6	102.81	102.33	101.43	101.74	101.91	101.5	101.89	100.9	100.07	102.1	99.422	99.579	101.13	103.26	101.4	100.32	100.67	99.338	100.61	101.84	100.41	100.02	101.95	101.02	101.82	101.06	100.57	100.86	102.35	100.95	103.08	101.17	99.847	102.57	101.42	100.5	98.716	103.59	102.2	101.41
104.91	102.95	102.04	102	103.36	101.28	103.24	104.14	102.72	103.87	102.65	105.05	101.29	102.94	102.79	103.9	103.7	101.08	102.86	101.83	102.74	103.33	102.6	101.89	103.68	101.78	102.93	104.14	103.39	101	103.27	102.82	103.69	101.06	102.93	102.31	99.863	102.52	101.72	103.25	102.89	104.54	103.39	101.9	103.22	101.75	105.56	102.87	103.19	102.77
105.74	107.31	105.72	105.55	106.17	107	106.6	106.5	104.39	106.23	104.95	106.97	105.74	104.41	108.24	104.46	106.09	104.05	106.86	105.62	105.71	105.06	105.42	104.82	105.24	105.54	106.74	105.52	106.99	106.36	105.58	104.07	104.66	104.97	106.88	107.94	106.27	106.21	107.1	107.97	105.4	105.69	105.09	105.17	103.81	104.68	107.25	104.89	104.59	106.69
106.04	105.55	106.75	104.74	102.16	104.47	104.63	105.01	105.5	106.44	105.86	106.54	105.08	108.75	104.87	107.34	106.44	105.12	105.24	106.17	105.47	105.15	105.14	105.48	107.3	105.09	106.4	103.98	104.42	105.34	103.84	105.8	105.1	105.98	105.12	106.66	107.16	106.24	106.75	106.86	106.35	109.11	104.08	105.45	105.27	106.96	106.13	103.27	105.57	104.32
106.59	106.17	106.59	105.94	103.58	103.99	105.89	105.22	106.83	104.93	105.93	102.31	106.35	103.23	105.7	104.23	104.17	105.37	103.83	104.84	105.22	105.25	105.83	105.39	103.88	104.17	107.02	105.33	105.27	104.97	106.62	107.22	103.76	106.36	106.3	103.12	104.46	105.01	106.28	105.85	103.96	102.18	105.55	104.53	107.62	105.97	105.07	105.26	104.73	105.51
107.11	107.09	104.61	108.14	108.43	107.51	108.45	109.41	104.89	108.78	108.48	106.25	109.84	107.45	106.3	106.94	107.84	107.92	108.51	107.93	109.38	108.97	106.73	107.18	105.92	108.23	109.23	109.52	107.72	109.02	108.06	108.05	108.87	108.51	107.61	107.56	109.01	105.65	108.18	109.95	105.58	108.15	107.72	109.16	107.16	109.41	107.34	108.56	107.87	106.53
112.74	108.41	108.53	111.19	109.76	110.32	109.74	110.87	107.14	112.16	111.92	110.88	111.28	110.31	111.36	108.95	111.68	110.07	109.39	111.2	111.49	111.83	108.93	112.37	110.29	113.28	110.03	109.07	111.25	110.89	110.45	109.32	110.3	110.99	111.28	112.42	110.9	109.95	109.19	110.46	109.55	111.52	112.04	113.23	111.87	109.49	107.3	110.42	112.4	111.19
100.3	102.25	97.729	102.27	98.741	100.67	100.91	100.99	99.418	98.614	102.87	99.729	103.42	100.59	102.09	97.646	98.385	101.98	101.17	102.36	102.37	102.16	99.752	99.332	101.95	98.196	101.8	101.75	101.72	99.225	101.67	99.73	100.23	98.856	100.77	101.09	98.987	101.74	100.03	99.673	100.54	101.95	102.46	99.174	101.02	100.2	100.56	100.07	99.414	100.96
106.09	106.89	106.5	107	103.54	106.37	103.48	104.98	105.97	105.69	104.77	105.26	107.75	106.29	105.71	105.88	107.38	104.43	106.8	107.55	105.03	103.02	104.8	104.97	104.12	106.94	105.46	107.85	104.69	104.56	104.36	106.06	107.44	104.27	105.43	107.28	104.89	104.61	104.15	105.54	106.33	107.1	105.7	104.88	106.77	105.41	106.63	105.52	103.78	105.61
105.77	107.41	104.96	105.26	106.13	104.29	106.03	105.7	103.25	105.69	105.45	105.86	106.5	107.21	106.95	104.15	104.93	108.56	106.03	108.47	105.67	104.83	104.85	104.66	106.4	104.3	105.57	104.71	106.36	103.9	105.86	108.18	107.03	105.34	104.34	103.77	107.09	107.11	106.53	105.64	106.01	104.56	106.28	104.23	103.62	106.37	107.65	104.59	105.28	105.16
106.79	107.69	104.51	105.74	105.9	107.49	107.67	105.9	105.85	105.97	106.08	105.3	104.93	107.23	107.15	105.6	105.77	103.66	107.39	105.34	104.86	105.52	106.14	107.37	105.37	106.78	105.2	106.55	107.41	106.21	106.74	106.22	105.8	105.67	104.98	106.96	107.62	106.54	107.55	105.67	106.25	106.2	105.12	106.82	104.79	106.91	104.78	104.21	107.5	104.9
97.993	98.584	98.775	100.34	99.595	96.813	97.122	98.09	96.284	99.999	96.152	96.777	96.48	97.929	100.7	99.62	98.059	98.239	98.556	98.645	98.567	98.845	102.1	95.349	97.901	98.218	95.73	99.462	98.237	100.13	99.641	98.944	98.505	97.904	98.732	98.929	96.134	96.473	96.181	97.633	99.447	98.039	97.284	96.553	97.045	98.57	97.202	97.708	100.29	98.594
106.8	108.62	109.6	108.93	109.65	106.71	110.04	108.23	108.81	107.05	107.2	112.28	107.2	108.91	106.79	109.23	108.06	109.08	108.62	104.99	108.61	108.58	109.97	106.54	109.21	109.45	108.72	108.4	108.77	109.39	106.36	107.29	111.18	107.39	109.72	109.68	107.17	109.39	108.48	108.28	107.41	109.07	108.63	108.74	109.58	104.72	108.81	109.07	108.42	108.21
104.25	103.57	102.23	103.14	101.32	103.1	102.11	103.21	103.04	105.57	101.75	104.2	102.83	105.13	101.9	102.1	104.54	101.93	101.01	102.69	103.97	103.09	102.26	104.34	103.78	101.48	101.68	101.74	101.66	104.96	102.78	101.87	103.32	102.63	105.46	101.9	102.75	105.19	103.04	103.81	101.11	103.83	103.91	104.26	102.34	103.08	99.054	102.05	103.37	102.85
104.82	106.12	106.27	104.63	107.44	107.27	104.31	106.18	106.26	106.14	106.3	106.34	102.88	106.74	103.97	106.96	105.13	104.59	105.8	104.53	105.41	108.49	104.99	105.35	105.02	105.34	106.43	106.54	104.53	105.4	106.94	106.12	105.5	104.38	107.26	105.82	104.78	105.72	106.49	106.13	105.54	104.58	107.75	105.88	105.17	104.75	106.34	107.01	108	107.31
106.65	107.99	110.01	107.21	107.1	108.51	109.02	110.09	109.51	108.96	107.76	106.59	105.98	108.72	108.52	108.65	106.4	106.5	109.19	105.8	110.21	108.85	108.24	107.18	107.99	107.01	106.51	106.68	106.67	108.14	106.59	107.86	108.3	107.86	108.04	105.89	106.35	107.14	108.67	108.7	108.37	109.36	109.5	108.57	107.69	108.52	109.44	108.64	109.61	108.69
108.04	107.55	107.74	106.96	110.17	108.87	107.19	108.82	109.74	109.31	109.19	109.6	109.22	107.73	106.63	107.26	104.62	108.35	107.06	108.73	109.59	107.93	109.51	109.04	108.69	108.07	108.16	107.04	109.29	107.73	110	106.98	109.27	108.67	108.07	108.42	110.03	109.65	108.85	108.83	107.95	108.48	107.39	110.07	108.27	110.2	107.9	109.6	107.83	109.73
99.997	98.24	95.24	96.522	100.68	98.961	98.434	98.827	97.873	98.858	98.493	100.08	101.62	99.93	101.75	97.898	96.908	97.149	98.702	99.562	99.513	98.278	98.858	97.25	97.248	97.157	97.123	98.844	98.896	97.08	98.38	98.573	96.607	97.461	98.446	96.797	98.651	98.756	98.752	98.196	98.738	102	98.538	97.996	97.58	98.308	98.169	97.996	99.534	98.182
107.69	106.69	107.32	106.36	103.44	105.42	108.01	104.54	105.96	108.17	106.68	106.18	103.93	105.25	108.16	106.82	107.34	104.68	107.13	105.81	107.53	109.61	106.24	107.09	106.13	105.38	107.39	105.6	104.69	107.55	106.06	106.59	107.81	104.28	108.98	104.65	106.23	107.15	106.48	106.11	106.4	104.63	106.05	105.01	105.64	107.72	106.99	105.65	106.81	105.27
105.4	104.41	102.77	107.24	106.36	108.36	106.26	104.33	105.78	105.4	107.88	106.32	104.79	105.08	104.86	105.75	106.66	106.84	105.93	104.74	107.33	105.87	105.98	104.56	106.57	105.46	107.32	106.1	107.85	105.58	105.4	104.03	104.21	105.4	108.3	106.88	107.86	106.34	105.75	105.22	104.17	106.77	106.13	106.08	104.87	105.16	106.75	103.26	104.79	105.84
107.37	107.15	109.33	108.72	108.41	108.44	108.44	109.37	108.1	107.23	106.7	108.88	110.66	109.28	108.87	108.3	108.83	106.6	108.35	108	107.43	109.24	108.77	109.74	107.79	111.13	107.82	107.41	110.22	109.35	109.33	108.86	107.11	107.9	108.75	109.76	107.57	109.63	108.94	106.41	106.99	108.38	107.6	110.43	109.92	105.69	110.25	107.81	108.15	107.75
102.26	99.029	101.4	101.68	102.9	101.26	103.55	99.981	100.85	99.736	101.62	100.8	101.65	100.78	100.58	101.37	101.06	101.23	101.64	101.26	101.15	100.41	102	103.62	100.65	100.59	100.46	103.85	99.332	103.19	103.4	103.52	99.878	102.85	101.18	103.27	100.74	100.64	101.39	99.777	101.48	101.42	99.569	98.884	101.38	99.456	99.55	102.11	99.899	101.69
98.666	98.744	99.007	98.921	97.51	98.713	97.56	100.09	97.366	98.036	97.641	98.927	99.821	98.205	97.457	98.403	98.356	99.914	97.863	98.387	100.89	98.746	98.354	99.178	98.981	98.649	98.484	97.985	98.708	98.28	98.163	99.407	98.953	98.301	99.461	99.221	99.603	97.848	98.764	97.417	99.03	99.512	99.716	100.43	97.271	98.77	96.85	99.508	97.098	97.58
96.96	99.252	99.395	96.581	98.899	97.466	98.228	97.049	97.228	97.375	97.124	98.977	97.637	96.197	100.25	97.49	100.43	99.082	96.934	97.728	96.428	98.254	100.46	97.52	100.63	100.64	98.81	97.819	97.746	98.35	99.542	97.56	95.874	99.541	99.021	99.085	98.806	98.528	97.43	97.879	95.342	97.981	98.593	97.727	95.202	100.3	98.178	97.971	98.984	97.075
107.52	106.84	107.06	107.35	107.87	106.74	104.6	106.24	104.6	106.71	108.28	106.3	106.79	107.04	106.01	104.91	104.8	107.81	105.53	106.16	107.63	108.78	107.42	107.44	104.71	106.82	105.22	106.38	106.44	105.06	105.45	105.81	105.01	108.12	108.76	105.71	106.09	108.4	103.73	105.88	108.66	108.06	108.14	108.16	108.22	105.6	107.41	108.84	104.95	104.43
103.51	107.8	106.87	107	105.73	104.67	105.53	109.39	104.22	104.29	106.39	108.91	104.76	106.7	106.93	105.62	106.45	103.99	105.73	103.83	104.89	105.71	105.58	108.62	103.05	104.8	105.58	105.45	104.94	106.37	104.3	106.65	104.23	104.29	106.03	105.23	103.66	104.76	106.6	104.42	105.66	105.63	105.67	106.83	106.89	107.03	104.86	104.75	104.38	107.29
106.7	105.47	105.36	105.14	107.13	105.59	107.01	106.64	106.22	104.41	107.69	104.51	105.57	105.48	105.94	104.95	107.24	106.62	105.7	105.03	105.82	102.56	106.55	106.85	104.78	108.9	106.83	107.01	106.64	107.01	105.74	106.19	107.42	104.53	105.54	106.35	106.97	105.48	104	106.63	106.95	106.12	106.61	104.86	107.45	107.24	106.38	106.39	107.24	106.28
109.45	106.69	109.12	106.75	108.25	107.9	109.23	106	108.39	106.53	106.78	109.92	108.5	108.13	107.7	107.35	105.54	107.75	108.31	107.47	108.52	106.5	108.71	108.89	106.67	107.96	104.91	108.24	105.82	106.97	108.2	108.11	108.71	107.02	109.8	108.64	106.36	108.99	108.45	107.92	106.78	110.2	108.82	107.7	108.01	105.48	107.03	107.93	108.79	108.62
102.63	101.61	101.32	103.64	101.63	99.551	103.48	103.34	102.5	103.82	102.63	102.96	102.97	101.67	103.33	101.47	104.47	102.75	103.08	103.7	102.25	104.21	104.24	100.49	102.53	105.09	101.66	103.99	101.94	100.52	102.11	102.89	103.01	102.52	103.9	104.12	101.52	103.59	103.42	105.2	102.44	107.01	102.31	103.16	104.31	103.99	102.71	101.15	101.41	102.27
110.37	109.96	111.76	109.95	113.27	111.48	110.07	110.79	109.81	109.15	111.05	108.6	107.39	109.5	108.66	109.09	110.31	109.92	111.88	111.2	112.85	109.13	109.85	111.96	110.41	109.25	108.66	110.71	110.44	111.2	111.65	111.78	110.75	110.96	111.24	108.99	110.33	110.08	109.26	110.88	111.23	109.94	111.15	109.96	109.04	109.86	110.95	110.63	110.96	109.04
98.156	97.204	97.414	98.424	99.537	96.095	97.338	99.621	98.012	99.035	97.626	97.841	95.158	98.991	95.48	98.878	97.456	96.812	97.781	98.918	98.876	99.19	98.378	98.658	95.565	99.341	99.109	98.812	97.714	98.741	100.09	97.516	98.477	99.152	97.415	96.211	97.198	96.046	96.776	96.805	95.139	97.721	96.105	101.75	98.379	97.714	99.078	99.742	99.337	98.991
106.61	106.86	107.38	105.4	106.95	104.74	106.33	105.23	105.94	105.05	104.21	107.09	104.27	105.94	105.57	105.9	106.76	106.7	104.48	105.31	106.03	103.82	103.88	107.36	106.25	104.55	105.39	106.71	105.31	106.25	105.27	102.7	105.53	106.63	104.19	105.68	103.09	104.61	105.73	105.99	105.43	106.62	105.36	103.97	102.6	105.04	104.54	104.33	106.71	106.13
103.37	105.73	106.16	107.77	105.98	104.84	107.8	104.36	105.41	104.99	105.68	103.99	106.17	102.93	105.64	106.09	104.33	104.95	103.7	107.68	104.7	106.5	107.95	106.35	106.53	105.6	106.19	106.53	105.59	103.79	108	104.65	105.18	105.81	105.89	104.69	106.25	106.76	103.88	106.04	107.42	106.88	108.01	104.26	106.21	107.02	104.68	106.21	106.84	105.24
103.99	107.05	104.94	105.36	106.27	105.65	106.75	107.17	104.38	106.36	107.65	106	106.85	105.19	106.67	105.35	103.55	104.77	107.34	105.68	105.02	107.1	105.91	105.21	105.96	106.65	107.29	104.8	105.44	106.69	105.99	107.14	104.42	105.75	104.82	105.98	106.5	105.32	105.88	105.54	106.58	104.52	104.75	105.15	104.59	104.5	105.37	107.9	102.92	106.1
108.8	111	109.35	110.72	111.6	111.84	109.32	110.58	111.66	112.05	109.24	111.29	108.06	110.66	110.96	112.49	110.57	109.22	107.34	111.75	110.54	110.84	109.11	110.88	108.4	112.35	110.08	110.2	110.12	109.52	107.52	110.1	108.61	112.04	111.89	113.56	111.45	109.26	111.29	110.34	111.69	109.92	111.44	110.03	112.06	110.33	109.53	110.54	109.32	109.48
106.95	108.17	108.19	108.49	110.57	109.16	106.11	105.91	111.32	108.35	109.8	107.95	107.49	107.05	107.03	107.03	109.59	108.43	107.72	107.21	107.45	109.3	108.26	108.18	109.28	108.76	107	110.39	107.38	108.29	108.89	107.13	106.76	108.53	107.58	106.11	108.24	106.29	110.59	108.25	104.88	108.93	109.34	109.72	109.53	108.42	106.46	109.11	111.64	107.97
106.12	105.36	103.02	106.18	106.07	106.06	104.67	103.99	105.79	106.22	107.35	106.63	105.2	105.81	106.25	103.21	103.82	103.69	105.34	107.12	105.27	105.9	104.58	107.15	106.44	103.78	106.15	104.21	103.71	108.75	107.71	104.16	104.71	106.68	106.25	106.67	104.23	106.08	106.71	106.73	104.38	108.84	106.91	106.96	105.75	108.03	105.58	106.24	105.5	105.65
110.53	108.72	110.73	110.28	110.45	112.71	110.37	110.94	109.9	110.46	109.86	108.95	109.91	111	112.2	110.78	112.84	111.06	108.53	110.18	110.22	109.78	109.29	109.79	110.21	110.38	110.52	111.76	109.96	111.44	108.93	110.62	109.17	109.53	112.54	112.72	111.05	111	108.57	109.01	110.47	111.41	110.7	107.84	112.51	110.51	110.41	110.87	110.47	111
106.91	104.33	106.9	105.36	106.86	107.03	105.83	106.09	103.12	106	103.16	103.75	106.19	105.69	105.08	104.65	106.1	106.02	104.18	105.97	105.96	104.57	104.53	106.74	103.98	105.1	106.53	105.98	104.86	106.13	106.15	107.01	105.52	106.33	104.2	106.22	102.97	106.85	105.91	103.66	106.53	106.29	107.22	105.74	106.88	105.62	105.97	106.38	105.59	108.22
104.89	105.12	104.32	107.58	104.97	105.58	104.83	103.79	105.03	104.79	104.53	103.66	107.3	104.75	105.95	105.26	105.64	106.33	105.22	104.13	105.58	104.71	107.19	106.53	104.18	106.06	104.82	103.74	105.55	103.8	103.43	107.32	104.34	104.02	105.54	105.86	102.45	106.39	105.95	105.94	106.1	104.52	105.78	104.31	106.31	106.1	103.13	103.89	103.31	107
96.122	99.73	98.424	97.918	97.896	97.756	97.925	99.21	98.782	97.583	97.183	99.487	99.969	98.153	96.282	97.152	98.826	98.58	98.694	98.395	98.788	97.264	99.891	99.301	96.89	97.601	97.38	98.205	99.254	97.99	98.208	99.447	99.354	98.476	95.23	97.771	98.887	99.446	94.804	96.585	96.437	97.592	98.252	97.568	99.704	95.987	99.12	98.616	98.428	97.965
106.29	107.35	106.19	104.69	109.43	104.44	102.19	106.06	103.14	107.5	106.44	105.66	105.95	106.52	105.64	105.91	104.64	104.11	105.03	104.19	107.07	105.39	103.74	106.03	106.13	106.39	104.34	105.81	107.22	105.55	105.78	106.31	103.88	105.34	107.44	108.61	105.65	105.83	104.48	106.18	106.91	105.26	106.42	105.95	105.72	105.3	107.72	106.24	107.9	103.29
108.64	107.36	106.69	109.99	106.42	108.99	109.71	106.08	109.57	107.9	110.38	105.34	107.09	108.91	106.06	107.54	110.65	107.64	111.42	106.15	109.66	108.74	108.28	110.91	109.74	109.43	108.76	108.57	108.48	108.46	108.11	107.01	108.46	107.49	109.74	109.04	108.24	108.54	107.48	107.54	110.68	110.13	110.61	109.59	109.68	109.61	110.74	109.23	109.04	107.94
100.34	103.24	100.79	99.572	98.969	99.501	101.89	98.219	101.18	100.17	100.59	100.28	100.43	101.05	100.38	102.54	101.88	100.82	99.083	101.64	100.77	99.223	101.22	99.323	98.748	101.18	96.852	99.196	102.4	100.82	100.69	99.391	100.86	103.08	99.693	101.13	97.105	97.382	99.757	103.14	99.564	100.45	101.19	100.66	100.42	100.29	99.954	101.29	101.76	101.35
109.72	110.03	108.68	110.4	107.39	106.66	109.67	108.99	106.26	108.78	108.03	111.32	110.89	107.31	108.43	107.99	108.05	108.61	108.56	107.72	109.29	106.4	108.48	108.28	107.79	108.5	110.13	109.49	108.43	108.44	107.55	107.95	110	107.59	108.96	110.42	108.96	107.01	105.92	108.76	109.28	108.35	107.35	110.01	108.48	106.22	111.64	109.8	105.55	109.81
106.17	104.31	106.99	106.01	106.8	106.35	104.96	103.85	104.86	102.92	105.32	104.72	104.58	106.13	104.72	104.75	103.13	105.41	104.9	104.3	105.21	104.66	106.67	105.81	106.49	105.25	107.81	105.5	106.32	104.94	104.81	106.41	104.19	104.27	103.61	104.02	105.37	107.2	106.8	104.24	105.38	105.89	106.1	105.54	105.71	106.45	104.42	106.48	105.63	106.21
108.58	109.19	108.04	108.7	106.52	110.61	108.09	108.22	109.47	106.59	106.75	110.72	107.78	109.93	108.38	107.55	109.57	108.41	108.14	109.46	105.9	108.61	108.78	109.47	107.03	108.58	110.13	108.77	109.31	106.25	109.11	108.27	109.67	109.8	108.7	108.51	107.36	106.6	107.23	108.59	107.63	108.31	109.34	107.19	109.15	109.16	107.33	108.4	109.45	106.81
107.1	105.56	106.37	104.11	106.04	105.26	106.19	105.74	105.01	104.23	106.39	106.42	106.18	106.92	106.2	107.31	105.82	108	105.03	105.69	106.29	104.98	103.51	107.46	103.96	105.06	105.93	105.08	105.1	105.12	104.12	102.98	105.1	106.61	106.69	104.6	107.01	104.63	106.14	104.85	105.06	105.25	105.82	106.27	106.74	103.62	106.72	106.69	106.24	103.51
98.799	101.55	98.912	98.671	101.14	99.274	101.02	100.34	100.84	100.52	100.3	99.462	101.03	100.83	100.97	101.41	99.86	100.23	100.12	102.03	101.64	101.38	101.48	100.72	99.676	97.029	100.62	100.6	100.11	101.43	100.87	99.697	101.24	103.05	100.62	101.7	101.63	100.17	100.86	100.29	100.79	100.49	97.971	100.03	102	100.8	100.48	99.413	101.32	100.44
105.1	106.65	105.46	108.49	103.78	106.78	106.27	106.71	105.47	106.76	108.46	104.62	105.06	105.85	102.98	106.74	109.29	105.59	104.69	105.8	107.58	107.58	109.42	109.38	106.41	106.23	105.99	106.03	109.32	106.86	106.01	108.44	107.49	104.81	105.5	107.35	105.9	109.27	108.25	108.14	106.32	104.92	108.31	107.22	104.68	108.61	107.47	105.49	107.14	105.74
109.53	106.78	107.16	106.04	109.33	106.75	109.74	107.1	106.91	108.71	109.77	107.72	106.71	106.65	107.91	108.09	108.93	109.7	105.83	107.53	107.23	107.13	107.33	108.12	108.33	107.68	109.28	109.51	108.66	107.11	108.28	107.67	107.75	107.65	107.86	109.61	108.72	106.68	108.52	107.44	106.51	106.89	107.18	105.84	106.48	106.87	108.25	107.41	107.26	107.18
108.51	106.85	107.94	110.1	108.75	107.44	106.25	107.41	107.15	108.55	109.89	107.49	106.74	108.04	108.64	106.33	109.22	108.45	107.21	108.18	107.54	107.76	107.55	108.8	107.66	107.11	109.6	108.29	107.36	108.17	108.79	105.24	108.48	109.58	107.85	108.28	107.81	106.47	109.56	108.66	109.6	109.35	106.54	107.21	106.82	109.37	109.16	106.93	107.16	107.68
107.2	105.66	106.79	106.23	108.6	107.11	104.7	108.55	106.03	107.31	104.93	104.48	106.69	108.65	106.15	105.81	105.54	104.69	108.45	105.55	106.09	107.29	105.11	107.1	105.1	104.72	110.07	104.14	102.79	105.24	106.12	108.83	106.09	107.98	104.66	108.08	106.2	105.13	105.33	107.9	104.81	106.73	108.5	105.07	104.26	106.63	105.83	107.15	104.85	106.87
100.67	99.082	101.15	99.891	98.904	101.87	101.02	101.61	102.25	102.38	102.03	100.78	100.98	102.79	101.24	101	102.66	101.74	101.49	101.27	103.19	100.99	103.01	99.607	100.14	101.19	100.47	100.09	98.112	100.32	99.782	101.1	100.06	99.05	102.88	101.55	101.78	102.08	99.693	100.42	101.38	101.4	100.43	102.86	104.4	100.72	100.3	99.665	103.61	102.04
106.17	107.55	106.04	108.14	107.34	106.98	106.43	105.31	104.39	106.49	106.01	104.29	104.76	108.23	107.82	105.97	105.01	106.16	106.47	102.52	106.42	105.15	107.52	105.32	108.25	108.77	105.93	106.58	108.01	107.22	106.99	105.25	107.19	106.04	106.04	106.81	106.99	108.05	104.1	108.14	107.87	106.31	105.52	103.21	107.21	105.98	105.57	105.96	106.26	105.29
101.16	99.481	99.509	100.45	98.953	98.991	101.77	100.78	101.8	101.88	98.119	101.09	100	102.66	102.18	100.13	100.34	102.17	101.28	102.08	102.43	98.618	102.73	101.15	99.068	100.68	105.66	101.63	100.81	101.29	102.58	100.31	101.45	103.66	101.86	101.82	102.11	100.3	101.74	99.606	100.7	98.185	100.11	96.954	100.64	100.96	98.791	98.97	100.64	101.73
106.96	107.96	107.03	106.3	107.42	105.89	107.37	104.2	105.72	106.94	107.13	106.02	106.03	106.76	105.02	106.34	106.39	106.08	104.7	106.14	108.16	105.29	105.6	105.49	104.45	106.42	107.13	106.67	106.26	105.46	105.64	104.54	107.42	106.16	104.84	105.69	108.05	106.95	103.41	106.14	107.74	107.32	106.4	106.33	105.13	106.69	108.12	106.5	105.83	106.48
96.881	98.025	98.556	99.227	97.272	98.394	97.09	99.646	99.5	99.003	99.024	100.05	96.827	98.96	96.867	98.086	99.161	97.851	97.164	96.919	95.168	98.692	98.486	97.825	97.135	98.288	96.442	99	97.768	98.09	98.612	96.542	98.018	99.548	100.67	97.493	98.183	97.92	97.915	96.291	97.794	95.735	99.353	98.233	97.739	95.365	99.624	100.48	99.694	98.068
106.32	105.01	107.91	106.29	105.32	105.88	103.22	104.05	103.66	103.95	104.69	104.45	106.16	106.4	105.02	108.13	108.1	104.66	108.3	104.92	105.85	105.7	103.98	103.22	107.18	107.22	106.97	105.3	106.43	103.72	106.16	106.99	103.04	106.16	107.28	105.54	106.19	107.34	106.17	103.47	106.17	105.89	105.91	107.43	105.66	106.81	106.96	105.63	103.83	105.75
102.91	103.1	102.75	104.41	101.56	101.84	99.878	105.4	102.38	103.27	102.34	104.03	102.82	103.54	105.77	104.21	99.403	102.28	100.4	102.75	103.57	103.8	99.994	102.97	100.98	101.06	101.59	103.13	100.45	102.24	102.02	102.65	102.84	102.96	104.02	103.36	103.56	101.71	103.83	103.3	102.3	103.14	102.9	103.36	103.14	100.72	104.79	102.94	103.43	103.12
104.89	106.07	105.84	105.35	105.7	106.14	104.19	106.15	103.38	104.51	105.21	104.38	104.62	106.4	107.16	105.21	106.08	103.77	105.48	106.89	104.19	105.48	104.89	106.16	106.49	105.03	106.95	106.38	106.57	105.76	106.76	107.09	105.09	106.44	103.25	106.51	105.09	105.39	107.47	106.44	104.55	106.09	106.51	106.79	105.12	104.12	105.18	106.03	106.25	104.79
107.04	105.04	104.42	106.96	105.31	104.22	104.29	103.85	106.92	103.87	104.54	105.4	106.24	105.62	104.22	105.28	107.47	105.48	104.13	106.62	104.33	104.29	105.31	105.79	105.98	105.16	106.78	107.66	107.21	107.42	108.47	106.01	104.61	107.09	103.82	106.08	105.4	104.21	103.78	107.37	105.84	103.29	104.68	105.29	106.87	104.8	105.36	104.86	105.65	104.95
101.5	100.2	101.3	101.31	99.587	100.45	98.359	99.844	100.58	98.148	101.87	100.47	99.467	99.757	99.619	101.11	99.913	99.779	100.03	100.94	99.921	100.83	100.63	99.916	98.435	102.38	101.88	101.91	102.09	100.1	97.646	101.39	99.448	99.656	98.684	100.06	99.015	100.75	101.24	101.22	101.19	102.33	101.74	103.33	99.759	100.94	99.581	99.025	102.15	100.61
108.29	107.31	107.75	108.63	107.46	109.28	107.03	107.57	107.51	108.44	105	108.29	109.97	106.95	106.82	105.78	109.06	106.51	108.06	106.1	108.42	108.91	109.5	109.09	108.01	107.75	108.09	106.79	107.62	106.09	106.62	107.99	108.28	108.03	107.94	108.76	108.21	107.54	107.88	106.9	108.7	107.72	108.28	108	107.81	108.92	108.01	107.21	108.12	106.99
109.27	109.13	110.25	108.48	109.59	108.19	106.65	108.95	105.35	107.52	107.91	107.38	109.47	108.04	108.67	109.23	108.2	108.91	109.54	109.24	108.5	110.7	105.74	107.34	109.72	106.84	106.3	108.94	106.34	108.68	108.05	110.84	104.93	110.66	109.51	109.13	106.45	109.4	106.92	109.7	107.74	110	108.3	106.98	108.17	110.03	108.35	108.92	107.16	109.28
106.99	106.88	106.04	107.21	106.13	104.93	105.7	104.72	105.25	107.09	104.48	107.36	106.91	106.71	107.87	106.04	108.86	104.99	105.6	106.16	107.07	108.43	108.27	106.96	108.23	109.1	107.73	104.63	105.16	106.77	107.16	107.38	107.16	106.75	105.75	106.51	107.17	106.79	105.54	109.2	104.87	104.06	107.17	106.71	105.39	106.66	104.36	106.6	105.87	106.42
107.05	107.22	108.55	106.99	107.67	109.24	108.21	107.38	107.1	108.46	108.14	106.39	108.5	106.57	108.2	109.28	105.88	108.76	106.16	108.34	109.48	109.15	109.65	108.21	107.78	110.69	107.8	108.56	111.58	108.76	107.88	109.58	108.28	109.79	105.99	108.65	107.45	108.73	107.82	109.77	107.11	108.2	111.17	108.89	108.4	109	105.69	108.42	107.69	107.5
107.68	106.02	106.34	105.17	108.69	109.37	108.58	109.07	106.26	105.53	108.79	107.54	108.14	106.45	108.08	107.25	108.23	106.77	110.42	109.14	107	105.9	108.42	111.04	108.34	108.18	107.74	107.95	108.03	108.47	108.76	105.29	108.67	111.5	107.6	108.46	107.62	106.56	106.91	108.75	108.23	106.91	104.88	107.58	105.81	108.35	110.27	108.01	106.64	106.09
107.59	105.04	106.33	105.36	107.58	105.52	105.68	107.22	104.72	105.63	104.63	105.14	106.64	105.48	106.58	105.46	106.71	108.4	107.25	106.36	104.53	106.46	107.69	105.38	106.94	105.85	107.34	105.2	108.33	107.57	108.48	107.21	109.06	106.06	104.01	106.92	106.87	106.78	106.79	106.83	108.37	105.26	107.22	106.97	106.22	105.14	105.3	105.91	106.49	105.38
99.445	97.796	97.822	97.048	98.106	99.3	97.938	97.411	98.098	96.261	99.206	96.649	98.768	97.005	99.319	99.847	95.911	99.681	99.406	99.933	98.206	97.364	97.246	98.195	98.163	97.135	98.365	96.993	96.685	98.628	99.441	99.584	99.406	96.773	97.892	97.605	98.683	97.209	97.654	98.712	96.66	98.173	97.951	96.716	99.21	99.21	96.228	95.847	97.685	100.47
103.61	106.27	105.29	104.91	105.61	107.11	106.19	104.23	103.33	104.91	103.92	104.65	105.33	105.19	107.24	107.27	105.13	106.01	104.26	104.56	106.28	104.71	107.33	104.48	105.37	104.79	107.59	105.17	105.1	106.69	107.63	105.38	107.02	106.68	103.89	105.37	107.26	107.29	104.09	104.49	106.33	106.31	105.29	104.32	103.74	103.35	105.19	106.04	105.63	107.9
105.38	105.86	105.52	105.46	103.91	106.13	105.15	103.71	105.85	105.34	103.42	105.31	104.3	105.95	104.42	106.11	108.21	107.75	104.48	107.9	103.12	107.1	107.15	107.05	105.17	104	105.72	108.23	104.19	105.55	108.6	105.09	104.88	104.71	105.48	105.05	106.44	105.07	106.26	106.34	104.98	106.36	106.33	105.1	106.86	105.3	108.65	106.98	105.35	107.33
101.56	102.48	102.81	105.88	103.46	102.96	102.27	102.73	101.65	100.58	101.16	102.6	103.44	101.58	101.58	103.67	101.31	102.02	103.68	102.76	104.11	102.96	101	103.54	100.74	102.5	104.58	102.5	105.62	102.75	102.64	104.21	101.56	105.71	102.95	101.72	101.55	101	101.55	103.26	102.73	102.28	104.82	103.62	100.9	102.93	102.62	104.41	102.7	103.93
99.661	98.874	97.944	100.25	99.816	98.411	98.369	97.019	98.572	97.526	97.466	100.26	99.738	99.12	100.64	99.488	99.82	98.427	98.868	97.4	97.148	97.144	99.615	101.89	98.02	98.223	97.371	99.703	98.635	98.103	98.13	98.589	98.498	100.34	99.08	96.988	98.959	97.078	100.51	99.818	98.442	99.969	100.38	99.109	97.05	98.644	97.996	98.181	99.353	100.25
107.8	106.13	109.85	109.08	106.56	109.84	107.5	106.28	106.89	107.21	105.97	108.09	110.25	108.26	106.17	107.01	106.08	107.26	108.24	107.93	108.45	105.69	106.02	106.76	107.64	108.71	108.82	107.39	106.25	106.41	107.78	108.34	107.6	107.74	106.64	107.47	108.45	109.33	107.28	107.16	108.6	107.4	108.63	107.3	104.98	105.39	107.19	108.42	109.3	106.57
108.95	106.97	109.94	108.4	106.87	107.5	107.03	109.47	107.43	107.84	108.39	107.65	108.07	108.7	107.6	107.59	107.31	107.84	108.7	107.46	108.12	108.2	105.88	107.91	108.96	107.69	108.52	110.68	106.71	108.85	108.93	108.3	106.1	108.03	109.26	108.9	107.7	107.26	106.4	108.26	109.78	108.52	107.99	107.53	108.6	108.77	106.3	109.55	106.89	107.6
107.29	106.3	107.47	108.1	107.07	106.74	106.56	107.7	107.16	108.84	108.9	108.75	106.6	107.44	106.09	110.29	106.84	108.07	108.33	107.89	109.7	107.2	108.02	107.44	108.68	107.07	107.03	107.35	107.85	106.43	107.31	107.71	106.29	105.6	107.51	109.3	108.08	106.44	107.41	105.78	108.23	107.76	108.1	106.19	108.29	106.15	106.9	107.63	108.15	106.58
105.23	105.88	106.48	107.11	105.76	105.9	106.9	106.35	107.11	106.26	107.6	106.82	106.68	105.25	108	107.58	103.95	105.41	105.96	106.82	103.95	104.98	104.97	105.79	107.82	105.35	107.66	105.02	108.06	107.24	104.71	106.04	104.65	107.16	105.34	106.1	107.29	105.21	105.12	107.72	105.31	107.8	105.42	104.95	105.27	109.52	108.18	107.62	104.49	104.55
101.68	102.49	100.47	99.851	102.24	102.5	102.36	99.348	101.36	99.656	98.997	101.74	100.74	102.19	100.51	100.04	99.808	98.562	101.11	101.02	100.15	100.98	100.74	101.86	101.08	100.53	101.67	100.79	100.9	98.843	100.67	102	100.49	101.51	100.54	99.271	101.13	102.06	100.23	100.9	103.4	101.57	99.259	101.74	99.354	99	100.27	101.62	101.57	101.23
104.73	108.61	107.39	105.87	105.12	107.08	105.58	106.63	105.42	106.01	105.9	104.67	105.56	107.02	105.75	109.29	105.76	106.39	105.71	104.63	105.66	106.69	106.75	106.51	106.29	106.86	109.7	106.58	107.12	106.53	107.95	107.23	105.65	105.82	105.2	104.46	106.03	104.64	105.65	106.9	105.55	105.06	105.58	105.37	105.56	107.62	106.44	107.06	108.13	108.83
105.73	106	105.36	105.13	107.14	103.51	104.28	106.44	105.86	105.16	107.99	108.1	105.65	105.33	104.76	106.9	106.15	107.03	105.55	107.26	104.97	105.02	105.64	105.89	103.51	106.8	104.23	106.21	106.12	106.44	104.62	105.66	104.11	107.28	104.82	105.2	106.49	106.07	103.34	104.96	105.78	105.49	106.21	107.74	104.33	105.41	106.01	106.72	104.94	105.96
99.639	98.15	100.13	99.126	97.409	99.516	99.64	97.323	99.542	99.625	96.667	99.703	99.666	98.558	99.562	97.946	98.43	98.043	100.98	96.226	98.696	100.27	96.794	99.159	100.73	97.44	99.844	97.878	100.2	102.62	99.416	99.099	100.42	99.245	100.26	97.769	97.321	99.243	98.705	100.24	97.823	101.15	98.494	100.63	100.69	97.146	99.32	96.985	97.874	98.431
111.07	109.01	109.11	107.6	110.6	109.85	110.66	110.8	112.37	111.04	110.97	109.16	110.65	107.88	108.15	110.11	110.77	110.01	112.09	110.29	109.19	110.14	110.91	107.67	111.21	111.28	109.47	110.83	113.61	111.18	108.9	111.3	109.83	109.29	109.72	111.05	110.41	111.55	110.72	109.61	110.68	110.68	110.36	111.22	110.47	111.98	108.21	110.08	111.96	111.69
106.3	106.93	108.41	107.94	107.41	108.96	107.39	105.66	109.15	107.92	107.51	106.09	104.92	108.65	109.66	108.35	108.44	107.98	107.3	108.13	106.94	109.82	107.18	108.88	110.07	107.53	105.83	107.75	107.89	110.15	108.61	106.15	109.87	106.81	108.66	108.82	108.06	107.05	106.53	109.08	108.42	108.65	108.17	106.84	106.31	108.24	107.8	108.29	107.97	107.98
107.19	107.51	107.33	105.73	105.13	107.08	108.13	106.79	107.04	105.46	106.94	108.42	102.17	108.43	107.54	107.27	106.6	107.61	103.6	107.73	106.64	106.82	107.45	104.86	106.57	107.17	106.27	106.11	106.24	107.08	104.26	106.14	105.66	107.03	108	107.79	107.11	107.96	105.94	105.13	107.32	108.58	107.73	107.3	105.41	107.29	108.24	105.26	107.18	106.15
109.76	107.09	108.82	110.81	108.82	110.3	108.53	107.67	109.78	107.41	108.75	109.39	107.79	107.26	109.1	107.99	107.1	109.99	111.17	109.37	109.61	107.07	107.4	107.51	106.56	108.8	108.23	106.63	110.25	105.86	109.43	107.03	108.95	109.11	106.7	108.3	109.51	108.17	107.11	110.69	110.45	109.31	109.82	109.56	108.02	110.09	106.04	106.82	109.07	109.07
107.8	107.86	108.81	107.27	106.81	108.38	107.88	109.27	107.32	106.54	110.1	107.54	107.81	107.06	108.11	107.04	108.54	109.09	106.34	107.75	108.43	107.85	108.95	108.77	106.75	109.34	108.78	106.99	105.85	107.69	106.92	107.87	108.75	109.18	106.67	108.77	106.64	107.9	109.88	108.43	108.33	107.77	105.9	106.54	106.01	107.33	107.14	108.39	108.98	106.94
107.45	105.47	105.12	106.43	105.6	105.18	103.38	106.1	103.48	106.15	105.65	105.97	106.37	106.66	106.23	104.95	106	104.64	105.23	106.82	105.98	106.57	104.72	103.5	105.81	105.41	105.56	103.78	104.6	105.05	107.87	104.16	104.63	108.19	104.72	104.02	104.5	103.52	105.69	105.96	106.04	104.84	105.55	105.28	103.75	107.3	104.31	104.22	104.67	106.9
100.74	102.01	100.92	99.486	101.37	98.332	99.828	101.08	99.955	99.569	101.76	101.79	101.56	100.56	98.367	101.24	101.93	99.919	100.56	99.566	99.08	101.66	99.441	100.26	96.303	99.994	102.61	101.57	99.263	99.512	98.233	100.59	98.42	100.66	103.92	101.48	99.553	100.19	101.6	101.01	98.602	99.766	102.03	98.748	100.65	101.23	100.46	100.6	99.856	101.38
108.19	108.1	105.33	106.12	108.98	108.44	106.95	109.09	107.84	107.04	110.13	107.33	106.28	107.82	108.49	108.03	108.22	108.89	108.45	109.02	106.27	106.42	108.97	106.92	107.27	108.1	108.29	106.76	107.68	109.42	107.39	109.82	108.38	108.15	107.16	109.92	106.4	106.64	105.25	108.11	110.62	106.91	110.69	105.9	108.59	109.17	107.63	106.81	107.42	106.21
106.49	105.31	106.86	106.52	106.38	106.08	106.84	107.21	106.81	108.02	106.06	107.96	103.5	103.53	107.35	105.7	108.44	105.07	105.05	106.42	106.16	105.94	107.17	105.51	108.51	105.88	104.82	106.25	105.94	103.9	107.2	105.28	108.01	103.73	106.19	104.46	103.53	106.79	105.71	105.72	106.04	105.53	106.13	105.32	105.54	107.93	106.94	106	105	105.6
109.03	108.35	108.63	108.84	108.01	105.54	108.15	107.56	109.02	109.84	109.1	106.96	108.58	107.97	108.11	107.99	107.9	107.77	109.97	108.87	109.83	109.13	106.69	109.07	110.38	107.59	106.91	105.96	110.12	108.36	109.77	108.46	107.39	108.72	109.36	106.63	109.83	108.01	107.24	108.96	108.18	107.93	108.56	108.1	108.92	107.87	109.4	107.87	108.47	106.9
106.51	106.68	102.67	105.34	106.48	105.88	105.99	106	104.64	105.17	106.08	104.11	104.42	104.3	105.25	106.59	105.31	105.63	104.7	105.69	104.07	104.55	104.13	104.85	106.22	105.2	104.62	104.93	106.78	106.92	107.66	105.48	105.82	105	102.84	102.86	105.36	105.9	103.55	106.58	105.48	105.54	105.71	105.4	106.01	105.65	105.38	106.57	105.87	105.96
107.91	110.55	108.18	106.93	109.93	108.8	108.66	107.3	109.27	109.19	108.62	106.89	106.99	106.65	106.67	105.62	109.44	108.93	106.79	107.55	107.31	108.85	108.57	107.64	110.24	109.72	108.11	107.44	110.09	106.49	108.11	108.08	108.5	107.77	106.14	107.24	110.12	110.07	109.39	108.92	107.5	110	107.01	108.12	109.54	107.53	109.04	108	108.65	106.63
108.65	105.62	108.11	108.28	107.2	106.67	108.2	107.19	106.12	106.46	108.75	106.63	106.68	109.9	108.75	108	109.13	111.17	105.24	109.13	110.79	107.88	106.12	106.73	109.48	108.84	106.6	109.08	106.58	107.83	109.31	109.16	107.08	106.9	109.41	106.43	108.58	108.11	106.61	107.05	106.02	108.92	107.09	107.59	108	107.9	108.01	108.71	108.73	108.23
105.69	109.26	107.7	106.85	108.98	107.87	109.66	107.13	109.17	107.21	105.87	108.3	108.12	108.39	108.55	109.96	105.79	106.6	105.54	109.03	110	106.93	108.23	108.71	107.87	108.32	106.83	108.55	107.53	107.62	106.78	108.59	107.99	107	109.41	107.92	107.7	108.24	109.14	106.42	107.86	106.74	107.84	109.62	107.19	105.82	106.98	108.59	106.99	105.62
108.69	110.59	108.65	106.89	107.89	108.65	108.28	106.94	108.56	108.01	108.87	108.97	105.37	107.19	107.98	109.99	108.18	106.32	108.41	106.21	109.17	106.75	109.08	107.56	106.25	107.02	109.69	108.69	108.32	107.02	108.25	106.17	107.42	107.46	107.61	109.44	107.61	107.54	110.18	106.24	109.06	109.07	108.08	108.77	107.69	107.18	107.51	106.44	107.69	109.13
106.86	108.13	108.21	107.37	108.94	107.87	108.01	110.42	109.05	109.75	107.91	105.84	109.04	105.93	108.56	108.43	106.88	107.96	107.56	109.13	109	107.95	107.79	105.98	108	106.11	106.07	108.61	107.02	108.57	107.96	104.12	108.12	108.36	108.53	110.69	109.41	106.12	107.84	107.28	110.29	107.42	110.5	105.23	108.83	107.74	105.43	107.87	107.54	107.13
105.6	104.75	105.85	107.16	105.69	104.38	107.56	103.59	106.1	103.42	105.02	104.37	107.65	105.03	105.06	105.97	105.3	106.73	105.64	104.97	104.42	103.75	103.67	106.45	103.55	104.8	104.17	105.16	104.65	106.6	108.89	105.3	106.71	107.11	104.15	106.82	106.78	104.21	107	103.76	108.35	106.36	106.04	105.24	105.04	104.4	103.4	104.39	105.21	105.27
96.39	98.735	98.945	98.032	96.953	97.498	98.398	98.742	99.574	95.66	99.468	97.805	98.759	99.1	97.588	97.729	99.946	97.642	98.49	99.31	97.216	99.149	98.297	97.258	97.985	98	97.052	98.927	100.14	97.631	98.259	97.738	99.13	98.979	99.187	99.162	97.301	98.087	97.884	96.876	98.475	97.076	97.5	95.435	99.14	96.931	97.667	98.056	99.532	96.347
105.91	105.69	106.98	105.97	106.32	102.37	105.49	105.91	106.03	107.3	108.23	106.99	107.36	104.08	106.24	103.86	106.9	106.14	107.32	108.25	107	105.8	107.6	109.1	106.08	107.7	107.13	105.59	106.32	105.6	106.67	104.48	104.42	107.12	106.66	110.38	105.63	105.93	109.39	109.17	105.48	107.14	106.11	107.95	108.71	105.67	105.67	104.89	105.53	106.69
105.43	106.52	104.36	104.11	107.34	107.41	104.37	103.35	104.06	104.87	106.42	104.74	104.56	104.2	105.38	103.07	105.41	104.96	104.14	104.38	106.15	106.27	105.66	106	104.32	108.47	104.9	105.6	104.37	106.35	105.01	106.36	104.56	105.39	105.02	104.81	106.16	106.19	103.88	105.49	105.74	105.31	105.85	105.39	106.35	105.03	105.58	104.3	104.3	107.02
104.01	103.68	104.59	104.26	104.94	105.25	106.16	105.65	104.93	108.38	104.46	105.81	104.09	105.51	106.21	105.42	105.55	104.98	104.59	106.05	104.95	108.58	104.4	105.15	103.38	106.27	105.24	105.28	105.2	104.59	105.5	106.44	103.13	105.85	104.21	105.37	105.69	106.56	106.62	106.69	106.78	106.2	106.45	105.57	105.75	104.63	107.99	106.78	105.93	103.97
96.178	97.33	98.409	97.487	98.902	98.127	100.1	98.34	97.699	97.992	98.124	97.777	100.25	97.049	100.17	98.784	99.482	96.97	98.998	99.559	98.571	98.448	100.22	99.503	98.679	99.897	97.923	96.897	99.456	102.4	98.559	98.294	98.488	100.01	99.882	98.293	99.2	100.6	99.654	98.121	98.25	100.32	98.181	97.91	99.822	100.63	98.411	99.926	96.415	99.341
111.15	109.05	112.38	110.75	111.16	112.48	112.55	109.26	110.55	109.97	112.98	110.39	108.24	108.67	110.48	110.26	111.16	109.58	111.02	110.83	110.96	111.14	110.94	113.81	111.07	111.22	111.16	109.01	111.02	112.12	109.4	111.17	109.49	111.06	110.76	108.24	110.39	109.71	108.74	109.12	110.45	112.47	108.21	111.55	110.91	109.17	109.8	109.43	111.05	112.34
100.01	98.506	98.733	99.646	97.821	95.549	95.955	97.826	97.642	94.781	98.618	97.98	97.544	97.507	100.78	96.337	98.595	100.85	98.251	98.036	100.69	99.322	98.925	98.114	99.745	98.848	97.288	95.728	98.451	96.338	95.936	96.142	100.43	97.567	99.304	99.618	98.116	98.135	96.212	98.24	98.769	98.706	98.07	96.947	98.238	99.987	98.766	97.459	98.868	98.496
106.97	105.58	106.57	106.47	106.73	104.16	103.99	107.43	106.18	105.89	109.64	107.03	105.85	110.76	106.54	106.21	106.84	106.73	106.18	106.5	108.57	107.02	104.38	106.65	104.97	106.21	108.05	106.93	106.11	106.09	106.87	105.88	107.15	106.58	107.84	106.92	107.08	107.29	105.98	105.19	108.74	106.69	107.85	107.4	104.4	105.8	106.58	106.02	106.91	105.68
106.19	106.24	104.53	105.38	105.79	104.81	105.72	102.92	104.67	105.14	104.71	103.31	104.66	104.27	106.9	106.99	104.47	104.53	103.75	107.2	105.36	104.35	104.42	103.85	105.04	104.76	103.59	104.25	104.79	103.88	104.52	106.55	104.81	104.92	106.02	106.47	106.59	103.61	106.03	104.57	105.78	108.26	106.95	103.01	103.2	103.74	102.97	105.03	109.16	106.38
108.06	106.71	108.12	108.6	109.34	107.91	108.57	106.3	108.68	109.09	105.08	105.92	106.58	106.35	109.23	107.42	108.53	107.11	106.92	106.23	107.84	108.9	106.4	107.85	107.2	109.52	108.33	105.9	105.79	106.09	109.07	111.16	108.67	107.57	109.36	108.06	106.75	108.74	108.36	104.9	108.42	109.49	107.66	108.14	108.76	107.44	107.86	107.17	107.79	105.25
97.876	98.728	99.912	97.406	96.27	97.265	96.844	98.627	100.01	98.958	98.524	97.684	96.337	99.24	96.964	97.82	97.762	99.374	97.83	98.481	98.996	99.931	99.296	99.269	98.419	99.326	101.18	98.719	98.522	97.968	97.153	98.895	96.912	96.931	97.421	100.7	99.052	97.354	98.634	98.111	97.066	99.418	97.302	98.735	99.68	98.387	96.89	98.52	97.989	97.436
108.65	107.26	106.66	110.48	106.73	109.42	109.1	107.67	107.34	107.84	106.57	104.49	108.14	110.93	106.82	108.99	108.74	107.44	107.64	108.98	108.36	106.9	106.34	108.06	107.63	106.48	108.32	108.58	110.07	107.34	108.38	108.69	107.63	107.72	109.35	106.79	108.74	109.42	106.55	107.54	105.23	106.91	107.57	105.35	106.92	107	107.85	109.01	109.2	108.39
105.01	107.58	106.81	103.52	102.87	105.22	104.57	106.74	108.82	106.16	106.13	105.2	104.71	105.28	107.43	106.8	103.24	107.05	105.55	105.94	105.17	106.87	103.04	103.91	105.91	106.15	104.33	104.16	106.45	105.98	106.5	105.25	107.27	105.44	105.07	104.24	107.25	106.06	106.81	106.17	106.37	106.15	104.62	106.15	105.51	106.28	107.93	104.61	103.16	107.92
97.056	95.819	95.034	100.15	97.028	97.992	98.555	99.089	98.751	100.77	96.449	96.508	98.975	99.17	97.674	98.464	99.658	96.909	98.366	97.191	98.278	97.431	97.85	97.794	98.78	97.076	97.563	98.21	97.212	96.438	99.071	97.79	98.312	98.248	95.694	98.007	97.008	97.63	95.228	97.388	97.913	98.127	98.153	98.059	97.559	97.811	98.581	98.127	97.727	96.846
105.9	103.57	105.05	106.28	105.78	104.78	107.06	104.99	105.29	104.11	105.61	106.32	105.51	104.39	106.11	103.77	103.81	106.08	107.51	104.15	106.86	103.21	106.31	107.48	107.61	104.4	104.2	106.89	106.24	106.25	105.84	104.32	105.25	108.04	102.36	105.52	103.7	105.98	106.91	106.41	105.48	105.23	106.02	105.68	107.04	106	105.94	104.94	106.42	106.29
105.49	106.43	105.29	105.84	105.83	105.14	104.67	104.54	103.53	105.83	106.31	104.65	104.97	105.9	107.07	104.63	103.63	105.31	106.49	106.22	106.28	105.89	107.62	106.89	106.06	105.11	105.86	103.95	106.06	105.01	104.85	108.19	106.99	106.7	106.92	106.25	106.17	105.15	106.83	105.43	106.49	108.01	103.83	107.73	106.5	105.61	106.02	105.4	105.13	106.96
105.66	103.84	107.3	105.62	104.82	105.99	106.12	103.87	106.9	105.35	105.1	105.45	104.37	105.57	104.23	105.89	106.34	108.68	107.41	105.42	106.93	104.01	105.63	106.8	103.12	103.64	106.73	104.45	106.53	106.86	106.9	106.28	106.81	106.15	106.94	106.24	105.23	108.08	107.91	104.8	107.13	104.57	105.21	105.26	104.48	106.42	104.22	105.97	105.41	105.17
108.56	105.57	111.05	108.31	108.72	110.15	110.46	108.88	106.42	107.24	108.03	107.58	108.31	105.75	108.69	108.85	107.5	109.22	108.11	108.2	107.08	107.95	109.85	109.96	109.1	107.27	110.17	109.35	107.6	108.95	109.41	109.14	108.59	108.71	108.04	108.71	108.96	109.03	109.22	108.49	108.92	105.46	107.15	109.18	107.96	106.61	106.2	109.42	107.51	106.47
101.21	98.97	99.708	99.396	101.99	99.262	101.37	99.854	100.11	100.81	99.069	100.63	99.706	99.865	97.445	102.52	99.454	101.44	100.63	98.958	100.21	101.02	101.09	100.18	99.016	99.817	100.88	101.92	101.97	100.39	99.539	96.869	100.39	98.921	99.289	100.7	101.44	99.639	99.449	100.02	98.028	97.878	99.728	100.32	98.273	98.802	101.17	98.315	99.83	101.98
105.46	106.8	108.29	104.96	107.8	106.37	106.27	105.59	106.93	105.37	105.63	104.06	104.65	106.35	106.75	106.16	107.28	108.47	105.47	105.18	106.87	105.89	106.23	106.5	107.82	107.3	105.11	109.38	104.75	107.41	105.73	106.86	105.18	105.79	106.47	109.31	106.47	105.89	108.25	106.45	106.95	105.77	106.62	104.96	108.19	106.48	105.18	104.28	106.52	104.94
110.14	110.89	110.62	109.84	109.5	112.67	109.19	111.2	111.74	109.09	112.84	111.26	109.01	109.17	110.47	110.8	111.68	110.38	111.38	109.27	111.55	110.29	109.74	108.76	108.77	109.96	110.06	108.58	111.18	111.19	110.9	108.6	109.08	108.99	112.96	111.88	108.64	110	112.37	110.83	111.47	112.44	109.86	111.73	109.17	109.49	110.87	110.54	111.99	108.67
107.24	108.65	106.83	107.06	108.82	110.9	108.6	107.21	107.69	109.34	107.92	110.24	108.18	107.65	108.85	109.72	108.07	110.7	109.42	109.03	109.47	110.43	109.79	107.83	109.02	108.06	110.63	107.64	108.76	108.64	110.79	109.34	107.31	108.05	110.7	111.66	106.29	108.41	110.07	108.9	110.44	107.06	109.04	106.32	109.23	108.63	110.2	110.33	109.29	109.6
107.29	106.59	107.4	104.91	107.64	106.67	106.48	106.04	108.97	106.85	105.21	104.08	103.62	105.21	105.68	108.51	106.59	106.9	105.17	108.87	105.46	108.49	105.65	106.95	105.89	107.3	106.28	105.76	106.8	106.64	107.7	106.91	106.47	106.53	104.67	106.35	106.44	106.53	106.42	106.44	107.2	106.66	107.45	104.15	107.56	105.84	107.84	105.69	104.13	105.5
107.26	105.44	106.72	104.71	104.65	106.17	105.68	106.21	104.68	107.35	105.04	106.15	107.93	104.94	105.33	104.61	105.04	103.98	106.2	106.75	105.91	105.42	106.21	106.31	105.94	107.34	103.99	105.31	107.6	104.78	106.08	107.86	106.04	104.55	105.57	105.86	104.53	104.98	107.11	107.61	107.13	106.72	105.37	106.56	104.51	106.33	107.62	104.03	108	106.75
105.66	107.5	106.09	106.76	105.61	104.85	103.71	106.1	106.29	104.32	104.76	104.66	105.54	105.89	103.91	106.1	106.75	104.96	104.11	107.95	105.89	104.03	104.84	107.88	107.5	106.33	104.66	107	106.55	106.59	106.63	104.55	104.83	106.09	105.27	107.07	106.39	108.75	102.83	105.52	106.79	105.92	106.46	106.25	106.5	103.73	106.27	104.24	105.26	107.43
106.24	107.18	107.79	103.94	105.65	105.22	106.46	103.23	105.76	108.06	104.06	106.93	104.18	106.97	106.98	106.47	104.22	105.14	106.26	106.6	105.25	105	106.31	105.25	105.56	106.96	106.6	105.04	106.83	104.67	104.76	105.69	109.47	105.43	105.77	107.27	106.24	105.19	105.86	104.15	103.76	105.42	106.67	106.31	105.35	106.81	104.05	104.27	106.24	106.35
106.58	102.81	103.22	105.28	105.87	106.79	104.52	107.25	103.53	106.3	106.11	104.02	103.05	105.04	105.56	104.69	108.41	103.54	106.17	104.6	104.41	105.99	105.11	107.09	105.42	106.34	103.83	105.44	105.67	106.45	107.49	107.39	104.73	103.52	105.56	104.81	104.54	104.4	103.11	105.76	108.94	108.13	106.15	105.88	106.68	107.03	106.47	106.82	104.56	106.01
105.32	107.39	106.64	105.62	107.18	107.29	106.35	105.71	106.21	107.3	106.83	107.24	105.62	103.56	107.46	108.1	106.21	106.03	105.53	108.13	107.13	105.44	107.1	107.05	105.55	103.47	103.52	105.27	107.95	103.59	107.18	106.95	105.51	104.95	106.41	106.18	104.81	107.02	106.6	108.18	105.71	107.24	105.44	109.01	105.04	107.29	106.5	104.66	108.46	107.09
98.267	100.67	97.678	97.118	99.858	100.36	99.021	98.538	100.45	97.563	98.623	98.731	98.91	99.221	99.365	98.344	98.509	100.57	97.684	97.542	98.862	98.756	98.66	98.739	98.386	98.857	98.889	99.722	98.726	99.647	98.699	99.699	98.989	96.092	99.627	101.23	97.895	98.737	99.521	97.932	98.251	101.07	99.285	99.162	100.28	98.61	101.19	100.87	98.105	98.267
106.05	106.14	107.39	104.77	106.61	107.29	104.66	104.19	105.66	104.49	108.16	106.35	107.06	105.28	106.88	104.26	106.69	104.84	103.76	102.22	105.2	106.87	104.96	105.25	107.32	102.99	104.71	106.58	107.39	106.31	105.89	104.37	107	105.22	106.03	106.53	107.5	104.45	107.35	104.73	106.18	104.64	103.1	105.62	108.99	103.55	105.95	106.03	105.83	104.75
107.14	107.06	103.93	105.88	107.43	107.91	106.12	103.35	104.47	104.6	104.97	107.68	106.76	105.06	104.94	106.02	103.81	105.66	105.98	106.21	105.83	106.25	105.34	106.45	105.48	106.22	105.57	106.28	105.02	106.55	105.24	105.69	105.9	106.75	109.57	104.12	106.07	106.12	104.41	106.94	105.29	104.45	103.91	106.54	106.51	107.15	105.09	104.64	108.35	105.33
103.67	105.54	105.04	105.97	102.59	104.91	104.93	107.2	105.19	105.24	106.81	105.11	107.04	106.49	105.98	103.67	104.86	107.15	105.53	105.6	105.65	105.45	108.18	103.27	105.41	106.59	104.52	106.35	105.93	105.98	106.63	106.48	107.6	105.88	105.86	103.78	106.43	107.6	104.89	107.09	106.45	104.44	105.67	105.76	107.11	107.29	105	105.81	102.61	103.98
108.67	108.82	110.64	109.77	109.87	110.88	112.1	109.96	112.69	111.09	108.76	112.16	110.96	110.21	108.76	111.12	107.5	112.5	113.15	111.13	109.44	110.95	107.72	109.66	108.86	110.05	109.69	111.05	110.81	111.27	108.9	110.48	111.95	110.33	109.68	111.66	110.54	109.6	108.77	109.62	111.4	110.34	109.53	111.88	111.97	110.1	108.93	111	108.94	111.09
107.1	106.96	108.71	107.53	108.25	108.58	108.21	107.7	108.7	108.05	109.83	107.65	107.06	108.09	108.93	108.19	107.22	107.98	109.94	108.4	106.95	106.63	108.79	108.14	108.13	109.46	106.77	107.46	106.84	106.98	108.61	109.39	107.21	108.18	108.63	108.48	108.78	110.31	108.64	109.03	109.7	108.01	108.39	109.49	108.69	107.18	109.61	108.17	108.78	109.69
105.3	109.08	105.65	105.44	104.38	103.79	105.86	106.66	107.05	105.43	106.21	106.96	106.17	104.95	105.19	104.65	105.91	107.46	105.25	104.57	106.85	105.69	105.54	104.7	105.69	105.99	105.51	106.2	105.39	104.69	104.43	104.73	105.31	106.82	103.82	105.99	104.84	105.43	104.49	103.42	107.11	107.66	103.9	107.29	103.83	105.7	107.15	105.61	105.77	104.46
106.94	107.52	107.06	104.92	105.78	105.45	104.9	104.79	103.31	104.69	106.15	105.67	105.61	104.82	106.13	103.8	107.92	104.79	105.25	105.47	106.95	106.44	106.18	106.75	105	108.89	106.55	107.21	105.27	105.45	106.02	101.95	105.19	105.28	106.19	107.84	106.12	105.24	105.38	104.06	104.79	104.14	106.76	105.72	105.63	104.52	105.21	106.31	107.04	105.32
106.66	107.76	106.39	103.74	106.53	106.13	105.34	104.51	104.15	106.24	107.8	104.68	104.86	105.91	105.94	103.47	106.58	106.84	104.3	105.15	104.98	104.19	105.91	105.43	105.16	103.55	106.81	104.52	107.5	104.96	105.19	104.76	104.36	106.25	105.46	106.57	104.51	104.2	106.19	105.51	106.31	107.21	104.71	105.54	106.3	106.99	106.03	106.6	104.64	105.22
108.39	109.95	108.7	109.26	109.28	107.94	108.97	107.55	110.07	108.43	110.16	108.26	107.32	108.03	107.66	105.88	108.5	107.87	107.29	107.9	108.8	108.64	107.54	107.87	107.29	106.81	108.78	110.21	109.09	110.35	106.5	109.34	108.25	109.27	107.71	108.12	109.02	108.72	108.13	108.31	106.81	108.63	107.89	108.27	108.73	108.79	108.02	108.29	109.7	107.77
108.99	107.48	106.43	107.13	109.17	105.99	107.77	110.02	109.78	107.67	107.66	109.01	106.42	108.86	109.26	107.48	108.07	107.6	107.94	109.57	108.88	108.83	107.93	109.05	107.52	105.47	109.08	106.52	110.99	109.07	108.32	107.09	107.6	107.57	108.05	110.05	107.72	107.64	109.38	107.05	105.04	107.87	108.13	109.63	105.62	110.04	108.97	108.89	109.34	112.07
106.06	105.96	105.88	104.75	104.8	107.15	104.8	107.83	105.41	103.83	105.33	105.22	103.17	106.7	109.5	107.6	107.51	105.01	106.08	105.06	105.94	106.71	105.39	104.41	108.16	104.87	107.05	104.06	106.82	105.98	104.34	107.48	103.41	104.97	105.91	106.61	104.73	102.69	105.86	105.72	104.68	106.3	107.33	105.46	104.69	104.22	105.88	107.23	105.01	105.36
107.09	108.48	108.18	107.71	110.29	108.03	106.56	106.6	109.87	107.71	110.57	106.86	107.84	111.39	107.69	107.28	109.56	108.63	108.87	109.79	107.71	108.17	109.88	108.83	107.97	106.11	109.03	108.61	109.02	110.03	107.57	109.71	108.87	107.64	108.33	110.41	108.96	108.53	108.09	109.68	110.31	106.61	108.76	106.6	108.25	108.56	107.52	107.94	107.21	106.78
101.85	98.098	98.35	97.392	97.484	98.466	100.4	100.3	99.615	98.173	98.068	99.294	99.098	97.978	98.888	98.514	100.58	98.152	98.328	98.623	99.325	97.695	99.765	97.382	100.05	96.539	99.408	96.805	99.693	100.11	97.694	98.714	97.416	99.621	99.291	100.57	97.5	102.46	97.303	98.796	99.364	99.601	99.145	96.907	98.542	98.536	101.13	100.16	99.519	97.051
97.534	98.844	97.46	98.125	99.254	100.68	99.571	98.134	98.728	98.178	97.544	98.574	100.22	98.852	101.1	99.651	98.269	101.28	97.749	96.936	99.763	98.741	98.363	98.83	99.573	100.43	99.059	98.597	97.277	100.18	99.23	99.17	99.246	99.428	99.083	99.624	99.748	96.592	100.46	98.997	98.999	99.322	98.222	100.1	98.86	98.321	99.383	98.948	100.39	98.368
105.55	105.5	106.01	105.33	107.9	107.06	106.05	106.89	106.07	106.19	104.61	105.94	107.93	104.64	106.78	107.22	106.18	104.25	104.14	103.32	107.13	104.63	104.81	106.65	106.48	106.43	106.26	106.64	105	106.6	104.79	107.67	107.63	105.45	104.59	103.48	103.93	105.29	103.54	107.94	105.9	107.52	102.7	104.51	103.95	107.54	105.63	104.39	105.53	103.79
97.256	97.496	97.715	99.317	98.623	99.059	97.951	98.274	99.186	98.116	97.432	98.436	97.757	98.676	98.773	97.654	98.041	98.418	99.227	97.784	99.026	100.54	98.406	97.304	97.528	97.742	98.862	99.27	96.969	97.695	98.86	97.601	100.73	98.886	97.29	98.699	98.397	100.63	97.032	99.786	99.506	101.94	96.825	97.165	100.62	98.224	98.79	99.065	99.03	98.143
107.51	106.25	107.24	107.31	105.04	107.47	105.95	105.59	105.02	109.25	106.94	105.43	105.66	107.8	105.85	105.87	104.57	106.64	104.61	106.88	109.34	107.44	104.78	106.8	105.41	107.39	106.95	106.54	104.39	107.17	106.8	106.25	107.18	103.84	107.07	104.75	107	104.43	107.21	106.47	107.24	110.21	106.41	106.22	107.02	108.38	106.28	105.55	107.4	104.03
98.99	96.604	98.528	97.324	99.06	97.613	100.64	99.054	98.36	97.158	98.352	99.566	97.215	96.902	97.553	98.963	98.055	97.683	98.708	99.232	96.86	100.54	99.348	99.831	100.69	97.631	96.027	98.711	99.387	97.71	99.702	95.593	98.371	99.529	98.408	96.632	97.957	94.973	98.615	99.13	97.228	97.523	97.461	96.6	97.639	97.297	96.613	97.052	98.853	96.949
107.81	105.86	106.92	106.4	106.02	106.78	105.4	107.47	103.59	105.53	103.97	106.58	108.07	106.91	106.49	105.8	105.87	106.85	106.17	106.57	104.77	107.05	106.71	107.12	105.77	106.5	108.14	105.66	107.96	105.02	105.63	106.74	104.59	104.82	107.36	105.94	106.71	107.8	105.07	106.41	103.55	105.95	107.9	106.74	105.43	107.85	108.14	106.77	107.27	106.57
97.529	97.954	100.31	97.938	99.22	98.507	99.76	97.181	98.973	99.387	97.449	96.923	96.473	98.628	99.739	97.39	95.729	96.359	96.634	95.619	96.179	97.766	98.641	98.585	101.12	99.977	98.367	100.34	97.082	97.03	100.21	97.809	97.865	97.779	97.043	97.566	99.785	96.34	96.902	96.45	96.408	98.361	96.068	94.677	99.809	99.726	97.434	96.746	97.484	97.198
98.109	99.301	97.203	97.299	95.98	100.25	99.167	98.327	98.11	96.501	97.655	98.56	97.775	98.701	101.61	97.312	97.946	97.27	98.939	95.817	95.024	94.823	98.776	100.01	96.985	98.496	97.222	97.776	96.546	95.03	97.325	98.1	98.037	94.542	98.84	98.675	97.592	97.89	97.076	97.66	98.592	99.173	97.555	98.586	100.29	97.082	96.349	100.34	99.017	96.997
96.248	97.135	99.819	96.837	98.258	99.673	99.324	97.974	95.958	97.774	98.139	98.918	99.591	96.382	97.597	96.181	98.889	95.241	97.948	99.089	99.037	97.595	96.826	98.443	97.617	96.698	98.637	98.384	97.465	97.803	98.467	98.06	96.961	99.104	95.494	100.28	98.753	97.338	98.822	97.679	98.834	96.001	98.313	97.828	98.178	99.348	97.492	97.742	97.134	98.756
96.208	97.919	100.25	98.009	99.421	98.364	98.533	101.16	101.19	96.943	100.15	98.482	100.05	98.537	98.552	98.487	99.908	99.864	101	97.679	99.941	101.03	99.695	99.845	98.16	99.315	101.53	98.737	99.638	97.757	98.837	97	98.223	98.446	100.69	99.409	97.424	97.411	99.575	98.99	97.243	99.652	99.519	99.066	97.793	97.132	98.606	98.933	97.889	99.868
106.71	104.41	105.34	105.84	102.96	104.67	106.58	106.9	104.25	104.98	105.86	105.29	107.74	105.11	106.16	106.34	107.75	103.5	105.47	105.59	105.64	104.41	106.16	103.99	105.05	106.69	107.09	107.01	104.78	106.42	107.32	103.66	105.93	104.5	103.71	105.21	104.11	104.37	104.34	103.09	106.18	106.09	105.38	104.94	106.05	104.8	106.08	104.88	108.26	104
105.27	105.15	104.73	104.65	105.13	105.11	104.84	105.99	105.83	106.29	105.62	105.42	105.11	105	105.06	104.32	106.38	104.74	105.88	105.72	105.76	105.47	107.24	108.01	105.49	105.83	104.97	104.72	106.36	106.45	105.97	106.41	106.75	105.3	102.01	104.31	107.15	103.56	104.04	106.71	105.26	105.02	105.39	106.27	104.64	106.14	105.03	106.02	106.16	105.57
96.055	94.772	98.91	97.531	96.977	96.945	99.05	99.386	96.138	101.91	98.838	98.112	98.045	96.998	98.822	95.975	98.037	96.32	97.419	95.537	96.003	97.473	98.318	98.605	97.16	95.131	98.517	95.822	99.95	97.245	95.207	96.583	98.968	97.693	96.421	97.395	96.685	99.709	98.213	97.873	99.051	97.653	98.144	98.546	98.956	98.025	99.723	98.44	100.13	98.465
104.99	104.65	104.66	106.89	106.04	106.08	104.41	105.69	104.61	107.38	103.35	104.95	105.4	105.97	106.03	105.96	104.01	106.61	106.71	104.94	107.49	103.81	105.4	103.23	108.4	104.67	105.35	105.37	105.04	106.94	107.35	104.73	103.98	105.08	104.87	107.22	105.01	105.35	104.05	104.92	104.46	106.3	104.19	105.81	107.18	105.47	106.17	104.97	105.14	105.47
99.078	101.12	97.917	98.851	101.99	101.64	100.96	99.755	101.7	101.11	101.46	100.81	100.17	99.147	100.87	98.905	100.8	100.67	98.881	101.63	99.659	100.31	100.35	100.81	100.12	99.699	97.683	99.877	101.36	99.684	100.3	98.987	100.47	100.28	98.936	100.27	100.43	100.24	101.14	100.05	100.16	101.56	99.952	99.733	100.18	100.4	99.223	100.95	101.53	99.712
105.86	105.59	106.33	107.34	105.96	104.3	102.38	105.63	104.28	104.66	106.32	106.43	105.47	107.3	107.17	103.36	105.57	103.16	105.82	107.13	108.34	102.42	104.56	108.94	105.12	103.6	104.76	104.05	106.07	104.42	105.8	105.99	105.41	105.73	106.74	105.78	105.71	105.35	106.1	106.47	107.84	104.2	104.64	108.73	103.33	105.37	104.05	104.67	104.81	106.24
107.18	108.07	107.53	105.98	108.53	105.77	108.68	109.2	107.85	108.52	107.75	106.52	107.04	105.89	108.4	106.9	106.88	106.61	108.42	107.19	108.1	107.25	107.16	107.77	108.55	107.98	104.68	108.16	107.89	107.53	109.01	108.24	108.62	110.83	109.37	107.83	107.73	106.7	108.34	109.11	108.68	107.09	108.38	110.52	106.97	106.88	104.48	107.11	108.87	106.02
107	106.3	105.52	105.29	104.9	105.28	106.02	104.75	106.15	105.97	103.98	104.25	106.12	106.57	105.83	105.73	108.61	105.65	105.27	102.57	102.81	106.69	107.15	106.62	106.66	105.52	104.85	107.1	107.47	103.68	105.02	104.52	106.14	105.68	106.35	107.18	103.95	107.48	105.74	107.32	103.24	107.77	104.74	105.13	105.59	104.56	106.2	103.54	105.02	106.2
105.45	105.64	104.59	105.78	104.52	103.57	107.04	107.11	105.5	106.72	103.48	106.02	106.39	104.16	105.93	106.71	106.53	105.64	107.31	108	106.04	107.65	105.4	105.63	105.98	106.68	105.4	107.08	107.06	108.87	103.81	105.93	104.39	108.03	106.01	103.9	107.7	104.46	104.9	103.89	106.18	107.06	106.37	106.64	106.74	107.83	106.15	104.97	105.78	103.37
108.45	108.59	106.57	108.16	109.09	107.9	108.55	109.03	107.83	108.3	106.68	108.65	107.45	106.42	108.05	107.26	108.51	106.07	109.03	108.51	107.52	110.92	107.98	108.52	109.6	106.53	107.74	109.15	108.08	107.12	110.51	110.11	108.54	106.29	106.4	107.61	108.12	108.89	108.16	107.03	106.42	108.52	106.96	107.29	110.75	108.51	108.53	111.06	109.17	103.01
106.41	105.37	108.24	106.56	107.85	109.3	108.43	107.74	107.26	107.15	110.31	107.34	107.29	106.4	109.03	106.89	108.68	108.69	107.53	106.01	106.97	106.67	110.94	105.47	106.87	106.38	106.44	109.66	107.91	109.07	107.88	107.47	107.95	106.35	105.95	105.36	107.44	106.88	108.51	107.54	107.94	108.33	107.04	110.39	107.18	108.92	108.4	108.82	107.25	108.19
100.6	96.934	100.41	99.08	97.431	99.46	99.127	97.091	98.488	98.037	98.408	99.053	99.989	99.755	100.67	96.671	98.212	99.487	99.306	98.703	98.676	99.663	95.917	101.25	99.357	98.809	98.963	99.527	98.609	100.2	97.892	100.3	98.978	97.084	100.08	98.423	97.838	98.453	98.421	98.77	99.05	97.861	98.084	97.178	96.787	98.728	97.862	97.183	98.285	100.19
101.07	102.47	100.85	98.507	100.85	102.07	101.91	100.46	101.7	99.527	99.504	99.429	101.82	100.7	101.78	100.18	101.33	100.33	102.41	103.66	99.963	100.97	100.97	101.25	98.558	102.88	100.6	100.3	100.82	100.3	103.38	102.2	99.561	99.438	100.34	102.42	99.406	102.1	102.72	102.04	100.67	103.93	101.29	99.589	100.98	99.826	103.29	100.64	101.67	100.3
107.58	107.21	106.98	109.08	108.84	108.48	106.01	106.62	110.09	107.21	105.85	109.02	107.53	106.27	108.05	108.8	108.18	110.07	106.66	107.96	110.59	109.66	107.89	108.16	109.6	107.96	107.54	108.46	108.29	108.8	108.1	109.77	107.75	106.44	108.64	107.38	110.97	108.86	110.78	107.53	106.46	106.33	108.63	108.73	107.02	110.49	109.49	109.46	106.03	106.72
107.57	104.9	106.56	107.15	107.52	105.91	107.66	108.14	104.47	106.44	104.91	103.12	108.91	108.23	105.96	108.97	106.94	105.84	107.82	106.62	107.86	106.74	106.19	106.98	105.93	104.51	106	104.91	106.64	106.57	106.61	107.78	105.57	109.1	106.27	106.81	106.28	107.35	106.24	105.11	106.83	107.35	107.66	106.68	107.96	107.61	107.08	105.93	108.13	108.63
108.39	108.39	107.38	108.31	107.28	107.98	108.73	106.68	108.89	110.45	106.86	107.7	110	107.2	106.65	108.28	108.58	106.82	107.59	108.37	107.47	107.53	109.65	110.43	106.12	107.89	105.5	108.29	108.04	107.92	106.96	106.93	107.15	107.45	107.31	108.45	107.69	108.57	106.84	108.48	108.7	108	106.64	107.46	108.32	106.54	108.03	108.18	108.72	107.1
108.97	109.36	109.35	107.84	107.15	109.27	109.34	108.72	109.3	106.22	109.76	110.16	106.35	108.93	109.9	108.63	105.38	108.62	107.47	106.13	110.26	106.91	109.86	109.57	106.06	106.2	109.51	107.74	107.22	107.26	110.35	108.51	108.35	108.52	105.47	107.98	107.2	106.17	109.36	107.48	110.59	107.66	109.77	107.72	107	108.7	106.71	108.51	107.54	107.77
108.71	108.91	107.22	108.04	106.55	107.47	107.32	106.83	106.57	107.62	107.28	109.76	107.13	107.68	108.91	107.59	106.98	106.26	106.81	106.65	108.43	108.41	108.81	106.73	107.37	106.51	108.76	107.25	107.17	107.39	107.56	109.11	107.93	107.03	106.86	106.58	106.48	106.59	108.92	107.82	112.09	108.71	107.29	108.07	106.74	107.7	106.32	108.75	106.91	107.06
111.61	111.1	112.4	111.18	112.84	110.06	109.19	108.06	112.48	109	109.27	110.54	109.86	110.22	109.64	108.76	109.5	111.14	110.17	110.45	110.22	108.74	110.95	109.68	111.92	107.65	106.49	111.27	110.57	112.14	110.28	109.1	110.07	108.9	108.97	109.48	111.07	111.58	109.99	110.93	111.02	112.89	110.65	110.64	109.17	110.82	110.93	108.3	111.64	111.27
107.87	109.4	108.96	106.29	108.63	108.06	107.74	107.39	106.85	107.9	109.2	109.36	109.7	109.5	106.13	105.25	109.71	108.38	107.93	108.18	108.94	108.39	107.75	107.16	107.03	107.19	107.67	107.02	107.16	106.5	108.56	108.47	106.59	107.72	107.37	107.39	108.51	108.4	108.43	106.37	108.97	111.5	105.58	107.18	108.42	108.73	108.75	105.59	108.91	106.21
101.52	101.34	100.31	99.27	100.52	100.5	101.2	101.26	101.13	99.593	100.43	102.11	96.422	100.53	99.439	101.1	102.61	101.17	101.47	101.17	100.88	100.53	101.03	99.678	100.36	101.13	99.259	99.843	99.593	99.891	99.488	99.446	102.41	99.401	101.8	100.63	100.9	99.225	100.98	101.11	98.638	101.54	100.23	101.03	99.727	101.75	100.91	101.45	100.76	100.03
100.37	101.32	99.646	100.78	100.53	101.54	100.45	98.512	100.91	100.33	99.407	101.17	101.06	104.27	100.07	101.12	99.685	98.871	98.361	96.877	98.162	100.26	99.806	101.33	98.799	99.54	100.18	99.96	98.735	102.76	101.19	100.25	100.72	100.62	100.51	100.79	100.19	102.8	103.16	100.34	101.61	99.401	97.248	101.66	98.352	96.976	100.91	99.465	101.22	100.5
105.38	106.63	106.34	107.53	107.4	105.02	106.62	105.46	106.01	106	108.08	106.52	105.62	105.6	105.26	106.58	108.54	105.99	105.91	104.04	106.46	106.61	108.43	105.02	106.53	106.75	106.84	103.89	104.92	107.32	109.22	104.13	105.74	108.59	106.77	105.6	107.16	105.73	108.31	103.91	107.17	104.49	107.98	105.12	102.79	107.38	106.25	108.93	105.46	107.48
110.42	110.2	110.85	109.58	112.96	110.14	109.38	109.61	110.56	111.09	110.13	109.25	109.94	110.79	110.39	109.36	108.07	110.95	110.08	110.31	109.75	111.79	109.53	109.79	107.05	111.34	113.27	109.54	111.78	111.95	109.82	110.45	110.26	111.62	111.25	109.81	109.13	111.57	110.32	111.11	112.77	112.24	109.1	110.99	112.27	107.29	110.3	110.54	109.62	110.25
98.052	96.866	97.45	97.76	97.137	98.452	97.963	98.525	98.087	96.427	99.992	97.373	97.608	95.528	99.202	98.311	98.423	100.14	97.326	99.771	98.331	99.532	98.74	101.69	97.28	96.925	98.773	98.81	97.988	95.381	97.577	99.148	98.073	98.287	96.903	100.34	97.452	97.468	98.575	97.614	99.182	96.618	96.976	99.346	96.656	97.86	97.966	98.278	98.081	98.132
106.94	104.38	106.26	106.32	105.14	105.51	104.57	105.61	106.36	105.18	107.6	106.21	105.03	103.91	106.47	105.18	105.62	104.47	103.99	104.83	104.34	107.18	107.31	105.57	105.8	104.86	104.68	104.11	105.49	102.9	105.51	107.74	105.57	104.53	105.65	107.13	104.72	103.15	106.34	105.23	106.74	105.35	107.15	104.68	105.94	105.79	107.69	104.83	105.74	104.94
105.44	105.33	103.35	105.48	106.13	103.82	104.83	105.05	107.07	105.69	105.36	106.43	105.64	106.78	106.74	104.63	105.78	106.57	106.29	106.24	105.79	106.47	106.27	106.31	105.38	105	105.12	105.52	108.26	105.13	107.85	105.57	105.49	104.54	105.79	106.05	107.47	106.34	103.45	103.07	106.27	108.14	105.93	104.77	105.77	105.21	106	107.83	106.07	104.24
108.33	107.94	108.94	108.63	108.71	109.2	109.08	106.97	109.73	106.64	107.14	108.65	107.79	109.7	108.34	110.58	109.36	107.76	106.84	108.44	110.24	105.91	108.82	107.96	110.57	107.84	106.37	110.18	109.22	108.01	109.23	107.78	107.76	110.75	109.06	109.29	110.19	110.27	109.2	107.03	108.52	107.94	109.55	109.05	109.11	111.13	107.16	106.05	107.67	108.64
107.61	108.05	110.43	107.66	108.4	109.84	107.05	108.12	105.69	109.27	107.95	109.38	109.6	108.57	110.63	109.39	110.5	110.52	105.92	105.8	108.75	108.88	109.23	109	109.03	109.35	110.41	108.95	109.37	108.34	106.42	108.84	109.39	108.58	108.61	109.33	110.13	109.84	108.24	108.29	107.57	108.28	109.52	109.81	110.23	111.23	106.73	109.08	111.48	108.86
105.88	105.72	106.79	105.18	105.95	108.19	108.75	107.62	105.4	105.15	105.78	105.45	105.2	106.37	106.43	109.43	105.11	105.12	104.43	106.41	106.23	107.36	106.74	104.69	106.56	108.11	103.86	105.56	105.89	105.77	104.88	107.16	106.18	105.88	106.32	104.13	104.51	108	105.96	106.65	108.73	104.95	105.32	104.37	104.03	107.99	107.9	105.56	105.32	106.24
105.78	105.54	105.06	107.93	106.71	106.66	106.53	107.55	104.97	108.32	106.87	106.95	106.23	107.71	105.42	107.12	106.92	108.43	106.75	105.53	105.6	108	105.62	106	107.19	106.11	106.05	107.77	109.19	108.05	106.13	107.79	104.91	106.32	106.73	106.5	106.23	103.43	107.73	107.2	107.9	105.18	106.45	107.65	107.21	105.03	106.34	108.13	106.79	108.98
98.255	99.894	98.118	97.366	98.568	95.766	98.795	94.889	96.187	97.059	96.988	96.752	98.696	96.892	97.069	97.863	96.765	98.165	97.784	98.447	98.783	96.429	99.119	98.128	102.22	97.115	99.591	97.626	96.941	100.89	98.633	95.199	97.696	95.375	95.561	98.738	100.23	96.119	100.25	98.417	99.406	99.2	100.61	98.325	98.476	99.322	96.591	98.586	98.631	99.926
107.4	106.52	108.56	110.17	108.69	108.05	107.45	106.42	105.54	107.6	107.43	108.44	109.7	109.43	106.89	108.4	109.76	107.69	109.43	108.59	108.43	108.06	106.23	109.1	107.42	108.71	107.75	106.11	109.82	106.61	108.86	109.8	108.14	107.74	107.04	108.52	108.66	111.19	107.56	108.16	108.58	106.08	109.54	107.65	106.73	107.94	109.65	108.35	107.14	107.89
105.67	105.35	105.02	105.88	105.57	104.15	106.74	107.53	108.75	106.31	105.86	106.75	105.23	106.86	106.8	105.57	104.61	104.89	108.01	107.28	104.6	104.22	105.7	106.53	104.64	105.89	108.32	106.01	106.7	106.18	104.89	104.8	104.45	108.05	105.39	105.74	105.35	107.52	106.97	103.01	106.92	108.5	106.15	105.06	104.85	104.88	108.55	105.99	105.53	108.29
108.37	108.71	109.44	106.01	107.64	108.26	105.85	107.03	107.16	107.16	107.26	108.54	108.18	107.61	104.27	108.12	108.6	110.34	108.61	105.65	105.94	107.28	107.19	109.76	106.9	106.32	109.75	109.61	108.08	108.73	106.01	108.05	105.24	108.85	106.9	110.05	107.36	108.08	105.85	107.7	109.36	107.45	109.44	107.24	107.32	107.8	107.3	109.16	105.25	108.36
102.83	101.98	103.61	100.77	102.57	101.96	104.57	103.4	103.02	102.6	104.1	100.52	102.46	103.54	102.76	102.77	102.48	104.12	102.23	102.66	102.69	103.75	105	101.89	101.97	102.45	104.69	102.23	101.68	102.46	101.98	102.89	103	102.41	102.58	103.2	101.64	102.77	102.21	101.76	102.33	102.92	102.94	101.33	102.79	103.82	103.04	104.93	101.91	101.95
107.63	108.5	109.29	108.14	108.66	108.97	107.88	107.11	109.6	107.74	106.75	108.63	108.24	107.19	109.58	108.63	107.79	110.98	110.57	110.33	110.57	110.84	107.5	108.48	109.18	109.22	106.64	106.91	106.24	108.19	108.97	109.1	108.6	108.97	111.55	108.08	109.79	107.61	108.11	109.39	108.17	108.22	108.98	107.86	108.48	109.93	108.88	109.43	107.12	108.32
104.84	106.2	105.19	104.43	105.91	105.87	106.38	105.24	107.11	106.05	103.21	107.19	107.54	103.36	105.09	104.99	105.46	106.84	105.21	105.21	106.18	106.98	104.63	109.9	102.29	106.03	105.49	105.84	105.04	104.93	106.54	104.83	108.16	104.46	107.29	108.78	105.46	105.93	106.68	107.72	104.74	106.19	105.12	104.86	105.39	106.83	105.67	104.79	103.63	104.79
106.28	106.55	106.52	107.69	105.26	106.21	106.27	106.59	106.68	109.6	107.94	106.25	105.94	105.32	108.05	104.98	106.21	105.14	107.82	108.24	107.01	106.82	106.27	105.93	107.11	108.39	105.19	107.8	107.79	107.16	107.69	105.4	105.88	107.46	106.9	109.2	106.75	107.52	107.11	106.76	106.61	105.16	108.86	108.1	106.68	106.96	108.55	104.59	107.2	106.41
106.34	106.34	106.31	104.85	106.67	104.82	104.96	107.44	106.6	105.74	105.77	104.86	104.73	108.97	105.82	107.01	107.53	106.19	107.31	106.32	105	108.88	105.16	105.9	105.56	106.07	106.64	107.22	105.85	104.42	107.32	105.98	105.22	107.37	106.74	105.55	107.77	108.34	105.5	108.71	107.26	105.73	106.62	105.71	105.63	106.87	107.71	105.33	107.65	106.56
100.43	100.06	100.08	100.84	99.108	101.16	99.264	99.386	101.67	99.573	101.84	99.28	99.311	99.241	101.65	100.56	101.25	100.51	98.912	102.05	98.796	99.491	100.03	100.25	100.32	101.98	99.991	100.22	100.54	100.46	98.314	100.65	99.664	99.458	98.239	99.664	100.37	100.67	98.605	101.18	100.76	100.44	98.061	101.01	100.33	96.979	100.41	100.05	101.35	98.327
107.14	105.97	107.52	106.38	107.08	106.77	106.27	106.87	104.61	105.85	106.1	109.23	106.6	108.47	107.18	106.95	105.52	109.23	106.28	104.84	107.84	106.68	107.56	105.34	107.55	106.65	104.91	106.87	106.84	105.65	105.7	105.49	106.83	107.97	106.74	106.39	106.23	107.82	105.62	105.72	105.27	106.21	104.63	106.72	109.16	104.98	105.74	105.95	108.72	106.29
106.58	105.67	104.63	103.03	106.12	105.78	103.6	105.33	106.3	103.7	107.09	106.9	108.97	105.56	105.07	105.48	106.12	104.06	102.84	105.72	104.71	106.33	104.81	107.64	107.38	106.3	104.69	105.47	104.41	107.04	106.2	107.89	105.64	105.21	107.79	105.69	104.37	103.06	106.49	105.52	105.19	105.21	107.3	106	104.5	106.68	104.4	106.79	105.72	105.87
101.48	103.52	104.16	101.42	101.44	103.23	101.35	103.19	100.46	100.92	101.65	101.54	103.32	103.48	101.24	103.37	102.69	102.81	103.77	102.19	100.18	102.87	102.66	102.73	101.44	101.06	101.79	101	103.25	104.1	102.05	100.41	103.76	103.26	101.18	102.09	98.901	102.79	101.1	102.02	102.57	102.39	104.19	100.04	102.15	104.34	102.17	100.98	104.53	102.22
101.81	101.35	101.1	101.01	99.542	98.755	99.413	99.823	101.57	102.1	101.91	99.274	100.31	100.73	100.33	100.28	99.64	99.155	100.03	101.93	99.79	100.75	102.05	102.49	99.547	101.12	99.716	97.821	100.92	102.3	100.95	101.58	99.604	101.64	99.554	102.93	98.224	100.02	101.08	100.69	100.65	98.798	98.759	99.549	101.36	98.978	100.96	97.698	99.538	99.652
107.24	106.51	107.72	107.35	107.46	104.17	107.83	105.62	105.9	104.32	106.69	107.79	105.5	105.56	106.08	104.6	107.02	107.14	104.1	105.42	105.4	108.15	107.97	106.37	109.04	106.92	108.2	105.8	106.42	106.7	106.14	105.69	104.41	106.4	105.89	106.06	104.87	107.56	108.08	109.4	104.4	106.81	106.49	108.41	106.86	106.11	109.13	107.03	106.01	104.16
102.8	103.32	100.41	101.24	103.42	101.64	102.58	103.24	102.41	103.54	103.02	101.72	101.58	104.95	103.8	98.852	101.49	102.07	100.88	102.19	104.56	102.62	101	101.96	101.94	102.76	103.99	104.27	101.68	102.1	104	103.32	102.03	99.574	104.1	102.73	103.63	102.67	102.27	103.19	102.43	101.51	102.42	103.12	102.26	104.29	100.26	105.11	104.22	104.28
104.89	104.4	106.71	107.15	104.67	107.62	106.92	106.5	104.42	105.93	105.61	105.18	105.37	105.94	105.12	105.61	105.68	104.98	104.87	107.07	104.9	104.63	105.48	104.73	105.65	106.89	107.65	103.74	105.83	106.16	103.34	107.07	104.5	106.95	106.55	107.45	106.02	104.52	105.39	107.9	106.47	103.75	107.79	105.82	106.84	105.78	106.61	107.03	105.68	107.08
105.24	102.52	103.98	103.62	102.8	103.38	103.66	104.75	100.4	104.17	101.21	101.29	104.39	101.36	103.09	102.35	103.71	101.46	103.54	102.88	102.73	102.38	103.87	101.78	102.67	101.97	101.9	100.86	101.67	100.27	102.78	102.86	103.65	100.22	106.09	100.88	98.954	102.55	102.39	104.05	103.72	102.07	102.69	102.78	102.15	104.76	103.37	105.17	101.63	102.45
107.37	106.91	107.88	108.05	108.53	108.09	108.5	107.29	110.61	107.4	107.76	106.65	107.48	106.05	107.59	107.34	108.11	106.94	110.85	106.91	110.65	108.3	109.48	108.27	108.95	110.32	108.29	109.25	107.09	107.25	108.25	109.39	106.94	106.98	106.64	110.38	108.15	107.31	110.18	105.05	108.79	108.69	109.66	108.31	108.4	106.64	107.36	106.43	108.94	108.05
111.28	111.3	110.7	109.58	108.74	108.55	110.18	110.03	109.9	111.69	110.16	110.93	110.11	112.29	110.74	112.32	108.72	110.9	110.16	112.59	109.38	112.45	108.51	109.73	110.34	111.18	108.89	112.45	111.91	110.88	109.35	108.47	109.32	107.82	108.9	110.05	109.23	108.99	109.98	110.22	108.69	111.71	110.18	109.85	110.33	107.8	110.48	109.68	112.82	111.37
98.046	98.013	98.804	98.453	99.389	100.36	99.618	97.86	99.78	98.801	98.645	98.894	100.75	99.157	98.272	101.13	98.355	101.06	98.742	96.976	99.568	99.735	98.098	98.045	100.16	97.839	99.1	98.625	95.652	100.76	99.696	96.347	98.293	101.28	98.674	100.9	101.42	98.227	99.771	100.1	100.33	101.2	99.807	101.46	96.875	98.609	100.76	98.695	98.676	98.411
105.97	105.99	108.18	105.24	105.34	105.99	105.61	104	105.12	105.74	106.83	107.52	107.09	104.46	104.72	104.49	105.88	103.93	104.11	104.85	106.74	106.15	105.9	104.06	104.89	105.12	107.58	105.98	105.6	108.29	105.33	105.67	105.75	107.73	104.74	106.59	106.13	108.69	103.54	105.44	105.08	103.93	104.44	106	105.35	106	107.67	107.41	105.42	105.14
107.84	108.48	107.22	108.58	109.31	109.62	107.2	109.1	107.86	108.85	107.65	108.65	108.2	109.28	107.69	105.95	107.84	107.76	107.79	109.14	107.81	108.96	106.96	108.04	110.56	106.71	109.55	107.28	110.21	107.79	105.9	107.44	107.57	106.89	107.64	108.68	107.87	108.64	108.67	104.48	107.7	108.14	107.24	106.25	106.39	107.41	108.69	111.05	110.88	108.99
107.05	106.27	106.16	108.88	107.51	105.29	105.88	105.05	106.06	106.49	105.77	106.25	106.32	106.51	104.51	106.68	107.01	107.72	106.19	105.44	106.22	106.82	106.06	107.66	105.66	104.74	105.87	107.61	105.11	107.11	106.92	107.02	104.29	105.66	106.91	108.95	105.86	106.11	107.66	107.71	106.02	105.81	107.53	106.47	106.85	105.44	106.04	105.98	105.76	106.47
99.25	102.47	100.13	101.07	100.06	100.91	99.629	100.25	100.46	98.905	100.11	100.36	100.25	101.74	100.79	100.63	99.281	102.27	100.86	100.1	100.21	101.04	100.98	97.527	99.652	97.922	101.18	100.21	99.7	98.121	100.67	99.207	99.518	99.057	101.19	98.208	100.25	101.77	102.37	99.442	97.782	100.63	97.19	101.66	99.22	100.34	97.884	101.02	100.48	98.951
105.23	104.44	105.48	104.46	103.86	105.48	105.1	104.9	105.8	105.27	104.87	106.79	105.53	104.41	106.91	105	104.95	103.65	104.62	104.88	105.51	106.64	107.67	104.99	105.58	104.77	105.18	103.5	104.95	107.05	103.78	106.68	106.13	105.94	104.47	107.35	103.11	103.26	104.39	105.85	104.57	104.22	105.92	105.21	105.98	106.95	105.82	106.59	108.02	104.35
107.68	109.22	106.46	107.38	107.5	106.64	108.42	107.48	106.43	107.87	108.5	108.56	106.59	106.66	108.76	106.02	106.78	109.2	105.24	107.53	109.33	107.64	107.54	109.95	108.67	109.2	109.09	108.83	107.56	109.46	105.6	106.04	105.67	106.27	106.58	108.97	108.99	107.13	107.02	107.65	107.33	108.28	108.89	105.84	108.55	104.79	107.03	107.51	108.13	107.06
101.89	98.024	99.624	97.957	98.249	98.486	100.65	95.408	100.74	100.5	97.96	98.24	97.182	98.709	97.711	98.759	96.701	98.42	100.3	101.1	99.723	96.685	98.769	99.105	98.322	99.534	98.385	99.516	98.057	99.734	99.017	97.003	98.614	98.127	98.995	100.24	97.752	100.24	98.929	98.888	98.543	98.708	101.05	99.477	98.346	97.96	97.974	98.31	97.203	98.258
108.39	109.98	108.38	107.74	109.65	108.65	107.84	109.71	107.43	106.68	109.75	110.37	108.42	109.02	108.51	107.74	107.21	110.27	109.91	109.48	106.67	108.5	109.19	107.35	107.61	109.64	110.83	111.01	107.71	106.69	109.11	107.81	109.01	111.7	108.19	109.63	109.73	110.06	109.29	109.47	108.34	108.83	108.37	107.75	108.42	109.03	107.52	109.34	110.91	109.59
108.24	109.69	108.02	108.1	106.26	107.1	109.85	105.96	108.4	106.12	107.5	107.01	104.73	109.3	105.46	108.79	108.38	107.62	106.16	109.04	106.98	106.67	107.36	107.32	109.56	108.51	108.06	105.8	110.23	106.13	107.06	110.13	107.99	107.76	109.59	108.39	107.11	109.27	108.06	107.65	106.65	107.91	108.86	109.12	108.36	108.28	106.39	108.93	107.41	109.46
105.78	106.85	106.23	105.32	105.46	106.97	104.06	107.04	106.59	103.72	105.75	106.28	107.71	103.85	106.95	106.99	106.75	104.8	107.75	105.32	106.87	106.15	106.69	107.03	106.8	104.79	106.41	105.41	104.53	105.54	106.32	103.41	106.16	103.29	105.64	103.33	104.88	104.71	105.34	104.62	107.12	105.08	106.3	106.6	106.34	105.77	105.34	104.75	106.75	103.4
106.64	107.21	110.48	108.24	110.58	108.19	107.07	107.27	111.89	108.52	106.47	109.45	108.28	108.98	106	108.28	109.95	108.86	108.42	105.93	107.44	107.3	106.62	106.26	104.61	108.93	106.97	108.93	108.79	109.21	109.05	107.79	107.92	107.65	108.97	110.36	107.49	106.08	107.88	107.33	110.44	107.27	110.56	107.05	106.42	109.33	109.21	108.88	106.8	108.52
107.12	108.72	109.25	108.39	106.82	106.04	109.25	107.96	106.59	105.92	108.29	106.19	109.2	109.66	106.47	106.13	107.25	109.29	108.47	107.01	107.23	109.32	105.82	107.78	106.84	106.42	108.65	106.59	108.15	109.59	108.1	108.33	105.85	108.43	108.8	107.17	108.47	108.57	108.57	108.11	108.61	108.83	106.94	108.75	109.49	109.19	107.72	106.37	108.33	107.56
99.288	99.504	97.302	98.335	97.641	96.123	98.726	99.263	95.88	98.173	100.08	98.418	96.39	97.507	96.499	98.991	94.304	100.09	98.694	96.948	100.53	97.606	96.606	98.656	97.809	96.469	97.622	100.48	98.291	97.947	97.886	97.518	101.08	97.851	97.341	98.52	99.674	98.993	97.103	97.021	97.542	99.542	97.43	98.359	98.532	95.597	98.376	97.708	99.86	98.433
102.99	104.48	105.23	106.93	105.65	104.04	104.26	106.26	105.26	105.38	106.14	105.34	103.2	105.44	107.35	105.37	105.54	105.77	106.72	104.65	103.92	109.28	104.91	104.79	106.66	105.65	104.03	103.89	103.56	103.41	103.08	104.54	107.34	106.97	105.57	105.63	106.02	106.58	107.73	103.27	106.85	105.84	107.43	107.31	106.32	106.06	107.74	106.05	105.98	105.54
110.09	107.82	107.94	110.82	107.74	105.68	106.95	108.37	106.76	109.52	109.11	107.75	107.22	106.67	107.44	106.92	108.09	110.13	109.23	107.47	105.31	108.71	108.8	110.41	107.4	107.83	106.11	107.64	108.37	109.41	105.54	108.06	106.38	108.1	108.82	108.47	108.92	109.02	109.49	108.3	106.66	108.88	107.37	108.47	109.65	106.45	106.58	108.37	106.9	107.86
98.388	96.918	98.671	97.086	95.804	97.976	98.116	99.11	98.307	99.982	96.928	99.119	96.5	98.411	98.588	97.279	98.194	98.119	98.979	99.748	96.699	97.232	99.87	98.199	97.411	96.597	98.754	97.845	97.841	95.63	99.63	99.581	97.629	98.229	98.291	99.578	99.251	98.231	98.859	98.799	98.333	98.325	97.836	98.794	97.278	99.56	97.142	97.069	97.922	96.932
107.84	106.17	108.54	108.39	110.41	107.73	107.83	106.36	108	107.97	107.07	107.69	109.5	107.34	110.01	108.12	109.17	109.33	110.69	108.27	107.76	109.49	109.03	108.04	108.77	107.26	108	108.16	109.77	110.1	107.85	108.93	107.3	108.81	108.23	108.86	106.62	107.27	109.61	108.24	109.8	109.21	111.54	107.52	110.19	109.96	109.4	108.57	108.8	108.22
99.564	98.708	98.494	98.107	98.659	97.732	98.433	100.07	97.655	101.46	97.27	99.736	98.115	99.471	99.176	96.938	99.308	98.128	97.529	100.2	97.083	99.17	98.845	100.38	99.307	99.243	97.984	97.813	98.061	100.28	97.635	97.006	98.752	98.838	99.32	99.013	98.759	98.868	96.769	99.74	100.04	98.904	99.753	100.62	99.004	99.546	98.131	100.45	98.478	98.797
105.74	106.45	102.95	105.04	107.64	104.33	106.76	105.55	108.58	105.39	106.55	104.63	105.75	106.83	108.57	103.12	105.96	104.3	105.03	104.76	105.31	105.56	104.92	106.07	109.14	105.41	104.26	106.55	105.38	103.74	107.19	105.85	105.77	105.7	105.55	107.06	104.84	104.37	106.33	106.16	104.71	105.12	105.02	104.62	106.08	106.36	104.15	104.74	106.31	107.6
100.16	99.848	100.38	102.7	100.83	99.024	99.767	100.57	100.49	101.51	101.09	101.53	100.23	100.89	102.22	102.69	102.57	99.63	100.45	99.948	100.64	100.98	100.13	103.07	103.34	99.406	99.145	100.33	100.16	99.721	101.49	98.689	100.85	101.47	99.841	101.04	100.46	102.44	101	100.62	99.82	99.948	102.95	100.37	102.03	100.15	102.15	102.88	103.15	99.518
106.98	106.82	104.99	107.44	105.67	105.14	105.34	104.73	106.07	105.84	105.32	106.31	108.82	105.93	105.94	106.46	107.01	107.68	105.39	107.59	107.74	104.82	106.1	107.11	108.61	105.62	104.95	106.61	106.94	105.38	107.53	103.29	106.97	106.52	108.05	108.89	105.77	108.94	108.08	106.67	107.43	105.94	105.55	107.13	106.22	107.14	104.54	108.63	109.41	105.84
97.322	98.489	96.783	97.416	97.589	100.7	99.784	97.824	99.371	96.928	96.808	97.416	100.47	95.922	98.575	97.713	99.232	98.496	97.492	99.726	99.651	97.414	99.669	98.046	100.61	99.181	96.902	97.914	98.094	100.75	99.393	97.714	99.893	98.405	98.153	97.352	100.4	98.343	97.992	95.309	98.748	98.65	96.131	97.087	96.452	97.943	99.612	98.84	97.285	99.517
105.65	105.93	106.89	105.65	105.37	107.36	106.37	103.6	106.85	105.69	103.2	105.44	106.25	106.21	104.51	105.87	105.2	105.42	106.21	104.94	103.54	106.82	106.74	105.24	102.49	104.58	105.28	105.78	106.19	102.53	104.74	105.29	105.96	105.03	104.79	103.49	104.56	107.34	105.67	105.24	106.33	105.68	105.9	107.01	106.28	104.54	104.56	106.89	107.71	105.92
99.138	97.912	98.419	100.48	99.92	99.561	99.613	98.604	99.839	100.52	97.008	98.967	97.842	100.27	98.155	99.465	97.825	99.918	99.698	97.853	98.559	97.172	99.14	99.336	97.603	98.429	101.56	98.408	98.244	99.52	97.677	98.992	97.782	99.691	96.637	98.419	98.479	101.72	98.98	101.14	98.125	99.707	98.22	98.169	97.247	98.277	99.622	99.069	99.801	99.275
107.49	108.76	107.3	110.33	107.02	107.7	108.85	106.87	107.86	108.04	109.32	107.36	108.4	108.74	107.31	106.16	108.98	108.55	111.18	108.01	110.07	105.81	108.42	108.93	108.72	107.74	107.12	109.1	107.11	107.49	107.45	110.14	107.26	110.13	107.44	111.31	106.49	108.54	109.45	107.93	105.18	107.76	105.9	108.33	105.99	109.4	108.64	108.34	109.11	107.55
96.143	98.108	98.208	96.187	96.724	97.549	98.34	97.881	97.747	98.165	97.482	101.24	98.227	98.733	94.884	98.933	97.309	98.212	97.626	96.919	96.84	99.094	97.878	95.951	98.972	95.97	97.708	97.144	98.163	97.208	98.792	98.631	96.593	98.67	96.287	97.501	100.06	100.65	97.955	97.767	97.649	98.79	96.87	98.072	96.742	96.806	96.155	98.238	99.909	99.295
100.5	99.857	102.2	99.554	97.921	98.974	98.885	99.947	101.85	99.568	101.67	99.562	98.856	98.369	100.85	100.08	101.86	100.74	101.73	102.61	100.16	100.8	100.53	99.006	101.63	101.27	99.909	101.11	101.48	100.42	100.69	100.55	99.943	100.33	100.43	101.43	101.86	98.508	99.666	99.837	100.49	101.25	99.729	98.625	100.82	101.55	100.11	101.37	101.79	99.735
98.005	95.588	98.575	98.926	99.434	98.296	97.556	98.508	96.883	99.759	98.72	99.622	96.733	98.125	98.033	97.929	97.037	99.749	97.119	98.009	97.392	97.054	97.611	100.31	96.826	99.318	96.958	97.932	97.301	98.333	96.553	101.16	99.456	97.652	100.53	97.737	99.191	100.94	98.221	98.652	98.972	99.483	99.596	97.137	98.742	96.548	95.709	96.558	96.64	98.379
104.61	102.62	105.59	104.21	106.28	103.28	104.27	105.16	104.36	104.17	105.46	106.19	107.71	102.69	105.35	105.99	104.95	105.05	107.62	107.12	104.1	106.02	104.17	107.84	104.37	104.23	107.66	104.89	107.47	105.95	105.49	104.4	106.56	102.72	106.51	103.51	105.85	106.76	108.06	104.99	106.52	106.52	106.03	107.22	106.46	107.63	105.97	106	104.33	102.9
109.57	108.69	108.28	106.29	109.5	106.03	108.93	107.79	107.04	107.6	107.49	111.28	105.26	111.48	108.16	108.93	106.89	104.99	108.49	107.59	107.64	110.31	107.9	108.89	108.35	106.24	107.17	107.51	106.94	109.23	106.55	107.91	107.37	108.19	108.63	107.21	107.92	107.81	106.64	106.88	109.91	110.03	107.1	109.58	108.5	108.36	108.31	107.47	110.59	109.5
106.06	109.34	110.64	107.91	106.48	108.38	109.13	108.19	106.09	105.69	108.16	106.92	110.44	107.25	109.93	108.72	108.04	109.41	109.32	105.93	107.66	107.04	107.22	108.74	110.05	108.97	108.4	107.83	106.41	109.1	107.95	105.61	109.37	108.5	107.77	108.46	108.05	108.13	109.19	107.42	107.3	107.19	107.66	107.27	107.17	108.62	108.53	106.51	108.33	108.15
107.35	105.72	103.27	105.21	106.3	107.53	104.88	104.56	106.19	103.93	106.04	105.24	105.16	106.75	102.72	106.5	104.92	104.48	105.91	104.29	106.29	105.95	105.92	106.19	104.41	107.41	105.53	107.1	105.78	106.95	105.41	106.18	105.84	108.62	106.69	106.15	106.42	106.01	105.46	108.28	105.7	105.95	105.03	107.86	106.31	103.75	106.66	103.22	104.94	106.94
100.57	99.099	99.474	99.487	99.6	100.98	97.824	96.525	96.035	99.161	101.12	96.444	98.113	99.199	98.164	100.46	100.37	97.544	96.054	100.52	102.15	98.197	97.988	97.909	97.739	96.823	98.853	100.36	99.18	99.007	101.77	98.819	100.62	99.368	100.4	99.881	98.807	100.24	97.615	101.07	97.006	100.4	98.647	100.65	98.232	99.592	98.85	100.46	97.49	95.848
106.08	105.95	105.94	105.82	105.36	105.27	106.6	106.99	107.36	104.67	106.05	105.25	103.09	105.02	106.12	105.62	102.9	106.15	108.32	104.62	107.16	106.62	105.91	103.58	103.69	105.55	106.47	107.33	106.81	106.55	105.35	106.73	106.89	106.34	106.25	107.23	104	105.22	106.14	105.75	104.74	105.12	106.92	104.71	106.39	108.26	105.98	105.26	105.53	108.3
105.11	103.62	103.66	104.74	106.08	104.95	106.07	104.38	107.62	104.97	105.97	105.04	106.22	106.47	105.03	104.39	106.43	104.56	106.35	107.56	104.13	105.85	103.33	104.88	106.99	103.79	106.2	105.16	108.53	106.33	106.05	105	107.08	104.34	107.49	105.72	105.53	106.19	107.95	106.63	103.19	106.08	104.98	105.61	106.35	107.38	106.47	104.73	107.19	106.33
106.88	106.51	103.74	104.97	104.71	103.34	105.03	106.42	104.2	106.1	103.56	105.44	105.86	104.93	107.18	105.65	104.62	105.31	103.98	108.05	106.46	106.11	105.41	106.56	104.64	104.92	106.04	105.96	106.12	106.47	104.98	105.57	103.75	105.46	105.4	104.43	105.07	105	104.29	102.74	104.08	105.39	103.3	104.28	108.2	108.57	105.93	104.11	105.88	105.42
97.32	97.71	95.634	96.755	98.313	97.911	97.073	98.36	97.913	98.084	98.361	100.74	98.247	99.363	99.317	95.352	97.188	98.777	96.749	97.9	97.933	99.095	97.735	96.791	95.766	98.109	97.441	97.535	98.259	96.433	98.536	97.933	95.057	96.489	96.613	97.895	94.959	96.213	96.927	96.575	97.189	96.805	98.194	99.5	95.527	97.983	97.777	97.061	96.44	99.143
109.46	108.2	108.41	107.17	108.18	108.1	109.43	108.15	108.99	108.54	107.61	110.41	108.16	109.04	109.17	108.71	109.41	108.38	107.84	106.87	108.88	107.57	109.84	108.92	109.05	107.09	105.09	108.79	108.34	106.64	107.82	107.99	109.97	107.81	109.25	108.83	108.21	109.62	107.3	108.9	107.51	104.8	110.65	106.69	108.04	107.22	107.24	107.74	108.35	108.17
106.38	106.21	105.62	106.15	105.39	104.42	104.16	105.66	105.75	107.38	106.55	106.32	103.85	104.34	105.48	104.48	102.69	106.17	106.75	105.47	104.96	105.34	107.65	105.29	108.17	104.63	107.37	104.5	105.46	107.59	105.77	106.03	105.12	105.7	106.35	108.35	106.27	102.66	106.5	107.51	104.84	106.39	105.06	105.67	106.03	104.84	106.78	108.05	106.31	103.4
105.82	109.3	108.84	107.88	106.14	110.64	105.91	105.56	108.58	109.34	107.21	109	109.45	107.04	108.15	107.8	108.74	109.45	108.58	108.25	108.75	108.26	107.6	107.4	107.6	106.21	109.51	106.84	109.08	108.09	109.19	106.73	109.54	107.63	108.56	108.39	108.85	109.2	107.72	108.19	108.42	109.73	110.45	106.73	109.42	106.3	108.97	109.65	108.61	108.94
96.116	100.34	96.417	99.077	96.544	98.135	97.311	97.35	98.904	97.119	97.354	99.043	99.037	101.49	96.909	96.688	100.27	97.374	97.453	97.502	98.418	98.115	96.883	98.95	95.92	99.223	98.19	98.208	99.008	98.465	98.962	96.361	96.392	98.477	98.604	99.427	96.786	100.05	100.58	97.426	98.64	97.751	96.583	98.979	95.865	96.661	97.25	96.876	95.039	99.056
107.52	108.55	109.73	107.75	109.42	108.19	110.21	104.42	108.24	108.38	108.02	107.52	109.37	108.32	106.8	110.75	107.93	108.13	108.24	108.11	108.87	106.31	108.16	108.56	107.04	109.58	106.99	110.55	108.56	109.12	107.49	108.63	106.32	108.53	105.89	108.15	110.33	107.81	107.05	107.98	109.26	107.64	109.83	107.98	106.42	108.85	108.54	107.44	108.58	109.31
108.27	106.52	109.15	107.81	108.59	108.14	107.02	106.69	108.22	108.62	107.74	107.88	108.01	107.54	107.16	109.6	110.32	111.61	108.79	108.94	108.84	108.03	107.64	108.51	107.21	106.41	105.44	107.82	108.5	108.63	108.42	107.91	107.4	108.03	110.01	108.08	108.2	107	108.41	109.62	108.68	108.44	107.67	109.55	108.4	107.97	108.09	108.77	110.34	107.38
103	100.63	100.77	99.472	100.62	101.75	99.081	100.21	101.13	103.09	101.52	100.77	100.95	100.73	98.929	104.62	99.867	98.764	102.31	101.52	103.29	101.37	103.58	101.65	102.99	100.36	101.72	99.748	101.92	100.28	100.53	99.117	101.07	102.77	99.082	99.773	102.35	99.76	100.66	99.735	101.42	101.72	100.44	99.106	100.01	101.66	99.783	100.52	101.58	101.19
101.22	100.88	97.537	99.479	100.07	100.45	101.13	99.231	99.473	100.87	103.98	101.04	101.68	101.71	100.82	102.06	102.45	99.863	100.02	99.605	99.431	99.837	101.79	100.77	101.05	103.64	98.245	100.72	102.11	98.458	102.51	100.51	98.324	101.35	101.81	100.21	101.83	101.81	102.14	100.37	100.48	102.91	98.008	99.814	102	101.5	100.68	98.701	100.01	100.81
97.32	98.991	98.392	98.012	97.052	97.916	96.076	99.348	96.198	97.919	98.642	100.25	96.914	97.754	98.149	96.47	97.869	99.842	100.14	98.728	97.065	98.01	96.975	97.491	97.546	100.38	97.998	99.095	97.201	98.724	97.061	97.764	98.915	98.341	99.128	99.537	98.399	101	95.721	98.313	99.633	97.877	97.855	98.589	99.684	99.685	97.784	99.293	97.218	97.279
109.04	106.6	109.1	109.28	109.66	107.12	108.44	111.69	108.63	106.05	108.96	109.28	110.31	108.38	107.81	106.81	108.69	109.73	107.62	110.14	108.55	108.45	107.85	107.47	108.54	105.77	108.81	107.53	109.91	106.96	108.15	107.01	107.35	106.78	106.14	106.8	110.49	107.62	108.19	109.18	109.35	107.47	108.24	108.31	107.58	108.4	108.22	109.54	107	109.25
104.27	107.91	106.09	106.88	105.82	105.36	102.64	105.55	105.42	106.73	106.15	105.18	106.83	104.77	106.53	106.93	105.25	107.63	105.58	105.89	106.55	104.19	106.42	106.43	106.21	105.88	103.15	104.4	106.19	105.2	104.97	105.2	106.17	106.17	106.57	105.18	104.22	105.22	106.12	105.55	106.49	107.94	106.36	107.5	106.54	107.09	104.2	107.79	106.54	105.1
110.39	109.14	109.04	106.64	107.75	108.66	107.82	106.89	108.91	105.93	106.79	106.8	108.14	110.35	111.38	108.03	107.88	106.4	109.13	107.21	109.28	110.13	107.12	109.22	107.4	108.86	107.83	109.75	110.95	108.27	110.11	109.69	109.46	110.4	107.74	108.79	108.46	107.21	110.42	108.98	106.85	109.31	106.14	107.8	109	105.82	107.71	109.24	108.21	109.52
107.84	105.2	106.4	105.23	104.97	106.51	106.31	106.31	105.51	106	105.47	106.82	106.34	107.27	104.88	105.14	102.73	104.89	105.47	104.51	105.08	107.07	105.72	104.39	106.98	107	106.76	104.04	106.32	108.84	105.89	106.21	106.96	106.28	107.78	105.72	106.37	105.8	105.87	107.26	107.78	105.1	105.33	106.31	103.28	108.73	102.86	106.87	105.47	106.56
106.36	105.75	106.53	106.9	106.67	107.09	108.58	105.49	105.81	108.24	106.87	105.54	105.29	106.51	106.32	106.93	105.64	107.57	106.93	106.2	104.34	107.51	109.47	105.92	106.17	104	105.77	105.66	106.07	106.33	106.08	107.97	105.31	104.97	105.92	105.49	105.85	107.35	106.5	107.85	105.68	106.55	107.27	108.8	105.66	108.19	107.38	106.49	109.05	104.84
106.77	102.72	104.34	106.44	104.28	104.87	104.24	104.58	105.7	105.63	104.22	104.31	105.25	104.66	106.69	107.1	104.85	103.66	103.57	106.25	105.4	105.83	104.73	106.68	104.4	106.15	104.98	107.26	103.55	103.91	106.11	104.99	105.39	103.77	105.64	104.54	104.38	106.71	105.51	106.5	105.68	102.52	104.69	104.58	103.45	105.36	106.32	107.52	106.01	105.47
97.635	96.895	97.283	98.066	96.866	99.083	98.135	98.093	98.495	98.702	97.917	99.496	97.551	99.473	99.772	98.927	98.74	96.851	100.54	95.866	98.202	98.758	99.618	95.801	99.608	97.807	98.038	97.975	100.21	98.906	101.2	98.704	100.62	98.407	98.896	99.142	99.226	101.86	99.849	98.081	98.592	99.699	99.515	97.129	97.426	97.017	98.459	100.02	100.7	96.803
99.436	96.841	97.96	97.079	100.4	98.069	97.949	95.436	97.761	100.66	99.324	96.629	98.465	98.191	101.48	97.647	98.822	97.967	97.815	101.19	97.116	99.288	98.905	95.519	98.212	96.83	98.422	99.183	96.077	98.444	95.837	99.051	98.253	97.583	98.74	99.342	97.543	97.543	96.087	99.536	98.666	95.371	97.703	97.103	97.664	96.397	99.909	98.432	97.7	96.942
104.65	107.8	105.79	105.27	105.38	103.25	105.08	107.46	107.58	106.43	104.64	107.05	106.16	107.27	104.18	104.11	106.35	105.42	108.35	107.01	105.2	105.81	106.76	106.49	105.87	108.64	103.95	105.88	105.05	106.19	107.55	106.86	105.43	107.12	106.32	105.75	104.5	106.43	106.76	105.3	104.38	106.99	104.29	105.8	106.84	106.02	105.31	106.28	105.15	106.35
106.97	106.28	107.75	105.08	107.58	106.33	105.8	105.54	107.37	104.9	105.43	106.79	104.98	104.51	107.08	106.78	106.82	105.62	107.05	106.2	108.17	107.75	107.33	105.86	105.97	106.52	106.14	106.41	105.63	106.02	106.22	104.16	105.05	107.69	106.33	104.95	106.19	103.72	103.19	106.11	106.47	105.37	105.44	107.75	106.43	106.55	105.67	104.83	105.66	105.2
108.44	108.22	108.71	106.7	106.98	109.27	107.83	108.64	108.16	108.45	110.09	109.5	106.82	108.59	109.71	106.54	109.98	110	106.92	107.22	106.87	107.87	108.71	107.25	108.2	108.79	109.8	107.74	108.1	108.32	109.37	107.51	108.68	108.03	108.1	106.59	107.7	107.74	108.03	107.58	107.84	108.13	108.8	108.29	108.76	107.73	108.63	109.09	109.9	109.76
104.84	105.43	104	105.75	105.44	106.26	104.27	104.6	102.91	106.03	107.83	106.79	105.12	106.99	107.52	104.28	106.05	103.48	104.25	108.15	106.03	105.35	106.64	106.6	106.39	105.9	104.05	107.13	107.36	106.29	105.59	105.72	103.2	107.97	105.92	108.32	104.88	105.56	105.94	104.26	106.36	106.06	105.56	105.51	102.97	108	105.07	104.87	104.69	104.07
105.51	105.87	106.46	106.16	105.22	103.94	106.22	105.79	106.83	106.16	104.95	103.73	103.33	106.79	104.8	105.05	107.83	105.68	106.53	106.87	106.75	103.96	106.32	106.18	105.11	104.5	105.85	105.41	104.83	107.42	106.61	104.72	104.97	105.61	105.01	105.55	105.7	106.82	103.47	105.39	105.54	108.28	104.85	104.69	104.79	106.68	104.35	107.82	105.83	107.16
111.38	110.12	109.8	110.65	113.12	110.59	109.76	112.01	111.03	110.45	112.22	109.32	110.23	109.63	109.14	110.28	111.36	112.2	109.98	110.87	109.95	110.45	111.97	110.43	109.5	110.36	109.54	108.28	109.66	111.49	110.07	109.08	109.46	110.71	107.85	110.53	111.2	108.83	111.07	110.14	112.72	109.74	111.99	109.24	110.64	110.79	110.7	109.78	111.85	112.57
105.94	106.83	107.44	108.88	105.94	107.54	106.81	106.04	106.05	105.28	107.35	105.71	107.93	105.41	104.99	106.25	105.43	107.67	105.39	105.86	106.59	107.8	106.25	106.27	106.14	105.58	107.27	107.93	105.22	105.63	107.13	106	107.68	107.17	106.7	107.46	104.55	104.74	108.5	105.08	104.38	106.83	106.19	106.01	104.4	106.17	106.72	105.66	107.4	107.84
100.42	100.06	98.905	99.88	100.79	100.1	99.685	102.74	101.23	103.72	99.586	99.494	98.824	103.17	99.898	98.564	101.89	99.271	101.78	102.3	101.2	99.917	99.799	103.36	100.51	100.22	100.61	97.447	100.82	101.37	97.575	99.926	100.21	100.33	101.03	99.045	99.049	99.656	97.769	99.4	100.62	101.07	99.83	101.31	98.976	98.569	99.589	101.3	100.34	100.93
106.83	107.34	107.08	104.96	106.27	106.64	104.45	108.15	106.73	108.23	106.07	105.07	106.12	105.68	105.62	108.26	107.5	108.55	107.5	104.37	106.79	107.13	105.7	107.15	105.25	106.13	106.84	107.04	104.95	108.26	104.11	105.75	106.94	104.4	107.13	107.13	106.65	107.77	107.72	105.78	107.12	105.45	106.75	104.69	108.39	108.25	107.15	105.31	105.75	108.82
109.22	109.56	110.59	109.6	109.21	111.36	110.44	112.62	109.73	110.29	110.23	110.67	109.49	109.88	110.98	110.73	110.15	110.07	109.42	110.09	111.18	109.87	109.05	110.18	110.09	111.4	109.6	110.29	110.02	109.72	110.44	111.67	111.38	111.21	111.51	114	110.91	109.57	109.58	109.64	109.73	110.02	110.54	110.17	110.02	109.95	110.04	109.82	111.68	109.52
106.33	104.16	106.84	106.78	103.42	103.65	105.77	104.96	105.9	106.64	104.3	103.93	102.39	106.89	106.76	104.49	106.52	103.32	104.84	106.95	105.58	107.13	103.94	105.67	105.64	104.8	108.08	106.62	106.9	105.55	102.41	107.15	106.07	105.48	107.01	104.83	106.08	105.79	108.68	104.03	105.22	105.8	105.45	106.83	105.48	104.79	107.85	103.65	104.19	104.99
98.352	98.974	99.662	100.29	100.13	98.355	101.57	97.405	95.592	99.232	98.949	99.143	100.1	97.989	97.582	98.664	100.92	100.28	98.863	98.015	98.99	100.15	98.619	100.03	101.61	101.18	97.835	97.184	97.66	100.96	100.38	98.189	100.02	98.805	98.219	99.503	98.814	100.95	97.583	99.045	99.87	100.15	98.71	96.641	99.435	97.5	99.151	98.783	98.468	98.527
103.79	101.4	104.47	104.36	102.58	102.71	102.14	103.14	102.08	101.07	100.82	101.33	102.77	104.43	103.51	103.82	101.33	102.69	103.66	103.57	102.28	103.37	100.49	104.42	100.71	103.21	103.25	102.34	103.41	102.87	101.7	102.39	102.3	101.3	102.26	103.96	103.22	104.22	103.47	102.18	102.62	102.55	101.79	103.31	103.25	102.53	101.06	102.04	104.06	102.92
105.57	105.8	105.73	106.54	107.01	105.67	107.79	105.43	106.44	104.5	106.23	107.41	106.25	102.96	104.95	107.13	105.26	106.05	104.2	107.52	106.16	106	105.12	106.17	104.94	105.87	106.42	103.76	105	105.16	104.33	104.4	103.89	106.2	106.07	105.88	106.37	107.15	107.06	105.67	107.36	106.69	106.67	107.03	106.94	105.49	106.34	106.27	104.9	106.31
106.37	106.36	107.09	104.7	105.11	105.87	106.36	105.02	104.29	104.95	106.35	107.24	104.69	107.04	106.29	107.29	104.66	107.15	105.47	104.85	105.49	105.46	106.18	105.53	106.08	106.05	107.13	104.91	108.13	104.74	106.01	103.79	107.47	103.88	105.11	104.06	105.77	105.73	105.11	106.08	103.59	104.77	107.5	106.59	104.95	104.37	107.73	108.13	106.11	105.85
99.395	98.279	100.48	99.102	100.05	98.599	98.765	99.38	98.985	99.03	97.172	99.681	99.165	97.169	98.472	103.42	96.905	98.403	98.386	98.436	102.03	100.27	98.178	102.6	100.88	100.39	101.28	98.935	100.85	96.659	100.29	99.578	99.373	97.46	99.151	98.456	100.44	98.69	98.364	100.5	98.346	98.746	100.96	99.481	99.462	99.795	99.269	99.913	100.89	99.716
96.762	99.285	99.731	101.28	99.955	95.348	101.37	98.356	98.418	98.719	98.651	96.023	99.51	96.534	96.269	98.912	97.758	97.122	98.197	101.23	97.781	99.744	99.278	98.661	98.985	96.638	99.537	96.969	97.259	98.723	98.316	96.829	97.77	100.11	96.881	98.069	99.109	99.722	96.112	97.767	100.14	97.831	97.287	98.223	98.344	96.613	98.08	100.61	97.059	97.002
107.82	107.13	107.44	106.58	108.23	108.13	106.06	107.4	107.08	106.25	107.15	107.75	105.53	106.29	106.04	107.6	107.56	107.06	107.11	107.4	105.91	107.8	107.86	105.31	105.97	107.98	105.76	108.16	106.34	106.01	104.96	108.9	106.81	106.13	106.21	105.36	108.36	105.89	105.35	107.24	105.14	106.37	106.88	106.39	107.51	107.02	107.06	107.83	104.31	107.62
107.8	108.33	108.44	109.52	108.68	109.68	109.69	107.84	107.77	107.61	108.13	107.47	109.94	107.34	105.44	107.57	107.63	106.88	110.31	108.96	107.42	106.88	106.74	107.77	107.87	106.29	109.44	109.23	108.35	107.24	106.86	107.41	111.17	106.14	107.06	107.38	109.35	108.22	105.76	104.87	106.18	108.54	107.42	108.16	106.17	109.11	107.97	108.33	107.84	109.67
105.5	108.22	109.69	110.09	107.57	108.94	106.24	108.58	106.66	106.04	107.36	106.63	107.74	108.15	108.46	110.27	111.64	110.58	109.49	105	108.08	109.19	108.86	106.96	109.16	109.9	107.02	109.65	107.87	108.94	109.69	107.85	108.41	108.48	105.75	107.99	109.22	106.01	110.34	108.17	109.16	108.55	106.36	107.93	108.33	109.18	109.64	107.68	108.26	108.98
102.99	102.28	97.762	100.56	98.901	100.4	101.3	99.319	102.88	102.35	101.15	101.17	100.31	101.28	100.98	102.93	100.34	98.451	101.11	99.271	101.62	101.55	102.3	101.06	99.386	103.77	101.96	101.17	98.993	99.603	99.962	101.93	100.41	100.5	99.882	101.86	100.47	102.21	100.31	100.47	102.28	100.45	100.21	100.76	102.86	101.46	102.32	102.04	100.96	100.47
97.916	99.825	96.391	99.412	100.27	98.429	99.042	98.382	97.025	97.036	98.351	99.475	96.693	99.781	100.09	98.599	99.071	98.325	98.795	97.506	97.324	99	100.26	97.875	99.12	100.66	96.512	98.936	98.583	99.455	99.416	97.541	99.03	97.296	99.433	95.67	98.782	97.533	99.846	95.975	98.613	99.633	97.723	95.831	98.548	99.703	98.072	97.796	99.929	99.106
107.73	103.87	106.02	105.35	106.31	104.07	106.24	106.53	105.38	105.7	108.24	105.22	105.42	104.79	106.85	101.66	104.77	103.99	104.42	105.3	107.39	106.21	107.55	105.37	105.86	107.75	103.95	104.42	104.93	105.32	107.73	103.98	104.9	105.9	106.8	106.89	107.75	103.97	103.91	107.02	104.42	105.88	105.03	106.09	104.37	104.8	105.36	102.63	105.62	103.8
96.147	98.17	99.676	99.69	99.503	99.157	101.16	99.904	97.929	98.031	100.71	95.948	99.61	101.31	100.81	97.692	98.565	97.388	97.718	98.708	96.753	98.741	98.486	97.444	96.082	96.746	96.96	98.131	98.897	100.13	97.865	98.158	99.953	101.29	96.363	99.233	96.783	97.379	96.979	99.786	99.564	99.883	98.814	100.24	99.616	98.194	101.8	99.208	98.961	101.63
107.06	108.14	105.96	108.43	105.03	106.47	106.35	105.58	104.62	108.82	106.26	106.65	106.33	106.32	106.64	107.39	110.73	107.16	103.7	105.34	107.52	106.04	107.27	105.89	106.64	105.59	108.22	108.73	107.36	107.29	105.21	108.47	104.16	105.37	104.51	105.3	107.92	108.14	105.81	107.27	106.32	104.36	108.27	107.65	107.33	107.71	108.35	104.61	107.16	106.6
104.69	101.8	104.65	105.09	104.58	108.63	104.7	106.89	107.27	105.11	104.07	105.42	105.34	104.97	104.57	108.03	105.82	105.84	105.08	105.35	106.12	104.64	105.3	106.9	104.16	104.57	103.31	103.74	105.9	105.23	104.93	105.01	106.18	106.79	107.86	105.15	102.62	104.79	105.7	106.35	105.02	102.98	104.95	105.29	104.42	106.22	103.72	107.19	105.43	105.98
105.53	107.07	107.28	109.61	107.15	107.47	109.4	108.55	109.8	109.04	108.83	108.35	108.77	109.35	109.06	106.67	107.65	109.1	108.51	105.89	107.02	107.43	109.32	111.07	108.22	107.33	109.11	109.67	108.1	107.09	109.05	107.36	108.18	111.49	109.3	109.92	108.12	109.26	109.13	108.75	106.35	108.73	111.14	108.78	107.37	107.37	108.53	105.89	108.33	108.78
98.256	98.774	96.594	99.346	96.252	97.19	98.545	99.981	98.233	96.746	99.418	98.303	99.322	98.43	100.06	99.355	98.068	98.261	100.35	99.525	96.747	98.416	97.317	99.896	95.784	99.711	97.975	96.851	95.916	96.93	98.721	99.006	98.078	99.94	98.027	98.758	96.686	96.298	99.324	97.801	96.244	99.511	99.358	98.227	98.872	99.293	96.306	97.029	99.642	97.474
107.41	106.29	105.64	104.99	107.05	109.24	107.46	108.61	105.23	106.63	106.78	108.15	104.62	107.58	107.71	107.03	106.35	105.98	106.39	105.83	107.4	105.04	106.61	108.7	103.98	108.13	107.84	106.31	104.88	106.16	106.37	104.9	105.39	107.83	104.93	109.25	106.73	105.91	104.9	106.17	107.3	105.31	107.69	104.17	108.77	105.48	104.14	106.99	108	105.89
105.15	105.6	105.88	105.37	106.89	105.57	107.16	106.01	104.66	107.02	109.02	107.36	107.15	106.36	106.56	107.5	104.65	105.88	104.54	108.06	107.61	104.5	106.5	106.31	108.5	106.42	105.64	108.19	104.55	104.8	107.34	104.8	107.48	105.6	106.83	105.13	108.29	106.38	105.52	106.8	105.72	106.73	106.23	105.61	105.36	106.03	106.77	104.32	106.39	106.02
106.67	105.68	103.78	105.63	103.3	102.69	107.43	108.48	106.06	105.11	108.28	105.2	104.6	106.64	104.96	105.13	105.49	104.91	103.78	105.98	108.3	104.26	105.99	105.55	105.89	105.15	106.64	103.53	107.44	106.74	105.77	106.22	107.44	104.72	107.29	104.17	105.77	105.1	105.21	106.71	104.05	105.33	105.68	106.55	105.38	107.39	103.92	106.71	104.62	106.66
98.025	95.613	96.782	98.204	96.811	98.495	98.617	98.597	97.162	97.775	100.06	98.699	98.182	96.596	96.297	100.82	96.179	98.454	99.54	97.577	95.803	99.086	98.412	98.509	98.288	98.122	96.602	97.228	99.423	101.07	95.721	97.726	98.956	96.318	98.338	97.569	99.164	96.788	97.487	99.065	99.593	98.641	98.343	99.133	100.71	97.167	98.57	98.969	95.755	97.204
108.97	108.35	110.42	107.91	106.04	109.06	107.25	108.12	107.34	107.56	108.9	109.05	107.27	106.59	107.44	105.99	105.43	107.81	105.14	108.12	108.8	107.37	107.46	108.25	108.39	107.99	108.76	107.58	105.84	107.99	106.54	107.61	109.67	106.36	106.71	108.87	106.82	109.42	108.79	108.42	108.07	107.99	108.12	108.43	109.96	109.06	108.36	108.09	106.66	109.92
97.549	98.143	97.623	99.681	98.743	98.537	98.052	96.703	97.066	98.573	98.462	97.608	97.622	97.409	100.12	96.428	98.173	98.537	98.824	99.262	99.73	96.62	95.354	98.43	98.326	96.626	96.02	96.938	97.924	97.794	97.695	99.988	98.359	96.051	98.36	101.02	98.082	97.485	99.179	96.556	100.19	97.964	97.542	98.149	99.751	95.401	96.875	96.9	99.208	98.642
105.78	107.42	108.32	109.59	107.23	109.47	108.4	109.32	108.02	110.67	107.37	107.11	105.67	109.39	109.12	108.79	108.48	107.9	109.44	106.26	111.66	108.96	107.12	107.07	107	107.34	111.1	108.07	109.25	107.58	110.46	107.94	108.03	109.14	108.17	108.19	108.69	108.63	109.44	108.01	110.08	109.59	107.29	111.28	110.48	111.08	108.33	109.28	106.42	107.03
105.34	105.14	105.8	107.22	106.39	106.52	105.83	104.4	105.78	105.82	106.88	106.65	106.05	104.22	107.14	106.83	105.73	105.46	106.85	104.99	106.43	106.12	104.6	108.39	104.77	105.99	105.73	106.64	106.95	107.24	105.86	104.95	103.49	107.41	104.11	105.58	107.69	105.3	105.97	105.54	105.17	102.71	106.55	106.83	104.93	106.51	103.24	104.17	106.38	109.1
97.682	96.411	99.581	95.418	97.037	98.421	97.453	99.27	97.981	99.031	99.478	97.992	97.461	96.864	97.146	96.245	95.512	97.967	96.632	98.745	98.618	97.634	98.66	99.806	98.038	95.276	100.85	98.517	98.727	96.149	98.632	98.131	96.172	99.931	96.356	98.728	97.344	97.834	99.059	98.142	100.71	98.143	98.775	97.431	97.769	98.446	97.705	101.51	100.12	99.97
99.491	99.604	98.449	98.385	98.41	98.987	99.532	98.735	98.579	102.2	99.475	96.556	98.479	97.363	99.297	98.455	101.65	96.717	96.908	99.403	99.017	99.088	96.245	97.646	98.037	98.467	96.898	98.151	101.13	98.497	101.42	97.897	99.274	100.21	98.343	99.311	97.689	97.129	99.928	100.41	99.53	99.415	98.562	98.896	100.66	96.851	98.795	100.81	96.876	98.59
106.95	107.26	107.29	106.53	105.75	106.35	105.49	104.13	106.17	105.55	103.99	104.41	104.31	105.45	106.48	107.07	103.32	106.83	105.79	105.51	105.6	106.48	106.8	103.07	104.66	106.13	103.4	104.7	107	105.02	106.13	107.01	103	105.31	107.02	104.9	105.3	106.04	106.97	106.2	104.57	105.69	106.16	107.52	103.41	104.78	106.35	106.94	104.6	105.89
105.47	106.48	106.15	105.75	106.59	105.62	106.74	106.38	106.06	107.19	107.09	106.71	105.53	107.51	105.59	106.91	107.06	106.69	104.47	106.81	107.59	106.25	106.44	106.67	106.76	105.65	108.23	105.11	105.7	106.5	106.3	106.83	105.59	105.38	107.76	105.92	105.86	106.58	105.95	106.63	105.61	104.39	104.1	107.42	106.53	106.65	105.87	107.39	104.31	107.51
98.536	98.846	99.629	101.17	97.308	97.023	97.521	96.123	99.656	96.115	97.31	98.224	99.203	98.203	97.372	99.081	98.816	96.451	97.412	94.965	98.985	98.465	98.927	97.849	98.09	97.572	99.867	100.73	98.838	100.7	98.884	99.181	97.196	100.71	98.102	96.483	98.701	99.827	97.468	96.786	97.112	99.997	96.25	99.178	97.849	98.149	99.625	99.101	99.431	99.46
99.014	99.212	97.663	98.374	98.548	100.1	98.877	98.843	99.12	99.845	99.043	99.551	97.815	98.961	98.82	99.237	96.515	96.857	97.027	98.541	99.682	96.493	100.35	101.41	96.891	99.29	97.826	97.646	100.47	97.616	99.338	99.501	98.716	101.77	99.156	99.681	97.032	97.494	98.805	99.331	98.518	97.706	99.784	100.33	97.048	101.46	98.227	98.542	98.239	98.99
97.862	99.851	99.262	97.226	98.163	97.462	97.947	97.91	99.959	98.668	98.733	96.887	96.106	98.517	100.12	99.346	99.531	99.578	97.495	96.043	96.069	96.378	97.703	97.844	96.079	99.065	97.426	97.838	97.825	99.535	96.012	98.767	97.619	99.323	97.007	98.317	97.415	97.786	99.247	97.039	96.952	97.432	97.267	97.313	98.313	99.668	99.272	97.269	97.981	97.452
106.09	109.2	108.08	107.9	107.11	109.89	108.01	108.88	109.95	106.67	109.41	107.24	108.89	109.05	108.72	107.32	109.3	109.55	108.21	106.53	108.38	106.84	109.18	106.99	104.82	106.84	110.81	108.19	107.02	106.64	107.44	107.51	108.17	107	108.53	107.42	108.12	108.13	105.07	107.78	107.56	109.42	106.15	106.9	107.52	108.57	109.14	108.08	108.13	108.25
107.73	106.38	105.85	104.2	105.27	105.99	107.25	105.42	106.37	107.45	106.77	107.05	106.02	107.48	108.67	107.31	107.3	105.12	104.88	105.56	105.32	106.62	106.69	108.69	106.57	107.99	106.21	104.46	107.3	106.09	106.71	105.23	106.85	106.16	105.2	106.01	107.3	108.57	105.97	105.3	107.53	106.82	106.58	106.42	107.04	108.68	106.77	106.85	103.58	106.53
105.7	106.07	105.43	105.05	105.51	104.78	105.63	106.93	105.46	105.15	104.25	105.7	104.95	105.69	104.82	104.19	105.26	104.69	105.45	106.92	106.15	103.65	104.9	105.92	107.01	105.79	104.36	107.02	105.69	107.13	107.07	107.26	106.23	106.23	105.85	103.41	106.17	105.11	104.29	108.35	106.18	106.37	105.66	105.52	104.79	106.24	107.28	104.91	107.2	106.23
105.42	110.92	108.44	108.78	106.53	107.51	106.72	107.19	106.28	107.85	109.64	107.93	108.26	108.06	108.68	108.5	109.61	109	107.64	109.03	108	107.37	108.9	109.76	107.26	107.67	108.81	108.12	108.46	110.06	109.92	108.47	107.92	109.96	106.24	108.97	108.19	108.1	107.45	108.71	108.77	107.76	111.07	104.73	109.15	108.13	108.9	107.17	107.79	107.19
107.48	108.87	105.29	107.69	107.05	107.33	108.66	106.87	106.76	106.09	105.34	107.98	106.84	106.03	106.31	106.31	106.91	108	108.53	106.33	107.44	107.45	107.67	107.48	104	107.51	107.14	109.09	106.45	105.94	106.21	108.39	106.38	107.63	108.03	108.97	108.38	110.21	108.3	109.19	106.84	107.96	107.01	109.04	108.4	109.38	108.14	109.1	109.21	106.2
108.71	106.48	107.54	107.62	106.47	103.45	106.26	107.6	106.71	104.29	106.59	105.08	107.45	104.39	106.91	107.3	103.89	103.73	111.46	109.03	106.19	106.89	107.54	106.32	106.71	106.46	106.96	106.4	106.96	105.12	106.73	106.84	104.28	106.1	107.69	107.16	106.36	108.65	108.85	104.95	108.13	105.17	107.29	104.11	105.48	106.62	107.52	106.23	107.78	107.49
105.33	105.3	103.62	104.81	106.61	105.39	106.27	104.48	107.64	105.31	106.65	107.1	105.84	107.5	105.66	104.12	105.6	106.16	104.52	103.59	105.5	105.14	105.56	103.96	106.37	105.38	105.12	107.75	105.6	104.74	105.73	106.12	105.19	106.13	104.22	105.1	106.8	103.16	104.47	106.95	104.19	105.13	106.53	104.76	105.14	104.87	106.81	105.74	105.54	105.07
107.44	111.76	111.28	108.25	110.85	112.54	110.37	110.11	108.73	112.19	109.16	109.47	108.69	112.45	110.38	108.99	110.75	109	109.8	110.62	110.33	110.47	107.55	109.17	112.21	110.97	111.38	110.68	111.44	108.66	111.7	109.72	108.27	110.12	110.65	111.76	110.84	111.72	110.64	111.01	107.94	109.88	107.84	111.54	110.56	110.25	108.5	109.48	107.92	110.24
105.58	107.03	105.31	106.06	107.57	107.36	106.73	104.06	106.31	105.36	106.46	105.66	104.38	108	103.84	106.6	103.67	106.14	107.9	103.68	104.32	104.74	107.95	106.49	104.9	106.42	107.1	103.88	107.17	104.67	108.14	106.63	105.54	105.88	106.11	105.8	105.46	107.3	107.67	108.35	108.79	106.26	107.85	105.48	105.8	105.9	106.45	106.72	106.14	108.63
99.082	98.178	99.164	97.007	99.072	97.356	98.972	99.64	96.605	97.994	99.161	99.6	96.995	94.96	98.624	97.227	98.298	95.662	99.34	98.136	97.966	99.48	95.731	96.123	97.452	97.698	96.916	97.178	97.248	98.384	97.755	98.306	99.208	97.728	96.213	98.031	99.052	97.669	98.115	97.153	99.146	98.636	98.373	98.491	98.595	101.08	97.173	98.115	98.412	98.826
105.71	104.8	105.9	105.74	107.05	104.25	106.57	105.44	105.82	105.97	104.17	104.38	106.18	106.01	104.36	106.6	105.34	106.82	106.98	106.24	103.95	103.51	106.21	105.03	104.98	107.12	107.02	105.67	104.1	105.3	104.37	103.86	106.32	107.18	104.93	105.79	106.57	106.45	104.83	105.1	106.54	106.48	107.67	106.5	105.63	102.8	104.95	105.33	103.51	104.57
106.97	106.46	107.47	108.64	108.98	108.68	110.28	108.1	105.98	109.06	107.08	106.52	106.89	107.64	109.23	109.48	107.8	109.04	107.6	109.29	106.67	107.23	108.79	109.24	108.68	107.1	108.84	108.17	109.21	107.89	109.13	109.56	107.74	108.28	108.97	106.45	108.08	108.21	106.67	105.2	106.18	106.79	105.24	105.69	107.28	106.17	108.52	108.17	108.95	107.56
111.42	106.24	107.21	109.57	107.75	107.5	108.15	106.06	106.18	109.92	109.55	108.36	108.84	107.05	107.82	106.18	106.11	107.52	107.55	106.34	109.04	107.82	107.52	109.06	106.07	108.05	109.9	108.26	106.89	107.16	108.83	106.12	107.53	108.74	108.62	106.32	108.89	108.52	109.13	108.06	106.71	106.57	107.6	105.76	105.9	110.04	107.59	104.22	106.46	109.03
106.52	106.65	106.52	104.72	106.16	107	106.41	107.52	106.74	106.99	108.46	108.03	107.07	105.67	105.87	104.64	105.02	106.59	106.42	107.72	107.4	107.61	108.95	106.85	107.93	108.07	105.46	108.19	104.5	108.19	105.9	104.89	104.75	106.69	106.09	105.23	105.34	105.35	106.07	105.33	107.46	106.29	107.46	105.88	106.18	107.5	108.46	106.78	105.92	107.19
100.86	102.87	99.707	102.38	100.22	100.29	100.32	99.342	100.42	99.989	98.099	100.63	102.23	100.7	101.3	101.02	101.14	100.77	100.7	100.46	100.04	98.736	104.31	100.3	100.03	101.5	101.11	100.35	100.51	101.57	100.36	100.72	101.29	99.427	102.17	102.25	101.63	101.37	101.21	99.846	103.35	101.24	99.821	99.441	102.42	101.73	101.24	101.53	101.47	102.32
106.42	105.76	107.28	104.58	103.95	105.56	104.44	105.81	104.67	105.52	104.75	105.74	102.94	105.18	105.83	103.22	105.79	104.48	103.92	105.07	105.07	105.55	103.32	106.9	103.5	106.38	104.66	104.51	105.05	107.59	103.73	106.3	107.44	105.17	105.09	105.95	104.38	104.9	102.35	104.77	105.82	105.43	104.18	107.28	103.79	105.44	105.06	105.82	104.42	106.08
106.74	106.31	110.49	106.81	107.72	107.24	107.95	110.11	107	107.83	110.32	107.47	109.87	107.13	109.78	106.64	109.53	106.7	109.79	109.02	108.61	105.62	107.79	109.96	109.57	109.18	108.05	106.58	107.26	108.9	109.87	108.3	107.55	112.51	108.8	109.63	109.41	109.76	104.89	111.02	107.93	106.25	107.55	109.61	108.08	106.47	107.17	107.22	110.98	109.76
110	105.9	107.82	108.03	106.75	108.02	106.65	106.62	108.11	106.42	109.26	107.66	107.95	107.18	106.99	110.5	108.89	108.45	105.63	107	105.56	106.75	109.37	107.8	106.51	107.85	107.96	107.14	108.53	109.31	108.69	107.95	107.57	109.35	109.11	108.16	107.77	109.24	108.87	108.23	107.68	106.47	108.51	107.5	109.09	106.92	107.72	108.5	108.56	108.88
108.37	108.37	108.39	109	107.89	109.77	108.41	106.8	109.5	106.83	107	106.94	106.23	108.22	110.08	108.48	108.41	109.27	107.78	107.49	108.74	108.1	107.83	108.38	107.67	108.04	107.63	110.47	106.65	107.44	109.46	108.74	106.92	108.57	110	107.75	106.97	109.28	106.8	109.71	106.9	109.94	108.04	108.25	107.03	107.46	109.14	108.79	106.06	108.82
107.35	104.37	106.82	106.38	105.14	105.81	106.03	105.34	104.86	106.38	104.66	102.87	105.09	106.44	105.29	103.97	104.18	104.52	106.78	107.18	107.47	106.54	106.32	105.9	105.27	105.43	105.98	105.27	107.4	106.19	105.03	105.03	107.05	105.49	107.94	105.96	105.83	107.12	106.9	106.57	107.05	105.87	103.38	106.54	104.9	106.12	105.88	105.97	104.43	107.19
98.738	97.976	99.893	98.158	96.601	100.03	98.334	97.994	97.748	98.619	97.415	97.99	98	100.41	98.402	95.759	97.885	99.768	99.785	96.109	99.312	97.151	98.61	100.45	98.593	97.918	95.916	97.79	97.662	98.124	98.908	96.053	96.215	97.248	97.766	96.652	97.488	97.783	98.716	99.972	97.434	97.622	97.333	97.582	96.573	98.087	99.118	98.875	96.082	98.879
104.85	108.3	105.75	107.78	105.41	108.12	107.81	105.39	106.74	106.55	107.14	107.35	105.87	107.34	108.13	107.33	108.46	107.39	106.49	107.02	105.42	106.57	104.05	105.75	107.67	105.9	106.16	104.39	106.39	104.48	107.53	107.18	106	105.29	103.04	107.92	105.14	106.16	107.16	104.63	107.65	106.24	105.71	106.41	106.5	108.14	107.27	105.87	105.82	104.9
107.95	107.51	108.13	108.41	108.41	110.64	110.45	109.03	109.1	107.42	108.59	108.64	108.12	107.24	107.82	108.76	108.28	108.41	107.65	109.75	108.61	107.32	109.31	109.94	108.45	105.51	108.9	111.28	109.38	110.35	108.48	110.76	110.02	107.26	108.48	107.78	107.79	108.26	108.18	108.8	109.12	108.62	109.38	107.52	107.62	107.68	106.71	109.54	109.04	108.45
113.3	111.79	111.07	109.62	111.16	111.48	109.39	109.31	110.47	111.77	109.31	111.04	108.87	109.72	108.68	110.06	108.91	111.96	110.05	109.45	109.83	109.27	107.14	111.64	109.52	108.83	109.75	110.64	109.74	110.85	110.34	110.65	110.69	109.21	109.01	110.31	110.55	110.88	109.02	110.51	110.65	110.94	110.16	110.35	108.67	110.62	110.17	110.79	109.43	110.09
110.93	110.51	112.1	109.6	111.45	108.56	109.15	110.65	108.92	111.58	110.13	110.83	110.7	110.75	110.07	108.54	106.22	110.24	109.14	110.3	111.54	110.73	111.48	110.39	109.42	110.85	109.94	111.34	110.95	111.05	112.04	109.38	111.75	111.49	109.88	110.23	111.38	109.3	108.46	111.95	108.77	112.17	111.89	109.32	109.78	107.67	110.67	110.14	109.26	109.63
108.32	107.88	107.24	109.09	107.63	108.64	107.81	107.86	108.98	109.3	107.26	106.68	108.19	106.1	107.92	108.8	108.73	107.54	109.07	108.04	107.98	109.08	108.36	107.52	107.54	106.19	107.32	107.5	108.57	108.2	109.05	106.48	108.54	107.64	109.12	107.43	106.38	106.98	106.27	107.89	107.14	107.82	107.69	107.28	108.08	109.51	109.22	105.77	107.77	107.86
106.33	110.73	107.57	107.09	110.18	107.81	109.15	107.21	109.87	108.93	109.06	108.08	108.1	107.58	107.88	109.7	107.07	110.06	109.36	107.85	107.76	109.17	108.7	108.2	105.9	111.61	107.8	110.22	107.37	107.88	108.58	109.32	110.71	104.47	109.52	109.57	107.47	109.43	107.32	106.39	108.01	108.03	107.22	107.86	111.24	107.82	111.69	109.3	109.89	110.55
108.49	108.16	108.04	108.72	108.15	107.24	108.84	111.17	108.53	106.83	109.01	107.33	109.17	108.45	110.02	110.42	112.21	109.26	108.72	108.58	107.23	109.95	108.29	107.38	107.61	106.2	108.31	107.07	107.91	106.85	106.96	110.31	108.72	109.68	110.16	109.42	108.58	108.32	107.5	106.44	105.57	108.43	106.9	108.81	107.63	110.18	110.39	107.21	109.56	108.89
101.03	99.595	101.94	99.554	99.616	99.151	100.66	99.125	101.2	99.659	100.54	101.25	101.8	98.968	99.894	98.689	99.094	102.2	100.64	101.27	99.75	100.39	101.1	101.01	100.43	102.53	100.43	101.57	101.86	102.97	101.57	100.4	99.524	101.65	100.4	100.63	101.92	100.18	100.82	101.24	100.82	99.529	100.92	99.47	101.98	101.74	100.84	102.04	101.14	101.27
107.2	105.92	106.8	107.22	104.96	107.24	106.23	104.23	106.52	104.83	105.39	106.56	102.78	103.86	105.09	106.51	105.69	106.58	106.72	105.22	105.18	108.79	105.92	104.41	104.07	104.76	105.29	106.61	104.11	108.17	104.49	105.76	104.1	108.02	105.09	105.43	105.48	104.63	105.36	105.23	103.91	104.1	105.67	106.19	102.62	103.98	105.68	105.02	106.53	107.64
106.39	108.15	104.78	106.26	105.09	104.65	106.35	104.7	104.71	107.78	103.28	103.86	106.1	105.18	105.05	105.67	106.41	107.05	103.37	105.7	102.28	105.63	106.2	104	105.64	105.44	104.51	104.74	104.2	104.67	102.99	106.38	103.4	104.56	104.35	106.12	106.36	103.3	104.4	105.83	106.72	104.11	104.97	106.58	104.42	107.28	104.53	105.68	107.75	106.42
99.614	98.863	100.95	100.84	101.62	102.11	100.73	100.14	101.26	102.62	101.91	102.79	102.46	100.65	103.64	100.97	100.43	101.32	102.07	100.26	100.11	99.153	99.993	99.925	101.1	101.48	101.09	100.48	101.78	101.02	99.744	100.41	99.641	102.66	101.93	100.54	96.717	101.41	101.98	100.4	101.76	100.77	101.16	101.05	99.263	102.31	99.985	99.704	98.651	101.89
100.15	98.937	98.629	101.65	100.43	98.935	98.984	100.77	100.29	98.76	102.2	100.74	102.09	101.19	100.01	100.63	102.61	101.32	99.751	99.013	101.05	99.217	97.925	101.35	100.77	99.59	100.35	100.59	100	98.841	101.1	100.18	97.866	99.232	103.33	100.19	99.441	100.52	98.505	100.17	99.759	98.469	100.22	99.361	99.244	98.785	97.933	98.862	98.622	100.45
106.17	108.66	106.14	109.42	108.08	108.23	109.38	109.33	109.05	108.51	107.61	108.07	109.35	108.93	108.28	108.25	109.38	108.55	108.24	107.05	108.72	107.31	108.05	106.58	106.27	107.41	106.2	109.2	107.07	106.04	106.85	109.27	109.13	108.48	110.53	108	109.52	108.51	107.51	107.7	106.94	108.39	108.57	109.04	107.29	107.16	107.94	107.07	107.12	110.27
107.91	106.56	108.13	107.22	107.62	108.31	108.01	105.94	106.6	107.12	107.62	106.48	108.74	109.73	107	108.29	106.48	108.48	110.14	109.01	107.88	107.85	106.83	110.15	108.98	108.91	107.03	107.87	109.22	107.87	106.41	109.78	109.03	108.81	110.83	107.69	107.52	109.18	105.11	106	108.43	109.07	106.87	108.16	109.03	107.29	109.1	106.08	107.08	107.15
106.25	105.22	106.02	105.99	107.08	105.31	106.44	106.29	107.17	105.88	106.19	106.05	103.12	106.81	104.57	106.05	105.4	104.27	104.71	104.91	106.09	105.38	104.66	103.89	106.6	104.45	106	106.02	104.82	105.24	105.23	106.29	106.89	105.06	105.85	105.79	103.98	104.45	108.19	104.7	108.09	104.18	106.25	104.15	105.71	106.39	105.38	106.41	105.69	105.71
111.26	108.77	109.22	107.57	106.56	110.41	108.68	108.89	108.17	111.59	109.24	107.86	106.81	107.91	108.13	110.4	107.06	107.41	108.53	108.76	107.59	109.64	108.07	108.68	108.5	106.34	107.42	108.81	105.96	109.46	107.16	109.28	107.93	107.74	105.68	106.72	107.36	108.05	107.22	108.06	108.14	109.05	107.74	107.04	107.23	109.7	108.78	106.34	107.29	108.74
107.96	105.59	107.32	107.23	108.14	108.61	109.84	105.3	106.9	108.97	108.21	106.24	109.55	106.1	109.23	107.95	104.81	105.57	108.62	107.06	106.76	107.02	108.44	108.39	109.21	106.04	107.93	105.97	110.1	107.36	109.94	108.55	107.66	106.8	107.86	108.84	108.68	105.14	107.68	107.67	108.85	107.12	109.16	105.11	109.57	106.28	107.43	107.6	108.73	107.27
108.22	106.01	104.83	105.85	107.78	106.54	103.84	106.89	104.41	103.59	107.52	105.58	108.39	105.43	106.91	104.78	105.13	104.68	105.24	104.31	105.36	107.83	104.93	105.97	108.31	106.1	104.07	108.06	106.56	103.93	106.72	104.47	107.46	104.26	105.85	106.94	106.52	106.66	104.75	104.62	107.09	105.43	103.77	106.72	106.96	103.66	105.38	106.39	106.09	105.7
97.206	98.484	98.573	97.932	97.764	96.88	99.931	96.152	100.9	97.037	100.07	101.08	96.449	96.739	97.305	98.584	98.716	99.419	96.203	102.34	100.77	96.845	95.526	97.985	98.71	97.035	96.368	97.638	97.339	97.652	97.381	97.257	95.87	97.473	98.968	99.07	96.396	100.51	98.189	94.586	97.726	95.68	97.679	95.741	98.053	98.46	97.44	97.595	97.32	96.943
113.14	108.89	110.19	109.3	107.9	107.24	109.01	111.91	112.18	111.11	111.34	110.19	107.66	109.6	111.56	110.59	112.81	109.87	111.79	110.93	110.54	110.8	109.04	111.56	110.3	109.18	109.76	111.29	110.4	110.65	111.74	110.55	109.16	107.96	109.83	109.63	109.61	109.75	110.67	109.87	111.22	107.45	109.79	110.63	109.29	109.31	112.99	110	111.49	108.4
99.339	98.209	99.47	97.894	97.108	98.427	98.804	99.814	97.799	98.497	98.681	98.824	99.348	100.97	98.398	99.809	99.2	98.377	98.289	99.452	98.181	100.43	98.489	96.094	97.238	100.24	101.07	98.506	98.703	97.874	97.163	95.903	98.243	97.658	98.298	97.065	98.46	99.708	98.441	100.52	100.19	97.786	98.126	98.291	99.999	100.89	99.168	98.168	96.87	98.77
97.794	97.875	97.587	94.981	99.062	96.584	97.282	99.539	98.345	98.457	97.868	98.866	98.845	101.22	95.713	96.757	97.636	98.76	96.939	100.05	98.464	97.792	98.588	99.408	98.784	100.42	98.133	100.34	97.1	98.864	100.84	97.664	96.755	99.074	98.768	97.363	97.57	97.779	96.973	97.351	97.837	97.589	97.978	96.628	97.809	97.572	100.25	100.14	98.318	99.167
105.5	107.27	107.24	103.87	104.04	106.48	106.3	105.24	107.27	105.85	103.42	104.66	106.18	102.65	106.3	105.39	106.67	104.35	108.68	105	104.52	103.91	103.3	104.35	107.2	103.51	104.71	106.31	104.45	108.17	107.94	106.39	106.58	108.32	106.07	106.36	106.72	107.95	105.9	103.86	105.48	105.1	105.23	107.29	105.94	104.96	103.81	104.72	106	105.68
106.31	107.83	103.8	104.03	104.63	104.39	106.57	103.42	107.09	105.58	106.57	104.55	106.32	104.44	106.03	106.23	105.12	105.82	104.15	105.21	104.49	104.67	105.58	106.47	105.74	105.13	105.22	105.05	105.76	107.69	105.49	106.22	105.36	105.07	107.41	106.06	107.98	106.34	105.65	105.62	106.07	106.06	105.05	105.16	104.91	104.94	107.32	103.72	105.61	103.93
104.97	107.09	104.97	108.55	105.6	103.99	104.49	104.56	105.56	104.53	106.3	106.6	104.45	106.86	106.38	104.81	104.75	107.07	106.6	105.97	105.09	104.32	105.84	105.61	105.76	105.17	105.49	103.75	106.91	105.62	104.45	105.04	106.32	104.14	106.45	104.62	107.04	103.16	104.77	106.54	105.01	105.61	107.17	106.28	105.13	104.05	106.32	105.71	106.32	107.85
108.54	107.11	107.1	109.45	106.62	107.72	108.92	110.73	107.12	106.73	107.18	107.9	107.93	109.03	109.04	107.96	108.39	108.13	107.21	107.53	109.25	107.37	108.25	106.76	109.07	108.99	107.97	109.11	109.81	108.66	107.44	106.81	109.71	106.75	107.75	106.3	109.06	110.23	110.21	107.98	109.61	107.26	107.58	110.76	107.87	111.64	105.91	109.05	109.62	106.69
103.9	103.06	104.32	104.72	105.13	105.07	104.6	107.48	105.06	104.5	104.31	106.13	105.82	104.43	106.2	107.65	103.62	105.48	104.66	105.93	104.95	107.25	105.46	105.51	107.51	106.76	106.74	107.81	108.46	104.95	107.43	103.69	104.44	104.97	104.03	108.15	104.84	105.64	106.7	105.67	104.47	105.14	105.24	107.43	104.94	106.16	107.53	104.71	105.14	104.38
96.806	96.747	98.536	97.213	99.669	99.339	98.792	102.35	101.95	97.372	98.528	97.231	95.904	97.859	98.209	98.067	99.804	99.131	98.331	98.131	100.09	98.561	99.111	99.294	97.492	100.03	98.754	97.182	98.168	98.755	98.451	99.106	97.003	96.684	98.104	98.217	97.246	98.987	98.696	98.092	97.714	98.747	98.405	98.533	98.889	101.03	98.499	98.219	98.433	98.624
106.52	107.98	105.2	105.45	107.22	106.37	106.93	106.83	106.57	107.08	106.72	108.04	106.79	105.22	108.4	107.29	104.58	107.06	107.51	106.82	105.51	106.14	105.8	107.65	107.15	107.52	106.87	104.77	106.64	107.07	106.01	106.94	106.36	105.05	108.41	106.99	107.02	105.02	105.49	107.22	108.03	109.47	105.46	108.05	105.91	105.7	106	108.38	106.36	108.67
107.26	106.22	106.94	107.65	103.75	107.97	106.11	104.57	107.47	105.09	108.88	108.21	105.06	103.38	108.69	106	108.05	107.8	107.18	104.93	104.72	107.29	106.76	108.43	107.13	106.74	106.02	107.07	107.22	106.22	107.87	104.8	106.52	105.47	105.65	106.75	107.43	106.16	106.34	106.9	107	103.78	106.92	105.85	105.39	106.37	105.55	107.11	105.06	105.96
110.14	107.97	106.48	110.51	107.64	107.67	106.1	110.7	108.07	106.6	107.25	106.81	108.53	107.62	109.03	107.49	108.58	108.83	106.62	108.95	107.83	109.16	106.89	107.83	109.19	106.46	105.34	109.65	106.72	108.74	109.59	109.04	109.89	107.62	108.12	107.6	108.99	106.5	108.43	105.94	108.04	110.01	108.47	109.58	106.07	108.7	108.14	107.6	109	108.77
108.66	104.76	105.78	107.51	104.83	105.69	104.24	104.64	105.85	104.57	106.58	106.66	108.33	104.64	105.54	104.37	106.7	106.06	106.6	104.6	104.98	105.49	106.29	101.89	105.14	104.18	104.9	104.36	105.25	107.17	104.95	104.45	105.37	105	105.3	106.01	108.31	104.06	105.12	106.36	106.38	106.59	107.01	104.98	105.83	107.1	106.54	105.48	107.4	108.66
107.16	106.48	108.19	103.29	107.34	105.11	105.17	106.46	105.25	107.75	105.02	106.7	110.3	106.48	107.2	105.95	106.14	106.92	105.9	106.71	107.46	104.93	106.46	105.28	106.15	107.43	107.34	106.38	108.4	106.39	107.56	104.98	105.6	105.91	107.11	106.59	105.24	106.09	105.65	107.11	106.44	106.19	106.21	107.34	106.96	107.41	106.9	107.54	107.45	108.13
104.3	106.58	105.15	106.64	106.52	106.59	104.27	107.06	104.61	103.97	104.22	103.57	107.45	105.88	106.51	105.99	107.19	107.37	105.7	104.04	103.89	107.94	105.72	106.35	106.14	106.77	106.96	104.11	103.76	104.83	105.87	105.31	107.57	104.32	104.63	106.14	106.81	103.63	107.32	106.52	107.33	106.74	103.82	105.17	106.37	106.51	102.77	105.79	107.44	104.06
108.61	107.13	108.23	108.11	108.26	107.47	106.64	109.34	108.22	109.46	108.07	108.89	108.71	106.12	106.42	108.67	109.25	109.06	108.07	106.92	111.49	107.59	106.83	109.27	108.25	107.9	106.64	105.17	106.59	106.46	106.86	107.61	108.21	109.34	109.6	109.49	109.4	107.56	106.61	105.65	107.57	106.68	108.9	109.77	108.45	107.46	106.87	106.76	107.17	106.08
106.07	105.96	105.81	104.7	105.21	104.09	105.12	105.98	106.77	106.28	105.51	108.24	105.38	105.3	106.81	106.5	104.65	103.63	104.94	106.88	104.77	106.5	106.39	104.47	105.06	107.61	105.19	106.2	105.4	104.33	104.2	104.77	107.98	106.34	105.83	103.62	105.19	104.12	105.85	106.46	106.27	104.16	105.79	105.73	105.59	104.68	105.01	102.35	105.17	105.3
107.54	110.22	107.65	109.24	106.14	109.26	106.88	109.16	107.32	108.91	108.22	106.72	109.84	107.03	106.18	109.43	106.94	108.02	108.52	108.28	108.26	108.6	109.53	108.53	109.19	108.31	109.31	107.64	108.38	107.08	107.56	107.1	108.42	107.96	108.61	110.38	106.47	109.42	108.38	107.69	109.62	107.75	107.39	106.62	106.24	106.34	105.95	109.28	108.97	108.96
104.95	104.42	104.65	106.02	103.21	106.94	106.5	104.32	105.29	105.46	106.36	106.32	104.4	105.84	107.13	103.72	107.36	106.91	106.22	105.5	104.9	106.98	106.17	104.3	105.36	105.95	106.56	106.9	106.09	104.64	106.56	104.55	104.57	106.27	106.33	106.11	106.62	103.27	106.97	106.43	105.62	104.56	104.82	106.52	104.66	105.79	103.98	104.01	104.67	106.78
106.53	106.99	107.42	106.46	107	108.29	106.45	110.13	106.18	106.62	105.33	102.79	106.96	105.09	108	108.16	106.75	106.73	105.25	105.05	105.8	106.83	104.52	107.16	105.5	106.57	105.35	106.88	106.2	105.89	107.68	108.52	105.78	104.98	104.83	108.36	107.39	105.66	108.07	104.21	103.99	104.86	105.42	106.95	108.72	105.22	105.92	106.43	105.36	105.31
101.45	98.592	98.258	99.386	101.55	100.71	101.05	98.719	100.31	100.11	99.588	98.544	98.938	99.466	101.33	100.24	101.06	101.81	99.848	99.223	101.95	101.73	98.58	100.49	100.75	102.79	100.96	100.76	99.766	102.5	101.23	100.4	98.963	99.326	99.745	100.05	99.568	98.967	98.725	100.49	103.78	100.7	100.74	99.689	100.1	100.57	99.378	98.45	99.102	99.332
104.05	100.63	102.82	100.38	103.51	102.58	102.84	102.18	102.85	105.42	103.73	103.83	102.01	104.28	103.83	100.79	104.62	103.54	102.32	101.02	101.17	103.2	104.25	103.38	103.2	103.67	101.62	103.5	102.79	101.68	103.33	100.27	101.62	103.57	105.66	99.873	107.3	101.47	103.13	104.29	100.28	101.85	101.69	102.62	103.95	103.33	102.78	103.72	103.2	101.57
110.18	110.61	110.93	110.25	109.19	110.85	111.13	110.82	108.51	110.86	112.02	109.85	110.46	109.94	110.59	110.33	109.32	111.64	110.71	111.05	109.98	109.94	112.03	110.22	108.81	109.56	111.64	109.07	109.93	109.31	108.65	111.45	109.96	109.95	110.15	110.62	108.79	109.7	111.46	111.69	110.62	109.44	111.22	111.66	110.05	110.04	112.03	109.96	112.18	109.57
99.21	98.66	99.413	96.511	97.925	99.336	97.354	97.677	96.333	99.71	96.822	97.596	97.921	96.456	97.64	98.335	96.786	97.476	99.235	96.431	97.46	97.385	97.059	97.157	97.351	95.864	99.568	99.336	98.318	97.426	101.17	97.835	95.393	99.022	99.783	98.581	98.465	99.544	97.108	98.816	99.055	99.283	99.111	98.291	99.291	98.296	97.909	96.777	98.531	100.23
107.29	109.52	109.33	109.08	109.51	106.19	110.29	105.87	106.72	107.84	109.09	108.46	110.18	108.93	108.72	108.2	110.57	108.94	109.99	108	109.24	110.08	106.99	107.97	106.96	105.75	108.73	109.19	106.88	108.43	106.7	109.56	108.33	108.04	108.52	108.27	106.22	108.74	110.6	107.99	107.21	109.06	110.48	110.03	108.26	111.06	109.96	110.31	105.96	109.47
105.79	105.68	106.4	108.62	107.37	104.6	105.59	104.74	104.85	104.65	104.78	105.51	107.4	105.78	102.22	102.88	105.59	106.6	107.96	107.23	106.56	106.14	106.57	104.21	105.18	106.29	104.78	106.98	104.48	103.6	104.14	106.93	107.08	104.93	106.57	105.88	105.44	106.47	104.83	104.66	105.37	105.46	106.04	106.01	105.95	105.52	105.74	104.45	105.1	106.62
107.97	105.39	108.67	104.59	105.85	105.33	107.11	105.6	105.35	105.59	103.95	104.56	107.55	106.06	105.01	107.15	105.82	105.29	105.32	106.21	106.63	104.77	105.64	106.13	106.23	103.74	104.41	107.4	106.74	105.15	104.05	105.1	104.14	107.21	106.42	106.25	105.7	106.15	105.19	105.89	105.7	104.64	103.96	104.62	103.23	107.92	105.6	106.84	104.5	106.71
104.81	107.58	105.02	106.97	104.84	107.85	103.63	104.02	105.8	105.91	105.66	106.74	105.8	106.7	106.52	105.8	105.93	105.47	105.57	104.35	106.73	107.14	105.29	103.87	104.95	105.96	103.8	105.97	107.17	106.81	106.42	105.61	105.48	106.3	104.78	106.13	105.95	105.47	104.45	106.61	104.73	105.3	106.05	104.67	105.97	107.59	104.67	107.33	105.68	104.99
107.72	109.67	110.32	107.5	104.41	108.64	106.53	108.14	107.51	107.13	107.53	106.07	109.11	109.48	106.97	105.34	107.88	107.52	108.83	109.14	107.88	107.91	109.38	108.11	105.76	108	110.5	108.63	106.85	108.83	108.1	106.88	107.33	109.37	108.6	111	106.46	106.45	106.7	108.06	108.33	108.21	106.24	106.82	109.47	105.72	107.93	109.59	109.6	107.42
106.63	107.7	105.4	106.46	105.96	106.31	105.41	106.7	106.34	106.09	103.71	102.86	106.57	106.23	106.44	106.15	105.47	104.75	106.25	104.28	103.35	105.95	105.36	104.98	106.7	104.47	106.35	105.28	104.5	105.01	103.87	108.07	107.71	108.97	105.82	108.15	105.5	107.22	106.04	106.51	103.76	106.27	104.99	102.84	106.41	105.18	104.9	107.4	105.11	108.41
93.77	98.555	99.065	97.895	97.814	100.15	97.393	97.552	97.97	96.596	98.826	97.98	98.703	97.921	96.66	96.689	97.933	98.717	98.858	96.164	97.782	98.045	98.491	98.331	98.099	99.147	97.506	98.957	96.265	97.613	95.538	95.334	100.37	98.079	96.871	100.21	96.427	99.388	100.03	97.257	98.145	97.534	97.318	99.38	98.515	98.299	97.944	99.333	95.517	99.799
105.91	104.84	104.3	104.95	102.61	104.58	106.27	104.6	108.3	104.34	105.44	103.64	105.83	107.86	105.17	107.03	104.94	106.24	106.25	104.74	104.86	107.02	106.31	103.51	107.53	105.39	107.25	105.15	104.9	105.91	106.07	105.01	104.63	106.67	106.32	103.67	104.4	107.97	106.54	106.7	104.84	107.56	103.33	104.46	105.5	107.62	104.92	104.66	105.15	106.82
104.57	104.2	106.32	104.48	106.16	104.87	105.3	104.92	106.65	104.98	108.04	107.01	108.36	106.98	104.95	104.95	103.62	106.16	105.8	104.88	108.23	103.55	104.73	103.58	104.53	104.86	104.28	107.18	104.38	105.86	105.55	105.14	107.95	106.61	106.27	107.13	109.19	106.12	105.29	105.06	104.46	104.28	104.39	105.7	106.74	103.44	105.35	105.53	106.92	104.23
95.993	97.822	95.686	97.2	97.211	98.858	95.916	97.72	98.7	100.09	96.184	96.981	98.643	98.112	99.115	98.997	99.075	96.781	95.865	95.746	97.578	98.489	98.179	97.988	98.141	101.23	100.06	100.01	99.956	97.716	100.02	95.306	100.72	99.007	98.713	95.875	97.89	98.689	97.82	96.45	100.05	95.448	98.153	98.825	98.091	98.831	97.411	98.635	99.24	97.41
106.12	107.27	105.25	105.69	104.46	105.53	104.91	105.82	103.7	107	105.56	105.07	105.99	104.39	105.63	105.72	104.02	103.28	107.46	103.88	106.16	105.44	107.1	103.23	106.81	106.34	105.94	105.85	107.18	104.96	104.15	105.14	104.83	104.21	105.16	107.05	106.92	105.82	106.69	106.59	105.67	105.32	103.93	105.31	104.25	105.8	102.81	106.15	105.28	106.64
99.053	98.691	99.365	96.947	95.496	95.823	98.573	97.892	95.705	97.411	99.154	99.377	97.566	96.069	97.788	98.227	100.04	98.34	98.112	96.287	97.63	98.016	99.137	97.92	100.71	95.002	95.372	98.702	99.251	96.05	97.422	97.201	97.594	96.567	96.958	99.043	98.496	97.265	98.686	98.169	97.697	98.915	98.36	99.613	97.923	99.667	98.441	95.797	97.355	97.073
105.18	107.57	105.36	107.48	106.83	107.87	102.49	104.22	106.83	102.55	104.38	103.54	104.72	102.3	103.8	105.34	105.11	107.33	105.34	104.14	106.65	105.99	103.99	105.36	106.27	106.99	103.04	106.02	106.69	106.36	104.64	105.44	106.65	105.82	106.88	103.54	105.25	106.83	105.48	103.87	104.1	103.62	104.96	106.22	106.04	104.31	103.6	108.06	105.57	105.14
97.622	96.918	99.33	100.01	98.321	98.733	97.84	95.363	100.09	96.91	97.136	98.481	98.408	98.389	98.523	97.796	99.712	98.933	99.975	96.403	96.714	99.706	100.22	97.995	99.702	98.401	100.1	96.528	97.474	99.904	98.572	99.808	97.767	99.325	100.14	98.709	97.434	99.046	98.774	97.268	96.975	99.176	98.171	98.028	96.286	98.808	97.605	97.898	96.828	98.798
101.81	100.89	102.48	100.98	101.93	101.99	103.53	104.11	101.19	103.04	101.08	104.3	103.14	101.43	103.56	101.5	102.3	101.72	102.92	103.28	103.15	101.39	103.95	100.11	102.88	101.75	102.23	103.08	101.92	106.25	102.24	102.08	104.28	103.7	103.07	102.74	102.74	101.93	103.37	104	102.98	104.06	101.82	104.54	101.97	101.93	102.12	103.19	102.51	104.52
105.04	107.94	105.1	105.01	106.8	106.73	105.97	108.13	105.8	106.55	105.68	105.88	106.56	107.19	106.77	104.94	106.85	105.92	106.52	107.53	104.68	105.11	105.58	108.16	105.92	105.71	105.24	106.86	105.81	107.19	106.32	107.66	105.33	106.4	107.39	108.35	106	105.74	106.82	105.97	108.04	106.92	105.35	106.52	106.8	106.85	106.82	107.06	105.29	106.74
107.44	106.03	108	107.24	106.02	108.6	110.05	107.02	106.35	108.74	106.91	107.55	110.87	105.75	106.32	105.42	107.62	105.83	108.38	106.9	106.27	107.25	107.07	105.98	105.37	106.83	108.17	109.33	107.17	108.42	107.76	107.57	106.75	106.89	106.69	109.72	106.86	109.09	108.37	107.76	109.16	107.59	107.77	108.12	108.46	107.82	109.1	105.91	107.48	108.97
105.85	107.09	106.73	105.53	104.31	104.74	105.18	106.9	106.71	105.16	105.89	105.63	105.48	104.74	104.98	107.77	105.96	106.95	106.23	105.28	105.34	105.89	104.65	105.06	105.05	105.77	106.25	105.59	104.87	105.94	105.19	104.75	107.37	104.48	106.62	106.19	105.55	107.61	104.84	106.2	106.7	106.64	104.9	107.11	106.61	106.43	104.18	105.64	107.92	105.82
105.27	108.61	106.82	105.31	107.88	105.62	105.53	105.59	108.48	105	106.78	105.81	108.37	104.21	106.5	105.87	106.23	106.62	104.9	105.36	105.11	106.47	105.05	103.66	105.14	105.44	105.06	105.21	107.2	108.16	107.63	105.85	107.02	106.07	106.32	106.53	104.46	104.41	105.06	106.06	106.64	108.14	106.8	107.64	106.35	106.05	105.77	107.8	106.09	108.61
96.394	99.271	98.789	98.251	95.687	96.448	99.573	98.456	100.04	97.623	95.635	97.08	101.51	96.953	97.091	97.208	99.182	97.753	100.78	98.446	98.615	98.683	97.688	97.866	99.539	95.958	100.53	98.362	99.412	97.56	98.911	96.94	97.077	99.648	96.266	97.595	97.79	97.62	100.22	96.481	99.024	98.062	98.247	100.62	96.616	97.343	99.719	99.13	96.493	99.522
103.65	105.45	103.6	104.28	106.13	107.38	103.91	105.71	107.79	104.68	104.76	106.01	105.48	106.88	105.14	104.65	105.14	105.91	106.59	107.43	106.86	105.26	104.93	105.57	102.46	104.38	106.57	106.19	104.22	106.63	106.31	105.02	104.99	104.47	103.84	105.56	106.11	104.98	106.72	105.53	105.56	106.83	108.23	106.04	106.32	105.86	105.53	104.77	106.26	106.37
110.44	109.8	109	108.23	108.86	107.92	108.24	107.52	109.18	107.68	108.24	110.25	109.36	109.09	111	108.04	107.43	106.54	106.62	107.93	107.67	108.01	109.8	108.05	109.22	109.29	106.89	107.53	110.27	108.43	106.03	109.3	110.71	107.55	107.09	107.33	109.87	110.6	109.63	109.46	109.93	107.94	109	109.11	108.97	110.89	109.71	108.07	105.84	110.04
106.81	105.04	105.29	104.11	105.07	105.81	106.8	103.09	106.04	109.91	104.46	105.58	106.22	106.59	104.22	107.03	105.82	104.9	105.67	106.22	105.31	104.75	104.75	105.72	105.48	106.14	105.44	106.46	107.74	107.06	105.33	103.5	104.41	104	105.23	107.11	105.17	104.86	108.24	106.45	107.09	105.03	104.03	106.89	106.77	107.28	105.98	105.28	104.62	105.39
109.04	109.55	106.86	108.05	108.61	108.55	108.93	107.27	109.3	110.08	107.77	107.58	108.54	107.83	108.7	108.8	106.37	107.69	110.79	107.97	107.62	108.53	108.75	109.09	110.27	108.8	109.87	110.14	108.21	109.36	108.67	110.85	108.48	110.09	109.44	106.41	106.95	108.74	109.99	108.47	109.9	108.84	108.92	107.86	107.67	109.7	109.43	108.11	106.25	107.57
100.72	98.795	97.955	98.279	96.404	97.017	97.79	97.879	97.333	96.943	95.669	99.273	97.605	98.156	96.62	99.35	98.649	100.82	101.21	97.012	99.064	99.245	98.718	97.791	99.142	99.522	98.741	98.764	97.91	100.01	99.974	98.009	98.907	98.063	98.522	98.904	99.192	98.253	98.52	99.127	97.349	100.38	98.647	98.124	99.804	98.518	101.12	96.809	100.31	100.6
106.21	107.84	107.61	107.73	105.19	105.24	106.88	108.37	109.06	108.56	106.58	109.12	105.65	108.28	104.82	106.54	108.98	109.55	109.13	105.85	108.61	106.97	106.78	110.82	107.8	108.25	108.09	107.13	107.84	107.97	106.09	108.44	108.98	109.19	105.46	108.39	107.06	109.78	106.87	108.53	109.32	106.98	107.77	108.21	108.24	107.04	106.91	106.98	109.35	108.08
108.21	108.47	106.36	109.5	109.01	110.37	108.79	109.61	109.16	108.1	107.52	108.17	108.74	109.57	107.92	109.38	109.89	109.46	109.49	108.22	108.32	108.18	109.37	106.51	107.16	109.02	110.04	108.3	107.97	107.67	107.09	107.47	108.82	109.53	105.86	109.43	108.74	109.91	108.59	109.2	110.65	109.69	109.68	107.26	109.84	109.1	108.24	107.39	106.88	110.18
106.04	106.12	106.4	104.6	106.9	105.65	106.09	104.71	104.31	103.03	104.2	106.54	106.21	104.3	104.84	105.99	105.13	104.68	102.86	106.86	104.25	105.29	106.03	104.7	106.75	104.32	107.85	105.86	105.38	105.39	105.35	104.37	102.97	104.99	105.52	104.54	105.37	108.53	106.05	106.83	104.34	107.02	105.83	106.1	106.29	105.67	105.05	106.43	104.76	105.02
107.85	108.72	106.61	108.26	107.91	109.76	108.05	106.44	108.07	107.37	108.06	107.07	107.67	107.7	108.97	109.88	107.91	107.64	108	107.88	109.64	109.3	106.7	109.75	108.8	109.48	109.24	111.14	109.05	107.77	109.76	109.45	107.16	106.51	107.46	108.43	107.88	107.14	107.85	107.09	106.91	107.64	109.92	108.55	110.68	106.91	107.02	107.24	107.38	108.29
106.54	105.82	104.37	104.64	106.81	104.61	107.63	105.32	106.01	106.14	105.54	105.21	105.23	106.12	104.87	104.98	104.38	105.38	105.79	106.41	105.01	107.26	106.5	105.18	103.21	106.82	106.43	107.13	103.92	106.62	106.16	105.94	104.43	103.77	107.11	106.75	106.08	106.62	104.97	106.75	105.56	105.04	105.79	106.07	104.84	104.94	102.59	106.22	107.04	105.19
97.626	97.598	99.925	99.98	97.68	99.026	98.24	97.088	100.83	99.362	98.129	97.554	99.974	98.608	99.538	99.316	99.775	99.151	99.003	97.713	99.664	98.286	99.118	99.153	100.03	98.527	99.126	98.828	98.111	98.028	99.503	98.883	98.796	100.18	98.992	97.613	99.484	99.138	99.431	98.477	97.859	98.913	98.723	99.012	100.82	98.079	98.988	97.891	98.382	98.664
109.16	109.59	111.12	110.46	110.03	109.22	107.53	111.87	108.55	109.45	112.49	110.38	112.46	111.29	111.2	106.96	110.84	111.7	110.5	108.76	111.32	110.37	109.58	110.13	113.66	111.96	114.05	109.46	108.62	111.39	110.01	113.18	110.06	110.73	110.54	109.41	109.9	109.36	111.19	110.21	111.6	109.58	110.23	111.71	112.24	111.58	113.42	109.79	110.7	109.86
109.92	106.91	108.71	106.16	106.14	107.51	106.49	106.35	108.15	107.87	107.61	108.02	108.27	108.48	106.08	109.12	107.78	106.14	108.21	110.41	105.57	106.39	108.87	109.78	108.94	109.39	105.27	107.97	109.67	107.46	109.69	109.11	108.97	107.75	107.95	111.19	107.26	108.33	107.95	108.12	107.22	106.58	109.75	109.35	108.09	107.76	107.51	106.83	107.54	108.1
106.49	105.86	106.99	105.47	106.11	106.33	106.6	105.58	105.54	106.22	106.28	108.29	106.29	103.79	104.9	105.41	107.62	105.85	103.92	106.48	106.43	104.65	104.41	107.07	107.48	105.81	106.75	106.59	105.65	104.51	105.2	105.21	106.74	105.02	104.71	103.77	106.91	106.83	105.29	106.98	104.84	105.84	107.11	104.72	106.95	103.46	104.58	105.03	105.61	107.45
104.86	105.53	106.12	106.49	106.42	107.04	109.19	108.25	107.1	107.23	108.35	106.43	105.91	107.96	108.12	104.92	106.24	105.42	108.18	110.39	107.14	105.56	106.16	109.29	106.07	105.13	108.06	106.93	105.48	106.36	105.17	105.37	108.91	106.93	108.54	105.77	107.53	104.34	107.45	106.2	106.76	106.88	107.2	108.04	106.81	106.87	106.18	106.67	107.17	107.66
107.16	107.69	107.48	107.48	106.73	105.78	108.39	105.75	106.67	107.24	104.17	106.91	107.35	104.68	105.89	107.18	108.68	106.88	106.44	106.8	106.3	106.29	106.2	105.44	107.15	106.78	109.07	103.93	108.38	105.52	106.07	107.56	108.96	107.23	106.81	105.73	108.18	105.59	103.32	107.41	106.57	107.77	105.79	106.44	106.57	107.5	104.42	107.54	107.73	106.3
110.27	108.74	107.87	107.05	107.62	110.88	108.29	110.13	107.87	105.81	108.81	105.89	108.8	106.46	107.89	107.93	108.91	108.21	109.76	107.2	107.05	107.87	111.06	108.69	109.43	107.57	106.89	110.05	108.12	110.61	107.88	110.77	106.68	109.89	109.53	111.54	107.23	108.91	107.35	106.6	110.08	107.8	108.94	108.44	106.09	107.37	108.77	108.48	107.03	107.51
106.57	103.01	103.83	103.97	102.05	102.68	101.52	102.23	103.41	102.67	102.2	102.03	103.64	105.03	103.6	103.78	103.66	104.95	103.45	104.53	100.51	104.39	101	102.15	101.93	104.38	104.17	102.27	103.4	103.32	103.11	103.45	102.59	102.87	102.56	102.78	104.65	101.52	104.51	102.67	102.7	101.7	100.86	103.78	102.82	102.62	102.92	102.26	106.51	103.96
106.51	105.9	104.29	106.18	105.99	107.47	106.82	106.22	103.32	107.73	106.08	105.92	105.17	105.4	105.67	104.1	106.52	104.55	104.99	105.48	106.83	107.52	106.2	104.26	104.84	104.72	106.15	106.31	106.88	102.65	104	105.36	104.94	105.37	104.6	103.82	105.87	104.37	105.66	105.66	106.97	105.92	106.05	105.18	106.29	106.67	106.33	105.35	106.44	108.35
110.04	108.6	109.75	108.18	106.94	109.25	109.36	107.8	107.97	108.72	107.87	111.53	109.06	109.16	106.44	108.36	108.25	108.09	108.96	109.64	107.69	108.52	111.85	108.81	107.38	109.1	106.55	108.12	108.3	108.52	111.06	109.72	110.31	109.68	108.87	108.17	108.9	109.82	109.99	107.31	107.33	107.81	109.01	108.87	107.71	108.54	109.05	106.68	109.53	107.22
96.844	97.515	97.862	96.807	98.614	98.924	99.194	98.055	96.46	98.772	98.619	95.434	94.904	98.167	96.741	98.313	98.215	98.594	99.335	99.311	97.004	95.704	95.671	101.08	97.575	96.223	98.515	97.626	96.917	95.001	96.999	97.997	98.295	100.31	98.224	98.456	98.276	97.475	97.825	101.17	97.084	98.107	97.871	95.809	97.479	97.261	99.448	96.106	95.397	97.111
98.396	99.593	98.368	98.337	96.587	98.322	97.51	99.397	100.82	99.703	97.346	98.301	96.417	97.479	99.111	100.35	97.548	96.249	98.296	101.25	97.713	98.003	97.869	98.464	99.319	98	97.156	98.902	98.454	97.946	97.821	99.437	98.517	99.049	97.512	97.287	98.828	95.701	98.875	94.068	94.263	99.038	99.168	95.789	97.643	98.757	98.194	98.809	98.108	100.06
105.87	103.85	105.07	103.83	105.36	105.03	105.56	105.31	106.2	107.45	107.21	103.95	105.96	105.22	106.83	106.68	107.26	106.05	103.48	106.46	106.97	103.54	106.42	105.18	105.46	107.23	106.79	106.48	104.41	107.8	107.94	106.82	106.99	104.07	105.17	109.81	105.32	105.37	104.58	104.43	107.09	107.39	105.02	106.16	103.62	109.08	104.68	106.12	106.4	105.28
[truncated: 150 more columns]
