# Supplementary material for: Genetic dissection of main and epistatic effects of QTL based on augmented triple test cross design
Source: PLoS One. 2017 Dec 14;12(12):e0189054. doi: 10.1371/journal.pone.0189054 (PMC5730204; doi:10.1371/journal.pone.0189054)
Supplement: S10 Supporting Information — (ZIP) [file pone.0189054.s010.zip › z6_1150_0.2_10.csv]

92.343	96.516	97.243	90.655	97.476	98.317	96.208	91.582	101.02	97.602	96.989	101.05	98.574	98.519	96.571	98.787	95.647	99.348	103.15	99.232	99.674	90.118	98.115	102.81	90.842	104.11	95.749	96.684	102.32	97.549	104.88	93.079	105.78	93.3	93.689	93.73	100.22	98.535	94.726	98.414	95.296	90.577	101.39	102.83	98.552	101.52	100.2	98.636	92.63	101.08
104.94	105.34	104.28	108.2	107.68	107.62	111.32	111.82	104.6	108.04	108.78	109.01	108.39	107.87	112.23	111.34	106.08	109.51	114.04	107.17	101.75	113.37	102.95	107.07	112.95	106.64	106.05	111.35	104.13	108.64	106.03	111.49	108.85	105.14	106.76	111.05	109.74	107.96	102.94	112.02	106.07	109.94	106.71	111.91	105.29	109.05	103.99	112.88	105.93	111.65
107.1	105.44	97.684	107.48	107.6	103.13	107.06	101.95	108.44	107.88	106.07	106.26	112.27	102.69	104.26	106.52	107.71	106.62	105.2	103.8	101.85	107.34	104.48	101.86	112.63	108.01	103.45	104.62	104.78	103.7	111.81	114.13	104.51	106.71	107.64	106.42	105.31	110.32	110.15	102.92	101.59	108.55	106.48	105.9	113.18	109.63	106.68	107.46	109.76	107.96
107.14	110.87	105.56	105.81	100.28	109.54	111.96	104.18	107.17	103.22	102.79	111.25	100.98	109.62	110.28	104.73	105.27	109.88	104.62	108.87	106.02	109.03	102.39	106.99	103.65	109.99	106.66	109.83	106.95	97.771	103.79	107.74	102.49	108.77	101.05	104.19	103.16	108.73	105.14	107.79	104.99	111.37	100.79	105.95	107.36	109.78	103.19	106.6	102.87	107.1
103.56	106.98	106.57	109.94	108.49	105.71	106.94	111.77	110.5	106.19	103.2	108.1	109.63	104.62	109.13	106.15	106.35	102.18	108.15	106.21	112.43	101.54	106.49	106.54	109.41	112.88	107.51	103.93	105.99	103.79	108.54	103.52	103.87	107.89	106.38	108.67	108.45	105.62	105.48	110.7	107.43	106.73	106.67	108.04	111.08	104.38	104.13	103.21	105.3	101.12
104.83	113.93	105.25	114.37	108.94	108.44	111.16	105.69	103.49	102.34	110.57	105.21	114.33	108.19	105.65	111.74	109.94	108.34	106.15	108	110.87	114.65	108.59	111.89	104.67	107.34	104.99	112.75	105.32	111.03	110.38	109.14	105.11	104.34	104.8	103.28	105.52	106.31	105.98	109.93	106.23	106.69	108.84	116.4	113.02	106.25	112.17	111.3	113.97	105.46
110.02	105.67	104.02	100.4	109.22	108.86	100.22	103.49	101.83	112.94	107.38	105.31	107.3	107.98	105.4	103.61	104.93	109.62	109.34	104	102.36	105.11	107.32	109.85	101.98	103.85	104.31	102.35	96.954	109.02	102.29	111.03	109.23	105.76	108.28	100.18	104.02	110	105.92	109.2	101.85	105.36	106.09	105.06	103.32	105.26	104.45	104.64	108.87	107.41
108.28	107.6	104.54	106.09	97.983	101.92	102.06	104.03	103.77	106.12	103.94	106.61	109.01	105.23	107.36	108.86	104.84	106.74	99.815	108.79	99.323	106.14	103.7	107.5	108.77	105.33	105.9	107.12	109.77	107.82	98.83	98.572	102.8	109.78	100.83	102.41	109.95	96.236	105.1	112.13	106.3	105.26	101.27	103.68	100.81	107.8	105.55	104.38	105.02	103.79
101.36	101.85	105.15	108.98	106.89	105.11	108.15	106.8	105.76	102.53	101.85	102.24	110.02	109.23	103.23	107.87	105.74	104.73	99.735	104.11	99.191	102.95	110.44	105.56	105.18	102.27	105.92	106.4	111.64	104.06	108.92	103.68	104.01	107.24	108.39	107.14	108.15	105.21	104.95	106.63	113.15	100.12	107.29	100.95	105.58	104.21	107.95	111.67	102.77	107.9
96.706	97.017	99.57	96.985	99.005	98.321	96.734	93.92	95.266	96.08	97.303	98.509	94.947	99.906	101.33	99.584	95.955	95.473	94.415	94.21	98.058	97.083	98.139	99.018	97.932	92.383	94.812	95.457	98.866	100.86	100.02	102.97	93.466	97.604	98.19	99.375	99.554	100.61	97.575	93.623	98.397	92.331	101.87	98.481	101.02	90.856	97.327	96.178	99.475	99.087
105.69	107.38	102.36	97.851	100.73	107.84	103.29	107.39	103.33	105.47	103.62	105.53	104.84	106.34	108	107.49	115.66	105.74	105.19	104.77	104.69	110.17	110.4	110.91	108.11	109.36	100.72	99.03	103.89	106.76	108.99	102.54	108.53	103.61	107.19	111.43	105.42	106.49	107.5	111.22	107.69	106.86	102.12	101.16	109.87	107.65	108.48	107.6	107.71	108.14
96.142	99.492	98.848	98.002	98.863	93.319	99.184	102.82	94.835	103.7	101.9	101.79	92.998	99.498	93.318	102.85	101.33	98.767	99.51	96.702	100.49	101.12	94.885	101.69	97.924	94.928	94.431	99.45	97.093	96.77	95.953	98.774	99.936	97.553	101.91	89.368	98.413	95.915	99.836	102.25	102.11	101.37	100.73	95.625	99.999	89.564	90.743	98.467	96.849	95.929
107.13	108.37	105.12	101.83	107.93	107.66	103.44	102.28	110.72	101.45	98.829	103.42	103.17	97.767	109.8	107.58	102.09	102.16	111.52	102.6	108.5	105.55	100.24	109	113.92	109	103.55	104.73	106.32	106.07	107.88	106.68	102.87	103.61	106.59	103.37	111.58	102.08	101.82	101.27	103.47	109.83	110.52	108.41	97.697	110.03	108.15	107.85	104.92	109.95
104.22	95.183	97.745	100.42	101.14	97.535	102.08	103.4	101.79	95.709	96.082	94.982	98.153	97.108	101.29	96.252	97.39	97.643	94.108	98.033	95.868	95.928	100.7	100.4	101.09	95.34	101.48	101.03	98.312	100.14	101.19	96.539	100.88	98.364	100.55	92.886	97.026	95.602	99.557	98.473	107.53	97.783	96.45	93.38	101.24	101.52	105.4	99.41	102.28	98.053
105.13	103.97	106.42	107.23	106.7	111.4	104.1	103.34	107.12	104.3	109.48	106.02	102.83	110.04	105.77	105.29	104.97	108.75	103.3	100.84	104.44	106.8	113.48	102.53	104.03	105.28	105.97	99.754	99.935	105.59	112.66	105.06	104.36	108.28	102.65	105.46	106.39	102.36	98.364	108.89	105.19	113.84	102.5	103.04	112.44	104.25	98.659	109.41	110.8	106.73
98.348	102.36	98.246	101.85	104.08	101.26	98.202	96.129	98.678	100.14	103.59	98.486	103.82	101.69	97.557	104.7	100.29	106.74	100.1	97.445	94.662	101.1	95.614	97.884	103.65	102.91	98.67	98.583	97.654	97.215	98.085	104.98	105.96	97.393	100.35	98.783	92.213	93.412	103.5	93.486	97.332	101.59	96.401	99.667	95.543	92.232	100.26	101.16	100.51	98.972
106.09	104.75	107.81	107.59	106.98	98.377	113.8	103.6	108.14	105.03	107.21	108.74	110.33	108.92	103.44	108.2	109.03	107.64	110.01	99.886	101.65	108.08	102.69	109.23	104.88	105.36	102.26	98.083	106.52	105.57	104.77	108.84	105.58	105.6	103.56	104.16	106.31	101.67	105.24	104.43	114.05	109.6	104.22	104.07	104.17	109.56	110.77	104.34	106.95	102.98
105.14	109.87	116.83	113.26	108.3	103.31	111.67	109.12	109.22	105.49	104.5	109.83	105.71	109.65	106.73	103.85	112.66	113.13	101.79	104.52	106.06	100.53	108.06	110.15	111.74	102.63	107.23	113.07	107.83	108.92	109.74	105.97	108.4	108.74	102.28	104.71	113.78	107.58	104.14	103.77	99.268	107.88	115.07	109.85	102.19	105.61	109.25	117.26	109.43	102.48
100.63	96.941	101.24	97.386	90.089	98.828	94.063	103.31	96.86	98.044	98.568	100.22	93.527	101.82	95.898	97.047	98.314	99.953	97.472	94.365	96.985	98.279	101.24	101.36	96.238	100.22	94.512	95.605	96.235	97.753	105.94	97.464	100.59	99.424	98.948	91.617	98.218	95.205	95.311	100.23	95.535	91.45	102.83	100.02	100.11	96.236	91.866	94.566	91.294	98.971
108.67	109.34	102.76	105.81	113.02	104.33	108.38	103.24	105.48	109.98	108.57	111.21	107.9	103.38	105.42	103	101.72	108.33	104.97	107.25	99.954	106.11	104.88	99.895	108.6	107.86	106.56	99.883	109.13	108.39	105.64	105.75	101.79	99.895	108.76	106.68	113.3	104.12	110.31	108.12	104.64	105.71	105.59	107.59	106.76	108.46	103.43	100.53	114.25	105.95
105.78	102.49	113.03	98.701	108.75	113.08	106.99	107.07	107.53	106.69	106.65	106.62	100.61	103.73	111.92	105.81	106.32	110.22	105.41	102.49	109.21	107.44	107.35	106.67	109.84	103.39	105.35	105.64	106.35	109.45	105.81	106.53	110.28	103.05	104.22	103.33	103.51	103.19	108.17	106.91	106.31	107.18	109.52	108.69	107.75	104.14	105.01	107.69	104.19	102.17
101.77	100.95	101.39	97.659	99.596	100.44	95.603	93.968	101.08	95.391	100.04	98.207	97.37	96.68	101.71	99.334	97.405	98.248	99.308	101.17	104.08	97.186	97.233	99.723	93.025	94.127	87.985	102.98	94.685	103.34	97.568	95.362	94.647	96.089	100.32	98.648	96.991	98.57	97.946	98.56	96.448	102.19	101.18	94.979	99.304	90.696	99.34	94.975	103.06	98.737
110.41	104.15	112.65	101.9	106.9	114	104.33	104.72	109.83	111.98	103.42	110.7	104.47	107.22	111.73	107.26	105.38	104.34	104.09	111.7	106.99	102.97	108.4	109.19	106.38	106.52	108.33	104.94	113.96	110.4	110.39	104.7	113.61	104.98	104.89	107.49	103.13	108.75	107.05	110.2	113.77	107.66	108.18	108.28	108.22	106.11	112.02	107.31	111.64	108.63
108.93	110.62	110.01	103.47	111.9	109.02	109.03	118.93	108.72	106.55	107.92	106.65	109.13	105.54	113.78	112.72	110.82	110.93	111.91	101.11	110.07	109.63	111.55	108.05	113.32	106.05	105.48	109.18	115.9	110.04	107.72	114.51	109.32	106.55	108.23	112.45	109.98	113.64	116.15	113.51	108.65	112.07	109.14	113.96	110.6	109.82	109.88	115.31	112.53	115.15
91.64	98.123	101.68	99.751	99.746	98.491	97.923	94.741	100.55	95.78	98.782	99.951	96.116	94.916	93.274	90.885	97.942	99.798	94.45	97.516	97.39	98.668	94.703	94.207	97.355	100.03	100.55	96.48	92.71	92.688	96.051	94.357	98.644	98.922	95.905	99.558	101.29	98.642	93.125	101.86	94.599	102.87	103.37	96.695	105.04	100.29	104.45	98.428	95.626	97.223
92.797	98.605	96.171	104.46	97.653	99.655	95.696	96.858	92.602	97.017	100.35	98.805	99.207	93.798	101.01	100.74	97.43	100.41	97.76	94.336	93.214	98.739	97.687	97.977	98.907	97.472	97.208	97.729	96.617	97.995	102.22	99.516	98.36	97.876	99.428	93.046	101.44	105.84	98.198	98.192	96.877	104.17	101.52	99.245	95.121	94.296	95.696	96.25	101.29	104.01
103.5	106.92	107.46	108.32	107.92	107.48	103.32	106.89	108.33	105.84	107.06	106.18	101.15	111.32	108.23	103.64	114.52	101.77	100	106.98	108.71	104.4	102.68	108.47	113.16	104.96	110.75	106.97	106.6	108.78	103.33	107.77	104.08	102.82	108.19	103.76	110.74	99.539	108.29	97.023	106.4	98.113	101.99	105.11	107.46	101.27	103.62	103.85	105.48	107.33
97.845	109.08	101.09	96.327	95.435	102.94	98.126	103.28	100.1	105.61	103.2	100.43	104.3	101.65	98.226	101.83	105.04	104.81	99.48	103.77	100.44	99.303	102.61	98.026	98.495	97.138	104.94	97.774	95.616	96.058	98.567	102.61	106.68	107.4	98.142	99.517	98.533	104.33	93.348	107.96	101.95	97.976	97.729	101.66	98.772	94.615	99.24	99.791	110.01	101.98
107.15	106.1	103.09	105.02	105.89	111.75	107.18	101.55	98.894	109.31	110.3	108.72	101.83	111.75	108.83	104.66	107.32	104.97	104.98	100.55	104.73	107.9	101.56	104.37	104.09	104.42	107.82	107.49	107.2	109.67	102.48	106.45	107.19	104.16	104.37	100.09	104.35	108.44	111.48	104.18	99.63	111.28	105.74	106.68	107.65	103.58	102.13	103.77	101.91	102.08
107.52	114.02	105.68	107	110.73	109.56	103.98	111.56	108.52	107.55	102.39	107.49	110.61	101.13	106.03	106.64	114.8	105.81	108.14	111.53	102.94	104.74	106.54	113.62	106.05	114.87	102.02	106.86	105.36	108.06	109.35	114.04	103.16	109.15	106	108.51	111.48	105.57	109.65	106.99	104.79	110.19	109.3	109.53	112.17	103.4	105.99	111.98	105.43	104.37
106.04	103.67	103.11	108.46	105.02	103.41	102.19	103.46	106.68	101.42	104.65	111.19	98.089	107.79	100.21	109.28	105.65	107.45	101.73	107.08	106.26	108.84	108.42	103.78	106.57	103.77	99.683	103.28	107.52	112.12	98.715	103.18	102.69	105.31	108.16	107.51	106.23	107.14	107.03	107.15	103.32	107.71	106.33	99.374	106.04	101.91	106.2	109.45	98.527	106.9
102.8	98.694	103.35	95.533	101.91	93.314	101.23	98.073	95.153	99.592	101.61	98.906	101.36	95.784	95.712	98.147	104.5	104.26	96.126	103.47	94.567	90.24	101.91	98.651	97.265	90.813	102.43	101.34	94.672	95.873	99.615	97.414	100.94	96.845	97.48	95.254	97.678	102.16	105.08	97.514	102.18	106.68	95.443	98.16	104.03	96.194	97.808	101.28	95.825	95.755
109.98	110.98	105.78	104.47	105.26	113.11	105.49	100.5	107.78	102.18	108.04	109.12	110.52	108.24	106.72	113.84	105.66	103.85	111.94	110.84	105.33	108.1	110.26	107.99	104.45	110.92	113.08	108.11	106.54	114.34	109.86	106.53	108.94	109.8	106.83	104.68	110.51	102.1	108.49	115.68	103.15	109.93	100.08	102.54	105.39	106.04	111.9	116.37	110.85	112.04
109.61	97.752	105.91	110.12	104.7	105.48	104.73	111.47	106.56	108.08	106.35	107.2	103.05	105.82	106.7	106.45	102.25	104.49	107.88	106.94	103.21	109.71	109.74	106.57	98.328	108.4	104.24	103.2	107.27	103.42	104.34	107.47	102.96	104.34	102.52	101.8	103.94	103.5	106.16	105.79	102.09	108.41	111.48	114.86	103.02	104.06	108.39	101.71	108.7	104.02
103.08	106.05	103.64	111.03	104.75	103.02	105.18	111.63	105.08	108.56	106.34	106.03	103.94	105.59	109.81	105.67	102.86	108.83	103.94	107.56	106.53	108.75	101.77	106.83	108.95	110.33	105.53	107.53	105.83	106.43	107.53	104.41	105.45	102.93	101.55	103.92	105.07	103.67	109.25	100.8	103.71	104.58	108.46	103.47	108.01	104.52	111.4	107.23	106.98	104.21
111.51	107.63	110.1	112.36	102.84	103.97	110.18	111.73	112.44	108.34	104.61	111.93	102.31	108.62	107.28	105.76	112.65	105.88	100.61	107.88	104.54	105.88	111.75	113.53	108.83	105.29	103.87	102.32	108.78	104.53	111.86	107.51	100.56	104.73	110.54	104.33	102.74	113.2	108.75	109.78	102.97	104.13	107.12	111.2	108.58	105.2	104.59	106.78	106.51	101.88
106.13	113.29	104.4	110.94	105.44	111.97	107.1	104.6	103.55	107.04	110	102.58	112.39	108.5	108.7	109.83	111.69	107.83	100	106.32	110.6	107.09	112.87	108.99	105.86	108.1	113.49	115.02	112.64	116.11	109.42	111.86	105.9	111.94	104.32	110.35	114.97	112.52	104.88	112.72	111.42	103.91	112.81	110.01	111.25	107.14	106.26	109.87	107.85	109.52
102.67	110.11	110.74	111.45	106.82	107.27	112.42	116.34	108.93	105.6	103.91	103.57	108.82	108.67	103.7	102.81	109.74	107.25	106.01	103.09	108.47	111.81	110.49	110.34	103.43	108.87	109.87	108.22	112.5	108.99	106.94	105.88	114.23	101.32	107.74	102.43	108.58	112.43	101.17	105.59	104.52	105.39	115.07	107.81	105.71	106.58	110.63	110.41	110.43	108.36
103.44	111.49	105.08	107.32	107.24	105.41	105.17	104.51	110.14	103.67	105.41	106.25	110.67	106.78	102.29	106.93	107.94	110.49	107.51	102.56	105.8	111.46	97.15	107.87	104.34	108.03	107.63	107.77	111.63	104.34	102.19	102.74	104.97	103.81	97.334	105.83	112.1	109.69	104.67	107.77	106.66	111.9	104.04	109.35	103.47	103.7	101.14	108.54	103.47	104.6
95.919	96.87	98.544	94.973	99.355	98.509	96.061	99.404	90.758	93.379	105.55	96.725	96.543	97.419	98.436	97.359	102.01	99.892	99.767	100.66	96.493	96.525	95.082	103.56	95.423	102.5	96.219	98.752	100.76	98.247	104.9	101.52	94.739	96.705	104.89	91.334	103.67	104.15	96.144	99.063	96.553	100.56	94.966	96.153	102.55	101.74	98.097	106.64	95.986	89.877
103.16	109.85	109	108.19	107.94	104.4	111.46	106.5	104.64	102.25	104.42	108.33	106.8	106.19	105.38	106.21	111.8	105.57	104.92	99.034	99.609	103.89	105.68	109.58	103.08	104.41	106.67	104.62	108.99	105.34	104.31	103.13	110.7	100.99	106.83	103.2	108.05	106.01	106.28	105.96	106.74	101.86	107.92	100.88	103.34	103.5	109.47	103.13	106.91	105.33
105.2	111.53	101.34	108.71	101.65	110.07	105.58	112.7	107.59	104.88	113.73	109.13	107.29	103.65	107.47	107.87	103.78	107.85	110.96	108.79	112.52	108.87	104.68	105.42	108.01	113.24	107.05	107.42	104.97	111.88	109.88	113.33	111.58	110.58	107.32	111.4	104.36	105.52	113.17	105.57	103.98	110.66	105.45	110.35	105.49	108.43	111.57	106.5	105.98	107.32
102.49	103.16	98.058	104.04	92.958	102.1	93.373	97.052	96.258	101.48	99.017	100.39	94.172	99.643	108.73	104.78	92.498	102.25	99.85	102.24	102.2	100.22	98.438	100.57	97.18	98.901	99.243	102.13	97.536	100.21	104.24	99.629	98.523	96.481	95.428	100.06	101.72	97.191	102.02	96.805	98.946	96.654	104.37	103.47	112.16	97.007	99.256	99.681	96.995	101.21
108.79	109.07	105.59	106.2	109.05	111.48	104.16	104.33	108.18	110.02	112.58	109.78	109.73	108.48	100.95	112.46	104.63	111.86	109.15	109.72	111	111.86	113.36	107.56	110.25	114.79	102.74	108.99	112.56	108.34	107.17	108.82	97.704	105.25	107.74	111.28	110.18	104.35	107.74	112.9	104.44	103.88	106.86	106.83	106.05	109.02	114.35	107.84	106.35	110.48
111.51	105.97	110.92	100.13	106.2	107.3	105.2	109.47	109.04	101.9	109.93	111.33	106.56	115.88	107.76	107.48	108.71	105.34	113.4	110.14	110.19	104.56	108.57	106.88	111.22	104.79	110.83	103.77	108.42	107.28	109.67	108.21	109.64	113.02	104.65	113.94	109.14	109.51	110.71	104.91	106.87	110.58	108.62	110.09	103.85	106.68	107.54	111.12	107.77	110.24
109.06	110.74	104.24	110.99	110.04	104.46	96.035	103.47	110.78	111.62	106.22	111.25	105.84	106.89	108.9	107.54	105.38	106.45	107.04	102.69	100.9	103.31	105.48	101.34	109.6	102.22	103.52	105.68	104.61	110.08	104.82	109.64	99.323	103.72	100.5	102.11	109.51	109.49	106.69	103.81	100.85	106.5	104.78	103.01	105.96	105.35	108.83	111.14	106.65	107.22
107.04	111.37	102.39	105.56	101.88	105.42	103.88	106.59	104.32	105.11	97.037	105.2	102.65	100.18	104.04	107.13	105.22	103.2	108.35	107.59	102.87	98.618	99.79	102.96	109.03	99.753	106.4	103.55	104.31	99.37	107.79	103.15	108.23	106.8	104.45	103.88	104.77	107.47	103.43	107.9	104.33	102.2	102.58	99.518	106.34	109	106.28	105.45	104.37	103.48
108.62	106.75	104.4	103.77	94.303	103.58	102.13	104.29	95.026	108.51	107.91	104.93	105.94	107.12	108.67	105.76	105.62	101.81	107.8	105.05	104.44	110.56	101.75	103.16	97.13	105.12	104.26	107.11	100.55	105.64	102.47	103.98	105.79	105.08	101.11	106.44	107.15	103.12	102.11	102.89	106.93	103.15	108.89	105.52	102.05	106.24	107.81	111.73	110.7	99.276
102.64	102.92	109.75	112.97	112.75	111.9	101.2	106.21	105.8	107.1	111	110.48	113.68	109.51	108.46	110.95	111.5	107.38	108.33	105.24	104.59	108.07	114.25	102.67	109.14	106.48	109.56	111.75	104.41	106.42	111.87	103.89	103.69	112.82	102.81	105.5	109.14	108.49	104.49	112.27	113.04	111.17	106.34	109.12	103.61	107.24	104.02	108.75	110.27	107.84
102.19	101.93	103.86	97.189	97.947	111.76	108.8	106.29	94.957	100.69	103.75	101.31	109.3	110.58	104.07	104.32	108.1	100.2	108.91	102.94	102.79	101.09	105.75	108.16	104.54	97.929	101.31	105.34	104.18	103.59	105.17	109.96	109	107.13	109.4	104.77	107.67	107.87	106	102.71	99.505	103.27	102.74	104.5	113.94	101.32	104.05	102.24	102.44	111.6
105.73	100.44	100.86	104.54	101.44	102.73	106.44	102.69	101.24	108.46	105.08	106.48	105.76	108.81	110.76	104.22	100.66	103.77	109.28	101.38	103.9	105.66	105.18	101.26	104.85	107.69	106.28	102.26	105	108.41	108.81	105.59	102.36	103.84	102.79	104.61	105.92	108.76	106.98	109.77	101.93	111.78	108.4	104.69	105.35	104.91	103.7	108.74	107.3	105.81
111.27	100.49	106.45	112.25	115.31	105.82	111.73	106.31	106.75	110.42	117.03	110.02	111.25	112.54	110.6	104.5	108.94	107.25	107.34	110.16	112.39	108.47	105.96	104.57	107.24	105.2	107.22	109.62	110.79	108.69	110.61	108.06	115.36	111.04	107.87	108.85	107.22	105.95	104.05	113.14	105.77	104.7	107.3	112.46	107.98	102.98	110.81	111.59	106.81	110.28
103.56	99.165	108.51	110.71	109.69	104.74	110.62	109.11	101.63	111.84	105.99	109.03	113.39	109.03	107.37	111.65	96.141	106.04	103.66	102.75	106.28	100.19	113.54	104.25	104.17	106.42	104.85	103.59	108.04	105.32	107.79	106.57	106.2	110.3	108.63	105.94	102.98	105.52	106.37	104.41	111.1	108.34	109.29	102.33	102.26	108.09	107.45	102.87	106.56	105.98
111.32	107.98	105.19	109.64	108.49	106.68	107.2	107.89	103.14	98.179	106.08	107.58	113.04	107.68	108.08	114.47	104.78	98.403	110.18	105.9	107.47	111.93	112.07	108.25	112.8	113.74	107.99	106.08	107.63	115.47	102.27	107.3	110.51	112.58	109.97	109.35	106.34	106.67	107.25	106.5	109.79	106.71	100.28	109.85	108.89	109.75	110.55	110.02	106.71	118.05
100.22	93.676	99.805	100.43	96.695	102.39	100.38	98.046	98.765	98.472	98.872	95.063	96.362	99.552	95.828	103.54	110.22	102.18	100.42	94.777	105.43	96.142	99.947	96.777	96.532	99.636	97.247	100.18	104.1	100.71	102.06	98.295	94.217	95.285	108.66	92.129	102.14	102.81	103.91	102.84	96.353	97.359	96.211	105.96	100.89	98.216	103.65	99.516	104.53	97.586
101.53	100.49	98.763	93.644	100.57	97.674	102.46	105.65	101.12	102.78	100.82	105.51	100.04	98.111	97.575	97.897	95.719	104.38	101.22	94.993	106.54	103.06	94.53	99.762	95.341	93.164	102.75	95.298	98.973	98.017	97.226	94.221	100.15	90.403	92.947	97.227	98.385	98.156	101.09	97.956	98.672	106.11	98.69	95.454	99.675	97.29	103.79	98.044	98.878	97.263
92.592	103.25	103.47	93.314	102.7	103.21	105.41	98.688	98.103	102.78	96.888	96.645	94.814	102.25	100.98	98.772	96.632	95.467	103.14	102.42	91.177	92.985	102.66	100.11	93.158	96.866	92.812	95.218	95.671	100.36	102.09	95.477	108.6	101.03	98.42	97.487	103.25	105.9	96.722	100.23	95.604	96.548	101.98	92.067	99.662	99.334	102.05	99.648	100.42	98.419
109.49	107.45	113.82	102.77	114.3	105.7	109.14	108.76	109.65	108.98	105.5	114.1	112.11	104.63	108.92	110.94	107.98	107.45	108	109.13	103.03	107.99	110.58	114.18	111.42	107.92	107.56	103.91	113.22	111.91	106.92	108.96	105.7	104.34	112.84	105.73	103.91	101.84	111.46	106.94	107.51	113.14	111.29	104.03	105.21	108.13	109.53	107.81	105.37	106.94
112.72	107.95	108.32	104.02	104.75	107.88	109.83	109.55	113.9	106.75	106.68	111.03	110.19	106.03	110.75	110.51	106.04	107.6	111.14	113.48	102.16	107.51	105.76	108.88	105.38	109.45	102.75	114.96	115.38	107.35	108.53	112.04	108.38	106.26	106.3	108.73	104.11	105.16	104.6	112.19	112.44	112.11	106.57	105.72	110.91	116.15	110.4	106.29	109.55	111.69
99.024	99.739	106.61	93.802	104.36	97.774	98.85	95.543	100.3	94.842	94.395	100.79	96.339	103.4	92.567	101.85	99.071	100.21	98.195	101.44	100.23	99.29	101.54	104.78	100.72	98.851	98.173	102.08	96.329	101.66	102.9	100.44	96.122	99.744	94.254	98.51	93.873	107.23	100.75	96.534	94.828	100.03	105.74	98.353	101.97	102.28	99.182	101.24	101.29	100.56
108.97	105.91	103.56	101.14	112.69	101.52	102.66	106.54	103.95	110.07	108.83	105.35	100.04	111.98	105.83	109.29	112.24	109.34	101.69	105.24	103.44	107.55	103.3	106.41	107.53	108.09	103.98	106.69	111.69	110.69	107.68	105.16	104.46	108.87	104.7	107.7	104.49	102.66	99.947	111.59	104.65	108.15	106.83	109.6	105.49	104.5	99.492	107.81	109.84	107.5
103.15	112.13	114.83	109.92	108.5	111.27	110.01	112.78	115.34	110.21	106.03	109.48	107.35	116.1	104.29	110.49	115.18	109.02	112.24	116.26	117.11	115.86	108.78	108.4	106.66	111.32	112.93	110.53	110.4	107.91	115.32	113.36	110.73	113.98	112.4	110.93	111.72	114.64	111.91	107.44	111.78	113.85	116.18	112.91	109.93	109.2	109.2	113.06	109.06	112.73
105.71	102.36	108.92	109.47	104.92	110.23	106.86	109.44	102.14	106.9	104.5	115.25	101.89	108.08	108.42	104.58	110.74	99.678	108.99	110.66	107.36	106	99.519	101.46	110.99	104.31	102.08	105.78	105.49	104.95	105.4	105.09	106.09	100.64	106.36	103.04	107.38	105.3	105.03	108.12	108.73	111.84	103.13	106.3	110.18	106.42	100.29	111.11	103.33	105.87
109.94	105.9	113.13	106.91	104.35	101.77	113.15	102.03	111.56	107.57	108.92	105.1	107.08	106.81	113.78	108.31	106.01	106.85	104.54	108.92	108.49	107.11	111.95	104.72	110.57	113.44	111.62	113.57	111.63	108.99	109.12	107.62	104.11	107.48	106.08	101.36	106.35	110.56	103.21	105.46	111.16	105	109.02	109.07	114.3	108.94	104.74	108.43	106.05	112.09
108.67	108.64	108.97	109.57	104.78	102.26	112.18	112.4	110.34	105.26	112.84	109.75	113.46	108.13	103.21	102.93	111.47	105.81	100.04	109.59	101.83	106.34	102.56	108.81	114.24	111.86	110.45	116.51	108.83	107.77	111.39	114.11	110.08	100.92	103.12	109.46	106.83	110.11	105.34	109.87	104.74	113.28	103.82	107.24	108.09	106.66	109.07	106.83	105.55	106.13
100.8	107.89	103.41	105.71	107.91	103.4	102.8	110.28	107.61	110.44	107.82	108.14	101.72	104.06	105.79	107.15	111.52	106.35	108.68	106.99	105.59	103.17	108.56	106.73	107.66	109.21	111.21	105.69	106.72	111.65	105.63	110.31	107.18	107.88	107.79	107.84	102.3	105.12	110.06	99.745	105.88	106.98	103.05	101.34	107.77	106.36	104.65	109.86	104.25	103.64
105.04	105.96	105.44	98.542	99.542	101.67	104.61	104.04	102.33	102.58	101.14	106.4	105.43	104.2	105.41	109.16	102.76	105.42	109.12	107.14	108.69	101.48	108.16	110.38	107.59	103.24	105.93	112.98	101.14	104.07	108.61	102.83	104.62	108.18	104.07	103.21	100.28	101.49	105.9	102.29	108.39	103.94	110.47	103.45	109.02	105.27	105.95	102.36	101.55	103.87
103.82	106.24	102.81	109.22	103.32	108.68	108.31	104.54	100.09	105.06	111.38	108.03	105.83	104.42	101.37	111.72	103.45	98.662	96.067	110.47	106.13	106.76	108.08	102.76	106.69	104.83	105.41	112.24	97.916	109.24	104.53	104.7	107.91	109.78	106.31	105.11	108.91	107.88	102.73	105.06	101.4	111.46	104.68	102.83	107.07	100.56	101.62	103.05	105.15	105.42
112.55	103.97	107.19	111.11	111.13	113.22	104.32	109.11	103.83	105.85	110.15	110.88	107.6	114.38	103.81	108.8	109.56	105.46	107.23	105.33	108.63	109.61	107.18	104.46	111.58	107.7	104.54	105.86	112.42	108.1	111.21	109.05	100.85	110.03	108.31	107.74	105.26	112.88	108.82	110.41	105.71	101.08	105.47	110.15	109.01	105.01	112.55	104.07	110.32	107.79
105.79	96.455	106.2	106.07	105.07	105.31	105.93	105.14	101.44	105.48	107.77	101.62	105.21	105.77	107.07	105.1	114.43	101.18	108.32	108.14	104.23	107.45	107.3	107.91	107.51	100.84	106.35	101.26	106	103.04	104.78	105.35	107.06	106.17	107.49	105.09	112.14	104.75	99.536	108.13	103.67	106.39	109.96	106.15	106.47	110.88	110.02	111.79	115.93	107.53
102.76	92.935	96.909	94.462	97.773	95.241	102.24	96.679	93.91	95.077	96.501	94.882	97.373	104.59	99.117	98.828	95.263	96.821	96.56	103.33	92.037	100.21	99.534	97.726	99.217	94.245	99.681	91.525	94.142	99.142	93.673	91.212	91.326	99.471	92.188	102.01	94.017	99.412	100.85	99.206	98.481	92.255	91.84	104.52	101.75	98.87	102.61	99.046	99.388	99.954
104.76	108.89	105.43	104.67	107.35	108.32	106.89	106.64	107.6	105.13	107.22	108.98	116.38	115.6	104.62	112.57	104.42	107.91	109.98	106.41	110.52	107.06	103.27	106.89	107.6	109.39	106.7	109.67	108.25	107.46	110.58	108.66	104.1	111.14	98.194	105.32	112.84	104.23	108.44	105.69	107.59	103.9	108.54	101.51	111.05	108.18	113.97	106.99	106.55	107.36
99.717	103.44	105.6	105.66	94.633	103.47	98.088	101.77	99.937	94.99	100.13	101.42	100.49	100.6	110.12	103.33	98.722	100.8	98.547	102.31	103.56	100.74	97.388	101.59	100.62	99.2	98.716	99.824	99.838	103.84	104.46	101.33	101.95	106.71	100.53	100.42	99.907	101.5	102.31	104.05	104.2	100.94	102.24	106.58	102.94	99.555	101.14	99.939	104.97	95.925
101.22	95.196	107.38	102.49	104.88	103.7	106.74	100.03	99.472	98.379	101.99	99.741	94.93	102.51	104.33	102.66	102.94	100.95	95.957	93.244	98.184	103.63	102.83	107.61	98.608	97.709	99.107	99.728	97.821	94.52	97.786	103.39	96.796	102.79	100.7	101.73	107.8	106.1	106.63	104.71	96.345	95.357	103.08	102.92	100.31	97.21	95.615	100.6	99.388	105.25
106.28	100.35	107.1	105.56	103.9	102.5	110.98	101.57	112.65	106.05	109.69	112.59	108.13	108.36	104.97	105.9	103.34	106.7	100.47	101.65	106.54	103.59	105.02	104.93	102.56	98.836	100.65	111.08	102.88	102.82	107.24	104.55	98.743	104.57	102.65	104.08	110.87	103.23	107.97	111.1	104.91	113.28	108.13	98.026	106.67	102.64	108.67	113.54	105.69	107.26
112.16	112.57	112.61	104.04	109.72	101.57	105.8	108.41	100.86	99.741	105.06	108.42	108.75	110.77	108.45	109.67	106.64	103.39	102.41	108.91	108.69	111.17	106.13	108.98	105.24	110.58	106.74	109.43	106.87	108.33	109.9	103.27	105.91	107.01	106.5	107.85	107.84	102.28	106.19	103.78	108.88	104.49	94.316	105.15	104.51	102.52	110.63	103.04	109.42	103.21
113.51	107.39	111.4	114.19	105.39	113.95	107.96	99.967	107.04	113.73	106.65	107.1	109.71	106.33	111.2	111.79	110.36	111.41	111.57	106.76	109.65	112.5	111.39	115.69	112.16	111.53	112.52	112.45	117.1	108.53	109.86	116.48	113.21	110.26	110.84	107.76	107.56	108.07	108.74	105.3	114.95	105.31	107.25	113.12	110.74	108.63	110.88	105.53	106.61	113.37
108.68	110.22	106.53	104.7	104	108.22	107.59	107.51	104.72	102.3	107.32	109.01	110.7	105.14	110.75	105.71	110.61	104.57	99.794	106.17	106.7	105.64	107.73	102.57	103.85	99.783	105.36	107.04	99.249	109.72	104.52	102.45	107.84	110.28	105.47	110.24	111.66	112.99	107.85	111.16	105.16	104.04	109.56	107.24	106.55	100.17	100.73	104.85	104.92	111.93
109.46	106.73	106.75	112.93	105.82	108.5	107.15	109.92	112.66	105.46	106.79	105.85	105.77	107.62	107.58	100.85	113.87	108.16	112.93	106.67	106.32	108.48	106.49	102.48	110.61	110.47	111.49	102.05	111.51	108.6	104.53	110.22	112.79	108.44	107.36	108.35	103.22	115.65	113.55	103.51	107.02	108.54	108.13	113.63	112.92	115.33	110.82	107.24	107.56	108.54
110.41	108.65	109.12	103.66	104.84	107.83	106.79	102.23	108	108.43	108.01	109.05	112.57	107.71	109.35	107.85	108.22	103.68	101.27	103.68	110.08	102.66	108.95	103.82	110.65	106.8	104.66	108.77	106.3	111.49	102.28	105.66	111.06	110.24	105.17	101.86	105.34	108.31	100.81	107.44	109.51	108.26	102.86	101.08	105.58	105.85	104.6	105.39	106.32	110.15
100.3	107.38	112.59	106.32	103.02	100.45	101.5	105.37	104.4	106.88	106.74	107.72	100.29	104.33	108.59	100.63	103.39	103.66	104.29	109.35	102.16	105.73	104.07	105.13	103.74	108.63	101.87	108.56	114.06	110.01	105.67	105.78	108.12	109.44	109.32	103.43	107.42	105.32	108.77	107.41	106.65	108.02	103.15	100.45	103.11	107.47	108.39	106.87	108.79	107.96
110.14	107.84	108.58	102.27	103.39	101.38	104.55	106.92	106.96	98.24	110.17	108.21	106.54	101.09	109.49	108.23	110.81	106.65	97.348	103.77	100.45	108.96	102.23	104.86	100.52	110.63	108.33	107.57	101.52	98.109	105.82	101.58	103.61	105.25	108.39	107.86	99.177	102.45	108.8	104.81	107.2	112.67	101.03	108.68	101.5	109.33	104.5	106.76	101.29	104.07
102.27	108.69	106.78	107.25	104.46	108.63	105.57	107.28	108.95	108.32	113.41	109.84	106.2	102.96	109	105.6	109.29	110.42	112.44	99.786	107.78	108.6	104.31	107.46	110.13	101.31	107.53	107.26	104.89	103.72	110.44	107.63	112.64	110.09	107.32	102.52	105.98	103.9	102.59	109.27	103.06	114	114.22	116.19	102.27	109.92	102.68	106.17	100.86	105.9
102.92	108.63	104.88	108.23	99.156	105.59	108.37	108.14	107.99	109.98	104.85	106.41	105.16	108.43	109.15	100.53	108.21	102.6	107.72	104.08	103.71	99.696	101.77	106.69	106.43	105.67	102.96	105.93	106.19	105.52	109.52	110.94	102.55	106.63	102.64	102.79	99.265	102.07	105.63	104.81	105.34	108.43	112.49	103.08	106.18	111.02	110.5	109.65	110.07	108.97
102.45	108.52	100	108.05	103.6	104.87	107	107.5	107.91	108.43	110.25	105.48	103.7	110.19	108.44	107.4	107.23	104.49	103.96	101.67	104.41	98.652	105.87	103.77	109.42	111.78	100.97	102.88	102.82	103.53	106.63	101.22	104.43	101.48	103.37	106.65	105.81	108.97	105.92	108.29	103.84	112.62	107.28	98.424	104.7	107.48	107.47	101.72	107.66	109.21
99.919	101.38	109.1	102.41	106.41	109.54	107.97	104.91	110.05	107.51	106.85	107.51	108.37	100.36	104.2	104.97	101.36	101.72	99.731	100.7	103.45	106.45	105.85	102	101.94	111.2	102.47	109.41	100.6	106.85	104.86	110.99	102.95	106.57	108.25	109.23	107.98	105.22	110.85	107.2	109.49	98.469	98.838	101.52	102.5	109.33	104.89	109.57	107.14	111.76
103.58	107.51	105.95	104.5	105.42	101.17	101.2	102.91	106.06	94.725	103.84	107.29	106.05	106.08	101.67	105.84	100.99	102.87	107.07	104.16	101.48	113.01	105.37	107.39	101.63	104.79	106.28	110.72	100.6	104.4	109.17	104.91	106.89	103.1	106.28	101.21	105.04	109.56	105.38	105.95	107.16	110.79	95.385	103.34	101.76	104.24	106.47	107.35	107.21	105.87
101.59	107.28	102.05	106.7	107.36	103.46	109.02	108.92	103.77	105.91	103.28	110.19	105.58	104.67	104.54	104.51	100.58	102.53	108.07	111.26	109.32	111.23	107.78	108.75	103	103.64	106.6	107.51	108.94	105.64	99.31	109.97	113.77	112.43	103.94	103.91	107.23	110.59	106.97	105.93	109.09	111.54	107.43	106.69	106.35	100.19	108.61	103.26	105.35	117.27
97.954	109.53	106.27	100.36	110.32	105.08	108.7	115.44	104.97	105.17	101.88	105.83	108.55	106.17	106.25	106.55	99.695	104.28	105.25	106.36	104.34	110.2	108.11	108.01	113.09	106.56	109.86	110.31	104.57	108.87	107.68	109.68	107.06	105.58	105.06	101.11	108.69	107.47	98.703	107.19	104.35	111.61	103.66	101.42	106.48	107.49	104.52	107.37	104.2	104.08
98.583	101.78	98.229	96.266	101.54	95.913	95.67	100.36	96.027	101.09	92.024	103.58	98.362	96.157	103.36	103.49	100.55	94.539	101.97	97.094	96.029	98.588	95.377	98.657	99.307	98.624	94.959	94.218	95.244	104.92	92.74	92.941	95.387	98.576	97.362	98.919	95.378	95.685	103.78	99.892	88.392	95.579	103.48	93.002	102.09	93.373	96.157	98.936	106.73	100.53
96.439	96.487	95.405	95.308	102.37	93.221	95.726	100.99	94.985	90.722	102.28	99.656	92.765	98.44	96.013	95.141	95.136	106.65	101.19	90.303	99.116	97.384	92.977	95.951	93.901	92.416	97.769	98.836	100.26	97.772	98.152	99.587	98.486	100.28	103.96	103.65	91.742	95.639	95.664	102.06	96.664	97.593	96.735	96.665	93.646	99.084	99.085	99.175	94.626	95.635
107.26	111.33	110.01	106.55	109.55	112	110.34	106.39	108.79	106.05	103.86	106.89	106.74	108.35	110.13	116.28	103.5	105.77	111.09	108.3	116.92	109.68	108.04	106.46	109.47	108.07	110.64	106.91	110.85	102.23	110.19	109.26	108.85	110.61	111.41	105.64	108.08	107.33	109.7	107.95	108.1	107.01	108.99	105.64	107.39	109.22	108.47	110.06	107.28	111.84
108.48	111.56	108	103.12	105.82	106.98	105.69	111.63	106.63	111.12	110.57	116.77	109.8	108.82	105.81	107.34	108.66	110.49	104.05	104.88	111.23	110.4	111.84	109	104.76	106.68	109.75	109.32	107.57	109.56	104.04	112.36	99.914	106.37	106.74	109.06	111.61	107.42	104.13	105.35	106.51	104.4	106.51	110.71	111.21	109.49	106.51	105.47	105.88	105.83
106.48	106.19	111.68	107.54	105.8	109.85	109.2	113.14	104.12	104.06	103.54	104.31	111.28	109.71	108.35	104.03	110.91	113.6	110	103.82	105.32	104.09	103.91	108.41	111.28	108.17	104.52	104.57	105.93	107.18	102.6	115.82	108.26	108.5	107.41	110.2	109.93	110.85	110.21	101.87	112.93	107.13	110.4	103.43	111.83	109.32	107.9	110.73	110.45	107.09
106.13	102.53	107.58	104.2	100.86	106.88	107.76	103.95	105.88	108	107.96	108.6	111.72	109.82	99.747	111.55	105.3	104.07	105.48	110.57	99.722	107.35	110.46	109.69	105.03	107.74	111.84	100.07	104.84	109.52	105.22	106.06	106.21	106.36	102.89	102.62	112.86	105.16	110.85	105.85	102.98	106.75	107.24	105.8	107.3	105.86	108.84	105.93	106.82	108.12
96.487	90.813	104.65	97.016	94.706	100.42	97.59	94.48	90.067	102.88	99.214	96.199	105.35	100.16	96.351	100.06	97.591	98.366	94.795	95.372	94.885	98.624	103.86	94.334	95.446	98.057	90.467	100.7	95.96	94.184	102.33	97.889	92.262	96.755	96.793	99.323	93.122	96.18	94.365	95.61	95.73	91.934	106.09	100.46	94.203	100.32	100.11	105.41	102.5	95.254
100.06	109.91	102.41	106.56	104.45	110.96	108.28	105.4	101.82	105.34	105.27	113.45	105.28	100.33	103.27	104.64	99.128	102.58	118.66	102.12	103.62	107.1	102.17	103.04	109.52	101.59	111.84	107.44	110.35	101.97	102.5	112.74	107.99	104.71	106.28	108.41	105.59	106.63	99.856	99.335	108.71	106.85	108.41	103.08	103.64	107.39	101.18	101.52	102.92	108.41
98.66	98.87	97.958	99.314	97.366	94.198	98.691	96.634	104.72	98.865	100.93	101.29	103.45	102.11	99.091	97.657	101.83	99.794	100.73	95.03	102.79	100.19	97.32	96.063	99.601	101.72	100.38	98.034	98.292	103.98	104.81	102.41	100.36	100.17	98.065	104.02	97.091	94.154	96.737	94.182	91.187	101.76	96.47	96.707	97.505	100.35	104.88	102.26	95.374	100.46
104.51	103.83	102.32	107.72	98.822	107.79	102.38	104.58	104.78	104.53	103.93	103.82	105.32	109.56	108.67	107.8	105.8	101.79	107.54	108.67	108.6	108.99	101.92	109.58	105.94	109.88	106.34	98.137	100.25	105.06	106.04	107.17	112.24	111.59	110.16	112.76	105.35	106.28	107.49	101.29	99.691	105.73	106.93	105.27	100.93	106.84	101.09	114.2	105.57	103.52
100.37	104.22	102.29	99.663	100.47	100.32	99.296	105.24	96.902	103.64	103.33	104.8	100.79	104.26	100.64	98.735	95.372	99.989	100.75	100.04	96.375	103.68	103.03	104.89	98.883	96.072	97.04	99.391	101.49	100.11	98.295	106.55	100.78	100.28	97.581	102.77	103.23	100.97	96.253	97.377	104.19	99.022	98.511	100.73	97.535	105.5	104.04	102.09	94.806	98.628
107.54	111	111.94	109.76	111.18	111.63	113.06	113.65	111.48	111.04	108.75	106.86	111.61	109.81	110.83	105.49	114.55	110.8	109.95	111.29	108.15	112.94	106.22	110.88	109.31	109.54	112.65	108.77	111.97	109.08	108.06	113.72	113.84	108.49	107.2	110.49	112.42	109.21	109.58	104.89	106.76	114.42	110.87	112.6	111.32	105.35	114.14	112.95	106.79	107.72
107.61	109.07	105.66	103.62	114.74	107.95	108.69	114.28	112.39	107.73	107.54	115.45	105.07	113.04	109.83	111.03	109.57	114.64	106.39	105.62	102.42	107.5	109.15	108.89	103.6	108.67	109.49	116.29	114.03	108.83	106.18	108.73	111.92	109.14	114.9	113.94	111.47	109.17	109.8	107.13	104.8	107.41	112.69	112.97	113.51	107.58	114.11	115.74	110.82	111.5
105.44	106.99	100.14	108.58	105.98	104.55	101.95	107.66	103.23	107.3	104.63	108.73	102.46	102.42	104.72	107.28	103.65	108.22	100.7	101.23	104.51	109.41	106.71	103.37	108.86	101.07	103.9	105.99	105.54	107.14	108.38	102.29	107.16	111.62	102	106.77	108.8	99.717	107.11	108.42	101.55	107.08	110.14	103.99	103.69	103.3	108.26	109.42	106.4	108.69
103.32	100.56	100.72	97.273	102.87	102.97	99.408	107.76	92.365	101.99	95.605	95.672	105.61	102.17	100.77	106.55	103.06	96.232	98.453	95.44	98.478	99.68	99.801	100.95	91.947	101.28	97.031	105.86	98.267	98.649	98.103	104.22	96.074	103.31	102.05	104.05	98.88	98.125	100.39	101.88	98.386	99.644	97.648	98.783	107.61	100.07	96.182	101.68	97.694	97.569
109.94	110.9	107.45	110.42	107.31	108.04	109.98	112.37	99.973	110.3	105.16	109.07	113.8	105.57	107.01	113.46	109.15	109.34	109.08	111.83	114.51	115.91	106.58	109.9	101.7	103.63	110.21	105.26	109.21	109.81	102.99	101.24	104.79	105.59	110.69	109.85	112.09	110.11	107.66	108.61	111.66	107.27	107.35	110.57	109.48	107.54	105.56	112.43	106.04	106.82
108.89	110.41	108.47	107.41	110.82	109.02	110.42	104.72	112.21	107.61	105.96	100.14	106.39	105.81	113.8	110.84	102.15	108.86	109.98	111.33	103.06	116.2	108.14	108.36	107.61	109.53	107.19	109.21	112.26	101.92	107.48	105.97	107.13	104.24	107.2	112.01	106.9	112.92	106.5	109.1	111.15	110.67	108.63	109.02	104.47	111.19	107.81	104.45	106.97	106.8
106.1	102.37	106.32	106.73	110.44	106.29	109.86	104.5	108.51	104.12	109.69	108.91	110.86	101.86	106.5	106.83	105.64	103.87	115.81	103.18	110	110.08	106.99	107.69	114.95	107.79	105.61	107.81	99.689	111.62	114.65	104.93	105.85	102.97	108.59	108.05	108.39	109.15	104.33	116.39	106.55	111.96	108.18	104.54	106.81	108.85	114.39	103.29	104.75	111.77
116.05	111.32	107.34	105.37	107.33	106.03	105.17	107.48	110.45	102.22	105.34	101.79	106.32	107.45	103.49	104.61	110.53	113.01	104.96	113.27	110.61	106.04	108.05	108.73	108.89	106.05	109.11	108.32	112.37	101.17	108.05	111.3	105.93	103.3	112.19	105.35	108.88	108.63	111.66	104.64	111.91	107.41	113.57	108.44	109.51	105.86	112.52	103.5	105.96	104.22
104.53	110.59	102.67	105.27	108.49	104.28	111.26	108.12	100.61	104.2	105.44	110.32	103.93	105.49	108.81	108.5	109.24	110.57	105.92	107.27	111.29	105.26	110.81	112.45	106.01	103.62	106.89	110.2	106.57	106.74	109.67	109.44	110.04	111.22	112.2	107.86	107.24	106.74	109.42	110.61	114.57	106.71	108.49	109.17	107.69	113.27	112.17	108.61	106.9	113.67
111.44	106.02	111.23	115.36	110.52	107.94	103.97	103.22	106.57	103.89	101.21	105.49	97.204	104.27	107.67	103.62	112.02	100.72	108.08	106.92	106.19	102.15	111.1	104.87	104.32	104.86	101.28	99.247	103.12	103.11	106.78	98.699	104.88	103.14	104.77	102.67	113	102.11	109.52	104.81	102.87	100.58	105.89	105.29	101.08	105.09	111.77	107.04	104.55	103.81
104.01	95.158	103.76	95.573	104.54	94.666	103.18	99.989	90.61	97.51	104.28	99.632	97.628	95.406	99.306	98.778	102.15	101.99	103.28	98.775	98.427	101.74	103.63	97.547	101.56	103.19	99.323	103.09	102.18	103.26	97.808	100.95	106.47	101.23	104.83	96.665	99.081	101.63	104.21	98.515	104.64	99.361	108.16	93.968	97.033	101.59	96.769	94.905	99.916	99.828
98.498	97.819	102.83	96.228	97.295	101.86	97.306	98.468	98.867	100.59	94.549	91.418	100.25	100.8	99.121	101.56	102.45	103.88	100.33	103.34	97.931	97.706	102.18	94.603	99.685	99.052	101.72	104.71	97.489	97.587	101.74	100.5	100.81	93.036	101.08	101.13	102.92	101.6	98.418	108.4	102.21	109.43	102.8	98.219	101.48	102.27	98.123	106.38	103.39	106.26
100.43	101.94	103.61	107.35	112.03	96.244	107.75	105.65	96.941	104.31	110.34	103.76	100.03	103.88	104.18	101.72	101.79	105.54	95.841	101.43	101.45	97.84	103.91	108.44	99.286	101.14	108.21	103.58	96.61	103.55	105.91	96.254	108.99	109.18	100.83	102.42	103.98	104.3	105.16	98.882	102.3	106.17	106.2	103.34	98.786	102.1	96.774	106.37	105.94	108.48
99.554	99.39	99.365	99.316	96.27	96.194	98.196	91.65	95.814	98.383	103.61	101.31	96.235	93.334	95.81	100.08	96.341	102.71	99.734	96.975	97.933	90.994	94.94	94.403	101.08	95.812	95.395	97.095	100.46	93.508	92.819	97.666	101.28	94.305	101.53	97.548	100.02	94.623	99.375	96.741	97.554	105.92	94.331	101.4	98.059	100.15	91.925	96.514	94.402	92.146
102.15	114.29	103.98	103.29	97.675	105.58	101.21	106.92	109.19	105.34	111.48	110.64	104.87	109.59	109.39	107.9	108.68	108.94	103.25	104.36	104.62	113.76	111.4	110.19	104.15	111.83	107.61	103.73	106.62	100.84	113.38	114.72	109.39	110.59	105.38	107.82	109.17	106	107.01	109.08	110.61	108.08	104.99	104.43	106.83	101.75	111.44	103.63	105.65	110.46
104.01	111.5	103.68	103.76	107.71	107.83	106.85	106.04	111.75	109.78	97.142	110.53	110.46	106.27	103.42	112.06	99.989	110.08	108.16	105.93	110.74	107.13	110.09	110.59	110.48	110.03	110.95	108.99	109.55	103.19	104.5	111.35	111.5	109.49	111.93	112.83	103.04	107.02	110.61	110.41	108.89	111.43	101.56	102.78	109.49	112.52	99.81	107.95	103.28	110.48
96.67	102.86	93.799	102.96	95.811	93.229	94.183	94.787	97.599	97.128	98.427	95.602	99.074	90.999	96.726	100.28	90.641	98.073	100.08	95.616	94.986	104.84	94.171	101.82	94.567	93.672	95.582	96.86	94.988	104.14	98.925	96.948	98.126	96.048	99.732	92.316	96.568	100.72	93.464	101.33	104.59	99.758	99.759	100.35	97.136	102.57	90.828	89.108	107.19	91.569
99.557	92.275	102.16	96.329	96.7	98.199	101.44	104.01	102.5	98.356	95.907	105.28	98.291	99.173	92.927	100.16	100.35	95.052	92.333	92.79	94.79	95.074	91.501	99.146	100.1	97.704	96.615	98.164	99.679	96.503	97.382	98.14	96.416	99.635	94.709	94.851	100.53	101.74	102.34	95.297	98.46	94.328	100.38	101.49	100.09	99.611	91.479	102.16	101.78	93.309
112.99	112.89	102.56	105.56	109.14	108.81	109.34	110.35	111.34	111.83	103.07	106.33	107.88	104.29	107.88	101.41	110.37	107.43	112.78	108.78	105.54	107.63	106.28	105.27	104.11	108.56	102.68	115.73	109.33	111.39	107.1	112.53	106.16	109.71	102.34	106.14	115.08	105.29	112.94	110.71	111.35	105.17	108.47	104.29	107.86	104.98	112.38	105.62	106.58	108.47
94.712	91.267	99.357	96.968	99.351	98.966	96.482	95.418	90.579	91.828	99.199	99.7	95.56	96.231	98.503	96.195	102.68	95.86	98.184	96.106	97.579	95.367	92.213	97.936	97.163	97.337	99.261	96.747	98.398	94.932	102.24	98.77	97.225	98.128	98.652	100.9	101.42	96.633	100.12	92.711	101.25	97.924	93.218	103.72	100.03	96.915	99.273	102.14	101.83	96.405
110.53	98.709	100.12	102.79	105.1	109.25	101.83	101.82	103.4	104.72	99.797	102.73	106.31	101.74	106.11	108.63	105.63	105.05	108.71	101.9	106.1	104.08	108.65	106.38	105.08	104.71	102.48	103.92	109.64	110.58	107.25	105.22	104.43	99.255	110.28	102.33	100.78	102	108.5	109.79	107.66	105.34	106.4	108.58	104.24	109.37	105.53	107.13	103.52	105.69
107.33	107.35	113.67	101.57	107.91	109.16	108.24	101.58	110.75	103.68	108.84	108.83	106.99	100.76	103.87	110.14	107.43	108.03	111.69	110.27	106.82	107.05	105.67	104.58	111.93	106.93	104.65	108.93	106.64	107.77	102.96	109.05	104.66	107.28	105.42	110.85	105.56	102.07	102.77	105.93	107.11	112.92	107.55	107.45	110.22	108.26	106.11	104.32	112.43	109.22
96.714	100.19	92.936	94.346	103.58	95.707	100.24	96.498	99.227	94.279	93.417	104.34	92.486	102.84	96.887	102.96	102.45	99.563	100.45	94.454	99.494	92.969	101.03	98.779	99.547	99.138	101.22	100.74	96.499	102.39	102.32	99.631	97.688	103.98	100.43	102.16	94.316	100.47	102.25	100.02	98.394	99.093	101.83	101.85	98.161	96.7	98.923	96.842	101.1	98.71
114.16	116.62	107.36	115.57	111.65	105.99	103.66	111.33	106.04	108.97	116.46	113.14	111.79	113.49	109.3	111.55	107.09	110.75	111.89	108.54	111.36	109.82	107.44	105.82	107.72	110.5	108.56	108.58	106.52	112.01	109.49	111.09	107.05	110.66	109.74	115.05	106.02	108.13	115.45	112.75	109.23	110.24	107.34	114.84	109.61	110.85	114.82	111.53	108.6	110.79
108.46	113.25	109.42	102.63	104.46	103.07	104.42	114.94	106.81	112.72	106.04	111.47	111.3	110.16	110.13	108.43	105.07	107.49	110.22	111.76	112.15	112.37	108.12	113.19	107.09	112.89	107.96	112.23	106.71	103.29	109.91	109.93	112.16	108.79	109.9	107.68	103.68	101.53	108.03	111.19	110.4	115.86	111.63	106.07	105.2	111.07	114.76	110.27	102.98	113.17
95.695	97.598	96.342	97.214	102.67	100.01	100.16	100.88	90.911	103.26	98.25	101.18	102.86	101.64	95.095	99.763	99.366	100.64	102.55	102.26	101.79	101.55	100.27	98.5	96.148	97.496	98.058	103.7	95.269	100.26	94.117	97.051	98.263	96.878	100.29	100.01	101.42	102.37	100.33	102.98	94.071	98.943	100.47	103.39	99.109	101	98.999	102.45	101.63	103.29
105.67	107.03	106.61	99.839	109.07	106.67	108.49	106.34	106.76	106.28	111.38	106.7	101.79	108.48	111.23	114.65	107.72	104.96	106.3	105.64	104.97	106.07	110.35	112.74	108.6	109.42	109.08	107.05	110.35	112.41	110.05	116.61	109.01	109.31	105.84	108.9	108.02	106.23	111.77	113.16	103.19	103.46	112.88	113.64	105.69	110.22	108.95	108.6	109.62	105.56
107.04	112.48	105.68	109.26	105.53	105.01	107.95	109.13	102.34	108.37	105.94	109.12	108.6	107.1	104.71	99.936	110.33	110.91	102.99	111.35	101.78	108.97	101.31	110.84	107.86	107.84	104.03	111.83	111.73	110.46	108.96	108.28	102.97	112.85	108.77	113.44	105.86	110.72	105.62	103.99	105.78	113.1	115.92	111.93	109.29	107.29	108.03	107.02	108.48	108.64
105.23	97.85	103.55	102.3	98.349	103.35	100.48	95.339	101.13	102.64	107.96	106.35	102.53	108.1	96.527	96.529	100.6	100.28	106.5	97.247	102.42	107.32	102.86	108.68	105.03	102.89	102.08	95.907	98.509	108.79	100.61	99.752	100.34	105.92	103.19	98.566	97.123	102.34	98.469	103.09	105.36	102.01	105.8	108.58	101.46	100.43	100.92	99.371	99.128	103.87
104.59	100.95	110.77	109.48	99.454	111.96	108.2	101.01	105.87	104.49	102.97	103.62	107.26	102.04	107.04	102.6	105.81	104.58	108.15	102.32	104.22	103.08	103.8	107.61	109.52	102.87	105.39	111.66	111.95	107.82	104.84	106.59	102.25	103.78	108.92	99.994	106.33	104.14	107.73	103.23	102.29	105.65	104.62	106.82	103.92	106.33	98.364	106.72	109.84	105.75
93.712	100.61	102.31	101.55	98.715	101.33	97.395	92.365	99.367	104.9	94.978	101.32	93.783	97.467	102.18	99.965	95.867	97.887	97.686	96.818	97.572	99.275	96.827	100.24	97.675	102.89	98.533	95.867	100.14	95.713	105.67	98.798	97.517	99.589	97	96.917	93.351	97.361	102.69	103.37	102.99	97.069	93.1	104.31	97.739	97.224	93.158	100.84	102.7	97.275
110.62	109.65	106.07	107.05	102.45	113.35	112.38	100.02	107.04	105.04	106.73	110.5	104.46	105.56	107.69	114.38	111.03	108.68	110.99	103.62	109.17	107.85	110.45	112.39	113.36	107.88	104.88	111.02	115.63	110.06	104.73	106.68	108.86	112.48	102.33	105.5	107.68	104.08	103.7	106.58	110.57	108.7	109.03	106.02	110.37	105.99	104.61	109.69	107.68	107.72
98.358	97.976	102.94	97.59	97.926	103.36	96.157	95.521	102.81	98.894	103.81	95.589	102	97.692	99.674	99.424	106.94	91.544	93.838	100.02	101.59	98.133	100.29	93.045	100.55	97.406	101.13	101.29	98.232	95.183	98.141	98.806	97.909	96.398	97.893	95.813	102.36	98.105	94.088	98.93	102.17	98.318	99.095	96.791	102.22	93.248	97.701	100.86	99.391	101.12
107.47	106.78	106.87	109.91	106.61	107.12	108.62	107.47	106.35	104.19	105.75	101.19	99.834	107.75	102.48	105.29	104.24	102.27	109.67	108.78	100.4	107.94	103.74	106.51	100.94	102.73	105.75	102.72	105.96	105.49	104.99	102.92	109.91	105.18	109.04	101.92	101.17	110.16	104.32	104.69	113.63	103.25	104.48	107.37	108.26	104.05	105.42	109.61	103.74	105.35
110.3	111.85	103.04	106.27	104.5	107.33	110.63	103.54	103.3	113.29	100.23	110.6	103.11	107.32	106.84	106.57	109.56	104.07	104.4	105.55	112.37	109.78	109.66	112.96	110.45	111.21	105.16	106.51	107.52	103.03	108.21	111.5	107.22	108.69	108.08	97.505	97.382	106.41	108.99	109.13	109.43	111.43	106.1	105.03	108.97	106.68	106.55	108.76	102.52	103.71
107.64	104.78	106.89	106.23	106.28	110.4	107.47	112.44	109.99	111.76	108.66	103.07	105.63	106.8	110.92	100.91	106.12	111.54	104.8	107.44	108.73	114.14	106.89	107.13	104.94	111.77	108.38	108.89	113.53	102.09	105.4	106.43	109.36	112.83	107.82	105.46	106.62	108.95	113.1	110.12	112.1	105.06	113.92	106.96	106.47	108.11	105.78	108.53	107.82	105.7
105.27	105.58	102.35	108.77	109.77	103.74	103.57	108.07	109.83	102.53	106.57	105.45	105.64	106.47	107.89	106.5	107.92	101.86	103.03	109.01	111.13	104.52	106.2	105.77	103.67	107.77	106.15	106.22	101.24	108.03	110.76	108.24	103.01	103.43	108.87	97.958	105.32	108.03	110.88	105.8	99.19	110.92	106.58	112.43	100.14	107.14	104.17	111.06	103.79	107.42
98.043	96.82	95.444	96.695	99.93	93.274	98.153	102.46	96.743	101.49	98.176	98.662	95.047	100.4	94.193	97.369	103.99	95.6	95.643	100.03	98.879	95.624	92.388	98.262	98.89	97.881	100.98	97.098	98.865	97.649	98.352	93.498	93.521	102.28	98.43	94.686	95.926	101.27	101.6	101.11	96.859	94.523	102.78	105.93	99.455	95.907	99.609	97.016	99.143	96.182
110.24	104.01	107.9	106.82	102.35	105.54	105.16	102.82	101.31	108.5	110.47	109.17	108.14	109.1	105.98	109.74	105.27	105.73	106.99	101.69	109.48	108.92	105.8	107.19	107.98	101.15	103.34	106.85	105.43	109.68	111.98	106.82	104.06	107.12	106.44	108.2	103.23	111.68	102.52	101.76	105.32	111.19	106.87	106.48	104.61	111.52	110.86	105.01	102.44	112.13
102.02	100.59	106.23	106.16	110.33	100.25	103.56	106.95	104.7	102.44	109.78	109.98	106.56	105.94	107.19	100.38	100.64	108.08	99.214	112.8	101.35	97.692	104.65	108.27	111.6	111.16	106.72	106.09	112.85	103.46	108.9	100.46	107.18	105.8	107.39	101.89	103.31	105	104.6	104.99	104.17	109.86	105.67	103.93	110.39	105.27	107.63	100.77	99.35	101.78
95.727	100.85	91.982	102.69	96.552	102.16	100.83	96.139	95.003	100.01	92.045	95.016	91.157	104.57	98.023	96.62	99.506	97.196	101.23	94.006	95.393	91.024	104.61	96.79	96.267	102.99	96.278	100.4	99.97	99.714	91.876	93.025	98.055	104.41	99.909	98.113	103.48	94.509	93.777	98.006	102.48	99.868	101.57	98.727	98.406	98.426	96.744	102.67	103.35	94.814
101.62	103.16	103.58	99.861	102.49	102.28	103.66	101.29	102.75	104.37	98.789	100.75	102.23	95.135	100.54	105.06	99.84	100.96	95.105	99.903	98.102	102.4	99.926	107.26	99.508	101.1	96.898	101.19	105.92	99.698	104.8	101.49	101.45	98.949	107.2	106.99	100.96	101.5	107.04	99.973	102.76	102.34	101.48	97.993	100.84	102.56	105.86	97.193	97.688	105.43
114.9	107.25	104.98	111.24	108.86	104.28	111.93	113.33	116.31	110.07	116.16	115.55	107.2	112.02	107.67	111.43	109.47	109.54	113.52	111.33	112.89	106.54	107.49	111.34	107.62	109.82	115.02	109.47	115.76	108.51	104.58	112.29	109.29	115.56	112.15	110.15	110.4	111.54	104.69	97.046	118.82	107.66	103.59	105.57	107.22	101.64	109.25	112.98	117.29	107.98
104.67	108.94	110.31	106.26	111.64	105.52	110.31	105.06	105.27	103.83	107	105.8	102.47	107.61	110.95	107.82	108.48	106.16	108.04	100.42	108.26	106.54	109.4	110.3	111.48	106.9	108.61	99.001	104.88	111.47	105.24	107.64	112.19	102.71	109.5	107.25	105.89	109.66	106.01	111.31	108.66	107.42	107.31	110.01	110.42	107.53	104.43	111.1	112.2	112.56
110.44	110.76	104.98	106.33	106.61	104.34	107.13	102.24	105.1	100.86	106.1	101.98	112.28	103.11	108.89	110.18	103.76	109.2	102.42	108.39	108.01	109.57	102.43	107.57	107.96	104.58	109.82	113.14	106.31	102.24	99.953	113.16	104.97	110.14	98.417	113.23	106.97	114.39	104.03	101.37	106.86	107.12	103.78	109.49	101.27	108.35	100.84	103.79	111.02	107.68
112.8	112.97	105.99	106.97	104.51	103.79	106.12	104.14	103.49	103.73	105.07	108.63	104.5	109.59	105.1	107.07	107.63	108.43	109.87	106.05	106.64	108.28	102.25	107.92	110.94	114.68	110.71	102.76	106.56	106.05	105.21	114.38	107.83	108.47	107.08	116.5	105.28	111.14	105.93	106.33	108.69	109.3	100.27	101.66	110.9	109.81	107.61	112.5	109.73	112.37
98.762	103.24	97.284	95.297	98.066	108.57	100.84	94.115	107.65	103.08	103.27	98.449	100.07	101.78	103.73	101.51	99.884	100.31	98.275	93.697	97.278	102.48	95.696	94.646	99.04	94.971	101.71	98.784	102.91	97.394	95.683	101.53	98.958	102.62	98.562	95.981	104.64	107.05	101.64	103.11	100.8	96.824	102.15	103.07	96.363	100.84	95.307	98.566	99.428	95.968
109.57	104.78	101.02	110.6	110.84	107.67	107.94	103.64	102.85	113.25	111.06	108.27	109.07	109.87	104.86	108.3	107.74	105.38	101.7	104.88	102.71	102.58	107.67	107.15	110.61	109.73	115.3	101.47	107.26	105.91	104.96	103.9	108.49	99.54	105.23	109.29	102.24	107.33	109.54	105.59	106.56	104.44	109.88	104.25	108.38	107.47	111.35	104.87	111.7	110.31
109.02	99.729	112.49	111.42	112.73	103.33	107.49	110.26	110.2	106.4	107.84	103.59	105.76	102.84	103.91	100.38	104.35	112.07	109.62	102.53	112.19	104.58	104.9	106.32	107.06	104.51	112.25	113.96	105.08	110.15	104.07	109.22	110.23	109.06	111.61	107.4	111.7	112.74	106.17	109.59	114.91	105.16	99.197	108.64	102.54	111.29	107.62	107.18	106.38	106.19
93.64	100.51	105.01	102.19	100.43	99.614	102.47	101.86	100.45	102.64	105.34	99.243	105.54	101.43	98.149	100.26	99.606	93.611	98.929	98.941	96.414	102.01	103.25	100.95	96.34	97.593	97.218	98.991	99.991	95.236	103.59	98.151	101.44	100.55	97.422	97.877	104.3	95.638	91.791	104.02	99.075	102.01	102.71	102.77	99.88	98.917	102.63	102.49	101.47	102.7
104.1	109.61	108.71	107.2	101.76	112	101.76	107.33	115.03	106.77	100.63	107.59	105.46	106.82	104.81	104.71	101.03	102.52	103.38	108.06	106.76	107.38	106.03	111.67	108.32	111.18	108.4	101.87	106.45	103	106.28	111.42	110.25	107.06	101.6	105.97	105.11	103.12	102.19	113.2	113.66	108.81	107.31	111.13	110.05	111.97	108.17	107.37	104.28	109.55
107.75	110.5	100.71	107.72	104.78	102.67	109.85	112.89	110.15	104.82	111.51	105.43	107.62	110.94	101.21	116.11	106.83	107.67	103.17	114.97	110.92	110.5	105.52	107.67	112.65	109.13	115.51	110.56	112.06	104.69	113.41	109.52	98.807	106.01	106.14	109.8	110.46	111.38	111.9	112.86	108.63	111.21	111.25	110.6	110.42	114.76	109.61	104.85	107.18	105.8
113.5	109.97	105.13	104.74	107.26	104.77	107.88	108.15	108.06	109.69	107.05	108.45	111.46	108.46	106.45	108.31	107.03	106.67	111.63	109.91	103.48	112.59	109.99	105.69	104.05	109.68	111.01	105.6	102.48	113.38	104.06	105.94	106.69	102.75	112.84	101.89	108.4	109.23	112.96	109.04	103.85	106.23	114.45	109.7	102.97	111.14	108.98	108.96	112.91	98.963
107.66	108.42	106.78	106.61	109.58	104.2	111.27	102.01	104.86	107.07	108.03	103.95	101.39	109.35	101.48	108.84	109.84	105.52	103.3	102.63	108.83	106.59	107.58	104.82	106.99	107.88	103.82	107.66	105.6	111.98	103.56	104.58	108.95	97.824	105.81	105.05	111.5	107.84	110.98	104.8	108.2	111.77	107.28	104.73	106.75	103.07	107.48	103.89	100.71	105.63
100.42	106.1	113.32	105.89	111.3	106.49	112.92	113.22	110.99	108.4	108.96	107.37	108.87	106.51	108.86	102.66	110.15	110.78	110	114.4	101.41	104.92	105.07	106.02	105.95	104.89	111.49	113.16	114.27	118.82	111.01	109.62	105.59	106.03	110.89	110.31	109.34	114.28	116.31	110.24	106.99	108.05	104.15	109.59	112.19	115.3	105.28	106.88	107.1	110.72
103.84	106.13	109.42	110.12	99.426	101.02	107.86	102.6	105.81	103.95	102.7	110.46	101.84	101.27	107.82	105.36	105.8	97.639	109.76	110.63	111.7	109.33	109.55	101	103.65	101.39	106.52	98.476	113.98	108.55	104.67	104.48	107.46	105.56	110.93	105.91	103.92	107.91	100.07	107.55	104.83	104.52	100.94	110.85	107.52	105.7	103.32	108.16	111.43	103.46
99.429	94.292	96.456	93.544	97.218	99.617	96.838	95.877	98.133	97.628	100.58	97.499	97.074	92.658	99.11	101.19	96.169	98.432	101.24	100.14	93.466	101.27	99.075	98.486	100.13	97.5	97.42	97.346	95.118	100.55	95.907	99.362	98.349	97.708	100.01	103.44	102.71	98.961	98.82	101.8	95.594	97.489	95.847	100.1	104.77	97.091	99.022	101.6	90.855	98.101
105.24	108.25	105.74	109.34	105.33	104.54	109.43	102.35	107.68	110.71	108.19	104.35	109.36	110.91	111.71	113.71	109.21	107.4	109.27	111.2	111.42	104.66	107	102.57	110.62	106.04	101.85	111.27	110.95	112.48	110.51	109.98	103.48	111.09	106.92	110.38	108.22	109.25	119.04	101.48	104.86	109.07	106.32	104.81	106.69	104.69	108.85	103.21	106.67	111.26
106.64	99.512	104.43	106.15	107.26	105.81	104.31	99.897	102.54	107.69	98.204	105.86	103.51	107.42	107.1	106.46	100.43	101.92	106.97	109.24	99.437	102.63	109.84	102.99	107.89	108.1	106.91	104.4	100.3	98.607	106.53	115.03	103.6	104.05	106.31	105.66	112.32	105.39	109.16	114.01	106.92	103.12	106.27	102.04	104.4	107.27	102.43	102.13	99.511	102.08
101.45	98.804	98.905	102.82	101.05	96.775	94.904	100.34	96.701	99.112	105.09	104.59	102.55	100.2	96.087	102.84	107.09	99.717	103.41	102.42	97.843	98.616	97.27	100.84	94.056	93.411	107.7	98.248	99.941	97.115	101.04	105.42	98.157	104.86	96.017	94.88	105.73	100.74	99.008	103.44	97.942	100.07	101.67	103	98.25	103.19	95.192	104.22	100.01	99.826
94.773	102.03	88.913	98.906	99.909	94.968	92.185	96.407	99.903	96.045	101.86	97.065	98.125	102	96.881	93.997	96.996	91.621	96.817	101.75	99.306	98.436	90.978	92.988	99.108	100.74	97.635	103.25	98.704	97.541	94.306	97.045	98.853	103.18	105.03	94.49	91.837	97.863	101.69	95.55	97.171	97.262	95.665	95.978	96.267	93.364	100.6	97.814	93.797	101.37
105.73	110.44	107.62	106.91	110.62	107.96	104.3	100.73	107.64	105.52	108.08	111.77	116.98	114.41	105.38	107.02	107.65	106.77	110.34	107.43	110.24	100.72	111.5	110.4	108.93	107.13	105.3	110.34	111.09	109.66	106.02	107.57	110.31	108.71	109.2	107.79	110.71	108.32	105.02	108.13	116.46	108.88	105.92	110.02	102.58	111.61	109.59	105.28	110.06	111.57
97.428	100.19	97.009	102.3	102.8	89.654	102.93	96.473	102.8	97.118	97.532	104.61	96.308	99.445	101.32	96.56	92.962	96.454	99.104	99.474	100.83	95.287	95.481	97.289	95.874	98.63	93.314	98.666	100.67	104.38	97.423	96.42	102.67	94.77	95.04	97.943	94.658	102.72	99.843	93.135	99.65	97.474	93.946	100.69	99.031	98.119	97.955	96.017	102.58	94.899
107.89	111.08	108.07	107.7	106.35	107.5	112.58	107.03	104.39	112.32	111.14	111.6	102.31	112.93	109.32	112.08	106.08	103.88	100.54	111.83	108.3	112.97	102.69	110.77	108.68	107.13	109.51	114.3	105.77	111.64	105.72	108.75	110.4	109.8	113.75	107.65	108.3	104.3	108.26	108.06	114.13	110.83	115.52	103.53	110.31	106.85	108.63	102.06	110.97	103.52
101.8	101.69	102.77	98.635	111.07	102.42	102.7	105.12	103.66	105.82	105.35	106.52	99.894	105.64	103.97	107.98	106.25	103.13	104.75	105.43	108.79	100.23	107.68	103.8	105.54	108.95	101.46	101.61	102.84	102.03	107.39	101.86	104.11	107.83	109.38	107.02	107.43	103.47	104.57	109.63	101.8	102.64	107.46	102.96	107.51	108.6	101.9	100.36	107.32	102.65
104.43	108.39	106.03	104.19	103.04	111.63	105.04	100.78	104.31	99.684	107.06	104.46	107.89	102.37	105.48	102.43	104.28	109.04	107.77	110.37	108.8	112.69	110.29	104.58	105.38	97.249	108.44	104.93	103.17	99.716	112.52	103.99	107.35	107.2	103.96	103.94	108.3	100.13	105.34	109.82	105.36	105.63	109.9	102.11	108.31	108.66	108.08	108.05	108.82	106.99
107.4	109.6	103.88	104.06	101.28	110.3	101.48	109.91	99.168	106.53	110.69	104.75	110.47	115.98	104.42	101.65	108.51	107.6	104.42	104.81	105.34	112.81	105.88	100.94	107.43	110.72	103.7	112.04	102.58	102.6	107.06	104.06	108.93	105.58	106.89	109.06	108.46	104.79	97.542	110.47	112.5	107.97	111.31	107.31	107	108.07	103.92	107.49	106.59	105.22
110.76	109.09	110.45	111.03	103.99	107.77	115.91	112.8	106.91	108.52	113.83	116.62	109.77	104.09	108.95	110.4	107.09	109.86	108.95	112	111.08	112.36	108.45	105.85	108.45	110.88	111.5	110.75	110.22	108.55	114.4	107.23	106.39	107.8	107.44	104.61	104.53	105.13	111.68	102.88	108.63	113.35	109.15	107.75	105.2	112.23	109.56	101.97	107.51	109.29
110.02	103.23	104.42	105.24	108.03	111.45	105.71	107.13	107.04	102.3	107.98	107.68	105.56	102.19	110.73	103.76	109.63	105.94	107.02	101.88	107.47	97.96	109.22	112.25	108.36	106.58	107.65	100.72	106.02	106.97	106.28	108.19	104.93	109.09	101.37	111.21	106.97	109.54	107	108.49	107.43	105.81	104.49	101.57	105.84	107.63	107.63	106.31	100.09	103.87
104.25	110.7	104.12	107.38	105.33	107.57	108.34	108.67	108.59	108.04	106.87	102.81	110.7	109.47	107.97	106.21	109.1	111.32	112.89	106.53	116.6	107.04	110.27	110.53	108.79	113.7	107.27	115.31	103.66	108.34	109.22	108.38	112.43	101.96	110.52	106.22	109.52	110.1	107.23	115.43	113.6	103.73	111.36	106.99	110.68	104.8	104.66	114.15	107.61	109.31
107.46	108.88	105.07	112.92	113.39	111.65	105.7	103.35	101.03	105.68	109.38	106.11	107.52	106.46	109.83	106.75	107.15	108.52	112.55	98.477	113.81	104.42	105.82	98.639	105.36	106.34	111.41	105.8	105.51	109.95	113.75	108.01	106.62	108.47	112.56	109.22	102.79	102.21	104.36	109.84	106.53	109.3	110.09	108.5	108.06	104.23	106	103.97	115.15	111.85
103.1	100.23	106.49	103.38	101.63	106.51	102.41	104.39	104.8	108.45	103.35	102.58	104.83	108.45	101.85	98.618	112.52	104.6	102.85	102.13	107.36	110.49	110.18	104.51	106.43	107.16	102.28	103.1	104.3	105.78	109.02	100.87	108.33	103.91	108.55	109.63	107.82	107.06	101.92	105.25	106.91	108.63	106.18	110.97	105.29	106.31	102.63	106.26	110.71	107.75
105.33	103.81	107.36	104.57	109.54	106.92	102.38	100.53	107.35	108.24	109.31	107.78	106.04	108.53	104.06	105.94	106.65	103.41	102	105.33	106.16	105.32	106.43	109.58	107.56	111.09	104.13	106.72	99.957	104.34	105.8	99.641	105.94	101.25	106.62	109.98	106.61	103.05	111.01	109.07	111.67	94.666	102.8	101.54	107.34	103.17	103.34	104.67	105.48	101.26
113.27	114.56	105.29	105.71	107.54	107.78	116.41	106.69	101.02	102.23	105.11	107.25	104.18	107.77	107.67	107.99	103.71	111.03	104.33	105.75	107.16	103.17	105.77	107.05	113.79	108.96	110.71	108.46	108.26	102.84	106.06	113.49	108.76	106.69	100.52	103.52	110.13	108.64	107.09	103.52	109.44	105.94	108.16	105.75	104.56	99.769	106.04	103.26	109.09	106.99
106.89	105.75	110.02	112.28	107.55	105.28	111.8	110.52	109.11	110.55	101.33	111.82	114.03	108.41	109.45	111.76	105.66	112.87	111.46	106.44	109.19	111.66	107.93	105.78	102.97	113.18	108.79	114.15	109.94	106.21	113.18	107.85	104.9	105.97	111.07	106.77	104.33	105.41	104.7	106.14	110.26	113.17	114.43	106.93	105.1	110.28	109.07	110.54	106.82	115.51
100.61	108.24	109.67	102.86	104.44	102.94	104.27	108.25	103.11	103.96	104.16	108.23	96.795	105.61	101.74	106.83	107.69	107.91	97.982	104.39	109.24	103.43	101.17	107.47	110.7	105.15	103.56	103.26	99.111	107	106.62	106.58	103.79	100.49	110.57	108.31	108.02	107.39	103.51	111.34	109.31	106.14	108.54	100.75	104.96	105.06	109.6	111.92	103.82	107.85
107.21	112.93	113.27	104.96	109.98	107.8	101.84	110.27	101.28	104.51	107.35	115.03	108.57	105.51	110.45	109.18	116.3	105.08	105.85	114.89	108.7	104.02	108.04	111.82	108.76	105.53	109.18	113.82	102.73	108.6	103.4	105.63	105.68	106.86	106.99	112.32	103.69	103.26	102.88	114.11	110.27	109.44	105.2	99.978	106.75	113.41	107.84	110.86	105.23	105.69
96.106	101.79	97.432	96.962	101.32	96.976	98.5	96.458	99.666	104.45	101.8	95.142	93.994	97.519	101.33	96.244	94.746	97.62	99.49	104.27	105.18	102.5	94.183	97.516	95.267	100.07	93.808	102.91	98.189	101.53	94.722	100.18	98.074	94.638	100.74	93.643	101.11	97.108	101.49	95.222	103.35	101.89	99.248	95.615	102.48	97.849	101.38	97.435	94.627	105.14
111.49	100.34	108.82	104.24	101.11	106.75	111.69	102.76	105.11	102.71	106.51	105.61	108.22	107.31	108.02	98.702	102.1	106.02	104.91	97.746	104.81	109.12	103.37	105.44	112.97	100.31	106.9	107	106.35	106.2	107.19	100.57	104.77	101.3	109.36	108.12	110.67	102.15	104.59	105.5	102.79	103.48	100.37	101.99	102.13	110.21	102.29	104.98	103.39	104.54
105.17	98.039	99.466	100.99	99.79	95.766	100.19	101.12	99.471	100.67	96.704	99.693	104.4	101.73	96.303	98.882	101.02	100.66	90.684	97.73	92.077	104.15	98.403	92.655	95.493	93.548	102.77	99.219	100.39	98.203	95.859	99.586	96.428	100.01	100.37	99.877	101.77	95.444	103.51	95.669	94.668	96.49	95.077	100.38	99.874	94.306	93.578	99.375	89.137	95.605
103.87	95.647	98.123	101.51	103.76	96.934	102.28	95.96	101.55	99.572	101.48	99.068	102.1	102.95	101.64	93.877	100.48	101.09	100.22	96.538	100.77	105.95	96.983	103.34	98.894	97.96	96.315	97.961	103.54	99.485	102.77	97.672	97.175	93.96	106.49	98.021	103.27	104.11	103.03	96.939	102.69	106.41	97.674	104.23	99.406	98.837	101.54	93.907	99.705	94.206
107.83	105.84	107.82	107.79	105.15	108.61	105.69	108.48	104.22	102.42	107.97	107.16	109.51	109.18	104.54	112.24	115.21	105.22	109.81	103.45	111.35	110.6	109.05	103.41	107.03	111.86	109.38	99.797	105.6	111.32	105.92	105.62	108.87	105.41	108.59	104.87	107.37	109.78	105.11	108.86	107.33	106.2	106.6	104.58	114.23	105.95	105.36	106.68	107.52	112.35
107.55	109.04	113.54	105.81	110.6	111.05	109.47	110.03	104.69	107.53	111.32	107.86	104.47	105.79	110.48	104.95	100.54	109.04	105.11	107	113.66	106.34	108.45	102.44	109.19	112.32	106.26	108.08	109.49	107.72	106.4	104.97	106.55	106.45	103.75	106.03	109.52	109.61	109.22	104.08	111.59	107.56	105.02	111.16	104.08	106.9	105.71	108.17	107.7	104.47
108.87	101.9	105.38	105.59	102.06	107.45	105.83	109.6	107.36	108.72	109.52	106.98	105.55	110.55	100.03	107.97	101.41	105.07	107.28	104.81	110.79	103.23	106.72	103.1	103.94	104.04	100.12	103.4	107.26	114.99	106.5	101.48	105.56	103.76	107.68	103.57	107.83	104.94	106.79	101.79	103.23	107.87	111.27	107.07	106.99	98.965	103.31	101.4	102.95	107.57
109.23	108.07	98.806	104.77	108.74	102.94	107.7	104.82	106.53	109.57	104.49	102.34	105.2	107.69	105.78	106.72	107.97	109.09	102.27	108.97	106.15	107.84	110.43	106.38	114.71	106.34	107.66	110.76	114.14	102.81	101.72	108.28	100.51	110.08	108.33	107.15	107.23	108.54	110.49	104.77	107.85	106.66	107.91	106.41	106.1	105.45	106.84	113.95	110.15	102.11
103.82	108.81	107.22	96.183	110.73	104.07	99.363	104	105.4	108.12	106.13	105.55	105.62	99.683	104.55	105.26	103.54	104.37	103.5	106.65	102.92	104.17	108.11	110.73	103.89	101.68	108.57	104.02	103.32	111	106.69	107.19	107.17	102.66	110.99	106.56	106.9	109.18	105.31	111.72	101.32	107.65	113.23	103.55	101.51	99.474	107.26	101.83	113.94	104.11
103.77	107.94	106.67	108.05	100.46	106.2	102.9	102.98	107.84	106.38	108.47	109.17	104.03	102.66	108.31	104.49	114.96	111.83	102.59	105.99	105.24	108.69	109.97	111.88	108.29	109.74	105.19	100.62	104.97	109.12	107.63	104.63	108.45	105.98	106.74	98.398	109.19	107.8	110.26	104.97	102.44	106.87	108.54	110.56	102.65	100.39	109.41	109.14	107.57	105.41
112.98	112.97	114.03	105.21	113.21	108.7	111.3	109.62	112.57	107.27	105.22	107.32	112.56	109.08	115.15	111.74	107.04	107.9	115.1	114.24	112.36	108	110.5	108.09	118.36	111.04	107.85	114.95	110.05	110.34	115.02	112.85	110.52	111.23	113.31	110.69	109.53	115.97	115.61	102.65	110.97	112.75	110.74	114.22	107.05	105.72	107.98	107.4	111.66	112.76
114.06	106.78	109.87	112.3	110.21	111.64	106.59	110.46	105.11	104.22	108.7	106.84	109.09	111.98	105.96	104.25	107.9	107.49	105.48	107.95	109.28	107.8	102.42	111.56	104.22	103.47	104.48	106.29	106.12	103.44	110.68	104.02	105.89	108.33	115.16	111.15	111.93	112.17	106.05	108.02	112.05	109.04	115.73	104.69	109.97	103.76	106.2	111.02	112.06	112.17
111.14	106.23	105.69	105.17	101.52	102.05	106.24	107.91	107.66	107.23	103.08	108.7	106.73	108.33	107.57	105.66	108.21	103.21	109.29	101.02	105.37	99.28	107.48	110.9	106.75	102.86	108.12	107.03	105.9	102.97	102.24	105.23	111.61	107.11	107.78	107.71	109.63	108.54	103.63	105.7	102.58	107.13	105.26	100.22	104.95	104.19	104.39	104.1	105.37	98.85
101.25	107.59	104.71	110.45	108.67	104.08	103.98	106.72	105.08	108.71	105.33	100.16	102.44	102.92	102.36	102.15	107.99	100.7	105.61	100.24	111.09	99.967	107.14	108.94	106.98	102.57	107.42	103.71	101.32	104.83	107.56	107.26	105.03	110.33	106.42	109.42	100.41	111.82	105.26	98.941	109.79	99.944	103.34	108.3	108.76	101.3	106.13	109.72	105.13	104.88
109.83	111.48	107.27	110.55	103.74	105.27	110.4	111.78	106.48	104.7	109.08	105.72	104.64	113.41	101.83	112.27	113.88	109.51	109.51	109	110.13	105.13	106.62	107.58	112.59	111.52	107.07	106.15	111.75	108.11	108.45	107.25	111.42	100.97	106.1	104.91	110.99	116.37	107.61	110.28	107.3	111.31	105.5	105.11	106.44	112.06	108.92	107.37	108.76	106.5
104.95	100.55	111.98	107.59	109.09	104.5	107.6	104.67	100.77	104.94	105.02	106.08	111.08	103.34	103.25	103.22	104.03	103.66	108.46	108.53	110.79	106.37	114.1	110.21	104.51	110.42	101.35	99.887	103.68	104.34	104.98	111.67	105.57	108.03	102.56	104.53	109.79	106.5	105.15	105.97	108.55	116.05	106.6	109.61	106.29	110.02	104.46	104.88	101.39	101.27
106.59	102.05	109.91	105.73	103.01	105.24	107.52	100.01	106.94	104.97	106.95	107.44	106.32	106.34	104.26	101.84	101.57	101.4	104.73	110.52	105.14	105.04	109.33	104.32	102.86	102.66	103.67	100.81	107.75	107.63	104.87	105.67	102.59	105.53	104.38	107.23	105.83	104.76	107	106.48	101.97	109.41	109.52	108.7	104.09	99.302	108.39	100.81	110.96	105.65
109.21	106.96	105.63	106.24	109.06	108.41	106.23	101.24	100.67	103.75	105.01	105.42	106.95	106.82	97.98	108.67	96.983	103.85	104.76	116.21	109.16	106.74	104.57	106.78	102.41	104.96	109.05	107.42	100.45	104.09	104.05	105.83	107.43	104.74	109.22	107.06	108.28	105.18	107.27	104.34	102.03	104.37	106	103.98	108.54	104.5	105.37	100.02	101.14	108.99
107.47	106.93	110.58	107.06	104	111.25	106.66	109.56	114.1	107.14	105.81	111.52	105.75	113.18	109.92	104.71	107.78	115.02	109.75	108.33	103.42	106.84	103.55	110.04	113.42	113.74	105.32	117.42	104.82	109.81	106.46	109.11	107.96	109.68	110.99	104.38	108.58	111.63	111.14	103.84	107.08	109.05	107.01	105.01	110.96	107.11	103.44	107.7	111.87	105.3
111.25	104.03	107.49	100.96	108.83	107.97	107.84	108.27	102.38	102.41	104.51	105.04	108.67	104.95	102.01	105.29	110.26	105.77	109.72	102.49	106.66	105.51	111.08	105.34	104.06	101.56	106.44	102.88	109.4	110.17	101.55	108.61	105.62	110.32	109.06	107.58	109.54	101.79	105.78	107.74	108.29	107.19	101.64	106.55	110	104.94	112.23	108.2	105.84	107.26
106.97	113.42	113	109.89	107.9	109.33	107.46	111.45	109.03	104.16	104.39	109.42	110.88	104.95	101.72	111.18	107.57	111.52	102.55	104.89	111.15	110.26	106.19	108.34	113.87	106.22	109	107.89	102.27	112.73	110	107.95	109.72	112.64	106.54	106.63	108.02	113.15	112.77	114.04	107.91	109.26	111.84	108.96	108.37	106.73	108.73	109.2	106.33	111.45
105.91	104.27	106.91	106.11	99.771	99.019	111.29	101.44	104.37	106.05	103.65	97.017	101.24	108.47	109.63	104.14	104.43	109.24	101.72	103.15	102.99	99.563	101.68	110.08	101.58	107.14	103.81	106.69	103.75	105.1	107.17	106.91	108.57	111.79	105.02	102.52	105.17	106.8	114.06	107.4	105.19	105.69	105.24	105.77	107.16	102.03	101.08	105.13	108.75	111.06
92.8	93.418	94.86	100.89	98.905	107.39	102.55	97.481	95.824	96.699	99.313	98.143	91.835	98.733	98.189	94.715	99.418	94.31	99.091	95.498	95.194	105.21	93.783	96.28	94.339	97.417	98.401	101.18	101.84	99.137	103.88	100.89	99.563	101.63	100.5	106.39	97.659	97.193	97.381	94.117	96.025	96.981	98.167	99.381	96.431	98.511	93.987	98.216	97.766	101.35
103.15	103.19	98.259	94.445	102.15	98.821	100.35	96.52	99.12	102.53	99.147	98.692	104.88	101.44	92.297	96.876	99.493	94.8	96.835	99.376	102.79	101.12	94.314	94.845	98.865	96.643	98.594	103.29	108.25	103.55	93.353	95.673	95.284	107.14	103.48	96.752	101.88	98.906	99.384	95.978	103.23	100.92	100.7	98.849	106.15	100.91	103.41	97.625	98.03	102.85
101.67	96.2	103.14	97.293	95.933	94.994	94.543	98.649	97.066	103.16	102.43	99.013	100.58	96.036	97.246	102.1	93.587	98.701	101.65	89.529	96.225	94.865	97.754	93.769	103.8	103.53	93.843	102.06	99.674	102.51	96.199	97.979	94.946	91.897	101.26	98.362	105.28	107.79	99.824	93.356	102.19	101.82	93.771	95.363	96.643	94.583	98.78	94.18	98.353	95.998
101.6	104.72	105.88	111.04	117.74	106.96	111.89	110.03	106.06	102.05	106.26	103.08	108.08	106.01	104.17	105.68	108.56	113.44	103.83	103.02	104.49	108.07	106.11	102.63	108.78	107.38	102.86	111.75	106.02	108.62	111.87	112.52	100.89	104.25	105.15	99.724	111.82	101.77	106.44	104.98	104.77	100.9	107.05	103.53	105.5	105.86	107.71	106.07	110.1	107.89
104.86	107.18	106.1	106.56	104.72	104.88	108.29	109.67	101.86	106.35	109.95	104.35	104.94	106.7	109.77	109.53	106.85	109.12	102.3	109.68	102.12	109.27	106.93	107.44	107.92	98.685	104.22	99.829	103.88	103.52	104.56	105.04	103.25	103.02	108.26	107.22	107.56	107.16	104.17	107.75	107.38	109.9	110.78	100.44	106.68	101.92	106.61	104.79	100.87	106.58
98.786	100.64	98.561	95.693	94.565	100.48	102.37	99.371	103.64	94.633	93.515	99.345	92.01	98.405	107.94	95.124	94.735	94.909	92.961	96.493	95.817	100.67	92.968	101.21	102.62	98.122	101.69	102.17	96.343	100.77	99.437	96.946	96.449	96.541	98.428	107.97	97.82	98.566	98.68	91.522	99.463	91.804	103.44	99.798	101.83	99.523	94.806	96.311	101.43	97.141
108.74	115.19	103.8	104.16	102.95	111.48	100.94	111.51	116.64	112.49	110.06	110.6	108.88	108.8	111.61	111.73	106.65	107.87	108	110.66	104.83	113.01	105.44	110.77	108.49	103.76	109.87	108.67	108.93	109.97	103.74	113.63	108.63	101.49	106.49	111.22	112.89	110.03	107.32	107.86	103.77	112.14	114.93	111.85	107.65	112.01	114.27	106.69	102.79	104.45
107.92	107.31	111.06	102.48	111	107.62	105.47	105.95	106.28	103.76	98.633	103.11	113.53	112.07	114.07	105.67	103.2	114.03	106.79	107.76	109.79	110.91	115.76	107.81	111.76	106.39	111.08	110.88	102.35	108.18	115.55	114.11	108.15	108.37	108.62	104.83	109.28	110.51	106.81	116.52	106.92	112.77	110.12	100.61	107.92	106.87	101.35	106.57	109.62	110.19
104.05	106.49	105.98	106.42	105.12	104.91	98.76	108.81	103.07	110.87	108.93	108.25	104.21	105.51	112.53	109.03	102.66	103.69	103.5	110.4	104.49	109.78	109.62	106.74	107.24	101.46	105.01	107.46	102.9	104.66	109.41	104.1	107.59	110.94	105.81	109.15	108.36	104.02	104.31	109.75	102.24	104.25	111.58	102.04	106.25	103.95	109.84	103.33	107.4	108.22
105.41	107.77	103.71	110.53	105.02	117.39	111.45	107.4	106.67	108.52	109.74	108.59	112.74	105.65	105.13	113.41	106.44	113.02	107.04	107.75	100.86	107.01	101.7	101.86	109.66	109.07	109.64	102.73	113.14	105.66	107.68	106.94	110.99	108.48	109.68	97.41	108.13	105.8	111.44	104.69	107.87	115.09	111.42	106.11	102.95	108.89	110.11	107.5	103.41	109.91
97.231	104.51	96.048	101.68	96.933	107.03	97.973	103.6	97.745	98.312	100.97	97.601	101.21	109.41	106.81	101.28	103.05	102.96	101.67	100.15	101.2	96.232	101.59	99.839	105.84	106.72	95.496	102.71	105.82	99.985	99.127	103.36	108.53	101.08	99.57	96.469	103.59	105.81	101.56	105.98	103.59	103.88	98.201	95.065	100.65	97.362	101.57	98.786	100.46	102.14
106.06	108.95	108.65	105.01	107.79	103.23	103.68	103.45	106.75	100.53	107.53	103.16	101.06	103.63	103.37	113.32	105.84	105.95	107.13	106.8	107.85	100.26	101.79	103.5	109.06	111.91	105.97	104.67	106.12	107.69	109.17	104.37	111.53	107.22	108.85	109.94	108.55	112.11	109.1	105.09	103.99	100.06	102.61	111.13	108.71	102.26	101.29	106.33	106.23	106.84
107.47	103.79	104.23	111.24	104.85	102.67	106.42	106.37	105.96	98.311	104.34	104.2	107.23	106.46	103.32	102.52	102.39	102.38	101.42	108.25	104.03	107.47	109.01	107.03	111.22	102.29	106.57	111.48	104.69	108.1	105.91	108.61	102.82	105.83	103.68	104.92	104.54	104.01	101.1	101.9	106.25	102.72	107.91	107.87	100.89	110.3	99.474	104.58	105.71	105.22
105.43	113.56	104.15	101.95	102.47	113.07	108.2	106.94	103.9	106.9	108.01	110.17	109.02	106.68	112.92	110.59	107.12	105.33	108.36	106.22	104.39	104.44	105.7	101.94	111.16	105.05	105.34	114.85	104.34	109.06	110.52	109.3	108.22	101.73	100.38	106.11	111.42	105.31	105.55	105.19	104.84	104.8	97.95	114.2	108.61	108.93	107.74	109.68	106.76	106.31
103.77	107.77	108.7	107.99	107.88	100.33	113.53	111.04	108.93	103.88	114.43	103.4	108.56	106.52	106.54	114.58	110.04	111.34	110.27	101.76	107.69	112.23	109.59	104.75	111.79	107.92	114.21	108.27	110.39	107.47	107.83	107.16	108.2	104.53	112.73	105.12	109.29	109.01	105.23	105.41	108.26	111.39	112.74	107.56	106.79	112.25	108.86	102.84	112.52	112.25
95.752	94.684	94.094	95.057	100.73	95.11	94.606	103.6	98.032	96.737	92.983	99.824	94.918	96.29	98.656	91.553	96.143	97.5	99.764	95.723	95.543	99.93	101.06	99.026	91.737	101.31	98.35	99.75	97.957	96.243	102.89	95.725	101.08	103	102.69	97.476	107.92	91.856	95.243	96.829	92.161	103.33	95.241	100.93	100.22	98.387	103.33	97.43	101.56	95.113
108.12	99.665	105.34	104.82	106.69	107.47	104.39	105.11	110.12	110.68	101.48	105.25	104.08	102.22	105.42	106.74	108.33	103.23	109.84	103.19	104.91	107.41	105.02	104.18	108.3	107.91	100.9	112.05	107.82	110.09	107.51	110.28	109.72	108.19	104.13	105.38	100.62	106.14	112.38	105.07	107.54	107.54	108.38	106.49	105.45	108.78	103.3	101.26	107	107.33
109.84	109.27	112.3	107.24	110.62	104.72	111.38	101.15	104.42	109.95	109.06	103.2	107.08	99.523	109.28	111.44	106.42	105.99	107.92	109.49	107.72	109.1	106.23	107.45	103.53	110.31	103.84	111.48	111.5	111.83	104.69	110.36	103.88	107.69	109.23	104.09	106.64	106.23	113.2	105.32	109.95	107.08	103.48	106.9	106.93	109.15	108.08	119.12	107.76	106.82
100.39	101.65	94.977	99.804	101.07	103.07	96.361	94.778	97.323	94.337	104.54	92.682	95.998	91.698	102.8	93.317	103.07	97.76	100.05	97.009	96.144	93.879	95.326	101.11	92.802	99.352	98.383	94.988	102.16	98.884	94.623	102.5	95.844	104.35	100.38	97.873	95.251	93.509	100.24	101.56	98.488	101.89	98.947	95.624	97.037	93.754	101.7	99.211	99.868	95.864
109.64	107.54	106.52	109.88	103.99	101.81	103.61	107	105.7	104.64	106.71	108.86	112.98	101.02	106.46	107.51	105.91	109.9	109.7	108.38	113.51	107.54	108.39	110.06	109.32	103.42	108.62	101.67	112.2	106.73	103.73	105.56	106.57	108.61	115.05	102.53	105.9	110.16	109.51	106.95	107.43	105.62	109.59	105.91	111.93	103.45	104.97	102.25	106.44	106.41
103.56	109.67	112.34	107.52	99.146	99.56	104.87	100.92	109.14	106.64	105.64	105.15	104.18	106.84	107.36	106.89	102.81	108.29	111.06	112.21	105.12	101.96	105.23	107.06	106.07	102.36	113.12	106.39	104.96	104.59	107.23	101.57	105.01	110.49	107.37	107.84	101.56	100.02	104.04	107.43	101.15	102.42	108.68	108.18	102.62	107.28	111.38	98.771	103.11	105.06
111.89	104.45	111.58	105.15	109.32	108.86	103.96	113.3	105.88	108.18	101.95	100.57	110.5	105.98	106.89	104.85	99.958	103.78	106	104.13	106.89	111.8	107.85	112.3	105.94	101.75	104.6	113.06	109.86	100.35	109.66	104.94	106.51	114.03	103.01	105.45	107.17	105.79	107.64	107.78	100.91	104.19	106.66	106.47	113.72	104.57	106.11	111.1	109.89	115.56
92.461	98.82	97.47	96.761	97.25	94.612	96.709	88.412	101.34	96.578	98.502	99.798	99.792	97.172	99.622	97.982	94.331	99.929	101.16	97.547	105.16	100.29	98.91	97.291	99.91	96.133	96.976	100.22	94.078	98.343	103.51	100.58	99.703	94.205	98.559	99.939	92.867	99.262	98.578	104.96	98.723	99.063	90.94	101.79	94.833	96.096	93.3	96.051	92.891	101.05
110.04	106.46	103.48	105.55	105.48	102.86	104.82	105.39	113.38	113.03	106.7	113.71	102.96	112.22	106.74	106.21	111.42	106.02	104.62	107.46	106.04	109.42	104.09	112.64	107.58	111.29	111.91	105.15	107.03	107.09	105.32	109.11	110.43	106.07	111.92	112.3	108.62	106.75	112.04	102.4	109.89	109.24	104.68	107.56	109.81	110.38	110.14	112.06	111.14	109.19
93.35	101.11	94.951	96.969	93.676	97.429	100.92	95.776	96.979	96.926	96.793	96.47	97.754	98.399	95.517	95.01	91.485	98.852	96.636	97.046	100.55	93.885	96.264	97.143	100.14	98.231	101.42	97.808	93.282	99.623	95.746	97.197	101.49	99.257	98.048	97.485	97.088	93.729	97.133	95.58	100.2	101.63	97.087	104.51	101.57	95.304	105.11	98.127	98.029	95.232
103.27	101.06	108.83	103.92	103.21	103.77	105.63	98.734	100.56	110.07	104.28	101.29	99.158	105.59	105.09	111.26	105.78	101.56	103.36	110.4	106.1	102.91	109.43	108.13	110.39	103.41	104.2	104.5	106.63	104.02	101.79	100.97	101.91	105.22	108.75	111.3	113.72	104.26	106.22	112.66	104.2	103.82	108.25	108.3	106.42	102.55	110.63	106.68	110.62	100.8
111.86	113.25	110.59	103.03	107.33	109.35	106.61	106.35	108.77	115.19	105.77	109.52	108.49	108.61	108.56	105.14	111.23	110.48	109.98	108.86	104.45	104.58	108.59	107.4	105.28	116.05	108.87	102.28	106.28	111.94	108.61	100.93	107.8	104.91	107.52	109.49	98.772	110.15	107.01	101.79	103.61	104.79	109.29	103.64	103.47	113.33	108.93	107.62	103.77	112.02
96.924	108.13	99.403	106.58	97.393	104.13	95.695	103.91	99.567	103.45	105.11	98.951	101.21	97.368	104.4	101.26	99.24	100.27	101.2	99.832	104.31	102.16	97.888	99.41	104.36	105.37	106.47	105.25	104.5	103.49	101.37	102.09	104.16	101.01	101.39	100.43	104.51	108.82	96.761	106.84	99.859	106.5	109.94	100.72	98.578	100.59	111.21	101.9	103.65	102.01
109	108.6	106.54	99.495	107.05	105.31	105.89	106.97	104.44	104.39	100.15	103.09	108.09	100.22	102.72	106.44	111.05	107.79	109.63	102.92	104.11	103.28	105.98	105.23	106.51	105.63	108.42	101.45	97.505	106.67	104.26	112.02	102.03	100.56	103.37	107.09	106.86	97.875	108.23	105.84	108.09	100.64	110.97	102.13	106.51	104.02	99.513	106.14	105.87	102.57
105.71	110.3	104.15	110.15	103.94	110.85	110.6	105.54	105.35	104.23	105.68	107.88	107.57	104.73	114.36	105.84	109.32	104.64	102.87	107.63	95.797	106.6	104.84	112.47	103.32	105.43	106.29	102.98	101.79	108.12	103.32	106.6	101.84	101.25	106.84	102.73	104.26	103.77	106.21	98.313	109.79	111.65	105.13	98.341	100.99	106.31	100.89	104.43	112.28	104.79
107.05	108.25	103.71	105.73	109.16	111.37	104.36	104.87	105.09	105.72	106.62	108.93	106.34	103.1	104.41	105.24	107.74	112.13	107.74	106.7	110.72	103.78	108.06	106.25	102.05	107.8	101.51	110.03	107.53	98.2	106.11	102.8	108.55	106.38	107.05	109.5	105.67	107.65	108.16	101.43	103.51	105.64	108.61	114.37	103.3	107.98	110.16	104.62	110.72	101.8
104.91	102.28	100.39	98.376	99.359	97.491	100.09	97.47	100.96	99.806	96.072	103.05	102.02	97.338	99.998	96.67	93.918	92.014	98.283	101.58	101.57	101.09	104.4	99.614	102.75	102.74	99.526	95.9	100.07	98.555	103.83	99.402	97.761	98.777	98.768	97.185	104.93	101.28	100.86	94.405	98.485	94.682	102.71	94.542	98.372	100.7	102.65	102.9	103.27	100.53
100.29	107.98	107.85	103.74	111.69	105.71	107.07	107.85	107.24	105.46	113.28	101.64	106.5	111.48	111.63	107.43	109.75	113.69	112.68	107.89	108.42	109.48	109.38	104.71	106.16	113.54	105.96	112.72	106.99	112.49	103.03	106.62	105.63	110.7	96.934	103.58	109.93	107.83	109.19	106.58	104.76	112.55	107.61	104.87	112.49	101.54	108.71	109.97	111.74	114.16
106.29	95.516	97.088	100.41	99.171	95.381	94.163	100.01	97.555	95.751	100.07	95.663	106.35	101.46	99.433	100.4	97.199	104.72	100.55	96.808	99.666	101.15	99.622	102.15	101.94	101.86	99.606	92.3	99.412	98.852	100.91	99.896	95.574	90.743	100.32	96.381	100.48	101.38	96.141	97.115	101.62	100.28	99.268	98.657	97.604	105.88	100.15	97.645	97.026	93.225
106.17	104.81	109.35	110.55	106.5	106.34	113.27	113.28	109.21	106.82	116.94	108.69	106.32	111.17	114.43	111.32	111.65	105.06	106.35	111.21	111.84	111.95	107.33	108.31	108.87	115.94	107.34	113.13	110.58	111.5	113.24	109.03	108.2	112.93	110.55	102.57	116.03	111.65	107.94	111.39	105.82	107.93	105.24	114.38	109.96	110.78	107.23	114.06	109.37	116.16
96.363	90.358	99.323	97.402	94.091	93.925	101.24	94.923	104.76	98.102	101.62	97.573	99.016	92.345	91.321	96.827	98.15	98.25	96.138	98.896	96.983	103.57	96.877	98.301	95.773	99.874	100.32	98.204	96.721	99.867	100.98	99.219	92.554	90.185	96.278	98.594	92.404	104.83	94.679	97.373	98.316	98.52	99.228	97.792	102.55	96.619	92.258	95.37	97.563	101.76
98.757	113.23	106.91	111.33	106.56	105.38	108.26	111.36	108.4	109.32	107.63	107.31	107.34	110.15	107.64	109.79	111.04	112.92	115.49	110.94	108.17	102.63	109.77	108.77	109.14	106.89	107.79	107.22	107.78	115.5	110.02	111.1	104.12	105.18	108.83	111.97	104.94	110.01	110.69	105.55	106.99	105.66	111.25	105.44	109.44	113.58	105.73	111.52	107.53	105.25
99.989	101.51	101.52	95.192	100.95	101.9	107.22	104.67	98.867	97.651	99.968	104.59	97.256	99.973	104.8	98.669	101.38	102.28	94.463	96.736	95.896	96.944	98.892	101.61	102.12	100.37	104.8	96.672	100.75	97.963	105.27	105.03	104.27	98.205	99.112	96.231	96.149	101.17	99.181	107.04	100.69	94.069	103.74	100.33	97.312	99.332	100.52	103.21	101.78	105
103.72	97.989	98.121	99.498	103.73	101.02	106.01	98.795	101.93	103.58	105.43	110.04	103.88	103.36	102.58	98.803	105.89	104.17	108.59	104.06	107.14	101.08	99.368	95.988	101.85	101.66	100.39	99.033	104.24	106.01	104.75	104.72	104.31	99.355	101.48	102.6	99.619	100.29	105.78	102.52	97.5	103.98	101.43	99.849	96.008	106.76	102.5	104.92	100.26	105.15
110.36	100.96	104.76	100.93	102.74	107.1	102.97	106.31	97.746	105.27	97.345	99.982	109.05	104.95	107.26	109.26	103.8	101.91	106.09	104.62	102.71	108.97	104.9	106.85	102.11	109.41	106.39	104.68	106.41	103	101.25	108.18	107.94	106.99	104.76	111.45	104.29	102.72	105.61	101.75	108.44	108.43	108.42	109.48	109.31	99.252	104.34	109.04	106.59	106.63
106.53	102.57	107.99	102.99	104.14	112	105.28	100.54	100.54	108.46	106.92	101.44	109.44	101.63	110.54	108.52	100.34	105.12	109.61	107.87	106.17	107.29	103.85	98.319	109.47	108.21	105.96	104.06	105.07	104.14	102.74	105.39	102	104.42	109.64	107.52	111.25	105.7	112.09	102.16	108.38	109.1	107.32	101.13	103.21	101.26	105.97	106.31	102.52	105.83
106.54	103.49	101.04	98.8	105.22	101.96	103.06	100.98	102.34	99.358	106.14	102.95	90.53	104.15	100.98	99.467	98.462	103.09	96.387	98.421	97.317	104.67	102.5	101	104.7	106.95	97.546	90.136	105.49	103.81	101.51	93.159	100.13	97.836	101.47	97.72	102.2	104.56	96.421	105.55	99.932	104.38	104.65	104.24	99.188	95.913	97.865	102.1	98.241	98.962
112.3	113.25	111.48	118.82	113.53	107.73	104.85	115.88	104.71	110.37	108.93	113.97	112.23	111.17	112.85	106.47	111.29	111.98	107.8	106.56	106.84	112.7	108.25	108.01	112.5	109.56	104.51	109.45	106.68	114.71	115.15	113.74	107.51	104.26	116.91	109.63	109.99	114.62	106.53	112.47	113.61	105.45	115.41	104.42	109.48	105.28	106.21	106.96	115.16	111.75
107.13	103.05	112.1	106.04	110.99	103.3	110.49	104.72	111.65	104.14	106.69	106.34	111.01	103.01	109.27	107.38	110.89	100.01	112.06	108.23	100.64	112.59	105.15	111.62	104.17	105.52	110.1	106.23	103.09	104.87	103.64	107.55	106	102.43	113.8	112.91	104.01	103.5	113.39	106.18	107.3	105.13	107.73	106.78	106.53	106.5	108.09	109.1	104.02	105.26
110.16	112.35	105.97	107.64	109.47	107.29	110.3	105.4	104.88	105.43	108.76	103.25	112.16	108.76	112.56	114.07	109.17	103.53	104.31	112.37	106.49	116.84	112.78	105.54	113.47	113.03	103.93	110.75	110.77	104.69	107.66	108.36	118.14	111.55	108.24	102.56	106.79	106.16	112.68	110.25	116.65	103.86	110.65	104.89	107.76	114.31	110	111.89	108.37	105.57
114.03	110.63	106.34	114.78	109.47	99.298	114.29	116.09	110.47	107.85	112.37	112.67	108.28	111.68	112.83	118.83	108.38	112.28	110.78	109.26	104.57	104.79	110.38	106.97	111.68	104.95	111.6	113.48	111.05	109.8	111.22	112	108.99	115.15	109.15	110.27	115.08	113	112.6	107.9	113.31	110.43	110.87	106.96	112.58	112.41	108.55	112.61	111.14	116.88
106.72	104.2	108.56	108.18	107.43	104.3	109.09	109.83	106.56	109.49	108.98	106.82	103.73	109.56	112.16	108.15	112.67	111.06	104.6	115.59	107.26	104.92	105.75	110.21	111.98	109.78	107.64	102.52	102.49	105.05	108.99	112.66	108.82	109.79	107.26	108.67	102.26	111.05	108.29	106.5	109.03	107.45	105.61	110.15	99.464	103.77	100.65	107.7	112.25	111.09
106.97	106.86	110.71	109.95	117.78	109.67	110.48	114.67	112.17	109.86	114.03	115.51	110.3	112.56	106.52	112.67	112.92	115.14	106.66	109.08	107.04	112.41	114.82	108.74	113.64	113.93	108.35	106.84	110.04	116.29	111.04	105.58	111.51	108.51	112.06	117.08	112.38	113.41	104.95	113.66	106.9	111.53	113.6	108.82	113.92	109.08	110.25	108.02	107.6	112.13
102.99	103.03	103.97	105.29	105.64	106.96	107.05	106.01	105.76	104.85	110.7	105.18	106.83	106.56	105.23	102.32	109.06	100.86	110.03	107.75	108.83	105.16	106.01	102.11	107.76	106.42	107.19	104.49	105.3	99.957	105.71	103.74	103.23	103.73	100.32	104.38	109.02	105.54	105.89	108.26	110.82	109.97	108.92	102.94	111.77	101.37	105.15	102.25	104.89	107.51
107.16	106.34	106.4	106.55	106.23	114.44	105.59	106.64	108.14	110.76	107.46	106.37	98.548	108.1	105.31	105.02	108.57	100.79	105.77	107.75	106.05	107.07	102.26	98.235	106.31	103.75	109.89	105.31	99.087	104.71	104.43	111.66	101.7	105.64	105	103.15	106.72	103.68	106.8	104.88	109.21	102.33	101.07	104.17	103.66	102.99	104.34	105.99	104.75	107.07
108.61	113.82	109.53	113.13	109.53	107.04	107.2	113.43	106.3	106.49	105	108.53	108.09	109.32	101.13	105.43	110.4	109.23	109.88	102.47	104	108.65	110.79	114.65	110.97	107.56	106.72	102.08	106.41	105.28	109.65	110.12	110.15	113.04	104	105.86	110.68	108.26	103.96	103.51	113.02	107.05	108.2	113.1	101.04	104.01	108.33	107.14	108.87	105.61
104.79	108.53	110.18	106.17	106.07	112.94	111.22	102.27	109.18	107.26	105.91	112.96	104.22	104.91	110.5	105.2	100.91	109.21	102.06	106.27	110.74	106.87	111.34	113.48	109.53	102.32	101.08	106.01	111.93	109.01	109.66	107.45	111.48	103.3	111.79	105.22	104.29	106.3	112.36	104.86	107.84	108.7	104.65	109.28	106.47	103.72	106.51	107.56	105.69	106.4
100.16	113.43	112.13	105.49	109.27	101.6	110.44	109	114.33	107.7	103.79	107.63	107.51	103.08	108.36	101.59	103.11	106.13	100.39	102.62	106.58	106.63	110.8	106.03	104.16	107.8	105.33	105.09	105.55	102.52	111.03	110.84	108.45	101.85	110.87	107.31	101.61	106.8	102.8	108.48	100.8	110.99	108	102.86	104.33	106.58	106.82	106.84	100.28	105.51
105.45	105.37	111.15	108.09	102.24	111.3	104.13	108.21	101.33	113.39	106.06	101.38	105.57	108.29	104.37	102.84	110.91	104.13	106.02	106.88	110.85	99.833	107.74	105.69	106.92	105.78	113.98	111.5	103.89	105.24	107.12	107.75	107.7	105.7	103.27	107.93	110.84	107.9	100.54	109.84	104.09	104.69	105.16	106.27	102.95	105.21	105.52	117.71	107.12	100.31
109.29	104.85	108.18	101.11	115.92	103.49	100.31	107.51	104.46	109.38	106.31	104.92	100.9	106.11	112.55	106.21	105.78	112.29	104.67	107.03	107.2	104.48	103.49	100.74	113.52	107.06	106.25	106.26	104.3	100.28	101.53	108.54	107.14	109.49	107.44	103.61	98.956	105.85	99.324	106.12	103.65	105	111.97	115.94	105.44	109.78	100.94	104.73	100.99	99.463
106.28	109.23	102.95	105.07	107.06	108.38	110	105.84	110.04	107.52	108.34	106.69	107.94	106.58	114.72	100.85	110.36	103.44	107.45	105.82	107.22	107.52	110.05	106.01	110.63	103.5	114.12	101.92	103.22	102.13	105.5	104.52	107.81	114.77	111.59	109.79	106.45	107.77	107.37	100.29	105.51	104.44	107.05	112.06	111.96	106.74	106.73	106.91	106.1	105.01
107.41	106.21	106.79	111.4	109.81	108.13	112.65	115.39	107.58	107.16	111.49	112.82	110.6	108.85	103.7	107.79	110.25	114.11	111.23	113.72	107.69	107.56	111.13	113.79	113.08	110.51	108.16	105.57	105.96	112.24	106.89	114.79	113.59	106.68	111.6	115.25	110.97	116.49	108.52	108.02	113.41	108.81	106.29	110.31	112.18	112.07	113.5	110.38	109.37	107.14
106.28	103.7	102.45	110.44	109.32	102.03	103.37	106	98.613	110.91	102.41	99.881	107.39	107.21	106.88	108.85	105.76	109.5	103.93	94.11	103.42	107.41	102.45	103.08	100.2	110.88	99.913	101.15	106.18	108.8	102.2	108.61	109.8	110.51	105.37	109.32	104.64	107.33	103.76	109.79	101.16	103.55	108.96	108.17	98.281	106.14	106.34	107.58	98.565	103.31
105.24	98.834	107.46	107.04	100.54	107.82	106.48	105.27	111.98	110.52	101.38	111.56	106.94	104.6	103.97	104.43	105.43	107.53	107.43	105.02	107.51	107.92	104.7	109.09	99.73	101.51	98.189	101.68	101.25	104.72	104.28	108.79	103.73	104.77	105.74	102.71	102.62	104.12	106.51	102.07	103.93	101.12	103.37	106.81	111.1	108.17	102.53	111.39	104.07	106.8
108.66	108.45	109	109.07	108.84	106.24	106.81	110.01	105.65	102.03	106.23	103.73	106.86	100.07	104.88	109.27	104.52	112.91	108.21	107.81	108.85	106.82	107.43	107.68	111.04	108.68	104.19	108.93	111.02	104.53	110.44	105.47	110.62	105.71	110.09	102.72	108.42	108.36	108.31	107.75	111.63	108.44	102.99	109.12	107.05	115.85	112.04	104.52	107.7	112.6
107.89	113.35	111	109.1	108.99	105.04	105.56	108.39	110.86	109.78	112.03	114.27	112.14	105.32	102.52	101.57	108.74	109.24	103.43	107.48	114.17	110.57	113.11	111.54	106.29	107.5	110.23	107.09	113.17	106.15	103.87	107.01	104.69	110.73	109.67	111.62	111.13	108.18	105.14	108.9	110.59	111.61	108.14	104.93	106.96	107.13	115.82	107.43	106.22	105.78
109.81	113.05	113.26	107.94	113.46	106.18	111.22	112.39	108.95	107.19	108	106.88	107.71	107.26	109.6	109.74	110.29	108.45	108.18	110.68	113.41	102.9	108.5	111.71	100.41	111.68	109.13	109.99	99.978	110.65	108.45	111.81	109.98	108.28	109.49	112.26	105.42	113.83	108.73	113.55	103.73	111.44	114.36	112.79	113.87	118.67	114.05	111.77	105.47	108.45
104.44	106.3	100.53	102.45	105.53	104.81	106.73	111.76	108.82	103.97	106.89	101.75	105.2	107.28	105.53	106.97	102.21	107.28	107.57	103.14	109.29	106.79	103.03	103.44	106.1	108.25	107.49	106.6	107.04	109.25	108.93	106.88	108.14	103.47	106.05	105.93	108.04	109.44	102.5	109.48	104.79	106.93	115.78	103.76	106.69	108.51	111.56	110.82	107.54	106.78
106.42	110.08	102.3	106.81	110.08	111.08	105.36	104.09	108.86	104.39	104.22	109.5	104.76	106.82	111.46	105.56	110.17	106.24	109.87	107.07	103.72	106.1	109.03	108.93	107.38	103.7	106.67	106.87	108.88	107.89	103.81	109.34	103.76	100.5	106.28	106.79	101.3	111.63	105.32	111.58	109.03	110.34	109.83	105.42	104.96	105.97	110.39	104.61	108.56	110.84
106.61	105.15	103.99	99.759	112.2	100.65	101.45	105.54	106.28	106.11	103.76	105.77	101.42	100.96	106.21	103.85	106.6	108.87	105.33	99.001	105.93	103.98	105.18	102.58	104.15	103.31	109.39	103	104.29	106.92	108.58	108.55	104.07	110.31	108.08	103.34	103.62	104.73	104.28	107.26	106.33	104.44	107.13	110.58	109.27	106.54	96.901	105.34	106.97	103.7
105.3	106.8	97.366	107.31	108.94	105.63	105.28	99.566	107.17	101.73	102.96	105.97	102.34	106.19	109.2	100.35	107.11	102.18	97.166	104.59	103.74	103.39	105.4	103.91	105.31	108.65	102.19	108.69	100.51	99.577	102.11	112.13	107.83	104.5	104.75	102.88	96.657	100.85	102.27	103.89	105.74	103.84	98.385	109.02	107.86	99.965	101.46	103.55	106.77	109.31
109.54	104.57	105.72	111.07	104.71	110.74	108.39	108.44	104.16	108.18	109	105.5	109.37	108.61	109.64	104.86	112.93	107.27	109.57	107.85	107.94	106.91	110.81	110.11	104.05	110.45	107.04	111.37	108.67	104.98	103.77	106.59	104.43	107.61	107.28	106.64	107.47	106.26	99.999	108.13	103.56	101.47	102.27	106.47	111.7	110.85	102.44	110.93	105.87	110.84
103.54	106.09	106.64	109.64	109.72	108.27	107.35	110.56	109.8	107.3	106.14	104.51	103.07	108.15	109.5	110.18	105.61	108.91	101.34	100.53	112.68	106.88	101.14	111.26	100.48	109.96	99.497	99.08	99.447	103.95	110.72	99.985	105.01	105.32	103.39	104.67	100.71	108.87	110.52	105.7	105.25	106.8	107.15	107.66	109.22	110.17	105.24	103.76	101.88	97.851
109.92	110.1	102.28	113.13	110.18	113.24	111.36	104.49	98.6	110.61	108.96	102.99	110.26	110.79	108.03	109.4	105.68	110.07	105.03	113.08	106.91	108.47	111.52	113.61	102.6	116.39	108.59	109.05	108.5	109.94	110.45	104.05	116.43	105.01	113.01	112.2	106.53	106.27	104.24	107.73	110.71	118.33	111.03	108.32	103.07	104.48	106.26	105.72	109.07	110.49
102.56	101.01	104.68	98.3	99.17	98.738	100.78	99.33	102.97	99.732	103.06	107.57	97.65	100.85	102.05	101.5	105.43	101.07	94.393	105.13	97.294	105.54	103.47	103.06	97.499	104.93	107.06	97.077	99.557	96.771	100.99	96.694	105.68	98.708	105.94	99.904	107.17	103.19	96.012	106.21	99.042	109.44	102.24	95.907	100.45	105.91	104.61	91.802	99.905	106.46
107.66	104.81	108.41	107.27	106.71	109.35	106.54	105.2	109.25	104.31	103.17	107.21	105.66	104.96	104.33	108.08	109.16	105.15	104.55	101.68	105.41	99.898	107.03	107.07	103.76	105.62	101.61	102.69	109.22	106.19	108.55	105.92	108.84	109.61	106.08	111.47	108.34	109.06	108.52	103.83	110.95	101.27	102.69	106.63	107.6	110.16	98.038	107.4	103.42	105.92
89.91	102.6	102.53	96.792	96.064	106.44	103.72	94.6	100.22	90.974	96.345	101.49	104.01	98.48	100.14	98.293	98.65	102.69	99.983	99.147	99.404	96.401	98.841	99.154	100.17	98.311	100.29	100.07	95.525	100.22	96.127	103.52	97.175	102.84	99.899	97.133	101.93	96.692	93.02	100.18	90.887	94.398	97.016	96.979	96.951	101.79	93.488	98.339	100.19	99.687
102.55	106.23	105.13	103.66	106.65	111.44	109.78	103.31	110.08	100.77	104.01	102.42	105.95	102.85	104.93	102.86	112.34	109.34	106.76	112.72	104.09	111.12	105.84	105.07	103.01	114.58	106.89	110.31	109.62	107.97	108.27	106.42	110.48	109.49	106.94	103.45	101.15	102.38	105.14	111.85	111.73	105.88	98.649	107.61	101.07	100.67	103.55	106.73	111.09	104.82
106.89	105.58	100.23	103.96	108.24	112.84	99.18	102.21	112.23	107.31	104.47	105.45	102.61	106.77	99.179	104.11	113.67	108.88	101.74	99.588	102.01	105.21	107.84	107.32	103.52	113.18	105.71	108.57	101.4	106.29	105.73	104.14	105.15	101.34	107.25	107.24	100.49	107.56	100.79	105.31	109.5	104.96	102.15	106.98	105.33	103.71	107.13	102.89	102.65	103.19
118.7	104.32	108.63	111.76	107.75	108.01	110.71	112.32	104.08	108.83	110.98	103.59	106.16	115.45	107.02	105.48	108.19	116.32	112.79	112.97	115.33	106.67	110.3	110.28	106.91	110.45	110.38	104.06	112.01	104.54	111.64	109.41	106.55	117.78	110.49	104.02	108.61	109.89	112.77	108.71	111.14	112.66	109	108.53	110.44	112.87	111.6	105.58	105.62	112.57
102.86	104.33	108.59	107.73	115.52	108.39	114.61	110.36	108.44	106.66	109.5	110.35	106.68	111.51	105.43	110.28	105.35	104.36	113.02	103.65	109.62	105.16	107.82	111.38	108.04	106.77	109.34	107.36	112.18	105.72	105.73	107.21	110.86	107.77	106.22	110.32	112.99	110.89	106.4	112.42	105.99	102.34	107.59	110.28	112.62	112.29	108.36	108.55	103.31	113.99
104.88	112.37	109.6	106.16	109.92	107.18	103.8	99.8	104.33	108.94	110.92	112.52	109.35	107.97	103.29	107.45	109.06	103.16	102.05	103.35	107.63	103.93	106.37	102.65	107.2	109.68	107.66	102.08	109.9	107.31	109.89	111.32	105.19	109.88	106.57	109.66	106.62	110.78	107.63	107.97	111.58	112.32	108.21	101.83	111.13	110.21	110.42	104.88	111.22	104.02
107.33	109.1	109.3	108.17	102.55	108.89	104.68	106.54	107.54	104.43	102.9	105	109.13	113.27	105.84	115.89	105.07	108.5	106.46	102.14	110.47	102.68	108.64	105.24	114.35	115.05	109.86	108.35	113.24	102.68	106.22	103.65	111.93	106.45	112.76	112.62	103.55	109.34	104.7	104.26	109.86	108.05	105.77	111.7	114.82	110.81	104.84	109.92	108.69	108.7
103.14	105.43	91.624	96.259	104.23	100.74	99.474	100.21	98.277	102.6	106.11	99.522	105.76	101.93	101.49	96.103	102.32	99.593	104.83	99.139	103.05	101.31	100.87	101.95	97.822	101.43	97.68	105.16	99.146	95.982	97.742	102.89	99.948	100.08	102.5	94.102	93.263	100.99	104.61	95.605	101.24	100.18	101.63	97.106	104.03	96.697	98.961	102.68	97.064	98.887
96.34	99.042	99.239	104.38	99.271	97.684	99.312	98.489	100.32	103.48	104.47	99.363	98.682	98.843	103.17	102.61	99.413	101.25	96.102	102.15	99.111	95.395	97.437	107.34	100.77	99.473	98.311	95.356	105.37	102.55	100.79	103.48	102.19	98.919	97.789	101.89	97.701	98.826	106.83	103.32	103.39	98.169	100.37	103.25	98.249	98.533	94.698	103.27	104.47	101.19
102.38	106.28	106.27	102.51	106.34	105.73	105.39	103.4	105.92	103.86	107.75	104.36	111.78	100.84	102.08	103.84	107.48	104.82	108	103.66	106.75	100.86	106.88	109.84	105.67	103.33	103.65	102.1	106.06	106.24	106.81	107.43	107.61	106.37	110.33	106.17	109.92	112.6	103.76	100.33	105.51	108.65	109.43	105.51	110.81	106.79	108.99	111.38	105.82	106.32
100.87	106.13	106.71	109.31	103.77	106.51	104.34	109.66	98.357	101.39	102.69	104.05	106.27	100.54	105.12	108.1	105.77	97.185	104.68	107.48	104.69	107.27	104.83	107.29	106.06	106.94	103.27	105.46	107.27	104.35	113.41	103.77	103.95	107.39	103.97	101.94	104.82	103.09	104.31	109.7	104.18	105.93	106.8	108.08	103.06	111.06	103.64	104.67	110.31	107.1
101.09	98.541	95.515	104.24	99.154	100.65	100.25	100.2	103.34	100.51	103.32	105.99	98.133	100.88	105.63	99.123	100.4	94.952	96.953	98.338	95.687	101.92	97.686	101.36	98.156	97.911	100.92	99.777	105.14	103.22	97.406	99.134	101.16	100.74	104.78	98.857	99.771	104.24	98.058	100.5	98.126	95.41	103.96	104.52	103.54	95.055	102.29	97.696	104.58	100.64
110.16	97.304	106.66	108.57	103.12	106.21	112.27	102.98	109.76	103.59	108.79	98.61	105.72	101.32	101.51	105.92	102.08	111.75	108.93	109.47	108.37	104.34	103.57	108.8	110.1	105.4	106.79	110.86	106.33	109.47	105.13	105.03	108.81	102.61	106.1	112.87	107.16	105.61	100.47	102.32	110.29	105.86	101.45	99.648	107.6	105.55	106.8	102.76	100.52	106.79
99.046	94.35	98.706	102.59	99.742	97.514	104.71	107.28	97.616	98.067	98.191	107.86	95.809	97.571	101.2	97.529	97.987	99.264	106.81	103.11	95.252	94.838	96.972	99.262	94.988	95.274	94.172	92.344	103.04	104.28	101.07	96.186	100.4	105.02	101.73	97.721	101.24	95.534	93.755	98.947	101.02	96.189	100.78	98.334	93.353	99.06	102.52	99.158	101.86	103.9
102.1	101.47	110.9	114.46	106.82	111.33	102.03	103.55	106.33	106.74	104.46	110.99	107.59	103.94	104.39	106.37	106.69	101.25	104.17	109.45	102.83	102.9	101.65	106.46	106.61	100.04	110.9	109.78	107.21	104.73	105.03	105.61	112.34	109.8	105.61	104.82	100.07	106.95	103.19	101.3	103.18	109.18	102.54	109.62	102.32	103.6	103.13	103.51	107.12	109.37
111.51	105.16	105.55	109.22	109.01	106.35	113.07	108.83	105.94	108.1	108.08	109.46	110.53	114.92	109.73	104.77	107.38	103.98	101.83	103.24	105.26	109.11	104.39	106.57	108.67	108.12	104.78	102.78	111.53	109.83	106.69	102.3	108.84	106.47	110.58	106.22	104.48	107.37	110.14	113.25	99.161	103.92	109.41	103.01	103.08	101.88	101.7	106.83	110.29	109.13
107.4	105.28	109.95	110.73	109.35	104.84	107.64	109.63	113.13	108.77	108.39	104.72	105.46	106.38	110.13	109.06	109.88	107.7	104.98	112.64	112.13	107.33	105.64	99.797	102.7	108.65	107.3	102.6	105.81	110.63	110.43	105.66	102.62	111.17	106.95	105.84	103.56	108.08	108.6	109.94	104.07	113.54	99.108	108.1	111.24	104	107.03	105.94	113.13	103.92
110.23	112.49	105.59	113.16	113.07	109.61	110.74	118.58	110.69	110.35	111	115.69	106.82	112.54	109.33	115.87	111.64	111.04	110.98	112.38	103.77	111.12	106.05	112.42	113.18	112.86	105.48	107.68	111.58	111.39	111.51	104.6	102.39	113.6	106.09	111.38	114.44	107.62	109.32	112.24	109.32	112.84	111.97	112.54	113.3	110.04	108.94	110.33	112.05	110.47
99.136	97.075	102.47	98.84	104.26	97.418	100.8	97.806	100.92	102.61	99.822	97.111	95.901	99.09	97.794	97.845	97.034	98.094	93.253	93.574	93.646	95.561	99.333	98.879	95.458	100.48	104.03	102.25	98.944	99.769	95.615	97.92	98.769	105.3	101.39	94.9	99.418	98.21	99.203	106.2	91.967	96.532	88.15	97.469	94.844	94.377	98.192	99.049	97.292	99.331
103.65	103.23	100.41	108.16	108.43	108.89	113.87	111.21	106.07	104.49	111.64	110.1	107.25	113.27	107.65	110.69	100.91	109.96	113.07	106.97	103.48	109.88	105.35	110.23	109.83	104.99	105.28	106.93	113.26	106.95	109.41	114.4	104.22	105.62	101.83	109.8	112	104.18	108.02	106.6	103.35	106.59	103.9	110.86	104.25	104.21	105.41	108.73	110.1	111.96
108.19	106.21	109.27	110.56	104.32	112.88	110.27	98.849	108.61	102.93	109.66	108.21	108.17	108.84	112.44	107.7	110.12	108.18	107.57	106.91	107.5	106.1	104.95	108.82	111.51	105.38	104.11	103.98	106.82	107.58	106.04	108.55	103.15	102.98	107.92	102.44	107.34	101	102.42	99.897	105.36	101.82	108.65	110.44	106.27	102.76	104.26	103.18	106.31	101.49
106.88	100.82	106.03	106.7	107.98	107.41	104.31	102.9	107.19	111.26	109.55	105.89	102.54	99.705	112.28	105.6	106.2	109.16	104.86	103.17	101.09	113.21	107.62	106.13	110.24	104.82	99.296	103.15	105.94	100.69	104.69	106.77	104.71	106.59	106.47	105.85	106.92	103.26	107.45	104.51	100.35	103.76	102.46	107.05	102.65	103.23	104.9	105.95	103.77	106.66
104.26	101.35	104.35	108.68	113.04	101.55	103.21	107.14	103.54	110.1	104.43	106.05	101.97	108.91	111.42	106.19	108.14	108.07	109.16	105.44	107.61	109.03	114.45	113.04	106.07	102.09	109.15	103.3	106.65	103.88	109.06	104.9	107.25	106.79	109.2	108.61	107.68	101.14	111.83	102.46	107.47	109.2	110.13	108.13	107.85	99.757	102.06	106.7	109.8	102.37
100.49	97.776	97.775	96.762	97.752	100.11	96.189	94.671	90.792	101.73	100.95	100.14	94.616	96.309	95.243	96.443	91.691	95.083	92.588	99.912	92.158	93.904	96.004	98.855	100.08	98.184	96.108	107.75	102.32	93.416	91.324	101.47	100.47	99.655	96.864	98.043	98.682	97.792	95.62	104.29	94.848	98.903	95.554	105	94.613	100.97	97.688	90.66	98.958	95.641
102.71	112.71	104.62	105.87	107.3	104.65	106.64	108.55	105.6	101.56	115.39	111.09	107.35	106.71	108.86	107.23	109.29	104.52	106.56	106.68	112.48	108.12	103.87	104.25	107.41	107.94	111.86	111.72	104.94	107.98	109.27	107.95	105.88	106.14	102.17	108	107.71	102.03	106.22	103.67	101.66	109.99	107.8	109.29	108.46	106.6	107.1	106.43	115.85	110.86
107.31	96.81	97.929	101.3	101.84	97.455	99.083	103.81	98.262	99.305	104.61	101.26	102.41	104.26	99.597	97.305	98.499	93.774	94.755	103.21	99.397	97.96	97.087	101.77	100.04	98.344	96.192	98.821	97.979	98.561	98.083	104.19	94.519	98.894	92.969	99.739	96.477	104.63	98.714	99.847	99.751	99.529	98.236	94.457	102.92	101.35	94.499	99.279	100.4	94.626
100.19	96.856	100.39	97.781	100.34	99.953	102.65	96.462	103.28	97.54	102.29	101.55	102.11	99.473	95.933	99.331	98.289	94.054	103.78	98.411	94.227	101.01	95.581	100.1	96.193	100.31	102.43	96.49	98.612	105.14	100.34	98.079	94.864	100.92	100.79	97.677	102.46	98.803	96.63	98.849	101.33	91.152	102.89	99.991	97.692	98.959	101.46	103.11	98.719	98.505
103.92	107.8	108.01	107.26	104.35	106.96	111.16	108.86	106.32	109.97	103.44	106.71	105.22	107.26	108.08	115.09	113.18	108.42	110.02	113.58	110.95	107.86	108.48	108.12	108.88	109.52	112.27	105.18	101.97	106.63	108.63	107.02	105.56	114.66	108.07	112.41	107.23	108.15	111.09	108.52	110.39	106.66	110.47	102.82	109.75	113.43	117.17	104.84	111.47	106.35
112.53	110.35	109.03	103.96	103	106.34	99.893	107.03	107.13	104.03	103.38	100.23	100.93	108.47	109.83	99.008	106.43	108.6	104.14	107.92	104.39	98.978	113.49	105.93	98.566	107.08	108.18	110.03	111.22	104.75	101.14	101.15	101.84	106.29	105.92	109.95	104.66	105.85	107	104.37	112.83	101.78	110.23	106.31	105.92	110.44	103	104.4	104.92	104.64
108.63	106.79	111.6	101.93	105.5	106.79	107.58	109.71	99.459	109.52	101.62	107.79	103.13	105.52	100.84	105.75	102.59	109.92	107.2	108.4	104.93	111.68	110.16	104.42	107.25	112.34	104.61	105.63	109.46	105.63	107.76	108.51	111.03	109.29	102.34	105.56	106.6	100.63	106.18	111.22	105.04	102.48	104.42	105.94	102.87	107.4	102.88	108.67	112.07	104.3
106.31	106.32	108.82	106.25	106.56	106.33	103.04	103.86	110.07	112.55	110.61	113.19	111.57	108.53	107.45	104.66	107.81	107.98	108.31	108.52	106.1	108.76	106.83	104.44	105.86	103.69	103.31	106.46	109.05	109.72	109.42	111.56	113.25	106.14	110.17	105.34	108.47	106.37	106.92	104.7	106.3	107.29	110.85	105.46	109.87	106.5	108.55	101.58	109.49	108.45
106.1	103.58	108.42	105.5	104.91	111.36	105.77	109.31	107.77	105.81	108.8	114.26	101.12	104.25	103.44	107.68	109.47	106.22	102.37	101.41	104.15	100.03	108.7	104.18	104.38	111.99	105.45	103.08	100.52	106.83	105.73	103.31	103.12	111.38	106.85	103.84	102.98	109.79	102.05	105.35	103.15	112.41	101.66	106.52	109.74	107.59	101.89	107.18	103.69	109.44
111.69	102.56	112.95	110.23	111.07	102.78	106.49	107.35	108.38	107.81	105.33	108.88	111.47	111.88	103.37	101.31	104.29	106.66	107.96	106.12	112.72	110.77	106.74	112.22	109.74	109	101.85	109.49	108.77	107.85	107.08	113.71	106.32	113.47	109.08	109.09	112.5	106.26	110.99	106.72	106.95	106.48	106.71	108.05	105.19	109.88	110.44	105.52	102.34	104.65
103.9	105.27	112.18	106.39	110.08	112.93	113.67	107.45	114.75	108.92	105.15	112.09	108.27	109.4	111.85	112.34	111.91	106.45	110.02	104.59	109.88	114.89	114.13	102.59	109.8	111.33	105.65	106.34	104.05	111.18	105.84	113.53	107.63	114.47	105.2	103.74	104.8	110.35	109.7	107.26	109.26	109.03	106.57	101.47	108.77	106.06	107.15	101.6	108.72	110.68
105.22	109.25	109.3	108.53	104.82	105.42	103.77	113.66	111.22	102.06	106.66	112.24	105.55	103.26	107.66	109.14	106.35	102.63	108.23	105.56	104.43	106.64	110.27	108.05	102.97	104.2	106.53	111.01	105.84	105.33	105.33	101.39	110.99	108.62	109.6	104.13	105.09	101.13	107.52	101.14	107.3	113.23	105.92	106.92	108.05	108.31	105.02	102.23	112.15	113.14
103.66	94.424	97.237	93.663	102.92	103.39	94.95	99.397	101.48	98.535	103.55	98.607	97.285	97.664	98.115	106.95	97.268	101.5	96.234	106.74	104.25	95.32	102.3	102.82	99.791	99.968	103.91	97.346	91.658	107.13	103.69	98.88	99.927	104.87	95.407	92.793	104.98	104.3	100.45	94.931	107.59	95.201	98.518	104.36	98.039	103.63	108.13	99.743	97.478	98.719
103.21	109.1	99.492	106	105.75	109.09	105.65	106.8	105.26	105.51	105	104.05	109.28	105.78	104.68	102.29	104.2	113.44	106.62	105.09	106.62	109.27	101.93	106.43	108.12	110.57	109.11	107.87	106.27	103.53	112.51	106.51	109.66	107.27	108.54	106.51	101.86	100.55	102.44	105.06	109.72	105.04	106.19	100.54	114.44	109.64	107.77	109.86	108.25	106.64
105.28	108.34	104.5	108.15	109.54	108.83	102.98	112.83	106.74	108.2	103.83	110.8	105.41	105.37	107.32	110.36	106.47	110.24	100.57	105.33	104.38	112.7	103.21	109.73	107.05	111.36	107.69	98.118	104.93	106.5	104.49	109.9	111.57	106.93	105.94	105.81	111.13	108.51	102.02	108.55	105.99	104.99	111.31	110.93	106.4	108.17	104.4	105.35	106.74	108.21
96.512	97.678	94.765	99.053	96.122	101.91	100.89	95.283	100.9	102.63	104.25	97.769	102.02	104.38	103.57	105.87	99.705	102.3	97.413	103.68	102.24	99.451	104.27	97.608	99.931	97.002	103.38	101.23	100.61	102.34	100.64	91.64	96.971	103.45	92.446	94.57	103.4	106.9	103.05	100.52	102.36	104.09	94.378	105.73	98.876	106.35	96.724	98.543	102.95	97.076
106.39	105.64	113.46	103.53	109.46	110.8	105.17	107.48	102.96	107.53	103.19	103.86	113.02	110.39	109.08	99.938	104.2	103.52	99.562	112.28	103.47	107.71	105.28	112.75	106.28	106.65	104.96	111.01	108.82	102.32	106.32	110.56	105.74	105.29	108.98	109.15	103.77	109.41	99.781	106.24	111.5	101.17	109.22	106.2	113.4	105.18	109.53	105.76	111.75	110.58
103.08	108.02	110.77	109.44	104.48	105.3	102.92	102.65	107.39	104.1	103.84	108.01	108.11	106.45	107.45	103.34	99.117	103.77	110.86	106.52	100.01	102.58	106.76	99.824	100.23	106.1	97.455	107.79	106.59	109.49	108.48	110.87	104.61	106.87	108.95	102.63	97.431	104.56	110.65	112.22	109.78	108.91	100.23	109.39	106.79	107.76	103.41	110.21	107.45	105.14
95.735	99.079	97.001	101.94	95.942	105.91	100.07	87.149	95.324	93.98	96.786	101.02	97.413	102.84	102.96	101.74	102.64	97.529	99.999	96.997	96.364	96.452	104.43	98.375	92.723	92.05	94.618	93.065	96.033	99.193	94.196	96.378	93.332	103.1	97.211	95.805	89.936	97.995	102.23	98.846	103.78	92.536	103.58	92.418	93.62	97.056	104.88	93.552	95.535	99.069
98.837	99.902	97.608	98.016	95.277	99.575	99.789	96.422	94.426	99.519	104.81	100.08	101.27	96.692	96.077	94.603	89.805	105.44	92.22	100.88	98.486	100.2	98.51	98.885	98.139	95.178	100.85	98.284	96.72	97.23	97.976	99.579	95.528	104.91	93.296	95.038	95.025	98.641	96.754	99.167	99.211	90.909	97.784	101.51	101.5	96.458	101.43	95.37	100.99	100.11
105.61	102.93	106.18	114.23	102.47	102.45	106.72	103.06	104.59	101.93	105.86	103.54	109.42	108.95	103.73	106.24	106.98	110	106.47	109.43	106.06	107.36	105.67	109.85	105.51	111.11	111.04	105.42	112.24	102.4	105.56	103.59	105.7	106.64	101.08	109.27	106.93	104.12	107.05	101.49	98.905	106.63	103.27	103.17	100.79	103.36	105.74	104.11	104.51	102.9
106.23	107.74	109.48	108.13	108.02	108.47	108.63	111.06	105.93	102.71	109.59	108.27	114.94	116.47	115.52	109.6	107.29	109.97	110.03	112.55	108.4	107.48	111.71	101.67	110.24	106.16	114.1	108.05	108.97	108.57	109.62	108.28	104.74	107.9	113.9	109.31	109.8	114.89	109.13	111.64	112.04	111.83	119.4	110.19	109.26	105.56	110.9	110.9	102.59	106.18
110.96	110.8	108.9	109.9	107.22	114.85	109.39	109.27	106.67	109.43	110.27	108.19	112.26	114.04	109.87	97.167	113.81	112.51	113.51	117.18	108.37	108.47	114.02	112.06	109.11	105.73	109.9	111.11	111.09	108.19	113.31	109.05	104.57	110.65	110.66	109.38	111.6	110.44	117.51	116.68	112.24	117.68	112.26	110.2	111.62	110.02	112.29	109.53	115.03	108.96
102.96	101.59	102.64	104.39	109.46	107.84	105.91	105.49	110.2	111.96	108.35	102.08	108.34	102.92	104.97	106.22	103.18	104.39	103.98	105.83	109.63	107.88	100.25	108.63	104.24	104.11	112.32	99.41	103.89	107.92	94.442	99.757	101.33	105.47	109.53	114.48	105.78	106.33	99.17	103.7	108.09	110.28	100.35	105.49	108.82	104.4	105.69	108.59	102.99	104.71
107.23	112.54	116.6	114.54	103.98	115.31	109.9	118.63	108.85	114.61	112.52	109.42	110.87	112.51	111.81	113.77	107.87	115.26	107.71	109.81	110.49	107.25	105.9	107.59	109.87	113.18	106.17	101.23	115.89	107.38	112.59	103.86	108.3	111.66	107.31	110.05	114.07	111.81	111.51	114.12	107.59	113.1	112.32	110.34	109.33	110.21	111.86	109.7	114.54	109.08
102.84	104.38	110.47	109.11	111.08	101.63	109.98	106.64	108.03	105.91	99.635	111.6	105.26	103.95	113.61	103.54	106.29	104.54	111.89	109	109.83	109.97	109.34	108.64	109.59	105.59	115.14	113.08	110.27	104.63	105.57	107.48	107.12	101.4	107.02	107.85	108.57	112.53	108	106.14	108.75	98.904	111.08	110.3	106.85	108.13	111.22	110.29	102.17	106.34
102.61	104.64	101.34	108.74	102.65	102.16	104.02	105.45	106.09	101.84	110.57	107.81	112.69	111.07	104.1	107.22	104.97	102.64	101.26	102.13	107.99	105.58	103.26	103.14	98.9	106.15	103.06	104.88	106.89	101.96	105.26	104.12	104.87	109.34	109.93	106.11	113.01	100.98	109.32	102.99	101.89	106.39	108.28	108.06	106.36	103.83	104.31	102.07	109.29	105.67
98.647	98.294	95.946	101.54	96.807	94.147	103.11	100.87	96.93	100.66	98.759	95.368	96.938	103.15	97.019	94.111	98.278	106.24	94.018	106.56	101.23	94.522	97.493	100.91	97.961	100.96	100.14	98.878	99.652	98.891	93.623	96.168	93.03	102.68	99.723	97.045	97.415	99.251	100.95	101.6	95.515	96.977	101.89	100.6	99.435	99.419	91.817	96.108	94.203	99.293
96.505	103.5	99.897	104.52	105.16	100.14	100.74	95.876	103.27	98.152	102.43	106.85	103.86	102.15	97.047	105.68	97.34	102.8	99.74	99.182	102.51	104.61	98.614	94.017	101.13	103.92	94.104	96.33	97.954	104.05	101.22	102.18	100.57	99.286	104.79	100.46	103.57	100.75	100.01	101.68	101.4	103.19	97.643	100.25	98.497	96.539	99.749	102.53	99.654	98.329
107.69	107.95	105.3	104.27	109.24	106.2	102.93	102.84	103.99	105.15	113	104.44	112.18	105.63	110.41	104.01	108.38	106.8	100.51	102.27	111.72	108.43	102.15	109.68	104.55	108.1	104.94	107.16	106.67	100.51	111.42	105.91	105.56	104.86	105.53	109.25	112.17	108.27	104.97	105.73	113.61	113.16	108.15	103.08	112.33	110.32	103.09	108.99	104.3	107.19
100.16	96.234	102.73	98.188	90.015	102.09	102.48	93.886	100.28	102.13	95.533	97.027	98.536	102.42	101.11	96.818	99.168	97.087	95.055	101.9	99.429	99.202	103.72	94.153	100.75	95.719	97.908	90.336	99.001	94.338	102.33	99.506	94.863	92.884	105.19	94.783	99.83	96.209	91.07	95.091	98.173	102.2	101.86	95.15	99.109	92.542	94.05	101.22	95.807	91.775
105.68	105.64	101.33	107.59	106.02	99.519	111.66	106.39	102.51	104.02	106.19	111.63	104.9	109.38	107	106.43	104.53	105.07	110.35	102.74	100.87	102.01	107.48	101.52	107.97	108.33	107.4	107.31	106.64	108.66	109.17	109.79	110.89	102.08	107.46	113.54	106.71	103.01	108.52	106.79	112.79	108.79	106.41	99.642	100.24	110.4	107.85	107.78	102.36	107.42
102.81	104.52	107.59	105.28	106.4	104.19	107.78	109.08	110.09	111.33	100.95	100.77	105.85	109.57	103.98	107.75	109.6	103.79	103.89	107.32	110.62	108.14	104.79	100.64	110.9	102.55	112.21	104.75	103.46	112.31	102.39	107.71	107.46	102.85	113.81	103.89	105.32	103.01	108.97	106.86	99.54	104.23	105.17	102.48	101.83	104.4	101.93	105.68	105.34	103.9
103.03	101.98	103.19	107.64	110.13	102.9	107.46	106.29	102.48	100.67	100.88	105.09	105.27	108.53	108.7	112.15	103.71	105.73	110.76	109.26	101.29	111.56	106.46	103.11	102.59	107.68	113.31	105.36	105.34	102.91	104.59	108.76	109.5	107.69	107.56	105.08	104.95	105.13	106.37	107.25	104.87	104.15	97.639	109.47	102.2	106.21	99.317	108.16	103.63	107.22
104.72	109.92	110.84	101.6	109	108.12	104.67	111.62	112	113.43	104.4	110.79	105.47	113.69	104.54	100.75	106.18	104.64	105.47	112.45	104.35	106.28	108.43	107.32	106.74	97.291	103.15	107.27	109.7	104.71	105.11	105.09	105.36	111	109.38	113.03	106.75	111.26	104.61	117.11	99.104	105.69	111.72	107.09	108.3	105.89	105.41	108.07	106.41	104.35
116.54	112.85	114.44	107.2	113.13	111.36	103.02	113.2	108.27	109.57	108.4	110.91	108.19	105.68	111.07	107.29	105.88	110.63	115.34	108.08	106.73	106.24	109.64	108.69	107.03	112.71	107.99	105.96	111.06	107.54	111.2	106.66	107.26	104.22	108.42	109.56	108.59	107.72	104.87	106.94	104.35	109.64	107.7	101.08	104.66	109.07	108.64	111.71	105.91	109.23
105.72	99.989	102.5	108.47	101.34	108.64	108.83	109.53	112.08	107.12	104.11	107.74	99.233	99.97	101.76	112.26	111.08	104.62	109.08	113.78	100.74	111.72	105.5	100.34	105	107.06	103	108.55	106.02	104.55	109.01	106.69	106.33	106.21	109.7	103.67	107.41	103.4	108.96	112.04	105.37	106.88	98.734	102.41	100.73	101.23	104.27	105.16	102.63	105.66
99.948	96.159	94.546	98.111	97.496	96.778	98.367	98.705	96.409	88.244	97.405	97.696	100.34	100.21	101.76	101.63	92.768	99.751	96.962	88.915	94.328	99.295	98.092	98.964	91.654	97.018	99.376	98.221	97.624	97.742	100.01	100.78	104.88	101.96	99.592	100.46	103.09	100.1	94.756	102.58	96.745	103.58	99.254	100.45	101.31	100.59	98.013	98.383	98.985	89.531
107.57	107.12	105.44	104.93	107.75	109.39	107.53	105.23	96.879	107.8	107.3	107.39	106.38	105.77	107.7	103.51	104.25	104.6	105.49	104.99	100.32	110.02	106.84	107.34	104.64	103.58	103.68	100.6	100.23	105.99	101.63	106.34	107.56	104.24	106.29	108.19	108.22	107.88	102.58	105.69	106.38	108.06	102.66	110.6	101.29	101.01	110.47	109.66	110.31	105.22
109.93	106.86	109.77	107.56	115.76	105.3	106.13	109.6	108.7	103.52	106.37	104.34	104.37	109.99	106.28	107.93	112.96	102.58	108.3	111.79	111.66	112.77	103.67	107.9	108.65	111.75	114.12	111.57	107.2	113.46	100.71	111.02	113.06	107.45	109.12	108.37	110.64	105.92	113.47	111.59	113.79	112.15	107.11	109.64	109.78	106.9	105.79	110.52	106.37	106.36
115.4	102.34	112.94	102.84	114.56	101.73	103.79	109.59	113.55	101.77	110.44	106.83	109.17	115.76	103.17	104.69	106.71	114.83	116.43	109.52	111.8	104.45	103.52	111.13	113.94	114.21	108.26	105.97	110.06	104.65	111.97	109.13	102.57	108.68	108.73	110.15	101.96	107.76	108.09	111.8	113.75	110.16	103.31	112.87	105.94	110.7	105.8	105.73	113.89	107.49
108.22	105.44	112.74	105.25	108.98	116.14	112.65	108.95	114.67	108.37	104.57	110.91	110.37	114.38	109.91	108.05	109.43	107.31	112.13	105.97	112.59	111.96	107.69	113.47	112.58	113.3	112.2	107.62	109.29	110.59	110.3	105.36	107.02	108.82	107.75	105.96	109.71	109.32	113.04	108.84	110.2	107.56	106.89	108.09	108.95	108.22	113.24	112.52	112.21	112.71
110.99	109.14	105.46	109.06	106.82	107.05	106.62	100.5	111.27	115.61	111.21	102.62	109.87	107.72	108.27	109.36	115.64	111.37	113.05	110.91	111.45	101.47	109.08	105.81	107.46	110.56	114.02	106.27	107.56	108.61	111.14	105.94	106.01	109.99	106.15	106.29	106.7	103.28	108.9	107.31	107.73	111.3	109.4	107.35	111.39	105.75	102.84	104.77	111.15	105.76
99.727	107.68	98.389	94.245	92.539	98.23	102.88	98.68	95.036	97.66	102.45	99.526	99.98	103.01	98.555	98.021	100.54	105.04	102.89	94.579	100.98	95.614	105.25	93.479	99.242	94.39	102.1	101.12	101.59	103.17	97.356	98.666	98.669	102.08	92.846	98.039	96.844	99.897	96.777	101.11	93.585	97.033	97.197	103.49	94.476	101.71	99.333	102.45	99.528	99.313
102.58	102.92	107.44	105.03	101.44	109.06	107.06	107.43	109.79	106.53	103.06	107.86	104.2	109.49	103.66	105.62	101.98	98.327	111.72	111.63	105.47	108.06	106.57	101.38	104.9	108.17	106.24	103.61	103.44	107.89	108.2	104.3	107.38	105.45	110.8	107.49	108.41	101.28	101.61	103.32	101.97	110.08	105.38	107.33	104.82	107.92	103.36	104.81	107.01	98.389
99.754	106.93	115.87	103.15	105.06	106.23	108.42	108.94	108.65	102.5	107.66	105.1	106.54	108.1	107.28	109.22	113.92	112.06	103.73	103.4	103.7	113.19	106.86	106.72	104.05	114.62	105.14	107.82	96.381	104.17	112.41	100.78	104.97	102.17	108.72	109.84	110.56	104	112.18	108.23	112.34	107.61	107.73	113.09	110.99	112.32	104.85	106.19	109.6	107
100.92	105.95	102.94	113.98	107.31	105.5	104.56	104.92	105.87	109.63	104.69	100.15	102.47	104.86	99.47	106.03	108.56	103.52	110.16	101.69	111.95	103.77	110.4	110.45	108.01	104.46	99.654	108.29	108.35	105.56	99.76	108.29	107.65	103.85	109.44	107.14	105.6	105.55	111.49	105.81	112.54	105.37	109.11	104.34	102.46	108.69	105.35	108.29	101.59	109.38
104.94	110.42	105.08	103.23	102.93	108.59	111	101.86	105.61	109.47	107.8	105.24	110.09	100.66	101.07	102.47	100.6	105.69	109.79	107.82	107.51	103.18	107.29	106.5	103.68	101.23	109.15	108.67	104.47	102.89	106.54	107.16	108.86	112.48	109.68	109.68	105.72	104.55	107.82	100.92	103.92	107.15	109.42	101.27	107.37	106.27	101.72	105.12	101.38	106.32
106.93	108.61	104.12	105.44	102.04	104.54	112.56	108.55	107.36	105.23	108.22	107.67	113.03	108.89	106.39	112.72	105.83	110.02	105.82	107.88	104.76	103.73	105.6	109.57	105.52	103.62	100.94	106.25	102.84	99.503	109.23	104.19	101.85	101.06	106.96	105	102.63	109.5	106.9	106.6	106.9	105.87	105.94	101.83	105.36	109.21	105.45	103.77	101.1	101.53
107.69	102.71	110.1	104.28	106.65	106.34	109.67	104.97	113.18	110.67	108.64	108.35	104.94	103.1	111.9	113.56	109.33	106.85	102.79	104.09	110.25	108.42	106.45	106.58	108.73	106.18	110.9	108.04	106.9	101.29	113.79	111.11	104.54	113.41	104.35	107.77	107.93	112.23	105.03	103.61	104.29	103.67	102.02	106.06	107.43	110.97	110.42	106.35	104.75	107.18
94.264	104.32	100.58	101.29	95.6	98.011	98.286	98.932	96.797	97.257	93.668	98.73	91.041	94.364	99.849	91.443	95.579	97.821	97.075	92.686	99.319	95.371	100.59	94.316	99.18	93.324	100.88	102.74	97.831	96	100.68	96.791	96.297	95.507	104.22	94.751	104.67	103.92	98.178	96.137	96.09	97.812	99.465	96.935	97.213	98.453	98.894	98.725	100.66	97.116
106.81	118.15	106.01	108.4	104.66	112.51	110.81	107.4	102.55	106.61	112.53	106.29	112.83	113.06	110.49	109.6	108.46	104.85	108.81	111.8	109.13	113.27	109	112.5	109.77	114.16	105.65	113.9	108.8	112.83	112.54	104.39	107.64	108.79	108.4	114.63	109.75	110.46	109.59	109.07	107.93	112.11	107.59	102.67	107.1	107.59	106.64	111.85	106.26	111.09
102.01	102.6	113.76	112.77	104.44	111.24	116.21	108.93	106.4	112.81	105.88	109.35	104.3	111.9	104.31	112.38	108.33	117.61	109.22	107.84	107.07	111.31	101.19	109.6	110.33	102.37	105.01	105.7	109.81	107.54	111.79	106.89	107.26	111.92	112.48	110.47	117.29	108.54	103.26	111.16	110.33	111.24	108.8	113.52	102.82	108.15	106.67	112.3	108.47	106.39
92.827	99.952	98.406	100.14	103.78	96.57	97.581	105.65	98.471	101.35	102.45	94.84	97.685	102.39	98.082	94.237	97.029	97.17	100.7	95.355	99.069	97.749	96.101	96.994	100.11	97.415	96.414	103.57	96.632	94.864	93.488	100.55	104.52	97.632	93.357	101.17	95.727	100.76	95.219	92.109	98.317	94.724	96.503	98.199	98.341	99.773	94.717	98.374	98.672	96.877
116.31	107.39	112.99	111.81	115.49	112.68	112.17	105.23	105.63	110.74	106.11	114.75	106.56	113.29	114.83	108.27	112.21	111.92	113.04	110.28	118.63	115.46	105.32	108.3	109.88	111.25	108.45	111.8	109.48	112.85	109.12	106.76	112.46	107.31	110.19	113.01	108.71	110.41	112.44	114.18	112.95	113.81	109.13	112.24	107.23	109.47	112.78	110.29	114.24	113.96
108.07	111.16	107.13	103.57	113.22	113.21	107.01	107.27	113.8	109.34	107.81	110.37	110.57	103.84	108.84	103.77	108.31	106.63	108.48	103.48	112.36	104.05	106.26	107.33	119.67	105.42	110.65	108.98	108.94	111.45	112.62	111.16	108.96	115.49	109.12	109.9	112.48	103.89	106.06	108.75	113.11	105.95	106.87	101.37	105.8	108.32	112.18	105.26	111.01	109.94
110.18	114.62	109.16	116.48	111.15	104.4	113.11	111.87	108.9	117	115.65	107.87	109.07	114.81	112.2	113.64	118.64	110.26	111.53	110.33	101.92	113.57	108.14	111.93	113.79	113.04	113.46	110.39	111.46	107.9	112.52	113.06	103.24	113.21	106.87	106.57	112.96	114.79	109.65	112.76	107.63	104.03	113.26	112.13	108.41	116.67	108.43	118.55	113.95	112.38
108.96	109.35	105.04	115.52	108.21	107.37	111.78	108.95	109.66	110.56	103.69	107.51	104.38	109.09	112.35	102.9	108.65	105.01	104.54	103.61	107.15	104.98	107.3	112.58	108.18	109.65	107.15	111.68	109.42	109.66	104.99	109.65	104.4	101.13	112.67	109.42	106.33	107.11	111.71	114.6	107.45	108.28	105.32	110.82	107.05	104.95	105.6	110.62	108.85	106.58
96.535	94.923	102.9	100.3	100.41	108.11	103.14	99.198	105.15	97.185	98.341	93.139	95.272	98.645	97.809	100.47	99.761	97.579	99.22	99.524	106.32	102.56	103.98	101.83	101.62	103.39	95.766	107.79	107.4	101.05	97.451	99.159	106.18	104.67	100.27	93.74	99.99	99.979	100.95	102.94	101.82	102.21	101.63	95.912	104.29	105.46	96.555	101.31	96.821	104.99
117.48	111.42	104.27	112.17	110.92	111.85	110.41	113.75	107.54	114.92	116.53	111.71	109.18	105.73	110.12	111.35	108.99	106.14	109.56	113.74	107.39	110.54	110.89	107.32	107.31	113.13	109.9	109.56	115.77	110.34	115.69	112.92	105.28	110.24	104	102.65	105.61	107.18	111.7	111.45	111.04	107.83	111.69	105.83	110.69	118.05	107.07	111.74	107.91	106.95
110.42	111.05	107.91	112.47	105.84	109.19	107.56	110.11	105.75	109.35	111.52	106.07	112.48	104.47	107.27	104.76	112.3	103.25	107.24	113.1	105.93	110.84	108.98	114.26	103.88	112.71	111.89	107.03	110.2	105.27	110.36	108.65	111.93	109.13	109.53	112.8	109.39	114.02	110.16	107	104.71	98.557	106.67	102.9	108.12	111.07	107.58	113.12	112.14	107.79
104.51	106.05	107.97	109.19	111.34	107.67	104.58	102.47	105.11	100.09	101.53	105.47	105.35	112.05	109.29	104.52	109.83	103.53	107.98	106.4	102.55	103.31	102.54	107.67	108.56	101.76	101.3	106.54	105.55	108.66	105.43	104.4	99.511	102.32	104.03	105.21	104.92	99.477	107.65	106.61	112.61	103.88	109.05	104.95	106.78	104.72	102.09	99.951	104.56	102.27
103.1	106.87	93.367	98.207	102.44	100.94	92.693	99.251	103.86	105.83	104.49	99.414	100.17	98.354	99.236	96.541	101.6	97.636	97.542	102	99.042	101.69	97.261	96.004	108.74	96.669	105.11	98.625	96.111	103.52	97.792	100.56	100.35	101.57	99.502	104.55	98.934	102.94	95.234	101.6	101.16	100.15	100.95	100.23	100.71	98.021	100.28	94.067	106.8	102.91
106.84	107.03	103.11	109.45	106.96	105.46	103.69	104.62	110.98	108.23	103.37	101.99	108.23	110.33	114.88	104.33	105.57	108.61	104.66	114.1	107.66	103.58	97.182	101.94	103.96	103.85	113.28	114.21	107.22	105.31	105.16	108.62	100.52	103.36	101.62	103.99	112.94	106.3	111.11	105.43	110.59	101.64	111.14	105.88	105.81	108.46	107.82	105.95	109.64	100.66
104.46	108.52	95.043	97.974	103.33	102.38	105.36	100.83	102.52	96.666	100.34	99.931	96.486	94.7	98.461	99.544	99.7	101.06	95.926	99.44	101.73	105.27	102.94	99.385	99.544	102.47	101.82	102.84	102.01	98.236	98.821	103.34	100.69	102.81	102.61	105.98	97.502	99.853	97.409	100.34	99.542	100.93	101.38	98.422	102.24	106.3	94.862	97.352	110.46	97.126
104.74	104.56	101.04	98.891	99.165	101.8	104.71	100.31	98.052	100.63	96.601	99.555	103.31	105	102.8	101.1	97.106	102.62	102.3	102.28	103.57	95.939	98.181	104.78	100.66	100.92	101.6	102.87	101.95	99.038	97.886	97.33	98.211	101.03	106.94	102.29	100.88	96.376	100.78	96.678	101.46	97.151	102.56	96.683	98.564	100.7	98.573	98.365	97.37	100.84
113.19	106.5	105.01	97.475	111.59	115.25	104.03	111.06	103.38	113.36	105.26	110.18	111.92	104.42	105.55	108.42	110.89	111.57	102.31	105.51	107.19	107.53	107.42	114.3	108.01	109.86	106.74	105.83	108.17	107.05	105.94	104.14	106.57	102.44	104.91	102.29	104.33	112.88	104.92	113.46	109.16	102.87	103.2	102.89	108.98	107.06	109.95	104.38	112.32	102.98
103.04	105.75	103.01	100.93	105.3	106.14	105.84	106.04	111.39	109.2	98.827	106.38	108.77	103.06	100.39	107.15	107.49	105.17	103.35	110.72	98.436	110.57	103.36	106.3	104.15	109.34	109.6	107.53	110.35	101.21	102.05	102.52	107.08	102.26	106.35	99.392	103.43	103.67	109.09	100.98	106.02	109.06	102.59	103.88	111.39	105.64	104.35	105.05	101.35	101.46
103.06	102.61	105.92	112.53	108.95	104.76	101.65	110.75	107.4	113.96	106.8	101.24	103.14	98.554	102.91	105.77	110.3	104.9	101.26	102.43	106.2	105	100.82	109.25	108.27	105.11	104.05	102.88	108.16	107.1	105.49	105.97	97.659	108.72	106.23	111.11	106.54	103.94	106.56	105.61	101.52	109.69	106.53	106.77	107.63	100.04	111.16	109.58	104.82	107.14
103.75	104.68	101.14	109.75	107.08	105.96	106.08	104.76	106.43	100.3	101.79	111.17	106.47	101.03	103.18	104.89	104.26	100.15	103.44	111.48	105.5	104.12	105.47	102.26	107.84	103.36	104.35	106.58	105.34	102.83	101.11	106.01	98.736	109.44	107.19	104.32	104.52	104.65	99.854	107.06	107.86	110.21	110.84	105.14	107.44	106.68	103.66	109.74	108.32	103.74
101.52	102.7	106.87	104.39	105.13	108.14	97.782	106.83	104.49	106.86	107.35	106.58	102.8	108.3	114.38	109.66	100.01	102.98	101.21	106.7	106.47	106.45	100.52	107	102.64	107.51	105.95	106.63	101.01	106.67	109.07	102.08	106.14	101.27	111.93	102.11	109.71	107.08	105.49	108	104.86	100.58	103.69	100.08	104.08	105.21	100.36	107.03	114.51	108.04
107.37	103.85	107.64	106.93	110.65	105.54	103.72	107.89	106.88	106.08	102.64	107.73	105.71	108.02	104.45	108.36	108.8	102.19	103.27	106.99	107.15	104.96	106.3	100.43	107.83	112.3	110.32	103.07	103.32	108.59	111.88	110.02	104.82	102.49	108.87	100.21	106.61	104.41	113.01	102.75	109.84	101.28	104.54	107.4	105.17	106.85	102.89	109.64	110.97	103.39
102.3	108.92	107.4	110.19	99.695	106.04	105.48	106.26	102.17	105.91	106.99	110.48	107.94	105.83	108.8	106.59	105.01	106.35	102.55	104.01	105.75	101.16	107.81	104.97	104.88	106.97	114.33	106.62	105.64	106.18	102.3	102.93	111.88	108.9	108.07	110.93	104.68	102.91	107.36	101.54	107.99	104.48	100.88	103.25	107.08	107.48	104.43	112.64	103.63	102.92
108.4	101.88	101.49	104.33	105.94	102.27	107.43	111.18	110.07	103.01	105.41	105.88	103.71	105.5	105.3	107.46	112.75	111.07	101.6	106.74	108.98	106.86	105.24	108.24	107.52	105.72	103.25	108.12	108.13	110.36	104.81	104.71	101.71	105	104.77	105.68	109.16	105.27	105.28	101.98	106.89	109.64	103.4	105.23	103.42	102.23	110.75	102.85	100.78	108.69
106.86	102.49	104.28	105.13	102.21	97.466	103.18	104.35	105.52	102.9	99.909	99.763	100.36	99.565	103.14	99.917	104.07	104.32	109.61	107.23	100.72	102.47	104.4	98.966	101.87	101.36	105	104.91	97.067	106.02	108.09	102.72	101.11	94.688	104.93	106.35	104.88	99.428	99.16	101.23	97.666	99.748	101.48	101.73	106.77	105.86	102.55	104.12	100.85	100.1
107.39	104.25	104.95	107.06	107.18	108.4	108.94	108.88	109.39	108.15	111.47	104.83	114.37	110.51	107.59	114.84	110.77	109.85	114.35	107.01	105.82	105.1	106.34	108.23	107.26	104.73	106.77	113.13	109.13	109.54	104.55	103.9	108.02	112.81	107.09	108.58	103.02	108.5	109.2	102.03	107.52	110.05	108.38	109.11	108.86	106.12	113.23	106.15	108.48	110.68
110.85	99.346	115.13	109.2	105.66	99.792	112.91	112.38	112.77	111.4	101.43	104.05	104.89	101.17	111.77	108.58	101.98	104.39	104.9	107.5	106.57	112.1	108.77	108.26	111.46	111.59	110.34	106.11	108.28	110.86	107.1	108.59	107.47	111.33	110.84	106.02	110.68	106.13	106.22	109.5	106.65	110.49	106.09	111.22	110.89	105.72	106.32	104.99	107.17	114.24
103.05	103.43	108.48	103.01	106.05	104.54	103.71	107.44	104.43	103.19	105.1	104.29	105.08	104.64	106.85	108.68	98.499	104.81	105.62	103.68	104.73	106.56	103.18	107.66	102.71	101.55	96.964	107.22	106.79	108.26	97.046	112.57	102.95	106.03	108.54	108.09	105.17	107.45	102.61	107.77	98.746	109.78	104.29	106	107.28	100.85	102.2	105.49	102.32	110.16
95.416	102.68	100.65	102.57	102.83	101.46	102.95	103.36	99.623	99.485	101.62	101.14	95.774	94.163	102.05	100.7	105.46	103.47	101.65	101.69	98.548	99.223	92.823	97.445	98.566	100.02	100.09	105.41	99.79	101.62	104.33	90.786	100.8	103.01	96.548	101.36	107.05	94.258	93.368	97.486	104.5	99.03	104.12	99.702	98.119	99.652	93.269	102.87	96.213	105.54
96.589	102.71	103	96.816	100.31	97.001	95.871	102.36	94.837	96.904	100.83	99.839	92.781	94.544	99.505	96.966	97.685	94.712	91.411	101.36	98.025	99.586	96.952	97.468	102.11	95.451	97.671	93.038	99.903	104.27	94.664	98.148	98.831	100.35	94.732	101.35	98.533	96.902	94.419	97.169	98.118	97.707	99.907	97.02	98.161	97.059	110.77	93.998	100.61	95.072
99.421	89.623	100.13	89.845	100.16	95.23	98.7	96.419	91.947	94.859	99.055	101.6	95.319	102.28	97.903	102.51	105.85	103.16	100.6	92.05	101.34	97.616	97.394	95.33	95.154	90.677	96.771	98.172	96.709	99.651	100.66	95.917	94.598	98.12	100.71	98.951	100.66	102.41	99.83	99.564	101.18	96.194	92.836	92.556	100.62	104.34	99.705	96.943	105.33	96.885
111.74	105.26	108.25	102.44	108.2	107.8	104.72	105.49	108.84	102.74	104.18	107.41	103.77	102.7	103.42	101.68	104.72	106.94	101.32	102.56	103.42	105.67	102.14	109.5	101.69	103.88	101.93	101.76	97.461	106.52	104.9	108.45	109.32	111.07	106.46	103.34	102.27	106.18	106.94	105.83	108.34	105.57	101.89	101.54	103.16	104.68	108.15	105.64	101.52	106.78
112.31	106.8	101.16	108.11	104.86	104.69	105.41	107.01	105.91	105.14	111.37	108.28	100.92	101.48	104.38	100.82	110.32	102.95	105.64	111.48	104.57	108.15	99.952	110.47	102.25	108.5	105.86	104.19	107.17	101.26	108.41	104.07	111.34	102.18	109.29	106.75	108.09	105.37	106.7	104.07	106.83	104.25	104.78	105.5	110.5	107.74	103.9	104.17	105.43	108.09
106	107.65	103.44	106.32	105.6	102.76	109.59	108.98	107.43	109.29	108.67	102.27	104.89	106.08	112.4	109.65	106.51	110.58	108.74	111.48	107.32	106.01	110.58	109.41	110.46	108.17	107.41	110.1	110.28	109.06	105.06	105.89	100.7	114.58	110.52	101.91	102.51	109.86	112.32	102.4	106.07	105.25	103.19	112.29	108	105.82	100.6	108.78	106.71	108.1
110.62	106.92	111.45	103.43	102.87	108.53	107.71	105.33	106.34	105.17	108.3	103.59	103.09	103.96	107.57	97.077	107.2	110.13	106.88	108.22	105.12	101.3	109.93	103.66	109.46	113.58	105.44	110.2	104.45	108.17	106.32	113.16	102.79	108.39	104.3	109.13	98.437	108.07	102.77	104.12	101.57	104.56	106.47	111.16	100.63	107.12	103.15	102.14	109.67	102.39
110.22	111.44	110.58	107.38	115.67	105.46	112.74	106.8	106.42	108.37	108.38	112.41	108	107.1	111.52	110.01	113.62	103.69	110.88	110.52	103.96	104.04	109.89	110.62	104.54	108.09	113	113.27	111.08	110.12	101.43	110.93	114.82	107.42	106.25	107.54	109.91	107.07	109.3	115.2	109.61	112.54	108.82	105.1	107.14	105.5	104.73	106.04	109.93	112.32
109.34	105.51	103.17	107.65	104	109.05	104.52	106.58	101.8	107.77	110.59	99.785	109.26	105.48	107.72	108.86	105.17	101.72	105.15	108.59	110.89	103.72	108.56	106.59	107.36	102.61	104.97	107.07	107.6	108.19	108.25	114.82	107.02	109.78	111.04	104.14	102.88	106.29	102.82	103.73	106.15	108.1	110.12	106.38	105.26	104.74	113.9	109.14	106.14	111.43
107.42	106.21	103.36	103.02	101.2	105.78	106.98	105.75	109.3	106.89	101.67	109.19	100.91	109.63	105.74	107.55	106.34	107.91	107.01	105.14	101.72	111.68	108.43	106.59	102.01	109.98	106.59	104.7	107.95	102.21	104.61	106.77	103.63	108.71	104.44	106.93	101.79	109.49	105.98	103.14	110.03	106.06	111.14	105.41	108.13	108.87	104.29	106.94	102.04	106.31
106.66	104.94	118.54	105.98	110.56	111.43	104.11	109.91	107.08	113.88	115.83	108.12	109.77	108.14	117.11	106.78	99.382	109.06	111.17	110.53	103.08	112.08	114.6	116.58	103.14	111.59	110.84	107.49	110.51	116.54	114.83	110.3	115.62	109.9	109.04	105.98	110.16	114.66	106.94	108.41	109.4	111.44	112.4	107	104.5	108.18	107.11	107.78	104.65	109.79
104.05	105.34	105.41	110.7	104.55	103.46	105.98	101.39	107.28	107.19	110.64	104.71	106.58	104.82	105.98	109.19	108.72	106.27	111.59	110.4	112.89	106.62	109.65	113	107.71	110.08	105.18	107.09	110.74	103.14	107.67	104.47	102.76	112.71	102.91	110.9	110.2	105.39	101.19	108.55	107.31	105.14	108.83	102.64	108.99	93.235	108.76	101.45	105.2	106.26
106.53	109.8	105.05	106.35	106.96	109.87	106.74	114.68	106.1	110.26	103.7	105.47	101.86	110.51	104.19	105.35	103.28	105.53	105.02	108.82	104.4	106.8	99.515	111.8	105.45	107.65	108.27	104.58	106.14	110.84	109.93	109.61	108.89	106.27	111.4	107.05	101.93	108.83	97.221	106.83	111.54	104.1	101.21	107.88	103.48	110.71	116.62	104.78	104.42	105.71
114.92	110.09	109.96	109.53	115.3	109.15	110.27	104.88	107.18	107.68	107.84	107.77	107.44	110.15	110.22	103.43	109.85	106.77	113.08	106.37	108.56	104.93	107.34	110.6	98.864	108.98	107.25	107.79	107.45	101.61	109.36	110.7	108.67	111.45	113.17	110.77	101.75	103.67	108.14	107.05	108.74	107.41	107.69	112.04	105.92	111.36	113.41	111.11	102.74	109.51
108.19	113.91	105.59	109.21	100.53	111.7	110.91	109.46	104.88	112.99	107.31	111.64	104.25	111.57	102.39	111.29	113.17	112.23	113.07	107.62	106.49	105.66	111.42	108.62	107.46	110.75	112.85	109.84	105.22	103.67	103.74	113.94	111.22	111.02	109.01	103.55	114.27	107.26	109.15	108.49	115.42	108.96	107.18	110.53	107.25	105.94	110.38	102.93	110.16	109.19
104.13	105.17	113.48	102.07	108.09	109.11	99.09	101.29	108.49	108.55	106.34	106.84	105.65	104.37	102.11	103.72	109.56	106.36	108.34	100.34	107.31	105.92	110.86	102.75	101.96	102.68	107.34	103.89	107.41	102.68	108.85	109.59	104.56	102.66	101.87	105.64	102.83	103.81	109.18	103.05	105.82	105.14	103.24	108.57	101.64	100.97	107.87	108.82	105.13	105.11
111.92	110.32	107.99	107.64	97.297	108.27	112.43	99.684	95.344	96.24	106.07	102.52	104.18	106.44	110.53	100.15	97.528	107.7	112.48	107.74	100.87	104.95	104.34	104.89	105.43	107.59	111.49	101.98	106.65	102.62	102.33	105.03	108.39	113.36	107.38	104.04	109.9	104.55	108.19	104.51	107.4	107.77	104.13	108.34	105	109.41	106.04	106.1	109.93	106.77
114.39	112.54	107.76	109.48	109.88	110.88	107.89	111.34	115.73	105.65	107.16	114.81	106.45	116.68	106.19	116.66	114.97	111.26	113.66	113.55	109.41	110.24	111.9	105.09	107.48	112.69	110.38	113.68	114.88	106.71	107.21	113.02	110.87	109.6	110.4	114.96	112.35	109.61	112.56	111.93	113.43	110.06	111.82	109.52	108.49	108.14	103.83	106.51	103.5	108.44
113.91	105.01	108.67	103.41	110.26	108.07	104.53	109.86	111.14	106.35	109.36	109.14	108.22	109.78	108.09	103.89	108.71	110.5	107.82	113.82	111.73	109.74	107.46	112.35	112.81	110.82	112.89	105.89	107.14	110.1	108.89	103.46	110.39	108.19	112.19	106.48	108.86	104.34	112.12	107.85	107.73	105.77	105.93	107.83	109.78	105.98	113.58	109.4	102.91	110.63
101.18	105.48	107.06	104.66	102.47	114.11	105.39	107.43	103.98	105.68	102.55	107.23	105.2	105.93	106.28	107.68	102.82	105.46	106.54	106.33	102.03	105.8	100.22	101.74	105.21	106.94	107.82	105.27	101.4	109.43	104.65	105.6	107.69	109.42	103.54	104	104.22	109.4	99.46	105.85	102.87	104.84	106.98	99.679	105.27	107.32	98.732	109.12	110.86	105.34
104.32	105.99	105.24	106.08	107.83	103.97	114.28	104.68	106.16	108.09	103.24	105.22	108.16	103.09	106.18	108.82	103.9	105.07	102.79	105.81	106.86	106.48	108.55	105.25	102.51	110.4	108.26	102.23	108.67	104.5	102.78	106.48	109.06	108.82	108.96	105.98	104.81	107.28	112.27	102.97	105.56	106.15	106.37	106.9	106.76	102.89	107.6	103.77	108.07	108
101.6	99.712	101	101.09	98.303	98.219	104.51	96.864	96.227	98.608	98.717	101.65	101.21	104.13	98.155	106.9	103.23	101.66	103.62	96.783	104.54	104.88	105.36	104.56	98.806	103.9	102.21	99.957	101	98.789	99.537	103.44	101.62	100.13	100.65	101.12	97.584	97.765	102.85	95.783	103.42	99.531	103.5	114.39	90.15	100.08	100.1	97.673	105.22	100.21
112.82	107.57	108.12	103.83	103.42	103.62	107.3	104.33	106.48	104.88	108.11	99.458	108.89	105.12	100.43	111.33	107.8	102.37	111.99	103.65	104.5	102.2	104.02	100.97	104.34	105.01	108.53	105.05	103.51	105.02	99.265	100.19	104.44	107.05	101.58	106.05	101.79	104.24	101.04	98.066	96.566	106.79	110.92	109.52	109.14	110.18	101.9	102.82	102.7	105.43
112.16	103.15	105.73	107.65	102.74	106.97	112.32	100.38	100.82	102.26	106.38	103.88	110.75	104.76	102.86	101.95	108.07	105.38	100.89	108.44	107.97	103.43	106.07	103.03	105.74	108.19	105.56	102.63	108.84	106.63	105.78	103.15	102.37	105.37	107.93	102.02	108.32	110.04	110.98	107.69	105.9	107.77	106.2	111.61	103.9	106.33	104.05	106.18	111.58	104.29
108.37	113.29	108.47	108.43	102.95	106.22	105.21	109.66	104.88	105.77	104.83	108.48	107.46	107.93	111.15	104.95	106.2	104.73	108.43	102.56	103.18	105.73	103.51	111.72	110.91	100.57	115.22	111.37	103.75	105.67	109.94	104.53	100.6	110.61	103.39	111.58	107.74	111.27	109.22	101.51	110.49	105.72	105.72	102.21	104.86	110.34	103.66	105.46	108.13	111.3
109.48	109.09	108.88	108.79	107.53	110.54	108.14	108.48	111.49	104.23	108.56	111.92	106.14	110.14	112.03	106.03	112.36	104.72	106.95	106.65	110.99	101.21	109.64	114.69	109.02	108.55	103.76	108.57	108.64	103.24	103.86	106.58	108.92	114.99	102.66	104.49	105.07	103.97	104.48	105.95	103.16	100.57	112.77	106.76	109.4	109.68	104.16	111.1	104.69	108.72
104.06	106.41	106.7	105.57	103.22	106.74	106.16	105.55	110.25	114.88	107.72	98.769	104.06	103.22	103.3	108.87	104.32	105.65	104.61	99.337	108.99	107.69	104.17	105.93	102.26	107.33	106.28	105.79	98.851	98.572	94.902	110.74	101.1	109.16	105.49	101.86	101.36	103.65	96.56	102.51	105.02	103.08	102.94	104.06	104.08	105.39	108.89	105.03	103.2	112.51
100.61	101.41	97.808	97.665	102.93	94.766	99.546	94.874	101.54	103.58	102.3	96.973	103.5	99.517	101.13	99.794	104.18	99.688	105.26	99.212	103.28	97.331	99.856	99.417	101.33	99.777	102.42	103.51	93.047	97.152	101.82	96.814	103.27	100.74	101.66	105.07	101.52	103.39	99.056	100.36	108.74	99.413	104.16	101.24	98.963	103.1	100.31	99.461	101.87	102.59
105.21	106.2	103.86	111.57	107.86	112.61	107.66	102.99	107.48	115.4	105.86	104.52	105.53	111.82	100.45	106.45	109.74	103.92	110.29	108.51	104.95	110.95	107.89	102.41	112.85	103.9	108.81	104.31	114.01	105.76	100.19	103.43	101.55	108.64	100.36	98.59	110.31	106.55	107.34	109.76	114.84	103.86	105.74	105.96	108.82	104.11	110.57	111.45	107.25	110.11
111.53	107.13	102.42	103.13	109.05	100.08	100.4	111.36	99.439	110.64	109.58	110.23	110.72	109.13	104.72	105.83	109.51	108.91	108.22	109.26	110.77	107.63	115.62	106.38	106.66	110.36	97.948	98.746	118.78	105.53	105.45	101.18	109.03	107.38	107.71	105.01	105.58	102.05	105.79	111.55	111.85	105.85	109.26	113.2	107.36	103.7	107.7	105.44	108.74	113.11
101.87	96.633	90.654	99.948	98.56	97.107	91.054	107.46	99.9	97.746	102.73	97.17	93.262	100.06	91.96	98.371	93.251	96.758	97.867	99.731	99.039	101.89	96.999	97.743	95.09	99.021	103.03	94.975	102.62	100.84	99.577	100.98	101.11	97.535	99.958	96.503	97.991	100.74	104.32	95.377	107.94	96.652	93.797	93.397	103.92	92.085	98.329	98.25	97.24	101.02
109.44	105.93	101.98	103.13	110.56	109.42	105.24	109.09	112.06	109.77	107.12	109.75	114.08	105.77	105.03	105.11	108.28	106.06	104.87	106.18	102.76	101.16	106.31	103.53	104.13	108.92	103.76	104.97	107.26	105.73	107.36	103.21	105.22	102.52	103.78	102.97	108.64	113.62	108.12	111.24	104.16	109.88	110.01	106.34	110.09	103.02	111.56	109.25	113.59	104.73
108.46	101.55	111.48	103.11	109.34	105.37	104.31	110.94	103.6	104.22	111.26	100.43	108.3	110.89	107.94	99.04	106.87	106.75	108.79	109.28	111.34	101.77	108.09	105.93	104.16	110.18	107.63	106.64	103.83	108.99	104.74	100.75	105.37	104.66	110.28	103.19	109.15	109.3	109.08	95.524	105.98	106.07	105.59	101.3	105.93	106.31	105.96	107.23	108.49	104.54
105.82	111.43	109.91	109.8	104.72	104.22	110.66	108.63	109.09	103.01	106.75	110.96	107.71	106.39	100.53	111.82	109.7	109.43	106.29	108.84	110.58	108.01	107.55	110.03	108.78	106.05	102.94	105.6	109.16	102.7	104.94	105.06	104.23	106.01	111.25	107.45	103.79	111.86	102.87	110.34	106.08	106.34	108.89	107.28	112.75	108.31	108.11	110.38	108.05	105.13
104.14	107.56	101.8	111.79	102.05	104.04	103.93	104	111.69	105.63	103.12	99.875	102.31	105.68	106.38	106.99	106.02	105.93	108.7	100.28	107.35	109.15	105.33	98.482	99.169	106.29	100.97	107.96	99.094	109.89	107.47	108.64	103.65	105.55	107.14	109.88	112.72	104.92	111.79	103.72	110.61	110.42	106.35	100.27	103.29	105.74	107.74	101.18	107.49	104.6
97.592	100.35	97.62	100.37	99.727	103.7	95.107	101.88	102.93	95.465	95.253	98.866	101.89	94.423	100.31	104.42	104.79	101.29	101.8	99.231	102.65	106.17	101.49	104.09	96.024	94.97	103.92	104.15	104.72	97.009	102.03	104.15	99.556	98.826	107.35	99.45	100.7	104.55	107.54	98.311	95.401	102.86	102.24	95.583	98.625	103.32	100.61	99.11	98.895	97.033
102.9	102.92	93.801	101.25	98.293	95.385	94.831	103.67	94.245	102.46	100.3	104.21	102.61	100.31	104.2	103.38	93.569	98.893	105.54	96.501	92.124	103.82	99.718	100.34	98.307	102.61	103.4	98.042	105.59	107.02	97.454	96.424	99.866	99.385	99.868	103.18	99.369	102.17	100.47	101.66	105.75	99.993	106.16	102.42	98.669	101.99	105.85	96.266	105.03	98.971
110.33	106.52	111.07	103.99	108.34	107.55	107.98	109	106.35	109.52	107.99	100.16	106.12	105.32	104.16	107.27	106.89	104.21	108.56	105.63	112.02	104.74	96.721	104.65	102.17	105.68	103.07	104.5	110.1	104.88	104.93	101.69	109.4	103.09	105.72	108.79	104.09	104.97	112.36	107.54	101.75	99.685	103.62	101.32	103.19	106.09	104.65	106.67	108.12	113.71
105.17	104.7	111.4	108.71	99.828	104.53	103.14	105.71	104.34	102.23	109.98	102.6	98.926	104.27	100.64	104.99	107.23	108.31	99.581	105.56	111.52	108.35	105.39	105.43	109.75	105.24	107.35	108.27	104.65	104.04	102.57	114.41	103.94	106.78	106.91	100.68	107.33	98.844	106.63	109.17	113.51	103.98	110.61	114.14	98.177	104.39	105.62	106.64	106.58	105.04
109.41	105.49	110.75	104.7	110.95	106.21	109.21	101.67	105.72	107.92	114.03	101.57	107.14	107.68	111.33	113.88	109.16	108.98	110.63	106.89	109.02	106.18	101.1	109.62	103.71	109.46	112.64	114.87	106.41	106.69	115.65	109.45	105.08	107.64	116.3	111.22	109.93	112.44	107.75	114.27	109.32	107.6	102.01	108.44	107.84	102.8	107.48	108.18	110.65	110.55
97.231	95.133	99.175	101.69	92.517	96.848	98.88	96.031	94.099	100.76	99.858	96.879	92.982	98.553	98.746	97.577	99.544	101	93.236	98.094	94.355	99.97	97.431	104.55	95.976	94.234	94.299	99.481	92.539	104.17	99.841	102.3	98.184	100.49	95.805	98.852	95.191	102.55	92.718	88.354	99.722	95.171	98.672	96.207	96.623	96.836	92.979	95.404	94.772	94.591
111.87	110.87	111.77	114.06	110.74	108.59	112.86	112.19	109.21	112.87	111.76	107.51	103.76	107.68	114.86	105.74	111.36	116.83	116.12	105.93	110.26	113.28	104.88	110.89	108.19	110.34	115	119.95	110.82	109.19	107.7	106.08	106.06	111.18	108.77	105.83	112.55	110.05	116.35	107.57	108.39	109.39	114.53	113.35	111.92	107.02	113.75	114.83	116.12	111.28
102.38	106.69	101.97	105.14	98.252	107.87	105.23	103.39	106.76	99.608	108.68	107.6	104.75	100.11	105.49	104.54	109.16	101.74	110.35	103.02	110.67	103.38	104.5	107.57	107.64	106.05	108.03	107	100.81	103.73	104.4	105.63	104.46	105.38	104.58	106.16	107.56	104.84	107.41	106.2	103.14	106.08	109.01	110.7	106.09	109.72	105.31	111.33	106.94	100.46
107.61	101.13	103.2	99.694	95.998	97.062	96.501	100.92	103.89	97.924	96.584	90.251	98.73	104.51	94.428	99.368	98.135	100.37	101.83	102.05	96.97	97.173	97.19	100.42	104.48	97.295	98.606	102.62	97.92	95.531	100.58	94.353	94.518	101.29	101.7	102.8	96.829	103.35	95.01	100.72	96.314	102.34	96.438	102.25	91.37	92.824	101.47	102.3	93.841	99.148
108.3	108.42	107.79	108.91	105.88	108.44	110.67	105.64	111.05	110.24	113.71	107.99	112.02	109.25	106.75	108.6	110.57	108.2	107.9	109.52	106.3	112.99	109.15	108.08	109.56	111.43	108.46	101.91	110.46	104.39	99.068	108.42	101.04	102.65	112.01	106.68	111.74	110.81	100.99	107.71	110.12	103.08	104.28	109.57	112.45	111.82	104.98	108.62	107.94	108.29
105.22	101.24	103	109.59	106.91	102.88	104.39	104.3	108.41	108	107.8	106.12	97.116	105.44	101.97	105.83	105.75	109.66	107.51	97.66	104.7	105.8	107.29	104.86	100.68	109.08	99.737	107.2	107.13	108.63	101.4	108.27	106.86	106.66	107.06	106.88	102.43	109.97	106.68	105.21	103.4	108.2	106.21	112.66	104.43	107.27	101.49	102.64	107.31	100.02
99.083	97.048	99.345	100.25	99.234	98.983	90.031	94.711	99.724	96.678	100.46	100.94	91.118	99.147	100.92	96.996	96.341	98.138	97.467	103.59	101.52	92.714	98.887	102.72	93.894	96.95	98.344	92.438	93.268	96.591	98.248	102.69	102.1	89.486	107.73	99.343	99.534	98.55	98.681	88.667	99.02	99.375	95.301	95.926	99.23	102.2	98.967	99.411	98.758	106.17
107.88	105.24	105.81	107	104.66	105.31	106.29	109.05	106.36	109.36	106	107.4	102.52	102.68	103.3	109.61	111.22	115.58	108.99	110.31	109.29	100.98	111.7	104.68	108.55	109.28	109.14	110.24	107.55	110.47	107.09	114.35	106.8	104.53	111.23	109.97	110.17	112.73	105.07	108.22	112	100.41	110.3	106.11	104.27	109.99	111.23	107.49	102.99	108.92
105.45	111.78	104.19	108.48	110.8	114.23	108.18	104.74	99.617	103.44	110.32	107.11	103.82	103.06	106.59	106.27	101.8	102.8	107.95	101.04	104.44	106.93	103.97	104.98	102.51	108.23	105.27	101.51	108.9	105.3	101.77	107.3	105.29	105.92	110.27	106.06	105.34	106.35	107.5	102.36	102.04	107.73	101.93	108.16	107.94	105.72	105.14	107.9	105.31	112.01
100.6	108.31	109.67	108.26	102.48	114.85	103.8	105.63	102.81	106.71	111.22	108.39	102.92	107.74	102.86	113.82	106.96	113.29	113.07	106.14	100.07	104.94	103.67	112.38	103.44	102.82	105.08	105.44	104.01	107.18	109.16	108.21	105.28	108.5	100.68	109.58	104.11	104.24	102.49	106.26	108.9	102.7	106.24	101.62	106.3	104.37	110.22	106.1	104.5	107.92
100.47	92.111	101.13	96.658	104.69	93.981	100.87	97.824	101.47	102.2	99.694	94.518	99.399	99.735	99.551	100.07	104.07	98.194	98.858	96.398	98.526	104.22	101.47	107.89	104.12	95.301	105.25	101.53	99.38	88.176	99.135	99.192	99.537	101.32	100.04	102.36	102.16	95.875	100.35	96.473	98.77	100.52	91.758	91.621	98.491	100.51	96.579	97.012	96.174	103.45
109.45	106.87	108.01	104.71	99.617	103.83	104.16	107.99	101.16	108	112.98	99.761	103.38	101.2	108.28	99.8	103.51	106.54	103.72	106.44	108.42	101.18	100.52	105.87	107.05	107.38	101.64	108.5	101.84	108.8	100.67	111.85	107.54	103.27	108.61	101.92	105.4	109.46	110.54	109.13	102.52	104.9	107.83	104.95	106.45	105.01	99.379	101.18	100.8	105.34
101.72	97.312	104.77	106.5	111.69	103.93	102.85	104.21	103.9	104.72	105.09	103.94	109.1	111.76	108.38	103	103.9	104.49	113.25	108.21	107.97	109.08	110.47	103.87	98.754	108.94	109.55	110.39	104.19	97.537	108.59	101.98	109.23	103.57	98.97	103.88	111.45	106.57	106.29	102.31	104.5	106.35	105.55	102.34	103.21	107.23	103.75	109.52	109.53	105.75
102.38	104.55	111.62	104.18	106.94	108.58	109.32	112.06	100.58	112.56	106.78	108.18	110.44	111.17	116.07	106.15	108.45	107.82	105.95	111.64	109.74	107.23	111.48	109.45	103.97	103.37	108.74	107.7	108.8	111.93	103.34	106.37	102.82	101.2	112.49	113.03	101.66	105.96	108.69	111.93	104.36	111.41	106.36	109.48	106.59	113.22	105.47	111.99	98.642	108.66
108.74	111.66	106.77	109.15	108.56	107.56	111.15	102.57	108.17	114.08	111.63	105.09	106.71	103.7	105.78	107.43	105.64	111.62	115.05	104.97	110.98	113.7	112.84	114.92	110.17	114.08	111.2	105.06	107.56	109.35	107.38	111.07	109.09	103.87	110.53	108.66	109.44	107.14	108.3	106.83	107.94	114.05	105.19	108.15	111.09	112.7	112.46	110.33	112.73	104.32
104.74	105.36	106.35	110.76	111.93	99.921	104.63	106.84	102.44	101.81	107.85	108.42	110.28	101.37	109.01	102.68	106.23	103.36	100.2	104.28	105.96	101.91	105.33	112.7	102.77	106.86	107.1	107.67	105.78	108.21	104.47	106.55	100.72	100.65	109.35	104.41	108.37	100.84	108.36	106.95	107.42	99.814	104.82	106.4	106.18	106.29	103.24	109.03	108.05	109.75
105.76	110.31	103.79	105.57	109.66	105.9	99.7	104.54	107.92	111.19	105.2	104.41	109.9	108.99	107.66	110.45	104.1	104.9	106.13	107.55	101.1	110.83	105.79	111	108.42	101.39	105.76	107.07	112.09	104.72	111.86	107.74	102.45	107.96	109.7	107.82	105.41	102.61	106.87	106.23	103.91	110.34	108.14	105.15	106.14	108.26	105.93	109.12	107.85	109.03
107.67	104.84	99.927	106.21	102.82	101.37	107.29	108.93	106.87	105.11	102.35	101.49	102.25	104.52	106.79	105.04	106.91	104.92	103.81	106.45	101.88	104.46	107.54	104.89	108.26	104.14	103.51	109.29	102.41	109.37	110.54	107.51	104.12	98.027	107.34	103.98	106.4	106.72	105.13	100.87	96.845	106.8	106.63	105.38	98.159	105.78	106.66	107.64	101.71	108.79
110.57	104.02	111.97	99.709	105.21	105.31	108.1	110.72	113.27	108.5	103.44	109.55	106.17	111.02	116.44	108.3	110.37	109.49	111.12	102.79	110.62	110.5	103.81	105.74	108.32	107.57	116.96	106.03	100.26	108.2	107.39	106.11	114.81	110.47	103.37	108.22	112.8	109.31	110.3	101.24	112.24	109.66	108.05	114.77	112.13	112.9	105.88	108.49	108.44	109.8
106.69	105.98	107.04	103.51	107.75	99.023	99.762	108.53	108.48	109.87	105.81	109.26	109.53	102.92	105.64	105.32	106.88	106.61	106.05	106.24	102.62	107.4	94.179	102.35	106.17	107.37	109.37	103.73	102.95	104.7	108.06	103.94	100.08	105.62	107.75	105.15	108.08	118	107.17	108.33	102.66	106.18	107.29	102.66	108	100.61	105.42	102.96	106.4	101.67
113.35	106.88	108.22	109.7	110.61	109.82	112.39	102.27	111.44	106.81	101.64	107.2	107.19	106.11	104.45	107.61	110.73	107.64	110.56	107.68	99.781	114.17	105.92	112.67	108.05	109.37	106.56	106.09	107.82	105.73	109.53	113.63	101.1	106.9	111.51	105.6	111.17	107.85	110.01	109.54	107.61	112.19	112.25	103.75	111.25	106.53	101.28	107.16	113.32	102.8
105.54	111.76	103.43	105.16	107.72	110.86	105.6	111.46	112.02	110.19	106.81	112.63	103.08	107.97	111.14	100.74	108.89	111.77	111.64	101.2	111.65	114.29	105.23	112.67	103.98	105.44	107.38	105.98	104.33	106.29	104.1	112.49	111.79	100.37	106.87	110.14	110.53	113.06	104.69	106.38	100.99	105.29	107.39	108.21	108.84	109.66	101.63	107.39	104.55	106.61
102.49	106.21	111.85	105.7	104.08	101.31	104.65	104.75	101.45	102.49	103.14	104.68	103.64	106.91	112.03	102.65	105.31	111.49	109.5	108.27	103.75	105.68	108.04	106.63	110.89	110.48	106.83	103.47	105.67	105.47	107.56	108.85	113.04	103.69	101.66	108.24	105.05	105.02	112.64	108.51	107.84	98.767	106	105.62	109.38	104.61	108.33	107.04	106.86	106.38
103.24	103.88	101.13	98.834	97.931	103.16	99.198	105.04	101.06	98.927	103.69	99.078	98.469	98.34	98.797	106.29	104.78	101.3	101.66	101.31	107.03	103.06	101.89	100.27	102.48	107.6	103.96	103.99	101.97	100.01	104.44	104.49	102.99	101.49	99.538	101.98	101.16	93.188	101.29	101.25	103.29	99.852	98.273	93.684	98.52	98.606	97.097	96.308	104.98	103.85
100.23	106.83	103.26	109.58	114.24	107.41	108.14	107.2	104.93	110.07	105.46	105.71	112.59	117.21	101.43	112.13	107.97	104.31	112.39	109.15	115.3	113.9	105.18	111.62	105.29	111.99	106.05	108.63	112.36	106.06	106.22	110.11	103.13	105.21	99.895	115.09	112.64	106.54	109.06	109.43	103.11	107.36	107.13	104.78	105.04	102.19	109.03	109.18	107.56	109.17
96.914	98.05	103.69	100.97	93.765	99.213	104.15	99.738	100.98	89.698	98.941	98.857	97.562	96.281	108.8	93.805	98.254	106.55	104.94	99.042	101.53	98.789	92.641	102.12	98.588	98.017	99.913	97.987	101.35	96.313	100.06	98.724	95.253	102.2	100.1	95.734	94.012	98.381	97.486	100.28	99.766	97.36	95.767	94.05	93.707	94.542	93.589	99.502	100.48	102.58
103.95	99.169	94.063	95.335	102.92	94.636	99.199	98.262	98.16	98.606	100.39	99.76	102.68	103.63	92.946	98.644	95.379	97.448	92.773	97.889	95.12	102.71	94.905	98.75	98.774	101.25	95.608	96.535	97.01	102.04	102.41	98.183	102.4	96.3	98.258	99.226	101.94	97.634	95.795	96.514	95.076	103.33	100.69	94.991	96.233	93.351	101.73	95.407	100.69	100.19
107.11	110	102.63	110.19	102.51	107.22	112.02	108.16	107.55	113.46	107.1	106.14	110.71	106.46	101.3	106.01	107.96	110.91	108.4	112.61	112.66	112.17	101.31	102.73	113.35	108.15	107.03	107.9	110.55	112.54	104.93	112.11	111.98	106.26	109.88	111.58	112.71	108.46	102.63	109.99	109.6	112.9	113.55	106.69	111.73	113.42	110.25	104.94	103.95	102.64
98.164	98.07	104.25	95.102	99.014	95.796	99.391	101.19	101.99	102.39	105.8	103.63	95.169	102.89	99.36	100.66	96.841	109.3	97.364	100.19	98.598	99.304	100.82	101.63	101.69	103.95	103.33	101.73	106.06	102.15	98.71	100.19	105.74	102.33	102.05	96.133	103.02	100.71	100.5	92.712	103.02	104.06	98.2	102.57	95.482	94.921	100.84	98.088	97.385	98.109
110.1	106.45	103.3	103.71	104.86	106.22	106.4	104.77	103.37	106.13	103.02	109.7	102.11	105.89	106.66	100.51	103.72	112.18	105.08	101.52	103.93	104.87	109.22	109.07	105.17	106.58	111.68	108.01	102.54	102.63	105.15	106.46	108.43	110.93	111.95	107.04	111.78	107.9	102.16	108.24	105.14	104.55	99.006	109.85	112.85	104.42	115.43	109.19	103.22	110.29
106.7	108.23	111.26	107.33	104.57	105.14	110.82	109.12	110.64	111.26	104.85	106.61	109.08	106.46	112.56	113.33	106.61	111.46	109.56	103.83	103.73	104.36	109.93	109.68	108.05	108.87	111.33	109.59	105.91	107.19	115.98	104.9	103.19	112.55	108.82	110.66	110.34	105.02	116.91	108.34	111.31	111.04	109.95	110.18	103.44	106.46	106.42	105.85	105.96	103.78
93.24	102.82	98.128	91.486	94.676	94.11	100.89	100.09	98.009	98.206	97.99	102.5	98.642	107.48	97.702	99.479	97.217	99.318	103.33	94.143	104.03	101.49	97.776	100.24	96.809	95.61	95.502	93.217	95.414	97.399	97.592	92.333	98.042	101.72	91.726	100.32	96.749	96.465	95.144	101.09	94.896	94.815	99.371	100.74	90.062	94.402	96.739	96.917	97.854	94.432
113.6	104.52	109.07	107.15	107	105.58	106.93	113.31	112.95	105.66	107.52	110.8	111.82	110.53	109.15	99.599	102.44	110.21	117.04	107.35	105.42	106.1	113.17	113.18	106.5	106.45	109.35	109.32	110.69	101.76	102.46	107.73	107.8	100.39	110.62	109.78	112.12	110.87	106.96	108.52	111.34	105.88	110.9	107.9	111.48	107.75	105.41	113.66	107.49	105.43
105.82	110.27	103.03	107.24	104.86	104.5	104.29	103.71	111.18	109.2	112.26	111.11	106.82	108.63	108.99	107.12	107.33	104.7	107.86	102.94	112.92	111.62	107.94	106.81	106.14	108.1	109.08	107.53	105.52	109.17	105.18	109.5	109.09	107.25	107.18	107.09	112.76	105.4	108.93	106	110.52	106.92	110.07	110.14	105.27	108.99	112.84	112.56	109.31	103.47
103.59	102.53	102.59	106.22	105.52	102.75	106.31	103.74	98.888	97.802	102.24	98.32	94.171	97.072	101.37	102.64	101.84	97.621	101.05	105.56	95.977	98.126	99.891	102.52	97.594	95.48	103.97	97.907	103.98	102.13	107.5	103.18	102.07	98.854	99.963	95.679	98.768	99.901	97.505	103.92	102.5	101.16	108.84	100.36	102.64	95.561	104.95	103.06	102.42	105.89
97.777	95.457	95.648	98.981	98.633	97.906	104.21	97.569	97.907	101.82	102	105.19	95.311	95.423	95.766	99.104	99.356	93.484	105.29	101.04	107.49	98.26	97.168	95.113	99.968	100.63	106.55	101.03	104.01	98.625	101.41	102.27	104.84	89.297	99.501	91.008	102.51	97.854	95.638	96.513	98.343	99.479	102.14	101.09	104.28	102.91	99.707	95.915	93.349	99.874
102.95	111.24	107.07	100.47	101.44	105.66	105.91	106.58	106.95	106.42	108.48	102.6	119.22	100.75	105.69	104.19	99.902	105.4	105.25	107.46	106	102.11	109.26	107.34	101.69	102.11	105.69	104.98	106.85	99.455	104.09	108.93	108.21	109.94	115.55	106.9	104.82	108.72	99.833	104.75	107.79	107.32	101.13	105.85	107.17	106.69	105.19	109.84	105.63	105.85
101.91	100.68	108.03	107.74	106.65	104.55	107.63	102.21	113.16	102.09	111.17	107.32	100.82	105.63	102.83	112.54	106.42	104.24	101.69	105.59	103.33	109.3	104.03	109.47	107.13	112.37	106.78	107.62	101.74	103.33	103.65	101.82	108.34	103.14	106.3	104.18	105.03	104.57	106.97	107.27	102.41	105.57	110.37	113.71	105.51	108.69	107.29	106.06	101.32	107.31
98.487	98.973	96.487	92.472	100.31	98.289	94.76	107.29	101.07	105.52	103.28	101.14	95.079	101.9	98.015	93.06	98.336	97.5	96.476	104.51	102.16	98.77	96.534	91.39	98.632	99.596	102.15	99.925	95.442	101.28	93.033	89.637	97.19	97.054	94.72	101.56	95.607	97.433	105.63	97.489	97.686	101.12	96.472	99.625	97.094	104.2	94.321	91.185	95.208	98.577
108.69	103.82	110.03	99.756	108.37	105.3	109.8	102.15	106.41	104.72	105.26	105.93	106.39	105.9	108.94	103.35	105.56	104.07	108.64	105.03	109.92	108.84	105.09	101.51	110.37	107.06	101.03	107.73	103.78	107.99	106.81	104.08	109.86	101.01	105.94	105.43	105.72	102.7	105.18	105.83	105.88	103.18	104.39	104.49	110.17	107.95	108.03	110.24	103.52	98.087
101.39	107.06	108.23	109.05	110.34	104.96	105.23	99.864	104.86	103.47	108.41	109.59	107.9	103.7	105.35	110.32	105.43	103.9	99.714	104.48	105.12	108.18	106.24	104.64	105.96	108.23	107.76	106.32	102.72	110.25	99.279	110.33	111.4	106.16	108.95	107.09	106.07	107.29	112.04	106.97	108.96	105.35	109.93	107.82	104.29	112.3	109.2	110	101.6	104.41
106.91	103.4	111.93	113.95	112.36	109.58	106.9	109.39	111.45	105.63	107.34	112.72	115.28	110.18	110.12	101.91	113.58	111.79	105.63	112.98	107.96	111.23	114.1	113.29	107.79	111.02	108.67	105.26	109.44	107.26	104.17	108.44	112.89	104.99	105.75	104.2	110.89	106.1	105.39	108.82	113.39	113.44	106.45	111.3	106.5	103.23	107.98	110.17	107.27	115.86
111.99	99.514	113.16	112.66	111.64	109.67	114.86	111.55	113.65	109.69	112.54	107.09	112.9	106.8	107.81	111.27	107.49	106.91	111.38	108.26	109.37	107.43	105.92	111.8	113.85	109.39	113.2	112.74	111.33	114.86	116.2	108.21	117.36	109.71	108.31	111.91	110.49	109.62	112.1	106.33	114.9	110.69	115.25	111.88	109.05	112.2	108.9	107.55	114.45	107.37
108.63	107.95	101.49	108.47	105.3	102.62	99.152	107.82	109.2	106.71	108.41	107.84	106.89	108.69	108.94	106.49	102.03	106.82	106.6	105.1	109.01	107.34	105.13	103.96	108.36	106.44	106.7	112.87	107.43	104.56	104.66	105.43	103.94	100.34	106.36	102.23	110.5	102.77	108.28	109.49	108.1	104.58	109.46	107.02	100.43	104.89	98.652	106.98	102.56	105.35
101.84	98.862	106.19	104.2	102.64	101.91	107.95	105.11	109.16	102.46	113.39	106.79	104.36	109.08	105.65	105.18	113.03	105.64	110.43	101.65	106.68	107.6	108.37	111.13	112.81	110.6	108.37	109.17	109.77	105.7	111.13	106.54	107.31	103.03	106.7	105.06	108.71	111.43	103.73	99.597	104.49	103.21	105.44	112.64	106.31	106.15	104.72	107.36	103.52	115.04
104.16	111.28	110.19	104.71	103.82	105.29	111.65	103.49	109.42	101.95	107.52	107.67	109.55	111.14	109.63	107.78	106.06	102.97	102.99	109.7	114.32	105.79	109.21	105.99	103.81	108.81	108.63	111.66	104.26	108.75	106.97	108.52	106.27	108.97	105.7	105.14	103.63	106.99	107.78	98.453	108.02	109.98	103.8	109.91	106.41	109.2	110.46	106.25	108.42	109.53
108.69	107.63	108.87	108.98	107.8	111.03	108.71	108.86	111.62	106.97	112.59	111.85	103.89	109.61	108.2	109.56	108.33	111.98	108.31	103.79	106.45	114.35	112.09	104.33	109.44	106.07	110.17	105.42	113.17	104.78	113.66	106.61	108.65	105.43	116.62	104.06	107.4	103.63	107.31	111.32	110.58	107.05	111.98	106.26	108.89	109.53	110.39	111.62	110.16	115.46
105.35	104.51	103.62	106.44	98.148	102.04	103.47	107.36	105.54	108.55	104.37	104.88	101.04	103.24	107.56	107.09	104.91	100.93	108	97.753	101.25	106.02	108.55	104.39	110.71	105.36	101.34	104.23	106.97	103.06	104.7	104.19	105.09	105.23	105.53	109.52	106.69	101.13	105.51	107.2	100.44	105.44	108.79	107.64	105.46	104.97	105.47	106.48	107.75	109.72
108.18	104.53	106	113.32	110.61	107.41	103.07	111.53	107.16	112.09	110.88	105.05	103.45	110.72	111.75	109.7	101.22	108.88	108.86	109.82	107.28	111.5	112.43	105.24	102.22	104.58	104.11	107.42	115.42	110.92	106.09	108.11	114.45	112.39	101.76	105.02	108.36	109.82	108.96	102.9	110.9	106.73	107.38	112.66	101.87	111.52	114.7	111.33	106.43	106.21
106.07	105.8	109.5	105.49	104.68	106.8	115.24	109.39	105.97	104.34	100.67	107.49	104.89	108.6	115.2	105.35	105.43	105.57	101.11	105.47	99.407	103.07	108.61	109.93	106.2	99.115	107.57	103.63	111.41	107.94	99.421	108.7	106.93	112.21	111.14	103.03	107.08	105.77	106.58	104.96	107.29	104.92	104.24	106.42	109.42	104.09	104.43	110.16	108.42	105.94
106.09	108.67	100.33	109.47	103.02	110.52	106.7	108.68	106.36	106.95	105.33	106.45	107.37	105.01	109.6	104.41	108.35	103.01	104.69	103.2	97.043	104.13	104.3	100.57	106.1	106.04	103.29	108	104.84	106.23	106.65	111.1	103.37	97.515	103.08	107.99	111.79	110.31	103.34	109.97	105.49	116.7	108.74	105.25	101.87	108.22	105.15	100.87	107.59	105.46
101.73	101.42	92.83	100.18	104.77	100.41	97.207	99.171	98.279	106.49	101.42	104.57	103.26	98.797	103.97	103.88	101.67	97.048	96.056	103.53	99.325	103.26	98.491	101.9	96.845	102.7	103.15	106.83	102.91	103.69	102.87	103.71	103.53	94.434	100.14	102.59	97.79	91.739	104.05	103.04	100.65	96.079	102.25	101.73	100.18	103.85	101.4	97.418	101.69	103.85
109.83	102.61	106.93	106.01	102.79	106.12	100.71	105.96	100.58	104.96	105.2	105.06	112.23	108.4	104.81	108.23	104.11	108.45	104.29	111.86	108.21	109.48	105.21	107.71	109.76	107.86	109.54	102.65	111.72	104.54	108.35	110.98	111.4	109.86	104.82	105.42	107.02	107.72	99.808	102.61	104.66	105.38	108.09	102.21	103.97	104.47	103.84	104.6	102.5	107.1
98.536	99.424	97.555	96.185	96.038	94.215	96.823	96.428	102.57	106.33	100	99.192	93.091	96.125	93.048	101.07	100.46	92.908	98.869	97.023	103.63	96.921	92.808	94.173	96.115	98.789	102.88	98.305	96.153	95.671	99.513	103.93	95.928	99.533	96.589	101.2	100.52	91.572	96.774	100.21	100.72	100.66	97.959	103.95	92.537	99.778	99.635	98.072	104.8	97.616
108.69	109.07	107.55	109.88	111.06	104.86	105.36	108.58	104.16	103.8	109.81	103.72	108.32	103.68	110.09	113.17	109.52	106.91	107.67	110.53	109.88	111.82	107.73	106.14	113.78	105.91	106.68	104.73	107.04	109.48	106.52	108.28	106.52	102.41	110.29	110.46	103.43	110.71	100.76	105.08	105.8	105.4	101.69	105.44	109.44	109.43	100.61	106.78	111.1	103.63
102.9	105.82	107.54	107.41	103.81	102.05	100.88	107.04	103.99	110.32	109.47	104.1	108.14	102.9	103.81	95.995	108.04	104.66	100.82	103.08	102.95	107.47	103.75	110.39	103.46	104.52	109.99	101.87	106.16	110.15	105.17	104.49	105.91	113.11	106.52	114.24	109.8	105.49	106.56	101.43	107.32	106.56	106.95	109.91	106.68	104.46	106.46	103.84	104.21	104.46
112.02	113.08	114.37	107.35	109.09	114.75	106.18	109.96	106.41	112.89	110.44	107.85	111.2	112.63	111.94	106.1	109.74	110.67	111.29	108.28	105.52	107.67	102.31	109.67	101.42	112.72	107.99	111.36	108.52	107.35	106.88	109.24	110.66	115.67	107.42	107.74	111.75	107.39	102.65	114.32	106.21	107.8	106.1	111.78	110.47	110.33	106.93	108.25	106.45	108.32
106.94	104.83	101.11	111.76	111.1	106.59	104.95	112.2	110.56	106.35	109.57	105.98	105.62	112.44	108.96	108.65	106.38	105.15	112.98	109.97	111.75	101.32	101.4	104.73	115.31	101.91	102.63	107.44	110.19	109.85	103.36	102.9	107.49	105.65	109.1	104.87	100.58	109.13	104.83	101.58	104.82	106.36	107.68	113.7	112.88	109.04	110.97	111.82	112.51	107.11
99.299	101.86	98.471	102.32	103.71	103.4	108.98	107.49	96.387	99.709	106.68	104.87	99.088	105.72	104.95	105.64	104.87	101.01	98.94	108.51	102.58	103.02	101.2	101.37	104.37	107.75	99.932	102.54	102.78	100.73	104.99	108.33	95.516	100.15	103.75	102.56	108.4	106.48	98.75	100.02	102.18	101.09	102.15	103.2	105.14	97.692	109.31	105.08	103.58	106.03
109.56	106.34	104.48	103.03	105.15	105.32	103.78	110.06	106.03	111.86	112.13	109.75	104.76	115.99	100.83	107.4	103.98	112.1	107.23	103.11	107.4	108.3	112.05	113.41	101.41	109.27	106.22	108.15	110.3	108.06	107.12	111.53	106.02	111.14	108.64	109.57	106.72	107.68	104.67	106.1	105.7	111.94	104.35	108.16	114.68	104.88	108.15	107.43	104.79	105.91
100.03	110.47	109.7	108.48	111.43	109.32	111.84	107.69	112.07	107.57	108.83	105.47	105.25	107.69	101.65	111.38	105.01	106.69	110.11	104.71	117.37	107.46	109.32	110.98	108.55	114.22	112.17	106.9	110.91	110.02	103.93	110.69	113.46	112.53	112.88	103.52	105.91	108.01	105.7	111.38	109.69	99.716	101.48	113.68	109.97	107.23	106.52	108.16	109.84	110.78
103.16	105.86	103.49	104.37	104.45	106.1	103.84	108.5	103.21	111.74	100.52	112.07	104.06	101.65	106.69	109.14	107.1	104.98	105.68	104.73	104.99	105.11	106.82	106.2	102.96	103.56	106.29	105.28	97.343	105.82	108.92	104.1	101.74	105.28	102.25	104.81	104.9	109.82	103.39	106.57	110.45	103.97	104.54	108.83	98.509	100.07	109.57	102.36	109.3	102.74
110.13	100.63	110.12	109.85	107.61	103.7	110.63	106.6	107.72	107.21	118.45	106.8	116.18	102.89	109.64	110.94	113.08	105.03	106.58	110.53	106.63	106.93	105.73	109.16	103.21	109.41	111.66	111.89	108	105.16	106.62	107.38	105.42	109.85	110.37	108.83	103.87	104.1	104.32	112.88	110.27	108.9	113.89	104.92	110.05	105.07	105.53	106.23	107.69	108.89
109.66	108.42	113.47	112.71	103.62	106.81	103.9	107.31	112.15	112.83	105.4	106.03	107.42	109.7	108.87	110.75	112.28	108.37	103.51	107.67	106.99	107.81	110.48	115.93	104.06	104.59	108.23	107.19	111	107.85	112.43	106.41	105.06	107.5	110.6	110.94	102.27	107.71	107.68	108.13	108.45	111.51	105.9	108.5	104.98	111.6	108.85	109.83	106.79	109.7
109.62	107.26	107.93	107.83	108.86	111.57	106.26	109.4	111.87	106.95	106.12	102.7	102.41	111.7	109.99	111.49	100.73	107.96	105.43	104.48	107.33	107.67	109.34	109.93	107.01	104.99	115.67	111.63	110.4	105.65	112.17	108.45	106.55	101.7	103.05	111.3	110.82	111.03	103.27	116.74	100.12	109.11	102.13	105.31	109.11	113.72	107.48	108.39	106.39	104.13
97.099	96.452	102.23	98.356	101.96	104.27	92.171	96.71	97.701	96.387	91.853	93.136	100.29	100.85	97.631	103.43	99.473	88.46	101.6	96.21	101.95	96.99	96.625	97.142	98.139	96.954	100.71	96.195	93.338	92.876	101.19	97.576	95.54	90.728	101.9	95.438	97.527	93.789	98.839	94.239	93.828	97.123	92.82	93.076	100.12	106.36	93.721	94.761	102.7	100.06
109.88	102.72	111.51	112.64	101.13	101.67	104.79	109.51	99.873	98.148	108.33	111.09	107.47	108.04	105.28	107.56	104.16	108.52	111.48	103.93	102.5	100.82	98.191	105.41	112.01	105.73	107.16	111.54	103.25	103.67	106.43	108.09	103.52	104.82	109.87	106.74	100.61	106.96	105.16	104.46	103.74	104.62	105.14	101.93	106.83	103.81	107.13	97.086	110.74	104.9
110.41	107.31	114.87	109.27	111.07	109.01	109.2	111.89	108.97	108.15	107.03	112.79	108.56	111.63	102.89	106.09	101.41	102.21	110.46	113.21	109.21	109.78	106.94	108.39	109.02	106.7	111.99	105.87	107	108.45	112.79	105.78	108.79	111.09	108.12	103.88	109.36	107.84	109.81	107.46	107.26	108.67	108.45	111.08	105.48	108.57	107.63	104.32	115.41	111.49
110.53	102.41	111.72	107.39	110.57	108.94	111.04	107.42	108.96	109.36	109.87	108.46	109.42	107.3	105.44	103.9	110.94	101.57	108.89	108.36	103.65	108.03	110.05	102.54	107.52	103.86	107.36	107.7	107.42	110.49	115.6	105.6	104.73	104.16	111.9	111.13	106.97	106.66	109.51	110.29	112.1	104.08	110.82	116.8	107.41	116.87	106.54	105.91	111.42	111.02
104.67	103.4	106.33	105.6	105.44	110.83	110.75	109.73	103.83	103.21	100.57	106.54	102.01	100.81	111.59	110.69	105.23	103.06	104.29	101.14	113.34	113.67	106.23	99.4	101.19	101.88	112.21	106.88	103.63	111.79	105.58	111.47	106.47	108.32	104.29	107.33	104.25	105.22	104.61	106.41	101.75	95.593	108.34	108.51	102.84	108.9	103.97	101.33	102.23	106.53
101.32	99.269	96.699	98.882	95.912	108.12	94.247	98.337	97.505	99.614	98.335	102.39	99.348	98.957	100.32	99.559	98.124	100.94	102.6	92.87	95.068	97.825	98.118	92.777	102.87	104.21	95.351	98.971	98.112	103.49	98.275	105.7	96.164	100.49	99.316	98.371	102.85	95.544	90.357	96.156	97.978	96.229	97.636	92.867	104.15	100.11	98.124	99.575	98.455	100.39
107.48	103.57	109.56	113.06	113.76	112.32	100.39	110.54	106.96	108.91	108.14	106.01	111.79	112.51	109.85	107.54	108.7	106.85	108.21	116.77	109.47	113.35	109.79	103.94	108.79	111.98	106.34	106.41	110.98	112.53	104.56	111.78	105.54	113.86	100.02	106.76	114.17	115.65	109.73	101.92	115.29	113.3	113.96	104.05	109.55	112.53	109.86	111.71	107.64	107
97.544	101.21	100.38	93.859	99.696	96.166	101.46	100.89	99.938	100.14	106.2	98.143	99.7	103.33	98.404	98.524	98.289	99.817	97.783	100.08	104.35	102.05	99.823	98.454	96.743	97.945	102.32	104.31	101.06	97.593	101.66	104.44	101.77	93.71	102.64	97.511	96.823	100.26	107.18	102.42	104.21	105.34	98.874	100.95	92.197	106.06	98.493	99.307	103.38	102.24
102.27	106.14	107.78	108.6	106.52	105.72	107.41	100.52	102.4	106.64	106.12	103.32	103.61	101.78	100.41	104.3	108.81	108.36	110.08	102.43	103.73	102.02	103.28	108.63	102.91	110.7	111.97	103.02	98.291	108.07	104.35	106.28	105.12	109.16	107.42	105.77	108.08	107.91	106.51	106.99	100.1	107.5	108.37	109	104.77	102.72	99.175	111.09	104.74	102.65
107.21	110.47	107.68	110.74	112.47	108.24	110.02	107.22	105.57	110.41	111.21	109.43	107.44	106.4	111.03	106.15	111.26	110.12	110.56	109.53	110.44	103.25	102.14	110	108.72	108.76	106.28	110.29	109.1	107.79	109.75	99.106	105.03	108.09	107.03	106.87	104.09	113.41	102.32	109.42	107.24	108.69	107.34	111.67	107.97	109.62	113.87	105.1	107.78	112.97
103.54	96.603	96.676	98.567	96.485	102.02	91.829	97.439	97.896	97.262	103	97.767	101.35	102.77	96.369	101.17	100.15	105.31	99.921	96.855	97.194	94.19	99.267	89.464	96.533	102.11	100.55	97.62	95.739	95.614	91.274	94.779	97.214	99.059	98.866	93.917	99.314	98.459	92.544	98.425	97.109	99.61	99.096	94.192	98.615	95.596	95.849	99.199	99.745	96.98
100.63	105.9	108.25	104.63	106.99	112.68	107.1	105.93	103.66	107.74	100.48	104.64	109.25	103.03	105.61	103.78	112.43	108.14	105.81	109.02	104.02	111.8	106.3	101.66	99.041	107.08	111.11	108.28	100.08	107.44	97.73	105.96	104.08	103.45	97.642	105.84	106.02	108.22	104.29	101.18	107.3	104.31	101.62	107.09	100.85	97.085	110.07	104.45	105.11	106.5
102.36	94.571	103.42	95.865	99.006	96.396	98.227	92.847	99.619	98.707	95.562	98.212	92.26	98.766	95.222	105.1	95.357	93.613	99.408	99.932	96.081	93.356	100.7	100.64	98.481	97.988	101.66	93.465	94.99	100.82	96.415	96.773	99.409	98.054	100.02	99.338	101.17	103.33	101.7	97.91	90.889	96.919	98.636	91.998	105.03	98.106	97.891	93.309	96.914	99.946
104.8	103.04	92.297	104.03	102.84	93.508	101.39	94.942	101.3	98.949	95.981	94.39	94.512	103.08	100.8	100.92	102.96	98.58	101.69	102.55	95.364	96.389	100.86	103.8	102.48	101.6	100.62	95.81	98.432	95.695	97.531	100.21	102.34	103.39	100.46	95.824	108.39	92.888	93.43	99.876	96.969	96.858	100.59	97.38	98.929	97.37	97.561	101.46	94.376	99.583
100.62	92.813	92.815	93.682	101.08	96.626	99.403	98.391	91.267	100.79	94.762	102.35	90.673	99.054	100.41	96.248	96.921	103.42	94.897	98.593	94.439	93.594	98.07	91.489	100.31	98.387	99.592	96.086	99.03	99.842	100.76	95.866	101.77	101.07	94.328	99.303	92.563	102	95.648	95.841	97.311	95.528	93.395	97.799	97.903	104.55	98.498	101.18	96.638	100.44
111.46	105.74	114.54	116.05	109.48	108.61	114	119.95	106.53	105.7	109.21	109.33	106.64	116.41	104.73	114.56	110.5	115.02	117.67	114.76	109.77	110.13	106.35	114.64	105.34	106.16	111.74	105.08	108.01	113.14	111.5	104.38	113.71	109.28	113.45	112.6	108.85	111.48	106.24	113.81	103.32	111	107.57	102.95	102.69	106.41	111.06	113.83	118.06	112.98
101.07	100.59	105.04	101.24	101.5	100.21	107.54	101.83	102.85	102.4	96.566	106.44	104.59	104.55	98.151	100.4	98.362	101.4	104.11	99.758	100.96	103.31	94.47	102.8	93.54	96.408	103.08	100.76	105.99	105.57	104.42	104.6	104.95	103.36	102.8	102.69	94.496	102.24	95.044	105.13	98.825	105.74	97.539	99.203	97.358	97.123	98.206	100.04	99.83	100.82
95.039	103.8	108.74	105.38	112.82	101.99	100.31	98.826	99.404	100.41	94.253	93.209	100.76	103.95	99.601	101.18	104.16	102.1	102.97	101.55	104.89	95.922	102.76	98.457	101.13	104.64	96.608	102.06	95.586	95.157	102.64	96.867	97.157	98.173	96.178	99.438	103.02	97.067	101.3	96.484	100.02	103.08	101.39	97.168	96.315	97.98	95.196	101.34	108.46	99.906
111.91	102.89	109.39	109.58	112.4	106.89	106.05	106.4	101.5	109.51	109.55	107.35	116.3	108.07	112.13	110.13	109.65	112.66	107.6	104.31	107.79	109.58	103.55	113.6	109.72	110.8	103.85	105.85	110.18	110.44	103.61	112.58	108.94	106.21	101.41	106.35	107.31	106.13	107.19	102.96	108.2	111.15	107.25	109.01	108.58	107.6	110.5	102.83	108.7	106.69
106.04	108.2	104.83	102.76	111.05	106.87	109.47	107.8	110.18	108.19	107.96	105.92	103.81	103.71	108.53	106.06	113.1	106.59	109.61	106.6	105.89	110	106.49	106.04	107.36	108.48	105.82	106.13	106.49	101.78	105.21	109.48	108.69	110.1	107.07	103.28	108.8	108.67	109.51	111.21	108.94	105.11	109.26	102.52	106.58	106.93	108.24	106.86	104	111.94
96.67	95.007	94.218	102.53	101.01	103	100.61	98.659	101.55	93.332	95.494	96.464	102.05	95.627	99.746	95.058	99.457	97.051	103.06	98.159	100.02	102.1	95.092	95.166	94.841	97.789	94.63	102.73	101.95	97.871	100.29	94.601	98.836	97.444	102.66	105.54	105.48	95.08	107.34	99.062	95.641	96.651	95.606	96.227	94.837	96.181	99.307	99.401	109.2	94.367
95.837	97.716	104.1	99.445	99.06	96.341	101.4	99.163	100.62	98.061	97.928	98.628	102.09	97.283	100.98	97.631	98.968	98.998	103.04	101.67	103.02	103.73	100.66	99.745	100.18	104.75	96.745	103.25	101.54	102.33	107.05	102.6	99.909	101.25	101.33	98.252	101.16	102.78	99.29	105.44	101.18	98.24	102.08	102.29	103.42	98.153	103.05	101.95	101.55	98.508
101.92	102.73	100.46	99.504	101.83	103.19	102.73	99.159	103.63	98.986	99.231	103.73	94.511	105.27	99.598	99.997	97.96	101.24	94.61	103.6	98.549	96.859	103.22	93.657	100.32	105.28	95.326	104.44	103.78	106.22	105.73	104.81	102.27	102.73	97.083	104.28	98.015	101.63	102.52	99.998	100.37	96.905	103.6	100.53	98.52	100.5	99.935	100.08	98.207	103.06
97.228	93.658	100.52	102.41	98.107	96.481	96.954	99.594	101.67	99.508	91.309	98.658	103.16	98.673	103.22	101.02	97.078	99.565	96.072	100.55	100.07	102.87	94.543	101.16	94.048	94.925	104.33	101.91	103.13	100.14	96.368	99.701	98.582	100.26	99.435	103.54	98.729	96.185	103.33	99.539	92.264	101.05	101.63	93.633	97.936	95.506	96.762	102	100.97	94.659
108.16	109.27	105.86	108.96	109.12	114.13	107.82	104.83	107.79	112.81	105.57	103.69	108.07	106.08	109.77	102.87	104.27	109.57	102.31	106.98	106.3	104.96	108.9	111.94	109.6	106.84	107.3	116.54	108.41	108.1	109.01	104.81	102.94	106.68	111.64	109.39	112.98	107.51	111.89	104.48	106.79	99.179	109.08	109.01	107.74	108.91	113.91	112.45	109.28	108.85
107.24	106.92	107.07	109.63	108.61	102.54	107.64	104.65	108.84	105.85	104.41	101.81	106.17	109.15	107.7	110.21	110.04	107.47	106.48	106.68	105.3	109.58	115	110.65	110.49	109.07	106.18	107.09	109.75	111.87	103.62	114.05	109.8	108.8	112.21	107	111.82	104.72	105.77	113.82	110.8	109.43	112.17	108.08	110.79	108.4	111.33	99.44	112.76	109.66
112.58	109.55	105.74	108.04	103.99	100.75	104.26	110.03	112.45	107.74	107.13	106.94	110.79	109.21	102.37	105.77	104.15	106.7	108.2	110.89	106.08	105.37	103.92	107.84	107.32	106.54	106.33	105.32	109.99	103.35	105.33	114.03	102.96	110.75	105.6	115.37	104.53	113.85	109.85	103.19	110.02	110.18	111.5	108.48	106.75	113.87	105.44	108.95	112.06	109.11
110.58	108.41	110.73	107.85	105.68	111.28	110.35	111.74	113.43	110.09	106.08	112.29	111.93	109.72	110.36	108.92	105.31	111.72	116.89	104.2	112.19	105.44	109.09	111.64	109.65	113.48	104.18	112.69	115.65	109.94	110.27	104.55	111.98	113.51	109.84	110	106.13	112.79	109.25	107.58	115.16	108.51	111.81	106.68	110.24	107.7	106.99	113.3	106.11	110.97
109.17	112.27	110.62	115.26	109.91	108.15	109.47	110.27	103.15	111.84	107.11	110.56	108.67	106.96	102.11	110.85	108.6	113.13	112.15	110.98	107.17	107.62	111.18	107.02	105.28	102.03	113.68	111.48	106.79	99.39	112.14	109.27	104.76	104.48	110.75	106.22	103.24	105.77	102.33	106.33	109.19	106.67	103.5	112.04	107.88	110.65	106.53	108.11	105.47	108.5
96.774	98.018	101.13	97.177	100.29	96.994	100.64	102.96	98.985	102.65	96.144	96.604	100.91	102.86	104.37	99.216	96.891	101.32	96.612	103.65	98.262	103.74	94.449	97.073	97	96.375	93.778	100.75	100.95	97.869	102.64	99.415	99.254	99.766	96.747	98.062	99.539	96.149	102.22	97.188	92.39	92.83	101.13	99.197	103.95	103.98	99.034	92.221	100.17	95.566
97.489	104.82	105.38	97.461	104.52	98.623	96.465	105.7	102.14	99.323	99.097	104.5	100.68	102.33	102.78	96.079	102.78	99.685	100.64	98.462	95.55	99.726	99.741	100.25	98.657	102.33	96.64	98.528	107.19	100.94	95.269	96.725	103.2	105.21	102.55	103.6	103.38	97.042	101.01	102.77	103.86	99.617	102.23	97.222	98.504	95.604	95.2	96.747	101.96	100.8
110.98	100.71	106.35	104.7	105.61	98.524	109.09	100.71	105.39	106.01	103.66	108.77	101.19	106.88	106.71	105.95	110.28	105.16	98.401	105.81	110.47	105.74	96.632	110.11	107.28	105.24	106.65	104.16	105.65	107.63	110.35	107.67	109.3	106.13	111.76	102.43	112.95	102.85	108.56	101.89	109.98	112.75	111.53	100.24	105.56	107.74	112.25	100.61	106.29	97.626
99.678	101.62	97.716	101.63	101.16	101.85	99.763	103.62	103.41	97.709	98.66	98.142	99.54	103.74	104.09	98.411	108.54	102.96	96.109	98.359	99.301	96.495	103.6	104.34	102	100.42	105.83	100.76	99.777	107.39	100.1	97.592	99.583	96.666	99.055	103.86	97.602	104.03	95.158	101.18	101.23	98.004	93.142	102.19	103.32	105.82	101.18	102.74	101.71	106.6
100.02	106.43	98.195	105.28	103.13	96.997	105.22	108.61	101.05	109.21	103.17	103	100.09	98.2	101.9	101.47	101.93	109.01	103.16	105.61	99.556	103.43	104.12	103.1	104.73	104.45	103.15	101.25	105	107.48	104.89	110.42	104.04	104.41	106.06	110.21	105.26	104.94	101.6	101.63	100.41	105.94	101.93	105	108.56	104.13	99.298	104.29	97.5	108.67
106.94	108.09	108.77	103.35	112.45	102.1	104.95	108.78	101.92	104.58	107.92	109.1	111.1	106.59	106.3	105.03	111.86	99.104	109.65	107.43	98.496	101.1	108.28	107.29	109.74	108.52	104.44	103.82	102.81	104.03	109.08	102.13	105.81	111.78	104.54	111.36	107.59	108.83	107.88	99.299	111.34	106.92	102.31	110.51	111.4	106.45	111.81	99.653	102.13	104.24
108.76	108.52	105.76	105.89	112.03	106.38	104.36	107.35	105.31	106.88	108.11	106.3	108.95	107.69	105.66	108.27	107.05	108.27	101.87	106.77	111.9	103.19	104.32	110.32	104.16	106.77	101.88	106.32	104.05	110.6	106.27	106.85	107.54	107.57	107.7	110.1	108.17	108.88	105.35	105.13	106.3	107.34	106.97	109.58	110.55	106.3	104.85	103.05	105.59	102.18
101.23	106.3	105.02	107.6	100.38	103.35	102.04	105.02	102.92	110.9	100.66	103.42	101.46	98.363	109.53	103.65	106.48	102.54	106.43	107.11	104.62	107.08	102.99	105.25	113.95	103.71	108.41	109.3	106.39	100.37	105.69	109.6	103.31	107.9	100.4	105.29	102.26	110.03	104.56	102.85	99.905	103.45	100.07	105.67	107.06	110.65	100.65	105.15	105.12	101.48
101.39	103.97	102.91	103.41	111.77	103.13	106.25	106.58	110.24	106.31	109.23	110.1	98.835	104.15	103.96	107.87	99.804	108.84	105.03	101.05	108.21	106.95	105.84	99.711	109.02	104.05	106.11	100.47	105.79	107.22	106.8	110.14	105.71	111.15	102.69	100.31	102.98	108.85	104.89	104.97	103.56	103.2	108.07	103.19	102.69	104.72	104.74	100.83	102.02	108.22
106.17	106.66	110.1	112.7	104.5	113.06	104.61	105.22	111.56	111.73	107.64	109.98	109.09	111.2	107.05	108.21	109.33	106.41	104.19	111.04	113.19	104.93	105.83	106.01	110.17	111.5	107.76	107.07	112.4	112.34	105.41	109.17	109.08	114.04	108.43	109.11	107.17	113.43	109.7	111.52	102.73	105.5	110.88	108.69	108.05	104.09	107.4	107.51	110.85	108.17
99.298	91.694	97.638	102.13	94.406	97.039	99.047	99.478	94.206	99.101	99.832	99.199	102.57	100.23	97.999	99.347	100.27	100.58	97.005	99.742	99.76	96.399	101	100.1	93.588	97.351	99.281	101.36	100.04	96.574	100.88	100.16	102.03	98.81	99.204	101.85	99.577	101.12	101.44	95.466	102.6	88.797	96.386	102.65	99.076	95.888	101.47	95.942	100.11	100.72
106.24	104.81	117.09	107.34	106.82	111.57	101.58	107.72	97.691	107.02	103.55	102.96	103.12	115.42	111.07	106.73	104.65	106.97	101.96	106.84	106.74	107.23	103.83	103.47	103.91	111.07	107.97	110.02	105.6	107.67	104.86	99.514	107.22	108.22	103.55	110.42	110.52	105.28	103.07	111.31	103.02	108.47	107.45	107.09	103.46	109.35	115.13	109.19	101.67	97.295
95.713	100.66	102.8	98.504	91.778	99.287	97.862	94.329	97.934	103.15	100.08	96.207	97.455	100.46	97.512	98.557	101.79	109.01	101.84	95.476	96.585	107.36	100.9	101.37	100.45	102.1	98.384	104.94	91.709	102.91	97.703	99.7	94.116	96.323	102.98	97.708	96.551	97.113	105.35	101.18	97.102	94.448	101.04	97.914	100.46	98.313	97.826	97.732	105.83	99.878
105.48	106.68	108.52	101.2	92.426	106.1	109.42	105.26	111.47	105.9	109.57	110.35	99.746	106.5	107.85	106.26	110.36	102.66	112.47	101.42	108.93	115.23	104.54	109.56	101	108.45	108.26	104.41	104.04	109.89	106.74	97.531	106.32	102.35	102.16	104.13	105.22	108.89	103.33	102.01	105.48	97.921	103.44	106.44	103.81	109.24	106.23	109.53	107.75	106.57
95.877	99.22	101.69	103.7	99.426	98.591	101.17	95.449	105.73	98.957	96.685	107.38	92.797	99.77	100.24	98.059	90.469	101.25	101.25	91.25	95.272	101.71	94.099	98.042	98.285	103.81	99.745	102.56	100.45	98.79	99.128	98.002	90.913	91.349	99.665	102.26	91.94	101.07	94.823	91.463	97.035	99.256	96.903	96.702	96.541	93.585	95.844	94.598	92.576	98.836
103.05	112.05	111.22	111.46	109	104.03	113.09	110.42	106.98	109.58	106.27	108.9	106	111.58	108.88	109.13	106.27	111.51	107.38	109.61	113.76	111.74	109.08	103.97	111.16	114.5	112.69	112.55	109.83	113.24	109.34	110.91	110.35	109.5	109.62	109.2	108.27	106.98	115.05	112.67	113.72	106.76	112.92	107.24	104.36	109.22	108.44	113.15	113.55	109.93
105.59	109.56	111.28	102.99	114.45	113.66	107.61	106.25	103.76	110.66	109.93	104.77	105.72	103.64	108	105.31	110.65	108.2	107.11	109.44	104.45	109.1	113.3	107.73	109.05	113.37	109.61	113.92	108.18	111.25	106.93	110.69	105.87	106.84	118.55	109.37	110.24	111.8	107.87	111.04	110.13	108.7	107.31	101.83	107.04	112.14	103.57	106.3	104.95	106.4
107.9	110.28	107.67	105.53	114.22	109.65	109.76	112.85	106.38	105.11	112.07	103.7	104.74	105.01	109.64	112.31	111.3	109.65	102.4	112.03	109.77	108.86	104.75	107.66	108.13	107.28	109.54	105.93	109.85	111	109.31	108.93	111.49	105.49	108.03	105.7	105.83	107.22	112.31	106.89	108.69	107.87	109.55	109.53	111.85	109.79	112.25	100.11	110.38	107.46
105.16	100.51	107.47	101.97	106.17	104.89	101.53	99.154	106.86	104.62	109.3	105.53	104.18	103	111.4	102.7	105.75	101.18	107.03	101.31	113.06	108.04	107.37	105.07	105.06	100.11	105.68	104.73	102.76	102.88	110.17	103.52	106.23	106.77	103.84	102.17	106.52	103.78	107.68	111.82	101.15	103.42	107.67	103.51	98.614	110.14	108.97	109.05	105.31	103.38
107.34	106.82	109.02	107.97	106.34	108.32	107.08	99.307	104.28	106.54	104.98	102.07	107.57	106.52	101.12	102.19	103.36	103.01	104.59	107.54	104.72	109.39	110.11	102.96	99.158	112.19	113.27	108.38	101.84	102.33	99.936	103.4	108.91	102.33	103.19	106.53	105.35	106.11	102.96	106.81	105.51	106.83	106.99	102.68	99.117	106.43	106.51	102.77	109.85	102.24
111.1	108.89	113.85	108.5	110.37	112.95	107.55	110.13	110.35	104.22	111.7	114.36	106.8	106.11	114.5	105.33	106.89	107.62	110.94	104.85	113.76	103.77	108.51	106.16	111.38	103.24	112.13	108.84	107.87	114.08	108.98	111.9	104.9	111.34	108.04	109.95	114.85	109.42	110.21	109.31	110.49	109.88	110.76	105.2	108.15	111.55	113.53	113.6	112.97	107.44
114.94	109.41	104.45	107.76	102.46	105.52	109.83	100.47	111.02	107.31	115.23	112.89	105.52	105.95	107.41	111.5	104.69	105.47	107.31	107.31	109.08	109.14	102.06	109.27	107.78	105.72	103.22	111.02	105.56	110.48	109.85	102.25	102.38	105.25	107.33	105.02	104.26	116.1	111.98	108.39	102.71	109.75	104.64	112.52	112	110.78	109.03	111.02	114.57	101.89
111.89	105.38	104.21	105.62	100.24	108.6	106.4	109.56	110.66	109.84	103	105.72	102.27	106.36	106.62	101.38	105.62	111.99	105.97	97.895	104.02	103.37	104.16	110.42	104.98	99.81	102.12	106.94	106.71	103.18	110.38	109.94	109.14	109.05	109.16	107.44	115.03	108.03	105.88	109.88	109.68	109.73	103.95	109.81	103.6	103.18	107.17	106.19	106.9	107.89
108.61	101.85	108.95	105.33	110.62	110.8	109.22	105.27	105.35	111.18	107.29	106.26	103.52	104.63	109.31	109.37	111.9	111.54	110.98	105.19	112.43	113.39	107.33	105.77	98.582	112.37	103.46	105.62	107.67	105.73	107.93	104.56	108.78	113.94	109.83	109.48	111.32	113.63	112.23	109.75	113.27	106.12	110.96	111.14	111.18	105.36	116.21	112.75	113.86	108.97
109.22	112.04	107.76	111.46	112.99	107.33	107.31	111.4	104.74	107.5	107.68	109.39	102.79	106.56	114.06	109.97	116.04	116.03	108.14	108.39	114.39	107.1	111.91	106.54	115.72	110.37	111.46	108.68	112.93	112.25	115.01	105.73	110.58	111.54	115.73	110.27	112.39	106.93	105.02	109.62	115.7	107.71	115.75	113.71	110.84	111.39	110.04	116.1	114.51	110.43
108.16	102.01	108.05	104.11	109.54	104.3	109.62	106.58	102.88	97.82	108.22	99.726	108.55	102.42	109.16	105.02	106.37	107.17	105.47	108.21	103.6	109.89	109.52	111.23	109.07	113.3	107.95	103.18	105.22	105.38	104.57	108.06	103.3	106.34	104.73	110.67	109.78	108	109.71	106.64	108.51	101.23	107.32	108.54	112.56	109.83	104.43	101.79	103.17	105.59
108.76	109.78	106.69	111.75	107.63	113	103.87	108.14	110.59	107.96	103.64	102.07	110.85	99.853	101.96	106.17	105.56	105.51	106.52	99.882	101.45	101.05	109.28	110.02	106.51	107.32	104.64	102.33	106.56	106.22	105.67	99.745	108.68	105.73	101.17	112.98	108.19	107.1	107.17	105.77	105.84	107.08	106.13	111.46	105.44	107.14	103.94	101.81	104.9	105.69
104.14	112.92	110.47	103.24	111.57	102.48	112.28	111.15	106.59	115.5	101.96	110.93	112.51	113.29	109.04	110.34	104.27	113.29	108.44	109.37	110.16	105.4	110.26	113.27	103.95	111.35	106.37	117.77	110.2	101.97	110.9	116.64	109.49	114.36	101.59	107.83	108.56	106.1	110.26	112.57	108.27	109.07	104.47	104.95	102	113.5	104.12	105.88	107.66	106.11
91.118	96.557	97.443	99.818	99.394	91.514	97.465	96.579	98.674	97.177	104.81	97.818	101.49	106.03	105.68	100.42	98.602	93.443	100.61	96.815	93.219	100.68	106.17	96.542	98.323	93.02	101.48	100.31	98.695	104.98	103.99	102.3	101.76	99.891	98.934	103.55	97.685	101.8	103.44	96.938	104.75	99.614	103.16	99.24	101.23	99.858	104.09	102.84	99.999	98.514
102.94	91.849	98.705	102.59	98.184	97.277	95.875	99.781	96.738	96.073	101.48	93.496	97.137	104.4	99.547	98.48	99.681	98.234	99.575	94.978	95.685	100.52	102.51	97.464	99.029	98.664	97.409	100.64	101.53	99.528	97.333	100.63	95.711	95.686	99.874	96.865	96.555	92.618	100.97	99.798	99.18	101.13	96.655	99.413	97.512	98.948	100.32	95.638	91.899	100.39
109.62	111.33	111.38	106.03	115.46	108.37	103.59	104.4	107.46	110.1	113.41	109.88	108.57	111.87	105.96	105.31	107.86	103.79	105.08	114.28	103.94	104.59	106.69	110.64	106.65	109.86	108.93	103.83	111.2	103.68	108.06	105.46	107.2	104.33	107.47	109.15	107.22	109.2	107.35	110.29	111.95	109.58	107.86	106.8	111.73	103.26	107.91	105.17	108	106.66
110.43	109.75	108.69	110.64	110.85	104.71	105.69	113.19	112.28	105.3	110.27	116.59	106.94	113.84	107.73	112.25	107.61	107.49	102.18	106.88	108.71	108.6	106.17	117.47	110.02	108.03	106.35	106.38	112.61	113.65	106.56	114	112.32	110.94	112.27	106.92	113.83	112.41	112.34	118.23	109.62	112.09	108.34	106.53	110.81	108.76	106.59	111.48	110.67	109.23
103.68	97.123	103.53	98.751	100.09	106.2	97.736	95.273	105.38	107.16	108.36	99.646	100.86	100.76	101.01	98.54	100.29	101.48	98.012	100.71	101.28	99.826	104.5	103.56	98.988	99.632	98.246	104.44	103.68	95.144	112.06	100.58	97.507	97.4	97.346	98.258	94.224	99.642	102.06	98.048	104.05	101.62	99.74	98.912	98.539	90.681	93.926	101.37	97.718	104.09
109.43	106.22	108.09	100.41	108.43	106.25	110.8	114.54	107.66	113.16	110.13	109.36	115.23	109.63	109.61	110.06	106.45	114.63	109.35	108.21	104.91	105.6	103.96	105.78	107.12	107.41	107.59	111.92	112.36	106.88	102.61	103.85	105.59	110.8	108.8	108.04	107.93	106.65	108.16	110.5	113.99	104.02	108.49	98.325	106.25	107.61	103.54	109.84	101.56	112.02
103.88	102.86	102.29	102.83	103.04	113.49	109.33	106.72	103.35	106.04	104.82	104.13	101.44	103.06	104.23	105.81	108.5	105.04	104.76	107.67	101.7	99.82	109.17	103.86	101.35	104.61	103.72	105.77	106.39	98.985	102.01	102.46	101.54	103.93	108.98	106.11	106.24	107.43	109.8	107.35	104.92	104.35	100.25	104.04	106.46	108.38	110.08	107.32	108.39	109.13
108.05	110.47	109.39	114.26	111.48	108.42	106.26	108.67	115.02	117.03	102.71	105.33	104.4	113.89	108.25	110.22	111.9	108.83	108.61	108.74	117.41	106.63	115.07	105.2	107.04	110.28	112.63	107.79	113.02	110.3	113.37	114.63	110.47	114.63	112.66	110.75	109.01	105.83	112.12	116.47	116.02	109.28	113.52	111.64	108.7	108.62	103.95	107.88	114.66	109.48
105.73	113.51	110.42	109.49	106.3	104.18	111.23	100.71	109	109.38	105.48	114.02	108.73	106.82	99.652	102.71	109.64	110.96	101.97	99.82	105.62	104.7	109.62	105.33	105.14	107.15	107.39	101.73	101.87	106.24	102.91	107.42	108.51	107.4	104.55	103.61	106.07	105.91	100.58	109.37	98.585	108.33	108.86	105.32	109.12	108.79	109.67	107.68	104.02	107.09
94.18	97.581	97.711	96.227	104.93	102.57	101.23	93.564	93.715	99.718	90.975	99.389	92.753	95.409	100.77	97.526	102.56	97.855	98.337	102.43	96.602	100.06	92.004	102.43	100.95	100.57	97.9	99.164	105.35	100.13	94.19	98.656	95.661	94.934	97.525	95.714	98.042	96.967	97.911	96.257	99.671	99.517	97.109	98.011	99.669	102.22	108.28	96.521	97.541	97.209
104.43	100.88	104.84	110.68	109.69	102.84	107.12	107.41	102.95	104.58	106.7	105.07	103.44	105.56	102.25	111.2	101.86	104.45	101.1	107.49	98.642	109.25	97.538	101.63	104.81	106.18	104.25	106.72	104.53	106.04	110.32	109.79	108.83	105.09	108.45	103.12	105.3	106.95	102.65	99.364	107.18	101.82	106.26	106.54	101.64	103.48	104.97	109.81	106.26	105.42
99.441	103.24	101.89	99.016	96.98	98.856	96.523	99.539	98.747	94.894	98.395	98.75	99.353	105.69	88.785	94.917	95.275	109.1	89.681	99.803	95.004	99.126	102.7	94.901	99.377	99.86	97.847	91.214	101.81	94.383	98.651	100.53	98.638	96.015	90.78	96.51	100.02	98.387	97.52	100.28	93.822	102.18	97.959	98.505	100.88	99.957	103.44	103.83	95.571	102.18
107.82	106.02	113.72	112.68	106.43	107.87	100.72	108.88	102.39	111.05	116.45	108.55	109.31	113.98	106.76	106.74	108.73	107.45	105.85	109.21	105.67	106.29	111.48	105.72	105.5	110.25	107.58	102.97	103.1	106.03	111.85	110.79	107.97	108.18	106.76	109.5	104.88	106.91	105.73	112.05	106.69	104.69	110.86	108.68	104.7	115.57	112.08	109.02	105.37	108.72
99.301	100.39	109.09	109.97	99.312	98.34	106.64	96.523	104.68	101.61	94.538	102.37	99.825	101.14	102.35	99.505	106.08	93.637	104.45	96.343	99.204	97.263	101.91	101.02	105.32	109.42	98.305	97.695	104.95	99.772	106.35	94.427	95.216	95.664	102.23	101.69	100.07	107.11	100.45	105.03	103.25	97.414	105.82	101.7	99.694	101.4	99.814	97.773	95.498	106.85
111.21	109.98	109.73	113.48	112.84	113.18	112.62	107.17	111.61	112.41	109.54	108.72	114.49	111.39	108.32	113.67	109.7	110.8	108.05	114.16	117.22	111.17	117.64	112.64	110.61	111.74	105.46	104.77	112.22	111.79	118.57	103.98	107.81	115.84	112.55	113.3	109.98	111.18	106.68	111.79	113.38	106.7	110.8	117.89	103.23	114.42	106.68	109.96	111.81	113.52
107.97	106.89	107.47	97.436	108.89	98.359	111.89	108.18	108.89	103.8	101.38	105.78	103.66	106.24	102.06	109.85	101.89	107.53	104.75	106.03	100.07	102.53	107.46	102.13	108.26	107.35	105.27	110.38	109.3	111.73	101.55	105.78	103.01	104.58	101.89	106.55	104.97	113.19	104.55	104.05	106.24	104.93	98.647	107.94	103.71	117.87	105.22	106.52	103.06	105.65
103.09	109.45	105.4	110	109.96	107.73	105.49	106.48	110.36	101.24	108.28	112.7	107.48	110.51	105.36	108.89	103.84	100.83	106.28	103.67	107.27	107.87	103.11	106.73	99.427	106.67	108.82	105.67	103.14	103.79	103.25	110.8	103.95	99.176	105.84	103.86	100.81	109.87	105.45	108	107.9	97.973	107.82	103.67	105.02	108.77	109.84	109.51	102.87	107.9
107.08	112.32	100.6	108.43	100.59	106.36	108.05	111.04	110.12	110.29	107.61	104.09	114.58	105.29	105.12	99.434	109.52	104.19	104.45	109.31	101.98	111.66	110.28	103.1	105.18	107.95	108.9	106.03	110.88	106.14	105.95	110.86	107.14	110.06	105.78	105.22	96.242	106.55	109.56	107.83	103.22	104.93	102.7	107.84	106.34	111.5	110.47	108.57	104.69	114.83
106.78	102.07	103.83	107.78	101.26	104.32	100.07	105.62	105.52	107.8	109.14	108.61	108.18	107.73	106.32	100.83	106.28	100.32	105.31	109.66	109.24	106.58	107.35	103.96	99.709	106.68	106.83	104.65	106.9	108.68	111.69	107.03	102.88	101.51	103.35	113.67	110.82	103.96	105.27	109.79	103.34	104.53	105.55	98.751	107.41	110.42	104.9	104.22	103.79	102.98
102.6	107.99	106.36	100.63	105.55	106.38	105.15	103.06	99.308	110.76	99.046	108.97	104.27	103.24	109.49	104.46	110.65	104.46	103.5	104.21	106.49	101.55	107.74	103.93	103.57	101.52	98.646	99.752	104.41	108.8	105.44	97.683	110.66	106.87	106.57	107.95	100.42	106.45	107.1	99.893	106.82	105.88	109.82	104.45	104.44	103.8	104.71	106.97	107.3	99.149
95.425	92.986	92.225	99.49	90.975	100.93	96.48	102.87	98.613	96.569	104.15	94.641	97.561	98.979	91.456	101.02	99.259	97.025	99.893	94.828	88.865	95.178	100.65	99.265	101.94	93.958	94.847	96.617	97.472	93.221	96.848	103.21	93.524	103.07	96.574	102.59	96.238	100.64	92.095	99.882	98.78	99.645	101.8	97.654	93.182	95.536	98.913	98.982	98.329	98.235
109.18	102.82	107.91	112.69	108.75	96.111	109.88	108.31	113.84	108.54	109.71	107.96	108.76	107.12	110.21	106.39	110.77	110.58	108.87	112.34	109.57	104.99	102.9	109.08	104.71	109.68	110.77	103.47	110.58	104	109.59	111.86	106.46	107.07	110.76	103.74	112.7	104.57	111.6	109.46	109.53	111.27	102.86	107.67	111.62	107.25	106.94	109.87	109.74	109.17
96.94	95.86	98.305	101.32	97.401	95.696	102.39	103.69	98.118	98.389	88.953	95.759	94.902	97.941	97.16	98.899	97.875	102.82	94.265	97.306	94.828	98.805	103.11	99.354	99.998	91.775	97.91	98.776	99.336	100.39	98.108	92.776	100.78	102.57	98.668	100.89	96.544	95.376	92.663	101.66	101.37	99.025	106.9	94	100.34	96.615	96.864	94.108	97.736	100.76
100.99	95.36	95.431	97.094	96.463	95.644	98.17	93.788	99.296	99.357	102.92	95.873	102.09	101.05	98.696	106.75	96.373	94.109	99.313	102.77	97.499	97.932	100.5	97.819	99.109	105.94	93.28	101.15	98.131	100.79	95.431	99.837	100.56	101.27	100.22	97.916	95.763	105.49	102.03	97.203	96.875	94.437	99.658	105.18	100.27	97.927	97.667	100.98	103.18	103.87
97.894	94.508	97.051	97.678	95.303	94.476	99.095	100.54	96.819	99.184	96.756	99.64	101.68	99.974	94.746	92.883	99.278	101.64	98.367	99.52	96.168	103.12	94.948	101.96	99.317	102.2	89.601	96.818	99.664	95.178	94.168	92.284	98.476	97.91	98.842	100.82	98.816	97.846	95.2	99.185	91.704	101.81	97.683	96.993	96.439	99.067	96.325	93.494	98.829	96.025
92.358	103.18	97.029	91.602	98.791	100.17	95.882	106.76	104.74	93.949	98.649	105.9	91.864	98.548	95.6	103.48	101.15	96.929	102.7	106.27	99.553	102.13	97.44	94.321	96.387	98.797	99.009	104.04	99.811	104.36	99.788	100.72	101.47	99.499	96.541	110.12	105.31	96.772	96.158	105.77	102.48	100.25	93.767	103.72	96.478	106.53	107.59	96.145	104.69	91.912
108.73	104.35	103.6	104.51	102.92	104.85	104.37	106.65	104.63	102.47	111.29	109.48	111.41	99.905	100.32	104.12	110.72	104.32	102.54	105.17	99.968	101.21	102.11	108.58	105.94	106.09	106.29	105.84	104	103.7	105.79	107.24	106.61	110.29	106.73	106.1	106.51	104.13	105.17	104.97	100.21	107.9	109.78	103.16	108.92	107.81	108.21	104.39	105.62	107.71
104.81	102.25	105.99	105.87	104.03	110.45	99.311	107.81	111.56	106.82	103.97	112.65	105.71	100.32	102.62	105.26	115.95	110.98	104.76	104.39	113.94	99.766	111.81	106.31	106.33	105.41	107.18	102.24	104.44	106.11	110.06	104.71	105.11	104.8	100.23	107.04	108.34	107.29	100.2	108.6	100.63	109.19	103.44	110.66	103.48	102.71	107.1	101.34	109.53	110.29
107.48	103.56	110.7	105.2	97.569	108.71	105.88	108.08	109.3	102.84	101.31	109.11	115.61	107.45	103.44	103.68	107.9	106.03	109.17	103.79	109.14	108.68	107.34	99.874	103.03	107.99	110.55	108.67	107.36	104.45	111.84	107.72	104.51	97.798	107.55	105.11	105.6	104.01	107.25	108.44	102.48	108.23	105.43	105.21	105.34	111.44	103.05	99.18	107.93	106.1
101.55	102.56	106.12	100.51	100.65	104.9	104.65	104.55	105.86	101.88	107.15	107.54	112.17	103.99	104.33	104.76	110.05	110.63	102.47	104.62	112.16	103.86	110.83	112.3	105.19	104.91	107.67	105.95	107.41	108.53	106.63	104.85	107.32	106.62	107.55	111.21	102.84	98.869	100.74	107.15	114.46	111.72	105.66	105.14	101.08	103.61	105.91	111.04	104.73	109.05
109.03	109.49	104.42	109.67	111.35	106.77	110.66	106.81	101.9	106.75	107.95	115.89	100.07	104.65	99.139	108.11	108.32	106.53	106.37	111.65	112.65	111.06	107.34	107.95	109.3	108.96	105.19	109.32	105.7	105.44	104.29	112.7	107.61	112.83	109.47	109.86	101.26	107.51	107.57	101.96	114.36	105.36	105.82	110.28	105.96	112.72	113.85	111.17	106.14	112.5
111.6	109.2	106.83	109.71	111.36	109.22	111.74	114.08	112.13	106.74	109.1	113.49	110.68	110.34	112.21	114.3	111.3	109.82	108.93	108.69	115.18	107.16	109.77	109.9	104.58	112.48	109.35	109.99	113.15	108.73	110.81	108.98	105.86	113.76	110.99	111.65	111.95	109.37	115.52	114.17	108.74	112.03	115.98	111.92	107.25	116.36	109.7	111.49	109.89	106.56
106.48	107.71	104.81	103.94	106.35	105.01	105.61	109.87	102.73	108.28	109.04	101.85	104.51	112.21	104.18	106.17	105.1	107.61	99.442	106.37	99.152	109.39	105.91	105.76	106.94	101.04	102.68	109.6	102.04	106.05	101.78	104.21	110.6	99.21	111.96	110.9	101.96	107.17	107.33	103.85	108.89	103.18	107.73	103.16	109.65	101.7	108.4	105.78	104.78	103.55
104.18	103.53	96.702	97.437	99.999	101.72	99.953	101.11	94.098	100.32	106.17	100.62	103.01	96.135	98.527	101.32	98.294	100.62	102.17	98.469	102.77	98.482	97.468	96.056	105.08	96.544	105.32	107.42	103.17	100.63	97.102	99.703	98.418	99.626	94.823	96.76	101.31	100.55	104.43	96.688	98.407	103.53	99.742	100.84	102.98	94.67	96.462	99.229	97.499	100.19
100.75	97.031	100.21	101.64	100.78	98.966	93.349	104.82	96.985	97.736	101.12	100.92	103.93	96.891	100.45	94.376	104.06	92.921	95.923	96.396	97.592	103.79	97.443	97.439	100.67	102.87	97.939	96.652	92.223	96.05	90.397	100.51	101.13	97.97	96.133	98.36	103.13	98.274	94.344	98.587	97.035	96.46	103.67	102.04	95.6	90.59	104.3	96.663	97.763	105.03
107.19	106.97	111.75	112.01	108.13	111.58	106.5	103.16	108.87	107.49	106.91	109.43	104.05	111.01	108.27	114.17	109.85	105.36	113.37	112.37	111.58	107.22	112.16	108.67	106.21	109.79	111.38	104.79	104.79	106.33	103.4	100.46	108.55	102.62	105.8	106.24	105.13	113.42	111.86	108.74	101.03	114.09	120.67	111.47	107.71	107.16	109.4	108	112.5	106.65
97.515	101.53	96.731	95.415	97.763	95.981	100.95	97.294	101.54	98.721	99.64	101.85	94.344	97.414	98.422	96.543	101.31	94.635	99.626	99.103	95.511	97.732	105.34	99.677	100.05	101.95	102.27	90.731	92.594	97.455	97.526	100.56	98.033	95.245	97.112	97.762	94.663	104.2	104.82	95.569	97.784	97.82	97.329	95.897	90.546	96.711	95.758	97.926	102.21	99.067
108.01	104.39	103.06	110.65	100.79	103.48	107.76	103.44	102.12	98.696	109.69	101.37	108.15	101.2	109.81	103.05	101.36	103.34	104.79	108.07	108.35	106.4	104.9	105.39	109.19	108.8	103.46	103.52	98.623	112.48	108.72	111.84	103.07	105.22	105.41	105.83	109.48	110.75	109.17	109.01	106.17	107.28	107.45	107.04	104.87	110.39	110.67	98.298	104.61	104.7
100.2	96.122	90.31	103.78	100.94	98.291	100.1	99.942	98.348	91.473	99.915	104.38	95.947	95.891	90.458	96.997	95.988	100.62	103.07	102.05	104.55	99.967	96.978	103.63	93.181	102.94	102.01	98.717	95.769	97.667	96.836	94.9	95.107	99.483	105.72	93.271	100.85	105.47	94.028	98.287	102.76	99.544	97.28	96.279	102.61	98.377	99.58	96.823	103.43	100.82
89.27	101.63	101.67	101.41	103.23	102.47	95.858	100.8	98.594	101.44	99.074	100.26	97.856	98.633	96.296	103.15	101.68	94.795	96.035	102.3	99.021	97.678	103.77	99.589	98.195	98.181	92.816	97.72	106.48	108.95	97.344	98.952	100.53	96.691	102.43	100.92	101.06	102.82	100.36	97.468	97.078	95.798	101.09	98.789	101.37	98.286	97.281	98.719	99.337	102.03
104.81	106.23	105.88	108.16	104.45	103.79	106.83	102.78	103.47	99.742	98.022	112.88	112.89	110.34	107.55	102.36	107.84	101.95	102.4	105.39	101.98	110.45	104.87	106.82	107.71	110.25	107.82	107.7	104.71	110.45	109.65	105.33	102.6	106.89	108.97	105.31	107.89	109.87	109.42	108.75	104.53	101.03	106	109.7	100.13	105.39	109.72	107.02	106.31	109.32
109.52	105.76	110.61	112.12	105.98	109.05	104.44	108.6	102.89	105.12	108.89	109.59	110.36	112.38	116	103.2	101.99	103.69	108.71	112.1	109.96	107.65	103.43	112.39	107.47	108.86	110.21	108.57	107.09	112.3	109.05	115.47	110.96	108.66	112.24	107.53	107.18	105.71	97.767	104.78	107.62	106.51	110.1	107.41	107.45	103	105.47	103.8	109.23	111.25
95.989	101.81	91.43	107.95	97.63	97.438	94.623	96.207	90.882	94.492	95.547	97.018	93.751	99.744	99.972	94.167	102.3	99.965	95.797	96.436	95.2	96.8	91.989	95.275	101.56	98.12	97.878	99.807	101.05	93.132	101.38	95.742	96.443	95.327	99.4	100.14	96.973	98.543	96.068	102.35	92.904	105.42	98.897	98.699	98.684	92.117	98.445	95.857	96.367	102.85
100.03	105.86	101.1	104.92	104.31	102.31	107.01	108.3	105.94	100.79	109.24	103.24	104.26	103.21	107.06	102.63	106	106.69	107.3	103.25	111.09	108.12	101.85	106.31	101.61	102.67	103.78	105.86	110.59	107.03	105.5	106.38	99.018	102.79	107.7	106.08	107.4	105.9	104.12	108.34	108.66	109.47	109.13	102.19	100.07	106.96	104.4	97.521	104.37	103.34
105.55	102.31	115.21	107.91	102.92	103.26	110.1	111.12	105.6	105.81	108.36	99.781	106.44	109.72	104.1	105.03	107.57	109.92	104.42	110.35	106.73	108.21	111.04	107.04	103.31	106.7	109.82	109.65	104.03	106.64	101.97	111.9	104.14	105.15	106.8	106.15	107.01	101.71	110.35	107.72	104.07	106.81	107.73	107.2	108.33	103.27	100.77	100.38	102.28	103.88
110.74	108.46	109.24	111.17	103.06	106.14	106.74	98.856	107.33	101.21	109.81	107.9	103.09	110.82	101.04	111.04	104.56	108.03	104.53	105.84	106.91	114.9	110.4	108.31	104.51	103.66	101.5	108.79	104.59	108.06	99.692	108.16	107.35	112.67	101.45	101.38	102.54	107.03	99.31	101.31	104.58	107.76	103.61	110.38	104.47	108.34	111.22	108.86	106.93	104.28
107.15	111.67	102.56	109.26	104.61	104.95	107.18	105.7	108.09	105.94	106.89	112.33	104.88	105.88	111.4	111.07	107.3	110.12	104.6	106.85	108.83	108.39	103.25	106.22	104.76	107.57	107.33	109.54	111.51	101.39	108.38	110.32	108.79	108.5	110.54	110.01	108.85	107.08	114.93	107.68	103.95	105.93	102.89	103.76	111.42	100.83	110.38	109.94	99.031	108.16
103.5	106.68	104.36	109.07	107.13	108.09	104.4	111.24	102.85	99.66	106.64	107.09	109.74	106.4	106.15	109.63	109.48	111.25	105.79	109.99	113.05	107.98	104.56	109.76	111.34	99.682	114.37	109.18	106.49	110.17	110.5	100.69	108.9	102.11	107.42	100.69	103.59	104.3	104.46	104.7	102.71	107.68	109.23	107.5	108.99	101.47	111.01	106.24	100.21	106.77
98.166	98.822	107.26	97.914	98.132	96.379	100.9	100.77	107.42	103.85	97.313	106.9	101.97	93.603	103.81	95.411	100.03	98.771	99.521	98.417	99.692	102.37	98.438	99.623	94.394	105.61	102.13	101.04	96.958	100.4	101.3	101.48	106.55	97.335	97.425	98.071	98.13	102.96	97.845	95.804	94.554	107.47	102.51	104.57	102.66	96.241	101.81	95.517	94.998	97.722
104.11	101.89	106.56	109.94	109.31	108.45	105.83	103	112.25	99.728	107.75	110.81	111.64	112.09	107.44	98.153	110.14	108.41	100.81	112.01	106.75	107.74	108.86	102.61	112.94	99.747	98.046	100.75	108.35	97.969	103	106.91	112.49	103.4	101.68	107.35	104.75	107.15	103.89	107.86	109.39	101.44	107.02	102.06	109.63	105.65	111.16	103	104.12	111.38
99.434	99.094	102.58	95.958	98.168	100.48	100.29	103.37	96.4	98.467	96.194	98.716	96.583	94.372	99.648	102.61	96.204	94.815	103.67	96.972	102.46	98.275	100.84	100.43	97.113	98.527	97.605	93.449	100.34	100.62	103.08	97.449	94.939	100.62	103.34	98.099	97.033	98.268	99.439	103.48	95.836	97.639	96.487	103.52	97.799	100.11	96.826	103.7	98.227	98.149
98.039	102.29	94.705	102.02	101.76	101.07	100.84	101.22	98.112	97.264	96.027	101.17	96.932	92.275	101.5	96.428	96.064	95.953	101.64	102.65	101.18	96.02	100.83	95.328	97.978	104.11	104.11	106.04	91.565	100.73	96.391	93.271	99.192	98.589	96.416	97.997	94.218	107.38	102.63	101.6	102.28	100.61	103.5	91.749	95.151	96.407	99.057	104.72	99.371	93.156
104.11	103.46	106.26	103.14	105.57	110.42	101.3	101.99	102.11	108.4	99.81	103.66	101.79	98.625	104.72	107.36	107.84	103.39	105.64	106.2	112.14	104.74	105.21	109.37	105.15	106.5	102.97	101.99	103.78	112.15	102.9	105.1	110.7	106.21	108.55	112.04	106.95	112.78	107.1	105.48	105.73	105.52	109.02	105.94	110.1	100.27	106.66	103.48	106.53	107.7
105.24	99.157	105.66	98.716	94.151	96.98	101.19	96.202	102.51	100.41	103.19	99.554	99.053	91.885	98.854	98.224	99.896	94.755	96.645	96.558	99.374	103.77	97.982	99.238	101.58	94.478	102.96	97.123	93.617	99.981	105.31	103.96	104.2	97.307	101.1	103.47	101.45	107.06	97.894	102.16	100.31	104.74	104.52	101.56	97.142	102.18	97.223	95.104	101.98	101.71
101.52	109.73	111.11	104.56	112.68	102.73	102.33	110.63	102.57	110.37	105.23	107.92	108.99	112.58	109.39	103.33	102.62	101.39	115.65	106.39	103.27	107.93	102.42	103.07	110.1	108.9	106.73	103.41	104.67	102.57	111.92	104.15	103.18	109.47	111.26	103.59	100.68	103.2	102.62	109.45	113.16	107.42	100.49	99.81	103.02	103.87	110.03	102.83	112.02	107.08
106.28	100.02	102.91	101.37	109.59	105.02	106.03	108.1	103.77	107.06	106.04	100.48	104.59	107.53	104.82	103.77	105.81	105.71	105.6	108.25	100.21	105.56	104.12	110.44	107.01	108.79	105.91	101.25	104.54	110.18	106.72	111.85	105.56	104.78	108.29	103.97	102.03	104.21	107.21	113.04	104.55	100.08	107.96	114.48	108.93	103.63	103.61	95.919	108.03	102.42
108.72	103.51	106.3	105.27	102.33	106.43	106.58	107.32	106.35	107.8	107.28	111.36	105.45	102.43	112.7	106.6	111.18	108.91	105.64	109.86	112.99	105.3	100.9	108.47	109.39	113.5	107.55	103.2	110.42	104.45	110.45	107.7	107.92	110.23	104.62	110.81	113.01	113.15	108.07	105.21	112.28	109.95	109.12	105.68	108.64	111.91	108.49	106.4	102.46	105.6
107.1	103.17	101.53	106.09	101.39	104.97	103.36	112.44	108.74	107.36	109.65	107.63	106.23	106.74	106.5	108.53	99.344	101.54	103.23	100.66	106.71	108.47	106.11	106.43	103.63	105.6	102.83	108.84	109.71	105.68	110.02	110.36	106.06	101.51	105.85	104.92	111.6	106.76	107.76	108.1	106.59	102.97	110.05	108.9	107.31	105.74	106.99	102.31	107.75	106.56
102.02	95.091	98.349	94.662	99.6	99.006	98.225	106.87	99.431	106.12	100.29	101.77	101.24	99.647	100.48	100.66	96.912	96.297	101.34	95.454	99.077	101.51	98.964	95.694	97.914	92.377	96.669	103.14	99.146	100.77	100.85	96.581	100.03	92.759	97.222	100.64	93.695	96.027	98.406	98.386	97.896	95.097	96.108	98.596	97.239	98.982	98.189	97.54	96.851	101.43
110.71	112.5	108.41	98.449	110.81	112.26	105.32	108.07	110.63	103.88	111.71	107.07	105.27	108.77	108.84	113.79	106.26	109.18	113.2	106.48	107.14	108.53	107.18	108.79	102.37	100.97	109.93	108.92	108.49	109.18	108.49	111.64	113.34	111.1	101.1	106.46	104.42	109.33	109.23	104.24	107.7	105.89	104.78	107.59	109.62	114.54	113.23	109.25	112.26	103.07
94.857	99.666	96.608	99.694	98.686	98.725	103.2	97.457	91.121	94.698	99.817	102.86	100.75	96.133	100.27	99.35	99.258	96.821	98.578	101.24	100.88	96.819	102.66	99.407	99.363	96.283	97.529	92.878	96.359	97.867	97.102	104.35	102.44	98.324	101.96	97.701	100.82	94.787	97.725	97.838	97.348	96.037	100.26	95.226	99.586	97.097	95.03	103.64	98.33	96.807
97.922	102.15	104.06	104.17	100.83	96.822	106.73	106.48	101.55	96.657	100.96	98.277	95.495	99.234	96.027	99.545	97.934	101.75	97.109	103.97	101.42	97.595	102.37	102.75	102.73	95.105	101.15	105.38	100.48	105.65	103.03	102.89	95.376	97.07	104.12	101.74	105.57	94.731	105.41	102.41	103.84	97.102	98.593	100.47	99.166	97.888	100.98	100.93	100.57	101.06
100.71	97.169	97.744	95.863	95.433	100.03	96.471	98.041	98.764	98.943	99.239	103.14	98.861	93.19	96.469	104.41	100.12	98.298	104.92	97.38	103.53	103.54	97.244	97.835	95.196	102.27	97.242	100.86	98.648	98.915	100.81	97.907	97.062	97.682	99.371	98.387	96.117	98.792	94.429	95.523	102.3	96.314	95.685	96.591	98.984	100.39	98.161	101.65	99.121	93.368
103.56	109.37	105.58	105.67	109.02	108.24	110.49	112.01	113.89	109.34	107.92	105.09	104.38	112.61	105.63	109.6	100.89	111.56	109.18	112.73	115.89	104.95	110.08	105.24	108.09	101.2	106.79	110.18	108.09	107.61	105.03	111.41	105.19	105.37	106.84	103.93	109.06	107.84	104.81	103.99	104.26	106.01	110.48	102.22	109.71	106.25	112.78	106.22	105.79	103.85
112.28	109.08	98.796	100.5	108.34	103.44	107.79	103.9	111.99	108.28	113.6	97.348	105.86	100.01	105.66	105.33	102.69	107.78	110.23	104.94	109.66	107.59	108.07	106.56	107.22	105.21	105.9	111.37	103.89	105.3	105.69	108.94	111.34	99.732	108.53	103.09	112.87	110.34	103.64	107.93	103.78	110	101.94	110.26	108.74	111.99	108.47	112.29	109.43	115.41
106.23	110.37	106	108.43	116.36	105.35	106.27	109.23	101.13	104.79	107.26	104.67	100.44	105.07	100.9	105.5	109.57	106.42	103.54	103.91	106.6	108.43	99.748	103.4	105.35	102.98	109.06	112.21	96.933	98.945	110.3	105.7	106	105.64	108.67	112.39	106.13	105.52	106.54	100.42	106.34	98.594	107.79	104.89	108.99	104.52	106.22	108.76	101.8	111.17
103.39	95.899	101.4	98.177	95.826	96.917	106.45	95.011	100.45	97.44	97.504	103.18	99.862	94.542	97.91	100.3	90.82	100.77	97.314	108.51	102.91	98.406	99.703	102.36	99.609	100.81	100.11	98.046	100.48	97.369	101.62	98.322	94.584	99.723	104.67	95.687	97.915	101.69	97.724	99.256	101.86	99.311	95.627	95.545	103.57	99.6	93.894	97.609	103.11	98.479
103.27	106.55	108.32	101.82	108.78	103.33	106.08	107.03	99.098	107.8	109.73	104.29	108.73	103.84	107.22	103.39	104.92	108.22	108.46	106.51	105.63	107.83	104.4	105.21	112.3	111.75	108.65	101.16	103.77	101.73	107.57	103.96	103.78	107.14	112.25	107.51	108.95	105.08	107.1	105.24	109.47	106.07	102.47	103.88	106.55	104.3	101.74	106.6	101.01	105.5
101.11	96.095	101.65	103.69	103.83	104.96	96.291	97.829	99.573	99.687	106.21	93.348	93.33	99.754	102.11	101.55	101.5	102.58	104.37	98.393	102.99	98.575	105.16	96.541	102.66	101.79	94.945	100.48	102.29	104.29	100.21	102.06	98.567	105.17	98.575	99.315	103.42	97.427	95.707	98.613	100.06	97.982	100.01	100.75	102.4	99.722	96.741	105.87	103.73	104.53
95.04	97.273	99.311	96.04	102.29	102.59	94.128	97.745	98.99	96.132	98.444	93.888	97.745	98.405	100.85	95.977	91.311	105.89	103.98	97.823	99.46	96.771	89.443	103.3	98.291	102.5	103.1	100	94.337	104.16	99.303	99.73	101.35	100.37	102.74	93.442	97.128	102.62	95.055	96.648	91.129	103.53	97.215	100.34	95.223	93.611	97.484	90.583	97.847	89.083
106.01	105.39	105.9	111.28	108.66	103.45	108.28	107.99	107.65	109.96	106.95	102.67	111.06	105.78	112.75	108.27	102.78	109.87	100.96	103.81	107.2	111.12	106.24	104.16	109.96	113.9	105.53	105.49	102.44	108.18	110.73	107.23	110.97	114.12	110.25	103.67	108.01	114.55	112.01	105.29	112.39	109.54	111.46	108	110.09	109.16	109.99	110.25	106.56	104.82
110.84	104.82	109.4	105.7	108.23	105.51	105.48	104.59	106.59	104.97	110.07	103.58	110.77	109.05	113.25	107.28	110.36	108.08	106.43	102.16	109.77	109.04	107.15	111.73	112.68	104.92	107.23	108.96	102.75	107.78	106.26	109.96	104.82	109.93	108.16	105.93	109.98	102.39	105.21	101.65	100.51	112.11	109.78	109.21	112.99	108.32	109.59	108.51	109.4	105.14
106.33	102.66	106.22	109.52	101.02	103.44	106.61	102.74	104.78	99.9	108.39	106.73	106.66	108.94	103.72	101.65	107.15	99.403	104.74	99.106	100.68	105.14	105.76	109.7	103.47	105.21	104.61	108.61	108.29	104.49	103.85	105.31	109.53	110.12	101.09	105.11	107.2	103.95	105.59	103.91	109.89	108.04	112.56	106.47	101.31	109.97	103.09	111.61	106.56	107.96
110.12	106.14	104.62	103.25	112.5	108.85	110.04	110.49	113.84	102.99	107.41	108.66	104.05	111.74	107.2	109.11	111.72	108.99	108.86	102.76	110.65	109.06	101.49	111.88	109.33	113.35	109.41	111.81	106.9	113.41	103.28	104.87	106.89	112.14	105.41	106.33	116.24	113.37	108.6	114.44	108.6	106.77	101.16	104.76	107.69	102.74	113.09	110.17	105.75	114.37
107.01	101.89	108.55	105.89	106.11	106.34	110.32	109.73	106.73	108.24	106.28	102.18	105.82	96.017	99.672	110.13	111	103.8	102.96	104.32	108.29	101.18	103.99	106.36	110.39	105.48	109.12	100.8	107.98	99.49	110.76	104.55	106.57	100.2	101.64	106.44	103.92	104.92	101.41	107.75	103.07	98.437	105.09	104.25	106.13	99.59	106.32	106.78	107.11	109.7
107.02	106.32	100.88	104.73	111.67	106.88	105.5	108.29	103.56	106.61	109.59	104.37	103.01	105.26	109.36	105.56	103.72	100.36	104.41	100.04	103.27	107.06	103.35	109.26	97.984	109.13	107.31	102.61	102.37	104.64	112.14	104.15	107.95	104.46	102.08	109.99	104.42	102.11	105.98	104.11	108.18	105.43	105.51	101.46	102.5	113.04	105.61	110.56	107.91	102.47
95.884	99.555	102.58	95.181	99.725	96.721	98.801	91.062	94.654	103.54	95.43	104.21	96.85	100.35	101.6	99.483	102.7	98.396	95.725	102.88	95.329	99.81	98.137	98.676	98.71	97.363	94.145	96.22	99.454	102.19	97.806	98.761	99.45	99.493	99.004	103.44	96.752	95.052	96.391	95.34	102.2	98.132	91.245	100.23	99.466	96.047	93.44	102.06	98.266	95.324
109.07	108.57	102.07	109.26	107.35	110.89	107.59	111.24	109.21	112.82	116.19	112.07	101.14	108.86	107.15	113.24	113.98	106.72	109.38	108.96	104.74	108.21	109.23	108.36	108.9	110.81	108.41	109.69	107.14	106.97	110.82	102.22	109.44	113.3	112.68	103.34	106.99	105.68	108.67	105.22	108.72	113.07	110.45	107.56	104.81	106.12	109.4	113.01	107.4	108.95
99.552	94.613	100.62	91.051	97.138	94.137	95.379	95.021	100.83	99.168	96.65	100.44	94.73	99.666	99.212	98.812	100.44	96.218	94.198	98.802	96.792	98.716	95.773	103.4	95.509	92.154	100.62	98.067	96.525	95.316	106.56	101.83	99.95	96.777	93.801	93.934	97.39	99.125	92.211	98.657	97.936	98.573	94.373	104.1	97.276	96.089	95.163	99.319	94.617	96.517
96.821	103.87	111.47	102.93	109.48	104.62	105.65	99.756	103.69	107.74	104.81	108.06	107.93	103.72	106.65	108.81	103.54	107.8	102.56	110.76	114.65	112.83	110.69	101.61	109.39	106.8	105.85	109.7	104.96	103.39	106.2	106.4	106.79	101.61	106.28	108.71	105.88	107.9	104.47	107.08	105.22	103.64	103.6	109.75	103.04	100.04	104.79	108.11	110.67	104.42
96.754	94.824	101.55	91.566	94.096	96.011	102.56	98.594	91.413	91.363	100.67	99.862	98.015	98.928	94.31	97.019	97.701	101.2	102.23	95.309	94.973	93.928	96.358	95.519	98.882	90.801	99.313	100.35	96.157	96.613	101.11	99.439	95.476	94.897	96.09	99.36	100.19	102.87	98.428	95.129	99.091	96.357	97.422	95.88	94.986	93.904	93.115	93.556	94.27	98.222
95.795	99.118	99.433	99.21	100	99.408	98.394	99.096	97.15	95.204	99.624	96.837	93.601	93.831	99.211	98.198	98.502	103.21	101.27	94.67	96.204	99.381	96.949	98.974	96.891	103.83	95.278	93.239	98.855	100.43	99.798	100.31	96.789	96.25	96.469	100.25	101.09	99.146	94.237	99.725	97.927	99.876	100.13	99.984	93.968	100.72	96.873	98.286	103.77	96.012
99.726	103.49	113.87	106.68	101.81	111.01	104.2	103.21	106.95	97.353	104.27	106.71	105.31	110.37	105.31	102.01	106.65	99.752	108.39	108.08	106.32	110.65	105.22	104.74	105.7	104.11	103.71	109.57	102.51	105.51	106.23	102.5	104.6	107.13	106.69	105.61	105.77	105	110.59	109.49	104.16	108.52	109.91	106.57	103.04	96.103	99.287	110.79	103.98	110.72
107.17	105.88	111.57	104.2	107.43	104.8	109.99	104.72	104.3	101.93	110.97	103.48	107.43	106.43	102.24	102.36	104.77	106.73	105.98	101.66	105.49	103.15	103.46	101.52	109.05	109.03	108.74	107.13	107.93	106.87	108.37	103.29	106.97	113.54	106.96	104.78	103.68	107.29	109.81	102.16	112.9	103.19	101.56	106.62	104.98	110.99	104.12	107.41	105.51	107.49
109.44	110.91	105.01	112.41	108.38	108.51	106.58	105.53	108.81	113.57	120.56	110.08	105.25	108.3	109.48	101.64	100.99	108.49	103.91	107.92	109.36	107.03	109.74	109.07	107.25	109.14	105.71	109	110.09	107.36	106.95	107.3	111.19	107.05	110.44	108.29	115.33	107.77	114.91	109.31	107.07	103.04	103.63	113.65	108.06	106	105.59	102.8	103.6	110.28
107.61	109.08	109.03	109.73	105.16	105.89	109.58	107.98	103.42	108.45	103.78	108.96	106.68	111.42	113.53	115.41	109.59	107.25	105.54	109.57	105.43	109.35	107.94	116.72	106.76	106.13	109.02	106.73	105.33	104.53	105.61	109.91	108.13	107.68	110.58	105.41	109.95	104.25	113.66	110.02	107.54	111.82	106.13	110.26	111.29	111.63	101.71	108.87	112.05	113.57
110.39	121.52	113.51	104.8	109.33	113.05	108.41	104.41	112.8	108.11	103.63	108.02	112.78	109.84	106.66	106.37	112.87	113.74	113.88	117.53	110.98	111.64	110.76	113.17	119.38	113.29	110.81	108.78	115.24	106.94	113.4	107.24	107.36	110.33	109.65	112.26	106.57	114.53	107.77	113.91	108.46	111.36	113.94	106.84	108	110.05	106.58	106.48	107.07	109.2
110.07	106.9	105.55	111.2	108.33	110.99	109.81	96.445	107.85	109.35	113.75	110.76	108.46	111.69	103.42	113.05	110.07	113.09	108.87	103.96	106.38	105.68	110.66	110.41	107.41	106.87	110.52	114.27	110.32	110.24	109.05	109.31	106.76	108.17	113.56	106.44	107.61	110.98	109.85	107.15	108.02	104.94	110.5	106.48	103.75	110	111.87	105.91	111.35	108.26
111.72	107.39	113.69	107.99	102.18	109.32	111.4	104.69	108.26	109.59	107.5	103.42	107.43	115.39	106.26	105.79	110.45	111.51	113.7	116.04	109.58	108.5	108.72	108.37	104.06	113.12	106.53	103.38	112.87	106.97	108.63	120.13	107.96	108.3	107.92	108.87	108.07	107.58	103.55	110.75	109.21	106.02	105.96	100.21	104.82	107.41	112.23	105.87	106.93	103.94
104.11	112.03	107.57	100.14	108.99	109.74	99.066	104.01	110.55	103.84	106.2	108.97	109.35	109.56	102.22	109.81	107.95	106.52	106.32	108.09	109.82	107.45	106.61	111.18	112.88	115.3	108.81	108.63	109.81	109.32	107.15	107.5	112.69	102.97	109.66	107.23	100.75	105.05	110.51	105.93	117.84	107.28	108.47	108.58	105.68	107.24	109.53	105.03	108.35	107.03
112.53	103.93	100.64	113.21	110.73	103.69	103.63	108.31	103.95	109.88	116.23	109.09	112.11	106.51	109.71	105.96	112.07	108.68	106.64	104.14	111.99	108.03	106.71	104.22	108.2	108.48	107.5	105.24	104.82	108.95	104.34	109.49	108.04	112.09	108.52	116.85	103.37	105.88	103.17	109.75	112.15	104.41	107.74	112.18	111.88	105.2	109.46	108.24	104.19	106.11
99.252	98.988	99.463	91.744	99.604	102.19	98.322	96.199	95.923	98.251	93.941	96.905	100.82	94.293	90.301	99.118	96.608	95.942	99.836	98.389	99.73	99.58	101.15	97.329	98.426	95.792	99.538	92.645	95.946	92.435	92.947	94.204	93.572	98.249	98.688	99.211	97.783	101.13	99.006	96.19	96.862	93.142	105.88	96.499	97.203	103.12	98.826	98.998	96.575	98.005
110.22	108.89	109.36	104.23	114.25	114.11	112.34	110.68	107.51	107.01	109.88	105.94	112.6	103.07	105.68	107.9	110.53	113.27	111.94	113.15	108.64	107.8	108.4	111.19	105.1	108.7	109.1	113.85	114.15	103.23	106.74	107.41	110.54	111.58	107.5	114.45	107.41	110.08	110.02	112.49	112.32	118.45	113.42	109.73	107.44	113.07	114.06	108.87	112.1	108.37
103.23	108.33	111.39	109.13	108.4	106.4	112.91	105.91	107.72	105.15	109.48	102.37	108.79	112.1	114.23	105.46	109.36	106.16	106.28	107.9	112.37	105.15	107.21	108.48	109.24	110.85	116.12	110.36	105.83	110.77	113.11	105.32	108.99	111.9	100.93	114.48	107.11	110.96	116.05	109.58	112.47	106.58	110.01	107.21	107.19	113.84	110.19	108.07	108.13	112.47
106.38	104.97	100.68	104.52	101.35	106.97	106.58	108.83	106.39	102.95	101.6	108.89	108.82	106.41	108.8	109.51	106.6	96.174	106.68	107.17	103.18	101.27	107.44	107.95	107.75	96.132	101.83	108.39	103.06	102.51	104.04	105.75	99.746	104.02	108.21	102.64	110.18	103.08	104.98	107.75	103.65	104.48	109.62	113.84	104.69	110.09	106.89	109.82	103.09	105.75
93.755	94.995	96.892	98.12	92.737	91.555	98.025	99.974	98.191	98.182	96.562	99.053	102.14	98.104	99.534	101.53	102.25	92.848	101.55	95.725	94.411	99.755	96.182	96.858	97.888	95.035	93.473	100.91	99.541	104.72	97.286	99.297	100.22	94.466	100.86	97.305	99.13	100.23	102.87	97.68	98.228	92.801	95.847	97.782	99.194	97.992	98.957	100.81	102.65	91.518
112.52	110.45	107.06	104.9	106.32	108.5	110.62	112.78	104.71	105.43	106.46	109.18	105.08	109.91	113.07	104.34	105.24	116.43	111.74	108.75	101.44	108.6	105.9	102.86	109.19	106.7	108.03	108.66	107.12	104.76	106.74	106.19	111.76	106.61	107.01	102.39	114.05	109.28	105.87	105.69	105.4	105.11	105.33	109.54	106.72	103	107.48	108.68	112.88	109.27
99.104	101.5	99.183	99.449	103.19	102.8	93.902	97.298	105.87	96.848	101.66	101.01	101.96	98.006	98.893	102.35	93.875	102.94	103.05	104.74	102.6	102.22	100.09	99.642	100.08	100.51	102.49	103.69	105.56	100.31	101.85	99.931	99.272	101.62	97.44	100.62	99.012	97.821	101.74	98.74	104.72	101.13	106.7	102.23	105.36	98.166	100.34	108.96	102.99	104.63
108.34	115.47	110.46	110.49	109.97	120.08	105.58	109.48	108.5	105.74	109.75	105.97	108.16	103.37	106.94	102.95	106.88	106.13	108.91	104.19	116.95	107.63	106.98	112.35	102.27	110.62	107.88	116.87	116.56	108.9	101.6	113	109.93	109.22	105.22	111.91	112.43	116.72	108.47	107.27	105.01	107.24	110.6	111.47	104.98	107.05	103.49	114.72	105.3	100.96
97.026	105.72	99.341	107.36	95.753	95.909	96.839	100.87	101.69	101.09	97.412	92.179	96.496	97.546	92.613	101.38	97.969	96.067	99.524	95.024	98.266	95.043	99.93	97.91	103.27	104.76	98.187	97.601	93.058	96.999	104.08	101.36	102.35	95.684	101.29	102.39	98.967	92.254	100.26	104.6	96.815	94.232	99.806	96.668	97.288	102.5	105.27	103.46	94.313	99.57
102.83	102.19	105.91	106.58	106.04	98.563	109.95	105.89	105.26	106.95	103.4	105.24	103.3	104.64	105.86	103.02	101.89	110.82	106.57	112.09	102.73	106.48	113.81	111.73	105.3	103.51	108.71	105.59	102.76	108.14	103.28	108.33	107.8	108.61	100.4	107.79	103.17	111.21	106.35	104.46	99.679	107.49	101.82	113.18	103.73	101.86	108.16	101.96	107.04	108.35
106.4	106.05	105.88	101.54	113.38	111.05	112.97	113.44	105.93	106.31	111.48	110.96	109.72	104.35	115.52	104.33	100.31	105.75	108.44	114.68	111.04	111.6	111.41	106.69	114.65	104.15	111.08	103.76	103.76	110.45	111.27	105.53	106.58	108.3	106.29	105.88	111.48	110.78	108.1	112.94	106.82	106.12	107.61	112.4	104.52	110.13	109.23	101.02	111.7	104.24
105.91	115.17	105.53	106.54	105.57	112.98	108.35	101.74	109.01	109.54	105.42	106.3	100.6	101.84	108.15	106.59	104.31	103.16	105.74	107.87	103.34	109.01	105.27	106.47	105.37	102.01	104.66	105.98	111.02	95.865	105.3	104.91	105.85	108.49	107.77	107.81	112.23	103.86	105.83	105.42	107.12	106.44	102.54	102.96	105.51	109.17	106.24	109.59	108.01	109.2
104.84	106.97	117.5	108.05	107.21	106.15	114.66	109.91	108.68	108.37	108.32	105.14	107.81	112.17	110.98	105.65	106.81	112.49	105.59	107.61	116.01	108.31	116.19	103.68	112.63	112.23	103.46	112.97	114.86	112.92	105.36	112.63	114.14	110.93	112.39	117.05	107.13	115.73	111.29	114.2	109.81	115.05	110.81	103.81	113.02	113.48	108.51	106.06	119.76	106.45
105.34	108.26	108.35	113.31	112.32	110.16	108.91	108.11	110.67	115.47	104.62	115.37	111.16	110.92	109.2	105.58	101.82	113.82	110.22	108.14	110.8	108.98	108.35	109.81	105.1	111.24	101.74	112.46	110.8	106.48	112.82	106.4	111.32	110.52	103.83	114.6	106.29	108.22	111.58	105.53	103.33	106.06	107.74	109.76	106.53	105.76	109.6	113.9	108.61	112.03
102.45	103.37	99.196	98.954	97.367	103.21	100.83	104.7	98.349	98.233	99.689	100.24	103.05	99.456	96.049	108.86	101.39	101.36	101.51	98.874	99.249	103.71	98.531	99.654	100.41	97.207	103.06	100.29	104.07	104.06	98.283	100.47	95.226	97.399	97.006	101.84	96.136	96.097	104.87	99.089	95.565	97.403	94.784	97.175	97.771	95.6	97.148	105.94	100.5	102.63
101.26	104.44	112.38	106.55	111.56	107.18	113.87	103.67	111.82	105.77	99.926	106.92	105.87	103.86	111.61	98.163	97.241	99.782	104.41	109.61	104.76	104.33	107.71	107.98	110.16	101.83	104.13	106.41	105.6	106.29	105.27	109.15	108.78	109.86	103.77	105.99	104.68	107.08	108.65	103.26	105.15	109.02	116.14	114	108.04	106.7	110.14	102.74	97.753	107.74
105.8	103.42	108.74	109.08	101.87	114	100.74	104.84	103.2	100.44	105.2	109.47	104.95	106.6	104.73	104.76	109.62	107.57	102.57	108.8	107.71	98.405	102.94	99.251	104.81	114.19	108.91	101.53	107.27	107.1	106.6	101.13	106.12	98.616	101.36	106.47	101.73	103.37	102.46	102.73	110.18	98.235	108.02	103.24	105.83	108.91	107.99	100.18	108.34	107.05
90.981	98.655	101.95	95.618	97.476	91.93	92.574	101.61	95.597	94.859	99.838	96.7	97.063	91.925	99.119	99.319	100.77	101.29	93.343	98.556	93.985	101.15	95.142	99.103	107.84	102.7	97.241	94.757	94.433	99.204	100.22	96.938	102.08	98.943	90.754	100.9	96.51	100.45	101.2	98.827	96.544	102.32	100.61	100.56	102	97.72	98.97	100.64	105.58	101.02
105.03	102.05	106.78	97.979	109.03	105.76	107.1	104.46	111.01	98.097	103.51	104.04	106.61	105.78	106.13	105.96	110.27	108.62	104.87	105.03	101.72	105.02	102.11	106.53	108.27	107.13	105.56	102.8	105.31	103.93	98.666	97.841	105.42	105.3	103.65	107.7	114.13	100.6	106.66	103.79	106.92	106.91	99.632	105.86	103.7	103.65	104.28	99.38	105.6	103.07
111.64	105.8	115.79	105.18	104.91	105.11	98.896	107.09	106.67	112.33	113.29	111.51	108.26	104.11	109.79	106.97	110.34	111.72	105.55	106.63	110.92	107.51	109.08	108.92	102.85	110.95	105.67	103.84	106.01	106.51	102.7	104.46	109.51	110.15	111.29	111.46	110.39	109.19	106.08	109.75	110.63	106.02	114.04	108.23	104.41	104.19	110.37	108.47	107.61	108.6
95.073	94.525	94.173	98.789	101.13	96.494	99.314	93.977	99.183	93.599	102.96	98.437	102.86	98.457	98.511	102.07	96.596	92.708	100.37	95.223	94.426	101.35	95.685	108.54	104.09	98.306	95.179	98.683	96.2	97.592	95.354	96.568	100.83	92.299	97.539	96.126	101.14	98.402	95.841	91.38	101.15	97.453	98.824	96.699	101.97	104.56	97.035	96.749	93.787	98.722
104.7	106.9	103.44	98.466	107.56	98.669	103.73	108.84	101.67	101.93	106.2	98.024	102.99	112.86	106.7	105.36	104.04	96.279	110.04	106.61	105.48	105.31	102.14	107.2	107.24	108.84	101.42	109.68	109.78	105.47	102	100.45	103.52	97.414	99.767	103.5	106.86	109.1	102.48	105.96	106.03	97.963	105.77	104.79	111.48	100.18	108.61	103.55	107.64	101.9
110.33	119.89	103.35	111.66	107.69	110.68	108.37	110.14	104.19	116.15	115.6	113.54	114.34	110.63	113.88	115.43	108.6	111.6	111.47	106.51	111.33	110.19	108.05	107.69	104.95	111.88	111.67	115.66	112.02	113.52	119.96	110.04	111.87	118.44	111.1	106.55	108.3	107.84	115.84	109.18	112.54	107.98	110.57	107.93	120.55	115.65	112.67	104.52	108.45	110
96.576	96.799	94.569	100.23	97.772	109.67	100.32	101.67	104.68	101.37	99.801	97.918	100.26	103.07	100.58	99.724	104.13	105.54	103.16	107.86	96.544	95.603	102.41	102.26	106.87	99.002	100.21	102.04	101.31	103.79	104.86	95.109	99.666	104.29	93.087	100.67	95.995	97.602	105.58	100.26	101.11	96.565	101.66	99.914	93.663	100.18	104.59	100.59	97.49	104.32
103.5	101.51	94.085	92.75	93.237	96.866	100.45	97.001	95.503	93.025	98.25	101.72	95.56	98.828	99.083	97.381	103.3	102.48	97.054	97.11	101.41	95.057	103.23	95.809	93.379	93.177	97.922	97.817	103.91	99.75	106.74	96.442	102.74	95.592	97.857	95.803	101.16	94.783	101.67	104.78	99.025	97.449	104.19	96.858	99.309	95.03	92.04	99.16	101.95	99.542
110.24	108.86	109.76	110.85	108.62	112.24	111.16	105.05	107.97	105.54	110.3	106.29	108.96	110.01	107.69	104.74	108.46	105.56	100.92	102.5	108.07	102.58	104.59	101.12	105.65	109.12	101.92	101.95	105.27	105.95	102.29	104.86	106.4	101.58	103.32	111.67	104.59	104.48	104.58	108.33	113.08	101.62	106.54	106.97	105.66	107.85	104.2	107.8	107.46	99.366
97.87	97.802	100.25	99.293	99.615	100.5	96.948	98.51	101.89	99.172	96.354	100.93	100.63	104.7	101.04	96.528	102.32	102.38	96.481	94.637	99.824	98.471	99.58	97.242	95.099	99.217	99.467	99.051	101.21	103.87	98.585	96.623	100.25	95.038	94.704	94.832	101.58	95.797	102.84	97.628	105.81	106.12	97.927	100.08	108.21	93.561	99.677	96.437	98.854	94.401
110.97	113.85	103.95	110.06	106.49	112.53	110.84	105.64	111.18	113.65	111.97	101.74	116.19	113.46	104.58	102.77	107.31	109.14	97.962	106.17	108.02	112.23	106.76	107.34	101.4	103.35	110.93	110.09	102.27	112.32	110.91	109.96	109.98	107.52	100.27	110.59	113.56	108.59	105.75	110.58	110.47	103.43	105.55	108.53	108.19	110.05	113.51	111.88	108.32	107.62
105.72	103.86	101.68	115.63	104.53	111.93	114.51	109.41	103.69	116.02	112.26	110.81	105.7	104.05	107.75	106.33	111.69	108.15	104.45	111.89	107.42	111.46	110.4	109.09	104.49	103.79	106.07	111.78	108.14	103.61	107.48	104.97	104.49	114.22	105.11	108.45	110.78	111.54	106.83	99.73	105.54	105.31	105.81	108.79	108.23	105.98	103.61	105.95	109.34	107.63
104.95	105.62	103.84	106.09	103.69	103.8	101.68	108.34	100.35	104.21	109.67	104.8	104.87	110.07	106.44	105.42	107.99	103.62	100.57	108.01	100.82	107.49	116.16	104.47	99.257	104.51	104.8	100.46	109.96	111.34	106.51	101.77	104.61	105.41	107.19	107.56	102.26	105.52	103.14	106.47	109.85	102.6	101.15	107.42	104.17	103.03	101.96	106.32	106.17	104
107	101.17	106.72	106.24	108.27	105.67	106.45	104.82	105.65	105.57	101.44	105.68	111.26	105.38	107.84	105.39	104.58	101.83	105.91	101.32	101.55	108.58	106.57	103.1	102.31	112.19	101.4	112.81	103.69	102.1	110.39	104.15	100.96	106.05	106.98	109.67	100.97	107.34	109.5	108.12	113.44	104.02	98.552	103.99	110.78	102.98	108.7	114.1	107.08	109.83
108.36	106.62	112.11	105.25	102.82	104.69	107.26	104.11	103.65	104.77	111.46	107.55	107.53	105.27	101.72	99.67	106.76	105.64	102.34	105.69	104.04	112.22	108.41	103.05	102.2	105.83	106.95	111.9	108.63	104.78	107.62	100.83	104.01	108.13	108.66	106.73	107.12	105.51	111.57	109.21	107.02	115.07	114.52	105.07	106.29	105.4	103.09	108.48	105.39	103.49
101.19	95.841	100.51	98.546	97.115	105.43	100.91	103.53	96.465	107.35	95.005	97.123	97.52	107.68	101.9	100.59	102.28	106.3	98.956	104.83	102.06	100.87	102.03	102.58	106.88	99.346	96.804	94.049	101.84	95.262	90.715	97.105	106.72	100.58	100.74	102.2	99.866	101.84	101.02	104.15	104	101.65	99.048	109.36	99.78	106.05	100.59	99.514	103.07	102.6
102.41	104.68	101.28	95.644	96.363	100.58	99.413	104.32	101.28	94.063	95.846	99.199	102.04	94.414	101.07	96.401	96.326	100.32	96.921	105.58	104.67	102.12	94.812	100.02	99.899	96.679	99.269	98.4	100.2	98.834	93.594	100.11	100.03	93.894	99.827	101.53	103.54	100.36	95.638	95.218	104.5	100.37	105.77	97.922	101.48	104.61	96.83	99.617	102.3	101.45
94.259	101.43	95.887	96.456	95.317	98.351	94.932	99.45	96.346	92.259	97.159	96.888	101.41	98.963	100.3	103.27	94.539	99.452	104.78	102.14	96.459	91.987	99.548	98.546	100.78	99.968	95.771	94.551	99.335	87.469	95.065	103.72	94.777	94.355	94.034	97.162	98.003	93.12	100.11	102.07	98.404	96.828	102.52	90.817	97.813	105.12	91.822	95.41	93.614	98.029
97.82	102.06	96.761	96.309	95.696	94.945	102.97	104.44	99.28	94.258	101.42	102.83	94.501	98.267	108.11	96.367	97.163	100.83	100.1	105.98	96.814	101.78	101.08	103.39	100.58	94.681	105.43	100.11	95.86	95.817	96.77	97.774	98.545	103.31	96.962	100.11	97.737	94.181	103.62	99.266	97.436	96.365	104.31	98.723	97.558	97.681	99.594	102.02	93.386	96.715
108.26	108.07	106.08	108.26	105.56	103.64	105.19	104.64	103.9	105.19	107.39	106.67	105.71	107.24	106.37	105.2	102.48	107.33	108.1	105.64	107.96	103.3	101.54	107	103.53	99.409	108.51	107.74	102.5	107.65	107.36	110.39	106.85	111.35	110.11	106.62	107.35	105.3	107.06	108.35	102.32	103.45	105.34	102.52	110.49	104.92	105.61	98.499	104.36	100.94
108.53	109.35	111.18	105.45	96.63	108.36	109.51	107.07	106.63	106.32	105.14	106.33	113.45	107.95	106.22	109.69	108.93	98.298	107.45	102.36	100.59	111.9	109.34	109.92	104.34	103.49	105.62	104.43	104.31	109.4	105.64	111.82	106.88	102.54	109.4	101	105.47	103.59	107.28	105.32	105.04	102.05	112.07	100.23	111.94	113.04	101.89	100.9	106.87	106.43
109.53	106.28	110.6	105.22	106.36	104.43	104.92	106.36	106.12	110.12	105.9	107.69	110.12	111.16	104.38	114.71	105.81	109.65	108.51	106.66	110.7	109.61	102.19	102.1	104	108.93	106.57	108.03	103.99	105.83	110.36	110.16	98.602	107.71	107.16	107.51	109.27	107.91	101.03	103.44	104.97	111.79	112.27	107.72	103.99	99.133	108.14	112.08	107.29	108.23
100.68	97.572	98.144	101.37	96.868	103.43	100.66	96.081	107.42	101.57	98.595	99.593	96.75	86.501	98.672	94.424	97.63	97.727	97.205	96.388	95.02	104.23	97.126	100.47	96.632	102.08	97.873	97.49	93.866	103.68	98.157	95.69	100.15	96.668	97.261	101.52	100.83	95.277	100.34	97.471	102.68	100.7	100.74	95.802	98.991	98.978	104.05	101.06	100.85	95.954
109.15	105.83	110.07	111.88	105.38	114.29	110.89	105.69	105.42	106.92	108.93	110.03	108.17	109.43	118.38	110.57	107.97	106.13	103.49	110.54	109.66	108.81	113.15	111.18	107.32	108.11	105.38	113.19	105.74	99.199	105.41	110.08	107.39	105.34	107.27	109.97	112.32	107.04	113.48	104.08	109.14	110.16	99.9	106.78	110.79	110.1	107.85	114.09	109.45	110.12
99.792	103.33	108.18	104.51	107.7	105.56	107.38	108.69	108.77	113.34	105.81	103.53	109.65	109.6	107.64	104.22	103.58	107.79	107.64	102.61	106.06	101.57	112.51	103.34	103.06	108.49	108.05	107.38	102.6	104.45	105.86	106.39	111.28	105.25	103.48	105.5	109.39	101.69	106.35	104.2	109.26	107.96	106.33	105.18	101.38	99.333	105.02	108.42	109.85	100.61
100.18	98.107	100.17	99.23	95.86	107.99	101.54	96.406	99.735	98.206	103.57	98.799	101.36	104.31	107.14	108.42	100.45	98.159	98.175	100.8	102.65	99.954	97.474	103.82	95.801	99.66	92.26	99.507	102.26	101.59	93.831	99.914	97.664	97.445	100.88	102.28	101.05	105.62	99.354	101.87	101.88	102.24	99.089	97.618	100.89	102.46	99.455	98.26	100.47	102.94
102.54	100.97	101.21	98.159	105.29	104.16	98.252	98.467	101.56	102.91	109.29	98.475	101.21	97.48	93.94	105.64	99.155	100.57	99.036	96.581	100.36	101.75	102.38	100.94	92.15	99.984	98.564	100.21	99.374	102.68	98.964	99.972	101.81	93.5	97.753	97.334	102.41	93.736	94.954	98.118	97.407	103.85	97.448	96.264	94.531	93.295	102.55	90.273	95.572	100.9
109.54	99.255	112.92	105.63	107.63	111.52	110.48	113.5	112	113.07	109.72	111.65	111.68	107.07	105.08	101.34	110.18	105.01	104.4	115.33	107.74	101.12	109.21	109.89	113	111.45	111.5	105.93	112.79	112.23	108.57	109.98	108.65	105.42	105.72	105.25	108.91	103.16	102.69	108.16	103.9	108.97	108.5	109.35	105.87	107.28	109.98	113.54	104.63	112.55
99.619	94.038	98.602	100.89	96.302	95.478	97.755	103.08	94.75	97.48	97.6	94.948	98.1	93.979	97.342	94.767	93.343	95.901	97.456	97.769	92.082	98.193	97.557	95.276	98.858	92.638	101.06	101.27	97.172	100.31	102.21	98.506	93.895	96.669	97.082	97.48	94.513	92.095	92.615	98.847	102.57	94.099	91.802	97.183	101.02	95.012	95.281	97.147	95.038	105.55
109.34	101.78	106.16	103.99	105.01	108.3	105.44	101.33	105.72	108.56	112.9	105.78	107.29	106.59	106.23	105.7	104.89	106.97	106.13	113.12	109.1	112.31	105.77	105.27	104.85	108.48	106.36	107.29	107.58	100.55	108.82	101.89	107.52	107.75	113.29	109.61	104.67	101.13	106.8	105.09	102.79	102.86	107.22	102.21	107.28	105.5	102.54	105.59	107.54	103.84
111.41	104.49	108.32	103.2	103.22	110.27	106.71	112.53	108.3	109.69	110.55	103.4	110.3	105.97	107.48	98.149	108.43	105.13	105.05	107.81	102.61	106.48	106.51	109.09	101.12	111.64	109.76	105.56	105.25	105.25	110.16	108.17	104.09	106.67	106.32	108.91	103.16	102.69	103.15	108.91	105.88	105.06	109.22	104.88	110.61	106.41	110.7	101.76	94.981	102.3
105.73	108.04	110.47	107.43	102.92	104.9	105.92	108.17	103.35	110.29	103.1	105.29	108.54	105.03	107.77	108.64	106.5	103.7	104.43	104.09	107.93	102.78	104.16	96.375	103.77	112.28	105.35	108.03	105.55	108.31	106.54	102.16	109.94	107.23	102.12	108.66	109.17	104.11	110.84	106.85	106.96	109.06	106.72	104.86	102.78	104.83	107.56	105.45	108.46	108.98
106.82	106.04	106.87	113.46	106.37	106.11	110.86	110.39	112.15	104.27	104.44	105.03	109.79	104.42	110.71	113.26	109.81	108.23	104.7	104.96	115.28	107.85	105.4	105.87	106.99	105	114.05	105.9	106.74	102.41	109.78	107.34	105.5	107.14	110.53	110.61	108.05	106.45	111.36	103.77	117.73	106.54	105.24	104.33	106.83	109.41	109.04	109.22	106.43	110.13
107.87	108.05	107.26	115.11	112.49	112.93	113.25	110.69	112.07	110.52	103.55	105.3	109.55	106.62	108.2	117.43	112.08	111.6	115.46	112.96	111.35	109.21	108.98	113.92	118.04	106.42	107.39	110.15	101.24	112.68	115.61	104.34	116.55	107.41	109.23	109.41	108.24	109.83	108.92	106.87	109.95	108.36	112.61	105.2	112.01	106.74	107.17	113.54	114.53	107.54
112.21	107.79	103.93	111.9	106.16	112.52	112.09	109.24	108.44	101.57	106.38	108.2	106.87	103.8	107.43	103.89	115.88	107.82	108.12	106.57	107.9	112.02	110.27	111.57	108.7	106.21	107.32	109	106.85	100.26	114.04	103.14	107.7	108.2	107.34	105.87	102.85	108.3	103.83	111.04	104.13	109.19	107.85	107.02	110.25	115.96	110.25	104.04	109	107.12
105.18	110.29	103.51	104.33	112.07	104.47	115.54	98.634	107.13	114.21	107.85	105.25	109.62	103.19	109.76	104.33	111.76	111.62	107.29	109.35	111.94	105.66	108.82	114.22	110.58	103.01	107.34	107.03	111.05	109.03	111.31	106.82	106.08	108.51	110.05	110.6	110.69	116.93	106.25	107.74	99.813	108.13	107.12	111.45	106.29	110.23	111.04	107.19	113.52	110.59
103.2	100.41	99.082	110.07	100.66	105.56	107.83	110.45	108.75	104.11	102.32	101.01	102.46	109.53	101.82	102.84	104.6	105.43	107.47	107.21	107.91	110.68	104.42	106.23	110.11	104.84	103.84	102.1	99.788	100.16	103.56	106.18	111.42	108.44	98.59	105.99	108.56	104.29	109.99	108.87	104.48	101.94	104.71	102.45	107.15	105.38	99.614	106.16	100.91	108.78
105.23	108.89	103.93	101.04	107.06	108.45	99.74	104.2	106.12	104.68	110.57	109.4	105.15	106.92	104.1	109.96	104.71	101.17	116.07	108.73	101.36	108.66	104.78	104.49	107.2	101.96	99.28	107.38	110.53	105.55	109.42	106.6	107.93	110.55	109	104.1	112.23	99.477	111.78	110.19	101.21	101.47	101.88	108.7	107.42	106.65	101.8	103.1	108.97	99.209
108.2	101.91	111.13	107.77	108	109.49	110.73	104.07	105.76	104.45	104.84	104.89	112.11	99.147	103.25	103.61	105.53	102.96	102.55	103.38	105.03	106.95	102.61	105.37	105.65	99.649	104.83	110.08	102.63	102.76	105.4	110.31	109.54	105.51	105.48	107.11	102.07	103.92	104.62	105.15	107.38	107.71	99.559	106.84	103.74	105.94	110.52	107.34	103.76	102.81
94.265	99.77	89.294	99.064	94.757	100.51	95.585	94.457	95.423	95.868	96.514	102.85	100.86	96.977	94.872	98.848	102.93	100.21	100.42	95.677	95.088	98.912	98.132	104.55	96.742	97.343	94.913	103.65	95.998	97.437	92.482	95.804	94.898	94.916	95.696	94.961	96.017	98.92	102.71	98.901	96.609	96.275	92.533	98.401	105.78	93.139	93.291	91.627	98.076	99.815
103.14	108.08	108.14	106.98	109.73	112.99	106.16	115.91	107.51	107.22	111.99	109.07	107.87	114.15	117.31	108.79	113.22	109	112.84	109.2	111.01	108.39	105.52	110.15	109.51	112.85	118.09	108.93	109.68	111.59	111.08	107.6	110.6	111.79	108.79	109.71	111.2	116.92	111.43	106.38	109.44	114.81	113.09	108.06	106.27	111.41	111.77	109.81	109.93	107.1
111.53	106.11	106.03	107.59	101.43	109.42	108.33	107.8	105.65	114.42	109.45	112.76	108.1	108.5	109.01	105.97	103.37	104.26	110.02	113.92	119.13	106.49	101.71	109.49	110.27	104.92	112.18	107.76	105.5	107.21	104.71	108.11	109.23	98.72	107.93	115.73	107.71	107.27	108.97	101.31	102.28	106.89	111.24	112.48	105.43	102.47	111.79	112.04	112.67	110.63
93.182	101.23	101.21	102.51	94.422	102.82	102.62	98.736	102.97	96.917	96.352	101.99	100.2	100.66	101.21	98.3	106.05	97.769	98.933	108.41	106.43	101.73	100.86	94.911	102.49	98.837	100.45	106.74	106.68	100.14	93.923	100.78	108.76	106.68	99.695	100.23	101.56	101.56	92.668	102.48	104.57	100.97	99.468	97.455	93.42	96.805	101.76	98.004	95.944	102.71
104.14	107.62	107.74	112.2	106.01	103.65	102.48	102.82	107.46	104.26	97.217	106.77	104.88	107.04	102.62	105.82	109.48	108.5	105.37	105.08	103.93	109.12	106.2	106.43	98.188	102.71	101.6	108.07	106.94	96.92	104.74	105.87	109.05	108.41	108.91	108.7	102.23	110.24	106.33	105.43	105.19	106.19	105.65	103.59	96.816	103.09	105.71	104.6	107.47	105.76
98.813	108.66	107.16	104.93	105.38	113.01	101.33	114.19	108.93	109.34	107.4	102.21	111.12	107.91	111.19	110.79	109.41	110.3	104.24	110.03	104.88	111.8	106.97	114.78	103.85	112.48	110	109.98	103.39	113.7	103.75	104.23	114.1	106.56	105.6	105.46	107.1	107.85	111.29	106.59	105.94	109.01	106.56	107.6	109.91	108.01	113.97	107.01	107.91	109.65
102.86	98.389	104.93	108.29	100.94	106.6	101.62	105.29	110.96	105.36	104.46	107.45	105.32	102.53	109.87	112.62	103.22	106.03	105.54	103.27	97.062	106.87	101.87	100.97	108.3	104.85	103.59	101.22	105.79	104.94	106.78	103.22	102.24	105.6	111.22	104.82	108.25	107.07	103.39	105.17	101.95	97.279	108.29	99.771	107.78	109.87	106.78	105.51	102.19	105.47
99.133	102.24	95.292	97.313	93.586	96.264	97.632	91.764	92.948	96.947	95.03	99.049	97.485	99.721	98.359	100.65	99.484	96.892	99.213	110.39	102.1	92.467	101.06	97.793	91.218	103.65	97.11	103.3	99.903	96.064	99.425	95.486	95.965	98.064	98.958	94.938	97.742	99.989	95.163	95.233	95.794	99.118	97.613	95.077	102.13	97.635	97.191	101.36	99.356	93.856
104.03	108.65	105.12	108.49	110.12	102.08	109.02	105.46	111.44	105.43	110.26	111.45	108.68	107.88	107.44	107.86	102.6	102.97	114.01	117.05	104.54	105.07	107.13	110.83	99.522	108.72	101.31	104.96	111.44	105.5	104.66	107.65	110.29	106.69	109.26	108.61	106.54	105.98	111.15	105.77	101.68	109.57	104	106.99	108.58	109.63	106.35	103.35	102.81	103.24
99.169	95.224	105.25	96.7	101.66	101.01	103.83	99.274	97.655	101.42	104.53	101.91	100	98.754	105.08	99.085	97.78	102.9	95.762	95.18	98.426	95.807	99.915	101.69	104.14	100.66	100.96	104.06	104.78	107.69	101.66	97.112	101.94	96.901	95.525	98.57	95.404	97.519	107.64	102.24	103.27	104.6	100.51	98.095	102.96	104.71	90.174	92.517	93.029	102.36
102.66	106.78	108.16	108.39	103.51	113.66	110.48	108.69	105.14	107.32	107.04	106.35	107.09	106.42	109.33	113.27	104.42	106.85	104.62	107.27	108.74	110.29	111.34	105.84	104.32	102.68	108.52	106.52	105.72	107.85	115.17	104.89	108.02	105.35	106.75	101.98	109.27	108.42	105	110.13	107.14	107.61	107.02	99.943	108.34	111.4	107.32	110.16	111.89	106.48
104.98	105.2	105.43	103	109.62	106.66	111.04	107.9	104.97	107.24	107.03	108.69	105.98	104.65	101.24	106.2	108.63	107.1	104.94	111.2	102.2	109.8	104.23	111.57	96.705	102.36	102.34	103.68	103.19	102.5	103.63	106.06	104.71	102.69	103.42	107.85	102.32	108.35	100.63	103.44	106.68	105.56	101.92	110.31	101.95	104.49	103.48	101.89	106.54	99.737
98.313	100.75	102.99	99.678	101.32	107.04	95.884	109.43	103.15	102.63	100.9	101.73	109.7	105.77	104.7	105.64	106.24	100.31	98.023	99.744	94.934	96.328	103.57	101.45	104.95	97.665	100.36	105.61	107	98.15	99.262	98.634	103.79	106.55	96.307	100.75	95.912	98.106	102.11	98.599	99.778	102.81	93.102	95.881	97.719	97.447	99.618	103.1	93.936	101.28
109.85	109.75	110.7	107.07	108.88	112.93	110.36	113.35	107.62	105.86	111.88	110.7	108.98	110.09	110.93	109.37	111.7	107.72	105.02	111.89	103.57	111.02	104.98	111.71	111.31	112.14	118.28	112.64	117.36	107.3	106.19	110.15	104.49	105.89	115.96	110.25	108.29	112.83	114.57	108.76	107.03	111.35	114.45	110.65	105.07	108.68	103.96	106.95	112.63	110.88
102.21	102.21	100.46	106.33	103.86	103.92	106.02	100.33	105.13	103.18	100.42	105.15	106.05	102.98	113.15	103.01	105.91	112.05	109.51	105.49	106.08	104.06	113.04	106.7	106.15	103.82	103.25	100.66	106.49	106.06	109.23	103.97	105.21	101.23	100.95	105.35	106.44	101.93	106.13	107.54	102.31	98.985	111.02	108.21	102.93	100.4	109.62	106.46	103.64	106.4
104.08	102.95	103.78	104.47	108.06	106.92	98.438	105.48	105.32	98.038	98.996	102.14	104.65	101.73	103.16	103.54	110.06	110.21	101.12	106.41	108.93	108.48	111.32	106.84	104.67	100.31	105.08	107.36	104.52	106.31	109.69	108.59	105.62	106.52	97.749	110.83	104.61	109.78	100.99	102.63	116.65	107.14	108.95	103.72	103.04	102.55	107.6	105.03	106.02	112.36
108.61	107.81	110.07	105.24	108.29	108.07	99.515	103.54	113.82	104.18	101.69	105.52	106.95	106.68	102.52	94.73	100.44	102.81	109.67	108.65	105.59	110.05	109.86	108.68	106.95	106.01	108.04	106.96	106.38	107.64	106.83	104.89	104.08	109.29	105.53	101.05	104.41	108.34	102.26	112.53	104.86	105.25	103.27	108.32	104.98	100.47	101.93	105.07	100.69	107.57
108.34	109.86	104.47	108.87	105.96	109.09	102.46	100.06	111.31	106.38	111.49	115.03	107.85	110.98	108.96	105.42	108.45	105.56	110.03	106.44	110.56	110.96	112.29	106.02	102.55	109.31	109.6	108.81	113.31	110.33	104.03	106.38	107.4	100.25	111.64	111.08	111.23	104.61	110.94	115.99	108.28	107.84	104.57	107.29	102.5	110.96	102.51	108.54	110.72	104.07
106.8	111.82	114.82	110.5	110.59	106.18	107.71	106.01	111.86	106.8	99.539	112.12	105.49	108.54	107.03	110.29	111.66	100.75	111.56	107.77	105.38	111.54	111.4	102.35	109.28	104.13	108.68	108.38	104.73	110.25	114.12	104.9	105.06	109.18	106.21	112.36	114.07	109.32	111.04	115.65	111.5	108.02	106.54	107.1	103.04	108.86	107.21	103.17	111.1	110.48
110.36	114.83	111.92	102.12	110.73	111.47	106.72	111.64	105.61	105.24	112.64	105.96	107.24	106.38	105.37	108.62	107.22	110.32	108.97	112.68	109.23	113.25	108.24	108.1	112.64	109.2	101.9	109.99	107.62	106.14	113.57	104.03	115.67	109.26	102.52	105.86	108.47	102.95	101.42	104.75	105.79	103.3	109.35	104.59	110.66	110.15	108	109.57	97.373	105.2
104.86	104.49	112.52	104.22	101.42	107.8	100.45	113.29	106.72	102.29	107.72	100.75	103.35	107.12	103.74	103.47	105.94	110.67	99.803	104.02	104.64	106.65	107.05	109.02	104.28	107.83	101.85	103.02	104.98	107.46	99.33	111.03	103.05	106.35	106.56	102.16	107.37	100.54	108.41	104.44	101.56	103.16	103.62	107.35	108.43	113.17	106.41	108.65	101.83	103.96
101.9	97.265	93.029	94.312	94.257	98.038	96.685	96.993	97.57	94.28	97.95	97.066	99.694	99.995	99.949	93.847	93.82	106.7	97.669	104.3	91.065	104.64	93.98	93.384	95.378	95.259	91.29	96.735	93.691	98.894	92.494	95.877	102.41	96.014	102.67	101.4	97.806	97.502	95.101	100.37	104.4	94.228	96.35	102.36	96.787	95.144	98.194	95.794	97.123	100.27
108.55	108.62	105.15	107.45	106.13	104.53	103.54	105.08	107.41	106.76	104.08	102.05	103.21	104.37	103.97	102.45	104.83	105.46	108.08	105.06	107.47	104.87	111.99	107.39	106.01	99.538	105.1	101.37	104.18	107.8	104.99	109.11	112.22	103.12	109.46	102.07	101.91	103.05	104.79	106.66	104.03	99.363	108.98	108.1	104.24	105.74	111.55	104.18	108.3	105.76
109.75	107.66	107.6	105.03	108.06	105.99	106.88	109.27	99.654	108.27	107.98	106.1	98.856	101.13	104.97	109	107.12	99.228	101.79	114.96	104.66	109.01	108.38	105.26	109.51	115.64	108.8	117.22	107.29	109.42	107.92	105.4	109.38	99.405	107.98	102.52	104.21	107.03	102.73	99.261	102.95	109.2	110.01	110.74	110.45	99.262	101.72	105.63	102.8	108.2
95.91	98.741	100.05	92.026	95.303	94.318	98.126	97.474	96.612	98.027	101.19	93.187	103	94.015	98.98	98.274	95.225	101.02	102.17	98.896	98.434	95.719	94.071	98.939	94.035	94.558	99.215	103.22	105.13	99.468	99.487	93.4	101.42	95.761	102.01	99.426	97.978	98.601	99.61	99.926	100.21	97.575	108.99	95.464	96.905	104.57	95.017	95.636	103.52	99.652
101.92	107.91	108.85	115.31	107.76	106.76	113.74	106.43	103.83	106.06	111.51	109.32	103.68	109.84	108.38	110.2	107.11	109.82	108.08	105.98	104.26	106.48	112.18	110.21	104.78	107.62	115.84	110.36	114.6	110.95	100.28	106.99	109.69	104.76	105.42	108.31	104.19	114.13	108.62	113.49	109.92	111.32	108.31	105.64	108.5	106.19	104.3	111.63	108.65	105.75
107.23	104.37	99.046	107.65	105.7	112.54	107.87	101.76	97.107	99.602	108.16	104.37	103.13	106.46	104.88	109.36	105.06	97.166	107.02	99.232	108.51	107.68	105.45	104.52	108.17	109.65	105.07	102.39	103.08	105.1	110.22	106.89	97.133	107.32	102.55	104.27	105.88	108.74	112.74	109.38	108.87	105.48	104.86	105.15	106.6	102.5	111.34	106.56	112.39	103.16
102.56	103.39	109.45	109.2	100.63	105.77	102.83	102.13	106.61	109.79	105.45	106.14	104.73	107.1	105.89	102.65	109.52	102.8	103.67	105.64	105.56	106.19	103.41	101.62	103	106.62	101.19	104.35	109.89	107.25	109.72	107.25	105.3	103.51	102.92	105.17	104.2	106.97	106.01	102.94	106.86	104.8	107.38	108.94	108.5	106.18	106.88	106.73	111.25	106.33
112.04	105.46	108.75	105.83	108.15	113.39	115.92	108	105.72	106.36	106.95	107.01	103.03	108.09	112.8	108.9	109.4	112.7	105.67	108.13	114.1	103.92	111.18	105.64	108.75	106.17	106.29	108.21	104.51	115.8	105.9	109.01	106.94	108.46	110.67	106.19	110.06	116.33	109.15	105.09	114.3	113.01	114.34	103.85	101.7	105.49	101.01	109.66	106.46	111.18
95.802	100.54	99.951	99.998	99.725	101.9	101.11	95.993	97.355	94.303	99.596	93.143	99.937	98.141	103.88	109.09	99.537	99.498	95.524	100.87	96.98	99.136	103.02	103.38	102.91	93.371	100.84	103.29	93.253	93.742	98.863	97.638	101.24	100.95	91.664	95.024	98.712	96.916	98.878	97.385	98.271	106.86	102.84	97.581	96.802	98.257	101.1	106.01	93.368	97.159
111.22	106.3	113.09	108.98	106.35	109.84	110.81	104.34	110.71	106.65	106.13	111.11	103.32	108.55	109.15	104.37	114.37	110.39	108.52	104.2	107.58	115.77	107.25	108.31	104.68	109.94	109.16	108.52	110.25	117.47	108.23	107.27	111.48	109.69	108.48	103.62	110.62	116.25	112.09	106.88	112.89	108.93	104.37	111.08	101.77	110.23	98.153	102.18	110.28	101.48
110.61	109.62	100.36	110.85	107.37	110.76	106.93	105.37	108.13	112.42	106.75	106.39	112.4	108.03	109.3	110.89	108.17	112.52	108.95	109.81	106.75	113.3	105.55	106.04	105.46	106.89	107.49	111.28	109.4	107.38	108.45	109.2	104.15	112.96	108.55	102.71	108.79	105.26	106.3	110.11	110.34	105.57	109.4	117.06	107.89	105.68	105.3	108.26	105.03	108.73
112.05	112.45	109.95	109.81	111.22	115.57	112.22	110.28	114.46	110.46	105.02	106.49	107.17	115.7	109	101.77	107.91	110.8	106.83	111.05	113.02	108.74	110.53	106.49	111.24	110.65	106.46	108.84	111.93	112.58	108.14	109.17	110.3	119.11	108.24	113.14	106.67	114.17	111.99	106.17	107.36	117.05	105.55	111.54	106.11	113.56	109.35	110.03	109.54	107
106.29	117.89	113.27	113.57	110.01	109.17	108.14	109.57	111.51	115.02	108.69	103.79	113.72	112.04	110.79	109.18	108.98	111.95	110.42	111.67	107.62	107.67	114.8	106.84	110.22	109.9	109.69	112.39	113.04	109.14	110.95	112.79	112.35	106.76	108.47	111.27	113.13	115.19	112.13	113.43	115.45	111.85	111.43	113.52	109.17	112.26	111.7	108.02	105.95	114.15
104.61	107.89	101.39	110.75	107.43	114.06	111.09	114.83	110.28	106.37	114.94	104.6	110.23	104.83	113.05	106.91	102.84	109.83	108.74	110.95	108.84	109.15	112.29	111.29	108.24	110.8	104.09	106.39	103.05	110.26	106.15	113.38	103.46	103.26	106.06	115.68	111.57	117.47	112.61	112.83	111.82	114.4	109.95	108.54	107.15	105.93	115.67	109.96	108.76	113.69
104.25	101.36	102.8	102.28	103.95	106.34	104.8	107.42	112.21	108.64	111.68	101.43	107.88	110.27	106.31	106.21	106.73	113.67	110.63	102.44	102.4	104.14	102.73	102.87	111.09	105.4	109.88	106.22	107.19	103.18	108.83	106.56	112.59	106.7	107.95	109.12	102.04	100.97	106.96	103.59	107.06	108.07	101.41	110.14	100.71	104.66	104.18	112.28	105.64	111.23
108.38	109.72	109.4	109.65	101.6	104.35	107.41	107.86	101.72	113.16	109.46	112.81	105.81	106.74	109.43	107.11	108.17	105.85	111.69	106.34	104.71	112.13	110.99	109.69	110.79	105.37	106.2	109.31	110.12	112.11	108.64	109.43	104.6	109.11	118.03	109.74	103.59	107.28	111.74	109.49	117.06	109.42	106.53	109.18	104.27	104.06	107.97	107.27	108.65	112.11
106.41	105.1	107.33	108.75	97.772	113.62	103.16	103.78	107.43	102.52	102.69	105.4	107.21	101.29	104.51	110.94	104.02	106.82	101.18	100.04	103.66	105.79	110.11	102.64	103.8	104.81	107.24	103.86	105.83	106.84	107.92	110.81	107.7	107.43	108.35	104.13	102.91	110.39	105.63	104.1	106.14	102.41	103.92	104.89	109.52	109.42	106.81	106.25	100.63	102.88
106.86	99.548	101.63	99.624	95.395	101.49	103.11	106.05	97.343	103.93	91.982	99.656	102.02	100.46	96.087	100.49	106.04	94.409	95.016	94.802	95.809	95.677	101.52	97.072	101.28	99.375	93.109	96.802	98.374	97.669	96.276	91.894	98.71	103.65	98.797	96.563	104.92	103.13	96.562	102.1	95.859	102.45	103.23	95.482	97.442	102	94.704	99.358	99.659	93.312
108.92	109.01	99.244	107.66	109.44	108.33	113.37	107.23	107.74	105.66	109.53	110.63	106.6	107.64	108.44	117.29	111.34	111.26	107.54	106.05	111.51	106.12	113.95	113.45	105.16	103.17	100.76	111.91	108.8	106.33	105.74	112.11	107.94	104.62	109.14	107.9	111.99	104.49	105.92	107.87	106.56	110.61	106.69	102.34	110.87	113.13	108.68	110.39	111.28	110.03
106.36	102.25	103.28	105.66	100.28	108.43	109.89	106.89	102.98	106.55	106.73	105.57	107.36	101.18	108.58	104.89	109.26	101.28	106.2	107.66	110.33	106.06	106.73	104.36	110.9	103.49	106.84	105	107.79	104.02	106.24	108.14	109.51	102.88	109.4	100.3	102.93	108.83	101.96	104.54	101.36	99.85	110.2	104.01	100.72	107.05	102.8	105.85	105.71	108.71
104.48	103.63	107.62	107.94	100.21	112.63	109.05	106.25	111.35	113.16	95.111	110.69	109.47	105.34	102.64	105.75	111.22	111.35	106.29	108.33	102.69	109.19	100.59	106.69	110.4	106.99	108.17	114.52	106.94	110.67	108.74	106.67	106.66	105.2	105.11	104.57	102.62	108.02	110.7	109.37	107.28	108.89	99.505	112.31	110.84	105.66	109.61	105.26	107.26	102.81
105.24	101.49	99.442	107.83	103.59	100.14	110.67	107.22	105.78	105.85	106.89	100.21	109.81	109.84	104.31	103.65	107.51	112.81	106.55	103.1	104.34	106.9	97.156	106.72	101.91	112.03	105.6	111.74	101.61	107.86	106.52	103.62	103.79	102.93	106.84	103.31	100.88	108.52	113.28	106.77	107.37	108.43	108.21	101.73	107.07	108.63	105.06	102.93	109.32	104.61
103.15	97.413	101.53	103.41	105.74	101.96	104.25	98.417	102.16	101.26	100.63	99.674	100.55	100.27	97.925	103.24	103.84	92.935	99.449	98.591	94.627	101.62	106.16	104.84	105.16	100.2	102.49	102.22	98.045	104.63	100.82	98.165	98.431	101.28	94.483	104.28	100.08	96.237	102.97	99.242	99.619	102.24	100.04	99.757	96.967	101.88	96.291	99.349	109.65	95.682
105.98	110.94	107.6	97.637	102.83	105.06	93.011	104.73	110.38	102.79	100.9	100.88	104.5	104.51	107.1	107.93	102.58	104.15	104.61	102.83	106.18	104.44	107.25	109.98	97.803	104.73	107.84	105.17	105.6	108.51	108.83	107.66	101.93	98.14	105.6	107.74	104.69	108.17	108.08	100.22	101.51	105.19	105.89	106.29	109.1	101.57	108.72	105	102.93	105.32
109.14	103.17	100.32	110.51	100.54	110.91	110.9	106.9	117.77	105.29	106.03	102.48	108.21	111.26	103.8	114.34	113.08	105.3	97.681	104.58	104.35	102	104.11	106.69	102.06	107.07	102.05	106.18	102.37	109.44	105.27	100.14	106.42	104.71	108.83	104.88	101.71	101.06	107.7	109.97	105.56	101.7	108.62	103.47	100.44	109.31	98.541	104.11	112.95	108.48
106.78	110.61	104.19	106.26	105.27	107.91	111.34	105.06	104.01	111.02	112.85	103.62	106.43	110.18	110.45	105.82	110.8	108.94	110.44	103.9	112.91	108.33	103.91	108.36	109.13	107.88	112.86	111.61	114.5	105.38	102.75	107.62	108.26	106.75	102	98.741	116.25	102.23	108.31	105.44	105.5	103.36	106.93	107.37	104.31	111.15	103.79	103.89	108.69	110.08
103.73	106.28	111.08	105.3	106.24	105.87	107.66	103.16	108.6	105.84	103.17	104.63	112.07	110.49	110.57	110.18	103.91	107.28	98.927	103.16	106.5	101.16	104.49	100.39	104.75	110.38	105.29	109.78	101.85	110.52	103.95	111.02	108.94	100.66	112.22	100.85	112.58	101.94	104.84	110.4	104.38	105.94	103.35	102.37	106.69	112.68	106	104.17	105.31	105.97
105.85	109.04	108.95	103.27	109.81	107.87	100.97	106.59	102.43	106.8	104.68	106.13	107.62	110.41	103.72	108.57	102.61	106.72	103.76	106.82	106.71	106.44	103.28	99.626	114.47	110.25	106.68	110.48	105.2	104.47	106.11	105.17	104.1	107.39	103.96	111.03	95.368	109.51	110.45	104.18	110.61	105.44	104.87	104.48	106.95	111.27	101.86	104.56	110.29	105.92
107.72	102.03	110.85	105.77	110.69	112.77	108.83	107.16	109.49	111.99	109.63	111.44	112.56	108.64	112.31	109.56	116.73	108.3	111.17	106.39	116.92	107.18	101.13	108.21	111.18	109.85	111.77	104.18	112.53	108.51	99.636	113.14	106.45	106.03	111.72	105.28	111.51	111.96	114.64	115.07	107.97	108.83	103.39	106.98	105.33	103.02	108.67	110.24	102.34	107.64
110.82	106.63	103.99	110.3	108.69	104.43	111.86	110.66	101.02	105.34	103.6	112.22	108.88	104.98	112.8	102.42	109.46	109.74	106.29	103.55	106.85	111.04	111.75	111.21	108.03	105.73	108.43	103.59	108.65	110.57	107.15	102.08	107.55	104.53	108.12	109.84	102.06	107.64	106.49	107.12	109.34	117.91	106.61	105.86	110.35	108.15	107.16	108.16	102.61	108.34
108.44	110.85	112.7	103.74	110.57	107.47	112.51	111.29	108.04	101.82	103.83	107.5	108.98	100.98	111.63	107.4	104.95	107.76	104.89	108.3	106.67	107.1	106.64	105.29	105.33	109.25	112.37	104.55	109.51	113.07	108.51	106.22	105.59	104.99	104.53	109	105.32	106.25	102.74	106.23	113.98	109.14	106.24	110.45	108.08	110.24	99.222	106.4	109.41	102.85
109.28	109.18	108.32	109.75	108.04	110	102	114.19	104.61	104.16	109.82	104.47	105.61	101.84	109.39	115.09	103.2	106.82	107.36	103.05	106.84	107.36	100.86	110.48	107.95	107.57	107.1	108.21	104.28	111.05	105.01	109.19	111.28	105.08	109.41	108.33	107.34	106	107.39	111.85	106.58	98.493	102.62	102.77	112.67	105.61	103.68	110.06	110.18	110.83
107.52	109.95	113.67	107.33	102.35	105.97	103.39	104.18	114.91	109.43	104.61	110.6	107.78	111.84	107.73	101.44	109.96	107.49	107.86	107.7	107.62	99.499	108.85	109.74	109.05	105.11	107.46	102.3	113.89	109.43	110.3	114.66	103.84	109.43	107.76	115.21	113.52	111.48	113.39	112.24	109.65	106.98	108.52	110.66	109.88	108.31	108.71	112.11	111.29	112.3
100.26	105.82	108.88	113.65	101.95	104.39	110.49	106.45	109.61	105.81	110.08	111.1	107.57	103.98	109.91	102.83	108.68	109.11	102.66	106.65	107.11	104.78	115.61	97.557	107.33	105.98	107.61	99.59	103.22	108.01	110.03	104.44	106.47	113.07	100.99	107.48	104.06	114.04	109.66	112.83	110.44	107	106.98	111.85	106.82	107.75	107.8	111.77	108.43	110.06
104.59	110.25	101.43	108.49	102.62	105.85	111.97	102.74	104.1	109.47	106.3	104.82	105.46	109.11	104.9	107.72	106.14	102.63	109.06	101.5	107.15	111.43	106.47	105.5	105.66	108.14	109.49	104.62	103.98	106.43	108.95	105.79	103.37	107.51	99.874	103.04	107.33	107.65	108.94	108.37	100.1	106.99	110.92	110.21	104.33	105.97	109.46	102.09	111.51	109.92
102.55	103.48	109.59	102.35	97.39	100.52	98.612	103.81	102.91	100.98	97.723	104.64	104.42	106.61	99.027	101.21	104.92	106.1	100.31	103.38	104.97	110.35	105.1	96.286	99.806	96.429	98.009	101.74	100.3	107.35	103.22	103.36	107.59	109	101.08	105.91	102.54	101.98	109.32	105.39	103.35	100.87	103.43	106.44	103.41	107.08	103.07	100.3	103.65	103.81
93.198	104.67	98.949	102.42	99.564	101.46	101.34	103.4	104.82	95.075	99.861	109.52	99.466	102.35	107.41	101.47	102.41	98.618	110.45	98.759	99.222	99.504	104.05	102.23	95.396	103.13	105.2	96.567	100.37	103.79	99.287	100.35	103.4	98.913	101.33	103.5	101.5	102.72	103.7	95.966	104.45	102.85	101.65	102.44	101.05	96.995	102.78	101.88	99.069	101.44
96.796	106.04	113.61	105.11	106.43	102.81	109.37	102.28	108.71	105.18	105.44	102.88	104.28	104.27	102.46	105.08	105.07	109.03	105.67	99.46	102.46	103.73	104.08	107.3	110.51	104.8	103.69	105.69	108.81	102.76	101.56	102.35	112.14	100.05	105.54	100.74	107.11	99.009	106.47	107.8	109.27	101.73	113.02	108.01	106.56	101.85	106.78	104.65	100.88	105.75
108.94	115.53	108.17	110.23	105.77	110.92	111.36	109.15	116.67	113.47	108.78	113.23	110.1	106.89	108.34	106.41	105.56	111.75	106.38	108.77	108.71	103.95	106.11	108.56	111.27	111.64	108.75	102.82	103.14	108.95	109.57	107.47	108.28	113.58	104.57	103.69	110.16	103.16	112.38	110.45	105.92	106.31	109.06	100.51	112.25	105.6	112.84	110.37	101.6	105.6
106.27	105.46	108.3	106.02	116.05	113	110.84	103.8	114.62	111.65	111.23	102.74	108.13	108.39	111.66	114.48	109.28	108.95	102.26	106.56	109.97	110.54	110.83	102.81	107.89	110.01	111.48	105.07	113.11	110.33	103.92	104.32	105.16	108.29	111.79	105.65	106.64	110.68	107.81	111.99	109.07	113.57	109.99	109.78	107.56	108.56	107.4	108.37	105.73	109.84
101.21	102.65	106.15	102.12	102.57	106.09	113.52	106.37	103.73	104.87	105.37	106.88	107.76	99.691	106.12	100.13	101.71	106.35	107.72	109.01	105.97	108.8	107.47	106.79	99.657	114.41	103.41	100.85	103.85	105.65	108.46	105.93	101.89	106.5	108.32	97.869	106.52	107.67	108.27	110.42	104.36	109.84	103.12	103.85	111.91	111.29	105.71	105.93	106.06	110.53
106.82	112.76	105.15	107.47	109.91	108.05	109.35	104.06	105.73	108.65	111.2	98.289	106.65	108.12	97.575	93.228	108.52	107.15	109.32	102.91	100.01	103.84	104.2	109.49	104.54	107.01	100.11	107.14	102.35	112	103.98	103.37	102.48	111.71	106.44	107.93	104.01	109.63	104.52	105.33	111.05	105.35	106.96	111.29	101.69	106.46	107.17	105.94	101.89	104.87
105.83	101.73	98.328	98.371	105.33	101.29	102.97	109.38	97.621	104.35	106.75	93.855	105.26	99.226	103.49	100.59	107.09	103.87	101.23	103.4	107.28	104.65	101.65	96.67	95.936	104.34	98.886	107.94	97.005	103.11	97.27	101.75	102.33	95.655	108.08	103.5	104.9	106.68	101.35	106.62	95.917	106.62	96.969	99.194	102.77	100.67	109.27	104.13	103.63	99.525
104.68	111.56	110.57	115.34	101.16	110.3	111.58	103.32	110.34	108.17	109.14	107.02	111.69	107.58	107.53	112.22	102.63	106.56	104.97	110.91	104.94	110.44	110.66	105.18	107.28	111.04	108.48	110.54	109.49	103.91	107.81	107.67	104.93	109.82	111.04	108.49	104.29	109.91	114.09	106.69	101.65	108.73	105.39	103.67	107.76	111.65	108.62	102.36	109.11	110.54
103.12	110.53	104.54	106	103.51	102.16	111.07	102.97	110.29	105.23	106.45	108.17	100.63	105.21	113.26	104.13	103.81	108.81	108.82	109.06	108.15	101.77	102.67	110.14	99.35	96.613	110.7	104.76	106.25	104.71	110.14	105.01	102.93	107.08	109.51	109.6	105.14	102.05	109.35	102.44	108.62	105.92	108.82	107.23	110.76	98.323	104.3	106.77	108.7	102.19
109.34	105.2	105.78	113.62	114.39	108.79	109.75	107.91	111.56	112.45	108.02	106.71	103.4	109.61	109.48	106.63	112.36	109.66	99.01	106.68	106.82	111.49	103.59	110.5	109.34	107.5	108.02	110.14	103.83	105.94	106.8	110.14	109.59	108.49	104.07	110.65	111.71	114.07	106.55	106.65	110.67	108.67	109.45	109.07	108.71	108.5	113.14	105.06	107.58	106.09
113.68	107.33	104.07	108.82	112.7	107.01	102.9	108.19	108.46	102.85	107.37	103.33	104.26	100.41	102.14	105.28	107.88	107.23	112.62	109.71	102.02	106.1	106.28	104.63	103.5	106.61	106.34	103.92	107.57	103.3	107.66	94.12	108.48	107.23	108.62	109.09	105.23	105.65	102.43	111.78	111.68	101.48	110.9	104.58	101.82	103.56	107.78	101.67	107.09	104.09
105.57	105.12	109.21	106.72	107.39	106.15	104.81	107.07	110.39	102.94	107.01	108.86	109.59	111.57	109.41	102.98	105.57	105.62	107.19	100.64	108.97	104.05	107.02	109.32	113.83	102.71	107.1	108.81	102.88	111.21	105.16	104.75	99.303	107.39	103.4	106.74	100.5	101.78	102.85	110.99	107.43	102.01	111.45	107.96	107.99	104.18	105.42	107.93	108.31	102.82
108.14	102.87	112.13	109.45	106.44	103.15	103.78	111.27	107.17	106.88	105.14	103.66	109.47	101.88	111.09	107.54	112.42	106.56	108.03	111.22	103.75	107.29	110.88	108.01	105.79	106.03	107.71	108.54	112.52	106.89	110.34	109.37	107.13	107.15	108.24	111.86	106.4	100.5	103.87	110.84	107.75	107.16	104.87	111.08	109.21	111.48	112.76	111.2	112.7	113.82
97.264	100.35	96.48	92.142	100.56	98.957	95.893	96.088	97.915	98.308	101.41	102.14	92.168	99.355	101.4	101.19	101.37	100.89	99.386	101.52	99.841	97.979	97.713	94.957	94.723	99.726	101.02	96.983	99.637	102.39	96.657	102.03	94.587	95.398	95.678	95.956	93.007	108.3	103.18	99.316	93.881	96.959	97.81	103.8	98.29	98.662	99.96	96.947	106.95	97.347
101.53	102.49	98.036	92.497	95.528	101.65	94.55	97.273	98.163	96.27	95.343	100.57	94.816	101.3	97.873	100.08	98.163	100.38	96.93	101.49	99.931	101.34	100.46	96.816	106.47	98.974	96.786	100.86	94.494	100.28	97.752	103.8	97.491	97.523	99.23	102.2	99.598	96.379	96.08	103.21	95.705	94.633	96.618	101.3	100.28	98.865	93.839	96.473	101.48	98.142
109.19	112.58	108.42	110.89	113.1	107.03	112.68	111.87	101.01	109.37	109.88	109.47	102.97	105.74	114.12	107.65	108.39	110.24	110.11	113.21	110.36	107.88	106.22	108.43	110.54	111.37	108.2	105.74	108.59	104.94	107.49	109.4	101.32	110.25	107.12	104.81	109.94	112.9	110.35	106.96	105.35	105.61	110.1	112.39	108.01	107.06	103.77	111.75	106.21	110.09
109.22	107.3	110.42	104.09	104.21	103.99	103.28	113.41	103.45	111.28	105.27	112.91	107.14	112.34	110.59	111.11	107.02	114	108.11	107.79	111.86	105.27	107.03	112.54	106.19	102.99	112.48	107.93	109.57	112.77	109.72	106.9	113.38	109.58	108.55	104.5	110.69	108.74	108.78	107.02	109.9	108.01	112.11	107.5	101.88	103.1	104.32	113.43	107.24	108.88
109.69	106.13	113.18	107.14	100.5	114.76	104.31	105.36	108.44	110.94	106.4	111.45	102.95	107.14	103.21	111.97	104.84	106.46	104.5	108.81	103.31	105.29	107.8	111.57	107.91	108.46	107.6	108.75	106.24	106.63	108.6	110.45	109.66	109.15	102.63	110.09	107.72	95.812	111.42	107.27	108.38	112.65	104.23	110.97	109.8	108.88	102.87	111.46	112.21	111.25
107.58	107.64	111.59	107.09	110.6	109.33	105.87	107.13	107.01	109.01	111.91	111	110.02	108.87	102.9	100.18	104.11	114.2	105.11	108.54	100.72	104.74	111.61	109.68	107.14	110.77	115.01	106.62	107.84	110.24	106.19	112.44	106.07	106.42	105.31	108.57	112.42	111.88	114.22	107.42	106.06	105.02	106.67	108.37	107.7	110.91	107.14	103.81	104.64	104.77
107.78	105.21	105.82	101.42	109.64	109.82	112.74	104.83	108.68	104.69	113.38	104.77	110.04	107.39	108.44	103.98	101.18	108.6	105.87	100.17	100.09	105.58	107.94	100.2	107.45	103.72	107.92	104.42	103.66	108.15	105.06	106.15	107.22	104.83	108.95	109.53	102.04	106.08	108.13	103.97	99.959	106.3	106.25	104.02	105.07	106.2	109.5	103.39	104.81	100.48
116.72	110	109.62	109.58	111.46	106.09	107.42	111.44	98.772	109.83	111.25	115.59	107.43	108.76	108.36	107.42	112.51	108.34	105.73	108.73	105.29	111.84	110.41	107.72	116.57	104.05	105.16	108.97	108.04	108.47	106.3	111.24	104.52	108.05	109.93	106.16	107.69	104.78	110.11	111.92	106.83	111.68	109.83	114.88	106.85	107.77	110.74	106.33	101.59	110.21
100.22	104.2	105.41	98.367	99.286	102.05	105.73	100.43	100.83	106.63	97.873	101.5	100.58	100.13	101.36	97.446	94.39	94.223	101.88	98.074	98.928	97.606	98.323	107.02	103.77	100.64	97.2	105.04	101.48	102.56	98.338	100.26	103.19	100.91	102.88	100.73	106.83	106.25	97.954	99.007	107.31	98.411	99.076	97.418	99.489	94.798	103.34	94.793	97.105	99.511
101.37	105.15	108.2	100.75	102.96	107.17	100.18	104.47	108.56	101.88	102.52	101.74	103.5	105.99	112.16	104.73	99.903	109.17	111.29	108.11	102.99	104.26	106.45	106.2	106.34	107.7	101.65	116.16	104.43	107.89	102.66	102.02	110.56	110.05	111.87	101.36	100.92	110.41	103.93	108.19	102.54	102.79	114.8	106.59	105.07	104.74	109.77	102.77	108.28	106.96
97.672	98.934	91.963	102.57	98.31	102.05	102.06	98.136	102.87	97.612	95.918	95.31	98.803	100.53	92.084	97.804	95.204	100.96	95.609	97.622	96.206	98.081	98.736	96.519	103.01	105.69	94.835	97.257	96.995	100.95	101.26	103.22	99.445	104.12	98.34	91.871	93.56	102.3	98.362	95.087	99.128	96.607	100.42	105.4	97.179	98.263	94.768	94.213	101.14	100.48
102.76	107.85	111.12	109.07	101.75	107.9	107.15	105.38	104.91	101.21	108.76	101.18	112.79	111.97	106.77	107.24	104.72	109.93	100.55	109.05	108.87	105.04	105.71	105.01	106.95	108.25	103.89	106.23	105.48	111.29	107.59	106.77	102.94	105.74	105.15	100.36	108.07	108.94	106.8	112.11	108.05	101.22	107.85	113.04	101.69	106.78	104.16	115.57	101.8	104.94
107	108.09	109.48	105.21	117.1	108.22	114.75	103.76	104.89	109.04	106.62	105.11	109.52	107.07	109.04	110.38	111.63	111.3	101.53	115.71	118.37	106.32	110.02	109.16	111.21	106.54	115.68	108.5	109.15	111.24	104.86	112.22	109.72	109.19	105.01	106.69	108.49	110.01	117.47	107.66	107.16	109.1	102.94	103.34	111.21	104.81	107.38	108.95	111.95	103.2
92.833	95.383	98.804	99.612	99.931	93.044	97.823	106	102.84	97.922	95.485	104.29	100.88	97.812	90.158	101.6	97.56	96.428	96.823	100.57	96.882	98.13	97.101	102.15	102.16	95.02	93.383	98.804	101.44	97.963	100.87	103.22	90.949	100.95	95.996	95.825	96.3	94.837	94.276	98.829	101.71	95.863	99.26	96.714	95.521	92.905	99.394	102.65	100.39	99.61
102.57	101.91	102.58	106.05	102.27	109.77	104.04	99.417	90.248	97.707	96.55	102.64	97.034	90.936	101.22	95.16	91.283	100.72	98.832	99.678	104.53	95.241	100.26	100.21	103.14	98.394	98.231	102.86	97.227	95.388	99.462	95.721	95.07	100.78	99.117	98.589	100.96	99.244	101.8	100.94	103.44	101.28	98.489	92.345	97.585	96.864	100.08	97.778	90.354	94.411
104.52	97.649	101.08	102.97	92.768	106.98	99.804	104.51	96.46	99.41	102.61	105.27	107.68	99.439	102.18	95.85	96.807	98.492	101	93.63	99.334	100.66	102.96	96.637	95.918	90.699	99.61	96.785	99.778	95.452	96.499	95.286	105.73	107.59	101.49	96.131	97.181	103.51	103.84	104.5	96.871	98.384	97.053	101.3	99.478	98.078	99.832	104.37	90.819	101.77
104.04	110.09	106.71	109.62	111.21	106.85	112.13	110.66	110.24	107.33	106.67	103.15	105.22	108.21	111.06	108.97	116.67	110.11	111.12	110.42	112.02	103.77	105.21	103.49	111.46	105.83	112.83	105.56	109.96	114.37	112.95	108.32	112.21	110.78	104.55	108.51	109.53	103.73	107.4	110.29	105.09	112.33	109.47	110.24	110.3	117.76	108.91	112.25	113.86	109.69
101.46	105.06	99.662	103.29	102.81	99.182	98.538	107.13	101.81	99.879	101.37	93.411	100.85	98.249	100.42	101.52	100.58	102.92	99.58	100.31	97.487	95.882	100.47	102.01	92.077	99.501	96.735	98.849	93.729	101.55	96.947	93.986	100.43	92.032	99.902	99.389	98.162	91.167	104.56	104.46	104.78	99.687	102.25	100.6	98.963	103.16	95.885	103.4	98.805	97.504
108.12	102.59	104.55	101.48	106.09	104.78	107.9	107.51	106.64	107.79	105.77	98.259	101.39	104.75	108.87	104.33	106.81	106.49	101.63	106.66	106.17	105.44	103.17	100.75	103.06	105.73	106.49	109.11	107.61	103.33	108.64	106.35	108.24	106.04	106.1	107.34	103.4	99.555	101.12	105.5	105.73	109.87	106.07	99.955	109.14	107.85	103.01	105.92	107.46	105.47
99.92	100.55	98.753	96.314	104.44	98.536	94.92	97.115	99.691	100.06	99.264	98.903	103.94	98.198	102	97.721	104.77	106.06	98.094	103.61	100.46	98.743	97.92	98.891	97.631	101.58	96.469	98.174	101.97	95.855	94.818	96.617	99.847	100.95	99.69	105.56	95.722	97.651	97.071	105.81	101.49	95.662	100.4	100.73	96.016	96.336	102.79	92.278	97.117	97.381
105.57	110.51	108.05	103.1	108.16	107.36	116.33	99.414	109.97	107.3	109.17	109.15	105.02	112.62	109.26	112.36	112.13	105.72	112.77	111.41	110.46	101.71	104.29	105.23	109.31	104.64	107.19	110.58	96.501	108.33	105.73	106.59	106.76	103.2	109.66	113.46	110.74	106.93	106.66	99.641	102.27	107.86	109.31	108.89	111.09	110.75	114.08	106.12	110.05	104.58
110.53	102.39	114.77	116.88	118.23	116.81	110.54	105.56	117.26	108.59	109.87	111.82	113.74	111.95	102.58	115.39	111.81	106.57	103.28	106.25	110.11	104.45	110.49	114.95	110.72	112.34	106.63	109.03	113.09	114.21	112.29	112.92	108.2	106.1	113.34	111.83	107.27	105.2	111.64	113.11	109.01	114.46	109.43	109.51	109.41	104.74	106.3	110.63	113.95	110.9
102.25	104.81	107.18	105.77	104.69	103.34	111.48	108.57	110.24	112.26	101.42	105.4	104.78	104.99	109.32	111	104.72	101.55	104.55	105.24	108.57	110.76	111.18	106.33	101.57	112.27	105.7	105.52	106.04	102.26	109.06	100.92	104.57	108.3	103.93	103.78	104.54	105.37	108.27	102.19	101.69	106.86	108.13	101.47	103.14	106.31	107.88	108.54	108.54	105.63
96.886	105.66	108.8	105.84	107.37	110.64	110.59	111.81	108.84	105.52	112.96	108.88	113.63	105.76	107.91	108.76	108.71	109.24	103.83	107.49	113.51	108.6	106.77	101.47	106.3	108.8	111.1	108.01	113.03	108.73	106.84	109.41	109.1	114.1	102.5	102.37	110.98	110.32	106.78	110.06	108.1	107.58	109.87	109.25	108.48	103.61	104.67	110.7	110.89	105.18
102.84	101.38	100.94	106.83	106.18	105.77	105.58	104.12	104.34	102.3	104.4	106	101.27	100.23	104.65	101.36	106.82	113.19	103.57	106.18	109.16	103.16	106.31	107.47	104.68	105.92	108.23	102.6	109.13	108.45	102.16	104.35	105.49	102.07	101.02	104.95	99.725	104.47	105.52	109.04	107.06	107.29	103.54	103.18	104.91	105.74	96.408	104.48	108.9	104.77
103.47	105.95	97.035	108.69	104.78	108	108.15	106.18	107.81	110.25	105.31	103.3	106.85	106.44	100.62	101.82	102.29	106.9	104.86	106.06	100.78	104.67	103.89	102.57	109.71	104.85	108.01	107.92	104.61	105.28	105.84	106.36	103.3	102.04	106.75	103.65	104.89	101.68	107.86	106.36	111.91	105.83	105.98	98.909	101.8	104.23	105.69	100.14	105.96	106.45
102.53	107.66	112.05	107.15	108.64	108.07	101.89	111.98	107.57	109.06	104.9	106.9	104.18	97.114	101.9	103.97	106.98	105.8	94.755	105.45	106.28	105.24	105.24	107.14	110.46	107.2	103.13	106.36	101.07	103.02	109.17	108.19	103.52	107.99	108.67	104.27	107.18	107.19	110.44	107.88	112.85	109.55	108.56	100.15	104.86	104.39	106.81	107.29	107.81	117.74
107.87	108	103.1	105.48	113.18	105.7	113.89	107.54	109.6	108.11	111.8	103.2	110.49	107.66	107.56	112.23	115.18	106.52	103.34	103.04	113.09	105.95	108.27	109.94	111.13	108.58	110.61	117.38	110.86	111.92	113.46	113.06	112.15	112.11	103.06	112.77	108.04	108.03	111.03	103.6	110.25	111.27	112.82	110.03	105.56	115.59	110.37	102.92	108.75	111.11
96.764	92.542	101.66	93.311	104.22	102.08	93.823	103.48	93.18	100.64	99.674	94.025	97.939	98.091	100.63	94.565	101.69	103.1	97.395	98.561	102.21	98.812	103.75	97.675	95.742	101.72	97.48	100.06	95.598	100.81	98.792	90.75	94.907	98.909	98.634	98.491	100.83	99.701	95.391	99.772	98.233	98.192	95.489	96.69	98.905	99.658	100.03	96.493	98.932	99.193
101.98	103.42	106.25	103.64	102.72	104.85	106.67	109.54	108.27	105.63	110.48	103.2	106.47	106.34	96.602	102.02	105.69	106.75	106.52	102.18	106.79	100.82	105	106.94	104.17	109.34	108.1	104.81	103.47	105.42	109.93	104.75	103.64	109.17	100.25	98.605	95.442	102.99	104.5	109.01	108.12	106.25	106.53	100.82	109.28	102.72	106.61	109.15	107.55	104.76
99.145	96.828	105.19	95.773	94.062	101.11	93.395	101.69	105.83	103.27	97.498	104.53	102.25	105.92	97.992	101.96	96.677	100.19	96.882	98.114	107.96	95.755	99.871	99.98	99.383	100.44	102.51	103.34	99.071	95.288	99.991	105.28	96.95	94.841	105.18	98.468	99.944	97.356	102.35	101.48	98.878	98.703	101.52	98.479	100.11	98.119	106.31	101.47	107.65	100.98
93.188	99.614	99.429	94.772	99.778	103.28	96.773	101.84	99.358	98.617	99.624	94.163	96.076	103.71	96.785	97.783	103.72	99.352	102.16	103.13	105.61	99.158	96.715	97.729	97.764	103.92	102.36	93.228	93.391	98.462	98.247	99.01	101.19	101.25	93.984	102.31	101.12	93.743	94.29	98.58	95.859	100.5	91.119	111.01	105.22	100.68	96.655	95.576	102.31	97.328
92.7	100.52	99.077	102.25	102.96	96.262	91.149	101.37	90.842	100.41	96.004	96.476	90.481	100.95	98.135	97.036	94.729	92.425	98.848	94.598	100.36	93.178	104.99	98.318	95.698	98.041	100.36	97.13	98.772	95.058	91.57	96.597	102.13	97.699	102.83	94.219	95.324	99.878	95.997	100.57	98.371	99.671	96.604	96.344	97.625	99.367	91.455	98.318	97.189	96.51
102.17	110.92	103.12	104.64	106.54	104.4	103.92	103.33	106.58	106.42	105.96	107.98	101.13	101.29	104.12	101.45	108.22	106.73	105.56	107.4	108.69	105.22	108.3	103.08	109.47	104.81	110.31	107.96	105.45	108.6	109.57	104.92	107.95	103.71	108.51	104.02	101.99	102.96	105.72	104.72	105.46	106.69	103	105	104.34	109.05	105.04	108.38	107.85	109.12
100.65	99.668	105.88	101.54	102.21	103.77	103.59	107.46	108.65	111.83	108.82	102.78	104.5	101.06	103.44	109.01	106.38	105.37	108.84	112.1	106.67	103.67	105.58	103.86	106.92	104.81	103.95	104.22	108.35	101.16	106.88	106.02	95.072	108.52	111.4	108.28	102.11	104.15	104.86	108.13	111.33	101.48	100.13	105.13	102.22	106.06	102.4	102.54	109.27	101.66
111.74	106.4	105.05	103.16	101.92	112.29	108.62	108.63	107.36	108.15	101.5	108.31	102.12	101.4	103.24	104.63	106.94	102.27	109.79	111.44	108.99	105.98	105.64	106.81	101.41	106.94	108.75	100.68	107.86	107.25	105.34	109.42	111.16	109	102.78	102.52	107.64	112.66	108.18	109.82	107.2	106.96	108.67	102.94	107.45	101.46	108.53	109.28	107.53	103.89
105.27	105.15	107.52	100.37	98.044	103.36	105.16	107.05	100.2	104	108.85	105.15	109.48	101.77	110.85	106.25	106.14	105.42	103.8	100.93	105.76	110.57	105.98	106.39	109.33	110.55	110.27	111.78	103.59	107.94	107.11	104.51	107.69	107.27	104.25	114.01	109.57	104	105.94	105.36	106.46	104.68	106.23	103.89	103.3	100.77	106.17	111.9	109.04	110.25
94.915	93.572	102.97	97.619	99.864	100.04	96.251	101.5	105.57	103.08	100.21	101.63	98.998	99.765	101.8	98.395	101.93	99.549	97.136	102.33	102.01	105.52	96.483	105.29	95.174	108.13	98.789	99.144	101.74	101.28	101.32	102.12	100.42	107.14	103.07	101.31	101.3	95.719	101.93	99.999	95.356	98.974	99.341	99.136	95.656	96.618	95.033	106.03	98.978	99.27
103.68	103.52	108.23	107.21	101.02	103.55	109.94	106.78	104.62	107.57	111.27	105.81	104.27	106.35	104.05	112.89	109.95	104.82	107.1	114.62	108.5	101.75	107.78	103.95	97.901	103.83	105.3	104.81	105.31	102.41	112.9	100.47	103.37	110.38	103.43	105.73	103.83	113.48	110.84	100.49	102.76	108.89	105.98	103.91	107.45	107.79	109.58	112.65	105.79	109.2
100.92	97.369	93.011	95.75	95.362	94.143	97.311	98.311	101.8	95.8	96.665	107.89	98.215	99.36	99.597	98.533	90.694	98.726	101.69	99.72	96.976	101.54	96.927	96.608	92.459	98.563	99.623	96.868	98.387	100.02	95.724	94.51	93.058	96.595	94.496	99.011	98.855	105.69	94.675	101.19	93.949	100.25	102.44	97.553	96.351	96.885	96.103	95.514	102.04	95.562
100.97	103.75	98.031	100.21	99.143	103.61	98.178	98.215	94.039	97.523	96.064	98.143	98.266	101.26	104.12	106.21	100.5	98.186	96.135	101.37	97.824	100.59	100.76	101.94	101.81	93.257	103.64	99.31	96.432	101.02	91.654	94.632	102.29	88.265	90.458	94.052	102.07	101.23	101.09	94.468	101.2	91.627	96.627	100.37	100.65	100.36	95.826	105.03	93.816	98.616
103	105.6	102.11	106.46	104.57	110.1	105.99	105.37	106.2	104.32	105.64	106.4	102.49	106.31	106.08	107.73	106.35	106.13	108.49	110.69	100.92	107.25	107.2	107.97	109.77	111.05	105.08	103.01	109.17	106.68	107.34	104.28	103.54	102.5	104.74	102.88	106.62	112.55	104.9	112.2	107.2	104.09	109.97	103.66	105.46	104.12	102.81	104.11	106.54	103.02
97.38	98.592	102.36	96.497	94.397	96.818	100.62	101.26	94.509	95.719	98.092	97.94	97.924	100.63	99.791	95.561	103.59	97.387	98.776	104.89	101.84	98.844	97.514	98.37	97.857	99.685	100.53	104.74	104.83	92.928	99.279	100.88	100.46	100.96	95.531	102.26	97.94	101.56	97.284	99.872	98.385	101.6	100.54	106.83	104.57	95.815	96.836	98.059	101.61	99.487
98.678	95.733	101.35	96.099	102.29	97.225	98.752	98.494	95.9	98.843	95.771	98.199	91.906	100.62	98.915	104.35	98.31	102.58	93.451	97.981	91.77	92.296	100.42	101.39	100.09	103.25	99.342	93.61	96.498	99.576	95.051	103.1	95.318	99.777	95.207	95.544	101.79	102.55	98.496	104.48	99.183	98.353	91.912	96.511	103.71	99.65	104.51	100.42	97.994	92.185
104.22	110.19	104.18	114.51	102.33	110.71	100.66	108.09	105.71	104.82	99.78	109.44	107.2	101.48	109.44	100.72	103.39	105.78	112.98	106.31	104.94	101.16	108.04	106.02	102.63	104.47	105.09	100.68	110.3	104.71	103.8	103.25	108.94	110.42	107.15	102.78	105.85	108.78	105.47	107.32	104.95	100.09	106.94	105.18	105.63	109.52	110.14	100.93	102.61	103.98
117.02	104.53	107	103.84	103.29	113.01	110.85	103.8	112.82	103.33	108.69	103.38	112.82	110.29	106.96	106.84	102.28	102.31	107.87	109.96	101.43	105.54	108.3	104.61	111.47	101.74	103.47	107.39	106.63	108.87	107.43	105.65	108.44	96.053	112.77	104.26	107.48	107	110.46	99.351	105.73	109.3	106.44	104.46	105.31	106.2	108.12	105.31	101.95	104.14
99.702	106.06	91.059	94.233	93.964	98.761	98.437	99.148	89.716	103.86	100.12	98.266	95.713	93.237	95.424	99.896	96.549	104.53	101.01	102.26	96.67	102.01	96.945	101.78	93.576	100.46	97.72	103.35	99.231	97.216	99.043	99.702	100.81	100.42	95.755	92.082	97.599	97.703	97.891	94.52	100.21	97.204	96.127	100.72	103.6	87.765	98.808	90.532	105.23	97.056
101.59	94.794	101.36	101.11	101.86	107.51	97.544	102.6	101.78	102.33	99.017	108.04	97.008	108.68	100.93	95.363	103.25	100.65	110.37	100.96	103.92	95.098	100	102.12	104.04	104.59	95.444	99.529	100.46	100.14	101.55	99.667	100.88	102.57	101.24	99.288	106.21	96.865	103.16	104.82	99.633	100.02	97.539	101.61	96.718	103.76	98.859	102.91	101.89	107.37
98.959	106.1	99.628	103.06	110.22	103.25	103.85	108.48	101.73	103.19	107.3	105.58	95.152	105.28	107.88	104.76	105.21	104.21	105.91	106.93	106.78	99.74	115.7	106.72	100.94	99.55	107.02	107.72	100.96	103.17	107.25	102.06	111.67	116.66	102.59	106.84	107.07	110.6	107.16	108.28	106.21	110.83	109.78	108.9	102.49	102.31	108.76	101.51	101.95	104.46
104.53	104.38	108.38	106.96	111.17	109.56	106.58	105.81	102.43	106.83	112.96	104.47	108.81	107.04	112.61	110.71	103.8	104.32	106.99	103.74	111.61	107.2	100.5	103.7	101.77	109.11	101.95	107.58	104.44	105.68	108.85	108.73	104.45	106.19	105.82	104.05	111.85	108.47	108.49	107.73	107.78	112.03	109.7	112.9	102.81	107.45	105.13	97.998	107.5	102.88
104.43	106.76	101.08	107.84	109.29	100.8	103.21	114.43	105.03	108.72	111.84	103.21	111.19	109.48	105.66	114.76	104.47	102.53	106.09	109.82	102.5	100.34	110.27	104.14	103.44	107.39	103.72	111.02	107.17	109.01	109.03	106.03	108.26	106.1	107.41	104.56	105.45	101.74	102.61	103.95	108.57	110.69	103.22	105.12	105.13	105.4	110.7	109.34	108.71	106.83
107.67	111.61	106.19	106.11	110.05	110.14	111.32	109.69	106.81	114.15	106.96	112.06	107.87	109.45	104.47	105.95	105.62	103.5	106.62	108.54	108.01	108.62	108.3	107.43	112.14	105.26	107.75	101.52	112.11	105.91	113.03	115.7	111.32	108.93	106.62	106.75	106.55	109.73	116.87	109.6	100.96	104.55	111.35	98.748	100.86	112.98	105.72	106.81	109.83	107.51
94.718	90.746	97.854	101.75	97.8	95.791	101.25	100.31	98.692	92.233	102.36	96.778	100.91	102.96	88.73	100.05	94.798	95.248	103.46	95.663	92.801	98.229	100.71	98.04	99.433	97.409	104.92	100.02	96.941	98.529	98.859	97.222	99.58	97.737	95.759	94.385	97.414	89.86	99.502	100.35	92.159	101.59	103.8	97.898	94.836	99.95	98.402	98.996	105.88	100.79
98.648	101.31	98.199	102.15	99.97	100.55	98.011	96.098	101.75	93.824	105.53	100.82	95.532	99.569	98.501	96.182	101.01	94.706	98.016	99.731	95.321	99.256	93.881	101.06	95.344	94.496	98.939	106.84	97.919	95.802	97.332	99.996	95.015	101.4	97.838	94.888	96.801	96.218	102.38	97.697	99.195	97.905	92.771	91.608	95.057	95.28	96.52	102.28	99.755	105.23
97.529	94.204	98.804	97.029	95.474	94.153	97.562	102.29	99.717	100.41	95.39	100.99	98.92	98.038	99.937	95.897	100.33	96.703	96.47	95.022	100.01	100.08	94.843	95.993	97.896	92.199	96.201	94.188	95.707	94.252	93.451	101.28	102.18	94.271	97.344	97.803	97.58	100.54	96.418	95.688	98.249	100.33	99.8	100.11	93.723	99.129	94.354	95.185	92.981	98.52
112.15	112.52	114.91	113.93	106.13	107.32	110.59	109.95	104.78	99.674	97.744	106.12	106.5	109.77	110.1	105.82	106.55	104.63	104.6	102.02	107.46	113	108.62	102.77	107.25	110.36	108.9	101.04	108.79	107.1	108.99	106.63	106.33	114.07	106.73	109.64	107.79	109.74	111.31	108.16	106.61	108.5	109.38	112.61	110.88	109.53	106.16	116.62	113.36	110.85
109.97	101	104.87	107.96	108.99	102.94	101.91	108.08	104.58	107.25	99.446	102.8	107.18	107.22	106.54	108.75	102.21	107.64	107.88	105.54	108.64	101.76	107.72	108.38	106.97	106.69	99.222	105.43	102.74	111.32	106.29	101.12	104.43	104.44	109.77	103.3	103.85	108.21	106.9	109.18	102.97	103.96	106.89	104.03	105.34	106.16	98.185	106.42	103.88	103.04
106.7	102.08	109.89	109.34	104.95	102.51	104.27	108.11	105.36	98.719	100.48	109.69	102.93	108.04	110.26	108.61	111.1	110.52	107.42	110.31	103.26	109.04	107.83	105.95	109.67	107.43	116.99	105.12	103.98	107.19	108.58	102.59	104.14	108.75	107.73	109.77	104.57	104.16	109.25	104.13	102.46	107.09	109.58	105.82	110.25	103.35	105.57	106.36	106.25	109.04
101.19	107.2	107.79	107.56	110.03	111.11	101.9	99.676	104.94	105.83	98.474	109.92	103.97	104.37	114.37	102.09	109.34	109.99	103	97.891	103.86	100.32	101.57	110	105.02	107.99	112.05	109.15	103.46	101.71	110.76	105.85	103.51	106.16	105.64	106.18	113.7	105.61	106.57	111.04	95.929	98.012	107.64	101.93	101.83	107.42	105.99	106.54	104.08	99.167
100.2	104.01	101.32	104.43	97.855	97.054	97.888	105.34	102.71	97.075	100.48	95.917	97.302	103.63	102.94	101.07	101.41	96.369	104.67	107.86	99.208	99.156	102.95	102.36	102.19	104.67	99.922	106.33	102.95	103.1	111.14	100.97	94.151	101.36	98.406	101.59	104.96	96.357	101.93	100.24	99.592	98.692	99.299	103.4	95.313	106.68	102.82	103.68	101.45	92.744
98.061	99.872	98.671	95.999	100.73	103.31	97.215	102.1	97.893	94.561	98.95	100.19	101.86	103.03	101.45	93.97	102.95	93.681	100.85	102.98	98.485	94.69	107.28	100.9	100.26	99.584	96.645	104.63	102.61	99.107	99.254	93.572	99.14	95.392	96.573	102.63	100.88	100.38	96.158	104.26	100.89	97.251	98.892	98.133	98.574	100.71	95.854	100.43	95.018	98.717
97.255	100.23	103.86	98.46	99.847	104.44	101.75	105.23	95.891	102.59	108.92	103.9	102.71	108.22	99.433	106.4	106.26	99.062	96.761	108.2	103.1	104.16	105.05	104.41	106.85	103.12	105.08	102.8	105.87	94.606	101.71	102.05	107.69	99.09	115.17	99.777	102.56	103.18	102.79	96.86	103.96	104.78	102.54	105.5	105.96	106.26	100.55	100.74	105.44	108.07
107.59	105.36	109.27	104.86	102.78	104	102.33	103.59	102.9	105.31	115.5	104.78	102.9	105.82	103.63	100.68	103.51	106.33	100.47	104.99	104.2	101.37	104.23	112.26	100.97	109.16	109.59	104.36	105.2	112.69	105.83	103.31	98.204	101.58	109.29	101.3	100.74	109.72	104.87	107.7	110.18	107.18	102.89	103.35	111.54	96.595	108.05	104.44	101.87	108.52
105.44	102.13	98.626	106.75	104.64	102.71	109.08	108.19	105.36	106.49	108.54	110.1	112.7	108.28	101.05	108.95	112.25	109.98	108.51	105.79	114	107.33	105.62	108.54	106.54	105.45	103.06	104.78	107.38	105.61	109.91	106.92	112.77	107.48	106.81	106.07	102.82	113.74	106.89	110.7	106.61	102.45	112.17	100.68	104.48	109.87	103.74	104.8	110.55	105.14
118.11	107.82	103.43	109.67	112.86	104.59	102.64	101.64	104.71	109.05	109.27	108.11	104.37	103.9	102.98	101.82	103.35	106.56	94.909	111.4	106.52	104.4	100.39	104.69	109.73	103.38	109.42	100.67	103.48	103.62	109.49	106.22	109.53	108.01	102.13	103.69	101.52	107.14	101.35	105.95	112.12	111.93	104.67	99.026	100.08	108.45	105.97	103.24	107.48	105.1
104.6	103.66	107.71	108.34	102.35	103.7	101.95	111.17	104.75	106.6	104.19	111.03	105.41	109.94	109.96	106.37	105.6	100.99	107.8	104.35	108.79	108.62	106.09	105.24	100.76	104.22	105.19	112.29	104.82	108.06	107.97	110.95	107.64	109.13	102.26	107.52	108.6	105.1	108.61	108.23	112.08	106.18	114.42	105.7	106.63	110.65	105.09	106.83	103.44	106.86
100.13	105.88	92.22	94.784	96.113	101.83	102.85	96.617	100.02	97.936	103.75	99.24	97.403	95.365	102.75	98.876	97.237	103.11	95.242	102.85	99.392	98.796	104.48	100.97	100.66	101.74	97.423	100.9	94.889	98.298	102.61	98.948	98.48	99.059	97.785	104.4	100.47	102.35	97.903	99.068	95.857	94.652	101.63	94.012	104.77	93.906	100.03	95.19	91.241	100.71
98.828	101.29	102.09	100.58	101.09	105.53	98.942	107.52	101.27	90.645	93.611	100.26	97.781	99.992	101.56	96.247	97.963	103.26	94.805	99.975	100.16	101	99.983	99.567	96.388	102.24	96.69	89.995	100.35	96.538	100.98	102.78	95.439	92.883	97.197	101.64	95.486	99.132	95.498	100.46	96.5	99.258	96.208	90.95	95.519	95.202	101.94	97.168	99.116	96.568
109.73	98.567	100.59	105.22	100.62	95.856	105.39	104.46	101.53	95.217	105.46	99.231	103.74	102.99	92.654	98.878	97.509	99.688	103	103.7	99.395	100.03	100.61	99.162	99.169	99.996	97.516	99.713	100.83	102.11	104.8	99.311	96.644	104.46	104.9	105.52	98.616	97.821	107.28	95.331	97.371	95.766	99.391	103.59	93.997	101.16	98.539	94.009	96.023	104.58
112.96	107.25	112.32	104.64	106.98	106.2	112.33	100.2	109.62	105.14	104.97	107.38	114.75	111.86	108.93	114.57	113.08	109.6	105.74	112.52	111.57	104.05	109.04	107.45	107.83	105.27	109.8	111.79	102.74	109.83	107.16	112.32	108.4	115.8	105.04	108.2	105.96	111.86	107.54	110.06	111.3	108.39	110.9	108.7	103.91	103.37	106.5	104.02	105.13	108.74
102.28	110.96	105.61	105.92	103.29	109.83	103.2	107.55	105.94	104.09	103.51	100.19	108.4	103.75	109.16	105.43	105.11	103.05	103.56	106.75	109.93	106.35	105.89	101.11	109.89	110.71	111.06	99.229	106.63	113.64	108.18	104.48	104.29	106.21	110.37	98.163	98.886	108.11	100.73	103.69	101.95	108.62	108.14	106.67	101.62	104.73	103.39	112.16	106.46	100.87
105.21	108.39	106.03	106.59	108.16	105.64	105.97	107.42	109.66	104.26	103.7	104.14	108.12	105.7	108.8	110.62	106.2	103.26	104.05	108.08	107.94	109.02	105.19	104.52	101.9	106.11	102.51	107.74	101.44	102.87	105.35	107.33	110.42	97.857	104.09	105.65	105.64	112.4	105.96	106.1	105.92	112.03	105.22	107.13	109.63	106.47	103.34	104.62	110.34	100.72
97.974	112.06	95.786	94.411	97.967	96.791	102.74	100.19	98.957	95.874	92.231	96.174	93.147	97.861	98.245	95.711	99.032	99.377	92.837	96.738	104.44	97.157	100.03	99.529	87.383	95.444	93.419	97.193	102.4	99.768	103.07	96.181	94.215	92.365	94.317	98.266	96.587	98.993	97.27	96.503	92.864	103.23	97.154	94.177	96.719	101.9	98.691	97.456	104.02	95.307
107.72	107.98	103.56	102.18	109.38	113.66	102.02	104.83	111.03	107.9	107.81	107.82	106.98	108.95	105.55	112.28	103.7	104.32	106.19	106.83	109.57	104.55	104.57	105.84	103.14	101.72	108.6	106.61	108.62	105.93	104.55	102.7	109.09	111.34	109.86	102.22	109.78	108.84	111.62	110.31	105.59	108.89	108.26	101.81	112.82	110.38	108.83	103.19	112.39	108.18
99.722	96.954	99.606	98.991	99.53	104.98	100.21	97.724	98.515	100.99	102.76	92.484	100.95	99.892	104.77	100.92	94.413	102.64	104.97	101.04	107.79	94.386	98.787	96.771	100.94	99.111	102.93	94.891	99.019	100.09	99.646	101.25	97.44	96.464	101.7	98.704	98.947	91.328	99.494	103.41	101.49	101.67	102.94	100.5	105.1	94.958	97.674	102.07	96.459	98.556
103.41	103.76	105.4	106.42	102.09	109.36	105.98	107.31	106.41	100.79	106	110.38	106.72	105.09	99.526	106.96	107.57	106.31	102.78	103.74	105.47	111.37	107.56	99.519	98.639	103.73	101.12	106.06	97.654	105.43	102.92	100.71	108.84	104.56	101.58	108.63	103.69	103.18	104.33	105.49	95.884	105.95	109.71	101.76	107.36	102.45	101.29	105.5	108.73	103.37
104.92	102.37	100.34	103.17	105.95	109.12	108.53	108.65	106.9	109.22	105.52	104.83	110.87	109.98	102.6	100.55	111.3	106.19	102.41	110.12	106.18	108.7	107.55	109.16	111.25	106.77	104.75	108.28	108.34	100.74	105.66	106.93	101.91	104.37	105.79	110.67	107.36	108.94	107.33	103.09	108.74	106.1	109.94	108.83	104.66	106.99	107.83	106.85	107.11	109.35
99.674	107.28	112.54	111.49	106.94	103.91	106.55	102.56	109.06	99.868	106.76	108.32	101.3	109.9	105	103.88	105.14	106.42	106.67	105.08	103.29	103.76	102.87	108.42	107.47	105.99	106.23	101.95	105.26	103.85	102.43	108.02	98.521	110.96	107.38	105.68	108.58	101.2	111.21	108.79	109.5	114.63	105.87	107.37	104.91	106.29	104.99	102.24	108.36	110.81
109.52	100.43	107.16	109.72	110.04	109.32	107.46	106.07	108.1	104.57	107.44	107.85	104.58	115.54	105.41	106.91	106.21	106.78	106.8	101.07	107.52	106.49	104.39	108.12	118.63	106.51	109.24	107.14	109.09	106.44	98.502	106.06	106.04	104.16	103.73	109.39	106.92	104.28	101.2	110.09	103.29	110.15	100.76	102.91	105.12	115.14	110.06	113.72	107.08	107.86
102.86	100.25	95.241	105.12	103.55	93.735	107.98	109.01	94.174	104.38	103.05	99.386	95.404	96.417	95.938	102.63	100.78	97.773	98.172	101.61	91.857	101.19	102.35	99.507	97.562	105.06	103.73	99.846	99.001	95.847	97.374	99.729	98.51	97.18	101.85	94.746	103.04	96.586	99.211	96.731	97.125	101.01	95.112	99.251	99.16	101.38	103.57	96.294	96.758	100.44
97.485	101.06	92.794	91.606	97.544	98.028	96.257	97.803	97.677	91.527	96.014	102.23	97.588	106.26	99.28	97.314	98.116	97.52	99.413	92.282	96.731	101.18	94.145	94.107	101.12	97.165	98.767	101.56	99.766	106.05	98.423	95.713	104.73	97.393	99.23	96.664	100.28	99.817	97.941	92.953	97.518	97.328	97.296	99.462	95.838	96.521	99.49	98.432	95.71	101.7
97.119	103.06	106.29	114.4	107.62	96.288	107.17	113.28	99.816	107.72	106.67	106.81	100.18	102.85	97.608	100.74	106.45	105.49	109.59	110.52	107.48	101.44	109.03	105.15	106.17	105.38	107.39	111.78	108.38	106.73	113.33	106.63	106.08	102.04	106.04	104.8	107.71	103.64	104.4	101.87	110.36	105.63	113.05	107.55	110.22	102.38	99.288	102.27	105.46	105.3
103.41	104.05	100.91	109.53	111.8	107.39	105.42	107.03	103.99	110.17	103.91	106.52	111.47	104.04	107.16	104.99	104.9	105.86	99.436	110.97	109	110.36	104.91	108.3	104.44	107.34	104.82	99.78	106.08	102.85	100.39	115.35	106.23	108.72	112.91	109.22	103.54	103.04	108.45	106.88	99.748	108.22	107.91	104.76	106.01	106.52	106.09	99.642	99.41	107.02
106.07	111.44	109.34	108.93	105.15	105.7	99.948	107.87	106.85	108.62	105.39	115.44	106.47	103.98	103.4	109.93	110.3	106.8	105.37	107.21	112.36	103.46	104.76	104.62	113.09	106.36	105.22	108.13	101.91	114.04	107.13	108.31	105.47	103.18	110.29	106.49	106.5	110.43	107.23	112.54	109.48	108.72	110.89	108.81	114.07	108.32	116.34	117.21	102.36	105.8
105.8	104.98	100.53	107.55	107.72	103.69	106.14	104.03	101.08	105.86	106.59	109.66	101.93	99.749	107.61	107.83	111.68	108.22	108.54	108.88	105.84	102.13	105.67	111.31	104.04	100.47	107.46	102.86	100.47	98.395	111.49	107.27	99.714	106.08	104.74	105.11	108.88	107.29	109.83	101.98	103.85	107.15	107.58	106.45	101.76	104.72	109.66	106.36	105.55	102.46
105.92	108.62	109.39	105.69	104.82	114.33	108.91	107.77	108.11	109.97	106.31	113.85	112.99	104.52	105.54	109.58	105.94	101.13	113.74	110.34	105.24	106.37	107.92	111.32	109.05	110.52	108.38	108.02	101.59	111.62	108.23	108.66	108.2	103.42	109.35	105.91	111.44	100.97	101.5	107.84	104.31	107.89	107.12	108.52	112.21	110.26	105.49	110.04	112.31	103.21
99.705	99.93	97.571	96.605	96.229	99.207	99.751	103.15	101.54	103.32	100.83	96.716	96.528	97.631	98.844	97.154	106.17	98.783	96.912	90.984	95.321	97.63	102.52	100.05	99.215	96.063	98.605	97.463	98.308	99.175	99.573	101.07	99.471	96.43	101.18	96.411	101.15	98.56	103.1	103.37	96.965	101.09	98.718	95.541	100.15	98.815	101.69	91.154	99.876	96.756
99.859	105.57	110.66	104.57	106.58	106.27	108.68	106.67	103.57	100.97	108.13	103.91	106.63	108.98	104	107.92	105.76	102.22	107.55	107.48	105.85	101.54	99.695	104.91	104.28	109.08	101.02	101.23	108.09	102.21	115.2	95.664	109.49	102.62	106.53	100.05	104.51	108.32	104.43	107.19	103.65	102.04	104.78	101.55	111.8	105.53	102.92	103.28	105.54	99.534
105.31	102.93	100.28	100.52	99.532	101.35	104.34	99.007	97.51	107.68	96.229	104.1	100.2	99.587	100.35	96.37	97.398	101.62	96.597	105	106.51	99.416	100.61	102.22	105.01	103.95	101.27	92.771	102.76	101.12	98.599	90.793	100.13	102.81	99.637	98.444	101.45	108.94	102.27	97.028	99.784	104.71	105.27	99.738	106.16	102.3	103.19	102.66	101.5	103.75
107.46	111.08	106.57	107.05	111.82	104.89	111.85	110.41	106.01	105.45	106.74	112.26	110.98	110.86	111.88	106.94	105.93	106.19	108.68	105.08	111.28	111.06	109.85	108.16	107.18	106.26	113.62	105.5	106.19	102.26	110.62	104.05	106.27	111.49	108.05	108.32	111.14	100.6	112.38	105.07	107.51	108.96	108.21	108.83	109.62	105.63	109.58	110.15	107.87	105.2
103.9	108.53	106.21	105.62	102.84	107.14	106.4	106.68	106.2	111.13	106.72	104.42	106.86	102.6	107.51	107.31	107.04	100.59	109.92	104.9	105.63	111.65	102.08	109.03	105.45	96.979	105.91	110.2	106.33	100.75	106.1	107.08	106.16	106.34	105.65	108.15	107.41	103.7	108.95	110.67	102.82	100.1	106.38	104.53	99.551	107.66	104.35	109.15	108.79	105.16
109.93	109	110.79	100.71	106.17	103.57	104.78	102.89	100.3	103.52	105.28	111.27	112.2	106.54	108.46	111.13	107.89	103.81	111.48	110.43	103.31	107.32	101.08	112.03	107.46	106.27	102.64	105.49	103.62	107.43	102.61	114.66	108.01	104.1	102.44	108.1	101.64	106.64	101.35	101.7	102.15	103.3	107.13	112.34	108.67	104.21	109.9	108.7	100.04	108.88
102.38	113.67	108.09	108.06	106.97	103.29	107.47	111.65	107.02	107.83	110.74	108.24	106.56	106.87	108.33	106.02	110.66	106.38	103.47	104.43	109.48	111.58	111.52	113.67	109.09	106.29	109.91	110.9	115.08	109.69	110.51	105.37	107.79	112.75	109.42	106.12	112.4	111.52	109.94	109.73	105.76	110.39	109.79	111.33	105.51	112.4	113.92	108.96	104.26	104.24
116.6	106.41	103.77	114.87	112.2	110.75	116.91	111.4	115.44	106	114.48	110.61	105.35	107.4	102.79	113.74	109.79	112.78	108.79	113.77	105.87	104.16	108.8	108.37	113.21	109.54	110.48	110.37	116.37	108.87	111.54	119.13	115.02	106.08	110.71	109.85	115.66	111.29	110.52	115.04	110.58	103.23	109.91	106.08	111.59	107.36	109.36	112.8	119.96	107.87
107.76	106.74	108.96	107.5	104.89	109.68	107.83	106.14	107.17	105.88	104.95	105.75	101.93	103.68	110.41	103.2	107.08	108.9	106.93	109.49	108.15	108.89	105.02	106.35	105.97	111.52	116.23	105.7	102.45	109.88	111.4	107.17	105.4	111.57	108.78	103.49	109.82	107.31	103.59	108.5	101.3	110.18	108.72	106.71	107.16	105.9	103.61	106.87	109.11	107.88
104.54	107.42	104.18	109.31	99.866	113.59	100.91	106.25	100.64	101.87	105.78	107.81	102.2	110.01	109.93	107.56	103.1	104.08	96.268	108.68	101.87	108.71	107.51	102.16	108.54	108.1	104.51	104.46	101.55	107.51	106.87	111.45	109.65	106.4	115.02	108.76	105.69	104.8	110.03	102.26	106.46	100.65	103.42	103.95	107.26	108.42	110.17	100.54	103.9	104.42
108.85	104.02	109.23	107.53	105.51	106.49	108.94	111.97	111.42	110.12	111.5	102.73	116.44	101.68	107.18	108.78	108.02	111.81	113.43	108.02	102.15	109.45	107.31	110.72	108.95	105.41	107.43	111.26	111.1	108.12	107.27	107.33	106.1	109.47	113.23	105.47	104.94	109.62	110.27	102.83	104.51	110.3	105.13	106.27	109.55	108.79	103.35	105.7	106.12	107.75
105.16	106.02	111.75	111.73	107.88	108.51	108.39	109.83	109.49	114.18	109.12	112.72	108.31	105.32	111	113.43	112.04	110.63	108.91	111.52	113.57	103.95	115.76	111.84	112.98	111.5	106.32	108.5	112.2	104.51	115.73	107.94	106.48	109.02	108.04	107.84	111.92	110.9	110.52	109.32	110.38	106.29	111.03	110.76	107.13	108.91	110.38	108.99	107.43	111.7
101.11	99.811	95.479	98.674	95.747	99.262	102.88	97.4	97.753	95.587	100.82	97.904	101.75	92.366	93.897	93.086	98.158	94.318	103.01	103.43	102.43	96.869	97.152	96.264	96.031	96.699	98.434	102.44	98.119	92.597	94.673	101.32	100.16	95.549	99.776	97.784	91.902	96.937	96.03	89.913	96.714	98.1	95.896	99.429	96.823	98.423	100.17	93.627	104.16	98.813
106.72	105.02	109.06	104.1	108.49	104.98	112.24	103.32	105.09	102.97	106.34	109.87	101.3	106.34	97.143	106.35	106.65	106.16	100.18	103.84	106.33	104.25	104.51	112.8	106.07	103.44	106.02	106.18	107.83	100.71	105.11	104.01	104.68	106.57	104.9	107.57	105.46	104.67	111.89	114.4	108.87	108.39	111.44	116.12	99.896	102.33	108.26	103.14	111.69	103.83
98.204	97.622	100.97	99.409	107.07	103.98	101.7	101.87	99.656	103.33	103.84	104.19	99.637	103.11	100.69	100.12	102.4	98.702	98.243	105.16	91.906	103.89	102.83	102.08	94.84	99.267	101.72	95.849	100.6	106.7	97.318	101.39	103.81	98.409	98.228	101.18	102.15	97.781	100.48	94.954	101.69	98.93	102.42	101.51	97.919	102.29	96.557	100.74	99.565	102.88
107.88	106.5	110.91	111.47	112.05	108.66	104.64	105.83	112.07	103.9	107.29	108.13	103.69	108.85	112.14	107.57	109.05	106.75	107.53	105.36	113.07	106.11	103.88	102.51	106.63	107.63	110.26	109.38	117.1	109.01	108.98	102.28	109.17	106.3	112.83	105.92	106.18	101.2	111.04	106.31	108.92	110.78	109.82	110.47	109.36	110.19	110.81	101.18	107.27	100.52
113.72	104.26	105.97	105.7	113.28	104.57	105.32	112.87	106.38	111.53	103.5	106.27	105	101.55	102.92	109.12	111.77	105.89	110.77	102.15	103.01	106.85	103.59	104.93	106.46	104.12	107.09	107.2	103.54	99.564	103.24	110.11	102.09	103.47	105.14	108.46	103.4	106.81	110.27	107.36	100.53	103.64	110.06	110.5	103.55	109.02	109.88	109.04	109.01	102.3
105.24	113.51	106.78	109.09	106.2	103.34	108.87	108.32	105.64	107.14	109.39	103.13	106.02	104.83	100.61	99.976	109.49	104.54	112.29	109.57	107.9	108.03	114.14	104.21	106.92	110.52	105.96	106.03	108.15	112.01	105.17	106.42	104.66	109.24	109.1	108.41	114.76	112.44	107.12	108.23	106.1	104.2	106.99	106.32	106.08	100.81	106.6	106.11	111.08	111.18
107.81	106.01	108.49	106.63	110.86	112.28	104.31	113.43	104.85	105.98	107.86	105.16	112.08	106.17	109.82	108.94	112.27	104.99	106.13	107.32	112.63	107.4	113.43	112.6	110.27	109.71	114.16	109.54	101.45	108.38	103.08	105.08	108.28	104.97	111.59	106.3	107.59	109.07	105.1	105.94	109.8	113.97	108.74	107.87	108.48	107.55	106.76	103.69	106.86	109.82
99.742	109.33	104.85	105.65	103.15	104.05	108.39	105.61	104.63	105.56	110.56	108.54	116.68	105.42	103.13	104.2	104.66	106.51	103.87	110.86	107.44	108.66	110.02	106.49	104.61	106.6	109.53	108.99	104.5	111.29	108.54	104.09	101.68	105.38	107.72	104.97	102.4	110.99	108.18	106.8	105.89	100.65	108.07	109.51	109.74	104.43	99.749	106.18	102.45	111.69
99.091	97.358	97.334	95.955	97.363	98.881	93.967	102.92	99.217	97.847	98.058	104.04	90.399	101.97	102.2	98.606	97.144	98.374	108.45	96.75	99.905	100.27	98.085	102.98	104.33	99.494	103.49	93.77	100.73	99.181	97.597	101.39	100.18	97.194	98.212	103.28	100.06	98.165	98.658	102.6	93.736	99.337	103.65	96.772	101.9	98.856	96.219	99.663	101.27	98.208
109.49	101.78	108.85	108.81	103.01	109.99	106.45	103.08	106.54	105.34	103.76	102.36	101.2	105.39	106.53	105.7	106.69	102.5	107.74	108.22	105.31	105.99	105.04	106.26	107.93	110.82	104.21	104.64	108.92	107.26	104.46	107.83	107.98	102.54	102.98	105.53	112.36	107.81	109.65	103.82	107.86	98.96	105.94	104.42	99.006	106.08	99.071	108.54	104.45	105.57
105.19	108.03	107.79	104.52	110.92	99.119	106.35	103.04	103.4	107.67	110.45	99.53	108.21	103.99	108.82	103.4	104.52	106.7	105.97	104.43	110.9	101.5	104.91	107.3	107.42	113.16	100.71	102.13	106.03	101.17	111.4	102.66	109.9	105.71	107.52	100.78	112.24	104.78	103.96	103.34	104.61	108.8	106.61	104.23	107.06	111.96	110.99	110.88	105.1	105.84
106.39	110.91	103.26	101.26	112.19	113.08	97.29	103.38	104.23	109.98	105.38	108.83	108.13	105.85	105.39	108.55	103.72	103.04	106.24	104.77	108.08	110.69	109.87	110.71	110.63	105.16	104.02	106.71	106.96	103.14	104.91	108.14	108.71	111.49	102.2	110.44	104.23	107.95	98.773	105.99	104.83	104.02	103.4	106.58	105.09	107	102.68	108.5	108.88	106.76
100.18	107.19	104.68	103.76	102.65	105.53	99.206	102.28	108.81	101.91	106.62	107.03	97.305	108.89	104.73	107.7	108.43	110.84	107.33	105.42	107.7	98.567	111.17	110.27	105.33	105.23	106.79	103.2	110.41	111.23	108.44	103.52	101.22	103.85	102.73	107.98	105.01	101.27	104.64	102.98	104.49	103.27	107.08	107.14	107.16	106.61	107.55	108.4	103.55	96.774
103.9	107.72	102.54	113.93	104.7	101.7	110.95	105.43	107.85	104.65	105.6	107.89	103.68	107.18	104.02	105.92	107.04	106.1	105.52	102.91	111.35	107.23	107.43	110.77	101.04	99.436	106.48	100.3	99.484	104.4	109.33	104.25	107.34	110.12	106.7	101.61	103.22	109.81	104.55	100.79	104.91	113.47	109.14	106.56	116.9	104.29	104.96	106.95	109.62	104.92
110.75	99.073	111.98	103.95	106.44	108.03	108.5	106.64	105.02	108.75	109.64	103.38	111.31	105.01	106.68	103.75	107.74	111.38	106.22	113.36	103.27	111.25	101.48	97.14	107.49	113.2	107.67	113.22	106.7	107.03	106.98	105.43	102.71	113.47	110.87	105.2	110.56	109.66	99.905	109.57	112.55	109.28	107.63	107.81	108.12	112.11	98.477	109.44	109.67	100.95
104.52	111.44	101.82	106.93	107.74	107.49	104.99	113.02	106.47	101.54	102.45	106.36	111.15	104	115.02	105.99	105.9	111.3	106.02	102.67	108.84	103.2	106.29	108.77	103.23	107.36	108.88	108.97	102.13	106.96	106.84	108.58	104.16	102.35	106.1	104.91	99.622	107.25	102.86	108.29	104.36	106.18	100.12	108.87	114.26	105.69	105.64	108.22	108.22	101.86
113.38	109.67	116.53	112.6	108.63	107.87	107.52	105.69	106.33	112.85	113.13	111.91	114.53	112.4	114.12	108.34	108.33	107.95	109.74	110.08	112.49	112.59	110.32	114.56	110.89	106.56	110.91	113.31	109.28	112.61	102.42	113.23	116.68	112.14	109.98	111.94	110.76	112.28	108.86	113.31	108.54	110.22	113.97	113.21	113.6	112.14	110.38	111.7	112.73	113.73
106.02	108.28	106.7	104.48	102.97	102.28	112.97	107.72	110.44	107.87	102.36	112.77	109.35	109.91	101.14	106.58	111.74	109.07	103.66	104.91	104.33	106.49	113.9	100.46	103.33	110.19	108.19	107.19	113.6	111.53	112.53	104.62	112.05	107.18	109.56	108.38	107.34	106.6	105.59	108.73	104.33	103.81	106.94	110.79	106.05	106.22	106.14	102.53	109.6	107.6
106.56	98.772	101.34	103.15	106.69	109.78	106.66	113.64	105.21	108.67	103.84	108.41	109.84	101.96	110.1	109.99	109.08	106.72	112.88	107.69	106.9	110.16	105.63	105.93	107.95	109.04	106.95	105.39	105.25	107.56	109.35	109.26	104.3	111.02	114.28	110.07	111.5	106.78	104.78	110	109.53	110	106.2	107.48	107.35	106.53	101.23	106.12	107.17	114.34
113.56	108.74	106.25	114	103.7	108.55	104.65	108.12	111.12	109.07	111.39	105.9	111.4	109.14	107.82	110.9	104.65	106	110.67	113.32	108.43	104.56	112.3	106.47	107.39	105.03	104.52	112.79	112.43	110	112.3	113.83	114.94	107.75	112.29	110.45	109.76	103.28	107.42	107.08	106.47	106.82	106.96	112.13	104.87	109.45	108.71	106.84	106.99	105.92
103.42	113.7	108.11	109.81	110.48	109.9	102.92	113.29	105.18	108.4	111.55	114.36	110.45	111.85	105.39	113.87	109.71	111.18	102.28	107.64	111.09	105.45	103.62	111.25	107.02	107.45	100.38	105.04	103.67	107.99	111.28	102.17	108.88	107.85	112.28	110.81	109.74	113.38	107.18	112.64	109.59	103.95	108.37	108.36	113.3	106.38	110.46	109.38	108.03	104.03
101.68	101.19	102.07	93.253	100.03	102.61	100.11	104.98	98.958	98.914	104.42	103.24	101.77	97.112	106.11	100.74	103.08	100.4	93.08	98.068	98.214	103.02	101.34	105.56	106.83	101.22	90.598	101.75	100.68	99.518	99.436	92.93	98.125	96.805	99.398	101.92	100.38	106.58	98.218	97.58	98.651	94.793	104.56	95.246	105.8	99.35	99.403	95.689	97.045	105.18
101.53	103.98	103.64	103.19	98.975	102.73	99.997	99.468	104.07	101.2	104.48	99.161	95.254	100.32	101.57	107.83	107.55	94.229	103.54	109.12	101.74	101.96	98.406	105.19	97.498	99.307	100.13	97.768	96.687	100.37	104.14	104.25	103.88	105.18	105.54	95.761	105.01	96.257	102.53	99.752	101.77	99.593	99.105	106.36	99.135	97.063	100.18	96.191	103.99	100.01
110.59	110.87	118.28	102.41	103.89	108.67	106.75	106.81	109.24	112.15	103.75	104.68	110.65	108.72	111.26	109.18	105.49	105.7	107.77	102.12	112.4	108.74	109.61	113.35	107.61	111.6	110.17	103.73	111.18	112.94	103.37	108.67	104.95	111.84	109.64	109.17	108.16	103.46	106.88	109.94	116.12	106.51	110.93	105.59	102.95	103.53	111.25	107.46	104.5	114.5
95.445	98.057	93.49	101.42	102.54	98.282	94.646	92.659	98.069	102.94	99.906	98.658	98.339	95.047	107.83	101.91	96.734	97.133	101.07	92.188	101.26	95.414	95.239	97.141	95.939	102.55	98.209	102.99	98.962	94.42	102.42	98.624	98.653	95.781	104.87	98.464	98.373	97.2	96.778	95.456	104.85	99.83	101.14	95.56	96.629	93.004	100.03	94.244	100.92	95.445
101.26	105.14	110.22	103.09	105	110.49	107.3	105.82	98.204	105.73	104.18	100.92	103.37	107.38	112.01	105.54	105.04	106.75	108.39	108.13	104.36	107.85	102.68	111.52	110.01	97.152	110.51	104.93	109.22	104.13	99.862	107.63	102.18	105.39	103.43	109.82	108.19	106.64	109.27	102.27	97.115	102.43	102.7	105.5	104.46	110.97	108.09	113.56	107.09	106.82
106	108.29	107.82	104.35	110	104.19	104.49	110.85	103.12	105.07	103.18	106.76	105.65	101.63	106.24	113.21	112.21	103.4	100.71	107.8	102.31	110.31	107.25	104.8	109.11	105.23	110.8	103.93	102.47	115.52	103.68	107.68	108.68	105.39	103.34	106.75	104.79	110.87	106.74	104.18	101.14	107.22	104.26	104.32	108.1	103.52	109.71	108.16	105.07	108.42
105.32	102.37	98.67	99.28	101.13	102.91	94.779	107.91	103.77	102.39	98.248	100.54	98.031	97.429	103.45	100.85	100.87	99.47	103.03	96.894	95.981	95.69	102.74	102.96	98.955	102.1	96.377	100.6	103.93	101.42	96.53	96.262	100.2	101.25	99.081	94.655	94.911	99.483	96.797	107.06	101.1	95.413	96.185	106.75	98.376	94.14	99.884	105.27	98.476	99.734
106.89	105.08	109.32	105.95	107.58	110.51	106.44	106	105.62	107.5	102.48	104.4	107.29	100.55	101.92	104.59	108.18	108.55	105.01	104.72	102.12	102.75	107.18	105.54	105.83	105.33	103.04	107.03	102.77	104.05	100.3	106.41	103.71	102.24	106.64	104.19	106.9	104.91	102.56	113.38	103.64	108.67	108.25	100.36	108.12	102.56	109.89	109.57	99.211	103.66
105.79	111.71	110.08	105.43	108.65	108.55	109.56	116.99	106.6	107.57	110.21	105.02	112.17	106.21	106.34	105.09	105.5	106.56	108.34	108.29	110.1	108.14	109.61	107.14	110.12	107.62	105.6	109.37	109.64	108.65	110.54	106.79	109.06	107	106.36	110.54	101.35	106.33	107.56	109.79	104.62	109.21	107.51	108.54	109.35	103.21	108.09	104.39	108.9	108.3
108.09	106.92	107.18	109.29	105.48	106.8	105.33	109.81	104.14	104.48	107.39	106.87	100.8	113.14	102.68	100.76	110.73	108.29	109.91	102.91	117.3	100.6	104.82	105.24	104.4	111.17	103.33	97.886	112.43	108.96	106.95	99.509	109.94	105.57	106.81	114.06	111.79	100.79	104.24	108.28	110.11	106.01	102.54	103.39	108.59	106.04	110.98	106.3	104.22	104.52
101.16	100.48	100.7	96.672	101.1	102.93	98.207	99.382	96.695	102.09	98.627	106.34	101.46	98.204	104.34	101.04	101.79	99.397	103.59	99.736	104.8	97.159	105.78	99.508	97.249	100.39	106.14	98.728	103.73	104.67	98.867	97.6	103.5	95.788	100.47	100.24	101.69	93.772	101.03	95.103	100.18	101.59	100.83	101.94	101.12	102.98	97.208	100.8	103.93	103.3
100.42	95.769	101.6	100.18	92.232	97.008	96.805	99.354	98.977	102.76	96.911	96.577	98.791	100.02	94.242	95.505	101.94	105.94	104.14	101.53	102.94	101.71	104.51	101.64	98.25	102.48	102.49	99.677	104.5	100.56	103.99	100.69	99.449	97.079	105.57	98.511	103.35	105.73	105.52	101.12	96.499	102.51	97.464	96.325	107.35	104.78	98.823	103.77	95.536	96.496
106.8	105.42	108.86	105.97	112.01	103.83	106.76	102.47	103.29	116.03	107.52	105.24	105.95	107.64	107.68	105.5	104.43	106.02	110.5	106.91	104.13	109.86	103.65	109.08	99.809	108.28	99.483	103.21	111.65	100.31	108.89	102.29	99.426	106.52	101.34	106.27	105.28	111.55	105.07	111.48	104.97	106.17	111.77	108.66	108.28	108.31	105.33	105.8	105.52	101.76
101.63	95.457	95.839	102.28	96.853	101.53	98.166	100.78	99.921	100.23	98.829	97.609	94.867	100.56	90.365	95.934	100.43	108.65	100.08	99.009	94.253	95.731	108.89	97.466	96.405	100.27	101.36	104.42	92.618	99.964	98.8	100.79	92.529	102.09	99.993	99.176	102.13	96.186	103.52	101.65	101.47	100.63	97.085	99.464	96.259	94.223	104.34	95.032	99.97	104.31
108.96	108.56	107.38	112.11	101.88	109.83	112.72	108.28	112.36	108.22	109.34	108.72	110.95	109.41	111.85	111.99	108.49	109.97	106.46	110.11	107.84	113.38	105.86	108.13	105.91	107.61	108.53	109.76	109.56	108.35	114.26	113.48	111.9	105.79	109.86	104.78	112.94	107.69	104.02	111.47	106.92	107.17	109.14	109.03	108.83	112.1	106.03	103.76	112.53	108.45
108.47	110.23	100.51	107.11	104.91	108.57	105.65	102.54	99.189	107.63	107.68	108.42	107.61	104.91	110.2	105.34	107.93	108.19	112.39	116.38	111.58	111.66	100.74	102.33	103.24	107.74	107.81	107.77	105.36	105.43	108.3	104.87	104.66	105.85	109.44	106.35	103.26	105.51	104.35	106.01	109.78	106.96	108.19	102.73	107.03	109.93	108.53	103.67	103.44	102.69
109.88	105.32	107.01	106.68	105.86	109.56	106.32	111.74	107.34	110.21	103.39	108.23	107.55	106.58	110.64	111.09	110.97	110.47	112.3	107.74	106.24	109.62	114.04	111.29	112.57	101.96	102.97	109.05	114.24	106.39	99.057	107.13	104.93	104.44	109.51	110.57	106.01	108.88	109.14	104.99	101.79	111.46	108.44	106.63	103.96	102.51	106.46	106.17	108.63	102.39
105.9	105.77	105.68	100.27	111.06	106.72	107.45	100.26	112.39	111.3	99.104	105.06	110.87	103.35	110.27	106.83	109.09	106.76	99.51	103.01	104.77	102.25	104.6	104.01	103.72	109.56	106.28	99.921	101.36	106.55	101.33	105.88	105.04	107.31	104.77	106.4	107.31	108.69	103.23	99.731	103.8	108.87	108.49	110.86	105.46	105.33	105.72	108.78	101.36	105.63
101.81	104.14	107.34	112.04	105.94	104.5	103.99	100.63	104.12	109.75	111.91	106.62	116.38	104.18	107.6	106.73	104.61	102.22	104.5	107.64	110.29	101.43	103.48	107.49	106.82	106.72	102.27	108.24	109.42	101.82	108.42	104.28	110.68	103.33	106.88	106.12	109.09	103.98	101.84	108.99	109.34	105.95	108.14	107.07	98.835	105.08	103.43	102.52	101.96	110.49
104.13	105.51	106.49	104.71	106.93	102.62	102.64	104.76	107.59	103.44	105.19	105.91	104.21	101.42	111.54	104.74	101.35	107.09	102.9	106.91	105.4	112.76	108.68	98.135	104.58	105.43	108.44	113.04	109.1	102.95	103.82	107.13	105.18	104.55	98.743	104.21	105.27	106.66	106.67	107.04	102.42	107.04	106.35	103.57	103.58	101.86	109.44	103.33	109.62	104.13
113.18	101.03	107.5	101.6	107.32	102.36	105.06	105.08	101.42	102.78	102	102.37	104.17	108.52	108.23	108.67	111	104.46	107.51	105.64	101.58	107.96	106.1	105.96	103.84	103.41	104.99	106.97	108.19	110.1	106.42	99.764	111.4	105.58	100.56	107.7	105.78	106.57	107.91	104.41	107.29	107.26	106.09	101.65	104.3	106.21	101.42	106.69	107.24	104.52
111.73	108.95	109	108.77	110.98	107.58	98.032	107.85	108.6	106.01	107.75	108.46	111.45	105.01	109.64	105.86	117.03	112.1	105.24	101.87	101.55	109.36	110.39	110.15	111.94	109.92	104.68	109.9	105.1	107.61	109.03	104.87	109.32	109	111.63	107.28	107.87	106.29	101.39	107.34	111.69	106.5	103.1	104.17	109.77	109.29	110.35	105.62	109.7	106.89
104.49	107.96	109.94	108.24	105.32	109.36	108.31	108.1	104.97	100.24	108.44	109.81	104.76	104.97	99.591	110.68	105.3	100.16	111.22	109.96	101.15	102.44	102.97	107.68	100.48	104.83	113.89	106.53	106.68	102.98	104.78	106.81	107.99	108.52	101.95	103.78	107.91	104.44	108.62	107.17	109.55	108.21	108.8	102.04	104.56	101.77	104.99	107.44	101.22	103.97
107.26	107.88	98.911	108.91	109.12	98.637	103.79	102.07	109.54	99.17	106.31	100.5	104.42	110.78	106.92	109.32	106.09	103.98	110.71	102.56	106.71	105.31	108.57	103.63	106.33	102.98	106.81	102.5	107.52	99.672	102.35	106.3	107.27	106.37	106.65	103.06	99.705	109.21	106.09	104.51	101.36	106.3	101.86	97.925	102.9	99.961	105.76	108.65	111.06	106.94
102.05	107.16	108.37	101.92	111.9	106.89	109.68	104.19	111.99	111.39	108.92	106.68	108.01	103.17	109.63	104.31	106.77	99.082	107.84	108.94	104.16	107.66	106.86	106.77	102.44	104.17	106.04	100.94	105.58	109.36	102.89	106.96	108.55	108.26	110.46	104.3	105.01	103.92	102.64	105.53	105.33	104.22	109.02	102.95	105.42	108.37	109.02	109.66	102.57	107.72
103.51	112.49	107.13	103.85	107.13	105.99	107.57	108.29	101.41	101.21	109.11	103.75	108.61	107.88	100.92	102.89	99.894	105.54	107.97	104.75	104.26	108.99	103.48	110.48	106.08	109.08	106.6	104.34	100.8	110.23	107.84	107.82	106.19	106.65	98.967	109.23	102.4	101.77	103.31	104.4	106.24	109.41	107.52	107.51	107.42	106.72	103.34	100.26	101.28	106.93
104.98	103.92	107.01	104.37	107.17	105.53	101.87	110.63	108.81	112.77	108.17	110.9	108.85	106.78	105.31	107.24	108.28	106.45	103.19	114.46	109.72	103.65	108.15	103.88	109.81	110.63	113.9	106.56	107.53	102.65	104.19	105.41	106.59	109.8	106.36	108.02	106.91	111.77	108.28	104.62	111.32	103.4	105.08	108.08	104.7	103.96	106.89	104.73	106.7	108.89
111.58	113.73	107.81	101.87	109.14	106.25	106.14	106.36	108.71	106.29	111.92	104.93	108.9	110.93	109.62	107.26	110.04	104.84	106.82	108.19	112.71	103.62	108.99	114.92	103.61	113.81	111.46	108.57	114.81	108.03	109.75	105.43	106.78	108.32	103.54	111.34	109.9	113	107.96	106.12	110.27	112.68	113.66	105.91	109.99	111.45	108.51	111.73	108.05	113.11
98.427	103.31	96.21	101.28	102.27	105.62	99.491	100.32	104.1	98.933	104.88	102.86	107.15	96.022	102.43	96.523	102.56	105.13	98.432	100.12	101.74	96.24	100.08	98.865	92.127	99.324	96.432	101.86	95.823	101.37	105.4	101.3	99.355	102.05	101.54	99.087	106.04	100.26	99.506	103.27	102.67	101.7	94.435	104.25	104.41	96.577	96.776	98.012	102.39	98.959
110.8	104.95	102.07	107.26	108.16	101.3	106.81	99.575	111.85	105.54	107.25	105.33	101.72	106.96	109.07	103.17	107.18	106.54	105.25	107.38	102.56	110.95	107.19	109.47	107.5	105.45	108.2	100.18	103.33	104.57	102.15	108.74	104.44	107.62	106.74	104.62	106.22	101.69	104.28	100.47	107.79	108.71	102	104.62	103.78	107.12	107.98	109.33	111.79	104.67
103.55	104.7	105.91	105.22	111.81	103.75	104.98	106.52	107.17	106.12	111.95	108.51	100.78	109.35	110.77	107.26	110.35	100.6	109.1	108.95	108.24	104.88	107.57	108.42	109.17	104.01	109.19	111.3	104.47	110.84	108.78	106.32	106.59	111.22	107.63	111.65	109.61	104.74	109.52	103.29	108.38	108.66	107.96	110.34	100.9	112.54	105.65	116.99	106.92	106.69
103.63	99.754	105.73	103.53	105.07	110.06	104.08	102.41	108.66	106.92	105.89	105.5	109.85	108.21	101.41	106.11	109.27	100.98	101.83	105.93	104.49	108.3	109.26	108.58	106.55	103.42	109.91	105.88	101.63	100.74	106.37	105.08	100.65	102.39	107.18	101.4	109.82	102.91	103.79	110.18	106.98	102.5	100.78	103.55	105.44	107.12	107.09	101.73	102.2	109.53
107.82	107.77	108.89	107.19	115.06	111.53	107.22	111.86	111.94	110.98	106.37	111.51	106.6	105.97	105.94	115.67	107.96	109.21	107.17	105.89	103.26	107.64	109.37	109.24	111.24	111.16	105.61	107.95	110.6	108.37	108.87	102.43	104.61	108.97	106.72	108.24	109.7	114.78	107.5	105.53	109.42	112.57	105.6	107.34	103.8	105.9	110.76	109.06	108.16	105.15
111.89	103.5	104.74	112.62	106.99	108.62	107.25	115.67	110.29	106.71	106.9	97.454	102.73	101.43	105.02	108.15	108.27	104.52	107.78	104.09	107.49	105.64	108.59	104.23	98.848	107.4	105.46	104.41	99.42	104.11	106.24	102.5	107.52	103.38	104.76	102.31	107.49	104.48	108.7	106.21	109.82	101.35	107.89	107.12	106.11	111.67	112.74	109.69	107.56	107.14
101.58	107.75	104.8	106.89	110.64	103.67	105.19	103.6	107.37	100.47	100.63	102.41	105.91	109.89	105.91	106.68	106.53	100.88	110.96	110.68	102.91	102.59	100.69	105.82	101.93	108.22	103.63	111.2	103.23	106.61	105.42	107.11	106.86	107.89	104.05	105.55	105.49	103.65	105.39	111.82	109.23	107.78	105.75	107.02	109.7	100.92	107.05	102.17	109.36	109.97
105.63	105.9	106.05	101.31	104.42	105.99	102.49	108.59	108.55	109.2	103.13	109.36	106.34	107.15	108.28	113.09	109.41	111.75	107.28	106.58	107.72	100.91	99.66	107.17	110.92	107.66	103.44	99.595	103.29	109.29	107.69	110.3	107.69	104.15	103.41	107.52	107.51	111.52	113.3	104.55	100.58	105.72	109.03	105.83	108.22	111.69	105.16	104.11	105.05	106.21
114.14	109.72	112.92	105.49	108.69	113.55	115.39	109.4	102.62	105.14	106.53	107.38	111.14	113.62	106.93	109.3	100.52	109.69	108.33	108.68	106.39	105.34	106.5	108.16	106.86	112.75	113.35	119.97	105.87	115.2	105.24	108.88	111.82	113.5	113.16	107.16	112.17	109.94	113.14	107.99	117.37	106.2	109.71	112.19	112.14	108.3	108.56	113.41	115	105.28
108.95	108.8	105.95	109.12	114.95	111.84	105.46	107.04	103.91	113.62	110.51	111.1	113.35	111.52	109.94	109.85	108.42	106.26	111.35	110.6	106.42	108.18	107.09	100.7	104.37	106.3	107.32	103.24	106.45	108.24	114.35	103.65	109.61	100.98	113.8	106.91	106.29	103.96	110.35	109.96	108.85	106.85	112.38	103.95	102.3	106.03	108.62	113.2	106.86	103.64
104.87	106.88	106.46	106.31	106.85	106.67	108.09	108.53	109.62	106.12	101.98	115.47	105.1	108.57	103.84	105.71	107.46	109.06	107.15	101.65	109.54	101.47	109.47	104.79	109.32	109.53	106.44	106.79	107.23	107.38	105.28	104.27	111.12	100.22	108.37	106.69	108.74	113.29	106.52	116.88	106.92	101.01	105.63	109.64	109.66	108.86	102.74	107.18	110.38	108.09
104.75	105.49	103.66	103.45	104.59	107.85	108	106.9	106.38	109.74	103.84	106.56	103.36	111.38	107.88	107.75	99.213	106.05	105.19	105.49	110.6	106.07	109.42	106.14	108.99	108.36	102.37	98.949	103.65	103.97	106.6	115.07	106.97	108.2	107.03	108.82	107.79	110.44	104.85	106.88	111.92	106.08	103.98	104.07	106.7	106.94	106.44	105.21	104.88	107.13
93.947	101.83	104.38	99.35	102.87	101.35	102.34	101.37	99.592	101.13	97.178	98.035	102.34	101.58	102.13	104.55	101.03	107.5	102.12	98.615	103.9	93.928	99.929	101.22	98.522	101.46	96.042	106.16	96.441	103.01	98.716	102.85	100.45	97.416	101.7	107.44	97.091	99.227	100.47	102.15	98.223	103.44	96.767	100.31	99.006	96.01	97.887	99.883	97.754	104.29
97.607	99.538	94.567	104.73	97.354	96.175	93.912	98.724	94.902	94.837	99.923	96.909	96.257	97.142	98.2	95.483	94.456	99.664	99.918	95.818	96.917	96.682	91.041	93.987	98.978	95.777	99.693	104.56	101.6	101.17	95.744	99.842	106.38	103.2	107.77	101.18	104.67	95.343	96.391	96.476	96.442	98.951	99.306	104.97	100.62	100.09	99.878	95.007	100.18	93.424
100.83	95.845	96.13	102.77	93.741	102.89	96.627	94.804	103.49	96.933	91.432	104.95	96.435	94.801	99.547	99.793	91.742	101.41	93.524	97.278	103.22	98.072	104.81	96.078	97.315	97.729	101.07	100.21	99.142	94.355	94.573	96.78	102.71	105.65	104.05	94.011	99.033	101.41	96.529	97.036	101.67	96.603	99.335	97.205	96.161	102.92	100.53	99.39	89.898	96.082
99.086	104.05	97.614	99.907	96.246	101.3	99.26	99.109	101.32	99.113	96.896	93.813	94.744	103.38	100.33	99.468	96.864	103.03	98.303	104.08	101.76	104.25	103.85	101.29	98.686	105.37	101.11	108.62	102.71	95.96	94.224	97.98	100.86	101.95	97.83	97.885	99.79	104.32	102.18	101.62	103.71	103.44	95.297	99.087	97.809	99.268	103.04	92.188	97.54	103.63
102.11	107.11	108.65	107.57	108.76	110.97	104.64	104.92	99.642	106.34	105.15	112.13	110.8	106.74	109.47	111.58	108.34	112.79	112.42	111.8	115.33	117.08	110.41	110.26	104	107.83	109.42	111.18	112.2	98.505	107.5	101.32	104.23	104.61	104.14	107.57	107.81	107.99	104.86	111.28	115.85	108.83	103.52	106.48	114.49	109.76	110.62	107.49	105.17	106.35
110.08	110.35	109.46	105.51	106.94	110.81	108.44	107.52	111.49	110.3	106.76	108.25	113.96	114.32	113.16	112.25	107.62	107.6	107.84	107.68	114.26	106.93	112.03	105.32	105.58	111.25	110.22	108.43	112.29	104.83	111.67	108.72	113.57	115.65	107.83	114.04	112.13	106.6	110.66	109.21	106.84	102.24	110.01	117.31	116.47	108.45	108.75	110.02	109.53	101.36
99.644	105.01	101.38	101.73	113.63	112.86	116.35	110.29	112.42	107.83	114.4	113.22	108.47	102.72	105.91	110.2	107.75	108.31	108.46	109.18	109.9	106.15	108.34	110.57	104.58	109.61	108.97	107.6	106.64	113.8	111.83	108.76	105.49	106.93	111.48	109.14	106.28	106.06	109.56	109.93	112.91	109.62	106.1	111.21	104.53	108.8	107.06	110.33	110.88	103.64
100.89	104.55	107.38	105.5	103.66	102.7	109.97	100.04	105.57	106.64	102.53	99.339	107.71	106.93	104.65	107.67	102.97	109.69	110.41	104.39	102.76	99.776	104.01	108.78	102.46	107.11	101.4	106.57	99.474	106.44	109.62	106.22	104.19	104.21	105.62	106.78	111.14	104.36	106.32	110.94	113.1	105.73	101.77	100.07	102.43	104.07	104.3	101.87	101.89	105.3
106.89	110.89	106.33	107.08	111.15	112.6	103.65	102.88	106.2	102.55	111.92	106.73	102.8	110.4	103.02	109.87	102.51	104.72	102.01	100.39	101.42	102.48	107.76	106.28	109.79	104.22	107.48	105.13	103.23	102.75	105.72	99.886	108.07	101.39	110.27	103.19	102.24	103.9	109.52	102.5	106.05	112.58	107.17	106.62	104.03	108.69	109.79	107.52	103.56	102.02
110.21	110.43	107.47	102.29	103.51	107.66	108.47	105.83	104.89	108.23	106.24	102.86	105.49	108.49	110.41	109.99	106.41	106.32	110.11	103.99	106.65	109.92	111.15	110.06	108	106.8	104.27	105.45	111.1	106.96	100.3	100.95	107.2	102.63	104.73	104.64	109.11	108.02	111.16	106.77	110.46	109.68	105.68	103.57	100.01	103.58	108	108.6	101.77	103.58
99.542	103.46	106.83	108.81	103.71	105.47	103.7	104.49	103.22	101.19	102.27	101.27	103.24	107.2	107.43	106.82	104.76	100.97	110.13	100.89	111.41	104.75	101.29	107.02	106.93	102.76	105.51	104.19	103.57	101.28	101.47	101.99	108.53	106.7	102.75	109.56	107.64	108.77	99.473	105.44	104.74	108.31	104.8	107.4	109.47	102.46	101.18	112.27	108.16	107.13
108.79	109.1	117.36	112.7	108.14	108.56	107.49	112.12	109.73	108.62	106.22	101.78	107.16	109.55	106.59	114.91	110.78	107.79	105.31	109.28	104.57	105.11	112.21	107.61	111.09	106.18	109.43	106.49	110.45	106.76	105.37	111.62	106.06	107.13	106.39	108.85	107.59	105.79	113.21	101.11	108.42	105.68	108.28	102.84	110.69	102.53	106	110.27	105.95	110.88
99.672	93.893	93.25	98.353	93.109	102.82	97.091	97.054	106.9	102.18	98.024	91.536	101.64	101.51	102.15	92.538	94.466	97.45	99.395	100.13	95.573	96.528	100.69	102.29	98.975	98.358	93.231	98.019	94.293	99.732	101.45	97.504	93.502	94.289	96.443	92.065	100.26	100.91	98.971	97.461	97.963	95.432	96.515	101.88	95.907	94.362	101.76	103.21	97.503	95.378
104.18	101.38	101.78	103.68	107.04	107.48	103.59	109.79	104.71	100.65	100.56	109.03	104.47	99.473	105.38	106.17	104.38	110.98	98.133	106.95	110.98	106.96	104.46	105.83	104.21	104.6	106.67	100.9	97.261	109.09	109.93	106.22	106.34	105.02	103.36	104.99	106.06	111.19	110.82	109.47	106.38	108.09	104.1	108.59	107.72	112.53	105.88	105.69	107.72	106.65
95.894	96.324	99.58	100.74	100.04	96.613	94.584	96.842	99.763	92.846	103.61	99.512	95.989	96.591	96.922	103.07	100.85	103.16	99.243	95.968	98.853	97.999	98.098	106.53	102.31	99.615	98.985	95.129	105.4	94.494	101.38	102.31	96.772	93.964	100.67	97.838	100.26	98.636	104.8	105.36	100.74	101.4	101.08	94.791	101.97	100.5	94.88	100.69	98.489	102.77
110.14	106.8	103.04	111.37	104.8	106.81	101.58	106.42	105.41	102.11	105.45	102.88	106.21	110.73	110.31	107.79	110.55	104.3	114.06	102.17	110.65	108.04	101.59	107.39	106.95	104.5	107.65	106.57	108.13	108.23	107.48	110.48	108.4	102.06	104.39	101.12	102.8	101.86	107.5	106.32	102.43	104.85	107.27	104.17	104.54	104.56	107.8	105.63	105.43	108.3
102.28	107.4	106.64	106.72	102.95	106.8	105.74	103.29	102.84	107.25	103.95	102.34	104.91	105.83	106.47	106.93	108.63	104.92	106.02	99.884	104.18	107.34	102.14	104.5	107.62	98.218	104.79	109.5	111.18	102.16	105.65	107.9	102.8	105.43	102.61	107.81	108.31	100.29	105.85	110.71	100.53	105.63	102.16	108.02	105.87	103.07	103.08	101.43	106.33	100.24
93.62	93.935	92.472	91.905	95.487	96.945	96.38	101.06	97.706	102.65	101.21	103.72	95.183	99.302	98.648	102.97	104.87	93.38	94.334	101.32	94.532	98.908	93.398	98.601	95.474	99.878	99.265	96	90.95	98.255	92.666	94.193	93.411	96.067	96.855	102.69	100.82	96.157	99.127	100.85	97.143	95.432	98.311	98.285	103.52	99.855	103.86	100.34	94.071	99.531
103.87	111.86	104.57	107.04	105.35	113.49	108.09	111.73	103.91	107.69	107.66	104.55	99.865	106.99	109.62	112.4	105.25	104.17	108.58	106.17	107.63	113.08	111.47	111.62	102.99	107.45	107.45	104.58	100.53	111.42	108.44	109.11	104.94	112.49	104.76	99.545	110.11	101.23	106.76	108.86	108.77	104.77	106.8	107.8	106.23	99.394	104.35	106.41	107.05	107.9
99.822	100.09	107.31	105.03	102.46	96.915	102.39	96.328	103.83	106.81	92.545	100.61	105.74	98.383	98.743	106.35	95.039	107.78	95.27	103.26	98.48	97.166	96.85	100.3	98.244	96.558	107.75	97.976	108.91	94.673	109.26	99.505	96.129	105.3	89.359	102.19	102.38	98.854	96.687	101.83	93.878	101.23	99.894	98.831	100.74	96.196	99.632	101.59	98.824	95.418
108.95	109.34	107.72	103.32	106.56	105.19	109.8	103.01	106.34	104.29	109.91	109.77	104.7	103.05	111.29	106.09	110.19	110.82	109.67	108.98	102.53	103.52	106.12	106.01	111.14	110.41	110.26	109.61	110.18	110.75	109.29	110.87	111.11	103.52	104.64	101.4	110.41	102.23	109.03	110.22	109.14	113.51	112.34	105.87	103.87	103.3	105.64	106.02	108.19	112.26
103.35	108.25	104.19	110.88	112.24	108.82	105.32	104.28	107.73	105.99	103.26	102.01	107.17	102.7	104.22	104.9	101.4	106.25	104.98	104.79	104.05	104.88	106.78	99.359	104.58	111.22	110.89	104.94	103.58	110.21	102.98	103.72	107.9	106.43	109.94	104.99	103.18	106.01	104.1	105.09	104.31	104.63	110.16	101.97	107.24	109.01	108.62	109.9	103.41	113.01
102.88	112.71	105.02	105.26	103.84	105.26	114.87	102.24	109.42	109	109	107.26	106.38	111.58	109	107.48	108.1	105.93	107.95	107.27	110.82	109.46	109.14	107.8	106.73	101.83	109.13	107.17	113.2	108.33	110.79	105.94	110.68	105.57	108.75	104.81	108.79	101.93	116.11	104.64	111.66	101.52	106.21	105.59	115.77	108.51	105.72	106.94	109.47	106.98
105.45	107.87	109.64	109.95	103.2	103.52	103.43	106.8	108.03	101.88	106.17	109.76	110.18	112.15	106.47	97.352	105.43	112.01	108.75	106.47	102.5	104.14	105.14	108.69	103.78	107.29	96.286	115.02	108.93	107.07	102.81	101.15	103.84	104.08	104.92	100.71	107.56	103.9	106.21	104.92	107.81	105.92	106.39	103.42	109.69	106.03	102.41	110.52	104.96	103.61
94.685	100.11	101.11	100.1	98.873	100.56	97.33	97.23	97.616	100.28	101.92	97.927	92.533	99.353	95.487	102.12	94.4	94.415	100.91	95.538	100.8	99.18	100.27	93.831	101.57	101.51	98.789	103.19	98.139	95.808	97.268	98.572	101.75	95.875	93.402	96.948	99.486	94.182	95.799	102.19	102.1	94.984	96.791	91.73	98.391	94.69	89.334	95.934	102.19	99.961
95.473	104.67	99.632	97.224	99.946	103.12	102.32	94.843	101.56	100.78	103.58	98.605	100.07	100.95	101.94	94.925	99.455	97.291	103.01	96.007	103.62	94.646	104.81	100.57	95.568	100.32	100.69	102	101.42	99.893	98.73	103.65	104.77	100.18	95.587	96.852	97.2	99.761	101.85	96.647	90.464	95.884	97.398	94.305	94.997	94.13	103.26	100.53	99.155	99.536
103.45	105.96	110.55	108.88	100.28	106.36	107.44	106.82	102.73	100.83	107.26	104.7	109.07	102.65	115.49	102.55	108.67	108.07	101.42	101.13	108.76	105.51	108.63	94.823	112.16	102.59	106.46	107.42	110.04	108.7	110.41	110.79	99.667	112.45	111.95	105.59	107.32	105.74	102.17	103.69	107.45	111.85	117.92	101.51	106.59	104.42	104.99	104.8	107.22	106.25
101.21	98.521	101.16	101.63	100.76	94.742	99.015	99.391	98.806	102.65	100.05	106.43	101.72	95.318	106.12	100.98	101.77	106.17	96.675	102.56	102.81	99.413	97.164	104.47	102.48	108.17	98.453	102.95	100.96	103.84	98.287	92.792	104.85	94.75	100.47	101.46	102.62	101.86	98.712	97.614	106.26	108.59	95.048	102.56	103.86	94.154	94.151	98.506	96.041	94.133
109.7	112.68	110.65	114.19	101.8	111	109.58	111.39	110.76	108.72	109.18	103.46	112.01	105.27	107.83	107.14	110.73	104.58	107.62	101.79	106.57	108.9	104.17	110.54	104.65	110.2	105.57	103.2	108.45	111.28	107.87	108.41	106.96	108.42	109.82	106.28	108.13	109.08	112.22	109.25	103.73	98.983	99.53	112.99	110.23	109.32	106.82	104.83	101.68	103.11
107.87	104.24	105.52	112.08	102.22	113.19	110.9	110.06	113.25	105.67	117.51	103.02	106.88	106.26	105.86	109.08	108.99	103.56	107.25	104.15	110.58	108.42	100.57	109.04	102.02	99.82	104	112	107.77	110.83	108.59	104.53	106.71	104.38	98.192	106.35	103.09	101.66	114.51	109.68	104.2	105.74	108.3	96.913	106.12	105.72	103.66	109.48	107.03	98.97
107.65	107.16	97.515	106.03	102.14	97.343	103.31	105.24	106.6	108.9	95.302	107.46	100.1	103.77	95.21	103.39	94.53	96.589	100.49	100.33	105.79	102.16	103.56	105.93	97.401	96.333	100.83	103.24	97.84	102.62	96.94	101.11	102.27	102.09	103.75	102.68	92.77	96.899	106.07	100.21	102.57	101.5	101.35	99.808	98.499	96.062	96.371	102.37	96.84	104.61
93.097	90.764	94.547	97.328	95.162	92.216	99.089	101.27	92.189	94.697	100.69	94.545	95.226	92.817	94.221	97.913	95.982	99.922	95.231	105.89	98.054	94.45	101.83	101.74	102.07	92.902	98.734	96.023	98.498	90.525	91.395	96.678	102.75	103.94	92.585	105.7	101.57	93.23	92.416	94.249	89.749	96.743	92.897	100.93	98.26	94.663	97.15	96.928	101.77	95.161
103.57	96.647	108.46	101.09	107.11	107.42	99.826	103.93	104.02	98.388	99.901	103.83	110.77	95.348	96.011	95.238	98.424	98.347	96.799	101.21	96.524	101.71	94.575	96.469	98.572	103.1	99.359	103.74	100.67	98.598	103.91	98.036	102.32	101.48	96.741	101.5	100.29	98.117	102.05	98.943	100.43	103.19	103.9	102.66	99.968	96.114	95.941	105.08	99.659	99.87
104.99	108.81	103.12	109.83	108.32	107.44	103.16	105.2	107.27	108.78	104.06	103.61	104.89	101.87	110.72	111.78	105.73	103.42	103.98	106.1	103.41	105.84	109.41	102.51	105.5	109.22	109.17	111.54	107.06	104	107.42	112.01	107.95	103.02	110.16	103.28	109.55	103.45	102.25	111.35	109.81	108.71	98.939	97.247	107.71	101.47	109.54	111.52	104.51	102.19
110.62	106.42	106.34	109.63	113.75	100.58	110.73	101.17	101.11	105.29	106.87	101.68	109.16	107.02	103.88	102.17	109.28	104.75	103.17	103.84	98.562	102.13	108.95	100.24	103.68	106.1	108.9	103.76	105.03	109.43	108.88	107.7	97.905	104.08	105.89	104.47	107.55	103.21	111.12	97.403	101.82	105.75	102.42	109.94	101.83	101.75	100.73	107.56	108.19	98.601
101.53	105.87	103.26	103.84	99.141	101.02	106.47	92.317	99.845	93.353	102.68	102.14	105.07	104.6	96.302	102.16	99.773	95.124	102.48	102.68	98.914	100.13	101.91	94.895	102.42	98.683	92.565	98.219	98.236	98.384	100.78	106.32	108.99	99.426	100.49	99.592	109.18	105.71	99.465	96.39	98.365	96.159	101.97	97.43	98.141	97.547	104.37	98.032	100.07	106.56
108.39	102.46	111.64	109.89	108.78	108.22	104.26	114.38	102.72	117.9	112.63	113.2	104.47	104.43	104.8	107.66	105.1	104.12	110.23	105.74	111.14	115.36	106.1	104.49	109.82	105.24	110.24	109.34	112.78	102.87	105.28	110.01	106.31	114.71	106.29	112.01	107.68	111.25	109.28	108.6	108.57	107.8	106.06	112.33	106.46	114.92	106.03	104.39	113.09	103.34
94.544	97.195	97.97	99.479	102.93	97.274	92.567	101.8	103.82	99.039	94.905	98.742	96.263	99.303	101.7	96.787	92.259	99.093	97.288	96.533	97.489	98.52	104.01	102.6	97.765	100.36	97.235	101.06	98.46	102.73	93.146	93.848	100.77	98.224	96.881	90.559	94.428	105.48	99.878	102.11	99.881	99.904	100.14	100.15	102.6	100.14	99.681	95.618	98.462	94.22
102.8	102.01	104.13	106.55	106.23	110.82	104	102.16	104.52	105.32	107.73	112.25	101.66	106	107.58	106.91	105.71	107.76	107.31	107.57	112.7	104.69	101.49	107.25	99.66	108.44	101.44	111.36	106.67	109	107.15	109.02	106.31	106.14	108.26	111.83	109.24	101.13	104.41	107.57	103.71	108.2	102.28	109.63	108.45	106.07	101.12	104.7	106.05	107.63
109.65	111.21	102.29	102.05	104.46	111.32	104.32	106.71	101.52	104.08	114.42	109.33	109.98	104.48	109.28	101.13	109.53	108.39	110.6	110.68	103.31	111.33	105.7	97.782	101.4	110.8	106.95	101.57	101.42	102.66	106.46	99.927	103.32	101.89	104.96	111.91	108.58	104.36	103.53	101.36	103.85	105.13	99.773	107.59	105.36	107.23	100.45	100.1	103.11	107.95
101.68	110.17	104.34	108.69	108.65	103.29	106.53	96.295	101.64	104.11	106	110.84	110.94	108.25	100.83	107.71	100.47	109.54	109.02	107.85	106.43	101.93	109.41	106.81	100.32	101.97	107.79	104.48	101.8	100.03	106.28	103.94	105.98	99.295	104.19	100.21	105.51	105.02	107.61	102.69	103.85	100.41	111.5	104.14	104.14	107.62	107.37	102.79	108.39	108.27
105.74	111.01	107.6	112.11	112.36	110.33	115.7	108.01	111.16	114.02	104.82	109.82	109.4	110.01	110.29	109.17	107.43	112.08	113.65	117.48	107.38	109.43	108.1	111.03	104.2	106.78	106.89	110.23	106.98	103.01	105.26	114.83	108.11	106.89	110.07	106.9	109.99	106.67	105.97	110.38	113.02	113.52	110.07	110.1	110.55	107.08	113.74	111.45	114.66	106.41
98.853	90.695	98.245	96.549	98.806	96.547	96.042	95.919	96.526	103.24	103.81	96.942	93.632	99.427	105.36	101.69	100.39	100.31	101.52	102.68	98.311	96.073	103.66	97.624	98.988	98.699	103.42	97.785	95.522	93.628	95.487	97.402	91.175	102.37	98.805	99.202	99.163	101.41	95.152	99.517	103.97	98.121	99.812	99.033	98.845	97.474	98.97	98.413	101.71	100.05
112.05	111.27	112.19	108.13	110.13	111.26	100.45	110.47	110.91	103.52	103.12	110.07	109.91	112.75	113.82	108.92	108.2	108.93	106.97	113.81	108.21	111.9	108.4	100.88	110.18	103.19	109.94	108.01	111.38	104.9	109.9	109.51	112.67	110.26	115.47	105.72	108.52	107.03	109.77	108.88	107.85	109.27	105.33	107.34	116.66	103.97	108.54	113.62	105.35	106.1
112.19	114.85	106.08	101.74	105.38	105.72	105.52	109.09	109.06	101.98	104.41	105.19	104.57	110.53	110.74	106.85	107.9	105.24	104.13	109.35	107.49	106.7	105.71	106.66	103.96	103.63	104.16	105.13	107.21	104.07	107.62	107.33	99.346	103.77	107.16	106.72	101.74	105.88	106.93	110.99	100.8	99.498	102.83	104.08	105.31	110.07	110.68	108.27	101.78	106.37
108.76	110.92	105.4	104	105.34	111.17	106.5	105.99	107.31	105.9	107.03	107	103.23	95.691	102.54	111.84	99.201	100.28	103.19	110.59	102.42	108.17	108.48	110.15	105.36	108.78	104.41	102.01	109.11	105.92	99.708	104.47	103.33	105.14	108.32	106.46	106.56	105.94	101.77	102.74	108.51	106.1	102.66	106.67	102.24	106.65	100.69	104.94	100.3	103.33
103.51	100.49	107.91	106.82	106.59	104.73	108.36	105.48	103.45	107.57	101.76	97.554	106.5	108.44	105.72	105.84	102.94	104.5	102.62	103.33	105.11	115.08	102.16	104.14	100.87	105.36	98.894	108.49	108.42	107.88	105.07	99.605	107.82	102.12	105.18	108.32	105.71	106.37	107.1	101.99	101.46	108.05	103	104.01	109.77	109.21	106.61	104.98	106.33	106.96
104.89	99.23	104.92	110.17	104.55	100.94	102.31	103.4	100.45	103.98	98.364	107.83	99.337	100.72	104.7	96.985	99.989	101.03	96.826	96.258	101.85	96.735	102.71	102.14	107.5	94.74	102.09	99.453	94.116	106.88	102.81	105.85	104.9	101.08	101.24	95.96	99.443	105.83	99.624	100.23	112.22	101.99	98.389	97.295	99.146	103.56	98.911	100.07	101.6	99.712
111.32	107.19	102.77	114.23	103.12	103.11	110.27	105.82	109.24	110.44	101.25	106.45	102.72	103.34	103.91	107.32	104.93	106.88	110.01	112.03	103.74	104.36	104.01	105.53	107.86	106.34	102.82	107.44	103.2	108.41	102.73	101.76	108.35	111.56	108.83	104.85	104.84	112.1	103.31	103.46	99.925	106.88	102.31	106.29	104.11	106.85	111.36	108.01	101.41	107.82
112.37	109.25	106.2	104.63	104.97	100.87	104.37	104.52	107.08	108.78	103.78	108.07	109.08	109.62	106.36	107.21	107.28	109.7	102.45	111.19	108.03	106.79	101.16	100.55	108.2	110.43	103.08	102.07	103.76	107.04	107.68	110.88	107.64	106.24	104.25	109.19	107.24	105.78	103.54	102.26	106.3	103.99	101.81	104.76	102.69	105.26	101.67	105.47	101.05	107.84
105.54	106.88	104.11	106.96	108.17	111.48	108.47	106.64	106.83	104.46	108.74	109.2	108.92	105.28	108.85	106.19	109.08	108.43	105.19	107.59	102.52	108.41	103.5	115.55	106.37	109.45	106.17	109.08	110.22	103.92	112.33	114.07	103.11	95.922	101.51	106.33	107.9	109.69	104.74	109.61	110.17	103.72	114.14	111.49	111.23	107.62	114.95	109.93	109.88	105.64
103.08	107.14	105.28	107.88	104.06	102.68	106.71	105.84	105.56	110.01	107.94	99.011	104.01	107.06	105.39	104.51	108.03	106.37	107.34	102.36	101.71	102.29	107.06	100.62	109.84	106.54	106.14	105.46	100.52	104.86	97.765	107.87	104.27	107.35	103.22	106.13	106.64	111.2	107.56	107.32	109.69	100.23	106.65	103.5	107.08	102.57	109.04	104.55	107.86	103.04
99.828	99.173	97.024	97.473	94.32	97.155	93.934	96.691	105.62	96.975	97.207	103.64	95.325	101.35	105.59	102.79	94.929	94.554	99.302	101.22	97.671	96.644	97.255	98.853	103.4	97.736	99.779	99.501	94.695	98.591	96.214	95.31	100.95	105.62	96.105	99.466	103.46	96.732	96.24	100.32	97.419	99.346	98.324	93.266	95.721	105.33	88.854	97.375	100.03	96.86
103.22	102.83	103.78	111.32	105.66	105.8	103.6	103.89	102.75	108.79	103.66	110.5	100.95	107.31	108.44	108.35	106.17	107.19	109.59	108.57	107.01	107.45	104.1	109.63	99.164	105.95	104.67	106.79	108.57	111.17	105.95	110.68	107.47	102.04	97.034	107.22	107.09	107.09	110.1	101.52	107.83	108.36	107.58	109.01	94.638	110.16	107.62	109.41	107.97	95.931
110.26	112.21	98.626	108.81	103.85	110.65	103.75	107.56	106.63	105.16	106.78	106.14	110.09	106.69	101.62	107.11	106.12	106.22	102.45	109.66	111.85	108.59	104.48	103	101.79	103.15	109.67	104.42	107.79	108.42	104.18	104.82	105.1	108.93	108.2	101.59	110.77	110.28	104.68	107	105.26	109.75	108.67	102.11	103.11	105.7	106.05	106.29	103.14	101.84
111.35	109.42	106.89	100.59	104.72	102.17	113.15	104.23	107.09	104.58	110.21	108.61	107.91	105.02	107.36	106.13	102.14	104.2	108.34	104.76	97.035	104.65	106.54	99.722	105.59	106.33	110.63	107.89	105.41	103.27	106.02	106.5	109.73	102.08	109.91	105.2	111.84	109.52	107.87	107.57	106.08	104.47	106.69	108.74	106.87	107.22	107.97	109.78	102.47	105.72
108.06	113.62	99.954	106.01	108.04	109.29	106.31	105.74	107.62	111.85	110.35	114.98	106.25	108.61	109.36	106.6	113.4	112.23	107.77	113.87	108.76	103.05	110.67	113.76	111.24	108.41	106.57	108.96	111.64	108.68	101.76	105.57	105.64	118.65	112.7	107.23	108.97	102.5	108.78	101.44	110.58	109.81	107.94	113.33	107.24	106.19	107.79	107.62	108.97	110.16
108.57	103.87	106.75	106.31	102.25	100.55	106.44	100.89	114.31	103.12	110.32	103.52	102.96	104.61	104.16	106.59	106.52	108.39	111.91	106.66	102.29	104.36	107.91	107.5	108.52	106.23	103.9	104.74	108.46	105.69	96.402	107.17	105.06	111.51	104.59	112.98	108.98	110.01	104.79	104.07	98.226	101.23	110.33	103.19	103.54	107.68	106.48	98.81	103.81	100.65
109.55	108.91	100.84	107.33	106.93	109.37	105.12	107.9	108.25	109.02	110.48	106.49	107.6	103.5	109.15	110.13	106.8	105.2	113.3	106.34	110.81	109.99	115.98	105.55	116.07	105.74	107.2	108.98	104.02	105.73	108.21	105.21	107.47	109.64	103.79	102.3	105.15	110.78	104.79	107.37	110.2	113.23	107.17	110.03	115.51	111.53	106.72	110.73	110.47	106.79
108.1	108.21	111.38	107.32	109.55	108.27	109.3	112.08	109.27	112.25	108.6	110.88	113.08	103.54	110.06	111.66	111.37	112.64	109.79	107.29	109.16	103.16	101.82	110.6	103.14	110.43	108.46	102.4	107.86	107.98	108.33	111.16	105.94	106.02	110.48	108.69	108.01	112.96	113.45	103.3	111.6	108.22	109.09	108.76	111.61	98.572	100.75	102.09	106.46	104.13
108.1	106.63	103.5	112.23	109.23	101.48	99.74	106.19	107.7	108.73	103.11	103.05	105	113.21	110.46	106.83	98.957	104.47	105.92	102.09	107.58	107.37	103.47	108.22	106.82	101.58	110.15	98.7	105.16	107.74	98.774	105.88	109.25	110.14	112.33	103.67	104.65	103.24	100.46	106.68	106.62	108.76	107.37	105.06	112.55	106.22	104.07	110.2	104.52	101.01
106.6	109.22	106.83	111.75	108.39	112.81	108.7	105.84	108.27	106.39	109.67	104.57	111.72	113.05	110.63	109.02	110.96	114.95	108.79	102.33	100.95	106.48	114.41	110.64	112.35	107.64	105.98	111.06	106.16	106.06	108.4	108	109.07	109.47	116.55	111.23	107.07	106.62	105.96	102.25	101.84	108.32	109.84	111.53	110.8	106.5	110.36	105.19	106.42	111.48
110.77	101.26	107.17	107.54	109.07	108.53	108.78	114.33	109.56	108.29	106.55	108.4	112.21	107.66	100.26	113.25	110.97	112.26	106.09	114	104.97	115.73	107.22	98.176	111.15	104.97	106.2	110.29	113.51	112.46	101.97	105.52	106.8	105.03	105.87	106.39	108.92	101.45	107.79	112.96	106.67	108.41	110.78	107.07	108.22	111.46	111.94	115.04	107.19	113.45
102.6	103.08	106.58	105.13	104.27	106.06	107.75	109.69	95.726	107.48	107.85	110.5	108.48	104.51	106	101.64	101.75	108.71	106.81	107.61	101.79	105.95	101.28	106.1	103.58	107.34	100.8	101.07	107.96	102.74	99.787	103.57	109.25	99.463	101.82	97.31	106.94	110.59	100.38	98.661	103.23	103.17	110.1	106.26	109.15	108.06	98.024	107.42	102.69	101.68
104.29	105.48	106.65	109.12	101.74	112.67	100.05	100.05	110.13	105.37	112.08	110.91	103.82	112.51	108.93	112.57	106.48	100.7	106.95	110.36	110.77	115.61	104.24	109.36	110.59	109.25	109.92	108.14	109.48	108.5	108.23	105.94	104.79	107.01	105.53	112.17	109.2	105.49	105.99	107.49	107.89	109.58	105.88	108.37	103.78	110.31	108.82	100.6	112.46	111.78
95.682	99.956	100.8	93.694	97.573	96.74	98.851	101.1	95.114	98.011	96.841	94.119	95.57	90.862	101.78	98.766	98.65	87.947	95.418	106.12	97.574	98.537	95.721	99.983	101.92	101.7	101.41	101.74	97.609	95.42	95.484	96.479	104.77	94.247	97.559	96.131	94.652	101.24	94.898	95.755	99.267	96.677	96.27	92.164	95.454	99.203	103.05	99.726	99.753	103.05
108.26	108.25	100.92	103.49	111.49	103.75	109.46	99.19	105.68	105.15	103.4	115.18	109.73	112.22	110.48	108.01	108.01	111.85	104.74	106.9	101.41	106.35	110.23	107.42	105.34	108.7	109.08	100.52	102.69	102.16	111.08	103.42	105.21	101.62	102	112.77	107.26	106.53	103.31	105.75	108.62	106.2	104.6	104.72	105.44	100.64	105.12	103.81	105.94	108.91
98.56	101.04	100.72	100.76	99.021	95.151	105.65	100.33	102.54	104.72	96.75	96.868	102.64	97.521	97.567	104.91	102.2	100.18	102.48	95.06	106.26	104.33	100.62	93.256	104.56	98.796	103.8	100.27	92.404	102.25	102.88	99.924	96.028	97.46	106.55	99.213	99.863	98.752	96.386	99.166	100.47	102.67	103.6	100.02	102.16	95.997	101.41	98.451	101.52	105.14
109.12	102.4	103.63	104.61	102.17	107.09	106.7	102.48	102.92	107.14	107.73	104.01	110.38	110.26	113.64	109.93	103.75	108.41	114.52	103.41	105.13	110.61	109.95	107.35	106.56	104.1	104.71	104.47	111.01	112.41	108.51	110.36	108.4	107.22	109.1	108.29	110.13	108.1	109.06	109.14	105.48	111	101.56	107.69	104.97	103.09	104.71	108.04	114.88	114.45
104.4	106.81	107.89	102.76	101.76	106.89	103.95	102.77	110.07	103.21	101.24	105.74	105.8	103.83	106.71	109.08	103.92	108.01	111.24	107.52	109.98	108.56	107.09	111.13	102.38	105.63	102.26	108.34	109.34	104.11	107.15	102.01	107.79	111.32	109.24	107.11	108.5	104.15	102.86	107.56	109.91	115.94	99.696	109.35	100.63	111.62	107.56	106.05	110.94	103.09
107.96	104.94	102.93	99.954	107.56	106.79	104.02	104.31	105.86	104.12	103.22	98.404	101.62	100.7	107.26	107.79	108.27	109.24	107.15	102.76	102.43	104.68	112.38	108.27	103.57	105.85	103.73	108.65	109.16	105.33	106.28	106.17	105.35	104.49	102.42	105.5	105.35	104.75	103.75	107.25	109.4	110.88	103.25	107.07	111.32	105	109.57	105.81	99.759	101.86
103.85	109.03	109.12	109.94	109.69	109.97	105.26	106.49	105.72	107.05	107.61	104.64	108.5	107.5	100.71	104.26	110.78	106.5	108.23	112.06	104.61	106.56	109.3	114.23	102.31	101.65	108.91	106.03	107.39	104.48	102.52	106.83	106.48	109.22	109.79	106.66	104.56	108.68	108.87	104.49	106.23	117.25	109.8	103.19	117.11	108.43	108.18	107.44	103.05	110.65
103.64	104.86	107.87	104.26	107.9	106.15	103.17	116.2	111.14	109.77	108.81	108.67	104.16	110.82	103.14	103.78	110.06	107.41	103.87	106.52	101.28	102.6	108.16	103.77	109.08	100.18	103.42	104.65	106.57	106.67	104.92	111.66	108.26	109.78	110.59	110.67	105.65	106.11	107.61	102.78	106.24	104.77	104.88	100.59	102.87	107.64	103.99	105.74	106.52	109.54
101.53	102.3	102.45	100.61	106.75	103.55	98.714	100.72	103.81	101.22	100.76	98.386	102.37	104.26	103.8	96.695	100.76	97.003	101.98	97.361	99.407	100.86	97.723	99.469	101.09	101.48	102.79	96.405	101.89	98.228	103.88	100.91	98.574	95.578	103.84	98.151	102.46	103.15	101.05	101.87	100.94	95.987	94.384	97.074	95.172	102.38	109.96	106.21	98.927	99.245
110.08	112.35	112.64	104.04	103.63	107.88	107.56	100.68	110.59	112.65	113.66	103.88	106.6	108.65	107.61	108.49	106.01	107.21	107.81	105.32	104.62	106.27	110.62	107.03	107.34	110.04	103.88	110.04	111.24	109.46	113.75	109.67	110.74	107.14	116.83	106.17	109.72	107.29	101.27	111.79	108.65	111.43	111.55	107.49	104.08	113.62	110.24	113.9	110.49	104.47
92.836	100.67	97.963	96.898	96.882	97.398	93.59	99.523	95.799	100.79	94.819	99.06	100.04	101.06	95.469	104.86	100.18	98.597	95.607	96.424	99.024	99.965	100.41	92.457	94.72	99.892	99.807	94.74	108.37	94.764	105.52	105.29	99.537	99.31	93.599	95.248	103.24	87.976	98.172	98.968	100.23	97.364	94.959	96.728	92.624	100.26	97.306	97.704	102.83	94.563
106.06	110.12	115.09	112.76	94.597	102.15	104.66	103.88	104.83	103.11	108.34	102.45	105.63	106.25	104.4	110.05	106.16	109.17	97.578	104.88	101.15	99.907	108.5	99.658	108	104.99	109.97	111.64	104.52	107.49	102.59	103.89	105.85	105.7	106.62	107.88	111.33	106.2	102.95	106.41	105.43	104.76	104.47	105.13	105.52	101.96	109.24	107.16	104.87	104.26
109.88	113.91	108.31	104.29	107.44	104.69	105.55	108.91	115.75	108.67	108.77	110.07	107.77	108.27	108.81	111.92	102.95	99.01	111.27	112.18	104.02	112.05	105.66	106.46	104.13	109.1	113.05	109.32	106.44	113.52	109.59	112.94	108.72	101.9	104.34	107.4	108.82	108.26	103.11	103.69	107.07	108.61	110.46	110.18	109.04	112.58	106.64	102.73	107.75	106.49
112.67	106.57	103.73	104.14	104.11	102.59	106.4	108.7	106.79	106.18	109.22	106.06	100.13	105.27	103.49	105.85	107.36	103.32	104.98	104.17	108.44	107.77	105.5	101.23	100.69	104.45	105.11	103.59	104.09	107.9	110.56	108.22	104.04	105.35	109.38	105.18	102.56	109.56	101.53	102.58	103.97	102.92	108.68	108.56	104.6	99.192	100.03	107.27	109.91	106.78
98.35	106.31	103.58	103.45	107.01	100.86	106.22	99.368	107.64	113.53	106.72	102.05	107.21	102.41	111.79	109.09	107.08	112	104.94	107.01	109.93	111.88	105.43	108.8	108.06	103.14	105.96	104.82	105.55	109.66	103.5	108.27	112.48	111.88	114.91	113.31	104.97	111.3	112.88	109.49	108.98	106.57	114.53	115.44	105.05	108.65	107.15	109.36	107.02	109.65
104.78	108.17	105.74	107.51	104.97	107.82	109.56	109	107.88	98.911	109.65	107.26	109.13	109.24	104.4	108.59	108	104.56	109.85	105.31	110.57	105.91	108.62	101.89	107.12	104.57	107.19	105.94	111.18	107.96	106.76	107.32	104.35	108.55	99.318	107.62	105.22	109.7	109.49	107.33	103.81	109.87	104.8	111.62	104.6	110.5	108.64	102.83	107.81	101.93
105.31	101.44	102.51	104.02	107.63	107.08	107.04	105.41	102.92	105.84	103.38	109.04	100.26	106.01	105.42	112.7	101.99	112.32	103.98	103.66	109.46	106.88	104.83	105.29	107.74	103.97	95.967	112.27	108.94	108.96	102.33	105.97	105.23	103.47	107.75	103.28	112.74	106.85	104.01	105.62	111.82	110.6	107.02	109.1	107.42	99.964	100.39	106.64	108.04	102.77
105.41	101.24	100.25	107.46	107.25	107.17	106.45	105.95	112.52	108.1	108.06	101.61	98.966	105.55	99.647	111.98	107.33	108.25	106.19	110.35	109.63	109.16	106.66	106.08	102.36	104.79	111.88	103.28	109.1	107.57	107.53	109.82	110.07	110.71	109.42	107.76	106.64	109.02	112.62	107.14	106.96	105.2	99.276	107.74	109.09	105.48	104.28	105.37	105.21	111.2
105.67	110.27	104.59	112.11	103.98	104.67	107.59	109.28	104.62	105.09	106.65	106.41	101.71	107.82	102.85	109.42	103.84	106.02	109.34	106.06	105.09	106.1	103.95	109.51	105.47	109.52	106.61	105.8	102.04	106.82	109.02	106.14	112.14	111.47	100.93	105.54	106.04	107.5	110.35	105.59	105.3	102.65	107.68	106.87	105.72	105.9	107.99	103.6	102.06	104.51
102.73	106.98	109.68	102.66	102.39	102.59	113.26	106.16	104.91	100.13	106.86	106.65	104.18	104.28	110.42	108.13	101.88	108.95	104.87	100.36	105.04	104.37	108.5	101.39	107.25	107.36	101.16	109.43	103.09	107.27	102.55	105.52	104.31	107.87	105.64	109.22	105.35	106.3	107.18	116.1	107.81	101.62	106.27	108.59	107.58	109.61	102.78	108.09	104.56	104.83
108.4	111.98	115.13	106.26	108.49	108.64	112.1	110.29	111.93	113.5	111.85	110.49	109.11	112.85	108.14	108.31	112.43	116.28	114.64	110.92	110.55	116.7	112.09	115.17	110.96	112.2	113.86	111.01	106.97	111.63	111.42	110.57	110.07	106.75	115.59	104.91	105.18	115.48	109.92	112.43	105.97	106.08	108.47	112.74	111.21	114.02	113.86	109.67	111.99	112.52
98.532	93.753	105.46	101.68	97.091	101.92	103	99.271	99.641	98.792	97.199	100.71	98.674	103.16	100.12	98.588	98.632	100.81	101.11	102.04	95.568	98.779	100.05	102.86	98.233	96.576	102.79	104.3	98.079	98.862	97.627	96.171	98.153	101.39	95.396	102.28	100.59	97.921	102.62	100.34	110.09	103.87	101.72	103.77	106.48	104.32	102.58	99.95	106.66	93.436
107.21	106.64	110.33	106.7	104.43	108.45	101.93	107.48	109.05	107.1	98.121	103.74	99.691	106.32	105.73	104.91	105.8	108.6	101.78	109.84	103.39	105.06	104.75	109.92	101.49	108.29	107.76	104.47	103.13	109.4	101.73	103.6	103.86	110.98	109.52	105.24	103.65	103.45	104.16	109.48	104.14	101.28	105.07	108.74	100.41	108.61	101.8	104.67	109.14	101.78
93.761	97.203	100.86	91.698	106.68	99.339	96.494	97.072	104.16	97.802	99.85	101.48	106.49	96.019	101.87	98.006	95.343	100.8	101.86	96.062	104.98	101.67	93.38	97.264	99.287	98.895	94.326	98.83	94.609	101.44	98.688	101.81	97.566	97.792	94.566	102.05	101.47	100.01	100.06	97.795	103.42	100.15	95.317	104.78	98.74	97.405	101.93	101.28	93.42	91.929
92.202	97.663	107.78	89.351	100.93	98.769	101.09	99.682	98.524	97.436	103.16	100.84	99.234	96.47	101.56	95.132	100.05	94.976	99.291	99.907	94.789	107.2	102.64	102.83	95.772	101.19	95.473	95.591	93.284	100.37	104.06	97.882	108.36	100.44	94.438	104.03	94.919	98.871	99.503	99.284	97.366	101.64	102.13	97.506	107.51	98.263	97.954	102.99	94.231	97.769
96.572	104.33	100.17	105.16	106.18	100.59	102.37	108.39	94.902	97.416	102.35	106.8	112.13	104.89	105.63	104.02	101.16	105.3	103.41	102.83	103.51	104.36	106.21	106.15	100.89	101.92	104.05	106.34	105.55	102.25	103.83	107.68	100.39	104.31	106.5	105.05	106.5	103.99	109.32	101.05	104.57	103.43	101.62	101.84	103.78	97.363	104.02	95.772	105.98	100.35
109.28	108.66	106.68	109.25	106.45	107.45	106.19	112.65	109.6	109.09	109.87	104.91	106.88	109.39	102.7	106.24	110.97	106.91	107.33	110.93	102.51	109.91	99.549	105.51	109.2	109.2	104.67	110.42	103.24	105.63	108.12	111.86	104.33	113.18	107.67	109.16	106.37	104.65	106.15	107.98	110.4	104.25	107.42	111	107.99	108.79	107.59	103.61	108.17	109.01
110.62	113.04	109.38	114.88	112.93	109.47	105.42	115.37	110.78	111.78	107.25	104.57	112.39	108.12	106.58	110.58	117.1	109.77	107.68	111.47	114.58	109.97	109.72	113.76	105.77	114.12	105.79	106.87	113.89	111.9	111.5	109.55	112	114.71	114.63	111.75	103	112.78	112.95	112.76	108.16	110.69	118.07	108.23	113.81	113.9	110.56	115.53	110	111.82
96.488	101.5	97.498	106.48	98.637	93.218	99.482	92.446	97.901	94.401	103.78	103.8	96.531	105.23	100.35	99.997	99.337	100.73	105.05	92.465	98.7	100.88	96.05	98.014	99.427	102.75	95.801	98.19	103.2	94.666	95.193	100.85	104.44	94.863	100.32	97.321	102.08	100.35	99.471	102.52	100.22	100.26	100.55	99.923	100.1	97.528	95.209	96.404	97.766	100.5
106.17	107	109.4	99.933	106.39	104.58	103.07	105.39	107.02	109.59	104.33	104.06	107.29	110.08	110.09	104.49	106.35	103.02	106.89	102.37	108.59	101.49	100.78	106.8	109.16	106.06	100.69	106.57	110.63	107.05	107.02	106.28	105.2	103.44	104.9	106.78	102.79	107.67	111.56	114.8	101.88	99.494	107.99	106.86	109.76	106.55	106.12	107.66	101.91	109.76
108.17	107.1	113.49	99.742	110.67	104.87	112.93	120.64	109.19	105.45	111.92	108.82	110.28	108.61	107.24	113.24	110.23	104.94	108.98	109.43	111.46	109.41	108.59	108.7	111.45	104.54	109.96	104.69	111.26	111.07	111.65	113.58	109.43	108.9	111.34	102.51	109.81	108.12	108.93	109.79	103.37	111.14	109.05	112.12	108.66	110.6	111.02	109.66	112.01	111.95
111.36	113.52	106.99	105.98	112.55	116.46	105.16	108.17	101.25	107.77	108.56	106.81	107.48	107.66	104.51	110.7	108.48	104.25	105.8	105.18	108.12	106.46	104.58	109.44	102.04	108.85	103.66	112.39	110.33	110.8	102.9	101.61	109.54	107.19	116.59	110	109.13	107.53	114.22	110.28	111.73	99.146	107.83	109.93	111.01	100.59	106.77	105.69	108.8	106.34
97.631	109.24	99.902	105.56	104.53	103.91	110.72	103.93	105.73	105.59	103.54	99.474	107.84	104.92	108.44	105.33	100.94	106.1	103.25	108.19	101.68	109.57	111.29	103.78	103.97	109.14	105.41	103.53	105.12	103.61	101.72	112.32	105.82	110.48	107.12	107.31	114.31	111.7	102.42	103.54	107.61	103.32	109.44	111.48	107.04	106.51	100.3	100.65	109.44	100.53
99.147	104.83	104.03	100.91	109.14	100.47	112.84	108.04	108.28	106.75	109.95	109.46	109.35	104.64	109.4	110.68	105.63	106.67	108.73	113.34	107.56	107.17	100.77	106.25	107.65	103.16	107.64	107.84	112.29	104.54	108.84	107.9	101.77	104.39	104.34	104.79	105.47	108.44	106.91	102.21	101.7	109.8	107.72	101.94	101.55	109.82	105.79	104.21	105.6	108.32
104.34	107.06	108.14	108.32	109.77	111.79	106.28	102.83	105.76	106.91	102.63	109.75	106.92	106.62	112.94	109.53	110.03	115.03	109.36	106.94	106.16	104.52	102.33	108.95	106.73	99.912	109.54	103.55	107.1	106.24	108.27	108.78	100	110.24	112.92	115.22	110.16	110.71	106.21	107.77	107.86	109.64	111.62	101.01	100.73	107.33	104.02	103.03	104.35	108.08
114.84	109.37	109.51	111.79	110.08	108.38	110.84	101.93	103.45	109.6	105.73	108.07	111.91	115.38	108.43	101.55	107.93	109.96	111.23	112.74	111.74	108.32	106.78	110.38	105.43	108.03	109.16	112.52	111.28	104.06	110.02	107.16	109.86	109.3	105.38	108.84	99.464	105.52	104.93	111.99	111.08	112.46	105.7	104.95	113.42	106.23	102.54	109.14	108.69	115.71
102.66	115.01	108.93	103.4	99.995	104.83	107.56	108.94	108.49	101.21	105.59	106.04	108.67	105.58	102.37	109.76	104.38	102.53	109.79	107.78	102.46	106.93	109.64	106.76	110.14	105.35	101.73	105.88	101.85	99.615	103.16	105.62	104.68	106.83	107.71	104.26	102.76	105.11	103.87	106.2	108.47	107.83	107.4	109.18	102.97	105.14	104.61	103	103.64	111
103.06	96.488	98.102	95.355	101.2	100.43	93.7	98.95	101.47	98.15	100.61	95.602	107.33	101.54	91.595	96.221	99.999	92.617	99.19	94.573	95.207	100.76	96.037	95.635	100.3	99.478	100.66	96.842	96.153	99.343	95.297	96.732	102.07	96.045	103.64	94.653	98.371	100.06	99.037	96.508	101.61	98.561	99.979	97.157	100.25	98.269	99.655	98.12	90.871	101.03
108.16	105.69	109.16	106.99	106.3	111.68	104.02	106.76	108.67	101.36	101.43	103.29	101.6	101.2	108.74	105.41	108.4	101.07	106.19	98.208	106.16	104.43	109.22	105.36	109.86	101.46	104.75	108.67	105.53	109	108.22	105.68	107.62	106.13	113.03	99.174	111.28	105.53	102.49	110.3	104.13	107.24	105.31	105.66	109.82	107.43	104.9	107.16	106.72	107.97
102.29	101.64	92.965	95.691	96.272	94.288	99.311	91.223	99.068	101.32	92.073	105.55	96.742	96.732	96.133	94.338	101.51	94.824	98.982	92.342	96.825	97.929	91.814	92.51	97.067	102.27	95.437	95.713	93.204	100.47	95.742	95.93	96.004	96.038	89.586	100.92	98.021	97.036	98.639	94.784	101.93	94.327	101.67	100.68	105.03	98.648	95.983	98.676	101.68	97.898
105.94	102.41	105.89	108.89	105.09	106.54	108.92	106.8	103.81	106.35	110.79	112.27	97.458	108.28	107.29	103.88	105.91	100.61	108.31	103.91	100.07	105.51	110.77	109.78	108.17	99.396	107.2	105.98	109.2	102.65	108.55	112.63	106.52	107.34	105.92	108.8	110.51	109.09	104.57	100.67	106.5	104.26	107.15	104.28	104.94	101.96	105.43	104.24	105.29	108.28
108.35	103.34	110.77	102.13	104.74	109.77	104.06	110.43	110.32	107.14	106.45	105.51	107.66	110.29	106.49	106.06	102.23	102.49	110.83	108.34	109.33	104.95	109.29	109.04	101.6	106.67	110.74	108.23	103.18	108.58	104.89	102.98	109.87	106.28	102.02	109.86	105.87	106.81	110.04	102.89	104.62	111.46	104.66	101.56	106.85	105.34	107.51	106.73	105.59	105.02
99.816	105.6	105.67	111.47	102.93	102.58	102.82	111.43	106.9	102.9	104.49	103.97	102.09	106.52	105.03	110.25	102.43	109.06	105.56	108.65	103.83	107.76	104.67	99.025	112.26	110.15	110.68	105.92	107.04	107.96	116.44	102.52	106.81	102.15	105.84	106.07	105.21	109.3	107.2	100.55	103.03	110.57	107.08	99.464	103.22	103.87	107.21	104.06	106.71	109.16
111.13	106.39	103.1	107.18	105.72	107.17	110.04	108.65	103.73	106.85	109.58	112.2	108.9	112.75	104.59	102.76	110.01	108.88	110.17	104.58	105.51	107.46	102.18	107.8	108.5	106.63	109.57	111.1	110.7	110.14	102.66	109.02	109.91	113.09	104.59	108.23	114.19	104.01	108.79	104.33	103.99	105.32	98.448	108.76	105.71	109.35	108.28	107.74	109.3	103.37
109.87	108.35	101.94	102.93	104.7	102.16	103.75	111.24	108.78	102.6	102.85	106.15	103.4	108.55	107.5	105.53	103.59	102.52	108.44	103.64	103.27	102.3	104.32	107.4	106.81	105.51	99.174	112.09	107.26	107.32	103.07	106.77	99.981	105.21	108.26	103.54	108.22	103.4	107.21	106.96	105.43	100.21	109.33	104.47	107.77	107.24	108.53	100.21	105.47	106.71
107.16	105.74	110.67	108.44	108.87	107.13	106.82	112.6	108.32	107.8	108.89	112.55	103.36	107.14	103.17	105.3	104.52	107.17	108.84	108.99	103.33	105.71	103.97	107.43	106.68	112.11	107.48	106.08	110.36	109.27	105.81	106.4	105.9	112.36	113.52	105.51	105.47	105.51	109.82	108.79	108	107.42	109.53	109.37	110.76	106.75	112.43	102.82	109.24	106.95
110.5	109.23	108.84	107.2	105.42	111.69	112.1	102.32	106.87	109.96	106.19	106.75	108.74	109.15	105.88	109.76	110.93	110.38	107.6	108.37	109.42	104.51	113.17	108.35	99.258	109.92	102.82	110.08	105.07	112.16	112.24	110.33	105.96	109.11	110.94	114.68	104.93	114.52	114.33	109.79	109.85	107.94	101.98	113.7	107.25	105.97	113.06	105.59	112.45	103.9
113.76	109.79	103.35	108.07	108.15	108.36	107.9	108.74	114.32	112.97	109.12	103.95	104.78	111.7	108.22	106.76	105.03	101.73	105.33	107.21	103.72	105.98	112.98	101.27	110.91	101.47	104.26	105.41	108.14	100	109.33	102.48	105.48	107.71	110.34	104.8	104.72	106.34	107.21	104.83	103.12	95.461	103.46	103.71	107.92	104.7	105.63	113.35	105.11	109.57
111.22	99.239	105.23	108.95	106.49	103.47	104.8	103.34	104.95	105.01	107.19	106.26	112.05	105.86	107.08	107.43	103.76	103.71	101.63	109.06	111.21	109.91	106.99	105.23	105.03	105.8	106.89	102.41	107.1	109.24	104.28	113.28	111.86	109.79	103.61	104.05	105.86	110.88	110.99	103.6	103.76	107.88	109.22	109.32	112.79	102.54	106.16	111.73	106.1	107.73
109.93	101.4	112.74	107.28	106.88	104.69	111.36	105.5	104.39	102.21	104.93	106.09	110.21	106.69	106.36	109.89	106.33	107.01	101.19	113.67	108.48	101.58	107.36	108.3	93.656	111.54	106.81	106.46	110.38	108.79	102.55	106.48	107.87	113.22	101.77	100.16	104.76	113.35	111.02	110.75	110.59	99.956	103.79	100.12	103.86	105.14	106.72	111.74	114.46	102.04
98.842	95.963	96.474	101.36	101.16	104.63	98.554	93.529	98.183	102.05	98.744	100.07	98.832	104.36	103.26	98.79	94.568	96.799	95.428	96.991	100.35	101.18	99.703	102.5	94.475	103.57	96.459	95.554	99.74	100.59	101.07	97.791	97.97	104.13	100.31	98.757	103.44	99.482	95.066	98.303	100.96	96.212	95.267	94.466	96.546	94.44	100.1	101.43	99.862	94.117
95.475	98.721	95.182	97.538	95.092	102.96	94.773	102.79	87.759	96.19	95.463	95.656	96.981	101.17	99.871	94.708	97.527	105.19	103.61	106.79	94.539	93.36	99.472	95.207	99.285	103.48	94.469	97.857	95.895	95.247	95.847	105.48	97.485	104.32	95.226	107.2	93.887	98.091	99.141	101.86	100.89	97.509	98.619	96.046	95.236	97.152	94.667	96.705	101.55	95.817
99.807	98.221	106.06	99.2	98.962	101.44	101.61	97.674	93.486	95.208	106.78	98.409	101.63	101.37	99.927	104.14	101.46	92.782	97.808	101.64	100.23	96.864	99.871	97.596	103.84	104.09	103.71	102.28	102.25	102.32	93.708	104.77	100.83	100.35	96.624	98.263	103.28	102.13	100.5	98.834	104.14	102.65	102.63	98.866	98.059	102.54	103.48	99.842	97.374	103.92
99.53	100.38	98.679	98.484	96.876	98.481	99.972	91.94	91.021	97.62	92.383	95.082	90.931	95.299	97.436	100.36	99.405	96.904	99.225	96.844	96.043	93.343	101.14	95.03	104.1	96.438	99.001	95.576	99.043	96.29	99.365	94.285	97.126	101.21	97.118	101.28	96.44	96.524	97.019	92.847	95.522	96.808	98.504	97.018	97.555	98.574	94.141	97.647	100.17	94.954
105.93	113.66	106.51	108.55	101.14	109.14	107.73	105.59	111.48	108.69	106.51	104.52	109.82	105.12	103.05	107.16	107.7	106.57	106.79	107.42	105.14	103.73	111.68	104.8	110.59	107.82	109.8	113.43	109.14	105.36	107.62	103.58	105.38	105.99	102.19	105.85	107.27	108.71	105.45	115.27	113.93	106.41	106.89	112.45	109.76	104.67	110.71	109.65	106.16	111.43
103.98	101.06	106.74	105.78	101.34	101.78	101.19	103.79	108.17	100.95	108.48	99.723	110.6	100.6	105.01	105.6	102.67	102.7	102.07	104.7	104.47	105.35	100.41	99.72	107.67	98.62	104.04	99.938	103.89	101.09	100.42	97.334	105.36	105.68	95.691	101.79	96.614	102.65	102.2	104.55	104.2	98.277	107.4	100.87	97.904	111.99	99.238	105.18	104.93	102.2
110.86	101.94	108.84	108.5	114.58	105.99	113.01	106.28	109.33	107.52	109.89	102.29	102.43	104.88	108.56	103.65	107.57	109.89	109.62	112.86	105.44	109.27	109.11	106.06	111.76	108.87	109.25	104.7	106.18	106.31	106.03	107.63	106.58	110.43	106.36	106.29	107.06	108.8	110.84	113	112.32	111.55	106.73	113.98	110.61	106.89	105.19	108.81	108.18	111.57
99.209	97.25	99.055	95.28	100.42	102.79	106.17	99.798	103.39	96.811	97.401	97.672	101.81	103.16	98.188	102.02	99.297	100.67	101.65	99.147	102.21	104.24	97.27	96.695	105.48	99.384	100.66	98.639	104.92	98.517	103.25	102.36	99.767	105.71	102.52	96.932	96.55	99.382	102.78	101.9	96.711	101.88	94.085	104.58	101.05	103.43	95.556	100.11	98.405	96.73
109.96	108.99	108.66	103.34	103.83	107.53	109.47	109.56	108.18	103.24	102.62	112.57	106.72	104.99	109.29	110.2	110.12	104.51	99.191	104.53	108.36	106.64	104	110.35	110.52	106.06	103.2	101.74	107.25	113.15	102.68	101.46	109.91	107.86	109.78	97.911	96.457	106.53	100.48	111.87	103.38	107.23	107.15	105.9	104.48	109.34	105.68	105	108.58	100.31
108.47	111.5	107.72	107.26	106.54	107.38	104.92	108.95	114.73	100.75	108.25	109.79	110.55	108.46	107.08	108.54	110.12	107.32	105.7	108.39	112.25	113.9	109.65	111.22	106.97	108.8	112.42	103.36	106.62	100.63	107.09	109.75	110.13	110.08	109.73	106.54	106.07	102.07	102.02	109.01	106.81	104.28	108.07	103.05	101.75	110.35	103.8	107.2	112.76	107.51
109.07	109.22	104.3	101.54	107.92	104.65	101.35	102.09	105.1	98.514	106.54	111.02	99.1	103.95	113.75	103.42	106.2	103	108.14	102.09	109.75	111.21	106	104.82	104.83	103.67	105.4	102.06	105.32	101.27	99.038	107.04	109.4	104.81	106.08	103.69	97.631	108.6	106.83	108.71	101.67	105.91	102.2	108.37	105.26	104.83	103.3	104	100.86	105.72
105.02	99.736	107.62	107.44	108.06	106.41	105.82	109.48	111.35	105.79	108.05	112.3	107.56	109.02	106.38	110.67	96.927	104.99	103.94	108.92	105.54	108.54	108.65	105.31	107.24	113.52	107.05	102.43	108.03	106.8	100.39	100.63	99.939	100.27	107.73	106.78	103.94	107.59	108.06	105.23	104.1	113.17	104.93	107.62	102.16	99.827	107.15	106.49	106.86	104.36
100.29	97.444	96.413	103.46	98.652	94.889	102.96	105.53	103.78	101.78	99.037	95.804	101.59	101.25	99.054	101.39	100.35	99.895	96.126	99.137	97.966	101.61	101.54	105.38	98.245	98.847	101.93	100.21	95.192	103.72	104.01	101.53	100.38	103.23	101.62	101.06	103.08	99.96	100.42	102.67	103.14	99.751	96.549	100.86	95.046	98.69	103.05	96.659	97.588	102.77
107.46	105.33	107.3	110.96	108.55	110.81	103.84	115.62	103.1	107.8	105.23	110.68	104.92	105.94	105.45	106.05	109.69	102.1	100.58	105.52	108.29	107.36	99.257	108.85	107.49	109.08	109.64	106.21	104.06	104.8	109.99	101.09	104.77	109.3	103.78	102.01	101.26	99.174	112.14	98.076	103.28	112.77	101.57	107.19	105.64	106.19	99.911	104.84	101.3	103.96
102.2	102.84	105.8	107.25	106.43	107.21	103.7	107.17	105.75	101.84	102.85	103.44	101.72	107.29	107.16	107.15	101.77	99.566	97.199	98.579	108.74	103.14	101.67	103.46	107.9	105.28	104.39	103.73	101.41	104.24	106.98	101.42	106.12	106.34	107.1	109	109.67	105.32	105.06	112.42	107.8	109.03	105.84	105.98	104.74	109.84	106.68	106.44	109.2	110.71
111.01	99.541	102.52	107.22	100.25	111.8	112.11	107.28	103.48	105.07	105.65	109.3	103.23	108.4	104.81	100.16	106.22	105.93	106.24	111.13	113.88	107.66	107.14	101.25	108.7	108.12	111.21	106.57	107.95	107.62	105.69	104.46	107.76	109.82	102.64	108.19	109.23	107.72	101.02	101.78	103.77	98.678	110.41	105.17	105.65	106.97	100.55	106.74	100.23	107.93
102.78	103.18	106.13	107.35	104.9	107.48	109.1	108.02	110.1	103.83	108.9	111.01	105.34	100.91	103.95	105.75	109.63	114.34	103.59	108.16	111.18	102.46	109.92	101.32	103.16	109.39	103.26	106.39	102.22	111.01	105.91	102.2	107.75	101.82	108.77	103.83	98.327	111.03	111.16	111.4	106.29	104.18	104.61	103.82	103.59	105.84	109.03	105.87	98.175	105.12
104.66	109.56	110.65	106.75	101.82	110.13	104.84	107.22	110.55	102.3	111.14	111.51	105.73	102.5	106.58	107.46	109.6	107.89	108.18	110.78	107.89	105.36	108.96	106	105.83	109.48	103.13	108.09	107.12	104.71	111.12	111.22	106.6	106.93	103.65	113.44	110.86	110.93	102.73	103.42	105.05	113.88	105.74	107.22	107.49	101.34	106.12	105.62	105.81	108.51
107.15	107.12	106.6	111.47	106.29	107.6	115.66	110.27	110.78	106.52	100.35	106.7	104.17	106.66	108.24	108.91	113.72	111.94	107.11	110.02	110.57	107.56	105.32	109.12	110.15	109.06	107.83	104.26	110.89	114.68	107.77	108.57	106.52	103.21	106.89	109.1	110.97	113.19	111.3	107.82	107.24	116.75	107.82	106.65	105.8	109.81	104.24	104.81	111.08	108.92
102.72	107.6	101.94	109.72	106.93	105.74	103.41	103.41	108.09	100.41	96.636	105.98	97.506	99.689	99.425	106.42	100.23	111.77	102.54	105.53	97.11	101.21	105.19	100.95	101.85	110.35	97.865	105.4	100.26	99.291	107	100.17	104.24	102.61	110.66	104.1	99.717	99.906	109.48	102.77	102.61	105.33	100.62	101.68	101.34	102.77	102.22	106.98	99.026	100.22
105.28	101.14	97.208	94.475	93.023	98.408	104.9	97.065	96.45	91.184	100.32	100.08	96.577	95.67	99.663	102.35	101.63	107.57	94.639	104.15	97.133	94.334	102.82	97.017	95.118	97.003	96.39	95.318	102.86	102.5	99.134	94.397	98.017	95.896	99.366	95.96	102.61	96.029	97.448	96.062	104.85	99.128	95.008	100.52	99.628	95.648	101.51	101.96	92.133	99.484
103.29	111.29	101.98	104.93	112.99	109.01	105.34	106.75	109.06	108.6	104.27	109.04	103.45	103.03	101.87	112.01	101.04	107.4	106.29	106.23	104.26	110.2	109.81	105.55	105.02	105.07	104.42	109.06	108.11	106.79	106.41	111.13	100.25	104.9	106.74	106.92	106.23	105.38	103.24	107.37	104.14	98.784	106.76	108.24	110.19	103.71	101.46	103.84	113.76	108.23
107.98	109.41	107.71	99.09	102.62	104.85	102.48	106.16	102.8	107.59	100.81	101.92	102.29	110.52	101.29	103.08	104.22	107.89	105.7	104.66	113.83	105.06	106.1	102.84	108.48	108.42	105.2	101.92	103.75	102.88	104.79	106.5	106.12	110.32	107.27	100.73	98.935	112.15	110.98	106.07	107.79	105.45	105.81	100.22	110.04	105.73	101.24	104.83	105.37	99.937
97.527	96.991	102.66	100.05	101.95	100.75	94.045	96.33	99.452	105.8	101.51	101.7	103.3	99.469	99.153	99.558	101.15	98.926	100.26	100.97	103.21	100.93	101.65	97.958	97.576	99.484	100.57	95.125	102.03	110.52	102.17	97.871	106.12	99.483	97.793	101.35	97.29	103.38	97.091	99.911	100.28	100.68	99.496	98.441	96.255	98.75	100.35	104.42	95.151	97.802
105.96	105.69	111.69	106.61	106.73	108.33	107.47	108.44	105.74	105.45	105.08	103.59	102	100.66	108.29	108.22	107.86	102.93	111.79	101.2	111.89	109.57	104.37	108.19	106.52	104.93	108.4	106.32	110.5	106.32	107.64	110.15	108.49	109.51	105.72	109.93	105.43	102.17	107.07	104.89	101.7	101.68	105.35	100.97	103.29	107.31	106.3	110.17	106.98	106.55
108.22	109.66	104.77	103.88	105.15	108.63	104.65	105.35	108.56	108.68	108.67	113.87	107.11	111.46	102.92	103.86	109.19	105.38	113.86	102.69	104.73	109.57	103.75	104.68	107.78	110.59	101.12	104.56	107.23	110.02	108.15	105.12	104.77	98.187	102.57	108.27	108.89	108.77	103.79	109.52	107.95	102.72	106.86	109.61	106.29	105.77	103.7	110.74	114.14	103.61
110.21	107.92	106.65	104.29	104.09	111.63	105.34	99.38	109.59	106.62	108.68	110.52	109.58	111.96	106.66	110.59	107.05	99.283	114.29	107.41	102.75	108.95	104.63	109.35	108.64	111.58	105.18	111.58	102.14	108.84	113.19	104.51	108.57	106.13	106.64	107.62	110.95	110.88	112.73	107.97	107.79	108.07	109.07	109.61	109.05	109.02	114.91	108.97	104.26	106.66
102.11	98.844	99.126	93.909	97.748	99.073	99.704	97.95	95.524	98.656	99.605	99.205	97.993	101.99	94.138	97.1	98.614	98.318	94.897	94.323	102.75	103.48	88.468	96.868	104.88	96.32	102.99	96.138	98.587	93.327	97.645	99.893	95.548	95.101	101.36	92.946	96.157	96.846	98.838	92.801	93.251	100.67	95.663	96.557	95.403	95.556	99.914	100.67	97.693	100.3
99.265	96.177	99.201	97.527	98.418	101.07	99.484	100.06	99.12	96.162	92.759	95.911	99.638	100.79	94.46	98.676	91.898	98.75	98.832	102.25	100.68	104.73	94.849	96.602	100	93.741	100.62	98.314	101.3	95.184	99.733	95.293	92.271	94.834	102.05	97.278	98.766	99.605	96.284	101.59	94.781	99.651	102.97	103.07	92.318	99.119	103.26	95.225	100.83	101.84
103.4	110.41	109.14	108.51	107.67	105.87	109.16	101.2	102.43	97.485	102.08	110.89	105.05	103.6	103.54	102.81	112.7	104.95	104.08	108	104.95	106.67	111	103.54	108.79	105.32	108.87	101.22	107.25	103.44	109.32	102.63	101.36	108.83	103.52	107.31	99.367	110.89	113.92	103.87	105.14	107.61	96.749	104.6	100.58	101.27	108.55	115.29	102.77	106.43
104.23	112.17	103.39	105.09	110.04	112.02	108.85	109.01	99.52	109.12	105.18	111.98	112.33	107.2	110.61	106.7	111.01	112.95	107.47	113.38	106.35	105.78	104.2	104.25	107.29	108.25	110.05	109.69	107.72	106.77	108.52	105.92	104.5	107	111.76	113.39	105.81	104.36	99.339	111.59	112.34	107.56	112.54	109.9	111.74	106.37	106.26	110.62	105.7	103.53
106.25	110.66	111.97	110.32	104.31	106.54	111.36	102.28	109.32	107.17	107.48	109.18	108.24	109.03	106.66	108.81	111.4	111.5	109.48	105.99	105.38	112.83	105.15	109.52	107.92	109.88	108.91	106.97	111.38	110.78	109.21	105.78	115.18	117.13	111.09	106.09	104.18	108.13	109.14	107.3	101.82	107.57	102.64	107.82	106.4	101.75	110.01	106.73	104.76	107.71
99.549	108.24	104.32	109.19	112.6	111.79	108.95	105.35	110.89	104.13	110.42	117.17	112.42	110.28	112.33	107.97	105.09	106.51	115.31	104.57	106.77	112.78	102.79	102.08	109.15	110.44	111.87	105.52	110.45	105.73	111.59	106.94	114.18	104.47	102.94	107.81	109.69	105.33	103.11	110.04	106.32	109.01	112.66	103.31	110.14	107.54	111.7	110.98	108.74	106.71
110.58	109.38	105.58	111.86	106.88	108.47	109.69	113	112.06	115.33	113.76	108.36	110.75	107.23	110.96	110.58	109.27	108.5	109.5	113.51	114.12	113.37	106.99	108.14	107.17	115.03	115.6	115.3	110.42	110.82	107.62	112.12	110.83	108.45	114.39	116.49	112.34	116.45	113.3	114.99	112.28	114.03	113.25	113.99	116.43	110.68	110.87	105.16	105.65	112.14
101.93	109.55	101.41	103.41	105.57	116.6	109.51	108.45	107.86	107.55	111.99	111.34	111.4	108.43	111.93	107.97	113.91	109.53	107.77	107.14	110.57	104.95	109.94	106.35	110.91	111.45	112.04	101.85	105.56	114.25	111.31	103.08	104.9	109.05	110.43	112.98	105.89	106.35	106.51	106.08	105.85	109.98	103.97	103.63	106.48	110.85	106.85	112.97	113.27	110.39
114.54	105.71	103.54	104.19	106.25	111.78	105.75	104.5	107.12	100.99	103.51	105.65	105.86	104.74	106.45	102.39	106.37	107.16	106	107.01	110.04	103.51	111.29	103.25	104.6	101.82	112.33	107.4	106.83	107.2	107.77	106.75	104.4	106.02	106.18	98.402	102.68	105.16	106.35	109.99	104.84	103.37	108.55	105.68	102.4	103.25	106.97	107.76	110.22	109.54
104.43	103.43	97.281	97.035	102.52	95.76	103.96	98.626	105.51	102.8	102.23	100.15	97.585	99.193	102.12	102.23	99.358	104.71	92.025	98.492	104.95	93.881	104.88	103.37	102.71	100.87	101.17	102.11	102.5	100.19	98.028	97.147	99.107	101.87	103.87	107.15	101.77	99.087	104.3	100.57	94.385	102.71	101.76	98.027	101.39	99.204	98.644	104.61	96.435	100.75
106.98	108.06	104.18	100.66	105.12	106.56	110.24	102.96	110.46	108.67	103.33	110.84	107.56	97.1	109.99	106.04	105.88	106.57	114.46	101.45	111.58	97.659	108.97	103.6	106.21	111.51	107.67	111.14	106.14	108.63	100.38	111.48	104.81	108.43	108.62	107.01	103.73	106.54	107.11	106.3	108.25	109.99	111.32	105.65	106.9	109.97	105.85	103.33	105.91	101
103.45	103.08	102.63	96.857	99.612	100.18	94.982	102.76	100.47	97.612	102.64	98.075	99.772	101.03	102.16	97.468	100.4	100.41	99.105	100.35	100.77	102.24	104.39	96.093	96.828	99.432	97.497	108.23	107.65	102.25	96.747	102.92	103.66	102.89	97.456	100.05	105.37	102.24	98.107	92.832	96.303	93.302	100.12	93.223	99.017	99.764	103.85	100.77	98.155	96.998
100.98	111.41	106.84	114.31	108.45	109.82	103.76	104.91	106.62	107.31	101.72	110.12	108.19	103.39	98.388	107.67	107.99	102.77	102.88	109.39	101.52	101.68	107.99	103.01	97.849	105.27	106.4	102.8	101.68	102.49	110.8	105.27	105.74	104.65	106.47	106.48	101.97	107.11	101.24	107.11	102.82	110.38	102	104.49	101.99	109.59	103.95	106.31	108.81	113.95
113.48	113.06	116.29	112.57	111.31	109.07	103.18	112.11	106.78	114.89	112	114.82	111.09	116.99	114.64	111.87	108.83	113.72	110.42	110.82	112.55	110.93	107.74	107.78	113.97	113.03	109.65	117.32	111.14	106	112.35	110.68	111.48	112.8	113.75	112.35	111.9	113.01	110.76	110.86	108.44	109.54	113.09	111.44	104.46	112.5	114.27	115.41	108.06	107.47
103.53	106.84	102.93	106.32	105.38	108.09	107.31	106.34	105.31	108.22	100.95	112.01	106.14	107.01	106.79	111.83	109.26	103.82	103.68	108.7	106.48	109.68	104.98	107.12	105.09	108.61	106.64	102.29	104.3	101.48	104.8	103.35	103.79	107.95	110.28	105.39	101.13	102.31	105.67	100.69	105.49	102.95	105.48	111.88	101.51	106.77	106.98	107.05	100.09	111.37
110.29	102.12	114.21	109.6	103.53	109.86	103.23	104.6	111.9	107.2	109.75	99.8	105.29	107.38	108.63	107.19	112.38	112.45	110.6	115.23	110.91	113.6	107.03	106.4	106.64	111.62	106.26	107.24	111.37	104.5	103.69	107.42	108.85	111.87	112.32	110.86	105.15	111.65	107.3	104.16	107.71	104.61	106.93	111.84	109.85	103.54	113.75	105.2	98.549	105.28
109.34	111.68	108.88	103.3	115.85	112.44	114.32	116.24	109.12	99.442	111.28	106.23	109.35	101.53	109.59	103.71	112.45	107.08	111.93	111.5	105.77	114.05	116.02	103.79	115.7	111.43	107.45	108.63	110.72	106.39	111.48	111.05	107.48	108.78	110.81	113.61	102.43	97.304	114.7	105.74	109.81	105.17	106.96	110.76	109.81	109.28	109.2	109.28	112.43	108.66
94.824	99.657	102.33	103.95	99.514	101.19	100.82	95.205	102.61	101.8	99.505	101.7	101.53	102.81	93.789	97.916	99.345	100.33	99.419	94.49	96.113	95.567	100.83	101.72	94.208	98.881	94.906	102.08	101.02	97.674	97.428	98.792	98.21	103.97	99.824	94.553	103.93	98.63	99.594	104.15	94.029	103.22	95.698	96.158	97.767	101.28	99.222	98.547	104.94	98.393
110.31	109.84	104.95	112.59	108.83	107.19	113.58	114.32	106.36	108.94	108.06	107.85	109.97	102.96	112.63	111.82	103.51	107.82	115.4	113.87	107.66	114.49	110.28	110.65	116.19	112.28	117.37	108.64	113.31	106.51	110.36	111.32	108.93	105.85	112.04	111.81	109.52	109.49	112.25	105.09	110.25	111.14	109.94	110.54	109.93	112.47	116.04	109.06	113.43	109.81
99.671	101.45	100.64	101.88	100.51	97.616	96.104	108.36	98.258	100.29	96.76	100.57	101.21	103.42	108.06	99.513	99.214	95.234	99.891	102.15	98.472	101.82	101.68	100.37	101.29	101.35	93.919	97.995	97.486	98.324	100.21	99.871	94.41	102.63	101.13	101.04	99.159	101.9	108.52	100.76	105.31	102.82	97.084	96.492	103.1	104.35	101.61	102.56	101.36	99.533
110.58	105.91	109.88	107.59	108.75	106.42	109.71	105.91	107.36	109.07	106.83	107.91	103.05	103.17	113.32	111.85	104.88	112.24	107.87	107.31	107.05	101.53	107.34	113.41	109.04	101.82	109.68	109.5	103.8	106.86	111.4	107.57	108.35	111.48	109.82	108.18	104.76	111.79	111.32	112.12	106.51	114.3	107.98	110.98	111.99	113.13	114.67	108.22	111.94	113.01
107.5	106.67	104.1	105.11	102.62	102.81	98.549	101.51	103.59	107.04	102.65	105.05	103.17	99.408	106.71	103.88	102.02	103.91	105.33	102.43	103.79	102.29	102.52	104.72	108.95	105.03	103.36	98.378	100.73	106.26	94.894	99.869	107.99	97.563	96.983	103.24	101.32	103.34	102.23	103.53	101.66	101.37	99.141	98.883	105.99	101.92	107.38	99.067	99.475	103.99
114.05	112.41	108.7	108.58	105.99	110.01	106.24	111.35	114.11	111.63	111.54	111.6	107.5	108.59	107.95	104.42	119.63	111.95	115.68	106.94	109.48	117.73	111.67	108.29	106.01	105.01	108.7	109.84	107.42	112.07	117.63	114.29	107.65	105.55	109.19	107.71	113.46	107.28	109.99	110.4	110.54	110.71	110.73	112.78	111.99	103.07	115.14	116.12	107.14	110.14
92.322	99.132	97.976	98.209	93.633	99.294	96.873	95.541	92.994	102.33	101.04	95.227	101.98	94.234	97.185	99.915	96.522	94.499	105.66	96.295	98.934	94.271	93.981	102.34	98.876	95.695	99.199	95.233	102.44	96.697	101.76	99.631	103.28	99.838	97.835	97.152	95.504	98.495	104.13	108.23	96.189	101.23	101.6	100.99	91.262	101.18	95.696	98.847	98.477	104.44
103.19	104.99	107.47	103.91	105.47	103.19	109.27	105.95	103.92	106.69	102.07	105.24	113.05	99.272	108.69	107.96	97.635	111.46	97.277	104.44	105.26	107.14	103.83	107.69	103.28	104.98	105.18	107.29	108.42	109.03	109.19	102.54	104.96	107.42	102.14	107.92	110.1	104.7	106.17	99.649	109.91	112.14	107.9	103.54	109.57	102.77	107.18	106.77	100.83	105.79
107.16	110.4	107.89	109	110.35	101.01	112.08	110.6	104.36	107.9	101.68	107.45	105.68	99.34	100.09	100.85	106.75	106.34	109.03	105.25	109.83	102.23	104.94	106.64	104.83	103.28	104.74	104.08	103.45	109.74	106.9	106.01	109.57	96.753	106.8	106.05	102.44	106.14	109.19	101.68	107.59	100.43	104.43	112.79	109.53	98.909	107.92	107.15	98.696	101.75
106.41	110	111.35	108.47	105.89	103.8	113.35	104.25	110.94	111.26	105.97	106.64	107.69	106.61	104.93	111.96	107.78	108.46	105.33	105.31	105.23	111.09	113.38	110.23	110.65	103.52	107.84	110.51	109.61	103.04	106.67	103.33	114.54	105.66	109.38	101.8	108.19	104.42	109.22	111.14	113.04	103.87	112.9	111.34	104.58	103.82	110.31	97.922	114.64	114.72
95.373	104.98	97.734	100.26	101.02	100.73	101.09	101.16	100.92	103.48	97.751	101.25	104.6	102.9	93.342	101.58	92.747	102.17	100.74	96.881	95.807	107.74	98.789	101.58	105.96	99.325	103.64	98.476	96.525	101.91	100.89	102.18	95.176	97.774	99.352	104.83	100.66	99.565	98.129	103.11	101.07	95.195	99.382	98.429	99.815	105.87	97.822	99.543	100.03	102.96
106.5	103.15	108.38	109.13	108.05	110.85	103.44	104.34	108.76	106.7	103.1	105.51	107.06	104.37	100.17	108.17	106.2	103.93	108.89	106.5	105.41	110.05	107.8	106.75	112.05	107.4	108.08	106.36	102.01	106.7	105.54	102.72	107.17	107.54	108.55	104.57	110.55	104.46	104.97	103.55	102.46	104.64	109.13	107.81	106.23	113.65	102.42	104.96	111.73	104.44
105.87	108.01	113.85	113.22	107.76	107.95	109.9	102.23	110.62	109.09	107.92	105.75	110.37	107.66	105.25	105.18	105.91	110.92	109.98	108.18	110.42	111.01	107.67	100.57	104.35	110.9	107	109.87	104.84	110.49	107.43	107.18	108.12	104.79	106.98	105.32	107.63	111.75	111.49	101	106.22	106.37	107.86	114.06	104.16	114.48	109.55	110.34	107.82	105.79
103.82	104.61	106.95	96.463	106.9	107.2	103.84	103.59	101.59	106.69	104.59	107.57	111.39	108.8	105.18	107.65	106.18	105.33	107.07	105.66	105.8	102.42	106.75	110.81	103.79	102	105.56	100.12	100.35	101.38	102.91	104.98	113.03	100.26	108.78	106.72	100.1	111.01	103.6	105.96	109.5	99.872	103.62	102.26	112.7	104.2	102.38	107.52	109.54	102.68
109.82	104.66	105.13	105.14	106.48	105.98	113.25	106.62	107.59	105.08	104.4	104.17	101.76	105.94	106.66	106.19	104.03	105.39	107.79	107.13	103.38	107.69	103.75	107.27	100.33	102	99.166	106.51	104.69	98.979	104.22	109.5	103.81	106.87	100.61	110.15	105.52	106.09	109.64	105.99	104.58	105.5	108.57	107.71	106.93	107.88	105.23	108.48	105.37	106.12
109	102.75	102.95	101.48	109.04	107.37	102.96	110.44	105.83	102.37	102.66	105.22	108.65	106.57	106.37	107.84	106.4	104.05	110.05	104.33	108.58	106.32	103.67	104.68	99.254	101.52	109.29	108.18	104.04	110.66	107.36	103.61	106.26	102.05	101.85	109.34	103.29	103.74	104.83	113.91	104.51	108.99	105.16	104.52	109.38	108.93	109.47	114.41	105.65	106.07
114.82	111.66	104.18	104.37	103.75	103.05	103.67	103.06	107.97	109.05	112.55	108.86	105.92	104.96	115.73	106.49	110.29	106.32	109.45	108.26	106.21	105.68	109.39	109.05	100.33	110.99	103.45	111.48	109.96	111.45	107.22	110.34	104.11	110.13	110.9	104.45	110.93	108.27	111.06	104.86	111	108.27	113.27	102.78	108.09	108.27	106.71	105.02	111.47	102.76
105.23	104.06	103.57	105	106.36	110.01	104.79	106.96	100.67	103.08	104.73	106.83	107.64	104.88	107.94	102.92	103.88	109.24	105.99	100.14	107.17	103.74	108.21	101.4	105.07	105.71	109.42	109.15	105.99	111.32	101.41	101.54	109.68	106.57	103.7	107.85	98.957	101.29	98.961	106.07	103.36	104.66	105.19	108.11	107.16	111.25	101.36	101.73	109.16	102.06
115.05	109.95	107.14	109.2	108.68	108.27	110.84	111.65	101.92	113.38	108.34	109.34	113.29	101.75	110.92	104.83	100.38	110.34	109.8	111.18	112.79	104.77	108.88	109.4	108.67	107.92	113.26	107.43	104.16	102.12	106.4	111.88	108.48	109.63	115.19	107.12	108.82	106.27	107.55	109.38	107.05	106.05	106.12	107.58	103.29	112.49	108.41	113.66	104.89	109.92
101.08	109.24	99.389	102.04	100.83	110.15	103.19	106.52	108.23	105.95	101.4	106.17	106.57	115.64	107.83	106.72	103.99	105.02	103.08	104.36	105.59	109.3	106.72	103.08	100.42	102.52	106.58	103.7	105.3	108.62	95.765	111.85	108.81	102.28	103.74	102.76	106.43	107.06	107.73	105.38	106.05	108.08	111.27	102.58	102.5	101.76	103	102.28	104	109.86
106.48	105.86	106.66	107.71	105.06	100.83	97.882	107.13	107.14	106.01	108.18	107.37	107.03	109.45	110.45	101.11	104.74	103.2	102.8	106.08	107.84	102.44	110.78	108.21	108.78	111.07	104.1	107.83	99.409	103.48	109.21	105.96	109.8	109.05	110.17	103.84	104.98	107.13	113.88	101.57	106.09	105.25	112.48	105.02	104.12	105.18	109.47	107.68	105.71	110.18
111.28	108.51	113.97	110.33	114.41	106.36	110.37	117.86	106.52	113.09	110.09	111.65	109.56	102.01	116.45	109.44	110.36	112.06	109.94	112.48	113.61	103.32	113.06	112.91	107.8	110.06	107.54	107.33	109.06	119.55	112.3	105.87	102.56	107.24	114.02	109.08	109.16	108.21	110.57	114.8	115.68	115.97	108.03	110.28	116.24	112.87	117.51	109.59	110.46	109.03
107.12	106.46	106.08	108.21	105.38	110.08	110.24	104.99	114.47	116.06	109.26	111.65	102.53	103.59	116.4	111.09	105.08	111.53	105.07	108.07	101.64	114.14	101.25	114.14	112.79	109.31	109.78	104.24	110.66	109.28	104.64	109.51	108.13	100.62	108.44	101.54	108.28	108.47	111.03	106.15	110.83	105.01	105.82	109.08	108.39	119.46	104.66	109.64	112.24	104.81
107	109.45	105.59	100.74	101.62	105.83	107.01	103.37	97.311	100.96	108.08	107.97	108.37	106.55	101.47	98.889	107.74	103.32	103.78	102.09	106.44	107.29	104.78	108.37	106.05	105.47	107.89	104.38	109.44	108.18	103.86	107.08	100.5	110.18	104.08	105.01	101.79	111.84	107.6	105.58	108.82	107.18	110.98	98.416	108.41	111.26	102.21	107.48	107.67	106.82
114.28	108.53	103.65	105.32	102.46	112.44	108.69	106.12	99.411	104.14	98.476	105.72	108.07	106.16	103.03	107.21	107.95	103.19	104.42	106.3	104.7	99.469	110.93	110.94	106.66	108.13	105.35	103.24	109.58	110.58	105.82	104.69	103.57	103.03	107.92	108.27	109.86	103.11	102.95	107.81	108.81	111.13	108.02	107.55	103.81	107.16	104.49	108.75	103.79	107.9
107.84	103.81	102.58	105.88	105.34	109.87	110.5	109.71	106.48	112.53	113	108.43	113.86	111.09	107.51	101.71	103.55	107.63	108.18	107.83	105.98	108.82	107.2	107.53	109.98	109.37	111.69	112.01	108.47	110.54	109.76	100.91	107.33	106.64	99.03	111.22	109.33	111.58	103.56	113.97	102.49	108.26	107.48	106.71	108.73	105.87	103.2	105.8	108.48	100.36
108.95	112.55	103.91	107.72	101.7	110.27	105.89	107.02	103.84	110.71	109.68	104.49	110.95	111.24	105.77	107.3	111.69	112.13	104.39	106.17	106.97	105.85	111.28	111	100.54	110.68	104.55	102.52	106.9	107.96	111.05	105.37	106.04	107.17	107.17	107.23	105.33	108.38	105.54	102.76	103.62	109.54	106.13	103.4	110.61	101.1	110.79	109.11	100.51	109.41
95.894	95.962	99.487	102.94	98.11	102.4	101.8	104.01	96.358	98.921	98.727	95.286	99.922	108.28	97.01	102.35	98.656	99.448	98.379	99.715	104.6	105.02	96.31	100.33	105.59	93.091	104.19	102.06	102.45	98.426	93.943	108.71	102.91	99.403	101.78	101.94	93.461	100.47	97.345	101.46	101.51	95.348	97.918	99.676	99.389	102.03	99.275	101.83	97.459	97.624
102.58	100.16	104.92	96.506	104.41	97.25	94.323	101.53	97.562	94.064	96.383	94.621	93.494	96.987	98.9	104.99	102.09	104.73	97.916	92.204	100.87	96.547	103.58	102.9	101.29	100.13	101.43	102.11	102.23	98.835	97.394	107.58	101.23	96.135	103.11	96.015	94.998	96.441	100.59	99.679	99.821	96.41	99.311	97.711	100.36	93.849	100.44	89.484	97.263	94.509
107.86	112.26	99.788	105.18	104.55	110.19	109.89	111.84	108.85	111.16	106.18	109.23	107.5	110.89	105.62	105.13	106.92	105.25	104.16	110.44	111.24	109.5	107.16	108.12	110.34	102.11	102.75	107.13	114.06	103.75	110.41	115.57	103.22	107.54	108.48	112.41	108.89	112.23	105.37	110.87	106.69	102.58	106.78	101.64	105.76	112.15	110.23	110.31	107.5	109.84
99.555	103.58	104.59	107.71	106.07	104.31	105.96	111.07	104.95	103.66	109.27	106.64	112.45	103.46	106.93	105.08	106.76	104	108.83	107.07	104.18	106	112.23	106.85	106.34	108.67	108.62	102.45	105.04	105.26	111.47	102.73	102.02	106.14	103.24	103.42	108.87	105.4	103.27	106.52	111.94	105.69	109.25	100.48	115.57	105.16	106.5	103.74	104.89	109.26
99.94	104.75	98.223	97.261	98.53	95.985	103.83	99.458	95.035	99.616	98.684	102.42	94.015	97.559	95.405	100.69	100.35	101.51	98.299	94.594	101.89	96.569	95.902	103.97	95.157	93.565	101.79	98.71	96.782	96.61	97.313	100.19	95.101	95.332	95.143	100.44	95.654	96.528	100.33	105.5	100.3	100.36	103.63	100.07	101.93	99.967	98.93	95.22	99.013	94.626
102.08	107.61	109.55	111.62	110.21	106.34	104.97	107.98	103.37	106.52	105.66	103.37	105.97	106.07	101.64	103.29	104.12	99.894	106.07	103.11	101.46	105.53	101.38	104.75	108.81	107.09	99.519	106.32	107.29	109.33	102.99	111.07	109.03	108.39	99.897	104.23	109.16	104.69	104.23	103.23	104.92	99.441	103.68	110.21	104.31	105.52	101.14	110.77	102.33	108.19
102.53	105.63	103.43	106.28	97.832	103.39	107.78	107.57	105.43	106.76	102.51	100.28	106.5	107.34	112.29	94.345	102.09	103.76	105.98	100	108.58	102.92	106.67	107.14	110.16	104.3	107.51	103.56	106.35	99.157	106.62	104.17	104.7	103.56	105.75	109.62	110.07	109.5	108.5	110.45	104.13	103.01	107.12	103.87	106.53	100.92	102.87	102.17	108.84	101.38
109.44	100.51	105.09	103.07	101.06	104.43	104.71	106.56	108.69	110.7	111.49	103.42	112.72	103.87	106.92	112.49	111.16	103	106.98	103.32	105.3	103.09	105.58	109.37	108.29	109.73	105.49	108.6	101.51	104.62	100.95	104.14	107.78	109.39	107	106.44	99.682	112.57	105.58	104.52	106.24	102.88	110.5	111.72	110.36	108.01	100.83	107.93	106.44	106.17
98.462	100.55	100.89	97.213	97.653	99.624	93.489	97.975	96.287	100.1	92.158	101.88	96.597	95.588	98.307	96.748	103.56	98.35	101.91	101.01	99.608	97.585	100.85	102.39	91.553	100.3	93.548	96.786	104.22	97.789	99.487	96.938	99.214	99.588	103.19	98.864	99.063	98.776	97.769	95.839	106.62	100.49	94.971	98.442	95.637	99.353	98.31	99.385	94.438	95.449
111.25	101.86	96.392	105.92	103.17	102.6	111.61	97.66	101.67	103.93	100.96	99.803	103.55	99.046	101.27	102.91	103.43	101.3	106.76	101.46	105.97	101.68	101.42	104.37	98.132	99.676	105.83	101.64	105.65	105.89	98.525	105.3	102.71	99.067	100.18	99.463	108.7	105.82	101.81	109.85	107.27	100.82	103.33	103.16	102.31	103.73	109.72	106.5	101.27	108.17
101.47	95.479	97.745	101.15	103.66	100.31	99.018	98.219	98.178	103.49	102.09	103.15	98.189	100.96	97.591	102.96	97.537	107.2	98.154	101.71	99.572	98.123	102.66	101.8	99.802	100.03	99.022	102.82	99.241	102.61	99.386	98.92	103.64	97.955	98.365	101.37	100.14	98.767	103.81	105.55	99.729	98.142	97.168	101.44	102.13	96.519	100.4	101.4	103.78	100.65
113.1	111.35	113.04	109.27	111.88	112.1	108.27	104.77	94.953	101.5	108.83	106.76	108.75	99.089	113.67	109.68	112.19	107.98	110.75	111.6	105.23	111.58	109.84	114.43	109.4	109.83	107.48	110.19	106.43	106.52	110.72	104.77	111.06	104.19	105.64	111	109.37	99.29	106.5	113.02	111	106.03	106.38	104.22	110.69	106.02	110.14	112.03	108.85	107.76
96.488	95.022	95.339	98.167	100.84	99.335	99.754	92.557	98.05	105.6	98.544	104.15	97.09	96.554	90.848	103.15	97.4	96.334	104.48	99.165	100.63	98.718	103.32	105.08	109.07	104.68	101.44	98.528	89.216	104.24	100.01	100.07	102.26	103.61	105.2	99.479	103.37	97.426	101.66	104.97	106.37	98.637	100.21	99.147	96.635	99.201	96.288	96.664	105.04	97.084
105.26	105.72	109.85	105.27	99.946	108.19	101.9	108.05	111.69	107.31	96.443	108.35	105.96	105.84	108.69	101.8	99.983	102.11	109.75	105.03	111.13	106.92	109.6	114.51	103.51	101.7	106.43	103.9	101.8	105.99	112.96	106.88	103.07	106.24	114.35	98.651	97.943	100.38	109.05	105.94	109.64	101.79	106.3	101.23	106.59	102.91	105.42	105.15	109.05	115.34
103.94	108.72	104.56	100.4	103.68	105.58	106.49	105.75	107.92	105.86	107.59	110.93	100.22	106.53	107.53	105.31	101.68	104.37	105.88	108.82	103.81	107.49	113.95	104.17	105.36	104.84	109.06	103.01	105.51	104.22	102.24	106.46	103.44	99.032	100.11	105.38	108.38	110.86	109.56	108.48	102.81	105.41	102.86	108.21	107.27	110.46	104.98	107.53	106.97	104.44
103.83	107.81	111.88	108.59	103.18	103.36	103.57	106.69	100.22	106.85	95.052	110.74	107.85	103.22	100.51	106.54	107.82	104.58	108.68	111.13	109.28	106.84	112.11	107.21	103.28	103.84	102.22	110.9	105.1	105.44	105.09	109.64	106.56	101.57	104.43	102.89	101.4	106.82	111.06	100.94	110.03	110.98	111.01	103.5	111.14	106.23	98.959	104.91	101.97	105.06
108.04	114.59	105.92	104.78	107.91	105	106.32	110.21	102.15	110.4	102.66	110.32	101.12	105.28	111.13	106.52	106.95	110.09	105.62	110.42	103.92	104.52	105.92	104.02	103.14	101.32	105.01	98.523	107.46	103.29	103.07	108.72	102.32	108.48	112.29	101.89	106.26	104.49	104.81	99.244	106.82	110.79	113.71	103.51	108.56	105.68	107.41	105.02	104.12	110.71
94.239	99.385	99.764	98.362	104.11	100.04	94.835	96.222	94.597	96.824	104.27	97.866	102.34	104.74	90.671	101.52	108.56	100.98	102.05	101.43	96.692	100.78	104.1	97.208	99.778	96.168	98.093	101.01	103.81	97.979	100.08	100.19	96.764	102.88	103.73	106.58	95.605	102.91	95.499	92.821	99.146	93.769	94.345	98.076	100.63	97.788	95.275	98.252	97.304	97.324
104.18	108.58	105.37	112.46	111.76	102.65	107.05	108.92	106.1	109.72	109.15	112.1	105.24	110.2	105.44	105.28	106.2	112.74	104.93	103.26	99.495	109.2	110.91	111.54	109.17	109.71	103.21	109.15	108.75	110.04	114.42	109.76	107.21	107.06	104.42	107	105.55	104.89	102.37	108.39	107.65	109.05	105.66	103.78	108.45	117.06	114	98.136	108.93	104.77
106.43	101.96	107.55	108.5	106.36	98.026	108.74	106.5	102.61	102.11	108.08	112.78	105.37	102.65	107.12	112.69	104.3	105.47	105.39	106.64	108.71	100.84	104.22	100.85	110.24	102.45	107.81	103.57	109.98	108.97	104.87	98.695	107.84	106.83	105.44	106.66	100.76	102.61	105.29	103.12	104.2	101.79	105.42	106.6	111.55	109.38	104.91	106.08	105.73	98.03
98.299	101.56	97.352	97.503	98.115	100.54	94.561	101.04	103.38	99.349	96.668	98.446	100.02	102.28	98.685	99.629	97.075	101.79	95.046	101.55	101.42	97.479	96.586	104.63	93.102	98.138	102.38	97.99	95	98.829	97.148	96.41	94.119	97.386	100.63	97.075	91.539	97.324	97.223	100.94	100.74	96.534	99.37	94.363	103.15	101.56	104.29	100.63	97.479	102.03
101.88	99.768	100.16	97.721	103.72	102.12	98.342	107.06	95.746	100.58	97.109	99.854	102.95	100.78	104.6	101.23	103.56	102.82	104.22	101.22	102.62	98.265	99.281	99.283	101.59	102.51	96.449	95.352	99.06	108.25	106.28	98.121	100.04	101.94	104.77	100.91	108.12	99.77	99.174	101.06	101.5	100.64	100.58	104.05	95.899	97.401	99.62	99.512	101.18	101.15
98.194	99.718	100.3	105.43	99.93	95.218	102.14	100.38	97.029	99.406	102.36	102.52	103.99	98.934	99.649	103.02	102.24	102	104.57	103.7	98.76	97.41	104.41	102.94	99.082	107.45	98.88	98.426	100.12	104.56	97.783	98.494	104.6	97.602	98.042	103.12	103.74	100.68	96.759	95.539	92.045	100.73	100.48	99.871	93.653	101.45	86.104	102.94	103.96	110.45
95.71	99.978	95.202	108.81	95.523	98.69	97.528	95.597	94.419	98.253	95.568	106.99	99.065	97.078	99.726	101.92	101.27	102.45	98.524	93.578	97.085	93.527	99.459	98.19	97.327	97.831	97.124	95.51	94.838	96.475	96.293	97.238	98.491	103.05	93.399	99.415	98.783	100.2	94.88	94.42	91.505	101.17	99.178	94.502	97.137	96.463	94.966	106.14	106.57	100.86
103.99	104.11	101.03	102.15	104.62	96.179	102.71	96.494	105.51	102.03	101.83	100.63	98.603	99.729	100.94	103.28	99.618	101.36	100.39	99.225	96.764	99.276	95.84	104.13	100.05	102.5	102.42	98.066	101.75	97.888	103.03	100.94	100.71	101.97	101.59	96.763	102.61	98.573	106.33	94.766	106.03	107.82	102.55	101.88	98.416	101.97	104.17	97.794	102.18	103.68
102.15	106.53	115.2	105.21	110.21	105.44	103.61	109.15	108.66	106.89	105.84	107.28	106.36	109.08	104.64	110.54	107.88	107.28	100.91	112.67	112.52	113.5	103.98	109.58	105.12	113.69	107.44	109.22	116.84	107.3	109.96	114.68	110.12	105.54	109.98	102.88	105.92	102.61	104.97	114.29	110.33	109.11	111.91	108.46	111.66	111	109.94	107.08	113.53	104.6
105.44	100.68	103.08	104.16	103.88	104.4	99.141	100.73	103.64	96.505	103.85	101.74	104.15	104.4	104.5	101.82	101.07	97.855	99.008	101.23	101.49	101.97	101.6	106.87	97.725	97.746	102.9	96.483	98.866	102.72	96.486	100.54	103.01	101.53	104.16	101.67	105.66	103.27	100.25	98.043	98.004	102.83	98.902	97.838	101.92	101.72	100.83	105.74	102.68	108
105.36	106.17	107.36	106.44	105.35	108.05	107.54	112.29	110.76	112.53	102.62	107.62	107.02	108.38	106.02	108.32	108.81	105.01	108.75	108.64	111.79	111.75	108.63	107.83	111.48	102.03	109.88	106.84	110.12	106.4	106.53	108.79	112.46	102.89	114.43	107.1	115.74	107.43	110.43	108.63	105.21	106.48	108.91	105.16	108.68	103.62	104.27	107.37	106.96	104.76
108.52	106.88	110.65	112.64	107.34	109.75	110.54	106.48	100.53	103.3	113.31	110.85	105.77	109.9	106.86	110.37	108.77	102.63	105.89	109.22	106.23	111.38	104.26	106.69	105.29	114.18	105.52	108.57	104.4	105.03	106.72	107.26	104.32	108.72	111.35	104.88	111.36	102.41	102.09	108.62	101.04	114.5	105.47	111.21	109.63	107.27	101.41	107.05	109.24	111.11
107.16	104.87	100.19	110.37	110.87	103.55	105.93	107.76	102.72	108.73	101.53	105.25	109.16	105.56	103.99	104.06	107.03	104.73	107.61	99.917	100.77	107.71	103.86	109.22	100.14	108.87	107.24	110.83	111.93	99.256	107.51	100.8	111.23	105.78	102.48	105.34	101.52	107.34	106.98	102.52	105.04	108.26	109.62	101.43	101.44	106.89	103.12	99.548	110.84	109.53
108.24	110.71	106.9	107.13	112.8	110.23	111.35	113.76	105.13	111.46	108.94	114.35	110.39	107.79	108.43	107.64	108.24	105.34	106.73	107.18	106.41	114.67	113.94	110.42	106.39	108.69	111.61	99.399	103.62	108.13	107.13	105.51	104.23	106.62	106.9	110.19	108.66	105.65	105.63	108.73	105.08	101.71	105.37	110.75	113.04	108.95	105.21	102.31	112.93	108.26
109.22	105.93	109.31	103.68	107.94	111.43	108.7	113.19	104.28	109.41	108.19	105.71	106.84	104.81	109.87	105.26	108.96	104.99	104.19	107.08	109.45	107.67	106.18	108.48	106.26	110.1	105.21	104.13	104.66	106.6	100.24	107.1	104.65	106.47	114.29	107.89	106.45	110.35	109.68	102.22	104.61	107.64	107.75	100.28	106.72	110.85	106.31	108.82	105.12	107.42
109.71	108.48	107.12	109.81	109.6	110.12	112.29	108.3	104.76	103.23	107.93	103.89	109.58	104.48	104	114.97	104.96	103.87	104.72	110.68	104.59	107.21	108.74	104.07	110.55	113.72	107.65	102.66	112.67	107.32	105.67	108.79	108.44	108.64	107.89	106.94	113.39	106.41	107.28	105.69	109.11	109.05	102.97	110.1	110.15	106.38	114.21	114.8	108.73	110.22
101.15	103.44	103.09	106.81	111.55	106.3	115.91	109.39	103.95	100.24	106.09	112.22	108.57	105.88	104.82	106.54	103.68	107.2	103.35	102.73	112.99	101.4	102.87	109.62	106.78	113.53	104.07	107.3	108.37	103.67	102.52	104.83	108.11	100.69	103.85	107.36	101.73	106.03	108.55	106.24	101.44	107.86	107.04	103.26	107.23	110.27	110.3	102.48	99.343	110.33
108.19	111.38	103.57	103.07	107.96	108.36	110.64	110.69	103.91	99.424	107.43	106.14	105.06	112.37	105.08	109.11	109.45	104.79	99.845	108.73	100.06	107.6	107.36	104.55	106.01	102.11	98.799	107.74	102.35	106.99	100.32	110.08	103.31	100.78	100.29	103.61	103.61	106.57	105.56	104.06	104.88	99.84	100.85	109.41	104.94	106.56	109.2	106.13	105.03	108.42
102.08	108.22	101.81	103.78	111.11	106.44	105.82	106.52	103.61	101.86	108.53	103.94	106.88	107.33	109.62	105.29	104.58	107.35	105.03	109.23	108.27	107.84	101.59	101.78	108.18	105.15	104.46	105.56	100.03	107.35	106.49	100.03	108.31	98.802	107.75	108.04	103.92	106.96	109.09	101.25	106.34	101.82	102.35	112.21	108.7	108.75	107.19	110.9	113.03	106.63
109.23	102.07	103.57	103.46	106.12	115.1	105.39	111.9	100.65	103.85	109.1	101.07	102.58	99.082	105.4	105.95	107.54	96.781	108.07	101.94	104.62	109.95	97.829	108.38	104.92	108.56	102.7	104.61	103.75	108.37	109.78	102.73	101.34	107.08	97.488	104.83	100.46	108.85	99.585	102.59	106.3	102.61	108.13	110.5	109.51	105.64	108.67	108.56	104.82	101.72
108.31	105.14	103.85	102.29	111.09	109.86	104.23	102.9	103.24	99.14	108.2	108.43	103.37	100.96	110.7	100.51	102.05	107.81	102.91	100.44	103.58	105.51	103.85	111.73	109.52	100.35	97.958	106.37	104.58	114.62	109.34	106.81	108.14	106.67	102.99	104.05	110.05	109.22	103.34	104.72	104.89	105.06	104.49	108.5	107.6	109.1	102.87	106.99	108.47	105.64
101.68	98.872	107.76	104.63	112.65	104.88	107.63	104.28	108.29	104.83	104.03	102.97	108.07	101.86	113.3	105.05	109.11	109.08	103.78	109.47	106.7	102.6	104.4	102.2	107.58	108.73	105.04	100.17	107.99	102.42	108	108.28	105.13	107.63	101.43	103.7	106.47	106.86	106.35	102.8	112.97	105.7	106.18	114.62	107.26	106.02	111.91	104.89	109.26	111.06
114.43	110.9	107.69	102.17	112.55	106.63	104.85	102.65	110.64	104.3	111.43	111.05	108.6	103.56	109.4	106.93	114.7	109.58	111.26	105.18	107.59	106.62	107.77	104.54	113.37	101.62	109.62	105.5	107.89	112.76	105.25	111.23	108.4	108.26	106.51	109.79	112.93	106.43	104.83	108.11	110.16	104.97	109.16	111.52	105.89	109.63	104.49	105.87	109.64	105.92
103.85	100.26	101.94	101.45	100.67	101.76	106.97	102.93	106.2	98.036	105.43	100.38	102.74	99.987	99.711	100.37	100.22	97.953	104.93	96.704	100.18	98.806	95.979	99.539	101.32	103.83	99.925	103.56	100.32	105.73	99.033	103.42	107.76	97.51	97.582	107.33	103.27	102.98	97.355	101.24	99.175	94.926	103.83	98.65	102.22	99.577	94.911	108.7	106.92	98.407
110.56	104.56	107.43	111.24	109.15	105.7	109.72	116.07	107.92	109.17	105.95	112.53	107.54	109.99	103.11	109.93	106.15	109.04	114.76	115.06	103.94	105.05	107.26	103.16	109.73	105.27	110.6	110.44	112.76	111.02	104.26	107.57	102.95	113.63	105.77	110.82	117.94	111.29	106.86	105.99	106.27	113.56	107.28	106.61	105.6	112.24	110.52	104.88	113.62	107.59
108.47	110.05	112.29	103.65	108.13	111.37	107.9	104.2	103.7	107.37	108.45	103.99	110.6	105.72	110.09	107.73	107.56	111.88	105.35	108.43	109.97	107.22	114.06	110.49	111.1	112.88	107.54	103.72	105.08	109.54	108.79	103.25	109.02	106.41	101.09	113.34	110.5	107.19	110.39	108.54	114.65	111.68	106.47	109.29	107.58	108.16	105.48	109.57	104.86	108.17
104.25	102.13	98.4	96.316	102.02	92.87	97.599	105.13	95.727	102.74	100.37	95.978	103.18	99.692	102.74	101.08	103.64	104.23	94.081	104.97	100.06	103.64	96.659	104.39	105.73	97.436	100.57	97.911	103.32	100.6	100.81	96.645	101.88	103.13	104.16	100.57	98.236	103.24	96.029	96.117	102.26	102.55	100.96	98.817	97.731	102.49	93.748	101.84	96.939	97.645
107.17	104.39	105.89	106.8	105.11	103.94	112.56	106.63	106.85	104.43	102.84	109.58	102.49	106.79	109.99	100.06	104.34	101.96	104.81	112.12	98.273	104.7	107.64	104.37	107.26	108.54	106.83	103.77	101.85	106.22	102.78	105.46	106.15	112.27	111.56	101.06	106.85	105.86	102.64	110.2	107.32	104.14	111.49	112.13	107.23	101.69	104.19	103.95	106.93	101.43
113.29	108.48	103.61	104.97	108.82	105.96	105.49	105.2	110.78	102.62	103.96	103.14	108.06	108.78	111.47	106.44	105.67	112.2	103.04	104.63	107.32	108.51	109.03	106.44	106.01	101.07	103.69	103.38	103.66	102.72	104.4	108.08	113.57	97.16	108.98	104.9	110.79	109.24	103.48	105.35	107.81	105.61	97.64	109.85	107.1	108.02	108.43	109.97	109.69	107.76
110.8	101.9	105.19	102.18	105.65	108.1	103.61	107.59	104.05	103.11	105.66	106.85	107.98	110.1	110.13	106	104.17	107.72	104.02	113.13	113.09	106.45	107.94	105.27	111.7	107.34	104.38	113.42	103.04	107.21	106.72	104.79	109	111.37	109.07	108.75	107.66	108.94	104.4	105.35	101.66	108.29	108.17	102.59	109.65	96.44	108.49	105.67	108.54	104.69
107.22	108.37	104.58	111.95	103.11	114.83	104.6	113.75	110.44	103.16	112.21	108.13	97.8	104.48	106.99	104.62	111.24	112.4	107.96	105.07	107.89	103.08	112.19	102.28	109.94	114.82	105.98	110.05	114.67	107.62	102.88	109.43	112.64	106.4	105.64	105.32	105.75	109.95	110	106.85	106.88	108.29	108.44	117.07	116.24	111.56	107.76	109.12	110.53	103.22
106.5	100.45	105.11	108.61	106.89	104.26	104.33	109.78	105.01	103.27	106.22	108.09	106.25	101.87	105.12	106.46	102.16	102.48	112.71	106.56	103.01	109.95	105.62	106.69	104.14	109.23	109.62	104.15	105.32	108.64	106.23	102.24	108.42	107.96	102.22	106.73	104.29	110.79	105.21	108.33	102.29	103.55	114.37	114.15	104.23	113.2	110.38	103.98	104.21	99.67
105.52	110.12	113.1	104.78	109.4	108.42	107.63	105.93	110.28	101.54	104.7	106.98	110.7	106.22	107.58	105.68	110.46	97.173	109.82	111.22	110.83	110.46	104.96	107.29	105.85	107.7	102.72	106.88	111.98	109.52	107.08	108.91	108.97	107.28	110.46	119.55	105.79	110.55	101.1	104.27	109.27	108.6	106.2	113.61	105.82	105.21	105.94	114.16	102.88	113.27
112.7	107.17	108.87	106.67	104.95	107.04	106.33	108.31	113.33	104.79	105.86	99.653	108.49	105.33	108.76	105.57	105.88	105.32	100.95	112.54	108.46	107.23	105.19	104.1	107.48	112.15	107.79	102.77	108.66	108.55	107.76	105.1	105.32	109.15	107.68	105.21	99.012	107.99	106.88	105.24	109.54	109.3	113.77	109.35	105.41	101.66	105.54	102.56	105.11	108.64
101.48	103.5	98.089	99.824	103.87	100.92	106.34	102.62	101.03	100.97	100.74	98.289	101.54	97.047	97.99	102.29	103.99	100.01	107.91	104.41	108.92	102.23	103.23	101.58	104.73	108.02	105.09	95.58	97.075	104.47	107.33	103.27	102.59	97.814	105.79	101.95	101.59	110.79	105.22	98.906	105.68	98.765	107.11	94.282	101.08	106.14	103.2	102.3	102.96	96.083
105.34	114.24	108.44	110.84	107.22	109.71	117.29	110.61	113.45	112.15	108.12	103.07	104.17	101.42	105.69	107.59	104.02	104.52	104.38	107.71	110.13	95.608	109.93	110.82	113.74	109.19	112.09	103.85	108.05	108.33	109.1	110.91	108.45	109.82	111.39	107	114.88	112.98	105.76	104.35	108.25	111.51	101.28	104.77	109.24	109.78	105.48	104.76	109.18	111.05
96.838	99.632	102.26	98.306	97.112	103.7	94.372	99.81	102.83	100.26	98.537	102.79	103.52	99.285	94.712	97.388	103.02	98.639	95.237	97.951	97.183	99.422	96.986	96.522	101.39	94.122	96.52	100.4	94.696	94.072	97.892	98.872	95.975	98.705	97.592	99.144	98.152	96.955	91.993	102.14	94.954	94.655	91.515	101.82	93.745	102.56	96.624	103.44	95.56	99.754
113.34	104.81	106.26	111.65	101.69	107.03	104.86	109.94	106.81	103.76	113.97	106.88	108.74	104.5	101.09	103.63	112.41	105.92	111.83	108.68	104.21	105.39	106.08	109.63	107.96	110.01	109.11	110.54	106.18	104.41	95.893	102.57	108.96	109.17	104.24	111.62	104.29	106.98	104.08	104.27	103.27	102.46	107.31	105.24	106.15	111.83	105.52	106.85	109.37	105.12
[truncated: 150 more columns]
