# Supplementary material for: Genetic dissection of main and epistatic effects of QTL based on augmented triple test cross design
Source: PLoS One. 2017 Dec 14;12(12):e0189054. doi: 10.1371/journal.pone.0189054 (PMC5730204; doi:10.1371/journal.pone.0189054)
Supplement: S10 Supporting Information — (ZIP) [file pone.0189054.s010.zip › z6_1150_0.2_5.csv]

111.97	108.49	112.62	119.92	108.54	108.31	109.27	107.47	107.9	105.83	101.6	110.31	108.24	102.04	108.57	111.31	108.46	105.56	111.58	105.34	101.77	115.21	98.545	105.7	100.16	106.19	118.24	107.48	108.33	101.48	116.09	123.42	112.59	100.13	119.68	113.07	117.77	110.84	102.03	113.09	113.65	104.07	117.02	101.66	107.43	106.18	108.68	114.65	101.52	112.49
107.25	103.85	109.2	100.88	105.03	99.667	108.39	106.53	103.29	108.54	105.08	104.78	100.96	104.18	102.96	100.25	111.78	103.8	103.93	99.836	108.38	107.84	101.33	99.21	113.54	109.72	103.03	109.95	105.07	114.27	100.36	110.65	97.28	97.199	105.41	111.86	101.75	100.72	109.65	106.76	112.3	102.96	96.162	106.25	107.37	108.81	106.84	102.72	101.03	104.48
108.61	116.21	105.46	110.39	93.538	104.39	110.65	102.07	108.03	104.07	104.51	107.26	104.35	121.49	109.85	112.17	105.89	104.64	105.03	102.14	108.76	103.21	107.98	100.77	105.31	98.914	104.72	110.47	97.354	95.356	108.04	100.95	122.75	105.38	104.34	108.24	116.84	99.269	113.47	108.19	94.602	110.91	113.74	107.88	105.87	113.91	97.81	103.45	103.6	104.85
105.27	97.277	110.14	104.15	108.82	109.01	104.09	102.5	101.31	110.09	108.84	107.95	107.58	108.72	111.48	109.5	107.48	115.41	104.76	104.81	107.66	104.62	97.892	113.14	108.49	108.45	110.71	117.47	101.81	108.18	100.71	105.1	111.5	109.6	116.48	106.04	106.16	104.86	107.3	108.98	114	110.4	102.45	113.46	106.95	104.15	109.37	108.81	113.51	113.85
109.87	100.86	107.42	105.5	109.64	101.81	103.63	116.44	112.77	104.52	105.15	111.47	102.11	107.51	98.961	105	101.65	100.88	108.93	112.12	114.1	109.64	102.71	112.87	102.94	107.32	88.811	105.72	107.99	108.58	106.72	98.498	106.24	115.99	105.29	101.78	118.02	107.26	110.39	108.45	101.66	112.64	112.17	113.08	106.18	112.27	107.33	98.444	106.97	109.68
103.25	98.345	100.19	103.7	95.272	94.444	101.74	100.5	106.34	98.494	104.72	98.49	105.61	107.01	110.46	100.49	86.016	103.17	95.134	101.24	95.028	102.31	92.702	98.512	100.05	92.267	102.35	100.67	105.06	100.89	94.763	100.77	103.23	103.51	93.643	97.349	102.84	99.783	110.12	93.148	99.648	100.27	103.57	98.036	96.741	101.92	99.511	99.994	103.04	110.71
92.369	96.143	94.633	90.758	101.66	96.075	96.327	91.152	101.73	95.878	95.589	99.545	95.799	104.05	100.54	92.755	105.23	89.619	101.37	101.68	92.128	104.95	107.48	97.643	95.769	98.584	102.78	100.95	104.14	97.732	102.93	99.429	98.138	99.055	103.11	103.41	97.264	98.557	91.529	96.972	95.753	108.25	86.162	99.84	111.22	97.604	88.746	103.59	94.036	99.504
107.64	104.94	108.73	104.42	110.05	101.75	108.4	104.15	116.62	115.53	102.58	106.2	103.87	109.24	100.57	97.511	107.51	106.8	100.64	108.11	95.879	102.57	99.337	105.92	113.36	109.24	102.97	108.58	103.91	108.17	102.82	112.54	104.32	104.89	110.39	104.32	102.88	113.96	110.71	107.05	105.27	108.4	100.62	106.57	100.62	105.49	108.85	108.95	109.28	103.96
105.71	109.32	108.01	102.1	108	106.25	105.58	106.56	106.39	98.546	108.03	106.2	106.6	102.47	107.33	114.68	108.99	111.19	110.17	106	104.95	109.05	103.99	108.93	112.43	117.5	119.97	117.33	110.16	110.29	109.33	105.15	102.75	103.5	109.9	121.22	105.46	102.32	107.37	111.09	121.74	101.09	103.41	114.77	110.25	115.04	101.36	108.7	107.55	106.32
107.45	108.38	100.13	110.23	102.18	99.787	112	104.45	107.58	108.33	110.4	105.11	105.54	102.74	110.85	108.77	100.22	105.94	99.529	106.12	95.103	99.866	106.77	108.65	107.04	106.46	108.48	94.173	103.25	109.21	102.1	107.07	113.7	105.89	105.49	103.04	108.49	100.76	106.6	105.5	99.586	105.75	98.895	102.86	107.22	101.47	101.57	113.56	105.28	100.88
105.21	111.43	112.25	101.54	99.542	109.49	116.53	108.67	98.237	108.04	110.08	105.82	110.46	111.15	103.41	113.43	106.48	106.93	106.32	99.898	104.22	95.335	107.63	111.01	102.51	90.271	102.3	112.82	108.72	113.58	106.64	114.57	101.46	98.955	103.96	113.67	116.93	107.64	114.44	101.35	105.84	111.88	101.71	107.33	111.43	92.258	110.63	103.78	98.737	104.75
112.53	103.83	107.85	111.39	105.78	100.05	101.18	102.31	103.7	112.81	105.1	112.03	106.08	106.75	104.95	101.84	104.16	100.84	106.02	103.11	98.844	107.75	94.184	107.48	105.75	108	101.04	103.2	104.31	101.75	112.4	112.21	102.27	114.04	107.41	113.3	102.48	102.77	108.66	114.97	114.53	101.35	107.81	112.28	101.92	103.33	111.04	108.42	107.86	105.83
115.83	102.71	104.73	102.53	112.29	108.24	111.32	99.856	100.25	98.851	113.05	109.6	109.1	105.26	106.45	113.09	107.86	97.649	105.95	112.94	100.34	111.12	100.74	90.349	106.16	103.33	106.97	99.002	105.05	107.74	108.23	104.79	103	107.97	103.72	113.57	106.86	101.2	106.32	107.54	109.13	109.21	106.53	104.45	103.37	114.65	101.18	106.01	104.41	106.36
110.26	107.68	109.31	108.06	108.25	114.57	107.97	119.18	105.84	102.16	113.54	104.62	110.36	104.57	108.9	111.05	102.43	106.75	103.08	107.65	114.89	104.79	120.45	98.363	105.76	112.01	98.773	103.37	107.75	108.62	105.71	115.21	109.67	110.89	107.1	110.67	114.08	102.12	105.22	108.95	113.92	113.16	119.72	108.12	110.15	102.77	97.78	108.4	119.25	103.47
104.83	103.79	109.65	97.727	106.33	101.15	97.841	112.94	108.4	100.71	109.11	103.45	107.26	108.94	99.407	107.89	100.7	99.699	101.43	107.64	108.07	105.13	97.522	102.19	104.48	109.48	94.331	100.79	116.75	105.25	107.95	103.31	105.19	103.04	106.41	113.36	104.17	105.3	103.5	97.167	104.57	114.55	105.86	108.85	103.97	104.75	103.75	102.43	105.81	99.698
103.74	99.877	103.32	106.02	101.26	109.77	107	99.934	107.32	102.02	103.15	103.49	103.49	115.4	112.7	101.39	105.46	110.17	108.3	100.51	107.89	100.5	93.306	105.82	107.03	110.38	108.12	103.58	104.06	103.39	111.14	116.5	108.33	103.66	108.92	99.815	101.44	105.12	100.75	108.75	101.55	101.76	112.26	105.31	104.69	108.23	108.62	111.11	104.45	108.41
100.91	105.17	106.33	106.95	100.56	103.79	107.52	103.49	102.55	99.471	106.93	98.279	100.95	97.522	104.77	101.74	97.646	103.98	107.15	100.23	100.29	107.6	109.92	103.9	97.368	106.32	107.83	109.24	106.85	102.43	104.91	104.63	96.955	114.45	103.07	100.04	106.99	105.5	103.76	113.48	100.94	107.83	108.19	106.98	99.321	105.94	100.36	102.83	104.3	100.77
99.51	95.297	101.76	94.879	96.242	98.484	93.932	95.509	93.642	97.493	91.12	103.63	99.489	96.713	102.73	95.6	106.6	95.57	103.99	99.387	96.142	99.24	98.502	100.27	100.05	98.438	101.79	98.238	97.697	96.876	107.28	92.654	101.72	99.574	95.413	100.56	102.66	92.974	104.34	95.694	105.21	108.84	101.4	94.664	92.808	101.87	95.123	102.49	98.607	97.979
108.78	111.37	105.99	104.75	103.42	112.91	105.77	104.6	111.64	110.35	112.64	107.5	114.66	103.54	113.03	105.28	113.67	111.53	102.28	109.27	107.57	106.34	115.34	108.11	110.63	111.35	108.61	111.13	110.94	103.48	106.27	107.92	105.51	106.92	103.13	102.41	99.897	104.57	103.03	107.25	106.35	102.52	110.69	119.43	107.73	116.39	110.27	107.57	107.89	104.2
104.15	101.44	115.87	103.46	104.16	110.31	104.98	112.82	100.34	113.45	108.49	111.38	108.7	107.21	110	111.78	110.96	110.97	110.2	99.312	99.467	106.94	111.45	103.99	101.25	113.2	116.79	105.79	100.73	106.67	111.39	120.14	104.25	119.45	106.67	104.91	107.62	96.652	114.77	109.21	102.49	109.96	108.91	100.95	106.01	104.09	103.36	111.92	110.6	110.3
108.48	101.01	111.74	99.184	109.61	100.8	111.18	109.39	105.66	107.56	106.36	99.549	98.745	106.19	108.34	106.98	107.05	109.79	116.35	111.69	102.84	99.72	117.11	104.33	113.84	106.11	109.14	110.74	118.48	100.6	107.39	99.898	111	111.4	116.68	108.32	101.64	102.25	108.64	103.27	111.27	110.82	107.88	109.79	113.33	112.18	103.58	100.47	101.56	115.3
106.25	99.456	103.17	104.69	107.87	106.57	109.13	106.63	101.14	97.009	113.39	105.74	104.33	106.44	106.54	107.49	105.13	103.06	111.79	109.38	107.5	112.06	108.85	102.51	105.72	105.12	102.64	102.86	105.59	110.31	95.877	108.94	101.78	105.16	106.15	112.74	102.52	108.11	106.94	109.51	107.47	105.93	113.82	106.13	101.59	105.45	105.86	116.13	109.6	112.07
116.41	107.59	122.67	106.82	103.84	119.08	104.81	104.28	102.69	107.02	109.82	106.26	108.99	102.82	108.43	111.11	114.71	99.801	118.17	110.14	108.38	108.38	103.72	107.51	105.95	103.95	110.7	112.78	111.86	99.145	106.96	112.75	107.93	108.01	108.71	98.638	108.13	97.714	113.71	112.77	112.06	108.84	110.33	116.59	108.18	114.76	112.08	100.58	106.09	110.75
103.35	103.58	105.78	108.27	102.94	107.43	108.58	109.85	105.32	112.25	108.54	110.82	104.55	110.46	108.25	112.67	109.44	105.33	103.24	93.928	93.022	110.06	116.36	96.855	110.49	112.36	108.38	103.55	110.15	105.08	111.86	97.819	105.33	108.58	104.7	95.209	104.09	97.701	107.16	103.03	97.567	104.3	114.03	100.62	101.17	109.77	109.1	115.64	114.66	106.59
106.5	108.45	110.69	106.89	104.04	111.89	118.3	107.14	99.078	103.15	105.34	113.15	111.31	105.45	98.861	115.87	105.11	117.73	115.89	108.39	117.09	119.61	105.22	101.73	112.11	105.37	120.53	101.7	105.6	102.79	105.47	111.77	91.733	98.447	106.62	101.42	99.993	108.02	109.27	114.23	107.15	106.5	107.91	114.39	107.1	109.74	114.85	114.01	106.99	102.08
103.82	97.272	109.61	104.12	107.11	116.1	107.16	103.84	109.78	102.68	107.12	110.97	108.13	114.25	112.74	107.52	108.53	102.76	111.72	107.91	108.23	115.38	97.38	104.57	115.15	112.31	102.77	110.34	107.47	110.55	105.54	113.22	104.87	110.95	103.92	107.92	100.77	109.41	100.44	99.843	107.17	109.98	104.13	100.45	105.2	109.55	95.039	105.5	107.62	105.69
100.47	114.66	106.56	108.52	101.25	105.08	100.61	106.89	104.79	94.045	109.97	115.27	109.9	102.92	100.54	101.85	113.31	98.83	94.8	104.22	110.9	98.183	97.532	111.35	108.25	105.74	101.6	103.16	110.66	111.76	103.14	106.96	105.43	103.41	106.42	111.28	108.2	104.36	114.13	106.28	106.59	106.7	109.06	114.37	105.56	101.06	103.27	108.18	106.29	107.5
101.11	108.7	105.77	106.89	93.704	97.477	105.89	107.66	107.45	108.44	104.02	101.86	112.28	103.47	109	106.03	112.92	103.69	107.47	105.32	109.31	104.22	104.1	95.782	105.03	111.14	97.068	109	103.1	107.08	107.97	101.48	104.55	109.06	102.41	102.55	112.96	103.88	104.71	115.02	106.06	109.51	104.32	102.69	110.12	105.18	114.32	103.56	104.39	97.299
106.72	112.3	112.85	109.05	114.44	100.26	113.21	113.37	109.21	104.16	108.78	115.09	113.14	109.8	117.49	109.31	111.67	106.87	115.3	114.28	111.1	106.78	113.13	105.73	111.89	97.97	99.098	105.81	110.62	102.09	104.53	110.99	112.15	112.01	101.19	112.73	109.85	101.82	110.01	108.83	111.39	109.32	110.39	104.61	117.29	110.4	110.52	107.98	101.93	109.28
98.738	92.172	99.746	103.59	97.156	109.8	101.77	109.43	103.99	106.66	98.927	96.87	103.91	109.88	101.06	103.15	98.321	99.462	104.22	96.734	95.866	97.361	90.647	106.61	99.851	110.23	94.492	98.876	96.227	98.703	105.17	101.87	104.21	104.7	97.788	89.837	97.372	98.321	98.311	105.44	98.288	112.24	108.07	97.653	102.4	102.81	107.55	106.66	96.002	98.014
104.73	100.24	98.739	103.5	106.59	104.76	98.747	103.35	113.1	97.024	105.57	120.82	112.15	98.419	99.767	108.16	107.34	100.88	98.036	108.23	102.58	104.82	104.94	102.65	94.531	103.47	104	106.18	106.2	104.22	104.14	97.075	107.56	106.47	112.98	93.867	99.335	104.59	103.26	103.53	101.74	100.05	93.449	107.01	106.98	99.482	106.95	101.7	103.89	105.85
114.55	100.19	111.87	96.908	104.13	111.33	102.86	112.62	105.36	116.12	116.16	108.53	114.5	108.83	105.2	111.75	105.88	106.45	118.17	111.11	109.36	95.223	108	108.67	108.23	108.92	104.86	96.993	114.8	111.17	103.6	105.64	109.63	97.256	109.71	111.96	101.83	111.82	99.811	102.24	98.828	100.16	104.4	105.72	101.54	108.29	109.8	102.62	108.71	99.166
108.47	111.37	97.321	102.28	109.55	110.55	107.55	101.89	113.21	106.79	109.66	104.88	107.5	109.02	102.62	104.63	102.23	103.45	109.49	102.91	110.32	102.35	110.74	104.43	105.56	109.7	105.84	119.16	106.24	105.49	101.57	103.28	108.48	108.08	119.97	101.21	98.862	112.39	101.08	106.53	109.1	105.04	107.67	108.23	111.05	105.31	106.91	101.74	105.13	104
101.44	95.481	109.39	105.05	96.499	110.91	106.54	105.07	116.31	101.09	110.83	108.9	98.664	101.07	101.45	113.59	108.23	116.81	105.86	107.36	109	101.59	110.73	110.94	103.07	110.09	107.58	110.79	117.43	108.45	103.82	109.42	108.53	101.32	107.4	100.56	103.38	102.22	107.53	104.1	106.34	110.22	102.39	112.28	98.211	103.88	111.04	105.42	107.63	99.238
111.63	109.74	110.47	105.61	122.98	102.48	108.82	113.6	101.58	116.87	93.748	104.14	106.44	103.56	99.879	103.21	104.53	114.76	106	112.34	107.01	107.03	111.27	108.94	106.7	105.14	106.19	104.85	110.03	108.81	105.15	112.74	108.28	106.51	113.09	99.627	103.52	109.81	113.39	107.71	107.86	103.5	108.73	96.633	119.59	113.12	109.74	115.1	112.57	103.61
97.286	104.53	119.64	112.22	107.78	106.07	108.12	103.35	105.26	109.58	112.09	109.36	109.15	106.09	115.63	108.76	100.21	106.75	104.14	113.39	101.88	101.09	102.58	106.33	106.33	105.95	101.58	105.98	106.29	112.12	113.72	114.83	109.08	99.785	107.1	114.52	105.43	105.81	112.91	108	104.29	96.348	106.67	110.24	112.77	106	100.66	105.06	111.12	117.02
103.53	110.24	107.87	100.11	107.14	101.75	100.53	105.28	92.946	100.93	102.61	94.917	96.129	105.68	107.61	100.78	103.13	108.35	96.776	101.83	101.81	105.08	104.31	98.492	98.465	106.77	108.45	108.41	97.556	100.31	105.2	96.95	103.55	102.28	95.444	107.29	106.61	104.86	96.535	100.8	107.93	98.57	96.663	107.61	97.187	104.77	104	99.075	99.811	109.47
96.106	101.62	95.644	100.01	104.51	100.55	95.545	106.15	96.477	100.14	105.77	101.44	104.28	102.86	105.5	97.488	97.064	101.7	92.594	96.538	108.64	102.62	102.88	100.64	107.02	97.726	104.96	109.86	102.52	94.678	102.73	105.58	106.14	92.614	96.44	106.02	95.982	104.13	97.221	105.29	96.213	98.799	107.87	97.959	105	108.42	102.82	104.61	98.67	98.954
107.7	97.023	107.79	104.68	106.25	111.53	115.21	108.84	107.86	113.26	105.15	97.405	107.82	104.8	110.97	112.06	103.85	110.09	112.53	110.49	110.18	104.88	107.3	110.45	121.29	108.24	111.04	107.5	111.84	106.67	102.77	102.63	101	113.5	102.39	106.63	112.17	103.34	103.36	108.91	110.91	116.07	106.96	103.65	111.15	103.76	104.27	104.17	111.8	99.083
113.82	115.74	103.91	102.48	109.24	106.92	110.07	97.785	119.41	111.47	112.94	98.556	113.41	110.55	93.454	107.13	99.878	110.25	111.38	101.78	101.5	98.748	106.22	105	120.72	105.19	104.99	114.79	106.79	109.54	115.22	110.8	114.99	116.05	105.54	110.77	109.85	109.58	104.34	114.84	107.28	104.74	106.25	105.25	116.52	104.77	102.34	108.83	105.73	109.32
114.29	110.49	106.14	108.34	110.28	99.511	107.26	113.99	103.41	111.69	105.24	104.84	111.85	104.21	105.48	106.81	101.17	108.17	113.58	110.32	109.53	110.56	102.23	110.26	111.95	111.19	103.5	100.05	105.76	106.72	112.01	106.2	118.07	107.84	109.58	101.94	107.79	120.5	110.77	106.68	103.67	114.55	111.66	107.06	104.25	108.63	109.86	108.91	111.24	103.35
108.25	106.51	111.57	95.483	98.575	101.97	104.95	117.04	114.27	112.44	110.79	114.55	108.12	107.71	106.03	105.78	109.91	102.13	110.56	109.19	104.6	112.55	109.68	111.85	109.16	105.43	104.44	101.76	109.33	102.29	99.171	107.03	99.729	109.58	104.89	98.504	96.983	101.17	111.38	101.41	102.49	103.65	94.114	98.333	102.96	100.43	108.15	109.71	102.96	109.06
98.222	91.416	102.62	100.82	88.355	92.25	107.86	105.86	97.286	97.023	99.227	103.65	102.09	105.28	95.963	95.973	97.518	96.093	106.74	102.52	103.22	106.96	93.071	93.854	92.793	103.04	96.147	100.06	103.1	101.33	110.67	103.38	101.12	99.402	98.79	103	101.56	109.86	103.79	107.75	94.717	103.83	90.452	94.375	96.155	100.9	92.9	93.745	91.55	105.78
101.61	109.3	106.22	93.894	106.47	107.61	102.42	95.177	114.94	104.99	103.07	102.61	106.56	103.46	102.1	114.21	115.59	115.61	100.44	101.38	103.55	105.61	104.47	111.4	109.12	106.35	107.13	106.84	109.22	105.16	112.38	107.07	96.814	103.52	104.89	107.95	96.713	111.98	109.26	103.64	114.09	110.75	106.46	100.76	99.464	102.16	98.16	106.57	107.63	106.66
107.17	110.33	105.61	104.59	108.33	104.63	112.78	100.59	112.79	102.97	115.02	111.66	102.25	114.09	111.77	104.55	103.81	109.5	103.49	105.59	112.48	108.09	113.33	107.76	98.062	119.68	106.37	99.835	111.01	109.71	104.74	104.56	103.99	108.11	106.69	112.8	103.32	108.03	105.51	107.19	112.7	96.949	109.45	107.98	109.95	106.09	108.91	107.84	108.97	113.96
105.25	116.35	100.74	96.495	104.94	104.14	108.02	112.74	103.09	104.97	109.09	112.2	105.42	106.41	107.04	112.01	99.79	106.19	102.27	109.73	109.88	112.29	102.76	106.77	105.2	107	103.36	107.3	104.07	100.75	104.34	103.09	105.35	115.33	106.29	105.35	113.74	112.33	106.71	109.98	114.52	105.34	98.42	103.17	115.33	108.11	108.39	113.12	117.1	107.61
113.01	97.724	111.73	100.03	107.5	110.84	104.75	116.5	118.07	109.11	102.52	107.82	109.42	114.72	110.7	104.29	107.45	110.55	111.34	122.07	109.78	115.56	115.78	105.43	105.95	109.37	103.36	107.03	104.02	111.18	118.03	101.07	114.78	99.645	109.76	110.37	111.33	111.44	103.51	110.74	101.48	104.17	97.42	106.69	113.63	106.68	102.52	101.69	114.54	112.75
111.05	105.27	112.71	106.17	106.66	99.259	115.22	100.49	117.93	101.88	108.36	105.97	99.123	99.75	96.947	116.09	113.17	118.02	116.17	114.07	119.66	109.49	107.11	107.77	108.21	103.13	101.38	109.3	105.8	93.308	102.82	106.05	109.51	102.24	109.26	112.37	104.71	112.45	113.92	113.45	103.31	109.98	105.77	111.49	96.967	108.9	124.28	102.9	116.69	108.31
109.92	115.73	107.02	106.79	105.7	107.14	104.27	113.04	108.1	112.83	104	105.33	110.48	110.17	107.03	107.16	99.939	109.25	100.97	111.94	115.12	112.84	111.53	103.97	117.84	109.83	106.82	105.36	115.44	95.338	106.98	116.49	107.89	103.37	104.18	106.32	102.98	97.01	117.46	109.39	114.16	111.79	101.55	109.47	105.32	110.56	103.73	100.96	112	113.22
112.07	107.38	107.9	111.98	114.95	108.01	120.39	102.45	108.14	109.93	112.64	109.02	105.34	114.17	113.57	105.23	112.07	108.63	101.82	114.4	112.94	107.36	123.17	112.7	101.41	107.94	111.84	106.7	104.64	116.19	113.42	108.17	112.25	114.95	119.98	120.23	113.81	109.5	113.41	111.9	113.3	109.38	105.78	102.97	113.55	108.55	107.87	108.89	108.94	111.92
105.28	104.29	91.247	102.56	95.538	108.3	99.989	100.22	108.96	106.09	100.25	94.72	101.04	92.62	100.23	100.41	104.48	93.26	99.969	97.357	96.541	97.726	100.87	97.664	99.157	99.461	101.17	95.512	91.469	94.644	96.689	102.02	93.673	101.02	108.08	107.75	102	100.67	95.052	95.942	97.277	103.07	90.427	94.126	97.607	91.325	104.66	100.33	101.69	106.35
105.95	104.29	104.61	108.97	101.85	112.17	108.09	108.23	101.03	102.86	97.8	110.93	99.391	106.56	108.64	107.33	104.52	106.59	108.47	95.501	101.1	99.325	109.13	111.27	109.75	101.91	106.81	100.75	108.52	111.15	106.55	98.665	107.2	106.44	104.62	100.93	106.75	96.474	113.77	111	108.35	101.43	106.5	108.99	106.54	109.22	113.04	105.67	104.18	105.21
112.29	110.65	102.66	101.92	101.4	108.8	98.421	95.29	105.67	115.37	105.35	108.25	113.41	101.72	111.22	108.52	107	102.87	109.43	107.03	108.22	114.42	100.29	111.93	102.15	105.37	108.45	111.1	103.37	99.936	112.25	104.59	108.31	103.34	111.23	112.29	102.72	104.93	113.98	107.03	111.41	102.7	106.91	108.93	116.98	107.59	111.08	110.16	107.03	102.03
104.73	107.26	109.63	109.17	97.813	111.51	97.98	105.29	113.9	106.72	114.05	113.44	113.76	111.46	114.86	101.32	111.5	98.813	110.61	105.12	94.59	112.36	117.66	98.78	109.4	105.34	107.73	103.4	105.95	103.59	97.427	106.3	108.79	106.96	105.18	110.6	117.37	104.9	94.409	108.16	111.27	102.24	100.81	108.12	99.206	104.83	113.21	111.03	95.325	114.4
106.99	97.005	102.42	87.55	100.9	103.76	97.162	92.32	97.03	95.171	98.942	102.05	107.59	95.389	102.23	96.586	92.901	99.652	95.907	103.03	102.17	91.607	94.297	97.569	94.079	103.55	101.24	100.14	94.462	100.45	93.457	104.69	94.622	90.271	89.985	95.117	89.91	101.84	102.29	105.21	102.06	100.03	99.132	100.78	101.09	97.614	94.365	98.993	94.717	100.73
112.25	106.77	107.58	119.05	110.58	107.24	111.68	113.72	105.86	104.97	106.11	110.9	113.24	101.51	109.85	104.79	101.91	106.1	108.81	108.62	105.06	112.72	111.5	113.68	111.9	105.66	107.39	107.77	110.04	110.88	105.83	112.59	100.28	104.78	112.44	109.61	107.34	106.32	102.53	113.2	111.34	106.97	104.42	101.45	114.17	104.51	106.08	114.95	106.94	113.33
110.72	111.14	115.8	103.67	106.22	107.4	107.42	105.11	115.54	113.7	102.41	112.11	106.21	105	105.83	103.79	108.26	104.78	105.27	102.41	104.42	101.35	103.34	98.864	102.18	112.69	109.12	116	116.35	109.26	108.48	112.34	109.44	105.49	98.302	99.797	107.25	103.37	112.09	100.33	108.38	98.376	111.54	110.86	101.84	108.84	108.47	110.53	103.86	98.065
108.97	110.67	104.78	108.54	104.74	109.79	106.21	102.94	109	104.52	107.72	111.56	106.75	104.42	102.09	107.6	108.02	112.4	107	103.71	99.132	110.14	107.3	99.788	107.26	109.67	113.26	96.913	105.91	101.55	100.92	106.66	103.48	105.79	113.42	102.99	109.69	103.2	86.91	104.37	103.81	105.01	113.05	105.79	105.9	103.49	115.97	102.55	95.664	109.39
111.81	102.87	113.61	105.85	112.31	109.28	111.16	116.69	112.62	113.31	112.35	112.5	111.6	105.9	106.9	113.52	112.68	104.99	122.7	100.45	103.15	103.84	109.49	105.31	99.592	112.68	116.02	107.07	108.27	102.98	108.08	111.43	98.7	118.77	101.86	109.81	107.14	109.6	104.52	99.758	114.67	104.72	110.13	113.29	113.75	97.181	114.22	107.49	105.02	109.12
111.05	105.16	114.87	105.55	103.98	99.493	106.1	107.21	109.84	112.65	105.7	118.2	105.57	97.181	105.29	102.25	102.19	97.105	110.21	103.01	98.307	111.22	108.97	107.49	97.092	101.9	113.57	119.35	108.46	113.79	100.35	110.42	105.34	111.7	104.16	106.31	108.18	107.24	108.87	110.67	109.37	97.718	111.22	104.56	105.82	109.07	94.085	110.89	110.34	106.66
96.65	106.6	100.23	93.447	100.73	94.315	99.699	99.512	89.365	100.45	104.64	104.53	95.403	111.33	99.348	109.66	108.22	105.3	94.467	107.24	100.05	104.12	92.814	99.972	96.353	97.003	99.678	95.372	104.87	103.75	94.787	92.524	93.39	98.302	98.491	102.36	99.071	107.59	100.86	93.759	95.809	101.29	104.97	91.975	100.72	100.78	99.304	100.99	96.485	97.415
94.586	103.31	91.98	104.83	96.503	103.84	100.12	99.105	98.809	91.195	96.897	102.69	100.26	90.133	95.572	101.15	93.544	101.73	102.06	101.56	103.29	100.37	93.964	100.25	95.528	97.655	94.97	98.471	99.535	97.665	99.968	100.22	96.596	99.554	96.269	100.49	106.77	94.101	103.61	100.5	94.767	92.809	102.82	96.835	103.75	99.65	103.68	100.05	100.89	103.67
105.79	113.43	104.08	102.88	105.98	107.65	103.72	102.84	115.67	104.36	109.69	110.98	109.98	112.38	110.52	94.068	111.44	107.42	114.06	119.07	110.44	106.42	107.28	101.65	103.84	111.63	103.96	113.84	104.42	105.36	116.5	108.93	97.531	109.57	105.57	114.3	110.22	121.25	105.91	113.52	110.84	122.97	112.71	109.18	109.87	106.32	108.38	107.59	109.63	105.91
103.56	93.024	97.269	92.741	100.94	99.582	109.86	97.425	104.78	102.27	97.202	99.377	101.01	101.21	104.79	104.79	108.81	94.503	94.24	92.413	104.13	101.26	93.083	99.954	97.801	100.97	108.19	101.18	97.958	95.12	101.72	101.55	94.404	96.448	94.612	101.71	96.45	93.543	102.84	99.201	96.556	95.061	100.28	108.19	105.06	94.878	94.899	100.54	90.779	93.955
106.01	111.83	100.29	107.39	112.16	106.98	116.23	107.77	110.38	106.38	106.82	106.25	99.727	99.039	107.91	106.9	102.39	110.31	101.8	109.25	102.62	103.69	107.18	98.722	108.96	100.41	100.03	106.61	106.59	101.66	108.49	107.26	104.01	107.65	107.91	105.5	105.42	99.076	108.63	109.18	108.15	104.25	99.895	109.27	100.98	106.59	108.32	104.66	114.03	111.99
112.91	99.904	112.27	103.92	108.55	108.11	112.45	108.93	104.84	111.91	110.76	112.1	112.24	114.35	107.46	108.52	107.8	108.82	114.7	105.51	105.03	102.01	105.49	114.93	115.23	111.72	107.43	110.13	106.43	105.71	97.805	105.74	108.65	98.021	106.19	97.686	93.253	107.52	113.21	99.171	99.701	108.54	107.63	103.89	105.9	97.367	103.3	111.23	118.69	110.79
103.24	111.54	104.61	102.64	100.23	108.67	94.911	108.04	112.34	111.55	102.21	103.98	102.62	101.89	102.88	105.88	107.48	98.183	106	102.47	104.5	103.77	104.16	100.98	104.69	105.65	100.42	112.3	111.69	97.755	110.27	114.06	107.96	105.38	107.49	105.66	98.779	102.87	101.63	104.29	110.13	108.03	109.59	95.696	107.77	99.898	104.78	105.54	105.89	106.5
99.722	110	114.47	111.15	105.33	111.06	104.26	101.29	99.621	108.53	102.59	104.83	104.57	100.53	97.428	107.12	107.2	107.09	99.865	107.62	110.59	110.73	100.82	105.56	101.81	105.04	109.97	107.14	106.15	100.63	96.575	109.68	102.99	112.44	97.622	104.65	101.97	109.31	102.14	110.98	104.73	105.67	97.092	100.84	101.71	103.17	103.51	106.24	103.35	102.17
101.19	98.848	105.58	95.989	99.588	100.61	102.82	107.08	100.49	97.208	92.136	100.98	96.478	96.236	110.35	100.98	97.347	97.453	104.24	97.461	96.034	108.03	96.494	104.83	105.49	102.77	98.44	96.045	92.895	109.38	91.484	98.957	105.98	103.72	94.783	109.04	98.829	95.779	103.34	97.239	99.673	108.53	97.768	101.88	95.463	93.585	89.342	93.189	99.263	101.6
106.12	105.55	112.26	108.28	105.6	113.78	105.82	102.17	115.03	109.87	100.76	100.21	106.96	105.19	92.689	112.28	96.374	95.294	103.21	104.39	113.14	104.76	109.63	100.09	104.57	109.29	111.53	106.58	107.26	108.38	108.73	106.25	111.54	109.46	95.811	104.28	110.41	113.78	102.04	108.12	109.63	101.75	112.29	104.63	102.96	104.78	113.19	113.42	103.68	108.58
96.316	98.709	104.61	109.89	108.59	101.89	106.21	108.28	107.84	105.14	106.01	104.5	103.16	102.33	114.2	95.899	94.227	101.32	113.17	106.55	99.55	104.52	97.169	113.87	101.92	99.717	108.3	101.42	100.75	102.19	110.7	105.84	103.6	101.3	107.44	107.65	96.731	102.86	101.28	102.44	103.24	94.486	103.64	102.21	105.96	109.96	100.66	106.19	98.7	109.66
102.82	116.71	110.99	105.84	103.25	116.24	110.87	109.08	108.01	95.209	96.301	109.24	105.2	109.09	105.44	107.77	116.36	106.36	109.1	108.26	106.5	107.32	111.93	112.23	114.28	116.67	107.77	103.12	108.16	103.52	105.26	99.813	114.8	106.79	96.95	107.18	107.5	102.64	109.66	111.8	99.38	113.25	104.77	112.24	118.65	110.03	108.57	105.65	111.4	117.79
99.992	111.38	100.44	101.82	99.598	102.9	103.75	108.03	103.54	108.52	102.48	106.89	107.25	97.289	99.444	97.523	107.22	111.15	97.054	113.26	104.57	105.24	105.48	114.53	105.33	113.63	107.01	101.68	106.23	102.19	108.58	108.68	102.49	110.12	95.138	111.31	108.54	102.6	103.42	110.2	105.32	106.34	103.02	108.65	103.52	109.34	104.16	99.345	104.63	101.74
110.63	116.92	105.58	115.7	110.12	104.99	105.97	103.74	107.36	106.56	106.79	102.8	116.64	102.74	107.56	114.99	105.41	115.56	117	104.04	110.65	101.56	101.54	110.62	98.243	116.02	107.27	111.09	109.05	109.31	110.06	109.62	105.04	113.55	109.55	104.32	110.88	117.1	107.33	104.59	113.03	109.5	116.7	103.94	107.18	105.66	110.59	112.62	115.06	111.05
109.2	109.64	104.93	105.54	95.859	108.39	98.694	105.91	112.38	102.38	108.4	104.1	100.84	104.33	106.53	104.3	101.71	111.1	108.63	105.25	111.36	98.491	101.07	98.483	100.77	102.84	106.23	100.92	103.87	98.935	97.566	102	108.75	110.65	101.79	104.59	108.78	96.721	105.68	106.92	102.07	112.74	105.36	103.34	99.262	118.14	105.31	106.86	105.8	105.33
110.73	97.864	106.74	102.15	100.05	111.64	111.88	102.34	104.66	111.4	106.36	105.74	98.74	107.2	110.85	106.22	107.33	105.29	102.72	104.37	109.24	102.31	112.06	103.13	103.44	105.36	96.946	103.23	100	107.51	105.8	112	113.51	100.97	100.59	103.81	104.3	100.36	106.4	110.51	113.66	104.3	116.48	101.69	109.41	104.68	103.01	107.77	100.67	111.96
86.676	93.568	93.841	99.188	95.063	98.423	96.524	95.736	100.44	91.33	96.045	92.432	100.86	98.256	104.86	97.031	89.018	101.96	93.62	97.072	103.8	102.7	98.927	98.297	89.453	92.5	98.969	99.525	91.795	101.52	108.65	100.86	95.986	96.808	102.01	90.2	110.26	97.044	103.74	96.121	96.073	85.36	97.871	99.507	92.574	104.07	99.125	98.977	105.66	98.441
106.69	95.119	96.224	99.294	95.047	96.544	94.894	96.192	99.43	95.466	99.869	97.84	101.53	93.232	103.18	83.368	95.638	105.82	90.645	89.129	94.88	96.85	103.49	90.455	92.369	89.491	94.845	99.842	102.06	89.625	103.27	96.009	96.793	99.182	98.759	89.536	98.949	98.211	98.467	93.966	92.814	86.183	99.424	102.07	95.705	97.7	99.052	92.616	87.323	100.98
109.06	121.83	107.03	108.38	118.03	101.05	114.23	109.02	119.5	106.32	111.67	112.26	100.95	109.98	95.836	113.19	105.16	110.17	106.02	98.026	104.32	116.31	104.91	102.62	105.54	99.185	110.05	108.28	106.43	102.66	105.76	115.48	115.2	102.92	107.1	95.876	102.47	111.6	105.56	111.4	103.76	106.9	117.17	104.97	104.19	97.949	100.04	107.27	109.92	98.71
99.178	92.681	91.206	104.05	98.36	102.14	104.08	93.497	101.77	105.51	101.95	100.09	100	106.82	101.93	100.78	95.071	92.808	98.417	100.99	95.633	94.304	91.92	100.14	93.916	104.26	96.725	96.195	94.067	98.543	102.88	88.508	94.884	95.418	98.016	91.825	100.95	89.753	97.793	107.57	98.267	102.42	93.35	93.472	106.04	96.887	104.28	98.601	96.026	90.403
111.23	104.24	107.66	100.54	115.87	109.34	96.297	105.93	119.03	102.76	106.1	106.73	114.72	108.88	110.27	104.86	100.46	111.99	105.22	103.8	104.91	107.47	109.41	101.44	111.86	108.1	111.39	109.39	106.86	112.98	104.04	103.17	109.74	108.84	110.18	103.37	112.14	106.3	111.31	108.14	110.96	116.34	111.66	104.5	101.3	102.22	106.74	103.54	117.91	124.82
108.64	101.49	100.33	102.27	93.66	109.22	106.09	92.589	98.257	104.99	110.55	110.7	114.37	106.11	106.25	116.12	111.59	102.33	108.12	108.6	107.28	104.8	105.55	108.49	106.95	102.48	100.87	103.66	109.86	106.57	103.11	102.24	102.97	106.35	101.14	112.5	104.21	101.33	100.52	105.81	110.72	103.14	97.115	108.23	103.92	103.76	111.66	112.12	105.27	102.58
118.27	99.612	99.568	113.55	98.162	106.73	113.49	108.04	112.4	102.01	115.63	109.67	109.46	110.56	106.48	106.32	103.85	105.43	102.23	108.5	106.2	105.57	102.99	106.69	103.76	108.13	114.26	106.94	110.48	109.22	111.41	111.34	117.91	112.76	104	117.36	102.44	108.94	107.28	108.48	108.35	104.36	109.2	101.51	106.56	107.79	107.69	112.37	108.26	104.47
97.561	105.09	103.88	106.63	96.338	100.65	96.608	95.639	98.889	101.75	101.25	103.53	98.851	95.247	102.92	102.55	96.771	96.84	93.453	89.183	107.32	99.506	94.154	102	105.13	95.766	97.444	101.61	100.71	88.691	94.637	106.41	97.591	95.758	98.984	99.764	104.35	102.42	93.761	95.977	98.109	90.038	95.873	96.68	101.63	89.173	92.441	97.392	99.812	90.643
101.44	97.922	106.71	101.84	91.558	98.622	97.34	102.73	99.342	100.53	105.89	107.5	91.141	96.342	98.041	101.78	98.233	95.134	98.494	101.25	94.203	97.468	103.62	108.12	106.81	102.57	100.98	100.01	103.58	95.397	102.3	95.215	100.69	105.1	107.02	97.781	96.104	109.55	100.32	101.33	102.1	102.32	101.91	99.739	102.05	93.868	106.93	100.08	98.072	95.415
111.84	106.31	110.05	106.98	98.788	110.28	109	106.08	101.87	109.83	109.2	106.74	113.06	110.01	104.77	100.39	98.783	115.87	106.83	112.29	103.16	107.08	113.02	98.398	107.58	105.98	110.14	102.14	106.56	102.92	117.14	110.47	112.37	104.97	102.42	114.28	110.28	108.41	100.53	100.44	102.33	109.2	111.05	111.39	108.73	109.56	108.03	112.92	124.35	111.15
106.29	97.602	104.04	102.37	101.12	96.443	94.959	103.12	99.765	100.02	100.29	96.564	103.73	102.43	95.12	98.64	98.045	103.62	107.64	103.24	97.771	101.11	105.93	103.12	93.981	89.759	104.12	98.093	104.19	96.899	101.53	102.28	101.46	102.93	97.136	87.678	97.02	97.819	95.82	104.76	101.67	98.884	87.42	92.626	106.19	100.18	106.04	98.206	101.38	95.965
103.02	107.78	102.24	98.431	92.757	99.244	110.47	95.151	101.96	101.45	103.92	99.624	101.42	98.631	98.306	97.575	106.88	95.507	95.447	105.36	102.31	98.923	87.971	100.66	97.757	101.62	108.21	107.98	106.18	93.923	103.83	97.808	93.543	101.18	101.64	101.42	99.769	105.49	104.6	109.03	102.77	104.78	86.791	108.4	100.9	106.27	102.79	107.53	93.365	101.41
115.89	106.71	96.898	103.17	109.77	108.92	113.03	108.35	112.43	110.45	110.15	98.911	109.04	105.96	109.65	110.19	110.56	107.99	94.949	108.32	96.513	107.35	97.597	104.67	110.68	109.53	95.69	106.21	105.56	101.81	115.21	113.64	113.39	94.857	98.064	105.62	104.98	103.94	105.42	102.25	106.58	117.36	108.13	109.14	112.29	111.4	106.82	107.43	103.7	105.9
117.09	111.35	107.42	109.76	109.65	108.01	109.75	113.08	108.93	112.66	112.11	112.96	110.58	105.12	114.46	107.34	111.33	113.48	110.34	110.43	103.58	113.07	119.02	113.35	110.13	104.62	109.36	108.86	112.31	103.89	116.75	108.71	106.67	99.237	101.58	110.67	109.94	117.91	106.3	111.06	115.34	112.2	103.66	117.55	107.73	116.38	105.04	115.04	123.29	105.77
90.543	105.43	96.062	94.053	109.14	97.063	94.651	103.6	92.513	95.521	95.546	102.16	99.453	100.06	92.846	98.98	98.015	97.187	103.28	95.353	101.83	95.003	99.381	93.307	93.684	94.743	94.956	106.01	103.47	100.36	85.142	103.78	98.629	101.35	92.055	98.328	100.29	99.403	97.801	94.92	87.444	100.24	89.36	104.27	103.08	94.782	104.03	96.474	103.21	95.547
108.52	108.4	105.11	107.4	112.14	107.47	110.23	116.26	109.37	109.62	111.08	112.37	108.76	101.68	100.63	112.19	113.78	104.73	109.21	105	108.56	109.89	110.83	106.53	113.39	109.24	109.57	97.368	113.96	108.83	99.123	112.89	113.47	110.15	90.727	111.37	111.76	106.31	107.88	104.47	114.81	103.97	109.74	113.24	109.91	108.89	105.86	103.41	107.42	116.72
96.102	111.69	99.484	102.02	93.365	103.86	96.244	100.85	96.102	107.16	100.12	97.908	107.75	95.865	98.763	103.35	103.29	108.66	109.81	100.27	107.37	99.742	105.93	95.627	101.26	93.701	99.369	96.223	100.99	107.91	108.12	106.32	102.01	101.32	105.27	90.202	90.453	86.923	95.231	103.15	100.02	108.9	100.34	100.69	105.45	96.925	91.041	92.574	104.37	108.37
116.72	102.29	98.832	101.89	104.97	103.92	104.73	102.94	107.44	106.63	102.13	99.161	107.33	106.39	109.45	108.3	108.99	108.58	98.5	106.96	106.16	102.2	110.59	98.764	100.03	100.91	105.52	109.89	113.14	102.34	98.514	106.9	106.3	114.43	110.03	111.25	109.96	110.04	104.55	104.06	101	105.15	107.81	102.75	107.13	115.08	104.59	106.24	105.35	102.83
110.63	101.96	115.74	111.95	110.02	104.99	105.61	105.74	110.07	109.58	119.68	108.14	116.88	109.7	108.16	115.4	96.148	113.82	99.111	108.44	111.22	106.32	106.01	108.58	117.97	114.49	116.27	108.22	110.95	102.22	104.86	110.2	113.73	111.11	101.77	102.87	102.19	101.14	115.05	102.09	102.3	106.34	100.97	108.17	111.8	104.12	100.31	111.13	109.52	107.75
103.74	104.43	99.642	102.83	91.775	97.891	103.44	97.7	101.29	100.71	103.05	96.984	100.5	101.36	101.5	88.702	101.01	98.843	98.858	98.396	93.98	107.4	93.168	110.41	96.735	105.39	102.63	89.754	104.23	105.81	105.18	106.66	90.849	93.456	97.922	96.463	102.62	93.878	104.17	101.18	92.175	104.63	100.62	104.52	105.51	99.724	88.249	100.7	95.848	92.444
117.66	101.08	111.26	103.42	104.55	111.4	104.35	115.62	104.53	110.64	110.15	117.48	113.48	108.73	110.93	115.72	104.36	109.89	109.76	112.71	108.49	107.99	105.72	115.01	104.77	108.04	103.27	109.14	93.91	114.51	99.681	96.456	108.04	106.11	103.54	100.79	99.159	112.75	107.27	116.13	106.05	102.28	109.82	110.87	102.42	108.14	105.75	109.29	113.99	108.02
105.48	106.27	102.63	101.2	109.52	101.94	114.29	115.54	101.53	109.23	100.75	102.14	108.16	98.822	109.63	108.06	110.58	107.85	108.8	103.1	111.82	110.13	111.56	109.94	106.01	112.18	113.24	107.47	109.4	103.45	102.65	106.89	109.26	100.83	106.65	109.62	110.61	108.58	116.59	111.07	111.35	110.99	108.06	115.26	93.282	106.32	109.37	111.59	108.14	105.36
108.02	103.76	105.47	102.08	100.14	107.86	109.09	108.64	109.82	107.67	111.83	111.15	105.1	107.77	110.14	106.98	106.79	109.4	106.35	101.62	108.51	98.177	111.88	108.06	104.33	110.86	110.68	103.66	110.04	105.23	91.754	98.61	116.38	112.93	103.42	106.74	115.96	113	109.24	112.87	114.09	111.79	110.53	112.55	104.26	108.93	112.22	103.89	107.86	111.24
104.32	93.95	94.842	93.211	91.297	108.6	95.052	90.415	106.1	96.26	100.02	97.92	92.166	100.2	95.797	98.762	99.8	93.481	95.836	103.62	103.46	93.557	96.101	102.47	95.818	87.218	98.796	99.546	102.4	97.437	92.685	97.161	96.498	97.082	92.787	95.088	98.463	99.178	104.05	99.596	94.601	88.436	102.23	97.775	99.034	97.474	96.672	97.429	98.588	94.238
111.96	103.2	109.17	105.17	98.656	112.36	110.54	108.04	98.987	105.41	108.2	106.86	101.15	120.31	102.34	98.979	100.43	103.25	102.46	105.28	105.92	111.85	118.37	111.27	107.35	115.52	100.94	105.58	104.49	92.453	108.68	103.11	114.83	111.2	109.08	102.25	108.04	109.82	103.94	102.11	110.52	110.34	102.66	94.382	102.08	100.2	103.39	107.04	116.72	104.72
108.18	113.69	106.27	107.46	111.89	116.18	103.43	111.01	111.55	105.35	111.92	111.15	110.85	112.71	110.26	106.06	105.99	105.95	105.34	103.31	102.06	109.8	104.3	110.56	110.99	106.77	114.94	118.07	120.2	108.08	113.42	112.71	116.99	114.77	120.25	110.91	109.79	110.89	107.84	108.31	110.61	117.61	99.019	109.03	118.25	117.52	110.05	107.94	111.68	115.57
115.33	110.16	106.1	108.64	99.32	108.19	101.14	106	97.061	116.11	103.18	110.8	114.22	104.55	118.79	105.41	100.54	110.56	108.11	112.26	106.93	106.06	102.24	111.86	109.06	102.93	106.43	102.62	104.37	107.68	111.64	119.96	106.07	113.45	110.75	108.45	105.36	108.24	107.99	108.45	109.84	105.61	108.82	101.12	107.75	108.46	114.36	102.29	109.51	104.31
110.55	107.24	106.9	106.27	111.36	103.35	108.58	111.23	97.889	102.87	106.22	99.121	99.44	110.33	104.26	97.414	110.91	113.29	100.33	102.21	115.18	113.72	98.82	97.507	102.35	111.73	95.845	103.33	107.75	102.75	100.8	101.75	106.14	98.984	108.17	107.49	114.41	103.95	99.385	97.473	101.88	102.88	98.612	108.79	108.48	109.56	105.35	104.18	101.9	110.18
110.38	112.3	113.88	115.44	114.44	108.95	108.58	110.76	109.74	109.38	113.22	111.39	108.53	113.11	109.59	108.77	102.92	103.25	113.13	102.2	112.99	106.14	115.35	110.27	112.82	106.4	116.93	124.35	110.64	112.86	109.75	104.67	112.24	111.13	111.08	107.23	108.77	108.53	100.95	118.68	105.25	116.83	108.09	109.58	115.8	108.28	115.37	106.81	111.17	117.58
110.13	108.39	111.65	104.37	107.73	115.6	101.83	106.18	113.68	107.5	113.29	97.946	105.37	106.77	110.03	111.16	110.46	104.99	112.56	106.68	110.63	106.38	108.7	106.06	107.03	113.85	118.14	105.87	102.13	116.31	114.94	113.8	111.79	115.33	109.78	97.733	105.73	111.87	111.86	98.987	118.45	111.71	111.89	108.58	110.02	118.95	103.3	111.32	100.08	109.34
104.1	106.47	114.2	103.92	109.69	113.8	110.93	106.7	108.14	97.406	115.08	111.67	117.1	103.68	105.08	108.96	102.16	103.87	109.42	108.47	105.56	104.83	106.56	107.9	111.71	101.43	100.81	102.54	117.19	107.34	106.73	114.41	107.4	106.89	107.67	99.699	113.86	110.78	97.856	109.14	111.01	110.15	108.71	102.62	107.35	105.37	113.35	99.902	108.06	101.3
115.06	103.74	100.45	108.6	115.46	115.51	110.34	110.64	108.1	109.38	106.17	94.739	111.98	108.93	112.93	98.18	107.29	98.019	99.582	112.47	111.28	111.72	106.98	112.66	111.61	101.6	109.19	105.55	106.43	110.62	102.56	110.6	112.17	109.16	111.54	108.35	101.12	102.51	106.95	112.67	106.03	108.95	97.228	102.42	105.6	109.57	111.55	113.02	102.59	105.95
99.023	101.58	99.961	105.74	97.148	101.99	91.946	97.034	103.05	98.472	103.91	100.62	100.17	100.29	107.23	96.121	103.08	98.507	105.53	110.3	104.2	99.645	101.25	97.384	108.47	89.703	96.323	95.022	103.62	99.017	96.935	98.452	98.503	104.85	95.263	94.169	103.71	97.514	103.15	95.09	97.281	101.11	102.01	101.12	106.04	95.729	103.6	100.43	95.465	93.671
103.9	111.86	110.74	103.28	103.17	105.44	101.87	112.78	106.21	106.31	108.59	99.801	98.959	104.54	101.43	102.59	106.2	104.29	102.87	106.11	104.58	106.82	100.59	109.09	112.79	100.3	108.59	99.622	107.23	109.85	101.58	100.04	115.53	101.01	108.86	108.29	111	117.52	106.66	98.705	112.46	107.8	100.52	110.2	109.9	114.62	106.35	110	108.41	111.85
106.06	102.73	108.69	110.52	106.01	111.71	104.21	99.203	112.03	108.47	103.04	109.78	101.18	106.94	101.29	107.32	103.58	106.78	105.11	104.01	96.278	108.09	103.28	101.35	103.07	104.7	107.85	104.27	101.43	102.41	115.7	104.47	103.5	107.4	113.57	102.87	108.91	104.78	105.86	102.75	107.82	110.05	103.76	103.67	103.4	101.68	112.35	100.25	107.6	104.32
104.38	105.36	106.22	99.838	109.33	106.21	112.15	104.31	104.49	109.82	104.09	108.35	106.01	105.79	116.73	107.6	107.93	97.262	108.2	116	109.26	105.09	109.74	109.37	111.1	109.14	104.56	112.42	102.77	116.17	106.63	103.97	106.36	113.16	106.38	106.1	111.93	114.89	113.42	104.61	107.5	112.53	109.19	103.1	106.34	107.87	109.45	104.97	111.53	106.97
109.62	109.6	103.51	104.58	107.82	115.17	110.96	104.41	101.87	102.41	105.93	96.365	106.71	110.08	104.67	109.52	109.81	101.88	105.83	106.53	115.64	109.78	111.6	103.79	103.24	107.62	109.53	108.53	108.61	103.76	108.85	108.38	111.79	111.19	105.32	104.61	105.57	112.05	107.01	116.36	111.89	112.01	116.52	106.73	108.09	108.85	106.91	109.24	108.23	112.96
92.872	100.92	99.501	96.729	99.451	104.76	95.404	99.24	106.01	95.36	96.875	106.04	101.94	103.84	101.64	97.458	101.97	103.25	91.706	95.207	98.066	97.324	97.623	98.128	102.69	101.17	101.99	102.63	100.16	117.27	97.212	104.43	103.63	102.27	99.164	91.839	114.01	96.192	98.425	95.222	98.358	102.3	97.89	104.15	103.2	114.24	105.48	107.51	96.017	107.41
102.57	105.49	107.87	111.83	106.19	102.42	110.33	112.12	115.89	104.17	104.14	103.6	104.63	92.601	102.25	99.79	108.45	105.74	113.19	98.299	108.76	110.05	105.33	104.7	116.44	101.54	104.41	107.83	108.48	117.24	105	118.64	106.54	104.26	110.45	110.02	98.854	115.66	103.42	106.62	98.072	106.63	99.586	103.57	112.93	106.33	115.26	94.833	108	112.43
117.22	110.91	109.91	106.19	117.3	116.91	107.76	108.82	106.07	110.11	112.96	114.71	112.62	107.46	105.64	104.29	104.79	108.32	101.96	108	114.63	117.85	117.5	120.39	102.37	109.98	102.64	117.36	114.77	105.2	110.31	109.39	118.44	114.04	113.52	110.52	109.89	112.69	104.09	104.92	105.3	107.65	114.13	106.08	108.37	111.01	106.98	108.43	97.673	117.77
105.16	108.37	117.83	109.82	106.3	103.29	111.33	107.27	97.85	114.2	103.57	109.45	105.08	107.31	110.64	111.31	119.55	107.42	112.76	111.19	114.62	109.72	106.75	100.54	102.98	111.6	115.44	111.98	105.14	106.34	111.7	110.44	106.67	109.92	106.19	105.23	114.65	110.32	106.21	106.74	108.12	113.42	107.85	116.54	95.275	105.79	95.089	106.36	109.33	108.16
99.003	100.82	95.235	102.53	95.637	104.4	98.158	95.818	95.269	91.895	96.701	91.437	102.21	86.424	100.54	98.723	91.492	98.105	99.214	88.649	109.69	104.72	102.69	94.055	104.39	106.79	105.43	88.923	93.249	97.416	96.829	96.272	89.773	105.48	96.682	102.02	105.43	105.83	96.838	100.66	95.962	99.269	90.593	103.24	100.61	93.253	100.79	98.364	95.531	100.39
108.79	104.17	102.11	115.15	115.32	115.98	107.44	109.38	101.83	102.95	108.92	104.89	106.46	108.61	106.42	108.39	103.57	111.9	114.68	103.75	114.19	104.41	94.93	100.48	109.41	104.91	104.01	98.901	101.6	117.19	96.892	94.633	101.22	98.039	99.067	100.57	97.218	102.07	108.18	121.92	105.03	100.87	113.21	112.46	103.83	108.75	103.09	107.03	102.34	104.67
111.93	110.98	109.96	111.16	102.02	103.78	103.27	112.48	113.08	109.62	113.86	116.09	111.91	109.71	105.52	112.39	99.617	98.188	101.02	108.42	109.36	103.64	103.79	101.75	105.45	110.18	108.91	105.7	105.81	103.11	100.42	107.24	103.27	107.67	107.64	114.21	109.24	104.87	108.9	109.47	105.89	114.48	106.71	105.95	106.14	99.751	108.68	114.89	105.1	105.9
107.14	104.37	107.34	102.16	94.262	109.53	109.11	113.39	101.14	109.53	105.46	105.35	101.93	111.77	108.07	112.89	106.6	102.93	103.76	114.54	106.24	101.39	111.18	101.58	109.48	102.69	115.17	107.61	94.06	101.44	112.16	108.91	110.59	102.76	95.744	115.47	108.78	102.45	111.98	108.99	104.62	107.39	112.17	109.58	105.06	112.09	114.07	104.97	120.28	103.11
103.39	104.51	101.77	107.68	111.87	101.95	111.04	102.62	103.85	102.05	95.42	104.02	100.6	104.5	112.69	107.31	120.55	111.87	109.7	100.07	106.35	110.36	109.9	102.09	113.96	119.04	108.17	106.31	98.976	103.23	105.72	100.31	113.23	102.1	112.86	108.45	98.285	115.01	106.87	107.49	108.97	100.12	99.687	109.46	103.71	103.23	108.02	114.86	108.2	99.272
100.86	96.211	96.652	101.79	98.538	99.135	110.58	98.782	98.835	94.896	111.43	97.452	92.978	98.338	97.312	99.272	98.055	95.338	92.847	101.72	102.15	101.38	97.068	100.86	101.81	87.898	90.102	95.765	94.472	94.399	102.42	102.23	102.71	98.376	97.517	102.82	107.81	94.862	92.065	103.08	104.73	96.226	106.67	92.418	100.55	97.885	97.176	101.16	102.77	102.79
109.72	103.14	109.39	104.66	116.32	104.83	106.72	107.84	107.89	105.11	110.89	110.49	107.15	107.9	117.69	112.94	94.129	105.54	102.16	107.3	101.64	107.47	104.07	110.32	105.99	107.24	113.98	108.83	105.29	109.29	106.21	104.72	110.89	108.69	108.31	102.95	115.01	105.42	100.57	101.31	107.55	103.53	104.95	110.98	105.34	103.89	107.25	109.91	107.64	115.2
96.083	101.21	91.299	97.5	109.12	98.749	104.52	99.861	105.16	99.228	97.944	98.827	108.31	95.226	91.726	103.83	107.44	95.579	93.238	100.39	104.53	95.217	103.97	103.29	99.575	103.52	92.331	106.15	104.97	102.24	94.676	98.874	98.523	99.37	98.703	107.25	109.78	91.106	105.71	92.881	89.246	95.556	90.825	99.989	96.677	106.27	98.795	100.25	97.573	107.86
104.85	107.26	106.66	108.18	103.37	107.53	101.52	107.23	104.04	108.21	101.59	105.1	94.163	102.54	111.86	111.26	109.17	120.34	112.99	107.11	107.31	121.45	99.418	107.74	106.51	99.751	96.687	105.29	100.6	112.55	99.747	100.38	105.2	103.21	102.46	107.84	104.64	98.062	107.49	109.31	109.54	103.34	101.14	100.98	101.25	104.14	105.07	102.68	93.594	108.77
109.91	98.411	101.16	103.46	100.33	104.9	105.08	100.91	94.229	99.56	104.29	106.63	95.042	107.7	105.3	105.74	101.29	102.93	114.84	104.36	110.52	103.34	110.62	112.32	106.12	107.99	114.66	99.442	103.79	109.09	108.24	109.91	99.251	102.11	102.21	105.58	100.31	115.97	100.64	104.35	95.42	106.1	107.99	102.94	117.29	106.13	102.87	106.42	108.18	103.41
101.01	93.889	100.95	100.6	100.11	102.39	102.92	101.65	100.09	101.64	94.667	91.283	98.488	100.5	105.75	95.643	100.47	104.25	106.23	101.95	100.17	94.744	100.22	107.23	103.71	103.96	110.75	104.26	99.184	97.928	102.14	106.94	101.88	98.361	99.312	103.15	96.372	96.016	106.23	103.11	101.29	96.589	97.695	87.604	97.091	97.937	104.22	106.1	91.002	102.53
107.11	103.84	104.45	108.67	104.03	114.1	107.01	107.87	108.45	109.59	104.4	106.52	105.33	113.08	102.17	105.09	95.143	107	102.88	105.05	110.32	111.93	115.3	103.68	113.75	100.13	114.65	105.15	109.25	104	104.63	105.58	101.42	112.61	106.16	103.26	97.487	101.05	105.66	109.84	106.97	109.22	110.65	101.96	104.15	108	113.93	99.033	108.97	108.61
106.06	104.32	104.31	105.83	100.95	107.79	107.01	109.81	107.33	107.03	104.83	109.13	114.24	99.887	104.96	97.08	106.56	104.56	102.82	107.23	109.88	114.12	104.22	95.369	113.98	102.15	114.22	111.55	106.37	109.4	113.93	103.21	103.68	102.96	102.59	111.95	102.46	104.56	102.47	105.04	102.45	105.71	115.32	104.19	107.62	111.79	110.72	102.04	105.33	104.96
110.47	101.14	100.94	108.28	103.14	99.107	111.46	107.35	104.88	106.12	107.48	111.86	109.27	117.55	109.73	99.36	93.608	107.72	113.27	109.68	108.46	106.33	101.7	103.77	108.18	110.51	108.97	102.27	103.58	106.17	97.225	108.81	103.5	108.09	103.83	108.94	113.03	109.5	101.32	103.98	109.64	109.25	104.9	103.97	113.37	108.26	92.517	104.84	106.12	104.77
97.866	110.53	102.75	114.04	115.93	101.61	111.63	110.78	104.58	98.295	109.37	99.976	105.58	111.03	97.273	103.93	107.12	99.99	106.72	107.69	105.09	107.12	107.86	107.03	102.6	104	99.961	99.731	109.88	99.942	95.904	107.03	103.92	102.68	106.64	108.1	109.65	106.47	114.58	97.424	109.22	101.49	107.1	116.77	112.49	109.02	106.4	100.88	109.73	99.561
108.57	108.32	99.325	119.33	105.28	105.03	103.51	108.13	106.21	105.05	104.7	114.38	110.77	98.979	104.16	110.59	105.67	101.4	110.32	111.6	112.52	101.18	91.016	94.317	99.104	105.18	107.08	108.72	108.67	106.37	100.12	106.81	101.99	96.313	104.91	102.96	107.25	110.9	108.14	110.35	112.32	105.19	106.71	97.88	99.48	101.17	107.74	103.55	105.29	112.39
108.7	108.32	108.14	104.18	105.98	102.2	114.69	108.51	107.43	94.562	109.7	108.58	107.75	106.21	107.04	104.72	116.65	103.33	113.95	104.05	91.807	109.5	102.73	106.79	112.66	101.77	111.93	113.53	104.5	103.84	97.648	104.06	111.2	105.73	107.39	114.03	111.48	103.84	105.02	106.5	111.02	108.53	106.92	98.914	108.35	100.37	104.78	108.55	111.49	103.55
110.58	108.87	106	111.53	97.945	113.54	104.87	110.28	108.89	106.61	103.7	112.47	97.362	109.35	104.95	108.14	110.66	99.329	103.63	111.64	108.02	106.52	112.7	108.98	105.91	115.15	109.71	101.42	101.94	101.39	110.87	105.75	106	106.49	91.936	107.65	96.795	111.89	107.18	102.65	106.34	110.17	98.121	104.76	111.75	111.95	107	114.53	102.97	100.56
107.42	112.8	105.3	104.62	108.87	110.68	107.2	102.81	104.4	104.28	104.38	103.49	106.74	109.88	113.33	115.16	108.91	109.82	112.68	105.75	101.14	117.94	105.34	109.52	104.03	112.4	105.43	111.17	105.67	98.115	109.05	104.41	116.29	110.41	106.19	104.17	105.34	102.16	102.38	105.85	107.04	100.9	117.03	97.156	107.16	106.18	112.35	105.81	107.83	105.58
105.35	100.12	100.9	100.92	107.19	101.92	104.36	102.89	111.94	107.27	103.45	105.81	110.58	106.41	107.26	116.63	105.56	99.397	103.15	99.444	111.2	101.78	95.876	107.68	111.35	102.8	103.46	108.28	108.09	108.69	111.05	115.24	96.089	95.753	105.37	108.39	110.95	104.9	105.66	108.08	106.62	112.29	114.48	104.19	116.14	103.08	108.13	108.93	108.62	114.01
100.7	107.41	106.6	99.869	90.408	102.29	98.363	92.486	92.691	85.403	90.141	106.27	100.85	100.53	98.152	96.658	100.55	102.83	109.7	92.393	110	102.14	99.399	102	104.71	97.983	92.575	91.799	98.829	97.618	100.62	103.44	98.497	100.12	94.668	104.27	84.798	107.13	106.57	98.491	88.188	93.175	104.73	102.45	95.258	98.541	95.915	101.86	99.183	97.309
103.41	100.77	95.027	96.237	92.951	91.168	100.97	106.77	93.771	94.412	98.28	99.227	101.65	99.831	99.745	94.097	103.18	94.518	103.1	100.43	94.07	91.317	99.054	99.01	94.388	104.16	97.124	89.456	96.823	90.57	100.13	94.426	88.959	100.17	99.821	90.68	92.568	87.353	92.881	95.431	94.399	105.6	98.579	93.626	95.706	103.02	93.193	99.434	101.22	105.48
105.36	110.15	105	109.66	105.85	107.55	103.71	101.8	106.54	104.02	111.77	112.13	93.782	104.6	97.908	103.89	103.31	104.35	109.17	115.82	102.2	119.2	115.73	108.86	112.57	108.88	103.66	102.72	106.23	107.38	108.35	110.18	105.5	105.08	109.05	108.29	100.73	110.52	100.08	103.91	94.876	107.31	104.58	117.93	105.27	103.29	98.897	111.38	96.415	106.2
94.775	99.704	103.85	98.706	93.59	97.814	98.818	106.24	102.28	106.75	88.564	104.23	106.25	94.365	97.189	104.19	92.934	92.706	95.502	105.06	96.237	94.095	90.832	99.628	104.45	98.031	85.311	94.038	102.35	98.391	85.625	99.898	98.006	102.67	94.919	103.76	98.748	93.941	98.263	102.76	91.675	102.75	95.454	98.119	100.54	96.679	101.3	95.177	97.433	99.444
104.71	95.394	98.4	98.065	100.35	98.717	94.188	98.568	99.256	94.695	95.86	88.47	98.719	93.195	102.82	101.65	92.838	101.34	101.56	100.44	105.57	98.397	93.28	104.66	88.846	100.41	94.481	91.931	92.693	96.129	95.82	89.631	98.147	95.752	105.76	97.135	91.965	91.2	104.96	96.461	101.12	93.172	106.5	102.18	98.096	97.684	93.74	96.664	98.186	95.375
110.87	104.4	98.099	116.86	112.77	109.38	102.21	111.51	107.48	107.73	105.98	97.469	111.26	111.35	102.56	96.016	110.97	103.89	112.47	111.38	100.71	102.6	100.2	110.45	111.64	108.5	110.62	109.96	100.97	100.55	111	112.33	109.34	108.6	112.93	100.14	111.93	99.513	106.82	110.17	101.74	98.402	100.76	108.13	108.11	113.59	108.44	108.63	104.64	98.903
93.439	96.762	95.096	96.587	88.805	104.94	96.474	99.043	106.27	98.986	97.055	102.1	93.358	91.021	101.76	101.19	106.85	98.657	101.93	98.186	100.4	106.62	96.712	91.179	101.75	97.342	100.63	95.558	98.627	94.607	101.25	93.934	94.493	92.255	95.568	102.9	82.168	109.43	100.59	91.818	99.473	101.49	90.11	106.33	96.623	93.23	107.29	103.66	99.775	87.66
113.42	106.21	97.078	106.4	102.5	104.97	118.24	103.91	104.15	100.6	106.68	105.32	103.02	107.16	91.853	103.8	108.38	102.75	103.34	113.1	94.833	103.04	109.27	101.48	106.86	103.75	98.495	111.77	100.89	104.39	108.07	96.086	99.259	103.38	106.88	108.24	98.565	109.72	91.921	103.53	107.53	110.97	109.29	102.67	104.17	107.52	107.64	106.27	105.05	110.84
107.48	114.73	107.1	100.97	108.56	100.63	109.9	113.66	108.98	106.6	104	100.81	114.41	107.95	104.32	106.57	101.68	95.091	101.16	102.85	108.12	106.23	109.12	109.22	103.35	101.19	108.63	101.53	99.594	99.929	107.75	112.14	102.36	106.62	103.38	95.786	106.56	102.83	101.16	111.26	100.43	105.36	105.42	103.44	105.98	102.35	103.68	109.51	106.11	110.34
108.48	117.07	106.93	105.01	106.78	98.722	93.664	103.62	107.07	113.89	104.09	98.337	101.64	103.12	103.87	100.8	106.97	112.01	107.01	110.17	106.57	105.03	114.08	106.51	104.87	105.56	100.66	103.58	105.23	103.03	112.26	108.11	108.25	111.24	112.6	109.36	103.76	112.06	103.65	116.1	104.12	113.13	107.96	101.83	93.266	103.75	100.61	103.78	108.83	100.06
103.66	105.98	100.77	98.924	106.07	109.51	107.15	111.57	111.69	106.15	108.27	105.04	103.66	103.84	107.2	100.62	104.42	115.41	105.23	112.42	102.86	103.87	107.5	115.63	101.07	106.08	107.26	107.38	103.29	99.858	103.71	100.38	95.973	95.676	101.66	106.16	94.56	104.03	102.18	100.19	99.921	103.05	106.31	100.82	99.291	108.08	100.7	111.16	107.59	105.36
102.8	103.51	107.81	103.89	112.99	95.652	110.53	111.37	96.567	112.65	102.04	110.63	110.52	100.44	109.32	110.04	104	110.44	100.99	110.2	113.99	108.7	105.69	100.67	107.21	117.57	103.96	116.79	111.17	100.29	105.21	106.45	91.248	100.43	103.76	113.42	105.69	108.31	108.35	108.54	105.01	108.19	107.74	99.121	99.835	101.05	109.12	103.04	104.76	98.967
111.23	119.84	120.62	106.18	106.3	108.73	97.626	102.35	106.23	106.52	102.72	106.01	121.29	103.14	101.87	99.596	113.4	100.4	118.58	105.63	109.57	111.16	104.1	103.67	102.57	105.09	106.49	107.17	98.397	111.54	115.03	115.58	103.86	103.95	105.33	112.07	104.68	113.21	115.43	108.29	103.1	111.66	102.85	105.26	119.64	103.18	106.07	107.75	101.28	104.17
103.25	96.507	102.65	104.75	102.4	103.95	106.42	103.35	115.89	102.78	105.48	106.51	92.975	102.79	101.55	98.942	108.18	103.77	106.87	101.37	108.67	105.79	114.93	101.2	110.77	115.01	103.33	96.688	99.472	112.86	99.861	103.64	111.55	103.78	104.69	105.24	98.475	101.39	112.75	102.57	102.41	108.76	90.914	105.44	115.79	112.6	105.84	105.29	110.08	100.81
106.91	113.61	108.82	105.8	110.28	105.22	112.86	113.05	104.04	105.93	119.59	107.72	99.836	109.54	107.67	103.81	109.86	120.3	100.52	116.5	112.9	107.27	106.82	111.53	112.99	108.62	109.11	114.4	102.78	101.59	111.09	107.72	104.11	101.01	106.07	111.3	104.54	114.72	119.57	118.96	114.6	113.35	104.71	102.81	102.5	118.73	103.9	106.63	115.87	114.41
100.9	93.601	96.804	91.91	104.92	107.78	103.95	98.447	103.94	106.35	105.66	104.06	107.07	96.946	98.676	103.74	95.136	103.18	104.29	103.76	103.92	99.851	100.81	95.46	98.298	104.07	100.66	104.88	104.09	100.83	101.35	102.68	97.511	102.49	100.72	95.562	103.19	93.067	108.54	104.63	95.376	99.23	107.19	106.02	93.215	99.123	91.708	95.893	99.345	106.57
102.15	105.48	102.06	106.27	107.75	106.33	94.37	103.22	94.091	98.044	93.266	100.16	92.235	93.035	107.91	97.62	95.774	104.63	92.284	101.21	102.48	101.22	91.785	93.124	94.56	105.94	106.33	118.12	106.82	101.51	106.71	99.374	108.09	101.11	93.395	99.529	99.213	95.281	98.745	98.275	96.222	103.71	99.587	111	100.2	99.186	92.469	101.78	92.151	100.73
98.509	99.856	103.98	101.25	104.94	101.6	95.914	97.094	93.121	101	88.85	90.569	100.04	96.346	94.248	103.53	105.24	96.51	100.58	96.036	98.469	105.98	100.02	97.912	99.809	96.548	96.599	109.67	104.45	108.65	96.981	103.45	110.83	96.877	97.333	104.53	96.767	97.443	98.303	100.45	109.42	97.438	101.64	102.74	93.62	98.342	96.925	103.1	103.14	100.98
104.34	106.3	112.24	111.23	107.02	106.08	108.54	114.08	98.009	105.86	100.94	99.784	116.15	107.03	99.9	114.52	114.01	107.18	105.87	104.68	110.57	107.07	100.22	98.067	111.34	102.25	105.46	103.92	106.84	108.65	100.23	105.93	111.2	102.21	107.88	103.9	110.77	105.05	107.34	108.14	104	104.2	109.89	106.6	101.11	107.68	108.44	105.83	111.5	115.82
87.8	96.107	100.16	101.83	100.62	102.8	104.67	102.21	88.298	105.23	93.417	87.58	99.28	103.76	110.67	99.859	98.735	96.166	92.281	100.98	92.456	100.01	100.15	105.48	100.46	95.165	95.212	101.14	96.334	98.502	93.687	96.649	95.561	94.468	103.98	94.528	103.72	98.644	92.904	102.79	95.659	102.91	96.326	98.343	100.93	105.69	105.2	99.882	94.447	105.24
113.12	103.46	103.87	109.91	110.84	97.129	113.72	105.56	112.98	105.29	102.72	109.49	93.318	111.93	110.87	114.11	109.29	104.16	107.86	105.29	110.73	113.1	106.78	97.782	106.04	108.41	103.73	107.85	100.94	108.36	103	107.27	111.33	105.32	109.61	110.52	104.16	102.41	102.84	106.53	108.49	120.01	114.9	103.25	108.44	111.2	110.11	110.55	108.82	109.89
112.48	105.89	109.81	98.067	98.34	100.91	109.36	109.95	110	106.67	108.98	109.21	111.52	109.79	112.39	111.71	102.81	106.41	107.61	107.87	98.047	105.66	106	105.25	99.753	103.39	96.116	94.365	107.59	109.02	106.29	107.63	106.12	105.43	103.19	103.73	100.57	100.75	106.92	104.54	103.94	105.51	109.74	103.52	103.25	106.91	110.39	105.4	105.57	100.98
107.39	99.875	111.9	112.57	111.93	108.73	108.23	102.7	105.07	110.56	107.64	111.88	101.08	100.79	107.3	105.35	98.461	107.03	108.33	98.688	108.47	111.04	110.11	95.824	103.2	108.55	95.449	105.08	107.67	100.9	103.2	113.3	104.95	103.24	93.713	115.5	109.49	107.21	113.65	99.016	103.27	106.21	107.5	106.94	113.8	111.15	108.78	109.8	109.25	107.72
107.29	99.794	107.61	103.8	114.78	108.98	107.53	108.3	103.81	107.84	112.4	100.21	108.3	99.752	106.49	101.82	103.89	101.43	115.11	104.95	109.11	107.71	107.51	108.34	96.862	98.478	110.87	111.96	103.92	107.29	104.95	108.66	102.29	105.93	114.05	101.1	102.32	110.27	104.51	103.91	102.73	96.666	109.3	102.24	119.23	110.18	108.75	108.81	105.02	103.15
108.65	105.92	101.32	111.19	107.39	107.72	104.75	102.23	109.14	109.8	118.68	109.7	114.9	114.55	106.75	114.89	97.186	104.62	112.94	111.14	102.08	115.12	120.75	109.13	104.36	105.37	112.76	119.01	105.48	105.76	107.37	106.42	115.59	112.63	111.37	117.61	100.43	107.83	119.66	109.77	119.96	112.02	107.01	108.59	111.3	115.19	103.93	111.85	116.35	108.11
103.38	111.36	106.72	106.98	110.07	103.39	113.41	114.65	101.78	108.55	103.84	108.84	103.23	103.66	100.62	103.07	107.01	97.471	107.6	106.06	99.581	105.54	106.4	96.849	104.09	104.76	112.11	107.28	115.55	93.242	99.268	106.28	104.34	102.91	105.53	106.37	112.3	100.86	93.661	108.74	107.11	103.86	104.58	104.62	113.32	96.05	110.9	105.96	113.34	110.94
105.1	111.78	110.56	114.07	110.73	109.53	102.32	118.39	98.484	99.944	109.97	110.37	105.44	103.65	105.33	111.52	110.05	100.08	112.03	109.57	112.74	103.74	105.24	104.73	107.92	110.78	116.54	108.66	104.87	107.33	107.88	107.75	104.3	108.69	111.12	104.86	116.63	106.46	116.5	108.96	104.22	107.6	105.2	106.48	107.5	108.14	111.54	98.923	109.06	109.43
113.78	108.55	105.7	111.52	102.23	107.9	100.43	105.61	109.26	111.27	107.45	109.06	103.08	112.29	115.79	108.65	114.15	101.48	109.64	105.58	108.13	126.1	108.11	113.4	108.47	108.53	102.14	110.56	105.68	105.94	115.21	113.94	106.71	111.1	97.754	101.67	108.92	102.42	110.57	113.58	101.74	111.42	114.78	111.78	103.47	108.8	110.05	100.6	105.9	110.73
103.52	104.57	101.23	103.11	96.448	94.062	98.207	102.61	104.46	97.974	102.11	107.76	104.6	96.115	91.339	102.63	108.79	93.391	90.866	94.611	108.41	94.438	106.37	106.38	101.9	101.12	99.12	98.287	106.28	99.88	95.271	96.724	102.31	94.093	97.554	87.753	105.53	97.773	100.26	94.354	97.141	92.476	97.367	94.362	96.979	104.09	102.45	100.18	93.169	102.38
103.61	96.833	101.36	103.95	96.597	97.329	91.185	100.23	105.09	105.15	112.81	100.35	112.85	100.67	101.35	102.44	93.993	100.53	101.34	113.38	102.39	95.899	102.18	97.138	103.4	95.678	101.83	97.076	98.993	104.87	100.97	108.26	104	97.526	99.157	110.4	92.705	99.17	98.113	98.654	105.22	106.72	96.22	94.274	104.69	96.631	96.569	91.835	108.65	96.28
99.128	102.22	101.3	102.98	90.177	96.578	106.54	97.519	97.997	106.66	99.213	93.115	103.32	96.84	111.1	104.83	97.36	106.85	102.17	96.426	101.47	110.29	99.68	92.894	105.4	97.807	96.55	100.64	109.82	98.054	103.5	105.25	103.31	93.243	97.357	97.728	108.14	99.254	99.494	95.429	100.85	97.459	96.752	95.203	99.352	98.971	101.01	97.432	105.2	91.698
106.04	96.094	104.76	96.583	90.552	100.82	101.37	99.364	93.692	102.12	96.237	112.79	101.45	111.6	101.37	100.97	95.581	99.006	107.1	106.92	107.17	99.605	100.74	100.61	95.471	101.16	100.54	100.74	106.67	96.517	105.57	102.56	99.386	102.83	101.54	107.69	96.864	103.64	98.329	100.47	103.7	92.897	96.815	98.739	95.508	104.08	104.42	98.096	101.42	98.572
111.97	105.95	107.66	100.13	105.05	103.8	96.389	116.46	110.41	107.31	113.27	108.61	106.8	110.81	104.61	111.16	111.17	117.81	111.4	103.4	110.8	95.061	119.19	116.47	110.9	115.6	105.64	104.67	105.11	109.13	107.8	109.45	104.83	106.11	111.97	108.52	102.88	111.55	100.79	105.65	102.26	109.08	100.14	97.413	113.06	104.26	98.762	106.67	111.61	106.1
108.73	98.126	107.37	104.29	99.645	109.55	127.71	111.46	101.49	115.83	108.15	112.49	108.4	114.2	109.82	105.09	116.21	113.72	104.89	110.49	105.07	108.8	109.99	102.6	100.03	107.89	115.67	115.2	97.597	113.1	111.63	107.58	106.32	106.5	110.92	106.62	106.78	107.23	110.29	109.85	109.43	102.6	106.44	106.88	110.65	99.652	102.73	111.89	112.44	107.36
111.88	105.85	103.29	104.23	110	110.89	101.47	111.08	102.27	101.63	117.84	107.49	118.37	98.383	103.62	105.62	104.17	111.59	102.78	107.61	101.63	102.39	107.68	96.66	105.22	100.34	101.76	107.77	98.48	105.09	106.45	112.22	110.39	114.21	106.1	103.82	104.93	96.951	112.99	105	98.282	105.61	96.39	96.518	102.37	107.39	106.54	103.31	106.87	110.51
115.94	112.74	113.31	106.74	114.79	98.883	108.31	104.29	108.46	105.41	110.59	107.2	113.15	112.39	106.12	110.24	93.046	116.21	106.61	109.16	105.72	100.2	114.3	118.11	107.87	114.94	100.77	101.15	102.69	110.57	103.31	106.24	108.08	103.86	96.037	106.49	115.1	107.07	104.81	102.68	110.01	104.58	116.97	109.73	104.15	105.99	109.36	104.42	102.82	116.27
107.89	106.46	107.39	98.824	109.12	113.59	102.72	111.6	107.65	112.49	100.92	106.63	105.57	104.02	109.78	106.62	119.85	109.11	110.76	109.44	106.26	92.169	108.55	107.75	108.28	116.93	108.84	106.91	105.8	107.53	116.12	110.1	109.8	112.13	114	113.86	105.97	103.41	100.61	114.32	104.35	113.66	104.07	106.57	102.06	98.829	106.06	104.66	103.25	102.77
109.96	105.56	107.36	109.29	109.62	102.79	105.46	108.6	111.91	110.37	108.38	109.33	101.06	111.18	104.42	112.52	100.66	105.77	105.18	106.09	124.12	98.297	105.63	114.48	97.989	114.68	112.5	101.49	104.76	104.93	97.585	115.19	104.46	112.15	106.74	106.66	110.95	118.13	107.64	116.72	102.64	105.93	110.54	100.24	112	107.95	107.53	110.75	113.66	102.08
101.13	111.82	110.72	107.65	107.61	96.423	108.09	106.34	106.26	105.21	109.57	115.81	112.31	112.88	106.44	106.68	110.43	104.25	97.692	114.99	103.14	103.06	106.27	107.98	108.83	113.07	118	110.29	102.62	97.382	111.09	107.4	113.87	115.83	119.69	109.98	114.39	118.03	111.62	115.03	101.4	106.53	103.39	108.87	105.16	103	114.58	106.82	117.59	112.88
88.541	96.287	94.06	92.384	103.58	93.489	102.47	90.004	94.144	96.845	106.75	100.83	93.91	102.07	102.89	99.396	93.579	100.37	102.35	100.88	97.438	94.494	101.03	95.408	92.591	108.13	96.218	100.76	95.866	96.147	91.632	97.933	95.87	100.09	94.494	93.913	97.531	96.687	92.488	93.496	93.425	93.445	89.048	100.49	98.793	100.4	99.765	99.282	98.977	90.388
104.86	108.52	113.18	109.32	105.28	111.56	104.09	108.15	100.25	102.94	109.15	106.83	103.71	98.205	111.11	112.34	117.71	108.52	110.89	110.45	100.45	106.29	101.89	114.28	106.26	109.87	99.252	103.53	105.33	106.06	104.16	107.12	103.4	98.041	109.85	115.21	110.73	106.1	108.15	97.772	107.3	103.72	100.56	109.73	99.312	102.84	102.01	100.61	109.62	107.29
113.42	107.96	102.17	114.95	109.11	115.08	103.61	109.32	94.15	114.29	105.23	108.69	103.52	102.49	106.7	100.37	110.58	104.61	110.82	102.46	110.74	104.91	112.89	101.5	106.57	104.59	104.65	107.01	105.06	102.65	111.09	106.22	103.95	107.89	107.33	104.34	106.01	111.43	99.787	109.46	105.25	97.821	109.11	111.62	106.32	112.78	107.78	107.6	108.55	102.64
100.85	104.89	101.52	91.881	102.6	106.25	98.011	97.472	105.26	96.313	102.1	92.261	107.41	104.07	100.41	99.417	102.67	111.26	102.28	102.36	97.849	106.51	97.615	109.67	96.977	103.63	98.019	89.874	101.07	93.846	96.552	102.04	95.057	101.26	90.297	98.162	94.049	100.04	88.567	99.718	99.903	102.63	99.098	102.2	99.105	104.24	94.346	97.265	108.45	98.822
97.958	92.147	98.241	95.166	99.264	93.553	95.317	100.21	96.665	94.789	92.506	101.68	95.656	86.877	95.985	98.371	98.717	96.148	103.66	93.809	85.342	96.377	101.57	90.865	98.386	94.288	96.532	96.732	98.852	94.039	97.653	98.441	95.734	101.72	106.71	99.756	100.29	114.04	97.543	97.31	96.857	94.572	98.956	96.515	93.018	108.89	101.67	94.912	102.05	95.145
105.07	108.77	109.57	110.63	101.75	111.07	112.1	114.81	111.27	106.67	113.47	111.34	108.99	104.08	107.12	106.29	106.6	110.14	101.37	98.05	101.25	111.9	112.19	105.91	106.94	105.82	96.887	105.77	114.45	105.1	107.43	104.13	107.32	107.86	103.12	98.172	118.68	104.92	112.22	107.36	105.72	110.16	102.36	102.72	99.091	119.97	101.75	101.55	108.33	110.95
91.559	100.82	104.1	96.417	108.9	114.24	103.46	96.941	91.535	115.62	98.877	97.137	107.95	100.78	95.794	99.42	103.69	108.67	101.38	97.76	96.315	104.47	94.31	108.16	106.08	94.945	107.2	92.966	99.563	95.528	87.829	98.569	98.163	101.31	91.997	103.95	96.3	101.94	98.806	102.22	100.05	98.251	97.417	98.527	102.18	98.378	98.689	99.302	105.49	96.267
114.49	108.91	112.98	105.51	101.61	104.41	109.9	116.16	102.64	102.84	101.57	102.2	99.639	99.539	111.31	102.87	98.647	114.49	106.05	102.59	99.252	96.803	105.09	110.91	110.85	96.006	97.56	103.64	103.94	107.99	104.48	109.67	106.34	107.95	104.18	105.97	104.49	109.36	106.23	99.337	98.611	109.08	104.96	106.28	102.5	109.2	109.59	103.28	105.32	102
100.84	111.86	104.17	106.05	116.12	100.18	102.92	104.26	99.259	96.922	103.44	105.6	108.1	108.6	107.88	101.15	108.6	107.56	107.52	104.26	105.61	108.68	104.57	109.1	109.71	100.75	115.78	108.73	104.34	105.43	108.97	107.36	105.82	98.993	109.06	108.18	93.139	105.51	104.17	112	108.76	110.8	114.9	101.48	102.74	104.76	116.49	99.958	102.99	102.59
109.85	98.459	105.1	100.71	104.24	112.43	99.406	99.19	104.3	105.47	110.4	110.73	94.53	102.44	107.08	109.07	99.544	105.99	103.94	103.09	112.63	109.05	108.33	112.51	98.455	109.36	103.4	114.67	104.25	109.82	111.95	102.69	104.19	103.74	102.19	105.9	106.31	109.07	104.34	109.36	103.89	111.44	110.67	96.476	105.58	94.942	114.71	110.95	105.84	103.01
105.43	95.483	99.775	100.2	102.97	98.506	109.39	114	108.98	106.19	108.49	114.73	101.59	102.55	99.456	103.25	102.95	106.68	99.531	108.03	102.55	100.81	102.98	105.17	94.544	100.55	103.71	110.46	105.93	107.05	106.45	105.18	113.42	104.67	107.11	103.15	103.95	98.584	107.91	110.93	105.25	110.19	112.03	109.31	103.62	105.73	107.8	104.88	110.37	98.96
113.22	107.98	99.791	106.93	110.05	101.68	114.39	113.51	107.47	106.64	103.45	103.58	103.92	110.71	111.96	105.85	99.63	103.8	107.34	116.42	113.96	110.6	111.62	103.8	103.75	111.41	108.72	97.234	105.94	93.27	112.79	105.07	98.881	106.29	108.1	99.815	110.62	104.13	115.34	114.13	110.68	113.48	110.07	112.34	109.41	109.05	103.48	109.11	101.41	112.63
106.3	101.47	101.67	98.874	99.967	104.07	100.8	99.99	101.95	101.08	102.78	96.213	103.43	97.342	101.08	100.86	91.31	96.829	98.999	98.211	101.09	104.7	101.08	101.15	96.557	98.013	107.38	93.931	93.929	99.654	98.388	104.68	101.12	97.736	103.43	101.11	87.826	103.38	104.84	106.17	97.919	97.653	97.331	103.39	98.332	101.65	100.29	101.98	96.346	103.8
115.01	112.42	100.96	107.19	96.749	107.08	113.72	111.14	105.68	108.95	105.72	106.83	113.32	112.52	105.76	103.71	94.103	105.82	96.509	106.1	115.24	115.07	109.62	104.5	112	105.77	103.43	105.13	111.09	116.02	107.94	113.9	115.08	111.18	106.83	108.62	117.79	112.36	108.64	105.24	104.79	99.345	112.9	101.19	112.15	104.93	110.51	110.86	108.94	108.19
102.96	104.68	111	106.02	104.9	108.99	98.534	102.9	107.34	105.13	113.93	103.62	96.722	97.783	102.57	97.987	111.24	106.66	103.56	112.01	111.42	103.33	112.39	106.19	117.21	104.09	109.23	104.47	104.44	107.01	110.75	105.26	104.11	106.03	104.23	102.58	105.73	106.1	111.72	103.26	104.06	102.21	111.4	101.79	105.15	111.79	103.13	93.255	113.25	101.72
110.56	112.25	113.57	111.43	110.65	112.36	107.95	105.6	110.89	112.36	112.07	100.84	117.21	101.45	109.83	116.69	114.16	113.07	111.51	112.99	111.67	106.88	108.11	108.79	110.64	109.48	105.62	110.89	121.92	116.71	106.02	116.93	102.69	111.98	108.52	107.08	99.282	105.61	106.64	109.84	110.93	104.19	106.67	105.97	115.07	104.38	108.93	107.64	106.54	114.45
109.58	95.362	103.47	101.54	101.81	110.94	108.82	114.82	106.22	111.88	110.13	116.52	100.89	102.06	104.55	103.33	105.83	106.3	102.67	108.46	105.75	105.19	99.286	105.48	101.44	107.3	111.54	99.202	113.86	108.23	104.81	114.86	107.83	110.04	104.62	109.2	100.23	113.9	109.45	103.26	106.31	114.38	117.21	105.78	110.45	108.25	107.93	107.56	113.33	103.96
105.37	111.39	110.42	101.22	100.54	103.7	98.1	102.86	108.7	94.954	100.19	101.78	109.25	96.925	100.55	105.78	107.25	113.63	105.52	112.66	101.41	102.29	102.66	105.45	105.41	113.97	106.77	101.75	112.21	114.16	107.21	109.99	96.804	106.55	115.96	112.34	103.34	103.67	108.28	110.92	106.07	107.59	109.95	110.08	104.75	105.22	112.61	106.09	102.55	101.38
107.1	109.61	107.04	110.78	106.75	96.425	101.33	104.4	97.868	104.54	99.64	107.62	101.76	114.99	101.68	111.64	102.65	109.13	104.94	100.24	113.77	104.78	112.62	115.1	102.12	104.27	109.8	103.78	105.06	102.13	108	102.81	100.47	104.05	99.091	113.61	110.1	105.69	106.15	108.84	99.081	107.75	113.74	111.61	98.437	105.01	104.02	108.74	108.37	97.244
102.67	110.59	106.05	109.06	112.52	93.708	103.9	104.42	110.63	110.89	111.96	106.62	109.86	108.56	97.07	105.96	106.26	105.92	101.33	109.18	98.592	101	107.84	114.76	100.02	112.67	104.94	106.07	107.6	102.13	103.73	116.6	105.67	104.38	105.98	107.86	106.6	109.83	98.813	101.68	109.98	109.56	107.89	99.14	106.66	104.53	104.51	107.15	102.18	109.34
105.03	100.53	111.42	112.54	103.27	111.74	111.81	114.1	109.92	109.54	111.45	113.63	114.28	113.95	106.79	111.03	113.51	106.62	114.92	108.03	107.88	105.75	108.11	112.33	105.29	101.74	112.99	97.227	99.663	114.37	110.74	108.17	102.82	106.93	111.04	113.31	109.44	110.4	103.63	110.08	105.92	116.75	101.17	108.48	111.82	112.16	106.65	102.73	108.19	108.21
99.34	101.54	111.77	115.97	103.1	100.99	105.97	105.95	97.152	102.85	108.11	108.59	109.43	105.4	107.33	112.12	108.22	104.77	113.02	97.408	107.42	104.52	108.78	106.04	99.621	109.81	112.08	109.29	112.21	106.17	107.16	103.56	102.49	101.58	99.064	103.54	104.03	108.4	103.65	107.66	97.365	108.32	105.88	108.43	103.56	114.7	113.28	100.86	109.99	102.71
88.057	102.39	97.956	103.25	103.11	99.665	95.398	99.304	102.82	96.558	102.92	104.44	91.437	96.176	95.911	108.56	99.365	101.56	93.211	95.696	102.08	101.43	101.18	93.472	101.29	103.92	100.52	101.17	104.38	106.54	105.76	98.728	92.287	107.4	107.71	104.82	106.68	112.66	90.373	87.702	101.67	92.851	96.546	97.715	94.898	104.07	115.07	98.474	94.006	105.05
95.43	114.37	109.04	108.93	101.4	105.63	98.401	102.27	108.38	112.42	101.45	106.44	105.57	100.39	104.42	99.852	99.555	108.66	103.61	114.75	98.967	108.23	105.91	100.75	100.24	110.74	105.74	103.71	105.07	107.57	100.39	102.19	118.7	100.05	115.89	100.86	108.52	97.083	99.867	100.5	102.14	109.54	99.138	110.02	104.32	106.5	109.92	102.39	106.37	101.2
106.22	105.5	110.82	106.51	110.36	111.19	105.53	114.1	108.45	114.3	112.64	100.89	98.789	107.78	103.81	103.05	98.107	107.69	108.38	100.7	103.65	104.49	97.29	109.09	110.97	106.21	110.1	98.194	103.27	106.78	104.32	112.16	105.95	104.18	101.47	109.11	114.44	101.55	104.66	107.8	112.61	102.88	104.7	105.42	96.728	101.14	105.54	103.01	98.288	109.21
110.1	108.78	107.39	106.3	107.65	98.542	106.64	108.41	103.89	98.564	111.69	106.46	112.33	101.45	108.14	105.74	101.28	114.78	112.4	107.24	111.26	112.28	107.62	101.5	107.4	107.44	105.4	101.14	104.62	111.51	102.95	110.21	103.65	112.36	116.01	113.03	109.57	108.07	103.31	108.43	112.25	103.65	112.49	121.44	116.13	105.58	113.36	102.32	111.54	112.67
113.68	108.01	106.47	109.06	104.2	102.1	110.38	106.12	101.21	96.795	107.25	100.1	103.44	109.98	105.35	113.53	100.69	113.33	118.27	103.63	106.87	116.21	116.4	103.98	109.25	118.75	108.32	114.76	107.86	111.66	113.01	118.6	104.66	100.17	109.49	107.26	110.03	109.91	110.03	100.57	111.06	107.7	101.39	113.59	116.01	110.55	108.05	107.76	115.85	114.61
109.85	104.73	108.97	104.51	104.63	114.92	105.87	106.93	110.25	98.866	117.83	105.23	94.828	111.24	106.49	110.52	104.82	105.7	102.35	102.18	100.47	107.75	111.07	107.37	102.96	106.58	105.24	98.126	102.31	105.43	111.04	104.45	103.11	104.58	103.73	109.16	111.51	103.34	107.83	109.69	116.13	114.52	111.64	104.95	105.86	111.22	108.43	107.35	101.65	111.18
120.22	100.79	111.6	99.717	111.7	112.97	114.18	108.73	109.41	111.51	106.51	110.53	106.7	111.57	111	108.96	109.09	113.53	107.95	103.06	111.99	104.66	124.98	117.01	111.61	100.93	111.35	106.94	117.62	108.46	103.23	104.04	104.21	110.39	105.15	101.8	107.72	107.53	107.4	106.95	98.338	123.27	105.56	112.36	109.79	111.24	104.04	118.54	104.7	108.39
102.06	110.89	102.74	104.65	108.83	98.171	109.72	107.52	113.31	102.36	110.33	110.84	108.08	97.732	112.26	102.64	99.982	108.65	109.29	103.15	111.02	99.376	98.346	109.33	103.14	95.339	97.604	104.88	106.57	103.96	107.4	111.13	112.21	103.1	111.18	112.61	105.01	105.06	106.62	109.64	105.07	104.32	106.01	105.88	111.29	103.62	103.29	112.44	110.8	106.92
104.28	114.96	110.9	106.1	104.91	105.77	105.47	111.12	106.79	110.79	101.86	103.61	95.238	105.09	110.94	100.86	119.3	104.36	103.29	90.646	99.081	110.05	103.33	107.12	109.47	102.54	113.72	93.811	98.337	99.121	106.61	98.763	110.21	109.01	114.85	107.15	110.37	110.89	103.77	102.65	100.78	110.64	104.79	98.384	113.39	109.45	110.97	98.864	106.97	106.04
111.92	105.6	112.62	106.24	107.95	111.39	107.45	112.14	104.39	110.64	106.18	103.8	106.04	110.86	103.67	99.988	108.76	112.15	106.01	108.48	107.86	107.15	109.67	111.86	108.26	106.84	105.84	107.1	107.28	114.5	103.53	102.93	111.89	98.112	107.02	110.9	108.84	114.47	110.47	99.375	114.35	110.38	109.41	106.31	110.75	122.44	106.7	106.65	116.05	108.17
103.92	108.53	108.64	115.77	100.88	106.13	111.44	109.89	106.35	105.82	97.05	107.71	106.08	111.61	110.41	116.35	97.676	106.65	104.34	100.63	112.11	104.69	105.19	109.77	104.01	105.74	105.99	103.45	102.82	113.96	102.45	104.14	102.63	103.61	107.41	104.87	107.18	102.76	101.91	106.21	109.88	114.96	95.031	115.25	105.7	104.15	101.79	114.17	104.74	99.182
98.34	108.58	101.33	97.846	105.73	97.565	101.45	91.913	108.49	97.822	103.24	102.89	103.02	97.038	109.79	105.96	110.94	95.115	109.73	105.79	100.88	101.93	102.23	102.95	103.34	103.83	105.47	108.81	105.78	108.75	98.476	113.94	107.27	101.47	105.7	106.8	105.52	109.45	102.68	91.072	105.23	95.847	102.1	106.73	108.25	96.684	96.19	104.96	104.79	100.99
113.23	111.85	111.64	105.39	108.12	112.97	116.79	107.41	113.49	104.25	106.52	106.68	101.27	106.67	113.73	108.33	114.17	102.6	108.12	99.073	101.37	109.8	114.68	120.07	110.93	112.73	108.23	108.61	102.45	109.9	114.71	112.51	112.87	101.5	104.05	110.38	97.803	104.03	113.79	105.79	107.89	98.272	109.66	108.3	102.18	113.66	103.19	108.72	111.54	109.45
111.56	102.95	99.971	99.093	100.67	98.42	103.95	107.04	100.62	98.458	103.55	108.1	100.18	102.41	103.05	99.274	100.05	106.19	102.96	102.54	102.3	108.2	107.38	104.6	110.8	116.51	96.703	109.03	109.89	107.31	99.401	109.66	104.01	105.56	93.742	106.99	109.25	102.89	107.47	112.64	103.69	101.62	104.3	106.79	111.88	109.14	107.95	102.81	106.35	111.2
102.68	109.97	111.29	112.6	96.675	107.62	102.01	106.04	112.93	100.82	106.68	109.26	115.91	103.37	110.59	107.36	105.18	110.63	109.53	109.82	112.99	117.14	112.87	108	113.4	108.95	109.76	113.28	103.52	112.09	108.11	107.17	105.56	112.65	108.44	102.17	112.69	105.33	101.96	104.78	102.17	108.72	105.75	107.81	112.26	102.63	106	106.65	117.21	126.55
102.69	90.761	100.93	101.15	93.108	97.783	96.959	101.1	98.935	101.5	97.676	97.841	91.89	96.81	102.86	94.756	107.65	105.87	99.698	100.6	94.463	91.129	97.689	100.83	86.948	89.352	97.935	90.952	93.964	98.099	108.53	95.254	110.12	96.071	102.6	96.513	100.66	98.86	113.44	103.75	97.433	91.223	100.3	101.52	93.255	98.298	101.44	92.477	99.681	102.5
102.24	107.63	95.297	112.37	111.26	114.27	95.603	107.48	112.29	104.05	101.74	103.82	103.85	103.84	105.88	107.7	99.335	107.07	101.15	98.974	100.19	101.88	113.86	105.3	105.55	110.78	104.98	103.09	111.31	114.18	98.536	99.698	100.16	109.77	100.96	99.567	104.03	104.72	104.5	109.9	103.02	109.36	106.49	113.05	108.01	106.32	105	97.683	103.97	103.83
104.18	106.57	104.92	97.605	92.311	106.82	87.03	94.598	95.753	110.62	101.61	97.285	102.43	98.976	95.999	105.74	106.17	96.934	101.82	100.62	108.94	98.786	107.52	96.811	93.984	98.008	104.53	101.99	100.64	108.01	106.19	98.929	104.28	95.234	102.05	95.892	100.03	100.11	107.36	103.81	95.898	95.842	97.447	94.092	105.22	94.718	108.84	96.974	98.331	107.3
113.39	101.65	107.59	104.92	102.1	96.639	106.56	111.83	99.405	101.02	102.43	100.7	103.75	108.53	105.88	112.17	106.35	111.84	102.25	109.92	101.96	100.58	106.67	98.982	108.28	109.7	103.83	97.072	102.63	111.71	100.35	100.13	97.098	104.04	108.66	105.11	103.87	103.24	107.18	103.77	102.87	116.92	98.184	100.25	100.53	102.68	95.511	113.39	107.51	108.04
102.79	93.034	101.1	111.41	97.878	104.36	104.12	106.64	106.79	113.45	111.22	97.291	103.68	110.69	110.91	96.663	108.11	100.25	99.144	102.97	106.97	104.3	101.17	109.45	105.25	103.19	105.43	107.06	102.51	110.33	106.2	104.81	109	112.41	108.95	96.696	104.16	105.33	105.45	102.49	98.006	104.56	106.52	105.19	113.67	109.64	101.41	103.62	105.71	108.12
91.82	101.61	96.443	104.72	103.64	105.79	104.67	95.336	99.799	97.532	101.64	98.869	103.77	98.449	98.808	94.636	96.996	95.747	99.202	101.44	103.54	102.7	93.507	93.882	91.837	101.53	106.42	100.91	95.235	93.167	103.37	104.76	94.449	94.639	103.29	100.78	96.968	92.196	97.49	103.77	100.97	90.79	105.04	100.44	97.236	94.805	100.03	101.59	99.26	100.01
93.803	87.613	104.98	98.681	95.576	97.718	88.05	92.961	102.52	88.033	92.916	102.64	96.773	106.62	93.633	94.588	102.97	101.95	104.23	92.491	94.367	101.09	99.165	95.877	99.826	105.51	94.443	102.96	98.099	100.8	99.453	95.429	95.583	94.953	95.147	92.58	96.376	91.476	92.82	100.83	101.52	88.89	93.824	94.538	96.613	97.838	96.201	92.655	94.506	101.59
109.84	106.62	109.26	109.57	117.7	100.21	108.96	111.82	117.87	115.14	112.13	102.74	109.42	116.05	106.41	110.95	108.26	101.72	109.39	105.93	97.314	103.85	111.59	107.59	118.6	101.38	107.08	111.53	107.72	107.11	106.4	107.15	104.97	106.76	108.28	111.01	115.1	115.16	105.94	108.68	106.2	99.891	101.26	101.1	106.93	107.46	103.73	108.9	106.97	114.99
97.72	89.685	102.1	103.85	97.915	100.43	101.88	96.345	100.54	102.84	89.918	104.95	97.461	111.46	95.197	99.587	103.83	93.466	86.876	98.486	102.75	96.042	97.211	98.909	103.42	98.509	96.32	101.42	98.682	98.708	99.294	97.595	104.52	102.61	100.79	108.58	90.059	98.651	107.03	97.563	105.38	106.49	91.73	100.97	100.22	94.287	93.341	100.02	96.288	96.872
101.08	111.95	119.53	113.41	112.01	106.32	111.4	108.02	115.51	113.24	109.93	106.32	105.13	106.76	106.26	106.93	112.36	100.62	103.98	105.25	103.59	111.84	109.54	110.58	110.93	103.99	104.91	107.2	103.75	111.2	105.8	107.29	108.39	108.97	108.29	107.43	112.03	117.36	107.41	111.19	103.12	112.86	111.47	110.74	108.45	99.442	113.55	107.26	108.15	107.28
101.59	103.3	109.98	110.37	106.52	100.87	105.82	110.56	111.99	101.85	102.95	105.5	109.93	105.69	110.19	105.12	102.22	100.48	103.77	108.89	103.56	100.52	108.2	104.46	105.05	99.895	115.56	99.868	101.12	105.34	103.86	99.507	103.81	106.34	94.784	106.76	103.43	102.55	119.45	105.88	92.837	106.69	99.548	109.32	112.04	104.6	109.05	107.08	104.63	115.63
108.04	114.06	93.369	116.72	108.77	105.73	107.99	108.3	117.25	112.83	110.49	111.47	111.99	105.97	102.78	105.18	124.3	106.22	105.2	103.31	110.62	115.74	110.23	107.74	103.43	103.28	111.7	107.54	108.71	105.24	106.81	108.56	109.32	106.38	114.13	117.62	113.16	101.01	108.27	103.59	105.37	101.78	114.99	113.88	103.12	97.58	114.34	95.575	115.38	99.241
90.515	98.157	80.951	87.418	104.44	103.21	97.003	93.832	83.842	105.95	107.08	94.126	98.222	100.72	103.69	96.523	99.216	102.6	100.51	95.525	100.61	94.717	89.208	96.257	93.073	94.486	106.54	106.33	94.781	105.59	97.524	101.52	90.582	101.04	94.348	98.837	94.139	91.596	98.19	99.602	104.9	103	101.84	102.99	99.632	90.159	90.959	96.715	100.39	100.34
96.905	91.727	103.42	95.372	98.688	101.88	97.758	98.8	87.838	105.19	105.48	90.846	91.695	103.03	104.33	92.035	92.577	99.526	95.31	95.846	96.775	109.07	96.572	89.106	98.677	95.337	96.009	96.936	98.743	100.79	88.33	93.243	101.11	93.849	94.589	99.192	95.939	96.957	87.494	90.046	84.455	99.152	100.54	99.826	93.203	101.43	86.888	93.289	102.93	97.163
114.2	102.66	110.16	100.44	110.91	110.28	102.85	109.8	111.45	104.79	100.58	105.45	104	108.51	104.73	112.48	102.64	111.77	100.14	106.32	103.78	111.3	109.4	104.89	105.02	96.266	98.061	104.88	107.35	102.33	102.87	111.63	108.02	103.48	107	100.72	115.56	110.87	99.766	105.46	106.21	95.034	113.64	105.76	105.31	105.66	93.557	101.15	103.67	110.1
102.62	97.222	96.864	93.321	101.27	99.816	92.161	98.647	102.08	100.62	90.977	96.873	100.16	106.63	100.79	97.668	105.63	101.41	95.092	97.95	97.03	98.918	95.489	99.297	103.31	98.4	101.1	112.57	93.001	98.414	107.83	98.96	92.943	94.502	93.564	99.887	101.69	88.407	102.86	92.527	94.192	109.5	100.99	88.453	101.71	96.156	106.32	100.97	97.189	98.181
101.71	99.862	108.51	103.37	109.35	109.35	108.28	111.52	108.64	103.16	106.39	109.8	112.75	106.78	106.76	115.49	108.83	108.7	114.21	102.43	104.11	107.14	103.8	106.47	112.38	104.69	111.07	105.07	106.84	114.25	109.06	101.05	101.68	107.27	105.59	108.27	118.22	107.68	105.7	102.94	107.84	107.11	110.82	111.08	107.2	106.56	110.68	109.43	106.35	109.42
106.23	110.76	103.57	96.515	118.45	107.06	115.82	102.66	107.96	104.48	104.47	107.69	99.219	111.83	101.51	104.81	96.914	100.39	112.76	115.41	107.28	112.08	106.56	107.87	104.2	111.5	106.85	113.45	102.65	104.31	116.55	105.08	103.21	114.42	111.24	106.48	108.17	96.803	102.15	112.99	107.97	100.71	109.63	107.2	111.2	105.69	110.55	112.24	105.95	104.47
94.409	104.39	104.53	99.146	102.66	95.155	97.846	94.098	86.169	102.02	100.1	97.484	97.232	107.4	99.936	95.329	97.353	102.81	97.39	102.76	95.181	99.35	98.793	96.231	102.69	103.76	96.319	101.11	103.78	109.36	109.39	98.075	105.53	89.765	95.219	100.53	103.03	97.772	105.4	102.97	97.082	98.664	97.561	97.838	93.224	100.52	105.15	95.382	100.61	98.286
106.99	109.97	102.39	113.48	114.11	102.12	94.572	102.24	97.501	103.7	105.16	114.1	107	107.11	103.9	112.18	105.26	112.4	102.04	114.05	110.56	101.99	112.66	100.93	98.09	98.403	108.33	96.544	100.23	104.11	104.03	97.813	106.25	107.88	107.51	113.22	110.46	108.01	107.92	108.1	107.89	109.95	101.33	107.63	101.79	103.74	104.57	101.02	110.54	104.07
109.25	110.12	100.36	97.242	103.43	103.73	113.65	113.88	109.72	106.23	96.666	107.77	104.94	103.86	105.13	102.78	111.35	108.59	111.75	104.32	105.53	108.45	95.162	111.11	99.612	104.06	109.63	103.98	113.02	110.57	111.85	107.99	102.15	104.47	107.74	108.27	106.07	103.11	106.82	99.296	107.05	98.177	104.72	109.08	99.33	106.98	105.36	109.49	104.97	112.3
107.98	110.05	100.37	109.63	102.12	103.57	105.34	99.142	103.97	108.92	113.3	107.96	100.83	104.45	104.45	111.89	102.87	104.32	102.89	107.86	107.47	105.97	114.02	107.9	107.15	106.86	108.41	104.75	109.71	101.79	105.96	107.5	107.31	106.03	106.98	110.48	104.38	113.6	106.5	110.88	102.26	112.78	107.37	109.18	108.13	98.512	104.35	112.2	109.15	105.45
102.23	104.86	111.94	107.5	101.87	107.96	100.88	105.53	105.75	103.42	105.61	110.61	102.91	106.29	104.77	101.2	115.58	105.25	106.9	97.758	109.9	99.609	112.88	105.69	110.52	107.09	101.87	100.05	103.39	103.82	91.604	106.86	105.41	100.83	107.16	110.54	99.269	101.59	109.22	102.95	104.05	106.04	115.36	106.2	110.3	109.42	110.38	106.5	101.42	100.97
102.64	107.54	101.55	109.14	102.85	102.43	102.27	89.851	104.51	105.01	107.87	108.62	112.18	107.92	108.64	111.18	110.82	105.46	116.96	107.3	112.53	107.09	101.05	104.92	103.27	104.79	105.38	105.97	106.54	105.55	110.94	104.25	101.74	107.44	103.99	105.71	109.13	109.78	106.71	108.78	106.81	102.69	97.562	112.43	115.33	105.25	111.5	107.36	119.46	107.49
107.73	113.98	114.08	113.92	107.3	113.45	111.72	105.28	113.54	107.72	115.87	102.63	114.14	99.422	108.87	119.49	104.35	105.72	104.88	109.1	108.7	110.88	99.855	107.59	123.49	118.81	104.19	109.36	115.42	113.32	113.01	115.03	100.14	115.85	105.25	102.64	118.4	108.17	107.19	109.04	110.67	103.51	117.71	107.67	109.21	108.02	115.17	104.65	102.97	115.81
93.801	100.35	111.21	104.31	96.001	104.86	115.93	101.36	100.46	108.88	98.22	102.37	106.08	93.86	103.22	104.82	107.91	103.36	96.482	101.54	96.599	87.717	94.867	102.89	96.069	100.58	102.65	100.21	94.871	101.31	101.83	106.77	99.865	102.13	107.95	92.697	93.116	98.806	86.753	114.94	107.82	94.912	102.04	100.26	101.47	101.35	102.04	102.18	98.36	112.24
92.583	115.93	99.18	97.539	108.9	98.564	102.34	101.52	98.276	103.34	90.236	93.702	93.284	88.913	93.174	95.363	109.59	96.683	96.088	97.836	95.071	97.718	95.156	97.083	101.6	99.492	95.671	106.11	92.413	99.83	108.46	96.762	100.72	90.222	91.441	106.1	91.793	90.793	99.402	91.642	99.74	103.89	102.49	100.11	99.463	100.37	96.422	91.808	98.442	94.318
115.42	114.99	120.7	106.6	113.87	100.89	112.44	108.4	111.96	115.35	107.45	115.8	110.78	110.38	118.48	112.63	106.1	110.48	112.87	105.92	104.45	109.25	112.72	112.19	117.78	111.52	103.81	105.05	110.77	105.27	114.97	115.54	107.07	105.64	110.03	112.58	104.79	110.06	112.87	103.68	114.77	106.96	110.1	109.48	114.1	101.07	104.2	114.07	112.91	103.39
105.53	112.22	107.29	109.65	104.27	104.43	119.9	99.654	111.22	112.63	109.14	104.14	105.01	107.6	113.3	100.44	108.8	119.41	106.21	106.19	95.712	106.19	110.63	115.56	100.49	108.4	111.4	107.11	109.24	107.95	106.04	99.222	105.69	106.63	100.84	110.4	114.56	104.95	112.78	111.31	118.85	106.75	106.93	109.45	106.31	112.83	110.96	108.76	114.68	111.46
101.62	93.541	102.75	110.99	96.834	107.26	102.06	107.98	106.67	105.37	109.73	104.89	104.18	112.71	107.1	105.32	100.54	97.407	113.74	102.36	102.98	102.59	102.25	106.96	108.23	96.656	109.69	105.16	102.6	100.91	100.1	98.307	109.33	104.3	109.19	107.45	106.02	99.408	105.93	96.937	105.37	103.27	101.86	103.64	99.522	110.5	104.29	105.42	104.16	107.97
103.69	109	112.46	118.43	110.18	111.84	110.12	108.97	108.36	106.68	108.01	108.06	107.19	112.06	106.85	109.24	113.81	104.71	108.82	108.63	110	103.25	105.63	112.16	105.97	105.43	117.36	104.94	102.45	102.36	102.21	116.7	112.02	103.7	107.8	106.03	107.88	109.71	108.63	108.52	110.78	110.97	107.53	110.03	113.73	107.66	101.82	115.4	115.07	111.08
118.22	107.88	106.66	100.6	116.61	110.44	96.425	101.11	106.87	107.01	105.27	104.56	108.82	106.61	107.04	110.83	106.49	114.9	103.91	111.92	106.05	100.5	108.22	110.73	108.19	110.4	114.07	103.24	104.38	109.62	102.58	106.4	106.67	107.45	105.6	96.153	103.03	113.29	107.61	100.48	107.48	100.64	108.96	102.21	102.44	113.78	107.48	104.42	106.39	108.96
108.9	92.964	98.815	90.742	99.006	98.143	103.7	98.277	95.992	109.01	96.321	98.315	97.341	94.764	96.936	91.999	91.643	101.11	88.921	96.856	97.856	94.242	94.687	96.387	92.342	90.534	99.314	97.519	97.571	99.329	105.4	100.69	97.729	99.663	95.651	101.15	94.624	95.906	94.97	105.26	97.161	103.52	99.094	103.32	92.522	106.6	92.072	94.323	92.519	95.761
105	115.9	109.4	104.58	112.77	109.53	103.75	111.61	104.49	107.84	111.53	109.65	111.49	102.97	111.51	102.43	103.98	111.3	104.53	106.6	105.78	98.518	95.79	102.86	114.34	108.94	109.81	113.97	105.37	102.06	105.17	112.53	110.59	104.69	109.56	105.22	104.43	103.1	103.15	100.54	102.13	112.61	108.16	109.29	105.41	104.57	106.74	100.08	106.9	101.28
109.02	114.18	100.35	103.13	96.632	101.04	105.61	102.96	108.8	102.49	102.88	103.91	103.34	104.27	110.04	103.06	109.55	110.71	98.55	109.82	101.59	107.56	100.3	92.169	107.89	105.49	98.033	102.58	94.663	102.37	104.8	104.75	100.92	104.07	103	96.331	103.4	97.686	105.16	103.61	98.539	106.46	107.12	105.97	102.75	103.53	103.25	104.73	101.99	110.35
105.45	104.75	99.065	111.24	124.45	97.344	107.01	108.06	113.54	102.07	102.41	102.65	99.177	117.82	99.408	114.12	104.96	105.01	109.82	109.96	99.925	99.527	106.53	113.22	98.449	107.85	99.781	109.47	107.01	105.44	115.97	102.47	100.59	110.32	100.69	97.056	108.65	112.54	103.34	103.29	105.62	106.86	105.55	100.65	109.61	109.12	107.36	110.79	112.69	106.07
101.87	111	111.47	107.97	105.2	104.72	106.94	106.24	104.61	110.28	109.75	107.44	111.35	108.32	99.521	112.77	104.65	109.75	104.87	98.851	99.127	115	102.98	105.98	111.78	111.63	111.19	106.8	113.6	113.83	112.36	113.7	112.26	106.82	103.76	105.35	100.77	118.33	103.99	109.22	104.34	101.13	111.16	111.65	100.78	106.67	106.22	108.69	109.02	107.23
106.84	116.78	100.07	100.25	106.34	108.67	100.28	103.35	108.13	113.79	113.1	98.207	103.78	104.21	105.3	104.77	105.99	101.98	102.21	99.001	108.24	100.88	104.64	95.327	109.35	113.12	111.56	104.08	104.05	114.29	102.34	105.02	97.671	102.53	106.6	100.33	101.8	100.23	102.25	110.65	112.3	103.3	101.88	108.06	103	104	99.936	105.97	94.224	94
98.191	102.52	103.27	95.933	112.97	115.38	101.42	102.87	99.543	102.19	107.73	102.91	104.83	90.961	111.56	101.08	96.381	102.67	97.237	97.512	95.997	101.71	99.288	105.49	105.73	97.078	101.94	98.316	95.013	104.61	101.51	99.576	91.76	102.94	105.84	100.58	100.39	113.93	105.41	108.22	106.09	105.41	104.5	99.426	95.299	102.99	111.59	103.53	94.494	101.24
109.82	103.8	109.38	105.64	107.02	108.51	103.9	109.08	100.39	105.1	104.93	116.91	111.95	107.74	98.124	105.93	111.24	94.928	93.094	100.49	110.58	105.65	108.26	101.5	114.28	96.12	104.42	101.71	101.76	106.73	103.82	108.29	96.254	105.75	100.9	100.22	109.54	111.34	98.704	105.85	100.29	103.84	105.91	108.73	102.38	109.41	114.48	105.44	109.21	111.46
97.927	107.21	111.63	105.81	100.65	107.65	119.84	122.29	98.063	113.6	102.84	98.635	112.97	103.66	113.49	112.16	96.386	117.11	116.16	106.41	99.203	105.08	116.12	110.1	113.59	114.76	108.62	105.83	100.07	112.32	100.86	108.74	105.52	108.37	103.06	110.9	105.85	103.19	111.68	102.94	111.72	103.05	111.34	106.31	108.38	112.17	101.01	102.95	110.43	107.83
100.43	96.743	95.603	94.83	94.353	97.751	86.981	96.368	101.44	101.93	98.874	84.574	100.28	102.28	94.56	98.909	102.59	98.527	102.77	100.91	92.292	96.59	95.604	109.06	96.632	94.683	96.073	92.343	97.098	90.924	98.055	102.53	93.582	112.66	100.76	90.459	101.9	108.81	102.41	98.327	95.255	90.576	93.026	97.291	103.51	99.029	98.54	90.317	99.227	97.453
108.58	115.57	109.85	107.16	105.39	115.3	104.9	108	111.11	118.51	103.54	118.19	112.37	102.19	107.44	113.56	107.13	102.31	110.62	103.05	109.47	106.53	100.31	114.53	112.24	113.25	98.495	100.82	109.49	112.28	113.96	109.8	115.44	111.77	117.18	104.48	114.1	111.52	105.53	113.43	114.92	105.8	112.36	109.57	104.35	111.07	112.32	113.96	104.27	109.77
108.36	106.1	120.87	98.125	101.42	104.34	107.67	97.663	111.05	110.07	111.25	106.62	97.554	114.45	111.07	109.3	105.62	105.93	103.28	103.01	102.85	105.71	107.34	110.84	111.32	108.67	104.9	104.51	104.07	106.22	104.54	106.85	102.55	115.3	106.61	122.34	102.47	107.82	103.44	94.6	109.78	93.754	110.49	98.631	112.47	109.86	103.69	117.83	103.73	107.56
108.65	104.77	103.27	98.209	110.85	106.94	108.37	100.57	107.33	106.46	105.49	118.98	111.25	108.93	104.94	101.69	110.56	115.69	113.96	105.25	102.07	114.95	111.42	109.42	98.94	100.02	106.54	108.46	100.23	107.17	95.933	105.04	104.41	104.47	98.079	108.1	86.936	113.91	96.02	99.886	111.53	106.35	99.906	104.43	104.78	96.392	105.52	99.02	105.48	111.87
114.01	105.66	107.1	106.34	106.86	106.91	111.01	100.7	102.53	98.56	104.59	107.39	105.74	108.41	107.5	98.226	110.44	99.671	101.13	102.94	104.57	104.85	102.95	107.79	110.55	99.284	116.54	105.48	107.11	103.44	103.92	94.531	102.04	113.5	104.24	108.39	111.66	102.88	106.88	104.54	106.66	102.02	100.49	111.96	98.139	105.92	108.39	102.86	107.33	104.03
100.16	100.02	98.517	105.29	109.48	101.66	112.55	110.67	113.64	104.35	103.32	97.888	107.36	99.287	103.27	104.11	112.1	110.16	99.595	108.39	101.22	106.44	103.21	103.68	107.34	96.433	100.35	100.16	104.32	101.39	106.85	104.7	116.12	107.07	106.53	107.07	110.8	106.5	112.52	111.65	98.387	99.806	108.29	108.78	102.88	99.325	103.7	123.44	101.78	114.24
91.93	94.824	94.704	103.11	105.62	94.931	90.879	102.69	100.29	105.63	104.35	94.485	93.908	103.88	94.735	97.363	105.99	109.34	99.592	97.542	97.202	112.62	106.33	94.076	92.086	99.83	98.645	105.16	100.95	102.51	100.16	93.465	103.26	95.856	90.97	102.04	100.5	83.438	100.32	100.94	96.543	102.86	91.929	104.57	92.545	100.28	97.857	100.45	101.64	100.66
106.73	105.14	108.66	110.1	104.64	108.95	114.37	100.96	110.31	112.85	108.94	110.01	105.54	119.64	110.98	108.05	107.52	107.71	116.21	110.64	105.14	111.52	100.94	105.51	100.18	103.09	95.822	101.19	107.71	101.73	111.38	117.64	107.87	108.63	112.1	104.67	110.18	106.39	100.38	99.897	111.85	111.76	103.71	110.36	105.51	113.11	108.59	117.12	101.27	116.67
96.598	95.364	96.094	94.812	95.671	97.02	96.763	104.91	93.237	93.433	96.767	95.92	103.3	101.51	103.25	92.27	101.48	94.885	96.336	97.016	97.536	100.19	96.332	93.718	101.84	104.63	94.677	99.651	89.321	98.985	101.28	100.27	102.27	90.388	98.405	96.365	90.583	100.08	100.24	90.646	98.79	103.02	91.701	97.184	101.46	95.244	93.164	96.526	94.139	93.093
103.98	101.78	104.88	106.18	107.06	109.79	112.81	109.15	109.38	100.55	108.57	109.37	104.42	111.67	113.65	107.02	111.84	105.63	108.54	108.24	112.51	107.12	100.3	102.91	100.57	109.14	113.11	108.53	112.28	99.963	117.25	107.01	109.92	119.02	107.96	106.69	98.523	102.21	108.51	106.07	117.88	107.81	107.56	110.69	102.58	105.76	99.249	105.49	114.99	107.76
113.89	110.53	113.92	108.23	109.44	109.76	107.86	114.45	112.28	102.82	115.17	104.97	108.19	114.56	108.7	112.99	103.44	109.57	109.39	112.85	109.22	99.162	107	103.23	99.394	98.698	114.95	114.55	105.64	114.84	101.51	112.77	104.6	102.36	99.282	101.89	102.92	108.08	109.67	104.57	108.54	107.73	109.09	106.56	105.74	105.79	98.679	104.85	109.46	110.69
108.66	109.94	103.2	114.94	107.82	103.85	110.01	100.61	105.65	118.74	111.34	112.51	102.63	101.05	108.37	113.02	103.64	112.77	113.94	115.95	98.143	111.38	109.67	99.88	101.8	111.34	113.29	106.54	103.66	108.94	108.52	105.52	115.42	109.28	100.74	112.08	111.7	110.89	108.23	108.97	112.04	101.77	112.63	107.42	101.65	107.8	118.37	107.17	109.09	105.22
103.57	109.02	115.6	111.77	102.25	102.22	102.1	108.37	106.04	108.26	104.06	109.35	112.35	108.6	108.9	93.846	101.29	101.47	110.08	98.219	100.42	110.16	107.15	106.74	100.56	105.46	106.33	108.45	111.68	109.12	105.8	109.01	108.67	105.34	106.9	109.53	103.93	96.073	101.31	110.37	105.85	92.68	112.55	110.83	101.08	102.13	107.97	101.32	111.63	102.11
106.91	105.34	106.65	101.78	107.39	106.08	108.17	113.71	93.998	108.29	108.54	106.44	104.54	99.051	103.29	107.35	100.9	97.797	107.73	98.321	98.198	104.15	106.59	115.84	109.53	113.39	97.744	105.93	108.41	106.95	106.18	106.18	107.93	104.13	112.79	112.91	109.95	103.15	107.85	108.11	105.76	104.22	109.41	110.85	103.96	96.851	110.72	105.69	99.325	109.5
113.13	105.94	106.6	113.22	108.62	108.21	113.05	106.51	112.57	102.29	113.28	104.67	102.36	113.57	117.48	112.18	102.42	109.63	107.56	106.07	107.31	110.58	108.04	109.32	96.03	109.23	106.99	109.04	107.85	102.32	112.45	107.91	116.16	103.94	109.23	116.24	107.61	106.81	108.69	110.82	104.63	108.56	109.79	111.84	114.96	115.46	116.06	112.88	109.05	118.83
108.5	108.44	105.43	105.52	106.13	104.1	101.28	102.67	107.96	107.32	112.43	102.61	109.33	108.77	108.56	109.18	109.85	107.68	111.51	95.319	114.22	102.63	108.94	94.992	99.508	106.35	108.86	107.76	101.77	103.91	105.5	98.249	111.3	99.707	98.375	102.24	106.68	107.76	105.28	100.82	116.43	109.01	117.9	104.52	104.64	108.19	109.37	103.06	117.56	107.82
116.77	112.9	112.65	114.54	107.89	109.84	109.35	113	115.52	104.83	110.57	115.13	112.81	112.04	108.34	108.31	100.45	108.65	106.62	108.12	108.03	109.08	106.26	111.49	101.81	102.03	108.57	109.08	114.32	111.65	112.79	105.65	104.43	103.49	109.98	104.62	109.12	100.29	109.8	104.71	108.54	102.05	112.4	109.52	98.803	109.37	105.73	105.23	106.89	103.14
103.9	99.808	93.558	97.867	97.26	101.29	98.468	97.107	97.63	97.425	108.93	103.79	106.17	98.484	100.28	95.358	97.593	101.97	95.326	102.74	97.376	98.82	97.669	98.107	99.408	101.58	111.24	105.4	114.59	99.385	97.125	99.277	99.412	107.72	106.29	97.386	92.017	89.735	101.83	89.984	102.21	101.47	104.52	102.62	90.914	94.71	109.05	103.42	104.07	105.36
111.34	109.31	110.44	104.91	110.32	106.03	110.85	109.58	108.1	109.36	98.681	116	108.7	113.63	120.29	106.06	104.48	107.18	101.99	113.11	106.12	105.18	118.95	109.49	111.85	110.03	118.38	102.52	102.55	113.53	109.34	114.13	104.34	107.45	122.15	113.06	110.37	113.63	108.04	113.8	100.88	104.61	112.5	103.13	107.82	101.07	106.3	106.67	112.54	107.52
100.38	110.4	105.62	110.3	111.22	108.75	107.36	103.89	100.2	108.79	105.48	106.68	98.861	108.26	108.1	118.13	113.6	112.19	112.73	112.4	111.74	111.9	108.56	95.832	112.12	99.454	109.48	112.76	102.57	111.6	111.75	101.51	117.59	113.39	99.976	104.05	120.52	111.21	103.05	100.42	110.99	115.62	107.13	104.37	102.36	110.25	99.961	118.42	110.15	113
104.46	107.45	111.93	114.11	108.63	115.25	110.69	118.47	105.06	106.79	104.02	116.11	111.49	101.83	105.37	107.31	104.4	104.9	103.65	105.82	110.54	110.12	109.36	107.7	101.78	108.78	111.55	115.47	107.49	98.777	108.06	106.11	107.13	100.61	117.51	107.16	118.84	112.13	103.92	100.63	101.39	111.5	106.13	98.108	110.13	111.84	118.56	113.67	112.38	101.55
102.9	99.502	102.85	102.97	96.197	102.42	93.2	106.49	98.822	95.277	105.7	102.45	102.08	103.55	91.669	92.455	98.94	91.864	98.989	91.726	95.636	100.3	90.516	101.84	97.319	105.61	105.21	96.66	105.35	96.736	98.631	104.98	97.643	95.247	98.904	98.181	100.09	90.631	93.249	107.79	104.61	96.391	99.497	97.416	96.376	98.765	100.22	98.675	94.589	103.85
107.44	101.74	107.91	103.58	110.73	109.79	107.35	111.4	103.98	95.337	98.975	102.1	111.65	113.8	113.31	102.53	97.25	108.76	109.99	98.787	113.73	98.725	111.4	105.65	103.89	96.257	105.72	109.38	102.8	101.82	106.46	106.01	104.62	110.4	103.69	104.49	101.47	107.05	104.72	100.96	111.82	103.74	105.87	116.67	107.75	102.62	97.691	108.15	98.683	108.37
103.91	98.093	118.48	109.43	103.47	108.29	107.31	113.83	109.55	118.73	112.67	110.86	107.41	108.78	106.62	111.57	109.54	110.45	97.871	104.38	100.29	109.53	105.53	107.24	102.37	105.95	106.07	102.76	103.32	115.26	121.06	113.98	110.93	99.893	100.46	105.73	111.67	102.3	108.01	108.2	106.94	110.43	106.34	105.05	106.89	104.98	111.51	103.19	100.33	105.79
108.9	120.94	115.32	107.35	107.32	108.55	101.2	115.78	103.33	117.27	105.88	106.27	108.14	109.49	109.97	111.59	119.84	114.2	106.47	102.95	104.87	121.7	114.26	106.91	107.83	104.59	116.5	112.22	115.5	114.6	111.02	103.8	111.1	102.93	114.84	107.15	112.13	104.05	109.26	109.61	113.81	107.29	111.84	121.17	113.47	105.06	103.03	107.14	98.092	106.43
105.15	108.77	110.33	112.37	101.32	103.25	116	108.93	108.83	102.21	113.5	107.35	114.44	105.79	108.6	116.21	108.86	106.68	110.01	115.46	112.3	101.21	108.52	106.29	106.91	104.56	106.66	109.48	106.36	106.9	100.57	109.49	110.62	102.01	102.59	105.87	122.44	109.2	114.7	113.36	109.82	115.45	95.849	118.75	100.23	112.68	110.77	102.9	110.2	114.37
119.22	95.639	113.56	106.87	102.87	101.42	103.43	104.28	106.52	107.29	103.89	102.13	103.61	105.63	106.75	115.11	113.51	103.92	106.75	110.65	97.544	103.41	111.31	109.69	115.37	106.26	97.126	109.22	105.51	107.32	101.35	102.84	97.433	110.52	107.06	103.12	103.15	105.76	98.501	98.898	106.43	105.66	112.74	112.27	106.46	109.09	105.14	105.33	105.97	110.87
104.98	105.69	108	106.11	106.44	107.12	106.72	100.58	113.92	101.39	102.81	109.96	101.49	111.97	101.85	106.08	105.79	104.69	96.065	108.25	106.48	115.07	112	104.71	108.16	109.97	108.1	101.9	98.727	96.012	100.61	111.91	104.61	113.52	104.21	106.15	106.55	102.26	103.25	106.25	103.85	108.46	105.86	107.46	105.62	109.72	109.92	110.63	103.48	106.86
102.59	112.23	105.14	114.27	110.2	107.44	107.95	109.05	105.38	107.54	108.11	114.3	98.674	110.23	94.031	95.709	114.17	105.67	106.31	102.79	114.14	102.45	109.51	102.26	110.25	104.87	103.13	112.33	114.88	100.53	107.15	110.69	110.62	103.66	112.46	104.1	108.92	105.66	100.34	101.47	108.77	103.94	111.52	100.53	98.626	104.8	105.71	103.62	103.13	110.4
113.68	107.54	101.78	100.98	106.1	104.88	118.82	96.28	107.6	110.71	103.76	97.515	107	114.3	109.47	113.65	111.31	107.31	104.28	107.61	98.519	100.84	106.52	113.36	107.83	110.55	112.34	115.21	103.88	104.9	109.5	119.39	108.94	101.79	103.64	111.03	97.169	102.55	107.06	106.04	107.44	98.246	110.3	106.44	101.39	109.87	111.71	102.94	113.29	103.8
117.4	111.75	101.99	107.59	111.24	104.73	105.72	110.76	105.67	105.11	104.67	113.46	100.88	111.82	106.28	106.43	103.64	109.79	115.29	110.38	104.02	113.74	101.51	109.43	103.15	107.2	104.08	108.24	109.24	113.48	106.94	109.84	113.37	104.56	107.2	115.38	112.22	111.43	107.2	116.24	114.37	106.01	106.2	103.59	108.29	102.76	113.15	91.826	100.69	111.45
110.18	107.3	105.86	107.31	102.68	104.27	117.57	114.56	111.33	101.21	107.05	103.16	111.58	106.31	103.04	111.68	111.41	116.34	110.03	109.35	105.21	109.73	109.91	113.81	104.07	101.53	104.06	110.93	107.47	107.5	96.551	102.65	106.87	107.55	105.53	104.55	107.05	107.3	113.46	104.8	113.5	110.58	107.47	96.941	109.99	105.22	107.49	113.22	112.08	100.11
111.05	101.61	110.16	110.31	118.98	106.64	109.06	109.11	97.447	103.5	113.56	109.87	112.44	98.32	106.32	104.93	105.37	103.21	112.16	95.363	104.5	112.39	103.41	105.65	109.59	113.29	113.44	106.68	111.48	102.04	108.45	106.48	104.05	107.05	109.08	112.53	108.11	106.79	108.37	112.61	105.49	104.84	104.32	113.31	101.86	111.12	100.56	99.317	113.49	107.95
110.81	104.61	116.9	107.36	108.43	108.53	108.36	107.05	115.33	101.09	108.49	113.22	107.66	105.98	107.12	112.75	113.68	107.33	105.76	110.57	113.56	105.58	104.47	108.17	101.14	107.24	102.23	102.65	109.09	95.949	106.78	111.02	100.93	108.39	114.22	104.13	108.02	113.48	112.3	105.75	105.89	110.24	90.098	110.21	108.89	104.76	114.49	106.54	103.3	101.5
106.97	117.67	111.04	101.99	114.36	104.57	93.445	104.65	101.55	104.56	108.37	109.54	109.68	105.87	105.25	112.11	102.75	107.28	107.16	103.97	105.52	109.14	101.11	108.23	101.69	111.42	104.53	101.85	109.29	108.71	107.88	108.56	113.13	105.95	107.36	106.11	107.38	105.04	106.32	111.02	110.29	111.54	112.78	97.008	112.56	106.25	117.09	114.62	110.03	101.85
108.53	105.23	98.337	100.78	105.46	109.24	101.33	113.98	108.6	110.34	108.43	101.22	103.4	106.64	104.77	105.21	107.98	103.21	114.89	111.22	102.77	105.15	127.36	100.94	117.5	109.89	107.28	113.04	100.17	119.07	103.88	111.86	110.92	113.04	103.7	117.4	117.2	112.13	106.07	117.26	114.58	115.05	103.83	108.49	104.14	102.51	113.95	112.55	111.72	99.725
107.58	107.36	109.31	96.417	103.44	104.14	101.91	103.2	107.88	111.61	102.47	99.936	106.45	102.77	108.6	106.32	95.916	99.241	102.06	99.541	103.67	107.91	111.02	103.3	100.63	87.731	104.55	110.4	103.84	108.64	105.96	106.83	112.92	101.1	99.22	102.18	112.93	103.42	98.738	104.69	104.21	112.28	110.41	97.013	105.28	105.92	115.63	97.628	110.57	98.991
108.71	96.066	106.14	105.19	102	104.33	107.55	97.796	104.65	103.36	103.86	99.346	102.16	108.01	109.74	103.03	97.242	124.73	105.86	104	105.36	102.6	96.884	101.64	103.91	106.11	103.52	111.26	100.52	98.406	102.79	101.04	110.93	105.55	100.72	102.89	94.647	107.46	109.69	108.61	99.322	103.81	102.9	100.35	112.27	111.49	108.22	100.01	106.57	103.52
103.94	105.78	111.39	109.69	103.97	107.44	105.21	108.69	110.83	114.58	119.7	102.93	107.24	112.48	95.019	106.95	106.01	108.13	107.09	100.87	99.109	114.79	103.2	104.22	103.31	108.82	111.1	98.904	115.21	107.45	106.73	107.03	99.542	111.91	104.68	99.819	109.92	105.51	109.57	113.18	111.63	106.8	108.29	108.78	112.46	107.19	112.78	104.59	116.02	103.54
103.55	107.23	99.949	104.45	104.65	104.52	103.05	90.998	115.63	107.13	107.42	115.3	104.27	98.419	109.98	119.06	107.56	98.042	111.12	105.12	115.2	111.38	111.45	108.55	97.657	95.058	107.89	112.29	111.76	115.5	105.02	107.52	102.64	102.95	95.229	95.802	103.58	104.22	97.573	105.33	110.06	104.47	107.87	100.99	108.19	103.77	106.52	98.34	116.77	104.36
112.26	110.72	107.86	110.34	109.65	111.39	108.62	100.47	109.26	98.56	108.19	103.85	101.69	109.24	109.84	112.7	107.69	112.25	108.97	110.39	110.86	112.01	107.86	113.3	107.68	107.12	104.61	110.24	109.63	105.43	112.87	107.25	109.69	114.12	111.23	112.24	105.12	105.04	103.36	110.45	115.99	110.88	108.8	102.21	104.49	117.87	109.16	116.63	111.79	117.35
104.93	104.5	96.946	94.557	98.82	99.329	98.119	95.425	105.85	89.342	92.65	92.115	103.66	104.13	92.175	103.53	103	92.702	97.409	89.005	97.066	100.82	98.38	99.927	92.567	97.381	90.404	95.39	95.164	102.88	94.182	101.8	101.92	98.34	104.07	89.968	103.25	100.4	99.201	106.58	96.181	98.184	96.39	96.433	101.1	95.133	94.693	88.045	95.443	108.89
114.31	102.47	108.09	102.92	104.2	111.43	114.23	105.58	115.5	109.64	105.58	105.57	110.59	113.24	104.48	109.71	102.06	105.84	105.17	118.73	108.95	102.72	114.67	110.27	114.12	106.46	106.91	102.07	113.1	107.63	100.41	112.86	107.15	108.19	115.29	111.18	106.22	111.62	104.87	112.98	110.77	105.85	109.36	112.65	100.39	107.11	107.22	104.45	102.78	104.19
108.22	103.76	109.68	97.759	97.619	112.19	106.74	112.85	106.76	106.66	114.36	104.05	110.02	102.3	105.52	107.18	104.38	103.38	120.99	109.88	104.88	97.85	106.69	100.74	108.91	115.38	110.69	103.96	105.87	100.86	114.93	113.2	105.42	101.19	103.8	107.91	106.83	117.64	108.78	103.76	103.53	97.71	98.217	106.59	106.35	103.86	105.45	113.47	99.609	100.47
109.42	109.57	108.79	95.503	100.74	110.61	100.02	106.66	111.14	106.59	104.78	101.6	103.55	110.65	112.75	110.26	117	97.934	111.53	97.5	105.3	105.02	113.49	107.57	108.29	119.44	105.96	114.34	110.1	115.17	113.5	100.71	118.94	102.93	100.94	110.81	111.48	112.53	105.02	107.81	107.4	108.31	107.11	114.43	116	112.17	112.26	114.33	103.89	107.79
91.612	106.65	96.344	88.988	104.51	103.12	95.602	90.962	94.506	101.19	94.55	105.39	88.2	95.394	99.629	97.093	97.631	106.87	102.36	97.911	88.907	94.869	103.53	102.18	102.61	97.255	91.113	113.59	92.329	93.178	100.48	101.15	100.11	97.577	88.044	96.76	100.62	99.386	97.539	95.348	104.46	96.853	93.034	91.657	87.989	109.05	96.383	90.4	92.722	98.268
106.13	104.73	109.36	104.17	104.18	104.24	101.2	107.9	104.07	105.77	113.69	107.67	107.65	110.01	104.93	102.45	107.71	105.45	101.74	104.6	99.944	108.94	107.69	102.8	108.2	94.227	108.96	110.97	107.97	107.38	107.2	114.84	104.75	107.24	105.78	102.96	100.15	110.51	106.33	98.42	103.65	105.05	101.92	112.97	107.16	112.79	104.07	109.22	110.73	114.65
99.841	99.697	106.1	103.42	109.1	112.5	109.62	110.84	109.17	96.779	107.23	101.19	106.5	106.71	108.68	108.17	101.63	103.93	106.38	101.67	103.33	105.35	105.15	103.21	108.34	113.05	106.78	105.71	96.329	111.77	111.21	109.01	99.214	110.51	92.473	108.38	102.36	107.94	102.56	108.31	103.22	93.472	111.17	108.09	106.71	110.87	101.13	99.015	99.232	99.01
117.83	109.18	110.5	112.86	110.62	105.21	109.8	112.43	102.74	105.92	108.84	106.37	103.77	115.34	110.17	118.43	110.34	112.36	112.59	108.98	107.71	111.07	108.57	111.15	105.23	109.95	115.08	105.34	111.41	110.07	113.64	111.97	113.69	111.46	104.2	115.17	113.36	111.13	113.55	116.73	114.87	113.33	112.56	112.63	108.84	99.691	108.59	107.88	109.27	102.93
111.67	105.83	113.93	104.94	118.19	114.34	110.29	110.2	107.61	109.29	109.18	105.36	103.06	108.28	100.79	106.88	110.89	118.22	105.58	112.75	118.12	117.36	112.97	110.29	99.049	114.46	114.65	117.81	107.01	100.64	112.4	98.375	103.66	110.57	109.74	101.35	112.54	111.92	110.45	116.57	106.66	112.61	105.69	110.74	111.26	107.04	108.12	110.04	118.89	110.92
102.97	108.55	95.594	111.56	114.69	92.898	103.12	109.55	107.44	103.74	108.7	107.58	113.32	110.44	103.42	101.45	100.28	103.28	103.2	102.39	110.53	109.4	94.564	108.91	106.5	107.59	104.94	101.51	101.36	107.18	109.91	101.37	113.07	112.33	112.38	105.01	104.57	90.47	111.7	98.453	113.67	106.85	108.48	104.52	103.24	104.2	115.56	97.918	93.553	97.584
90.719	97.28	97.699	100.19	97.163	91.272	91.454	104.03	87.857	100.55	104.22	102.14	95.772	107.3	100.05	89.577	89.943	105.88	93.497	102.13	98.432	100.89	96.184	96.542	91.099	96.509	96.425	97.576	105.81	92.508	88.742	90.367	98.418	102.69	92.496	100.57	103.87	97.848	91.654	96.708	99.435	99.637	98.582	95.037	91.627	94.78	92.791	100.94	93.371	93.37
106.99	107.3	108.26	107.4	101.05	108.39	98.775	101.07	106.96	107.45	112.51	98.398	104.6	107.1	115.94	106.36	101.98	110	106.85	113.04	104.65	111.09	95.529	103.68	111.01	104.66	107.85	103.29	105.06	104.36	99.751	98.246	105.74	112.97	102.83	113.49	108.77	102.17	113.84	105.75	111.04	97.032	95.578	102.75	110.02	103.27	98.586	97.748	108.24	113.01
106.72	110.11	111.24	120.21	108.24	116.12	115.77	108.19	109.9	106.92	109.25	110	108.33	114.84	106.96	110.67	109.18	114.21	111.14	118.68	109.85	100.92	110.5	109.74	107.65	104.65	105.05	114.78	104.99	117.51	111	112.69	110.91	103.53	107.86	106.47	107.41	108.19	102.65	108.46	101.57	111.83	102.42	97.423	104.68	100.19	109.25	105.08	107.77	106.72
105.87	109.61	103.18	109	109.97	107.37	99.983	103.13	109.5	103.42	104.76	110.17	118.29	103.27	103.72	108.72	106.96	101.93	112.57	108.19	97.75	107.43	103.18	99.009	108.22	101.19	108.07	114.27	104.47	103.07	106.47	108.3	106.37	106.58	97.93	107.38	107.33	112.31	109.4	108.19	101.55	105.83	115.6	103.91	96.576	106.01	115.57	102.54	109.07	110
104.98	97.624	99.492	109.14	109.99	113.63	102.27	108.32	112.25	104.13	104.13	102.09	104.02	102.68	106.86	109.52	101.41	98.096	107.1	104.13	114.03	111.63	98.062	110.72	106.37	105.77	117.5	107.47	108.57	107.69	108.73	114.13	107.05	121.07	107.91	110.29	110.45	108.08	104.09	104.53	96.781	102.92	106.33	112.89	114.3	113.97	110.99	96.799	107.82	118.21
104	101.87	111.97	106.33	113.11	107.12	107.51	105.09	101.74	106.64	106.59	108.8	107.91	103.92	113.16	106.2	104.25	114.87	103.9	98.745	110.93	106.87	102.17	107.83	107.82	120.14	101.17	106.94	112.85	107.22	111.15	99.216	100.78	100.92	106.46	101.08	110.45	109.89	109.62	95.53	111.85	115.95	104.62	89.689	103.24	111.85	107.96	110.35	108.15	101.25
106.84	96.351	107.88	103.18	94.806	102.03	101.58	98.716	98.937	102.48	111.34	96.014	94.928	91.581	97.132	98.171	93.455	94.818	99.201	102.9	92.657	95.015	95.507	99.087	99.165	100.22	100.77	107.85	101	104.05	101.44	95.643	98.736	97.147	93.911	91.166	102.65	97.089	101.61	110.57	96.482	96.732	99.837	106.35	95.588	100.23	93.804	108.66	90.362	98.399
104.72	104.92	110.31	101.21	103.08	105.27	102.18	115.49	114.72	98.52	119.29	105.08	100.47	108.16	113.23	109.21	109.89	107.92	106.34	108.54	108.58	109.46	110.9	100.21	110.79	104.79	110.74	101.05	117.03	106.19	105.64	110.31	110.93	104.78	108.81	113.92	106.51	114.47	102.28	105.88	108.59	103.09	113.22	109.68	110.99	118.57	104.39	107.15	106.69	113.28
110.05	105.93	107.72	106.74	112.81	104.79	102.15	104.48	111.62	104.62	97.617	118.45	93.042	103.09	107.96	114.29	98.115	100.38	99.506	108.25	97.877	109.35	107.15	96.133	112.23	102.63	106.07	101.14	107.56	103.18	100.43	104.52	104.94	95.518	112.68	102.52	94.278	107.66	110.58	109.91	104.65	102.08	103.43	113.26	114.03	97.672	106.22	104.48	113.05	97.419
107.54	102.49	103.15	104.11	108.45	109.52	112.75	105.44	112.4	107.9	108.29	117.09	107.91	105.3	103.67	105.46	101.85	122.06	111.53	108.05	98.486	106.94	107.58	108.34	103.97	107.34	104.89	107.6	108.71	110.54	102.65	110.55	109.03	113.22	93.878	112.07	102.31	108.87	102.57	105.08	108.48	105.74	100.85	114.16	106.17	105.51	115.57	106.02	105.95	97.873
104.27	107.21	107.66	103.12	108.57	109.67	105.23	115.16	108.85	105.24	105.36	106.67	104.65	104.66	99.16	100.86	107.38	106.41	107.21	101.04	104.52	96.296	102.15	107.02	104.92	105.63	105.65	98.402	104.67	109.23	101.84	108.84	111.71	105.93	114.73	103.14	100.6	111.53	110.46	108.68	111.96	111.26	102.35	98.695	103.51	109.19	104.58	105.33	108.68	105.89
116.07	111.78	103.37	99.637	94.752	113.45	114.26	106.55	100	97.303	105.42	101.7	110.88	108.36	113.78	105.79	105.66	110.69	104.45	115.47	101.98	111.57	112.77	100.17	110.66	100.21	99.478	106.65	112.91	109.28	112.43	101.39	104.74	119.16	107.96	110.7	114.37	110.25	108.75	99.618	107.33	114.47	106.17	115.79	105.63	107.04	100.13	107.9	112.67	103.48
101.4	106.77	109.85	116.81	120.65	107.32	105.92	109.76	113.81	110.8	106.25	112.7	109.76	108.51	112.2	109.46	103.41	111.04	112.28	106.93	119.41	114.95	111.33	107.12	110.43	109.42	103.23	109.56	112.79	108.22	100.92	106.96	110.7	107.88	110.61	111.05	114.88	109.88	111.95	106.42	111.98	107.84	101.91	104.19	110.48	110.98	106.58	103.69	110.6	107.87
113.84	108.53	109.54	104.03	96.94	103.46	112.49	108.8	108.88	109.98	110.89	96.075	100.17	106.69	107.38	116.37	107.49	98.03	99.929	104.02	110.65	106.58	101.58	94.713	106.19	101.36	102.8	106.21	99.571	106.86	106.26	104.02	103.82	98.284	95.876	108.77	110.02	106.76	100.6	109.94	98.293	103.42	102.38	110.25	101.56	112.81	102.55	101.75	101.2	100.15
107.34	107.22	107.91	104.32	110.06	93.854	112.55	104.81	104.9	108.25	107.54	102.59	99.728	102.36	99.506	111.86	107.51	108.5	103.65	110.23	109.03	105.72	104.74	104.88	101.81	103.11	114.67	102.93	99.822	98.986	106.51	103.64	98.563	98.679	107.49	110.6	105.4	100.9	100.71	112.65	104.83	109.97	109.09	107.66	102.92	111.76	102.4	107.91	99.979	106
104.01	94.082	94.948	105.74	97.806	94.252	93.516	98.215	98.644	98.202	93.458	95.973	105.38	95.254	101.58	97.616	88.603	100.79	97.996	98.64	91.732	94.308	99.573	98.242	95.718	96.04	90.702	104.2	97.927	94.475	93.936	95.131	101.68	92.569	101.36	100.13	102.78	100.41	93.471	97.722	99.567	95.909	94.496	108.33	94.408	105.31	101.23	105.01	102.24	95.34
112.64	107.51	97.581	104.18	113.54	113.51	105.88	97.331	102.47	105.97	103.78	107.76	103.21	110.33	102.3	106.45	104.13	97.757	114.27	106.16	103.88	111.63	108.9	103.1	102.32	106.91	105.55	102.88	111.25	107.44	101.63	103.6	100	114.35	100.2	101.58	108.19	104.98	108.07	111.53	108.18	104.08	93.733	109.93	109.41	105.11	103.92	115.46	100.45	111.25
108.56	103.83	111.17	108.79	105.23	100.46	103.6	100.02	111.48	103.25	102.46	98.627	111.09	99.522	109.31	106.84	109.36	116.77	112.6	100.86	108.79	109.35	112.01	106.71	109.73	102.49	107.93	101.18	96.084	107.27	98.81	113.19	101.23	98.25	108.35	98.52	116.24	110.46	107.89	106.25	102.04	93.419	106.99	104.91	105.86	111.58	106.13	102.89	101.86	101.37
100.86	99.243	92.589	96.991	92.819	89.017	97.295	93.624	98.286	102.25	97.641	102.58	102.49	98.742	93.394	90.829	90.547	92.839	91.827	98.72	95.928	96.544	99.174	99.069	98.667	96.664	96.058	98.94	89.071	96.097	97.211	90.649	97.763	99.705	87.963	95.607	95.689	97.02	91.287	105.71	107.29	103.79	103.91	99.65	100.63	97.971	93.828	101.04	98.444	97.606
106.21	109.59	102.39	101.78	114.14	104.13	107.67	99.702	100.78	96.428	110.64	110.84	105.5	109.72	106.85	98.551	105.81	110.47	105.53	106.02	104.75	101.6	102.27	111.57	108.35	111.02	110.56	101.04	105.55	110.91	101.67	103.86	108.1	117.51	111.37	112.28	110.22	109.98	93.391	106.89	105.4	113.8	106.26	110.58	115.72	106.89	98.137	99.947	100.85	105.86
115.02	102.77	112.28	104.59	105.16	108.77	108.65	115.33	101.5	107.21	102.53	110.12	116.78	104.26	105.73	108.48	103.16	108.99	103.28	111.4	112.14	103.09	110.43	102.2	105.07	106.01	104.66	102.24	106.88	112.66	104.78	106.32	106.62	113.18	104.85	104.45	102.43	99.339	112.14	103.44	109	102.99	106.48	97.437	102.08	114.07	103.66	118.92	102.17	114.25
93.75	114.65	107.31	109.27	101.46	109	113.14	96.145	104.33	96.336	100.16	107.57	105.89	99.277	116.46	101.12	99.252	100.75	100.26	109.06	111.18	94.328	114.66	109.94	107.72	109.57	106.15	104.15	103.95	105.24	117.52	105.47	112.82	97.743	115.95	103.52	99.017	109.82	107.62	112.6	101.1	112.76	106.34	104.72	108.37	116.55	105.41	114.89	109.26	103.87
111.03	102.1	97.576	101.6	103.81	93.17	110.06	109.82	98.982	96.899	108.94	105.56	106.05	108.36	106.46	111.38	106.51	103.97	109.42	108.48	103.13	100.98	108.66	112.76	104.49	107.38	106.18	108.37	99.796	108.05	105.43	98.963	104.82	105.08	110.78	105.75	105.9	109.03	101.24	103.54	111.85	107.53	107.89	107.38	104.69	104.45	104.43	109.23	114.71	95.8
111.43	106.23	106.07	111.71	105.23	109.5	111.32	109.01	99.663	98.993	100.57	100.96	108.25	100.05	106.4	105.94	107.82	115.53	106.67	111.92	106.67	103.62	106.93	113.14	111.49	114.83	106	105.19	107.42	121.72	104.48	110.29	116.25	105.56	103.05	100.34	116.9	95.561	106.08	115.93	99.842	103.17	110	103.01	94.314	105.11	116.23	102.02	107.75	101.15
109.62	106.01	107.81	106.53	107.46	116.04	105.16	112.7	111.75	109.74	108.73	108.33	112.66	112.59	114.9	105.5	108.42	102.66	101.95	104.47	111.79	110.12	101.47	106.53	111.98	111.41	109.07	110.52	103.91	106.01	116.13	107.59	108.86	116.61	109.67	108.65	112.15	110	102.06	104.52	112.69	109.97	120.78	110.78	95.062	100.17	106.22	106.8	104.38	110.34
107.46	104.67	111.16	96.73	103.38	110.98	103.82	102.58	102.92	108.86	108.31	106.88	106.34	111.94	106.43	96.931	101.45	109.13	100.79	105.38	112.22	106.15	105.66	106.75	108.14	98.393	107.91	102.58	102.96	106.19	105.29	106.91	113.1	110.52	107.76	105.43	110.45	100.91	117.37	104.46	112.11	113.08	105.63	96.092	105.85	111.31	108.2	104.28	111.38	114.36
102.63	106.86	107.08	111.89	106.95	95.709	111.06	98.122	113.83	111.12	99.014	108.42	102.82	105.69	105.39	102.08	112.15	103.72	105.56	100.02	107.99	105.66	107.09	105.9	106.94	107.98	109.31	113.72	112.38	107.95	107.24	108.96	102.49	109.91	108.01	105.46	102.76	110.95	110.78	102.51	103.59	100.51	107.85	117.31	110.97	106.1	107.78	102	110.48	105.61
115.91	118.13	122.77	112.49	109.11	105.23	113.98	102.84	113.09	108.32	120.32	106.06	113.39	106.98	104.73	111.11	117.48	117.03	114.65	123.24	103.51	115.68	111.82	104.28	102.98	110.44	112.48	110.99	113.88	109.72	103.62	110.72	120.26	102.89	106.32	112.01	111.81	110.11	113.94	106.04	106.47	114.14	120.8	103.4	113.54	110.07	105.36	123.15	115.27	105.12
99.784	105.6	108.65	116.56	112.03	107.08	108.65	105.46	103.15	114.79	103.68	115.13	115.5	99.579	111.85	113.8	103.98	103.46	112.21	119.99	101.09	104.28	113.63	116.55	111.03	101.32	122.72	118.12	110.96	109.82	102.94	109.13	95.863	112.86	105.95	98.7	103.9	119.62	113.05	109.52	106.2	99.398	112.45	106.75	99.848	113.65	104.37	113.36	110.75	113.66
106.19	113.16	108.53	117.27	112.22	109.86	111.15	104.2	105.9	106.06	115.38	104.93	112.7	100.65	109.9	101.91	106.12	109.82	98.926	105.54	104.7	117.25	103.22	108.27	113.39	108.01	108.53	112.14	113.43	108.02	108.42	103.27	116.25	110.89	101.93	111.7	115.8	105.4	109.67	116.12	107.37	97.156	112.11	108.59	116.27	112.73	109.27	105.44	108.27	96.905
97.978	105.04	94.605	100.22	101.32	98.968	97.957	99.527	100.58	103.26	103.43	105.19	105.69	103.09	93.802	97.423	103.03	103.83	101.04	93.372	102.82	104.67	99.036	102.3	104.66	90.6	105.59	106.39	104.16	95.006	99.422	99.494	100.84	95.405	103.68	99.129	105.87	93.878	91.448	102.42	90.167	98.673	103.03	100.64	90.301	95.557	93.4	91.942	101.37	95.188
100.85	98.391	96.276	93.995	103.94	97.872	106	96.282	97.387	101.17	104.16	93.196	102.46	97.721	91.708	99.642	89.371	103.33	95.764	97.266	91.259	94.572	98.169	102.36	97.751	100.76	88.279	103.99	99.117	98.456	102.47	94.553	94.478	108.25	100.35	94.774	93.612	94.599	101.81	108	95.979	97.101	93.388	84.032	98.472	84.683	103.09	97.146	93.636	96.849
117.93	117.58	108.53	109.77	109.74	104.2	121.59	109.82	111.02	114.95	115.07	109.15	110.64	113.35	103.09	111.87	108.34	109.98	107.93	119.86	107.6	112.42	107.3	113.66	112.15	112.8	114.34	112.45	97.426	122.81	102.4	113.96	113.33	108.38	114.06	101.19	109.87	113.27	125.95	108.29	114.67	96.077	105.55	102.91	107.17	104.59	113.62	113.56	114.22	109.78
97.948	103.17	106.57	92.621	111.17	103.33	103.45	103.04	98.538	114.6	96.069	99.93	110.18	114.42	106.9	103.01	102.04	105.07	102.14	103.35	111.74	106.83	93.818	110.11	101.55	105.28	97.99	97.806	112.16	98.536	98.409	93.907	98.723	105.24	104.04	103.78	102.58	98.319	108.08	104.03	104.78	102.77	95.418	105.26	104.31	105.8	96.937	100.63	107.67	110.98
101.76	109.77	102.66	94.047	107.93	103.84	108.43	113.29	103.81	104.94	98.528	103.89	106.65	103.43	116.65	101.29	102.71	105.66	98.267	95.069	105.76	108.57	115.65	107.32	109.3	106.87	109.5	102.14	101.03	107.03	103.25	106.36	105.44	101.35	105.18	112.3	97.583	107.55	111.68	104.42	115.57	99.968	107.06	106.87	99.728	100.15	104.93	112.74	101.75	98.308
110.83	104.19	104.54	107.61	101.25	99.27	104.89	104.71	114.85	106.92	99.735	106.39	104.11	105.81	103.61	112.89	97.16	110.57	100.46	99.416	110.25	105.62	99.869	105.71	108.83	111.61	109.45	106.77	98.87	102.69	104.71	101.12	106.6	102.94	108.18	98.397	108.38	108.6	108.66	99.284	97.809	98.617	104.55	98.973	112.77	104.09	106.35	107.93	112.93	103.61
104.3	99.71	94.129	96.741	98.246	96.617	101.23	104.83	101.32	96.045	93.806	104.35	86.585	97.332	99.706	100.17	87.254	95.071	95.589	90.144	94.849	101.47	101.9	96.927	104	99.307	99.403	97.087	102.44	104.99	99.731	95.427	102.49	98.978	95.717	100.1	95.211	90.844	97.856	106.72	98.057	88.253	99.004	101.52	92.758	96.675	103.61	98.076	95.402	99.606
100.62	95.031	104.73	92.141	92.382	85.326	93.064	101.61	91.835	93.369	96.487	93.943	88.756	101.55	100.87	98.608	95.622	98.825	100.96	90.714	90.613	96.821	103.79	96.814	100.17	103.39	100.01	102.13	90.071	98.843	92.739	101.74	96.637	100.1	100.93	95.555	98.802	89.447	99.202	100.34	80.124	103.97	95.738	98	100.01	104.77	103.12	96.707	102.75	96.993
119.65	109.01	107.63	115.83	109.06	105.14	113.15	104.05	106.63	114.24	110.45	106.66	114.12	109.64	100.8	111.29	101.3	108.77	112.09	114.61	105.95	116.44	111.4	109.77	112.73	101.94	108.24	111.18	110.68	110.39	110.75	113.38	109.61	107.15	96.096	100.37	100.46	108.06	104.46	111.51	108.3	102.75	101.54	107.25	101	109.58	106.05	111.03	109.17	101.68
113.51	107.03	113.54	103.71	109.66	113.15	112.82	104.04	109.53	108.02	109.25	114.11	108.61	111.07	106.3	110.01	99.126	109.37	104.06	103.98	106.89	113.31	103.69	112.11	114.24	109.63	108.39	109.97	105.33	113.17	106.6	119.45	114.23	115.25	113.72	106.76	111.25	112.28	109	108.3	104.62	106.8	114.16	107.09	109.91	106.87	119.35	93.064	102.18	107.67
109.4	113.28	104.74	103.83	106.46	101.6	115.83	108.18	99.509	98.769	105.19	115.3	114.74	100.52	102.37	121.27	111.79	113.61	116.27	115.66	111.38	113.09	111.27	115.09	107.95	107.3	107.47	110.03	104.48	113	104.83	110.38	110.62	113.94	97.72	115.32	111.88	103.12	110.8	110.55	104.82	118.39	100.66	105.03	102.31	116.48	109.86	106.55	104.66	107.44
101.1	101.76	95.302	101.88	96.496	101.99	92.288	92.983	94.631	104.49	98.935	103.76	90.85	99.704	87.002	102.09	101.09	92.307	94.741	96.188	87.252	101.47	89.893	97.666	106.45	100.26	101.6	94.773	93.18	93.239	87.6	98.901	102.28	102.61	100.22	93.719	88.172	88.172	96.632	101.25	95.565	87.469	99.662	96.503	100.28	97.58	98.501	104.9	99.417	101.91
111.74	103.27	111.95	108.9	105.97	105.28	106.91	104.18	107.81	104.36	106.44	110.23	110.36	103.56	110.97	111.6	100.38	103.74	107.87	97.868	115.58	107.5	115.41	108.66	102.69	109.84	114.49	107.6	105.69	106.97	110.14	99.563	104.24	94.134	104.34	98.294	100.69	97.174	103.39	107.03	105.19	105.56	110.57	120.01	103.49	107.5	113.17	101	112.72	106.76
103.6	107.63	99.932	108.03	106.35	100.84	101.28	110.07	103.33	107.71	104.97	106.71	108.1	103.7	97.349	101.44	107.31	101.22	109.77	111.36	104.92	112.15	101.72	102.69	104.91	107.87	110.73	102.37	109.3	109.77	117.59	104.11	106.5	104.36	94.917	107.64	106.97	104.46	111.31	108.16	120.18	102.39	102.89	112.76	111.64	108.7	108.55	109.84	111.96	106.27
106.38	112.82	92.513	109.47	103.33	110.6	106.32	107.06	103.61	114.57	106.26	103.68	112.95	103.84	105.42	110.3	103.84	103.79	106.54	116	100.35	99.598	107.41	108.65	105.22	105.77	101.17	110.23	103.62	104.1	105.99	111.03	107.69	109.26	107.2	112.17	108.25	105.48	104.74	104.06	102.82	108.24	102.63	104.9	103.95	109.97	109.85	109.73	102.89	109.99
110.79	118.8	115.94	114.55	114.73	116.85	111.9	100.27	108.11	104.57	110.02	108.24	108.91	111.91	116.31	117.22	114.54	107.23	116.85	110.76	122	105.23	93.929	116.74	122.35	122.34	111.13	118.14	114.85	110.73	116.75	109.12	107.18	112.27	108.62	110.23	116.71	109.91	115.34	119.15	114.36	105.99	109.05	109.8	108.36	103.28	109.02	107.26	111.21	104.29
86.407	107.35	103.69	103.53	106.3	99.695	107.14	105.37	92.478	92.547	98.415	99.19	102.66	104.39	100.1	105.07	100.79	96.363	108.12	112.66	104.92	107.01	97.32	102.54	101.07	92.993	101.07	93.05	98.755	106.24	107.84	94.789	98.117	98.961	103.03	100.37	92.976	91.955	101	91.572	105.04	101.76	103.91	93.152	103.99	92.127	94.228	102.87	107.47	100.41
123.01	110.61	108.63	114.6	109.25	115.42	107.27	104.78	109.1	104.42	106.71	97.674	108.23	97.884	104.87	100.33	109.55	111.05	108.4	108.48	114.4	113.8	109.43	116.84	111.17	105.1	105.22	104.75	105.72	113.79	108.76	113.76	113.96	107.8	100.11	109.29	101.64	111.14	101.77	111.41	106.22	105.3	102.78	104.94	112.36	111.9	108.08	114.32	99.046	107.49
114.71	111.82	112.44	110.56	106.7	111.44	113.27	111.89	103.61	112.16	105.93	116.34	107.11	102.38	116.4	112.01	106.47	105.47	112.27	111.93	116.71	101.31	111.26	102.07	111.28	102.36	111.24	111.75	106.44	103.1	106.29	120.67	113.04	110.48	108.12	113.2	111.31	109.04	112.19	109.15	110.47	115.6	105.21	105.24	105	100.19	105.03	99.258	113.38	113.85
103.71	97.261	93.692	95.16	105.76	100.78	103.12	96.191	96.788	97.53	96.597	98.233	93.468	104.93	97.68	100.92	103.33	93.109	103.03	109.73	97.444	103.25	97.087	98.209	98.718	104.75	91.187	105.7	99.407	95.985	96.602	101.08	98.304	108.12	105.2	94.146	105.13	100.91	102.28	101.1	101.8	105.48	92.69	98.084	97.429	95.218	102.23	95.268	93.048	102.48
98.431	102.88	107.31	91.327	98.038	98.025	97.886	107.44	98.504	96.954	102	98.837	91.841	108.68	100.29	99.914	97.323	96.137	99.217	107.81	106.95	98.001	106.74	93.412	92.865	104.44	95.304	98.132	94.156	95.582	99.203	105.17	102.42	106.36	103.61	98.651	102.3	103.88	104.15	100.41	104.25	103.25	100.55	98.308	97.286	106.1	100.86	97.7	106.58	105.19
96.11	104.65	99.429	102.2	96.638	106.53	100.26	99.213	92.321	103.16	99.002	95.423	95.025	106.76	115.58	99.57	94.962	97.808	101.96	91.706	93.203	96.413	106.6	96.692	102.29	111.25	96.999	97.264	101.15	98.801	95.38	104.31	102.27	104.69	98.093	105.57	108.34	104.08	103.98	99.232	111.57	105.9	103.66	100.74	97.841	102.07	102.79	100.66	106.87	97.512
105.12	103.61	106.88	106.3	109.99	108.78	106.57	112.38	105.26	109.15	104.41	122	115.45	113.47	110.43	104.34	101.01	108.03	112.94	97.027	106.27	108.58	111.02	102.65	110.02	111.74	114.8	105.57	116.72	114.36	103.62	108.42	111.02	107.8	114.71	104.28	108.44	106.17	105.39	108.05	104.51	107.25	118.28	106.53	102.02	108.49	102.24	112.7	102.12	111.84
98.559	91.845	95.649	89.73	100.85	102.36	92.929	102.79	86.435	101.47	92.092	92.766	98.125	96.293	101.28	86.846	96.581	100.38	101.62	96.13	100.42	99.208	98.73	100.19	96.153	100.38	94.763	95.098	93.793	87.321	97.599	98.225	94.553	98.546	94.037	94.59	101.19	97.947	97.602	108.24	106.8	91.832	94.553	97.169	91.565	99.096	94.424	98.042	96.394	104.35
103.09	89.926	96.109	82.742	103.06	90.454	97.328	96.703	98.503	105.96	95.822	96.48	95.103	99.361	101.16	99.933	97.326	99.212	95.256	93.144	96.71	106.54	103.81	92.114	96.116	93.578	105.06	96.26	91.126	82.033	96.604	101.23	99.987	99.451	93.998	92.154	96.205	96.461	95.801	97.446	96.827	102.25	94.676	94.933	101.73	96.901	96.789	99.599	102.85	101.44
112.46	111.3	109.95	106.78	95.903	107.01	99.496	115.54	101.27	99.937	109.93	101.17	108.97	113.95	112.56	105.12	108.75	93.341	98.235	96.887	106.08	113.6	110.75	101.2	109.67	112.98	102.59	102.03	111.22	112.82	98.51	109.15	104.34	111.95	101.62	100.61	105.88	103.03	107.01	111.02	98.618	103.11	101.47	112.34	107.27	111.03	94.439	106.79	104.12	104.93
108.28	104.89	108.42	112.55	112.22	113.62	112.96	106.34	97.181	109	103.88	104.49	113.85	105.84	105.89	105.83	115.47	100.39	98.674	103.79	110.68	106.56	103.19	111.84	104.3	104.81	105.18	112.32	109.69	101.61	101.28	105.88	103.81	110.32	111.21	110.33	107.41	108.35	105.07	111.24	107.26	109.46	105.13	105.95	101.88	107.05	105.33	104.97	110.81	107.75
101.44	101.46	101.73	110.34	102.91	87.554	95.596	92.923	94.568	100.65	97.294	97.421	92.115	103.68	94.995	96.926	102.04	102.25	94.615	99.511	99.788	96.851	98.555	96.13	92.574	89.802	98.374	95.175	93.048	99.775	107.2	110.85	92.448	100.27	100.57	104.92	90.237	101.24	100.14	96.58	88.91	93.476	92.986	102.02	96.86	96.739	100.71	90.34	97.037	94.617
107.8	103.96	105.99	108.2	102.37	105.73	104.41	104.75	106.46	109.2	92.292	104.38	113.04	110.38	117.47	105.57	113.73	104.02	102.98	116.29	106.59	100.08	111.46	100.12	120.92	106.88	103.88	108.65	108.19	111.03	105.01	101.45	104.45	114.98	109.02	110.72	109.21	104.65	110.64	118.63	105.24	99.107	113.86	119.97	116.27	109.82	110.22	96.286	114.89	101.96
96.593	108.66	109.42	110.79	102.07	113.58	101.38	106.41	104.58	115.28	107.39	106.12	101.97	105.09	103.46	102.27	102.71	107.13	106.33	109.24	102.62	95.171	109.2	100.3	108.84	109.13	102.14	115.25	98.923	99.733	105.24	109.6	116.69	113.22	105.61	96.422	111.92	101.87	111.37	108.81	108.93	114.92	108.14	97.429	102.6	104.15	107.24	107.16	105.18	107.76
107.17	103.52	111.75	105.42	96.609	109.78	117.41	109.74	101.31	116.22	107.15	108.52	111.55	109.88	103.54	100.19	108.44	107.25	105.79	116.21	112	104.44	114.36	110.56	100.78	102.94	110.19	101.62	105.28	104.06	110.73	111.31	107.44	109.92	106.72	114.75	112.76	109.57	105.88	106.22	104.58	109.86	116.72	110.37	111.88	110.66	110.44	112.36	113.61	106.41
106.4	109.17	89.752	114.21	106.97	105.93	103.49	105.62	100.26	108.17	105.11	100.69	96.772	112.74	113.73	104	107.56	97.708	102.53	110.23	102.75	109.21	104.33	109.44	107.01	104.76	101.45	94.766	107.88	98.17	112.1	114.61	106.82	102.94	118.25	107.04	106.71	109.62	103.47	98.312	108.5	96.185	111.18	97.912	110.81	112.36	100.1	101.33	100.89	106.33
105.52	119.39	103.31	100.78	106.01	102.89	103.74	110.35	111.04	102.69	107.22	106.54	103.7	100.32	100.82	105.47	108.1	97.17	109.5	109.08	108.51	103.47	104.01	102.51	103.75	99.674	100.29	108.76	104.19	108.46	104.98	104.33	103.87	113.52	103.45	108.73	101.38	104.4	102.62	103.61	100.93	108.53	104.78	96.875	109.67	100.54	94.95	110.52	106.5	106.7
105.47	116.48	110.86	100.18	102.97	97.48	109.92	109.44	104.69	107.26	108.02	101.54	104.49	106.26	113.22	102.97	103.86	110.41	103.04	104.06	108.63	110.64	110.5	108.48	105.5	103.87	97.355	104.87	102.7	107.4	113.49	105.99	100.58	106.76	101.67	107.39	106.99	109.3	116.58	110.81	112.81	109.47	108.41	105.75	113.66	106.71	108.73	112.09	107.69	110.48
110.29	90.398	107.09	98.3	108.15	110.02	105.3	102.14	107.79	107.65	96.153	107.48	100.03	108.49	109.78	105.77	110.97	107.4	108.64	115.59	102.89	102.56	112.29	109.53	110.36	109.3	110.79	98.793	98.42	101.84	111.88	107.79	101.49	104.84	89.569	103.65	102.43	103.57	100.4	98.218	115.14	101.06	115.66	112.6	112.94	112.43	107.1	106.7	109.47	110.69
102.44	100.83	98.12	105.04	104.16	106.58	99.349	102.48	103.94	96.355	100.06	104.66	113.3	117.97	109.05	99.304	99.592	105.62	113.25	110.13	101.61	108.9	97.846	106.12	106.46	110.95	103.68	109.05	107.73	109.87	99.449	114.47	108.75	107.73	104.63	103.72	100.38	101.59	115.31	106	100.48	105.26	110.8	107.42	105.16	103.65	100.15	108.09	105.92	111.6
110.07	105.37	104.22	110.63	103.64	116.83	104.22	111.18	111.98	104.78	104.94	113.61	109.15	102.49	109.76	97.274	99.82	109.96	108.98	111.46	109.54	117.07	100.66	109.81	109.07	108.35	103.71	104.83	116.08	106.05	94.486	108.48	118.83	101.27	108.72	106.63	112.8	106.47	105.47	108.12	110.27	109.54	105.14	112.21	120.43	109.08	104.85	107.52	105.55	110
107.07	104.78	100.62	102.34	104.02	109.41	106.39	98.81	110.76	106.09	104.58	103.24	101.98	113.93	119.24	108	103.85	106.39	103.4	106.48	110.81	111.66	106.72	101.31	97.471	96.587	108.02	108.11	102.73	97.719	104.16	97.552	107.3	107.58	101.57	98.57	105.35	101.84	112.25	108.03	107.84	105.91	103.6	101.07	112.4	99.912	105.96	102.32	100.92	103.73
104.84	110.64	100.88	111.03	112.39	108.41	111.49	113.21	117.01	101.22	110.28	107.23	101.64	107.75	116.36	108.46	109.63	100.09	109.88	110.28	113.01	104.2	111.01	103.6	116.03	96.953	106.67	116.8	112	107.39	111.31	111.18	106.53	114.29	99.546	112.11	111.46	113.15	122.49	111.55	108.61	107.67	111.73	109.37	110.97	111.97	110.89	108.38	114.66	113.92
103.47	100.01	102.45	94.477	90.508	104.28	97.169	98.769	95.922	93.571	97.505	110.78	103.51	93.609	94.374	97.447	94.959	90.379	93.857	95.582	97.822	108.52	95.786	101.75	93.61	101.82	110.31	93.106	102.08	99.365	105.07	104.62	108.82	97.266	87.427	96.162	106.84	102.52	103.05	100.24	98.004	98.583	105.54	93.545	99.294	95.668	110.69	105.65	108.15	98.966
119.11	111.07	107.37	120.9	99.838	100.49	112.25	115.27	111.63	108.52	105.71	106.54	107.84	116.49	121.53	106.13	108.82	111.21	98.19	115.44	105.47	109.92	120.65	108.7	106.93	105.42	111.84	110.64	104.94	105.55	108.93	108.05	109.63	111.51	117.73	111.84	106.88	114.39	109.34	100.02	110.58	108.31	113.27	102.56	99.554	106.23	106.5	120.06	111.92	109.62
104.85	111.66	106.04	109.47	95.991	97.994	112.43	100.13	113.16	113.17	106.04	111.46	108.71	111.62	98.52	112.29	112.53	102.69	112.47	103.13	105.85	110.77	113.61	108.64	107.01	105.33	107.3	109.32	110.92	112.35	105.73	118.26	105.18	109.48	97.474	113.32	106.69	104.97	107.93	103.56	108.06	107.02	110.92	102.04	92.973	99.679	101.93	109.41	114.03	113.49
98.269	106.7	103.33	95.867	89.934	94.502	99.661	104.94	104.14	99.608	102.86	95.103	106.43	104.44	103.61	90.038	101.13	100.37	98.571	106.83	92.532	92.183	100.08	102.45	98.087	100.77	110.91	96.497	105.23	98.013	95.384	99.267	106.17	102.37	109.81	106.78	98.143	111.62	98.866	94.545	89.552	95.968	97.344	102.14	103.87	101.9	90.925	96.698	101.16	101.01
108.13	107.36	114.86	103.83	101.51	106.28	95.194	106.92	111.69	108	109.48	115.26	111.67	109.59	104.59	112.57	116.42	109.56	113.78	108.22	104.55	106.46	112.64	98.65	102.89	109.35	103.47	100.15	102.79	105.2	104.83	100.92	107.27	101.03	105.08	115.37	93.935	101.89	114.32	100.77	104.29	107.28	115.76	105.68	105.68	107.73	110.05	108.15	114.26	104.7
103.32	107.34	96.79	111.56	104.68	107.78	100.85	106.63	107.74	107.73	104.99	108.65	100.57	99.8	106.81	107.14	105.54	110.96	101.47	105.33	111.45	105.25	102.5	111.55	104.05	101.55	101.69	101.46	107.16	110.02	104.98	103.01	98.722	99.974	103.2	102.7	106.93	108.46	96.657	105.74	100.54	101.21	102.43	115.72	104.93	103.34	102.51	111.87	110.89	110.07
119.71	109.31	105.95	104.55	113.36	107.75	107.77	108.12	109.2	112.68	110.14	114.49	110.89	108.45	108.6	112.83	105.59	108.16	112.18	104.57	106.89	114.47	106.84	117.74	110.8	106.09	107.8	111.65	104.44	107.02	114.24	107.9	99.996	112.84	112.59	110.11	113.95	106.62	110.9	106.77	108.72	104.54	111.72	108.11	109.62	104.92	96.812	112.52	98.845	111.01
103.16	95.218	103.09	100.18	85.54	93.937	99.184	94.379	102.87	94.21	95.52	98.553	97.048	94.217	95.337	98.357	108.01	103.97	89.496	105.56	96.992	91.968	94.321	100.61	90.967	95.037	90.504	101.24	91.783	92.968	103.72	93.878	95.63	90.511	108.29	100.75	102.18	108.64	98.563	103.95	92.737	95.308	90.633	101.41	99.191	90.356	94.989	86.175	89.79	94.219
95.626	96.46	92.093	100.87	98.613	91.603	99.908	97.272	97.659	101.73	90.57	104.13	96.743	109.4	105.63	96.862	96.199	99.491	94.138	88.819	90.666	95.527	102.64	106.9	95.912	94.29	97.351	97.032	94.073	91.558	92.093	86.621	96.947	75.99	99.767	98.091	97.591	92.187	96.737	97.839	95.681	96.889	88.24	98.202	94.604	93.581	99.419	101.12	103.38	94.886
112.55	107.14	108.11	104.04	95.843	108.64	111.38	97.728	93.105	109.35	115.34	100.73	108.39	111.47	104.67	103.45	107.89	102.33	87.611	99.59	109.11	101.38	110.09	102.46	115.84	95.454	116.84	108.23	105.41	103.05	104	106.64	106.09	103.83	108.53	106.67	102.06	108.71	108.63	97.431	103.05	110.99	111.08	109.5	100.66	107.41	102.38	107.31	107.41	116.34
101.1	96.872	100.36	101.13	101.39	104.06	98.717	104.57	98.37	90.642	102.73	108.08	103.52	97.427	93.468	102.09	98.228	99.336	108.89	105.89	109.3	95.853	102.64	103.23	101.46	100.03	106.52	90.697	96.764	94.383	105.93	95.486	96.071	101.71	108.38	102.59	103.55	98.692	102.52	94.717	103.45	95.508	108.63	98.035	96.663	95.712	96.255	100.08	104.1	100.11
118.57	110.02	115.29	98.355	111.67	114.84	102.11	109.43	105	108.6	111.27	100.72	105.83	107.63	110.19	103.81	104.62	111.32	111.57	106.19	115.87	111.96	113.01	108.13	101.08	112.81	108.71	112.63	110.45	107.16	108.13	110.42	109.92	110.2	105.07	109.46	106.27	105.06	106.94	113.15	109.61	117.07	110.65	105.74	108.08	109.97	108.56	105.52	96.607	118.45
108.04	105.69	109.87	107.37	109.31	108.74	98.983	95.032	103.7	101.54	115.42	107.96	105.75	95.334	111.06	112.33	105.27	107.6	107.83	96.424	101.7	103.11	98.212	106.67	100.83	110.45	95.102	107.77	112.07	110.86	114.58	104.51	103.13	103.76	109.72	101.56	114.6	102.79	110.56	103.84	99.283	98.566	110.04	121.36	111	99.529	102.96	112.74	108.85	107.24
105.64	100.26	107.03	110.98	102.21	96.177	114.94	107.72	104.9	103.66	112.39	113.46	100.41	106.33	114.32	104.39	106.97	109.95	99.002	107.56	102.6	105.35	108.49	112.9	110.31	111.03	111.5	110.39	104.64	98.892	110.71	109.36	106.24	101.57	110.16	105.53	107.22	103.89	95.976	105.3	99.454	103.52	110.3	102.57	107.38	94.142	107.27	110.02	119.72	107.22
97.854	116.05	105.54	102.56	100.24	99.139	107.95	99.658	102.92	103.09	108.53	110.64	110.34	105.69	114.01	111.86	107.94	96.495	110.25	113.06	107.62	107.32	107.37	112.92	105.23	108.32	104.05	105.38	107.39	110.86	97.437	103.48	106.53	98.916	97.863	95.047	104.92	109.12	104.28	108.79	107.49	103.27	104.64	108.11	101.79	108.66	99.161	103.84	112.01	114.18
108.4	105.74	113.88	106.51	109.67	102.87	107.37	107.4	106.14	112.29	108.01	109.52	110.75	98.925	106.09	99.22	102.82	119.49	105.63	106.96	107.49	103.54	107.26	115.27	102.5	104.54	113.35	99.096	107.25	114.98	118.78	110.76	114.23	109.43	119.43	109.55	110.95	119.17	104.09	108.18	98.801	113.41	106.22	118.97	112.83	114.45	108.2	100.32	103.28	109.41
106.77	103.09	116.56	116.94	110.83	110.71	103.42	105.84	114.22	108.62	107.16	99.765	118.07	101.97	101.44	109.32	107.62	117.18	108.73	105.4	105.71	111.63	102.5	107.39	114	106.67	107.23	107.87	105.83	102.54	110.42	108.59	107.45	102.17	104.92	109.36	106.1	109.08	116.2	115.6	106.09	102.22	112.94	112.68	110.7	117.42	103.48	105.28	109.98	117.69
109.23	112.61	118.23	108.27	106.14	107.26	112.88	105.05	107.26	113.18	100.29	112.38	107.69	113.78	102.89	108.95	107.55	112.39	105.01	113.63	108.55	104.46	108.13	108.01	114.48	107.6	101.18	105.47	108.16	106.31	102.24	105.32	97.527	109.76	103.95	111.39	106.94	115.64	103.72	111.78	112.58	107.4	108.13	110.34	110.77	102.21	114.09	113.98	110.78	101.64
94.758	96.012	100.48	105.7	86.077	95.46	98.949	93.363	102.45	99.376	97.847	91.384	96.048	104.57	99.661	100.08	86.378	98.331	106.56	99.452	108.01	107.02	98.739	92.648	99.389	107.7	102.05	103.12	101.93	104.38	101.65	94.499	99.579	99.323	90.21	92.529	96.489	102.58	109.79	96.039	95.123	96.897	94.73	102.34	99.635	99.067	94.693	98.897	97.74	99.584
109.74	107.42	111.1	108.64	112.42	95.163	106.87	115.07	95.907	107.57	109.37	110.64	104.66	115.25	106.36	106.59	101.7	107.41	106.71	100.4	107.79	102.06	106.25	100.26	113.41	106.34	105.42	105.55	103.53	103.87	106.65	110.2	114.7	110.22	110.64	106.7	103.84	102.92	102.88	105.16	101.12	114	103.13	102.75	116.69	98.77	98.592	101.88	103.95	106.8
99.542	92.717	101.99	95.619	104.44	95.895	102.09	104.54	105.27	92.237	97.734	106.62	99.578	103.66	101.69	96.196	94.449	102.51	94.724	105.38	99.306	100.33	100.95	91.505	104.16	92.12	89.779	94.078	100.64	98.457	110.46	96.353	92.054	101.37	94.232	102.26	98.666	94.012	98.754	95.61	92.605	96.107	99.794	95.213	93.498	93.852	99.691	95.514	102.56	102.92
97.247	107.33	110.37	103.14	121.01	102.12	106.87	103.67	114.88	116.21	103.26	111.72	110.15	113.02	103.54	104.81	99.965	118.49	110.31	110.62	106.27	101.7	104.55	111.12	107.27	109.2	101.66	114.62	103.98	112.81	116.21	114.97	107.53	112.31	102.78	105.74	100.99	108.99	110.78	115.58	109.72	102.82	99.128	106.01	105.39	113.08	110.44	101.93	115.35	111.97
102.15	93.935	94.724	109.79	97.287	99.62	97.454	105.69	102.58	91.833	97.77	99.65	95.716	101.07	95.61	96.277	101.2	99.446	103.76	98.929	98.167	99.962	88.333	97.226	96.492	94.956	91.616	98.272	95.249	96.16	94.685	99.79	90.938	99.513	98.007	99.866	96.259	96.956	92.832	102.1	98.407	97.31	101.5	105.55	94.445	103.6	93.225	106.77	102.56	93.538
99.705	104.02	105.19	96.63	106.25	109.93	107.05	105.71	90.436	102.08	100.92	103.68	99.587	107.3	101.3	94.31	106.07	92.213	108.1	86.222	99.043	100.44	103.51	96.606	103.89	99.193	94.661	102.49	110.97	100.4	89.116	101.22	109.41	92.929	99.867	96.78	104.48	107.98	99.979	98.235	94.344	97.141	97.884	99.994	107.84	99.54	93.745	100.77	95.816	100.68
106.7	103.77	108.79	110.12	101.99	104.46	107.98	103.8	109.8	104.34	102.2	107.62	111.08	99.219	110.81	108.01	107.49	102.21	97.517	106.63	104.97	109.32	105.63	103.07	109.25	100.79	103.29	108.42	104.46	104.73	109.67	111.95	118.78	92.402	113.78	99.311	108.9	110.51	102.01	110.65	106.01	98.205	102.84	106.28	100.77	105.71	101.82	103.82	113.44	106.4
99.801	105.94	100.81	100.57	101.49	100.44	100.72	91.694	100.39	95.492	99.87	91.959	93.495	103.61	93.877	110.62	86.726	99.577	99.074	111.12	100.73	90.409	99.05	102.59	108.13	90.505	99.069	107.12	103.89	104.68	93.793	99.11	102.6	101.91	106.26	94.367	102.84	100.46	103.26	104.14	98.368	95.006	92.449	94.292	94.435	106.93	95.432	92.137	102.35	104.42
103.63	98.637	84.727	107.71	101.06	106.87	103.27	95.811	101.97	94.943	100.83	92.091	88.294	96.735	101.21	91.982	97.831	101.31	94.903	93.983	94.98	100.97	93.6	102.44	97.287	99.577	97.342	82.556	97.27	102.65	101.62	94.344	91.281	95.499	101.94	93.417	97.201	98.091	95.86	93.873	101.58	101.08	99.883	102.5	98.875	94.425	102	106.42	103.14	99.169
109.99	110.81	109.68	100.64	109.48	104.78	108.5	103.19	105.02	100.95	107.77	104.48	111.82	108.54	110.42	108.39	102.8	111.62	99.536	109.12	103.3	99.408	105.7	101.37	103.12	99.543	105.82	100.78	102.86	100.22	111.3	107.6	105.21	104.56	105.51	105.41	99.047	110.49	108.87	108.89	97.835	105.13	104.97	101.97	105.66	108.15	106.12	106.29	112.99	100.47
108.42	107.97	99.448	107.95	102.98	111.23	106.66	98.333	110.35	101.81	98.846	101.63	109.36	106.69	103.38	102.67	99.806	105.37	109.66	103.97	111.89	96.239	103.15	106.39	109.4	98.813	109.34	108.72	102.87	105.93	103.11	107.29	103.17	105.31	113.56	104.33	105.26	105.76	106.23	101.3	94.627	101.05	105.88	108.4	107.32	104.53	109.65	100.92	115.83	107.52
102.61	101.66	99.889	112.25	102.93	102.37	98.206	109.44	105.4	100.6	104.52	115.57	114.36	105.24	102.86	110.71	107.59	105.16	105.55	108.8	106.53	101.07	105	102.95	111.29	117.13	104.61	105.06	108.24	117.15	101.43	107.75	114.56	99.426	100.52	105.67	104	117.18	95.605	114.26	95.558	98.807	110.97	105.96	106.15	103.27	99.689	104.51	114.72	105.66
98.158	104.17	106.18	105.56	108.99	106.71	100.21	104.01	105.19	104.72	100.89	108.65	108.06	106.49	103.32	107.28	109.52	109.89	108.69	102.07	99.809	109.3	99.257	98.813	104.49	101.79	106.88	101.49	103.23	109.72	96.293	115.63	102.77	109.8	107.46	99.52	103.38	98.812	110.71	100.9	114.75	109.65	104.16	106.75	108.83	102.19	105.53	99.545	106.22	113.95
108.24	103.18	109.86	105.54	108.47	96.092	104.27	103	104.56	106.79	105.23	90.63	97.568	102.53	97.305	95.953	114.03	104.33	93.754	111.22	107.39	101.25	105.96	113.12	106.88	101.57	109.07	102.37	110.25	106	105.76	109.42	108.14	111.62	112.25	105.9	101.38	101.13	100.3	101.91	117.29	107.54	103.14	111.55	105.18	110.36	108.37	108.96	107.57	103.96
114.04	114.32	108.72	114.42	110.87	113.41	117.09	103.13	109.34	111.5	112.19	110.68	111.63	115.18	106.18	112.38	105.66	102.67	109.5	109.62	104.93	114.1	106.33	116.06	121.17	98.293	101.43	111.67	105.66	102.48	101.6	106.25	111.23	102.89	107.31	114.27	109.11	112.49	107.81	105.32	107.72	106.73	107.15	107.63	114.09	101.82	115.8	103.75	97.918	107.91
108.67	109.52	112.34	114.89	110.72	110.93	110.85	109.51	113.72	107.66	104.25	103.17	108.67	116.76	105.07	116.03	108.93	112.33	106.13	107.8	106.19	114.45	107.75	106.89	109.91	113.29	104.98	116.02	110.95	112.68	107.41	113.83	102.91	110.91	105.25	108.43	111.1	110.13	112.75	110.16	115.29	99.704	104.35	112.38	104.37	97.096	107.61	100.67	108.76	110.23
96.033	95.559	91.845	103.14	104.57	97.493	98.526	108.82	93.312	102.4	98.736	94.185	96.993	101.68	100.46	91.621	104.02	98.028	90.506	108.5	99.715	104.6	96.236	95.332	94.184	101.3	92.212	102.58	96.821	99.601	100.75	97.945	97.313	102.31	99.228	100.55	102.36	99.905	108.42	105.16	95.056	101.29	100.56	96.419	107.97	99.657	94.116	100.73	91.216	99.409
102.5	106.87	121.99	109.5	103.26	100.98	112.27	108.93	109.97	112.12	117.25	111.15	109.18	102.2	114.29	98.301	106.05	97.062	110.92	101.83	101.7	103.97	108.96	105.57	104.01	104.75	100.9	106.36	106.91	112.19	110.04	101.06	106.48	112.49	107.41	114.37	105.12	116.93	106.57	110.12	107.17	103.31	106.54	112.24	105.54	111.01	108.01	113.34	106.24	105.63
105.31	108.33	106.53	109.31	107.91	109.11	104.31	112.88	111.25	107.93	102.26	105.85	102.36	102.54	108.32	106.73	110.4	97.589	112.55	108.89	108.5	111.4	106.2	109.77	107.53	104.88	100.25	101.75	103.57	103.87	107.09	104.88	99.371	105.45	95.603	104.55	98.023	107.01	109.69	103.97	109.51	103.21	107.8	102.77	106.6	116.49	107.2	108.46	106.86	108.17
112.16	105.72	104.93	111.34	103.27	108.62	103.04	106.39	110.24	104.81	103.64	102.45	106.89	104.08	106.31	105.17	106.96	110.31	103.63	106.37	111.88	108.91	106.62	120.4	110.3	111.77	101.72	113.9	105.78	111.82	107.2	109.45	118.55	114.55	113.22	109.91	113.3	108.31	109.92	111.04	103.52	114.31	105.09	110.88	103.12	110.58	111.79	108.97	102.37	114.43
101.49	108.08	106.61	109.36	116.08	98.258	109.11	111.99	115.5	99.47	113.24	113.3	111.9	110.33	111.15	106.48	102.71	102.74	110.43	106.2	106.22	99.209	105.84	107.31	110.72	109.17	103.91	98.724	101.04	108.89	111.48	101.12	106.19	110.78	109.43	107.63	113.35	113.17	109.65	104.9	106.79	103.56	110.02	112.44	110.17	104.45	100.04	103.35	109.65	109.04
94.331	110.12	107.65	116.17	113.06	107.13	106.94	105.57	104.7	108.4	113.68	116.28	101.35	111.59	105.92	96.268	120.99	113.7	106.92	109.49	113.79	106.55	101.23	111.58	102.21	108.59	110.79	119.59	105.98	109.26	111.7	106.5	112.18	100.67	109.48	115.37	108.34	117.94	104.35	107.73	111.58	108.49	106.64	114.76	115.67	110.41	110.01	112.27	118.11	112.49
112.48	116.55	103.25	107.26	108.92	109.48	111.48	118.17	100.98	109.49	102.12	119.74	109.11	115.54	102.7	107.08	113.03	113.33	119.42	108.83	105.27	108.71	98.355	105.26	110.96	104.87	111.91	114.47	108.57	112.4	108.08	108.01	112.41	105.71	106.86	108.41	103.03	107.2	114.48	118.22	110.38	111.98	108.65	113.67	113.31	106	112.01	105.04	109.69	120.3
98.803	103.92	91.427	110.17	98.303	93.505	97.904	102.1	96.813	103.66	100.36	94.212	99.855	96.66	101.54	102.68	102.47	96.469	105.8	108.96	102.85	104.82	96.397	99.461	93.128	106.06	107	98.979	93.078	101.09	103.68	107.38	95.128	106.84	98.707	98.242	90.376	99.04	104.65	100.4	98.682	92.722	102.22	102.3	100.39	88.291	94.829	109.66	106.89	105.03
105.63	108.74	103.6	107.91	109.61	106.87	108.24	111.61	111.12	96.751	115.15	106.76	95.787	106.73	107.69	118.4	106.3	113.4	109.4	109.9	104.01	111.98	105.77	106.27	105.18	111.92	101.54	110.86	106.68	112.97	100.28	105.32	101.18	100.52	102.33	97.365	106.92	96.81	97.959	112.49	105.62	106.6	101.3	106.39	103.29	106.17	107.74	107.79	108.86	101.5
100.42	97.93	97.81	87.136	97.434	109.1	99.979	99.866	110.52	98.543	103.87	99.751	103.34	100.83	98.147	100.66	102.17	97.939	99.08	103.3	102.84	97.02	94.585	93.362	102.23	95.345	96.649	101.2	95.608	102.05	101.42	108.14	102.91	100.41	104.33	98.86	109.3	100.89	105.91	101.77	97.387	98.186	96.805	96.103	107.96	95.97	105	106.21	110.4	94.812
101.86	97.646	103.8	105.67	106.36	105.98	98.368	103.24	106.86	110.39	101.96	102.36	98.346	106.77	105.91	110.16	108.64	109.75	101.09	102.56	102.7	105.07	107.61	98.227	104.67	104.55	111.24	104.59	101.41	98.622	100.45	110.36	95.365	103.12	109.83	102.69	96.937	103.82	99.336	112.29	108.97	107.93	108.93	112.4	101.84	103.86	105.94	100.94	96.507	105.16
105.68	104.1	107.3	103.33	101.64	101.14	104.95	109.99	107.61	100.97	103.81	104.37	106.07	103.59	104.67	107.47	99.563	104.51	108.02	100.18	102.39	100.65	98.462	102.46	106.12	107.04	100.92	106.33	99.934	101.48	104.94	106.98	98.651	110.53	107.55	116.98	103.05	104.17	109.34	102.67	109.43	106.02	103.48	106.05	102.67	110.35	97.861	99.612	102.71	109.4
105.03	110.19	95.411	106.04	108.18	101.49	103.45	107.27	101.76	101.59	107.27	108.85	102.2	101.62	102.71	101.88	100.52	105.51	104.68	109.65	108.59	106.04	116.15	101.94	104.18	96.565	110.78	97.683	99.061	103.53	112.37	100.41	107.36	110.79	106.87	105.04	98.265	111.63	105.16	103.42	101.21	103.11	107.82	114.75	116.42	107.13	99.106	102.42	106.47	101.02
104.9	113.09	99.68	109.37	106.26	104.29	104.89	104.19	110.6	102.83	106.41	104.78	107.06	109.97	96.634	99.828	112.62	107.24	110.74	110.51	110.44	105.14	113.93	109.34	106.03	109.21	107.86	112.46	101.11	103.64	105.7	106.56	100.08	107.38	107.95	106.24	96.992	104.93	107.56	112.67	114.51	104.65	103.86	105.64	104.58	105.08	109.06	106.92	112.81	113.32
108.7	108.01	108.15	110.47	106.69	102.08	112.81	99.827	102.67	113.17	118.3	110.16	102.56	107.32	107.32	109.41	105.7	111.78	109.67	103.29	113	100.42	104.85	107.92	110.32	112.49	107.46	113.45	113.53	106.11	112.01	114.83	100.69	108	110.78	103.68	104.26	104.39	105.88	104.09	101.92	103.07	103.06	106.73	107.65	103.79	109.77	108.35	98.996	107.54
101.07	94.095	105.36	96.879	101.34	93.757	100.28	87.541	93.773	90.465	94.405	96.132	98.207	86.983	96.278	99.098	101.07	100.62	99.248	97.611	92.895	98.291	105.94	98.523	103.68	96.968	107.1	92.323	90.168	102.51	96.378	94.528	106.47	100.82	93.645	92.077	93.606	99.554	98.222	92.102	109.4	90.588	96.384	100.14	108.86	100.66	107.11	93.162	94.425	91.755
114.12	115.65	116.91	108.08	106.16	116.95	108.39	108.4	112.27	108.94	110.55	106.83	109.33	101.55	101.96	100.62	116.48	101.35	106.82	104.84	114.44	106.66	121.48	103.39	106.72	108.09	103.68	107.81	109.62	112.38	106.62	106.62	106.78	108.28	110.69	108.66	106.48	110.14	105.42	111.51	111.98	109.03	102.32	112.96	106.8	118.19	105.53	109.91	115.95	113.36
100.33	108.01	105.32	107.63	101.42	107.97	97.555	100.83	99.492	104.61	112.96	108.71	108.27	107.63	106.51	101.98	104.84	97.736	115.8	110.76	101	113.28	102.73	108.65	101.31	103.63	104.93	113.18	102.72	104.84	110.44	102.46	108.86	111.2	106.4	113.77	109.39	113.86	107.95	107.71	94.233	111.11	113.58	101.07	112.16	106.76	106.64	107.51	109.95	107.09
108.28	90.117	97.466	104.2	91.899	96.061	104.88	97.802	96.289	96.51	91.221	87.129	91.219	89.211	94.186	94.475	96.595	100.97	91.826	92.867	88.319	89.489	96.285	95.905	100.4	94.97	100.94	95.656	100.19	99.074	97.697	101.1	95.139	103.52	89.886	106.85	94.227	94.979	89.033	95.986	101.7	96.21	98.883	95.657	98.769	96.881	93.714	105.02	105.87	105.21
97.641	105.12	104.68	102.39	101.37	93.904	106.83	96.529	94.893	105.89	95.856	99.54	100.55	94.827	106.67	105.29	98.952	107.14	99.923	90.613	101.34	109.05	93.825	98.066	92.881	89.637	100.59	96.347	92.938	98.561	103.7	99.798	90.059	103.93	101.02	97.836	97.443	107.57	103.69	105.21	96.914	98.053	97.325	100.12	100.39	99.252	101.21	101.7	102.34	93.988
99.551	109.28	103.36	95.865	103.85	96.575	98.237	100.61	99.59	94.58	95.84	106.07	106.89	96.711	100.22	100.45	92.978	100.76	94.783	105.49	93.946	101.55	98.429	108.9	96.601	96.758	104.38	104.19	105.46	94.456	99.14	108.18	102.62	92.481	115.79	91.721	101.52	106.35	98.624	102.27	94.627	99.349	99.66	102.98	95.801	99.136	101.86	102.56	94.082	95.748
111.76	102.02	105.5	99.615	107.04	105.23	110.76	102.56	109.71	113.89	113.92	105.25	107.02	109.26	104.2	103.81	111.55	113.36	109.51	108.33	109.4	109.7	118.01	112.05	107.08	105.1	101.52	108.06	109.39	111.61	111.37	103.18	112.71	113.56	109.22	103.32	104.03	98.569	104.53	110.05	108.36	107.76	109.29	101.32	109	113.9	117.82	111.65	105.77	106.13
111.74	104.75	111.33	100.13	103.43	112.41	101.52	95.973	108.82	99.523	104.67	102.72	107.34	99.613	107.72	104.82	111.47	109.87	107.82	105.13	100.49	111.54	105.25	104.94	101.9	100.39	113.31	102.02	107.32	108.15	100.07	105.14	114.29	104.42	112.33	107.7	112.09	109.78	103.47	113.18	99.757	102.02	99.758	94.658	105.67	107.06	106.92	102.87	110.5	105.26
105.28	109.62	107.5	104.71	106.14	102.72	112.1	115.43	107.62	104.53	100.84	106.29	106.93	104.66	111.48	110.79	110.65	98.957	98.035	110.18	108.61	113.59	104.48	95.557	110.76	108.34	107.66	110.92	100.74	107.44	100.22	114.99	99.3	98.329	116.61	100.09	100.63	108.64	104.8	100.28	115.3	112.77	105.62	110.32	103.67	108.06	110.77	110.49	120.57	116.75
98.261	106.96	104.2	105.42	97.073	101.71	107.98	105.13	105.78	109.76	114.47	99.918	95.648	104.72	100.01	105.33	105.99	111.2	113.83	103.82	104.28	109.94	99.115	99.492	101.98	99.872	97.92	102.21	106.16	106.62	106.56	103.38	105.25	111.78	107.55	109.67	106.44	109.12	111.66	108.91	105.3	112.7	110.08	102.53	104.72	112.57	101.81	114.01	107.86	101.47
104.71	103.18	113.47	106.1	107.77	110.69	111.77	106.31	106.55	104.13	105.1	96.669	115.04	98.334	106.24	102.63	110.51	114.79	102.82	106.9	111.52	111.88	100.91	112.39	109.63	107.31	112.17	106.23	110.1	100.77	106.91	114.34	108.54	109.75	105.58	108.91	108.28	115.07	107.73	103.74	94.695	114.78	106.69	120.98	99.39	105.28	105.04	99.44	107.36	108.51
105.05	103.69	113.52	107.3	104.08	107.69	106.52	112.89	104.17	110.12	107.6	106.37	107.98	105.89	111.79	113.42	106.95	120.33	102.94	114.7	102.49	112.46	110.94	112.32	107.05	109.31	115.53	107.12	112.63	114.15	104.66	115.25	109.18	109.41	108.17	101.87	110.94	113.73	107.49	115.72	102.88	109.64	111.79	96.807	101.98	112.44	108.58	113.91	111.41	112.76
95.134	103.17	107.59	102.03	106.68	99.831	104.39	120.32	110.16	106.96	107.61	106.1	116.34	103.96	113.71	111.7	115.6	109.37	107.05	107.52	115.85	110.4	109.02	106.38	106.99	108.89	101.54	101.61	105.72	107.66	110.9	105	103.3	107.4	114.08	109.03	110.3	106.58	105.47	108.2	116.67	108.26	112.96	102.65	112.2	103.2	105.71	106.57	108.64	106.37
111.25	105.13	105.58	107.1	95.999	99.107	110.55	103.85	107.37	98.217	98.341	111.81	94.3	105.88	113.22	101.69	103.98	100.42	101.8	114.38	108.14	105.7	111.86	106.42	100.3	103.27	97.709	103.35	113.5	113.34	109.83	129.31	109.08	100.69	106.6	103.36	101.57	105.89	101.63	101.25	111.01	105.94	107.5	103.4	103.97	106.35	110.74	104.13	106.73	107.07
116.94	108.61	110.82	107.79	100.62	114.02	112.76	96.576	107.16	105.62	115.67	103.81	109.85	109.12	102.8	105.6	120.75	115.76	113.18	109.83	112.93	108.47	111.43	108.62	106.62	111.2	108.32	117.23	121.01	110.73	116.2	101.8	105.41	111.5	109.75	115.28	110.12	111.15	108.19	108.23	117.77	117.49	108.54	109.7	108.74	99.562	111.65	102.96	98.384	104.53
112.41	109.07	102.11	109.99	110.12	105.16	111.05	96.704	108.31	108.36	102.35	98.531	108.82	104.79	107.32	101.03	112.59	103.77	102.81	109.47	93.845	96.668	107.43	112.88	105.26	98.432	104.18	111.78	96.66	108.75	104.54	109.44	105.35	108.89	99.896	106.72	105.05	106.83	96.049	98.369	105.44	101.78	106.03	108.83	108.53	108.7	100.18	103.3	94.762	107.54
103.01	97.677	110.75	109.88	114.12	108.66	108.09	109.97	108.55	101.39	101.48	106.99	102.7	105.06	111.27	104.53	103.51	104.02	110.68	97.043	105.69	102.69	104.35	101.09	115.9	110.5	108.66	109.88	109.59	106.41	99.638	95.882	110.88	105.14	113.35	98.656	100.17	103.57	107.13	101.65	109.75	108.98	101.76	100.78	105.39	111.22	107.56	111.25	107.3	112.08
104.3	111.16	114.12	108.49	104.06	113.89	119.91	106.96	100.68	114.62	112.17	106.2	106.94	110	103.33	107.77	111.12	89.949	113.84	111.82	112.84	108.34	106.55	111.88	116.35	112.65	112.29	93.954	110.47	108.23	103.02	114.6	106.41	110.15	106.35	105.7	109.58	102.43	98.034	111.98	110.15	108.03	107.79	111.85	102.73	110.42	111.12	117.19	98.915	107.3
110.06	98.461	100.23	103.16	101.03	94.544	107.42	104.27	105.04	105.23	104.1	110.17	107.87	106.42	107.91	92.201	99.684	109.08	102.96	94.559	107.29	110.91	108.55	110.56	102.69	103.36	110.67	109.98	113.79	104.95	107.02	108.01	96.847	104.66	101.91	112.02	108.84	98.674	106.49	102.79	112.09	105.79	110.94	104.53	107.78	102.28	105.65	103.6	115.64	107.03
100.91	103.29	98.729	105.32	100.39	99.259	99.775	91.596	98.324	99.125	93.468	99.651	94.874	94.737	96.493	93.887	109.42	98.006	100.51	99.668	97.327	104.97	104.02	93.178	102.31	100.57	106.46	104.85	93.858	95.291	96.152	105.95	97.417	101.55	102.34	101.71	98.176	101.74	100.25	97.573	103.24	93.414	98.749	98.639	96.995	105.55	90.682	90.394	92.323	96.698
116.9	108.08	107.41	108.86	114.97	104.2	101.89	107.27	108.57	100.99	103.85	105.52	107.42	118.13	109.77	107.64	110.17	115.21	105.18	112.93	119.12	108.94	91.944	101.82	118.89	106.86	113.96	111.97	111.41	97.715	110.13	104.99	110.14	105.52	106.53	102.46	101.08	108.61	106.35	109.98	108.48	107.66	108.53	104.39	105.72	110.53	110.25	100.03	112.27	106.75
101.76	95.5	95.574	103.38	114.35	95.029	104.14	108.44	96.901	108.23	96.377	115.18	112.98	101.59	99.559	112.68	103.71	108.57	101	106.86	99.186	101.39	104.58	102.86	106.79	113.71	101.78	101.53	106.73	105.27	105.65	109.03	106.74	110.03	102.92	98.208	106.83	102.46	109.53	101.75	103.48	108.9	100.2	104.52	101.55	98.658	106.16	111.78	103.63	108.66
102.91	114.14	117.27	100.97	106.67	105.05	105.75	98.721	109.27	102.8	105.01	100.55	98.692	94.638	110.37	107.29	105.91	101.29	109.52	104.87	100.21	104.55	106.04	102.98	106.17	112.6	103.95	99.927	103.93	98.692	103.02	105.3	111.28	104.58	113.33	108.69	109.01	106.63	108.92	106.49	111.29	109.27	104.85	97.157	101.7	108.68	107.91	111.52	95.641	109.15
107.02	113.66	104.36	103.02	106.74	107.3	107.71	102.19	115.68	98.372	104.12	99.118	109.26	103.61	107.47	108.59	102.62	99.85	104.92	100.56	110.34	118.72	112.6	107.03	108.86	110.94	100.4	108.84	105.62	105.29	110.68	109.51	113.17	105.61	104.54	105.8	101.23	103.18	110.73	102.58	109.26	110.08	105.25	101.91	99.378	109.85	109.4	100.63	104.51	97.571
99.686	100.42	97.974	95.722	90.911	92.978	96.178	98.142	94.945	102.83	94.699	89.117	99.957	99.796	104.79	102.12	102.04	98.484	97.01	88.647	94.386	104.8	92.674	97.06	89.63	101.31	110.23	95.228	103	101.03	95.993	100.48	86	101.46	101.26	87.825	99.938	93.675	99.806	102.17	97.208	105.71	96.902	101.19	89.647	86.356	92.32	103.4	97.454	102.74
100.47	85.296	102.52	88.97	107.59	89.495	97.794	90.845	106.01	93.227	97.142	106.2	97.813	94.939	105.46	110.55	92.806	95.073	97.271	96.186	93.512	94.886	102.58	90.668	98.363	95.319	89.098	99.732	95.718	96.206	98.279	91.41	89.638	101.02	104.72	92.36	97.956	97.074	93.047	100.44	99.82	106.17	88.882	91.645	97.498	86.869	97.991	97.716	99.831	98.853
109.11	92.622	91.529	95.955	105.67	94.09	104.21	104.47	111.62	106.94	103.75	106.76	102.31	95.487	104.16	108.59	103.11	98.992	98.491	105.93	96.124	93.972	95.077	102.28	107.2	104.74	100.22	100.14	101.38	95.391	100.73	95.949	101.93	100.27	107.03	102.56	102.79	106.7	105.89	109.48	105.17	102.01	105.64	101.73	109.1	97.677	95.831	106.91	101.57	102.14
96.572	105.77	107.29	101.38	108.5	110.64	109.69	106.41	102.53	96.156	111.48	100.99	105.87	109.41	103.68	110.61	99.016	97.185	102.18	105.94	100.36	111.84	106.55	104.91	112.13	96.574	94.476	103.41	104.14	102.25	107.7	108.84	109.87	113.91	102.61	105.66	99.011	104.08	114.42	95.221	111.11	112.87	114.28	98.769	101.76	117.6	105.99	115.44	106	105.55
109.67	107.41	110.23	117.31	116.03	111.87	103.45	106.6	104.73	106.98	112.23	118.84	101.54	102.74	114.77	112.54	107.7	110.67	109.71	107.56	113.92	102.87	109.56	99.833	102.06	111.07	108.17	101.35	108.81	101.9	103.14	116.26	109.34	108.53	113.1	105.84	105.66	109.87	108.29	100.6	107.81	103.15	109.92	110.87	107.77	106.75	105.52	109.33	105.99	102.85
99.026	103.58	101.33	105.52	101.44	89.313	99.928	97.904	94.966	105.08	106.54	102.78	110.96	93.395	101.79	104.33	104.67	98.082	99.759	104.68	101.63	94.464	105.11	95.888	106.1	93.788	98.118	97.08	104.69	95.559	92.053	89.807	106.22	105.13	102.98	101.06	104.86	99.884	102.08	102.51	100.88	105	97.661	94.646	89.372	103.65	97.324	95.507	98.214	103.6
102.7	105.95	109	111.76	111.19	118.86	109.1	110.32	100.41	106.37	103.28	105.19	99.226	103.68	112.38	108.41	99.209	103.9	102.62	111.2	98.517	108.99	110.23	98.529	104.15	112.12	110.81	109.68	94.9	107.9	107.85	115.07	111.02	99.306	111.04	109.62	100.25	115.96	114.45	106.52	107.29	105.82	99.818	108.42	112.58	106.21	110.64	99.483	107.38	104.53
102.35	98.786	114.12	108.18	112.8	108.67	104.72	111.55	109.18	112.32	104.71	107.76	108.15	109.8	109.85	102.33	106.11	105.09	104.38	101.2	112.68	104.81	114.49	113.83	104.24	106.78	111.48	98.769	107.54	113.58	109.92	107.42	108.41	103.31	103.19	106.1	108.18	110.71	113.79	103.97	108.82	108.68	107.83	114.61	114.64	109.68	113.36	119.73	110.27	108.49
110.52	105.06	105.08	109.76	106.35	104.27	111.07	106.04	103.15	103.29	106.17	101.55	115.64	105.29	115.68	107.08	114.61	110.07	97.603	107.9	105.28	105.08	98.824	105.64	104.29	106.18	108.87	99.883	101.76	111.1	117.72	111.49	106.89	102.89	98.532	107.54	94.788	102.58	99.166	106.16	111.7	103.94	112.72	104.08	108.2	111.42	106.29	101.4	101.62	107.13
105.64	102.55	107.53	110.84	102.24	101	105.22	104.95	109.02	109.77	107.43	109.05	99.898	101.49	112.81	104.43	103.41	110.21	99.966	112.49	109.82	105.16	101.79	105.58	105.98	107.8	103.32	105.48	107.35	101.87	108.34	105.78	103.53	104.11	105.75	103.28	104.56	111.13	100.39	105.88	111.44	101.56	108.59	108.73	102.97	102.51	102.06	102.03	96.724	100.42
107.36	107.9	102.13	101.23	112.29	106.38	108.52	117.11	104.59	110.51	100.79	112.99	108.35	107.64	122.64	111.69	106.22	122.83	111.24	109.06	115.01	111.92	107.73	105.76	106.1	108.29	107.87	104.78	107.05	114.86	107.73	107.46	113.93	104.65	111.39	120.09	106.69	109.63	99.017	116.51	109.03	107.43	110.72	104.01	105.63	111.2	105.34	107.27	103.23	110.2
106.62	106.02	106.64	110.02	97.942	98.955	107.27	113.14	109.24	96.379	105.81	116.95	101.52	103.27	101.14	106.33	112.7	102.82	109.62	106.99	107.35	109.44	101.34	115.75	104.9	107.03	114.32	104.31	108.39	116.07	111.56	107.57	105	105.48	108.07	103.54	106.7	99.613	107.53	105.96	108.95	104.15	118.9	111.12	102.31	115.89	108.96	112.23	102.53	102.77
104.34	105.34	102.48	97.375	112.04	103.05	106.21	105.37	111.1	98.75	107.19	107.63	107.73	110.94	109.29	107	98.451	102.34	106.51	112.16	103.59	106.14	113.01	97.626	108.23	106.46	114.98	109.68	108.3	95.68	99.283	101.58	104.47	103.87	98.211	106.62	97.942	111.6	97.816	103.26	102.8	98.285	100.99	103.08	107.99	110.82	110.1	96.647	99.442	100.34
105.38	103.32	107.96	111.47	100.93	105.69	103.88	103.21	106.78	113.33	107.19	111.5	116.4	98.87	110.3	113.68	110.26	104.82	108.81	96.9	111.74	114.23	100.69	91.764	102.63	115.86	97.556	110.77	101.63	108.46	98.479	107.85	112.72	105.53	104.39	96.717	100.81	105.47	106.64	105.32	105.79	102.56	108.14	108.83	100.72	105.11	104.07	106.31	109.69	108.24
103.82	108.22	105.08	99.817	99.432	106.53	104.5	106.59	105.21	102.47	100.14	105.87	104.09	103.39	100.62	105.55	104.26	105.13	107.93	101.75	109.15	109.66	112.65	105.66	109.3	106.83	107.89	105.36	102.94	100.05	102.78	101.99	104.21	109.4	111.79	118.09	110.46	101.83	99.627	108.19	97.932	92.655	101.2	104.12	103.98	104.01	98.656	99.295	109.35	105.63
99.71	104.19	96.369	100.41	103.81	98.06	107.39	102.47	97.881	103.52	102.84	100.22	110.8	96.827	98.534	106.88	106.48	103.14	94.119	103.13	102.96	110.89	95.739	103.52	92.663	100.84	93.869	98.947	102.56	101.87	101.53	98.715	91.491	95.378	94.108	100.61	97.203	103.23	103.08	94.353	101.76	104.58	100.4	102.08	103.77	105.21	102.73	108.31	103.98	92.552
111.4	108.66	112.59	109.62	109.96	108.79	104.54	108.41	116.17	107.96	107.79	112.79	113.05	110.87	104.55	109.41	107.29	112.62	108.45	111.69	109.19	108.41	110.59	105.36	115.7	108.72	98.985	109.25	104.74	106.77	118.92	110.68	108.28	116.61	99.814	108.2	117.09	104.86	102.28	113.91	102.89	108.18	113.27	107.35	106.05	105.88	110.66	107.31	106.13	116.11
106.29	111.88	108.22	111.18	111.49	111.7	103.19	107.8	102.49	100.72	110.75	105.92	104.8	108.87	103.43	112.89	105.61	104.02	99.669	103.04	104.09	110.27	107.14	102.16	106.43	100.71	114.96	107.12	104.57	106.59	103.38	105.39	101.42	104.93	110.46	111.12	104.68	105.45	109.15	109.92	107.82	106.41	105.11	103.14	106.23	112.01	109.35	109.62	101.98	108.04
103.93	104.02	101.71	107.23	107.06	107.19	112.13	105.62	110.87	105	103.8	104.43	114.58	100.15	112.48	105.62	108.63	105.86	101.68	102.16	98.337	105.07	96.227	102.73	91.451	104.24	105.77	93.868	106.27	104.28	102.6	98.814	106.27	98.792	102.78	101.75	104.38	101.72	103.44	109.44	100.18	112.45	107.2	100.19	105.07	103.29	102.45	111.14	106.8	108.13
110.57	95.366	106.81	98.091	107.72	93.425	107.05	105.74	92.574	106.72	86.782	97.683	97.949	106.7	101.66	108.3	96.654	101.69	112.48	95.947	97.115	92.028	106.53	99.763	100.84	99.758	98.01	102.47	110.3	96.14	99.57	93.574	101.03	103.88	94.789	97.7	98.927	101.1	101.11	96.72	101.4	97.156	106.13	105.71	98.946	103.09	101.24	105.7	112.61	87.96
99.98	105.11	96.011	97.108	100.21	110.67	102.68	110.23	103.69	109.69	113.85	108.12	100.38	96.891	104.57	96.439	99.534	105.61	105.4	104.38	102.35	100.57	109.62	92.886	96.327	108.47	108.48	105.11	99.459	100.63	102.7	106.01	102.41	101.08	106.26	102.35	100.37	99.789	107.25	113.22	96.886	99.124	92.013	104.87	98.942	101.02	102.85	108.24	100.4	104.5
111.48	111.63	116.01	107.57	103.48	115.18	109.35	111.33	112.06	106.91	108.81	111.72	109.02	115.71	110.14	111.5	109.02	107.11	112.47	110.86	107.43	108.97	105.77	113.37	117.04	109.71	120.27	118.24	98.968	117.94	108.07	111.15	109.91	116.89	109.79	119.73	112.42	117.04	113.18	104.52	111.91	114.34	115.85	112.27	114.21	111.08	118.84	109.2	113.36	111.46
109.04	105.85	111.39	107.25	109.56	113.02	110.51	111.6	108.81	107.87	114.16	109.93	103.82	105.23	119.84	114.76	101.08	107.38	107.75	114.9	109.62	113.51	107.11	106.97	108.9	120.11	110	104.55	103.9	103.05	107.91	108.3	107	103.69	106.21	106.37	110.32	109.88	114.02	112.64	110.86	104.4	104.77	110.54	109.18	104.71	99.962	99.598	100.66	108
106.29	109.82	104.84	105.01	109.04	110.32	102.05	96.973	104.94	104.62	102.68	90.507	101.85	109.39	100.34	94.77	104.47	109.87	110.47	108.31	98.158	97.441	106.1	115.79	101.42	101.84	109.74	107.38	106.01	117.44	107.83	108.45	109.77	117.6	100.76	104.7	104.59	117.23	103.01	106.99	110.01	106.58	102.75	101.05	104.6	105.15	100.87	111.55	111.05	111.37
100.05	114.42	96.005	94.93	96.942	96.852	101.6	102.05	96.616	101.53	92.056	95.841	93.51	104.94	103.02	106.62	88.722	98.269	87.749	98.568	98.766	111.83	104.93	95.103	93.233	90.918	91.607	93.386	94.392	98.815	100.34	90.23	98.893	94.269	100.58	94.592	91.495	94.239	97.621	96.637	105.16	93.069	91.06	102.55	91.577	95.392	101.8	100.96	99.972	98.606
120.36	98.469	110.72	108.44	113.46	95.679	108.13	108.76	103.21	113.87	106.77	104.27	114.46	101.67	107.66	108.09	107.98	102.83	102.08	117.91	106.18	113.64	99.622	114.07	113	108.36	108.14	107.36	109.5	106.62	111.4	117.96	107.1	109.33	106.74	116.82	108.45	103.87	105.34	110.14	105.11	108.24	106.65	108.93	114.17	106.35	108.46	111.29	109.54	107.16
104.98	96.325	109.76	108.63	100.97	115.42	100.89	95.788	105.85	109.53	109	115.8	103.66	109.46	110.18	96.38	100.56	105.29	106.79	105.76	100.57	99.916	105.87	103.84	104.32	102.51	100.33	106.21	112.32	106.29	109.62	112.05	107.62	104.65	101.32	106.96	112.63	98.197	99.812	109.58	109	102.59	107.24	97.897	107.85	109.54	109.36	110.08	110.32	100.97
95.666	105.7	104.39	114.35	106.58	91.187	102.68	107.96	111.64	106.66	110.84	113.42	102.42	107.85	102.29	102.65	103.15	116.73	101.55	104.62	106.75	115.63	103.09	107.29	107.16	100.45	108.91	107.65	108.55	106.13	105.5	107.07	110.42	105.04	108.98	103.47	105.52	104.77	106.7	88.574	106.72	104.17	102.84	97.902	106.72	105.71	106.53	108.13	104.22	102.47
105.64	101.03	104.86	109.36	109.23	108.49	103.53	115.48	116	106.03	108.15	114.14	102.85	108.54	99.887	102.3	102.79	108.86	112.88	103.75	105.12	103.66	111.81	104.73	102.16	101.89	112.29	102.62	108.65	103.4	109.21	105.03	101.35	107.21	104.7	100.37	110.51	102.84	109.64	104.61	110.19	102.14	102.34	102.57	104.3	120.04	106.03	109.41	100	105.42
113.28	101.76	109.77	112.87	106.37	97.483	102.27	106.98	102.6	106.23	113.48	96.557	109.4	101.78	100.57	107.31	104.31	108.9	110.85	99.542	109.53	106.53	100.3	107.77	104.68	97.295	104.05	103.33	108.22	99.05	105.02	115.98	97.954	101.32	107.38	101.41	107	108.54	105.47	107.72	96.691	110.06	111.11	101.82	103.1	96.632	104.93	105.66	99.32	109.61
112.64	104.14	99.048	99.873	117.92	99.243	101.69	102.89	96.915	105.98	102.44	102.05	100.7	97.429	109.15	105.24	104	104.69	100.59	109.1	110.54	109.93	104.1	100.85	107.83	103.48	112.72	103.21	106.95	109.39	106.01	109.74	101.58	100.66	92.407	108.55	107.6	96.395	102.88	107.27	107.09	114.86	105.38	103.12	107.63	103.13	106.19	104.98	109.98	109.89
104.36	106.6	111.07	111.72	113.83	111.77	109.57	111.66	105	108.39	97.341	107.69	99.994	112.75	114.36	106.2	112.8	105.47	102.38	105.86	102.92	100.33	101.32	108.83	95.524	105.95	107.5	112.84	105.42	104.49	105.14	101.11	103.17	104.32	111.93	100.35	112.45	109.44	101	107.18	103.35	99.094	107.24	105.07	98.974	104.77	106.01	102.87	100.1	113.29
93.971	98.368	100.66	101.41	100.71	90.171	85.102	93.457	87.436	100.34	96.621	99.188	94.495	99.893	103.81	103	99.265	97.686	100.19	98.891	102.43	104.45	96.703	96.458	87.408	100.18	97.342	93.692	92.659	101.42	101.24	100.7	93.159	97.4	105.08	94.538	103.12	98.059	97.343	91.148	105.82	100.62	96.231	89.99	103.35	100.37	93.748	104.04	97.517	92.634
103.96	98.546	116.78	102.08	99.255	110.44	98.445	114.08	106.62	111.48	109.9	103.4	104.31	108.25	105.61	113.14	111.96	111.04	105.24	99.017	109.39	108.25	108.43	106.62	114.57	101.72	109.69	105.43	98.036	103.22	107.38	116.69	111.27	107.64	96.871	98.33	104.73	104.1	102.43	103.57	99.051	97.763	109.23	107.02	109.1	117.7	95.817	100.91	109.04	104.67
103.87	108.38	108.7	107.83	100.84	100.55	103.08	98.58	105.83	108.15	110.23	100.44	112.49	99.76	100.35	107.49	107.36	100.45	99.09	98.833	105.81	98.955	100.39	110.7	111.5	108.08	107.31	107.4	107.15	102.24	104.56	105.88	103.83	98.667	98.239	98.733	105.27	106.08	100.47	108.01	114.87	103.52	106.72	105.52	102.06	110.69	107.88	104.25	105.59	103.89
92.702	100.88	99.326	99.783	99.502	96.759	108.33	91.887	96.393	99.44	94.765	98.244	94.957	99.231	101.98	101.53	104.77	101.96	106.9	84.993	101.37	93.514	103.68	105.24	94.812	110.46	99.144	93.037	95.857	110.22	106.02	108.45	90.38	102.89	87.438	99.273	99.143	104.88	103.98	105.68	99.081	106.86	98.842	102.57	101.86	99.775	101.69	108.38	108.64	98.964
98.113	93.15	100.93	91.977	92.657	96.93	98.342	97.61	100.05	95.753	93.406	91.908	99.476	98.348	95.818	98.973	96.607	103.62	90.303	102.22	98.143	95.95	94.624	97.872	93.662	100.01	103.41	99.288	87.616	99.524	99.504	105.77	101.51	91.056	95.572	85.115	104.27	96.693	101.28	98.543	103.66	98.806	97.267	97.23	100.95	97.659	102.34	98.647	91.197	104.27
109.16	104.88	108.32	105.69	108.52	108.28	105.71	107.62	106.16	104.14	102.14	109.56	99.422	110.56	103.1	108.28	106.57	103.84	103.98	98.039	101.36	100.09	93.858	105.64	104.12	99.892	106.93	110.44	100.32	102.99	105.31	108.2	109.58	103.3	108.5	96.709	110.42	103.04	105.38	110.87	106.96	110.45	96.543	102.57	107.7	110.07	107.21	101.12	107.41	111.03
107.26	104.11	109.21	101.86	106.87	104.31	105.23	108.94	112.94	106.84	111.66	102.67	98.378	105.93	113.29	109.83	110.29	97.404	102.83	104.8	102.71	102.76	100.08	107.93	111.19	108.45	106.65	106.24	108.21	101.57	103.42	122.56	103.73	102.19	110.7	105.28	116.17	108.84	114.77	100.28	104.45	113.95	101.38	106.38	102.7	112.26	104.39	104.29	109.58	107.86
110.72	112.28	109.33	112.6	117.62	109.91	106.44	108.28	109.01	108.32	106.75	103.11	105.65	103.9	101.16	104.66	114.44	104.92	113.96	109.11	102.12	105.77	101.6	114.23	106.05	112.64	118.05	109.53	106.07	98.526	111.6	111.48	101.04	114.13	106.89	116.75	109.13	110.08	104.6	105.56	113.51	105.07	103.69	107.27	103.96	117.05	98.697	114.54	106	118.89
107.37	106.82	109.57	114.47	118	104.14	107.5	105.22	108.78	102.65	110.17	105.86	101.18	109.83	113.28	114.78	104.64	118.57	117.56	110.91	101.71	115.68	104.85	109.51	104.66	117.54	102.12	111.71	101.27	99.148	112.59	105.29	110.92	116.83	105.81	101.87	113.39	99.167	114.56	111.09	96.675	99.79	112.1	111.3	111.77	107.56	102.2	107.21	103.98	112.68
100.43	105.53	90.561	101.36	109.97	96.276	102.68	99.056	97.794	105.98	100.45	105.29	106.95	110.25	100.22	103.48	99.328	105.61	97.096	109.22	98.955	100.47	103.48	95.988	95.62	102.07	108.37	102.73	100.95	106.22	103.66	97.665	95.891	102.51	97.684	99.841	100.69	103.84	108.16	96.547	103.03	97.459	101.41	96.476	91.783	113.01	106.75	104.08	101.53	92.876
108.1	102.61	110.2	107.79	107.52	106.65	108	108.66	106.76	113.76	110.1	97.908	104.75	105.49	98.703	107.5	103.45	108.13	99.893	101.57	109.69	112.82	105.17	104.5	104.71	108.06	105.06	112.09	102.38	103.53	97.808	100.69	104.84	97.915	98.075	110.15	110.31	110.08	99.788	105.15	106.75	114.99	97.885	96.037	101.49	115.82	110.15	96.344	103.01	113.17
104.49	105.72	108.44	103.3	103.7	109.34	112.99	106.18	104.33	103.54	102.61	109.86	114.79	103.86	113.91	109.84	107.4	104.59	103.39	111.74	113.11	111.89	99.406	114.64	111.28	106.4	111.91	117.5	108.61	110.14	111.03	106.87	107.99	113.44	109.07	110.14	111.32	105.73	112.72	101.12	109.36	101.55	95.998	117.97	105.94	109.56	104.48	111.85	107.48	113.98
109.85	99.085	97.909	105.41	110.13	107.71	98.026	98.555	97.411	98.096	103.99	92.682	92.985	102.75	96.848	108.19	112.41	93.164	92.191	103.9	92.56	105.2	103.94	104.36	106.88	106.82	104.45	106.66	102.31	94.953	97.54	96.59	100.88	103.03	109.82	97.792	97.515	98.872	99.527	97.004	108.97	93.372	98.484	91.793	100.87	102.75	104.31	102.42	108.06	100.32
97.656	108.83	108.09	110.09	106.36	108.64	98.386	109.1	103.99	106.14	98.953	97.601	107.73	103.38	106.57	104.68	109.98	109.35	93.799	109.94	110.16	98.888	99.894	107.67	112.75	94.107	110.29	111.5	115.29	96.755	112.2	104.32	113.72	98.76	102.27	98.744	108.48	105.67	105.62	109.99	104.75	111.59	113.48	105.57	111.5	105.94	101.25	110.64	102.88	106.57
109.64	108.69	99.077	107.21	101.93	103.41	107.82	104.03	117.92	102.66	105.14	108.17	103.83	105.42	106.66	102.01	102.82	105.03	93.31	110.43	106.13	102.66	96.346	106.2	105.34	103.76	99.117	112.96	102.9	96.842	103.99	112.22	105.44	101.02	113.8	110.11	107.04	109.35	107.01	104.17	113.23	102.02	112.91	109.59	109.47	104.94	111.47	106.21	108.02	110.46
107.69	104.16	97.865	108.35	101.96	105.66	104.59	101.76	100.95	97.446	92.347	100.1	107.44	101.1	114.42	104.21	104.95	102.78	108.37	108.08	105.17	99.342	111.47	93.906	107.86	105.45	101.95	111.13	110.68	103.13	114.47	110.84	103.92	115.58	105.47	98.773	98.01	106.06	105.27	107.16	105.7	106.31	102.81	108.4	112.1	100.02	102.54	112.95	108.46	106.12
98.886	107.56	108.77	116.78	98.714	105.55	108.42	120.58	107.23	102.12	107.99	109.2	108.09	104.46	113.83	99.999	106.44	111.58	114.36	105.8	99.617	98.667	110.22	107.14	99.755	108.2	102.32	107.15	99.771	114.09	98.36	101.91	102.54	111.04	100.59	103.05	111.95	94.449	94.167	111.82	101.88	97.913	108.21	107.06	105.81	112.39	111.02	109.5	96.248	114.21
98.153	103.65	110.93	110.84	99.617	109.64	106.54	103.44	102.67	106.65	109.5	103.99	102.25	106.76	111.26	103.42	106.03	96.951	106.02	105.3	104.35	108.79	116.76	106.52	113.24	105.41	107.94	99.519	104.13	103.27	111.34	109.97	100.8	99.329	97.873	115.95	98.783	112.08	106.91	101.82	100.1	108.27	110.15	101.36	106.59	108.92	111.8	111.37	104.37	108.95
102.83	108.89	108.99	105.72	102.3	106.84	109.6	109.46	102.06	105.07	104.59	104.76	105.03	96.273	109.37	107.35	104.63	101.87	92.882	105.74	109.16	95.113	102.63	111.52	105.69	112.49	101.08	95.794	115.08	110.12	105.36	113.31	107.67	100.41	109.01	104.58	106.43	100.54	105.33	108.46	111.63	94.812	111.52	106.09	108.69	108.98	109.4	104.11	106.32	114.31
105.54	106.12	96.614	102.89	107.2	101.23	112.45	102.85	105.86	107.89	113.46	105.43	101.67	107.12	110.51	102.98	105.88	107.83	101.58	111.01	105.79	105.7	115.8	108.4	108.93	109.65	110.29	100.67	101.9	106.65	115.06	102.24	112.51	107.13	122.43	106.64	112.95	110.08	103.22	96.72	105.15	104.04	97.391	101.39	113.3	106.53	104.26	103.94	109.36	108.59
102.29	109.6	106.96	97.123	104.78	105.5	112.24	110.02	106.47	108.82	109.6	108.19	101.91	112.08	101.3	112.27	111.8	106.36	107.99	108.77	111.72	110.16	113.37	105.68	99.819	108.28	100.52	111.32	104.65	106.07	97.451	117.5	107.65	107.79	107.9	109.61	110.7	103.94	101.27	107.85	106.14	101.94	109.48	103.26	110.89	112.01	100.98	98.781	105.75	109.47
98.542	103.99	98.801	108.58	102.4	102.48	103.94	105.77	103.84	101.32	102.53	107.01	92.341	94.473	106.85	104.49	108	107.83	100.71	99.81	102.18	103.16	94.42	97.248	101.21	97.965	102.49	99.44	103.47	103.67	108.87	101.87	103.87	98.26	93.093	99.937	100.59	103.68	99.708	98.591	107.53	110.23	97.14	97.658	95.21	101.65	103.53	98.93	100.7	107.98
101.43	108.58	101.11	110.26	110.06	108.71	106.31	99.058	100.01	99.66	109.72	104.28	107.39	100.35	98.923	105.32	101.14	102.65	106.69	107.93	107.64	100.63	100.71	106.28	113.64	110.4	106.83	101.41	102.72	113.24	92.224	114.98	115.42	107	110.24	99.481	105.33	97.669	106.57	106.81	102.88	108.03	102.3	97.267	108.36	90.496	103.72	99.955	104.55	105.19
100.21	112.22	106.66	104.8	112.02	103.18	110.61	105.24	117.21	111.83	109.12	103.76	108.97	109.04	114.26	104.34	114.19	97.418	105.47	100.33	106.96	99.768	102.09	108.93	111.75	117.26	105.68	107.36	107.91	104.1	112.19	105.74	98.374	110.86	112.17	103.81	109.01	109.82	105.73	98.703	112.42	113.77	104.34	108.5	110.59	104.51	109.01	110.08	113.9	112.83
104.08	100.31	93.183	107.55	93.58	97.109	98.786	107.18	97.428	101.48	94.766	101.75	104.71	106.11	104.97	86.411	93.443	93.198	92.518	110.09	98.828	91.682	110.66	94.371	100.43	103.74	108.23	104.83	98.509	106.95	101.88	107.23	100.01	96.357	105.42	101.4	92.654	104.58	93.036	93.736	92.208	101.03	100.89	101.85	104.67	99.248	101.56	95.506	96.274	94.95
111.59	120.17	104.61	105.36	107.92	107.15	104.5	111.72	118.88	111.51	105.06	104.7	106.02	111.54	108.07	105.98	109.83	107.82	109.13	107.45	103.1	113.2	106.01	101.09	100.74	105.99	108.45	97.462	108.5	102.9	107.93	113.85	100.47	114.29	111.42	109.7	108.43	109.77	108.27	105.89	109.96	102.75	102.46	103.31	103.26	110.07	111.87	103.87	115.79	108.18
100.77	101.03	107.29	98.456	104.55	107.03	94.618	108.36	101.8	100.43	104.1	99.653	107.58	95.88	100.75	101.9	104.71	109.52	93.793	104.4	100.01	105.9	104	100.21	100.23	103.53	108.11	108.07	91.84	105.07	102.69	107.16	112.15	106.35	108.41	96.384	98.924	105.96	100.12	100.18	109.43	103.13	94.059	106.7	98.488	107.55	110.13	106.58	108.79	108.05
107.56	104.51	97.787	106.84	103.54	97.193	101.89	104.33	94.594	109.11	115.83	100.18	110.66	103.64	97.793	103.13	94.364	95.077	105.89	96.384	104.33	105.33	97.832	101.83	96.299	107.65	98.206	101.15	110.04	94.408	100.51	98.055	103.24	101	102.95	102.05	102.03	99.276	100.03	100.56	100.51	101.95	93.731	98.223	97.054	92.73	96.883	102.56	98.116	102.34
100.81	88.698	100.4	104.31	95.09	91.547	93.231	101.72	103.66	107.54	104.62	106.69	98.232	95.205	92.42	100.48	106.28	99.665	106.27	93.339	98.88	93.278	95.286	106.6	101.19	101.61	103.75	108.35	99.206	107.53	97.183	95.275	103.76	99.186	93.247	97.995	100.1	97.941	98.214	100.96	102.86	96.867	100.58	85.381	98.531	100.2	96.603	98.346	99.055	92.36
96.895	102.61	99.696	86.797	102.32	97.561	96.78	106.03	101.45	102.95	95.255	97.134	93.971	85.511	107.12	98.108	93.288	88.285	100.36	96.395	102.79	101.75	102.06	93.13	102.75	101	106.44	95.122	90.705	102.83	100.72	89.217	100.38	95.26	104.4	92.244	91.347	99.351	99.768	102.81	100.94	105.1	108.63	100.73	104	88.705	97.127	102.66	98.308	90.972
109.61	111.52	114.6	115.74	115.98	105.96	122.22	117.54	112.16	109.01	109.57	106.46	107.6	114.86	112.45	115.88	111.4	114.7	107.31	111.88	112.91	120.15	117.21	118.42	102.6	112.09	107.01	109.18	107.34	114.26	103.21	113.93	119.74	109	104.36	111.21	102.61	104.54	112.69	106.09	103.42	113.87	112.27	107.11	110.45	119.62	100.79	109.41	109.39	117.48
101.61	95.357	98.87	89.515	98.845	105.88	101.13	95.867	104.61	95.803	92.415	92.212	105.62	101.85	95.8	96.844	95.728	105.69	89.557	101.97	95.221	105.02	107.43	103.48	96.876	96.313	97.022	105.46	95.216	86.991	97.069	101.59	88.4	92.937	100.61	100.82	104.16	93.169	97.717	96.491	103.25	98.105	99.325	97.849	100.62	95.664	99.872	97.822	100.65	94.726
106.18	106.95	99.691	97.162	114.02	106.43	106.41	101.01	110.57	103.19	107.82	113.43	105.38	114.49	109.98	104.69	98.764	97.138	103.34	105.92	107.82	102.35	109.13	107.43	101.84	98.489	111.06	107.11	112.08	105.77	107.71	104.43	111.78	102.83	100.14	103.27	104.59	100.97	113.35	106.9	109.73	104.29	101.04	101.02	104.83	103.3	109.07	104.28	93.318	113.47
96.438	104.17	98.69	94.993	93.438	104.36	91.62	94.672	98.607	107.07	94.293	95.053	104.84	106.32	107.63	100.41	91.261	107.64	108.08	105.86	103.9	107.43	109.14	107.61	101.52	98.213	102.26	104.97	104.11	101.87	109.55	105.55	100.95	107.27	100.13	95.919	102.87	94.741	105.61	95.841	100.95	100.13	98.966	100.73	97.201	100.9	106.9	104.71	108.1	102.59
101.32	100.46	106.29	112.06	110.28	110.15	107.4	110.57	104.48	101.19	108.06	105.1	109.55	102.52	113.31	103.47	106.74	103.06	109.52	101.65	106.86	101.9	114.97	87.892	104.47	101.71	118.55	106.58	101.21	106.26	105.04	106.45	100.29	109.07	103.85	105.53	103.3	109.5	111.7	106.75	106.68	106.46	103.23	105.06	111.8	100.81	103.96	111.65	107.19	102.2
109.01	111.54	107.07	108.42	106.9	107.86	108.01	106.22	107.23	111.31	113.85	100.17	106.1	108.54	107.64	111.6	98.172	102.57	106.51	111.69	99.882	94.902	106.27	114.08	105.95	111.51	104.25	99.423	99.889	107.03	101.65	119.18	103.19	103.17	106.9	112.68	110.13	103.2	112.06	104.82	102.8	110	113.34	106.77	110.22	103.68	108.25	107.44	106.46	108.25
118.88	105.98	115.43	113.29	108.03	113.05	117.71	98.817	105.8	117.39	103.98	108.46	117.55	103.9	101.76	108.27	107.66	111.12	106.09	104.85	104.93	105.56	113.4	111.55	108.55	113.08	109.64	107.94	107.62	116.68	114.14	105.86	120.19	112.2	106.86	100.77	109.9	106.5	116.16	106.44	105.69	113.52	109.07	114.43	108.76	118.8	117.93	108.5	115.88	106.94
98.799	100.4	94.228	96.611	94.865	103.9	89.239	110.28	93.921	104.06	104.14	85.857	95.259	95.435	92.637	103.01	93.124	97.003	106.55	101.87	106.18	101.67	97.053	89.143	94.333	106.2	89.64	95.39	97.943	88.997	100.54	96.181	96.863	102.44	105.87	102.32	103.86	105.75	91.637	106.69	97.883	94.385	91.379	93.523	101.82	90.614	89.691	97.802	96.457	104.79
107.53	109.74	102.49	93.26	104.54	100.04	89.464	99.485	89.139	105.17	104.84	100.73	102.65	98.301	97.477	95.357	104.18	100.43	96.46	95.855	96.517	95.461	93.533	99.798	101.43	99.406	94.063	101.08	91.904	99.183	93.053	92.951	95.686	101.88	91.912	96.327	105.41	93.623	100.27	92.647	87.089	97.222	98.221	97.249	94.652	102.69	89.836	96.922	95.107	102.8
115.1	101.14	101.56	106.76	110.81	105.14	103.72	101.72	116.4	97.427	100.57	102.78	100.23	103.21	113.76	102.01	106.67	105.13	108.68	109.97	106.72	108.03	101.1	112.4	104.33	113.76	94.626	104.15	111.97	105.42	108.28	110.97	109.25	98.84	104.2	112.58	114.27	101	106.23	107.14	108.41	100.68	106.71	111.28	111.78	96.335	102.6	108.04	109.3	99.035
97.034	109.05	108.86	103.18	104.79	109.09	110.95	109.13	101.02	105.46	115.66	107.15	105.62	111.42	112.24	104.16	115.57	106.53	96.719	100.24	103.84	100.1	107.73	109.18	103.95	101.15	104.79	106.22	110.63	107.49	114.18	109.54	104.24	112.3	103.35	113.63	104.66	103.5	101.49	109.09	110.68	101.33	107.16	109.24	104.46	104.17	106.23	104.07	111.17	106.26
97.448	103.02	91.982	97.419	104.37	107.39	100.23	99.213	108.22	101.79	106.1	101.78	105.25	108.58	103.1	98.871	101.02	105.29	103.1	94.126	107.15	99.37	91.889	99.514	100.61	104.52	112.84	99.631	103.16	106.64	98.11	94.736	100.18	99.766	100.02	97.662	95.827	100.83	106.06	102.96	107.97	103.87	98.366	96.789	97.605	92.365	98.244	103.86	101.29	100.01
101.28	110.31	105.36	108.63	109.31	109.36	111.16	109.32	113.39	112.34	107.81	113.9	108.61	106.91	91.308	103.17	105.9	100.26	103.77	113.05	109.63	113.43	108.08	109.54	107.36	111.34	109.43	114.05	106.21	106.17	109.69	116.84	115.01	101.8	102.91	117.63	115.63	116.46	98.704	101.04	108.34	110.35	116.51	111.17	107.68	106.19	104.74	104.06	111.16	114.74
108	111.29	106.36	109.02	95.69	99.09	102.41	103.58	99.335	106.5	109.56	114.45	102.97	111.29	95.443	107.92	107.09	111.7	102.07	104.91	108.22	111.82	102.59	111.9	92.384	100.5	98.442	109.24	104.01	107.9	118.68	113.78	104.25	99.891	109.92	106.31	105.89	108.71	99.475	109.04	106.13	103.51	94.537	123.15	109.17	106.06	109.55	100.36	115.24	99.099
90.949	104.97	103.84	96.03	97.87	95.037	92.65	95.66	90.618	101.29	104.52	101.01	98.569	104.77	94.16	90.682	93.491	103.08	97.838	99.345	93.244	88.453	96.847	99.591	86.934	93.338	91.834	98.287	100.03	98.658	96.631	98.836	99.441	97.281	104.06	93.791	87.122	100.96	97.653	99.133	107.84	101.48	97.314	94.81	96.692	96.025	100.25	98.157	101.16	103.27
101.69	106.75	113.54	99.835	100.06	112.35	100.9	100.29	102.04	111.35	115.17	108.37	104.86	110.94	99.869	99.991	103.61	95.301	109.49	110.54	115.97	105.51	102.64	104.72	104.42	109.44	98.126	104.29	107.43	105.3	107.16	108.1	109.17	106.54	99.131	105.52	116.65	99.585	115.5	101.39	100.22	105.6	110.4	108.89	103.41	108.91	108.85	94.767	106.49	107.82
102.12	93.955	98.934	98.147	102.56	101.45	101.53	98.144	100.66	99.461	105.22	95.14	101.34	99.782	95.496	100.84	94	95.785	95.175	103.67	94.609	99.747	102.92	103.77	100.6	103.52	111.69	100.08	107.35	95.95	92.68	93.593	99.069	87.541	106.33	90.668	88.953	106.81	105.38	99.542	97.334	105.83	94.298	100.79	101.88	93.981	104.08	101.75	93.464	92.593
106.54	107	109.86	104.14	113.2	103.11	107.49	102.27	108.7	103.96	107.28	111.45	101.66	108.79	110.54	110.75	103.57	112.47	102.83	118.3	105.72	111.33	107.15	103.79	107.67	109.81	103.16	105.82	107.17	102.79	114.06	108.71	99.607	106.03	115.24	107.49	103.98	100.36	101.77	106.91	104.21	106.72	105.49	104.85	115.05	101.76	104.84	107.59	107.32	113.76
92.765	97.689	94.925	102.67	99.57	110.08	95.143	97.503	100.76	94.965	103.16	105.77	96.999	98.714	104.2	97.765	102.89	100.15	102.95	96.193	95.324	102.47	104.49	91.184	99.35	101.74	98.65	104.82	104.92	106.47	94.017	98.871	102.4	104.12	97.267	92.924	101.97	94.072	93.856	101.03	96.087	104.25	100.87	104.16	102.15	100.64	93.151	101.75	94.711	102.74
112.39	109.46	110.81	110.08	103.47	104.48	103.97	108.46	115.25	111.9	110.35	114.71	104.26	103.9	114.22	109	110.38	113	109.51	113.86	105.54	112.21	100.51	110.91	102.55	111.38	103.65	101.07	115.02	104.73	104.93	93.331	103.71	106.26	108.46	104.44	108.95	97.708	105.88	103.8	110.33	109.23	102.19	110.17	109.49	112.11	118.17	104.64	106.69	109.31
98.714	94.812	97.784	90.252	94.882	97.79	89.543	102.95	102.29	106.28	99.191	92.373	102.84	107.76	107.54	95.447	92.644	103.47	94.797	97.871	99.45	91.863	102.73	99	99.711	98.87	97.909	87.034	97.298	94.973	92.849	104.33	94.093	92.645	108.09	107.08	94.462	102.31	104.15	99.07	90.606	100.61	102.21	96.206	89.369	97.214	102.12	97.487	96.843	106.14
104.7	102.02	106.8	100.37	103.68	110.3	110.73	107.87	91.111	102	100.74	103.8	112.24	103.05	101.34	103.56	100.16	101.85	102.16	107.31	102.63	103.27	100.2	109.38	112.13	106.07	114.43	98.197	101.64	103.18	102.95	102.7	111.01	100.34	103.55	108.23	97.937	101.93	101.31	106.83	102.85	100.04	108.19	105.64	109.01	101.66	114.63	107.31	107.06	104.61
114.41	112.73	113.71	101.48	108.22	108.72	100.46	103.33	104.05	108.56	116.06	101.81	107.33	106.83	101.01	112.12	115.87	107.22	109.29	97.137	97.333	113.67	108.82	108.15	104.49	107.51	114.11	108.67	109.3	105.63	110.41	114.79	108.52	101.88	113.2	121.06	99.308	111.86	111.1	108.63	110.2	106.76	110.89	102.06	107.76	105.14	107.98	105.68	110.3	113.59
98.717	97.785	94.743	101.92	88.667	104.1	94.912	96.131	90.657	105.47	98.696	98.428	91.855	111.46	92.044	97.949	95.128	103.18	98.043	101.92	90.849	95.333	94.819	97.728	97.613	109.48	93.46	95.482	99.228	89.254	93.926	98.26	95.184	101.57	99.48	94.341	115.44	99.74	97.93	104.41	99.76	99.492	95.163	100.71	97.689	104.6	99.1	105.08	95.902	96.723
114.73	110.1	110.89	111.07	105.76	107.54	111.59	115.25	102.42	104.9	103.43	115.02	109.04	101.29	102.19	107.28	103.5	103.91	107.41	106.87	111.42	110.16	107.26	114.41	96.929	116.12	112.63	102.26	108.25	104.61	108.77	111.3	106.18	108.38	103.99	108.25	108.23	110.16	104.12	113.05	106.75	106.44	108.03	106.79	114.22	103.27	105.26	113.89	112.03	104.62
99.691	112.09	100.29	108.44	103.36	106.54	115.75	109.56	106.8	101.55	106.06	104.05	111.79	105.21	106.91	107.11	112.89	108.44	107.89	105.87	105.69	100.82	111.09	107.14	108.04	106.03	113.76	110.55	108.08	110.73	106.88	107.09	107.38	116.33	108.68	108.93	112.72	109.47	96.807	104.38	104.28	100.43	108.51	112.18	110.54	113.42	100.77	98.946	96.857	111.41
99.861	100.86	107.4	109.09	106.47	107.27	101.2	111.06	112.75	97.014	104.24	110.98	104.89	102.54	94.002	103.99	111.28	104.02	102.95	117.55	107.43	110.92	104.42	111.53	116.58	109.91	106.11	106.15	107.83	98.66	103.3	116.19	108.2	107.09	106.4	103.93	102.52	103.74	113.07	109.82	118.14	107.17	112.18	102.72	99.757	106.6	103.65	102.95	109.09	108.71
95.962	90.193	97.734	95.873	88.666	99.164	96.19	97.377	89.621	98.667	97.158	94.926	94.759	98.827	96.616	92.256	95.633	94.512	94.037	94.829	99.063	103.87	102.46	101.95	105.57	100.01	100.48	89.776	104.58	103.46	98.575	98.251	95.528	106.95	95.466	91.697	95.718	101.38	97.757	87.98	98.018	102.32	90.377	90.719	98.771	108.23	98.747	100.29	99.562	98.149
113.77	105.76	109.47	103	102.55	98.395	103.32	104.71	101.99	103.89	103.84	99.917	97.213	109.28	113.85	107.47	106.12	99.703	106.71	108.79	103.03	110.16	108.74	105.93	106.29	105.62	110.55	105.9	102.92	108.43	99.245	107.18	103.22	109.34	107.34	105.84	105.87	106.26	102.97	103.69	108.32	103.5	110.63	96.332	107.56	107.92	101.65	109.94	102.44	110.94
99.271	105.35	104.07	104.37	98.913	113.92	107.1	112.27	110.44	103.66	102.1	104.4	104.83	98.875	106.17	105.4	109.71	100.68	108.2	111.91	112.88	109.85	109.82	97.311	88.951	103.03	105.16	104.99	101.15	106.52	107.81	106.78	106.84	96.595	111.59	111.41	108.73	106.26	100.56	111.06	105.41	107.32	109.45	116.05	107.58	108.6	109.77	108.34	105.22	110.36
105.47	102.24	111.33	102.2	101.23	100.14	106.79	111.18	107.72	108.83	99.286	110.23	101.72	105.95	104.95	111.97	102.63	100.95	96.249	111.05	107.58	105.97	99.483	100.08	105.52	107.74	106.36	114.28	101.87	100.15	104.18	114.71	104.82	103.88	102.82	103.42	102.16	98.236	101.36	102.59	95.92	102.26	102.22	106.15	106.24	106.29	102.17	102.74	102.91	103.34
104.75	109.07	99.456	104.55	105.6	113.81	104.96	107.12	108.67	102.51	106.12	104.97	110.52	108.64	108.43	111.05	102.85	105.64	108.87	101.06	105.43	97.882	106.07	108.17	107.41	102.99	111.73	102.85	96.654	99.714	108.97	106.78	112.27	109.77	99.327	104.73	103.76	103.59	105.59	104.2	109.32	104.5	114.57	102.21	105.02	106.55	102.62	109.01	111.97	111.76
115.11	115.55	108.75	99.138	107.98	108.87	111.96	113.83	101.89	109.93	104.01	102.66	114.5	106.7	104.08	101.2	109.31	104.65	108.05	110.95	107.04	104.55	104.16	108.82	111.1	108.69	109.28	103.44	105.6	108.85	103	109.39	108.42	106.84	107.83	114.34	112.07	104.15	108.55	111.32	109.45	111.22	101.68	108.88	102.6	106.79	116.36	104.53	98.422	105.03
92.066	100.96	97.864	95.367	102.79	95.792	101.23	104.09	93.426	98.568	95.074	99.716	98.343	99.391	97.414	96.047	97.381	103.36	99.526	100.28	99.687	96.002	101.53	98.091	97.743	96.289	96.079	92.048	100.66	110.44	97.949	99.385	95.574	95.116	100.17	95.715	104.53	98.45	104.2	99.084	100.37	94.56	85.557	92.749	100.18	98.379	98.59	93.387	94.29	100.09
98.956	99.67	104.54	102.17	96.2	98.574	112.91	90.949	102.64	108	92.508	94.426	99.543	99.087	114.78	95.327	104.4	100.61	99.887	109.45	90.96	101.37	100.68	96.315	101.81	92.398	108.98	98.406	102.53	102.12	101.31	99.182	93.071	103.26	103.19	101.65	101.37	98.371	104.75	103.94	99.327	103.21	108.29	101.28	100.07	102.6	106.22	99.336	97.921	106.51
101.81	102.2	108.85	101.02	102.23	110.78	97.013	102.52	101.62	109.86	107.03	106.22	98.713	107.8	101.25	101.63	103.37	109.88	105.54	105.09	103.22	110.43	90.35	104.25	104.05	99.332	100.06	103.87	102.69	100.49	104.47	105.01	110.96	112.05	108.3	103.1	109.92	93.058	100.61	106.77	104.48	100.31	112.45	102.05	110.6	105.6	102.1	105.94	109.23	105.38
103.65	97.497	109.36	100.82	100.68	101.37	104.92	107.68	107.49	118	99.721	116.57	102.79	103.77	105.25	98.412	108.22	106.5	110.17	103.24	101.88	109.61	104.46	109.25	101.59	106.48	103.93	108.46	111.19	107.13	109.67	116.2	112.01	106.96	104.62	107.55	100.49	106.14	103.26	111.6	96.532	108.54	93.876	104.52	118.77	106.87	102.91	109.91	101.24	112.74
104.64	106.52	110.67	108.56	111.41	99.59	108.56	110.37	108.01	112.76	102.47	111.53	101.98	112.97	109.06	110.02	110.84	108.52	114.64	110.17	113.93	112.71	110.34	112.81	110.25	118.88	106.63	109.46	116.14	113.44	110.34	104.35	108.71	109.09	115.93	117.88	112.06	118.24	117.35	107.22	106.67	111.01	112.62	107.9	113.39	111.82	110.99	115.91	105.93	111.72
106.74	104.65	103.48	98.362	110.15	109.65	100.41	102.37	105.82	109.53	116.05	106.09	105.3	109.18	109.24	98.901	112.16	111.86	105.17	108.86	107.9	105.82	103.39	102.98	102.35	101.27	105.93	108.15	112.94	109.12	110.62	105.8	105.61	108.83	98.263	106.52	108.98	106.65	102.52	94.8	101.87	94.794	105.09	107.87	110.47	103.45	105.82	106.48	103.31	109.18
98.463	94.418	96.677	96.958	98.628	101.39	110.51	88.063	101.82	109.28	103.48	99.765	88.219	96.985	107.83	98.911	97.296	97.344	108.87	93.127	99.019	100.76	104.4	96.369	99.791	104.13	89.203	101.04	93.579	91.301	94.335	99.786	95.57	94.225	95.535	101.15	96.179	109.03	104.07	94.982	98.146	108.96	86.772	88.22	96.817	92.99	92.682	98.494	102.12	100.51
104.99	103.35	112.23	113.2	103.06	111.85	107.88	108.09	108.5	103.86	98.392	115.22	110	106.44	115.07	115.76	106.34	106.61	110.58	109.14	109.14	107.19	112.61	98.852	125.34	102.39	105.68	119.39	109.56	111.93	115.43	106.98	110.95	107.26	106.29	94.661	106.34	107.2	107.06	106.03	105.6	108.79	109.61	110.65	109.18	110.29	113.66	96.932	121.08	107.08
107.33	112.49	100.3	102.09	108.02	100.23	111.18	108.28	100.77	100.3	115.54	106.91	106.49	102.68	103.97	105.44	101.67	103.15	94.515	114.23	101.67	98.98	112.58	99.851	110.92	110.33	96.282	101.41	114.9	109.08	105.49	100.49	116.11	108.21	108.39	108.02	97.646	102.83	106.64	107.98	109.19	113.5	112.81	110.88	107.66	102.33	107.71	102.55	109.26	99.62
102.76	96.037	105.14	98.399	94.608	96.111	106.98	108.22	99.517	99.674	103.2	95.748	95.893	95.229	99.078	100.38	93.729	96.569	101.48	100	96.67	97.471	113.35	105.61	93.389	97.297	100.49	101.84	95.783	98.088	97.678	100.61	108.85	97.038	98.954	105.29	93.613	99.674	97.82	98.217	96.683	96.993	97.012	96.404	101.24	94.065	97.996	97.818	94.349	94.543
100.31	104.35	100	106.73	98.445	104.17	93.804	97.13	88.522	105.63	98.392	87.793	97.289	102.72	94.561	96.755	99.88	97.834	94.549	113.02	96.943	94.983	94.592	93.548	100.67	92.573	90.068	101.68	92.991	94.973	102.5	103.02	95.655	102.23	101.82	107.72	90.972	94.246	101.19	95.946	101.16	102.16	96.82	99.481	97.295	93.279	94.487	100.61	100.97	101.32
110.2	107.3	104.48	105.31	112.46	103.28	107.99	104.68	103.3	106.92	107.56	94.52	99.965	104.48	113.95	108.6	102.81	103.95	106.45	102.7	115.96	104.26	104.38	106.78	108.03	103.84	113.01	102.68	114.99	102.78	104.06	96.935	109.91	109.89	103.04	105.26	112.39	115.67	105.18	95.793	107.63	96.865	107.44	108.64	116.16	117.08	102.88	103	106.45	100.35
101.76	99.445	94.947	98.346	85.72	103.79	95.429	100.63	105.01	93.457	98.782	88.38	100.9	95.558	100.75	93.478	101.88	100.12	99.676	93.135	106.52	90.743	96.689	98.044	94.673	97.66	102.77	91.276	91.147	95.687	101.47	101.78	93.087	99.777	94.752	95.812	94.299	101.51	101.36	96.877	100.67	97.102	91.145	90.965	94.048	102.25	98.39	91.895	104.11	93.752
103.93	108.69	103.27	100.77	105.64	97.953	110.03	102.4	102.11	108.36	106.62	104.37	106.4	105.06	107.73	96.485	108.96	104.1	105.69	95.858	103.67	102.01	105.04	107.3	99.628	103.17	99.286	90.607	101.19	109.85	109.91	100.5	110.84	111.22	98.987	107.45	105.91	110.68	106.11	109.3	113.03	105.41	101.32	113.45	109.54	102.08	106.19	103.31	103.96	115.16
107.75	115.4	112.81	106.77	95.447	108.27	108.75	117.24	108	99.539	112.22	112.26	114.9	96.881	111.07	104.71	107.53	105.2	107.03	105.69	100.03	92.387	107.56	105.22	103.43	110.23	99.715	103.36	102.69	110.9	113.74	95.826	113.82	114.32	109.67	113.53	119.44	117.44	106.32	103.23	93.705	104.58	100.68	102.76	106.04	108.51	109.73	114.64	98.577	109.3
99.517	108.67	109.93	106.75	95.805	106.51	108.43	110.07	115.11	109.75	110.38	106.82	104.88	110.42	108.48	110.78	105.34	114.52	93.395	108.41	102.71	99.113	106.06	111.98	107.16	105.52	109.68	111.73	118.27	105.2	104.83	107.01	118.26	109.76	114.53	109.15	109.62	107.98	102.08	109.43	100.54	104.64	103.95	109.47	107.7	114.59	112.66	110.69	108.32	111.07
109.15	102	93.905	102.11	98.819	105.05	102.49	107.91	105.45	107.94	104.62	106.44	100.54	105.49	110.29	104.94	111.08	106.97	106.22	112.9	106.39	96.004	95.614	107.74	102.18	107.52	106.24	112.62	104.36	112	111.38	106.37	112.6	110.06	106.95	103.09	115.6	101.91	113.03	100.96	104.03	106.01	102.25	103.14	101.41	95.618	115.37	108.52	106	104.98
113.92	109.42	106	103.23	101.34	102.06	101.31	105.68	105.81	102.73	107.22	111.53	114.22	104.93	119.16	106.74	99.875	104.53	104.34	106.53	108.43	104.5	106.56	100.46	110.54	108.52	114.48	102.47	103.57	108.98	102.26	106.58	110.77	115.08	109.38	109.94	102.99	110.21	118.45	104.44	100.12	107.86	109.75	111.37	103.68	102.97	107.61	100.09	104.16	105.95
104.18	105.82	99.5	102.09	104.9	115.53	107.83	108.24	102.06	106.56	110.03	105.61	103.93	109.51	113.11	101.82	109.46	105.11	106.61	97.908	97.172	111.43	103.9	106.3	96.816	108.99	108.28	105.03	102.6	111.68	100.97	109.48	99.088	123.18	104.21	109.91	107.33	100.16	107.08	106.96	97.313	113.06	101.46	107.61	101.99	112	106.97	97.057	112.98	108
109.73	115.77	107.4	112.07	98.238	109.7	107.86	105.87	109.89	103.78	107.18	108.99	105.41	110.61	106.53	102.39	110.55	117.38	104	106.13	112.52	105.22	110.48	104.66	114.68	105.69	108.87	116.92	107.18	99.148	100.49	115.74	111.32	109.43	112.78	116.81	108.6	112.99	110.39	112.05	115.44	101.94	112.11	111.64	111.65	104.66	113.27	113.35	116.81	114.41
109.07	110.77	101.95	113.56	106.99	104.8	114.23	94.111	107.54	105.34	103.48	111.26	110.63	103.11	108.06	114.33	102.55	106.36	116.09	109.63	108.07	103.02	110.2	114.82	106.75	108.65	105.85	107.32	108.44	101.75	106	106.82	96.69	111.76	106.28	101.92	106.83	112.12	105.48	106.65	106.33	113.06	114.91	119.26	102.4	105.41	113.34	116.19	104.08	108.1
95.231	92.014	97.827	94.223	95.348	88.819	102.84	101.45	96.226	103.95	96.611	99.914	87.707	93.367	100.47	102	102.67	97.268	102.8	113.61	90.425	97.677	100.53	100.63	100.78	97.701	98.251	101.31	94.703	102.44	88.537	97.648	97.313	100.42	98.6	91.844	96.908	96.427	100.41	96.816	96.32	98.84	102.6	99.323	97.458	96.803	93.172	99.035	101.91	90.279
105.04	106.12	104.82	100.48	101.06	98.175	104.58	100.34	94.805	103.19	90.604	98.356	105.65	103.38	101.99	95.822	103.45	105.11	107.59	97.72	95.833	103.07	110.41	103.02	103.37	100.51	96.019	94.544	107.02	100.51	100.22	105.31	106.76	97.121	106.64	103.96	105.59	106.89	104.22	99.848	96.265	100.2	95.547	94.498	96.839	105.26	97.378	87.551	97.409	102.9
101.66	107.83	105.2	104.99	106.99	103.38	107.16	98.813	113	109.58	110.28	106.13	113.65	110.49	103.99	111.12	107.96	108.88	112.88	107.65	102.36	110.91	103.04	108.28	112.38	105.67	110.06	109.22	111.82	110.44	106.46	101.92	101.59	99.015	108.6	117.49	111.87	96.92	107.07	106.08	105.84	104.53	109.22	106.31	105.45	102.71	99.663	97.266	113.26	116.83
107.4	99.039	100.04	103.01	103.76	102.73	98.98	106.61	95.584	100.28	101.95	105.26	103.18	106.45	100.52	108.55	101.04	109.14	100.11	112.92	106.51	96.392	116.2	104.22	107.78	106.81	95.934	104.23	101.85	105.25	102.05	94.878	117.64	113.11	103.39	103.24	109.38	103.19	115.98	105.01	105.32	103.68	110.13	107.2	109.27	109.04	105.09	106.88	108.59	107.35
94.79	90.553	104.6	92.254	97.284	97.729	100.29	98.815	98.695	91.903	98.763	95.597	99.945	96.645	104.16	97.338	96.895	97.326	94.986	100.82	91.444	96.695	100.41	93.503	106.31	95.185	92.615	95.414	93.352	102.69	95.663	101.37	99.687	95.381	102.1	108.69	95.647	94.68	93.192	97.926	98.662	105.44	100.97	97.083	88.411	103.34	105.04	99.504	102.99	102.23
95.57	108.55	115.23	112.68	102.58	124.89	110.76	106.55	112.12	104.09	112.66	101.01	111.74	107.86	107.06	112.65	112.49	105.6	108.42	109.42	99.901	108.62	98.526	106.76	112.78	105.02	104.64	108.83	109.68	109.12	111.33	109.72	111.26	105.32	108.11	110.09	94.001	105.98	109.19	116.04	109.23	102.11	104.31	106.25	110.9	108.22	111.65	107.73	100.72	116.61
104.14	105.72	102.53	113.22	102.91	101.06	105.93	102.22	97.11	118.48	110.72	115.58	104.8	114.5	110.06	105.98	109.57	111.86	110.09	105.38	110.53	107.74	110.94	107.22	106.97	104.37	111.47	108.96	105.79	115.08	120.13	107.6	108.36	107.09	114.64	107.81	98.949	107.14	108.79	102.26	112.78	115.87	101.81	103.85	108.14	104.8	119.1	106.81	103.17	114.3
108.92	108.32	107.07	109.58	103.89	105.09	105.89	110.02	108.2	105.08	107.21	110.72	112.36	115.37	99.055	109.03	101.56	103.4	111.17	106.41	115.45	113.85	115.76	107.3	115.6	112.97	111.46	116.37	108.87	103.14	113.94	113.06	106.33	103.67	99.507	108.44	116.78	113.37	120.26	104.46	105.54	99.025	118.52	106.56	108.36	105.97	111.59	118.5	108.56	111.29
105.54	107.81	109.21	103.41	107.8	96.723	107.41	116.18	108.6	107.19	112.7	103.36	106.81	117.19	114.89	112.75	109.12	101.79	104.67	109.43	121.5	111.96	106.39	101.23	105.78	101.61	105.94	105	102.41	114.86	105.03	106.42	108.59	105.96	115.54	102.94	103.39	106.38	109.01	114.66	106.35	108.41	97.433	110.32	98.447	111.46	111.13	110.03	106.79	104.23
112.78	109.49	101.66	105.94	103.51	103.05	100.45	104.7	107.26	112.27	112.14	105.63	107.57	98.997	108.14	104.27	107.1	115.21	108.68	108.27	112.8	105.02	116.57	114.31	106.71	103.92	107.09	109.67	98.984	101.16	110.9	112.36	103.67	105.95	104.69	106.66	109.5	108.77	101.78	107.79	99.397	112.4	111.58	105.08	111.4	108.9	109.09	105.82	115.17	109.82
97.242	107.3	104.73	105.64	107.74	110.18	102	102.66	102.35	104.94	105.19	108.52	103.48	103.65	101.93	100.08	111.92	100.81	109.03	104.41	98.402	97.618	102.17	109.98	104.55	106.5	111.57	102.09	113.02	104.51	106.16	105.61	103.33	109.56	112.3	110.48	111.42	109.69	115.02	99.492	102.97	112.42	104.22	105.14	117.03	114.42	100.63	105.27	108.43	99.522
107.03	108.36	116.74	119.23	105.14	101.66	108.96	115.87	113.6	115.69	122.97	106.36	118.3	113	112.91	100.92	106.66	111.79	113.85	113.01	107.7	116.77	111.49	106.94	105.19	104.68	105.7	104.39	113.97	112.15	117.13	112.6	115.91	109.24	105.97	117.11	105.81	108.53	108.41	115.13	104.47	105.33	110.48	113.98	110.44	113.97	106.97	111.9	104.72	108.19
117.15	107.33	106.65	102.64	115.03	99.772	102.97	112.86	113.94	105.01	112.97	99.544	109.16	111	111.02	105.21	102.71	109.07	108.68	103.76	106.86	103.16	105.26	105.62	109.53	103.66	109.58	105.43	103.32	111.74	115.83	110.74	111.06	112.34	109.7	111.25	110.3	101.99	115	107.21	101.91	107.8	100.22	114.26	106.27	109.75	100.02	102	110.63	107.47
106.39	108.03	109.16	101.71	101.33	102.33	107.64	105.5	107.99	108.11	98.414	102.27	105.23	100.62	99.628	108.38	105.13	106.21	117.52	107.96	99.982	103.05	98.874	107.86	106.55	100.52	97.099	104.63	103.95	103.22	99.956	107.94	106.63	106.82	106.73	106.79	112.03	103.3	107.91	104.78	112.48	101.62	104.24	107.37	109.32	106.31	106.21	105.36	111.7	104.3
105.38	105.77	107.16	109.24	113.93	104.48	104.19	103.52	101.14	101.8	109.09	111.71	102.33	114.1	108.12	106.73	119.5	100.51	108.32	113.4	102.63	104.44	106.42	108	107.81	98.486	107.88	102.95	104.15	109.52	111.73	113.63	104.17	115.83	111.36	107.97	111.7	104.01	109.01	111.7	109.87	101.38	106.46	102.77	99.003	101.49	107.1	102.64	118.32	116.2
103.46	96.972	99.976	101.69	96.931	102.6	96.32	95.479	100.7	99.669	101.28	99.394	103.25	93.348	100.1	96.271	101.1	104.87	103.02	100.06	100.57	99.993	103.07	102.41	94.439	87.243	94.398	103.19	99.361	91.207	93.445	104.96	102.43	95.532	103.91	88.575	106.3	102.05	103.16	97.428	109.5	107.32	95.785	111.72	96.597	97.328	88.546	90.793	98.224	107.82
105.04	111.62	111.01	110.3	115.24	112.63	97.691	107.26	104.78	106.24	120.03	110.98	105.02	113.1	107.09	107.63	112.2	105.99	112.88	95.953	109.07	114.34	117.68	108.34	105.83	120.7	108.36	120.27	105.88	98.184	98.868	111.14	104.93	108.41	107.63	107.18	110.61	109.06	103.1	120.39	104.22	110.06	113.82	97.076	108.65	111.7	113.31	111.58	112.11	105.33
109.9	108.59	113.1	105.38	101.41	107.09	107.42	109.35	111.92	110.32	106.62	107.17	109.61	109.49	113.38	104.97	101.74	117.67	105.71	109.93	111.23	110.62	102.89	107.52	112.39	100.35	102.9	105.22	103.86	108.95	105.8	115.67	99.28	103.49	101.7	105.85	103	105.4	102.02	101.86	107.07	111.1	110.83	112.64	109.96	108.06	111.7	114.21	106.96	112.68
103.67	110.98	103.05	108.29	99.888	107.74	107.48	99.859	99.068	115.34	103.01	103.12	105.12	92.323	104.87	112.04	104.37	115.69	95.29	108.56	104.96	100.41	110.62	110.61	112.49	107.22	104.75	107.57	102.68	108.4	101.01	100.7	114.91	106.11	101.93	95.095	114.59	107.26	111.73	108.91	99.675	106.96	106.63	101.65	102.31	98.862	96.632	113.43	112.68	106.19
108.67	108.87	102.23	107.78	102.77	106.28	117.96	110.63	105.89	102.4	114.78	119.32	112.29	103.27	118.37	115.89	118.99	110.65	109.31	113.54	110.89	109.91	106.89	105.98	102.89	106.15	106.88	108.96	111.79	107.83	110.75	99.767	112.62	106.38	113.35	101.01	107.12	107.59	110.45	102.31	105.36	110.36	116.73	107.63	108.15	97.581	96.047	116.13	108.55	110.8
111.35	96.942	107.01	102.25	100.36	109.92	105.68	107.48	104.99	103.34	108.15	105.25	102.7	110.9	111.1	102.77	100.67	100.87	105.17	105.5	105.89	113.42	109.99	100.84	106	108.52	107.95	109.56	99.536	100.47	110.91	109.84	95.897	97.878	97.158	102.15	106.75	109.32	108.77	110.14	104.3	97.685	100.96	100.4	112.14	108.39	109.8	109.53	105.74	107.77
105.57	111.78	113.95	105.78	108.19	111.41	108.74	103.98	115.05	104.17	108.58	110.19	109.64	110.68	109.02	118.91	109.58	114.65	113.16	111	121.62	109.44	108.44	111.31	106.37	106.45	104.9	103.66	97.061	116.01	102.62	107.16	109	110.59	102.35	101.07	107.49	115.08	103.84	106.33	108.37	110.37	108.06	116.89	107.33	107.56	112.45	111.18	103.77	105.86
111.2	105.16	106.93	108.9	107.49	114.04	100.51	105.71	109.37	105.9	111.4	106.83	105.06	94.672	109.93	102.72	99.81	100.46	97.951	103.84	110	103.89	106.89	111.27	103.7	109.44	104.14	106.78	99.174	108.61	99.455	113.68	103.93	108.64	107.57	101.96	102.15	100.7	108.77	106.62	105.18	113.61	105.3	108.94	103.72	111.06	106.32	109.76	105.83	105.85
115.14	109.98	107.34	104.56	101.74	112.14	107.88	111.21	111.79	118.37	107.14	108.34	112.25	114.39	100.22	112.98	104.45	112.19	121.22	107.22	108.83	109.98	118.49	101.23	117.98	114.56	115.95	110.16	116.84	110.35	104.93	107.25	108.53	105.12	114.23	106.96	109.48	110.09	110.64	106.13	97.889	107.96	103.24	101.16	107.35	101.64	112.64	117.99	108.94	108.39
99.977	104.09	102.59	104.14	106.71	103.81	94.071	97.317	94.911	101.62	105.28	100.73	103.69	98.205	102.73	102.11	104	105.71	106.89	108.22	100.86	95.614	103.99	103.6	96.808	94.006	101.62	98.998	112.35	95.318	101.21	90.756	100.76	110.24	106.76	101.09	95.08	101.42	96.581	92.65	99.373	106.64	100.96	93.542	100.81	98.938	99.007	108.53	104.73	98.017
98.923	113.09	103.48	102.78	100.13	109.43	101.61	101.24	108.65	110.86	109.76	108.68	105.67	115.38	109.17	108.19	97.288	100.72	104.69	105.9	111.35	115.54	109.37	100.68	97.219	105.08	105.66	103.77	97.976	99.71	103.9	99.305	106.08	112.02	111.98	107.95	111.79	115.43	104.85	100.7	106.49	106.14	104.37	102.91	104.61	112.06	109.86	95.575	108.31	104.89
105.04	100.84	102.03	110.91	102.17	107.83	104.38	113.18	97.434	101.37	109.18	100.92	106.52	97.586	109.69	108.83	104.98	110.79	105.76	100.36	105.36	106.38	106.15	96.614	106.92	105.03	98.848	107.8	111.22	106.55	105.93	100.3	110.23	103.65	105.74	109.42	97.45	101.15	102.47	94.931	102.19	103.75	99.334	103.75	100.51	107.6	92.658	105.89	105.68	111.85
100.06	106.44	105.83	108.13	103.98	95.759	104.28	100.36	100.57	102.21	100.73	106.89	106.97	101.39	102.03	101.88	119.51	105.39	104.71	106.06	96.919	99.989	106.86	105.8	108.07	109.41	103.72	103.22	103.24	115.62	102.2	111.15	97.335	110.81	108.45	106.67	109.92	103.34	112.67	108.06	109.82	106.17	100.01	106.41	109.85	95.057	99.307	103.38	101.28	107.34
99.201	100.45	107.31	100.75	102.6	96.952	89.219	85.656	101.83	101.99	93.685	98.542	101.3	94.312	99.767	95.745	95.132	100.04	93.309	93.761	100.48	95.192	103.83	96.147	99.439	87.788	95.247	91.179	94.413	96.17	97.143	98.999	88.08	106.75	89.958	95.402	92.835	97.396	100.19	84.402	93.719	88.467	92.691	94.053	101.37	95.86	97.831	110.38	90.321	93.708
117.11	111.2	109.09	108.43	112.94	109.32	105.99	108.06	119.7	109.24	105.49	110.33	101.51	102.9	105.26	105.45	107.85	119.21	100.38	114.74	103.36	104.13	108.04	115.14	114.91	108.65	102.15	124.75	107.53	102.11	103.58	109.02	104.03	98.145	107.24	115.42	95.819	103.5	115.28	109.24	111.96	104.14	109.31	107.17	113.3	110.73	107.21	116.89	112.37	111.58
98.807	96.535	85.966	103.1	101.63	106.48	104.34	99.558	105.95	105.82	104.95	95.299	96.232	95.757	100.76	90.8	99.746	97.046	94.651	93.366	99.73	103.97	98.445	104.84	100.73	97.833	99.484	104.26	103.86	95.116	110.43	97.841	102.7	89.132	94.677	96.531	92.607	109.42	99.831	110.63	99.368	92.962	104.95	104.31	103.2	104.55	96.726	95.329	103.91	90.816
118.88	112.77	103.71	102.97	108.21	111.37	108.13	106.77	101.77	118.79	106.11	109.5	115.16	110.8	113.66	110.76	111.13	109.19	105.26	114.48	113.9	101.52	108.42	110.34	105.31	106.08	105.06	109.23	100.81	102.48	104.15	113.54	101.18	103.87	109.79	112.27	107.74	106.82	90.947	110.28	107.7	108.11	110.91	107.15	114.95	106.78	106.91	106.14	104.71	107.14
109.96	112.16	109.01	111.8	105	107.56	104.87	109.97	106.05	109.55	94.037	113.08	105.43	107.63	112.18	102.57	117.48	106.87	102.22	106.28	107.1	102.34	110.82	110.53	114.4	111.15	109.5	105.56	105.83	112.73	100.13	116.37	109.03	119.71	118.24	116.67	113.43	108.43	107.07	113.68	100.18	109.64	107.21	105.66	116.7	102.8	112.49	110.52	103.6	107.1
112.37	112.68	117.24	103.78	106.47	101.78	100.52	110.92	106.96	114.25	120.19	113.01	106.12	107.36	99.647	99.079	125.05	101.79	106.25	112.16	100.86	119.26	117.34	103.91	116.01	116.24	109.08	124.24	98.342	117.54	105.42	106.84	111.49	106.88	116.13	103.93	114.66	108.16	117.44	111.58	108.34	110.42	113.41	106.01	107.27	114.66	116.75	105.03	106.41	105.25
94.768	102.29	109.16	105.4	105.37	98.21	108.9	102.07	106.18	111.21	99.075	105.38	101.02	104.83	104.15	108.05	100.68	106.32	102.32	107.87	111.24	112.69	105.05	111.33	113.56	109.48	97.491	110.08	106.09	99.496	104.06	95.765	102.57	104.72	94.02	115.3	106.64	107.57	109.06	105.95	104.44	111.35	102.61	104.14	99.096	106.23	94.381	101.5	102.82	103.58
115.13	111.49	111.39	112.49	105.02	107.22	106.45	103.96	106.71	110.11	101.58	102.9	105.88	104.55	105.26	108.41	108.78	100.09	106.53	101.87	106.84	116.69	114.11	111.61	110.69	105.64	106.24	117.81	103.33	114.2	102.82	117.08	115.85	110.37	109.62	103.05	116.38	116.7	111.88	106.76	110.75	111.84	108.32	106.77	107.97	102.45	101.28	111.68	112.71	101.75
103.66	107.24	105.33	89.691	95.049	92.581	96.411	91.188	103.67	102.79	91.999	98.739	105.99	110.49	102.31	106.93	100.51	101.43	92.446	100.31	98.398	95.809	100.33	99.862	96.024	95.398	98.841	109.76	99.859	89.536	95.657	105.24	109.37	95.758	95.439	87.547	108.87	96.666	96.357	107.86	98.594	94.682	96.908	97.38	85.192	101.79	102.84	97.954	103.53	97.792
105.13	107.41	102.73	97.752	100.38	105.86	110.67	112.59	98.153	92.448	111.71	104.23	101.2	112.65	116.29	102.2	107.16	105.38	109.49	104.84	113.33	103.4	107.22	111.92	104.45	107.28	101.34	107.08	114.81	115.32	108.91	100.8	114.35	100.16	103.55	107.51	104.69	115.45	101.52	105.67	111.53	104.77	100.75	107.58	105.04	104.15	102.7	105.55	105.71	91.098
103.19	107.13	98.95	102.39	103.53	111.89	100.68	106.99	111.67	112.3	106.74	97.757	107	102.91	110.31	116.8	94.967	112.79	107.24	109.03	105.93	119.53	106.9	107.64	102.74	119.84	103.04	102.6	106.27	107.37	106.23	106.59	98.198	95.857	109.59	98.495	114.05	104.38	109.72	109.73	107.6	98.452	105.17	113.69	103.19	101.22	107.12	103.37	102.92	105.44
99.416	99.15	92.91	98.922	98.479	93.518	99.759	98.741	95.745	98.451	98.553	105.18	105.07	102.84	98.659	94.014	99.065	105.83	101.46	107.7	92.028	98.279	104.83	94.596	107.04	97.382	96.811	98.114	89.766	106.64	94.412	102.53	93.515	101.32	97.845	104.46	103.19	101.58	95.289	101.39	99.752	94.508	103.27	101.38	100.42	101.64	94.407	97.257	106.07	94.942
109.66	103.61	112.35	105.16	109.1	104.07	109.6	103.85	103.81	108.89	102.72	116.55	117.3	102.73	99.198	103.86	99.504	108.91	113.34	98.619	101.59	104.81	106.23	115.2	104.88	98.338	98.442	109.86	104.6	102.97	105.58	103.26	116.47	106	105.47	104.52	112.42	101.9	109.71	94.034	104.08	116.53	102.04	108.23	113.73	106.53	97.061	107.56	109.41	102.39
104.3	92.095	100.15	92.178	100.46	93.991	98.97	98.856	101.49	98.008	93.431	97.781	91.921	101.78	104.56	93.714	93.413	99.183	97.159	100.58	95.661	97.499	97.365	102.51	107.91	97.894	89.364	100.89	98.284	91.047	107.39	99.627	100.1	102.81	104.8	102.21	101.17	95.395	102.54	95.94	98.477	93.017	103.02	89.776	95.015	99.515	92.456	106.18	88.806	86.735
110.86	101.7	103.66	108.8	103.57	99.476	96.089	102.16	117.98	111.35	107.58	101.88	118.71	100.26	106.69	107.69	108.02	110.84	97.672	106	104.34	97.836	102.07	107.62	106.62	100.1	110.86	102.8	105.2	100.19	103.66	109.23	99.923	109.3	110.14	94.878	102.17	111.7	105.36	110.58	115.73	110.25	111.71	108.41	107.18	102.04	102.31	103.63	106.4	109.77
111.27	106.41	117.09	105.38	103.36	100.18	103.37	110.15	112.07	108.6	110.95	106.1	107.11	101.12	107.33	108.25	112.81	101.8	103.65	99.951	106.33	110	106.85	102.93	105.34	106.73	104.66	100.78	108.63	102.54	101.79	96.596	106.62	106.49	106.66	96.343	100.74	99.474	101.62	112.92	101.45	113.69	103.54	108.57	112	115.95	101.55	104.51	101.32	100.01
113.39	111.23	106.98	119.4	105.14	109.59	98.798	118.77	109.66	111.15	107.62	100.14	105.57	104.75	110.92	113.14	100.49	119.47	108.51	110.67	110.54	119.92	107.2	105.33	111.81	110.55	114.47	105.11	105.11	115.87	109.96	111.55	118.34	107.89	101.94	107.13	103.53	107.56	119.64	110.31	110.91	107.79	110.7	113.7	118.24	111.73	111.49	111.64	106.88	108.13
105.98	100.06	104.35	95.367	98.675	92.095	95.328	96.627	100.5	103.7	87.401	101.03	98.741	96.094	98.088	94.186	98.018	101.26	86.851	100.3	103.07	102.07	98.378	96.344	101.11	95.935	109.28	102.31	106.24	95.609	107.38	100.64	98.237	98.502	103.21	97.603	98.36	102.06	96.624	100.82	97.78	89.84	97.877	91.786	88.897	101.98	108.79	95.089	106.58	99.068
102.93	99.036	105.01	97.721	97.115	103.15	104.08	105.47	91.06	104.91	104.06	103.28	109.41	105.85	99.974	104.47	95.941	95.769	100.01	99.714	105.97	93.062	103.82	98.379	95.163	102.81	110.48	101.09	96.982	99.446	103.73	108.28	102.03	102.06	103.49	107.22	101.53	102.36	98.007	101.03	107.67	98.975	102.25	105.06	97.468	97.507	99.459	107.14	105.54	104.69
114.39	107.45	104.56	114.94	113.24	112.59	104.09	112.61	102.59	105.71	108.88	104.83	106.78	112.03	104.77	102.4	108.71	105.13	104.02	104.74	109.11	107.79	107.94	101.84	104.09	104.14	111.71	110.66	113.15	111.37	111.34	101.62	104.82	113.94	109.54	107.8	110.27	106.41	108	101.14	111.99	104.37	104.86	106.32	113.05	100.66	115.14	112.24	105.57	125.3
108.27	107.89	105	107.45	109.98	104.1	100.88	103.88	107.99	105.15	109.83	106.29	120.69	101.14	109.73	110.93	93.016	104.27	110.59	110.02	108.54	104.41	104.94	113.03	108.75	105.3	112.34	118.43	98.34	103.27	101.76	109.17	100.53	109.73	101.72	108.75	97.614	102.74	110.48	111.16	112.6	110.5	109.54	106.43	100.32	104.6	109.16	92.071	102.61	108.67
112.18	104.9	105.09	110.82	104.81	106.11	111.94	105.36	106.38	105.27	102.65	97.933	115.09	116.13	101.68	103.57	110.8	109.24	103.49	104.5	106.58	99.794	100.46	108.42	103.06	104.64	100.51	106.61	106.62	105.65	101.15	107.23	104.29	107.47	119.44	105.14	105.67	100.78	106.4	98.082	111.82	105.65	102.62	106.1	104.23	102.62	105.4	108.21	108.15	102.33
103.65	110.34	114.25	103.37	105.18	107.69	101.36	111.81	109.01	113.23	108.4	102.84	106.41	103.58	105.47	110.16	105.52	109.57	103.25	104.94	108.24	105.36	106.05	108.37	102.19	107.51	99.532	104.16	107.57	107.39	100.36	109.32	112.75	99.977	97.816	116.42	100.87	98.771	108.85	102.01	106.99	98.731	108.5	108.63	106.96	109.14	110.23	107.19	106.76	110.52
102.4	101.24	108.49	105.5	111.74	104.28	110.78	104.82	98.858	96.075	104.72	102.24	117.28	108.15	102.51	111.43	106.97	105.06	100.49	107.09	104.42	103.02	104.47	107.36	95.424	104.29	111.9	112.76	95.813	110.45	103.25	103.6	102.27	97.284	110.22	103.32	120.55	99.881	101.53	105.52	100.54	106.24	107.39	105.96	110.65	110.29	103.89	108.63	102.38	104.44
101.34	100.68	104.04	102.3	107.42	114.82	109.64	111.32	104.96	109.78	116.95	111.48	117.7	114.88	104.48	102.47	103.1	108.18	104.98	108.43	114	107.06	111.88	110.56	97.343	104.08	106.67	102.95	104.71	111.31	105.37	111.11	112.74	98.748	105.68	103.87	108.55	100.2	105.53	105.14	105.81	104.91	108.92	106.2	115.51	102.52	100.99	107.26	110.54	102.28
103.56	109.96	110.36	111.32	100.11	114.66	105.04	106.74	111.97	100.27	107.55	101.34	108.81	115.85	111.36	104.4	98.579	99.3	115.8	110.92	107.15	104.77	102.23	107.15	102.46	117.43	107.58	102.63	104	114.47	119.18	102.93	109.39	112.28	111.09	109.75	104.34	109.46	103.87	115.54	109.21	108.43	115.37	105.92	113.19	110.14	111.27	108.09	108.48	108.96
97.223	108.22	111.39	111.2	114.34	96.68	113.59	104.67	101.1	108.9	109.06	111.21	101.56	99.349	106.32	103.74	109.89	105.11	95.292	97.783	105.76	108.79	104.52	104.56	109.45	102.6	108.44	103.09	103.52	105.43	108.33	99.017	110.66	106.93	101.18	107.69	108.01	107.55	105.47	103.2	103.69	109.04	110.57	101.96	99.648	106.47	112.97	110.93	106.18	105.66
110.63	103.16	105.98	113.5	107.55	119.22	102.05	105.28	107.15	104.22	107.76	109.8	102.49	108.52	117.27	104.87	105.56	113.21	118.51	109.45	113.98	99.05	113.78	108.49	108.38	116.56	106.8	111.79	109.91	113.87	106.96	103.65	105.5	106.49	113.2	110.74	110.71	109.81	111.84	111.87	99.964	107.45	106.57	102.84	108.49	100.12	101.34	106.7	104.64	101.95
104.98	105.41	101.6	105.21	101.5	106.24	102.73	105.24	112.16	108.32	113.18	110.6	109.51	107.74	106.01	108.76	106.04	112.3	103.51	108.35	105.31	109.07	100.6	111.21	100.87	100.06	99.733	109.33	114.41	111.74	118.18	91.72	110.61	103.69	106.15	108.77	111.31	97.337	101.46	108.84	112.64	100.26	104.31	103.68	113.16	97.307	106.01	108.57	110.03	109.93
95.48	87.477	91.088	101.83	104.16	98.066	98.197	105.18	108.09	96.661	106.95	98.247	95.458	105.42	86.792	97.885	102.26	96.554	94.129	108.42	100.9	96.795	96.34	106	97.772	94.712	92.076	107.12	100.07	98.476	106.54	102.06	101.77	96.006	106.07	99.521	96.627	92.653	97.963	97.242	96.845	98.327	105.44	100.11	96.847	98.298	93.028	94.237	101.22	93.136
106.95	97.432	115.15	103.71	100.29	104.45	116.16	105.46	105.4	98.518	107.28	108.49	103.38	111	101.17	109.15	111.52	101.36	111.06	117.84	108.69	98.377	111.22	94.467	112.54	108.18	92.889	105.32	104.32	101.05	112.18	110.55	109.74	108.68	110.59	103.16	109.15	112.67	94.429	104.75	110.48	113.46	112.66	98.936	101.62	105.99	99.549	104.9	98.397	105.62
91.392	100.01	97.928	95.508	99.86	98.624	91.537	93.408	105.99	99.674	109.19	100.98	92.664	89.801	103.1	92.202	95.585	96.219	95.714	109.99	103.3	92.817	101.8	100.05	93.776	107.89	86.236	99.757	97.602	99.005	98.258	97.282	96.699	102.93	107.87	98.177	110.28	95.663	98.361	99.864	104.91	101.96	100.08	92.524	108.5	102.38	95.158	93.601	97.13	111.61
97.853	101.33	105.84	108.29	110.48	112.89	108.38	113.93	100.66	109.73	112.05	112.37	104.47	99.11	98.122	105.75	104.17	106.22	104.08	103.53	102.94	96.84	106.02	105.32	101.78	99.334	106.77	108.67	102.13	103.44	103.69	99.234	108.07	110.25	108.48	99.829	113.38	103.2	104.78	108.02	103.98	104.44	99.565	102.3	109.5	109.69	108.31	107.9	108.49	99.38
111.28	104.58	104.02	103.37	111.23	109.24	104.51	107.89	112.6	106.64	104.16	112.06	103.02	109.18	104.76	110.84	108.12	112.82	109.27	112.76	96.208	120.09	117.95	97.642	104.97	103.69	107.61	104.79	105.97	119.3	109.72	109.08	107.16	125.2	113.43	111.34	111.86	109.54	114.97	108.58	110.21	113.15	104.24	114.12	104.57	106.33	111.95	114.15	108.81	106.7
98.542	114.55	108.01	106.08	99.792	101.09	105.57	111.58	106.52	106.4	102.79	94.851	108.65	99.522	108.44	101.67	109.8	107.97	105.06	103.11	102.69	112.23	109.95	109.31	105.42	106.66	112.56	104.2	106.19	100.77	114.88	111.58	113.15	101.26	112.46	109.95	112.16	106.21	104.37	100.66	106.23	104.42	110.65	111.85	111.56	110.15	120.58	107.45	107.84	103.88
107.45	111.59	108.04	97.5	110.48	101.64	97.484	110.54	116.53	113.34	107.96	109.04	102.79	109.03	105.09	111	117.82	109.99	112.32	113.32	107	106.13	105.5	117.98	108.25	105.77	109.18	114.15	112.88	111.33	106.18	110.58	113.4	114.37	114.14	110.87	109.53	103.01	104.69	101.79	108.49	105.79	93.947	114.35	112.26	109.6	106.21	104.04	103.56	110.99
104.19	99.89	100.09	97.841	104.02	108.89	107.69	92.91	100.21	92.413	105.69	108.25	101.61	99.518	96.984	96.816	110.54	96.083	97.771	104.11	94.66	96.645	103.54	95.53	96.053	106.43	104.74	107.3	109.22	103.15	101.47	99.358	104.85	93.906	105.64	104.04	104.29	96.294	98.155	99.864	98.634	105.25	103.16	106.44	99.494	109.31	107.42	97.568	96.302	97.889
103.45	104.39	106.99	94.565	97.643	107.98	114.32	108	118.35	107.28	97.087	112.83	104.89	106.56	107.72	110.69	105.14	107.97	105.53	108.82	109.83	103.94	94.067	108.12	107.67	98.608	99.334	104.49	108.51	110.39	105.91	106.25	111.68	107.24	106.07	106.83	108.36	115.93	101.76	107.53	102.3	104.72	108.65	103.26	100.92	98.169	116.04	109.84	105.6	99.362
102.2	102.56	104.47	95.562	95.804	103.16	106.45	97.29	108.51	96.104	99.437	99.685	109.64	109.26	105.46	105.67	100.79	95.053	101.52	92.945	100.17	102.88	111.69	100.16	95.056	101.94	108.66	106.42	100.35	97.352	111	103.47	95.891	96.645	100.33	110.47	106.64	101.8	108.05	102.85	108.97	103.02	97.448	94.058	102.93	107.57	107.56	96.384	103.12	108.14
109.84	105.54	101.45	104.99	104.04	104.41	113.27	103.04	107.5	97.365	109.09	98.977	98.863	107.13	102.14	100.44	109.95	112.61	102.16	109.13	105.27	112	101.77	103.05	107.54	103.15	107.97	104.75	115.84	101.87	99.294	109.69	109.91	101.64	100.97	112.01	102.05	115.37	110	114.62	107.97	95.964	106.66	102.73	105.57	104.28	103.79	108.91	104.66	116.46
97.536	100.17	98.839	99.651	92.156	94.421	110.54	99.754	108.23	98.655	99.486	93.062	103.15	94.508	106.66	98.949	97.648	101.98	99.91	98.84	86.127	102.69	97.688	111.86	98.34	95.082	99.551	97.177	101.57	89.552	107.28	96.99	97.877	101.04	98.605	103.94	104.76	94.455	91.936	100.55	104.94	102.14	86.116	90.739	96.36	97.897	93.07	98.851	92.297	102.12
99.894	94.531	91.592	97.917	93.163	98.932	94.786	90.678	106.5	104.02	95.908	98.85	88.214	98.756	98.652	102.56	105.71	102.15	98.793	96.439	96.355	94.736	92.678	92.747	94.811	97.028	103.72	100.46	105.27	103.58	93.745	94.485	91.844	95.834	99.297	97.332	93.027	106.55	100.45	92.173	92.126	90.516	99.475	99.144	103.27	97.555	97.288	97.702	105.02	100.85
107.83	114.71	112.58	120.06	119.1	107.83	99.266	115.44	110.31	103.44	110.91	108.18	107.04	107.03	101.83	116.43	115.39	100.49	107.28	99.637	103.42	98.539	107.7	106.95	105.53	107.11	111.92	104.42	105.96	100.64	103.94	99.015	111.71	108.18	108.59	108.55	106.41	118.17	107.38	105.86	118.92	98.56	110.95	100.98	107.88	112.2	107.82	111.31	103.95	105.85
105.54	106.19	108.57	99.399	94.608	102.14	110.92	105.97	100.47	103.29	108	104.35	108.79	114.87	106.45	107.45	115.62	106.64	105.1	100.03	106.9	102.2	101.11	108.2	105.78	100.87	112.85	101.35	104.1	98.38	103.66	111.59	115.65	97.292	106.65	110.37	107.15	105.63	97.46	110.94	105.39	107.77	109.44	99.649	99.343	103.99	107.16	110.16	112.34	108.31
113.82	118.4	104.56	107.36	107.27	110.64	100.39	110.35	103.42	111.92	101.74	113.27	112.97	103.6	108.49	99.024	106.34	98.251	106.02	117.7	104.2	120.65	112.08	118.86	117.74	105.39	101.74	112.88	102.68	103.08	104.49	111.44	115.77	104.14	110.72	112.24	102.54	106.53	109.75	113.22	113.58	110.44	110.05	109.87	109.85	102.11	103.23	108.89	109.87	113.28
104.68	101.41	105.48	101.72	101.97	93.35	102.39	106.28	98.711	93.844	92.518	105.35	97.086	101.35	99.629	99.85	103.42	99.68	105.22	108.93	103.87	104.74	95.807	98.676	106.03	105.45	103.19	99.291	98.906	99.292	99.021	96.267	96.613	86.984	108.25	92.738	95.86	100.43	100.23	102.21	101.42	100.18	105.44	95.509	104.06	98.638	107.05	103	105.4	103.29
93.645	96.113	96.657	100.27	97.062	107.46	96.529	94.412	102.83	96.204	101.81	98.87	101.77	106.25	103.58	102.14	93.951	96.095	88.478	96.195	90.827	103.52	94.964	97.229	96.72	105.04	100.55	108.49	91.328	102.15	108.44	103.93	115.18	100.37	99.955	99.646	97.014	107.74	109.96	85.99	104.58	99.375	111.45	97.491	99.328	94.799	93.908	100.49	104.38	102.6
95.798	112.85	98.321	110.78	105.89	107.24	105.5	108.76	100.73	92.774	101.87	107.03	107.16	109.5	97.167	114.12	106.4	113.64	105.61	100.76	107.38	105.26	104.18	106.42	102.84	109.06	115.49	103.45	111.52	111.9	107.54	105.67	102.36	110.81	102.21	106.22	95.982	119.83	109.35	109.01	112.8	109.91	95.969	101.79	112.7	103.29	109.43	104.56	108.29	108.71
101.41	104.84	104.99	113.22	108.16	105.67	108.49	108.6	101.05	107.89	107.31	106.79	99.819	93.52	106.39	109.26	101.25	110.03	97.308	111.57	104.88	107.08	107.94	97.395	105.32	107.42	100.35	109.38	101.96	103	114.46	114.96	106.72	109.7	106.47	110.73	112.73	115.11	114	99.781	107.99	108.7	100.97	108.02	105.86	106.61	111.46	108.57	103.16	98.491
119.4	101.94	113.55	107.25	113	110.88	113.61	113.83	102.97	107.91	116.35	100.95	115.95	119.78	105.87	108.71	102.43	109.67	108.43	106.82	114.91	113.32	117.4	102.84	113.88	115.86	120.18	104.91	106.99	110.88	111.95	111.14	113.81	111.34	104.41	114.54	113.81	114.21	112.05	113.88	109.47	117.58	105.81	109.34	99.113	112.81	107.71	117.42	114	101.51
110.99	105.15	107.27	96.179	108.82	108	108.45	109.22	109.79	100.5	107.62	105.62	107.52	100.37	98.549	113.11	108.81	106.9	103.65	111.77	108.54	107.13	111.95	105.88	106.3	107.61	103.06	98.579	118.71	100.17	107.04	108.13	110.99	104.08	113.38	109.7	107.56	106.59	107.9	112.78	99.109	105.59	105.16	115.22	104.11	112.21	119.37	110.25	111.55	117.31
110.3	111.82	109.4	105.47	109.77	103.07	106.43	103.32	120.47	104.31	114.15	116.32	111.65	118.51	103.92	104.83	97.953	108.77	92.631	105.68	109.83	107.22	108.47	102.89	107.35	98.762	97.008	107.06	103.47	100.96	97.63	108.07	112.55	117.94	108.3	102.88	111.83	102.59	105.6	107.55	104.83	105.37	111.38	110.49	118.22	111.01	111.22	102.32	108.11	107.52
99.499	103.76	107.81	101.62	98.958	103.95	98.564	94.238	105	101.96	98.973	103.13	101.69	100.58	97.796	99.436	110.43	98.853	102.41	103.35	94.152	104.38	104.05	97.491	99.856	103.74	103.85	102.86	106.76	97.788	94.47	108.82	100.19	102.4	104.61	108.77	99.597	106.84	90.223	106.19	100.59	97.36	113.29	98.309	102.59	95.622	108.08	111.91	104.24	103.14
100.77	115.08	108.29	104.61	111.08	107.72	110.77	114.14	104.42	108.75	113.35	113.83	112.36	109.7	99.741	111.17	99.227	109.45	105.61	114.75	95.619	107.85	106.27	106.12	107.74	101.67	113.23	99.759	99.6	107.26	109.28	100.32	108.66	100.87	107.28	101.12	109.13	102.61	104.76	100.56	114.68	105.91	112.84	117.24	106.37	99.563	99.948	102.1	118.2	95.696
101.75	98.682	103.12	100.05	111.76	104.51	109.13	97.266	109.06	105.27	97.677	116.13	112.24	115.04	105.4	102.91	107.18	101.83	99.023	102.02	105.32	103.14	113.66	118.69	101.84	103.39	111.64	100.89	110.58	98.602	109.56	109.15	114.96	107.41	95.792	100.16	108.38	99.782	109.82	109.18	102.49	102.13	102.43	104.1	111.82	105.17	104.56	100.53	100.49	103.59
108.12	110.2	107.24	103.88	107	106.49	108.03	119.74	99.866	113.83	112.05	103.1	102.81	105.7	105.36	113.57	110.48	106.42	105.96	110.16	109.59	107.83	107.33	114.8	103.53	110.96	108.16	114.02	115.52	112.68	111.53	102.65	108.47	105.3	113.33	107.36	106.96	113.4	108.21	100.61	101.23	101.42	111.54	119.31	104.29	109.31	107.99	107.15	113.65	117.37
103.8	108.28	106.07	102.13	108.12	110.06	112.59	111.15	108.93	103	110.65	112.35	117.51	116.18	108.71	102.89	113.85	108.73	108.74	101.14	114.45	107.98	106.77	104.39	108.88	108.57	106.08	111.81	102.36	107.97	106.78	112	115.47	108.73	117.19	106.02	99.231	115.63	104.92	115.22	116.05	103.54	119.02	105.99	104.55	115.46	102.65	109.28	103.05	107.96
97.772	98.106	101.27	96.078	86.321	97.378	101.6	101.8	98.452	93.63	86.96	92.651	100.03	97.455	98.97	96.991	102.51	95.522	103.65	92.785	94.936	102.25	102.77	91.809	93.946	94.591	103.1	101.33	98.177	107.25	89.528	103.02	97.684	102.25	104.52	100.15	104.4	93.194	93.009	94.393	91.401	96.175	98.21	105.04	108.49	98.966	96.146	101.06	96.209	107.63
102.34	108.34	101.81	109.6	112.55	106.48	107.32	102.96	101.37	110.61	108.98	113	105.89	113.49	111.93	106.58	106.89	104.31	107.78	101.77	102.59	102.75	107.71	106.44	104.96	115.37	112.03	105.78	109.94	106.9	110.7	107.15	94.627	113.3	99.864	109.68	104.86	105.45	104.83	110.31	102.24	109.7	111.6	114.38	116.73	110.18	112.44	103.17	113.02	105
110.35	108.08	105.26	103.4	105	104.01	114.31	111.23	111.73	111.27	115.12	113.89	106.59	112.05	111.81	100.08	108.55	102.37	104.13	109.11	103.42	107.55	98.523	104.32	105.13	114.66	113.14	98.683	115.98	104.14	116.68	117.48	104.61	103.34	102	106.87	101.12	106.07	110.31	110.61	102.37	108.38	106.77	112.61	118.1	94.079	107.37	114.56	109.83	107.7
95.797	101.06	111.65	114.31	112	108.06	110.78	118.08	108.42	107.04	110.41	100.87	108.64	98.395	106.65	114.16	103.11	103.64	102.48	101.18	110.61	95.93	107.28	104.82	112.97	104.33	104.23	111.77	114.06	104.34	102.35	104.23	103.39	107.54	98.963	104.06	103.36	105.58	108.19	113.32	113.5	111.14	105.53	102.39	104.05	112.55	105.66	111.74	103.57	109.28
107.5	101.93	99.96	108.72	104.35	107.5	98.612	106.12	106.05	111.94	100.12	109.21	103.24	105.97	107.77	107.77	103.8	97.308	105.97	104.33	102.46	109.5	96.307	104.94	107.69	100.64	101.71	111.09	102.26	103.48	107.57	109.33	103.19	99.364	109.98	110.4	110.67	101.92	111.59	99.981	110.22	115.92	110.07	102.57	100.89	102.84	104.8	99.727	103.64	100.98
108.85	105.73	109.19	119.29	109.42	98.242	111.41	108.27	105.94	103.76	97.568	100.59	108.51	106.25	115.37	112.39	111.72	110.97	107.81	110.92	101.09	106.84	106.42	105.57	103.01	108.45	107.14	104.01	112.78	111.8	103.61	106.79	104.86	103.89	113.86	104.22	110.23	110.09	112.03	112.55	107.06	112.3	98.752	104.67	109.48	98.963	112.81	100.46	105.82	108.82
107.06	112.82	103.8	109.92	109.36	97.565	113.83	110.14	112.1	102.41	108.09	105.3	113.7	111.38	119.26	107.46	116.49	109.49	111.91	112.04	107.45	114.06	114.22	111.47	106.42	108.52	104.35	110.77	110.36	113.86	103.45	103.41	104.51	103.82	116.51	98.81	106.38	108.85	102.99	112.15	105.6	111.52	107.09	102.53	116.09	110.11	111.12	97.974	101.69	105.47
111.46	109.78	109.97	115.59	110.19	113.64	107.46	103.07	110.13	115.62	102.24	112.11	108.32	111.89	102.53	112.29	112.44	110.96	112.47	112.82	102.99	111.53	116.19	118.15	101.87	113.89	117.39	107.49	101.69	111.45	113.49	119.52	110.83	105.26	100.91	110.97	107.04	112.46	110.68	96.711	113.79	104.01	112.81	115.51	113.83	112.35	111.98	111.64	115.01	103.01
104.49	119.32	107.81	102.93	108.29	101.26	107.62	105.68	108.85	108.17	108.71	106.29	112.92	110.55	111.91	107.74	101.3	111.11	100.66	99.376	103.6	112.19	107.06	110.28	110.58	100.26	111.82	102.18	117.67	110.37	107.42	105.21	105.26	103.76	110.16	110.85	104.61	110.67	112.26	103.7	103.58	108.08	115.16	112.24	110.71	114.88	108.11	105.47	111.81	109.52
98.157	98.239	94.507	97.564	99.64	97.82	103.23	103.04	103.82	100.92	96.08	98.993	106.12	103.1	92.702	98.089	100.12	97.413	104.63	104.23	101.66	101.3	98.776	88.703	104.37	100.43	99.726	107.44	104.69	96.039	97.207	86.492	96.49	96.496	104.87	97.954	93.242	106.19	98.936	99.633	91.866	101.85	104.42	105.78	102.02	101.26	110.47	103.58	103.03	95.897
103.53	108.85	116.63	105.16	106.15	101.01	109.24	114.17	101.92	100.94	107.69	100.34	103.6	103.6	110.63	101.35	102.51	102.51	116.31	104.43	104.14	101.44	106.57	114.27	102.62	97.315	102.12	106.75	100.64	108.58	99.696	107.94	103.43	105.69	103.15	112.02	105.82	104.28	103.23	97.221	104.66	108.25	105.24	109.89	107.17	104.18	111.83	110.88	111.52	106.56
97.406	94.465	99.755	99.783	101.08	101.75	107.45	107.75	114.26	110.02	108.31	101.62	103.01	100.91	110.31	105.73	90.499	98.82	107.53	103.94	104.78	104.84	95.952	102.67	98.998	105.99	104.23	107.99	96.52	110.2	101.62	100.04	94.533	99.818	102.03	103.18	97.948	99.433	94.606	106.68	101.34	98.869	101.34	103.62	109.11	108.78	92.346	111.15	97.195	103.44
100.93	98.037	98.733	95.6	96.145	92.517	99.386	92.17	92.903	101.11	104.04	101.07	92.299	93.748	101.66	98.555	97.317	98.587	99.791	104.65	111.37	102.67	104.01	95.174	101.54	97.086	91.903	100.04	104.62	101.27	100.06	99.235	93.96	102.34	106	112.59	98.544	105.93	96.377	99.007	103.9	99.286	101.46	100.54	90.014	95.39	96.107	103.51	99.969	97.973
109.74	106.63	120.74	109.52	104.84	92.295	109.89	111.4	107.69	100.09	99.325	106.98	103.05	104.28	101.34	99.539	104.34	98.207	105.28	103.84	102.68	108.37	98.926	116.56	104.11	100.32	95.784	104.98	105.16	109.12	94.7	107	108.72	102.69	105.85	108.54	92.909	97.546	99.539	110.93	105.57	117.9	106.04	101.28	98.173	98.305	104.78	99.774	113.67	107.1
100.67	109.11	109.34	106.07	103.81	106.02	116.09	119.74	112.15	99.641	109	110.86	98.236	105.7	106.23	109.35	97.569	111.1	107.55	118.13	101.08	101.57	106.43	106.32	98.757	100.41	105.7	104.54	110.46	105.6	105.94	108.6	102.67	102.47	110.26	97.608	109.03	106.76	107.77	103.26	103.13	106.43	108.62	104.02	104.37	98.51	96.049	112.79	106.29	98.862
105.31	107.08	109.35	113.82	102.26	107.12	110.69	108.66	107.23	111.84	106.53	110.19	109.62	106.48	111.45	111.17	121.61	119.72	117.18	106.25	114.85	107.72	106.76	106.66	100.8	117.76	105.33	108.94	115.6	112.53	99.058	104.09	109.29	105.37	110.22	106.95	109.38	101.42	109.15	109.65	111.21	112.87	105.69	102.47	116.04	119.46	103.1	114.19	106.91	109.1
106.69	102.16	110.26	100.3	116.21	113.18	98.833	108.84	104.25	105.32	100.54	103.79	104.61	103.26	108.8	91.677	97.379	105.17	106.19	107.03	109.09	103.31	103.3	106.42	116.33	99.121	106.59	102.9	100.13	112.89	103.73	98.937	108.01	113.66	105.95	102.52	109.76	95.643	110.2	107.72	96.72	107.69	106.93	101.3	103.99	95.736	100.81	105.68	102.62	103.02
102.25	88.987	97.854	102.41	89.899	99.434	95.183	91.581	105.38	95.57	100.86	103.57	95.88	93.923	91.207	103.05	103.07	92.695	100.75	97.116	101.34	102.66	92.593	94.224	96.639	102.28	104.22	93.93	103.25	95.828	102.72	104.7	100.05	93.679	99.255	94.688	103.23	102.65	108.09	101.57	101.11	102.59	96.887	105.9	93.337	95.044	95.193	99.628	94.361	100.62
114.51	122.02	107.17	108.64	110.09	111.29	101.68	112.14	105.62	105.95	111.68	115.09	110.43	112.48	110.21	106.27	117.29	119.28	115.93	110.73	107.41	112.03	116.81	109.93	104.08	102.76	110.27	116.25	105.09	112.33	102.42	112.79	110.7	117.8	101.82	100.18	111.56	103.31	111.23	121.83	103.67	110.1	113.08	100.95	103.53	114.82	114.13	111.8	111.56	110.12
104.65	116.51	118.47	111.13	106.31	114.55	107.11	104.99	102.12	107.71	104.87	105.18	98.467	97.694	104.79	111.32	108.17	101.07	108.04	107.38	99.483	111.38	114.49	110.98	113.15	115.34	106.42	116.35	115.8	101.45	100.64	104.64	105.25	106.13	107.48	107.56	108.36	106.33	105.97	113.56	102.83	102.51	105.98	107.33	100.42	107.51	116.87	107.9	110.96	105.57
110.81	103.95	97.423	99.978	101.33	106.84	114.96	102.48	106.62	104.58	101.71	110.71	105.55	106.86	106.28	100.69	107.61	112.37	93.141	102.25	107.77	107.42	109.13	101.87	101.02	109.64	110.92	102.68	101.82	108.96	101.79	108.35	111.15	109.64	109.11	104.15	112.51	103.47	108.46	113.7	102.32	114.6	99.596	113.69	113.36	97.306	109.51	105.11	109.23	100.09
101.54	115.8	111.01	111.27	104.57	109.38	110.06	107	105.18	99.012	110.57	93.29	105.24	116.61	103.13	105.98	103.28	105.71	102.04	112.86	102.75	98.892	105.26	105.94	109.33	104.52	101.72	100.92	103.94	108.48	98.46	108.08	94.595	107.08	115.71	111.38	107.71	102.29	109.37	101.25	100.79	103.17	107.9	100.68	111.15	99.15	103.02	100.7	108.12	104.96
105.15	105.98	100.96	101.03	96.07	95.91	92.447	108.32	94.068	100.86	98.423	102.79	100.55	96.759	98.612	97.604	87.512	102.43	108.79	101.29	97.787	103.52	99.159	100	108.96	100.86	101.62	100.08	92.094	97.985	102.66	97.065	101.81	101.73	97.171	94.535	102.72	94.571	96.93	95.556	94.015	96.543	95.683	106.59	105.58	104.23	106.18	103.23	96.287	113.91
114.38	113.39	101.84	114.76	112.37	113.63	103.85	108.21	109.29	109.46	95.863	107.82	114.3	119.87	107.19	106.25	110.35	107.68	96.907	103.36	104.23	102.03	104.64	105.87	108.85	104.17	109.79	106.07	113.48	116.7	109.6	100.99	111.55	108.53	111.73	108.43	111.62	105.35	113.1	96.709	105.92	110.3	101.27	104.01	100.95	109.38	110.52	106.89	107.06	105.74
112.49	106.77	107.59	108.03	102.56	105.14	108.11	107.63	111.09	104.31	112.08	111.95	109.69	107.92	106.78	102.67	106.39	102.45	100.07	109.17	101.54	101.64	102.05	99.237	97.76	100.29	115.4	99.504	99.72	114.36	111.48	103.54	96.377	112.89	115.18	104.96	105.78	108.69	108.58	103.82	101.14	102.2	100.98	97.843	111.11	108.55	110.15	105.39	103.4	103.98
110.74	106.3	109.39	115.49	113.59	112.34	111.41	108.81	108.67	108.74	104.04	99.658	112.59	112.35	102.51	108.65	110.97	119.31	110.45	107.79	115.06	112.1	113.94	109.05	107.06	112.26	103.85	118.71	102.44	116.08	110.22	113.39	101.27	114.29	111.56	115.18	107.24	111.23	107.96	113.05	101.42	116.07	106.5	103.23	111.29	105.44	106.55	116.3	104.88	115.69
103.14	99.422	101.29	97.034	99.125	103.01	100.89	106.13	104.46	99.438	106.04	99.656	99.898	88.539	103.24	101.13	97.406	100.23	105.12	88.868	96.33	111.11	104.21	101.13	97.742	95.373	94.984	96.179	102.86	100.42	95.306	105.79	106.35	100.86	97.632	106.56	103.14	96.407	95.659	102.02	106.28	95.346	100.24	100.68	99.696	96.433	98.486	94.41	96.43	101.94
108.97	99.971	105.34	102.12	98.697	103.47	111.76	103.41	107.61	107.85	108.21	108.7	105.08	105.78	105.57	98.919	104.75	102.73	106.9	108.55	110.31	97.483	100.59	107.33	103.05	105.35	112.35	111.17	105.68	108.59	104.87	105.38	92.67	93.692	113.22	112.69	119.51	95.722	105.27	108.98	106.12	100.72	104.74	111.04	107.47	112.5	105.43	103.85	108.32	103.59
99.642	103.64	96.261	110.06	105.51	105.94	96.352	99.409	107.61	108.4	108.7	103.76	104	107.53	112.48	108.73	103.64	115.16	107.5	95.807	102.25	97.962	102.82	110.12	112.72	111.41	112.89	99.776	103.66	108.5	107.26	105.48	114.1	103.41	112.21	101.58	106.05	114.15	109.84	111.62	100.32	99.314	106.22	106.93	103.62	103.69	106.91	113.75	111.59	111.67
114.93	107.95	109.96	98.93	107.7	107.8	108.24	109.12	105.98	116.45	109.75	110.17	110.57	104.12	112.25	112.82	111.84	113.22	113.96	106.76	112.39	108.66	117.23	107.03	98.725	107.79	120.11	113.22	103.96	118.04	110.42	97.819	110.3	109.52	113.94	105.99	112.45	101.59	102.61	114.24	101.79	114.66	110.28	118.85	112.55	115.39	117.52	114.35	111.34	114.96
106.79	105.52	97.73	103.16	106.68	99.596	113.94	92.917	99.45	111	102.5	106.36	105.03	110.51	105.32	104.96	107.1	115.58	103.25	103.13	104.84	105.76	103.87	105.9	107.69	103.38	96.497	102.46	104.88	113.93	108.02	109.31	106.06	103.47	116.88	105.57	105.53	99.648	102.45	103.42	99.851	95.482	99.803	103.54	102.08	101.34	99.747	103.77	98.526	104.33
106.33	110.75	104.02	108.76	117.44	101.81	108.01	97.016	108.25	113.48	103.21	102.62	108.36	108.05	103.64	109.12	113.35	97.976	109.61	101.28	103.23	103.57	99.435	102.49	101.08	93.323	109.07	111.48	110.59	119.49	104.48	107.07	104.35	111.23	94.187	93.692	111.98	116.04	103.18	105.89	109.2	106.59	116.85	106.58	109.01	110.92	104.99	109.11	108.23	101.74
93.994	104.08	101.43	103.67	105.94	107.5	102.36	95.798	109.9	100.37	99.276	90.159	99.508	92.003	99.336	96.114	102.28	102.32	96.739	95.2	90.683	100.26	93.134	96.204	98.771	104.82	97.131	113.23	92.81	103.14	94.992	97.559	103.16	92.993	99.864	104.32	105.66	102.81	99.637	102.68	97.308	90.496	97.719	95.266	95.328	96.38	100.9	96.941	89.291	94.855
93.693	106.89	112.69	100.56	91.313	105.7	96.516	107.04	100.87	93.539	107.84	105.48	96.389	100.38	112.15	96.67	100.1	97.461	98.144	102.4	103.06	100.1	98.007	103.19	91.644	93.552	98.867	97.613	97.449	99.299	104.86	102.26	103.32	96.219	101.76	98.797	96.739	95.336	99.17	96.392	99.841	106.58	98.325	97.643	104.53	95.541	96.367	107.5	100	92.267
113.31	104.63	108.98	107.6	116.91	115.69	109.93	114.67	104.63	104.49	104.41	110.66	109.31	114.31	110.33	110.38	109.56	113.16	115.76	113.42	106	106.02	98.432	121.96	110.54	114.6	104.52	114.01	107.56	109.18	118.27	108.95	114	109.59	116.16	113.29	114.37	104.62	110.17	111.58	115.65	110.21	107.95	103.62	117.46	101.84	112.73	114.72	102.59	115.89
110.57	109.31	106.37	102.82	100.73	108.19	106.78	107.85	99.905	112.5	104.03	112.41	111.65	101.85	105.2	114.09	103.63	110.35	107.68	109.41	104.25	104.4	105.58	103.08	103.65	102.25	103.26	113.49	115.96	104.56	113.57	115.79	102.7	109.45	111.52	105.58	110.34	105.11	102.53	103.42	109.59	111.13	109.89	113.06	108.02	114.01	101.86	113.61	112.43	114.96
98.506	92.938	101.31	93.073	100.35	97.512	98.915	94.406	89.177	94.061	87.216	96.063	105.05	101.43	96.5	103.58	84.795	102.72	97.879	93.304	101.07	96.738	93.814	100.87	97.996	96.298	108.66	97.739	95.986	94.8	94.427	104.08	98.848	97.154	96.746	101.32	98.52	99.629	92.305	97.21	105.87	95.841	94.1	104.25	100.42	98.487	97.504	103.01	95.281	103.53
98.609	101.19	103.29	96.406	111.78	99.793	105.82	94.058	101.36	107.78	107.72	98.009	99.078	96.894	97.874	107.94	100.22	110.63	109.58	112.3	102.09	110.03	108.37	103.72	105.83	107.21	106.78	96.794	98.716	96.953	97.246	97.71	99.786	103.46	103.95	101.75	112.05	101.44	100.3	110.91	95.678	103.95	100.49	106.1	98.597	101.89	104.74	102.64	107.57	95.376
115.76	102.96	97.274	104.93	103.5	112.5	110.21	106.13	99.075	105.64	103.44	99.962	90.485	102.97	112.26	104.55	109.12	113.39	98.174	99.645	107.42	110.68	97.588	97.12	99.279	107.12	103.4	111.95	102.92	101.94	104.37	97.625	100.74	107.33	104.96	101.13	104	99.457	109.03	94.835	109.66	98.031	107.8	104.56	104.31	105.91	97.316	101.66	106.74	97.914
97.755	111.45	102.19	95.105	106.05	122.47	106.22	114.7	104.12	100.86	115	99.103	107.6	116.75	113.38	106.92	101.78	105.45	94.471	102.49	101.27	111.73	109.78	112.13	104.21	121.12	102.77	106.2	106.36	103.99	107.75	94.781	111.67	102.58	110.09	97.472	116.1	102.43	97.808	101.69	93.358	94.835	99.885	107.94	107.12	104.83	108.73	109.03	112.09	108.29
116.51	101.59	108.33	106.02	115.37	103.89	108.14	104.73	109.14	104.18	100	105.36	111.7	106.54	106.58	109.01	96.597	107.21	100.61	105.4	98.51	90.358	101.03	103.54	108.92	109.21	103.73	118.73	108.66	102.23	114.26	105.44	112.02	111.73	100.89	108.42	108.59	121.45	110.13	102	115.92	100.79	112.77	109.2	103.53	112.29	112.32	93.07	104.01	104.83
108.56	97.997	101.64	98.227	96.707	102.44	97.609	89.388	95.765	98.938	96.961	88.289	95.79	89.612	103.13	93.465	92.395	88.735	94.912	105.54	101.09	88.775	93.726	110.12	92.77	95.577	97.203	103.87	101.42	101.07	90.991	98.642	98.254	100.06	98.955	99.414	95.693	92.006	97.984	98.651	100.71	101.53	95.786	96.874	99.066	105.1	96.555	96.408	103.76	97.113
108.1	102.18	104.31	97.414	102.29	104.71	103.35	98.687	100.99	97.061	100.21	99.049	91.396	96.324	101.43	96.006	94.49	104.28	101.48	92.215	104.72	104.06	98.834	97.061	98.903	109.28	100.46	98.533	88.998	98.442	101.9	102.17	99.459	100.24	105.35	97.35	108.65	97.365	103.77	94.706	102.89	99.826	109.99	95.772	101.55	105.75	102.6	105.91	100.04	99.642
95.286	103.3	103.93	105.93	104.85	104.05	102.99	98.516	101.06	96.548	98.72	97.082	100.86	105.28	107.66	108.99	103.17	94.525	110.34	98.915	103.82	96.792	97.742	96.038	98.939	109.21	95.28	104.47	95.721	97.265	103.04	101.87	102.18	106.31	100.55	95.056	102.09	100.91	100.76	101.16	102.89	104.54	101.74	105.58	94.271	98.983	94.333	96.494	95.05	104.77
115.44	108.05	106.34	105.13	106.39	96.973	104.12	102.96	106.11	99.751	108.38	110.54	99.558	112.28	96.733	107.78	101.18	100.04	105.73	106.78	95.425	103.38	107.6	102.06	112.99	106.28	109.11	107.82	109.71	101.31	108.69	109.35	96.899	106.51	110.11	99.094	102.87	103.67	107.69	117.14	107.85	105.11	112.98	112.17	104.74	108.74	109.71	96.945	99.815	112.68
112.03	113.37	117.17	102.77	103.41	101.1	105.73	100.87	108.82	102.57	107.17	112.75	94.006	103.86	106.27	101.51	114.44	109.53	98.491	109.57	112.33	111.32	103.23	102.48	105.09	109.54	106.48	106.39	110.7	106.79	97.912	104.8	114.22	108.71	108.58	104.75	104.94	109.07	95.369	98.471	108.52	105.61	109.69	113.66	104.48	105.49	104.55	104.74	100.05	99.267
108.55	107.68	106.19	103.95	112.3	117.99	101.28	113.09	116.21	113.35	105.07	104.72	118.08	105.35	112.97	104.95	105.2	115.21	110.13	116.95	103.5	114.38	121.6	109.72	108.64	115.02	106.63	109.27	113.46	104.71	109.1	105.89	110.12	113.35	100.49	109.29	111.43	115.23	111.91	108.43	106.75	116.09	113.04	99.017	98.276	104.92	112.24	98.211	110.83	116.69
91.206	104.24	94.049	102.05	89.735	102.87	100.39	105.54	103.07	97.399	105.64	89.464	100.18	94.273	101.65	96.793	92.604	102.65	97.882	101.14	105.24	98.489	105.53	97.178	108.65	105.23	108.33	103.17	100.24	107.94	97.143	101.97	97.469	103.47	96.083	104.18	108.22	96.151	93.465	101.42	101.21	103.9	93.683	96.657	97.488	98.662	98.938	105.3	90.608	99.701
115.39	104.75	116.28	106.42	111.59	111.45	104.83	113.13	105.33	104.11	104.47	118.6	112.95	114.62	112.38	115.24	116.99	108.76	120.54	117.22	115.54	106.31	113.62	109.31	93.136	101.61	107.73	114.33	106.66	105.29	105.22	116.73	112.69	115.55	111.7	110.38	96.125	104.67	122.4	106.92	104.83	105.91	107.31	113.62	105	112.72	105.15	109.24	104.73	108.85
104.36	98.357	99.735	92.492	95.234	102.88	94.81	101.82	106.59	99.381	90.265	98.657	100.88	93.931	92.79	94.651	92.693	104.33	99.552	87.997	103.01	97.384	98.53	92.383	103.59	95.697	102	98.781	97.173	87.148	93.69	87.85	93.86	98.297	106.37	94.919	96.365	96.765	99.478	98.4	106.88	97.726	94.743	96.432	100.14	91.911	101.42	100.2	102.47	94.029
104.07	108.8	103.2	101.92	101.31	101.82	106.87	99.246	109.29	107.17	108.67	100.05	107	105.52	109.43	112.62	106.62	100.4	100.04	102.18	109.11	99.848	107.4	95.828	106.23	99.775	108.19	107.58	110.96	105.68	112.3	102.95	109.38	112.08	92.046	108.56	111.4	104.22	107.17	103.13	100.66	114.19	103.05	104.45	108.47	106.8	105.34	96.896	106.31	108.99
109.78	125.61	100.23	115.76	112.74	107.51	109.6	113.08	111.89	116.64	110.57	108.02	109.06	107.08	116.19	110.96	107.05	112.78	114.87	114.69	110.6	100.39	110.97	105.66	108.65	110.93	112.37	108.23	108.27	114.67	110.2	111.72	118.99	105.07	119.21	112.02	107.3	108.42	107.84	116.06	111.41	108.78	105.24	101.75	111.36	105.25	109.07	112.16	105.63	108.71
100.86	107.09	109.03	107.65	104.77	107.17	106.89	103.54	105.16	95.28	100.67	105.1	105.91	107.32	101.91	95.404	101.53	112.16	110.99	107.03	102.78	102.68	111.66	104.41	107.12	104.8	110.58	110.37	109.93	106.09	118.06	105.41	103.88	110.24	104.88	106.63	108.92	104.35	94.584	100.2	110.41	104.64	109.85	96.478	106.14	101.3	107.68	100.07	112.38	109.38
104.93	116.37	104.28	105.93	92.415	102.66	113.58	109.23	103.19	108.83	102.58	98.595	109.81	99.163	102.35	102.54	105.8	100.05	96.231	103.46	99.319	100.31	93.452	109.13	108.13	110.02	108.79	104.86	102.25	107.36	104.51	107.81	107.86	100.21	101.54	101.15	111.66	99.487	103.49	112.16	108.55	105.12	104.14	93.297	93.093	108.98	99.532	103.35	109.57	99.93
104.31	108.67	100.24	96.737	113.18	106.25	101.96	105.52	110.19	100.64	104.55	108.43	107.3	104.94	114.05	103.32	105.6	115.98	98.991	98.454	109.52	103.18	105.7	114.37	111.65	113.52	118.91	105.04	106.65	111.84	105.18	106.09	108.33	106.16	102.82	114.34	104.44	104.41	100.23	111.68	100.75	103.76	100.82	109.31	97.724	106.85	111.04	103.04	104.09	104.76
104.61	112.04	105.81	110.11	104.1	106.27	106.21	104.24	111.68	99.825	105.65	104.81	110.34	105.12	105.61	99.702	107.47	112.09	102.45	106.36	112.45	112.19	102.42	110.28	106.54	107.88	108.79	109.59	110.48	105.21	98.956	103.38	101.78	106.85	102.32	93.06	106.96	109.92	107.78	106.46	109.93	111.14	105.24	108.32	108.01	96.964	91.313	101.21	100.63	103.41
112.4	108.15	102.96	113.47	101.59	109.91	108.09	98.264	107.56	109.46	102.87	101.26	111.54	112.62	115.46	114.53	110	107.08	112.4	114.98	111.69	91.855	109.23	110.08	107.18	109.53	108.65	116.27	101.76	111.86	105	108.39	110.89	109.01	98.609	110.97	108.19	109.79	118.54	104.98	106.96	102.9	106.22	100.85	113.45	98.33	112.65	112.23	111.26	112.22
95.184	92.726	95.108	97.784	93.087	95.173	96.675	102.64	96.208	94.854	94.691	95.548	94.427	89.598	98.27	102.55	90.354	95.719	102.7	98.675	97.938	91.571	102.46	100.27	96.847	95.952	92.084	83.226	99.106	99.798	95.771	107.01	100.19	97.744	101.25	106.02	88.807	103.67	100.28	100.73	99.846	102.6	98.33	97.653	90.487	92.114	100.76	97.119	95.472	95.253
108.28	109.13	111.4	107.71	108.67	119.83	114.3	110.76	117.57	106.92	112.47	111.07	112.78	103.73	111.62	107.35	110.87	113.36	111.54	115.48	105	108.15	100.79	100.96	103.45	108.92	113.6	114.94	110.49	112.89	102.86	111.2	106.12	103.68	116.48	111.54	104.88	106.86	109.57	111.17	109.51	111.94	110.72	101.88	112.92	112.44	113.6	105.06	105.85	102.97
101.38	100.49	101.6	102.06	93.12	110.15	105.94	108.81	91.965	98.718	94.809	93.421	102.15	105.75	97.375	105.41	97.773	105.72	105.7	110.38	102.16	105.06	84.851	96.744	99.276	93.906	100.82	95.639	98.001	101.93	95.225	114.71	98.362	98.648	101.11	98.215	95.798	100.08	93.065	106.46	94.849	102.76	102.71	101.53	92.994	94.264	102.91	100.26	98.542	93.088
89.071	97.84	100.13	102.03	95.848	102.42	103.77	97.656	98.618	105.13	97.594	108.6	109.95	107.07	103.48	104.46	101.75	95.758	97.309	98.681	100.05	96.62	99.585	111.25	99.332	98.603	101.11	106.29	102.01	100.19	99.632	95.361	107.77	101.5	97.209	95.633	99.748	102.14	89.847	105.04	101.53	95.39	98.134	94.819	99.342	102.58	105.38	105.16	93.048	98.803
101.25	93.654	104.19	93.136	98.038	94.879	99.215	103.44	99.304	97.471	90.027	97.902	100.57	100.17	99.241	93.742	105.94	103.04	88.285	99.182	101.78	96.616	101.81	101.8	99.426	110.71	103.68	101.18	100.07	105.92	104.51	95.257	97.744	97.955	98.907	97.318	88.941	102.6	89.133	99.17	97.181	96.424	102.52	97.886	96.863	101.51	99.909	94.641	102.98	98.696
105.42	92.419	98.767	102.24	94.823	98.404	94.361	99.333	100.08	101.12	104.75	97.178	99.017	96.925	98.777	100.16	104.37	101.99	103.99	103.93	110.9	108.44	99.442	105.45	97.976	90.514	97.147	102.51	99.647	100.32	99.129	97.073	109.91	100.33	95.311	97.952	103.03	101.8	108.24	98.551	94.916	96.87	109.7	104.67	93.149	102.95	99.565	103.99	98.258	99.761
103.38	107.73	113.54	107.16	104.83	103.74	104.22	105.03	117.47	112.49	110.03	104.18	108.89	105.41	119.35	106.87	111.25	103.3	104.28	109.66	106.47	105.45	105.04	111.96	105.13	102.88	106.78	110.54	113.2	107.42	114.55	102.62	101.38	104.95	103.71	113.45	115.03	113.78	106.65	99.248	111	112.73	114.11	97.152	109.27	106.52	108.48	105.32	107.96	102.85
94.543	99.394	91.057	104.86	105.54	90.459	91.837	95.833	105.58	104.14	97.861	98.983	107.04	93.079	96.267	99.515	94.934	103	106.75	99.423	99.828	101.43	96.239	99.984	98.394	100.56	94.284	95.992	104.31	97.506	104.21	93.671	107	99.455	104.77	95.532	97.667	97.106	86.296	92.696	91.356	95.896	108.37	88.059	101.49	99.444	94.009	97.035	103.27	102.33
102.84	104.1	110.59	108.46	104.48	104.25	102.64	98.074	105.4	102.38	105.16	105.8	110.62	101.25	103.97	106.89	114.15	103.61	108.56	111.31	111.5	111.88	109.64	105.66	100.48	98.209	105.19	105.09	103.2	96.256	114.11	109.39	107.38	103.04	110.06	112.88	106.39	106.38	106.27	100.01	97.314	111.39	119.18	96.543	101.81	105.46	105.95	102.85	110.19	107.99
97.676	104.16	109.74	110.09	111.9	108.91	108.42	103.51	106.81	98.397	110.21	105.33	105.23	98.692	113.4	104.38	96.732	112.89	112.74	101.21	97.395	98.308	107.31	106.16	101.4	112.57	98.992	105.31	101.4	113.94	114.98	107.88	103.77	110.22	112.91	114.86	101.9	108.32	106.55	112.69	105.97	103.27	98.959	96.617	102.07	105.64	104.83	109.45	107.87	107.23
99.038	113.93	111.45	110.78	107.49	104.65	110.84	108.4	107.48	107.36	109.36	111.26	104.85	110.7	104.03	113.41	108.67	108.65	99.156	109.89	101.77	113.36	107.46	112.04	105.68	112.03	103.26	103.7	108.24	117.46	100.69	105.66	95.454	105.25	101.53	116.95	107.9	106.42	100.31	102.33	105.97	112.62	102.61	96.695	102.93	110.39	102.3	101.2	111.2	107.67
96.318	101.15	103.53	95.343	96.565	100.37	91.889	97.158	95.626	97.498	95.58	102.35	102.62	99.444	96.325	100.68	101.75	98.094	90.532	90.296	98.784	100.74	98.043	99.946	99.176	96.027	92.178	94.765	96.859	105.85	99.96	100.18	101.06	98.609	102.25	88.916	96.357	100.39	111.68	102.45	105.84	94.548	103.88	110	103.7	99.74	94.54	98.367	98.123	101.48
106.88	104.99	106.77	109.76	99.978	103.03	109.08	113.33	109.94	116.13	112.54	108.61	96.279	100.48	111.24	116.73	106.66	120.75	107.59	106.11	104.9	111.84	108.79	102.88	118.23	113.22	110.77	103.42	105.14	112.37	112.35	113.86	112.74	109.43	101.99	103.81	110.48	104.93	104.22	110.27	109.35	115.19	106.95	116.78	104.08	109.01	104.04	107.43	108.28	113.27
111.52	95.27	108.71	102.5	119.04	110.62	116.05	110.25	97.297	104.28	108.04	105.87	98.852	103.25	120.36	106.4	93.169	113.96	111.45	117.26	105.36	111.46	112.03	112.28	109.69	109.32	104.2	108.23	112.64	104.52	104.9	107	112.09	103.13	114.45	103.77	115.79	98.959	109.15	115.06	101.19	109.66	113.68	109.11	111.12	113.72	108.19	106.09	97.719	107.82
101.63	95.324	105.73	92.982	94.622	99.485	94.809	96.723	109.86	96.294	94.496	99.306	99.496	94.077	101.05	95.823	104	107.11	92.497	99.122	103.36	102.34	97.642	96.461	100.39	102.25	102.34	104.23	91.992	104.1	98.13	91.332	104.91	92.573	96.687	101.37	98.445	102.48	100.53	101.98	99.048	108.72	98.585	94.783	99.902	88.728	95.012	100.8	88.447	99.903
93.623	100.99	92.771	94.811	96.08	101.71	109.02	99.213	100.31	100.23	110.27	91.708	97.734	101.78	97.047	97.042	96.435	105.3	103.55	104.54	91.787	101.21	102.33	92.789	102.98	90.315	100.9	101.1	98.3	96.838	101.15	104.13	108.7	101.67	103.63	96.73	103.8	103.02	101.51	101.92	100.82	97.638	100.47	100.32	101.22	108.86	104.19	98.426	96.145	98.719
105.79	99.156	106.06	105.32	101.39	100.08	108.57	123.6	107.52	107.41	106.15	112.31	106.52	103.91	104.65	107.22	101.22	106.82	94.386	93.297	101.14	120.58	103.59	114.75	104.34	97.903	108.64	103.99	113.44	111.85	115.23	102.67	106.65	110.25	113.17	104.53	107.06	104.03	114.16	114.04	122.46	99.272	113.22	103.1	99.846	106.29	99.429	106.32	103.11	118
101.47	95.077	99.628	94.57	95.224	98.408	109.12	100.54	100.4	98.907	110.07	97.85	97.693	105.87	88.191	91.59	97.237	98.74	94.66	97.009	98.446	100.97	84.455	98.103	101.39	103.84	102.61	93.68	94.884	91.437	98.235	99.933	95.785	97.837	97.718	95.654	97.12	102.15	98.17	100	89.078	85.902	96.005	98.469	102.56	110.65	95.882	102.61	93.787	100.83
110.82	101.95	111.35	102.91	106.67	110.96	108.25	108.59	104.31	103.5	112.37	112.35	107.97	99.045	104.13	112.6	101.79	106.6	100.93	108.15	108.82	106.08	101.45	104.85	114.98	104.41	105.54	110.03	104.58	105.23	106.97	107.76	101.12	109.72	110.41	96.831	111.14	103.1	97.34	106.06	101.35	105.21	106.37	104.09	110.26	107.21	104.74	114.12	106.5	102.67
100.4	105.91	107.72	104.07	104.61	94.499	105.14	95.016	106.52	101	98.638	104.61	97.241	97.614	100.17	99.569	99.241	89.642	104.13	97.811	102.98	103.06	96.855	100.98	99.334	101.41	100.09	100.06	105.28	97.348	104.51	100.87	105.39	101.59	103.05	99.822	97.827	100.96	97.603	98.17	102.1	108.86	109.23	110.49	101.21	100.33	99.665	99.601	98.223	105.39
100.91	92.28	88.404	97.375	109.04	94.489	111.32	93.756	103.43	97.196	114.3	99.678	96.25	95.257	97.763	94.972	98.625	107.81	99.948	95.357	96.928	98.011	100.72	92.236	97.247	97.584	98.44	101.12	99.952	98.698	98.64	93.417	100.97	100.53	105.53	101.67	99.262	92.831	94.613	99.801	100.73	101.88	96.602	102.39	97.765	97.606	92.478	107.62	91.937	94.67
108.31	94.874	102.32	109.28	95.722	105.77	94.556	103.49	92.748	100.1	96.23	100.35	110.58	96.958	102.93	106.15	96.213	110.6	96.344	104.46	99.077	108.47	105.65	108.02	103.52	107.08	109.65	99.321	100.84	105.36	101.39	96.809	101.92	101.6	105.79	104.52	101.16	97.601	98.429	99.531	101.59	100.1	105.44	103	111.1	99.363	100.44	104.57	104.99	107.19
95.162	101.94	101.53	99.638	90.137	94.127	103.47	87.311	99.257	106.16	93.729	105.05	90.215	101.74	91.512	93.957	96.539	106.37	101.1	97.193	100.65	87.803	97.151	102.07	95.187	101.48	86.951	92.974	100.38	99.711	104.64	104.05	92.67	104.65	105.26	99.635	103.73	99.207	101.71	99.953	100.69	101.4	97.27	99.157	111.99	101.34	100.54	92.57	101.41	105.8
102.19	106.84	101.64	103.91	104.58	100.3	98.256	106.21	98.84	105.43	109.7	97.025	103.96	102.74	98.153	107.5	111.16	103.79	98.869	95.455	97.873	86.059	102.9	99.65	100.47	104.74	105.14	108.54	99.934	99.747	97.066	105.33	103.57	97.279	97.422	107.66	97.362	103.21	106.44	92.589	96.261	105.24	94.012	108.52	97.954	107.18	107.08	88.154	101.03	105.81
116.41	104.1	99.3	101.74	98.859	108.09	106.55	102.39	104.79	108.49	105.97	111.46	111.36	112.67	112.59	109.1	99.609	104.91	109.02	109.17	107.4	111.12	105.72	112.8	103.9	106.35	108.5	104.57	105.08	109.39	114.51	111.33	112.67	111.02	96.76	109.4	112.59	110.82	116.36	107.54	117.2	107.02	111.1	107.91	114.02	103.47	103.95	107.48	107.14	117.38
101.82	98.047	101.36	93.659	93.871	98.482	96.088	92.334	99.677	98.086	97.42	104.12	95.714	102.67	96.979	105.76	104.21	94.051	99.78	91.394	87.862	90.11	97.473	97.682	109.31	92.285	107.37	96.173	96.865	96.39	101.93	99.646	90.351	87.52	101.81	101	97.732	97.074	102.34	102.59	101.21	108.04	106.29	94.756	91.632	94.167	93.065	92.987	93.276	96.68
105.26	104.72	107.53	104.75	98.974	93.071	102.84	107.35	103.26	114.53	101.23	107.52	106.49	101.16	101.96	113.04	110.59	107.92	100.66	109.65	106.62	96.651	101.43	103.85	123.27	111.38	117.53	100.75	112.65	104.93	110.41	108.84	104.98	106.94	106.53	106.67	112.78	109.81	112.87	98.208	112.53	101.2	106.7	110.13	89.294	110.22	108.54	107.94	102.13	104.1
102.02	102.72	109.77	96.511	109.93	110.75	103.41	100.96	94.273	110.44	96.985	102.83	103.47	102.01	109.37	101.78	97.672	106.1	102.45	104.67	99.187	106.89	102.65	107.07	103.27	105.32	104.97	107.03	117.2	110.08	98.344	108.61	102.91	106.61	109.49	99.719	107.12	112.46	99.487	113.17	108.94	104.76	100.55	101.49	111.12	106.77	111.55	108.02	105.87	104.87
100.55	102.29	102.95	113.26	99.963	102.64	97.856	101.74	102.8	99.363	109.83	107.72	93.443	109.54	102.29	92.75	102.45	106.31	110.71	109.18	104.61	106.03	96.988	105.84	99.576	105.15	106.32	101.39	96.565	99.966	99.957	105.5	108.91	110.58	101.78	102.83	94.619	105.89	105.52	101.79	102.36	95.461	99.769	103.18	99.595	102.1	113.15	105.15	92.126	98.482
114.04	109.58	108.89	105.86	99.413	104.35	103.05	109.42	106.52	112.37	103.9	113.95	100.27	101.36	103.83	100.45	100.62	101.69	106.44	107.67	99.453	111.34	108.51	97.679	112.17	109.63	96.557	101.37	106.68	107.21	107.25	104.94	97.01	107.56	108.63	97.484	110.17	94.609	103.23	114.01	103.57	109.2	107.18	108.65	107.53	110.06	104.45	104.66	106.49	103.49
107.78	102.04	116.39	106.4	112.65	109.48	105	107.39	104.56	106.69	108.02	107.25	106.55	111.67	108.23	100.89	107.23	103.04	105.28	106.7	108.44	104.37	110.31	103.73	110.27	102.89	104.68	104.74	109.85	99.352	101.95	99.817	99.829	102.57	106.54	104.37	101.83	94.717	98.614	105.54	98.351	94.685	107.14	108.51	109.27	105.28	105.01	104.98	104.08	111.9
100.46	98.442	94.422	90.527	94.39	94.978	93.682	94.671	93.055	100.18	97.776	96.278	101.86	114.21	98.014	94.991	98.828	101.74	100.01	99.047	101.99	94.883	94.46	98.963	101.87	94.823	100.35	95.519	102.27	91.761	101.5	101.64	92.178	102.76	99.585	94.473	101.01	90.29	98.754	100.97	97.385	91.228	92.727	102.53	90.475	104.67	99.407	96.968	102.06	97.183
111.3	96.896	112.14	99.236	106.77	109.29	112.99	106.34	106.7	95.831	108.73	110.31	99.794	101.76	103.57	114	112.05	112	103.55	106.02	114.03	99.594	111.7	109.57	108.44	111.41	114.96	110.45	109.08	119.74	104.33	102.83	110.56	104.21	105.26	107.52	115.51	107.14	114.14	113.91	115.78	117.13	108.59	111.78	110.06	104.62	109.96	107.92	107.59	107.38
108.1	106.59	110.84	104.23	107.38	102.22	105.4	107.27	108.8	109	111.41	100.38	107.4	105.04	108.57	111.59	101	110.56	105.3	118.33	108.82	111.01	102.66	99.462	114.59	97.4	106.38	99.694	117.64	109.15	110.33	106.97	106.71	97.835	113.55	99.974	110.89	101.35	110.59	102.28	110.11	102.95	109.72	109.24	107.21	110.3	103	109.86	108.24	101.26
105.12	102.83	104.08	112.53	110.95	113.47	104.05	100.03	116.66	109.52	112.78	105.89	98.763	108.63	105.51	104.93	104.05	105.9	106.85	112.91	109.49	100.05	102.88	123.92	105.74	107.81	115.91	105.55	109.98	108.84	105.01	106.94	115.37	106.69	105.87	106.26	99.759	101.88	114.15	108.36	103.18	101.4	102.68	105.18	115.09	101.3	100.75	108.12	108.75	104.41
105.53	100.07	105.32	106.02	109.26	108.16	102.82	108.49	103.64	106.63	112.76	110.9	98.19	103.37	102.07	111.59	111.71	101.54	93.827	104.93	104.44	108.92	106.21	106.05	102.51	107.86	107.99	111.56	106.9	107.2	114.45	115.49	109.06	111.1	112.36	101.16	105.84	113.54	102.02	109.93	104.4	101.84	101.23	114.59	111.2	103.82	112.43	113.52	106.19	106.54
101.75	92.415	101.34	99.158	105.16	105.52	106.02	92.98	99.873	100.93	99.216	87.194	96.681	94.775	96.979	106.15	100.04	96.109	87.478	103.62	97.393	86.329	96.982	86.771	98.244	94.279	94.926	94.596	89.963	101.81	99.919	89.107	99.6	102.49	96.515	94.088	112.26	90.333	93.792	91.142	92.258	94.939	104.98	107.3	98.342	102.29	110.32	94.439	101.93	85.692
105.43	101.11	99.582	99.346	109.33	102.03	98.706	85.026	100.91	95.798	96.292	99.688	105.56	103.26	90.049	109.54	103.26	105.79	104.31	99.578	104.3	99.665	93.443	95.282	105.94	107.03	95.798	95.263	97.927	96.483	99.834	103.62	93.823	104.3	95.05	100.1	105.82	91.352	99.011	105.08	95.66	98.916	106.41	98.359	98.355	97.188	94.886	94.106	101.02	105.81
103.77	107.09	94.755	100.19	100.84	108.06	96.147	96.059	100.04	102.94	98.323	96.015	98.247	100.08	99.124	107.09	107.17	102.99	102.66	96.46	102.62	95.417	110.83	96.692	108.14	106.03	95.104	99.3	104.39	104.09	95.014	104.42	103.97	100.29	99.032	97.415	101.9	94.647	99.185	103.94	98.191	103.6	105.05	89.016	100.62	101.74	105.95	99.573	104.46	111.07
102.6	105.67	105.66	97.191	111.45	106.74	112.25	104.91	102.1	111.02	97.125	108.4	108.63	108.74	114.74	99.966	111.17	107.49	116.75	110.86	109.89	111.79	109.91	108.61	109.29	99.542	111.76	106.39	110.15	95.122	101.7	105.62	108.25	106.23	114.9	111.29	103.98	101.65	109.45	110.5	101.09	104.35	106.55	107.12	109.9	106.68	96.617	110.52	104.87	101.57
102.71	103.65	99.291	109.73	110.23	110.22	111.25	108.29	118.22	93.515	102.79	101.01	105.25	116.21	102.39	117.37	99.162	106.7	92.568	111.22	109.22	108.29	105.91	108.1	100.53	105.91	117.15	109.49	110.68	113.33	112.99	107.29	105.6	96.261	104.79	116.98	101.08	109.23	111	100.28	102.46	108.24	110.75	98.311	104.8	104.24	101.84	110.83	103.81	107.96
111.37	101.94	104.2	106.14	105.87	114.49	106.27	99.564	98.088	104.8	106.38	97.588	98.382	105.69	120.04	106.28	104.36	101.49	104.36	115.15	101.02	110.04	103.82	106.14	107.29	98.011	104.01	104.01	114.03	101.2	92.05	109.17	103.34	110.61	95.516	101.6	109.47	112.23	112.92	96.948	107.94	106.4	114.6	103.35	108.89	113.62	100.24	105.49	116.13	102.28
102.41	114.84	107.4	102.25	101.8	100.96	111.95	101.99	108.18	111.94	103.38	97.695	108.38	101.42	109.2	99.02	101.96	98.701	103.66	108.63	99.508	108.15	101.05	111.73	100.72	106.47	96.18	98.141	105.21	104.66	104.58	106.55	103.39	98.801	100.91	102.67	104.98	115.41	99.267	101.23	111.23	114.38	112.87	106.22	97.884	102.97	101.89	103.81	104	114.12
92.517	99.807	102.29	98.951	95.631	107.78	100.8	99.015	102.56	104.34	105.37	108.15	102.24	102.38	100.75	102.34	94.325	107.29	103.03	92.949	102.23	100.16	98.211	95.459	104	97.041	103.06	106.44	101.08	100.33	96.462	105.17	99.497	93.429	113.68	93.022	90.767	91.323	104.59	91.26	94.76	97.768	93.513	93.631	99.438	97.063	95.952	82.743	96.985	95.737
95.335	96.235	97.768	95.57	98.461	105.16	101.83	107.78	104.48	107.51	108.35	98.924	103.46	104.66	96.586	100.29	99.555	105.12	96.518	93.657	104.39	97.043	93.965	100.47	105.14	97.785	102.1	92.71	99.22	97.688	104.93	108.73	102.68	94.266	101.55	99.8	93.096	102.29	90.091	87.453	113.34	95.346	84.293	104.1	101.19	99.674	97.943	97.878	100.08	93.62
106.46	101.23	102.78	99.412	104.92	110.62	111.09	101.85	104.62	112.48	106.61	101.31	105.93	102.35	115.25	104.41	104.56	107.13	95.833	107.73	107.74	95.066	103.58	113.51	104.6	107.94	111.22	102.2	106.99	100.53	113.99	102.93	103.08	99.247	105.39	110.71	104.39	113.29	109.61	103.32	109.34	108.54	103.15	102.81	108.78	110.7	100.24	99.844	111.39	101.7
98.833	110.82	105.07	108.68	111.13	119.46	107.51	108.52	113.69	110.99	107.12	104.9	106.52	112.82	111.3	110.64	115.35	100.35	112.06	107.53	108.75	115.78	108.16	98.852	99.163	107.76	110.11	109.79	104.05	111.83	107.36	105.25	108.52	111.56	114	106.73	117.36	108.7	102.49	111.1	105.89	110.13	106	116.05	110.78	112.98	106.9	110.42	106.52	110.99
96.243	111.83	98.647	101.69	99.963	110.43	107.88	111.5	101.24	102.04	112.08	109.75	110.8	99.537	110.07	111.13	101.14	111.54	111.59	107.66	103.28	116.22	105.09	107.91	106.57	108.35	107.5	108.15	97.763	102.56	104.77	108.24	112.64	110.23	97.601	110.59	111.39	105.49	98.094	107.46	114.5	106.03	107.55	95.668	108.36	102.29	105.65	99.879	104.43	102.87
105.23	103.55	112.09	104.84	108.77	107.8	118.02	105.11	104.51	111.83	99.623	107.95	113.55	101.83	112.09	112	97.767	94.85	104.77	112.65	103.01	114.74	105.32	108.25	106.75	109.03	103.76	106.78	100.75	108.47	108.27	108.32	108.67	110.96	105.51	112.86	108.64	103.81	94.619	105.41	109.11	106.23	104.22	103.64	105.92	110.53	102.75	107.55	109.27	104.91
97.159	97.502	98.719	95.008	99.462	100.76	85.741	106.15	100.29	93.802	97.314	95.133	101.6	97.028	100.45	89.757	101.98	90.099	95.013	96.547	98.312	101.24	105.46	90.986	105.28	97.167	102.88	93.383	101.51	99.029	97.57	97.895	96.641	97.124	89.723	101.17	99.009	101.7	101.74	107.04	102	90.82	100.55	99.723	106.19	102.73	93.876	96.929	101.44	91.221
116.91	104.57	105.64	106.3	107.25	115.05	105.95	107.06	111.64	109.47	107.66	99.758	111.89	107.18	111.96	103.6	119.58	106.88	102.8	112.6	116.59	111.74	106.61	105.1	118.86	96.76	102.75	117.27	117.92	100.42	118.25	112.76	111.76	108.36	110.69	109.44	107.92	106.33	117.99	109.79	106.55	106.21	105.72	104.63	103.85	117.27	104.93	114.19	110.43	97.626
108.23	109.62	112.78	113.29	106.98	107.25	111.18	118.95	112.11	104.49	113.21	108.77	112.78	115.54	113.57	114.69	114.88	109.68	110.15	108.06	116.55	107.73	102.91	104.91	102.28	98.805	113.36	112.88	108.67	111.52	104.27	115.15	117.49	118.06	116.68	107.28	112.71	115.21	115.73	106.98	102.45	113.75	108.88	118.39	114.11	103.55	107.11	101.25	105.13	114.06
109.82	102.47	112.35	114.43	97.845	99.173	108.58	104.09	103.1	110.38	105.92	110.53	101.64	112.75	115.41	108.14	98.655	104.69	102.3	101.98	103.12	105.63	109.87	103.35	100.37	105.1	116.96	102.07	100.32	114.94	111	98.854	105.69	100.47	105.39	106.45	105.77	104.27	102.11	105.71	106.48	108.81	98.587	114.85	106.48	110.65	101.54	104.5	98.636	107.26
97.369	102.42	93.303	100.21	97.329	106.93	107.5	95.58	94.619	88.91	96.979	101.67	93.684	91.497	101.77	103.07	100.8	108.75	94.906	96.152	102.26	103.91	100.01	99.95	101.72	87.349	101.52	99.779	106.47	98.288	96.123	93.604	95.223	107.9	99.576	93.873	98.911	99.741	90.532	99.713	97.54	99.977	98.811	99.677	92.47	102.05	114.07	102.06	109.88	94.169
107.47	89.846	88.001	95.635	92.85	100.17	96.966	90.995	93.772	92.423	95.779	97.458	99.369	102.03	100.09	102.11	99.47	102.66	97.999	102.12	88.22	100.97	99.703	97.736	91.889	90.491	101.6	104.84	99.703	98.781	101.08	95.584	103.42	101.42	95.567	102.51	101.2	99.644	102.87	110.72	96.461	92.902	94.433	97.683	104.2	98.504	110.97	90.603	106.29	93.041
102.93	94.43	113.89	109.77	106.27	105.79	116.46	100.21	103.29	108.74	107.16	107.26	105.1	99.766	106.81	100.28	104.58	101.32	123	102.52	102.2	112.78	109.04	101.43	117.35	108.71	114.25	97.136	112.51	107.14	116.19	106.35	104.23	104.65	103.06	94.707	111.27	105.41	101.21	111.95	103.88	114.9	103.49	109.1	109.71	100.04	109	100.29	106.65	101.32
98.16	98.89	98.65	98.273	100.87	95.972	101.14	98.869	106.58	94.863	92.27	100.87	90.958	96.937	105.27	97.658	107.87	88.814	100.75	108.08	99.915	81.12	99.59	96.104	103.19	94.904	98.862	99.861	83.277	93.638	91.868	96.906	89.432	96.19	93.558	98.956	104.29	100.48	92.408	98.777	91.457	99.101	91.675	103.05	101.92	97.22	102.74	96.396	99.908	96.686
104.01	98.404	100.08	104.19	104.07	100.28	104.8	107.16	103.64	107.38	109.76	107.48	106.07	110.77	99.748	114.16	101	111.53	100.19	105.37	113.1	100.74	106.21	109.13	115.9	105.79	108.32	100.71	102.3	106.97	100.71	115.47	102.83	102.09	104.13	106.7	107.73	99.979	106.8	106.76	106.25	110.4	108.69	99.546	107.79	105.45	104.75	107.43	102.03	104.78
123.52	103.4	108.42	105.64	98.373	105.86	103.52	108.13	100.81	111.18	106.88	108.17	103.46	108.27	109.17	108.67	100.16	100.71	112.06	103.67	106.83	117.75	103.5	109.55	108.1	115.12	105.93	103.72	108.6	105.47	100.78	112.71	104.74	109.23	110.98	98.743	114.41	107.74	102.42	104.83	105.05	102.72	105.97	112.02	109.53	105.77	110.12	101.84	109.28	111.09
97.978	109.69	112.42	102.91	100.05	99.302	106.5	101.24	101.69	104.49	101.6	98.477	119.61	109.29	99.745	98.512	97.948	100.01	97.929	104.32	103.53	102.56	109.13	99.97	103.25	109.84	115.09	106.45	105.22	105.49	105.76	110.32	102.91	102.01	103.54	102.57	104.81	101.33	110.34	101.46	102.45	99.373	110.49	112.89	110.69	96.182	106.03	94.488	99.535	98.6
107.72	97.2	110.45	108.12	107.36	105.02	104.25	109.25	109.82	104.36	93.434	103.06	111.73	103.8	111.48	104.4	105.37	99.678	100.44	109.03	102.73	104.5	116.87	109.93	105.01	110.23	111.11	103.86	109.59	115.64	100.73	106.91	117.83	107.24	114.67	100.06	116.44	108.99	111.09	107.19	102.84	98.234	108.9	102.65	104.07	109.82	110.18	111.79	112.35	103.15
104.09	103.16	104.22	105.18	111.46	103.96	113.43	111.84	108.95	100.31	104.06	110.34	112.34	107.62	102.71	99.649	105.73	101.9	101.49	97.96	102.71	98.526	111.87	105.08	108.56	110.41	103.43	106.19	112.1	105.5	101.54	102.6	108.1	107.84	107.99	102.66	108.79	105.77	107.8	104.23	114.94	112.96	118.44	106.39	105.45	102.49	102.11	99.125	107.77	103.88
108.49	110.66	102.88	109.66	103.7	116.82	111.32	106.5	97.512	114.6	112.19	106.41	104.48	108.46	101.77	113.69	107.96	105.99	110.86	108.12	110.23	102.82	104.24	106.36	111.14	102.53	102.53	111.53	108.92	111.89	113.17	111.95	107.23	115.34	107.38	114.43	102.69	103.74	112.2	103.11	112.71	109.69	110.1	111.49	115.77	101.08	109.13	117.84	116.78	108.26
103.6	97.977	109.69	99.935	105.58	100.06	97.551	101	97.33	107.53	96.784	98.247	95.836	102.42	89.589	104.74	101.62	102.59	92.901	102.19	110.79	94.494	106.71	100.6	102.74	100.9	99.583	94.751	101.8	102.59	89.654	97.952	95.779	93.891	108.25	105.49	97.562	105.43	93.677	105.31	103.44	107.82	102.88	91.238	98.522	103.16	109.7	109.4	113.08	106.82
101.25	104.39	109.71	101.68	113.37	109.4	103.47	102.52	106.6	103.22	106.35	110.63	98.989	101.24	110.59	111.44	113.85	110.05	105.1	99.44	100.86	106.88	108.28	102.58	106.08	114.34	105.53	110.35	99.469	102.72	111.36	108.19	112.67	101.66	98.906	107.27	95.746	107.9	108.26	110.8	107.35	98.054	103.9	103.67	106.08	105.21	110.23	106.38	104.41	106.69
105.75	105.51	115.5	99.375	105.82	108.68	110.08	103.8	104.58	104.84	105.07	103.13	112.43	102.36	100.87	97.917	110.22	100.03	105.85	98.037	113.09	107.05	100	111.48	98.336	106.85	113.98	108.3	100.27	100.71	105.79	101.49	101.24	105.69	106	106.76	100.17	104.52	100.34	108.5	108.66	111.05	117.81	103.45	99.428	109.17	100.66	105.82	102.21	104.65
112.65	111.21	109.71	112.91	106.2	106.6	115.55	102.27	107.98	111.25	107.11	109.23	106.33	101.84	108.7	113.39	108.74	108.15	106.86	109.78	104.95	102.29	107.78	95.864	100.85	113.76	105.49	104.76	101.94	114.97	107.44	106.23	117.52	104.15	120.77	100.82	104.71	103.34	115.27	111.7	114.9	119.31	109.2	104.48	105.7	112.34	108.69	105.01	99.412	109.51
98.215	83.027	94.06	100.17	98.119	97.601	104.53	99.969	93.842	93.952	102.42	99.155	94.876	96.381	110.83	97.62	98.345	107.53	99.4	90.225	108.16	102.63	97.357	107.02	94.558	89.301	95.624	99.417	98.56	90.727	94.333	102.38	97.498	100.39	96.875	98.029	96.229	88.34	97.628	101.62	93.6	98.156	95.93	93.735	104.64	102.28	100.33	106.36	103.57	96.542
102.99	109.99	107.42	98	103.05	104.18	108.37	113.18	115.81	111.67	107.14	112.2	105.63	103.98	112.97	106.37	113.8	109.72	105.51	104.31	111.6	114.13	115.73	96.863	110.32	102.6	111.86	105.3	105.08	112.52	114.21	108.98	107.39	104.57	104.18	112.52	117.25	110.33	105.18	107.5	106.86	102.94	110.43	104.72	110.78	118.85	100.15	112.04	102.3	100.67
110.08	105.26	101.43	105.65	115.01	106.51	114.89	105.17	109.83	112.33	109.84	106.2	116.68	101.71	108.81	109.01	104.12	106.26	99.922	104.06	115.47	103.13	102.57	98.817	102.9	109.76	110.02	107.1	104.8	110.64	97.963	102.14	104.65	101.5	113.49	107.75	103.9	105.64	104.41	113.34	102.32	110.74	109.38	103.41	109.15	107.18	94.394	111.09	106.47	107.59
99.965	102.1	99.55	94.855	100.08	96.914	87.235	105.3	101.91	98.967	93.41	103.28	89.977	103.16	92.52	94.486	95.829	101.43	102.39	93.997	97.754	93.847	91.077	94.951	94.106	96.615	102.62	101.61	99.347	103.82	93.207	97.783	104.31	99.14	96.165	102.99	94.898	100.04	95.359	98.208	101.81	100.06	89.664	103.29	101.5	98.688	98.126	92.959	99.299	99.851
108.65	110.89	104.36	109.1	109.84	99.866	109.45	112.69	107.05	110.38	110.91	105.8	107.55	115.13	116.52	106.1	115.36	117.24	111.26	111.21	111.24	113.33	103	108	108.3	109.89	107.77	119.26	113.46	103.23	114.15	116.34	107.49	118.93	104.43	121.61	99.95	108.01	109.34	117.37	112.56	113.09	117.82	119.66	111.14	109.51	107.38	124.85	113.12	109.63
101.64	108.08	100.28	96.192	106.1	98.949	98.628	94.692	99.669	100.5	100.89	105.37	102.46	107.35	102.74	104.95	99.263	100.61	96.676	96.922	105.31	99.625	105.46	106.07	108.35	100.26	99.081	97.242	106.87	100.72	94.829	103.24	103.1	98.226	101.81	99.707	101.6	93.456	90.022	98.808	105.25	96.632	94.353	108.79	102.88	99.256	90.893	103.25	110.78	105.48
110.35	102.5	107.13	109.4	107.92	113.92	105.03	109.69	108.94	112.67	118.81	98.694	109.88	116.38	103.39	111.98	117.41	110.34	100.55	110.62	103.87	108.25	112.63	110.3	109.15	101.03	112.15	105.93	115.49	121.51	111.5	111.96	104.78	107.5	109.04	95.902	102.23	113.57	110.46	109.88	110.43	104.87	109.78	102.92	107.28	101.65	100.59	106.39	110.43	106.92
110.42	104.63	113.79	114.56	104.97	112.01	115.09	107.2	106.7	105.54	105.45	105.78	110.46	105.83	105.44	105.28	104.05	110.11	113.47	103.03	110.87	110.22	108.48	116.27	108.72	114.56	103.35	93.936	105.64	109.3	106.48	108.66	107.16	108.35	110.31	106.9	116.12	115	98.57	104.25	109.31	107.61	104.38	110.01	116.93	109.34	99.501	112.29	106.37	102.39
107.89	91.415	100.17	98.732	101.61	96.137	97.958	114.39	96.842	102.69	97.58	98.574	99.504	95.05	96.945	93.418	94.268	93.406	91.63	101.87	98.393	91.204	92.052	93.893	99.38	103.16	89.911	97.844	85.918	100.88	101.3	96.476	99.526	102.31	100.28	103.39	100.71	101.2	90.021	108.26	98.043	106.06	87.314	106.22	96.025	110.86	87.773	99.033	96.889	101.2
99.943	104.29	95.817	99.478	106.94	108.5	100.66	98.232	98.325	108.07	110.32	108.48	109.11	106.06	106.6	108.23	110.94	104.71	105.06	107.87	106.85	104.08	98.746	99.002	101.62	106.16	115.81	102.26	106.6	105.92	101.86	107.36	103.4	107.25	106.74	111.51	112.5	104.86	100.53	109.94	104.64	110.6	100.76	108.13	109.11	112.59	109.24	105.93	112.58	108.01
102.12	95.479	95.005	95.582	96.103	103.64	94.128	100.87	100.5	104.71	103.94	102.99	101.24	92.984	94.067	94.994	101.06	103.12	105.99	96.455	89.641	103.76	102.19	89.64	109.9	96.819	92.103	98.948	101.84	101.66	95.447	105.09	88	98.428	101.62	109.18	101.05	111.85	102.43	104.24	97.472	95.377	104.95	100.79	101.07	103.76	100.01	102.92	104.2	97.205
107.12	107.05	102.25	115.43	99.904	102.71	103.84	95.648	103.57	97.25	106.9	108.3	96.831	99.754	94.074	99.854	101.4	101.07	99.856	103.93	103.18	85.373	97.452	97.903	98.646	104.29	98.036	93.735	97.882	97.869	103.42	106.84	109.12	104.23	105.78	98.71	101.04	106.87	101.65	106.74	94.486	99.778	99.738	105.38	103.07	108.08	102.25	100.33	91.527	106.16
94.565	99.645	104.81	105.47	91.439	103.4	89.583	107.21	104.76	100.22	99.652	101.2	99.591	95.982	102.73	97.465	100.41	101.2	93.528	99.938	96.196	104.79	105.45	100.83	97.107	95.478	94.312	99.481	94.972	97.926	104.98	98.656	104.31	100.93	88.2	93.284	102.85	98.78	97.279	95.821	99.037	93.022	99.21	102.58	101.41	106.12	101.24	91.636	97.557	92.327
117.13	109.01	102.17	105.58	107.78	105.02	101.34	110.17	106.76	107.84	115.46	98.172	104.73	109.36	112.24	94.836	112.24	105.78	107.95	112.33	107.24	108.54	110.35	109.43	107.61	112.78	111.87	107.23	106.16	106.94	116.92	105.18	109.7	108.26	103.61	110.16	107.4	105.23	114.47	111.34	111.66	112.31	105.76	102.38	108.32	105.16	107.81	98.858	105.46	102.22
111.15	115.1	115.63	109.7	103.84	114.01	104.06	117.37	101.3	99.377	113.09	108.36	116.28	106.76	111.11	107.22	107.37	104.96	107.3	111.17	111.63	112.95	112.65	108.28	105.41	109.76	105.97	103.32	107.18	107.31	106.67	98.325	109.64	113.85	110.57	108.4	108.15	100.91	109.12	107.58	108.51	111.28	118.13	111.92	112.21	108.72	112.17	101.74	109.35	113.88
113.1	103.52	103.2	116.61	108.28	101	102.37	103.55	93.042	102.77	95.185	104.87	106.42	103.82	97.471	106.45	99.227	100.15	105.5	111.48	99.813	114	101.56	107.12	100.39	112.15	107.17	107.96	103.52	102.56	114.22	108.05	99.524	101.51	110.7	111.57	103.91	95.39	102.14	108.59	116.01	101.78	102.18	99.093	117.54	96.552	106.76	108.7	96.697	122.06
108.4	105.34	107.18	104.03	108.76	103.9	101.89	108.97	99.797	93.413	110.32	103.82	102.13	104.72	108.18	96.107	101.62	111.15	98.255	105.11	104.01	108.29	112.61	113.03	105.38	103.8	105.16	102.76	110.32	96.728	108.28	105.25	106.76	103.09	108.17	105.27	102.03	104.69	93.511	102.68	110.06	113.07	106.87	106.78	109.51	106.26	92.881	99.715	108.36	110.73
99.846	92.338	102.86	98.291	91.293	94.777	103.44	95.143	84.256	90.682	91.711	93.059	102.13	95.507	96.685	90.966	106.62	100.9	93.74	98.851	108.37	98.444	91.729	98.43	91.349	91.536	94.77	97.183	96.166	94.23	96.69	90.219	96.602	103.5	103.67	94.411	93.355	102.25	96.06	104.21	90.156	101.5	90.552	99.488	93.18	99.729	101.63	93.931	93.132	102.33
102.49	92.947	103.56	94.013	105.3	95.462	95.468	96.301	102.41	94.758	102.12	105.21	93.918	101.38	97.329	101.56	106.53	100.06	97.781	99.277	99.681	109.77	102.29	96.387	98.311	93.602	103.93	98.244	99.224	94.676	99.322	100.78	114.13	93.052	104.19	105.29	89.562	107.96	93.247	95.526	98.239	99.729	99.334	100.99	93.056	100.75	94.547	99.975	102.97	101.89
95.992	103.5	103.23	100.91	100.97	98.68	97.828	103.07	109.02	94.58	113.79	101.51	105.27	100.56	106.25	97.328	102.06	100.69	100.88	101	97.493	102.79	101.3	101.95	109.42	102.68	103.57	103.26	100.15	95.078	101.36	105.1	98.102	100.98	95.418	93.867	105.28	98.638	94.332	102.07	96.079	101.98	102.33	97.773	99.148	108.46	97.532	101.15	104.52	101.49
111.63	118.65	108.71	112.37	98.923	119.62	111.49	104.04	100.96	109.7	104.53	96.222	109.53	113.73	116.5	114.69	105.45	107.19	114.69	113.19	109.99	113.31	113.08	115.23	121.28	122.62	108.07	112.29	107.85	105.05	104.16	105.95	108.83	107.89	113.42	120.94	108.1	103	115.25	112.1	119.53	107.47	105.05	107.62	103.74	112.39	106.8	106.83	104.43	108.18
104.18	107.43	113.61	105.33	107.86	97.603	100.35	106.03	99.712	101.1	108.81	106.2	109.67	91.699	99.972	103.62	99.034	114.39	101.6	111.87	100.74	108.67	109.81	103.42	97.245	105.87	100.46	110.84	107.7	110.12	105.96	99.283	105.78	109.77	104.17	101.34	101.35	103.09	100.84	108.62	105.64	108.64	107.35	98.517	108.22	109.33	112.67	107.31	119.12	102.36
102.54	105.17	106.61	102.33	106.68	96.739	110.72	112.34	114.36	102.89	97.895	103.61	100.94	106.17	105.69	103.15	108.73	107.98	108.11	111.55	110.72	111.53	110.45	109.76	106.5	110.97	112.68	103.98	107.42	113.05	103.51	103.4	112.42	111.95	114.02	109.99	113.64	103.23	106.73	104.2	112.99	109.27	105.5	106.72	104.72	104.86	113.18	104.49	102.77	104.36
109.21	106.5	103.29	99.821	99.928	107.58	114.01	101.19	99.891	98.474	108.67	99.534	107.03	101.82	103.12	107.86	109.93	112.47	108.76	99.496	109.65	117	100.01	122.63	112.09	111.13	108.08	102.59	106.93	108.83	111.13	107.57	97.978	117.85	95.432	111.54	97.02	117.93	114.5	100.79	108.15	109.58	99.196	115.7	114.05	110.61	104.33	104.69	112.99	106.17
104.26	112.42	101.22	110.3	113.26	105.93	114.38	100.32	109.25	112.34	102.23	107.29	114.06	108.44	101.59	108.46	109.21	110.51	106.7	119.62	99.257	110.91	92.489	102.23	104.83	113.19	109.74	111.35	100.75	114.25	112.22	106.17	99.406	108.56	108.29	101.46	109.32	109.03	105.68	107.62	112.57	111.84	107.15	102.92	118.39	105.32	97.924	107.2	104.77	109.32
103.55	103.12	102.2	112.99	99.942	102.06	107.34	104.87	107.63	111.23	100.79	119.56	111.05	102.32	110.87	107.77	106.68	102.71	110.9	105.07	104.82	106.4	112.76	102.71	105.52	106.81	112.07	104.99	95.952	103.93	103.42	116.01	105.6	103.76	97.07	110.58	100.12	110.76	106.34	110.02	94.279	112.36	107.69	104.24	106.02	105.51	104.32	107.87	105.48	103.32
103.25	109.59	104.67	106.07	105.8	100.43	103.64	107.08	105.87	104.07	99.388	109.95	102.97	108.53	110.49	102.97	101.51	100.77	111.73	105	94.899	98.429	101.28	104.82	108.51	110.09	102.48	106.89	105.26	109.07	108.01	105	107.21	109.31	102.4	104.49	98.878	99.867	105.28	109.18	105.02	105.16	105.27	102.59	97.417	101.2	108.27	100.86	109.69	103.38
106.68	106.54	100.59	110.03	107.18	109.26	115.3	116.84	105.59	104.44	111.72	114.13	112.94	104.41	112.18	109.87	100.02	109.29	109.51	119.23	114.19	103.8	115.55	115.88	113.72	108.42	103	116.22	108.01	122.34	105.15	112.73	105.8	103.45	109.6	112.16	110.33	110.22	102.31	102.83	114.86	107.89	105.95	110.61	106.01	114.57	111.61	110.47	103.08	116
106.85	113.13	110.78	101.99	102.71	102.87	102.41	107.45	103.13	100.43	101.92	102.07	107.05	115	101.8	105.24	99.572	109	112.24	106.25	111.06	100.74	113.03	97.562	105.66	102.61	103.58	104	103.17	105.9	106.65	110.41	93.197	106.86	111.07	110	104.03	101.39	107.31	98.926	99.77	106.9	99.494	107.96	105.44	100.7	105.53	104.98	108.63	108.41
116.89	115.15	106.91	112.48	99.481	102.52	105.8	112.32	105.15	105.46	107	109.57	104.54	104.51	101.82	101.35	111.25	114.52	106.74	112.7	106.79	110.8	110.4	104.97	107.15	111.47	104.43	104.56	112.04	102.02	106.1	109.05	106.38	95.656	107.39	98.277	107.63	106.57	94.129	102.35	96.915	102.46	109.28	98.361	106.24	107.42	102.89	110.29	105.82	105.99
101.34	114.04	104.98	104.57	97.418	101.78	108.58	98.613	113.21	109.61	103.01	106.64	97.55	102.43	97.415	104.5	103.94	106.5	108.35	104.36	98.083	108.29	100.07	110.57	106.77	115.55	98.681	103.41	105.07	103.29	97.663	103.51	101.98	101.74	101.32	107.16	106.78	95.855	109.14	104.86	106.17	96.783	103.53	110.64	102.15	105.06	110.56	110.94	108.97	107.05
104.67	104.62	104.31	102.23	107.63	100.65	112.69	107.41	103.37	101.76	105.95	108.63	119	113.39	105.46	99.635	111.18	104.63	99.404	102.39	101.26	103.49	107.95	102.69	105.06	104.51	103.79	99.645	107.22	101.56	100.4	106.27	103.84	106.67	99.535	109.63	102.87	101.79	108.18	102.59	104.66	106.18	107.41	106.78	113.62	101.55	98.632	108.58	104.65	106.29
111.07	112.33	110.33	105.15	107.87	109.63	111.91	102.68	98.395	101.41	114.33	104.08	105.55	113.09	112.1	103.6	103.13	111.33	100.63	103.45	105.81	107.3	115.58	102.17	101.33	95.603	100.89	114.63	109.6	109.79	102.22	100.87	100.62	94.7	110.5	101.04	111.51	104.1	107.87	109.94	105.16	110.04	101.18	106.76	103.3	105.16	103.78	111.24	100.01	100.48
112.11	103.62	107.44	105.61	99.44	112.83	107.55	114.28	110.28	105.83	107.45	118.16	110.66	100.93	104.75	105.06	105.41	113.41	106.77	101.47	107.26	109.35	108.56	104.9	105.72	101.97	108.04	109.57	106.56	109.47	103.7	103.16	100.66	112.28	103.33	106.16	110.8	106.92	118.15	103.43	104.79	105.81	101.05	103.36	100.58	111.65	102.99	98.349	96.12	111
106.43	102.8	103.47	107.25	107.95	109.77	103.12	107.93	106.58	106.95	107.32	109.42	104.6	107.21	101.59	107.48	109.06	103.93	107.91	113.45	103.97	106.58	104.56	105.13	109.71	99.509	102.38	102.02	102.11	112.8	98.206	96.534	104.35	97.11	106.44	105.32	105.21	108.47	109.34	108.53	109.48	113.7	94.981	103.54	105.94	96.775	114.77	101.14	107.65	98.059
102.06	104.47	110.82	103.32	89.109	100.31	101.85	94.495	101.56	90.566	104.03	104.84	92.19	98.818	95.586	101.9	95.229	98.326	105.39	97.045	97.942	96.86	101.02	96.316	97.257	110.94	104.75	99.501	100.51	107.16	95.928	91.233	96.265	97.576	96.681	102.77	95.967	91.92	110.43	94.074	105.79	108.78	103.47	102.41	95.336	88.552	95.458	96.926	99.724	105.18
100.96	98.029	102.16	100.75	97.198	93.721	105.53	101.09	94.81	97.2	94.666	99.586	99.812	97.713	97.929	104.39	96.851	104.95	95.611	95.84	100.12	91.401	97.949	101.99	98.789	96.096	103.65	100.17	103.18	95.464	101.36	97.78	104.66	99.033	90.937	106.09	93.325	110.01	104.15	100.17	93.856	101.13	102.01	95.553	106.01	100.68	107.33	99.617	101.87	103
107.57	103.77	106.16	105.06	102.54	103.53	113.11	108.94	106.82	107.29	101.57	108.47	105.62	107.02	113	103.01	105.97	111.65	110.69	112.55	114.12	109.41	100.13	108.43	111.56	109.85	112.2	106.85	107.14	110.89	112.1	104.73	108.81	107.88	103.96	106.48	112.76	100.02	109.88	111.11	100.12	103.18	109.16	105.68	111.28	100.2	108.23	105.69	112.99	110.78
107.84	102.74	99.624	94.059	98.415	98.994	94.702	92.323	94.031	88.343	97.707	94.546	95.928	96.791	98.513	99.278	95.194	96.665	93.365	105.19	104.05	97.937	99.942	99.117	101.11	91.995	100.9	91.185	87.078	100.26	97.674	110.21	102.72	101.36	91.384	97.672	94.377	99.481	100.38	97.875	106.43	99.793	101.32	99.264	99.853	96.84	91.929	98.635	103.03	94.544
100.22	105.63	106.76	107.21	105.61	101.88	110.03	108.45	115.73	114.34	110.39	103.76	109.88	106.17	101.56	110.53	102.69	110.57	114.31	111.84	116.78	98.21	100.47	102	98.216	107.8	107.23	104.53	106.53	111.68	111.48	111.95	107.41	105.05	104.71	115.93	106.92	100.78	105.61	100.35	107.51	110.96	100.68	103.6	111.26	102.95	116.98	109.09	109.34	107.82
101.69	89.98	91.137	95.695	105.6	98.343	91.712	102.99	100.37	99.561	92.281	93.214	94.497	103.52	99.19	96.292	93.953	103.76	95.02	94.331	107.8	100.01	89.549	96.809	101.92	93.692	103.36	95.129	106.83	94.856	96.873	89.82	102.39	90.485	97.916	92.145	97.13	105.38	99.047	86.768	97.343	97.009	97.686	95.331	100.13	92.955	101.11	93.221	103.63	103.07
110.43	113.61	109.99	109.31	105.79	114.22	112.01	106.67	106.95	109.16	104.69	108.5	113.39	104.88	111.56	112.64	110.43	96.401	103.41	108.6	110.03	114.2	110.62	118.62	107.22	108.88	108.23	101.84	106.27	108.02	95.993	112.18	110.35	108.3	109.41	108.75	111.65	103.14	105.74	110.48	113.15	103.53	108.59	93.64	108.09	106.61	104.1	112.01	113.8	105.67
103.47	116.95	115.03	96.156	107.29	112.88	109.51	104.85	104.53	103.74	103.71	117.08	102.03	113.44	102.51	115.21	97.188	119.11	123.56	108.13	100.04	111.81	114.93	107.56	109.11	107.14	99.57	110.85	104.88	106.27	110.79	104.68	105.37	114.92	110.37	100.17	101.09	115.21	107.66	110.37	107.63	114.44	107.41	106.55	108.13	117.15	103.3	115.99	112.17	109.53
109.1	114.1	112.44	112.19	91.327	95.426	108.47	106.65	115.33	105.23	113.43	106.72	112.27	110.56	105.96	116.34	117.8	103.65	113.28	109.22	119.86	108.33	108.9	117.12	106.59	103.37	103.46	110.23	110.79	117.32	109.73	107.36	114.65	112.08	116.27	114.26	103.85	106.03	102.98	109.83	109.82	109	114.06	109.07	114.44	105.05	110.02	108.73	113.2	103.37
113.36	110.34	107.84	104.55	112.28	108.68	101.63	102.55	110.09	107.82	104.72	107.94	113.24	112.98	108.02	111.42	114.87	106.46	112.02	108.05	102.73	113.41	112.31	107.68	106.25	106.12	102.04	102.71	104.31	108.52	100.9	109.71	106.35	105.1	109.68	102.43	100.85	103.18	108.88	110.98	101.2	107.96	106.5	102.08	107.46	110.36	102.71	103.42	102.2	98.114
112.22	106.22	108.58	100.68	103.76	104.54	105.13	104.02	110.08	104.47	111.38	102.75	100.15	111.17	106.62	113.03	111.84	93.415	107.92	97.809	101.23	107.4	109.05	109.63	94.492	101.66	114.11	103.53	108.67	101	113.51	107.63	109.64	107.06	105.4	100.66	97.474	107.69	102.89	96.148	100.24	108.16	101.56	109.24	103.19	109.67	108.43	103.81	107.11	100.76
94.705	101.42	100.09	90.055	95.316	93.546	99.434	96.634	109.27	98.776	97.381	94.971	88.74	98.343	99.11	100.48	101.38	101.81	94.499	99.158	99.822	108.05	94.328	98.344	91.9	98.752	94.255	98.647	94.442	93.531	93.954	97.444	102.83	109.45	101.59	93.092	102.03	97.609	98.284	89.324	90.654	97.156	107.37	105.33	97.559	104.82	99.876	90.498	92.197	91.495
101.83	109.37	108.89	106.38	99.844	106.6	112.96	98.36	103.7	110.9	100.75	113.49	105.99	104.57	100.71	99.323	102.95	112.39	108.98	98.046	109.2	118.13	105.22	103.94	103.92	100.17	103.49	102.69	108.81	108.01	107.44	110.29	97.478	101.22	98.788	108.18	106.75	108.73	108.78	106.53	101.55	100.51	106.78	101.76	101.65	101.19	101.74	98.827	112.77	110.04
110.31	101.14	106.71	95.142	106.41	111.67	105.3	110.12	114.01	104.15	105.23	104.46	101.36	103.89	99.259	104.59	105.58	102.04	105.52	114.14	111.62	107.9	104.81	98.283	98.401	107.88	110.57	102.3	102.65	114.74	106.61	90.22	117.07	108.54	108.98	99.403	107.52	111.75	102.72	98.071	106.96	112.87	110.7	97.605	104.29	108.25	108.87	108.9	106.85	100.24
110.02	107.79	115.57	103.93	113.94	102.37	115.32	104	110.03	110.48	111.69	112.67	109.49	98.516	104.28	112.58	114.5	103.83	108.28	108.49	111.71	114.94	103.75	110.88	116.96	113.84	113.57	102.65	112.95	107.1	109.18	111.5	105.93	112.84	108.94	103.46	109.06	104.36	116.57	108.08	106.36	108.64	102.54	111.49	107.15	112.14	104.85	107.69	104.13	106.16
113.76	102.28	97.413	113.59	104.48	113.24	116.5	108.95	108.57	116.17	109.53	111.8	104.13	106.82	101.95	114.44	95.287	108.51	110.66	114.25	111.9	104.76	111.57	111.02	101.79	104.5	105.23	111.91	101.98	115.95	106.97	112.07	109.2	106.74	110.02	109.51	102.93	117.46	96.952	109.77	106.03	101.67	112.33	103.5	109.67	108.98	115.84	112.25	107.32	110.33
96.11	102.57	100.68	101.48	101.61	105.72	100.42	94.991	101.64	90.222	99.738	104.62	92.919	102.92	102.47	89.756	92.134	97.531	110.85	99.517	100.74	100.94	96.528	88.115	98.151	100.63	108.18	107.07	91.114	93.2	88.78	92.928	95.163	94.707	99.675	99.968	103.89	100.7	93.029	100.1	96.551	93.287	96.894	89.482	99.107	96.096	95.885	101.91	86.468	86.113
107.58	104.94	105.4	99.161	105.56	114.81	109.26	108.51	102.97	104.3	101.74	97.893	108.18	109.9	116.5	112.13	108.83	110.34	107.72	107.04	108.84	113.08	110.06	96.962	111.43	102.53	104.82	105.03	114.48	111.78	107.13	107.93	114.28	104.58	110.41	107.06	111.68	115.21	102.55	112.48	102.81	105.23	110.98	103.72	97.416	108.74	103.29	114.32	110	106.09
97.225	97.588	111.67	102.27	100.06	100.4	96.517	92.782	91.756	98.78	96.52	95.429	97.986	101.09	94.944	93.155	100.1	98.687	101.53	104.03	93.802	107.59	97.402	100.45	94.477	106.91	103.95	91.452	106.32	98.662	99.72	97.896	101.47	101.93	104.98	92.654	94.67	106.06	105.95	95.732	103.95	101.28	100.92	105.98	102.97	100	106.59	102.01	92.725	108.57
111.81	113.41	116.55	102.59	105.57	107.84	102.44	111.23	104.12	111.86	99.34	117.85	107.19	113.94	115.67	116.06	108.65	112.41	110.7	110.27	111.98	106.22	103.3	101.71	107.14	114.09	107.57	106.15	111.6	117.27	105.39	110.82	108.99	108.14	109.88	110.2	103.5	110.02	116.36	111.06	106.94	110.33	109	114.4	108.45	111.05	106.99	107.7	117.13	117.09
116.67	109.81	105.96	114.29	113.42	109.12	102.57	113.12	102.63	108.77	107.51	99.78	116.52	104.95	108.28	110	108.68	110.84	106.8	114.59	106.09	108.31	115.36	109.27	111.11	100.8	104.48	105.95	105.75	109.62	115.62	111.77	104.61	112.91	109.53	102.91	105.43	116.4	106.86	108.05	111.37	108.56	98.795	100.34	98.981	117.59	108.93	98.62	115.47	115.97
97.257	104.47	99.529	100.59	98.475	96.349	99.286	109.37	97.455	104.87	98.679	105.57	99.001	91.532	102.49	91.604	100.09	104.65	104.58	94.665	88.336	96.522	109.54	103.09	93.678	95.726	95.852	95.401	87.984	106.11	95.772	90.213	96.619	112.32	91.518	93.946	101.24	97.808	99.014	104.97	103.28	89.969	107.34	101.68	103.28	90.748	98.353	92.297	100.57	95.245
105.81	107.59	106.57	102.5	104.9	102.79	104.9	112.93	96.619	111.62	113.57	109.98	111.32	108.25	112.02	112.64	106.63	115.76	114.85	118.03	104.28	109.27	111.09	111.48	112.87	108.64	110.34	108.73	118.41	115.78	105.11	110.76	118.17	105.98	117.75	110.07	104.25	106.61	106.29	118.51	111.71	109.47	109.61	112.89	107.56	116.48	108.28	106.33	108.93	106.4
100.59	104.63	105.41	109.7	106.79	100.3	99.854	107.07	106.15	114.51	104.8	108.03	113.49	104.41	107.85	108.05	106.35	109.31	109.73	99.668	108.48	105.72	110.02	99.088	99.571	114.64	109.83	106.26	100.22	99.554	99.926	102.11	111.2	107.91	112.42	101.89	116.94	106.27	101.28	113.67	101.27	103.79	108.21	103.46	102.15	106.48	105.33	101.24	105.97	109.81
103.55	102.54	110.9	107.77	97.034	99.798	102.81	101.48	107.66	105.58	107.33	108.54	99.016	103.58	114.33	108.84	105.01	111.86	109.1	111.66	116.09	107.94	98.964	107.73	110.22	104.57	117.72	110.89	101.7	120.08	118.61	110.6	111.51	107.89	105.3	107.77	104.91	106.58	105.81	114.26	108	103.22	108.5	105.2	105.85	104.74	99.352	112.16	104.11	102.77
102.64	99.005	106.18	103.56	90.789	109.24	115.06	102.88	103.51	101.69	111.31	106.4	104.21	108.88	106.38	110.31	100.08	116.58	101.97	110.14	110.92	110.18	107.84	104.94	109.72	107.85	105.67	98.314	104.64	110.9	98.968	112.14	107.85	108.81	102.01	100.42	105.93	112.88	102.46	105.01	105.61	113.25	105.97	103.92	109.7	111.19	110.69	106.88	110.68	101.07
105.26	115.35	111.12	106.05	109.05	107.31	116.16	107.14	102.25	107.03	117.4	105.91	107.9	109.72	109.11	112.04	103.72	106.5	96.186	106.69	110.75	109.41	107.69	102.47	115.18	100.86	107.38	107.84	99.575	104.07	104.87	100.81	103.59	108.92	107.11	105.25	114.79	110.71	113.18	112.32	105.85	108.02	101.6	106.86	110.69	115.18	113.22	109.79	110.99	112.22
106.08	108.72	110.64	105.52	113.36	101.75	107.66	112.59	111.84	114.21	114.75	109.18	105.48	104.91	101.96	108.35	114.11	105.53	105.33	106.1	114.79	112.66	110.28	109.08	118.83	102.63	107.62	116.55	111.3	106.9	119.65	112.2	114.85	109.8	109.9	118.47	111.53	106.53	110.04	103.84	112.09	110.46	110.15	111.46	114.59	104.39	116.3	115	112.33	106.64
99.393	104.64	94.225	95.978	95.391	94.806	105.98	101.03	97.969	100.37	98.833	93.515	101.57	99.145	100.23	101.65	91.209	92.919	102.3	100.65	95.653	99.369	103.03	95.046	101.13	92.338	101.5	93.113	97.183	98.588	104.8	97.786	99.659	103.89	103.19	101.75	97.907	100.08	102.15	101.57	101.5	100.64	100.22	96.95	99.859	110.65	110.52	94.274	99.322	100.21
90.379	95.072	106.07	103.9	97.922	95.608	108.43	98.091	100.24	94.055	102.38	97.799	102.5	106.83	105.48	98.531	98.924	95.282	104.34	101.87	101.08	103.85	99.406	101.19	100.09	106.39	95.207	104.35	105.56	98.584	105.59	103.33	108.49	101.35	97.941	102.2	97.426	99.896	100.02	108.92	105.88	98.699	88.965	103.15	107.12	103.33	102.57	102.6	101.04	98.522
105.17	92.67	104.74	103.24	94.257	103.3	97.644	109.69	107.97	109.89	107.8	101.61	96.184	110.93	102.55	111.34	105.71	103.85	100.02	104.43	110.9	109.1	107.23	105.96	112.73	109.22	94.873	99.203	109	107.48	112.79	108.7	104.36	103.26	102.61	106.33	105.32	104.88	99.2	109.29	111.09	102.64	102.18	109.28	108.64	110.35	104.92	102.86	107.04	108.93
113.84	109.05	109.47	108.25	105.72	107.92	114.98	107.14	112.46	107.5	101.49	104.17	101.69	110.8	105.94	102.92	105.06	109.23	108.7	101.55	104.69	108.11	109.02	103.59	105.96	110.85	106.87	109.38	104	111.24	110.55	107.96	97.752	101.97	115.29	112.86	112.73	108.6	104.52	100.32	112.08	118.43	97.427	104.7	96.715	111.29	104.71	109.66	102.71	100.02
106.09	103.22	116.83	117.72	113.52	105.63	113.59	112.28	112.32	109.43	109.03	117.65	97.436	112.04	101.06	114.65	120.01	108.41	118.94	116.29	113.74	107.54	108.71	103.13	114.56	121.38	111.13	107.4	112.09	118.73	114.38	115.95	107.06	106.69	112.61	118.52	115.85	104.69	113.12	115.99	103.77	99.254	107.49	115.28	114.34	105.85	107.16	122.13	119.17	114.53
98.25	104.42	97.46	95.688	98.246	99.158	106.63	107.64	94.005	104.74	95.695	91.8	99.246	96.591	99.725	99.955	98.889	102.31	104.76	96.736	96.918	105.93	96.569	97.225	105.72	92.493	97.39	99.997	99.997	101.32	105.75	86.783	98.308	92.13	102.05	98.298	99.163	101.36	101.05	99.103	96.65	93.898	96.2	97.092	103.31	96.032	97.464	99.713	105.37	97.192
109.01	98.662	104.3	105.96	110.98	103.68	103.25	99.717	111.17	101.69	106.58	110.37	97.919	95.714	111.98	104.12	106.26	99.03	102.16	106.98	105.02	99.805	110.24	109.07	105.51	109.22	110.24	105.75	104.1	104.91	116.13	104.18	99.388	110.55	110.28	93.962	102.72	105.11	114.44	110.16	96.664	96.95	101.89	104.1	113.12	110.79	111.37	98.317	97.628	98.656
105.74	100.44	114.47	106.56	115.71	102.12	89.143	102.52	97.302	91.655	100.26	99.215	88.118	100.58	101.41	101.33	96.923	101.94	97.022	103.14	103.31	101.08	100.43	101.38	96.874	98.71	91.06	91.862	99.698	102.47	98.413	109.75	99.503	97.033	90.569	90.626	100.51	102.12	95.351	96.703	103.27	97.438	102.01	112.37	93.989	89.138	104.35	93.796	105.05	108.71
101.9	107.55	109.08	115.89	111.82	108.12	108.2	110.96	100.76	103.41	112.84	112.03	101.15	111.44	108.2	113.06	103.54	99.335	119.77	108.27	111.58	103.62	110.46	102.92	113.38	116.05	105.62	110.38	110.85	107.39	110.49	119.95	109.91	112.68	109.28	108.56	103.75	116.62	101.17	107	103.25	112.14	109.87	99.401	111.77	110.2	105.38	102.82	111.4	116.94
98.922	102.53	94.527	97.682	105.2	95.013	106.46	98.914	105.37	107.84	95.823	95.699	90.728	97.336	96.047	89.364	99.591	95.643	100.24	103.44	103.33	104.06	111.3	111.07	90.918	97.632	106.51	92.773	88.094	96.443	94.718	90.071	93.387	96.587	99.922	102.03	105.56	99.404	98.699	103.48	102.98	98.758	98.297	101.58	102.31	92.557	94.196	99.472	97.654	103.96
105.39	104.16	96.315	99.156	101.58	100.03	93.029	101.61	99.482	95.804	95.448	90.9	102.85	98.842	100.92	98.296	106.23	98.825	101.1	99.757	97.516	100.96	110.18	108.17	102.98	105.03	106.08	97.798	96.062	105.26	102.73	106.8	98.112	95.454	94.882	103.55	92.07	108.45	93.37	107.72	104.35	96.224	101.34	92.376	108.73	96.407	91.729	100.44	104.78	98.874
106.28	109.55	108.1	106.53	113.37	112.76	106.36	106.73	101.3	109.69	110.44	110.9	99.636	104.58	113.22	105.64	109.17	105.71	103.66	93.539	108.43	110.56	106.3	120.07	98.342	105.55	110.5	103.93	104.96	98.072	109.78	98.764	102	99.6	109.56	108.38	116.84	108.5	113.5	103.26	107.62	101.88	99.251	105.44	108.32	107.54	108.68	106.89	102.41	104.27
108.57	104.66	105.18	111.66	107.7	101.09	109.31	112.74	92.723	105.58	102.71	101.96	108.68	108.26	115.76	106.53	106.34	106.21	108.43	98.342	107.17	99.027	110.41	104.98	106.2	110.39	102.04	116.01	114.51	103.98	113.46	94.136	116.28	114.46	108.38	103.2	96.323	102.29	108.1	110.89	105.9	104.74	104.92	100.86	110.67	106.96	102.75	104.08	104.08	104.37
101.91	103.1	112.15	106.38	116.26	101.29	113.73	107.8	103.91	105.58	105.96	106.85	110.95	103.04	103.06	104.14	99.192	114.5	94.848	105.71	102.08	94.709	94.913	105.13	106.25	105.57	105.1	116.63	106.86	105.9	106.81	94.219	94.93	115.99	108.29	107.77	94.405	111.71	103.43	103.29	101.95	110	101.28	104.99	105.58	99.159	106.87	108.05	111.34	109.02
112.13	117.6	111.56	119.8	110.09	106.05	113.84	109.96	102.7	118.64	103.37	103.08	112.92	110.53	105.82	107.38	108.86	97.967	111.28	103.37	108.79	104.5	108	108.79	108.65	106.11	118.12	105.08	112.12	107.48	118.22	108.04	106.07	106.15	106.87	114.05	113.81	110.06	101.47	103.25	109.38	98.094	98.548	112.42	110.38	104.84	114.61	113.8	108.82	107.87
114.43	113.49	113.99	107.27	103.51	102.19	95.743	110.08	104.19	113	96.605	112.17	104.79	104.59	106.79	104.66	105.51	95.579	104.49	107.02	109.28	104.29	108.88	119.91	110.22	97.617	102.43	109.99	100.46	107.57	102.75	100.13	104.51	98.694	102.02	106.14	99.195	98.591	93.419	104.76	99.917	103.46	105.05	103.2	105.39	112.73	114.66	109.81	102.5	109.01
114.45	113.69	107.27	101.63	106.85	104.89	104	111.38	110.67	112.92	103.8	108.06	104.87	114.72	111.79	106.6	109.65	104.67	110.48	119.38	109.8	113.94	109.79	106.18	107.51	104.56	103.36	107.23	103.57	113.93	104.51	103.9	105.7	102.27	108.47	117.71	108.46	105.86	108.06	113.84	104.5	106.67	104.57	115.45	108.25	108.8	107.21	111.13	102.26	103.54
106.26	116.38	105.01	106.11	111.42	114.16	108.18	112.56	107.38	107.37	98.879	109.85	106.27	106.45	105.73	102.86	96.944	101.78	108.7	109.02	111.02	93.024	107.36	110.92	109.61	91.706	113.14	112.62	110.79	113.71	105.03	111.84	109.63	109.03	99.986	99.939	103.92	95.529	101.02	94.818	100.4	109.56	106.71	106.51	99.126	110.2	100.05	105.99	110.07	102.12
95.939	90.261	91.929	106.16	102.45	93.979	92.986	97.463	102.4	97.138	92.853	102.19	96.88	101.48	94.18	102.46	100.38	91.916	103.61	99.526	96.088	92.907	101.12	98.969	98.466	105.6	103.92	108.66	95.655	96.154	100.07	100.89	105.68	102.97	97.345	102.3	101.05	98.699	104.08	105.1	90.05	100.36	102.47	103	101.65	106.8	106.97	107.04	107.27	103.73
109.24	103.73	117.11	101.14	108.97	93.801	108.52	106.62	102.57	108.95	99.802	108.21	109.65	108.55	104.96	101.21	101.48	102.64	101.7	100.67	111.88	105.14	113.03	117.13	95.702	104.82	111.21	112.99	115.63	101.58	108.87	102.34	102.98	109.67	108.04	104.87	107.29	106.16	102	108.05	102.44	105.41	107.69	106.44	105.01	101.6	108.08	102.36	109.06	104.07
107.47	109.33	107.96	109.75	104.21	110.74	111.73	106.93	110.01	103.38	115.57	114.88	116.31	106	116.7	100.77	103.43	108.63	111.13	102.89	111.84	108.6	105.86	103.03	105.08	112.59	114.63	105.29	104.51	110.63	97.261	99.421	112.54	105.03	109.8	103	114.87	112.33	106.84	108.36	112.62	106.56	115.48	110.76	100.97	113.59	111.22	99.691	108.78	113.09
112.6	108.2	101.98	109.02	104.12	100.2	106.43	109.08	102.16	107.81	107.25	106.87	106.8	115.3	105.93	108.43	103.44	112.97	110.13	106.34	94.191	101.72	102.04	105.68	106.97	106.13	109.13	94.138	91.567	96.076	108.02	112.58	105.32	118.12	102.06	108.06	111.75	104.99	110.05	102.56	110.52	103.95	103.07	102.97	100.1	101.74	95.057	114.39	107.56	105.99
116.94	115.49	114.83	99.511	108.53	106.17	109.56	103.91	109.42	107.56	107.14	103.87	105.37	102.29	104.22	113.53	109.84	96.143	101.44	96.822	105.81	105.71	104.91	106.2	105.54	105.03	101.13	109.17	103.84	112.56	106.77	112.59	112.49	98.958	102.8	104.55	103.79	106.29	100.83	103.62	96.231	100.98	100.47	111.01	101.36	103.67	108.82	104.02	109.85	99.165
111.11	109.13	112.91	109.56	111.44	102.49	110.62	103.71	107.06	98.905	111.56	110.96	116.67	100.98	108.43	107.52	111.16	104.62	102.43	102.39	111.17	110.86	106.14	112.92	102.49	111.19	96.634	102.34	102.24	109.24	102.15	100.06	107.96	102.04	107.84	105.31	113.29	98.323	103.97	100.69	104.69	105.55	115.7	110.5	114.68	116.12	113.66	105.68	111.51	105.12
100.17	105.21	103.79	96.99	107.82	100.93	101.45	97.521	93.518	97.814	99.167	104.35	95.461	93.887	90.919	99.245	102.77	97.381	100.86	102.14	95.999	91.617	93.068	102.13	102.82	98.417	100.26	89.764	96.684	105.44	102.16	103.09	101.67	101.36	99.317	98.647	91.9	95.504	98.231	102.64	94.858	106.67	89.952	104.14	97.863	100.74	99.109	99.186	100.32	98.819
103.81	108.34	106.14	117.45	99.705	108	109.98	101.24	99.707	105.59	104.21	107	105.48	109.29	96.23	113.26	106.22	101.36	103.47	104.52	113.89	99.064	98.063	108.92	110.36	111.34	113.09	100.88	103.34	102.22	113.86	108.19	109.72	106.16	109.72	98.118	101.21	101.59	106.93	103.61	112.19	106.08	103.79	106.77	110.6	100.54	100.09	95.892	97.359	107.54
98.408	97.343	96.64	99.541	104.24	97.895	97.881	88.992	86.171	86.911	94.181	99.443	100.93	89.749	100.73	108.45	98.829	104.64	97.272	100.1	86.571	102.28	100.63	98.576	113.71	99.785	95.405	96.416	97.915	99.981	104.47	96.695	95.274	97.301	97.398	93.436	87.298	105.77	92.48	87.191	91.895	97.316	106.96	102.12	97.106	89.406	103.5	100.75	103.26	98.852
92.904	102.25	103.98	103.05	97.479	104.48	98.167	91.4	106.85	102.08	101.22	96.046	102.12	102.66	100.83	104.35	105.48	102.4	109.36	99.237	104.31	102.78	100.88	104.05	98.608	102.97	95.204	93.013	98.51	97.384	100.49	105.58	98.89	92.688	101.57	119.87	107.47	106.22	95.535	102.74	101.13	95.946	102.39	104.18	91.937	100.69	100.82	100.65	96.351	101.37
113.12	115.66	117.17	115.6	105.19	110.64	112.62	107.5	111.97	97.783	103.38	108.53	105.69	113.84	115.58	103.39	109.38	116.73	106.5	111.02	116.49	114.36	108.48	108.77	108.53	104.36	110.29	116.43	102.65	115.56	97.139	106.5	99.569	111.23	105.2	103.9	110.27	97.389	113.1	97.988	108.42	110.46	103.63	109.54	100.5	98.602	103.94	107.41	108.48	101.2
93.096	105.78	99.987	97.112	99.711	104.22	99.558	102.9	94.296	103.92	104.5	101.13	94.829	101.3	101.66	97.192	101.51	92.769	103.57	92.232	94.512	85.385	95.06	92.643	102.9	98.246	99.158	94.28	94.834	97.598	97.885	94.8	94.056	99.997	98.97	92.066	103.53	97.769	101.59	96.046	95.49	98.031	97.002	99.573	99.039	97.593	94.107	102.54	96.202	100.62
110.36	94.859	107.68	104.83	105.89	103.84	105.42	105.72	99.405	108.23	103.17	103.44	105.89	112.08	106.96	111.38	99.661	105.43	103.55	105.6	100.55	98.639	103.57	103.03	100.23	104.46	103.32	109.35	100.23	108.16	110.49	103.47	107.19	107.85	108.78	112.97	109.23	111.04	106.5	107.39	104.4	99.368	92.893	105.82	100.29	114.33	104.91	112.24	103.93	105.39
91.86	106.5	99.586	102.93	103.15	98.158	108.9	96.213	96.268	99.131	102.38	91.253	95.35	98.017	97.455	97.593	98.202	99.386	102.01	93.969	88.341	94.568	98.204	102.32	104.34	95.711	98.499	101.21	103.44	82.961	97.914	96.908	102.65	103.75	97.263	93.269	102.97	94.64	104.3	90.481	104.79	104.11	98.727	103.47	94.391	104.39	95.317	110.58	100.1	99.097
106.2	96.482	111.61	101.7	106.25	106.97	106.58	110.59	101.63	103.33	116.74	108.77	104.24	104.29	101.94	110.92	105.61	106.59	105.35	101.4	99.389	96.111	103.5	96.304	104.56	102.3	106.29	111.92	111.49	102.36	108.11	102.16	100.78	111.8	112.3	94.95	105.27	106.14	108.59	110.74	105.67	94.457	112.26	99.088	99.763	105.77	109.25	104.51	98.623	106.52
106.68	111.31	94.318	109.46	103.39	101.34	85.5	105.23	101.99	108.42	109.46	102.99	105.85	110.02	113.52	108.28	109.58	110.18	100.03	105.01	106.14	113.18	99.477	106.89	98.483	108.63	104.19	105.16	101.65	106.12	112.34	100.36	106.99	111.2	103	105.58	104.36	109.88	109.12	103.47	100.36	107.85	105.32	104.09	107.3	108.59	101.53	103.46	113.96	105.7
95.48	109.95	117.49	117.21	117.04	104.84	114.25	110.98	108.58	110.01	100.22	111.87	115.42	103.92	118.57	116.12	108.26	110.33	120.32	106.18	107.99	103.29	113.65	105.06	109.83	107.63	113.43	106.86	111.05	112.16	110.5	112.27	104.11	100.02	103.21	103.18	107.19	112.16	113.26	107.39	104.42	100.11	104.72	104.35	108.85	102.09	104.64	116.91	108.68	106.98
95.872	102.22	103.1	102.72	106.02	118.75	108.71	113.92	107.27	102.13	107.52	107.1	95.284	99.029	99.576	108.39	104.61	105.76	98.396	117.51	115.01	98.678	105.58	106.6	108.45	101.3	106.93	113.2	107.59	114.26	101.22	110.48	103.45	103.54	99.391	112.65	109.22	113.82	101.7	104.14	103.07	96.694	101.94	108.82	107.03	116.73	102.61	101.81	94.416	98.875
102.92	102.46	103.73	103.74	117	111.05	111.72	101.54	105.43	93.541	116.27	105.56	111.68	100.85	120.11	107.87	111.43	101.03	107.69	114.35	117.86	107.71	110.62	112.57	106.8	111.27	112.31	110.12	107.6	105.35	109	105.53	103.56	108.16	115.01	116.03	101.22	108.65	116.06	108.73	109.04	119.64	98.191	104.42	102.77	109.06	106.99	99.776	107.51	110.01
116.45	100.27	93.128	108.55	101.26	108.05	100.48	105.32	104.25	102.37	94.086	101.72	101.63	110.8	103.97	117.13	99.271	103.54	101.45	110.12	109.13	114.32	109.12	107.38	107.54	112.46	100.5	100.37	107.67	109.98	97.994	111.86	105.54	104.15	108.16	103.71	105.02	97.845	104.84	110.85	110.09	101.27	110.82	105.29	102.54	96.648	102.2	104.69	104.02	107.23
100.23	101.46	97.404	103	96.47	103.33	102.6	107.8	100.76	100.72	93.548	95.641	98.581	106.61	98.747	98.957	95.954	97.054	101.91	103.57	88.513	99.92	103.38	98.072	98.727	105.62	102.36	101.83	98.718	93.372	105.23	99.083	97.946	94.91	98.557	100.12	98.35	92.881	98.003	88.663	96.398	99.08	99.453	104.17	95.548	100.53	103.7	102.87	103.29	100.72
116.02	106.13	109.29	113.92	108.43	114.41	105.99	103.48	105.93	115.72	116.7	110.88	101.83	111.46	110.03	107.25	113.88	110.16	109.72	107.04	106.95	110.44	115.57	96.815	102.49	111.74	112.9	116.43	101.94	102.58	114.83	108.49	107.49	111.47	109.59	107.22	114.81	110.3	118.23	104.65	109.9	110.57	111.84	112.42	106.27	109.7	103.52	103.57	101.25	106.47
114.25	100.43	109.65	101.66	106.67	105.92	102.9	103.61	114.72	98.005	109.06	101.8	111.97	112.23	105.25	101.55	102.18	108.06	105.53	112.72	111.57	100.46	102.47	107.23	105.94	109.39	114.27	106.27	105.41	101.95	106.47	113.07	98.68	103.28	110.61	108.53	119.76	105.34	113.8	110.97	109.31	115.53	108.79	117.43	106.29	103.07	101.48	106.06	101.89	110.71
101.97	107.84	97.709	106.05	98.577	106.55	105.07	108.96	106.7	107.24	103.65	109.02	107.79	109.67	107.16	96.685	104.9	108.21	103.86	112.86	104.37	107.22	101.7	105.24	109.68	112.55	103.37	102.69	113.38	104.62	113.47	99.728	112.26	107.08	104.97	110.27	105.12	108.73	105.77	107.23	105.88	104.94	106.73	110.15	98.685	100.02	111.44	103.31	116.65	106.04
101.77	106.43	104.24	105.86	103.69	103.89	107.34	106.61	112.21	102.35	99.33	112.72	100.45	109.35	104.84	106.1	103.45	101.95	109.01	107.39	102.45	102.53	102.7	109.06	105.71	108.46	107.25	107.6	108.96	112.55	114.29	101.88	106.18	96.133	113.19	107.09	103.02	123.08	98.743	99.802	105.43	106.63	112.51	112.53	99.83	102.1	107.73	107.09	106.21	106
102.81	106.68	103.31	116.88	112.54	100.02	101.75	104.62	97.842	116	110.74	100.2	99.189	106.46	108.18	109.2	101.73	99.045	107.87	109.01	108.35	105.45	107.33	114.05	98.249	106.44	114.14	110.9	110.09	95.476	103.02	110.65	107.42	116.18	110.76	105.41	101.35	112.17	105.94	105.2	98.539	105.18	106.35	97.622	111.19	98.121	112.21	113.65	108.26	96.711
108.75	107.09	116.82	105.63	104.25	111.29	105.09	117.36	106.28	104.84	109.96	103.39	104.35	103.53	105.32	114.82	111.79	104.86	116.51	106.86	108.97	106.94	103.98	110.88	107.82	103.72	105.56	107.9	108.21	108.62	111.11	111.83	103.7	107.64	110.21	106.59	108.11	100.62	109.49	105.88	104.1	106.67	105.62	104	113.97	107.7	104.3	115.99	109.86	112.03
109.47	102.15	105.29	104.2	111.66	106.65	108.09	95.662	104.67	112.72	113.58	105.19	111.96	106.76	115.84	113.19	112.18	110.11	108.87	106.84	109.4	98.818	101.45	108.16	106.29	108.27	98.823	112.78	111.81	101.48	109.83	107.93	103.31	107.1	105.78	111.33	103.13	108.07	111.02	108.67	107.14	101.21	105.07	105.22	110.04	102.83	106.1	101.69	112.56	105.04
106.95	101.25	102.16	101.63	109.77	97.271	105.76	102.6	112.06	107.45	111.81	102.19	98.597	115.12	105.37	110.24	112.41	106.86	103.4	101.67	96.318	107.49	90.717	105.3	102.56	109.53	97.852	101.35	97.541	105.61	105.34	115.71	103.11	106.71	102.23	106.66	110.17	99.778	107.84	105.94	110.17	99.749	107.85	106.22	106.57	108.81	104.34	101.31	107.12	100.11
101.22	100.01	101.28	105.94	113.8	112.75	112.66	113.65	105.11	114.74	120.57	109.02	103.16	117.51	109.54	104.16	113.34	105.09	99.481	104.56	104.25	104.78	103.33	108.78	102.18	107.04	105.41	113.48	98.568	106.41	113.05	111.09	105.41	99.449	110.14	105.1	105.37	108.92	109.49	107.77	110.44	118.62	109.28	98.759	110.99	110.57	106.04	102.31	106.36	110.59
107.92	106.7	109.88	120.21	110.29	116.72	105.42	110.87	114.28	114.35	108.93	102.32	107.1	100.2	108.58	101.03	101.34	104.41	105.06	108.5	102.35	109.22	110.75	108.85	114.32	105.05	93.998	103.12	104.97	113.64	113.41	110.86	101.93	97.408	111.3	106.4	111.66	108.72	109.86	106.38	107.43	108.48	110.42	103.02	108.06	113.27	117.48	103.34	101.49	96.366
105.2	102.41	115.2	104.15	110.36	101.38	101.14	95.492	108.55	107.26	107.53	103.99	108.55	104.36	104.22	111.04	113.16	98.629	107.35	105.61	104.53	107.26	99.664	109.87	89.622	112.17	105.53	103.11	102.54	101.23	102.91	106.81	106.61	102.11	110.56	103.75	110.51	98.895	107.74	98.067	104.87	108.34	108.75	93.711	99.066	112.84	110.38	101.55	104.53	102.25
97.593	92.814	103.71	98.747	102.06	98.592	104.18	98.071	98.373	100.74	101.26	102.58	91.908	102.24	101.29	100.27	92.228	99.286	101.11	94.041	106.5	99.844	103.7	100.47	95.226	104.77	96.227	96.377	101.43	89.625	97.138	91.759	108.78	95.73	106.34	100.82	109.4	110.03	99.186	99.348	93.252	98.971	95.42	93.6	102.91	108.62	101.74	96.798	96.638	97.004
106.25	110.19	112.07	107.83	112.42	108.24	104.25	103.97	107.76	106.61	101.95	109.15	113.7	111.46	105.87	107.87	111.11	110.12	110.82	103.27	103.52	102.04	100.5	105.21	111.88	114.37	112.17	105.73	105.54	112.65	106.47	111.08	106.71	108.44	108.58	114.98	97.107	112.36	102.8	102.27	106.59	112.8	102.98	107.21	113.83	115.25	101.5	106.61	108.05	105.78
103.99	117.12	107.07	109.33	108.29	105.23	115.97	109.08	111.42	110.24	110.22	105.21	101.01	109.41	110.43	101.12	113.25	100.39	105.74	104.62	107.13	105.22	115.04	99.801	115.1	105.24	113.9	103.72	104.5	110	109.61	99.54	109.09	108.45	110.86	105.57	102.46	106.73	116.48	101.25	98.086	106.43	98.632	103.35	109.51	114.18	109.39	106.26	113.07	108.95
105.28	105.01	106.1	116.44	95.792	116.58	99.326	104.08	106.23	101.36	99.862	106	108.06	108.07	95.916	102.27	107.68	108.98	99.473	110.49	104.88	109.64	108.19	107.67	103.31	104.81	108.85	99.033	101.63	103.54	108.23	94.137	114.8	95.074	113.76	107.78	111.26	107.49	99.446	110.82	110.18	108	107.92	107.16	103.9	100.67	100.79	101.93	108.42	106.93
102.77	117.64	107.47	108.99	110.01	106.53	102.85	117.81	114.53	121.25	116.24	107.04	105.49	110.65	112.09	112.67	105.8	97.889	113.49	106.69	112.67	115.95	116.69	109.97	99.536	108.07	102.47	100.79	107.6	115.82	109.63	107.3	102.75	106.77	113.98	109.84	115.21	103.03	107.38	111.42	106.2	113.03	117.79	105.33	114.53	111.68	104.12	101.66	99.54	116.52
106.44	114.85	112.09	106.62	109.14	104.19	107.1	109.74	106.49	115.97	108.1	104.03	107.87	115.74	101.5	107.04	106.7	114.81	111.46	112.4	111.23	114.43	112.32	100.54	105.4	103.91	110.01	114.79	105.32	101.2	112.37	111.61	108.8	110.27	102.92	105.95	110.82	115.77	106.09	98.878	103.28	108.18	114.95	108.75	110.24	114.58	109.06	116.88	107.69	112.31
107.13	102.22	106.1	92.96	103.32	94.911	103	97.592	96.375	105.33	101.52	107.68	101.22	102.91	98.051	104.24	97.001	99.115	98.049	95.801	101.88	107.01	97.749	93.964	88.286	98.219	104.91	104.66	95.976	105.35	109.41	95.736	90.743	107.43	100.67	102.26	102.06	96.464	101.74	102.78	103.44	98.011	100.24	98.442	89.562	97.033	96.874	105.75	105.36	104.54
106.97	107.78	113.82	107.65	107.01	102.04	110.07	105.5	103.53	101.99	117	114.65	111.38	101.63	114.68	106.15	108.93	107.69	107.72	112.18	113.94	105.46	92.315	106.77	110.79	100.35	112.68	109.74	108.5	102.84	112.72	103.21	92.346	103.75	112.41	103.83	114.25	108.78	103.5	105.63	106.82	110.11	121.13	107.62	99.046	103.73	110.72	110.04	106.03	99.728
101.6	105.13	102.86	98.573	92.019	97.208	106.14	99.18	94.991	96.99	86.155	101.03	106.89	100.2	104.32	104.76	88.222	95.013	94.465	100.17	97.987	101.68	102.53	101.4	97.446	90.327	104.94	104.63	97.915	92.663	92.498	100.31	96.597	95.603	104.46	103.81	105.67	93.749	101.08	99.282	101.16	101.52	100.88	105.68	92.29	96.966	102.2	100.87	94.66	99.877
105.61	108.65	106.09	104.2	100.7	104.17	111.35	112.33	104.91	105.4	105.33	101.1	104.93	101.14	107.61	101.77	113.2	109.54	107.35	98.252	99.614	106.82	105.7	110.09	98.132	109.63	110.74	109.56	103.69	109.17	111.79	104.79	104.79	109.18	100.39	113.61	105.88	103.15	104.06	110.85	104.58	104.19	96.619	109.69	106.5	101.22	113.48	114.6	103.27	110.2
97.279	107.87	109.86	101.95	107.64	94.933	103.45	98.86	104.79	91.406	102.21	100.36	102.28	95.036	101.69	102.25	111.72	112.89	104.97	104.95	99.332	96.735	97.694	106.08	102.48	110.67	102.84	105.29	100.55	104.05	101.11	103.28	108.63	101.66	101.56	106.46	102.38	105.93	92.67	103.07	93.067	95.895	102.43	101.35	104.99	97.985	90.747	110.21	94.459	106.06
112.69	112.54	97.162	113.38	106.08	107.6	111.94	100.81	107.3	102.66	102.62	101.54	99.533	103.56	109.14	104.47	100.98	105.04	110.38	104.01	110.02	93.071	112.4	108.15	111.59	108.22	112.62	112.02	121.8	111.36	106.41	107.71	107.64	105.79	102.66	106.8	105.88	99.892	109.42	111.33	107.95	97.093	107.62	103.49	101.87	102.84	111.88	102.59	114.05	110.93
108.97	110.47	96.716	105.75	106.95	99.508	106.44	108.29	102.06	100.57	107.53	106.14	107.97	107.45	101.72	109.18	105.29	97.521	109.63	116.66	105.94	110.17	95.625	103.3	108.41	112.6	111.16	112.57	101.87	105.97	103.1	103.48	105.25	99.341	94.121	103.57	112.99	107.66	106.28	110.3	106.98	102.2	103.52	96.142	105.56	107.99	103.37	103.65	103.79	91.585
103.92	98.777	97.306	106.8	93.606	93.641	103.31	94.992	106.78	106.76	101.27	106.66	99.568	101.91	110.68	102.51	104.86	103.29	88.741	96.101	106.06	99.872	91.682	94.643	95.194	104.07	98.106	105.19	103.24	107.59	97.881	98.3	92.133	107.19	96.708	99.418	98.613	102.23	101.36	101.59	98.535	106.58	96.55	93.66	98.203	100.01	103.58	108.73	101.33	104.37
106.34	111.79	109.04	108.13	110.44	103.84	110.46	110.21	110.39	106.8	104.22	103.9	109.25	105.31	113.45	106.85	103.88	111.97	99.686	102.63	111.74	108.93	117.98	105.14	103.91	110.44	109.86	99.173	106.61	98.97	97.689	104.24	98.428	117.39	104.95	113.12	115.23	104.99	115.27	113.78	111.85	116.05	98.841	100.16	117.38	114.92	103.55	112.02	102.6	111.21
96.902	90.575	94.975	96.905	97.907	99.169	94.201	100.05	98.281	112.46	98.145	99.203	103.88	91.041	92.275	94.153	102.45	97.246	96.848	94.956	93.266	111.13	91.607	89.952	96.15	105.56	102.78	98.009	102.83	95.647	105.72	94.522	100.25	99.494	103.74	98.242	99.887	102.62	101.67	103.19	95.224	97.89	99.084	93.139	105.27	96.676	99.983	100.55	96.289	106.08
102.96	100.69	105.99	95.224	99.159	86.299	99.403	106.4	104.23	107.74	94.038	100.32	95.868	107.22	105.6	98.043	98.358	99.106	108.56	102.54	96.006	95.65	104.71	101.55	103.08	105.06	95.397	92.225	103.59	106.09	101.71	91.484	103.71	97.699	101.15	94.44	102.08	105.52	98.082	101.7	106.7	99.042	104.32	96.441	113.22	92.504	101.28	100.8	104.29	103.88
114.03	98.226	106.82	111.76	109.62	101.57	103.53	106.12	103.65	104.44	103.67	112.99	108.85	103	111.01	108.87	106.62	104.13	102.18	101.73	104.21	116.64	106.39	113.04	103.53	105.71	106.73	108.47	107.91	108.62	100.01	116.31	96.078	113.13	108.69	108.63	107.57	108.35	102.5	108.19	111.24	109.38	103.95	105.94	113.01	101.65	104.75	104.64	103.64	104.98
110.87	109.82	108.94	102.8	111.14	112.67	108.63	118.64	102.19	105.13	108.1	111.63	107.57	107.25	111.77	110.48	119.3	105.09	96.696	114.4	103.44	106.52	107.04	104.77	97.043	101.16	111.05	114.01	110.27	106.8	113.78	110.38	101.48	116.23	110.61	110.72	108.96	101.26	115.68	103.24	108.16	106.17	113.28	110.16	107.43	103.46	107.16	106.68	106.49	108.85
101.19	108.7	104.01	117.38	106.64	106.07	104.04	114.49	107.18	111.84	103.87	115.95	101.97	113.78	102.94	105.22	106.26	111.06	112.99	109.34	109.86	104.91	102.53	103.89	107.38	102.11	112.07	105.84	104.62	101.97	115.06	113.12	115.36	105.58	102.44	98.734	107.17	108.73	109.24	113.71	107.2	113.84	104.46	112.24	116.51	93.851	107.47	100.62	109.83	107.28
104.1	114.3	106.28	98.781	109.74	105.07	100.09	106	99.636	104.79	103.85	106.28	112.08	98.934	104.97	102.51	104.21	100.68	102.11	110.1	106.33	102.82	107.24	113.77	112.1	101.98	100.01	100.99	108.05	99.69	118.39	105.97	101.88	101.86	101.39	105.72	109.19	102.2	109.92	99.403	106.05	111.21	105.98	114	101.89	110.82	104.61	109.93	99.557	111.16
103.45	107.75	107.92	94.392	120.27	102.07	106.12	104.49	103.12	99.768	99.478	103.57	115.02	107.53	105.11	109.34	100.72	109.77	112.06	102.6	108.65	106.31	110.5	112.09	101.1	99.896	95.988	102.46	111.29	107.07	100.1	97.819	103.31	104.06	110.41	105.08	104.15	103.71	93.189	105.47	100.12	100.25	98.121	111.78	109.62	112.68	113.95	102.56	105.35	98.521
105.21	105.41	113.14	109.69	110.92	106.84	105.99	110.15	108.88	109.64	105.23	96.784	93.024	100.31	106.92	107.13	110.33	98.428	103.84	104.33	105.47	119.05	106.18	106.96	108.44	106.61	108.17	114.45	106.8	104.09	110.56	104.09	105.1	106.97	108.84	108.04	100.68	100.34	104.11	108.03	108.85	111.96	99.623	100.67	102.02	109.24	111.73	102.36	99.51	112.82
108.69	108.67	112.31	112.49	112.5	103.51	107.89	102.95	106.47	108.21	102.48	111.91	110.6	100.2	102.32	113.75	109.5	111.02	107.12	102.32	110.2	107.46	109.32	104.8	106.67	106.72	116.15	108.7	110.53	100.31	116.5	101.67	105.95	107.98	99.459	108.16	103.71	107.86	113.53	103.67	103.68	100.04	102.77	111.9	106.5	111.69	104.15	106.6	111.83	104.4
105.56	109.64	105.04	109.79	105.12	109.97	106.73	102.86	100.61	105.34	105.38	108.05	103.16	110.53	100.84	114.34	111.17	115.72	103.88	102.53	112.28	109.09	114.17	94.717	97.474	99.939	103.2	109.77	98.658	98.004	95.801	97.553	116.01	103.58	111.72	105.45	100.11	101.22	103.47	106.05	103.85	104.03	108.06	114.11	97.64	100.78	104.77	96.884	105.39	105.09
110.63	109.02	107.46	102.76	109.73	113.94	108	106.34	107.89	111.2	111.26	111.13	104.92	118.59	108.55	106.46	111.61	112.59	110	110.02	105.77	104.7	110.78	108.1	111.35	107.6	96.07	106.92	112.64	106.91	111.43	98.53	107.74	108.69	108.02	108.7	107.66	111.36	110.91	106.49	114.51	106.9	107.65	115.38	111.87	105.7	111.78	110.15	122.23	116.59
85.778	97.818	88.316	98.194	101.8	103.22	105.19	101.53	102.34	93.987	94.564	103.56	101.35	99.642	90.361	90.056	95.054	101.08	94.553	101.22	87.361	98.053	93.039	98.62	94.355	96.889	103.39	111.16	100.25	99.975	93.325	102.26	93.244	103.3	93.656	94.66	96.463	92.557	104.44	99.981	99.167	96.932	91.638	109.61	106.23	99.743	87.402	100.14	97.667	104.45
106.1	104.26	116.91	117.13	107.31	103.11	106.9	114.64	108.65	113.75	108.65	103.13	120.63	109.76	102.78	114.22	109.15	107.22	113.75	108.98	100.3	105.74	119.37	107.11	111.53	118.15	102.98	109.86	98.521	105.75	102.74	106.71	99.961	111.74	108.09	106.45	95.436	99.169	108.97	118	109.32	109.11	103.62	105.72	110.98	100.05	109.9	108	105.18	114.58
114.34	116.53	102.85	97.5	110.81	111.04	111.16	113.06	98.74	110.4	113.88	105.4	112.63	110.61	97.404	109.73	102.33	106.79	111.01	108.01	114.48	112.14	109.16	113.48	111.48	108.33	106.15	108.89	110.12	105.75	109.97	107.12	102.86	114.51	108.83	106.55	109.7	106.97	113.07	104.94	115.44	103.46	106.57	107.43	115.57	113.07	109.99	106.96	105	99.698
106.61	108.46	108.84	111.02	119.72	106.62	114.07	110.96	112.25	105.66	109.07	108.81	111.27	106.88	109.27	112.5	107.94	104	109.38	111.41	107.11	103.38	111.45	112.98	117.63	104.26	106.05	108.82	103.47	112.7	101.09	105.5	111.42	112.74	109.94	108.21	104.94	110.9	106.78	110.87	102.51	106.65	110.31	115.41	120.37	108.71	104.21	108.97	112.19	107.6
98.005	112.82	107.62	107.05	107.01	101.67	117.68	110.09	97.881	102.8	103.08	103.84	102.51	107.05	98.352	107.71	110.83	106.01	102.75	99.454	105.62	107.91	101.49	102.94	110.27	112.49	106.98	111.17	95.847	101.65	107.52	103.24	106.59	109.5	103.09	96.337	109.89	110.64	102.07	109.67	102.18	103.2	113.28	101.47	109.8	98.062	109.84	110.49	108.46	112.17
111.5	106.38	111.96	92.509	100.77	100.61	117.44	105.61	117.08	95.772	97.867	107.93	102.14	100.65	110.93	102.74	112.75	102.81	104.68	105.63	112.43	106.78	98.221	118.76	108.76	108.27	110.77	108.59	98.563	98.181	109.83	100.21	98.912	118.19	108.11	108.27	105.99	115.07	113.42	105.97	102.85	105.95	104.26	109.59	94.118	113.15	104.41	104.09	104.24	112.05
106.3	107.35	108.71	112.39	106.12	96.413	99.645	109.72	107.01	106.24	101.12	106.27	107.33	100.82	111.42	104.83	106.89	104.67	105.06	107.78	104.48	105.06	100.96	109.33	104.43	100.79	111.97	101.06	108.45	111.13	115.35	110.18	101.37	115.06	105.58	110.29	106.07	102.11	98.382	112.33	103.61	107.11	105.02	112.84	103.7	103.67	101.02	114.17	101.05	97.218
108.84	98.064	108.84	109.6	104.69	101.66	107.77	117.21	105.45	109.29	112.3	115.36	105.5	98.513	107.55	104.11	98.401	102.94	108.64	112.66	98.156	97.955	102.52	103.75	105.32	107.15	106.92	104.45	108.95	105.47	105.86	105.11	101.22	114.94	111.03	112.62	103.45	107.96	105.27	106.69	111.11	97.241	106.49	110.07	102.07	102.34	102.46	105.99	103.94	109.9
104.57	117.72	108	114.12	111.12	107.13	113.45	108.91	110.21	115.22	104.15	103.12	101.73	111.63	101.06	110.59	114.48	116.97	101.19	97.355	106.57	111.49	105.21	111.53	105.02	108.67	116.18	108.77	104.85	109.62	105.06	104.35	111.84	115.89	115.13	105.9	103.64	118.24	119.71	105.32	110.26	113.25	93.192	110.51	117.64	103.06	120.33	115.77	123.3	107.14
112.87	108.27	106.77	103.78	107.54	104.5	113.28	107.76	98.656	105.05	104.15	99.837	99.381	107.82	110.91	106.29	112.36	99.025	111.27	112.36	103.39	97.297	101.11	100.94	101.34	111.24	104.04	98.682	103	103.25	103.54	103.35	102.9	104.4	110.47	110.89	110.06	110.61	96.822	102.79	103.39	97.632	102.47	112.25	104.48	100.36	108.1	109.07	111.3	107.54
94.032	98.56	102.34	100.86	105.93	90.463	105.32	102.93	96.175	97.506	98.808	96.11	104.79	103.42	100.15	95.79	99.187	97.807	99.429	96.852	97.886	93.789	101	112.12	102.84	92.628	96.451	104.6	102.9	98.629	106.98	97.921	101.03	94.707	98.669	104.58	95.827	108.48	95.697	101.62	103.17	109.88	106.53	99.772	106.35	101.05	104.53	96.854	103.64	100.21
97.948	108.87	102.94	112.44	114.94	109.71	107.85	111.97	106.25	103.83	105	108.4	103.7	109.13	105.28	109.14	108.46	102.45	108.45	105.57	111.66	99.248	106.78	107.12	101.76	97.542	99.984	114.64	109.12	119.06	106.43	100.37	103.01	104.93	100.31	104.68	99.818	109.86	107.23	99.205	110.96	106.65	111.08	98.436	98.215	103.82	102.61	102.08	100.05	101.91
106.41	105.88	108.19	106.09	114.16	108.36	113.28	114.62	108.06	112.43	109.55	109.87	111.95	104.61	103.7	109.97	112.56	109.47	95.51	113.35	104.81	108.22	108.54	107.67	113.55	107.8	107.58	105.57	102.25	105.87	110.07	107.82	101.45	107.87	107.5	103.28	109.18	109.37	105.27	115.26	109.91	109.47	102.28	104.79	104.24	103.75	108.59	101.28	99.075	116.23
108.21	99.724	110.54	116.26	100.95	106.52	103.96	114.87	103.33	108.75	105.29	112.76	108.36	109.17	109.48	103.21	101.38	110.06	107.79	112.69	108.76	102.13	113.29	103.1	111.01	103.69	114.46	102.41	108.4	105.23	103.28	110.17	113.15	103.25	114.32	102.01	107.62	109.58	103.57	118.16	105.97	106.48	103.22	111.39	107.78	104.42	119.43	111.53	105.52	112.31
107.1	104.86	112.12	102.85	107.68	110.47	104.26	102.69	101.47	103.31	105.38	101.64	107.26	105.14	112.65	103.96	109.06	110.54	100.91	102.8	114.74	104.83	105.54	102.55	109.84	98.992	101.28	106.79	105.29	107.97	103.13	117.48	108.6	108.79	112.16	109.9	104.74	112.05	106.88	110.75	106.67	106.94	104.15	106.03	102.6	100.51	109.89	114.64	107.98	103.5
105.51	110.99	101.68	110.6	112.56	108.9	108.35	111	104.72	105.34	110.88	102.96	102.23	105.36	105.34	107.4	106.26	101.86	114.49	110.12	103.2	102.27	104.21	103.84	113.95	107.06	103.66	111.12	104.12	113.15	110.75	111.73	112.02	110.41	101.81	104.46	92.933	100.37	107.99	112.88	109.57	116.2	108.6	103.7	109.48	104.77	102.36	107.44	103.98	101.47
106.28	107.34	103.87	103.89	97.221	108.43	104.39	101.88	109.76	113.86	98.62	108.54	108.25	99.307	102.35	104.3	112.03	109.47	109.54	107.05	103.78	110.37	98.657	110.73	104.66	99.464	113.6	109.39	105.83	105.03	104.77	106.81	105.81	99.431	106.4	110.56	114.22	95.545	103.2	103.82	108.97	104.42	107.56	103.69	106.02	107.64	108.41	105.97	103.95	116.16
105.34	110.09	106.57	103.92	106.05	108.08	103.84	112.54	113.26	108.13	110.47	106.42	109.84	109.7	110.67	107.01	112.28	106.2	103.69	109.03	107.01	105.06	114.37	105.42	111.69	116.63	103.52	105.71	107.21	100.91	113.73	101.14	108.17	102.55	103.18	107.46	107.07	110.55	106.08	115.71	109.45	113.22	111.88	109.44	111.21	104.47	102.72	108.74	101.17	105.06
99.238	109.16	114.38	107.14	102.9	107.75	103.33	102.15	109.48	106.85	111.77	97.849	101.27	97.631	109.49	103.77	100.9	105.43	108.07	106.57	106.03	108.91	101.63	105.93	100.64	110.08	109.46	105.76	108.81	106.57	105.81	109.32	106.48	107.25	107.3	104.65	109.61	112.22	101.29	102.06	107.45	100.57	110.02	113.14	106.01	105.9	108.16	105.96	106.28	108.01
108.56	118.41	94.96	95.309	108.21	114.56	108.47	109.85	111.19	114.93	107.41	111.54	112.59	114.18	112.83	107.03	100.25	114.19	109.09	105.38	106.86	109.12	105.55	106.9	112.54	108.71	105.93	106.7	105.24	115.92	107.08	113.78	101.01	107.98	114.7	105.59	107.32	101.3	106.69	102.93	107.05	108.69	105.4	117.55	103.04	105.67	107.88	98.705	105.42	109.52
101.14	107.41	100.56	102.73	100.66	98.978	110.81	109.78	108.61	102.39	113.89	110.74	110.62	103.76	107.42	113.91	100.44	108.54	104.82	102.11	106.26	103.58	106.58	114.15	107.04	96.766	102.71	103.88	105.26	108.21	116.19	109.7	107.54	110.53	99.47	111.82	110.17	107.89	104.91	102.31	109.78	99.64	104.66	108.62	110.91	107.52	105.86	108.31	111.69	106.57
106.69	103.96	107.67	99.506	105.31	112.58	102.43	101.69	101.66	106.59	116.14	105.48	96.935	105.32	101.1	113.05	111.77	108.53	108.09	102.4	108.2	106.21	103.65	99.129	99.745	108.56	105.07	104.4	103.92	108.12	112.62	113.35	94.926	104.71	112.67	107.36	111.98	111.02	95.805	105.66	103.64	101.86	106.71	106.61	112.08	111.19	98.709	117.5	112.48	104.5
106.24	114.77	110.22	114.51	107.66	110.84	107.17	105.08	103.79	106.44	116.25	118.75	113.28	100.3	113.71	105.2	108.41	101.06	107.68	100.32	106.04	97.078	105.79	103.23	111.71	114.54	107.42	108.92	111.5	106.32	108.14	105.47	115.7	101.31	109.8	106.82	118.9	110.79	116.19	108.02	105.47	98.691	97.725	107.2	109.76	116.2	108.93	110.74	106.8	110.66
109.18	102.53	96.857	105.08	106.49	108.78	109.78	111.5	106.69	108.2	94.9	107.41	102.02	104.57	103.87	90.044	105.34	105.83	109.8	102.74	98.763	106.25	100.14	108.69	108.8	101.18	106.74	103.31	109.09	109.83	110.52	106.71	107.33	99.724	113.38	107.28	96.165	104.98	99.82	104.43	105.07	110.73	109.84	108.68	108.31	106.19	112.88	100.26	105.46	101.94
100.74	104.64	109.79	103.74	113.77	105.48	97.161	110.29	109.51	109.97	98.565	105.78	100.8	101.7	107.43	109.15	112.26	110.44	115.38	111.08	108.26	107.42	108.74	109.77	108.09	99.037	109.39	94.059	102.25	111.21	108.2	113.21	103.85	104.5	108.4	104.87	103.93	109.19	107.19	100.28	103.65	106.95	111.7	99.155	113.3	113.36	102.47	106.23	105.28	104.96
106.74	101.25	109.86	115.83	114.88	100.54	110.04	101.49	100.35	116.77	101.61	106.18	103.25	97.884	101.38	113.44	100.17	115.75	101.78	107.17	109.09	110.26	113.15	112.8	110.8	107.83	97.769	102.68	110.4	105.02	110.5	111.48	103.35	107.76	104.84	112.98	116.52	103.29	100.13	105.76	101.84	103.97	99.092	111.84	101.29	114.67	112.21	106.44	97.318	105.76
104.9	114.43	110.96	108.01	116.08	108.42	107.8	108.08	112.95	105.24	108.64	108.04	108.57	101.51	110.45	108.96	102.37	105.73	110.11	115.48	107.86	99.317	106.71	111.07	113.41	110.31	104.49	116.19	104.73	109.57	110.91	108.24	111.47	103.09	109.01	104.85	99.551	109.65	105.16	104.58	109.35	113.14	102.8	111.32	106.49	103.73	98.604	110.08	110.77	108.31
99.216	112.28	101.78	92.531	101.62	97.125	104.11	108.46	98.927	104.65	94.922	103.58	102.97	100.81	101.43	100.62	96.839	108.73	108.58	103.41	114.99	104.65	111.72	98.129	106.94	108.26	103.58	105.76	99.525	104.76	108.98	108.46	94.146	97	105.78	94.766	100.66	99.414	104.22	102.94	98.978	105.59	108.22	98.756	100.8	96.205	94.424	102.89	99.989	99.813
100.31	106.19	105.54	111.43	106.39	99.472	104.72	112.26	109.71	106.04	109.14	107.4	98.424	103.96	101.09	95.954	106.41	108.56	103.74	95.487	100.07	110.31	103.47	104.43	107.74	93.984	105.24	113.49	103.49	93.577	114.96	102.08	103.37	103.13	109.36	101.4	105.25	109.61	99.755	98.442	109.87	112.02	102.54	108.41	107.64	97.923	106.28	112.23	96.255	100.87
89.522	97.443	92.639	95.386	97.232	93.086	101.05	108.44	107.01	100.55	111.7	100.84	108.98	91.372	102.4	104.38	101.1	110.73	94.581	101.44	100.74	100.64	99.552	98.431	102.18	89.015	87.872	95.737	102.37	97.622	101.77	94.505	99.571	94.361	104.52	101	101.45	95.916	101.9	98.873	95.626	103.4	100.24	95.737	92.066	98.858	103.67	92.822	103.46	97.955
110.79	107.41	110.73	109.75	106.38	105.64	106.35	102.02	109.07	100.1	109.89	102.56	110.22	108.24	106.76	103.01	103.03	105.96	109.95	114.89	101.76	100.28	117.56	116.97	112.6	109.63	108.26	110.95	99.896	109.47	114.43	106.42	107.1	103.98	101.65	102.99	99.974	113.48	107.52	112.85	115.68	97.553	111.88	106.35	105.73	107.17	107.04	99.84	99.885	103.38
102.37	113.58	105.53	97.605	112.93	106.43	115.67	113.6	107.33	106.63	110.38	108.25	111.86	102.14	111.49	102.12	109.75	108.81	107.79	115.81	104.37	115.01	108.29	104.68	108.83	110.14	102.4	115.52	106.91	106.14	104.06	112.58	107.65	110.55	110.99	113.2	107.35	115.29	104.54	109.67	110.26	105.15	108.24	105.14	103.85	105.02	111.55	104.65	103.13	108.14
92.542	89.792	97.579	92.757	101.88	102.48	99.403	102.31	91.427	98.955	95.171	99.176	94.45	100.85	93.222	99.755	103.41	93.852	99.738	93.89	97.219	90.959	93.62	93.695	103.37	102.31	101.11	93.124	93.339	93.873	99.513	100.18	94.834	100.57	101.9	94.809	102.48	102.31	107.92	96.855	95.715	94.256	100.77	97.708	93.602	99.856	85.73	93.897	95.141	91.037
104.55	105.21	100.65	106.32	106.94	106.18	102.69	104.05	102.34	105.57	104.81	95.578	100.16	107.93	104.25	104.34	112.81	105.8	110.65	108.94	110.08	112.88	105.76	110.2	98.795	107.93	101.93	100.25	107.23	101.49	100.1	103.32	99.312	98.713	98.055	112.6	106.13	102.65	106.88	107.22	108.47	107.83	105.81	99.568	109.79	103.44	108.2	112.86	96.74	105.57
101.43	103.64	107.52	112.45	103.25	109.33	105.47	108.77	107.12	106.82	96.398	105.34	105.87	99.798	100.51	99.114	103.51	104.78	97.265	105.13	102.97	101.4	104.52	111.37	109.11	105.24	100.26	104.16	104.83	111.19	104.03	106.09	105.13	101.52	106.71	102.36	108.09	101.2	112.11	108.38	106.41	107.19	115.78	108.38	103.08	108.41	107.79	102.4	102.68	106.58
107.86	113.1	103.6	104.12	107.35	104.96	106.98	100.08	124.98	102.18	105.33	105.48	101.22	111.02	108.93	104.21	111.5	104.89	108.44	105.91	107.27	109.95	108.25	105.34	103.14	102.48	112.25	109.81	95.109	105.99	106.91	106.05	104.52	104.11	104.6	108.75	112.42	107.19	107.8	108.86	97.984	112.13	109.83	108.87	111.56	100.63	114.13	104.88	110.84	104.18
109.14	105.87	103.51	110.25	112.14	102.15	103.37	102.91	104.44	105.09	104.48	109.03	108.5	109.3	110.05	116.5	106.07	100.12	105.31	116.09	99.802	99.385	99.724	102.33	100.02	105.74	103.24	109.85	106.83	106.54	104.83	112.76	107.67	94.055	100.6	106.54	102.08	101.16	99.807	109.06	109.78	104.82	105.26	108.42	99.757	110.05	113.4	99.883	111.82	109.24
99.305	98.359	102.57	98.61	104.07	96.237	88.328	98.551	105.68	104.92	96.665	92.784	100.96	100.87	100.22	103.44	99.34	95.691	96.861	96.183	98.392	99.476	100.57	103.45	102.3	101.42	95.763	99.516	101.18	97.022	98.972	95.443	91.845	103.47	97.88	102.54	98.043	105.83	100.06	100.23	95.998	103.03	93.908	102.23	104.89	106	101.01	109.08	89.482	97.86
112.28	112.75	108.29	107.18	110.1	101.54	108.54	101.36	95.99	93.778	103.99	106.76	112.07	104.99	108.57	107.28	105.47	117.59	103.41	102.27	106.04	101.59	104.7	109.44	108.74	110.53	104.69	106.09	113.79	102.72	102.97	98.215	102.99	100.84	110.26	114.47	102.01	113.8	113.56	105	108.15	112.41	101.97	104.37	115.28	106.41	113.87	111.65	115.83	103.47
110.89	105.88	105.84	110.1	103.14	102.23	114.93	119.31	99.992	108.65	110.89	107.6	123.1	105.09	107.07	113.91	99.603	100.87	106.34	113.79	111.53	109.73	100.75	108.73	105.62	109.18	105.44	111.3	97.534	104.81	106.54	108.79	109.62	110.83	108.91	98.085	102.83	105.86	107.63	111.08	110.37	101.57	100.13	105.8	105.27	102.36	105.11	114.04	104.32	108.07
112.87	105.24	113.36	108.1	118.19	115.82	108.84	104.04	108.05	102.94	108.65	111.21	106.45	114.61	115.26	103.68	119.32	113.74	124.82	112.69	108.95	115.1	112.38	111.88	114.06	108.14	111.46	102.07	112.5	114.23	110.62	109.64	109.07	106.81	107.99	113.67	110.75	117.17	103.15	112.24	111.99	112.23	116.71	114.38	112.38	112.15	106.09	115.81	111.35	107.55
104.01	111.05	105.95	103.46	100.45	109.6	101.73	101.71	104.19	98.861	108.98	102.31	112.38	105.72	111.71	102.94	111.06	104.89	108.7	98.569	108.92	93.182	109.3	102.29	106.16	103.29	111	111.42	101.8	112.18	96.028	109.79	110.84	112	96.845	106.11	106.17	105.04	96.444	105.92	101.1	99.208	103.6	112.94	107.43	110.29	99.587	103.79	106.99	102.92
112.14	105.83	111.92	110.25	118.05	110.54	105.48	107.44	113.84	107.41	108.19	106.08	110.74	114.28	108.88	124.73	108.43	105.92	110.65	108.03	108.64	110.98	114.53	104.46	99.754	106.25	113.38	104.61	111.85	117.67	104.24	105.1	102	111.38	110.56	100.53	109.23	109.71	112.3	110.13	112.42	104.13	114.43	108.4	100.3	111.53	114.28	113.27	117.48	103.86
104.65	104.62	106.93	106.68	100.41	97.988	109	102.55	97.561	109.35	112.73	105.39	100.05	107.02	118.48	112.04	103.9	113.73	106.34	119.35	116.45	110.26	106.61	111.06	103.09	107.2	111.72	102.77	109.98	109.22	105.26	115.42	102.65	107.12	104.95	109.42	102.94	100.89	99.387	111.98	105.9	107.25	115.01	109.13	114.53	100.33	102.2	107.19	113.33	109.55
96.159	101.47	106.43	98.257	97.163	99.386	98.058	106.91	98.103	97.183	98.242	97.763	105.92	99.323	104.56	85.235	104.18	98.358	97.646	90.51	96.428	98.302	92.832	84.925	96.548	91.764	101.49	102.6	97.988	107.43	101.9	99.473	85.386	104.64	89.502	99.438	102.12	99.589	93.837	98.639	98.651	96.496	101.78	102.14	93.477	105.07	101.79	93.656	99.832	101.61
105.89	110.64	103.5	106.77	106.67	106.7	102.62	111.92	114.03	104.34	108.64	99.223	104.51	101.28	106.47	93.98	109.78	100.38	101.57	102.61	109.34	92.9	99.19	105.26	94.523	104.44	112.04	112.47	103.42	102.61	104.63	98.575	105.02	107.03	108.87	105.84	106.71	104.78	103.05	103.09	104.98	96.119	108.34	108.84	117.37	102.07	105.93	105.28	104.17	108.14
98.584	97.193	93.746	99.396	101.67	108.46	103.24	94.274	102.42	99.11	107.89	103.35	102.61	100.75	99.13	95.974	98.284	95.735	101.59	93.713	94.229	101.84	98.182	100.06	96.495	102.95	107.43	100.28	93.852	103.38	104.7	100.94	100.64	102.17	102.69	105.29	95.077	109.4	99.686	98.322	102.37	96.431	104.33	95	105.1	91.442	103.38	91.156	101.56	98.847
118.69	105.79	110.31	101.8	99.828	105.22	107.56	102.5	105.03	109.78	117.45	115.06	105.52	107.4	104.46	105.9	106.41	105.2	105.5	103.52	109.86	104.09	106.47	104.55	110.71	96.544	103.38	111.86	104.12	110.25	103.76	105.24	103.51	114.52	101.44	118.71	104.27	103.06	99.84	103.07	106.91	110.3	105.93	111.15	100.5	107.25	109.95	105.16	108.3	103.21
103.44	109.79	109.03	111.05	109.89	108.24	111.61	108.21	104.68	110.72	113.91	97.883	104.05	100.04	112.25	109.34	116.58	101.99	103.75	104.19	105.51	103.88	110.01	108.11	102.33	109.38	103.75	105.47	110.37	110.25	106.71	106.99	115.72	114.27	110.18	105.99	110.28	100.14	100.47	99.682	109.52	86.808	106.71	105.23	105.4	112.94	100.36	106.29	106.42	105.41
106.5	113.6	109.2	103.27	109.84	98.522	101.25	100.05	105.55	104.78	105.65	109.15	108.2	113.32	105.24	111.65	103.47	114.28	93.495	112.29	100.94	109.11	101.77	116.64	115.11	111.83	111.97	108.68	105.1	113.59	109.38	102.45	99.505	105.34	113.01	114.48	113.09	110.81	114.05	105.28	106.63	108.63	108.79	103.77	109.38	101.62	109.15	101.37	102.58	105.63
96.843	110.45	106.31	107.86	100.79	104.86	113.82	105.77	106.1	98.274	103.92	108.05	109.44	111.45	100.65	96.145	111.31	109.73	102.85	100.81	102.31	107.15	98.92	103.42	92.874	111.43	111.98	104.36	98.324	104.95	112.61	107.25	100.76	100.88	101.26	116.68	110.41	111.41	104.02	107.36	109.99	102.94	97.537	116.64	103.35	103.72	109.67	103.58	99.169	107.23
102.67	109.48	96.313	108.41	101.17	101.45	102.11	103.99	101.47	99.735	97.819	105.69	108.64	110.98	107.76	99.769	107.73	106.29	107.16	110.51	109.31	101.44	103.7	99.985	101.17	101.33	105.59	101.06	99.575	112.38	103.57	106.47	100.71	105.43	116.14	109.67	105.07	105.77	106.3	95.271	99.768	110.87	103.04	106.36	107.93	105.66	101.89	104.65	96.002	109.28
110.67	109.01	111.55	106.52	96.209	108.62	100.68	100.42	99.424	104.75	110.44	99.087	97.147	110.75	93.233	97.78	112.04	106	99.852	104.08	107.25	99.956	105.62	108.45	101.74	106.95	107.94	109.78	101.46	102.37	104.38	112.25	108.14	106.48	107.49	114.62	99.955	101.35	107.76	104.71	102.45	109.83	106.36	108.53	109.02	111.55	94.551	110.4	102.59	99.781
97.631	104.21	104.78	93.579	100.71	105.49	105.14	99.755	96.586	100.99	103.48	102.96	100.07	105.87	100.08	100.88	97.167	101.04	94.137	96.645	103.69	101.47	110.27	106.32	98.524	98.949	92.07	96.604	99.142	107.6	94.632	94.986	100.75	106.1	99.293	101.68	99.723	102.05	94.289	98.396	92.572	96.718	106.63	89.895	105.68	103.32	101.36	108.67	101.66	98.845
96.411	98.949	102.91	93.934	101.02	102.29	93.528	103.9	97.358	93.238	106.95	95.741	97.242	95.402	98.523	90.652	101.05	97.24	94.422	106.57	96.624	99.163	99.283	96.285	93.83	94.277	106.29	92.667	100.58	101.67	94.378	91.154	89.852	103.03	102.97	97.577	99.438	96.762	93.797	102.39	106	95.283	97.336	97.068	103.87	99.824	92.574	98.983	98.533	96.406
92.468	98.345	102.44	96.273	94.544	102.57	106.32	106.72	100.49	101.83	104.23	95.511	96.639	99.511	100.81	99.871	99.296	108.69	93	92.044	108.43	94.651	85.225	102.76	97.613	108.77	93.944	101.44	94.326	98.686	99.089	100.59	95.217	96.552	101.33	101.57	98.654	99.034	98.55	102.18	91.879	100.97	97.12	100.66	98.7	102.63	98.438	93.022	94.122	101.84
112.11	110.77	108.95	104.89	110.06	102.84	104.53	100.7	112.58	112.95	101.98	101.11	106.15	108.85	110.89	109.03	97.607	104.75	106.75	109.98	107.01	114.6	105.76	109.51	111.1	101.63	112.33	107.02	104.03	105.91	103.02	113.65	118.25	117.66	112.21	118.51	103.43	102.42	109.64	109.08	110.91	111.66	113.69	109.62	112.16	98.254	106.15	112.61	98.633	106.03
94.44	99.637	95.111	98.198	99.053	99.52	100.27	98.833	99.962	105.68	108.58	95.804	104.55	99.361	101.93	95.842	92.365	105.44	104.58	95.957	99.182	97.783	90.158	102.95	96.932	97.876	96.445	96.865	103.2	102.63	95.51	101.42	94.403	99.943	101.09	93.583	93.473	88.109	94.542	101.06	94.898	107.34	93.243	98.319	107.88	101.28	92.378	106.04	98.426	105.48
101.15	107.03	108.14	101.63	105.28	107.16	108.37	103.64	101.06	116.53	112.5	106.24	105.38	104.15	103.72	106.85	108.35	119.88	105.83	103.73	103.57	106.95	107.08	98.716	111.78	102.94	110.03	105.15	99.909	117.94	105.07	103.18	109.23	112.79	106.21	101.99	105.96	100.67	103.91	103	101.01	116.69	106.68	103.89	101.86	108.55	111.14	101.16	113.2	107.33
102.35	115.7	104.56	112.2	113.98	103.33	120	106.41	113.03	107.52	113.03	114.31	120.52	112.67	108.31	117.55	114.64	111.45	113.27	114.61	108.67	116.63	115.38	106.93	106.14	106.47	115.67	109.52	115.97	107.88	113.36	108.38	108.29	112.19	109.3	111.06	114.45	106.88	114.66	111.68	112.07	114	106.93	110.93	110.38	108.52	101.07	107.79	100.72	108.55
93.036	102.16	115.38	107.06	98.908	109.01	105.61	107.94	108.19	94.061	107.7	109.72	106.87	108.52	111.8	111.36	96.136	100.24	103.02	98.016	109.26	103.08	102.01	101.48	108.92	102.96	116.38	104.66	102.77	112.39	109.25	118.27	104.07	109.44	112.26	98.559	107.16	96.327	110.61	108.41	110.27	112.88	101.14	104.59	104.79	108.87	107.44	106.5	97.203	111.28
101.29	105.04	104.33	101.37	106.53	102.52	90.856	101.46	99.397	103.86	94.959	90.486	100.33	94.854	103.25	93.157	96.674	96.562	95.901	104.98	99.641	96.447	96.469	104.79	100.73	96.621	103.69	96.005	104.46	102.34	98.219	98.829	101.05	100.01	96.947	104.47	94.06	97.285	99.665	107.72	102	98.149	98.901	102.99	97.673	96.326	98.635	99.057	100.8	99.924
110.03	110.72	107.31	108.7	107.58	108.28	109.2	111.25	111.91	113.46	123.85	109.55	100.22	104.44	96.28	105.8	106.64	117.19	111.31	103.86	113.5	111.9	106.11	104.37	115.49	107.64	98.329	109.88	104.71	110.34	110.45	109.62	98.73	107.81	110.77	104.73	100.15	111.51	106.07	114.49	120.71	107.17	110.83	106.34	114.79	109.66	107.41	109.12	105.15	107.63
90.201	97.228	103.65	104.72	93.588	101.22	103.64	100.21	97.696	103.36	106.52	92.221	96.878	92.332	96.419	107.01	85.239	103.57	92.982	97.689	95.667	108.06	109.34	102.45	101.11	94.288	99.373	95.612	98.187	93.819	105.46	97.1	102.14	93.133	93.134	93.281	92.111	98.078	93.462	95.341	91.004	100.16	97.23	98.995	93.74	95.244	99.519	103.32	96.246	95.097
104.68	117.47	108.2	119.09	108.34	122.8	116.59	106.61	117.7	114.27	105.26	119.44	115.22	119.65	108.29	116.23	110.52	109.95	108.49	109.43	113.01	105.69	111.26	115.55	105.16	107.18	114.79	111.77	102.96	105.51	102.36	104.52	102.66	106.54	109.57	106.81	106.47	112.33	113.04	112.02	114.35	109.08	118.17	109.78	104.79	110.87	117.16	112.45	111.43	108.19
102.84	110.04	112.35	101.44	108.95	104.93	104.27	107.35	113.15	105.45	106.73	97.563	110.27	98.116	114.09	115.56	107.68	104.44	99.899	105.33	101.76	101.84	102.15	100.78	116.17	110.59	104.4	107.91	94.033	102.57	104.23	105.78	105.59	99.849	100.61	110.11	106.21	96.391	101.67	109.35	102.97	101.28	100.87	103.23	108.13	109.61	108.21	98.663	111.84	102.94
103.21	101.25	106.08	102.19	95.282	102.28	98.172	93.942	103.95	99.356	96.169	99.825	104.56	106.03	93.545	101.62	94.069	105.16	97.423	98.697	105.36	98.501	92.367	99.653	104.97	96.271	100.05	112.27	98.778	101.61	104.78	106.01	98.349	91.909	103.29	107.31	96.034	100.6	101.15	101.43	93.954	94.135	103.5	101.98	98.784	105.64	97.375	92.495	108.52	96.463
98.208	98.558	97.407	97.642	107.51	98.162	102.68	95.453	91.775	88.961	97.483	95.776	98.065	101.35	95.822	100.94	98.625	94.117	100.04	105.87	98.415	87.935	91.708	96.461	108.57	95.657	95.464	106.29	102.21	99.36	106.63	98.057	89.625	92.952	96.775	102.35	100.69	99.075	96.057	89.273	86.013	95.017	101.24	102	100.01	97.305	90.908	105.58	98.043	90.655
101.28	111.92	114.26	112.56	115.2	112.13	103.73	112.63	117.71	110.17	102.2	99.751	110.94	108.92	112.9	109.03	111.37	107.89	107.29	104.41	109.27	111.4	108.78	100.66	108.58	108.08	116.62	103.19	123.57	98.643	106	112.36	110.47	110.66	103.01	113.34	112.09	106.81	103.54	100.29	108.79	116.93	113.54	100.08	104.54	104.2	114.12	106.99	100.55	110.55
106.47	110.49	104.97	103.09	99.273	107.8	102.99	108.05	92.781	114.08	105.3	107.56	107.58	112.15	98.727	114.01	104.92	105.97	96.345	107.37	102.07	104.58	110.89	103.52	104.79	108.91	103.65	102.93	107.54	111.58	110.68	100.27	109.96	101.53	108.19	102.65	96.762	103.97	108.06	99.276	111.43	97.718	112.92	105.66	103.58	101.75	108.98	103.53	97.739	100.52
105.25	101.33	98.031	101.35	97.658	106.14	103.61	95.802	90.021	92.572	97.067	101.76	99.844	101.84	100.11	99.602	101.31	88.147	96.419	101.93	101.57	90.826	93.91	96.237	97.303	106.23	92.439	100.44	97.422	96.917	91.58	101.81	101.42	100.11	96.235	95.42	96.865	97.182	97.067	95.871	97.4	92.116	99.834	91.338	102.8	101.86	101.83	106.82	100.45	95.497
107.45	108.07	112.5	110.35	108.12	107.97	104.36	110.34	103.76	106.26	106.67	101.41	101.61	104.92	115.36	112.33	108.38	106.12	116.9	108.86	101.82	107.49	99.019	116.9	118.99	123.26	112.07	101.09	115.91	108.91	99.233	108.63	102.37	118.99	109.68	102.49	109.72	112.73	113.34	99.545	110.98	123.2	112.05	115.82	112.36	109.53	109.58	111.44	111.6	108.51
102.99	105.35	114.58	102.93	107.45	103.72	101.43	103.78	109.5	105.94	107.31	107.06	109.44	105.99	115.43	107.51	108.85	110.8	94.732	112.26	105.1	109.66	107.57	100.27	114.64	107.09	112.67	100.51	108.22	101.54	102.39	111.63	97.813	106.33	104.92	104.8	111.65	107.5	109.52	111.6	107.42	103.87	104.24	103.51	103.84	118.16	109.69	109.41	112.83	115.99
115.96	115.3	111.57	100.63	111.3	99.159	101.22	113.7	115.87	114.31	111.31	106.83	101.65	111.38	108.5	118.03	109.33	117.07	109.56	114.27	113.82	109.64	109.51	109.17	107.99	111.83	117.78	106.77	107.75	105.8	110.18	103.59	113.73	111.53	110.2	105.19	110.5	106.54	105.05	109.83	100.87	104.36	106.95	108.56	106.3	111.94	118.67	112.61	110.35	110.95
105.69	112.4	101.6	106.27	110.62	108.96	101.77	109.08	107.46	109.37	95.649	101.92	106.7	112.73	110.19	106.58	108.41	98.517	108.96	102.01	109.54	109.77	107.61	109.35	113.57	108.12	106.21	109.43	104.61	106.5	109.28	101.35	111.04	111.79	110.23	110.48	107.29	111.32	103.85	112.86	101.98	100.99	112.65	110.38	105.1	108.69	106.8	109.58	106.82	112.38
102.24	109.68	115.93	111.84	98.872	111.39	110.75	105.74	102.41	115.26	104.96	106.9	99.624	103.54	107.04	100.28	103.98	103.79	101.39	117.42	106.62	91.715	110.31	113.21	107.25	105.33	103.11	94.023	108.34	107.39	115.85	111.82	101.51	104.44	100.17	114.25	98.862	97.828	108.24	107.96	113.35	113.51	107.7	109.06	106.66	106.95	112.38	105.17	94.414	109.16
97.325	104.15	117.01	117.22	108.29	112.82	108.3	110.2	110.22	104.8	109.02	105.07	118.86	105.79	105.66	100.01	108.3	122.66	108.54	115.61	103.07	111.59	110.8	104.86	105.09	117.59	105.98	110.98	109.25	101.97	104.07	106.4	105.57	113.97	106.05	110.87	120.31	107.47	97.652	110.39	99.393	103.95	106.7	108.47	109.15	115.93	105.94	106.9	105.73	105.48
104.66	108.74	109.47	110.48	112.77	102.18	108.09	110.4	103.26	106.36	112.57	114.8	104.42	113.42	107.55	114.15	92.108	99.411	111.04	106.02	107.37	104.31	106.23	108.81	103.37	106.55	112.81	98.486	109.51	94.825	106.02	102.88	102.76	111.3	113.96	120.67	103.42	103.46	112.14	110.19	109.78	108.59	107.26	112.39	101.86	115.24	113.58	107.46	109.67	116.15
108.96	100	105.68	102.7	114.04	107.97	105.38	108.51	105.98	106.22	104.29	97.683	112.78	109.37	95.157	101.73	99.655	97.351	103.55	100.26	100.52	101.72	104.57	97.699	110.19	108.03	104.02	105.03	110.21	110.11	102.13	99.213	111.76	103.12	98.872	109.47	104.13	96.59	112.32	95.813	106.45	112.04	106.18	100.34	105.21	106.13	104.92	112.09	111.15	121.7
119.41	108.11	111.47	111.06	110.84	105.15	114.67	109.25	110.49	108.28	106.13	118.48	107.03	105.38	121.34	115.46	111.08	106.19	99.942	108.39	110.31	111.38	114.04	110.78	116.91	110.49	109.87	106.92	109.37	108.92	110.07	106.2	105.04	103.62	105.3	104.31	111.05	101.38	111.49	106.64	113.58	109.32	109.14	110.8	113.8	116.95	113.31	107.9	96.629	104.01
109.21	97.04	105.4	103.53	106.08	108.94	108.04	109.44	103.61	102.11	111.69	106.55	105.43	115.69	109.34	104.43	102.11	103.14	100.91	109.2	92.105	108	105.43	107.43	108.68	108.82	101.3	102.52	103.62	107.9	109.82	109.68	103.86	105.89	105.27	102.66	102.08	106.41	95.638	107.37	108.02	101.62	104.82	111.52	112.06	102	108.49	102.51	108.45	110.11
105.05	97.359	106.75	111.68	107.57	96.575	103.69	94.035	104.33	101	97.615	106.93	99.406	105.95	104.35	114.63	107.77	104.13	103.87	113.84	101.35	104.55	102.2	105.32	106.26	97.274	111.77	98.231	112.89	110.06	109.17	101.82	105.36	110.02	109.06	104.7	105.62	109.23	106.87	112.65	108.42	117.79	106.83	116.06	107.31	109.23	107.08	106.12	105.94	112.51
100.16	99.66	111	106.69	99.697	101.89	108.66	104.73	100.66	106.57	103.68	101.71	101.84	113.06	99.738	102	102.57	98.894	102.8	114.01	108.99	100.37	112.9	102.45	117.95	107	104.17	108.21	102.14	102.54	103.52	100.13	103.93	105.82	102.29	108.41	103.64	109.63	104.95	105.45	115.26	102.32	108.84	104.13	103.3	100.14	112.81	111.89	105.88	101.56
100.1	104.08	94.723	104.88	102.55	100.22	101.97	110.45	97.355	101.24	107.15	110.26	107.29	117.16	108.47	112.87	95.749	108.77	112.7	105.78	120.84	114.15	109.28	95.539	102.06	101.57	102.67	95.27	107.04	104.61	111.41	110.71	94.238	106.25	109.19	114.24	112.54	104.55	112.08	98.939	105.48	110.82	107.62	112.58	106.72	108.16	111.04	104.5	103.82	105.67
103.67	109.24	100.79	97.459	103.94	96.247	103.05	100.2	103.62	100.28	103.54	93.496	103.69	95.398	99.037	108.76	97.236	102.89	116.5	107.83	110.22	97.88	104.88	102.64	99.109	104.03	102.61	101.11	101.33	109.84	110.63	101.91	100.84	97.073	95.536	108.95	94.542	112.5	103.65	101.92	103.09	99.322	106.75	105.67	112.58	99.471	108.64	100.82	97.938	106.02
101.57	106.39	111.62	109.06	105.55	108.05	110.35	103.52	104.53	107.31	99.335	104.51	102.06	109.14	103.67	104.25	103.78	106.63	106.93	97.792	109.53	103.51	106.59	111.45	109.79	108.67	110.38	101.11	99.302	103	106.4	113.22	106.87	111.14	104	98.761	104.76	100.38	107.76	108.86	109.47	100.85	105.77	104.51	105.39	105.37	109.94	100.18	107.19	111.4
106.09	95.16	101.03	105.93	102.99	99.669	113.78	109.89	107.74	112.32	108.89	102.41	104.82	110.18	104.09	107.11	109.31	103.41	102.18	102.45	115.43	106.21	110.61	107.21	109.55	99.742	106.53	108.82	101.78	106.05	107.99	109.86	109.63	110.96	107.46	104.73	99.939	104.54	98.546	112.73	99.399	109.99	99.506	112.86	106.18	99.201	98.094	114.16	114.75	103.05
108.27	106.32	109.09	109.43	117.43	111.29	107.23	107.48	108.82	103.81	111.33	100.52	101.58	110.92	101.22	106.37	107.9	112.94	105.27	96.22	102.74	116.19	105.08	110.88	103.74	108.89	102.81	104.29	104.19	99.318	112.95	105.45	106.41	108.02	100.05	106.35	110.68	107.36	106.43	104.31	105.45	103.49	103.66	107.06	103.24	112.48	98.658	110.75	113.42	104.73
115.22	109.73	113.87	113.59	101.19	112.31	125.27	111.42	111.22	108.52	111.09	107.08	111.21	105.1	108.15	113.84	101.7	101.04	104.62	113.3	105.62	108.14	103.14	104.04	103.25	107.34	103.95	102.61	111.76	94.403	110.03	112.68	110.36	104.53	115.63	104.84	113.56	116.23	101.63	107.02	110.57	113.25	118.3	112.84	113.26	100.27	103.34	101.82	107.3	108.29
105.53	108.65	101.63	105.18	106.75	119.8	107.6	109.75	110.41	103.03	108.05	103.39	111.88	103.38	103.94	106.23	103.08	100.09	110.72	107.41	103.36	106.14	99.324	100.18	107.9	97.58	110.04	98.703	112.19	104.54	106.61	103.11	112.69	106.42	112.9	105.47	102.07	103.18	103.15	103.79	101.65	104.1	107.92	104.02	100.17	109.19	109.04	106.99	106.96	98.523
103.3	112.45	111.81	119.94	111.37	106.03	109.03	106.1	106.09	113.4	110.47	116.62	114.22	102.77	108.57	107.57	116.16	110.7	109.51	115.53	105.31	108.53	109.25	105.73	113.14	100.78	116.03	114.09	109.51	103.03	101.25	113.18	112.39	106.15	112.56	108.97	101.91	101.83	102.81	99.42	108.54	115.5	103.09	105.81	106	112.91	100.8	107.85	108.66	108.34
97.947	97.02	102.59	99.261	100.61	95.929	102.83	93.192	98.378	90.207	102.04	99.937	95.069	97.619	102.46	105.65	94.526	99.238	95.533	102.63	98.939	101.63	102.67	89.36	90.425	106.89	85.842	92.486	100.79	109.05	94.592	96.226	97.52	101.54	94.361	101.89	96.673	98.262	100.48	99.904	85.243	106.97	99.864	103.84	92.641	104.34	97.056	100.88	87.507	94.478
96.09	95.627	99.917	100.91	97.722	105.66	104.93	100.4	103.1	109.04	92.28	102.6	101.17	96.749	95.949	104.02	95.081	96.252	94.873	102.72	97.869	95.836	112.53	98.478	96.512	104.88	97.425	101.31	109.19	103.22	102.28	107.07	102.34	94.513	98.831	97.926	98.266	108.75	97.861	100.66	93.52	94.54	96.237	100.94	101.71	109.01	96.953	99.109	95.632	106.75
95.071	98.428	95.382	94.581	97.058	99.97	92.069	94.02	93.671	102.14	90.823	96.112	100.16	96.353	97	95.018	96.091	111.21	100.29	102.25	103.35	103.51	99.73	94.145	101.27	103.61	95.526	94.934	103.43	109.05	99.134	88.157	85.251	103.53	94.459	94.936	99.328	106.13	97.667	85.972	91.956	103.69	102.35	93.448	99.311	100.85	97.556	95.232	102.86	86.349
99.983	95.267	111.09	98.642	107.16	97.535	109.06	109.64	98.239	103.43	99.118	99.457	103.93	101.42	99.065	98.157	97.552	103.86	99.188	103.1	94.784	95.608	101.58	106.7	105.68	98.84	97.064	103	101.47	85.337	104.8	107.67	98.14	102.98	104.63	103.38	110.84	103.91	101.3	102.14	106.38	97.455	101.6	104.84	104.11	104.26	99.158	101.83	96.187	95.498
97.814	97.785	115.66	102.73	112.9	103.6	99.545	104.67	100.68	101.81	100.03	108.49	107.33	95.573	105.17	103.77	101.35	106.26	97.815	101.87	110.03	104.27	111.97	108.1	100.74	100.85	109.95	105.88	106.38	111.07	96.647	107.2	108.14	108.92	104.36	108.95	100.66	107.06	106.94	110.39	105.36	103.93	111.24	105.28	108.53	104.65	114.84	107.6	103.78	113.14
103.43	112.75	103.42	115.14	102.15	106.04	104.39	107.31	109.11	105.52	99.28	107.06	106.43	101.67	108.37	96.003	113.28	105.8	104.08	106.7	104.22	115.5	113.44	112.46	116.67	102.57	104.12	114.31	108.96	111.6	109.65	108.16	104.47	106.41	99.444	98.938	111	106.3	106.31	107.77	100.55	99.064	109.12	112.33	110.24	97.598	99.969	98.798	115.79	105.17
107.17	102.47	113.34	102.68	104.49	99.693	111.92	105.16	107.95	107.5	105.75	106.39	114.37	107.63	101.21	104.67	114.42	109.24	93.783	102.94	111.64	106.02	99.262	111.78	106.75	94.607	107.27	102.58	109.44	100.35	104.29	105.94	106.02	98.203	107.19	111.08	110.08	103	109.41	102.69	109.65	108.75	110.33	112.18	102.76	107.69	107.86	110.49	110.24	107.81
109.88	101.5	102.81	109.28	111.26	103.5	105.57	107.84	107.77	99.976	101.77	112.39	105.47	109.71	105.06	105.42	107.25	110.1	107.76	104.55	112.29	99.391	108.09	104.38	104.24	105.87	108.26	99.861	100.68	106.07	108.25	108.09	103.85	97.608	106.33	107.2	108.71	106.59	101.3	105.9	106.94	106.69	94.12	99.606	113.33	109.4	101.09	99.164	102.53	97.514
109.49	105.11	104.97	105.97	105.38	106.72	108.28	103.71	108.74	100.88	103.78	103.96	103.33	96.807	105.57	111.47	110.98	105.44	101.83	98.497	98.348	103.77	101.52	109.95	106.16	105.39	100.72	108.27	104.31	113.95	98.607	106.94	107.31	107.21	101.41	113.2	110.12	101.94	112.97	110.88	104.31	97.798	110.63	105.68	110.62	100.59	106.65	93.53	103.75	109.46
119.99	106.65	116.29	113.1	108.39	111.35	106.6	108.26	114.7	107.81	117.45	113.11	106.95	109.73	114.14	108.59	116.4	110.88	111.25	107.76	108.02	108.87	107.25	111.2	102.63	118.08	105.05	103	112.95	111.39	117.36	110.93	116.99	103.96	108.02	109.63	104.55	116.94	107.57	104.88	106.93	111.04	111.63	114.15	104.63	114.06	108.62	106.13	111.53	115.25
105.97	105.18	108.45	107.05	108.5	109.55	104.57	100.8	112.15	103.36	112.44	108.84	108.23	115.8	108.57	108.46	105.82	113.2	107.46	100.1	102.93	110.21	106.76	100.69	111.95	113.8	102.99	106.8	110.72	107.23	108.71	115.91	115.31	112.23	98.499	115.78	110.41	111.5	115.1	107.79	107.58	103.11	113.63	102.31	106.62	93.883	112.33	109.16	101.3	105.19
105.6	96.85	103.27	112.41	111.02	107.36	113.54	102.14	106.51	111.69	93.079	109.28	106.78	100.62	106.73	103.44	107.68	102.5	109.75	106.18	109.12	104.08	100	101.86	104.96	103.31	102.75	103.59	107.15	106.22	119.23	107.91	105.09	113.06	109.49	110.65	106.03	100.21	105.43	103.3	111.16	105.87	113.25	104.24	104.53	99.189	107.09	100.41	110.74	107.47
101.46	112	109.42	98.698	106.85	109.47	112.66	106.33	102.57	104.1	104.78	115.68	102.21	113.81	108.02	95.772	117.02	103.77	115.73	111.08	102.35	102.28	101.26	110.29	106.47	110.8	115.13	114.79	102.03	103.82	107.82	107.58	108.02	110.1	107.75	106.02	113.95	106.8	112.01	104.05	102.22	116.78	108.16	106.64	108.71	110.93	107.65	112.23	108.24	105.06
104.54	106.48	101.6	118.15	118.16	109.71	112.41	102.46	114.35	103.78	95.857	95.666	97.091	103.17	108.14	96.032	107.15	116.87	107.31	109.79	104.58	111.72	103.27	104.83	109.47	105.9	104.41	101.95	107.82	102.87	111.1	106	103.81	105.07	112.35	101.33	106.63	110.64	105.36	113.07	112.67	100.92	102.51	100.23	110.77	102.74	118.66	110.46	103.26	100.09
110.04	103.97	104.81	110.81	107.58	111.71	107.2	107.16	107.15	104.64	110.73	109.97	108.35	107.84	109.64	110.61	107.23	109.1	105.9	102.11	108.4	118.87	108.81	105.95	110.77	111.8	110.67	106.03	109.91	112.69	115	118.18	104.88	108.94	105.7	118.3	117.65	103.92	109.5	109.1	111.31	114.63	110.29	103.14	114.13	107.5	107.54	108.68	107.17	111.43
100.97	104.29	108.58	106.47	106.78	115.27	104.43	108.63	108.23	105.77	102.87	107.71	97.604	110.72	115.1	101.07	103.45	103.45	104.09	106.55	113.65	108.18	104.22	108.89	109.14	102.34	111.75	105.78	105.27	96.615	111.86	103.9	107.59	89.543	114.93	109.85	107.68	107.42	105.89	113.15	110.57	109.66	105.59	102.71	104.67	107.3	101.45	103.02	107.29	115.57
102.05	107.67	109.65	106.76	101.04	102.57	107.26	104.22	105.88	111.75	102.95	107.07	97.892	106.4	106.99	110.83	103.26	101.81	96.997	99.304	105.55	107.2	110.61	100.02	98.341	103.1	107.93	108.12	108.24	102.57	110.71	103.32	99.39	107.7	111.1	95.576	108.56	100.67	102.8	106.54	105.66	105.89	110.45	114.39	101.2	108.65	103.69	103.61	110.6	101.43
112.38	104.76	118.59	106.54	111.82	103.15	93.624	101.84	109.38	107.43	105.44	111.71	110.69	119.95	112.97	109.11	106.3	109.21	111.1	108.29	102.39	110.42	115.23	105.1	98.207	104.9	108.45	109.09	107.33	109.38	109.82	105.84	102.36	98.584	97.02	106.81	106.39	106.59	102.7	104.46	106.79	104.88	115.14	101.8	111.38	110.99	101.52	104.8	109.68	109.01
98.851	102.82	100.43	95.009	100.45	98.783	90.65	100.12	96.278	97.866	95.883	99.712	93.824	104.98	88.658	96.399	99.717	98.886	109.48	99.868	108.49	102.06	98.408	96.117	91.009	96.023	96.696	102.67	108.11	103.23	93.599	94.9	108.64	101.71	94.563	96.065	98.602	98.527	90.052	95.876	100.05	104.55	97.212	99.21	102.3	97.261	97.659	98.746	84.244	93.677
110.14	100.05	105.06	104.98	112.08	102.8	99.167	105.07	106.33	108.62	103.14	108.88	101.23	108.41	102.41	98.329	100.16	107.13	107.22	109.18	119.85	102.74	100.48	100.16	95.754	111.81	110.96	103.35	97.607	105.15	107.12	104.8	108.92	102.95	105.68	101.22	101.6	98.729	103.83	98.428	100.8	102.16	108.03	106.16	105.83	108.57	111.08	104.81	109.13	110.81
108.92	106.15	107.28	109.71	110	104.87	101.78	104.29	110.98	105.3	114.34	114.6	100.75	110.89	105.31	108.44	109.07	112.01	103.64	114.51	105.35	102.17	101.67	115.51	99.201	109.67	101.18	106.54	107.92	96.135	113.74	98.338	99.118	109.32	96.943	112.42	111.05	105.82	108.86	112.31	101.42	94.542	112.64	105.19	113.37	104.16	104.44	118	110.57	112.57
110.11	108.22	102.42	113.1	107.87	111.85	105.37	105.86	110.78	110.33	104.99	105.24	111.34	103.81	113.76	107.99	99.576	115.07	105.99	108.95	110.06	108.71	98.206	101.31	105.84	105.4	105.98	122.6	110.31	101.16	102.33	109.81	102.78	116.85	112.07	111.5	104.71	108.89	100.46	98.873	100.83	110.03	104.37	106.02	107.51	105.18	108.55	109.57	105.64	98.26
107.73	107.26	106.17	106.93	108.29	100.64	104.61	103.54	115.02	104.18	106.43	107.56	98.336	115.85	102.14	108.98	111.33	113.84	100.61	103.71	104.97	102.19	106.51	111.32	105.84	104.22	105.68	106.94	101.62	106.96	103.39	104.79	104.79	96.388	111.01	92.384	92.86	105.3	107.66	114.51	107.88	107.05	102.9	111.31	102.97	106.03	108.56	105.02	100.55	106.34
108	107.63	107.3	102.18	109.52	108.94	103.3	112.28	103.95	107.48	109.35	108.6	106.59	110.09	107.53	107.86	109.47	110.96	105.63	118.2	111.65	104.88	105.76	99.046	96.302	108.11	94.99	113.96	114.48	109.08	109.1	109.63	109.95	100.67	112.67	99.458	104.38	101.96	108.58	110.12	103.37	103.95	111.66	112.78	107.76	105.56	103.59	105.64	104.64	99.85
118.07	117.3	112.98	110.9	110.94	111.62	106.92	108.23	105.11	113	105.97	100.59	102.96	106.09	114.57	111.43	107	104.82	104.68	118.05	106.1	101.95	108.35	109.08	99.224	97.001	107.97	104.24	113.95	113.66	113.04	106.01	105.08	106.35	108.35	110.63	105.24	113.48	105.41	111.77	107.79	102.4	97.504	111.15	105.14	109.43	93.232	108.53	112.94	100.38
102.72	105.92	108.69	108.44	105.32	110.31	105.39	105.92	104.25	112.52	104.43	107.26	111.09	109.55	108.39	97.636	106.2	108.13	109.5	109.92	104.81	103.94	108.44	109.16	100.97	109.24	104.42	104.78	109.9	101.65	110.66	109.9	106.09	111.61	113.24	104.42	110.23	109.23	98.126	109.9	104.75	104.05	105.24	108.42	98.746	108.07	105.59	104.17	99.591	109
114.03	110.08	109.09	101.73	106.38	108.71	103	100.05	104.29	101.25	107.31	103.21	113.87	101.05	103.91	101.48	111.52	92.881	110.13	116.4	104.48	102.9	101.12	100.49	107.47	112.12	98.3	91.385	110.06	102.5	110.37	106.68	106.87	109.68	103.86	105.85	98.652	109.97	102.53	105.08	109.89	104.88	98.114	102.25	108.61	110.14	104.98	100.43	112.91	108.88
114.45	110.36	109.62	99.809	106.39	98.459	105.02	105.14	104.32	106.87	108.01	99.941	106.2	107.1	105.09	107.29	101.83	106.96	108.16	102.78	98.34	106.43	117.63	111.54	102.53	108.42	106.93	108.56	112.28	100.4	110.22	106.61	112.34	109.35	105.11	101.36	113.55	100.15	96.874	105.89	105.39	101.42	104.13	110.03	113.99	101.98	117.29	98.561	106.51	105.04
107.15	108.38	96.096	101.3	99.883	103.07	106.5	101.42	103.77	98.268	104.91	106.43	104.29	108.66	107.13	105.69	103.5	107.05	101.45	116.95	114.28	99.944	107.08	99.922	104.31	99.374	107.22	105.02	105.67	91.973	107.97	99.373	100.36	101.56	112.43	104.74	106.95	100.73	101.91	108.6	113.08	102.88	117.09	103.07	113.1	106.29	100.12	109.58	108.64	107.18
102.79	95.283	101.6	107.35	95.675	96.2	96.989	93.871	92.209	106.49	97.074	112.2	92.846	95.509	97.44	104.87	98.227	109.77	86.788	93.479	95.892	93.704	98.29	101.47	102.7	100.16	93.094	102.98	90.966	92.729	97.345	91.246	100.4	105.39	102	101.44	98.736	111.47	98.78	89.357	93.411	98.054	107.16	89.596	94.373	101.2	98.919	104.5	98.785	105.44
99.449	97.631	108.77	104.62	98.327	85.468	104.71	97.396	100.43	100.96	102.87	91.83	105.82	104.95	103.9	89.345	97.371	94.759	95.692	98.606	101.8	95.725	104.54	96.765	97.945	98.635	103.24	100.72	105.87	100.06	109.26	94.625	98.012	104.38	98.064	101.48	105.17	94.478	100.29	99.446	99.949	101.52	95.226	94.268	101.57	103.61	92.757	110.74	95.335	101.23
110.66	103.4	108.8	111.77	107.95	103.07	102.19	106.2	99.281	102.3	107.53	107.4	106.59	104.09	100.18	99.504	117.2	108.14	99.583	93.933	106.57	107.48	103.21	98.716	106.03	103.13	110.49	109.36	104.71	107.42	118.58	101.24	103.05	103.65	94.368	103.44	111.31	104.99	107.44	102.3	103.7	99.061	103.51	108.83	101.83	94.58	113.11	101.86	107.13	102.79
98.012	99.507	102.87	102.52	92.33	97.512	95.4	89.136	102.78	102.23	84.918	100.64	96.003	96.826	111.13	100.31	99.923	99.37	94.042	96.777	100.49	90.429	98.191	97.746	98.031	106.66	94.902	85.294	91.219	100.47	101.54	104.9	96.023	105.4	105.56	107.59	104.29	92.861	102.06	98.746	97.755	93.518	100.11	100.06	95.671	94.772	98.766	103.38	105.41	104.32
105.41	110.5	107.01	109.18	101.48	102.52	104.67	101.54	109.09	111.23	103.74	107.08	98.657	104.41	113.22	99.723	105.76	105.97	110.31	105.44	98.25	109.28	92.547	102.29	107.62	105.3	96.777	112.19	113.12	102.19	112.01	111.51	103.65	102.47	99.688	105.45	100.51	104	107.64	109.62	113.96	98.69	114.53	109.93	107.59	108.3	102.38	91.152	110.23	107.21
112.66	115.5	111.2	102.81	108.83	112.2	112.15	101.47	108.52	106.08	111.96	103.94	107.55	104.29	114.07	107.44	106.28	110.25	111.15	104.34	111.35	103.95	101.35	106.68	105.31	101.58	120.18	108.27	95.015	108.64	105.93	103.23	105.55	102.12	102.12	99.304	112.78	97.365	99.225	103.18	102.25	102.69	96.595	102.56	111.33	103.77	105.3	122.89	108.76	107.22
108.94	109.87	101.44	102.97	101.39	120.47	104.77	106.87	97.025	106.67	108.74	112.27	106.15	105.23	109.95	103.74	108.97	104.16	102.89	110.82	114.63	107.13	109.26	112.41	115.8	111.19	107.16	113.91	113.83	106.78	113.32	111.44	103.37	106.2	106.58	102.38	106.11	113.73	103.62	104.81	119.59	106.4	107.86	111.44	113.48	111.99	107.89	108.78	100.57	108.64
110.24	110.56	104.99	104.84	104.82	99.834	109.4	101.86	101.52	107.76	103.65	109.3	99.203	96.634	96.246	115.73	104.06	103.8	104.23	102.2	104.18	110.3	106.34	104.39	115.83	107.16	102.07	98.688	99.472	110.43	108.51	93.079	99.084	102.39	107.06	101.96	106.85	105.21	105.49	93.246	105.7	98.963	107.81	106.45	101	99.852	104.23	116.86	110.78	108.83
101.71	106.92	110.51	99.466	112.87	107.6	101.55	97.56	101.41	107.5	105.26	103.07	97.812	107.11	101.83	99.467	105.76	107.95	102.32	100.27	98.407	101.01	100.68	102.58	104.43	95.516	106.82	114.95	106.97	106.55	106.15	105.68	113.7	105.61	111.79	109.04	101.74	97.483	104.05	107.29	104.95	112.59	103.84	96.484	112.31	100.27	106.08	105.34	102.04	101.27
100.47	103.27	101.26	94.626	96.023	98.624	100.59	97.71	99.726	96.81	103.67	102.54	103.94	101.5	106.97	98.484	97.052	95.432	96.974	105.25	100.06	90.871	102.2	93.289	96.439	94.018	99.968	109.29	108.32	95.565	104.09	95.871	102.61	103.28	108.29	98.25	96.949	95.34	104.38	95.354	94.769	106.44	107.26	94.993	103.49	105.07	103.02	99.199	101.01	105.45
102.23	95.255	99.308	99.523	106.82	109.64	110.03	104.63	107.77	109.94	106.79	105.21	100.01	112.94	105.31	110.15	106.32	102.95	109.94	108.36	108.32	101.76	113.7	110.46	109.79	101.76	101.11	109.34	108.92	99.561	114.46	100.72	112.98	100.4	102.58	106.54	112.04	108.46	100.07	99.516	109.75	107.16	110.93	111.5	96.38	111.16	111.14	103.17	100.77	107.56
106.29	122.28	107.15	102.94	108.17	108.29	110.17	111.29	110.9	104.15	98.456	111.29	106.35	113.89	111.73	110.13	103.6	106.59	100.61	105.74	101.12	109.46	101.51	101.15	108.99	103.48	111.24	106.11	113.37	102.08	104.31	107.83	112.22	116.09	105.72	106.26	104.7	103.57	103.75	107.77	104.8	112.73	108.09	110.97	106.79	109.14	111.63	106.53	109.03	117.94
93.707	99.832	96.72	95.016	98.374	91.209	111.23	100.18	94.029	102.07	99.65	97.812	107.54	101.23	91.467	89.717	106.02	105.58	97.295	101.85	95.971	98.946	102.86	101.55	102.61	99.385	99.085	99.904	104.5	96.862	104.01	98.522	104.41	99.155	96.795	104.72	100.8	95.639	105.33	99.763	104.63	96.865	95.947	96.482	99.172	92.878	94.918	104.45	96.078	96.658
106.89	123.44	107.55	103.62	106.4	103.4	109.82	109.89	111.53	118.29	121.05	108.95	112.78	110.39	107.97	109.81	109.15	110.29	106.05	104.95	107.83	107.97	109.18	105.73	110.39	112.53	110.85	117.92	103.28	114.54	111.68	114.92	117.6	112.89	111.75	118.19	110.79	103.77	111.17	112.84	103.57	106.43	113.07	109.41	111.68	107	111.19	104.71	113.75	113.95
105.23	95.095	97.756	99.95	104.4	98.635	99.233	103.5	90.955	97.458	100.53	109.09	108.82	97.236	93.474	101.33	103.25	92.456	93.382	101.69	105.97	90.998	90.631	95.967	105.27	99.678	92.215	111.22	92.107	103.39	97.776	96.813	102.42	105.24	89.268	90.895	94.143	100.25	98.491	94.594	100.95	101.23	100.86	107.71	104.48	95.668	103.02	103.36	100.44	94.139
115.62	106.37	102.66	114.35	109.91	105.74	108.23	114.27	113.93	113.7	105.09	103.02	104.48	106.15	110.01	108.89	111.81	98.86	103.21	114.75	110.46	109.66	107.65	107.29	101.07	105.43	110.74	105.57	103.93	107.24	111.87	111.69	101.15	112.65	112.08	107.57	107.29	116.97	104.9	103.2	111.05	106.38	103.34	100.52	110.76	109.97	108.18	109.89	116.07	109
103.56	101.42	98.956	91.994	104.52	99.076	97.829	100.29	98.927	100.74	98.48	105.92	102.31	108.98	96.005	114.74	107.65	99.353	94.447	101.91	101.86	107.11	101.49	102.55	95.73	105.81	97.385	103.03	93.983	96.242	98.076	98.528	96.217	106.72	94.59	103.12	96.715	102.36	101.35	96.169	100.42	107.72	98.011	96.423	103.22	109.63	105.9	98.766	94.835	110.39
98.488	102.83	103.18	98.636	101.05	100.82	94.544	112.27	98.159	102.32	98.914	110.19	100.74	100.16	105.01	94.548	101.3	96.878	106.36	98.17	91.425	89.167	98.341	104.13	111.65	95.009	98.697	97.409	102.08	106.08	103.66	105.72	93.796	98.352	112.35	103.98	106.5	103.91	102.71	110.66	103.42	96.862	107.05	93.648	103.1	100.48	99.436	104.18	95.803	94.834
98.913	98.329	98.25	97.53	101.41	93.255	99.564	103.82	88.003	90.208	94.299	95.967	92.899	97.474	103.43	102.06	99.95	105.01	98.708	97.709	99.323	93.297	95.416	89.526	99.586	97.79	92.698	99.92	95.737	97.217	97.95	97.203	101.15	96.562	104	97.749	100.25	102.01	94.418	105.14	94.493	92.187	100.71	99.117	100.98	99.464	87.565	106.82	95.344	98.813
97.5	100.68	94.556	98.978	94.852	96.276	91.474	109.54	98.996	91.28	100.11	93.256	100.99	98.593	96.332	99.297	92.272	102.35	90.915	96.535	94.636	97.29	97.965	92.846	99.917	97.083	98.349	93.123	86.898	91.297	90.423	90.84	99.591	98.552	95.113	101.78	102.37	91.144	96.084	104.24	102.8	100.4	98.428	95.78	89.409	91.531	99.536	97.094	97.781	99.036
103.94	118.34	104.58	110.62	97.765	109.56	107.46	100.13	93.621	117.25	112.5	99.869	102.09	105.01	105.88	101.34	96.92	104.71	101.85	116.46	103.81	102.85	95.473	101.12	94.858	104.14	107.08	107.83	110.97	109.02	106.94	112.87	104.83	101.92	106.14	102.66	97.37	103.71	118.3	106.23	107.22	103.19	104.02	104.23	106.76	109.12	111.11	118.26	103.53	104.98
110.17	102.46	109.6	98.207	105.28	109.57	107.71	103.07	104.47	106.3	97.384	114	119.58	100.6	112.91	111.92	108.87	113.52	102.32	107.81	98.698	106.38	106.35	109.41	107.46	105.46	103.43	114.33	108.36	107.28	109.87	105.81	106.75	109.51	107.25	99.475	102.01	110.14	106.76	104.16	104.72	111.72	104.84	104.28	105.71	118.67	103.09	107.51	105.43	108.13
91.138	104.76	102.45	91.112	100.39	110.63	92.514	101.89	111.13	104.58	106.3	98.284	102.84	102.84	99.378	109.66	98.512	100.39	98.341	97.311	98.884	96.975	98.542	102.37	98.316	107.08	100.33	106.42	100.7	94.513	95.885	97.98	96.736	97.659	98.351	102.76	109.81	96.339	103.67	92.181	98.057	95.379	96.762	100.35	96.232	104.41	107.08	95.467	107.59	97.539
103.83	96.928	92.386	94.661	99.702	95.001	96.963	99.512	101.2	110.77	108.24	99.104	101.15	90.323	94.955	104.65	98.472	96.82	95.575	105.61	103.51	98.352	102.07	104.13	101.98	94.134	103.73	93.689	89.97	92.201	97.735	92.773	100.15	99.1	102.13	97.654	96.343	92.462	93.877	101.21	95.592	103.92	96.153	104.97	104.24	95.732	105.03	101.37	94.864	97.007
109.23	105.46	113.94	120.62	113.9	108.83	117.43	109.41	117.43	112.53	108.4	110.72	113.48	105.63	112.17	108.32	114.07	109.15	111.16	103.97	103.51	106.49	97.318	102.95	109.78	110.26	99.148	118.78	107.22	113.35	115.08	114.28	113.11	111.54	117.19	101.79	105.07	105.08	106.45	117.1	108.69	113.15	117.11	106.3	99.997	113.07	113.74	119.03	106.21	116.01
101.39	102.58	110.16	96.044	99.455	96.71	99.177	92.659	103.62	98.055	96.255	97.323	101.86	101.69	92.16	95.669	97.894	105.67	96.154	99.795	91.887	103.04	97.012	103.09	97.834	92.408	101.75	98.907	98.406	105.53	98.813	96.18	94.63	98.057	98.67	103.78	103.69	106.08	100.18	91.394	90.553	96.122	91.848	97.124	97.355	88.322	100.57	103.41	99.761	101.56
109.48	110.3	99.526	106.67	117.04	105.41	106.24	102.62	103.31	108.01	108.16	110.04	118.8	108.68	109.77	109.14	110.18	110.21	101.23	113.25	111.1	107.13	110.15	106.09	107.29	111.98	110.47	107.91	106.46	115.28	105.71	103.12	105.58	105.2	99.812	104.88	104.03	109.66	111.59	103	105.6	113.56	100.74	105.44	105.66	109.32	114.54	105.1	106	109.08
101.71	103.76	109.62	103.45	111.03	107.13	106.96	115.98	109.67	113.13	106.14	104.53	104.54	104.94	110.55	114.35	115.51	112.75	108.75	105.02	117.69	109.5	112.72	107.73	117.19	104.22	109.2	105.07	108.25	104.07	109.1	98.58	104.71	105.77	111.05	102.88	109.18	111.37	109.57	99.474	113.55	108.07	106.82	113.75	107.96	107.19	109.65	104.06	116.35	105.31
111.25	110.69	114	110.04	107.18	105.64	106.06	101.49	107	106.18	103.39	101.56	108.17	114.55	111.06	113.79	101.15	106.24	109.32	103.14	103.44	110.61	107.94	96.589	96.752	106.36	98.97	101.9	103.05	109.42	96.95	102.28	105.41	101.88	99.575	103.31	108.49	99.759	108.85	108.08	106.28	105.68	109.91	96.976	115.68	104.18	110.71	102.77	95.455	104.89
97.352	109.16	108.96	106.41	101.74	106.93	102.62	103.03	112.63	108.6	101.21	99.009	109.64	107.11	110.3	105.53	112.37	109.14	110.3	108.5	102.26	106.36	99.008	104.78	103.88	105.98	103.24	105.67	117.84	102.8	108.89	99.498	110.27	113.93	106.43	102.04	106.73	103.85	96.011	109.42	106.3	106.45	104.7	106.94	111.78	101.97	100.64	109.43	105.79	107
95.132	110.03	106.63	106.88	111.75	105.01	104.99	100.63	100.46	105.21	101.4	101.58	108	110.22	108.11	98.222	116.72	99.711	97.81	101.09	111.45	100.17	101.65	111.25	106.94	100.31	112.79	105.49	108.79	101.43	103.42	96.2	109.84	100.6	108.63	112.93	104.04	106.68	110.31	107.11	115.54	101.18	108.12	104.11	106.26	111.44	107.31	103.94	104.77	108.04
106.82	101.83	100.38	111.35	109.22	112.17	109.75	107.92	104.64	101.48	114.77	108.96	108.14	108.97	110	103.56	112.03	108.6	107.56	104.29	111.37	107.07	108.94	98.855	105.79	104.68	102.63	113.38	109.5	109.55	118.62	107.4	110.43	107.74	108.5	105.44	102.09	117.19	115.02	100.42	108.25	102.05	115.13	106.29	101.24	102.03	108.9	108.06	104.61	114.11
107.48	110.3	103.4	100.25	110.87	112.62	109.68	107.51	113.51	107.49	109.93	120.16	102.11	116.59	111.47	108.32	106.08	102.66	98.075	116.03	106.25	101.93	106.73	106.4	115.08	108.18	109.95	108.37	113.87	108.77	105.42	112.56	106.8	110	109.19	110.44	111.16	112.39	107.22	108.29	104.57	107.28	113.57	109.49	112.89	109.4	112.16	104.68	113.33	113.18
114.39	102.22	109.25	102.09	106.65	110.99	108.42	102.45	108.58	105.85	110.65	101.4	106.68	102.74	105.59	106.36	99.498	109.26	107.54	101.51	107.09	103.19	104.34	105.07	107.16	106.02	103.89	95.301	111.55	97.444	106.76	106.04	107.17	108.43	113.02	106.72	108.49	109.37	113.13	110.91	109.38	105.56	109.39	111.06	108.86	103.76	106.73	104.97	103.83	103.87
114.18	106.99	103.55	108.71	112.78	110.23	111.5	106.56	116.62	106.75	108.82	108.23	103.02	105.37	114.65	105.5	108.29	113.11	106.68	114.55	111.42	98.859	106.73	99.983	104.25	105.63	110.34	108.31	104.39	105.69	118.48	105.13	114.29	113.82	106.13	112.91	102.81	105.38	111.23	99.819	105.7	107.47	113.2	108.77	107.13	112.12	110.34	103.71	105.79	112.04
107.42	102.08	109.64	110.53	106.3	111.3	109.5	104.96	106.06	104.6	108.82	105.73	109.09	110.64	97.068	100.34	105.77	101.16	110.68	107.13	102.69	108.12	105.8	108.76	106.05	103.35	110.55	106.89	97.524	106.67	112.41	104.53	101.94	107.09	114.58	107.94	110.33	100.78	106.33	109.23	104.52	105.35	105.15	100.14	101.21	111.24	107.45	110.11	103.48	105.67
99.312	96.5	90.847	99.549	104.2	100.39	105.56	92.207	101.39	103.47	104.57	99.178	101.73	97.275	91.089	94.941	93.125	94.803	95.668	99.163	101.73	94.49	97.309	105.39	98.103	93.18	96.292	94.338	97.226	96.034	108.7	99.829	96.412	101.37	93.851	100.44	90.185	101.76	105.68	91.764	98.305	101.54	98.104	91.301	91.17	99.636	100.28	94.526	104.04	103.33
104.32	108.88	103.52	103.93	107.32	110.36	106.08	109.22	111.16	105.22	105.67	112.88	111.9	99.451	105.14	105.85	108.43	107.44	111.49	108.92	105.87	103.94	116.58	112.11	106.53	110.05	107.25	121.06	123.51	104.5	102.76	110.18	107.17	106.32	102	101.55	97.186	99.61	102.29	111.56	107.79	106.56	108.13	105.98	108.47	106.51	104.79	114.76	111.08	102.52
93.245	106.53	107.45	98.079	105.22	88.991	104.46	109.1	99.401	101.44	101.92	101.97	100.01	104.28	100.18	108.22	102.13	100.09	103.23	102.98	104	107.03	108.63	97.995	105.48	100.54	101.11	103.94	100.78	111.71	100.86	97.733	108.38	103.47	106.98	103.1	110.33	97.594	101.5	111.82	105.23	106.08	106.91	100.47	107.26	106.35	96.559	105.16	102.84	110.75
96.867	102.06	105.44	99.42	99.46	109.98	110.41	104.46	97.109	117.17	112.58	110.01	110.89	108.29	97.536	96.306	106.52	109.1	95.709	95.613	107.12	105.15	96.427	115.16	100.45	107.81	108.65	102.8	99.953	105.7	108.02	98.253	100.02	99.527	110.47	106.11	99.251	103.98	109.22	110.5	107.17	102.18	102.34	101.36	113.02	101.22	103.56	104.77	103.54	110.43
102.01	104.76	106.04	100.65	104.47	109.15	103.69	108.07	103.4	110.67	113	112.47	109.79	106.28	106.62	102.47	110.79	105.99	100.12	101.96	105.96	103.35	111.4	102.35	103.24	104.91	112.84	105.98	102.07	94.032	104.97	105.38	99.001	101.02	90.112	103.76	110.95	114.01	113.32	107.34	109.86	108.8	103.37	103.6	105.21	102.78	109.53	97.98	105.57	106.21
117.16	107.17	106.27	107.76	105.77	103.28	101.61	115.92	103.95	114.08	112.66	113.43	99.234	110.78	108.16	106.72	115.62	108.06	103.33	107.93	103.85	106.7	112.06	108.84	94.077	109.31	116.86	106.29	100.4	110.34	110.92	110.82	104.26	116.3	109.56	106.48	107.05	113.59	108.75	100.68	106.18	110.55	109.62	114.62	114.26	106.03	102.66	105.81	104.57	95.353
115.53	114.24	106.81	103.2	111.87	103.95	111.15	106.75	104.59	110.62	111.49	108.72	103.88	108.98	110.22	112.83	103.22	106.63	115.11	109.15	108.79	116.2	116.21	108.62	101.32	107.68	110.52	116.56	108.71	112.5	107.72	105.8	115.08	107.78	110.94	102.86	116.11	105.91	104.46	102.99	114.36	99.867	109.08	111.31	102.15	105.48	103.72	108.37	104.46	109.07
101.37	93.453	96.942	96.656	90.192	100.67	101.15	92.596	99.423	94.986	102.3	90.954	109.26	100.64	93.32	95.878	90.953	105.85	89.886	104.79	104.86	101.15	98.316	104.34	100.12	107.84	89.409	101.85	103.8	97.826	89.443	96.488	105.43	102.37	104.07	91.752	93.971	105.49	91.245	101.09	85.523	98.756	103.56	96.814	83.586	86.066	92.036	97.563	105.25	96.518
102.91	107.93	105.45	108.85	112.39	108.31	106.69	99.562	113.48	113.62	104.53	98.978	111.7	106.87	110.57	110.93	101.11	113.82	109.58	118.72	102.75	112.01	112.1	116.3	105.58	111.14	109.6	104.95	118.17	103.88	108.02	106.29	108.19	105.38	111.86	110.86	103.42	103.32	109.83	100.5	114.04	107.56	114.34	105.34	108.45	108.14	115.36	111.31	99.892	102.17
106.78	102.06	103.79	112.34	107.79	111.69	121.48	108.32	105.83	104.51	111.17	105.35	112.65	118.42	108.97	111.04	114.93	101.73	106.1	106.27	110.12	107.31	107.06	111.91	107.99	109.41	112.83	115.11	109.84	105.95	110.66	112.98	112.69	107.12	108.06	106.99	106.38	105.41	112.62	109.29	108.19	106.4	106.25	105.81	106.67	104.52	109.52	115.28	109.62	112.45
105.48	100.08	103.65	103.62	109.45	104.1	112.05	99.667	112.08	108.05	103.53	107.15	100.39	111.65	109.92	101.67	108.55	106.54	99.095	106.27	100.24	104.14	108.56	108.8	114.27	112.22	103.48	103.69	108.2	114.49	103.1	104.63	114.41	108.34	112.96	116.41	119.21	111.33	105.08	114.57	104.92	104.48	110.96	105.41	109.29	106.52	102.26	108.15	109.43	112
99.861	105.74	99.231	112.16	98.038	102.44	106.31	107.41	100.84	103.51	104.89	97.121	106.91	99.646	105.57	106.8	106.68	102.32	106.57	96.95	98.23	104.54	99.613	99.11	100.59	101.73	104.17	99.234	105.2	100.25	99.826	98.62	89.183	96.42	109.68	107.6	111.78	95.987	95.627	95.77	92.49	93.263	109.32	107.41	92.627	100.68	87.352	104.54	102.2	94.617
101.66	105.09	101.44	100.69	102.31	103.34	108.44	96.821	101.58	103.39	96.449	103.2	95.228	104.79	104.6	99.988	91.527	94.884	101.04	103.49	100.15	99.221	104.66	95.445	86.764	103.35	105.36	101.77	90.378	97.04	102.37	96.822	105.4	105.92	91.075	99.764	104.75	97.721	96.458	100.59	104.82	101.13	100.46	101.59	100.18	97.5	104.85	100.91	103.59	90.994
120.68	114.53	106.97	112.23	108.65	117.21	111.81	97.015	97.266	111.25	105.78	118.15	106.9	112.46	108.19	108.4	109.64	108.81	101.4	110.4	112.82	106.31	107.87	118.31	106.64	114.18	112.7	105.24	107.11	116.29	106.16	100.98	102	107.66	103.13	112.13	111.02	112.06	102.27	112.31	105.64	106.73	113	106.47	106.63	114.56	113.55	99.981	112.45	112.78
107.61	102.78	108.84	115.5	115.41	101.07	112.41	100.42	106.45	105.74	105.48	100.62	108.51	106.83	113.84	111.22	108.01	109.88	116.17	110.47	103.46	106.64	106.64	106.02	119.96	102.79	99.469	110.84	98.797	104.29	103.94	108.94	103.6	111.29	109.95	109.2	103.39	102.31	112.21	106.4	106.61	105.13	99.582	114.26	102.58	104.67	108.26	99.685	105.59	106.9
101.57	101.07	103.37	104.85	97.254	107.88	102.54	102.01	103.21	101.56	100.43	100.83	102.65	94.216	102.27	105.71	104.37	105.62	95.223	102.08	102.45	103.83	93.59	103.69	109.19	104.45	105.56	106.82	94.791	99.959	101.4	103.76	99.676	98.467	105.41	107.59	102.98	97.438	91.794	100.25	86.848	97.872	100.61	103.56	100.14	100.03	95.48	111.89	90.379	102.48
107.18	106.21	108.37	106.35	104.48	100.95	95.513	97.121	101.59	105.02	98.513	112.23	107.67	116.19	106.36	110.78	109.12	96.333	106.39	104.2	115.49	113.89	106.27	100.2	104.88	111.87	104.94	102.73	97.388	102.09	107.49	105.45	103.51	102.24	109.81	111.59	102.45	103.37	102.57	103.26	105.98	115.45	110.25	114.4	108.54	103.74	109.81	105.97	102.42	100.71
119.24	109.45	110.17	98.254	104.98	113.53	101.7	103.3	108.82	104.88	110.36	101.09	108.81	106.16	104.81	100.79	113.29	103.78	107.38	101.5	102.98	94.042	114.06	104.96	106.46	104.43	103.39	102	104.29	107.75	107.53	106.42	116.98	104.49	102.39	104.35	102.67	105.99	108.22	103.71	111.57	104.94	104.89	103.34	109.69	107.86	113.33	102.88	106.63	95.312
101.75	109.13	103.32	111.88	108.56	99.137	108.06	109.36	110.46	112.23	107.52	99.847	103.62	111.94	109.81	114.75	104.18	103.8	110.04	103.13	107.8	107.61	106	109.48	109.5	107.91	112.82	106.52	108.68	101.93	103.06	110.07	105.53	109.44	102.91	106.56	108.91	104.72	112.65	109.45	107.98	107.04	111.41	112.07	103.72	113.45	110.13	114.01	111.4	99.917
97.264	96.451	105.3	97.223	93.518	101.2	100.01	103.45	100.47	96.156	87.331	103.31	103.46	94.412	94.896	101.78	103.12	97.046	98.991	115.71	105.65	112.4	95.371	97.765	96.041	90.604	101.45	100.33	108.67	98.816	100.31	101.18	98.693	97.281	101.71	102.76	93.896	97.681	102.5	102.35	109.94	104.04	97.802	97.64	99.444	94.859	97.14	101.76	105.35	106.29
103.92	114.63	111.06	109.35	113.29	110.99	106.05	100.72	105.69	114.1	116.03	109.19	102.87	102.36	110.07	110.52	111.88	109.08	106.07	107.46	102.54	110.73	114.48	105.87	109.05	115.93	105.05	119.44	102.04	108.24	103.69	106.05	101.85	110.27	114.05	107.25	107.24	112.12	112.51	109.95	107.7	111.66	106.73	108.43	110.31	116.11	113.14	104.76	105.3	109.71
109.11	103.76	108.94	103.99	110.31	94.95	100.13	112.48	108.75	108.02	106.37	107.47	109.23	101.29	104.69	104.96	102.18	106.32	98.713	106.73	102.79	103.37	102.87	104.5	105.44	109.73	108.06	112.72	106.42	111.45	106.26	105.54	107.19	102.48	102.42	109.24	115.96	113.15	111.06	112.75	118.07	96.357	94.175	107.62	101.38	103.73	104.55	108.16	104.64	105.69
101.75	108.33	92.725	95.16	93.614	101.2	105.89	95.302	99.733	101.12	100.42	101.07	95.001	102.33	101.17	103.63	98.174	102.06	100.4	96.723	98.502	100.95	102.62	101.5	96.613	101.08	96.23	100.65	111.24	95.327	104.58	100.63	97.618	92.566	97.617	100.6	96.234	98.77	93.385	101.23	107.12	98.53	104.36	97.381	92.825	111.66	92.72	92.349	101.18	104.89
104.93	114.36	96.214	97.753	103.37	106.44	106.36	104.09	106.71	107.38	98.532	106.78	105.98	103.55	99.306	108.66	99.48	109.69	101.45	104.29	96.963	105.28	104.28	111.36	111.45	106.04	105.44	103.96	107.66	108.21	103.45	101.63	110.12	105.29	110.28	103.28	102.27	112.16	96.714	99.843	105.48	101.44	102.86	98.526	105.16	117.22	112.66	105.97	105.57	102.68
109.13	101.61	103.23	99.453	104.62	102.84	107.76	102.97	103.62	111.21	109.1	109.8	114.73	113.31	110.49	104.03	103.02	106.45	108.67	105.28	103.32	111.92	105.92	106.08	112.52	106.57	108.39	111.04	111.05	104.28	111.1	100.91	107.87	103.53	110.89	109.2	100.91	100.24	104.07	110.87	105.61	108	106.36	106.32	111.83	108.44	112.99	107.09	102.99	98.698
105.45	107.25	107.44	99.707	108.3	111.83	105.2	105.45	99.937	102.74	113.52	102.1	98.566	106.17	102.49	100.38	104.54	100.19	113.71	106.22	103.66	97.757	106.88	102.97	112.7	100.78	97.623	100.4	121.45	107.46	101.16	106.66	106.38	104.91	107.71	102.43	104.64	110.44	110.56	96.768	103.99	105.72	110.59	104.64	100.95	107.28	107.7	107.88	110.18	101.87
103.04	95.335	99.434	109.52	101.23	105.75	106.13	110.15	101.18	101.15	107.43	101.21	113.84	100.58	107.89	102.99	111.96	106.24	108.52	108.8	100.74	105.62	102.27	104.18	101.37	99.093	108.18	102.79	111.59	104.41	107.47	87.807	103.3	109.47	104.4	105.25	101.54	106.25	104.21	105.15	96.688	107.44	105.13	98.629	101.67	103.21	107.14	93.112	93.325	93.178
95.822	97.906	89.85	97.535	96.323	99.403	90.081	103.92	100.42	99.878	97.842	101.58	98.476	94.41	103.86	99.078	93.844	98.452	101.07	94.591	103.95	104.95	102.42	97.291	101.81	92.145	103.96	95.16	101.08	101.31	102.87	98.716	99.453	100.08	97.243	94.126	98.74	95.806	101.68	101.86	94.968	99.294	105.69	100.8	91.921	104.32	97.371	99.817	96.582	97.302
111.09	103.86	111.52	106.09	104.52	118.85	109.4	101.78	104.53	107.86	111.77	109.13	108.66	105.17	104.37	118.16	107.35	117.41	111.57	105.7	106.7	114.23	113.32	109.2	114.4	114.03	104.88	106.3	108.95	92.754	108.83	104.01	115.86	108.83	97.474	110.33	102.44	106.75	102.65	118.69	109.57	109.74	110.13	108.43	114.39	106.36	108.59	107.65	98.343	112.33
94.347	84.057	101.4	100.39	101.3	101.31	101.07	97.653	100.36	95.859	102.52	92.438	106.76	106.97	96.184	102.45	87.809	95.789	97.551	92.118	102.98	106.84	105.29	95.749	100.59	96.526	94.147	99.627	105.6	94.985	97.986	107.5	108.89	108.78	96.564	96.458	99.003	106.52	96.803	100.81	99.234	97.978	90.053	95.545	98.505	97.68	93.847	96.235	103.22	104.33
112.03	104.89	98.609	109.81	101.1	105.65	112.47	102.76	113.84	114.5	112.93	110.34	111.15	105.84	104.85	108.85	94.042	110.16	108.61	109.31	107.91	100.73	99.427	101.07	98.793	104.22	105.61	104.76	107.55	99.488	102.81	116.4	104.18	109.97	107.08	108.53	111.58	108.08	104.59	100.98	100.98	110.87	110.13	109.61	105.23	95.636	107.71	105.99	106.78	106.85
109.48	113.98	112.78	108.47	101.62	109.47	111.59	98.949	107.53	106.39	108.8	101.86	107.25	108.11	112.44	103.64	115.58	109.69	113.38	104.97	113.47	113	107.42	109.93	104.64	109.35	110.76	103.48	104.8	116.15	106.72	108.88	106.11	103.93	106.1	108.17	100.52	107.67	112.07	106.67	107.57	100.86	106.78	101.95	100.91	116.86	114.48	112.84	114.53	107.04
106.22	110.23	114.15	110.29	105.89	109.74	113.38	109.43	112.43	113.62	105.5	106.23	91.243	111.8	103.19	108.42	105.63	95.215	107.73	106.78	109.77	105.93	107.78	114.73	110.02	103.15	110.21	111.57	101.56	109.01	104.43	111.94	109.81	106.66	103.37	110.24	104.55	108.35	112.04	109	106.13	108.44	115.67	106.33	105.16	106.75	101.14	105.18	106.26	99.97
111.24	101.06	106.37	110.31	113.12	116.33	105.15	119.37	99.046	103.5	105.74	103.56	104.36	112.49	105.01	103.94	110.31	113.98	109.87	106.46	121.04	107.28	112.73	108.52	107.45	114.53	113.12	105.66	92.736	113.9	115.82	101.2	107.51	109.79	105.11	109.23	106.46	107.36	106.47	96.41	101.23	108.6	116.73	108.99	102.34	107.53	111.56	107.99	111.21	109.73
110.91	104.17	99.726	100.96	102.8	107.22	113.31	110.09	110.86	114.38	108.65	121.42	107.15	111.45	104.74	105.79	97.106	99.714	109.75	109.3	117.56	102.53	108.98	105.16	105.46	112.19	105.65	111.31	109.94	104.01	112.01	109.19	104.05	107.2	110.78	106.08	108.45	109.06	104.16	112.2	106.87	108.48	100.84	110.36	114.73	109.48	107.67	105.36	102.32	112.06
106.88	106.96	115.58	116.96	108.2	98.976	105.3	107.25	112.23	106.56	111.43	97.872	113.61	117.75	110.78	116.7	104.28	113.12	109.38	114.92	103.1	105.93	112.26	112.47	106.85	105.2	114.62	112.5	114.37	110.02	107.48	109.29	109.54	105.11	107.05	107.99	114.24	111.67	109.85	107.04	99.753	110.13	104	112.35	104.86	106.58	102.68	113.17	108.42	104.63
91.572	97.021	108.5	100.24	95.07	94.391	99.676	97.46	94.704	95.575	101.01	99.969	95.844	98.024	98.086	98.723	93.683	93.19	91.717	97.246	105.97	91.262	95.645	101.52	95.746	98.1	86.911	89.052	89.636	102	105.99	99.832	98.179	93.056	97.48	98.462	100.94	103.16	101.2	109.29	106.6	102.08	95.695	99.547	93.836	99.028	99.36	99.089	99.31	104.19
105.96	98.421	111.13	109.59	107.39	104.78	109.93	107.46	108.59	100.81	106.44	107.94	105.32	106.7	111.45	102.63	98.223	100.6	110.41	115.19	109.5	101.17	110.98	108.95	104.18	109.41	112.21	106.01	105.84	103.66	113.58	113.21	108.3	105.43	100.33	101.11	110.08	103.41	110.46	108.1	113	101.25	103.1	112.09	104.34	104.5	108.86	115.23	109.77	101.11
107.63	107.08	106.01	101.71	110.41	100.53	97.75	109.91	114.19	100.95	104.65	106.31	105.85	104.42	104.3	105.4	106.38	103.46	110.16	103.75	112.5	103.91	107.86	111.23	106.61	106.26	102.94	96.158	108.97	117.33	109.51	106.96	103.21	99.712	99.872	99.463	101.93	101.48	122.36	115.65	105.31	100.57	98.877	113.87	95.446	102.92	105.04	113.46	106.79	107.51
104.06	98.795	113.9	95.667	97.911	101.58	100.73	97.839	108.84	98.528	94.537	96.553	103.76	107.61	104.45	96.933	98.767	102.54	97.01	100.67	97.541	92.701	95.851	102.44	101.26	99.306	100.34	98.052	88.787	92.875	103.7	104.58	96.959	95.157	105.13	99.667	104.99	94.224	100.66	98.725	92.628	91.931	94.96	95.585	100.76	98.623	96.683	107.02	108.5	96.002
114.13	111.65	114.57	104.78	110.68	105.47	102.49	106.21	110.35	97.795	100.15	112.28	122.06	109	110.67	115.36	106.62	109.15	107.47	111.9	110.78	111.38	105.87	107.32	108.18	111.36	109.77	114.58	111.27	103.81	100.88	112.87	112.59	111.61	111.66	102.36	101.1	108.6	114.93	107.02	102.36	106.89	110.83	105.89	99.092	107.46	110.04	107.75	106.7	105.05
113.93	113.56	104.58	101.81	106.23	102.44	97.266	110.76	105.3	114.59	106	104.53	97.403	104.37	108.55	109.08	118.6	115.68	101.76	99.863	103.94	101.4	110.56	110.59	102.57	113.81	104.58	112.26	109.47	107.44	116.39	104.31	108.44	112.2	98.235	102.94	98.173	103.84	97.142	107.03	106.69	95.987	112.36	108.78	96.623	103.31	106.4	101	110.68	102.12
98.55	105.42	110.08	102.99	100.9	103.2	106.97	107.46	95.58	105.87	101.98	122.99	115.25	104.04	125.91	112.58	114.72	102.07	111.45	109.01	114.42	105.92	112.67	101.38	118.37	112.49	115.13	116.72	101.94	101.35	108.21	108.37	110.15	108.11	108.08	113.87	105.85	104.45	120.04	107.07	102.74	110.28	110.66	121.37	112.97	112.14	103.44	105.71	111.6	105.39
108.79	104.84	105.81	102.86	108.36	112.47	110.4	123.24	107.19	107.79	108.24	107.58	116.41	109.5	123.79	111.05	102.39	116.27	107.67	119.23	102.45	110.26	112.42	102.75	122.45	111.82	116.16	113.5	122.95	115.89	107.25	109.59	106.35	108.63	115.6	111.75	111.29	95.149	108.53	117.17	117.13	112.32	118.37	106.56	117.13	110.8	105.85	104.8	108.97	110.8
92.188	98.629	102.92	97.347	102.67	97.04	99.381	92.388	100.48	104.3	100.99	93.956	103.72	102.61	94.867	95.972	103.82	100.76	102.32	101.49	97.718	98.733	104.54	95.066	88.225	99.76	95.645	100.35	98.629	105.32	99.902	92.241	90.587	96.003	89.829	91.139	94.806	94.92	102.45	105.4	95.765	95.153	99.238	94.066	97.671	94.532	94.78	92.529	98.831	101.99
109.43	105.11	102.12	111.8	112.13	108.14	110.98	108.44	100.33	104.27	100.63	110.9	114.6	106.67	110.37	100.77	104.17	104.72	106.41	104.14	108.08	104.58	112.9	103.62	105.59	122.55	112.48	109.89	107.21	106.8	106.17	108.45	113.91	116.84	101.3	105.22	113.53	108.62	112.72	111.54	112.96	106.4	112.54	99.185	106.13	105.01	107.15	111.27	111.55	108.69
106.53	111.79	106.43	94.085	100.06	109.3	101.04	108.96	116.93	112.06	92.032	104.33	111.39	107.32	103.42	103.08	105.22	103.57	112.27	101.24	108.28	103.69	110.09	103.28	102.26	99.676	107.48	103.35	101.23	102.15	104.64	106.63	98.81	101.63	104.7	105.11	108.14	103.61	115.26	103.49	118.81	101.81	101.59	108.46	107.88	110.49	110.57	90.21	100.62	113.12
96.447	101.53	103.04	93.415	93.219	93.227	106.39	91.168	99.334	97.918	106.78	97.078	90.876	108.01	107.89	103.36	105.91	96.263	88.84	100.92	87.524	109.04	104.11	98.669	104.98	100.12	98.148	93.351	96.235	97.349	99.033	101.72	100.42	96.756	92.111	104.32	96.267	97.785	92.583	99.073	86.579	93.92	93.295	101.67	103.69	98.213	103.44	104.68	98.595	95.118
99.074	108.41	106.19	95.513	106.43	105.98	100.89	107.9	102	100.91	97.592	110.25	108.48	99.089	104.77	96.882	104.65	104.71	98.957	102.89	107.62	107.85	110.68	111.58	102.83	96.535	102.42	109.31	96.511	110.07	102.63	108.65	100.02	104.53	103.12	99.062	98.789	110.16	104.12	110.36	106.51	113.78	113.08	104.95	102.76	106.55	103.94	100.15	111.23	100.93
105.14	109.34	108.69	106.69	99.841	111.46	106.93	111.87	106.56	99.863	103.17	95.707	111.51	103.38	110.53	105.89	106.45	112.33	106.21	110.41	102.13	108.29	107.14	104.51	106.83	112.34	108.19	94.803	112.79	105.54	100.93	111.9	109.04	108.14	107.38	103.11	106.19	113.73	97.829	118.57	101.18	105.2	112.99	99.545	110.16	100.47	108.13	109.25	115.45	108.48
113.35	101.42	98.053	108.9	113.53	105.73	92.329	96.127	106.05	102.95	104.59	109.56	105.11	96.632	104.46	101.16	102.04	109.71	101.55	105.48	97.158	108.5	105.21	105.17	106.1	109.76	98.241	103.94	115.63	102.71	105.9	100.46	113.71	97.595	98.365	107.99	110.39	102.11	94.08	106.13	102.96	103.78	105.2	111.48	112.5	103.96	101.55	102.82	114.56	104.02
97.597	99.61	89.96	94.756	86.866	95.168	100.21	93.181	89.988	96.453	95.34	99.135	92.196	104.21	97.139	100.93	95.961	100.69	95.036	100.61	102.01	100.21	93.35	98.292	97.206	87.19	92.081	100.74	95.037	101.16	101.97	100.66	100.92	98.238	107.85	96.272	97.086	95.813	106.88	105	98.464	107.07	95.461	105.09	98.541	101.8	105.13	94.774	104.21	106.42
105.97	114.2	99.989	103.55	104.62	108.08	104.77	118.48	114.09	113.81	107.38	106.26	103.9	101	111.96	95.265	112.96	106.26	112.7	100.37	109	110.94	114.2	109.55	102.53	102.35	111.46	104.05	106.91	116.4	111.44	112.05	104.82	100.9	105.97	114.83	104.81	110.14	108.96	108.56	110.7	117.44	109.92	102.65	112.28	114.24	112.69	108.46	107.97	111.99
104.86	110.84	105.34	108.79	108.99	108.29	108.49	109.37	106.52	121.42	108.57	112.59	112.52	110.07	106.67	113.99	109.04	108.2	113.02	105.1	104.01	106.08	116.47	109.89	104.5	106.72	109.46	109.42	107.52	104.81	106.24	110.57	104.66	110.25	101.13	112.67	117.1	113.52	120.14	104.98	107.72	102.96	102.9	115.19	108.46	103.5	110.35	107.99	107.85	106.49
105.79	94.544	97.431	106.11	95.929	102.12	96.655	98.216	98.517	102.81	102.91	105.59	101.22	100.06	99.703	105.07	100.22	100.85	99.726	100.87	106.87	108.17	97.809	96.921	100.89	95.741	102.74	97.274	94.964	99.744	96.516	99.922	97.792	106.1	110.32	102.88	95.856	99.843	95.429	94.792	99.569	94.693	95.081	94.869	96.975	101.31	107.51	102.38	104.58	98.246
107.62	107	110.39	100.47	107.12	108.63	102.73	105.47	113.93	108.74	110.67	108.75	103.76	108.96	96.266	118.46	111.56	103.36	104.73	104.77	99.152	101.49	117.22	103.45	100.76	113.66	102.93	113.63	108.26	105.71	108.13	107.18	116.19	108.79	108.79	106.51	105	103.54	106.34	109.59	104.45	103.91	117.45	98.585	98.429	105.37	117.02	97.745	113.55	108.44
108.98	105.61	111.92	105.25	103.57	106.36	106.84	100.29	102.26	102.35	106.11	107.06	119.41	97.089	111.96	109.16	106.21	113.75	94.645	97.98	97.805	108.79	108.15	108.66	111.71	106.43	113.91	105.11	105.27	110.7	114.14	102.75	114.78	108.4	110.58	103.65	110.72	105.25	105.47	100.87	108.28	105.56	114.54	108.18	110.57	114.07	101.46	106.13	103.56	108.6
107.24	104.88	107.29	108.37	100.46	94.759	104.5	108.65	108.65	108.34	100.05	110.67	100.66	104.8	107.72	97.908	105.78	101.72	105.68	104.36	104.23	108.7	98.022	103.92	104.48	105.1	106.98	112.88	105.95	107.72	115.64	105.96	105.46	96.016	99.98	107.11	102.62	100.02	106.4	113.59	102.97	107.32	111.75	104.3	110.04	99.246	100.28	99.207	109.77	100.11
98.494	105.01	108.14	109.62	109.71	101.17	100.04	110.63	102.76	102.97	99.191	107.87	106.94	111.18	104.65	104.65	115.48	105.6	108.88	103.37	102.15	109.39	104.19	109.2	110.9	108.06	104.19	101.35	107.31	107.49	101.92	109.19	108.8	94.383	113.94	106.68	106.24	98.667	107.21	113.17	107.03	103.06	100.58	104.48	98.011	110.3	114.63	100.25	101.91	114.6
109.82	102.12	106.84	108.17	113.47	107.68	104.16	105.26	99.978	109.12	113.61	116.88	118.63	98.093	105.94	103.99	112.72	107.61	105.07	107.9	96.702	106.29	109.49	102.59	102.68	108.53	106.91	104.71	111.57	106.61	107.36	102.07	110.48	105.38	113.85	112.09	104.16	108.41	110.53	104.74	105.01	106.61	114.34	105.61	103.04	110.98	113.98	114.06	102.31	92.075
113.28	111.94	108.87	103.17	101.91	108.46	111.38	109.15	94.377	95.713	107.62	105.32	111.03	105.19	111.98	110.8	104.41	101.82	102.2	104.06	110.63	116.98	113.6	108.39	104.82	106.46	106.13	102.06	107.44	104.4	111.67	94.163	107.21	104.07	111.83	113	106.55	104.36	101.04	91.726	110.83	105.78	106.53	105.97	102.61	104.54	107.36	105.49	105.79	103.52
104.41	103.24	116.12	101.4	107.67	97.877	109.79	101.36	114.54	109.75	97.414	111.81	107.81	106.2	102.28	102.58	101.15	119.94	103.9	117.64	106.09	99.99	109.77	108.42	109.59	105.79	103.85	106.93	102.23	99.906	104.27	113.53	105.17	101.75	104.4	100.76	105.32	99.117	107.21	113.82	107.66	105.48	109.35	116.74	108.16	102.63	101.42	102.17	109.56	100.47
111.41	111.61	111.04	97.706	110.64	109.63	117.04	111.8	113.53	113.4	112.59	111.53	118.09	105.52	109.25	114.43	104.93	109.18	108.3	109.42	108.48	109.6	102.02	108.99	111.51	102.75	112.2	112.23	111.06	98	113.61	103.33	110.05	108.53	114.56	108.34	114.85	104.11	115.88	116.18	105.41	110.54	104.74	109.06	100.62	104.89	107.19	101.3	107.08	104.63
113.9	105.29	103.86	100.84	102.29	111.21	111.25	104.85	116.1	107.85	114.34	104.6	109.85	111.73	107.12	99.919	112.02	96.04	101.58	103	99.276	103.87	106.44	108.79	107.74	112.34	104.23	103.89	104.73	107.33	95.395	119.33	107.23	112.61	101.18	98.155	97.752	104.94	112.44	107.93	110.23	98.484	103.34	109.47	104.32	114.4	103.67	102.55	107.24	103.3
114.12	110.72	111.59	105.63	99.677	111.86	108.94	103.12	105.11	102.04	109.98	111.15	115.83	104.28	104.53	108.46	99.34	107.85	119.13	107.57	101.66	106.3	103.6	107.41	102.49	109.47	100.41	102.76	111.78	118.61	106.42	105.21	106.25	109.01	118.14	110.03	97.472	104.75	108.79	111.81	108.99	98.862	99.252	104.04	110.39	105.02	109.91	107.32	107.17	93.623
115.25	103.62	104.1	106.72	106.54	109.73	102.55	102.15	105.81	102.22	103.05	104.31	107.33	112.31	100.72	106.84	108.25	106.13	111.59	106	111.78	110.95	105.66	105.21	102.08	100.36	106.09	109.73	98.861	113.61	109.28	97.42	104.97	107.19	106.58	108.31	111.42	110.13	100.64	104.31	103.7	109.58	99.208	103.41	97.432	107.55	108.02	103.61	107.96	103.06
100.73	99.247	94.771	99.302	98.147	112.05	99.22	99.175	97.868	103.11	102.35	101.23	107.17	101.36	96.325	103.5	99.056	111.05	100.17	100.95	102.22	95.747	100.35	100.66	103	92.621	93.482	97.955	106.83	98.725	98.068	101.43	107.28	99.098	101.06	98.65	98.468	105.05	99.103	96.395	94.582	100.22	100.37	100.58	96.485	104.22	104.28	90.445	91.874	100.92
104.73	111.83	107.17	113.07	96.327	113.04	99.763	104.77	100.26	102.48	113.11	104.42	105.58	114.43	104.16	102.86	106.15	105.71	107.13	103.21	102.64	107.02	110.94	112.85	104.05	103.53	107.44	104.82	110.67	108.41	110.42	99.141	111.65	106.98	107.03	107.55	115.51	100.13	114.49	100.06	110.83	115.07	105.96	96.279	110.41	108.37	113.13	107.79	106.26	108.27
108.61	109.35	113.12	102.04	108.69	106.8	114.36	110.57	112.65	109.18	104.73	100.72	108.32	100.92	103.65	107.1	110.45	118.96	114.37	102.78	113.34	116.73	107.46	108.82	100.69	104.98	99.224	117.31	119.3	113.28	109.13	108.15	121.22	111.68	107.35	105.07	108.98	107.52	108.79	107.99	115.01	116.81	108.64	110.68	108.84	117.05	107.99	112.67	105.77	107.59
111.33	106.9	105.38	110.12	109.04	110.04	105.99	111.19	109.7	102.51	111.03	113.53	104.66	106.72	112.55	101.26	103.06	110.31	107.51	103.64	104.33	110.32	105.66	110.75	106.02	100	102.86	94.867	99.338	107.89	97.757	101.41	110.34	105.17	99.998	107.65	104.03	111.04	115.17	105.73	108.74	102.35	108.08	103.25	109.72	103.24	110.24	98.977	106.51	111.28
109.95	108.14	103.53	100.5	92.214	98.717	102.87	95.08	101.5	106.96	96.857	99.173	99.794	100.08	103.31	100.46	97.478	98.805	113.02	99.021	106.24	103.6	97.71	108.24	103.78	103.21	105.68	98.904	99.607	104.43	100.11	108.66	102.27	97.373	109.74	105.13	103.56	105.57	102.85	113.67	97.389	110.39	105.15	95.513	96.603	101	101.19	98.524	100.7	97.34
97.233	105.86	113.78	107.49	104.06	106.92	107.63	112.35	109.74	105.74	105.08	106.89	111.48	107.35	116.63	106.1	107.89	115.94	113.4	108.56	117.08	104.66	103.8	107.93	107.3	108.92	104.49	99.551	108	104.55	109.86	103.89	112.67	101.69	105.64	105.76	107.42	102.64	101.28	106.33	108.27	109.28	108.19	113.66	110.61	102.05	107.95	110.98	105.83	108.8
103.84	102.12	102.33	105.82	102.38	108.56	102.78	117.99	110.51	106.92	112.41	101.74	107.36	112.47	103.85	109.19	100.66	108.16	97.343	108.87	100.86	99.416	107.27	110.63	109.61	114.37	110.93	112.39	103.87	96.317	107.76	104.99	104.59	103.94	101.49	109.67	112.41	111.47	110.36	107.83	101.23	110.53	102.36	106.62	106.34	110	107.11	110.42	96.938	109.57
105.97	108.32	106.98	101.61	103.72	101.92	103.33	118.76	119.03	107.32	102.19	102.57	108.98	108.63	109.65	99.874	107.09	100.83	101.03	108.56	104.42	101.32	108.12	106.11	105.54	104.07	115.52	109.79	110.05	109.18	114.7	108.73	116.55	104.97	110.84	105.15	109.07	109.5	109.34	108.33	113.73	103.19	108.62	107	97.536	103.67	104.05	102.3	105.63	110.92
99.489	96.04	101.52	86.652	95.17	101.66	101.19	104.36	92.276	94.238	99.157	95.666	96.711	95.689	94.849	101.09	101.3	98.037	98.203	97.61	98.644	97.395	106.23	94.749	101.39	93.439	95.02	92.427	88.512	95.385	102.91	96.755	97.376	94.21	99.116	106.43	101.21	93.137	97.785	99.823	96.133	102.45	96.143	95.811	100.63	99.198	99.902	96.845	93.344	103.65
106.87	104.29	106.68	110.52	113.07	112.27	100.19	106.21	114.32	110.29	101.94	102.41	103.1	111.5	103.01	102.78	107.49	104.82	109.71	115.09	104.58	101.67	104.47	111.48	104.75	101.21	120.72	103.67	98.865	105.38	108.13	111.45	105.58	115.47	117.83	118.46	101.04	109.94	105.28	109.54	110.27	115.78	109.46	106.42	108.18	111.72	103.49	113.92	112.34	115.34
108.11	109.59	106.29	103.79	105.05	108.06	103.06	100.1	107.59	116.57	108.55	102.92	111.98	111.17	103.08	114.43	98.038	102.21	111.72	108.68	103.28	95.757	107.35	106.55	110.87	104.66	106.65	103.91	107.48	103.78	101.49	102.14	102.84	97.456	108.53	105.7	104.05	104.33	110.41	102.52	108.85	105.95	115.19	110.26	105.36	92.741	110.71	104.07	95.506	95.121
120.04	108.63	105.93	104.25	112.16	103.15	105.49	113.26	102.87	109	97.604	106.9	100.62	102.25	104.31	104.06	106.72	106.42	107.56	107.4	105.54	97.876	103.94	113.62	115.48	111.45	102.61	104.08	109.07	102.75	105	109.12	106.48	110.61	106.26	103.47	103.42	101.8	106.77	109.97	107.76	112.5	112.91	102.06	96.06	109.37	110.52	107.35	96.941	98.566
108.18	108.16	107.91	98.919	116.51	101.06	109.68	115.21	104.01	104.21	110.06	103.75	113.17	106.88	105.74	106.91	105.75	105.06	100.01	109.17	103.93	101.84	104.05	101.74	107.48	99.686	106	103.73	105.61	114.23	100.27	114.64	112.68	109.6	112.01	99.787	104.78	104.65	109.72	109.6	94.07	110.89	110.81	108.9	110.31	91.622	102.53	106.37	107.59	118.34
96.197	92.352	96.435	93.429	101.75	94.644	94.167	95.094	97.703	93.451	93.073	98.584	100.74	101.61	106.61	95.823	94.719	104.28	92.742	91.298	95.058	98.543	99.05	102.59	89.362	105.48	98.847	103.82	85.62	100.78	110.46	104.16	105.76	88.2	104.15	101.78	98.274	97.618	95.48	97.04	100.17	97.526	93.7	107.11	111.37	97.767	103.29	99.14	99.901	99.281
112.06	104.75	104.21	101.1	116.39	117.82	107.76	100.1	105.65	110.15	115.89	106.46	110.71	99.179	112.15	108.53	105.45	105.54	106.75	100.96	106.85	110.35	99.865	103.91	96.686	110.79	109.79	104.47	113.33	109.62	96.911	104.07	106.29	100.8	106.13	104.93	102.36	107.08	111.77	109.36	95.351	95.104	107.17	97.407	96.196	115.06	112.64	106.9	107.15	115.34
113.92	104.49	101.97	106.2	103.09	100.94	110.32	105.92	106.54	107.3	113.73	101.69	101.98	107.31	102	113.02	110.43	109.56	102.13	104.01	112.17	110.23	94.143	103.27	103.92	103.97	105.95	106.17	104.89	99.094	105.94	101.83	104.06	108.5	103.97	103.86	101.37	97.934	105.23	115.2	114.17	105.95	104.69	111.39	101.82	102.65	106.81	107.63	95.025	110.9
110.03	100.22	101.91	98.415	112.37	108.64	99.951	105.85	105.26	101.76	103.96	110.47	107.41	108.05	114.17	111.57	101.52	103.1	105.58	107.38	101.48	106.42	97.165	112.07	107.22	108.93	93.269	102.42	104.2	109.84	100.11	109.98	101.24	101.2	106.42	103.93	116.89	106.07	108.62	105.92	110.05	97.621	107.46	96.912	99.964	105.87	111.01	110.91	114.07	110.74
[truncated: 150 more columns]
