# Supplementary material for: Genetic dissection of main and epistatic effects of QTL based on augmented triple test cross design
Source: PLoS One. 2017 Dec 14;12(12):e0189054. doi: 10.1371/journal.pone.0189054 (PMC5730204; doi:10.1371/journal.pone.0189054)
Supplement: S10 Supporting Information — (ZIP) [file pone.0189054.s010.zip › z6_1150_0.5_10.csv]

108.25	105.05	109.32	105.9	107.5	109.47	108.78	109.25	107.62	105.94	107.94	109.15	108.15	110.08	108.89	108.82	109.59	106.82	110.17	107.07	106.38	110.03	106.94	109.59	106.01	112.62	108.91	109.94	110.22	106.97	111.69	105.84	106.39	109.86	110.12	106.69	107.56	105.8	105.22	111.03	105.77	107.58	106.4	107.43	108.67	107.23	110.88	108.49	105.22	109.11
106.39	107.41	107.13	108.49	107.98	104.04	105.91	107.78	108.03	106.14	108.32	107.51	107.51	109.54	112.71	108.67	109.69	106.34	106.35	106.43	108.98	107.13	111.13	110.45	107.24	104.79	107.9	107.36	107.74	112.89	111.01	109.58	105.66	108.54	107.01	104.97	108.35	109.88	106.22	107.26	107.75	111.41	110.14	108.74	107.07	108.73	107.46	106.89	109.34	109.18
99.895	98.798	103.2	101.3	98.563	102.66	101.13	101.23	101.03	100.9	99.374	100.01	102.51	100.38	99.671	98.349	100.83	101.3	100.14	103.83	102.25	102.45	100.02	99.261	98.919	101.63	101.63	98.429	100.81	100.8	99.815	100.2	98.24	101.98	104.63	101.21	100.84	102.42	101.25	98.076	101.42	96.65	100.22	100.37	102.29	99.644	102.03	100.02	101.12	102.89
108.43	105.38	106.42	105.01	107.59	108.78	107.24	107.08	104.43	104.75	104.76	104.74	104.03	105.35	105.94	106.84	106.02	107.88	104.73	105.16	104.66	106.51	101.17	103.19	103.36	104.68	105.34	105.83	107.42	107.3	106.04	105.78	109.2	105.35	102.09	103.04	105.6	106.14	108.46	106.98	103.24	106.6	109.43	103.09	107.31	106.56	102.79	105.18	104.4	108.08
109.06	107.42	109.5	109.19	108.25	107.88	105.74	105.95	104.55	105.07	107.67	111.63	109.47	108.89	104.75	109.62	110.45	106.98	106.96	109.62	108.33	105.77	110.12	108.05	107.43	109.4	106.94	109.74	105.54	108.05	109.15	108.26	107.64	108.25	108.64	108.25	106.75	107.17	108.35	108.41	106.97	109.78	106.99	106.58	106.17	110.11	106.99	106.4	108.04	104.99
101.92	100.34	98.327	100.11	100.98	99.587	101.93	98.885	100.54	100.22	101.8	101.06	102.61	99.527	99.646	99.155	100.66	96.949	97.276	100.85	100.15	99.347	98.851	100.96	104.45	96.516	103.04	98.719	100.04	101.1	99.062	99.074	101.02	100.27	102.27	98.939	100.3	98.863	100.72	101.12	99.975	99.554	100.72	98.458	99.548	98.19	97.152	95.165	100.88	97.841
98.217	100.01	98.911	100.6	99.792	102.64	101.61	100.27	103.72	103.77	102.55	100.74	101.2	102.13	98.568	98.347	100.71	104.81	102.11	101.03	99.263	103.93	98.121	103.34	102.34	102.56	103.4	101.98	102.52	102.7	101.33	102.35	104.03	102.22	101.54	102.2	99.898	101.71	100.98	98.857	100.1	100.89	101.85	99.6	101.57	102.03	101.45	103.04	97.359	98.792
98.221	98.269	99.273	97.776	98.348	98.027	98.98	96.869	97.741	100.16	97.872	97.68	95.498	94.382	98.527	96.779	98.628	98.978	96.669	96.239	98.541	97.052	97.595	99.486	101	99.38	96.477	98.229	97.637	100.27	96.138	95.762	98.259	99.019	98.046	97.838	97.784	94.258	95.01	99.758	96.014	97.146	96.653	95.004	95.393	98.788	97.42	96.804	98.646	97.467
106.36	106.77	101.79	102.69	105.24	104.9	105.34	104.44	107.27	107.02	107.69	104.77	106.12	108.3	104.61	105.18	107.07	103.99	105.6	107.6	106.46	101.17	104.3	105.2	105.43	102.13	106.87	106.99	107.12	108.97	106.83	105.46	105.06	102.46	104.64	106.11	106.54	105.6	104.22	106.79	104.46	105.9	106.35	106.34	104.67	105.38	105.46	107.36	103.7	106.02
109.43	103.96	106.92	105.66	106.75	107.45	105.91	106.02	107.45	105.95	105	106.02	109.08	106.26	107.35	107.47	108.12	106.77	106.3	103.92	107.65	105.44	108	104.65	105.79	107.42	104.78	107.35	104.67	108.44	107.39	105.73	108.38	106.04	110.11	109.46	106.77	105.07	109.15	104.82	102.28	107.03	102.22	111.68	108.72	108.05	106.94	108.59	106.41	108.09
99.898	101.28	100.38	99.462	99.537	96.938	102.99	100.59	98.558	101.47	102.76	98.968	99.395	104.44	97.54	102.83	100.88	100.76	99.476	100.34	100.96	100.66	100.62	98.899	101.93	101.45	99.275	101.28	101.28	99.806	99.441	101.2	99.879	100.21	100.89	104.47	101.74	98.841	100.15	101.35	102	99.75	103.04	99.466	101.51	98.995	98.671	98.616	102.72	103.24
100.68	102.91	100.37	99.962	101.06	99.436	98.7	97.993	100.72	99.31	98.726	99.867	100.36	103.23	99.269	98.868	99.131	101.39	99.007	99.524	99.895	101.14	100.87	99.927	100.92	99.658	101.4	100.69	98.456	104.13	99.477	100.86	100.51	97.404	101.07	99.227	98.163	101.7	98.846	97.721	103.27	99.218	98.671	102.48	100.29	101.29	99.992	100.23	98.747	98.152
108.78	107.17	106.9	107	109.08	105.99	107.08	106.95	109.38	109.84	104.13	105.97	105.09	107.81	105.84	108.5	108.24	104.6	104.91	108.67	109.29	107.06	108.07	107.61	108.31	105.22	108.94	109.29	107.68	106.91	108	106.71	107.3	105.14	110.11	108.38	106.71	109.17	106.41	104.73	105.95	108.57	106.29	107.09	105.75	104.33	106.8	106.15	105.33	105.39
108.11	104.59	107.77	107.06	107.68	107.45	107.56	110.78	107.28	105.63	104.71	106.16	107.99	105.96	106.68	104.57	108.17	104.1	107.66	108.8	107.03	107.18	108.98	105.08	106.86	103.41	108.16	108.57	105.5	106.4	105.54	110.22	107.49	109.85	106.52	103.96	104.6	109.83	105.16	105.04	107.15	108.21	104.79	107.38	101.42	107.45	105.63	108.3	104.53	106.6
105.81	103.11	106.78	108.38	105.48	106.62	107.86	107.42	104.18	105.69	106.03	109.67	108.1	104.56	104.26	104.74	104.16	106.34	106.86	104.18	106.63	106.49	108.87	104.04	104.61	105.02	105.89	101.8	105.56	105.64	106.22	105.57	105.65	104.8	107.5	104.65	104.35	107.91	106.93	105.19	102.57	105.77	101.87	105.32	107.36	105.28	106.49	104.7	103.36	105.01
100.1	100.8	101.64	100.2	102.72	101.99	101.91	99.614	102.04	99.359	103.44	102.02	99.83	97.695	104.02	99.736	101.7	101.29	100.86	100.16	102.01	102.81	96.848	96.922	103.96	101.26	98.97	103.21	98.221	100.62	102.03	98.681	99.044	100.89	99.742	100.38	100.21	101.83	100.11	98.423	97.764	100.46	98.837	101.13	97.492	100.72	102.07	103.18	100.33	97.784
102.66	110.11	107.63	105.02	105.73	110.57	105.79	107.9	105.27	103.11	104.44	108.7	105.4	105.44	106.87	104.56	102.37	103.44	104.74	106.18	110.03	103.68	109.34	105.81	106.7	110.31	105.23	109.44	106.76	107.9	104.1	104.74	107.08	103.07	106.32	106.56	109.35	106.73	104.86	106.78	108.52	104.82	107.07	107.16	105.37	105.88	107.86	106.15	110.3	106.44
106.06	106.47	105.94	106.71	109.99	108.05	105.88	103.84	106.68	105.88	104.82	107.51	106.94	105.31	106.24	104.35	103.7	105.07	106.82	109.78	105.88	104.27	106.34	104.57	105.58	108.06	106.64	103.16	107.99	108.66	106.19	107.35	107.22	106.18	106.21	105.71	104.48	107.66	105.48	101.17	101.96	105.5	109.39	103.54	106.43	106.22	108.56	106.55	108.34	105.72
101.13	99.249	98.843	99.116	101.42	102.07	98.748	100.33	100.2	99.988	99.184	100.26	103.18	100.55	101.28	101.74	98.043	99.535	100.68	102.08	100.87	102.64	99.579	102.55	98.943	101.35	101.1	97.551	103.14	105.14	102.8	99.526	100.66	102.08	98.117	99.408	102.81	104.49	101.14	99.641	100.92	98.173	101.57	100.53	100.75	101.64	99.451	101.85	97.13	98.306
104.57	104.11	104.47	102.76	105.93	103.48	103.15	107.26	102.97	102.78	102.08	108.21	104.66	108.12	109.51	105.75	110.37	104.91	110.89	106.96	102.98	100.97	104.02	104.53	105.21	102.27	102.81	105.4	104.63	106.36	107.18	107.49	106.18	103.69	106.47	104.31	103.77	104.26	103.53	103.79	104.74	105.64	102.69	104.5	104.64	103.25	107.28	108.48	107.73	103.89
107.81	104.7	101.57	103.35	107.09	104.21	106.64	106.17	106.67	107.67	106.68	108.48	108.7	109.92	108.09	106.13	108.57	109.28	106.51	105.93	107.95	107.37	104.99	107.26	104.59	103.62	105.49	105.27	110.19	103.25	105.69	105.78	105.73	106.03	104.74	106.28	108.73	104.89	104.92	106.01	105.46	104.97	105.39	109.03	108.13	105.77	105.25	106.07	106.88	106.84
106.41	102.88	101.19	104.07	102.18	100.7	103.8	106.34	104.72	102.29	101.35	104.72	103.39	104.18	103.82	103.77	99.536	104.9	101.92	107.06	102.28	104.99	101.86	106.68	101.26	101.36	99.899	102.9	101.16	100.48	103.2	104.11	102.92	104.96	100.97	105.47	102.47	103.05	107.27	104.36	102.72	102.48	104.58	103.35	106.66	102.11	103.9	100.69	100.29	106.07
106.55	106.59	106.8	104.41	103.55	107.12	103.87	104.99	104.95	103.51	104.11	102.75	104.51	104.88	101.77	106.4	103.63	104.32	109.78	109.36	106.06	104.11	106.49	104.1	105.4	107.67	107.63	104.05	105.84	106.21	106.07	102.23	106.56	103.34	106.24	109.08	105.95	103.79	103.31	103.66	105.87	106.34	107.27	104.02	106.72	105.69	106.09	107.71	108.19	104.41
100.54	101.56	98.005	100.29	101.69	100.63	103.84	96.411	98.751	99.634	101.23	101.34	99.823	99.47	98.869	100.16	99.465	102.69	98.548	100.61	101.85	102.94	100.56	100.16	100.53	100.06	100.37	99.515	96.928	100.3	99.752	99.3	100.5	104.45	100.02	99.713	99.408	99.44	100.25	100.46	102.58	103.37	102	101.77	101.42	101.89	103.12	100.94	99.35	97.357
104.78	104.3	106.32	106.63	102.71	108.92	108.54	104.68	105.35	103.72	104.72	107.11	103.94	103.96	104.48	105.02	108.51	105.3	106.18	105.22	105.57	105.36	104.8	108	106.32	103.66	107.57	103.79	108.39	109.15	103.39	106.37	106.41	107.54	104.86	106.98	104.57	104.58	106.23	104.54	104.37	106.18	106.9	103.94	104.55	107.58	108.05	106.47	108.34	105.67
108.03	107.52	110.13	108.39	109.09	108.84	107.3	109.17	106.71	107.49	110.83	104.2	112.32	108.16	107.66	110.83	111.22	108.43	108.25	107.56	108.36	107.07	110.98	108.37	108.44	108.12	105.46	105.63	109.59	107.97	106.96	107.27	109.6	110.37	107.15	107.79	107.37	110.62	109.78	110.2	106.39	108.67	109.88	106.34	110.49	109.08	106.78	106.35	107.1	107.66
106.25	104.22	104.24	106.17	105.59	105.81	105.42	103.31	102.94	106.63	105.1	103.53	106.33	108.17	106.77	106.3	105.13	105.72	104.96	103.6	105.79	101.72	106.9	109.11	105.9	105.75	106.6	105.97	104.49	102.74	106.47	103.01	106.91	105.02	108.31	105.83	107	104.4	102.83	107.33	107.16	103.63	106.01	104.84	106.63	105.55	100.58	107.27	104.74	103.45
100.21	101.37	100.69	103.25	102.35	98.871	102.29	98.135	103.2	101.79	101.41	101.71	101.23	99.952	103.01	102.13	99.843	101.08	104.48	102.71	100.22	103.63	102.25	102.85	99.017	100.49	100.4	103.83	101.02	96.866	105.01	99.072	100.39	103.26	97.436	104.34	99.61	102.42	99.492	97.344	99.294	100.31	100.23	103.37	100.27	100	100.16	100.77	103.4	102.01
109.5	106.1	109.68	109.52	111.95	106.63	105.36	108.29	111.1	105.22	107.84	109.36	106.81	106.9	109	107.23	110.35	107	109.12	107.92	107.51	108.51	107.68	107.1	108.29	109.77	109.14	107.55	107.58	108.2	109.93	107.4	108.63	106.74	110.53	108.13	107.98	107.4	110.28	109.26	107.44	109.7	107.9	109.09	106.86	106.8	109.29	109.95	106.69	106.84
104.21	108.62	102.97	105.53	107.62	104.48	106.14	109.18	109.83	103.66	107.78	108.79	106.35	102.1	104.39	107.46	102.86	108.23	107.45	104.37	105.95	106.55	104.88	106.36	104.93	108.39	104.12	105.06	107	108.39	103.19	108.85	106.84	107.17	105.26	106.13	106.43	105.34	103.42	107.37	108.51	105.13	107.96	107.2	108.25	108.8	107.07	105.15	104.62	106.69
108.14	104.72	106.55	107.52	108.84	105.29	104.27	107.86	103.44	106.59	106.75	108.59	106.89	105.02	104.49	108.74	106.87	107	105.31	104.62	106.8	105.7	105.97	106.86	106.01	108.31	104.8	106.32	106.81	104.5	107.04	105.51	106.72	109.59	105.26	106.02	107.99	112.43	109.9	106.18	106.83	107.52	106.97	105.76	106.8	109.83	106.24	105.69	106.72	103.6
105.73	105.89	109.77	107.39	109.44	105.36	103.92	105.48	105.22	107.08	103.69	105.26	107.64	106.16	103.65	107.76	106.25	105.78	107.55	104.6	105.74	106.77	106.37	105.39	105.74	104.01	105.33	104.84	109.57	109.42	105.62	106.46	107.61	107.83	104.67	103.59	104.78	107.31	103.91	106.53	107.93	107.43	106.54	104.88	107.43	104.93	104.97	107.61	103.86	107.55
107.53	106.01	109.1	106.94	107.65	109.88	106.19	108.11	107.34	110.03	105.54	105.98	106.65	107.22	107.53	103.04	106.44	107.34	106.46	104.89	105.58	105.79	108.32	111.97	107.75	108.35	110.59	109.33	106.43	105.06	109.97	103.84	103.64	106.04	106.7	107.08	109.05	106.04	107.19	105.86	105.54	106.37	108.33	107.6	108.42	105.28	106.54	109.76	104.72	102.81
107.71	110.1	106.21	108.94	105.99	108.46	105.25	106.84	108.6	105.4	103.55	104.76	105.99	106.75	105.66	105.02	105.6	106.01	106.29	105.37	107.7	105.23	107.31	110.78	106.87	105.96	104.86	104.01	105.53	106.45	107.71	106.47	106.85	107.15	107.72	105.39	107.43	105.14	109.96	106.66	107.27	104.63	107.54	108.3	105.44	110.78	107.02	106.81	106.41	106.93
106.72	109.77	106.91	103.76	101.32	107.19	103.17	102.28	108.5	104.39	107.29	107.19	107.68	104.73	103.55	109.13	105.35	101.44	106.73	106.17	104.65	104.97	107.02	103.37	106.06	104.27	102.95	105.15	103.56	105.47	104.75	108.5	105.84	106.73	105.97	105.95	105.01	107.12	104.76	103.76	104.5	107.21	106.8	106.57	106.32	104.91	105.22	102.25	103.08	107.76
106.76	107.03	107.04	107.39	105.72	106.14	105.33	105.5	105.29	105.04	106.86	104.8	104.23	107.14	105.18	106.08	107.33	104.47	106.44	108.68	107.71	107.01	105.82	106.12	106.33	107.62	106.71	107.57	105.94	106.1	103.73	105.93	109.79	106.27	106.29	103.59	103.53	106.43	105.16	104.27	107.22	108.29	106.16	104.71	106.88	106.61	101.84	106.64	103.79	104.83
97.082	100.88	95.925	99.099	100.12	98.317	99.623	100.5	97.829	95.819	95.382	95.405	97.9	95.185	97.138	98.643	97.808	96.776	99.213	97.535	102.15	95.398	98.343	97.713	100.58	99.43	96.797	98.142	101.04	96.523	97.913	96.817	95.052	98.192	99.458	98.641	102.22	95.258	102.3	96.669	98.534	96.198	96.414	99.653	99.978	97.578	96.758	99.874	97.18	100.45
104.83	107.02	103.75	103.29	105.4	106.74	105.08	109.04	104.75	106.96	104.49	102.42	107.28	107.26	107.96	105.79	105.26	103.44	104	106.71	103.75	106.81	106.29	105.54	108.76	105.04	105.72	110.34	102.9	109.89	106.23	107.43	102.52	108.33	105.35	107.27	104.96	105.68	105.4	105.1	108.5	105.08	105.94	104.05	108.38	103.53	109.25	106.75	103.79	107.18
105.84	106.01	109.68	110.63	106.53	107.97	108.74	105.04	104.92	110.03	103.23	107.01	102.07	108.4	108.17	106.09	105.62	105.63	105.43	108.62	109.35	103.4	106.37	106.35	108.59	107.13	107.63	108.61	108.65	104.22	108.86	103.65	104.98	104.93	106.87	103.22	105.97	107.31	105.23	104.94	104.57	105.16	102.29	104.79	107.42	104.73	106.85	106.36	105.29	101.99
107.91	108.08	107.8	107.94	105.13	109.52	110.33	112.03	108.31	111	103.68	104.5	107.71	105.37	107.79	106.95	108.44	108.61	107.2	107.47	108.43	107.87	108.06	107.29	107.49	105.23	106.01	109.62	106.17	107.07	108.15	103.33	107.37	104.65	107.81	107.66	105.9	107.9	105.24	110.68	105.19	105.84	105.42	109.45	109.46	112.24	106.48	108.57	109.3	106.57
106.26	107.73	105.2	109.17	105.95	111.05	108.66	109.63	107.57	114.27	107.48	108.24	108.36	108.72	110.17	105.45	111.41	111.92	109.54	112.77	109.18	107.58	107.9	107.02	110.23	113.42	110.44	108.81	106.1	110.08	110.03	108.11	111.86	107.02	109.5	111.75	108.02	104.51	108.92	107.57	108.31	109.44	105.11	109.72	109.51	103.83	107.04	106.67	108.35	106.31
110.99	109.03	107.75	108.04	109.82	110.71	109.37	107.94	110.52	110.91	110.29	110.33	108.37	109.84	108.71	110.23	110.69	110.89	108.82	109.44	110.42	111.27	110.67	111.6	108.28	108.66	113.22	105.83	109.86	111.23	109.73	110.39	110.1	108.88	113.3	108.01	112.13	110.98	112.3	108.34	110.93	110.69	110.03	108.21	108.62	110.82	112.95	110.96	108.95	110.7
106.49	107.12	106.36	105.2	105.16	103.86	103.88	109.39	105.14	106.28	107.53	107.26	104.66	105.11	110.3	106.54	108.61	104.61	105.59	110.27	106.06	106.44	104.9	102.71	103.68	100.49	107.75	104.19	103.44	107.7	102.96	105.62	105.77	105.14	104.14	103.97	105.96	104.61	106.3	105.69	103.78	107.92	105.42	103.46	104.27	107.6	106.14	105.04	103.71	106.69
110.13	109.26	111.73	110.79	108.08	107.38	107.62	109.54	107.04	109.03	108.78	111.76	108.13	108.44	110.58	108.55	106.62	108.54	110.31	107.41	109.02	109.55	106.44	107.17	110.62	106.78	107.37	107.01	108.3	106.61	104.21	111.56	107.36	107.39	109.34	106.04	109.17	109.63	108.81	107.87	110.28	107.53	110.85	105.41	110.23	107.35	109.69	109.52	109.5	104.48
104.85	107.75	112.36	107.02	107.62	109.5	106.41	107.07	108.56	109.2	110.95	108.04	106.45	109.4	106.7	108.91	106.74	110.57	108.92	107.91	107.99	108.85	109.69	109.97	107.16	106.44	108.55	107.86	109.01	108.93	108.99	105.61	108.72	106.46	104.78	106.85	107.35	109.74	107.88	108.51	108.85	107.13	109.41	106.03	111.01	104.96	109.51	107.28	106.4	110.11
109.97	105.96	106.97	106.15	106.05	108.22	106.83	107.82	110.68	108.85	109.44	104.99	110.61	108.29	111.21	107.32	107.25	109.23	111.52	110.45	108.39	108.18	107.59	107.1	109.78	106.09	108.89	106.79	110.5	108.71	110.01	105.39	107.47	108.16	107.46	109.97	108.87	105.8	107.82	106.46	110.34	107.86	108.77	103.38	105.81	110.72	105.69	111.22	110.21	107.28
107.74	105.34	104.63	104.94	103.88	106.91	108.54	108.74	105.53	104.89	106.84	106.98	105.12	104.74	106.21	108.8	103.32	103.88	106.62	108.45	105.99	106.06	107.86	105.7	106.66	109.27	107.09	106.1	107.16	108.28	103.95	106.87	108.05	105.68	106.18	106.92	101.84	105.94	103.43	105.23	106.47	105.85	106.26	104.82	109.12	103.68	107.36	106.35	105.24	105.5
105.97	108.77	108.59	109.52	108.24	109.56	107.53	108.17	105.98	108.37	107.61	106.31	110.14	108.99	109.64	109.4	108.8	110.39	106.93	107	109.26	108.87	107.77	110.37	107.5	107.92	109.12	106.34	106.63	107.54	104.14	109.2	109.02	105.89	107.61	111.53	109.6	108.93	106.85	109.82	108.39	107.56	105.28	107.44	111.05	110.01	109.78	106.76	109.39	108.19
105.82	107.67	106.86	103.8	107.51	106.33	106.64	104.34	105.49	104.75	104.12	106.17	105.91	106.19	109.51	107.2	108.99	107.43	106.92	107.01	105.53	106.25	108.81	105.98	108.64	106.91	104.8	106.94	105.85	109.39	104.72	103.58	104.4	107.16	106.19	108.99	105.62	103.33	104.05	107.53	106.64	106.57	103.09	107.55	105.11	105.71	106.08	107.08	107.26	107.87
104.14	108.16	104.58	105.76	105.45	105.78	106.4	107.71	106.55	107.05	103.85	105.54	102.05	107.74	107.34	103.54	107.57	106.5	104.75	103.61	103.5	107.86	105.76	102.97	105.5	104.78	105.24	104.69	107.52	107.23	106.51	106.04	105.7	105.59	102.5	107.8	101.67	104.78	102.16	104.27	104.44	102.58	107.68	106.12	106.5	103.27	104.27	106.83	106.56	107.92
105.14	107.08	107.32	103.86	106.93	107.26	102.53	103.95	105.36	106.79	105.55	107.11	105.54	106.77	106.07	108.03	104.22	105.08	105.92	101.81	103.58	106.35	107.31	108.94	104	106.16	104.72	105.7	103.85	108.9	108.32	108.79	102.86	107.03	104.75	105.4	104.04	105.01	104.86	105.11	105.49	109.12	105.93	103.5	107.07	104.79	107	103.82	106.29	106.53
100.87	101.18	102.74	101.4	102.2	101.19	100.18	99.493	99.219	96.074	101.45	99.911	100.33	101.65	102.43	99.689	96.931	97.27	101.26	98.611	100.35	100.75	99.918	103.45	101.25	100.22	100.09	103.56	101.85	97.773	102.08	102.29	103.29	97.421	98.72	94.025	99.781	102.23	99.606	100.77	99.974	102.4	102.56	100.46	99.878	98.602	100.86	101.12	98.227	102.94
105.93	107.13	108.29	104.9	106.1	103.37	105.82	105.89	102.44	105.53	106.87	108.88	103.98	106.44	102.23	104.93	106.11	105.45	108.96	107.59	106.84	102.68	106.85	105.59	105.68	105.33	106.66	108.46	105.36	106.41	104.73	106.24	106.11	110.05	106.47	107.45	105.69	109.72	106.86	105.59	107.25	103.35	103.98	106.23	105.98	105.3	105.52	106.4	105.05	103.77
109.13	107.06	109.16	106.88	107.25	107.55	110.03	110.79	108.54	106.86	110.8	107.92	104.75	108.98	107.1	107.68	108.61	107.64	107.72	107.23	111.7	109.75	109.66	106.36	108.38	110.94	108.01	106.82	110.18	110.01	107.28	107.3	105.97	108.43	107.21	109.66	108.6	109.25	107.67	106	109.7	104.51	109.51	108.11	113.09	106.47	112.24	105.14	108.22	111
104.69	104.91	104.15	106.58	106.19	104.87	104.84	107.72	103.93	105.45	107.96	105.72	101.07	106.57	105.25	106.82	106.61	107.06	104.93	105.64	100.17	107.6	103.94	104.18	105.6	103.6	106.21	105.28	106.78	105.07	105.74	105.82	104.47	104.69	104.83	105.06	106.59	106.37	105.69	107.5	106.55	108.07	104.02	106.38	107.57	99.99	105.45	109.01	105.5	108.05
105.68	106.4	107.31	104.14	106.55	102.94	105.7	107.84	106.66	104.75	105.16	101.43	106.94	103.44	106.34	105.93	107.07	106.56	103.76	105.56	109.9	104.1	107.44	104.05	107.87	114.18	104.38	106.03	103.24	110.25	106.35	105.61	105.2	105.95	105.89	107.02	105.02	108.77	105.32	104.12	104.8	107.4	107.7	106.21	105.34	104.27	108.71	107.69	107.2	103.86
107.53	108.02	109.09	106.24	105.26	105.36	106.69	107.38	109.69	107.74	109.66	108.36	107.49	108.41	109.93	111.8	108.84	106.74	107.96	106.44	107.23	109.15	108.02	111.44	106.1	108.28	106.48	108.18	106.66	108.64	106.5	110.18	107.86	110.23	104.53	106.14	104.48	105.12	103.99	107.57	107.38	108.08	108.59	106.72	107.68	109.85	110.52	104.59	107.2	106.03
97.838	96.299	99.782	97.509	95.229	96.977	99.334	97.121	97.73	95.979	99.594	98.458	94.827	96.551	101.02	100.49	97.418	96.031	94.956	96.696	97.902	98.016	99.879	98.557	101.41	96.659	97.49	99.807	96.131	98.081	95.209	97.537	95.896	97.878	97.585	98.093	102.81	97.296	96.259	99.114	97.075	96.312	98.315	96.824	95.905	94.384	98.949	98.813	98.532	98.178
107.66	104.72	105.06	107.72	104.81	109.27	109.24	105.23	106.93	108.79	107.57	104.79	107.69	104.71	105.9	107.16	106.44	107.1	104.75	105.81	109.75	107.03	108.58	107.2	106.44	107.26	104.44	108.74	106.05	105.52	104.91	108.56	105.88	110.56	103.57	106.98	105.64	107.67	106.44	105.84	108.51	108.89	105.84	106.94	106.38	106.07	105.78	104.46	107	105.11
109.94	109.9	108.19	107.6	109.49	106.92	109.73	109.34	106.26	108.89	107.75	110.35	106.24	111.17	109.13	107.42	105.56	107.7	106.63	108.57	109.39	108.62	109.38	107.59	110.12	107.5	108.99	109.83	110.57	108.62	108.59	110.49	106.93	109.3	110.43	108.7	104.01	110.41	110.79	108.02	104.89	109.55	108.77	110.93	110.63	110	108.37	113.05	106.25	106.11
106.32	102.12	105.72	103.8	108.33	104.23	105.4	103.85	108.67	104.66	105.04	106.13	104.92	107.2	108	106.49	105.78	109.1	106.82	108.31	104.89	105.93	105.65	105.31	108.73	104.68	105.18	109.25	106.17	108.22	105.98	107.04	106.87	106.81	106.31	109.6	107.06	107.55	106.75	104.6	108.65	102.86	107.8	106.39	103.05	105.22	106.01	106.41	104.99	105.5
98.082	97.374	98.633	97.48	95.475	102.9	98.357	100.79	96.802	96.691	100.15	99.119	99.011	100.41	98.077	97.564	97.397	102.32	100.14	97.204	99.223	98.134	98.754	96.719	98.963	97.154	98.242	99.168	95.918	100.8	99.319	99.158	97.97	101.1	97.591	99.34	97.79	99.349	99.568	95.623	97.536	93.759	96.276	98.871	99.821	96.378	97.58	99.848	97.54	95.986
105.82	106.03	108.92	107.31	104.66	109.05	108.02	106.44	104.55	105.78	106.4	106.52	107.47	104.17	110.64	104.33	106.67	104.07	104.81	107.29	101.51	105.48	107.56	108.68	105.01	104.84	108.09	105.41	107.36	103.41	107.96	104.25	106.15	104.78	108	106.54	105.34	106.12	104.47	105.19	105.4	105.45	102.91	104.57	103.59	108.59	106.73	105.99	105.36	106.11
109.2	109.93	108.32	107.7	105.88	108.41	107.06	109.4	106.69	107.82	107.34	109.48	107.58	106.59	106.74	104.77	108.33	110.37	109.54	109.54	108.86	103.46	107.49	111.18	109.74	104.13	105.8	106.26	108.79	108.36	104.87	108.14	105.04	105.78	110.27	108.19	107.94	104.93	104.77	108.21	107.03	103.95	104.51	109.59	108.01	108.3	104.3	106.08	107.65	111.77
110.38	111.15	110.91	111.08	107.89	109.35	110.79	108.16	110.12	107.8	106.13	105.48	110.78	110.55	109.81	108.96	111.22	110.32	113.17	110.47	108.15	109.14	111.25	109.46	112.61	111.59	110.51	109.59	111.5	112.16	109.64	109.86	111.55	112.31	114.03	111.62	110.71	107.06	111.05	111.61	115.2	115.42	107.88	108.32	109.73	109.21	110.35	109.86	109.68	109.35
107.09	106.39	104.25	107.26	104.57	108.91	105.51	101.95	107.38	106.94	107.89	106.24	104.02	107.58	105.93	103.84	106.67	103.59	108.96	106.92	108.1	107.59	106.02	105.12	107.2	107.54	106.84	107.86	108.99	109.35	108.57	105.65	107.84	108.56	105.77	105.09	108.1	109.8	109.95	106.58	107.16	108.2	104.85	104.6	106.93	108.03	106.64	106.51	108.44	108.23
109.22	103.79	105.89	109.98	106.51	105.65	105.61	107.36	105.77	105.51	107.2	108.04	106.91	109.98	107.58	108.74	106.18	106.54	107.47	105.28	104.74	107.01	104.07	106.31	104.31	107.54	105.35	105.26	105.24	108.75	110.85	108.47	107.17	107.84	106.38	104.45	107.63	104.76	102.13	105.46	108.72	109.77	107.83	103.06	107.14	106.61	105.61	105.62	106.78	110.17
105.56	107.04	104.52	104.24	106.5	109.06	109.16	105	106.38	104.21	105.63	107.22	110.46	104.83	106.81	105.15	107.03	108.21	105.79	106.37	106.65	105.35	106.68	107.73	105.41	101.64	105.36	108.35	108.15	105.03	108.28	106.58	104.66	106.85	99.755	102.17	102.52	105.11	106.37	105.5	104.94	108.48	107.89	105.11	106.9	105.55	107.16	107.32	106.2	104.66
106.4	103.94	107.38	104.07	106.43	107.03	103.77	104.55	107.35	106.79	105.86	106.43	106.6	106.01	105.04	106.11	108.77	105.65	106.94	107.28	107.97	105.41	104.4	105.54	107.99	104.76	104.64	105.85	107.71	107.49	107.58	105.05	105.99	101.88	109.21	104.92	107.96	108.49	105.98	106.71	105.94	107.01	107.08	105.6	108.32	106.02	105.18	109.39	105.78	107.07
96.08	96.284	98.201	96.21	98.031	98.814	96.707	96.887	100.41	97.163	97.102	99.743	97.043	98.591	96.789	95.473	97.611	97.629	94.31	99.306	99.253	98.712	98.611	94.91	98.031	99.294	94.558	97.608	99.418	96.026	101.76	100.4	98.381	99.589	98.438	98.198	95.029	97.085	98.829	96.278	99.115	97.975	97.178	99.589	92.714	99.566	96.676	99.093	98.105	100.55
109.71	104.86	108.45	108.89	110.06	104.36	105.34	108.02	109.22	106.68	105.95	108.16	107.11	109.05	106.66	106.61	107.38	108.01	107.21	103.95	108.23	107.04	105.69	110.91	108.84	108.86	109.43	110.13	107.78	108.75	106.79	105.99	109.58	108.54	110.01	106.86	107.2	105.85	103.46	109.47	109.92	105.78	109.08	106.68	109.77	105.54	104.34	108.58	109.65	109.13
105.86	109.13	106.52	106.45	104.13	104.44	106.2	105.37	105.45	105.7	105.59	105.97	106.55	105.73	105.08	107.78	103.28	103.76	106.66	104.55	104.98	106.31	106.31	102.35	107.21	103.53	106.6	103.96	106.61	105.78	105.94	104.41	106.64	103.78	108.2	104.04	104.3	106.8	106.67	106.47	105.65	106.05	103.79	106.29	108.34	105.29	106.07	104.73	107.09	103.41
104.96	105.16	109.63	105.61	103.98	105.65	107.87	108.8	107.13	105.75	108.95	103.85	103.78	109.18	107	107.59	106.98	104.58	108.38	105.42	108.04	106.8	105.25	107.73	107.76	106.14	105.5	106.26	105.59	104.68	106.21	101.68	107.72	104.68	109.92	105.08	108.09	110.39	102.44	105.18	106.92	104.78	107.04	106.12	107.39	108.2	108.4	103.83	106.33	107.48
110.93	111.13	111.64	105.42	108.65	109.05	105.75	110.42	108.18	107.92	108.24	109.29	108.89	110.08	106.35	105.12	111.48	106.54	109.08	109.07	110.73	106.24	108.76	107.29	109.2	107.54	108.19	108.9	103.72	109.9	109.45	108.77	109.26	106.14	109.27	107.59	104.47	108.6	108.85	108.35	108.27	106.25	108.68	111.21	108.1	111.43	111.04	106.54	108.12	109.98
95.123	97.976	97.081	98.181	101.27	99.359	97.78	98.728	99.95	99.458	98.911	95.515	100.27	96.504	97.535	95.385	102.16	97.436	97.605	101.95	97.859	100.21	96.704	99.578	99.548	98.514	98.104	98.115	94.367	97.724	100.63	97.218	99.277	95.442	100.29	98.078	99.366	96.272	95.494	97.755	98.55	100.77	97.332	97.602	100.04	102	98.953	97.313	99.093	95.368
107.4	104.86	107.65	108.29	107.82	108.39	108.08	109.3	105.85	106.49	105.78	108.7	109.59	107.44	110.27	109.39	109.03	107.63	106	106.03	106.84	105.23	109.48	106.76	107.53	105.74	108.7	109.66	107.81	108.4	106.49	107.39	106.45	107.31	103.55	109.68	104.34	107.73	107.06	106.73	111.13	109.08	109.63	109.87	108.56	111.63	106.12	108.71	108.16	107.48
109.29	105.75	107.84	102.73	106.97	105.96	104.99	105.64	105.09	101.26	106.37	107.6	108.19	104.22	104.02	108.83	104.4	104.6	105.93	103.02	107.61	103.49	105.48	106.88	108.1	107.34	104.19	105.17	107.43	105.92	103.33	103.61	106.54	107.87	104.8	106.48	103.49	107.64	105.93	104.35	107.07	104.16	106.38	108.2	105.19	104.44	106.92	102.91	106.33	104.86
105.16	108.52	109.03	105.25	108.57	107.25	105.69	107.21	106.32	106.37	108.58	109.65	106.93	106.14	106.69	108.11	106.76	106.86	106.77	110.42	105.85	105.74	108.66	106.23	105.48	104.96	104.98	107.53	105.74	105.72	104.78	107.43	104.5	107.52	107.44	105.89	108.52	108.46	103.42	108.4	106.18	103.84	107.78	108.3	106.35	109.92	108.07	103.85	106.3	108.2
109.78	109.72	104.2	106.97	109.67	109.54	105.3	105.68	110.98	106.07	108.31	110.57	108.18	108.95	107.84	110.03	109.69	106.26	108.72	109.7	109.14	108.59	107.92	108.89	110.28	107.05	107	109.63	107.08	107.68	110.32	107.61	107.54	107.1	109.87	109.74	109.64	110.65	108.69	109.7	111.75	108.84	109.79	109.64	110.04	106.8	106.59	108.44	109.34	107.01
97.714	99.588	99.384	99.181	102.19	101.21	96.659	102.14	100.83	101.6	103.04	101.56	101.91	99.423	100.92	99.237	102.42	97.227	99.975	100.78	102.26	98.597	99.275	96.708	97.321	99.384	101.35	100.71	101.69	102.02	98.11	99.284	98.126	102.3	98.081	101.44	100.88	103.95	98.155	96.607	99.058	98.312	100.26	98.01	103.78	100.93	101.94	99.552	97.63	98.276
106.63	103.97	109.3	108.31	107.12	108.97	107.77	110.56	107.33	109.33	106.11	100.5	105.74	105.11	105.2	104.52	107.25	106.5	103.99	102.78	107.3	106.89	106.61	108.89	107.8	102.85	108.05	104.75	106.42	104.25	109.24	106.54	103.88	108.82	104.8	107.19	102.59	106.68	107.68	108.15	104.01	107.47	105.57	106.12	105.34	107.49	105.52	107.16	104.58	106.67
100.84	101.67	99.785	99.558	101.2	101.18	96.617	99.382	99.654	102.02	99.972	98.453	98.901	102.69	96.191	99.347	99.9	99.066	99.686	98.886	100.92	101.26	99.304	100.05	103.25	98.959	101.5	99.877	98.028	98.838	99.319	99.702	102.05	97.82	100.61	100.1	101.98	102.68	99.286	98.754	100.71	99.485	98.863	100.14	97.593	99.422	100.72	103.13	101.74	100.6
106.02	108.06	107.73	110.16	109.16	104.29	107.93	105.45	105.38	109.05	106.34	106.52	107.67	106.5	103.01	106.65	105.18	105.33	108.23	106.76	103.47	105.73	104.39	105.86	105.71	107.52	105.86	106.11	107.44	108.14	107.98	105	107.4	106.94	106.72	108.28	107.75	107.41	109.15	105.7	107.54	103.08	106.32	106.24	106.79	104.85	104.74	105.2	106.3	108.89
105.2	105.79	104.16	108.13	103.27	104.17	102.39	109.18	106.41	108.19	102.21	105.06	106.99	101.79	104.92	104.18	106.89	103.15	104.72	103.9	103.45	104.22	106.62	103.94	104.17	104.38	105.89	105.05	105.81	105.28	100.83	107.12	104.19	106.78	106.39	104.96	106.72	104.65	106.23	103.64	107.47	103.7	103.94	99.084	105.19	103.96	108.21	105.36	104.62	105.94
96.836	99.198	98.796	98.219	99.897	97.999	98.575	98.25	102.07	97.767	96.771	98.832	98.344	100.65	98.885	96.331	100.5	96.808	99.319	98.463	101.25	95.785	98.992	98.31	97.987	97.208	99.803	99.002	98.693	98.198	95.958	96.411	97.089	98.266	98.263	96.674	95.767	99.49	100.26	98.4	96.454	96.559	97.053	94.631	99.259	101.12	96.918	97.766	98.659	100.51
107.02	105.56	107.8	105.46	108.47	104.45	108.59	105.34	107.07	105.1	107.33	108.07	104.92	105.35	108.4	102.23	107.22	110.03	110.33	108.59	105.92	104.87	109.41	106.12	106.96	106.31	107.21	106.89	103.47	105.92	109.21	106.49	104.27	107.7	106.7	106.68	108.77	106.24	104.99	104.49	108.12	108.25	106.5	103.08	104.16	107.38	104.13	108.92	107.02	107.63
97.397	97.253	97.211	98.032	99.199	98.454	95.972	97.758	96.782	99.656	96.205	99.316	98.962	98.043	96.123	95.223	97.232	101.63	98.856	97.734	97.717	96.286	98.378	94.78	98.628	95.733	98.144	99.436	97.839	98.36	97.098	99.125	98.441	93.527	99.047	96.864	101.54	98.371	102.23	97.292	96.871	97.09	98.545	99.19	97.704	98.625	96.81	98.486	99.958	96.523
105.33	105.99	107.54	109.8	107.1	104.94	108.77	104.2	107.94	104.09	107.02	106.68	107.12	108.75	106.39	105.42	107.43	105.68	106.65	105.93	107.47	108.13	106.3	107.04	106.6	104.43	110.52	105.08	107.63	106.84	106	110.12	108.4	107.12	108.68	105.2	105.07	108.77	103.86	111.2	107.37	106.47	108.71	107.26	106.96	104.65	104.89	106.52	106.54	106.53
111.65	112.89	110.05	108.2	109.7	114.76	110.75	110.19	106.69	111.3	111.49	110.52	110.09	110.87	110.58	110.13	112.05	109.26	111.85	109.91	109.43	112.66	109.27	112	109.53	111.39	111.89	107.35	115.2	112.2	110.91	112.04	108.81	111.71	109.56	108.35	108.42	109.78	111.05	109.68	108.49	113.1	111.65	110.54	112.34	111.87	110.39	109.94	111.62	108.62
98.262	100.49	97.559	100.48	99.464	97.297	100.19	102.83	101.82	96.826	98.979	100.97	99.962	100.24	97.654	98.301	98.565	95.543	96.296	96.144	100.58	95.158	94.774	100.21	97.996	101.52	95.503	96.743	97.459	98.667	99.948	98.25	99.186	99.371	100.34	100.22	96.311	99.49	97.825	99.39	99.931	96.142	98.693	96.696	97.898	98.808	99.79	98.042	97.325	99.386
107.72	109.28	109.6	107.44	108.26	108.43	107.26	107.93	109.06	107.56	106.23	106.75	108.93	110.82	108.13	111.15	109.52	106.28	108.42	106.65	108.46	106.03	107.03	108	110.3	108.94	107.06	104.51	108.58	108.39	109.46	107.67	109.54	108.62	107.24	109.47	108.46	108.33	106.43	107.51	110.37	109.41	109.75	108.87	107.52	110.14	107.51	107.49	108.08	109.81
107.37	105.88	104.28	108.52	110.21	111.39	105.57	108.75	106.98	109.61	106.64	109.18	106.33	107.18	108.87	106.2	109.39	105.44	105.58	108.43	105.35	109.22	107.29	110.52	109.83	107.98	110.19	109.21	104.87	106.56	109.31	108.89	109.5	107.76	104.93	106.2	108.22	107.18	106.63	107.94	107.2	105.76	105.9	109.88	107.27	108.3	108.19	109.34	108.14	108.74
106.43	107.15	106.9	107.98	104.45	106.07	103.51	106.92	106.48	108.03	102.52	102.67	106.43	109.09	105.07	106.25	104.14	105.64	106.06	107.21	106.84	106.05	105.65	104.68	105.42	104.1	107.22	106.92	104.26	105.36	106.9	107.05	103.38	100.13	103.78	107.93	105.63	109.37	105.38	104.96	104.67	104.7	104.87	105.56	106.14	104.55	109.79	106.89	102.16	106.25
101.23	100.43	98.682	98.408	99.809	101.46	101.14	98.256	100.38	100.65	101.77	100.72	99.083	99.078	97.881	98.895	101.31	99.291	100.27	100.54	104	100.54	102.42	100.18	101.18	101.1	101.03	96.58	102.39	100.22	99.39	100.55	97.994	98.266	99.269	99.573	98.958	103.35	102.2	97.779	99.384	100.23	99.144	102.78	99.51	102.06	101.92	101.97	97.575	98.881
107.28	111.16	112.06	108.01	110.58	109.11	110.07	108.64	107.78	111.33	109.25	106.22	108.81	108.8	108.56	109.09	107.39	110.81	107.87	106.78	110.5	108.27	107.12	107.22	107.34	109.02	110.39	105.29	108.9	109.41	107.79	112.06	106.81	109.12	107.19	106.79	105.4	107.68	110.58	104.82	110.83	113.61	108.96	108.23	107.73	110.19	107.51	104.09	108.58	108.61
106.77	102.12	105.68	104.22	104.63	104.9	102	103.74	108.28	105.58	104.54	106.74	105.18	105.85	105.82	107.06	106.46	109.05	105.33	105.16	106.71	103.26	104.87	103.31	104.56	106.79	106.91	108.1	106.88	105.4	104.29	102.1	102.19	105.35	104.61	104.99	107.77	104.52	104.8	106.73	110.39	105.41	102.47	104.45	100.85	104.34	103.88	103.55	106.39	105.3
100.42	101.92	103.64	100.84	101.65	100.28	103.69	100.89	98.955	102.79	102.93	98.401	98.839	100.06	100.13	101.95	101.18	102.19	99.871	102.92	97.724	101.66	99.064	100.85	103.42	101.05	102.23	103.08	100.23	100.16	101.36	100.24	103.48	101.03	101.63	99.833	101.85	101.33	101.62	101.41	101.69	101.09	103.19	98.263	102.18	97.157	100.81	100.07	100.96	98.583
98.849	103.22	99.816	100.74	100.09	102.61	100.62	101.29	100.43	102.95	97.592	97.741	102.87	99.98	99.013	98.802	100.07	99.098	101.95	102.64	101.86	105.14	105.08	102.97	103.21	100.99	101.17	100.06	101.34	98.649	99.438	100.12	98.688	99.001	101.91	101.93	100.64	98.739	104.69	104.18	100.97	102.02	102.98	99.685	100.99	105.2	99.822	101.07	103.33	101.53
96.213	99.286	96.062	98.572	100.13	97.491	97.715	99.015	95.662	96.749	99.455	97.399	97.286	98.803	95.823	95.458	95.793	96.954	99.635	99.209	98.211	96.31	97.619	98.604	100.77	99.6	96.102	97.864	97.018	98.312	94.457	99.17	97.838	96.819	96.432	100.97	97.598	97.23	97.828	98.135	98.747	98.524	99.459	101.76	98.17	98.705	98.901	98.387	97.103	95.953
108.83	106.51	107.17	104.73	107	105.63	107.37	105.37	103.18	108.13	105.7	104.15	107.23	105.53	104.8	104.84	105.59	104.45	103.94	106.49	107.2	108.38	104.09	103.33	107.07	103.23	104	106.42	105.64	101.77	105.56	105.85	107.9	108.18	109.53	104.82	105.85	107.04	107.63	103.68	106.62	104.01	106.96	107.84	107.64	105.79	103.97	103.02	106.75	107.36
107.6	109.89	106.69	108.6	108.07	112.6	104.9	108.95	109.59	106.47	107.77	107.05	106.97	110.19	105.96	106.75	110.68	110.16	108.29	106.29	106.81	110.03	111.04	108.23	105.67	106.56	106.05	107.5	105.96	108.05	107.39	106.65	108.32	107.92	110.69	107.59	107.69	110.04	109.78	111.11	108.95	112.92	108.25	105.46	108.62	105.76	108.23	109.95	110.57	108.59
107.5	108.57	106.7	109.17	107.54	107.05	109.93	112.41	108.51	106.41	106.48	106.9	104.92	108.56	109.57	105.38	108.33	108.67	110.07	108.4	106.17	105.53	108.78	110.46	109.53	106.07	108.18	108.3	106.94	108.04	110.44	107.25	109.61	109.44	108.31	108.54	108.46	109.21	110.91	105.3	111.06	107.11	109.42	107.22	111.65	107.36	109.56	111.25	109.14	108.09
105.7	106.5	105.96	104.6	105.46	104.75	104.17	110.25	104.94	106.3	106.49	106.03	106.48	107.73	106.88	102.23	106.56	105.28	107.62	107.31	104.88	108.54	104.97	104.87	103.58	107.56	107.25	104.23	104.03	106.08	107.09	104.68	104.17	103.56	107.17	104.8	105.98	100.31	103.99	103.95	107.83	106.47	109.42	104.96	106.5	106.66	107.6	104.46	107.01	106.87
96.756	99.153	96.095	98.999	100.84	97.311	97.41	98.527	93.361	99.667	98.496	99.83	98.685	98.837	97.623	99.592	97.248	97.874	96.212	96.516	94.711	97.807	97.193	99.988	98.051	97.415	97.2	96.489	98.315	97.354	100.94	101.27	95.176	99.93	100.44	94.512	96.33	97.972	99.069	98.702	96.772	96.2	97.725	96.993	100.29	96.991	96.003	99.354	98.913	99.108
105.94	105.5	106.62	104.69	104.02	107.87	103.63	107.39	104.77	105.71	105.66	106.43	105.48	105.76	105.77	105.53	107.94	102.6	102.61	106.62	105.23	104.04	105.34	105.6	105.89	103.06	105.37	106.43	106.99	105.24	104.25	105.27	105.21	105.75	105.74	104.73	106.97	105.87	104.54	108.03	106.74	104.19	107.89	107.41	102.7	108.19	107.37	107.28	106.68	108.13
97.072	99.446	97.77	94.32	97.159	95.26	100.97	96.288	99.072	98.502	98.713	98.353	95.676	98.576	99.539	96.451	98.03	95.074	98.998	98.985	97.446	97.632	97.27	99.206	100.2	98.109	96.496	97.877	96.703	99.574	98.359	98.177	94.927	96.449	97.296	100.58	98.493	97.376	98.429	99.986	96.084	97.961	101.26	96.908	98.307	100.5	100.03	95.926	97.229	96.052
102.66	109.13	111.02	109.56	104.55	108.66	106.28	106.31	108.67	105.59	110.09	108.96	106.28	106.28	107.9	109.22	107.94	109.23	106.18	108.87	107.8	105.74	106.41	105.86	103.83	106.72	105.34	105.85	102.7	111.95	105.45	104.43	107.85	106.15	103.98	107.16	105.17	103.49	105.93	104.96	105.72	105.64	104.37	106.41	109.77	105.12	106.33	106.53	104.1	106.04
108.57	110.36	107.92	108.37	108.03	108.18	109.49	106.38	106.89	108.08	105.93	110.16	108.15	106.58	106.9	109	111.38	108.41	106.75	104.49	108.4	107.27	108.71	107.83	106.9	110.53	106.68	111.52	106.76	106.41	109.78	108.63	106.5	107.79	107.49	109.64	108.74	110.94	109.97	104.71	106.26	105.95	107.08	112.21	109.72	105.58	108.25	108.47	107.2	109.69
108.37	108.29	105.89	106.43	106.01	108.16	106.62	108.17	106.75	108.01	106.01	106.54	108.41	107.49	106.63	110.46	108.92	104.08	112.6	109.36	107.42	104.97	110.52	106.61	109.27	107.9	105.15	110.6	107.81	109.74	109.08	108.63	107.1	110.79	110.23	107.92	112.46	106.37	109.89	106.01	108.96	109.9	106.82	110.74	105.99	107.77	109.99	107.97	105.45	108.25
106.73	104.63	101.93	107.08	101.9	106.84	105.92	105.66	104.82	104.93	105.82	105.25	104.63	106.56	103.41	106.31	105.14	105.68	106.55	109.21	108.02	107.71	107.74	107.32	107.9	106.4	106.59	104.35	107.69	102.24	107.01	106.98	107.04	108.44	106.36	107.7	109.66	106.92	105.76	110.69	105.25	107.22	106.01	107.87	107.26	108.26	104.01	106.73	103.25	105.49
110.08	109.62	109.49	111.74	111.83	112.24	114.76	113.8	112.89	109.62	109.7	111.29	112.93	112.09	114.1	109.17	108.27	112.61	106.67	109.31	109.49	113.94	108.87	109.81	112.03	111.75	108.2	110.08	109.19	108.91	110.96	113.56	109.17	107.58	110.82	110.67	111.16	106.89	112.02	112.14	110.69	111.84	110.93	110.31	110.81	110.9	111.31	110.78	110.12	107.64
106.52	104.74	104.82	106.44	104.4	103.91	106.12	107.88	108.95	105.33	106.03	102.04	108.15	103.66	104.26	104.85	104.89	100.37	105.31	107.67	107.67	108.22	103.84	105.3	105.68	103.59	104.16	102.71	107.97	106.96	104.89	105.76	105.59	104.65	103.87	102.27	104.09	106.46	105.72	104.76	107.98	105.63	106.66	103.74	104.52	107.89	109.26	104.5	103.18	104.85
99.411	99.621	101.07	99.321	96.389	100.41	99.275	99.829	98.22	97.823	102.11	98.118	100.08	101.12	97.476	100.69	97.309	98.362	99.67	102.43	97.891	98.124	96.758	97.131	98.266	100.84	95.782	100.2	99.12	96.132	99.237	100.47	100.66	99.738	96.046	100.65	96.69	101.25	98.756	97.468	99.61	98.945	96.71	98.041	96.712	101.42	99.205	101.33	95.844	98.792
95.783	98.245	96.536	98.838	97.525	96.1	96.221	93.538	98.829	98.814	96.235	97.99	100.85	97.457	95.784	98.912	94.283	101.1	100.55	97.153	96.094	95.786	98.958	102.79	96.305	98.759	97.153	97.375	96.018	97.769	98.655	101.03	97.725	98.283	94.324	98.966	96.682	97.953	95.043	98.369	97.438	95.3	98.861	98.69	97.554	101.88	98.773	99.36	96.123	98.584
99.618	97.082	97.348	95.414	97.704	100.02	97.896	97.659	99.974	97.961	95.126	98.279	96.498	97.283	94.654	95.669	99.145	99.306	97.936	98.485	101.8	97.945	97.106	99.514	98.27	100.79	98.604	95.996	97.225	99.889	98.175	98.796	98.641	97.13	99.432	96.684	96.992	100.63	98.007	98.582	96.535	96.498	97.348	98.007	102.2	96.352	98.347	97.981	97.747	98.02
97.048	100.99	98.18	96.732	99.616	97.816	99.036	100.42	99.68	97.405	103.94	98.281	99.663	96.893	100.67	100.49	98.579	98.779	97.003	98.59	95.037	97.986	98.795	98.089	96.54	96.859	100.45	100.3	99.271	97.516	97.633	99.58	99.075	100.36	98.04	98	96.447	98.814	98.302	96.657	99.395	98.309	96.88	100.65	97.572	99.795	97.668	99.379	95.295	99.559
107.55	109.7	106.11	110.76	111.27	108.11	109.11	107.51	108.63	108.48	111.25	110.74	108.54	109.26	108.81	111.02	111.18	108.8	111.03	108.06	112.11	108.68	110.03	106.29	106.46	105.22	106.85	107.98	108.51	109.43	109.96	110.58	106.24	106.29	106.69	110.17	110.75	108.63	110.94	109.22	108.43	109.26	109.86	110.83	106.72	107.46	107.31	107.55	109.89	107.59
96.132	100.05	99.387	95.901	98.675	99.128	94.492	98.551	99.25	100.24	96.663	100.47	96.4	99.919	94.45	96.552	98.013	98.692	97.29	97.217	98.801	101.22	97.22	97.746	97.249	96.09	101.25	98.161	95.416	98.116	95.341	96.417	98.883	99.168	97.109	98.018	96.223	98.33	100.13	99.253	96.958	97.694	96.131	96.521	97.66	96.471	99.122	99.767	98.517	98.667
106.14	108.32	108.63	109.33	107.21	109.45	105.01	106.94	106.33	105.92	111.28	110.73	107.6	108.16	105.73	104.39	107.27	107.16	106.46	108.91	107.57	106.8	105.45	112.62	110.42	106.83	104.27	106.62	105.74	108.05	109.86	102.45	105.49	111.23	107.3	107.43	109.31	109.14	111.4	110.19	107.97	109.91	109.12	107.66	108.22	107.8	109.47	110.78	107.63	103.26
107.15	106.08	107.04	110.99	107.38	108.33	107.3	108.33	108.36	106.03	106.57	111.87	110.38	109.13	108.15	110.33	109.11	110.77	109.15	109.03	106.83	111.11	110.28	109.87	106.85	107.92	110.92	111.16	110.27	109.67	106	110.77	110.2	107.07	105.6	110.29	104.95	106.43	110.96	107.72	109.04	109.35	108.09	109.26	110.92	109.93	109.14	109.26	105.14	106.32
111.61	106.15	109.53	109.04	105.91	107.77	108.43	109.33	110.7	111.96	106.77	107.12	105.46	109.4	109.25	109.31	108.69	108.61	107.14	114.4	108.37	109.74	109.14	110.1	109.3	111.68	109.79	109.69	109.81	107.06	109.04	106.88	110.26	111.16	108.9	107.76	107.71	109.87	106.68	108.93	109.34	109.01	109.88	108.99	107.81	110.32	110.64	107.05	107.98	109.3
100.13	105.47	97.004	103.14	101.53	98.005	100.92	99.118	99.541	102.51	99.828	98.494	99.924	99.587	103.02	101.8	99.827	99.925	99.522	102.15	101.31	100.68	97.781	99.95	98.933	101.8	101.86	100.87	98.131	100.16	97.96	101.51	97.855	99.065	99.778	101.46	99.081	100.26	97.405	99.554	100.98	103.06	99.549	99.734	97.656	102.43	101.23	100.55	102.96	102.39
110.35	110.45	106.47	108.38	105.45	112.45	107.82	108.9	111.99	109.01	110.29	108.84	108.04	105.29	110.94	109.94	111.95	110.23	110.61	111.3	110.5	107.02	109.98	110.16	108.61	107.19	106.62	106.51	110.57	109.87	107.18	107.1	108.58	106.19	108.65	112.35	107.8	107.52	110.56	108.69	107.79	107.56	107.29	106.95	108.53	110.32	106.86	108.57	109.26	108.92
104.33	108.11	105.72	102.39	107.25	106.05	101.92	106.86	103.3	105.31	108.54	103.67	104.43	107.52	106.56	102.33	104.26	105.51	104.66	105.59	108.29	108.56	100.83	104.74	105.68	107.3	107.67	105.82	103.54	104.19	104.95	104.59	103.33	103.9	103.01	105.65	105.54	102.97	105.3	106.77	103.51	108.22	105.9	106.08	107.76	107.47	104.33	102.43	106.15	104.25
106.5	108.44	107.07	106.8	107.99	107.23	107.84	106.86	107.14	107.31	104.81	108.43	105.67	108.98	103.84	108.13	106.19	111.99	107.67	110.84	108.11	106.12	108.39	107.17	105.42	105.6	107.57	109.18	107.17	107.55	109.58	103.2	107.01	107.63	110.03	105.44	108.06	105.75	108.28	109.12	108.26	107.92	110.11	109.04	109.41	105.09	105.62	106.6	106.3	108.93
95.297	96.751	99.063	102.55	99.319	98.103	91.198	99.243	99.474	98.108	101.08	96.914	100.04	97.414	97.573	101.78	99.562	98.973	98.47	98.971	97.294	100.42	97.194	96.535	98.464	97.658	96.648	99.098	96.348	98.197	99.113	96.373	96.196	95.798	96.252	98.382	97.632	97.911	98.52	100.34	98.494	94.017	98.631	94.405	95.939	98.26	100.15	95.985	99.676	98.638
97.792	98.872	97.666	97.884	99.552	102.06	96.261	94.685	98.549	100.12	99.816	100.87	99.01	100.45	100.05	97.343	95.894	97.666	96.844	100.14	98.879	99.319	100.06	98.761	101.79	98.515	99.76	100.65	97.854	100.51	101.39	96.144	98.413	94.748	97.793	99.186	98.163	100.53	99.034	98.34	97.933	100.64	95.277	95.837	101.72	100.74	99.006	103.28	99.334	95.658
97.77	100.74	99.049	99.064	98.721	97.157	97.561	100.88	100.49	98.796	101.62	101.69	101.34	98.409	101.16	101.64	96.737	104.85	100.07	98.918	102.06	102.51	102.07	97.761	99.359	101.82	101.29	102.17	97.88	100.4	101.78	99.122	101.08	101.04	100.54	104.97	98.999	101.33	100.15	100.81	95.701	100.44	101.84	100.62	99.683	101.31	100.44	98.064	101.64	98.519
110.08	106.92	106.33	107.34	105.57	108.08	110.61	108.65	104.7	105.03	106.05	109.5	107.84	110.16	107.38	110.29	107.89	108.7	110.11	105.97	108.81	109.55	108.25	109.61	109.35	108.24	110.38	106	107.43	105.62	111.06	108.63	108.03	110.93	106.19	106.02	103.21	107.76	109.82	106.76	110.72	107.69	104.76	108.13	106.37	108.94	107.51	109.24	105.21	107.16
100.78	105.51	103.57	106.98	106.06	104.3	106.44	106.22	104.9	103.57	106.84	103.43	104.44	104.08	105.93	106.23	105.43	106.45	102.43	106.05	106.1	102.83	104.32	104.12	105.7	107.47	104.2	107.69	106.77	103.99	108.39	107.41	108.07	105.57	105.78	103.51	106.39	107.37	106.25	104.87	100.89	104.39	106.71	106.22	104.14	106.69	105.83	103.23	105.97	104.47
108.19	104.29	107.58	104.56	106.01	104.86	106.38	106.56	105.52	104.45	107	103.33	105.66	109.34	107.34	104.72	108.54	102.83	105.58	105.6	107.86	105.7	105.39	104.52	106.91	106.03	104.67	108.27	106.2	106.11	103.7	107.76	103.22	104.78	105.26	110.08	104.97	103.17	105.76	104.83	105.64	105.76	104.47	103.67	108.95	108.04	106.79	102.92	104.7	103.49
106.76	104.32	103.52	108.27	106.47	103.45	105.86	104.83	106.51	107.93	105.15	108.15	104.45	106.44	103.19	110.66	107.83	106.6	106.81	105.78	108.17	106.97	102.96	108.21	103.48	106.42	105.02	106.89	105.73	105.12	104.24	106.89	109.55	107.24	104.87	109.64	108.63	107.37	103.94	103.52	103.64	106.76	107.17	104.1	105.17	105.89	107.91	105.95	106.43	108.13
107.97	109.17	111.09	108.86	107.81	108.08	109.27	108.05	108.33	108.69	110.9	110.27	106.2	109.47	109.24	109.52	109.25	107.18	105.79	108.11	109.95	113.56	108.53	106.98	109.08	108.19	109.35	107.5	110.8	112.23	107.82	108.98	106.66	108.59	106.07	107.78	107.91	106.38	110.83	106.56	109.3	107.75	106.47	108.78	108.07	108	107.28	106.94	105.36	111.44
109.23	108.51	104.05	101.58	103.32	102.99	102.6	107.44	108.48	106.52	106.99	105.91	103.53	108.1	105.31	104.04	106.02	105.83	106.79	105.42	106	106.07	107.18	104.46	105.39	105.08	104.94	105.51	105.07	105.72	107.19	105.08	104.63	103.7	106.49	106.73	107.24	103.14	105.33	106.09	105.09	106.72	104.73	102.44	104.93	107.78	106.9	106.74	103.5	106.42
108.23	104.55	103.39	102.53	105.24	104.74	106.76	101.6	108.15	106.83	106.31	103.99	105.52	110.04	107.43	106.97	106.23	106.82	105.27	101.76	108.6	107.52	107.96	105.91	103.5	101.43	102.29	108.63	102.87	106.23	100.84	105.88	102.92	104.5	104.96	103.53	108.64	104.24	105.62	105.72	105.26	108.49	106.97	105.64	104.46	106.67	105.2	105.54	104.61	105.4
100.28	101.27	97.297	99.642	96.346	97.045	98.519	97.808	97.049	98.347	96.496	95.829	97.545	95.392	97.822	99.447	95.915	97.062	97.076	100.78	100.06	98.47	97.615	98.487	99.923	99.515	97.779	100.09	95.327	97.898	97.067	97.53	95.688	97.815	100.96	97.416	97.902	101.23	96.914	96.926	98.725	101.41	95.121	100.27	98.918	100.69	96.547	94.769	97.689	97.248
108.09	102.55	107.53	106	110.27	106	109.07	102.7	106.13	105.65	107.19	105.51	105.57	108.71	107.34	108.42	107.11	105.99	105.19	108.07	106.62	108.37	106.63	108.26	108.78	106.23	107.5	105.3	107.12	108.1	109.05	104.64	105.9	109.25	110.53	109.71	107.61	109.57	107.13	104.23	107.68	106.53	107.25	105.42	104.49	107.7	107.18	108.44	100.71	105.1
107.82	105.23	103.91	103.28	105.95	103.67	108.15	103.51	107.14	106.1	107.03	105.34	104.98	104.4	105.93	104.91	108.09	104.53	102.54	106.46	105.56	107.42	101.29	103.71	108.91	105.37	106.06	104.88	104.45	106.07	104.64	108.6	104.32	106.87	103.51	106.94	104.23	105.96	105.04	102.63	105.85	105.06	106.28	106.77	106.85	104.84	102.18	104.74	108.34	107
108.27	111.43	109.28	111.08	112.78	107.43	110.21	105.72	108.99	109.03	107.7	110.06	108.65	109.48	108.06	109.03	108.03	106.55	111.15	107.16	110.33	109.71	106.82	105.35	109.39	110.89	108.5	107.56	106.55	108.09	113.59	108	111.42	106.04	107.91	106.84	107.18	108.42	109.8	108.39	110.83	107.48	107.42	108.72	107.03	108.99	111.25	110.76	110.5	112.81
109.94	106.36	109.05	106.95	110.36	108.41	111.54	104.95	104.09	107.98	109.07	108.51	110.45	109.04	108.98	107.37	111.35	106.97	105.52	109.91	109.02	107.3	110.04	107.93	107.58	108.26	107.38	109.6	108.17	106.48	109.35	109.41	106.22	108.04	107.76	106.94	105.53	107.42	108.27	109.34	107.4	108.06	109.19	108.97	108.82	107.78	109.56	107.7	108.65	111.2
103.84	106.42	106.67	105.9	104.54	105.52	105.77	101.48	106.07	102.55	109.13	102.28	108.06	105.45	109.1	105.91	103.31	104.74	108.6	104.95	106.58	104.33	106.5	104.35	104.87	105.15	105.65	104.33	105.83	103.86	104.55	104.23	107.24	106.11	107.61	105.46	103.54	105.96	105.31	108.74	103.62	106.53	103.18	103.82	106.57	110.27	106.68	108.93	104.28	107.85
108.2	104.45	101.38	106.36	106.74	103.29	106.22	106.14	104.56	102.75	105.8	105.77	105.31	104.59	107.01	105.51	106.51	107.25	107.55	108.1	104.04	106.73	106.97	106.64	105.11	107.24	106.11	104.57	106.02	105.27	105.85	102.68	102.5	108.47	107.71	105.96	106.34	105.66	107.3	106.43	109.29	107.62	107.43	103.82	105.28	107.43	107.63	101.25	107.39	103.48
100.09	102.48	101.52	100.03	98.75	100.71	100.95	99.387	101.88	98.849	98.607	103.06	100.89	99.426	100.06	103.19	101.33	99.738	99.264	100.57	100.43	101.32	100.23	101.03	104.59	98.899	97.985	101.67	102.34	101.85	101.49	99.453	100.61	97.484	102.65	103.68	103.44	102.46	101.37	97.208	100.33	95.739	103.18	102.87	103.79	100.2	100.23	98.668	100.32	98.031
102.32	104.98	105.25	105.03	107.87	106.36	107.3	108.51	103.47	106.78	105.25	106.02	105.69	106.81	106.11	106.44	104.25	101.67	103.6	106.54	105.67	107.68	103.15	105.97	106.25	104.77	105.32	105.52	106.36	105.62	106.09	107.67	103.49	107.63	105.33	107.34	103.64	106.11	104.75	108.46	105.25	104.94	107.96	104.15	106.01	108.51	106.39	106.29	106.72	106.24
110.29	110.67	106.81	111.07	109.03	114.07	106.39	109.41	110.78	109.6	109.09	108.91	109.2	110	109.62	108.9	111.5	111.83	110.52	106.94	111.32	111.54	111.19	107.08	112.63	111.09	109.71	111.18	111.04	107.06	110.44	110.05	110.86	110.65	109.51	107.42	110.91	112.45	108.04	111.06	108.63	113.94	113.46	110.73	109.28	111.1	110.63	108.28	109.8	112.25
111.44	108.22	109.19	105.87	108.71	112.3	109.25	108.96	110.29	105.73	110.29	107.71	107.26	109.83	103.5	107.46	107.62	105.32	111.07	110.25	107.49	107	109.58	108.88	109.48	105.1	108.41	107.65	108.96	110.57	111.16	110.8	108.99	107.32	108.7	107.59	111.02	106.64	107.14	108.12	108.89	106.47	106.99	108.31	108.34	104.6	108.23	107.82	108.69	109.18
98.509	101.65	101.01	98.247	96.61	96.724	100.8	96.936	97.404	98.95	94.614	100.75	98.623	96.318	97.722	98.546	99.969	99.977	98.857	97.879	100.17	98.053	99.817	98.645	98.467	96.426	97.849	97.586	98.472	97.345	97.509	102.5	99.229	98.837	97.571	98.199	99.482	97.488	97.161	94.054	96.364	101.1	98.253	99.611	99.528	100.16	98.532	101.42	100.19	98.017
111.6	109.14	109.62	109.83	110.09	108.69	108.95	108	108.69	108.53	111.14	110.24	108.9	109.52	108.99	109.02	108.97	111.02	112.58	112.05	106.84	112.22	111.66	111.64	111.36	108.17	112.15	108.06	109.19	110.54	109.06	110.5	108.93	111.42	109.25	108.93	111.64	107.57	110.89	113.03	109.73	112.75	112.67	109.14	108.42	112.3	112.16	109.55	109.56	109.61
106.26	108.14	107.65	106.61	104.38	106.6	107.9	107.38	101.47	107.07	104.02	106.24	108.08	104.69	105.64	107.48	105.18	104.46	106.41	109.78	106.53	107.38	105.73	104.83	107.72	104.58	104.81	103.17	105.73	106.13	105.8	104.97	106.21	106.05	108.03	107.99	106.49	105.02	102.52	106.76	103.56	103.96	102.26	104.68	106.1	103.25	103.26	109.23	106.46	104.86
103.35	101.16	100.39	101.14	103.31	99.7	99.703	98.714	98.958	102.23	97.796	100.27	99.088	101.74	99	99.976	100.31	99.185	103.29	100.66	97.115	98.917	102.69	101.59	98.824	99.859	99.11	101.62	100.97	99.252	102.98	98.912	102.4	100.28	102.38	99.15	101.04	97.631	101.99	100.76	100.74	101.46	100.89	99.037	98.839	98.62	99.351	101.75	97.898	99.523
106.41	104.45	105.53	107.75	105.64	105.77	103.94	108.57	105.84	105.45	102.85	107.78	108.03	103.29	105.5	106.18	102.42	104.95	105.65	105.01	105.98	103.44	103.52	109.75	105.21	107.19	103.67	106.1	106.78	104.81	105.6	103.66	105.46	106.25	107.03	109.44	103.93	106.87	107.15	106.21	104.15	104.03	105.06	105.85	105.88	109.38	108.28	106.39	105.16	107.59
99.556	98.414	98.357	97.025	100.33	99.404	100.55	99.663	96.282	97.106	97.996	96.074	96.681	96.991	97.328	96.06	98.632	94.605	95.851	95.886	98.63	100.21	97.361	97.71	99.428	98.349	96.084	97.256	98.515	95.208	100.7	96.853	97.062	99.871	98.272	99.458	97.664	94.83	97.916	95.859	100.05	97.64	98.206	97.275	98.633	97.985	99.914	100.16	97.846	97.316
99.609	98.647	97.667	97.331	100.2	98.599	101	97.528	101.69	99.352	100.85	100.19	102.45	99.166	98.639	94.872	98.919	97.745	97.19	97.52	98.102	97.879	99.309	100.84	97.636	99.583	95.958	98.378	96.737	101.66	101.45	101.23	97.309	96.878	102.08	100.69	96.952	94.64	99.447	102.95	96.919	99.498	101.66	94.627	100.2	98.231	100.69	97.518	104.3	99.162
107.73	107.27	106.94	109.59	107.77	105.86	106.81	108.06	109.29	108.2	109.19	110.23	106.75	107.5	107.31	108.28	109.47	103.78	107.21	112.21	109.72	108.48	107.84	110.84	108.1	109.58	106.65	106.45	109.3	110.39	109.53	108.4	108.32	111.67	109.17	106.39	109.82	109.87	105.57	107.7	109.28	105.64	106.38	111.06	110.4	105.36	108.05	109.63	109.88	109.74
105.76	108.18	106.11	108.81	109.02	109.76	110.8	106.78	106.79	107.85	109.53	109.62	108.25	106.46	107.1	108.96	109.39	109.78	107.65	103.6	109.24	108.84	106.03	108.62	106.9	107.27	109.88	107.79	107.3	108.66	110.99	108.64	108.99	111.78	110.6	109.67	109.77	110.61	105.4	104.9	108.9	107.33	107.02	107.27	106.15	108.69	109.85	106.19	108.79	110.31
103.94	110.57	104.68	106.54	103.2	104.33	104.05	106.12	106.63	106.98	107.19	104.37	106.32	108.28	107.64	103.79	106.96	105.92	106.19	106.01	104.44	104.4	105.79	106.44	108.64	107.52	106.15	107.63	106.51	105.23	108.89	105.21	106.81	103.31	104.07	105.69	107.46	106.92	106.4	106.58	107.13	104.84	105.46	107.89	105.99	105.47	104.71	106.17	106.27	111.95
103.58	108.84	109.34	105.75	105.03	108.14	100.76	108.61	104.67	107.06	107.08	106.94	105.15	107.06	103.82	105.13	106.85	106.24	104.97	109.15	106.76	105.37	105.58	109.32	103.89	104.63	106.9	104.7	105.95	104.6	106.95	105.59	106.57	108.19	111.69	105.22	106.53	106.38	106.46	107.86	108.74	108.57	103.28	104.19	107.25	106.78	103.94	105.7	103.56	104.92
107.58	104.57	107.93	101.5	108.42	102.92	105.94	104.83	104.69	105.71	105.78	104.96	102.33	101.18	108.04	103.68	106.44	106.41	106.94	100.21	104.37	106.21	103.45	103.95	107.82	105.24	104.13	102.07	102.59	102.83	106.15	102.75	103.21	104.55	102.77	105.99	105.34	105.18	103.58	107.73	105.61	105.22	105.37	104.2	107.46	107.97	107.41	106.37	104.04	107.25
107.58	103.88	110.37	107.95	105.66	106.54	108.02	107.96	107.37	106.63	106.51	105.2	104.14	105.97	106.13	107.21	107.58	103.24	107.44	107.37	107.15	106.68	105.9	106.57	107.54	107.63	104.92	106.16	107.88	111.63	107.69	107.71	108.11	105.66	106.12	107.36	106.82	108.35	108.34	106.87	106.02	105.3	106.08	104.23	103.75	108	106.79	107.21	104.49	107.82
107.2	110.63	111.45	111.09	109.67	110.39	111.72	109.5	111.82	106.32	111.17	111.11	109.32	109.81	109	110.13	112.99	111.19	110.16	110.08	107.69	109.35	112.36	111.6	108.39	109.58	111.31	112.54	107.97	111.3	109.87	112.13	110.74	107.83	107.2	109.21	110.43	110.13	110.21	114.75	110.02	111.41	110.49	110.15	109.93	111.43	112.59	110.64	110.2	111.95
108.89	110.51	109.12	107.02	105.86	108.09	107.59	109.1	107.63	105.66	105.65	107.28	104.47	107.86	106.98	106.69	107.37	108.5	106.28	108.1	107.41	108.8	109.98	111.12	107.28	105.62	108.71	108.35	111.17	106.75	109.79	108.9	107.02	108.58	106.31	107.6	102.62	106.54	106.54	107.77	109.39	106.19	103.88	105.63	106.93	110.96	109.06	110.16	107.79	107.32
107.98	108.49	108.6	108.21	104.05	108.76	107.42	106.93	111	107.07	106.96	105.56	109.35	107.25	108.81	108.88	105.55	107.38	105.67	105.73	107.27	108.61	107.01	108.23	108.69	106.34	106.42	108.13	105.19	106.37	108.25	110.48	106.53	106.29	105.02	105.82	106.81	106.57	109.24	105.72	108.01	109.66	106.69	104.37	107.75	105.59	109.53	109.06	107.44	105.69
108.11	110.58	110.96	111.76	106.94	109.43	111.33	111.51	110.98	107.87	112.57	108.77	111.97	109.51	110.65	109.52	110.28	111.02	110.52	110.97	111	109.28	107.58	112.5	107.19	108.29	104.72	109.06	109.93	111.11	111.17	111.48	112.46	110.9	110.26	109.95	106.38	111.17	109.56	110.22	111.16	108.72	113.23	111	111.58	108.5	110.72	108.01	108.69	111.39
104.74	108.47	109.89	105.76	101.04	103.98	104.55	110	102.83	102.8	108.93	106.69	106.13	105.05	104.74	109.43	107.2	107.76	105.9	107.39	107.5	105.17	107.63	107.38	106.35	104.55	111.19	107.74	108.83	105.88	105.83	107.06	105.39	107.09	105.83	107.07	104.27	105.8	106.54	104.24	106.27	103.79	104.49	106.34	104.93	105.32	109.99	104.72	108.14	103.61
98.51	99.957	99.382	98.274	102.01	101.15	100.21	100	101.15	101.5	98.507	99.209	99.64	100.35	102.77	100.54	96.642	100.26	100.3	96.111	99.415	98.347	103.25	98.918	101.4	98.618	101.03	97.511	97.81	101.86	101.2	99.741	101.69	104.16	99.113	97.349	101.76	101.06	98.035	102.46	98.171	101.53	100.02	100.52	98.829	98.606	100.42	99.632	100.14	100.52
107.15	109.06	107.85	108.68	109.37	106.03	108.08	111.08	106.91	107.8	107.21	106.81	112.1	106.71	108.1	107.12	110.51	107.61	108.55	105.31	109.72	107.4	107.01	107.18	106.13	106.01	110.1	107.31	108.18	107.87	105.36	107.29	110.44	108.65	107.88	107.45	109.21	107.18	104.73	106.76	108.77	107.93	110.17	105.17	107.56	109.31	106.6	107.84	108.76	105.09
107.68	107.83	110.38	105.79	105.81	105.79	109.13	109.73	109.94	105.95	107.84	104.59	108.66	105.6	107.39	108.35	107.22	112.06	107.84	111.36	107.77	106.61	107.74	102.76	109.81	106.55	106.71	105.19	107.01	108.89	107.25	108.17	109.52	107.16	107.36	105.93	107.6	107.21	106.02	108.84	107	107.68	107.56	107	108.98	110.81	108.74	109.62	108.11	108.91
105.98	105.45	104.8	104.24	103.87	107.79	106.86	106.22	103.27	103.61	109.13	110.18	104.82	107.71	106.17	104.31	105.35	103.27	107.84	104.55	104.99	104.45	103.54	103.1	104.04	104	102.18	104.9	107.82	105.22	104.59	106.11	103.15	103	105.95	105.38	104.91	104.44	104.82	104.63	103.47	104.28	104.54	110.28	107.82	107.34	106.22	106.62	104.63	104.93
107.72	110.44	106.34	106.84	107.21	108.14	108.17	111.56	106.46	111.3	104.49	109.14	108.73	107.92	106.06	105.92	109.76	110.73	106.1	109.56	107.17	110.12	109.15	109.1	110.97	106.79	108.4	110.19	106.31	106.45	107.46	106.92	108.19	108.48	106.69	109.34	106.33	109.05	109.21	107.6	111.35	112.38	104.18	108.82	109.64	106.03	109.77	110.45	107.17	108.87
106.97	102.29	108.39	106.05	108.96	107.05	107.04	107.17	104.66	105.66	106.71	105.77	106.23	105.19	104.15	107.38	107.83	101.34	105.98	111	105.02	112.6	103.56	107.55	102.19	105.81	105.81	110	106.16	108.02	110.06	106.32	109.89	105.36	108.89	106.48	102.93	105.03	106.63	106.34	103.29	105.06	104.58	103.17	107.81	104.85	108.16	106.6	107.09	105.17
98.061	96.907	100.26	100.02	96.022	98.468	100.48	96.101	98.356	99.325	96.919	99.364	96.271	100.68	100.84	98.027	99.516	100.72	99.597	97.404	97.414	99.078	96.689	97.738	97.075	98.681	96.685	100.16	102.42	97.698	98.606	98.451	98.924	99.174	98.199	96.4	96.345	99.171	98.641	98.992	98.255	98.973	99.95	99.908	101.19	96.349	99.651	99.453	99.576	98.438
99.367	99.537	97.216	101	99.788	99.298	100.74	97.857	101.85	100.48	97.038	98.696	99.435	98.22	99.083	97.5	98.95	97.253	99.219	98.682	99.646	100.76	97.376	98.889	101.98	96.698	97.312	98.434	98.223	99.008	97.167	100.29	98.76	98.422	97.045	96.389	100.25	101.85	98.107	95.031	99.703	98.75	102.67	96.809	100.34	101.77	98.989	97.491	99.378	95.911
113.26	108.89	113.72	108.79	107.98	109.09	106.47	112.22	116.23	112.31	111.24	110.08	109.67	108.81	109.12	111.16	110.48	109.77	111.83	112.32	112.88	113.12	108.79	111.41	112.27	106.97	111.16	109.87	110.66	108.76	112.27	111.81	111.5	113.5	111.72	109.75	113.47	109.01	108.81	109.18	111.38	109.68	109.37	112.39	107.84	111.58	110.13	108.55	109.96	110.95
108.69	106.53	106.31	109.13	108.23	109.37	106.54	105.47	104.65	107.96	107.12	110.55	110.53	107.2	106.43	106.61	107.42	107.23	104	106.86	104.52	105.03	107.47	106.18	107.05	108.1	106.83	107.59	108.86	107.42	107.75	106.52	104.04	104.8	107.7	105.98	107.79	106.38	104.68	108.58	107.19	109.07	104.18	107.17	107.75	105.42	103.61	105.57	106.93	106.44
105.15	104.12	109.37	105.48	107.4	106.13	107.48	106.61	105.1	107.12	104	106.25	108.84	105.54	104.59	105.35	104.38	107.67	106.53	105.64	102.94	103.21	105.04	104.16	103.27	105.45	108.37	105.45	108.08	105.58	104.22	107.34	103.91	105.94	104.61	106.55	104.4	107.52	105.29	104.88	106.22	104.7	104.11	103.87	105.99	105.23	104.04	105.72	105.69	105.27
108.88	105.25	107.85	106.01	107.46	105.61	105.79	110.23	104.25	106.04	106.97	106.89	106.22	107.63	106.4	107.25	106.87	108.56	105.07	106.12	106.99	105.37	108.2	106.9	109.6	106.02	106.32	105.29	107.87	105.37	106.53	107.19	103.34	107.61	106.44	103.15	105.87	109.05	109.36	107.38	107.8	104.65	103.74	107.04	104.94	101.21	105.27	108.46	105.92	102.89
101.42	100.42	98.796	102.35	102.95	102.74	103.19	103.29	104.15	103.9	100.54	101.41	100.33	104.14	104.01	100.21	102.11	99.654	99.756	102.4	99.527	103.58	100.06	101.72	102.65	99.209	96.801	100.43	101.61	100.31	103.29	100.8	102.23	101.57	101.24	101.42	100.07	96.733	99.746	99.958	102.37	99.479	99.446	100.96	101.91	100.59	102.83	98.594	98.165	100.91
108.6	110.45	106.59	110.66	105.72	109.47	110.3	105.95	109.1	108.36	109.14	110.99	106.65	107.24	106.94	107.12	109.89	112.55	109.64	107.66	107.09	111.09	104.92	107.26	109.32	108.29	107.96	109.85	109.98	110.02	107.98	105.86	110.57	106.75	108.49	109.71	111.33	105.72	106.72	111.56	109.72	109.12	107	112.71	110.82	111.28	109.43	108.22	110.24	109.35
109.64	111.9	104.61	109.47	109.17	110.9	108.81	107.49	106.41	107.64	105.07	110.62	109.06	108.43	108.68	106.76	108.92	106.48	108.59	107.91	110.52	110.84	111.16	108.94	108.01	108.2	107.77	106.97	105.87	108.34	109.84	108.77	105.58	108.67	111.96	111.36	110.12	109.15	107.52	105.69	106.15	107.33	109.44	108.51	110.82	110.99	105.61	108.28	111.49	109.63
106.12	108.14	105.94	109.04	104.3	106.24	107.63	106.48	103.64	102.75	102.02	105.79	106.99	105.42	105.3	105.76	104.52	105.52	105	106.22	104.55	107.82	105.6	103.61	101.69	106.22	104.92	107.21	106.92	107.31	105.76	106.64	107.12	107.14	102.52	106.88	105.87	105.74	102.92	105.38	105.26	105.29	105.05	104.24	104.48	104.01	105.49	103.46	106.13	104.73
101.21	99.54	97.462	99.951	100.49	96.657	101.66	98.087	96.016	101.11	101.83	100.31	99.714	102.75	98.729	96.482	101.01	100.78	99.422	99.229	98.797	99.732	100.46	99.447	99.741	101.95	102.64	100.73	102.11	102.27	100.24	101.91	97.101	101.64	97.352	100.62	98.494	97.636	100.36	98.143	99.375	99.803	101.72	102.19	100.7	98.262	99.21	99.683	98.498	99.124
99.852	100.67	101.93	100.27	103.31	100.83	103.31	102.36	98.906	99.734	100.21	100.64	100.87	103.53	104.21	99.25	101.67	102.51	101.62	99.257	100.89	103.79	100.96	98.307	100.61	102.11	101.51	101.76	102.24	103.34	96.407	102.4	103.74	98.629	103.5	102.39	101.77	102.03	100.55	101.48	99.884	100.76	96.338	98.721	97.351	99.858	99.888	98.779	99.119	101.59
98.999	97.837	98.287	98.93	99.098	99.435	96.597	97.595	99.374	98.769	95.404	96.974	97.172	98.776	99.169	97.912	98.911	99.16	96.621	97.705	96.378	97.639	98.438	96.807	100.06	97.175	99.69	100.67	102.04	101.04	99.538	101.54	97.177	97.249	97.139	97.245	99.248	98.882	99.204	97.953	95.481	96.359	97.999	98.986	98.364	97.113	95.511	96.234	100.13	96.622
108.16	110.58	109.1	106.68	109.24	107.06	108.52	108.46	108.32	110.94	108.29	109.49	111.98	111.92	107.52	108.19	110.11	108.99	106.67	107.27	111.52	108.85	109.97	107.56	107.21	109.31	105.04	107.86	106.67	107.05	108.4	107.77	110	108.89	109.28	106.84	108.25	109.42	105.91	107.59	111.84	110.34	106.73	109.34	103.54	107.37	108.32	107.76	104.2	108.62
96.798	96.779	100.34	97.599	97.148	99.918	96.644	98.067	100.62	96.991	97.027	99.842	99.889	99.913	96.241	97.712	99.17	97.624	97.446	95.382	95.413	99.62	98.03	96.632	96.076	97.121	99.863	95.492	98.197	98.597	98.445	99.119	102.18	97.205	97.601	97.251	98.893	98.589	96.486	96.744	95.556	98.699	97.547	96.495	99.56	99.189	100.7	98.647	99.201	97.293
101.37	101.37	101.46	99.934	100.43	97.838	100.66	99.977	101.08	101.87	102.14	98.878	101.76	102.03	100.33	99.055	101.61	101.59	98.875	98.829	99.905	99.656	103.45	100.94	97.767	97.55	99.991	102	101.69	99.212	102.93	101.72	102.06	101.73	101.22	97.708	99.712	101.23	98.408	102.23	97.331	99.645	99.543	101.34	97.366	98.866	100.65	102.78	99.078	100.55
107.16	102.63	106.54	103.56	106.78	107.33	109.36	105.79	109.92	101.82	107.59	107.3	104.01	102.63	106.93	107.09	107.59	103.2	107.64	107.37	105.12	107.4	104.02	106.13	107.29	105.93	105.04	102.2	104.38	102.24	102.88	106.96	105.54	105.85	104.98	104.03	106.47	107.71	107.13	107.02	102.37	106.43	103.98	104.69	102.52	104.52	107.85	107.5	105.86	108.59
102.93	107.52	107.06	105.54	105.73	105.73	108.09	105.12	107.03	105.18	106.41	106.98	108.72	107.9	106.91	105.91	108.49	102.67	106.76	106.99	105.44	104.91	106.27	105.4	107.48	105.72	106.44	108.51	106.87	105.51	106.53	109.1	107.1	107.24	106.06	106.89	107.33	107.11	101.58	109.23	102.52	105.23	105.25	108.02	107.92	109.31	103.38	105.06	105.32	106.54
108.37	106.83	108.14	103.65	105.46	105.1	104	105.4	107.65	105.28	106.61	107.04	106.47	103.6	104.66	105.8	108.49	103.08	105.28	107.31	103.69	104.84	105.73	103.98	107.66	102.38	106.33	105.72	104.13	105.37	106.3	103.94	107.69	106.48	110.06	104.32	109.46	104.52	104.39	103.3	105.56	106.93	105.47	102.57	105.28	104.45	106.29	105.05	103.53	107.04
111.01	106.38	104.86	103.71	105.75	105.61	105.26	105.84	106.45	106.71	105.9	106.04	107.05	106.24	107.56	106.75	105.35	104.63	106.47	104.47	107.7	106.69	107.18	103.55	107.94	105.14	109.05	103.35	106.61	105.91	106.83	107.59	103.78	101.8	106.05	101.86	103.8	107.72	104.6	101.35	103.81	108.91	105.56	107.82	103.92	104.34	107.66	104.74	107.35	107.46
108.51	107.16	107.24	108.54	107.05	107.95	108.63	109.39	107.6	106.14	108.55	108.07	105.23	107.74	108.38	105.5	106.78	112.56	106.72	108.44	108.54	109.31	108.81	109.58	106.93	110.19	107.36	106.29	106.96	109.17	107.03	106.67	107.52	109.34	105.27	108.82	110.33	109.97	107.53	108	108.46	106.8	109.47	107.08	110.39	111.6	108.96	106.05	109.44	109.58
107.92	108.8	109.5	105.48	110.8	107.37	105.88	106.28	112.18	111.01	107.07	106.86	109.14	110.02	108.35	109.68	110.12	108.94	109.54	110.95	107.96	109.19	107.95	107.89	108.13	107.41	108.38	109.51	109.91	107.76	111.28	110.65	110.09	110.1	106.6	109.26	110.62	108.86	106.89	107.35	108.1	108.53	106.4	109.07	107.26	110.16	109.72	109.22	110.93	108.67
107.53	108.24	111.5	104.78	108.03	105.16	107.97	105.02	107.51	105.89	105.95	108.11	108.45	110.79	109.27	104.82	106.25	105.92	109.66	109.87	108.45	109.68	106.39	110	106.54	107.07	108.68	105.8	105.86	107.07	105	107.78	108.89	107.31	105.5	108.91	107.01	106.27	109.04	108.96	109.05	108.01	106.68	107.92	109.19	106.05	105.86	107.48	108.3	107.82
102.37	100.26	95.306	98.375	98.155	97.303	102.76	98.302	99.511	97.748	100.79	99.484	98.504	94.78	98.78	103.23	101.04	101.31	100.46	97.217	97.289	98.787	96.59	99.367	98.549	100.99	99.258	100.27	93.967	99.004	100.24	96.256	96.333	98.919	98.637	97.788	101.4	98.684	100.94	98.933	101.06	98.485	98.004	99.104	99.105	98.256	99.97	99.533	98.786	98.041
104.45	109.4	102.85	106.33	106.29	103.52	106.78	105.28	106.02	103.58	105.24	106.49	104.22	105.57	108.72	106.15	101.17	110.57	106.49	107.77	107.51	105.05	106.15	103.31	108.65	111.43	107.87	108.21	103.43	105.4	110.47	104.24	107.78	106.5	106.15	106.58	105.29	106.48	106.92	107.13	105.1	105.68	109.13	103.21	104.57	107.15	106.58	106.66	105.35	105.39
103.23	100.86	98.619	101.04	102.26	100.71	100.75	98.188	98.709	97.449	99.014	99.683	102.66	101.95	99.267	104	99.297	105.31	100.71	100.68	101.87	100.15	100.44	98.928	99.997	102.97	100.33	101.88	103.45	101.02	97.381	101.09	101.63	99.541	101.08	103.04	98.364	99.517	101.02	102.27	101.33	99.82	98.034	101.55	97.742	102.3	99.059	99.503	98.687	101.26
106.05	104.05	106.43	103.24	106.07	103.1	104.82	105.36	108.43	106.77	105.57	106.1	100.74	105.02	103.33	104.46	106.73	105.06	106.63	107.51	107.6	104.09	107.84	106.35	102.89	105.15	101.72	106.62	104.08	104.72	107.95	106.97	103.52	106.73	104.31	107.12	107.64	104.94	104.95	105.78	108.2	103.11	104.78	103.69	108.54	106.43	104.21	105.15	106.9	104.45
99.729	101.81	102.09	105.77	105.53	103.29	99.263	105.17	101.81	100.71	100.07	103.67	104.23	103.85	101.25	102.42	99.932	101.9	101.12	104.08	99.447	100.99	103	103.92	101.63	99.531	103.78	105.02	101.87	99.902	98.995	102.23	100.39	103.23	100.84	101.6	99.079	102.64	101.92	102.29	101.3	103.33	102.55	100.47	103.37	99.855	104.7	102.01	100.86	103.6
99.228	100.91	101.39	101.48	102.36	97.454	100.08	100.21	98.083	101.91	100.17	98.919	99.267	100.74	101.15	102.29	100.85	103.64	99.816	102.24	100.99	99.821	102.97	101.52	103.35	100.58	98.521	102.09	99.396	102	99.818	102.64	98.647	100.49	98.445	99.963	100.27	100.39	100.34	99.343	103.3	102.35	96.936	100.93	100.22	97.71	99.839	100.16	101.37	102.21
102.3	106.29	106.6	104.96	104.35	105.22	106.74	106.7	106.35	104.7	103.03	105.48	105.87	106.89	104.37	107.27	105.36	104.98	102.85	107.92	103.97	107.31	103.05	103.3	104.74	108.08	101.86	105.23	105.27	108.09	103.74	105.75	105.49	112.82	105.98	103.06	105.65	105.77	107.12	110.63	107.11	103.68	108.43	104.87	105.15	105.09	106.95	107.35	101.41	103.95
107.71	109	107.84	108.94	107.03	107.24	109.9	108.36	104.64	108.08	109.8	110.5	107.64	105.19	105.6	109.19	106.82	108.26	107.17	105.2	106.24	105.25	108.35	107.59	108.95	106.08	110.02	107.74	105.47	109.05	108.63	107.03	110.32	107.97	103.75	109.56	104.98	104.99	108.09	105.5	107.15	105.07	107.53	107.81	105.23	106.42	107.16	109.03	111.5	110.57
96.385	101.25	100.92	100.24	101.66	99.353	98.436	98.116	98.444	99.112	98.939	99.343	102.07	101	100.25	101.03	97.825	96.884	95.023	99.554	98.949	98.127	96.306	101.51	96.488	101.17	102.12	99.14	98.498	97.267	99.541	103.15	100.62	99.606	97.423	97.789	96.634	101.33	100.11	101.83	102.02	97.716	98.444	98.266	99.402	99.102	97.489	99.316	95.956	99.704
106.62	103.94	106.54	107.9	106	105.58	105.2	105.09	104.42	107.7	105.88	105.82	108.89	106.57	106.15	106.65	106.11	108.07	104.76	105.09	106.23	106.99	109.92	105.63	108.46	104.5	106.58	107.79	108.55	105.1	104.72	103.61	109.61	106.46	106.62	105.9	108.7	109.7	107.27	104.23	108.01	109.53	106.9	105.76	102.83	107.39	105.61	106.08	108.6	107.48
108.12	109.37	105.46	110.5	109.19	107.2	108.79	110.67	110.31	105.84	107.98	107.12	108.64	107.23	105.74	110.42	107.83	108.83	108.64	113.7	111.28	105.85	106.74	108.43	108.14	106.87	107.64	107.83	111.65	108.4	107.32	106.06	106.88	105.1	102.48	109.42	108.79	103.59	107.49	104.94	105.85	107.7	105.55	103.34	107.26	109.15	109.14	106.24	107.43	103.92
105.1	103.45	106.17	107.51	110.04	108.04	105.56	106.24	109.99	105.73	111.25	105.79	107.15	108.26	111.41	106.19	107.43	108.54	106.4	105.81	106.3	106.24	107.79	109.11	109.66	108.79	107.87	105.44	106.94	105.76	108.42	105.75	111.08	110.24	107.5	107.11	109.33	107.46	109.36	109.25	109.9	108.01	110.19	107.27	107.97	111.56	106.95	108.06	108.13	108.87
106.58	106.65	103.7	108.17	107.5	106.53	106.37	106.44	107.39	104.29	105.53	104.24	102.44	106.38	101.71	105.74	103.21	104.75	104.23	102.26	105.75	106.98	102.12	106.13	104.13	105.03	106.37	107.28	106.11	107.02	107.19	102.18	107.29	105.39	106.59	106.92	101.83	104.55	105.74	107.71	110.07	104.26	106.2	104.37	105.85	105	106.03	102.16	101.75	106.93
110.75	106.45	110.26	111.27	107.02	112.62	110.39	109.12	111.08	109.02	107.11	110.68	107.7	108.49	106.7	107.9	107.93	106.95	103.9	109.2	108.69	109.13	106.15	106.12	109.27	105.39	107.22	108.75	107.99	107.44	105.9	109.24	107.93	105.58	108.66	107.61	104.84	109.19	106.11	110.98	107.55	107.66	107.37	109.32	108.57	106.14	108.27	107.92	106.16	109.62
109.15	107.94	105.97	107.58	106.62	108.84	108.88	106.4	109.33	108.74	105.96	108.62	110.19	110.63	113.72	108.54	105.47	106.93	106.15	108.52	107.29	108.84	110.11	109.78	110.38	108.6	108.57	108.24	111.5	109.29	108.07	106.24	107.82	109.71	107.27	110.34	107.6	108.66	105.79	109.79	108.55	107.46	107.33	104.56	107.24	107.25	107.56	109	108.59	109.65
103.93	105.2	105.2	105.05	104.02	105.14	107.94	104.93	105.54	105.24	106.09	106.13	109.59	109.13	106.99	108.29	105.98	108.68	104.26	102.48	105.89	104.22	104.73	107.71	104.21	106.82	103.51	104.51	107.09	105.74	104.83	109.35	102.71	104.07	106.21	105.85	104.44	106.12	107.54	105.66	106.84	106.42	105.27	107.05	107.51	109.59	105.96	105.59	105.77	105.28
110.08	107.43	107.41	110.17	108.94	108.58	110.01	108.68	105.31	108.05	108.42	107.03	103.84	106.59	108.9	107.23	106.85	108.17	105.32	107.3	105.53	108.85	107.95	108.56	109.24	110.08	106.39	109.04	107.26	112.15	107.92	106.83	110.42	107.2	107.55	104.94	110.24	108.61	108.36	106.69	108.63	109.96	106.61	102.51	106.77	109.6	108.18	107.14	109.13	108.56
107.58	108.88	110.06	108.76	105.6	105.93	108.16	108.69	107.44	106.22	106.69	110.47	104.35	104.34	110.71	109.59	109.82	109.24	110.25	108.32	107.47	110.36	108.69	107.64	106.46	107.25	106.85	110.59	107.68	108.84	109.45	108.11	107.57	104.94	105.97	107.8	105.63	104.86	108.97	106.77	110.66	108.55	107.32	107.47	108.31	107.45	105.35	111.09	107.92	109.27
110.7	105.58	106.7	103.96	108.55	107.17	105.16	108.31	106.16	106.66	104.34	106.13	105.68	106.02	109.33	105.46	106.7	105.6	107.13	107.57	107.33	109.21	108.49	106.96	106.01	104.86	108.16	108.03	108.4	104.29	107.53	105.65	103.9	106.7	107.26	105.31	106.37	105.4	107.32	109.42	108.17	105.02	104.13	105.49	107.84	104.47	105.3	108	103.47	106.2
99.415	96.308	101.57	97.768	98.841	99.773	98.03	98.506	98.794	99.352	96.44	96.695	98.211	98.938	98.191	97.818	101.38	97.001	97.178	97.186	98.115	102.28	97.641	100.28	97.423	99.59	100.57	98.582	95.703	95.401	92.881	98.25	100.79	100.49	97.445	100.02	99.601	102.3	97.648	98.678	102.38	98.373	96.709	98.765	98.292	99.415	100.27	99.381	99.968	95.315
106.59	105.39	105.13	106.62	104.78	103.54	103.96	103.7	104.74	105	103.49	107.77	105.21	104.36	105.68	105.34	104.95	100.7	103.52	104.2	106.82	106.21	108.12	102.69	105.62	106.9	107.7	103.89	103.49	106.59	103.03	106.61	105.3	107.51	105.75	105.21	105.95	104.5	104.26	104.98	106.12	105.15	106.89	104.34	107.37	105.8	106.51	104.34	102.98	105.37
108.82	107.5	106.53	108.83	111.03	107.33	111.25	109.1	111.34	107.16	107.78	109.59	108.99	109.26	107.11	109.28	107.73	108.48	108.21	105.75	104.82	105.38	108.1	109.01	106.75	108.89	109.26	108.2	106.09	109	107.9	105.95	109.75	106.46	108.55	110.42	107.69	108.04	109.32	111.63	110.25	110.71	106.74	110.94	109.04	108.38	111.99	106.73	105.94	110.08
106.39	105.23	105.19	104.47	105.68	109.13	104.63	105.46	105.45	106.07	103.92	107.15	104.39	102.54	104.46	107.2	102.13	101.29	105.98	107	103.02	106.33	108.52	104.94	110.09	107.4	107.26	105.09	108.23	104.21	104.18	102.56	107.72	103.86	104.16	107.96	106.82	108.4	106.07	105.97	105.44	104.14	104.03	105.66	107.71	106.59	105.15	105.45	103.01	106.73
108.96	104.26	107.17	104.82	111.4	105.85	103.97	108.24	107.31	105.53	108	105.99	107.05	109.22	105.92	108.63	103.03	105.11	106.9	106.02	106.37	106.6	109.1	108.03	103.54	108.85	107.83	108.47	107.44	106.86	106.06	106.22	105.18	106.23	108.03	105.65	104.95	105.22	103.28	103.29	108.26	104.39	105.69	104.02	104.86	106.91	107.15	109.71	105.47	104.62
107.79	105.39	109.93	106.03	104.25	107.37	108.92	106.75	107.24	106.78	106.79	108.81	110.18	106.11	104.19	107.53	108.18	106.5	109.85	108.61	108.63	112.45	111.01	108.21	105.71	107.99	108.72	107.72	109.88	109.06	107	109.5	109.02	109.3	108.24	108	111.04	107.91	110.29	109.9	109.93	109.64	107.96	106.15	107.52	102.61	102.6	107.26	108.66	107.77
106.97	104.68	109.16	105.82	105.19	105.54	106.59	105.85	103.96	106.44	103.85	107.56	107.36	105.18	106.23	108.03	103.82	106.39	106.82	105.35	107.56	106.95	104.44	104.17	103.61	107.88	103.9	107.68	104.89	104.64	105.89	106.34	107.61	106.65	105.76	103.77	105.56	104	107.22	107.59	105.23	107.11	105.7	106.48	105.47	103.51	105.05	107.09	105.94	107.52
109.49	109.59	111.41	111.92	109.51	112.17	111.73	111.65	111.91	112.19	110.48	109.22	111.11	111.23	110.28	111.19	106.88	109.49	110.35	109.09	112.16	107.37	108.85	111.91	110.86	109.62	108.28	109.26	113.79	112.26	108.2	112.78	113.86	109.64	109.72	110.7	109.46	109.94	109.04	106.11	109.45	108.86	112.81	110.68	108.27	111.11	113	109.21	110.36	110.87
109.57	110.96	110.75	109.27	112.96	110.36	111.17	111.27	111.57	108.97	108.05	110.04	110.92	109.6	110.24	109.91	110.69	109.26	110.67	113.56	110.62	115.3	110.61	110.32	111.72	110.51	112.1	111.5	111.83	110.51	111.45	110.4	110.83	112.16	106.78	108.31	110.42	109.82	108.96	110.46	107.56	109.28	108.16	107.07	110.67	111.89	112.44	110.89	111.34	111.43
107.99	109.6	107.74	106.52	106.26	108.2	108.5	106.83	109.47	108.32	109.43	106.89	109.12	106.29	110.65	104.84	108.03	111.32	107.66	111	108.49	106.98	111.31	103.57	107.79	108.14	105.29	107.24	112.32	108.01	105.91	107.71	104.32	109.52	109.35	110.52	106.83	109.89	106.75	106.78	106.01	107.83	104.75	105.92	110.2	109.29	109.33	105.66	109.72	107.6
105.41	106.63	105.33	108.36	106.28	104.44	109.22	105.03	106.56	108.56	104.85	104.45	106.07	106.2	104.4	102.09	104.58	107.13	103.83	106.46	106.47	105.78	105.34	103.34	104.92	108.04	104.91	106.17	105.31	104.07	101.41	103.46	104.93	108.89	107.4	110.77	104.83	103.32	106.98	104.19	105.62	107.4	106.47	107.06	104.17	109.03	104.3	105.76	106.71	106.58
107.5	108.59	109.07	108.99	107.24	109.43	112.71	104.24	108.2	107.8	104.38	112.84	109.95	105.45	108.55	107.55	108.68	106.75	105.54	108.71	110.39	107.49	109.92	109.42	107.87	109.27	111.74	110.04	107.54	110.81	105.14	108.12	108.68	105.96	110.46	105.76	107.57	105.44	110.77	109.69	106.31	108.47	110.73	109.03	107.17	108.07	110.31	109.86	108.02	111.14
106.5	105.77	109.38	106.51	110.44	106.28	108.88	107.31	109.23	103.15	108.14	107.92	109.14	107.82	108.39	107.7	108.8	107.88	110	108.56	109.86	104.21	107.96	109.35	107.44	110.92	107.9	105.15	104.86	106.7	108.61	109.74	106.5	107.72	109.63	104.72	111.08	109.36	107.16	104.65	108.41	104.88	109.81	105.17	106.18	109.18	106.54	106.82	107.38	104.74
104	105.61	105.73	105.15	104.87	106.52	103.01	106.59	104.22	104.61	107.61	110.1	105.12	107.95	107.33	104.03	108.69	105.4	102.74	107.45	104.44	106.03	103.59	108.88	104.93	103.49	105.73	102.08	105.31	106.44	106.2	106.79	105.2	104.7	107.13	104.78	107.55	106.54	108.61	103.49	105.72	102.04	103.82	106.87	101.92	102.73	103.28	105.32	105.73	105.51
106.79	105.81	107.08	108.61	106.09	106.26	107	109.89	109.02	105.9	106.13	106.84	108.29	111.54	106.52	111.02	108.67	109.86	111.37	108.62	111.6	108.11	109.43	110	111.32	105.7	108.38	106.17	104.24	106.01	105.87	111.74	106.3	107.97	107.56	110.83	105.3	107.38	110.07	107.57	108.51	109.63	106.59	111.29	109.22	109.95	109.2	110.55	107.75	107.67
106.8	110.06	108.45	107.31	109.32	111.7	105.83	107.08	110.53	106.71	108.91	109.91	105.75	108.73	109.07	108.97	110.31	110.91	106.96	106.51	108.37	110.6	110.14	108.54	103.33	109.23	107.72	110.02	107.34	107.38	106.1	104.69	109.54	108.08	110.52	109.85	106.94	107.7	107.64	108.73	109.63	107.66	108.98	109.95	108.07	106.72	107.4	109.39	109.25	105.02
103.3	99.443	101.79	97.714	102.89	100.15	99.217	96.168	99.514	101.66	98.731	100.38	101.01	95.978	101.22	98.094	102.81	98.981	101.05	101.17	100.3	100.35	100.15	98.898	100.48	99.439	95.918	99.727	100.82	99.961	99.152	101.14	99.71	99.825	101.69	98.992	101.99	100.67	99.778	97.512	98.539	97.52	100.04	98.386	100.91	103.63	102.75	101.14	97.626	98.601
97.381	95.814	101.58	100.72	99.627	100.06	98.603	99.325	98.544	96.751	96.285	99.847	101.15	101.73	100.33	99.513	101.54	100.94	100.45	101.23	101.12	98.899	95.794	94.792	100.71	101.3	97.286	97.955	98.421	100.32	99.365	98.286	99.796	102.51	99.511	99.531	97.768	97.767	101.26	96.66	97.975	100.09	98.883	98.723	96.375	98.795	97.689	98.05	97.433	100.67
106.19	105.74	105.41	102.77	106.58	107.19	108.69	106.5	107.71	105.71	105.94	109.06	104.68	101.5	107.91	104.17	102.97	107.21	107.34	110.06	106.76	104.66	105.24	106.81	107.01	108.5	107.29	111.99	106.05	105.46	105.47	106.98	105.96	103.34	105.43	107.03	103.55	104.85	103.76	105.33	105.17	106.04	104.67	105.38	107.94	108.98	107.99	102.47	102.47	106.88
107.83	109.58	107.72	110.94	107.07	106.59	109.61	109.33	110	109.74	109.13	111.87	109.97	106	111.37	109.19	107.61	109.67	107.78	106.8	111.02	106.94	109.89	109.36	105.39	107.07	108.39	108.19	107.46	109.85	107.68	109.23	107.69	110.15	107.67	109.65	107.12	108.69	106.01	107.5	107.98	104.78	111.1	107.1	110.78	108.08	105.77	105.25	108.55	107.13
109.32	108.54	107.04	107.71	109.5	106.51	111.59	109.54	110.3	107.61	109.65	106.01	111.51	107.15	107.59	112.09	106.36	107.37	110.13	106.3	108.41	107.77	108.95	106.82	105.23	109.14	106.67	106.58	109.61	106.92	104.71	109.35	108.12	105.35	106.56	109.08	107.5	105.88	110.36	108.09	104.9	105.66	108.8	105.97	106.92	109.11	111.67	109.21	108.11	110.17
109.52	110.02	107.68	106	104.82	106.54	106.32	106.71	108.04	110.4	106.59	111.38	105.1	104.65	105.28	104.81	110.37	105.06	108.02	107.99	107.42	110.43	105.25	106.65	103.58	107.64	106.96	110.55	105.05	106.59	106.78	104.65	105.97	106.61	106.09	110.82	109.44	108.14	104.5	108.85	107.78	106.94	107.1	108.02	109.8	105.4	106.37	112.84	106.78	105.6
98.529	101.57	96.44	99.639	99.326	100.5	99.936	97.436	101	100.18	98.344	94.453	99.4	96.604	96.844	97.98	98.741	101.92	101.61	100.43	99.071	99.587	98.988	98.458	101.4	101.86	98.789	102.05	99.631	95.505	99.835	98.22	101.82	101.5	101.03	102.85	98.147	99.46	98.576	94.183	98.477	98.671	98.074	100.88	99.511	97.525	105.05	100.41	101.39	96.092
109.51	103.33	105.91	106.6	105	110.24	104.05	108.08	102.61	105.07	106.57	108.04	107.67	107.31	105.43	105.87	106.02	104.28	106.71	103.69	108.9	110.74	105.08	110.02	106.5	106.75	109.52	105.74	107.55	107.89	102.4	102.79	105.33	105.24	106.02	106.5	107.76	109.8	106.59	106.78	105.43	107.69	106.9	104.96	106.59	106.67	105.02	104.88	104.47	109.54
108.46	104.51	104.89	106.14	110.02	104.21	105.79	106.96	104.16	104.34	104.72	105.32	107.38	105.89	105.11	107.12	106.31	108.26	103	108.96	107.81	106.72	103.25	105.71	107.16	106.47	105.59	101.98	106.15	103.3	107.5	105.38	103.37	105.91	103.68	101.66	106.23	106.13	103.16	106.57	104.41	104.93	105.61	105.23	106.62	104.9	103.53	106.83	104.78	105.97
108.9	105.5	108.84	105.84	102.79	108.66	106.24	110.98	108.47	107.78	107.7	112.23	106.51	106.63	109.41	107.74	106.2	108.04	111.06	106.42	109.08	106.34	107.72	106.9	105.94	106.54	106.47	106.43	102.76	105.78	105.74	107.8	107.03	108.73	107.58	108.75	109.34	105.27	110.48	107.29	108.36	107.93	106.7	108.71	106.73	104.35	109.61	107.09	109.92	105.82
109.65	109.65	109.27	105.28	109.12	108.06	111.29	107.04	110.2	106.79	110.38	109.22	108.92	104.61	110.5	108.25	111.65	109.48	108.92	107.12	109.26	109.25	108.35	108.13	109.23	109.43	109.48	108.49	104.68	107.9	110.05	108.34	106.89	107.81	106.16	110.44	108.35	110.03	104.24	110.43	107.79	110.5	107.31	106.43	108.77	109.13	107.27	109.1	109.65	108.47
111.23	107.3	110.93	111.16	108.98	112.42	109.97	111.52	108.86	110.56	114.51	109.92	108.37	109.53	107.45	110.75	108.62	113.26	109.5	108	110.28	107.95	105.05	111.72	110.26	110.56	108.15	113.08	109.68	109.13	110.15	109.99	112	111.13	110.72	110.39	108.91	108.98	112.14	108.63	107.4	109.46	112.91	111.93	109.19	108.2	111.39	111.97	109.82	112.15
107.02	108.41	109.37	110.27	111.1	108.23	106.03	114.4	112.31	110.58	110.03	111.4	111.09	111.59	110.89	113.89	107.83	112.58	111.27	108.8	112.31	108.44	110.54	109.75	113.22	111.36	108.29	111.28	109.82	112.37	111.09	109.25	108.71	111.77	112.41	107.03	110.37	113.46	105.22	111.08	110.43	111.28	109.51	110.49	108.15	109.24	112.91	112.71	110.72	110.27
104.36	105.3	108.42	104.27	104.62	104.36	108.81	104.31	105.12	103.93	105.27	108.5	105.29	104.4	102.92	104.97	105.38	107.73	105.59	104.67	107.51	109.21	105.23	104.14	103.63	106.22	107.13	108.64	102.07	105.77	105.22	110.52	105.76	104.48	100.71	102.23	105.68	105.07	104.87	103.79	105.55	107.07	106.39	105.69	105.35	104.34	107.66	104.65	104.03	106.01
101.6	104.67	96.216	103.16	100.65	100.96	99.683	97.309	101.81	102.59	101.9	100.79	102.64	97.818	100.86	100.31	100.72	96.552	103.55	99.477	100.46	100.75	102.21	101.64	98.039	100.93	99.446	104.71	97.895	101.63	99.882	98.794	103.91	100.81	105.75	99.333	99.108	100.43	101.55	100.74	95.294	99.738	101.03	99.573	100.13	101.51	98.006	102.55	102.99	100.74
101.99	106.79	105.7	108.24	103.74	105.72	105.54	105.94	105.73	106.98	105.98	109.28	105.95	105.26	105.36	102.86	105.4	108.96	101.97	103.94	106.48	104.68	104.7	104.16	104.96	104.74	108.74	103.7	105.26	103.37	104.97	104.76	106.1	103.88	107.93	104.88	103.32	106.56	104.63	103.84	103.34	105.11	102.72	106.42	104.09	107.3	105.5	107.49	104.37	105.59
107.85	107.42	106.68	106.28	107.92	109.03	107.93	108.95	109.77	105.25	106.43	109.79	108.16	106.47	105.92	108.14	108.71	109.04	106.19	107.68	108.41	107.2	106.45	106.81	105.02	105.97	108.56	111.11	106.5	109.61	109.97	106.25	108.29	108.78	106.73	108.57	106.37	108.92	107.5	105.91	107.54	107.07	107.12	106.31	109.38	108.14	109.58	110.43	105.16	109.39
106.27	105.04	108.26	107.44	107.32	106.3	107.17	105.9	105.17	106.68	105.78	102.25	104.55	104.44	111.56	104.42	109.47	106.24	108.25	105.38	107.5	105.43	105.19	104.5	104.4	104.5	104.54	106.42	105.37	107.42	107.24	104.35	106.44	107.17	106.92	104.36	109.78	107.33	103.86	108.87	104.9	105.13	108.15	108.99	105.82	107.5	105.4	106.08	102.66	107.13
106.56	109.8	108.43	107.44	110.12	107.18	106.01	109.07	104.69	108.75	109.49	107.41	107.86	108.71	104.95	109.97	105.28	107.02	106.47	105.84	107.8	108.43	106.6	110.71	107.26	111.05	109.27	107.25	107.74	106.67	110.08	103.92	108.31	107.17	109.97	103.81	106.99	107.5	108.86	104.27	113.68	107.69	108.08	106.24	109.66	108.23	111.21	107.97	107.93	108.95
105.48	106.12	103.97	107.18	103.28	106.3	107.68	104.57	103.17	107.17	105.46	106.57	106.14	103.65	103.6	101.97	106.86	109.19	108.35	104.74	108	104.44	101.19	106.58	105.2	103.02	106.09	107.42	100.6	106.04	107.21	107.66	105.52	105.35	103.67	106.02	106.97	101.27	108.95	105.47	103.7	104.92	106.89	104.89	107.31	105.29	107.14	104.77	103.59	106.58
108.68	107.14	106.19	104.39	110.1	109.91	108.17	105.66	105.89	111.16	106.76	104.47	108.04	105.66	105.95	107.74	105.97	109.98	105.12	108.25	109.83	106.34	106.98	109.8	105.41	106.52	109.91	107.55	106.29	106.34	108.53	108.12	108.8	108.75	109.29	105.51	107.34	107.87	110.02	108.75	108.18	110.01	110.43	107.8	107.63	109.09	103.57	106.41	108.75	107.53
106.6	101.83	103.41	105.61	102.19	103.61	104.4	101.92	100.76	101.02	100.52	102.68	105.41	103.19	100.42	99.674	104.53	102.65	101.14	100.65	99.898	103.25	100.84	101.18	104.06	105.41	102.6	104.08	104.2	99.739	102.77	102.42	101.67	105.05	104.15	103.92	104.27	103.41	105.52	105.65	101.19	103.66	102.32	102.99	103.77	101.7	101.18	99.689	104.3	100.48
108.8	108.16	106.91	107.19	108.77	106.99	105.01	108.24	110.07	105.16	106.43	107.83	107.81	104.72	107.1	109.12	109.82	108.08	108.52	105.43	106.87	108	107.73	108.78	106.59	106.19	104.48	108.71	104.48	108.5	112.89	106.82	109.68	105.74	109.87	109.87	108.77	110.12	107.84	107.4	106.26	109.5	110.28	104.79	106.21	107.82	109.15	109.35	106.93	107.09
110.87	107.16	110.95	110.01	110.53	108.62	107.88	108.18	108.49	107.74	112.73	110.08	107.98	107.84	114.42	110.76	112.55	111.24	112.63	111.33	111.3	111.25	110.13	106.18	110.45	109.44	109.43	110.81	107.96	111.13	108.47	110.59	107.36	108.07	111.79	111.58	109.59	107.38	110.4	109.78	110.39	110.16	111.67	109.39	110.56	108.45	112.68	113.03	111.28	111.73
109.93	110.14	104.67	108.58	105.31	107.38	111.81	107.41	106.68	104.94	109.18	107.37	108.56	106.95	107.92	103.72	107.08	108.4	105.43	106.18	109.94	107.22	106.11	105.24	107.98	108.62	109.41	107.32	111.4	110.02	108.45	109.7	107.52	107.54	110.07	106.6	107.36	104.23	107	108.18	109.93	107.87	105.32	107.3	110.27	112.2	106.1	107.44	110.02	107.32
97.529	98.841	97.89	95.872	98.637	98.833	100.33	95.045	102.12	96.785	100.49	97.764	101.16	98.951	96.782	99.156	100.01	100.07	98.492	97.115	97.224	97.104	99.707	98.843	99.446	97.351	97.15	97.312	97.931	103.17	98.23	97.97	98.026	98.557	100.02	96.705	98.077	96.241	98.641	98.447	97.367	97.102	100.46	96.248	97.074	99.246	96.905	97.867	94.974	97.268
106.15	106.73	108.72	105.86	106.18	106.13	105.07	104.3	104.53	102.97	105.99	107.77	104.13	104.22	105.36	102.63	107.11	107.11	104.41	103.34	109.34	105.17	105.41	105.76	107.51	107.1	108.09	104.47	105.61	104.39	104.97	106.34	105.55	106.88	104.06	106.75	104.9	105.68	106.73	103.8	108.3	105.55	107.52	110.68	104.09	108.39	106.78	104.41	104.86	108.7
106.78	102.92	105.25	104.91	106.84	105.77	107.39	107.61	110.07	107.02	107.4	106.39	103.42	106.43	107.66	106.45	107.9	103.42	107.47	105.28	103.45	106.5	107.17	107.75	108.23	106.55	107.8	105.72	105.53	106.35	105.68	105.12	103.3	105.48	106.67	107.76	106.25	108.11	104.06	105.78	103.63	107.29	108.18	110.09	106.9	105.18	103.52	105.99	105.01	103.78
108.06	107.39	110.27	110.58	109.81	107.19	109.89	105.8	110.25	108.48	109.86	108.55	106.48	108.46	107.25	106.88	110.73	110.08	106.68	110.9	109.14	106.89	107.7	109.8	105.65	110.9	109.03	108.85	106.09	107.82	105.99	106.59	106.5	107.41	107.93	107.66	104.96	107.67	106.48	108.91	110.76	108.68	107.5	109.41	106.95	107.3	105.5	110	107.06	109.82
105.62	105.71	104.85	105.13	105.11	103.34	104.3	106.54	107.48	107.38	107.83	104.94	106.07	108.79	105.47	103.97	103.44	105.51	108.69	104.21	105.33	108.21	104.82	108.34	106.33	105.95	108.49	104.67	106.14	102.29	104.7	107.7	105.37	108.64	104.99	107.88	106.91	105.4	103.39	106.22	103.39	102.74	105.12	106.76	107.45	107.75	104.32	106.88	106.19	105.33
97.028	97.371	98.003	100.72	93.803	98.527	93.695	98.024	96.858	99.247	99.364	97.662	95.15	98.045	100.1	97.304	97.266	95.299	99.166	96.648	101.35	95.192	95.216	98.635	98.607	96.786	99.356	99.408	98.32	96.186	98.487	97.531	96.048	99.161	94.92	96.61	100.55	99.436	98.373	99.809	97.313	98.102	100.01	98.556	98.396	98.572	99.612	98.021	97.879	101.17
107.21	106.17	108.91	106.73	109.35	108.17	110.85	107.43	107.85	107.66	108.85	107.74	105.32	106.83	107.54	107.56	106.15	105.84	107.33	107.51	110.08	108.47	107.67	111.43	105.64	107.26	106.4	104.58	105.5	107.4	108.13	108.14	107.5	108.2	110.96	104.5	112.61	105.19	108.84	108.43	105.41	104.87	107.19	109.55	103.83	108.21	106.2	111.72	108.97	107.83
110.11	107.88	105.29	109.19	107.98	105.73	107.84	108.06	107.12	106.51	111.2	111.03	108.54	108.09	106.21	110.34	106.76	108.77	104.82	110.83	104.55	106.79	107.51	106.66	109.83	108.19	109.53	106.92	108.78	110.68	108.55	109.33	107.03	106.56	108.74	105.16	109.19	110.72	108.19	112.06	105.39	106.36	106.72	108.1	106.56	106.7	108.28	110.27	106.37	108.61
108.36	106.53	106.83	107.89	105.72	109.67	109.44	110.42	107.22	111.87	108.75	106.82	105.18	110.77	106.25	109.88	108.6	106.93	107.84	108.26	107.37	110.57	107.23	107.09	109.98	106.42	107.3	108.21	106.76	106.06	107.51	108.41	107.11	102.59	108.31	109.33	107.19	108.74	108.87	107.7	107.82	106.18	109.04	107.19	106.95	104.04	108.34	107.44	109.4	109.87
100.86	101.68	101.73	98.471	102.19	99.916	103.02	99.987	100.12	101.79	101.65	96.659	100.56	101.02	100.63	104.14	95.696	101.92	100.45	99.003	99.401	100.49	99.616	101.03	104.49	98.938	99.335	99.808	99.467	99.9	100.06	100.58	101.1	102.73	103.05	99.399	102.24	101.79	102.15	100.72	101.14	100.91	99.633	99.598	102.77	105.3	101.3	103.01	101.2	99.459
105.53	102.73	101.82	105.76	103.5	107.8	109.1	107.38	103.96	102.78	104.93	103.38	105.39	106.5	106.04	105.2	104.74	107.2	105.82	104.93	106.32	107.32	105.88	109.12	104.24	105.78	106.26	102.46	104.45	109.07	108.76	107.52	104.54	106.44	106.64	107.37	105.75	105.95	103.67	104.74	107.63	102.35	107.53	105.14	105.8	104.51	102.2	106.11	104.23	104.65
106.7	108.23	108.26	105.79	111.37	105.05	107.1	106.39	104.78	109.39	110.76	109.09	109.02	106.91	108.7	107.31	104.99	108.35	107.97	107.78	109.74	108.6	108.17	108.83	107.94	109.41	106.99	109.37	106.9	105.61	109.62	107.26	109.82	106.96	109.36	110.17	108.44	111.83	109.71	108.14	107.75	111.65	107.47	108.98	106.68	108.38	111.03	107.3	110.13	106.29
102.52	108.15	106.17	106.4	105.29	103.13	107.27	104.58	102.71	108.68	107.67	105.52	109.6	104.18	106.2	106.01	104.18	105.11	105.74	107.49	107.64	107.17	108.45	103.33	106.63	106.19	105.08	105.59	103.05	106.6	108.19	105.19	104.86	107.44	102.93	107.06	104.83	105.3	104.09	103.78	103.48	105.72	104.87	106.63	107.55	101.82	103.22	107.12	108.11	103.64
109.08	107.27	109.6	108.64	113.95	109.63	114.11	110.33	112.32	111.84	107.66	109.9	110.43	108.84	111.01	108.66	109.8	109.45	113.07	112.77	107.76	113.13	112.01	112.07	111.51	116.28	109.36	109.02	106.48	110.57	107.59	109.63	112.01	107.38	110.42	110.37	108.4	111.53	107.66	108.65	109.95	110.8	109.87	110.37	111.62	108.07	112.71	110.66	108.74	108.57
106.16	102.67	105.97	106.89	105.87	108.18	102.63	105.66	105.84	104.95	104.03	102.35	107.06	105.3	103.63	105.03	108.55	104.37	105.41	104.35	105.8	105.33	104.76	104.98	103.59	106.86	103.95	101.52	104.72	106.26	104.66	106.19	103.97	106.56	104.47	104.51	106.58	104.59	106.02	107.02	103.21	107.32	107.8	102.32	105.29	107.22	106.74	105.26	102.5	108.56
108.35	109.43	106.06	106.52	110.32	109.76	111.12	106.87	111.51	109.51	112.12	106.19	107.95	103.58	109.2	109.42	105.05	111.31	109.48	107.63	105.57	107.99	109.73	108.56	107.92	108.51	107.78	108.94	104.5	106.84	107.62	109.9	108.36	104.99	109.35	103.94	105.89	107.1	110.75	106.01	110.38	107.97	108.66	106.17	108.06	110.84	105.98	106.4	111.02	111.32
108.9	103.74	104.55	108.81	109.34	109.82	109.32	111.17	110.46	103.56	109.1	107.83	108.42	108.71	110.77	109.32	110.22	107.31	109.2	108.28	108.29	108.45	109.03	110.29	107.39	110.74	108.61	110.45	110.58	106.14	108.43	110.68	106.85	107.09	107.64	107.58	106.16	104.34	106.5	107.8	105.59	109.82	106.16	103.09	109.39	110.59	107.87	110.27	109.32	110.8
101.04	100.32	98.212	101.18	100.49	98.776	95.91	99.423	99.238	101.57	98.321	98.334	97.128	98.018	98.055	100.17	99.575	100	98.182	99.097	101.79	96.878	98.438	99.182	99.6	96.397	97.374	100.19	96.593	97.566	95.611	97.163	97.902	98.62	101.95	96.991	101.82	99.771	99.132	98.136	101.79	96.365	99.397	100.41	97.505	97.291	99.022	100.81	99.109	97.508
97.572	99.545	98.808	97.611	99.232	100.54	101.15	100.99	102.62	98.237	98.539	97.747	96.214	99.484	98.252	96.274	100.56	97.247	99.683	98.571	96.891	101.55	99.905	99.281	97.703	98.982	99.456	100.24	100.09	101.02	98.955	100.33	96.951	98.86	98.316	98.499	99.182	99.07	97.107	99.86	102.18	99.187	98.462	98.273	100.34	102	100.92	100.01	101.16	100.43
107.83	106.01	105.31	105.86	104.73	106.25	108.41	102.65	107.87	106.66	103.81	105.51	104.9	106.27	105.48	105.41	103.15	104.03	103.88	104.9	107.33	105.34	106.46	107.01	106.69	106.93	105.75	106.39	106.1	103.43	105.68	104.37	103.01	105.42	103.96	107.22	107.67	103.42	104.03	108	106.74	107.53	102.89	106.56	104.71	107.4	104.6	105.38	101.52	104.67
97.66	98.836	99.507	98.734	98.461	96.531	98.001	98.637	98.886	99.591	98.557	96.544	100.25	98.179	94.835	99.839	98.804	98.31	99.099	97.542	100.46	99.029	98.696	97.528	92.716	102.17	100.09	96.794	97.515	97.955	98.27	97.695	93.71	95.578	100.39	97.936	98.922	98.873	98.142	100.95	96.787	95.448	101.37	97.796	101.17	96.578	95.709	99.329	98.044	102.96
108.22	106.8	105.48	105.71	105.66	107.09	103.66	104.27	106.25	103.9	104.45	107.41	104.84	105	103.21	104.11	103.4	101.77	107.79	104.17	105.03	103.55	107.13	107.02	105.49	104.41	106.34	106.15	104.45	102.46	104.72	106.7	107.71	102.57	102.43	107.91	104.56	105.71	109.46	108.74	108.21	104.3	107.95	104.66	106.76	104.76	105.41	107.3	103.08	101.43
109.31	107.95	111.03	105.93	110.46	107.56	110.84	112.34	107.77	109.39	111.83	110.68	111.34	107.9	112.22	109.81	108.45	109.82	106.83	108.73	108.36	109.79	108.97	104.86	112.04	108.22	108.86	109.74	107.2	105.18	108.06	108.32	108.5	108.92	108.36	109.78	104.38	110.45	108.86	108.89	109	111.93	107.18	108.35	108.17	106.34	109.58	109.58	106.54	106.81
101.27	100.39	99.437	102.23	101.12	99.504	100.3	100.91	102.11	97.501	102.73	101.04	103.58	99.416	101.75	102.41	101.83	102.61	100.28	101.86	101.45	99.074	98.555	99.801	100.74	100.28	99.556	99.822	101.13	101.53	98.673	99.815	97.971	98.613	102.49	98.581	100.69	101.12	103.2	101.8	102.9	96.824	101.45	98.885	101.55	99.443	104.94	101.81	103.59	101.78
108.6	106.92	110.65	107.8	108.91	108.08	106.92	106.58	106.12	108.09	107.24	109.41	108.97	109.37	110.03	109.82	107.72	110.44	104.94	105.69	108.39	109	108.12	104.93	106.8	105.3	106.04	105.97	104.96	107.1	107.35	105.66	106.85	108.94	107.71	104.53	106.36	106.48	107.56	107.8	110.23	106.16	107.4	105.23	107.93	105.1	110.02	107.72	107.23	106.96
106.8	108.1	109.57	105.15	104.5	108.83	106.06	111.19	109.21	104.87	108.34	107.41	108.36	107.61	107.76	106.14	108.15	107.74	108.69	107.51	106.43	111.65	111.41	107.37	107.31	106.98	106.25	106.83	108.13	107.61	105.44	107.45	110.59	108.49	106.63	106.17	103.67	107.91	106.47	108.06	106.64	106.84	105.34	112.24	107.07	108.49	111.65	107.51	106.53	105.7
107.31	109.43	107.59	109.81	108.59	110.44	106.42	108.62	108.65	108.7	105.29	110.46	108.25	109.93	108.17	106.79	104	109.22	108.46	109.63	109.75	104.9	110.23	106.82	106.81	111.15	108.58	106.33	110.54	111.56	109.88	110.11	105.56	106.01	110.02	105.61	108.64	108.88	109.84	107.23	108.69	107.4	109.44	104.48	108.31	110.41	110.12	104.42	111.6	109.91
111.31	106.37	104.7	107.32	109.49	108.28	112.07	108.74	109.29	109.35	107.02	105.26	107.49	106.66	105.51	108.86	108.39	107.66	108.12	112.75	104.13	109.81	108.89	109.11	107.19	110.85	107.28	106.76	108.64	110.57	107.85	106.09	105.25	109.64	111.54	105.58	104.1	106.56	105.89	108.62	108.54	106.18	106.66	105.79	106.83	109.66	106.09	106.45	106.51	107.02
103.86	106.28	103.87	105.6	106.74	106.97	107.93	106.8	105.18	106.81	106.64	105.69	104.47	109.61	104.61	108.89	106.03	106.06	104.54	103.43	107.39	104.78	108.28	105.64	105.12	101.07	106.12	105.18	106.58	108.43	105.22	104.72	108.26	101.92	107.83	104.5	104.63	107.86	104.22	104.45	107.45	107.94	106.5	108.56	104.75	105.74	110.18	105.58	104.3	105.69
106.65	106.47	104.86	98.358	103.46	108.26	105.82	109.35	103.29	106.99	104.93	107.54	105.69	106.37	105.41	108.79	105.12	107.5	104.93	107.58	106.42	105.9	107.4	107.4	106.61	107.92	108.24	106.13	103.92	101.96	107.19	103.78	105.3	103.72	107.2	106.79	105.54	109.65	102.98	103.2	106.43	107.96	105.47	105.6	103.84	105.67	108.07	104.05	109.23	103.92
102	107.58	106.17	107.47	102.55	105.14	108.63	105.8	108.04	103.56	105.55	105.9	103.68	104.78	103.03	105.38	109.6	104.86	102.77	103.98	105.51	108.07	107.64	108.98	106.13	103.21	105.56	104.94	107.14	105.58	106.34	105.49	103.74	102.59	103.62	108.38	103.01	107.46	107.08	104.89	105.48	105.71	106.89	105.04	108.46	108.89	104.26	109.05	103.14	105.6
101.25	99.851	102.25	100.13	101.13	96.641	99.035	100.53	99.77	100.29	101.7	98.778	98.11	99.797	101.51	99.9	99.32	100.9	99.098	97.493	97.19	99.324	99.713	102.34	97.896	97.498	99.447	96.112	97.118	97.543	100.75	99.09	97.442	99.194	101.33	96.176	99.565	98.478	99.006	95.322	98.777	97.594	97.734	102.3	98.905	98.686	100.6	100.03	99.511	99.017
111.29	108.8	110.47	113.24	112.11	111.05	111.92	107.08	110.96	111.41	110.86	107.33	110.71	111.58	109.77	106.36	109.65	109.81	110.62	107.49	111.93	108.33	109.83	111.06	113.09	110.72	110.77	112.38	108.33	110.6	109.31	106.89	110.81	110	110.84	108.02	108.77	110.86	112.14	108.18	110.05	111.02	107.41	109.26	109.34	107.48	111.69	109.05	112.87	110.02
103.91	98.279	102.21	100.57	98.416	100.31	101.07	98.506	97.864	103.9	99.485	99.452	100.8	101.68	101.79	101.25	101.42	101.14	99.582	103.64	98.705	99.824	101.93	102.72	99.358	98.743	101.87	101.37	103.24	100.26	102.19	105.21	99.115	100.94	99.944	101.32	104.04	99.307	99.771	97.963	99.171	96.897	102.05	101.51	103.25	100.57	100.03	99.885	102.79	98.934
108.14	105.73	108.39	107.5	107	107.74	108.78	109.38	104.86	109.33	110.9	108.51	108.87	105.67	107.88	105.41	108.09	107.79	110.32	109.52	108.61	108.31	109.52	106.49	109.05	110.29	110.97	108.44	109.62	106.26	107.47	105.97	107.2	106.9	108.29	108.75	111.64	106.46	111.84	107.86	108.94	108.37	106.27	105.95	107.42	108.14	109.76	109.03	110.9	109.58
109.12	106.8	111.24	111.4	107.93	105.73	104.8	108.24	107.35	108.57	110.11	109.36	108.21	107.14	108	109.31	112.76	107.56	106.06	109.38	109.43	110.85	107.45	107.98	106.46	109.1	108.5	110.52	106.36	108.87	105.83	106.61	112.39	109.49	109.38	106.62	108.52	110.63	108	107.76	110.53	106.82	109.82	107.17	106.78	108.69	107.81	108.47	104.43	106.81
105.04	108.15	111.52	110	106.02	108.36	109.68	108.74	106.28	106.02	108.95	106.46	109.33	105.93	110.41	105.97	110.8	108.23	105.54	108.39	109.66	110.8	108.79	108.59	112.31	109.21	106.18	109.09	107.55	108.73	107.22	110.45	108.47	109	109.39	111.13	109.54	109.81	108.66	106.96	109.74	108.52	110.74	107.74	111.01	109.01	107.23	108.35	109.02	109.99
103.98	106.46	107.78	106.4	105.1	106.68	107.53	106.95	103.39	107.09	106.84	109.48	104.3	105.42	102.29	105.8	106.74	105.06	104.68	104.13	103.96	107.49	105.08	104.08	104.36	109.58	108.34	106.72	108.48	103.91	106.32	106.8	103.02	107.93	107.72	108.53	105.32	107.56	106.8	102.06	104.63	106.31	102.08	101.21	106.38	104.59	106.05	106.97	106.51	106.25
104.72	105.01	107.54	106.63	104.72	106.21	106.59	108.56	105.7	106.96	107.16	105.76	108.01	105.98	107.71	106.83	104.47	106.41	104.46	106.6	106.92	105.08	108.39	105.06	104.34	108.08	107.89	106.62	107.12	103.62	106.71	106.71	105.23	109.69	107.17	110.16	106.06	106.31	109.41	106.51	104.97	102.17	105.49	102.43	105.94	105.33	107.07	107.26	107.73	109.17
98.283	99.612	100.43	97.496	98.076	98.455	99.504	98.851	99.493	101.54	97.012	99.107	102.07	98.389	100.89	98.265	96.236	93.138	100.49	100.66	96.051	101.16	97.534	101.38	96.057	94.37	101.21	97.041	96.599	99.826	98.172	100.78	96.911	98.413	98.869	100.29	96.013	99.599	98.065	99.48	96.368	94.073	98.118	97.937	98.56	94.914	98.71	100.3	96.371	100.12
105.94	104.77	111.11	112.07	106.54	109.7	107.11	109.22	104.01	107.77	109.13	111.11	112.16	110.36	111.06	110.5	110.16	106.5	110.8	109.72	106.67	110.61	108.07	109.29	111.18	109.23	106.29	110.23	109.4	108.1	105.08	108.91	111.79	105.55	107.04	107.25	107.27	109.14	108.33	108.33	111.32	107.48	106.59	109.74	108.2	107.84	106.26	107.87	110.22	110.12
100.01	99.698	97.629	93.977	100.3	96.034	97.356	98.394	96.605	99.115	98.554	99.8	96.655	98.389	98.237	96.687	100.49	96.999	97.09	95.108	99.155	99.141	98.065	96.106	99.348	99.771	95.693	98.508	95.302	98.064	96.545	98.854	97.078	100.38	95.544	103.11	95.755	98.956	99.131	94.17	97.423	96.527	101.17	94.678	97.077	99.339	98.3	96.752	96.917	97.027
106.32	106.27	105.61	105.64	104.93	106.51	104.47	103.33	105.51	104.06	106.11	105.11	105.36	104.31	104.56	106.97	105.32	108.18	105.56	107.27	104.78	105.79	105.46	104.22	106.64	103.88	106.6	104.56	103.06	107.11	106.84	105.51	105.61	107.01	104.84	108.72	106.48	104.01	108.5	103.95	107.2	105.36	105.24	104.87	107.38	108.04	102.55	104.82	103.32	108.92
103.42	102.18	102.34	109.77	102.44	103.73	105.98	106.4	105.91	106.34	108.32	106.28	105.37	105.57	106.51	107.07	106.85	105.43	105.05	106.42	101.96	105.49	107.84	106.95	106.99	106.93	108.47	105.78	106.02	105.14	103.42	105.38	105.71	105.54	107.52	106.15	104.25	107.97	105.15	106.94	106.92	108.77	106.15	103.22	106.43	105.77	104.94	105.43	104.38	106.24
109.4	107.67	107.97	106.58	109.22	107.48	107.27	108.16	107.78	108.52	108.29	111.46	111.2	110.05	111.32	108.54	109.52	109.39	111.34	109.71	108.94	110.08	109.37	107.71	110.46	105.88	108.14	110.15	107.77	107.3	109.34	109.94	108.33	111.07	105.29	109.82	109.97	105.63	110.14	110.89	109.84	106.64	108.78	106.13	108.15	106.83	105.23	108.94	108.56	103.38
105.76	105.46	106.7	106.82	106.01	106.13	107.24	107.87	107.83	107.25	109.47	107.31	105.59	102.92	105.89	104.91	107.52	104.37	106.85	107.08	106.71	102.81	106.61	106.49	106.69	104.39	109.24	106.12	104.97	106.96	106.34	105.77	107.99	106.12	106.64	104.6	109.1	108.83	107.41	108.47	103.53	105.19	106.12	106.86	105.49	104.55	107.03	105.91	107.05	104.42
106.94	105.3	106.15	107.94	103.8	104.14	105.6	105.88	105.72	106.3	104.71	106.08	104.63	106.32	103.94	108.15	107.09	103.84	105.3	107.11	104.55	109.62	105.24	105.3	106.1	105.5	106.32	105.74	102.56	107.43	107.45	106.8	105.62	103.95	104.11	106.92	104.97	106.32	105.49	105.97	103.56	107.37	106.83	103.29	106.28	105.47	106.89	108.75	107.52	105.38
108.97	107.4	108.9	113.16	107.4	108.6	109.43	106.04	106.32	107.35	107.79	105.05	104.6	106.54	106.54	106.53	106	104.68	107.52	106.91	111.71	106.28	107.75	106.92	109.79	106.69	106.01	108.66	111.63	109.2	108.78	106.87	106.8	107.92	106.48	105.38	107.3	107.04	107.71	108.26	108.91	107.88	105.44	107.25	109.6	104.67	109.8	107.85	111	103.78
107.96	104.86	105.71	107.68	107.38	106.22	103.72	108.5	105.7	105.66	104.18	108.2	101.62	109.27	108.36	108.5	105.31	104.65	106.43	108.04	106.6	104.7	105.43	108.21	104.37	106.64	105.76	106.82	106.66	108.08	107.25	105.54	104.55	107.49	104.49	106.37	105.83	103.24	107.1	105.19	105.94	104.83	107.66	104.98	106.62	105.21	102.06	105.01	107.52	104.86
107.94	105.53	106.24	108.04	105.83	105.84	103.34	105.87	104.26	105.34	104.07	104.13	103.56	101.71	102.08	105.21	105.56	103.82	104.62	109.3	106.01	106.9	105.66	105.9	103.26	105.86	102.16	104.92	106.59	105.98	105.74	105.12	102.62	105.3	105.01	105.69	105.97	104.4	108.45	103.53	104.86	105.92	105.43	103.99	103.72	103.91	107.78	107.64	104.99	104.9
102.87	100.95	105.01	104.65	104.66	105.36	102.54	107.23	107.99	106.21	105.88	103.41	107.44	106.2	106.96	103.78	106.01	102.11	106.96	107.39	104.41	107.16	106.37	104.53	105.83	105.1	106.41	103.21	105.72	104.76	106.81	103.93	107.25	106.3	105.23	106.57	106.95	103.23	106.48	106.96	104.62	103.84	105.35	105.76	101.31	105.35	104.94	104.59	104.87	105.43
104.38	106.39	103.75	105.52	107.96	106.64	106.58	105.99	103.3	106.94	106	106.76	108.18	107.1	107.9	107.41	106.52	108.66	106.4	104.68	103.28	105.17	105.93	107.35	107.53	103.95	103.73	105.4	108.23	106.78	107.04	108.68	106.26	102.79	106.51	107.5	105.99	106.79	107.72	105.97	109.11	108.52	103.56	105.47	106.53	109.34	103.94	108.88	103.51	107.02
105.61	110.31	109.05	107.97	106.7	107.9	111.41	107.49	107.17	106.74	110.34	106.86	105.09	110.09	109.19	108.94	109.35	106.94	109.7	107.25	107.99	108.05	108.39	110.58	107.71	107.39	107.86	107.37	108.39	110.26	106.9	108	111.96	108.32	109.49	110.26	107.06	105.59	105.22	110.72	110.95	107.44	108.6	109.28	107.87	110.39	107.07	107.01	109.01	109.27
101.64	97.837	96.512	96.429	96.935	99.811	100.78	98.979	96.722	97.598	97.107	96.666	98.336	98.581	96.28	101.13	96.551	98.164	97.285	97.585	97.174	97.003	100.24	95.419	98.981	99.549	99.358	95.151	96.39	96.127	96.781	99.068	97.921	98.58	98.856	98.867	96.39	101.79	100.04	98.545	99.786	98.742	97.291	99.919	98.335	99.242	96.963	96.735	98.006	98.086
107.63	107.92	108.69	106.86	107.35	109.22	109.46	108.37	106.31	110.59	108.96	106.17	110.39	109.28	108.98	108.87	110.4	107.06	109.38	107.66	112.56	110.88	108.71	107.58	109.32	108.11	110.43	109.46	108.32	107.79	106.5	106.14	110.22	107.32	109.56	108.97	108.11	105.17	107.12	109.95	102.86	107.51	104.22	107.61	105.39	106.77	105.16	105.49	108.31	106.3
103.93	107.12	108.25	105.53	104.36	105.99	105.59	105.11	104.6	106.33	110.01	106.74	108.33	106.66	101.28	104.16	105.2	107.13	109.01	106.4	103.27	102.8	107.7	107.29	103.64	104.26	103.03	103.51	107.61	106.67	104.95	107.32	102.43	101.38	105.2	107	106.97	104.1	104.49	104.06	104.47	105.1	105.5	104.76	108.65	105.26	103.51	102.24	105.68	102.57
103.04	100.75	97.914	100.35	99.539	104.56	99.788	98.438	103.15	96.451	101.12	97.776	100.24	98.465	99.532	100.11	104	98.956	97.272	96.274	103.66	99.554	98.134	102.16	102.01	99.142	97.738	98.565	102.13	98.321	102.23	99.598	99.135	96.428	99.695	98.857	100.52	100.84	101.77	100.6	101.92	99.648	98.382	103.1	100.18	102.52	98.354	100.14	101.06	99.212
106.75	106.71	107.85	106.85	106.2	106.09	104.37	107.26	106.82	108.15	106.76	104.86	105.18	106.83	109.44	105	102.74	105.89	107.04	105.67	103.92	106.78	103.81	106.49	107.34	101.1	107.39	105.49	106.57	106.86	106.48	105.61	103.5	107.28	107.14	106.2	105.23	102.8	108.09	106.68	103.02	106.43	108.38	103.28	105.67	108.75	107.58	104.39	105.74	105.08
99.597	97.661	98.911	99.9	100.42	98.21	98.266	100.54	99.182	98.087	103.56	99.174	101.11	100.64	96.735	99.32	100.24	101.5	99.042	101.92	100.08	102.4	102.2	101.56	99.657	102.39	99.789	97.443	104.68	101.77	101.45	101.58	99.749	101.46	99.693	99.521	99.687	99.209	101.81	100.56	106.19	100.96	100.9	100.77	96.137	99.362	99.551	96.691	100.86	100.21
104.17	108.59	108.15	105.13	108.73	107.53	109.36	104.79	106.21	106.6	111.15	109.43	106.81	107.45	103.04	107.67	105.2	109.32	107.16	105.68	105.14	106.51	106.89	105.58	105.64	108	107.47	109.86	106.71	107.65	111.21	107.18	108.13	109.89	106	108.13	108.61	108.73	105.79	103.14	108.26	111.19	108.41	106.09	109.92	105.9	109.54	107.48	104.76	105.84
107.46	107.96	112.31	110.18	106.35	113.42	106.1	107.99	106.28	108.84	107.99	110.88	108.54	111.33	110.36	106.51	107.61	113.63	109.91	109.52	106.27	110.03	108.91	108.23	109	106.9	108.4	109.07	109.01	103.49	105.68	107.38	106.54	110.03	108.03	106.91	109.44	108.76	109.93	107.34	109.98	109.01	105.85	108.06	111.39	108.33	111.57	107.51	105.54	106.75
105.46	107.05	103.7	105.37	103.92	108.1	104.59	103.68	105.31	108.53	104.91	103.09	104.87	108.58	104.79	104.77	104.81	106.67	105.92	106.84	108.2	106.75	107.05	106.38	109.63	105.01	103.8	106.57	106.26	104.5	106.4	105.53	107.41	105.2	105.61	107.16	105.3	106.01	105.16	105.64	104.49	104.96	104.82	103.84	106	104.28	107.2	106.3	105.8	106.4
106.66	105.42	101.55	104.25	104.09	106.86	107.89	105.41	105.13	108.23	104.7	108.1	109.98	110.81	105.88	106.23	105.78	106.77	106.98	106	105.48	109.03	109.57	105.35	107.53	108.39	108.02	108.35	104.39	106.48	106.84	110.96	105.39	107.83	107.48	109.96	106.33	104.89	109.43	106.86	108.26	103.61	105.91	104.3	104.82	106.5	106.89	106.77	106.65	105.77
99.016	99.245	97.392	95.569	98.641	95.401	96.949	97.249	98.945	97.28	96.367	95.523	100.94	98.05	94.88	100.88	97.684	98.562	99.716	96.729	98.779	97.299	98.489	94.05	97.317	99.531	98.283	97.354	100.39	95.946	97.537	101.59	99.753	99.737	101.8	97.317	100.15	98.455	101.24	99.795	98.522	98.271	101.11	97.619	96.072	99.538	99.722	98.12	100.85	96.76
108.06	107.81	102.6	104.53	109.33	108.16	106.9	109.01	105.42	108.05	105.12	103.19	104.78	106.64	104.78	108.06	106.94	108.38	108.08	105	105.86	106.9	106.96	104.41	106.56	104.92	103.65	107.87	106.08	104.19	104.99	105.65	106.22	108.75	106.24	108.22	105.87	111.54	106.14	103.75	104.1	104.55	104.99	107.83	104.96	104.06	106.77	106.45	109.71	108.61
108.24	108.33	105.37	108.23	107.71	107.89	108.27	107.96	108.84	107.23	106.17	111.34	109.28	109.67	107.38	109.23	107.58	111.37	108.18	108.55	106.45	108.53	110.25	105.44	108.25	109.41	109.56	108.99	109.96	108.3	106.37	106.15	110.5	105.95	109.3	108.29	108.27	108.4	107.56	107.69	106.8	107.66	112.06	106.85	110.15	106.26	108.81	108.16	108.86	109.54
100.47	96.919	99.011	98.391	99.457	96.333	94.732	98.333	100.61	95.853	96.078	98.606	97.217	97.296	101.09	100.36	98.317	95.59	99.648	99.515	97.551	99.776	97.726	97.847	101.01	99.72	98.742	96.397	95.952	99.654	97.571	99.581	97.989	97.445	95.407	97.897	98.029	99.204	100.46	103.86	100.64	100.15	95.25	96.866	96.363	97.283	98.146	99.456	97.85	98.843
107.9	107.6	108.32	105.38	110.89	106.95	109.55	111.5	104.83	108.05	107.3	106.67	107.57	107.79	106.4	106.2	107.95	108.94	107.53	107.69	106.69	108.38	110.39	107.94	109.75	108.33	105.58	108.6	107.19	105.79	108.51	109.88	106.21	109.44	106.95	108.76	104.53	109.79	106.63	107.71	108.12	108.09	109.59	109.08	107.36	104.7	105.69	108.68	107.39	106.21
110.7	106.91	109.96	106.1	105.77	108.52	107.87	108.73	109.18	106.62	107.45	107.06	108.17	108.51	107.12	110.85	109.34	107.22	111.77	105.9	105.62	110.2	106.52	110.8	108.19	106.69	107.8	111.23	108.52	106.55	107.94	107.91	105.92	106.67	109.89	107.79	107.46	105.32	108.65	107.26	108.35	107.96	111.74	104.68	111.95	106.4	111.67	108.7	108.34	111.82
104.93	102.94	104.73	101.29	105.43	105.75	107.43	105.78	107.19	106.25	105.29	102.86	108.54	108.79	107.46	104.08	108.5	103.24	103.79	105.47	107.97	104.68	106.29	104.02	107.68	104.44	108.06	106.72	107.61	105.18	104.93	107.08	103.7	105.04	106.21	104.69	110.13	106.31	108.64	106.16	108.37	106.42	105.88	101.79	106.44	103.46	104.78	105.63	105.34	104.93
105.59	107.09	106.04	106.81	108.08	107.48	105.71	109.08	107.4	108.83	106.75	107.18	106.07	108.57	104.42	105.12	111.44	108.95	107.48	107.87	108.04	109.42	109.38	108.54	108.87	110.18	105.36	107.15	105.72	107.76	105.15	106.39	106.89	107.77	107.51	106.29	107.33	109.69	109.62	110.29	107.27	107.44	106.36	104.15	109.65	106.18	105.73	105.67	108.31	109.79
109.17	108.2	106.08	109.65	108.95	110.03	109.99	109.22	105.15	109.49	106.78	109.35	108.06	107.73	106.61	105.55	107.47	112.06	106.92	106.82	106.72	109.48	105.46	109.55	107.89	112.09	109.42	106.78	111.22	105.47	109.56	108.81	110.53	105.13	107.26	107.83	110.96	107.9	111.2	106.13	109.85	106.33	111.28	108.24	106.86	107.44	108.96	104.64	108.75	108.27
100.05	99.279	98.086	99.591	97.775	95.242	99.628	98.036	96.047	97.966	99.704	96.359	98.511	98.013	101.88	97.114	95.437	99.599	99.929	96.051	98.737	97.977	99.997	100.4	97.159	96.186	96.273	98.068	96.051	99.438	97.364	95.961	98.717	97.933	97.02	94.723	96.574	99.786	99.108	99.068	98.484	98.378	99.036	98.706	100.27	100.21	98.296	98.026	97.067	94.736
108.53	111.67	110.98	110.56	107.51	110.01	112.46	106.78	111.4	108.86	114.62	108.35	109.74	110.17	110.79	109.58	105.85	112.74	110.25	110.75	107.9	110.26	109.47	108.69	107.69	110.6	113.3	109.15	107.68	109.93	109.51	110.63	110.57	110.11	113.16	110.2	109.02	111.21	111.83	110.61	113.73	111.52	108.56	109.28	111.26	111.96	110.25	109.2	108.11	111
106.53	108.97	112.08	107.56	107.51	107.78	108.95	110.19	109.09	109.18	110.99	106.87	105.31	107.24	107.66	106.71	107.85	107.33	107.87	107.57	106.74	111.57	107.6	108.26	108.74	110.43	110.13	108.67	107.19	107.26	110	108.58	108.49	108.84	108	110.58	109.67	107.69	110.11	105.99	110.64	108.44	106.59	107.46	104.6	109.85	110.85	111.14	109.71	103.63
103.9	106	104.87	106.51	103.67	106.76	109.33	106.13	110.3	105.48	107.53	106.36	108.64	104.67	105.4	108.41	108.21	107.56	105.28	109.79	106.03	104.72	105.53	104.55	108.18	107.77	104.13	109.19	104.74	106.41	105.32	106.39	105.6	105.94	103.8	107.74	108.57	105	109.36	106.37	105.31	105.33	108.05	105.25	105.5	106.67	108.52	104.58	104.67	105.95
104.31	105.31	106.88	103.25	104.96	106.05	105.31	108.01	105.58	109.55	107.65	101.15	103.14	105.68	104.36	108.06	104.05	103.65	106.14	105.31	104.88	105.37	107.71	106.97	105.6	107.14	105.74	106.11	104.59	106.57	105.13	103.24	105.93	104.89	105.84	107.36	109.41	105.84	105.43	105.5	104.18	106.93	107.54	106.69	105.97	107.74	103.47	102.71	105.59	102.18
106.94	104.03	104.79	106.74	106.67	106.69	105.16	105.86	103.63	103.72	106.72	102.08	106.21	104.84	105.09	102.89	103.27	105.8	106.83	105.94	106.7	105.85	104.23	106.07	107.03	107.04	107.81	106.23	105.23	104.76	103.87	106.33	104.88	105.48	104.23	105.26	102.59	103.91	104.36	107.8	105.22	105.69	105.08	105.67	108.59	105.42	108.57	107.65	109.9	106.04
107.05	110.9	105.81	107.74	108.26	110.12	109.88	106.78	110.2	108.87	106.37	104.54	105.09	110.22	110.15	109.92	106.41	108.79	105.5	110.38	105.81	110.1	107.81	106.33	108.14	106.15	110.24	110.1	107.06	111.25	106.95	107.73	105.5	104.42	107.48	107.97	109.87	108.18	107.26	106.49	107.71	111.34	107.46	109.37	108.52	107.83	106.58	104.26	108.86	110.41
98.847	96.102	97.246	97.757	100.21	99.073	96.207	96.793	99.108	98.681	95.193	98.469	102.35	96.992	98.139	99.326	99.249	95.219	98.907	100.23	101.46	97.023	98.675	97.263	96.214	98.171	101.75	97.994	95.081	98.9	96.645	98.647	101.99	96.785	101.19	97.402	98.684	97.745	99.004	99.932	97.725	98.599	96.139	99.926	100.03	95.452	98.552	98.736	97.964	95.017
98.591	99.64	99.115	98.023	101.87	99.192	97.958	100.69	100.09	100.44	99.214	101	100.59	99.664	100.2	99.757	98.203	99.407	97.617	102.97	97.108	99.963	99.288	96.244	103.14	102.2	99.71	95.916	96.784	97.777	100.34	98.742	98.675	98.654	99.669	94.661	102.08	99.438	98.803	101.7	96.187	99.706	96.595	97.249	98.166	96.314	100.05	101.21	99.713	99.66
95.756	98.894	98.326	98.409	97.917	103.03	99.401	100.6	99.674	104.22	99.467	99.094	102.54	98.253	102.15	100.11	99.325	103.27	102.32	101.92	100.07	104.56	101.2	97.971	101.17	99.111	101.59	100.74	98.801	101.21	101.65	101.09	102.42	103.78	100.59	104.99	100.12	103.69	100.75	101.46	100.95	101.88	98.623	100.37	100.65	98.96	99.741	98.867	104.14	99.342
104.19	103.6	105.38	104.63	104.82	104.61	105.18	106.22	104.93	107.67	105.84	103.97	105.56	110.63	106.93	108.02	104.77	108.3	104.89	105.77	107.52	105.38	104.45	104.28	108	103.03	105.78	105.98	106.59	103.85	108.7	105.34	105.1	105.74	105.38	108.5	107.4	105.47	105.83	106.46	102.69	104.09	108.02	109.08	104.29	105.44	105.84	99.133	107.47	103.3
105.46	106.69	105.96	107.09	106.57	107.77	106.3	108.36	102.74	105.86	108.14	107.77	105.66	107.8	106.47	108.7	104.21	108.29	108.37	107.6	106.14	107.98	106.95	104.82	110.25	108.45	107.97	105.74	105.31	109.32	106.12	108.64	108.98	105.59	106.57	107.34	105.24	106.38	109.1	108.3	107.44	109.95	104.91	107.34	106.12	106.54	107.27	105	109.29	108.95
108.96	110.03	105.96	108.6	106.46	107.27	107.08	106.23	106.6	108.15	108	105.5	108.36	108.75	105.78	105.77	104.9	108.45	106.72	106.84	106.47	105.57	107.4	106.42	107.34	103.94	106.69	106.64	103.01	108.8	106.62	103.7	104.05	107.43	106.89	109.34	105.43	105.17	107.76	104.4	108.2	106.18	103.3	103.08	107.5	103.97	105.06	105.04	106.37	106.23
105.08	107.67	104.73	106.08	104.62	107.42	107.34	103.6	104.97	104.9	106.01	105.74	106.07	101.62	108.86	105	107.38	104.6	105.39	106.16	108.32	107.41	103.54	106.88	105.42	104.24	105.44	107.94	106.25	106.43	107.98	106.52	108.57	109.07	108.73	102.62	105.1	105.06	108.85	106.78	104.09	106.96	104.14	105.3	103.33	104.74	105.99	106.73	106.62	101.53
109.51	107.2	105.4	107.48	106.53	106.36	108.54	105.56	107.72	105.06	106.32	103.93	107.14	105.88	100.38	105.3	107.31	104.05	105.55	104.93	105.31	104.79	105.94	105.79	108.58	106.42	105.17	110.46	106.64	107.32	104.14	107.16	108.24	107.96	105.64	104.03	105.18	106.07	106.34	104.12	102.58	105.94	108.4	103.1	106.46	110.54	107.38	105.05	102.52	104.78
105.69	106.2	109.51	104.03	102.81	104.22	103.88	105.01	106.15	106.33	107.05	107.21	108.22	105.42	107.62	105.16	107.55	105.92	106.33	107.46	107.63	106.39	105.34	108.3	109.53	106.6	104.22	106.3	105.52	108.2	107.9	106.57	104.56	105.99	105.79	103.27	106.25	105.14	109.09	106.22	109.11	107.39	106.42	107.26	103.83	107.68	105.06	110.43	105.14	105.16
107.02	106.28	111.14	107.62	108.51	104.53	110	108.37	107.17	111.2	108.11	106.46	109.76	109.13	106.59	106.95	109.94	108.57	105.03	106.5	106.18	109.84	112.02	104.85	109.5	106.3	112.46	106.9	109.1	108.2	110.76	107.02	104.64	108.61	111.03	108.11	106.3	108.82	111.89	107.2	105.47	110.37	109.34	107.65	107.49	109.03	106.69	110.82	111.02	108.64
105.8	105.71	105.95	107.38	106.08	107.37	102.95	107.68	103.95	105.24	107.39	107.93	105.57	107.11	103.87	106.37	104.75	105.94	105.94	109.39	104.8	107.99	107.52	103.09	108.39	107.96	102.26	105.82	105.47	105.34	107.32	104.42	106.3	107.24	106.99	104.7	105.71	105.24	105.17	106.19	103.48	101.64	102.86	107.42	104.07	103.72	106.81	103.81	105.4	104.98
98.512	98.581	99.447	99.74	97.322	96.981	100.09	95.719	95.087	94.607	100.88	100.08	93.754	98.177	94.805	98.881	99.081	102.16	99.767	96.782	98.479	98.285	96.212	95.883	97.466	97.643	100.03	97.19	98.403	97.59	97.049	99.531	99.72	98.056	100.87	98.044	97.463	100.79	96.697	100.33	96.185	97.748	97.982	94.943	97.063	96.823	100.2	95.206	98.289	97.889
105.57	103.1	104.27	102.15	107.07	103.53	106.98	104.24	106.94	104.77	108.12	106.86	103.17	103.16	106.57	107.32	106.01	107.15	106.02	103.24	105.77	105.62	106.86	104.72	103.83	106.15	104.59	106.39	108.22	105.26	106.26	106.1	105.74	102.91	103.51	107.66	105.01	104.3	104.7	107.84	107.51	104.54	106.11	102.11	105.28	106.47	104.33	109.28	105.82	106.65
105.42	108.43	107.01	109.01	107.96	108.33	107.72	107.32	108.93	106.16	109.69	107.32	110.82	110.94	107.05	108.04	110.22	109.03	106.56	107.77	107.35	111.41	109.74	109.15	106.77	108.22	111.71	108.4	107.09	109.24	106.77	106.34	112.49	108.35	107.31	106.27	105.94	108.7	108.06	107.14	108.86	110.56	111.14	106.99	109.18	106.72	108.51	105.26	107.85	108.18
114.23	109.54	108.2	112.36	109.73	108.52	109.88	110.91	112.55	112.29	108.68	109.07	112.06	108.6	110.72	111.69	109.56	111.44	109.13	109.01	108.77	107.61	111.54	110.48	112.47	111.1	110.94	107.25	112.74	108.55	108.89	109.07	110.58	110.57	106.95	108.74	109.79	107.73	111.03	109.77	109.78	111.65	110.14	112.71	112.24	108.5	109.98	111.39	110.47	111.04
109.31	112.6	107.52	107.1	110.73	108.62	103.83	108.5	110.88	108.8	108.02	108.8	108.52	106.94	107.67	109.32	109.15	109.59	110.03	108.4	109.42	107.17	110.16	109.27	106.78	107.1	109.32	109.04	107.67	107.92	107.14	109.76	108.2	106.46	106.97	107.1	106.86	108.69	109.22	108.71	105.68	109.18	108.92	111.5	107.14	110.61	110.76	106.72	106.32	113.22
101.81	100.74	100.56	99.988	101.23	99.579	97.986	98.875	99.282	99.5	97.382	101.8	100.91	101.06	100.88	100.92	100.77	102.94	100.3	100.04	104.19	99.692	102.26	99.874	103.99	100.02	98.262	104	101.41	101.45	103.52	101.57	102.69	99.994	101.12	100.58	101.34	104.3	101.89	100.74	96.513	99.771	100.12	99.819	100.47	101.95	102.37	101.23	99.839	101.75
96.163	99.106	98.23	97.464	98.844	95.725	98.544	101.22	99.334	98.281	96.833	100.4	98.545	98.321	96.508	97.937	94.23	96.54	99.9	96.157	98.548	98.855	99.819	98.289	98.801	97.294	99.46	99.269	94.763	103.17	97.616	100.11	97.06	96.791	95.475	99.63	98.358	98.853	99.6	98.678	100.94	100.41	94.447	96.707	99.804	102.91	100.83	98.029	97.515	99.602
107.55	106.44	106.53	109.44	109.55	106.85	108.9	108.47	109.62	104.43	109.72	107.46	107.84	107.63	108.81	105.93	104.2	106.97	108.6	109.1	110.46	105.51	110.67	107.87	109.01	106.33	105.16	105.51	109.39	107.08	108.78	105.38	105.3	107.36	105.12	109.91	108.56	107.67	106.25	105.62	108.78	108.65	107.57	106.79	107.26	108.39	108.59	103.92	105.78	108.11
98.043	97.356	95.496	98.054	99.588	97.452	98.443	97.89	99.484	96.575	98.891	95.375	101.68	99.107	98.433	98.727	100.18	97.833	95.644	95.351	99.631	99.264	97.797	99.357	102.96	97.277	94.178	99.071	95.818	99.217	96.694	100.42	101.41	96.984	98.27	100.08	95.827	99.94	96.039	98.124	98.645	95.126	96.603	97	94.845	99.617	101.12	98.879	98.343	99.272
97.043	96.569	98.623	97.02	94.478	98.28	97.527	98.478	95.096	98.581	99.338	96.459	97.813	97.301	94.31	97.791	99.655	95.001	101.13	98.465	101.38	99.425	99.368	97.328	97.432	101.51	97.534	95.627	101.03	94.382	97.092	97.542	99.521	97.969	97.604	96.803	97.745	101.07	98.56	95.454	95.777	98.75	98.97	96.336	96.862	100.9	95.407	98.989	98.086	99.448
98.502	98.348	99.949	99.325	96.157	99.648	94.637	93.258	96.711	97.903	98.757	96.068	96.354	101.75	95.989	99.568	99.081	100.13	102.43	97.201	99.112	99.187	97.678	97.44	98.12	97.979	98.016	96.654	99.418	100.65	98.52	96.761	98.505	97.561	96.436	96.277	99.883	99.042	95.721	100.5	96.522	96.133	97.011	100.87	100.87	100.96	97.113	95.222	97.97	96.606
106.91	106.42	105.41	102.15	104.21	106.67	105.23	101.73	108.3	108.06	109.25	104.7	107.24	105.71	106.96	105.41	108	105.99	107.82	107.01	105.3	107.07	103.04	107.24	108.39	106.41	104.36	104.29	107.42	108.17	107.62	105.3	105.54	107.54	104.29	105.17	104.35	106.67	106.68	106.37	101.52	106.93	108.1	103.45	104.68	106.11	105.31	109.23	109.12	106.15
108.76	106.38	102.18	107.31	104.24	107.61	106.27	108.94	106.65	105.02	105.76	103.99	106.29	108.79	105.84	103.77	107.22	101.65	105.38	106.91	106.71	103.9	107.38	107.05	107.35	107.53	105.36	108.07	106.76	103.59	106.7	107.02	109.92	107.53	105.44	108.6	109.84	105.99	103.22	109.09	104.53	103.71	104.68	107.69	103.36	108.33	104.38	108.04	102.46	103.72
99.477	99.277	99.641	100.28	100.13	99.904	102.69	105.69	98.879	99.619	100.61	99.116	102.67	101.33	98.686	98.671	101.13	99.333	98.64	99.253	101.11	98.322	102.39	102.19	100.78	102.36	101.14	100.11	103.38	101.62	100.01	100.74	101.82	100.26	98.272	100.73	102.73	100.03	102.44	102.53	103.07	99.546	103.57	101.37	102.37	99.818	98.512	98.956	99.928	101.33
106.3	107.48	108.11	106.78	104.98	105.92	108.57	103.3	107.26	104.22	104.7	106.25	107.08	103.77	107.31	105.74	108.91	103.27	103.55	107.24	104.15	102.21	105.86	102.96	106.26	107.82	104.74	107.21	103.72	107.78	104.64	107.86	100.6	107.25	107.72	105.49	103.36	105.98	104.45	103.76	108.06	107.55	106.06	105.13	106.37	102.54	106.06	107.32	103.17	109.06
95.01	98.81	98.297	98.3	98.844	94.986	96.079	95.935	100.11	98.035	98.48	93.841	98.199	99.798	97.261	99.734	96.578	100.26	95.996	98.398	96.456	97.069	96.144	95.169	100.23	98.012	100.42	96.629	95.442	97.237	95.224	96.16	100.32	96.071	98.78	97.424	97.307	97.602	96.528	95.214	96.814	96.667	99.104	100.08	98.013	96.16	98.049	99.417	95.533	99.883
109.14	110.42	105.47	108.57	106.1	109.18	108.47	108.78	105.72	104.43	110.64	106.85	108.23	109.3	107.58	109.23	106.12	108.84	107.89	109.33	106.4	107.54	106.01	105.98	107.2	108.16	107.43	107.04	108.65	106.16	110.15	107	108.08	107.31	106.47	106.38	107.75	106.96	108.23	107.64	109.39	107.9	106.85	107.36	108.21	107.02	105.42	109.05	109.59	105.38
106.72	106.49	107.81	106.23	104.22	108.55	109.49	103.9	106.85	105.76	104.94	105.51	100.71	106.74	107.59	107.01	108.91	107.92	106	110.25	105.26	105.8	103.66	106.6	105.78	108.95	106.22	106.54	104.01	108.7	106.79	108.89	109.77	107.03	108.54	108.21	106.98	105.41	105.21	109.53	107.73	103.92	104.41	107.9	106.43	105.97	106.15	105.61	107.53	109.83
100.17	97.73	100.26	101.23	97.255	99.747	99.703	99.245	101.12	100.7	98.667	100.01	103.1	102.76	97.72	100.97	100.35	98.864	100.29	101.63	99.708	99.913	97.78	102.64	102.43	103.17	99.173	100.52	99.178	101.58	100.43	100.13	98.401	99.887	101.29	100.27	100.33	103.9	99.415	99.748	98.924	101.57	99.843	98.446	102.29	102.67	100.5	99.809	100.77	100.36
108.49	109.62	106.5	108.7	110.37	108.67	105.74	108.83	107.85	106.74	105.73	110.28	113.14	105.07	109.02	108.54	110.21	107.91	105.24	108.77	108.21	108.07	108.88	107.8	109.42	106.48	108.07	107.79	106.44	108.22	106.41	106.88	102.39	106.47	106.32	109.2	106.61	107.77	108.49	108.36	108.78	108.75	109.53	108.57	107.88	106.6	109.03	106.03	108.9	107.13
98.763	99.063	98.659	98.468	100.99	98.654	99.6	97.604	98.049	101.42	100.92	104.48	99.011	102.96	100.75	101.09	102.98	102.89	99.734	99.393	99.711	98.706	100.09	100.81	98.977	101.9	98.192	104.47	100.43	98.166	103.17	97.988	101.44	102.23	100.95	97.316	103.89	98.72	100.84	96.372	97.798	102.61	98.46	99.61	102.28	102.36	98.995	99.094	99.995	99.793
107.26	108.5	103.5	107.67	102.98	100.5	104.71	105.3	107.02	104.47	105.48	105.89	106.67	108.65	103.5	103.31	100.92	104.8	104.15	105.38	105.08	104.77	106.47	105.88	107.39	106.66	108.92	107.17	107.07	106.63	105.64	108	104.79	104.21	105.17	105.96	104.99	104.34	105.35	105.99	107.37	102.67	102.79	101.1	106.7	103.43	106.94	107.19	106.47	106.9
107.73	104.82	104.99	108.85	108.03	108.57	108.88	105.74	108.12	106.29	109.13	107.49	106.42	108.75	108.67	109.07	110.12	106.62	107.44	108.77	107.7	110.77	107.6	107.3	108.69	108.04	109.19	109.05	104.71	106.74	105.3	107.16	104.45	108.85	110.7	107.68	104.47	109.22	107.79	111.73	106.39	109.8	108.2	108.82	110.34	105.5	109.83	108.65	106.34	104.24
107.12	106.97	104.92	108.39	104.91	106.15	106.47	104.5	106.6	106.56	106.51	105.73	106.73	109.76	108.44	106.71	108.31	107.95	106.23	104.73	107.43	107.39	108	106.63	105.7	106.08	107.25	105.83	105.59	103.34	104.68	107.69	107.03	107.84	105	105.28	105.78	108.43	109.37	108.86	107.02	105.12	107.17	104.55	102.59	105.88	109.95	106.52	104.33	104.9
110.04	107.44	108.84	109.08	110.09	110.92	108.62	113.49	111.46	112.22	111.43	115.53	109.16	113.82	108.91	109.15	107.4	109.54	111.59	109.8	110.68	111.26	112.58	112.1	111.91	112.51	112.21	110.39	108.9	108.07	107.35	111.43	111.7	108.86	111.96	108.07	111.26	110.76	109.34	107.75	110.34	109.85	111.78	111.73	107.84	107.89	111.55	108.86	110.59	111.2
96.869	96.962	96.343	100.97	96.66	99.063	98.471	97.394	98.668	98.794	92.97	95.154	96.505	99.024	99.556	95.764	94.647	100.1	96.817	95.926	98.978	101.08	96.562	98.28	97.149	99.709	100.03	99.474	100.27	100.12	98.658	100.1	97.512	97.326	102.05	95.772	99.212	95.922	96.883	96.141	98.847	99.993	99.845	98.943	96.406	98.805	95.973	96.496	98.469	98.572
108.07	106.9	110	108.86	107.26	110.08	105.38	110.57	108.82	107.7	110.15	110.81	106.42	103.07	111.15	111.26	108.36	109.9	108.8	107.16	110.58	111.33	108.66	107.13	106.69	107.71	108.62	109.93	107.74	109.71	107.17	109.43	110.93	104.74	107.86	108.46	107.16	106.77	111.07	107.69	109.12	103.52	108.74	109.74	107.55	106.14	107.7	108.32	109.32	109.96
97.545	96.858	99.125	99.128	100.92	97.084	98.518	99.295	98.406	97.875	96.116	98.637	99.057	97.808	99.65	98.705	100.32	99.117	100.37	98.096	98.632	98.141	96.468	102.14	97.315	99.302	100.38	96.468	97.798	97.475	96.277	101.89	101.8	100.22	101.04	95.045	99.986	98.985	99.061	99.34	100.29	98.311	99.232	100.19	99.473	98.68	99.689	96.086	98.76	98.264
112.8	111.2	108.47	107.05	107.73	107.32	105.09	106.15	109.25	111.68	106.53	112.83	104.03	108.13	105.22	106.03	109.28	112.04	112.05	111.58	107.03	107.26	106.63	108.53	111.61	107.4	111.15	107.97	108.31	110.03	108.33	109.78	108.92	110.06	110.43	110.17	107.69	108.58	111.12	108.15	110.74	111.58	110.27	106.8	109.95	106.12	109.31	106.93	106.27	107.58
109.03	106.67	109.01	108.89	106.69	107.54	111.37	107.73	108.41	109.69	108.39	106.59	105.41	110.45	109.52	107.54	108.75	111.39	109.95	109.29	109.62	112.67	110.91	107.41	108.97	109.1	108.88	108.19	106.72	107.11	110.19	108.98	108.2	109.5	108.68	110.24	108.79	109.85	109.25	108.2	105.8	106.78	107.59	108.4	113.09	108.12	110.52	109.46	106.94	110.27
108.01	105.19	108.54	105.72	106.75	109.12	104.68	107.7	104.7	105.73	105.95	105.12	107.96	107	104.63	107.91	104.55	105.65	104.77	103.75	107.14	104.01	108.26	105.04	104.55	106.61	105.7	107.5	107.88	105.69	105.46	106.14	103.8	107.21	105.74	108.25	106.53	105.66	104.8	104.38	104.86	107.02	105.1	107.67	105.61	104.86	104.4	107.58	106.46	105.59
109.43	108.39	111.5	110.69	109.73	104.49	107.54	108.39	107.56	107.24	108.68	111.28	110.03	108.36	107.61	108.95	108.57	105.67	106.41	109.42	109.04	110.52	108.59	109.15	109.06	108.79	107.2	108.43	108.9	106.88	108.6	106.97	106.89	110.67	107.08	102.9	107.3	111.97	109.26	107.74	108.52	109.35	107.25	110.65	110.57	106.14	108.79	110.69	110.5	110.94
101.57	103.58	100.17	104.98	104.41	104.46	101.05	102.26	100.44	100.83	102.29	102.78	101.85	102.58	102.46	103.5	104.59	104.65	101.92	100.92	104.3	106.52	102.62	101.9	102.48	98.377	101.71	103.19	107.31	103.13	104.48	103.62	102.9	104.61	102.19	101.63	102.06	100.2	104.29	102.75	100.03	103.91	103.19	103.02	105.02	104.08	105.22	99.3	102.43	105.02
111.61	109.37	112.64	110.34	113	112.36	108.65	107.9	114.3	109.91	112.04	110.59	107.74	109.22	114.37	112.1	110.89	110.79	112.46	107.75	107.93	111.62	106.9	112.74	109.36	110	113.63	109.41	109.91	110.19	111.1	111.03	107.48	110.72	109.03	112.8	108.22	109.59	107.28	114.68	110.8	110.23	109.79	112.32	109.9	108.99	111.21	110.54	107.76	110.42
107.19	105.89	105.6	105.08	105.98	108.8	106.46	108.96	108.86	105.59	108.51	107.05	106.19	102.55	105.88	104.08	105.95	107.64	105.62	106.36	108.27	104.9	106.53	104.34	105.04	107.54	108.49	107.39	103.24	107.25	107.44	104.68	109.14	105.57	109.65	108.07	104.56	103.48	105.96	104.36	105.34	109.66	105.77	104.41	108.14	103.75	107.13	108.54	105.23	108.05
110.41	110.85	108.59	110.79	111.14	108.07	110.05	111.12	107.09	110.27	111.24	110.56	110.86	110.92	110.19	107.33	111.89	113.35	114.36	110.69	111.79	110.63	109.53	110.37	112.21	109.21	109.51	113.28	110.09	111.47	111.11	107.11	110.43	112.12	109.83	109.82	110.64	110.83	109.84	109.59	108.31	109.72	110.06	107.38	110.78	108.58	111.39	110.98	111.53	108.51
104.42	103.59	108.27	104.35	105.68	107.55	108.08	103.61	106.34	106.34	102.91	106.72	104.63	101.37	105.07	102.97	104.21	103.85	105.19	105.45	105.64	105.13	105.74	109.26	103.89	106.57	106.63	104.68	104.96	105.55	105.39	108.6	107.7	104.98	106.11	107.6	106.27	107.06	105.05	108.65	104.38	105.48	105.79	104.42	103.91	106.33	106.11	103.29	102.35	106.96
105.63	109.35	108.92	108.56	110.15	109.83	107.83	107.74	109.19	106.09	107.96	106.45	106.39	108.5	110.38	107.09	107.66	108.03	107.63	106.11	107.57	104.54	106.09	109.01	110.63	108.83	109.41	108.92	104.75	107.82	106.32	109.67	106.66	107.69	111.43	108.39	108.11	108.22	111.91	109.58	109.21	104.48	108.94	106.61	113.21	108.1	108.44	106.88	109.42	105.08
110.38	110.83	112.61	111.24	107.39	106.81	106.52	109.55	110.04	109.67	111.53	109.5	110.45	108.82	109.78	110.04	110.81	112.33	113.57	111.14	109.05	109.98	112.9	110.32	111.2	111.2	111.37	106.95	111.84	109.33	108.22	110.35	111.01	110.12	108.91	111.5	108.71	111.37	106.96	110.07	110.08	107.84	107.1	111.6	108.53	112.98	111.19	111.84	108.14	112.73
103.8	102.29	106.31	99.262	104.56	99.671	97.46	101.26	103.89	100.88	98.559	97.69	99.257	97.558	98.402	101.68	100.26	100.51	101.06	102.27	96.96	101.58	98.758	101.03	102.53	97.826	99.933	102.48	102.29	101.38	101.51	101.9	99.281	101.08	99.049	101.57	104.9	102	101.91	102.22	101.05	101.65	99.971	101.3	98.861	99.166	100.87	100.87	99.044	100.42
99.509	102.96	101.89	102.61	97.91	101.2	102.69	102.95	102.54	99.731	102.78	103.08	99.543	101.13	100.14	101.44	100.46	99.674	100.08	101.31	103.25	98.693	103.74	103.5	101.37	104.41	100.62	103.46	101.89	103.85	101.23	99.434	98.814	100.43	104.33	102.73	97.587	100.36	98.952	100.99	99.373	101.52	99.363	101.98	97.629	100.66	100.52	102.74	99.436	98.526
105.35	106.68	107.25	105.83	107.12	107.29	109.62	106.05	107.19	109.94	107.03	104.98	107.47	107.22	103.83	107.47	104.03	108.09	109.38	104.37	106.57	107.38	106.98	107.25	104.32	107.77	107.82	108.32	105.34	108.42	104.75	106.75	105.66	105.08	105.16	107.91	112.8	107.79	109.4	108.25	105.95	106.64	104.65	106.32	107.58	107.4	104.11	106.37	105.61	107.22
108.07	106.47	106.52	107.69	103.95	105.26	107.09	107.55	105.81	102.34	105.3	108	106.46	105.94	108.34	104.59	106.33	108.42	105.65	104.87	107.31	105.75	104.71	106.67	102.48	105.76	104.48	104.43	105.9	103.9	105.15	105.22	105.54	109.72	107.84	106.54	105.2	107.7	105.03	106.47	106.47	106.94	106.18	104.62	108	106.79	107.12	106.66	107.39	108.36
103.16	103.51	103.98	106.14	104.33	107.46	106.29	104.82	106.61	104.1	104.34	105.31	104.05	102.09	103.74	106.29	106.08	105.18	103.63	105.88	103.96	106.44	105.11	102.89	104.94	103.95	109.93	107.04	107.45	102.86	106.88	105.22	108.81	105.35	104.9	101.67	105.46	108.45	108.21	104.21	108.03	107.47	104.67	105.76	110.13	105.64	107.27	104.82	105.55	107.59
110.27	110.08	110.68	111.39	111.92	110.12	110.48	111.08	111.53	112.08	113.25	110.67	111.92	108.3	112.04	110.38	110.43	112.32	111.09	111.88	110.67	111.68	109.7	111.24	109.84	112.33	109.8	112.35	111.53	110.73	113.43	111.78	111.29	110.93	112.4	110.97	111.59	110.56	112.19	112.26	108.54	109.47	110.98	114.11	111.76	111.86	109.4	111.32	109.65	111.27
105.46	106.79	107.22	107.52	105.52	107.02	105.21	107.99	107.45	107.64	106.99	105.97	106.23	104.76	108.83	107.27	107.05	103.79	104.91	105.02	106.85	105.58	109.19	105.95	106.73	107.06	106.44	106.25	109.67	106.81	106.08	107.18	104.2	106.85	105.64	104.67	108.15	107.44	103.61	106.8	106.74	107.55	108.04	106.75	109.26	107.5	106.15	104.37	105.52	105.89
106.83	107.1	106.14	107.24	107.4	107.38	105.89	105.84	105.73	104.21	104.04	105.29	108.85	108.06	107.99	105.78	107.11	105.71	105.1	105.86	103.61	105.93	105.08	107.3	104	101.44	102.98	103.94	106.3	106.54	106.5	105.3	105.84	103.11	106.68	106.27	104.04	104.64	104.5	106.29	103.84	105.73	108.04	105.38	106.23	105.91	106.92	107.16	105.81	105.65
105.44	103.99	108.9	105.59	105.94	107.29	105.94	104.88	107.57	106.83	105.12	106.45	107.91	105.36	105.27	105.45	107.45	103.76	106.04	105.25	106.4	107.1	105.88	106.16	105.35	107.97	108.25	104.13	105.39	104.39	106.71	106.63	110.98	108.47	104.61	104.11	104.11	106.39	107.96	106.2	108.1	105.9	108.82	105.73	106.26	105.15	106.14	104.11	105.71	106.28
105.07	106.66	105.63	106.66	106.45	104.45	107.34	106.42	104.44	103.22	107.85	106.73	107.44	103.7	105.74	104.44	107.37	104.87	105.5	105.15	106.92	106.38	106.28	102.07	103.63	103.96	104.06	102.88	105.66	103.59	107.12	102.44	108.77	105.06	107.55	106.12	106.42	105.86	107.04	103.49	106.14	105.11	104.24	105.82	102.07	104.56	107.82	106.69	107.77	104.08
106.61	104.32	105.49	107.41	106.92	106.2	108.38	105.09	103.97	106.52	105.49	107.45	101.83	103.51	103.36	106.56	102.88	105.29	104.87	105.02	104.49	105.78	106.17	103.38	107.25	103.71	103.86	102.94	105.63	109.23	105.96	105.35	107.42	105.11	102.45	108.67	105.85	106.43	105.44	101.89	108.91	105.96	106.1	105.87	106.29	106.89	108.66	105.08	105.18	105.78
110.2	110.92	107.65	110.37	107.16	107.66	107.12	109.23	110.61	108.52	108.21	112.43	107.42	105.26	109.22	108.04	108.17	105.89	108.05	107.8	110.06	111.86	110.82	108.55	108.75	107.21	105.66	106.07	107.72	109.7	111.43	107.38	108.46	109.73	106.49	107.64	107.83	106.75	112.84	107.82	111.24	108.26	106.39	105.91	105.7	110.6	107.41	110.22	106.35	108.85
105.75	105.34	105.46	105.91	106.64	111.12	108.73	111.67	109.97	110.88	110.6	108.67	106.48	110.9	110.19	110.8	107.86	110.85	110.16	109.92	108	108.93	110.57	106.05	112.51	106.3	109.39	107.86	111.39	109.28	109.09	109.39	108.41	106.51	110.75	108.32	109.29	109.17	107.95	107.35	110.71	109.61	112.19	108.13	108.45	109.4	106.55	108.07	106.18	108.76
104.88	107.3	106.1	105.25	108.05	105.66	106.72	105.23	106.68	104.65	110.21	102.78	109.24	105.8	106.56	107.06	108.19	104.83	106.4	104.1	104.26	103.67	105.8	107.07	106.69	107.44	105.65	104.59	105.4	105.03	102.81	105.86	107.07	106.78	104.73	103.6	104.68	108.84	104.64	103.99	102.94	105.62	103.57	108.15	103.75	104.14	106.87	109.27	105.11	107.42
106.89	104.36	105.35	107.06	109.09	104.43	104.69	106.82	106.68	105.32	106.63	104.52	103.4	105.02	106.29	107.61	104.85	103.5	108.04	104.03	105.02	109.26	105.34	104.85	102.96	103.12	104.28	105.84	107.69	106.53	106.21	105.3	104.5	104	106.21	104.66	102.02	102.65	107.07	109.7	105.23	103.69	107.94	101.28	104.85	107.07	102.99	103.88	103.44	106.46
106.84	105.33	106.89	107.6	108.77	107.16	110.06	104.63	105.84	107.75	108.58	108.4	109.79	106.1	106.06	109.34	106.26	108.24	106.57	110.81	109.96	106.01	109.57	106.08	109.25	107.44	103.09	106.21	105.19	107.71	107.13	106.55	106.9	109.62	108.2	110.43	109.7	106.13	108.24	108.03	107.11	107.73	107.5	111.39	106.44	108.01	106.94	109.48	106.44	105.37
107.92	109.09	111.46	105.79	110.5	111.17	111.52	108.55	109.84	108.59	109.57	105.78	107.18	108.72	104.5	110.23	110.98	106.88	108.13	104.16	107.12	106	107.52	110.18	111.65	109.72	107.53	106.65	110.56	110.23	106.68	109.7	109.36	108.57	107.19	108.44	109.07	106.67	106.67	108.89	108.36	108.94	106.58	109.48	109.28	109.03	107.6	108.38	106.15	107.58
106.97	106.13	108.28	108.71	108.46	110.79	108.55	105.06	106.89	108.25	110.97	109.67	107.15	105.88	108.36	109.75	108.73	105.86	106.88	107.21	108.81	106.83	106.7	108.3	107.41	108.65	105.54	108.85	105.99	105.27	104.75	107.09	110.19	108.73	106.97	112.15	110.1	105.03	107.9	108.61	109.3	106.24	104.53	108.76	107.93	112.58	109.03	104.23	107.28	108.98
104.8	103.85	103.38	102.92	107.38	108.15	107.09	107.39	104.87	103.71	105.26	103.5	105.26	103.52	107.96	106.7	107.06	103.93	106.87	105.11	103.23	108.42	104.99	104.68	109.09	106.35	107.35	102.06	104.7	106.55	107.73	104.37	105.23	107.23	107.82	106.25	106.72	107.4	104.77	106.3	108.1	109.98	105.43	102.89	107.5	106.72	108.59	106.92	104.4	105.86
107.74	108.02	108.37	109.48	109.79	107.81	105.18	110.63	107.47	105.3	111.3	110.2	106.17	110.38	105.7	106.97	110.35	110.34	109.17	104.83	106.85	108.99	106.01	106.75	107.8	112.88	110.93	109.56	108.18	106.86	104.18	106.29	104.13	107.02	106.54	108.37	106.07	107.76	107.74	106.61	107.62	107.9	108.85	107.84	107.9	110.4	107.17	109.14	106.73	109.66
106.82	106.35	107.06	107.13	105.94	104.22	107.74	101.16	105.81	107.46	107.76	106.7	104.94	105.53	108.47	105.13	103	105.96	108.8	105.83	106.79	105.97	107.66	103.64	104.98	106.42	105.93	106.72	107.01	106.88	109.17	108.31	105.12	107.79	107.43	106.66	107.16	107.32	105.83	106.43	105.61	108.49	105.5	107.45	107.69	108.28	107.37	106.91	107.42	107.27
101.89	103.93	104.89	103.93	106.47	106.52	103.84	103.82	104.26	106.45	103.44	100.6	105.79	105.94	104.42	105.12	108.45	104.23	105.26	108.2	105.17	103.65	103.01	107.88	104.83	109.03	107.69	105.21	106.52	106.36	106.62	103.54	106.29	108.54	107.69	106.53	105.38	107.79	103.89	108.7	108.39	107.37	104.07	107.04	104.81	108.08	107.62	109.49	106.99	105.56
106.06	103.75	105.28	103.21	105.93	106.71	106.21	106.81	107.07	105.26	105.98	108.61	103.38	106.35	107.3	104.72	105.23	106.34	106.47	105.77	104.85	104.7	108.31	105.39	106.91	106.94	105.2	103.11	106.01	106.55	105.7	105.61	103.94	104.87	106.81	105.95	103.87	103.28	108.67	104.14	104.85	106.86	107.64	106.66	105.2	105.36	103.5	106.07	103.49	104.48
101.61	107.27	106.18	103.72	105.35	108.46	105.35	105.7	105.97	107.76	101.91	104.47	104.18	103.49	103.42	105.34	106.52	103.71	109.83	107.33	105.72	107.14	108.28	106.59	104.21	103.08	107.52	104.51	105.71	102.38	103.04	105.88	106.95	105.78	105.21	106.17	101.78	107.19	108.43	101.89	103.55	102.09	104.88	104.22	106.19	104.5	104.89	103.1	108.28	107.48
106.66	105.58	107.12	107.8	106.38	105.79	105.02	108.58	104.66	107.38	106.99	108.23	110.32	107.17	105.88	109.22	105.27	105.99	109.66	106.64	107.52	106.56	109.4	112.16	104.45	107.16	107.61	105.13	105.23	108.83	108.75	107.51	105.64	106.62	108.91	106	107.16	105	107.3	106.43	106.77	104.78	108.42	106.13	105.63	105.46	104.7	108.91	106.33	104.81
96.774	98.603	97.935	95.596	98.394	97.215	97.263	97.889	100.95	97.441	97.389	98.695	97.625	101.71	99.058	97.152	100.33	96.831	99.33	98.702	95.488	97.359	96.98	95.863	98.932	98.6	95.236	99.482	99.78	99.968	99.108	97.059	98.088	98.827	97.952	97.845	97.657	98.965	98.06	98.693	95.929	99.172	96.538	98.953	100.22	98.47	98.389	99.246	99.694	101.63
105.53	108.08	107.55	110.76	110.55	108.95	109.18	106.89	106.43	106	108.74	106.73	107.25	111.18	107.28	106.45	111.66	107.02	107.41	108.19	107.23	108.57	108.45	107.11	108	105.99	108.88	109.99	108.06	106.5	110.17	111.84	107.92	108.67	107.44	107.01	107.62	106.15	107.76	109.79	106.62	105.84	104.87	105.8	109.63	110.38	105.54	107.77	107.52	106.72
97.963	101.21	99.526	99.876	98.638	96.234	97.348	100.03	96.111	99.632	97.388	94.992	96.844	95.948	96.466	95.817	96.289	101.84	97.588	97.085	96.963	100.03	101.25	96.697	96.583	99.028	99.585	95.707	97.645	101.92	98.895	99.422	96.96	95.761	98.188	96.803	99.37	98.151	100.83	96.689	97.512	95.368	98.456	97.861	98.45	101.31	100.71	96.869	94.448	94.698
103.53	103.11	104.12	104.02	101.29	103.49	102.82	102.51	100.42	103.68	100.97	101.35	103.09	99.55	103.06	102.04	103.22	103.33	102.52	102.2	103.29	102.68	102.51	103.03	100.16	102.92	102.12	103.73	101.28	104.15	104.86	101.48	103.12	103.56	103.15	102	103.73	103.93	104.33	101.64	103.69	103.41	100.55	99.907	104.06	100.67	104.83	103.12	102.67	101.21
105.31	106.44	104.33	101.79	107.2	103.72	104.05	105.57	106.51	102.1	108.89	106.44	103.08	108.35	104.95	109.24	101.48	104.16	104.63	105.62	103.47	103.95	104.65	105.35	104.7	106.95	106.69	108.44	108.34	108.52	102.49	106.22	106.79	106.69	105.92	105.15	109.18	104.44	106.56	106.51	106.19	104.32	106.57	106.69	103.38	106.02	105.34	104.32	104.4	104.97
108.74	107.6	104.38	104.31	106.28	106.47	107.05	106.5	108.36	103.05	107.02	105.77	105.27	105.06	104.45	107.19	103.31	103.38	106.14	107.04	106.19	106.44	104.67	106.21	105.81	105.72	102.22	103.65	103.52	103.91	106.69	103.34	105.83	105.42	108.85	105.13	107.49	105.01	105.37	104.32	103.08	108.09	104.27	104.21	105.1	106	107.03	107.12	105.51	107.26
100.66	100.66	101.48	101.8	102.51	101.99	100.38	98.421	100.08	100.78	98.608	101.52	101.22	99.914	98.991	99.96	99.231	98.046	100.71	96.72	102.78	98.151	98.389	98.763	100.36	96.605	97.305	98.946	98.912	100.88	98.867	98.898	101.57	99.535	101.9	99.34	100.26	100.2	99.276	100.31	97.847	98.691	97.574	101.66	101.96	99.585	100.04	100.18	102.29	99.353
105.86	110.69	110.07	111.11	113.76	106.22	107.6	105.69	106.56	109.7	108.37	107.77	110.22	109.96	107.79	109.75	112.44	108.14	106.47	108.09	106.27	106.8	112.48	110.48	107.65	107.32	108.8	106.61	108.51	105.98	102.85	109.35	105.25	107.88	109.03	107.51	107.72	106.62	106.65	110.02	107.55	110.76	109.03	105.62	108.76	107.55	110.06	108.68	104.36	107.15
99.556	97.414	98.596	101.45	101.8	103.14	97.229	98.222	100.14	99.229	95.968	99.19	98.411	95.166	99.584	98.802	95.822	97.027	98.774	95.281	100.22	95.695	101.72	96.245	98.55	98.125	95.189	99.056	96.294	100.72	96.709	98.709	96.273	96.473	97.376	97.96	94.82	101.17	99.47	98.403	100.35	97.407	96.974	97.885	97.367	98.503	99.784	96.16	98.711	96.204
104.82	108.8	105.85	110.42	105.27	103.77	104.65	105.11	107.25	104.13	109.5	107.07	102.77	103.69	101.32	108.39	105.37	106.55	106.07	104.26	106.65	105.29	106.35	103.48	106.52	104.69	107.86	103.53	103	107.74	107.42	106	103.72	101.94	105.61	106.79	105.89	107.32	105.35	101.02	106.98	103	104.76	104.02	104.65	104.91	104.63	105.78	104.69	104.37
112.61	105.77	105.33	107.22	107.84	110.04	110.24	111.48	111.06	110.88	108.66	106.92	108.23	109.82	107.2	107.84	108.18	103.69	108.37	110.72	106.75	103.91	104.98	109.52	106.39	106.95	107.18	108.57	109.28	105.47	108.27	106.75	107.95	103.66	110.23	105.56	111.14	110.37	109.1	105.72	111.05	110.37	108.48	106.82	106.69	109.37	108.11	107.91	109.04	109.84
107.82	109.13	108.21	107.07	103.02	103.47	105.79	104.22	103.19	102.56	104.86	108.65	105.29	104.02	106.21	104.51	103.03	108.31	104.66	105.32	104.94	108.39	106.16	108.35	104.63	105.72	110.3	107.14	104.81	104.68	105.28	106.21	103.77	103.8	105	108.44	105.82	102.63	105.01	106.75	107.21	105.1	104.89	106.65	106.46	105.18	106.64	107.98	105.46	106.8
98.552	99.38	98.217	101.11	99.292	98.09	98.764	98.987	96.471	97.235	97.057	99.646	99.652	98.206	97.681	97.269	98.723	97.285	96.536	97.372	98.722	102.16	97.505	98.888	97.978	100.21	94.92	95.458	97.134	97.908	97.807	98.229	100.57	98.29	96.213	95.818	93.623	96.823	100.05	98.049	98.29	95.705	95.243	102.61	99.42	99.334	99.655	98.523	98.69	97.401
106.92	106.13	109.71	106.87	109.63	108.7	109.29	107.78	110.61	111.53	109.97	108.93	111.63	109.8	111.15	109.54	107.87	107.34	108.13	110.18	105.6	106.19	108.6	105.37	106.33	105.73	108.6	105.44	106.16	109.71	108.11	109.92	104.37	106.49	104.83	106.42	106.9	107.22	109.25	108.05	108.88	109.2	110.11	107.6	108.84	107.57	110.66	110.01	105.66	108.53
98.591	100.36	99.031	97.337	99.916	97.063	101.12	100.44	97.639	97.27	96.36	96.864	98.624	98.704	95.125	96.771	97.18	97.767	96.228	95.866	99.292	96.544	101.42	101.23	98.839	96.804	96.666	98.122	97.829	96.1	98.408	95.421	97.597	100.37	98.799	98.518	97.148	98.029	96.113	98.696	94.544	97.417	99.234	99.661	100.54	96.996	96.432	95.33	99.945	99.095
104.06	107.98	107.04	104.92	104.87	104.82	104.42	106.33	106.62	107.13	107.37	105.2	104.25	106.64	100.08	111.22	104.11	106.98	106.52	108.43	107.91	107.07	106.14	106.12	105.03	105.89	106.3	103.6	108.14	103.93	108.95	106.14	106.06	106.44	106.07	109.37	108.49	102.83	106.47	108.85	105.79	106.59	105.82	106.92	108.04	106.52	108.2	105.38	107.87	107.77
98.709	96.084	95.2	95.957	102.19	97.576	99.234	95.895	98.484	97.683	96.151	100.17	94.18	99.01	99.252	94.409	98.795	96.66	96.097	98.996	100.81	94.734	92.76	97.019	97.09	97.495	98.745	98.306	95.055	100.33	99.496	102.63	99.15	98.326	98.987	98.234	100	98.546	97.05	100.39	95.16	95.71	98.013	94.513	99.554	97.801	96.353	100.67	100.15	98.87
98.996	96.53	96.245	100.05	94.259	99.354	98.007	99.143	97.934	98.759	98.157	98.976	98.358	99.252	100.71	98.087	100.01	98.385	98.682	102.12	97.558	102.15	99.181	97.361	97.044	96.082	98.442	97.143	99.754	99.248	95.805	101.05	100.83	100.23	96.39	97.219	102.41	96.968	101.63	98.749	98.277	100.13	97.872	92.876	96.481	99.412	99.537	100.89	99.06	95.524
107.8	107.16	111.54	108.66	108.45	109.29	106.08	106.72	106.97	108.22	108.17	108.43	108.91	109.74	107.57	110.85	107.43	107.05	107.05	108.74	105.37	110.21	108.59	108.66	106.57	107.17	109.16	107.16	109.87	109.27	107.75	109.32	110.86	109.04	109.09	106.6	108.8	109.87	107.24	107.43	107.85	108.74	107	107.39	107.29	109.58	105.16	108.38	109.64	107.56
108.32	108.34	106.05	109.97	106.62	108.41	109.09	106.58	102.8	105.28	108.52	108.82	107.32	110.46	105.62	108.84	108.52	110.13	110.16	105.3	106.62	107.08	109.36	108.26	108.12	107.03	105.95	106.4	107.92	108.85	106.45	107.12	105.4	104.5	106.72	105.78	108.14	106.88	107.41	107.61	107.28	111.65	107.97	104.79	106.83	110.11	106.07	107.85	108.85	109.37
102.29	102	103.73	104.49	105.69	104.69	105.72	105.18	103.83	106.19	107.27	106.4	105.83	105.57	108.14	104.81	108.52	101.41	104.3	105.35	104.41	109.16	101.74	103.39	104.02	106.23	103.76	105.52	106.81	108.69	104.99	106.06	102.22	105.66	107.43	106.45	104.8	107.73	105.62	107.79	106.73	105.71	106.66	104.75	107.39	104.01	105.99	106.57	105.31	104.7
98.724	100.75	96.187	97.246	97.609	97.766	98.747	96.841	99.799	97.046	95.555	100.1	98.461	98.873	96.779	96.396	99.535	102.71	99.936	98.033	96.728	96.47	97.012	99.456	98.33	98.803	99.257	96.29	95.273	96.493	100.23	97.53	96.406	98.346	97.436	100.05	99.849	95.98	99.563	97.965	98.335	99.019	96.974	99.151	100.36	99.633	99.751	96.926	97.845	97.542
98.797	101.99	95.637	100.2	98.094	100.01	96.322	101.36	101.15	99.227	99.027	99.009	101	100.06	99.891	97.899	96.343	99.15	101.43	101.11	97.674	97.949	100.2	100.36	100.75	97.563	96.429	100.21	101.63	98.981	98.654	99.067	96.273	102.49	97.644	96.53	98.346	102.24	100.91	97.79	100.04	102.84	98.063	95.707	99.028	99.513	98.785	97.352	100.58	97.065
107.07	105.61	107.27	105.17	109.71	107.6	106.73	107.2	106.18	105.64	107.65	112.29	105.04	104.17	106.7	106.14	104.97	103.09	102.93	105.18	106.48	107.3	108.18	104.42	105.09	104.29	108.56	105.12	105.05	104.98	105.24	105.18	107.75	103.6	104.62	107.5	104.28	105.22	109.68	104.68	104.03	103.72	108.07	106.83	106.97	109.99	106.58	102.47	106.39	106.66
108.89	107.07	109.45	104.64	106.95	106.29	111.57	109.92	108.57	104.62	108.64	108	110.78	108.18	108.64	112.18	107.85	108.53	109.39	107.72	109.43	107.37	108.78	111	106.72	108.2	108.55	111.14	106.25	108.51	110.3	109.9	108.78	107.76	110.77	108.09	109.36	111.19	108.4	107.71	107.65	110.36	105.76	109.76	107.8	107.49	105.38	108.22	110.32	107.59
97.334	95.613	99.169	100	99.163	101.67	100.43	96.755	98.245	99.435	95.045	99.356	96.233	96.681	98.425	97.487	94.98	96.21	97.565	93.681	98.725	97.617	95.337	98.624	100.38	100.96	96.687	94.465	99.146	96.164	97.099	97.479	99.266	97.877	97.824	96.87	101.53	96.953	98.536	94.997	99.428	97.366	99.162	97.265	101.4	98.617	98.089	93.57	97.242	97.523
107.53	108.25	109.15	107.39	107.46	111.21	107.08	109.93	109.27	105.09	107.64	110.24	107.22	107.2	106.24	109.05	106.96	109.74	106.1	106.58	106.86	111.23	107.66	107.23	109.3	109.42	109.39	110.85	107.8	109.94	106.93	104.24	107.36	110.54	108.61	108.54	111.93	107.86	108.73	108	109.81	107.43	108.69	110.22	104.64	110.54	108.06	106.95	110.46	110.71
109.58	106.59	106.37	107.93	106.74	107.57	104.23	107.67	105.74	106.02	106.12	106.95	106.58	105.92	107.23	105.08	108.68	106.9	107.97	106.08	107.39	108.51	104.24	108.08	101.82	107.94	105.17	105.7	107.4	106.64	108.9	105.96	106.59	104.87	106.16	105.57	111.12	105.62	109.88	107.45	107.23	105.93	106.08	105.49	103.72	106.27	109.11	107.4	108.03	105.33
108.38	108.78	108.86	110.5	107.43	104.97	113.04	109.49	111.8	107.46	109.02	106.09	109.42	107.82	108.6	107.62	109.46	107.03	110.9	110.83	109.27	106.03	109.13	108.55	107.28	109.25	103.74	106.48	106.99	109.13	109.68	110.94	108.79	110.33	109.07	108.91	108.11	109.78	108.87	106.34	108.76	110.84	103.88	108.06	106.14	108.22	105.86	105.82	111.78	108.42
107.1	104.2	104.4	104.97	102.51	105.86	102.99	107.13	101.36	106.06	107.47	104.95	108.37	103.74	107.7	101.87	104.53	104.34	103.79	106.43	104.18	106.91	103.55	109.17	108.1	105.26	103.9	106.41	101.62	106.94	106.93	106.18	103.07	101.7	105.29	104.34	104.71	105.81	103.6	107.54	107	103.04	107.28	107.03	107.02	109.33	102.34	106.53	104.4	104.79
102.61	97.896	101.02	99.924	103.49	102.59	98.474	99.379	99.62	100.52	100.04	101.87	100.78	99.311	99.597	101.28	98.86	98.28	99.547	100.57	96.405	102.05	100.36	101.88	100.77	103.67	100.11	98.382	101.88	100.69	102.34	104.28	102.1	104.05	98.744	98.753	103.13	99.441	100.16	98.618	101.53	97.181	98.583	100.6	100.64	102.86	100.65	98.997	100.03	104.3
104.88	109.17	110.49	106.61	105.28	105.59	102.69	105.89	106.46	104.65	107.13	108.76	105	105.6	105.89	103.57	103.04	104.77	108.01	107.73	107.86	107.01	104.3	106.55	106.05	103.27	104.94	108.22	102.65	101.34	107.53	105.71	103.07	106.22	103.14	105.23	105.09	110.38	106.8	105.47	107.74	104.34	105.09	104.33	107.7	107.9	107.41	107.63	106.13	108.66
103.36	103.02	108.24	105.44	107.15	106.83	101.96	104.62	104.69	103.5	105.64	103.41	107.64	106.29	106.37	104.87	106.04	104.99	105.19	111.2	105.01	109.44	105.76	103.39	105.84	107.42	104.35	102.48	105.51	104.49	108.62	107.61	106.61	104.83	103.6	106.97	103.5	101.91	104.71	100.85	105.99	104.35	104.89	101.14	106.96	107.69	108.91	105.97	100.33	108.07
107.31	104.29	104.83	109.68	104.73	109.37	106.26	104.44	105.42	106.31	107.29	109.32	107.11	103.3	105.96	102.66	107.81	105.73	103.15	106.45	106.33	104.16	105.12	109.62	104.92	106.78	105.78	106.03	106.98	101.17	107.66	106.87	105.05	106.91	102.57	106.62	105.52	107.09	103.98	110.69	104.99	103.57	106.66	105.53	106.96	107.92	106.52	106.64	106.72	107.48
97.91	95.684	95.019	96.583	98.797	97.323	98.031	97.131	94.176	97.073	98.453	95.841	97.36	95.567	98.358	96.023	100.77	96.635	97.903	97.903	94.459	96.789	96.966	96.725	97.638	95.57	97.214	96.613	97.779	99.551	95.652	96.52	101.93	98.01	99.343	99.636	100.29	96.399	98.958	96.214	98.843	94.89	98.344	99.63	98.55	101.28	97.865	98.02	97.816	98.202
104.66	107.76	105.59	104.57	105.28	105.17	104.57	105.9	107.51	108.36	106.22	108.14	106.95	102.63	105	104.56	107.5	109.46	103.62	106.23	104.12	103.99	105.41	106.64	106.79	105.53	107.06	103.75	105.74	107.22	103.75	108.01	107.83	109.04	107.54	107.04	107.97	106.41	103.03	104.53	107.12	105.34	106.65	101.59	103.25	109.68	105.07	107.67	106.19	103.78
99.608	99.408	96.707	96.225	97.034	98.716	101.22	97.062	98.833	99.972	99.727	98.482	97.929	100.44	100.29	98.601	102.07	97.859	99.434	98.701	99.358	98.886	99.917	98.338	98.541	100.96	100.45	95.792	96.99	97.464	96.545	100.03	98.308	96.072	99.32	97.966	96.958	100.82	98.915	97.416	98.289	99.717	95.5	96.849	96.835	101.64	97.674	100.23	98.583	94.572
108.39	108.25	110.19	109.71	109.81	108.31	108.91	108.26	108.44	107.51	107.67	107.66	109.59	107.53	109.63	110.99	110.27	106.76	107.8	107.23	107.23	109.19	106.09	106.76	108.6	110.67	111.07	110.14	112.24	106.6	108.24	108.36	109.26	109.94	109.24	111.26	106.75	108.93	111.54	109.93	105.54	107.29	104.63	108.31	109.31	107.86	107.95	111.03	108.83	110.65
100.78	101.96	97.896	97.958	101.57	97.101	99.966	98.14	99.596	102.58	100.6	99.45	102.7	100.01	100.48	102.63	102.71	98.645	103.62	102.5	99.358	97.937	101.36	101.85	98.342	101.1	104	96.067	103.38	98.076	99.642	101.12	101.11	100.46	97.217	98.537	97.066	99.932	95.924	100.93	100.25	99.654	100.1	106.71	98.803	98.472	101.09	100.58	96.891	102.71
107.28	105.23	102.67	104.46	105.68	105.91	107.16	105.82	103.94	104.05	109.52	104.37	106.2	104.02	104.51	105.45	107.33	105.86	106.92	104.42	107.84	107.59	105.21	101.31	104.07	110.07	103.25	105.89	104.13	106.46	106.5	105.92	105.16	103.41	104.5	107.98	101.55	104.86	107.95	105.22	103.78	106.83	109.14	106.63	105.42	105.84	104.98	103.77	107.61	105.9
105.92	102.82	105.96	103.23	104.57	106.81	109.39	104.83	107.79	102.53	107.54	107.91	104.97	106.22	107.65	103.56	110.43	106.91	105.57	106.29	106.73	110.02	105.76	106.32	102.84	107.25	102.08	108.92	109.74	109.06	110.29	104.66	106.15	107.74	108.05	107.98	106.88	107.1	106.29	105.05	109.05	104.65	108.76	106.1	105.3	103.4	106.89	107.75	106.06	108.48
110.93	108.95	111.29	109.29	105.12	107.83	109.64	109.55	109.46	108.92	108.89	107.97	109.88	106.56	108.68	106.15	107.8	107.44	107.27	111.01	112.11	106.13	108.41	108.84	106.49	107.96	108.33	108.65	109.93	111.21	106.32	109.63	108.3	108.67	107.84	108.23	105.24	111.59	109.69	110.64	107.13	105.22	107.83	109.18	106.75	109.02	106.75	107.87	108.45	108.3
108.02	109.65	108.71	111.07	108.42	108.33	107.92	109.98	108.44	109.11	107.69	108.17	106.29	107.24	110.26	110.5	109.33	109.03	107.19	110.2	109.57	106.72	109.7	105.77	109.1	110.19	109.76	106.71	107.11	107.02	110.3	108.33	110.68	108.47	107.56	108.8	105.89	106.68	106.9	108.72	108.03	108.63	108.79	108.29	107.97	107.21	107.96	105.84	109.22	108.71
111.18	104.73	104.74	102.64	103.34	100.75	106.24	106.97	106.09	104.88	104.6	106.85	106.02	107.21	106.04	106.28	104.1	106.97	107.5	106.96	103.7	104.72	107.75	104.87	100.6	107.07	105.58	103.89	105.86	105.05	105.84	106.29	103.2	106.07	108.1	106.02	106.87	105.12	104.28	102.44	107.19	106.22	106.33	108.01	106.2	104.36	106.36	103.03	106.39	105.48
102.22	99.656	101.35	98.286	100.11	100.66	102.73	102.05	99.152	100.54	100.68	101.27	102.22	100.96	99.525	101.01	103.43	102.59	98.438	98.382	98.715	99.524	97.135	100.45	99.587	101.31	100.35	101.75	95.374	98.89	97.617	102.11	100.03	101.44	101.55	99.003	102.92	98.392	99.165	101.18	98.566	102.45	98.964	99.809	103.37	98.159	100.42	98.249	99.887	100.81
106.58	106.67	107.34	106.84	104.38	104.68	102.92	104.77	108.47	105.8	104.09	105.59	106.52	105.85	107.07	104.51	104.71	103.26	104.14	106.54	103.58	106.34	105.78	105.91	103.85	105.35	109.88	105.38	104.48	106.37	103.4	104.79	107.28	105.33	105.01	106.48	105	106.19	106.46	105.91	105.2	105.61	107.16	108.32	103.58	105.39	106.7	106.83	105.19	103.23
104.91	100.96	103.05	105.08	106.55	109.42	105.7	109.91	106.95	103.01	108.39	107.26	105.46	104.12	108.34	104.04	106.71	107.84	108.67	106.95	106.87	109.02	107.15	106.62	107.47	106.31	111.77	107.28	103.46	107.4	107.87	105.1	109.57	105.38	108.17	104.17	108.14	107.01	104.97	105.46	109.53	106.17	107	107.38	106.47	107.82	109.42	103.29	108.37	105.97
103.87	106.63	105.28	102.5	104.11	106.18	106.95	107.64	107.36	107.46	106.93	103.35	107.41	107.58	106.5	103.7	107.22	107.97	106.76	106.3	103.84	102.77	107.88	105.85	103.11	107.83	103.89	105.7	104.8	104.81	103.96	107.02	105.82	109.57	105.78	103.58	103.75	104.95	106.32	106.16	105.7	104.31	107.37	106.24	105.71	104.65	107.25	104.64	107.01	103.12
104.17	105.04	109.5	103.29	107.83	105.07	105.02	104.89	105.49	105.81	104.35	104.73	105.56	101.13	106.22	104.83	103.01	107.27	106.71	103.74	104.97	107.96	104.53	105.67	106.87	107.27	105.76	104.33	106.88	107.86	107.33	107.93	103.83	105.75	102.97	106.39	103.29	104.39	103.08	105.41	104.81	106.33	102.77	107.41	102.51	108.24	107.7	106.32	103.64	104.24
112.82	112.13	107.93	108.26	111.04	110.89	111.15	111.92	110.42	108.92	109.48	112.67	111.75	111.93	111.78	109.04	107.24	110.23	108.57	107.02	109.07	110.95	111.55	110.74	109.22	105.88	113.45	109.07	109.52	111.26	108.55	111.31	107.81	112.69	113.34	113.24	110.53	107.58	109.56	110.19	112.25	108.95	109.17	112.18	112.58	109.26	111.41	110.15	108.56	110.42
110.57	105.86	108.43	110.26	107.33	110.14	111.43	110.37	110.99	110.68	106.96	111.79	110.91	108.07	106.06	106.46	110.01	106.91	107.52	110.44	107.57	108.51	109.53	107.98	108.25	107.63	109.13	111.2	106.39	107.42	110.99	110.27	106.57	105.9	108.81	106	110.26	109.81	108.58	108.75	108.38	108.35	109.45	109.45	106.48	107.71	108.78	107.98	109.92	111.88
101.28	100.8	98.513	99.942	100.45	100.61	100.85	102.12	101.16	99.139	98.499	102.7	98.106	101.2	99.346	99.46	97.531	99.549	101.78	101.35	99.403	101.32	99.473	103.81	100.63	98.696	99.834	99.458	100.37	101.21	100.25	101.59	100.2	98.288	100.22	100.71	102.17	101.37	100.05	101.6	101.53	98.35	98.466	103.36	103.22	101.44	99.344	102.11	98.103	100.63
108.48	110.07	108.35	106.42	109.73	110.84	111.89	110.38	111.45	110.9	110.15	111.38	109.66	109.71	110.9	114.56	107	109.61	110.1	111.06	111.21	110.85	107.93	109.54	110.99	111.36	107.75	109.51	111.39	112.03	106.98	111.82	109.27	111.5	107.77	110.6	108.84	110.27	110.16	108.58	110.01	110.49	111.12	109.85	111.33	112.82	109.69	106.03	108.2	108.74
106.07	107.43	109.74	108.52	108.59	102.9	105.85	103.92	109.06	104.52	104.3	107.16	106.78	105.62	105.41	105.56	106.88	106.92	104.51	106.68	106.27	107.99	106.56	104.93	106.05	104.06	103.27	106.54	105.38	105.86	107.53	104.44	104.46	105.44	106.58	109.1	109.44	105.09	106.4	104.16	104.63	103.72	107.77	109.2	104.8	108.86	106.36	106.75	103.55	105.81
106.95	108.49	108.91	106.45	108.57	107.96	108	104.72	108.72	107.11	104.96	110.1	107.01	110.55	109.79	110.43	104.55	105.4	106.3	106.75	108.55	109.33	107.43	106.28	107.01	107.04	104.64	109.36	110.37	107.59	106.4	108.1	108.06	111.44	107.71	106.62	107.14	109.82	109.84	108.91	106.2	109.12	109.7	105.18	109.31	109.96	110.68	105.15	108.29	108.77
103.88	105.3	108.25	109.12	107.06	105.13	108.76	107.89	105.02	106.8	107.71	107.12	106.39	107.19	103.98	105.17	104.61	107	109.51	107.38	105.76	106.75	105.35	110.38	107.7	107.68	105.87	106.24	102.96	105.67	105.16	105.17	104.83	107.77	106.38	106.46	105.76	106.45	109.36	107.21	107.72	108.07	103.3	104.94	106.58	106.76	109.94	106.59	102.35	105.03
110.93	105.44	111.17	110.17	108.53	109	110.99	105.84	106.29	104.53	105.41	107.73	108.66	108.15	110.07	108.38	108.62	106.37	106.17	108.59	109.22	107.4	106.29	106.72	109.21	105.27	108.87	108.31	107.3	109.37	108.96	105.42	106.75	110.44	108.4	108.14	108.69	107.17	105.73	107.53	108.16	106.7	106.7	105.67	109.67	107.81	106.43	107.31	108.27	107.95
106.52	104.66	105.21	104.92	104.63	106.5	105.3	101.44	105.23	103.41	106.08	103.2	104.1	105.95	104.5	107.37	106.86	106.3	109.86	104.06	103.68	109.44	106.37	108.22	104.09	107.58	104.58	107.04	105.06	107.07	105.76	106.64	101.88	103.32	107.58	101.36	103.01	105.54	103.8	103.84	105.63	106.47	105.99	105.64	104.15	103.96	104.31	102.41	105.88	107.31
102.99	101.12	102.85	99.265	98.51	103.44	99.262	102.77	98.905	102.05	102.79	100.84	102.02	101.04	98.802	95.928	100.48	100.72	99.444	100	102.03	103.19	103.73	99.063	99.238	99.713	102.03	98.088	100.53	102.24	100.64	99.053	99.307	99.2	100.66	99.943	101.17	107.86	97.067	100.09	97.713	96.962	97.26	99.032	99.135	100.66	98.848	100.82	101	103.19
96.801	99.431	102.98	99.593	100.47	102.71	101.95	101.77	99.126	99.132	101.25	102.01	100.35	99.523	100.37	99.129	100.83	97.665	97.207	101.06	103.36	99.962	99.532	104.2	96.427	100.49	99.89	101.75	98.548	103.7	100.48	99.99	99.412	101.84	98.188	101.09	101.44	100.77	98.075	100.25	102.05	100.76	99.398	100.41	100.65	99.206	101.52	100.17	101.44	100.65
105.07	107.42	104.39	108.15	107.64	106.63	107.86	105.49	104.01	103.43	107.02	105.28	102.87	102.57	104.42	108.46	107.72	109.55	106.21	107.2	108.74	107.83	104.17	105.63	106.5	103.59	104.15	109.03	106.66	106.39	107.19	107.12	107.38	106.82	104.84	110.34	103.39	107.49	104.07	104.56	107.71	106.49	106.83	107.2	105.34	109.15	107.88	105.92	109.82	104.9
98.083	96.952	100	101.73	93.561	96.729	95.247	98.251	98.117	98.424	99.802	98.425	98.643	98.611	97.329	94.948	97.645	98.616	98.285	96.98	99.704	99.909	96.205	99.614	95.792	100.46	99.556	94.424	99.523	95.275	98.783	99.57	96.722	100	99.622	100.6	97.137	98.486	100.39	99.648	96.512	96.583	99.64	99.756	99.292	100.53	101.19	99.285	102.05	98.602
103.63	108.22	106.32	108.11	109.51	106.89	105.68	107.56	108.38	107.24	107.09	108.96	106.94	105.9	107.18	107.44	110.22	112.42	110.32	109.5	108.41	111.11	113.16	107.16	107.96	106.93	108.86	106.55	110.63	108.87	109.91	112.48	108.13	109.33	106.79	109.76	109.12	106.49	113.54	110.19	112.86	106.72	108.64	107.85	108.85	107.23	106.87	109.8	107.66	105.32
106.19	105.98	110.43	106.11	108.42	107.52	106.79	108.05	108.19	109.69	106.57	109.46	103.94	105.93	110.34	107.88	107.03	108.11	107.89	105.15	104.6	108.27	110.59	107.04	108.37	110.57	107.63	106.59	107.97	105.68	104.38	105.75	106.09	108.62	107.48	108.41	107.34	108.8	107.16	106.57	106.36	107.33	104.97	106.7	109.87	106.15	105.51	109.06	107.65	108.74
105.26	107.34	107.19	106.59	103.4	104	105.94	104.92	103.47	105.03	105.97	106.67	107.74	107.65	108.29	106.63	108.96	103.59	106.07	107.62	106.1	107.44	103.42	105.98	106.69	105.75	102.97	108.22	104.81	105.22	104.98	106.47	104.59	107.17	106.44	101.91	106.6	107.19	107.59	106.68	107.28	104.4	105.11	104.75	103.88	104.56	102.06	106.8	107.33	105.3
107.33	109.85	106.42	107.32	107.68	106.37	106.02	106.45	105.56	107.21	106.28	105.12	107.33	105.9	107.11	109.02	106.79	107.68	103.47	104.81	107.85	107.76	105.49	104.32	105.26	105.86	106.85	105.13	104.49	107.51	106.18	104.4	105.18	107.31	104.47	104.47	105.56	106.57	105	108.27	103.92	106.3	105.63	107.41	106.05	106.5	103.77	104.95	104.39	105.48
103.16	103.49	105.2	109.95	106.53	105.15	105.4	105.97	105.42	108.4	108.75	107.26	103.83	105.41	107.81	104.31	108.13	105.27	107.77	108.52	106.05	107.76	107.12	108.59	108.58	103.15	105.95	104.62	100.63	107.04	106.82	106.37	103.54	106.86	105.22	101.69	107.46	106.44	103.1	104.96	102.43	103.63	105.53	107.4	108.28	102.74	105.39	110.28	107.13	106.57
107.76	108.38	107.62	108.81	110.86	103.7	109.95	108.93	106.21	109.85	108.69	108.01	108.95	108.04	106.73	107.96	106.61	105.63	108.38	109.32	109.41	108.52	107.27	112.24	112.57	107.27	108.77	110.2	107.53	111.02	106.22	109.39	110.12	108.9	107.7	110.5	109.56	107.57	108.76	105.61	109.31	105.68	106.72	105.44	109.28	109.59	105.97	108.72	106.45	109.56
101.78	97.173	100.82	96.843	100.5	98.19	100.25	98.393	100.04	97.961	99.079	95.854	98.328	96.861	99.565	100.83	101.59	98.883	101.32	99.589	100.68	98.833	99.758	101.79	101.03	96.68	98.158	98.291	94.457	99.36	98.638	97.408	100.05	97.217	100.69	97.7	96.67	100.42	98.342	98.34	99.404	96.994	101.64	94.001	97.947	100.1	100.67	101.08	96.265	96.931
106.88	106.52	108.6	110.04	108.86	110.22	112.1	108.28	107.77	110.37	105.28	109.52	108.41	109.05	105.91	108.08	107.69	107.99	110.87	107.44	110.18	104.93	108.49	110.53	106.83	109.84	109.96	107.87	108.73	108.4	106.73	107.8	106.94	108.53	112.85	108.14	109.81	105.78	109.83	108.06	110.26	109.59	107.6	107.39	107.91	106	105.07	106.22	108.21	108.78
106.27	107.97	108.62	106.97	106.83	106.37	105.88	105.43	104.95	105.84	106.23	105.34	105.61	106.4	105.22	105.97	105.27	107.72	106.74	107.84	102.32	105.88	104.03	104.65	108.97	106.2	105.96	105.29	107.07	106.6	105.77	105.55	101.79	104.53	107.07	106.84	105.11	104.51	103.2	105.73	104.54	106.87	107.03	104.7	109.48	102.64	105	105.67	106.9	106.36
105.89	108.42	106.02	105.95	105.53	104	103.42	108.98	104.76	104.82	104.78	106.22	102.81	107.18	104.97	107.98	107.13	105.94	105.85	109.06	106.56	103.27	106.47	102.84	106.39	107.86	105.37	106.7	104.74	105.33	105.15	106.56	104.45	107.66	106.6	106.73	108.32	104.8	104.34	105.25	106.14	105.17	104.17	106.34	106.97	104.74	106.9	109.06	105.59	107.66
104.17	110.58	110.46	105.75	106.38	106.21	108.38	106.32	109.41	108.89	109.27	106.46	108.68	108.59	106.18	104.45	110.1	108.9	107.33	109.59	108.11	105.38	109.94	106.84	111.31	107.92	105.92	107.23	105.75	107.56	109.9	109.09	108.82	109.45	108.73	109.43	108.99	107.98	110.39	110.98	107.03	108.24	108.86	105.36	109.08	107.53	109.1	107.71	108.76	106.29
100.47	101.05	99.785	99.377	96.519	102.95	99.251	99.454	102.44	101.91	102.6	100.61	102.48	99.252	100.54	100.33	97.332	102.34	101.55	100.47	98.418	101.82	102.11	100.55	98.543	102.64	103.26	100.98	102.46	100.65	101.2	103.51	100.44	98.171	100.36	102.18	101.78	101.62	101.95	100.47	99.509	100.65	98.985	99.927	103.1	101.68	102.39	101.01	101.09	102.4
105.45	108.17	106.17	109.94	106.75	107.85	106.25	106.96	106.38	107.99	107.86	106.56	107.41	107.09	105.52	107.07	107.95	105.5	108.85	108.19	104.71	106.95	107.5	106.44	107.41	108.62	108.42	108.17	104.79	106.87	105.37	106.56	104.63	107.01	106.53	105.94	107.54	107.09	109.98	104.97	105.06	104.1	108.83	107.62	105.09	105.95	105.66	107.27	107.36	103.71
105.48	105.33	107.88	103.68	108.56	106.88	103.54	106.45	105.76	104.71	107.85	106.69	104.55	109.32	106.03	104.92	107.3	105.52	105.98	107.31	106.69	105.77	105.37	104.96	104.94	106.14	101.96	104.27	106.67	104.57	104.5	105.79	104.79	104.95	102.9	107.83	106.85	104.04	104.09	107.07	107.38	107.05	104.04	106.46	105.31	105	107.25	102.44	107.19	108.72
107.39	105.04	104.52	104.31	106.72	103.7	104.87	107	106.69	107.17	106.94	104.92	108.7	109.43	107.83	105.77	104.94	106.1	106.39	105.95	106.01	109.69	106.33	106.58	104.41	105.7	104.61	110.51	104.88	105.58	109.45	108.39	106.44	107.95	108.08	106.95	107.7	105.03	105.34	104.41	106.64	105.51	105.72	107.09	110.07	108.22	106.01	106.42	106.75	108.56
109.97	105.09	110.49	108.22	109.37	106.93	106.92	109.63	105.85	109.53	108.57	107.88	108	112.92	111.42	110.62	112.17	110.49	111.58	108.57	107.77	105.38	107.9	107.07	108.29	110.4	107.16	108.31	108.37	110.9	106.66	110.63	110.76	111.2	110.84	108.68	106.6	108.87	106.9	109.82	109.3	111.89	106.37	110.94	111.9	107.19	110.01	108.93	108.17	106.1
100.87	94.721	97.085	95.187	95.817	97.695	96.337	96.391	97.123	96.614	97.116	100.06	99.66	98.097	96.558	97.279	96.477	98.265	100.17	96.674	97.283	95.935	96.494	96.929	100.42	98.312	97.67	97.178	97.779	98.205	96.513	98.842	99.701	95.702	97.426	97.346	96.615	97.04	94.966	100.35	98.462	98.819	101	97.938	95.727	97.481	100.6	95.91	95.048	101.29
105.8	106.19	104.94	105.12	104.59	107.02	106.38	108.19	103.46	105.07	105.84	105.52	104.92	105.94	106.15	107.66	106.96	107.39	104.74	108.54	107.03	107.61	104.86	106.16	107.56	105.07	105.68	106.42	109.16	107.02	108.55	106.84	103.61	104.79	108.19	105.76	104.62	105.82	103.12	109.06	106.18	106.18	104.19	105.17	106.04	106.55	104.05	105.66	107.45	105.18
99.119	99.342	96.767	97.288	100.08	98.039	100.21	97.419	96.641	99.216	98.327	100.98	98.05	99.498	97.385	97.773	99.563	98.755	96.707	99.695	96.19	99.889	98.141	99.658	99.114	99.325	98.245	96.931	94.895	98.081	98.466	98.556	96.598	98.35	100.61	96.726	101.49	101.86	97.713	100.22	95.365	100.37	95.892	100.51	101.09	99.46	97.511	100.93	99.939	98.59
106.52	107.04	109.52	107.15	107.87	105.39	106.87	110.13	109.32	107.87	105.1	106.58	107.82	108.72	109.19	107.78	108.96	107.28	110.03	109.79	105.76	107.33	106.23	107.73	108.74	109.5	110.9	109.74	108.29	110.48	106.15	108.89	109.81	105.44	107.85	105.66	107.18	109.4	107.33	107.42	107.39	109.42	111.07	108.11	108.84	109.26	108.4	107.94	104.57	109.05
100.25	99.069	99.71	101.57	99.787	99.822	97.207	100.11	101.06	102.88	98.801	100.05	99.423	99.353	99.641	99.403	99.383	101.15	103.44	101.78	101.77	101.1	100.23	101.17	100.19	100.38	99.549	98.877	101.62	100.7	101.47	99.637	97.95	100.6	98.813	99.033	102.17	100.93	97.174	101.5	104.21	101.8	99.711	100.59	99.686	102.29	97.206	103.14	100.59	100.84
103.62	109.36	106.39	111.38	107.3	107.53	105.29	106.67	107.45	105.61	108.99	107.8	106.32	104.84	107.76	109.98	109.04	109.68	109.07	108.03	106.57	108.92	108.01	106.31	103.38	107.53	107.79	108.4	110.14	108.62	106.14	110	106.85	109.62	106.41	108.99	107.97	106.98	109.97	108.47	111.68	106.11	108.16	109.32	108.65	107.41	105.01	109.6	107.63	108.13
110.16	107.1	106.73	108.64	108.74	104.43	107.12	108.52	109.7	108.33	106.96	108.06	106.83	106.6	107.53	107.85	107.01	108.52	108.92	108.95	107.29	110.49	105.27	106.12	103.76	110.13	107.78	108.02	107.21	109.14	108.28	107.67	111.5	107.55	108.19	105.66	108.13	109.49	106.87	111.18	108.77	108.9	109.38	104.89	107.92	108.9	105.38	108.53	106.56	108.75
112.62	107.05	107	109.79	107.38	107.01	108.52	112.27	109.35	107.34	108.68	108.66	110.22	106.47	112.12	107.73	110.87	108.53	109.22	109.9	107.9	109.98	107.56	108.98	107.02	106.51	110.42	107.25	109.03	111.47	107.37	109.95	108.98	109.79	106.62	107.35	108.35	106.87	110.51	107.82	109.11	107.28	110.84	109.98	106.92	107.53	110.3	106.5	106.07	106.54
111.24	108.66	109.44	108.41	112.49	112.44	110.29	109.36	107.75	110.42	109.84	109.75	110.8	111.22	112.33	110.89	107.29	111.21	107.39	109.23	111.68	112.93	110.02	109.64	110.22	114.01	109.62	110.53	109.8	113.14	111.55	112.39	110.45	108.84	115.37	112.24	113.02	111.14	110.43	109.73	107.25	112.5	108.84	111.58	110.25	108.11	111.69	112.32	110.59	108.64
110.27	110.44	106.11	109.45	109.63	107.08	106.91	108.83	102.36	105.67	104.34	107.96	105.05	107.68	108.73	105.59	107.72	104.98	105.35	105.06	109.17	109.66	109.47	106.76	107.97	106.79	105.94	105.21	104.16	105.96	106.56	108.47	106.42	106.09	105.27	105.75	107.21	108.63	102.66	107.51	105.88	106.14	108.36	106.68	109.43	108.13	108.17	106	107.62	108.83
107.46	109.04	109.16	107.64	108.41	111.45	109.5	105.82	109.21	105.47	106.27	107.43	110.35	112.07	107.26	109.67	108.44	108.34	108.73	111	110.6	107.56	105.88	106.66	110.42	104.96	108.54	109.96	108.74	109.16	106.39	109.33	108.57	106.3	109.79	108.81	109.7	111.63	108.27	106.49	107.73	107.76	109.18	109.81	110.22	109.03	112.47	109.41	108.05	107.85
102.63	105.25	105.2	108.98	104.56	105.57	108.18	105.1	106.23	103.94	106.36	105.58	104.56	105.05	104.99	104.79	104.51	106.51	108.64	107.61	103.71	106.2	104.1	102.97	104.49	105.88	104.93	103.96	106.22	105.27	104.48	106.11	105.26	106.69	104.47	106.81	106.88	104.54	105.87	107.59	107.91	104.21	104.18	104.88	104.78	105.16	105.5	103.43	104.76	105.22
98.012	97.849	99.652	101.81	97.039	98.978	94.56	97.998	98.349	94.036	98.495	99.319	97.198	97.226	97.793	99.306	95.558	100.91	98.834	97.719	95.203	95.628	99.004	98.237	97.105	96.905	97.864	97.624	97.451	94.46	99.369	96.702	95.239	97.541	98.194	98.251	95.961	96.971	97.154	99.226	99.664	97.204	95.791	96.396	97.545	96.694	99.831	98.499	97.183	94.547
102.09	107.15	104.31	100.42	106.15	104.54	107.56	103.52	104.96	104.26	104.93	105.09	105.78	101.18	107.49	107.32	108.66	102.15	105.31	105.07	104.29	104.73	108	104.58	105.03	106.79	105.7	105.32	106.64	104.69	104.94	108.51	107.38	106.6	104.44	105.34	107.26	108.64	106.64	102.9	104.6	105.57	108.09	101.96	107.37	106.02	104.96	107.39	101.37	103.62
107.89	107.85	105.63	106.78	110.2	112.97	107.01	105.78	109.78	106.32	106.81	108.36	108.11	105.05	107.74	107.45	106.62	106.64	105.61	107.45	108.91	105.71	108.35	106.2	107.03	109.6	108.41	107.31	107.73	107.99	105.13	106.45	107.19	107.37	107.47	110.65	109.66	108.39	104.27	107.41	110.49	106.41	104.74	108.6	106.7	109.34	111.6	104.65	106.89	105.08
106.07	107.72	104.97	109.03	110.41	106.01	107.14	103.56	109.99	107.55	106.81	107.92	107.37	107.62	106.26	109.52	106.7	110.01	105.48	107.95	107.53	105.94	106.53	109.3	108.1	108.11	105.78	108.81	107.69	106.29	108.32	108.23	110.08	108.79	107.48	108.7	107.4	106.27	108	110.83	108.91	109.17	109.68	107.29	105.97	108.68	104.83	104.66	108.84	108.47
107.02	109.91	108.3	111.77	106.65	108.35	109.61	107.72	106.74	108.28	111.38	105.44	109.66	109.48	108.53	106.45	109.27	104.72	107.15	109.47	110.68	108.75	108.07	112.01	106.87	107.4	108.48	106.75	109.74	110.77	105.34	110.08	107.55	104.87	109.37	107.32	110.48	107.05	109.61	106.02	109.86	108.1	108.48	108.59	108.09	110.38	107.15	108.38	109.24	108.71
108.39	108.67	108.88	108.25	107.53	108.27	108.57	107.94	110.69	108.66	108.46	111.31	105.86	105.97	112.18	107.87	109.82	108.58	109.43	111.21	111.01	105.22	109.57	109.47	109.3	108.94	108.84	108.42	107.03	108.82	107.32	107.67	108.72	107.85	107.8	108.71	108.44	106.39	112.75	109.41	107.07	110.64	110.07	110.56	104.83	108.09	110.58	105.52	108.26	106.96
105.87	110.75	106.63	108.41	105.71	110.19	110.09	104.85	110.06	106.74	109.65	107.04	107.69	106.88	106.56	105.82	109.1	107.71	106.26	108.81	107.25	106.78	105.98	107.74	105.97	107.57	106.89	106.79	106.57	109.63	108.58	108.9	106.43	107.89	105.24	105.03	111.11	111.06	108.5	106.13	105.98	105.27	105.87	106.59	111.08	105.73	107.06	106.31	111.69	108.61
103.7	100.98	100.66	100.07	103.03	103.02	98.611	102.98	99.03	99.985	96.954	101.31	98.761	105.07	100.16	100.73	99.976	98.132	99.898	101.05	99.254	100.33	101.84	100.44	101.64	98.586	97.094	96.287	98.981	102.59	99.202	101.4	97.361	102.27	102.59	101.27	99.405	103.1	101.13	99.833	102.44	100.61	103.49	98.914	99.436	102.5	103.04	98.641	100.15	100.42
104.22	106.65	100.55	102.96	104.12	102.01	103.01	102.76	104.13	99.99	102.81	103.87	103.6	102.99	102.95	101.79	101.72	105.18	103.63	100.49	103.8	102.99	103.42	101.11	101.36	103.39	104.21	100.83	100.01	104.89	102.66	104.3	102.25	102.4	103.71	101.62	100.14	105.99	103.45	103.77	103.7	102.36	102	104.15	102.39	105.57	102.21	98.789	101.41	104.31
105.08	103.39	105.51	106.22	105.2	102.19	107.29	103.39	107.89	102.58	105.89	107.44	102.23	105.17	105.48	107.3	105.2	104.21	104.87	105.35	105.69	110	103.31	106.8	103.55	105.93	106.77	105.99	107.47	103.5	108.19	105.81	111.19	107.19	105.82	104.78	104.13	105.67	107.57	105.53	104.72	104.07	106.33	103.97	105.4	104.81	103.78	107.82	103.27	105.66
98.683	98.76	94.787	99.172	95.667	101.06	97.971	96.095	96.639	97.857	98.487	99.931	98.666	96.108	95.099	100.97	97.732	96.442	97.332	93.947	99.093	98.761	97.143	97.488	98.577	97.841	97.415	97.121	95.057	95.993	99.085	98.3	97.865	97.028	97.555	97.507	97.964	98.082	98.916	95.318	101.38	96.972	95.222	98.717	99.74	95.316	99.783	98.969	100.66	98.896
105.22	106.34	104.84	104.91	105.96	103.4	105.59	107.22	105.14	101.75	106.7	107.07	103.64	104.06	106.18	109.11	106.89	104.13	106.76	109.65	108.02	105.4	105.74	105.38	105.06	106.7	102.03	105.22	104.02	104.42	107.91	105.76	107.89	101.78	108.23	109.83	104.52	103.86	107.78	105.29	105.61	105.01	105.23	105.53	106.87	103.55	104.07	106.9	104.25	102.59
102.69	108.24	103.5	102.93	104.53	103.9	105.09	104.77	103.35	107.25	103.6	103.36	105.19	104.2	107.05	105.18	107.07	105.46	105.77	107.33	106.94	106.45	106.96	106.23	105.53	106.12	107.1	107.78	106.66	103.73	105.71	107.98	103.35	105.63	105.28	107.45	103.39	108.98	104.65	106.19	102.32	108.15	106.83	107.05	103.13	107.71	101.16	105.74	105.22	104.13
96.72	100.83	100.65	101.4	100.11	97.908	93.654	100.92	97.463	100.86	99.353	99.131	98.726	98.579	98.883	100.74	98.559	97.961	101.49	97.303	98.999	96.417	97.313	100.17	98.125	97.736	99.385	99.193	100.17	96.546	98.704	98.412	100.15	100.47	97.196	101.04	100.58	97.043	100.82	99.197	99.474	99.138	105.19	96.618	101.53	97.71	97.077	98.557	96.975	100.56
108.66	107.11	107.39	108.43	107.17	105.52	104.14	110.2	108.1	106.89	109.81	110.36	109.39	108.48	104.23	111.22	110.39	108.98	107.28	105.7	109.9	109.14	107.37	112.28	109.02	108.35	107.66	110.34	109.42	109.9	110.51	106.63	106.93	110	103.37	107.43	108.55	109.25	108.35	110.5	107.15	108.9	110.52	108.59	110.02	108.81	109.78	110.21	108.51	106.39
105.99	105.74	104.31	103.06	107.07	107.05	106.92	106.37	105.69	108.79	104.16	104.34	106.12	105.11	102.98	102.78	107.47	105.62	104.22	105.91	107.96	100.92	105.1	104.99	104.74	109.01	107.7	102.34	103.38	105.66	105.35	106.26	103.29	104.83	107.81	106.22	102.25	107.27	108.75	105.13	109.57	104.05	106.41	108.01	104.31	102.4	105.18	102.67	104.36	106.01
106.04	106.72	106.67	104.07	105.27	107.68	107.49	106.75	104.47	104.25	108.41	105.23	106.65	106.47	103.47	105.61	107.09	105.64	103.51	106.9	105.73	109.04	104.81	109.58	106.23	107.45	104.25	106.34	104.68	107.35	108.55	104.98	105.77	104.41	109.01	106.25	109.25	109.31	105.88	107.39	106.93	106.34	104.96	106.05	102.26	102.66	106.82	107.51	105.63	102.75
109.78	109.05	107.63	111.7	108.98	108.55	110.63	112.99	108.92	109.91	109.52	112.12	112.58	108.41	111.13	109.32	106.81	109.6	110.01	111.71	110.19	109.49	110.98	111.48	106.63	110.55	110.79	111.65	109.13	109.3	114.29	112.56	111.43	111.05	107.73	111.62	111.14	108.32	109.78	111.33	113.56	110.65	110.14	106.6	111.2	113.42	111.51	110.05	113.15	109.27
96.262	101.64	100.38	99.413	98.785	101.69	100.17	95.794	97.863	97.757	97.459	98.965	98.577	100.93	96.645	96.277	99.968	99.252	96.938	96.423	99.996	98.867	99.347	100.47	97.484	98.582	98.36	98.747	94.772	97.158	99.438	101.98	99.194	98.394	96.241	96.885	98.223	100.64	95.398	97.277	101.2	101.14	101.21	96.549	99.755	99.545	99.966	98.899	98.663	98.012
108.05	110.44	109.14	107.14	110.02	108.51	109.89	107.96	109.16	110.2	107.14	107.29	108.06	108.63	105.89	109.29	109.26	108.45	110.16	107.81	108.85	108.02	106.57	111.01	109.15	109.46	107.48	110.99	110.45	109.04	107.83	111.11	105.77	107.27	109.09	107.67	111.9	107.28	106.53	108.44	105.03	108.05	108.19	108.7	106.45	111.77	104.36	109.14	108.24	108.03
105.05	102.12	101.81	102.9	101.41	98.704	100.26	100.35	101.25	102.45	101.1	98.536	98.936	102.02	99.172	103.28	100.23	103.62	102.58	100.69	98.316	102.89	99.963	103.41	103.99	102.38	100.03	100.3	100.76	105.25	101.47	102.5	100.06	102.25	103.61	97.036	103.77	103.5	98.943	101.52	100.29	100.82	99.899	96.722	100.8	101.29	101.2	100.82	101.21	99.732
104.37	103.33	103.69	106.01	103.51	107.89	103.6	105.09	102.52	103	107.76	106.52	106.67	105.2	105.02	105.02	106.63	109.48	104.62	104.7	103.92	104.88	108.43	105.31	108.36	104.29	104.44	108.45	109.05	103.69	107	101.98	103.98	104.3	106.35	102.06	105.03	107.63	106.93	107.41	107.09	102.58	105.86	106.57	106.43	104.93	102.99	102.33	107.17	107.41
103.82	104.31	104.23	105.48	106.27	103.84	105.55	105.45	105.43	104.04	109.71	106.37	105.78	105.96	107.58	104.19	107.01	108.64	106.06	107.6	106.78	104.82	104.19	103.66	106.3	109.13	106.48	107.6	106.58	106.15	106.87	105.64	106.09	108.74	107.41	104.35	110.37	107.33	107.17	105.41	105.75	106.24	106.29	107.18	108.15	106.69	106.04	106.66	103.65	103.89
103.59	107.59	106.8	104.61	106.88	106.26	106.19	104.93	105.91	105.57	106.59	107.42	103.97	104	107.09	104.78	106.41	105.39	104.23	106.32	104.86	106	108.47	106.35	106.44	106.19	104.9	106.54	106.61	107.59	108.67	105.99	104.02	107.47	107.2	102.4	108.66	103.76	105.56	107.09	107.2	105.95	103.55	106.38	107.6	104.62	103.13	108.13	107.85	106.48
106.31	104.89	104.26	106.55	106.29	106.94	102.28	102.93	106.9	104.56	105.38	107.32	103.99	104.03	102.79	108.24	105.02	105.17	106.47	106.98	105.4	104.74	104.62	104.77	106.69	104.48	107.56	106.64	108.31	105.81	103.18	104.51	107.2	106.31	106.43	104.77	105.54	104.07	105.82	105.48	107.74	106.57	105.23	105.99	105.82	104.1	108.05	100.96	105.6	103
97.703	97.831	99.086	98.736	98.677	96.617	102.24	100.32	100.39	100.28	99.75	98.191	97.021	103.19	94.817	99.63	98.631	100.99	98.091	96.985	101.08	99.043	98.376	97.135	97.616	99.432	99.2	97.885	100.54	97.954	100.14	96.264	98.752	96.65	98.921	99.835	99.254	96.888	96.855	97.972	97.473	97.713	98.521	101.78	98.065	98.468	99.575	98.354	100.18	100.52
109.47	105.45	108.6	105.08	103.74	105.72	106.28	102.43	104.72	105.69	107.59	104.23	104.58	104.73	107.65	106.44	104.12	104.8	106.73	106.09	107.55	108.13	105	105.24	102.96	107.41	106.95	105.09	103.58	106.22	105.13	104.51	107.48	107.24	106.09	106.59	108.6	105.95	105.87	103.68	104.93	106.04	106.14	106.14	106.77	104.56	105.83	105.35	103.16	105.93
108.33	106.82	105.87	107.42	110.48	108.01	108.81	107.64	107.68	107.19	110.57	108.99	110.14	107.1	112	106.72	109.34	107.35	106.57	106.24	106.85	109	108.37	111.29	109.13	109.59	106.75	108.26	108.17	109.6	111.81	109.7	108.03	110.24	106.37	110.58	109.14	107.76	108.6	108.92	108.93	108.35	106.76	106.81	108.93	109.33	107.86	110.96	105.85	108.32
102.53	104.34	105.78	104.64	105.31	105.88	105.27	105.34	109.18	106.41	106.51	105.63	102.33	108.74	105.55	108.05	105.83	105.67	105.28	106.87	104.58	105.97	107.73	106.65	105.27	105.77	104.77	103.45	105.76	105.44	108.26	105.49	102.16	106.21	104.42	107.22	106.94	106.8	107.05	103.35	108.55	110.09	102.54	104.17	103.93	103.95	106.84	106.32	106.86	105.67
108.94	111.3	107.12	108.53	110.68	108.15	108.41	108.4	110.44	106.79	107.01	108.13	111.14	109.17	107.71	109.3	108.62	108.36	107.56	108.58	111.13	109.91	107.78	108.9	107.42	108.49	108.58	105.88	109.5	106.27	109.14	108.16	107.21	108.57	106.33	111.53	106.97	106.97	105.73	108.77	109.49	110.25	108.93	108.88	110.76	107.78	106.02	107.39	109.54	107.06
112.02	108.4	107.04	108.83	107.68	108.38	108.14	110.23	106.4	108.6	107.28	104.1	107.67	105.45	108.12	107.51	108.09	108.95	107.54	107.9	106.87	107.79	105.18	104.58	112.09	104.88	111.05	108.14	107.82	106.59	106.93	109.26	107.96	109.5	108.55	107.01	108.37	108.38	106.03	107.77	108.2	109.23	108.26	108.19	108.41	105.54	108.51	110.17	106.95	107.02
104.59	104.57	107.61	109.47	107.04	108.57	107.12	105.67	108.52	108.21	109.04	107.62	104.27	109.27	105.67	108.57	108.39	110.26	107.72	107.46	109.37	106.52	107.21	108.85	107.42	110.96	110.02	110.22	110.91	108.73	107.67	111.41	108.96	109.46	108.5	106.74	107	111.17	108.2	108.86	112.18	107.93	108.53	107.75	109.56	106.84	106.01	107.65	111.25	107.16
109.39	109.25	106.44	108.99	105.89	111.26	107.9	107.56	108	106.32	109.03	106.48	107.3	105.55	106.69	109.98	110.07	105.67	105.65	110.05	111.9	106.18	109.58	108.16	110.51	105.23	110.19	105.78	107.05	109.46	108.97	109.36	106.13	105.84	107.19	106.94	111.62	106.2	106.96	105.95	110.89	106.91	106.06	107.45	106.77	108.38	104.33	106.86	111.32	108.16
100.9	100.84	100.79	99.432	100.39	101.85	102.35	100.04	100.78	100.96	101.34	100.93	99.552	101.32	101.49	102.23	101.15	101.42	99.157	101.47	103.81	99.54	103.08	102.77	100.4	99.778	101.77	100.8	104.78	102.74	100.11	98.364	103.11	100.23	98.507	101.01	99.221	100.96	100.23	99.626	99.138	99.999	99.987	101.29	100.37	101.45	101.63	102.48	98.805	100.48
102.85	106.75	104.24	106.19	103.23	106.34	104.76	102.66	104.7	104.91	106.98	106.81	104.67	106.89	106.6	101.17	107.12	102.64	108.47	105.64	103.97	106.58	103.47	109.04	106.18	104.85	109.58	106.27	106.28	104.1	104.38	108.72	104.99	106.88	103.64	108.07	106.35	105.56	108.65	102.98	104.93	101.75	103.85	104.17	103.39	103.61	106.98	104.18	109.82	103.52
97.886	99.177	96.469	98.992	95.308	98.718	99.127	96.356	100.06	97.776	97.427	94.037	97.595	100.01	97.467	99.792	96.621	95.751	99.21	100.45	98.348	99.6	99.751	99.51	94.206	97.017	100.72	99.275	98.982	93.69	100.68	95.643	96.934	100.94	95.893	96.681	98.02	97.145	100.46	96.258	101.82	96.749	96.907	97.493	96.247	98.373	98.601	97.494	97.615	101.01
109.07	107.42	107.08	106.7	109.21	109.43	107.79	105.9	108.38	108.21	109.86	107.37	106.27	108.16	106.69	108.58	108.15	104.77	108.76	106.23	107.22	108.37	107.57	107.35	106.74	104.11	110.61	110.37	107.28	105.84	110.84	104.96	108.96	106.62	109.49	103.36	105.71	108.76	108.15	108.32	106.28	108.58	107.21	107.26	109.9	105.61	108.77	106.28	106.3	105.16
105.35	107.6	107.57	104.5	107.02	103.91	104.6	106.29	109.49	106.75	105.2	105.25	104.3	106.3	106.36	103.59	106.56	103.94	104.94	102.93	104.82	105.59	107.06	107.14	107.99	106.34	104.85	105.19	105.13	104.04	106.52	105.56	105.67	103.82	106.08	105.59	105.89	107.17	105.13	106.4	105.68	108.69	106.39	105.73	108.31	107.92	105.54	108.57	103.98	103.7
106.5	106.42	104.49	106.15	102.61	102.72	104.31	108.61	110.79	107.62	106.39	107.17	104.27	107.38	103.81	105.54	104.15	103.48	106.37	106.45	106.43	102.43	107.18	106.85	105.49	106.92	105.91	106.77	107.49	103.99	101.66	106.79	105.6	106.56	105.83	105.22	104.49	104.55	104.06	105.6	107.32	106.59	108.25	104.37	101.7	102.99	105.21	106.46	106.45	103.52
109.63	106.17	106.39	106.18	104.25	105.53	105.29	105.83	105.86	104.5	103.52	106	110.58	104.7	107.49	105.79	110.8	104.6	107.3	108.51	104.09	104.15	107.48	105.72	104.27	107.38	106.27	106.29	105.88	106.11	106.32	107.08	106.7	106.26	105.1	104.42	107.76	103.13	103.73	108.77	107.73	107.5	106.39	105.11	107.76	108.37	106.8	102.63	106.29	106.4
105.42	104.12	109.34	108.68	106.57	111.5	111.31	108.68	107.74	109.01	106.1	105.12	107.1	110.7	110.54	107.76	106.9	109.67	107.52	106.68	109.85	110.13	107.48	108.45	108.17	108.53	108.8	106.11	110.02	108.38	108.68	107.22	111.83	104.09	109.66	110.01	110.7	108.36	108.99	108.88	109.02	109.82	108.24	108.74	109.93	110.44	107.66	110.09	106.3	107.43
108.38	105.14	104.75	105.01	108.33	106.97	105.47	104.35	105.6	104.99	104.02	104.53	106.57	107.1	108.54	107.49	108.59	104.03	110.28	105.02	108.68	105.97	105.14	107.58	107.42	106.21	108.99	110.79	106.18	109.62	110.95	106.83	106.73	103.68	105.6	105.67	103.16	109.25	106.84	108.27	106.65	103.59	106.1	103.41	105.49	104.94	107.46	105.91	101.63	105.72
100.88	100.84	102.9	103.29	104.72	97.152	98.714	99.293	101.17	100.98	99.931	98.67	100.76	101.19	99.272	102.11	100.75	103.57	97.599	101.22	100.81	101.09	101.8	102.47	99.782	99.828	101.81	100.23	99.185	98.774	103.11	98.181	97.25	98.179	100.72	100.61	100.63	101.62	101.43	100.05	98.738	95.591	100.95	100.42	99.017	98.977	102.89	100.18	101.1	102.95
104.44	104.76	107.79	102.82	102.99	107.19	103.83	107.49	105.41	107.62	107.04	105.04	107.72	103.96	103.72	100.73	103.08	106.6	107.01	102.26	107.7	106.42	105.88	105.59	107.61	104.41	103.87	105.11	104.57	104.39	106.58	106.41	105.53	108.71	107.86	101.23	106.14	104.39	104.02	105.68	107.53	105.55	106.28	102.42	104.28	103.95	106.09	103.32	106.35	106.38
107.57	105.96	105.46	104.75	106.53	106.6	106.08	106.5	105.09	104.63	103.72	106.15	104.03	109.25	106.72	105.74	105.67	106.9	104.43	108.27	107.18	104.37	106.49	104.66	107.83	108.84	106.81	108.53	105.8	106.56	105.54	106.36	106.24	105.69	109.98	106.8	105.17	104.83	105.08	107.14	108.15	108.26	104.45	107.77	105.3	107.38	110.91	106.61	109.72	106.57
106.94	108.13	105.92	107.5	107.45	104.9	105.41	105.13	103.39	103.87	103.24	106.12	105.04	105.13	106.75	106.27	107.6	107.83	104.8	103.92	106.14	108.15	104.12	105.56	105.43	106.37	105.71	104.74	105.74	106.98	103.46	106.07	104.91	105.32	105.03	106.74	101.03	107.39	108.19	107.93	104.79	108.86	106.19	106.32	103.83	105.96	103.6	105.96	103.64	103.94
103.63	103.75	103.86	106	105.03	103.55	105.18	102.95	104.14	104.05	101.38	107.51	101.18	104.16	107.55	106.64	106.63	106.36	106.5	107.17	103.25	103.68	109.04	105.49	105.51	104.59	106.09	108.2	103.93	105.18	106.19	106.01	107.3	104.71	105.45	105.02	104.52	106.4	104.24	102.07	107.24	106.48	107.62	103.89	104.37	105.47	103.46	106.61	106.82	106.8
100.54	101.41	97.91	103.39	97.5	102.5	97.417	101.66	95.482	97.15	97.827	99.843	100.42	99.269	97.702	101.12	99.26	99.445	102.4	99.538	101.32	98.087	101.16	97.827	98.68	101.57	102.19	101.1	96.812	96.218	101.36	100.55	96.628	96.826	102.89	99.107	100.73	103.01	100.01	101.16	97.197	98.268	100.92	98.289	99.973	104.03	99.078	98.44	99.284	100.01
107.7	106.21	101.38	105.86	107.8	105.83	106.6	105.73	107.8	103.29	105.53	101.96	107.08	105.51	108.22	106.57	105.05	106.25	105.03	105.72	105.21	107.1	106.39	102.02	106.93	109.22	103.36	103.04	105.33	107.04	103.14	106.4	106.11	105.08	104.11	106.22	104.14	107.65	105.79	105.27	106.04	104.21	108.55	104.04	105.49	107.66	108	102.75	103.28	106.47
109.99	105.37	106.16	101.46	104.3	106.25	104.43	106.4	102.82	106.46	102.51	104.69	107.74	104.43	106.11	104.46	105.47	104.88	104.72	106.57	107.57	107.53	106.69	103.65	106.17	104.75	104.29	106.95	106.3	102.82	105.16	102.9	101.24	108.97	106.55	100.08	104.5	105.34	105.88	104.7	106.38	104.49	104.48	108.02	107.42	106.19	105.26	107.1	104.64	104.15
109.99	110.19	107.15	109.49	109.29	107.51	106.79	105.93	106.38	110.2	102.65	105.87	107.78	107.04	107.75	107.42	106.43	105.97	108.24	105.76	107.65	108.16	108.29	109.04	108.27	107.29	108.86	107.9	110.58	107.97	105.74	107.81	108.2	110.58	105.89	110.23	110.01	107.8	107.97	110.31	105.01	110.23	105.74	105.65	105.18	108.45	107.38	105.96	109.54	108.55
105.54	108.5	109.31	107.51	110.42	109.18	109.86	108.36	108.58	104.9	106.91	110.55	108.12	108.01	108.8	106.05	104.21	106.6	108.65	110.75	110.74	104.68	108.08	108.4	106.05	106.76	109.8	106.76	109.19	108.2	109.43	109.37	108.02	108.71	110.25	108.01	108.56	110.32	106.29	106.16	105.72	108	108.66	107.3	107.33	107.63	109.91	108.78	110.07	109.22
110.16	109.39	110.89	108.51	109.77	110.13	109.54	108.88	108.68	111.2	108.47	110.58	113.39	108.5	108.27	110.85	113.74	109.09	113.34	111.58	107.69	112.76	109.69	109.22	110.45	111.46	109.41	109.14	107.95	108.12	112.1	111.27	109.76	110.13	109.25	110.68	111.46	110.42	113.09	111.32	112.04	108.95	112.97	109.32	112.42	109.19	113.6	110.19	110.27	112.19
108.86	105.86	109.18	106.03	107.08	105.19	109.39	109.88	108.54	107.68	110.49	108.67	108.73	107.55	108.02	110.77	108.82	107.57	107.01	106.51	108.06	106.86	105.61	105.22	108.97	110.45	107.3	107.16	107.27	108.78	110.36	108.6	107.88	109.29	112.55	105.14	106.21	107.41	106.9	107.41	108.8	109.03	107.87	104.23	109.54	104.91	107.51	111.39	107.76	104.67
107.94	109.39	109.41	105.34	106.85	108.44	107.54	108.56	106.06	110.66	109.17	109.68	106.31	107.8	103.85	107.54	107.2	104.92	106.35	106.75	109.06	110.89	110.26	109.12	110.78	111.7	108.98	106.59	108.98	110.06	107.8	110.26	108.94	107.38	108.41	109.7	106.47	107.61	110.06	108.74	108.49	107.93	104.84	104.13	107.5	107.79	110.18	112.37	108.61	107.53
106.74	103.58	104.24	103.46	106.77	104.91	106.23	103.37	105.3	106.02	105.93	108.93	103.95	104.82	106.18	106.06	106.93	103.99	106.4	108.16	102.58	106.35	106.18	106.69	106.09	106.44	107.17	103.19	106.09	106.22	104.98	107.89	104.7	104.83	107.33	104.56	107.93	109.13	105.32	105.6	103.61	107.93	105.38	106.82	105.64	106.48	106.72	104.92	105.28	106.77
107.96	110.12	109.82	109.31	107.46	107.96	111.66	108.39	107.45	106.05	109.86	106.38	105.68	109.62	108.94	107.76	108.46	108.15	107.82	109.7	110.4	109.73	109.53	107.41	109.58	107.35	110.6	107.29	106.23	109.24	112.23	107.35	104.59	110.83	107.46	106.3	110.14	107.59	108.69	106.99	110.42	107.21	110.73	108.08	108.45	109.25	108.13	105.49	107.7	109.91
105.89	108.66	108.53	109.37	108.11	107.17	106.71	108.39	106.64	111.46	107.45	108.71	108.9	107.64	110.62	106.44	107.25	107.71	109.03	110.51	107.97	105.75	108.96	109.05	106.07	109.5	106.87	107.92	106.37	109.28	108.14	109.44	109.2	105.8	111.89	107.96	106.73	108.94	104.77	106.13	108.27	107.67	107.65	108.44	107.84	107.95	107.58	108.15	110	107.85
101.42	104.91	99.319	99.538	103.22	99.693	98.919	99.886	99.644	98.748	98.198	101.18	98.199	99.513	99.747	99.471	101.49	98.731	97.294	99.992	101.48	98.11	102.86	99.479	102.09	101.55	101.17	97.613	101.42	101.77	101.29	101.99	100.7	101.12	99.564	101.05	100.47	99.976	102.51	100.4	101.45	96.913	101.22	106.54	99.531	101.11	98.184	99.607	101.04	101.26
107.51	105.99	109.77	104.37	104.5	105.03	104.64	107.05	107.78	109.52	105.71	104.81	102.43	106.81	105.09	108.8	106.55	105.49	105.25	106.61	105.78	104.89	104.99	101.61	105.07	104.23	107.38	106.85	110.94	104.32	106.22	105.97	107.98	104.27	103.86	106.48	107.8	108.59	107.01	104.3	105.86	108.15	106.6	105.35	109.47	107.24	105.57	106.98	104.51	104.32
100.5	101.68	101.29	101.35	102.16	100.73	102.89	102.1	100.13	102.98	102.76	101.2	97.021	101.48	98.783	105.24	103.69	99.925	101.64	98.626	102.52	100.63	100.98	100.43	100.11	99.132	98.491	101.9	101.62	98.703	98.777	96.782	99.661	97.8	100.93	101.34	100.61	102.78	100.83	101.71	101.22	103.05	98.913	104.32	100.64	100.01	101.67	99.119	99.469	104.05
104.06	103.05	103.33	106.63	103.43	106.39	104.59	103.86	105.75	105.31	107.11	107.47	105.57	103.98	105.65	102.76	103.92	107.95	100.97	106.1	108.05	105.3	107.13	107.72	105.32	107.03	108.55	106.44	104.21	104.02	104.91	105.46	101.8	106.57	101.34	105.15	102.98	110.14	104.5	110.09	104.89	104.17	103.26	106.36	103.06	106.28	105.77	108.51	103.99	105.03
110.42	104.21	106.32	105.34	107.81	108.35	103.89	105.6	106.76	106.52	108.13	104.46	105.98	104.36	105.74	105.4	107.5	104.12	104.45	105.7	107.86	111.26	107.71	109.18	106.82	106.08	106.82	107.25	106.54	105.3	108.22	108.35	105.74	107.32	106.1	109.32	109.33	110.09	105.98	109.24	106.61	107.89	106.02	107.9	109.89	109.49	104.8	106.25	108.61	105.56
105.66	104.96	106.88	103.76	106.97	103.58	104.35	102.99	104.25	103.32	102.2	105.11	104.89	106.15	105.67	107.6	104.55	105.57	105.27	105.9	103.75	106.52	106.77	106.45	101.84	103.87	106.94	108.36	104.52	102.45	105.92	107.94	106.84	105.9	106.13	105.67	106.65	106.78	106.48	105.06	105.1	107	104.55	103.33	102.15	105.21	105.69	107	106.73	108.42
107.4	105.6	107.78	104.66	107.89	105.36	105.28	106.81	106.47	104.2	110.12	107.62	106.35	108.07	104.15	105.05	102.37	105.81	105.27	109.28	104.46	103.2	106.5	101.17	102.93	108.05	107.01	107.25	106.2	104.95	106.55	106.65	101.9	106.5	104.85	108.44	104.92	104.23	105.13	103.24	104.96	104.37	110.24	106.83	106.38	105.32	107.37	107.92	104.07	107.3
106.37	98.924	100.72	100.84	101.96	101.67	99.739	106.23	102.37	101.53	102.83	103.62	102.96	102.25	103.29	99.807	96.699	102.18	101.37	100.41	101.89	102.08	102.46	99.671	97.409	100.75	102.72	99.37	101.59	101.58	103.12	103.15	98.586	99.732	98.505	101.21	100.17	102.29	102.93	99.996	100.16	100.71	98.763	102.56	99.631	102.08	102.71	101.48	98.357	99.919
105.51	102.21	100.24	104.09	102.69	100.54	103.48	102.85	104.92	105.56	102.47	103.04	102.63	100.47	102.48	102.3	103.46	103.17	103.83	102.88	104.2	102.29	102.24	104.31	101.26	102.21	100.84	101.57	102.55	100.2	103.76	102.33	105.36	100.54	102.48	99.859	101.49	104.97	104.88	100.46	102.98	102.38	100.89	101.65	99.543	102.38	103.36	104.74	104.5	103.69
103.77	107.66	103.48	101.43	105.52	107.64	105.49	106.55	104.77	106.07	103.55	105.7	105.88	105.13	106.15	105.88	105.34	103.53	107.54	105.64	104.2	104.61	106.11	108.07	102.4	103.86	104.92	104.68	108.33	105.55	106.6	108.63	106.38	107.06	104.4	103.45	104.78	104.84	105.44	104.77	106.41	105.37	105.71	106.35	106.01	108.27	105.73	106.09	107.07	106.96
106.23	107.88	111.19	108.99	112.3	109.8	105.04	107.64	109.45	109.03	107.04	109.88	106.95	110.57	106.49	105.07	109.74	108.48	108.96	108.75	108.41	108.1	110.31	104.43	110.98	109.95	105.93	109.13	109.3	107.66	107.26	108.61	106.91	106.3	112.97	105.91	112.32	106.74	107.73	108.36	109.16	105.81	112.32	105.75	110.5	108.16	105.54	108.23	106.42	108.68
105.69	109.02	111.14	108.63	108.84	107.52	104.46	107.2	106.6	103.87	109.54	110.61	111.09	106.28	107.99	109.79	107.98	105.02	107.09	106.47	107.25	105.92	108.26	112.13	106.9	109.94	108.64	110.7	106.46	106.31	111.16	109.12	105	109.16	109.89	106.05	105.52	109.96	109.75	108.92	105.56	109.48	110.01	106.97	106.81	103.46	107.02	109.72	110.67	109.5
110.59	109.2	109.02	109.09	106.1	111.41	110.4	107.16	107.36	106.93	108.49	111.69	103.76	107.29	105.78	106.78	106.91	106.22	106.43	106.77	106.06	107.12	108.51	106.56	107.3	106.65	107.03	110.6	107.69	109.64	111.61	110.48	106.3	110.25	106.65	106.47	110.28	105.92	104.48	107.72	111.08	108.87	108.34	104.2	106.95	109.45	108.6	110.2	107.78	106.76
105.76	106.5	109.67	108.57	106.97	106.34	106.89	106.54	107.46	109.47	107.34	111.41	107.35	109.46	108.52	107.84	109.64	108.46	108.49	103.71	107.55	105.73	107.99	108.2	111.24	106.57	108.69	105.41	106.35	108.07	107.39	110.05	107.74	106.38	109.12	106.2	108.82	109.87	105.35	108.03	108.58	107.5	107.05	107	107.89	107.4	106.46	107.03	107.06	106.75
97.148	97.784	100.71	100.36	95.194	99.548	98.381	97.216	98.532	100.02	96.731	98.732	99.843	98.457	100.16	98.21	97.704	101.4	94.326	99.235	96.584	97.375	98.795	98.788	96.123	94.782	97.707	95.513	98.223	96.212	96.762	98.93	96.258	97.764	96.514	97.042	97.049	100.11	93.275	96.475	95.726	97.899	99.042	99.021	97.86	99.037	98.494	101.75	98.186	93.722
100.12	96.335	95.818	101.28	99.103	95.043	99.76	96.593	99.337	100.07	98.456	98.882	101.87	95.94	97.215	98.542	98.655	100.76	97.064	99.493	95.975	97.957	97.259	100.23	97.779	100.31	99.098	101.1	97.633	98.593	97.324	99.59	98.076	97.742	99.24	97.846	98.076	100.38	98.574	102.29	98.239	97.025	98.98	101.56	98.941	97.781	96.286	97.21	101.52	101.42
101.31	98.161	96.911	99.772	99.699	100.06	100.84	96.034	98.261	98.047	96.086	99.295	100.38	101.12	98.222	100.97	97.578	100.98	98.524	98.67	100.19	99.487	99.815	102.34	99.556	96.718	97.229	100.71	98.872	98.623	100.64	96.446	97.569	100.62	98.643	99.017	101.22	98.799	100.8	97.816	96.763	101.63	99.803	98.509	94.338	98.578	97.361	96.018	101.98	95.788
108.05	106.63	112.13	107.31	112.16	109.04	108.85	108.4	108.9	109.55	106.91	108.15	109.97	107.78	108.32	110.39	108.03	107.28	107.88	106.84	106.68	108.52	109.02	108.23	107.71	109.55	108.49	110.31	107.41	108.27	109.11	107.79	107.62	111.14	108.16	107.44	109.18	107.34	108.63	107.96	108.93	109.17	109.31	108.4	105.75	108.32	106.93	110.33	109.02	106.88
98.108	99.644	97.957	95.751	100.39	96.027	99.556	99.611	96.78	101.23	96.239	95.313	99.355	100.46	96.738	98.264	96.497	94.938	99.427	99.927	96.216	100.01	99.948	98.916	96.397	98.147	96.063	100.22	96.46	98.312	98.428	97.15	100.26	95.978	103.48	93.627	100.4	93.697	97.289	95.387	96.72	97.885	100.88	98.895	100.57	98.14	99.568	99.916	97.037	96.8
105.23	105.95	106.1	102.63	106	105.02	106.85	106.6	103.76	105.72	106.39	105.17	106.21	105.27	105.82	104.21	107.88	108.31	104.38	104.97	102.44	106.46	105.61	107.33	107.78	104.26	107.44	106.48	104.12	103.37	105.94	105.17	105.21	103.53	105.3	102.82	105.6	103.28	107.16	105.04	106.46	106.9	107.37	106.87	105.91	107.36	105.59	109.36	106.37	103.3
108.73	105.81	103.43	105.36	103.59	106.12	106.43	107.33	105.08	106.15	107.16	104.22	104.87	103.71	104.55	104.86	104.53	109.19	102.29	102.31	106.56	103.51	105.6	106.2	105.91	106.98	103.56	103.54	106.76	106.21	106.13	107.64	104.95	108.42	105.31	107.82	102.76	106.25	103.5	103.96	105.66	103.05	103.31	105.36	107.81	104.12	107.43	103.65	106.09	101.02
106.83	103.09	105.75	105.11	105.51	107.16	102.78	106.66	103.58	107.36	102.95	102.74	102.08	102.29	104.41	105.03	106.03	104.34	108.09	103.53	104.05	107.66	106.05	106.33	107.72	106.79	105.14	103.01	108.94	103.06	104.22	103.11	106.44	105.23	104.56	106.38	105.46	104.88	104.05	108.71	104.42	105.18	105.94	106.45	104.65	106.26	107.73	108.74	103.85	107.3
103.46	106.82	104.69	108.45	106.25	107.23	107.19	104.14	106.24	105.7	105.26	106.92	106.5	108.08	105.32	108.02	106	107.57	107.33	107.02	104.29	104.58	105.26	107.12	110.87	105.86	107.46	108.49	105.32	108.12	103.56	107.43	106.82	107.45	106.61	106.88	104.68	106.69	105.19	104.76	106.53	106.27	105.24	108.92	104.51	109.02	104.27	103.41	106.06	104.35
99.358	98.328	98.912	98.442	99.474	98.158	98.285	98.175	97.549	101.09	100.52	100.05	100.8	97.836	96.526	97.418	97.747	98.514	99.406	97.469	101.41	98.135	97.574	96.829	101.9	98.748	99.376	99.543	98.492	101.62	98.397	101.56	98.94	96.402	99.087	96.956	101.15	97.381	98.335	98.087	98.42	105.69	99.052	97.743	97.911	96.089	101.95	97.361	96.422	99.63
105.45	107.65	108.93	106.38	109.03	108.29	106.66	110.12	108.82	107.9	111.31	105.95	107.2	106.49	106.31	110.1	108.75	108.88	112.81	106.08	109.8	107.7	108.38	104.78	108.78	107.38	105.11	105.4	103.68	107.38	108.32	109.7	109.49	110.44	110.19	111.5	109.07	109.82	106.88	104.94	106.18	105.75	107.01	110.18	109.77	106.58	107.11	111.9	107.36	110.07
105.09	105.31	105.68	106.57	105.7	105.69	103.78	104.34	106.37	106.92	103.57	103.63	108.22	104.42	104.05	104.24	104.77	104.94	105.33	103.75	106.25	103.75	102.55	103.22	104.71	104.73	106	105.3	109.97	106.08	105.75	106.58	103	103.89	105.4	106.31	105.43	106.96	106.66	103.11	107.81	104.71	105	106.11	108.87	108.68	103.54	105.73	106.61	105.75
106.38	109.18	110.14	110.61	109.69	108.46	108.82	109.25	108.38	106.32	107.34	107.08	108.3	107.32	108.88	104.5	107.79	107.77	106.19	108.4	109.15	107.1	108.11	108.84	109.89	108.77	108.72	106.68	109.98	108.14	108.73	107.62	113.38	107.92	111.81	108.57	107.39	108.14	108.58	109.1	107.36	107.88	108.68	111.31	110.95	111.8	110.05	106.73	109.9	106.5
106.58	108.4	107.37	108.78	107.74	103.77	109.17	108.81	105.39	110.56	109.69	106.08	108.58	106.7	107.84	107.11	106.63	110.71	108.57	107.39	110.07	105.25	107.06	105.57	107.66	108.18	111.15	108.77	107.12	109.05	110.73	105.94	110.58	110.72	107.99	105.63	107.28	109.61	109.36	107.93	109.27	108.52	108.11	106.2	107.29	105.58	111.37	109.41	107.51	108.58
104.94	110.49	105.52	109.79	105.59	107.91	107.28	104.97	109.46	108.35	104.51	109.84	108.53	108.18	108.96	107.05	105.55	107.53	109.37	109.34	107.13	106.95	106.22	110.54	107.83	108.28	108.12	107.34	107.09	106.52	108.68	106.93	112.8	105.8	109	108.81	106.1	110.85	108.27	107.7	109.62	108.95	109.26	110.19	104.86	108.29	111.98	108.13	110.08	109.36
107.72	109.02	109.44	107.37	108.66	109.32	107.53	105.55	105.98	106.55	107.2	109.12	109.75	111.06	109.95	106.63	105.67	107.58	108.09	106.56	111.52	105.36	106.82	111.86	107.28	107.64	106.31	110.06	105.82	107.85	106.63	107.14	109.5	106.16	105.99	105.23	108.98	110.95	107.72	109.39	107.14	109.74	106.57	107.07	108.03	109.57	108.78	108.16	111.67	106.16
95.954	100.22	99.511	95.554	97.155	101.76	100.52	99.789	95.885	98.402	101.74	98.949	96.027	99.188	96.305	95.531	99.152	99.051	96.497	101.06	98.277	98.904	99.12	97.742	97.735	98.065	100.54	99.182	99.62	97.189	98.221	98.663	97.082	97.446	96.495	99.489	96.972	98.478	95.607	97.57	100.81	98.831	98.785	96.834	97.761	99.915	98.188	98.614	97.301	96.908
111.98	105.13	105.87	109.53	107.21	107.35	109.7	106.51	108.5	109.86	106.06	109.65	107.82	109.79	108.19	108.65	108.12	107.7	108.55	109.66	106.82	107.86	108.61	109.34	106.44	110.73	108.95	109.73	108.47	109.83	111.62	108.81	108.27	108.06	105.32	110.69	107.74	107.32	108.33	108.56	108.07	108.27	107.23	109.43	111.2	107.73	109.59	108.9	112.31	108.26
105.58	106.4	107.96	104.81	107.74	105.76	102.89	105.1	108.76	108.61	105.78	103.46	104.24	104.76	106.73	101.88	105.83	107.44	109.5	106.22	107.54	106.45	105.51	107.47	110.58	104.98	105.58	104.52	107.09	110.24	108.69	108.15	105.28	106.09	105.56	106.42	106.63	105.04	105.88	106.17	105.85	105.24	105.66	108.84	105.5	103.39	108.15	107.18	106.18	107.98
104.47	103.52	98.65	103.86	106.29	102.7	103.82	102.86	102.12	103.88	103.14	103.88	103.2	103.84	103.01	100.86	103.63	104.08	100.56	103.85	100.96	103.86	101.94	103.67	102.84	103.97	104.05	103.77	101.36	102.12	103.57	105.29	101.66	101.41	103.93	104.15	103.2	104.2	101.38	101.03	103.37	103.53	100.43	102.88	102.76	103.62	103.5	105.18	104.49	102.67
108.41	106.2	108.79	108.04	109.26	104.43	109.37	108	108.68	107.6	109.85	107.81	107.99	108.26	110.03	107.97	106.73	106.46	105.85	109.66	107.28	106.99	108.38	109.29	108.2	110.75	106.44	106.25	107.26	106.95	106.26	105.61	105.44	107.58	107.04	108.16	104.94	107.28	107.44	107.69	105.97	106.07	108.44	110.37	108.1	107.19	107.39	108.91	106.62	108.72
106.03	103.82	103.02	105.83	103.81	103.18	103.89	105.44	105.12	106.8	107.09	106.59	106.32	106	105.03	106.23	106.52	105.79	105.67	106.66	105.23	105.2	105.62	107.2	105.43	106.79	104.53	105.29	106.07	107.13	105.84	105.77	106.92	101.27	104.35	102.59	104.87	105.23	106.56	103.22	104.53	104.25	106.17	104.94	107.24	105.33	103.85	105.88	104.98	105.72
97.295	97.957	98.904	97.797	97.18	98.883	99.078	100.79	98.494	98.016	97.362	96.78	95.914	100.41	98.066	97.777	98.317	96.758	97.178	99.705	96.226	98.822	102.88	101.67	96.878	97.958	97.951	98.442	97.917	98.963	95.996	101.21	97.229	102.03	97.162	98.107	95.015	94.543	97.513	99.193	99.376	98.123	96.504	93.307	97.183	95.222	100.2	98.128	99.581	98.005
105.7	107.04	106.8	108.18	108.84	109.71	108.51	105.32	105.98	105	104.52	102.48	106.56	102.36	103.58	103.03	106.37	106.18	106.54	103.69	108.74	106.31	106.71	107.89	106.55	108.56	110.05	106.55	110.02	105.18	108.59	106.33	106.72	106.38	105.28	107.3	107.2	109.33	107.53	105.2	104.73	104.04	108.03	108.12	108.32	105.77	106.25	108.48	106.35	105.07
104.48	106.91	104.86	103.42	105.59	104.18	105	106.02	105.08	104.66	105.26	105.97	107.71	102.84	103.99	105.8	104.79	107.18	105.37	103.41	106.13	104.35	104.18	104.32	103.21	105.23	108.01	105.82	104.71	105.23	106.22	105.37	105.25	105.74	107.15	104.9	110.12	104.67	105.87	105.34	105.66	102.23	107.43	106.99	101.87	102.14	104.49	106.05	106.64	105.45
108.96	110.17	106.31	110.48	110.37	109.04	108.99	108.03	112.21	106.98	109.72	106.08	107.35	106.58	108.92	107.82	107.48	106.37	108.76	106.57	107.06	111.93	109.47	106.97	105.81	109.65	109.15	110.04	105.19	107.31	105.66	109.35	109.17	107.44	106.04	106.27	107.18	107.96	107.52	110.33	108.99	107.32	110.03	107.18	108.08	108.89	107.38	107.18	111.87	108.82
104.46	107.26	108.73	104.95	106.3	105.47	103.76	106.87	106.9	110.4	103.75	106.12	104.64	105.65	107.34	107.19	107.77	107.32	109.41	106.17	107.27	103.94	105.38	107.66	104.67	106.99	109.57	108.45	109.2	106.74	104.92	108.55	105.63	108.74	106.31	106.82	106.81	106.89	104.49	104.36	109.62	105.17	105.26	102.95	106.54	107.31	107.68	106.38	105.97	106.04
108.88	104.51	102.35	104.91	102.34	106.32	105.17	104.18	106.94	106.38	104.47	108.36	108.79	104.93	103.64	104.57	107.83	107.25	102.96	106.56	104.88	104.78	103.43	104.67	106.34	104.12	104.03	105.66	106.72	103.08	105.25	103.49	107.27	106.41	107.02	104.85	103.77	106.17	103.99	104.89	105.01	106.8	103.35	103.52	105.36	103.31	107.65	104.04	106.39	103.3
98.205	101.58	100.81	100.82	100.38	99.203	97.749	100.59	99.027	97.95	97.606	100.48	98.86	99.212	101.45	98.344	97.568	97.826	96.449	98.989	97.069	100.91	95.711	100.23	98.898	96.968	99.443	98.737	99.454	96.45	100.24	96.844	97.767	99.294	95.562	97.277	96.465	98.506	100.81	97.22	98.094	97.609	100.48	102.05	97.089	95.849	98.51	100.59	100.63	98.362
109.4	105.22	105.91	105.75	107.4	105.6	107.28	106.93	108.68	106.28	105.69	105.6	107.47	107.87	104.4	105.53	109.55	106	105.14	109.76	106.7	106.94	106.57	108.82	107.11	105.38	108.03	109.54	105.07	107.29	104.15	109.34	106.64	110.5	106.02	103.64	106.97	106.74	105.34	106.44	104.72	106.5	108.67	108.35	108.3	109.14	107.28	106.65	103.69	104.17
98.315	97.414	100.61	96.797	95.23	95.665	102.29	97.614	95.291	94.395	95.675	96.853	98.508	94.223	98.284	99.677	99.048	97.922	98.629	98.494	101.86	101.14	98.286	95.558	98.916	97.421	100.86	98.422	101.23	100.97	96.905	96.947	97.824	99.327	99.891	95.226	97.733	95.16	99.138	98.865	100.56	100.24	97.987	97.754	97	97.454	97.801	96.06	99.813	96.597
94.203	97.715	96.548	98.579	98.155	98.65	97.089	95.905	95.983	95.728	99.161	96.825	97.526	100.73	98.372	99.528	97.041	98.479	97.319	97.141	99.493	98.984	94.952	96.978	99.487	97.495	98.743	99.101	93.514	94.619	94.65	95.013	99.634	99.688	97.42	98.015	97.799	97.784	102.02	100.13	98.37	95.514	100.01	92.533	98.956	96.455	98.258	95.179	95.206	100.52
101.54	99.888	100.96	100.6	100.72	102.21	102.86	99.741	98.657	101.41	100.75	101.96	96.875	102.68	103.1	99.897	103.36	101.29	103.15	104.25	100.24	101.29	101.47	101.03	99.034	102.67	102.51	98.893	97.131	96.839	100.69	103.37	102.82	100.03	100.59	97.749	103.04	100.82	100.97	101.82	97.952	100.18	103.6	100.31	98.415	101.73	100.1	99.972	103.25	99.701
105.75	104.33	109.6	108.14	107.29	108.89	104.03	105.7	107.25	107.59	105.61	107.89	108.9	107.46	107.83	104.19	108.63	110.91	108.46	105.79	108.47	106.78	108.98	107.53	106.83	108.45	106.04	107.33	110.06	106.04	107.66	107.86	111.03	107.26	110.32	106.07	109.01	109.24	108.08	105.61	111.53	107.14	109.81	110.88	106.76	105.35	108.97	106.56	111.28	108.74
105.76	106.66	104.25	106.91	105.52	106.69	108.12	106.56	105.61	107.14	101.94	104.9	104.49	107.87	106.03	106.11	107.29	109.04	105.46	110.56	104.38	105.33	108.09	107.71	108.34	107.55	106.97	108.28	109.06	108.43	105.1	104.06	106.38	108.31	102.39	106.98	104.53	106.45	108.25	108.45	105.77	105.29	107.12	105.96	107.85	101.76	107.02	109.15	109.07	105.06
106.06	104.35	107.53	106.85	106.2	103.79	106.13	109.12	104.37	105.17	104.97	106.75	106.66	106.53	102.48	103	104.83	103.45	104.45	108.34	106.13	104.25	105.56	101.64	104.57	104.59	105.05	105.09	105.31	104.08	105.66	106.33	102.86	105.1	106.45	104.4	106.66	104.32	106.7	107.1	105.71	104.81	107.85	104.89	104.94	100.73	103.36	102.9	103.27	107.22
104.2	105.01	107.87	104.72	103.1	104.5	106.42	107.28	107.48	108.61	104.31	102.91	106.03	104.12	103.3	107.41	103.5	106.15	104.56	104.44	106.26	104.59	106.87	104.69	105.42	103.18	107.21	107.47	104.74	104.52	104.57	102.43	107.93	104.93	106.69	105.08	105	105.83	103.09	106.19	105.42	109.12	106.45	103.58	103.58	105.64	110.51	109.07	106.85	106.26
109.27	107.59	110.95	104.52	108.44	104.99	108.94	104.79	109.7	108.4	108.26	106.77	107.75	107.5	103.98	110.19	107.58	105.04	109.41	111.21	111.24	107.91	111.03	109.14	107.85	107.85	104.23	110.71	108.51	107.64	108.53	109.47	111.24	107.26	109.58	110.14	108.61	108.89	105.7	110.87	107.49	109.16	105.28	110.36	106.59	107.43	106.07	109.96	106.28	109.5
105.94	102.62	107.98	104.01	105.18	105.73	104.96	104.56	105.39	105.93	104.22	106.14	105.55	106.94	105.16	104.51	103.97	105.91	105.07	106	105.58	106.47	108.31	109.45	104.78	105.51	104.84	105.82	104.32	100.4	108.82	106.38	107.18	106.62	108.18	104.62	105.47	106.01	108.12	103.59	105.56	106.92	105.65	105.48	105.01	103.2	105.61	104.88	105.11	106.37
99.098	102.99	99.344	103.26	97.833	99.551	100.06	98.889	99.912	99.472	98.38	102.08	98.661	100.79	100.51	99.627	97.531	98.734	100.84	100.71	99.86	99.018	100.28	99.563	101.61	98.669	101.02	101.51	99.462	104.78	102.16	101.41	97.775	102.51	100.02	101.64	103.9	97.987	104.81	102.32	101.7	102.5	102.07	100.83	105.54	102.77	96.174	101.27	96.952	100.35
106.07	111.11	103.97	107	104.72	105.03	104.65	108.94	102.44	105	106.33	103.35	107.96	102.62	106.19	105.26	104.45	106.85	105.55	110.31	105.58	106.28	105.36	106.33	108.03	105.61	107.42	107.9	103.33	106.47	104.13	103.22	105.91	103.86	105.94	102.99	109.87	107.55	105.89	102.35	107.23	104.74	105.08	104.4	105.91	104.91	104.87	105.81	106.8	105.42
96.679	96.34	99.426	100.5	95.367	98.951	98.922	98.723	99.426	98.039	95.991	98.956	98.597	97.824	96.977	97.169	96.911	101.22	97.333	95.303	99.082	98.759	99.474	96.755	96.578	98.299	93.836	101.45	97.854	97.651	98.999	94.862	97.128	97.658	99.566	96.119	96.872	99.099	99.72	96.664	99.219	97.697	98.349	97.889	95.469	98.472	97.273	99.443	98.502	98.716
106.87	108.78	107.71	110.88	106.27	107.59	107.15	108.11	108.16	107.62	106.17	108.87	106.85	105.39	108.81	105.62	106.65	107.32	110.63	109.02	107.93	105.92	110.64	106.47	109.44	107.06	109.08	107.9	108.43	109.77	108.07	106.11	105.82	106.85	107.57	108.85	106.22	109.12	109.19	107.95	110.41	107.03	104.29	109.25	108.9	108.16	107.38	106.94	107.18	106.39
105.46	104.19	105.08	103.19	102.63	104.49	104.31	105.65	105.82	104.55	105.19	105.28	107.53	106.76	107.19	106.94	106.97	104.63	107.02	109.75	108.86	108.15	104.23	104.99	105.33	105.4	102.61	103.88	106.02	104.14	106.12	105.73	105.33	106.04	107.51	105.85	104.38	106.76	106.52	107.27	103.6	104.93	107.06	105.21	104.05	104.67	106.12	104.93	104.49	105.42
107.65	104.28	109.72	107.99	106.27	108.79	108.47	109.02	108.77	106.13	105.11	106.57	105.2	104.63	109.2	108.4	106.18	105.96	104.91	106.05	107.87	105.42	107.74	106.47	106.68	107.51	104.74	105.01	104.95	108.03	103.28	105	107.71	108.07	107.39	105.97	105.7	111	103.73	109.79	107.51	107.84	104.5	104.75	105.46	106.83	107.1	107.01	106.66	105.64
105.69	107.58	106.82	106.76	108.63	112.99	107.11	111.6	110.6	107.14	108.62	108.32	108.2	106.25	106.04	107.96	111.31	108.87	107.82	106.73	107.44	111.82	104.39	107.39	110.72	106.01	106.49	108.67	107.79	108.66	106.33	110.29	108.11	111.57	106.93	109.32	105.19	106.85	106.13	107.29	109.35	108.33	107.37	107.2	106.99	109.66	104.84	107.76	106.05	107.5
100.99	98.459	99.708	102.45	103.66	100.1	100.13	99.138	101.87	100.37	100.39	103.28	101.37	99.188	101.54	103.44	101.73	100.34	97.978	99.928	101.22	101.79	100.98	102.44	100.06	100.8	100.05	97.516	101.09	99.853	101.25	100.54	99.441	101.08	100.8	101.68	102.54	104.28	100.23	99.594	101.59	100.25	101.09	99.718	101.78	101.45	98.519	97.424	101.24	102.61
105.33	105.78	106.65	106.28	107.84	109.89	106.82	107.79	111.14	107.04	109.13	107.92	107.57	104.73	107.37	107.34	105.37	105.23	106.52	108.87	107.62	111.04	108.66	112.79	109.8	107.39	109.85	107.87	106.46	111.04	108.78	108.65	105.93	107.48	108.12	107.06	109.1	110.06	109.35	111.31	107.07	107.58	109.04	105.26	107.59	110.93	108.15	106.79	106.18	109.33
107.81	105.24	104.14	104.57	108.44	106.26	106.24	105.01	104.41	109.32	104.92	107.09	101.99	105.6	107.1	102.04	105.44	110.09	105.06	106.01	108.63	106.9	106.91	107.29	108.68	106.06	105.11	107.27	105.86	105.56	103.92	103.59	105.57	107.62	106.73	105.22	105.46	104.92	106.55	105.7	105.26	106.77	104.94	105.1	106.81	106.95	102.73	105.04	102.47	107.26
104.58	101.84	105.97	106.93	106.5	103.06	104.91	109.12	101.11	106.47	105	104.81	103.93	105.81	105.02	104.48	106.39	104.88	107.01	105.45	105.59	108.8	104.43	108.71	110.61	106.84	103.35	102.89	106.36	106.42	105.14	106.79	107.3	102.88	106.55	103.83	104.15	105.59	103.05	103.66	106.12	106.81	106.18	105.42	103.12	104.76	108.26	103.55	104.12	104.56
105.61	107.46	105.19	104.12	107.34	106.38	104.44	104.38	103.58	103.47	105.93	103.77	103.1	107.08	105.45	107.41	104.04	104.17	104.6	105.06	102.48	106.07	105.07	105.8	104.13	103.73	105.46	103.68	104.32	109.19	106.87	107.19	107.56	106.89	104.67	100.3	105.3	106.33	104.62	107.09	103.03	107.88	101.93	104.34	106.49	103.86	103.89	107.78	102.98	105.76
101.58	99.348	98.839	97.968	97.38	99.447	101.11	98.896	96.973	98.996	99.741	98.222	99.757	99.428	98.221	97.295	96.5	99.153	99.591	99.489	101.02	98.715	97.823	95.081	99.232	100.61	100.72	96.504	101.2	97.861	96.845	99.453	96.059	99.98	97.905	96.353	99.206	97.126	100.3	98.454	99.396	96.565	96.725	99.36	100.31	96.302	103.18	100.89	99.711	98.508
97.623	96.688	97.019	97.453	94.268	94.514	97.237	97.446	95.887	97.541	99.452	98.819	100.14	98.998	96.457	95.641	96.916	98.399	99.003	102.5	96.627	98.482	94.62	98.509	98.766	97.445	96.425	96.384	101.77	97.085	95.591	96.947	97.884	97.214	96.341	97.75	99.511	92.401	98.768	96.455	98.962	95.296	96.836	95.067	98.72	97.774	97.439	99.077	95.401	97.953
106.2	106.33	104.86	106.21	106.35	105.34	104.62	103.42	106.93	103.75	103.99	104.78	107.27	102.86	106.39	103.57	107.97	106.03	106.55	106.44	101.79	103.21	107.76	107.91	105.36	105.36	105.47	103.58	104.02	104.23	108.23	102.97	102.95	104.44	108.49	107.01	106.66	104.78	103.24	103.23	104.8	107.14	108.24	102.64	104.76	106.5	105.35	105.65	105.31	106.2
101.29	101.79	102.09	99.533	102.11	99.857	95.829	98.099	99.344	99.642	101.79	101.69	102.76	100.3	102.21	101.11	102.32	98.409	98.89	104.38	100.85	96.017	101.93	99.989	103.3	102.95	97.719	99.137	101.06	99.508	99.086	102.87	99.669	101.28	98.289	97.741	97.485	99.567	105.15	99.989	102.74	100.76	99.37	101.05	97.831	100.78	99.555	102.22	102.12	99.144
104.64	104.29	107.63	103.4	105.79	106.66	104.59	102.31	103.76	103.33	103.88	107.42	104.82	104.93	106.91	108.3	106.34	106.57	107.62	107.63	104.29	104.6	104.37	108.03	107.79	105.8	103.31	105.21	105.84	103.72	109.38	104.24	104.85	103.85	105.25	107.42	104.23	108.52	104.69	102.64	107.35	103.42	104.81	103.7	102.75	103.23	105.33	106.77	104.96	105.02
96.435	97.544	97.937	94.993	99.324	97.854	98.399	98.749	96.307	97.522	99.76	99.635	99.33	98.699	96.348	97.987	96.996	100.13	94.047	101.71	97.883	99.22	100.06	98.507	99.355	98.579	99.95	96.128	101.23	97.524	102.1	96.776	95.85	95.34	98.232	97.441	97.893	97.473	100.99	95.916	99.662	96.51	99.193	99.961	95.056	96.112	96.08	98.171	96.529	97.373
107.4	106.39	103.67	105.31	105.53	105.79	105.77	102.69	104.91	105.03	106.71	103.82	105.21	107.07	106.02	108.65	104.4	104.49	103.62	105.92	102.68	103.85	107.94	104.65	106.5	107.79	104.58	104.19	108.69	104.45	105.97	103.8	101.85	104.9	107.22	106.11	104.43	107.94	104.74	112.85	105.94	104.76	105.68	105.27	103.86	105.37	107.6	106.92	105.22	103.93
106.6	108.06	106.88	108.66	107.54	106.5	106.18	106.28	108.03	106.89	106.39	108.25	109.44	109.17	107.51	110.49	108.15	106.33	108.32	107.73	107.82	110.09	107.03	106.52	108	109.36	108.38	108.9	110.47	108.69	104.23	108.26	107.66	108.62	111.64	107.02	106.93	110.46	106.07	110.43	107.94	105.58	102.7	107.67	108.58	113.74	109.72	108.9	108.08	108.53
108.09	106.7	109.36	108.26	112.04	111.39	107.3	104.43	107.46	107.73	108.01	109.29	106.15	106.97	108.99	109.97	107.74	111.18	104.6	110.4	111.71	107.04	110.95	108.82	107.65	107.65	104.51	105.44	110.66	107.62	108.03	108.81	105.73	107.96	108.73	108.67	106.18	107.11	111.07	107.35	107.04	108.59	106.02	107.1	107.65	110.93	111.69	111.67	110.59	109.03
100.86	97.704	96.495	101.28	100.03	101.74	101.4	102.99	100.65	102.73	102.59	100.63	103.53	103.04	101.59	99.583	100.91	99.544	99.064	98.796	102.88	100.07	100.83	101.3	101.59	103.74	101.08	99.122	99.893	101.39	99.157	102.04	100.03	100.6	99.117	100.16	102.46	100.4	100.61	104.31	100.25	103.41	97.282	100.53	102.56	98.059	99.149	101.55	98.881	100.62
107.86	107.39	104.64	102.94	107.25	107.07	105.25	111.18	109.08	107.87	108.07	105.65	103.73	106.81	106.75	105.97	108.33	103.2	106.81	105.43	111.26	111.02	107.1	106.23	107.04	105.7	106.2	107.9	105.2	109.62	106.9	106	107.96	107.6	105.62	105.84	103.62	105.33	104.53	107	109.99	107.85	104.29	107.81	107.54	108.24	107.66	108.53	107.17	106.02
107.2	109.28	107.83	109.86	108.14	105.57	106.07	109.38	111.18	107.38	106.88	109.87	105.28	104.84	107.23	108.77	109.42	108	109.92	106.08	106.74	106.64	107.49	111.57	108.31	108.82	111.33	108.92	107.69	108.59	105.13	107.29	108.99	107.54	110.18	106.14	105.03	108.26	107.19	108.46	109.33	110.58	107.24	104.96	108.74	108.5	107.81	104.59	108.27	106.06
105.25	107.56	106.68	107.86	107.98	104.86	104.18	108.84	108.22	104.71	105.65	107.45	106.37	107.54	106.12	104.73	106.91	103.45	106.87	107.98	107.13	105.45	103.54	106.87	102.83	107.94	104.83	108.7	107.52	106.48	107.69	106.49	106.24	105.12	107.9	106.61	105.27	105.89	105.58	109.81	107.91	108.16	109.14	105.74	105.53	108.3	108.08	107.71	104.26	106.2
107.3	106.9	104.75	106.09	104.16	105.79	104.22	102.54	104.01	105.22	102.02	103.67	106.99	107.97	109.17	104.96	103.68	105.38	104.44	104.13	105.36	103.41	105.23	105.86	105.38	107.03	106.55	106.48	107.3	105.07	106.3	102.52	104.56	107.55	105.16	103.64	108.18	105.34	105.54	103.39	108.23	105.52	106.59	106.75	110.3	103.62	105.89	106.53	106.34	107
106.27	108.4	107.4	111.21	108.62	105.4	103.84	107.23	108.24	105	106.2	108.82	103.76	107.95	104.58	102.5	105.63	105.81	104.08	105.73	107.31	106.24	103.28	105.37	104.91	105.5	103.78	104.24	102.99	105.45	104.38	106.7	106.05	105.09	106.29	106.24	102.75	105.21	106.09	105.06	109.4	108.48	105.7	106.36	108.68	102.97	104.74	104.48	105.41	105.22
105.5	105.08	105.27	104.54	106.22	107.7	104.96	106.32	108.93	106.77	107.82	105.75	107.48	108.38	103.64	103.41	102.26	100.94	107.38	109.1	105.43	106.6	104.21	106.05	105.68	104.71	106.31	106.55	106.88	106.74	105.99	107.59	104.85	108.45	108.53	106.9	106.32	106.94	104.02	104.67	104.9	106.96	105.18	106.59	106.73	108.04	104.32	105.7	108.93	106.86
107.79	106.1	107.25	104.41	104.41	103.19	103.84	104.92	104.68	109.97	104.45	103.57	108.69	104.06	105.98	104.12	103.18	105.75	105.54	106.13	102.61	107.14	105.69	104.99	104.91	103.67	105.62	105.43	106.5	103.99	104.2	105.37	104.2	105.31	107.61	104.1	107.61	102.94	106.4	105.73	104.53	105.91	104.59	104.28	106.55	104.98	105.7	107.52	109.24	102.33
97.521	99.019	96.817	101	96.653	97.011	98.018	98.339	94.296	99.39	98.394	99.736	98.063	98.038	97.153	98.507	98.845	99.334	96.609	97.732	95.888	98.968	95.8	94.658	93.179	95.892	95.852	96.616	100.89	97.581	100.63	95.059	97.933	100.02	97.234	98.519	97.429	98.606	97.369	100.04	96.366	95.458	99.196	98.986	99.958	96.295	97.8	94.831	99.044	97.566
105.09	110.39	111.04	109.72	110.4	107.69	108.63	111.83	107.96	107.14	108.15	106.72	108.99	108.69	108.95	109.5	107.2	110.65	106.4	106.39	111.3	109.02	107.18	107.5	107.02	109.06	104.94	108.39	103.84	105.91	107.4	109.34	110.9	108.55	108.33	108.45	107.39	108.2	108.08	106.31	106.89	107.61	107.28	108.17	105.92	105.95	107.82	107.95	107.12	107.71
97.694	96.933	97.264	98.135	97.492	96.754	96.377	97.722	97.012	97.48	98.959	99.075	99.863	97.018	96.078	99.481	99.88	98.846	97.584	98.693	97.025	99.982	98.97	100.84	97.272	99.107	94.323	100.27	95.287	98.013	97.523	97.024	96.449	95.071	97.962	96.681	97.788	100.34	97.887	98.688	98.204	97.283	99.493	97.737	97.271	101.2	96.598	100.22	95.546	98.379
109.57	109.98	109.48	110.18	110.34	109.97	110.15	104.52	106.29	110.54	108.81	109.89	111.19	107.09	109.4	109.54	109.77	110.05	110.09	109.02	108.06	109.93	106.34	106.99	108.34	106.81	109.56	108.83	107.6	106.83	106.97	107.63	107.45	108.72	106.62	109.46	109.41	110.86	108.11	107.81	107.92	108.74	107.43	109.6	109.32	110.32	107.59	108.24	107.36	107.48
102.77	103.74	107.13	104.51	104.51	107.32	105	108.25	108.14	103.9	103.1	106.27	106.22	105.15	103.45	108.02	104.96	105.7	104.69	102.86	106.28	108.31	106.2	106.57	106.93	108.63	105.46	105.63	106.03	105.79	107.37	102.21	103.78	104.4	104.25	103.45	104.07	104.68	104.9	105.28	110.45	103	107.73	105.3	106.61	110.05	107.6	107.67	104.73	110.44
108.25	109.66	109.64	109.92	109.14	105.29	109.62	106.6	108.47	107.11	111.26	108.95	110.05	107.47	108.57	108.76	110.28	107.58	109.54	107.86	109.19	109.84	109.48	106.07	108.94	108.41	108.05	111.35	106.74	111.49	108.31	105.97	105.56	111.08	105.44	108.17	110.17	108.75	107.01	111.12	106.6	106.77	108.58	109.61	111.73	108.6	107.22	110.88	107.24	108.88
108.47	108.1	107.4	106.1	107.12	107.35	106.16	106.87	106.95	106.16	104.98	109.03	111.51	105.9	108.11	108.93	107.48	107.22	108.92	106.54	109.31	106.23	109.86	106.47	106.44	106.29	107.36	108.02	105.8	107.52	111.49	107.79	106.04	108.55	106.52	111.16	104.68	108.02	108.12	105.4	109.29	105.21	107.31	105.55	105.37	108.18	107.31	110.27	108.74	109.48
97.647	96.913	97.777	97.786	99.33	97.424	99.229	97.096	100.07	96.901	97.902	98.89	97.6	98.44	94.558	101.7	101.27	100.47	98.922	99.202	98.301	99.943	98.767	97.824	100.56	97.146	98.88	99.646	100.97	97.449	98.008	102.36	98.537	101.23	99.902	99.666	100.36	100.55	97.717	101.13	99.927	97.307	98.868	98.829	96.432	97.538	98.677	99.957	95.537	98.608
108.16	105.82	104.55	104.93	105.18	105.61	105.31	103.8	104.65	103.62	103.98	105.71	104.94	106.03	103.92	110	105.1	110.09	107.23	108.82	105.94	106.22	104.06	103.53	108.92	106.52	100.83	106.6	104.66	106.94	106.25	107.42	109.9	106.62	102.54	105.95	107.62	102.89	106.36	106.72	107.32	107.63	106.22	106.28	104.86	104.44	108.47	103.71	105.52	105.39
97.157	95.546	101.57	99.222	96.691	99.874	95.35	96.029	98.884	100.4	98.296	98.268	97.068	96.754	99.907	99.742	98.569	99.861	96.835	96.34	96.062	98.655	97.785	99.519	100.03	96.743	100.46	97.38	98.73	98.276	96.814	97.677	97.686	97.29	100.05	95.133	97.995	98.099	100.29	95.9	98.088	98.983	97.957	99.318	96.958	97.303	96.74	96.404	96.824	95.028
101.51	102.83	103.05	103.44	101.67	104.97	103.11	102.53	103.55	100.81	101.37	102.29	103.7	105.23	101.83	102.73	102.54	106.95	105.75	101.01	103.37	107.28	100.61	103.49	102.77	102.6	104.99	102.43	101.83	103.89	102.11	99.92	103.23	105.29	104.18	103.06	103.29	104.33	103.69	101.79	104.57	103.45	101.54	103.79	105.2	102.44	102.09	102.07	103.48	104.58
106.56	107.8	105.43	105.93	105.7	105.75	105.58	106.49	105.95	103.97	102.93	105.11	106.72	106.13	103.39	103.6	106.63	105.54	105.85	104.86	104.02	105.44	105.28	102.83	104.63	102.15	104.79	104.57	103.35	103.53	101.17	108.8	106.26	103.83	107.21	104.89	106.97	109.04	104.57	105.01	105.2	104.96	106.8	105.65	106.7	105.08	103.94	106.89	107.16	105.08
104.11	108.96	109.85	108.7	109.32	109.53	106.93	109.02	109.85	110.64	109.48	107.78	107.48	110.86	109	106.84	108.77	108.36	111.53	108.48	107.97	110.23	109.05	107	108.47	106.15	110.5	108.18	105.21	106.24	106.82	109.55	108.45	107.91	106.26	107.77	108.79	109.16	112	108.18	108.1	107.14	106.2	107.78	107.81	107.79	105.92	108.22	109.04	106.16
111.54	107.89	108.45	108.11	109.56	108.79	107.89	111.77	108.43	107.01	106.41	110.03	106.45	108.58	106.62	108.73	108.61	107.02	109.06	111.62	107.96	109.2	108.93	111.54	105.31	105.83	106.92	108.16	107.91	106.23	106.92	108.25	106.67	106.3	111.85	109.67	108.44	108.55	106.82	106.12	107.84	106.92	109.85	107.38	108.46	107.75	108.29	107.71	109.69	110.46
100.23	98.589	98.419	106.95	102.25	101	101.46	103.3	101.19	103.34	99.566	101.74	100.03	103.84	101.73	102.44	102.87	99.64	101.6	100.63	101.43	102.65	98.89	98.111	102.59	99.389	98.872	100.62	102.77	104.79	103.1	99.465	100.25	100.61	102.82	104.25	100.69	100.48	101.29	97.72	101.58	103.17	101.59	104.99	101.05	102.58	101.69	100.02	105.24	102.62
106.94	106.42	110.33	107.21	109.03	109.59	110.53	105.83	107.53	104.83	108.73	109.44	107.35	107.41	106.63	106.29	109.95	107.38	106.99	107.28	107.69	111.91	108.55	108.09	109.22	107.88	105.76	107.85	109.62	107.91	106.86	107.12	105.86	106.63	104.77	110.98	107.61	104.76	109.78	106.61	108.88	107.04	107.78	105.76	107.25	106.78	108.84	109.04	107.5	106.7
97.98	100.1	98.825	102	102.56	99.398	100.37	100.67	98.758	99.458	98.869	101.2	103.39	98.319	101.71	102.54	101.99	100.78	103.99	101.05	98.117	98.313	104.42	100.62	104.31	99.943	99.19	98.221	100.98	99.529	99.515	101.8	104.42	98.66	101.64	100.51	101.65	102.32	103.17	101.48	101.72	103.41	102.5	100.48	98.748	101.77	99.777	98.842	100.13	101.83
107.05	106.91	106.59	106.87	102.96	106.38	106.36	104.11	105.64	104.28	102.44	104.07	105.45	108.87	106.25	106.84	106.3	105.55	106.89	106.87	101.86	104.93	105.32	105.42	111.52	106.86	105.14	106.95	103.1	107.15	107.33	104.89	107.84	105.88	105.27	106.66	105.29	102.49	106.14	104.01	106.69	105.32	106.97	105.66	107.04	104.9	106.57	101.9	105.62	105.59
99.424	96.765	100.32	100.66	95.836	104.86	101.62	98.223	99.672	98.586	99.326	101.97	102.52	102.9	100.51	102.36	98.686	100.88	101.41	101.6	98.026	101.42	101.86	100.88	99.23	100.76	102.24	100.53	98.102	101.57	100.01	99.481	102.17	102.09	99.715	98.535	99.902	100.44	98.48	100.31	100.78	100.76	100.41	100.28	99.788	102.75	99.788	102.03	102.19	101.12
108.38	105.98	105.44	110.13	106.85	103.2	109.3	110.82	105.96	105.82	107.08	105.46	105.26	105.8	107.51	106.7	106.38	106.69	107.89	105.86	108.03	106.44	107.2	105.6	104.88	108.21	104.81	106.94	104.36	110.49	105.54	106.55	105.48	107.07	105.61	107.05	106.74	106	104.41	105.39	106.68	105.53	107.37	107.89	104.18	106.47	108.71	106.73	107.6	104.04
106.82	108.85	106.92	109.15	110.25	109.69	110.25	107.04	110.72	108.69	108.07	106.99	106.3	107.74	109.59	106.27	109.64	109.31	104.85	104.35	109.31	108.55	107.3	109.8	108.45	106.94	107.45	111.79	108.63	107.94	107.15	106.55	113.26	109.63	109.09	109.67	108.36	109.02	107.37	106.41	106.18	106.17	106.99	109.37	107.83	106.96	109.69	107.03	107.51	108.59
99.601	100.91	98.87	94.964	97.38	100.17	98.708	99.029	97.636	98.629	95.581	95.175	96.915	97.308	98.496	99.42	97.153	100.77	100.59	100.19	97.087	100.47	97.135	97.757	98.171	97.118	96.93	99.048	100.97	99.161	94.677	97.33	97.456	96.72	97.756	101.47	97.302	103.41	98.1	100.47	98.035	98.52	99.846	100.96	100.34	99.389	99.027	98.317	101.42	98.611
106.66	103.72	102.56	103.28	104.42	107.02	104.88	104.07	105.77	106.4	104.18	105.75	105.23	107.34	105.79	108.45	108.15	106.08	103.32	104.49	104.47	106.48	105.65	108.25	104.92	108.14	102.03	106.29	109.99	101.36	103.93	106.21	105.14	110.12	107.12	105.83	101.79	110.01	105.03	103.74	107.86	103.88	107.4	106.72	105.39	105.94	104.52	107.11	107.46	104.23
106.01	108.69	108.71	111.7	111.9	110.66	113.41	110.45	113.99	109.69	109.1	112.62	109.65	110.93	109.39	110.85	115.46	110.22	108.73	110.17	108.9	110.83	110.05	112.01	111.15	110.92	108.61	109.27	110.67	109.78	112.73	110.88	112.03	106.19	109.78	109.74	111.33	111.82	110.74	111.45	112.51	109.1	111.64	111.85	111.31	110.02	110.29	114.89	110.7	111.56
113.03	111.24	110.39	108.19	110.16	107.06	110.3	112.55	107.89	109.52	110.33	109.28	111.15	109.3	107.6	110.17	109.59	109.37	112.29	111.41	110.69	111.79	109.42	107.99	110.51	110.82	111.07	112.22	113.53	112.74	107.89	110.82	111.04	112.11	110.29	109.57	109.44	109.89	110.2	110.1	112.83	110.55	110.36	113.14	112.37	110.79	109.8	109.54	108.36	108.44
105.73	104.28	106.43	103.05	101.7	110.03	105.33	107.59	106	105.8	108.74	107.06	106.45	103.89	105.99	106	105.33	104.79	106.14	105.57	106.83	105.01	105.19	104.97	105.08	103.72	103.12	106.34	103.95	103.96	107.48	107.98	106.69	107.11	104.97	106.14	104.06	104.18	105.12	107	109.43	106.14	102.29	105.53	104.51	103.53	104.58	106.17	105.98	105.04
99.913	98.802	101.71	98.133	104.15	101.8	100.78	100.5	100.6	97.461	99.753	103.01	101.02	102.12	101.88	101.72	102.35	100.56	100.19	102.39	97.187	100.76	99.777	99.885	101.09	99.608	101.14	98.793	101.05	98.713	97.611	99.382	102.67	100.72	99.004	100.47	99.241	101.18	101.42	101.07	101.08	99.941	102	98.529	100.67	100.04	99.597	101.16	102.72	100.35
112.18	112.15	112.69	109.59	111.8	112.25	110.78	109.66	112.94	111.73	109.92	109.68	110.09	112.08	105.17	110.41	109.77	112.3	109.35	107.62	110.68	111.64	110.13	110.74	109.85	107.87	111.75	108.88	107.68	109.03	108.95	107.59	112.03	108.47	112.33	110.87	114.6	110.31	108.87	109.58	110.69	109.08	109.34	110.34	111.92	111.65	108.05	112.71	113.17	111.75
107.74	108.65	108.54	109.39	108.25	111.12	111.02	107.15	107.55	105.35	107.8	107.74	105.43	108.2	108.83	106.67	112.09	109.2	108	108.36	110.24	107.11	110.96	109.96	106.26	105.49	109.59	107.59	107.18	105.36	109.03	109.96	109.75	106.76	108.29	107.76	107.39	109.33	106.69	109.97	109.94	113.02	108.14	110.01	107.1	108.32	110.39	104.38	109.39	107.51
103.63	104.6	108.61	108.01	107.33	105.33	108.14	106.03	105.41	106.36	104.1	106.37	106.63	105.03	106.01	102.18	108.66	108.51	106.03	105.89	106.23	104.53	104.95	106.96	104.52	104.61	106.47	106.97	106.18	105.22	105.17	102.99	107.75	104.33	106.73	104.68	106.26	106.65	107.31	104.03	104.51	108.89	104.1	106.76	104.28	102.64	102.94	108.01	106.49	106.43
95.909	99.545	97.273	98.881	100.3	101.02	97.408	98.215	99.368	97.925	98.591	99.81	100.12	96.189	100.47	99.344	101.09	98.066	96.097	103.05	100.89	97.532	102.5	102.78	99.755	98.183	101.79	99.662	99.644	102.25	99.132	97.216	98.628	98.478	98.935	96.198	99.113	98.752	99.632	96.067	97.611	98.064	98.423	98.267	96.794	99.922	98.785	99.13	99.708	97.216
105.53	106.57	108.9	105.63	106.05	105.69	104.95	104.8	103.7	103.55	105.76	104.98	104.83	106.84	105.01	102.15	107.61	107.51	107.38	103.18	104.89	105.1	104.06	105.9	105.77	105.13	103.55	105.04	105.99	106.12	103.64	106.21	108.62	104.16	102.87	103.69	108.23	106.06	105.74	106.01	107.7	107.89	105.54	104.95	108.46	106.73	108.03	103.69	105.49	105.91
102.05	99.845	101.86	100.28	98.779	97.768	102.01	99.349	99.306	97.985	98.499	99.898	99.442	99.302	100.11	101.75	100.47	101.47	98.306	99.401	99.693	101.57	103.21	100.44	100.99	101.96	99.233	101.69	100.05	99.825	99.731	98.037	98.298	99.615	101.19	101.8	100.7	97.96	99.55	99.601	101.21	100.3	100.8	99.171	99.431	98.426	98.889	102.07	102.53	102.68
99.687	101.64	99.086	99.669	100.18	102.1	95.16	100.87	99.038	101.07	100.72	101.46	98.474	97.836	99.901	100.98	104.62	97.177	99.642	98.654	102.07	98.88	98.979	96.457	97.757	94.511	98.737	98.419	99.368	100.97	98.34	99.588	97.865	101.16	99.14	98.666	98.803	100.47	96.798	100.75	99.965	100.5	96.608	95.302	101.38	100.38	99.876	97.477	99.217	102.11
104.34	104.65	105.83	105.82	105.58	107	106.15	107.78	103.97	106.71	103.56	106.76	108.04	103.42	104.04	106.78	104.97	105.26	103.01	106.02	108.49	106.92	104.17	105.44	107.5	105.31	106.27	104.33	102.86	102.53	104.69	107.92	105.07	107.34	107.15	105.45	107.83	103.41	103.05	107.24	108.75	104.25	104.17	106.47	105.84	103.67	103.74	108.25	105.9	104.31
109.09	107.7	112.42	112.2	109.4	112.84	108.39	108.98	108.22	111.4	110.67	108.06	113.01	110.03	109.81	110.95	110.7	108.39	113.28	112.11	109.2	108.3	112.14	113.52	106.98	107.07	110.98	111.36	110.81	108.22	109.78	109.83	111.99	111.66	109.73	112.4	108.37	109.1	110.67	110.83	111.71	112.32	109.58	110.93	109.48	111.35	111.65	108.69	109.71	109.9
109.92	108.76	109.23	108.02	110.56	108.28	104.34	110.91	107.06	106.79	107.71	106.55	106.77	108.82	108.75	107.66	109.11	109.98	107.7	105.81	110.95	109.96	110.97	108.64	110.76	109.47	108.44	108.37	107.09	105.96	107.44	107.6	106.86	107.87	113.83	110.88	112.13	107.77	107.22	106.66	108.73	107.3	105.46	108.59	107.15	108.77	109.25	104.57	106.15	110.05
104.38	106.75	105.8	107.53	107.62	102.88	103.79	103.89	106.23	109.34	107.08	106.14	106.5	109.63	106.37	105.17	104.52	111.19	108.87	110.28	106.33	104.34	105.17	105.59	106.02	104.08	108.27	105.9	109.32	108.17	106.12	101.79	110.41	105.99	102.77	105.9	106.34	105.28	102.93	103.43	106.54	105.62	106.51	103.59	105.48	105.34	107.4	104.67	103.37	106.17
105.11	106.26	105.53	108.73	105.62	103.73	103.62	105.16	103.91	107.35	104.22	105.83	104.3	105.18	103.16	103.16	106.89	106.95	107.49	102.97	107.05	102.92	106.55	108.07	107.75	106.46	106.43	104.47	106.22	101.96	106.28	102.73	106.94	107.09	102.37	104.12	104.85	103.58	104.58	106.76	103.18	104.11	105.66	105.19	105.58	108.18	107.43	102.94	104.7	106.49
104.29	106.43	104.06	101.83	105.49	106.85	104.32	107.78	102.07	104.28	104.42	106.08	105.92	105.91	105.52	104.26	104.67	104.33	102.42	108.13	105	104.85	107.97	102.08	103.32	106.47	107.91	107.03	102.53	105.73	106.67	104.88	106.27	105.74	107.41	105.54	102.53	105.12	105.37	108.17	107.04	104	104.88	105.05	108.91	106.2	103.46	104.39	104.6	106.73
103.96	105.61	108.64	105.46	105.39	101.01	108.23	106.84	103.14	108.28	106.22	106.25	105.85	105.66	105.95	104.87	104.99	106.89	104.33	107.68	104.86	104.31	106.74	106.21	105.99	105.26	108.41	109.9	107.94	104.45	107.52	104.37	108.34	102.79	105.93	103.58	107.2	103.79	104.35	104.45	105.93	108.53	102.74	106.05	106.49	102.87	105.63	106.76	106.67	106.57
104.81	103.82	103.96	107.29	107.69	103.85	109.25	107.61	106.6	107.32	106.65	105.67	104.8	105.53	109.7	107.64	106.82	108.1	108.44	106.94	105.91	108.72	107.81	104.92	108.66	105.74	102.09	104.55	105.76	107.98	105.4	106.87	105.85	106.32	106.87	106.7	104.8	105.08	109.38	105.83	104.06	104.31	109.09	102.77	105.96	106.29	106.63	109.3	104.2	107.54
104.22	108.1	112.69	106.38	108.37	108.12	108.15	111.35	109.58	111.1	109.64	108.14	108.72	108.28	106.36	109.34	110.47	110.38	109.01	109.19	112.9	107.33	110.61	108.52	109.3	107.93	106.06	109.95	107.62	110.58	109.63	108.43	107.81	106.22	104.65	108.54	108.15	106.96	105.19	109.65	106.82	108.65	104.56	108.95	107.35	106.62	107.46	106.67	110.61	108.98
109.28	110.19	110.75	106.05	108.55	106.39	110.1	113.09	108.45	110.87	109.91	110.3	105.63	108.32	107.42	111.39	109.5	109.31	109.05	107.18	106.93	109.15	107.69	107.16	110.36	108.71	108.66	106.02	106.17	109.8	111.87	106.92	110.03	109.49	108.64	110.56	109.08	106.52	107.85	105.45	110.96	110.09	107.27	109.97	107.47	105.18	108.12	111.23	108.14	108.11
106.31	106.02	103.23	107.57	108.44	107.28	106.77	108.93	105.5	107.28	105.99	104.64	105.43	104.57	105.73	103.87	104.78	103.84	108.96	105.12	108.08	105.57	107.29	105.91	102.87	105.04	108.24	105.86	104.69	109.27	105.45	103.6	105.61	105.44	106.46	105.52	104.71	108.25	107.81	106.74	105.88	107.85	104.89	106.04	104.29	104.3	106.19	106.77	107.3	105.91
107.62	108.12	106.93	103.4	103.12	106.25	103.55	107.95	109.01	107.68	102.98	105.91	105.84	109.12	106.14	106.2	105.87	104.43	106.42	105.31	104.59	105.22	105.74	108.22	105.84	103.71	105.62	103.65	106.11	103.98	102.64	105.73	105	108.19	108.2	104.88	106.58	108.92	104.28	105.61	106.39	105.47	107.17	102.34	105.92	105.07	108.04	103.85	105.96	104.98
98.422	96.365	101.85	97.14	98.268	94.725	98.03	96.683	97.46	98.504	99.824	95.524	99.432	99.254	96.905	97.622	100.28	96.637	95.602	98.573	98.943	98.268	95.337	99.556	95.706	95.009	98.472	96.555	98.741	98.466	97.846	97.445	98.396	98.881	96.31	100.2	99.282	97.736	98.494	97.587	95.603	100.7	97.391	96.386	98.464	98.408	98.665	98.152	99.155	99.182
110.91	111.68	112.36	112.82	110.24	111.53	109.32	110.29	112.99	113.14	110.73	111.06	112.88	111.26	107.58	110.72	113.25	112.47	111.1	107.72	113.7	107.97	109.6	109.92	111.04	110.71	110.61	109.07	108.01	111.52	109.07	109.62	111.71	108.44	110.56	109.17	110.58	110.31	110.4	108.69	109.39	108.38	111.06	107.27	109.47	110.3	110.64	113.44	110.73	113.22
110.94	110.48	106.48	107.88	110.34	107.16	109.05	107.11	106.4	108.18	105.72	106.32	104.75	108.39	113.23	107.83	106.22	108.02	107.55	109.69	110.8	108.1	109.56	112.23	105.58	108.14	111	107.97	106.24	105.03	108.35	107.97	108.76	106.87	107.65	112.71	109.42	105.83	103.9	106.65	107.95	107.42	105.94	109.02	107.69	108.44	109.83	107.18	107.66	108.06
108.63	108.66	105.99	108.34	108.34	107.48	107.49	109.15	108.84	108.62	108.87	109.06	111.29	108.13	109.32	109.55	111.21	106.58	109.24	107.87	113.47	106.82	108.84	106.57	107.84	107.93	110.89	108.89	105.51	110.14	108.32	106.67	108.36	110.1	106.97	109.21	107.05	106.69	109.19	107.57	107.24	109.65	108.77	108.03	108.13	112.31	108.23	104.6	108.63	107.07
105	107.4	106.21	105.53	106.99	103.53	104.11	103.24	106.79	106.17	106.1	107.73	106.77	107.84	107.83	104.86	107.35	100.75	103.97	103.78	105.61	104.78	105.38	105.19	106.51	105.48	102.84	105.67	105.95	107.2	108.34	103.71	107.45	105.23	103.76	105.12	103.82	105.13	105.46	109.67	108.9	105.02	106.73	108.8	110.29	105.87	105.74	107.45	104.2	108.23
106.55	107.71	107.73	107.4	106.29	106.47	104.25	106.26	101.95	104.42	106.72	106.65	106.36	106.12	104.82	106.92	109.55	104.23	104.46	107.42	103.23	107.4	105.15	108.53	107.95	103.38	107.26	103.65	107.54	104.5	105.55	105.79	106.41	104.53	103.89	104.66	106.96	104.75	103.76	106.24	107.42	106.06	105.99	105.52	105.08	106	107.71	106.02	107.89	105.66
98.212	95.041	99.112	99.839	99.504	99.478	98.304	95.931	98.862	99.888	98.351	94.426	99.094	95.957	99.203	97.537	97.893	100.9	99.705	99.791	96.748	101.93	98.646	99.163	97.367	98.51	101.82	99.991	95.498	100.43	101.89	99.076	98.734	98.527	99.593	98.643	100.29	99.022	99.044	100.63	100.88	98.962	102.48	97.281	101.88	100.15	94.907	100.89	97.991	100.85
98.174	97.219	95.144	97.879	96.939	99.488	98.105	98.23	100.18	99.969	96.796	98.666	95.077	99.958	95.321	99.604	95.42	99.082	97.954	98.372	98.34	97.015	99.761	95.105	99.311	95.924	96.736	97.653	98.374	100.23	95.708	98.917	96.686	94.248	98.221	96.372	97.47	98.284	98.53	96.332	94.595	98.428	100.1	96.575	98.46	94.573	97.016	99.661	96.351	96.656
109.2	109.25	108	106.65	106.08	109.1	107.43	105.61	109.87	112.81	105.82	107.21	107.31	107.98	109.49	107.35	107.07	108.06	108.55	107.04	105.27	105.44	106.19	107.62	111.17	107.78	109.15	108.42	107.06	106.76	106.98	109.57	109.35	112.17	111.04	111.64	108.06	108.21	107.65	106.33	106.23	107.98	108.22	110.89	108.81	108.04	104.16	108.41	107.4	110.14
109.43	109.15	105.48	108.83	107.88	108.91	109.2	107.04	106.6	110.44	107.02	109.24	110.44	110.26	108.11	107.94	112.9	106.41	110.14	109.22	107.6	107.47	106.74	108.66	106.73	107.53	107.27	107.84	109.42	110.06	110.14	111.27	105.14	109.92	108.61	109.16	113.62	108.72	110.98	110.52	108.58	110.36	109.51	105.95	111.34	107.73	109.28	111.33	107.65	106.79
98.763	99.434	95.933	101.55	95.538	98.909	96.857	100.99	96.964	98.779	96.694	96.679	96.233	96.658	99.275	97.091	98.467	99.262	94.03	98.325	97.536	98.503	98.004	97.331	96.447	100.46	97.709	96.768	97.987	98.401	98.585	95.898	98.138	98.043	96.941	97.268	98.11	96.129	94.801	100.23	94.525	95.827	97.914	99.277	96.284	97.523	99.183	100.16	100.06	99.888
100.81	105.17	103.74	100.94	100.03	100.96	104.84	103.92	103.85	103.78	102.05	104.15	102.12	103.9	102.59	104.17	102.86	103.85	102.04	104.76	102.15	100.55	101.29	104.07	102.67	102.44	103.47	103.64	103.56	101.44	104.12	104.48	103.16	103.35	99.164	105.1	103.08	104.63	100.93	100.3	103.74	100.9	103.26	100.47	104.36	102.73	105.5	101.66	104.82	103.88
106.14	109.34	105.55	109.14	108.98	105.31	109.03	106.05	106.56	105.7	107.42	103.18	104.35	106.16	106.8	104.62	103.48	107.76	107.91	107.05	107.12	108.29	106.48	109.27	106.91	106.7	109.06	107.1	108.55	108.1	106.12	107.77	110.99	104.88	106.05	106.54	105.47	108.14	103.76	105.5	106.72	105.15	105.6	106.59	107.75	104.85	105.55	107.26	102.13	105.7
100.03	98.168	98.43	94.447	99.882	98.703	98.944	96.962	96.559	97.613	99.059	100.3	98.489	96.8	101.11	96.919	97.733	96.417	97.349	94.759	98.125	99.371	96.103	99.031	95.248	95.491	97.995	96.714	99.954	95.929	96.613	98.337	96.615	97.344	98.491	99.754	99.808	98.28	100.57	96.774	100.78	96.262	100.43	97.69	97.136	98.376	95.837	98.632	101.97	96.881
107.5	108.17	106.28	102.65	105.08	109.34	106.09	105.1	102.55	104.95	104.9	106.93	106.83	108.58	108.28	106.23	107.15	104.12	104.24	106.09	103.23	103.17	107.34	105.49	107.96	102.69	107.12	104.09	103.96	105.27	103.52	104.75	102.63	107.65	105.41	106.47	105.18	107.91	103.45	107.79	106.65	104.48	102.45	107.6	103.66	104.75	104.93	103.08	106.85	105.47
106.9	107.16	106.51	105.69	106.58	105.49	103.29	105.96	105.51	107.52	107.49	108.09	110.35	107.01	104.78	105.11	106.29	109.55	107.77	109.62	107.84	106	107.29	105.29	106.89	106.45	107.61	108.91	107.59	104.97	107.8	106.56	110.61	107.86	111.27	106.63	105.06	108.61	108.71	107.36	106.08	105.76	104.05	107.29	107.22	108.22	107.75	107.35	106.91	109.54
96.697	96.809	99.115	98.707	97.04	99.334	100.54	99.131	99.456	100.95	98.746	97.545	97.739	96.99	94.99	99.578	95.446	97.364	100.73	97.72	102.03	97.59	98.639	99.261	94.204	95.204	96.752	98.357	98.703	100.39	98.81	99.084	99.909	97.95	100.42	100.45	102.88	99.255	100.52	98.753	98.815	97.674	100.93	93.905	98.748	98.298	97.721	97.213	96.509	99.125
106.93	105.65	104.85	106.38	105.44	108.14	106.5	109.44	106.15	107.37	107.29	106.46	105.5	107.9	106.18	106.4	107.07	106.11	106.37	106.82	107.14	105.7	107.81	107.08	104.82	109.24	105.41	107.12	104.71	102.98	101.36	107.34	104.09	107.95	106.33	104.42	109.48	106.71	107.59	104.29	104.32	108.44	105.69	106.52	104.5	105.99	106.68	104.31	103.77	106.63
103.7	104.72	106.92	105.51	103.9	103.96	108.53	106.18	104.75	104.17	105.53	103.17	107.79	105.44	104.6	102.5	104.61	106.64	101.83	106.82	105.46	103.7	106.1	106.25	104.21	106.11	102.29	106.17	104.87	108.99	105.7	105.26	106.02	104.47	107.16	103.98	104.96	103.4	101.05	106.6	105.29	108.96	106.83	104.48	108.54	105.17	104.36	104.69	106.77	106.03
107.2	108.79	107.28	105.33	104.57	102.8	106.69	104.68	104.46	104.74	107.38	106.74	100.93	103.44	105.51	103.58	106.1	105.36	105.38	104.87	105.12	106.05	104.17	108.33	108.53	104.59	103.85	106.97	107.54	107.02	107.87	105.44	103.31	105.14	102.69	104.11	106.56	104.61	104.3	105.82	105.87	107	107.33	104.65	104.67	102.75	105.43	107.42	102.88	104.78
104.3	103.39	104.84	106.61	104.69	105.09	109.9	102.37	103.58	104.76	107.06	108.59	105.75	103.97	107.08	104.6	107.61	104.29	107.87	106.7	107.33	105.43	104.81	104.35	105.65	106.62	106.54	106.94	105.43	104.35	107.21	106.29	106.49	106.29	102.95	107.35	105.47	105.33	102.34	105.5	105.3	105.79	107.16	102.28	106.88	107.3	105.22	105.02	105.61	104.13
96.121	97.017	97.909	97.222	102.21	98.551	100.9	99.619	98.047	98.006	96.647	97.714	98.573	97.196	97.024	95.66	97.256	99.594	99.729	98.848	99.135	99.163	98.406	101.58	98.203	101.15	96.738	98.223	97.658	99.375	100.24	94.909	97.131	98.583	100.85	98.824	97.62	98.334	96.012	99.347	99.814	97.177	96.668	98.415	96.425	98.598	99.318	96.408	95.81	96.926
106.36	106.26	104.59	104.95	109.04	107.02	105.44	105.24	106.12	108.06	108.62	107.29	107.66	104.43	105.09	104.76	104.55	106.66	107.38	104.98	103.16	102.82	103.15	107.19	107.31	108.11	104.49	106.03	104.9	104.13	106.89	104.32	106.45	107.85	106.28	103.73	105.16	104.77	105.57	108	105.39	104.16	104.71	106.53	106.01	105.67	105.67	104.41	105.14	104.56
110.25	107.33	108.73	108.12	105.91	109.75	108.58	106.45	109.98	111.12	111.51	110	107.2	108.4	109.94	105.77	107.52	109.7	108.69	107.43	108.68	106.51	108.74	106.88	107.68	107.09	109.48	109.5	108.1	107.15	111.85	107.89	106.57	109.51	110.13	105.8	105.78	109.87	107.88	108.4	107.91	113.35	107.27	108.42	105.56	107.7	112.6	109.06	106.07	107.7
110.31	107.37	109.86	109.62	112.59	108.91	109.08	108.16	108.25	108.49	114.38	108.95	109.63	108.15	111.39	109.41	109.84	107.26	109.21	111.22	106.23	106.37	107.75	110.98	108.93	106.64	107.24	107.82	105.17	110.67	107.8	109.27	108.03	111.93	107.79	108.7	107.16	109.79	108.51	106.28	109.36	110.52	110.03	110	109.02	108.1	108.56	110.88	107.08	108.95
100.08	99.235	99.419	97.544	98.74	98.082	98.202	97.469	98.667	96.733	98.25	99.727	98.647	97.743	99.414	96.986	98.29	101.8	100.16	98.169	98.616	96.165	99.243	100.37	98.026	100.47	100.51	97.615	97.179	96.821	99.452	97.031	97.09	97.124	99.914	98.842	100.62	98.669	98.067	96.416	99.584	98.773	99.284	96.57	98.879	96.834	97.435	98.518	99.996	95.546
106.82	108.88	107.16	107.87	105.64	107.98	108.9	109.29	108.61	108.02	106.05	106.52	107.99	108.69	107.42	107.43	107.04	107.71	109.66	108.11	110.99	110.57	109.59	110.37	105.11	108.62	108.06	106.42	107.59	105.69	112.08	110.98	103.43	106.38	107.98	110.67	107.1	111.9	108.1	107.57	109.32	108.16	111.11	111.07	109.57	108.12	107.49	109.16	107.2	107.98
109.33	109.3	112.18	107.97	111.77	105.76	109.69	111.43	108.59	109.09	110.47	115.73	108.27	110.92	111.93	112.06	106.16	112.06	110.97	110.59	112.31	110.7	110.94	107.76	110.73	106.76	116.73	110.32	109.48	109.13	111.69	110.69	107.38	110.65	110.52	108.8	108.9	110.23	107.23	108.82	111.81	113.25	111.21	110.88	110.3	113.41	111.62	109.79	110.97	108.08
106.36	107.25	102.83	106.75	103.16	102.22	106.86	105.73	108.6	103.94	104.71	103.56	105.54	106.55	107.97	108.31	106.46	106.94	103.52	103.44	108.6	110.35	106.72	104.09	104.48	106.08	108.25	106.43	105.98	107.89	106.84	104.62	108.27	105.93	108.27	102.89	105.43	105.82	103.68	108.87	104.01	105.91	105.61	107.42	106.02	107.23	106.5	105.25	105.72	107.42
105.96	106.81	107.15	111.11	110.18	110.48	108.86	108.01	107.97	107.77	109.11	108.71	107.13	108.17	108.72	108.93	105.53	106.08	111.83	106.08	107.47	110.36	105.42	104.81	109.14	110.93	106.48	109	105.34	108.85	108.18	110.71	109.67	107.34	107.34	107.12	105.33	107.46	109.27	107.16	108.09	105.58	109.19	106.93	108.94	107.03	107.72	105.87	108.72	108.95
106	106.63	104.14	104.73	103.21	106.64	105.99	107.25	104.77	105.94	104.11	104.7	105.97	106.44	106.5	105.94	107.01	105.78	102.06	105.32	106.5	103.35	105.93	104.35	105.75	104.6	106.65	103.02	102.86	103.21	105.67	106.25	104.24	106.49	106.12	104.3	105.51	106.85	105.98	102.01	106.23	103.54	106.73	105.41	105.94	105.96	106.22	104.99	107.29	104.2
104.12	105.34	105.82	105.72	109.13	109.51	108.08	105.43	107.38	109.06	109.14	105.93	105.11	108.23	105.45	106.98	105.38	105.59	103.32	104.31	112.87	106	105.71	106.1	102.2	106.51	103.86	105.02	103.58	106.99	105.55	105.29	107.62	106.22	108.11	106.51	107.86	108.09	105.74	102.12	105.51	105.81	105.97	107.47	106.65	103.92	107.7	106.66	104.15	106.25
110.31	108.34	108.54	109.94	105.46	108.42	107.74	105.8	104.64	109.23	110.65	108.11	105.61	108.78	107.44	109.91	107.19	107.69	107.67	110.14	107.22	107.26	108.46	108.3	107.5	110.32	107.68	108.43	108.66	108.93	105.72	107.13	108.65	107.97	107.39	107.27	108.06	107.6	105.96	108.79	109.74	106.02	107.3	103.4	107.29	109.05	109.6	108.78	112.17	106.45
103.9	105.11	107.24	107.62	106.64	108.21	108.85	106.03	106.97	109.04	108.67	105.19	105.44	104.91	105.83	108.26	107.21	108.29	109.45	109.49	104.82	106.09	108	107.74	106.22	110.16	106.38	108.75	108.44	106.84	107.67	107.07	108.58	106.88	106.97	109.97	107.69	106.89	104.59	109.99	110.02	106.13	107.59	107.61	103.32	105.6	104.75	109.52	104.32	107.72
102.16	96.993	97.648	97.996	100.17	99.369	95.545	96.833	99.537	98.335	94.509	98.232	99.487	99.391	98.468	97.513	99.81	100.79	98.649	99.029	96.923	95.008	98.305	96.664	97.135	96.76	96.991	100.07	94.533	100.25	96.635	96.396	97.125	97.475	97.577	97.43	97.743	99.779	98.293	100.13	97.799	99.573	96.448	97.14	101.24	96.493	95.01	95.263	99.248	98.809
106.94	104.68	107.85	102.26	106.84	106.11	106.75	106.74	105.41	104.94	107.32	105.58	104.42	105.56	103.39	107.59	104.07	109	104.06	103.22	106.15	106.92	106.55	107.02	104.65	106.43	104.24	107.52	101.89	104.18	105.66	104.56	102.2	109.2	104.31	105.91	107.51	102.86	106.99	108.49	103.89	103.75	106.32	103.48	106.11	103.41	106.94	106.7	103.95	106.49
98.649	99.435	95.419	94.222	100.75	97.189	101.01	96.035	100.08	102.13	95.353	98.977	102.29	102.09	97.998	96.87	96.769	99.035	98.677	99.931	99.837	97.882	100.62	99.148	96.219	96.808	99.039	96.657	100.16	96.446	96.715	100.19	102.33	98.562	100.62	102.38	96.258	96.055	96.99	96.127	98.429	99.878	100.72	96.537	96.319	99.433	98.784	97.967	97.456	98.967
108.08	111.38	107.19	106.67	110.23	105.92	108.67	107.95	106.23	108.08	108.17	107.06	109.33	107.72	109.64	106.96	109.67	108.44	106.67	111	107.45	108.06	112.12	109.49	108.94	106.71	108.44	105.28	106.88	106.67	108.37	107.53	111.44	107.94	106.93	107.44	108.72	103.91	106.66	108.87	110.85	104.83	106.65	105.77	107.16	105.22	108.84	106.8	106.03	110.63
106.1	107.52	106.95	107.08	108.19	108.24	106.57	109.71	109.12	109.37	109.02	105.59	106.91	110	105.02	106.68	107.64	104.51	110.24	109.27	107.98	109.94	105.48	110	109.22	106.27	110.06	110.33	106.97	105.66	108.11	106.31	103.87	106.81	106.15	112.9	108.46	108.44	107.85	105.39	108.78	108.64	107.1	111.17	108.74	107.41	110.06	104.66	106.74	107.91
106.17	107.71	109.72	107.85	106.92	107.48	106.93	107.97	104.68	104.12	106.51	104.31	106.14	103.66	107.84	106.89	105.1	104.47	108.51	106.92	105.71	107.04	108.38	106.7	106.8	106.57	104.37	109.31	107.01	104.72	108.69	108.35	105.54	105.79	103.41	105.82	105.09	108.79	106.56	107.91	106.32	108.45	106.17	106.85	105.41	106.01	107.48	106.42	105.6	108.18
108.88	104.15	102.19	106.11	107.92	106.08	104.29	105.59	105.69	105.95	105.07	107.61	105.63	108.9	102.55	105.54	106.42	107.73	105.34	108.07	105.34	108.19	105.45	103.28	106.73	106.51	108.27	104.43	106.5	105.82	107.52	105.35	106.79	105.45	108.93	109.66	109.04	103.14	108.23	106.62	105.43	105.36	105.59	106.64	104.34	105.33	105.48	106.26	102.91	107.62
105.09	104.44	105.43	106.31	104.62	103.84	104.27	103.6	106.79	106.43	108.05	107.7	109.04	107.92	107.08	106.92	105.42	102.19	104.25	106.02	104.84	103.97	105.11	103.86	107.23	108.18	105.61	104.54	105.65	104.05	103.37	105.42	104.88	106.52	105.02	107.82	104.42	105.06	104.23	104.3	104.77	103.48	107.62	109.11	105.23	106.04	102.33	106.92	105.68	106.59
109.69	105.62	110.94	107.44	108.61	107.25	109.3	107.14	108.54	105.99	107.72	110.01	110.46	107.04	107.66	109.66	110.54	110.71	104.82	106.46	110.4	108.98	110.17	106.19	108.31	110.74	108.2	108.62	106.36	108.63	107.8	107.11	109.74	107.26	109.53	108.68	108.04	111.19	107.46	109.84	110.52	109.76	105.71	109.44	106.44	106.4	108.21	105.99	107.53	107.95
97.078	100.59	95.663	101.71	100.98	93.963	97.086	97.472	96.226	102.67	97.099	100.77	95.699	96.627	100.19	96.43	96.427	95.84	96.526	96.776	101.13	98.93	97.591	101.56	97.373	95.993	102.37	97.98	97.393	100.56	93.738	99.376	96.073	100.41	95.807	101.19	99.612	101.6	99.485	97.77	99.295	95.72	98.941	98.689	97.79	97.392	95.742	98.529	99.236	97.589
105.76	106.92	107.9	109.38	106.93	108.19	106.45	107.55	108.71	109.26	108.82	106.61	105.99	105.15	104.39	106.98	104.15	106.94	108.49	106.68	106.41	104.27	106.36	106.27	109.38	105.34	108.12	105.9	103.9	106.42	108.21	102.39	106.45	104.91	106.47	106.56	106.68	107.23	107.2	105.45	107.79	105.3	106.44	106.17	107.48	106.58	106.18	107.01	104.11	105.23
110.77	105.19	105.57	107.22	107.84	106.96	106.15	105.95	107.78	106.66	106.64	106.44	105.66	103.97	106.81	105.51	105.26	106.79	102.63	106.37	106.46	104.79	106.55	106.23	106.17	108.69	106.21	105.04	106.82	107.51	106.36	110.14	111.22	108.28	104.52	107.83	106.69	106.79	109.47	108.49	105.99	103.26	104.44	106.64	107.49	107.54	105.15	103.55	105.63	105.95
99.251	99.926	102.57	100.76	97.841	97.495	97.478	98.304	100.26	101.55	99.089	101.38	100.17	99.534	98.043	96.852	100.35	96.848	96.396	98.404	99.524	97.432	100.18	103.3	97.688	100.16	95.649	98.977	100.61	98.937	100.08	102.88	97.75	97.161	98.178	96.199	102.69	102.25	99.127	97.992	97.829	98.768	99.021	95.216	100.02	100.77	98.739	97.913	96.034	100.16
109.61	105.43	110.06	109.71	108.17	109.88	107.07	108.91	109.51	110.47	108.98	110.22	110.04	107.98	107.76	110.26	109.78	109.56	106.78	108.19	110.56	107.53	110.89	110.56	107.64	109.98	104.99	111.12	107.55	106.6	109.43	109.58	109.59	107.64	105.09	107.91	109.89	107.52	110.68	107.82	109.17	110.66	106.75	107.76	108.87	107.67	104.71	108.39	107.9	107.3
105.18	107.73	104.99	108.48	107.53	107.5	104.95	103.78	105.51	104.81	104.16	106	107.22	109.83	104.51	102.86	106.13	108.7	105.62	106.29	104.36	107.1	106.86	104.65	106.65	107.51	107.86	111	108.78	101.86	104.25	107.12	110.38	104.49	104.56	108.8	105.29	106.07	105.62	105.37	108.11	104.65	105.46	111.44	106.44	104.48	103.82	105.39	107.51	104.88
107.59	108.13	108.6	107.55	108.01	108.37	109.35	106.18	107.78	108.29	107.78	108.52	108.57	107.77	109.37	109.96	110.66	107.01	106.88	107.89	106.59	108.64	107.5	108.16	107.35	110.05	106.91	104.73	106.64	111.06	110.05	108.64	107.26	109.7	107.97	107.71	109.78	107.34	106.9	108.26	110.17	108.04	107.64	107.08	106.76	109.8	106.3	107.96	110.56	106.3
107.42	106.89	104.04	106.19	105.76	106.12	106.06	101.89	103.58	105.89	105.14	108.55	107.22	106.23	106.57	103.93	104.47	105.5	106.34	107.53	106.32	105.46	106.06	103.99	106.51	104.98	107.23	108.26	105.48	101.68	109.87	105.44	105.03	105.02	104.81	105.57	104.93	105.8	103.1	103.56	105.82	106.6	103.99	106.45	103.08	102.66	105.57	104.83	103.58	106.34
96.345	97.68	97.93	99.348	98.74	100.19	96.628	97.121	98.508	96.922	97.839	97.538	102.07	99.674	100.66	98.7	100.93	99.442	95.6	100.25	100.64	100.28	99.904	101.03	100.63	98.889	98.384	99.06	96.76	96.981	98.247	98.629	97.974	98.987	97.862	97.622	99.703	98.701	96.719	98.248	103.62	97.416	99.425	97.88	95.777	96.96	98.454	97.028	97.011	99.034
100.98	98.7	102.17	99.559	100.13	96.377	103.1	101.58	99.359	101.62	101.1	98.664	98.595	100.55	98.677	101.16	101.56	100.98	99.245	101.39	97.996	99.059	99.535	97.218	97.74	101.64	99.654	99.201	97.188	103.01	98.382	99.902	101.36	98.815	99.661	100.02	100.51	102.46	101.63	100.61	98.726	98.379	99.974	99.691	101.63	101.87	98.765	101.36	98.441	98.081
104.85	103.93	103.5	107.54	104.72	105.46	106.22	104.43	105.36	106.42	106.36	108.82	104.22	105.85	103.84	104.37	103.43	106.79	105.46	106.58	105.84	106.13	107.21	106.06	105.13	106.54	104.25	104.95	105.92	106	105.37	104.23	105.91	104.02	106.86	105.9	102.95	104.83	105.45	108.33	101.35	104.83	105.26	107.7	106.04	106.77	104.46	108.93	105.84	104.61
111.08	109.63	109.31	108.07	109.63	110.05	108.63	110.37	108.27	109.08	108.54	106.58	109.72	111.48	109.75	108.35	110.64	109.44	109.06	109.95	108.16	104.79	106.21	105.76	107.39	110.47	113.78	106.24	108.21	109.38	109.34	106.25	108.45	106.72	108.68	108.93	107.89	107.66	111.97	109.46	111.53	105.57	108.18	108.01	108.12	108.7	107.28	111.62	107.13	109.83
100.04	101.27	97.28	96.856	98.626	98.435	100.33	101.59	98.234	96.191	99.771	100.39	97.867	103.28	98.732	97.458	99.717	98.662	99.568	99.945	99.423	97.975	96.825	98.78	95.251	97.075	99.653	101.27	97.013	96.793	97.163	101.46	99.21	94.58	98.119	98.356	97.821	99.521	95.995	98.573	100.86	100.49	102.61	98.304	99.725	97.641	100.99	99.157	98.597	97.798
98.992	95.266	102.13	94.796	100.05	95.795	99.273	98.844	98.185	100.3	95.394	94.898	98.17	97.153	98.485	100.66	96.998	99.119	101.43	100.22	97.754	101.27	97.684	99.886	97.889	99.231	97.917	95.633	99.083	96.943	100.51	99	99.92	98.886	99.269	98.463	99.542	97.143	98.76	96.818	99.254	97.911	94.791	98.532	99.64	99.413	97.425	99.279	95.534	95.819
95.792	100.64	101.83	102.04	98.893	95.913	99.455	99.175	96.373	99.959	96.771	95.87	98.366	99.839	96.613	98.776	97.97	100.01	100.11	99.111	98.532	95.568	98.536	101.36	102.36	98.794	96.088	96.596	98.003	98.227	96.544	98.712	99.311	100.09	101.62	99.675	98.568	99.43	98.308	96.961	95.697	99.41	98.26	99.089	98.991	96.731	94.861	98.122	99.958	95.227
108.21	107.17	112.03	107.52	108.36	110.41	108.1	107.94	108.59	111.34	110.63	106.39	105.05	111.43	106.15	105.98	108.19	109.49	108.21	107.55	109.57	108.01	107.43	109.46	105.93	109.58	111.04	107.13	106.23	107.46	109.34	109.29	108.1	110.65	108.82	109.74	110.68	110.13	106.61	110.36	106.9	107.88	111.46	109.76	109.82	106.92	108.17	105.56	108.75	110.66
107.59	105.4	107.2	105.03	104.02	106.53	106.38	104.38	105.95	107.22	108.2	103.63	103.98	109.82	104.41	103.48	106.82	105.7	110.15	103.19	105.69	108.05	106.21	107.66	106.64	108.19	104.1	106.38	106.12	106.35	104.27	106.29	105.91	107.47	106.34	105.83	104.24	105.08	107.55	106.17	108.95	105.82	105.48	107.81	109.85	107.32	105.49	106.17	107.16	106.48
97.627	99.055	97.744	96.826	97.144	98.173	97.723	102.38	99.166	97.17	98.943	97.478	97.307	100.46	97.406	100.96	97.767	99.636	97.093	100.11	98.112	100.1	98.585	95.329	97.166	100	95.356	102.1	99.592	97.83	96.207	98.823	97.201	99.766	98.465	99.735	98.656	99.688	98.587	96.759	95.71	98.803	98.121	99.347	96.245	98.634	97.058	98.005	96.352	97.33
107.98	107.19	106.47	107.03	107.92	109.98	108.91	105.97	108.27	106.02	106.34	111.12	105.32	108.33	107.75	107.55	103.87	108.05	108.56	108.52	108.71	106.19	108.22	108.33	107.15	105.37	106.94	109.86	108.83	109.22	109.1	109.48	106.98	107.54	110.83	105.65	106.81	108.43	106.92	108.21	109.73	109.29	108.58	108.59	107.26	106.49	109.07	108	107.48	108.76
103.4	107.02	105.79	103.48	105.53	105.8	109.37	105.46	105.77	106.23	104.73	107.02	107.01	107.95	108.31	102.71	101.26	105.76	106.36	107.12	107.3	103.39	108.49	104.26	104.28	107.55	109.25	106.72	105.73	109.64	107.78	103.63	106.97	105.37	108.32	108.23	109.92	105.93	103.3	108.03	107.81	108.22	103.96	105.62	104.17	105.81	106.37	107.09	105.9	109.06
106.26	108.13	106.16	109.59	110.98	109.54	109.72	107.34	110.23	107.4	109.03	108.52	109.03	108.29	109.27	108.8	108.51	111.2	110.94	108.09	107.07	107.54	110.21	111.39	108.1	109.18	108.14	108.93	111.88	109.58	107.25	106.6	106.76	106.94	107.72	107.28	108.39	109.69	110.32	111.02	108.56	110.94	106.6	109.15	109.4	106.58	112.35	108.88	110.51	107.14
99.178	99.872	98.938	97.526	97.632	98.747	96.304	101.48	98.68	97.612	99.752	100.01	97.738	97.325	95.428	96.889	98.303	97.681	99.34	97.373	98.828	97.888	99.611	102.25	98.657	98.654	97.385	97.601	98.923	100.19	97.089	97.096	95.435	98.468	94.323	97.235	100.55	95.452	96.262	93.838	98.042	98.247	98.123	96.557	97.588	102.55	99.09	102.22	99.736	96.725
110.91	107.08	108.29	108.84	105.99	109.31	108.66	108.12	106.11	111.15	106.95	110.36	107.34	107.31	107.96	109.69	107.46	107.4	110.12	108.38	108.56	108.09	109.1	108.04	110.18	109.61	106.32	109.6	108.91	108.51	108.63	109.8	105.32	111.15	110.17	106.21	108.79	106.51	108.48	108.44	107.48	109.51	110.18	107.85	105.45	110.73	107.4	110.3	109.39	109.13
102.43	101.23	99.899	98.9	101.61	101.73	101.94	101.25	100.75	99.244	99.436	99.213	98.404	100.75	100.03	96.353	99.663	103.28	99.867	95.704	101.85	98.861	101.1	100.99	103.21	100.39	98.723	101.47	96.95	101.22	99.131	100.72	98.186	99.362	102.1	97.057	100.28	102.24	98.431	98.39	101.82	103.21	99.977	99.942	100.17	101.34	97.844	101.23	102.95	101.03
101.66	102.3	102.53	99.633	103.12	101.8	101.49	99.765	101.88	103.22	101.35	101.87	103.34	100.83	99.732	100.62	99.544	101.41	101.14	102.37	98.139	100.54	100.04	104.21	102.5	101.78	101.32	101.76	100.43	103.12	101.41	103.2	101.81	103.68	101.6	101.42	101.54	100.81	102.91	101.37	102.26	101.31	98.336	100.41	100.91	99.968	101.85	99.796	99.665	104.02
106.37	107.38	107.16	110.05	106.86	106.24	106.39	108.33	109.09	112.74	110.14	108.68	105.87	108.59	107.18	106.62	107.78	108.44	106.24	105.81	107.86	111.13	108.03	108.45	109.41	107.88	111.43	107.02	107.94	108.17	106.58	105.85	107.22	106.55	105.75	107.62	105.44	108.37	106.41	106.06	107.36	108.53	107.01	106.14	108.52	108.82	110.99	110.73	106.74	104.03
100.25	99.495	98.411	100.25	93.388	98.921	99.149	95.084	98.471	97.648	101.04	97.43	97.381	97.824	99.887	98.682	97.62	98.607	98.525	101.02	94.562	101.27	98.243	96.086	98.58	99.223	99.529	100.47	98.537	99.393	101.05	100.31	100.45	97.323	96.844	97.952	100.59	103.46	102.34	102.87	103.08	99.5	97.566	98.094	96.321	95.023	100.44	97.967	100.11	99.235
107.88	107.29	104.59	106.57	108.55	107.47	108.68	108.14	107.51	105.96	105.55	106.16	108.17	106.72	110.44	106.53	109.37	107.03	106.09	109.2	107.91	107.41	109.26	107.18	107.19	105.22	108.46	107.14	109.35	111.95	106.96	107.58	106.88	110.44	108.53	108.39	107.65	110.98	108.77	110.52	108.17	108.02	107.57	107.56	107.68	110.7	107.44	108.6	106.28	113.17
106.59	103.71	107.04	106.52	105.23	107.89	105.07	106.94	103.89	107.99	106.6	107.8	107.98	107.05	105.68	106.21	104.14	106.28	104.99	104.6	105.87	103.59	108.66	109.43	105.57	108.06	103.44	106.65	105.58	105.62	104.28	105.29	107.09	109.33	105.75	105.42	106.69	104.31	107.59	104.06	103.17	105.27	105.43	104.6	106.75	104.17	107.72	105.01	106.59	108.18
106.27	105.24	108.27	105.7	107.53	107.27	105.11	105.77	109.05	106.32	107.78	103.39	108.69	106.85	107.61	108.36	106.15	109.34	105.37	106.5	103.9	105.08	104.69	103.33	105.56	108.86	105.64	108.33	105.03	105.41	107.99	109.18	105.37	104.3	107.7	105.35	104.45	106.95	106.35	108.64	105.65	107.77	107.57	107.18	106.82	107.92	108.03	106.62	107.07	104.67
105.13	106.46	108.5	105.77	105.71	107.18	106.65	106.36	106.28	106.81	104.71	108.06	107.04	106.39	108.1	109.28	107.49	108.44	106.03	109.19	109.09	109.95	103.57	107.65	111.82	105.56	105.28	104.25	109.01	107.33	105.22	108.35	106.09	108.31	107.93	106.15	109.32	105.02	105.08	104.61	107.39	106.64	105.88	112.38	108.03	108.46	110.88	108.42	105.97	107.42
106.36	106.51	105.15	105.53	105.75	101.72	104.43	102.84	109.55	107.05	107.94	106.09	102.78	104.88	105.98	104.86	106.65	107.01	105	106.47	105.16	104.35	106.12	104.96	102.42	104.72	104.03	106.14	105.25	110.24	106.62	105.62	104.93	107.66	105.65	107.67	104.26	105.06	106.48	105.53	110.75	110.48	105.26	105.7	106.51	105.97	102.99	104.96	105.79	105.59
104.97	106.04	106.62	106.06	107.09	100.41	107.37	108.66	104.89	105.4	105.96	102.83	105.82	104.83	102.49	104.65	102.48	102.15	108.37	106.51	105.96	105.02	108.88	106.49	105.93	105.19	105.38	105.39	103.91	109.23	104.58	105.18	104.4	104.3	106.14	103.32	106.52	107.72	104.75	107.08	108.93	106.96	107.47	105.47	104.05	105.24	107.43	103.87	104.94	105.22
108.09	108.69	107.62	106.72	107.28	106.33	108.36	107.99	109.3	109.26	104.92	110.28	108	108.25	106.87	109.88	111.74	109.14	109.72	106.85	105.26	109.28	108.7	106.48	104.18	104.76	108.3	110.37	107.69	107.89	107.44	108.36	107.8	108.52	106.95	110.46	106.31	103.57	107.83	111.04	108.85	107.96	106.44	106.47	106.45	106.56	111.05	106.69	107.17	107.61
104.34	104.99	107.37	105.56	102.92	104.98	104.45	105.99	104.67	105.31	105.45	107.67	105.2	107.16	107.81	104.12	104.08	102.41	106.06	108.78	106.28	104.76	106.28	103.3	106.26	107.24	104.31	103.11	105.06	103.45	104.51	105.17	108.71	106.22	106.52	106.32	104.7	106.29	105.99	108.81	106.93	107.64	105.14	106.53	103.02	108.81	105.31	105.42	102.98	106.74
103.57	110.28	106.87	106.01	106.27	111.69	110.77	110.16	108.07	108.58	107.12	110.11	108.13	105.42	107.06	106.22	107.71	106.88	111.93	107.91	111.47	106.33	105.19	107.48	104.81	107.75	105.47	108.56	109.22	110.32	110.04	106.83	110.35	108.9	109.62	109.28	108.9	106.21	108.63	107.56	111.37	110.36	108.36	107.3	107.14	105.26	105.16	108.84	107.78	107.51
98.755	100.07	101.86	99.633	99.893	100.26	100.85	98.112	100.8	99.965	100.93	100.83	101.84	98.827	102.91	98.629	102.26	104.02	101.51	103.97	98.851	98.411	102.66	99.416	103.42	101.92	100.76	100.41	100.45	98.808	100.85	101.06	100.77	99.828	98.106	98.95	101.08	101.94	98.331	100.84	101.26	98.418	100.72	100.84	100.71	99.288	102.39	97.466	100.11	102.48
98.104	102.08	101.26	100.93	95.959	95.644	99.669	100.87	97.509	95.507	98.72	99.275	103.55	103.49	99.101	99.144	99.727	98.47	96.903	98.761	98.009	96.748	100.59	104.16	100.75	99.195	100.39	100.23	98.59	102.91	98.016	97.616	98.387	97.972	97.032	98.494	99.758	96.282	97.721	98.554	98.93	98.897	99.552	99.939	97.47	99.556	96.909	100.75	99.265	99.506
109.4	107.81	108.25	104.49	107.79	105.84	106.23	103.81	108.99	110.08	109.15	108.28	104.83	107.19	108.1	105.79	109.38	105.08	105.86	108.03	108.59	111.01	111.03	107.54	108.03	106.99	108.75	109.41	108.13	102.32	106.1	108	109.91	105.84	105.95	109.85	110.8	110.99	108.93	108.72	106.19	108.56	108.66	109.52	108.07	112.46	106.72	104.35	105.67	107.28
107.45	104.63	104.12	107.17	105.91	106.49	104.01	103.68	107.81	108.13	104.03	109.56	105.71	108.32	106.72	108.53	107.03	106.6	107.31	105.62	104.4	107.6	109.35	109.39	108.45	104.36	107.92	107.29	107.02	106.02	102.83	107.66	108.05	106.96	105.17	108.22	106.06	106.17	106.94	106.88	107.15	108.29	106.35	105.58	107.23	105.57	107.57	106.25	105.88	107.06
113.67	108.15	109.54	110.12	107.5	111.98	109.28	110.89	113.09	112.77	109.5	107.35	106.45	108.89	110.11	111.03	109.09	109.7	109.19	108.96	110.41	112.22	111.31	109.11	112.5	112.69	110.22	110.78	108.33	112.69	108.54	112	112	106.95	111.58	110.89	110.54	110.41	113.78	110.69	108.19	110.78	108.49	110.07	113.16	109.83	108.25	107.7	107.22	110.36
100.87	102.22	101.65	103.32	102.38	103.91	100.76	103.39	98.204	100.64	99.794	99.235	100.18	97.586	101.13	101.23	101.4	100.8	103.03	99.746	100.92	100.12	100.34	101.74	99.579	99.433	98.595	99.646	101.58	97.156	98.565	99.243	101.67	102.95	99.99	99.177	100.01	103.27	98.375	99.056	101.57	103.36	100.9	100.79	100.95	102.46	100.87	99.5	99.197	104.64
99.927	100.97	99.587	102.88	97.735	101.8	99.394	100.25	98.839	100.9	98.411	97.714	97.247	105.02	100.16	96.296	96.258	100.3	99.962	98.632	98.864	102.23	99.974	100.91	100.98	100.61	97.19	102.63	99.777	99.228	98.389	96.318	98.131	101.37	99.229	101.26	97.689	99.805	94.941	96.325	96.567	99.921	100.32	100.89	97.265	98.402	98.143	99.101	97.922	98.131
104.08	105.23	108.42	108.16	106.37	107.73	106.47	104.83	105.07	105.63	103.29	103.27	107.38	107.57	102.02	105.11	105.77	106.72	104.51	108.82	107.82	105.25	104.75	106.78	106.05	104.36	104.95	106.8	104.16	100.5	105.06	104.35	105.95	106.85	106.3	103.03	104.63	106.28	108.51	108.37	104.3	107.49	104.94	105.11	108.13	106.4	104.46	103.25	103.49	105.33
106.25	107.06	107.14	107.37	108.56	109.69	110.57	110.58	107.4	110.23	106.3	108.71	108.68	110.22	105.89	109.64	110.6	105.67	107.34	108.16	111.02	108.87	109.58	109.64	110.55	107.84	108.65	109.65	106.86	110.13	107.26	107.54	107.69	108.12	106.83	108.29	110.68	108.08	108.06	106.09	107.88	106.64	109.61	109.84	108.5	107.33	107.65	107.73	109.02	105.18
106.88	105.89	103.48	106.54	106.27	106.62	104.94	102.57	107.11	105.09	103.63	107.69	107.36	106.18	104.62	106.54	102.89	102.7	103.78	104.21	102.2	104.6	106.81	104.45	106.25	106.75	105.79	105.57	99.905	106.55	105.25	104.77	103.31	101.29	106.31	104.23	103.21	103.39	102.25	107.24	107.27	104.31	105.63	105.74	111.19	107.21	102.36	109.83	103.91	104.08
101.23	103.14	100.56	101.18	99.112	101.39	102.13	100.54	101.86	99.801	100.49	100.87	101.94	102.36	101.26	101.82	101.01	100.54	104.08	101.08	100.98	101.67	98.873	102.06	97.237	99.876	100.41	101.45	102.02	103.15	102.63	101.53	99.705	101.22	101.8	102.88	100.77	101.03	101.34	103.04	102.29	102.15	101.42	97.666	98.834	97.652	100.18	101.06	100.28	100.74
106.08	103.62	104.39	105.02	108.63	105.16	106.95	106.71	104.84	106.7	107.9	108.59	103.37	108.5	107.3	104.84	102.61	105.54	106.16	104.91	103.48	102.62	103.33	107.01	105.91	103.03	107.17	104.93	107.39	104.48	103.84	107.18	103.29	105.52	105.61	105.38	105.73	109.02	106.14	103.84	106.6	107.83	105.76	103.56	108.55	102.87	104.64	103.91	104.83	106.08
104.88	106.66	103.77	106.04	109.37	107.98	104.98	104.97	104.91	103.11	104.19	102.89	105.94	109.29	108.61	103.71	107.33	108.36	105.17	108.67	109.36	104.95	106.31	106.58	108.36	105.81	106.98	108.29	105.1	103.98	105.72	106.18	105.28	106.71	105.22	105.33	108.17	101.26	109.63	104.72	105.62	102.35	109.25	108.79	105.52	108.13	105.7	105.64	106.42	105.17
99.372	98.706	96.228	97.88	98.292	95.145	99.078	99.203	97.616	101.49	99.017	97.907	95.927	98.388	97.664	97.296	102.16	96.298	100.29	96.77	99.375	96.866	101.68	95.595	97.287	97.611	97.41	98.523	97.296	98.556	101.47	100.41	100.91	98.918	100.67	101.46	97.168	94.521	97.706	101.04	94.423	99.336	96.32	97.226	94.93	96.745	98.891	97.85	97.047	99.231
106.87	107.26	108.1	108.82	105.75	105.84	104.97	108.69	106.4	107.56	106.09	109.04	107.47	109.77	106.95	106.59	108.86	110.45	109.63	104.07	108.54	107.32	108.2	110.47	106.84	108.09	107.48	105.45	108.48	104.02	112.55	104.87	107.8	108.48	107.28	103.66	103.27	104.48	108.63	108.24	105.49	109.8	107.44	108.16	108.34	104.78	109.19	106.03	109.36	108.45
103.62	108.23	103.89	105.69	103.1	106.53	104.34	108.9	106.03	103.27	104.95	103.7	109.13	105.2	104.48	103.39	106.27	105.26	105.26	102.77	106.21	108.19	107.19	104.02	102.7	107.39	106.53	108.69	105.31	108.94	106.27	107.8	105.42	104.14	103.97	109.45	108.75	105.06	104.91	105.92	105.82	104.44	104.4	100.62	105.87	106.38	104.72	107.73	106.79	106.18
99.893	99.221	96.436	102.84	100.97	100.41	101.98	100.6	102.53	100.91	99.446	101.19	101.78	101.19	103.69	99.521	105.21	99.475	103.52	98.799	100.58	98.632	100.25	102.37	97.635	100.41	101.37	104.17	99.932	103.08	98.502	98.955	101.8	100.79	100.91	103.45	98.023	102.67	100.06	101.05	101.87	100.8	103.18	103.74	100.9	103.16	101.7	102.93	99.918	98.326
105.02	103.63	102.78	107.06	107.76	104.57	105.29	105.19	108.65	102.89	102.89	109.96	110.3	104.46	103.8	105.08	104.68	104.61	105.68	102.83	106.75	105.89	105.82	108.49	106.23	104.67	106.06	108.49	106.39	105.05	104.07	105.69	101.82	103.46	106.36	103.01	104.22	109.03	106.78	105.68	104.74	106.36	102.49	103.23	106.9	105.33	106.44	105.13	105.21	104.36
106.45	109.35	106.31	107.46	111.71	108.93	109.5	108.4	109.19	108.11	107.97	108.6	108.1	107.42	110.07	107	109.57	109.08	107.75	109.61	106.73	105.13	108.8	106.62	107.47	107.56	108.59	108.37	108.48	106.01	106.43	106.61	107.38	110.72	109.25	108.19	109.08	106.42	106.44	106.54	110.37	106.91	107.47	108.34	106.49	106.02	105.09	110.27	106.09	107.4
107.29	106.85	111.01	106.94	105.26	105.1	105.44	107.66	107.54	106.84	107.87	107.5	107.68	109.08	107.86	103.4	106.18	107.47	106.97	108.09	105.98	106.25	108.46	105.02	106.47	106.34	103.7	105.43	103.85	104.95	105.83	107.91	106.06	103.61	108.19	105.26	104.96	101.81	103.94	109.8	106.12	106.45	107.6	105.76	106.8	108.24	104.58	106.43	108.93	104.94
104.67	103.6	101.78	108.16	103.68	105.09	102.24	104.12	110.82	104.64	104.56	102.64	102.94	107.98	104.3	110.81	102.96	105.28	103.64	105.9	105.79	103.58	104.48	104.87	102.92	106.19	106.28	104.87	104.19	107.81	106.44	104.44	104.61	107.29	106.61	102.19	104.58	106.36	104.14	101.4	107.93	102.33	104.88	108.9	106.25	104.89	102.31	105.44	104.29	107.35
100.89	101.45	97.944	99.682	101.54	98.735	100.48	102.55	99.781	98.631	101.97	104.53	101.55	99.827	98.636	100.67	101.57	99.727	103.44	101.02	101.68	97.882	100.4	101.56	98.831	99.24	100.2	96.733	101.85	99.474	97.988	99.889	100.09	102.02	100.74	100.2	102	100.82	101.4	98.954	100.42	100.16	101.21	100.47	97.021	100.42	101.95	101.44	100.66	101.35
98.674	97.999	98.205	100.31	100.3	100.35	102.19	97.989	100.46	102.4	103.64	103.13	103.41	99.249	101.14	101.28	99.78	107.86	99.406	98.159	102.17	102.83	100.54	100.87	102.73	101.11	102.82	100.28	99.767	101.65	98.215	101.24	100.93	101.69	100.19	99.387	98.809	102.46	102.17	99.4	98.545	101.77	100.01	98.631	100.53	104.27	100.56	100.64	99.511	98.914
107.78	106.81	108.2	106.92	107.32	105.99	106.91	107.8	108.63	107.42	107.56	104.24	109.03	107.12	104.83	111.45	103.47	106.27	106.96	105.34	104.81	107.67	103.82	107.33	108.82	106.93	112.31	106.41	108.26	107.9	104.99	105.71	107.06	107.06	107.79	108.65	105.91	104.56	104.17	105.29	105.85	103.51	104.88	109.29	106.69	105.54	104.57	106.36	106.38	105.17
112.02	111.1	112.96	106.22	110.65	111.1	108.14	108.51	110.72	108.5	111.26	114.52	110.3	111.7	109.22	109.09	110.99	110.61	107.92	109.84	109.02	110.2	107.5	113.37	107.51	113.9	110.87	111.06	111.88	112.31	109.22	109.01	108.75	110.29	108.59	113.5	111.34	111.07	109.25	110.02	108.61	111.94	109.01	112.27	109.04	111.9	111.32	110.39	108.43	110.95
105.07	108.29	105.26	106.88	107.92	107.26	110.56	107.79	106.09	109.63	106.93	105.48	108.74	108.99	106.35	107.96	109.74	107.95	107.13	107.34	108.24	111.65	106.97	107.36	103.9	105.06	106.93	109.59	109.03	107.72	109.31	106.74	106.84	106.74	106.95	110.92	109.5	109.06	107.53	108.56	110.34	106.76	106.92	105.9	111.17	108.26	106.99	108.44	106.7	103.89
106.19	109.19	107.5	107.04	105.06	108.75	106.95	108.19	107.68	104.94	107.07	107.35	107.19	103.79	108.61	108.72	110.44	108.33	106.22	108.31	108.43	107.42	107.62	106.74	107.33	106.94	104.58	103.32	108.43	109.76	105.85	107.69	107.4	108.39	103.34	108.19	107.15	109.74	108.38	107.63	107.17	108.32	108.38	107.99	107.01	108.39	110.8	107.9	106.95	107.6
106.14	105.58	104.01	102.11	108.35	105.55	105.65	109.67	105.9	108.27	105.94	104.46	106.64	108.11	106.42	108.88	107.09	107.26	106.88	104.85	107.4	105.23	105.97	106.92	106.25	105.03	106.91	105.9	107.3	108.52	106.58	104.59	107.83	107.77	106.83	107.91	105.88	106.58	107.28	104.45	106.53	105.77	104.13	105.84	106.16	107.12	106.2	106.79	105.15	104.56
106.24	105.39	108.03	103.99	108.53	107.37	106.64	105.52	105.43	106.17	107	105.79	108.23	107.29	105.66	105.02	104.08	107.49	107.81	104.49	104.04	105.69	108.83	106.39	107.27	105.29	102.49	106.14	103.89	106.2	107.43	108.62	107.33	105.72	109.68	108.25	107.02	106.4	106.37	103.51	103.42	101.66	110.3	105.57	103.14	102.55	101.18	108.42	105.73	105.64
106.92	105.33	104	105.98	104.88	107.82	106.16	111.07	104.38	107.75	101.9	102.56	104.97	103.89	106.14	110.13	105.5	105.16	104.36	106.58	106.99	105.58	106.48	102.34	104.64	107.75	105.41	108.62	102.76	104.74	107.98	106.64	105.68	104.74	105.43	104.65	104.47	106.98	106.45	108.57	101.63	106.24	108.52	103.47	104.24	105.33	105.06	109.1	106.38	105.25
108.61	109	102.52	109.23	108.05	106.37	106.97	105.32	107.14	109.05	106.89	109.15	109.9	107.57	109.91	110.03	103.5	105.32	109.48	110.16	109.69	107.33	107.37	105.52	109.89	107.48	104.49	107.08	110.02	107.58	105.46	110.01	110.14	111.98	105.97	105.07	106.94	108.41	107.34	105.32	105.86	105	109.92	111.31	109.35	108.98	107.73	107.55	109.64	108.14
105.16	104.27	105.11	107.9	106.24	105	107.9	109.29	107.53	106.6	105.94	106.98	106.47	104.38	104.73	107.42	106.62	107.32	104.58	104.47	106.98	105.13	108.53	106.1	107.97	106.16	106.31	106.55	108.08	106.74	104.26	103.9	105.89	107.72	106.04	104.44	102.56	106.57	105.98	103.33	107.57	108.33	107.57	104.16	104.4	104.34	105.44	106.87	106.7	104.54
96.689	96.136	96.179	97.084	98.127	97.542	100.58	98.406	93.816	99.414	95.622	96.934	99.493	97.076	96.156	98.832	97.89	97.108	97.382	96.493	99.805	99.122	96.234	100.49	96.638	97.478	96.175	96.267	97.114	96.076	98.614	96.273	97.753	98.099	96.175	100.12	98.386	98.821	97.354	98.594	100.06	97.916	96.462	98.837	95.363	92.614	100.44	95.383	100.87	96.489
107.01	111.68	106.74	106.2	111.78	107.45	109.19	106.75	110.15	107.47	109.44	109.58	107.95	105.11	107.72	105	105.18	107.89	109.3	110.06	106.62	107.49	107.49	104.96	110.39	107.55	107.68	109.81	110.52	113.55	108.26	106.59	105.37	107.27	106.81	106.48	110.66	109.77	106.21	108.94	110.87	105.47	108.29	108.07	108.42	107.84	106.89	108.51	106.71	111.77
104.44	109.66	105.54	110.68	111.11	107.4	108	109.44	108.32	108.36	107.88	109.05	109.86	109.36	109.91	107.49	108.89	106.3	109.55	109.16	110.29	108.92	108.49	108.36	108.72	103.86	108.79	108.52	112.26	108.77	110.57	108.9	109.58	108.23	107	112.25	108.01	109.52	105.92	108.21	106.3	110.13	110.17	111.03	110.37	110.28	110.23	110.19	107.27	108.62
112.14	107.42	106.97	106.2	110.05	103.33	110.61	110.35	106.8	108.67	109.19	111.29	107.8	110.62	106.15	110.77	110.16	109.59	105.8	109.12	108.01	106.84	109.44	109.08	109.46	106.81	107.93	108.21	109.26	109.2	106.97	107.56	109.44	105.69	109.11	109.2	107.72	107.97	109.92	107.71	107.35	110.53	109.66	108.65	106.51	106.37	106.6	109.66	108.79	108.41
97.888	100.71	96.032	96.938	98.125	98.167	96.936	96.214	98.005	97.255	97.867	100.48	99.718	97.783	98.287	98.886	93.728	96.327	99.185	95.622	101.1	95.605	95.578	99.154	95.084	96.83	100.92	97.862	97.884	97.558	96.164	99.713	97.245	96.407	101.83	99.099	97.204	98.558	98.998	96.98	93.48	98.025	100.83	97.508	96.791	95.93	97.82	96.522	94.688	98.384
102.69	101.89	100.71	104.72	102.77	98.815	102.38	101.41	100.86	102.12	101.54	102.51	102.71	105.55	102.97	100.99	102.34	103.6	103.7	103.87	105.66	104.49	104.58	105.71	103.26	99.565	100.87	105.55	102.09	102.83	102.52	102.57	103.63	100.17	101.36	101.38	102.18	103.76	104.39	101.17	101.14	100.99	101.7	103.04	100.9	101.61	103.34	102.5	105.22	105.16
104.65	103.46	102.26	101.46	104.5	102.37	101.28	101.98	103.14	101.35	101.96	102.97	99.72	101.22	104.16	103.03	101.96	105.2	100.43	106.66	101.25	104.65	101.82	105.04	103.99	104.33	101.96	102.4	101.41	105.02	104.52	101.79	105.61	102.85	103.75	100.27	106.83	101.36	102.05	102.54	105.16	102.36	104.58	105.89	104.06	101.44	103.92	108.1	99.672	104.99
106.28	110.31	105.96	108.13	107.24	105.81	104.88	108.33	110.86	105.3	107.41	109.25	109.26	109.78	106.77	107.9	107.11	106.01	105.84	108.56	107.35	110.6	110.25	108.42	104.66	109.56	109.16	109.03	107.5	108.66	107.15	107.48	104.99	104.96	110.23	108.28	107.74	107.3	109.71	105.56	108.59	107.7	109.82	105.54	106.4	106.44	108.28	109.08	107.15	108.13
108.23	104.27	106.19	107.03	103.92	104.94	103.58	105.42	103.76	106.24	105.31	102.97	106.77	104.05	105.3	104.94	106	105.62	105.18	105.7	105.09	103.52	105.95	106.94	103.91	105.94	106.43	106.6	105.16	106.96	104.48	102.95	106.24	107.65	102.5	107.74	104.74	106.72	104.05	104.63	106.65	103.49	102.1	108.14	105.45	104.93	104.43	104.07	107.07	107.87
106.73	111.59	110.62	108.71	111.58	111.72	113.01	111.53	112.21	107.17	112.46	110.18	110.94	111.63	110.83	114.35	107.8	112.28	111.01	112.44	109.41	109.92	110.73	111.75	111.78	107.36	108.83	109.83	109.39	109.88	110.47	108.55	111.26	110.99	109.75	110.71	109.37	108.63	110.66	108.67	109.4	110.16	110.04	106.96	111.16	105.86	110.21	108.23	112.52	108.87
96.338	95.315	97.688	97.636	94.668	100.55	98.413	96.919	98.653	97.289	98.59	96.051	99.976	96.576	94.443	100.01	98.661	99.315	97.87	96.486	100.14	100.25	99.331	98.406	96.436	98.346	95.756	98.496	97.516	97.02	99.44	95.431	99.942	98.459	100.33	99.204	98.932	100.12	98.575	97.195	97.151	98.957	97.41	99.551	98.455	100.23	97.074	97.972	95.992	96.097
109.71	108.77	110.35	110.22	109.27	111.23	108.41	108.49	108.82	107.41	110.05	108.28	107.52	110.99	110.49	107.79	104.72	106.34	106.28	109.84	111.2	107.97	107.58	110.24	109.83	107.07	108.16	108.86	107.04	108.29	109.11	109.45	108.07	106.89	110.22	108.35	110.57	108.66	108.12	111.94	108.08	108.24	110.3	108.25	107.4	106.91	108.93	109.97	106.38	108.54
101.68	102.26	101.27	102.5	103.52	103.41	99.257	102.8	101.31	103.73	101.11	103.56	104.12	105.46	104.54	105.39	98.954	101.48	104.39	104.4	104.88	102.1	99.253	103	102.89	103.44	101.78	103.9	105.35	101.74	102.64	101.48	101.45	99.711	101.99	101.36	100.09	106.01	102.54	102.6	103.51	102.23	102.04	100.39	100.24	100.2	103.18	104.08	102.24	103.71
107.16	103.8	107.54	102.61	104.29	105.96	108.54	107.07	106.86	103.47	109.6	104.94	107.24	103.47	106.08	104.88	106.71	109.34	107.68	107.99	107.95	103.87	104.55	107.97	105.49	106.09	107.44	104.12	107.37	103.76	108.3	104.45	107.94	105.98	105.44	110.52	106	105.49	106.83	107.14	103.83	109.12	107.17	107.06	108.61	103.98	105.69	103.35	105.94	106.92
106.22	111.42	108.36	105.6	106.37	107.27	106.7	108.46	107.63	109.19	108.78	108.57	106.98	109.48	111.66	105.77	109.43	104.08	106.64	108.9	107.31	109.6	110.31	106.85	108.21	109.36	108.49	104.53	108.3	109.34	108.45	109.67	108.55	107.65	108.08	111.11	105.42	103.04	109.91	107.59	109.12	109.66	108.03	111.85	109.13	110.51	108.76	111.17	107.5	105.46
99.551	98.099	98.751	100.97	96.884	98.795	97.746	97.623	96.026	101.41	99.166	97.826	100.18	100.41	99.433	102.91	98.398	98.135	100.15	99.61	99.375	98.121	101	99.001	96.974	95.312	100.84	100.93	99.782	99.5	100.19	99.034	100.83	100.82	101.67	95.802	94.653	99.854	97.457	99.797	98.808	97.863	100.01	104.25	96.653	97.674	98.798	95.917	99.047	98.575
111.26	107.31	105.24	110.3	108.66	109.12	106.83	106.46	105.98	108.59	107.98	108.77	110.56	105.18	108.12	108.59	107.79	106.29	105.03	108.04	107.54	109.26	105.29	111.47	107.97	110.07	112	108.25	108.7	106.91	107.66	110.96	108.81	107.49	110.07	108.44	102.7	109.21	107.15	105.72	107.37	108.85	108.27	107.58	106.59	110.16	113.15	107.58	107.92	110.61
101.19	96.04	97.942	96.989	99.264	97.957	98.722	96.568	98.951	99.438	99.272	94.057	99.512	93.761	96.951	100.2	99.416	96.771	98.815	96.997	97.856	99.757	100.83	97.372	98.999	96.394	98.453	97.822	98.983	100.62	98.693	98.505	100.39	95.871	98.607	96.474	97.585	100.02	98.099	99.61	100	97.929	99.304	95.895	96.046	96.545	95.899	94.634	98.058	101.35
102.95	101.92	103.31	100.94	102.29	103.58	98.847	98.377	102.2	103.07	103.52	104.49	101.26	102.97	103.14	102.46	104.8	104.99	100.16	103.38	103.73	105.19	101.63	102.74	104.11	104.29	104.53	102.91	103.94	102.35	105.73	103.3	104.55	100.41	106.05	101.56	101.42	106.25	101.43	105.69	105.71	99.709	101.08	103.94	101.94	102.82	105.18	101.33	100.4	105.96
110.03	108.45	107.68	107.12	111.55	110.01	108.15	106.19	108.91	108.04	110.99	108.09	107.61	108.03	111.15	105.97	107.07	109.76	109.69	111.65	105.83	110.55	109.85	108.29	107.82	107.63	112.19	106.55	109.04	110.76	110.15	106.06	107.54	107.39	106.89	106.22	112.06	108.02	106.83	111.05	111.99	108.28	106.74	104.85	109.44	108.31	112.75	111	110.93	108.9
109.82	106.82	108.05	106.49	106.37	110.01	104.88	108.32	105.92	106.55	106.35	106.7	105.32	105.64	104.92	104.94	103.7	108.51	104.34	106.47	105.96	108.09	108.08	104.29	108.93	107.52	105.53	103.77	108.98	108.29	110.23	104.7	103.65	103.84	108.98	104.88	103.65	107.29	106.4	102.25	106.54	107.38	107.25	106.58	106.55	106.9	106.38	110.43	107.34	105.83
104.57	105.12	104.9	103.36	108	106.84	104.89	106.54	108	107.17	105.11	106.42	106.47	106.98	107.98	105.76	108.92	109.06	107.42	105.06	103.53	107.79	106.64	103.72	106.4	105.38	107.88	110.07	104.41	107.19	106.26	106.11	105.67	108.36	106.72	104.94	108.24	105.02	105.65	104.05	109.42	105.77	107.26	106.28	108.21	105.75	108.55	107.35	106.97	106.02
106.82	105.99	111.18	107.17	109.83	106.32	107.19	106.69	110.61	108.34	105.7	107.11	108.68	107.02	109.41	109.92	108.75	108.89	107.49	106.12	106.04	108.56	109.6	110.64	106.28	106.76	107.78	109.13	109.92	106.11	109.54	107.28	108.08	108.57	105.2	110.5	109.95	106.13	106.39	108.03	110.33	109.78	106.47	108.41	109.27	108.32	107.01	108.06	106.36	107.7
102.95	107.88	106.38	107.75	107.16	105.38	104.43	103.34	108.81	103.68	104.64	107.09	104.81	108.42	106.26	106.55	104.39	104.44	103.64	105.48	104.18	105.2	104.25	104.75	104.23	105.62	105.99	105.66	105.4	104.92	102.68	107.51	104.95	105.08	104.39	107.31	106.07	103.15	105.94	106.49	104.6	106.61	105.92	108.49	106.03	106.46	106.54	105.22	104.47	106.67
103.84	103.57	107.3	103.93	106.79	107.24	106.42	105.93	104.64	103.9	106.79	104.97	102.6	103.96	105.89	105	107.46	105.77	105.44	105.36	105.35	104.9	105.88	104.01	104.51	103.76	108.04	104.35	105.97	104.14	109.48	103.37	106.22	104.25	105.23	102.7	104.25	105.49	105.38	103.11	105.04	104.51	107.5	105.56	107.59	106.1	103.74	103.2	104.04	102.98
106.03	106.81	105.46	107.34	105.52	104.96	104.74	106.58	107.51	105.78	108.52	105.19	107.63	108.83	108.93	108.51	110.31	109.95	106.86	109.66	109.05	110.63	108.91	111.34	110.3	108.55	105.3	109.65	106.57	108.72	108.44	106.87	105.77	109.33	109.18	105.71	109.56	108	109.93	104.97	107.15	109.72	109.44	108.14	106.34	106.56	108.59	106.02	108.93	108.29
109.11	109.13	107.93	105.45	106.85	108.01	107.61	104.76	108.71	107.98	108.38	102.86	105.52	111.83	108.11	107.59	108.01	109.41	109.92	106.9	107.48	109.23	105.54	108.66	111.64	107.51	106.64	104.61	108.02	111.02	107.52	107.68	105.05	105.64	109.12	109.38	107.25	108.2	106.57	106.68	105.36	108.41	106.39	106.51	107.22	108.51	106.93	109.01	108.62	110.41
106.71	109.49	104.87	106.57	109.91	108.4	108.04	108.57	109.08	106	104.71	107.41	107.55	107.81	107.58	107.43	106.69	109.53	108.34	106.29	108.01	107.63	109.14	108.58	107.04	109.06	111.27	106.86	108.63	112.45	109.12	108.93	108.09	108.1	106.67	109.11	106.9	107.09	106.31	112.46	107.63	108.07	108.61	108.79	107.62	107.21	105.46	106.74	109.53	110.2
100.96	100.53	99.221	105.04	102.37	97.358	101.32	99.042	101.32	101.18	101.89	99.99	104.86	99.481	102.05	98.709	103.26	102.8	100.55	100.22	100.68	104.36	100.31	100.09	98.512	99.102	100.95	98.834	99.88	102.96	102.24	100.88	102.53	101.83	100.55	100.8	97.85	100.71	99.086	96.308	99.887	99.251	100.64	100.3	101.95	98.422	97.758	99.021	101.53	102.48
101.71	98.464	103.53	101.03	101.92	102.85	101.45	100.78	98.548	97.68	99.794	99.981	99.774	101.6	100.85	100.54	99.173	100.81	101.03	100.1	100.74	101.75	100.17	102.11	99.509	101.95	99.864	102.54	100.27	101.19	103.52	97.82	101.05	100.1	98.76	99.381	102.21	99.473	101.2	99.342	100.11	98.238	101.28	103.06	100.59	104.21	100.76	98.914	97.795	101.39
108.37	107.1	110.81	107.95	105.37	108.71	106.69	105.05	107.58	105.35	104.79	105.14	107.64	106.28	105.04	107.15	104.18	105.21	105.56	106.97	106.39	105.3	108.04	101.88	105.61	108.12	106.29	107.32	105.36	103.44	105.43	106.32	106.67	106.33	105.94	106.45	107.31	105.78	106.85	105.25	107.15	103.55	106.15	111.07	105.19	109.31	103.9	106.01	108.14	107.35
108.09	111.13	110.61	108.06	110.15	109.58	108.37	109.49	110.91	108.56	110.17	106.46	111	104.81	107.84	109.6	107.94	108.49	109.14	109.66	110.4	107.2	105.34	108.08	107.29	111.8	111.12	108.73	109.03	108.27	107.49	110.32	105.34	109.34	105.43	110.01	108.22	106.78	110.47	108.39	107.39	111.28	108.7	110.46	109.49	109.84	109.02	106.71	110.66	109.02
105.16	104.93	107.07	106.61	104.94	106.68	103.07	106.6	105.64	103.59	104.93	105.16	105.99	103.96	107.39	105.46	101.68	104.62	105.15	104.81	107.37	102.64	105.86	109.5	108.02	108.67	108.74	104.26	106.35	107.92	106.63	103.81	107.84	104.42	108.09	108.55	107.86	104.87	104	107.13	106.22	108.19	107.37	103.79	106.46	106.37	105.54	108.57	105.06	105.88
99.699	97.742	96.275	97.032	99.195	100.95	97.856	98.841	100.74	97.214	99.334	99.87	99.056	97.847	96.547	101.24	98.097	99.803	98.526	97.961	97.951	97.444	95.654	100.46	98.711	98.86	98.534	98.213	96.299	100.94	98.209	97.83	99.934	98.406	102.53	99.039	102.45	97.26	100.42	96.049	98.757	99.877	97.968	99.387	97.941	99.362	98.438	98.73	95.819	100.94
106.11	104.23	107.6	108.6	103.91	107.54	105.55	111.31	104.91	108.24	106.21	106.77	106.1	107.09	107.83	104.39	106.03	108.52	106.22	106.99	108.15	108.99	108.05	104.73	107.87	106.45	104.62	107.94	105.74	106.35	104.66	107.44	107.07	106.1	107.67	104.71	109.99	106.5	107.79	106.09	105.17	108.92	102.09	108.14	108.69	105.6	109.38	104.55	107.29	106.96
106.01	107.12	104.67	106.67	107.05	105.41	109.14	110.73	109.71	108.76	109.18	108.42	107.66	104.69	105.47	108.93	111.45	105.48	106.58	108.09	109.5	111.36	107.97	108.26	106.3	111.23	111.22	106.54	107.38	110.1	109.53	107.49	109.6	104.71	105.52	106.41	108.58	109.76	105.56	106.21	107.36	107.72	110.11	107.11	105.38	107.01	105.59	106.22	107	107.87
107.01	109.72	104.37	108.94	104.22	105.69	106.55	107.25	108.91	105.42	106.99	104.69	104.74	106.62	106.66	106.73	107.21	104.45	105.44	105.69	105.14	104.12	107.1	109.31	103.79	109.6	108.04	106.11	107.74	106.62	105.6	104.17	106.28	106.93	104.39	107.32	106.18	110.18	109.73	105.84	103.98	106.71	109.01	104.41	107.06	107.28	105	108.39	102.32	110.06
105.07	105.58	105.5	104.33	103.24	106.29	105.82	106.14	106.92	105.57	108.05	104.57	104.06	105.93	104.43	102.59	104.41	104.83	103.96	104.91	105	105.25	106.55	103.37	105.18	105.12	106.07	107.67	106.35	105.22	109.24	106.03	105.92	105.18	103.15	107.12	105.88	101.7	105.39	103.87	106.68	107.33	103.68	108.03	108.43	105.72	103.38	104.55	106.79	107.82
97.46	96.232	97.937	98.075	98.323	98.987	98.604	98.103	95.437	99.788	99.025	94.874	99.167	97.065	97.634	95.973	99.514	96.449	95.108	98.102	98.687	98.856	97.915	98.091	100.11	101.7	94.585	99.366	95.518	97.731	96.06	101.24	96	98.908	97.892	98.226	96.023	98.126	98.59	99.586	97.518	101.41	96.951	96.018	99.179	98.007	100.07	99.643	103.2	98.324
106.65	103.42	102.04	105.67	108.81	107.07	103.9	105.94	106.04	105.29	103.5	104.56	105.19	107.47	104.07	105.73	106.77	103.19	106.65	104.01	107.66	104.57	103.61	104.16	106.53	108.41	102.76	105.17	105.74	107.15	105.76	107.31	106.9	107.24	103.21	105.96	106.5	105.41	109.86	105.89	105.84	106.26	105.99	103.98	105.73	105.78	103.92	102.72	109.34	106.05
107.57	106.23	107.08	107.54	105.24	105.25	108.54	105.15	109.14	107.34	108.58	108.07	108.8	107.99	107.86	105.19	108.73	109.29	112.38	106.21	108.72	110.13	105.31	108.19	108.1	106.5	109.12	105.82	109.04	109.03	107	107.22	106.77	108.34	106.49	111.49	105.11	106.51	108.77	106.62	108.39	108.6	110.51	109.07	108.19	107.94	105.49	106.87	108.21	107.49
109.46	109.32	110.95	108.36	108.73	111.95	111.05	111.58	113.14	106.71	112.22	111.21	111.61	108.82	110	109.2	112.18	109.92	110.34	111.97	108.8	110.19	113.44	112.96	112.27	108.88	111.6	112.54	110.24	111.92	110.47	108.52	109.96	110.72	108.83	114.23	112.39	110.27	112.23	112.21	109.58	109.59	108.86	111.05	111.36	110.55	113.81	110.28	111.82	109.97
106.1	106.97	106.9	108.62	104.99	106.73	105.29	108.15	107.08	107.3	105.21	104.78	107.22	105.9	106.19	102.69	105.66	107.11	107.45	107.64	108.51	105.23	105.25	108.68	108.31	107.31	106.78	107.57	105.45	106.29	107.03	107.04	108.33	105.85	104.74	107.39	107.33	104.49	104.38	106.67	109.15	109.29	106.82	107.34	106.59	105.93	102.63	106.4	104.9	108.18
107.75	103.12	106.64	105.26	105.67	106.56	105.58	102.72	107.39	105.83	104.49	105.35	107.07	105.7	108.53	104.81	109.56	105.7	111.76	106.57	106.82	106.36	105.61	104.47	103.39	106.5	107.2	103.64	106.27	101.11	106.9	105.87	106	104.63	104.53	105.82	104.53	103.79	107.52	106.27	104.13	107.06	108.85	107.51	103.75	105.17	105.12	103.84	106.38	103.91
96.254	97.772	98.175	96.713	98.789	99.268	97.758	98.422	98.948	99.712	95.594	95.686	95.915	95.505	98.182	99.272	98.915	93.365	99.345	99.023	99.761	99.022	96.971	94.809	99.962	100.21	96.45	100.83	101.05	99.504	96.904	96.257	94.466	100.36	97.615	96.832	100.16	96.812	101.75	95.995	98.978	97.987	96.135	98.469	98.517	98.383	96.992	97.408	99.611	96.384
107.94	103.45	104.57	107.64	104.57	107.64	104.16	107.46	107.91	103.01	105.21	102.33	105.2	107.95	107.07	106.44	102.04	104.56	105.21	105.76	105.16	102.78	105.78	106.68	105.48	106.43	103.14	106.05	104.84	104.09	105.04	105.63	105.82	105.45	102.99	105.65	106.11	107.11	106.96	105.28	105.98	105.46	103.58	102.75	105.5	107.44	105.38	103.28	106.05	104.26
108.75	108.08	106.68	107.91	108.55	111.69	105.06	110.39	107.49	110.05	109.51	109.04	107.77	106.97	106.12	107.62	110.23	105.79	108.74	109.73	106.28	107.66	110.03	107.89	107.78	109.01	111.59	107.08	108.88	110.9	108	105.29	108.4	110.95	109.13	104.84	106.44	107.33	106.95	104.22	110.4	110.44	112.31	108.6	110.67	107.74	109.14	108.69	110.05	103.57
101.9	99.125	99.144	97.686	99.048	100.37	96.881	97.938	101.29	99.319	97.49	96.056	95.283	100.5	95.098	96.089	98.52	98.731	98.124	100.57	97.879	97.691	99.389	95.724	96.34	101.05	99.558	99.116	95.426	96.092	99.263	97.876	96.346	99.357	97.736	96.133	101.01	97.328	98.383	96.791	97.785	99.734	95.168	99.341	98.248	97.432	101.85	98.042	98.492	96.774
107.08	103.91	104.99	103.57	108.81	106.43	104.89	105.4	108.42	108.08	105.87	106.52	104.86	104.35	106.33	106.7	105.43	106.07	105.13	107.12	103.52	105.91	105.97	104.95	107.84	103.9	105.62	104.86	106.03	102.82	106.82	105.86	104.77	104.6	104.28	103.35	104.73	105.52	107.75	104.63	104.98	107.04	105.16	103.05	104.59	109.51	104.25	104.01	108.08	105.02
111.54	109.34	109.67	106.85	110.75	111.78	112.22	111.37	112.48	109.46	107.23	110.68	109.58	110.11	109.97	110.3	109.67	113.06	110.49	105.59	110.47	108.97	110.07	108.58	110.05	111.13	110.47	114.14	113.07	111.3	110.13	111.89	111.32	111.81	110.22	110.93	108.68	109.01	109.96	106.04	109.98	109.99	108.57	109.05	110.86	110.94	109.4	110.3	113.51	108.04
107.02	105.8	107.5	106.33	103.3	106.6	107.86	104.38	106.7	104.22	106.66	108.35	104.37	106.54	105.62	106.25	107.16	104.34	102.93	102.79	106.44	105.49	104.41	107.17	105.21	106.21	108.21	106.01	105.97	107.02	104.55	106.26	104.02	105.66	103.94	104.85	105.71	105.65	104.53	104.4	107.77	106.53	104.71	108.23	103.19	106.21	105.19	105.79	107.76	103.55
95.86	99.414	97.495	98.488	98.571	98.485	97.992	100.09	99.667	98.831	96.43	99.873	95.187	98.193	95.991	96.131	100.58	99.483	99.658	94.824	97.48	98.817	98.72	99.049	99.513	100.19	98.209	99.269	98.241	98.919	96.928	97.848	99.567	99.734	96.702	101.56	99.079	100.93	100.87	98.125	97.894	98.955	101.44	99.545	101.17	98.928	101.79	98.167	96.155	97.34
101.51	99.615	98.664	94.629	100.65	98.502	97.03	96.43	98.102	99.752	99.315	98.436	98.433	97.192	95.695	97.502	99.244	97.614	95.227	97.352	99.139	94.558	95.171	96.664	96.013	97.055	95.63	99.036	99.315	97.238	97.733	95.113	99.128	97.519	94.486	99.273	97.766	98.239	99.479	98.909	97.734	99.54	96.007	98.499	97.43	99.857	97.304	97.282	97.06	98.923
109.34	106.11	107.75	108.68	110.27	108.72	107.85	108.51	110.03	108.35	108.28	104.96	104.27	108.78	109.29	110.71	108.26	111.1	109.05	107.21	105.24	107.93	104.21	106.01	108.78	107.75	107.53	107.85	107.51	106.96	109.23	108.58	107.63	108.97	107.61	107.93	108.02	106.97	106.85	110.57	110.36	107.65	108.34	109.21	107.94	108.58	107.52	107.91	109.66	108.29
108.36	109.16	109.65	108.36	108.31	109.05	108.48	107.66	108.78	106.07	107.08	108.19	108.55	104.55	107.84	105.99	106.02	108.01	107.84	110.26	105.14	109.71	109.86	107.38	106.07	104.63	108.33	108.59	110.01	108.96	109.63	108.3	106.73	108.92	108.95	107.34	110.19	107.57	109.58	110.78	108.9	106.72	104.89	108.68	108.31	105.63	106.8	109.42	107.84	108.63
108.21	108.49	111.34	112.99	108.32	108.81	109.55	107.8	108.42	110.52	108.53	111.8	107.71	109.31	105.72	107.88	108.68	107.65	109.47	109.33	106.89	106.77	110.24	108.54	109.22	109.75	107.17	107.53	109.67	107.29	110.13	113.36	108.13	111.92	108.51	103.4	106.46	109.91	110.21	109.72	109.03	106.54	105.84	109.35	108.28	108.26	109.4	107.9	105.53	107.38
107.1	106.53	107.44	103.75	104.51	101.87	107.3	103.71	104.69	106.37	103.59	106.6	106.03	107.54	103.53	105.46	104.47	102.11	105.84	105.01	103.49	103.33	105.55	106.14	105.17	106.9	103.33	105.09	104.25	106.67	107.92	106.96	105.39	106.08	107.4	105.05	105.74	106.21	107.44	103.75	105.67	105.33	105.41	104.93	108.58	107.52	107.09	105.95	107.3	105.9
105.01	106.06	105.08	108.4	105.53	104.35	106.48	103.77	105.8	107.7	107.27	106.12	109.71	109.51	106.13	101.79	104.39	105.79	104.09	103.95	104.95	107.08	105.27	105.7	106.28	109.17	105.49	106.1	106.99	104.96	105.66	102.84	106.45	104.24	105.8	108.11	104.43	105.81	109.55	108.53	108.53	104.23	104.14	104.49	106.72	105.29	105.67	103.48	100.26	105.47
98.879	101.39	102.69	102.28	103.74	101.39	103.65	99.722	102.73	99.77	100.16	97.889	102.99	100.44	102.67	99.017	101.98	101.79	100.52	101.02	99.511	101.49	102.89	97.842	98.459	101.02	100.84	101.9	101.88	101.79	99.761	98.891	99.381	101.31	102.03	99.573	102.75	103.53	96.983	99.672	100.68	101.83	99.444	101.13	98.844	99.966	100.5	102.93	98.881	101.11
105.98	107.38	108.1	106.83	108.03	107.56	107	108.01	108.07	107.08	107.35	106.76	104.57	107.42	105.73	106.41	106.41	106.23	106.42	103.62	106.64	107.82	106.49	106.78	105.7	107.26	111.18	108.6	107.92	108.82	105.7	108.97	107.57	108.89	107.11	108.67	111.07	107.98	110.86	106.15	107.24	106.75	108.29	108.42	111.36	107.61	107.59	106.27	107.95	107.61
106.7	110.05	107.62	105.45	107.01	105.95	107.28	111.12	108.79	108.91	109.29	107.67	107.36	107.71	109.32	106.48	107.92	110.03	109.6	107.53	106.92	110.01	107.26	106.68	106.94	105.74	109.3	107.05	109.36	107.64	111.26	107.72	108.82	110.82	108.96	107.72	107.8	111.05	109.57	111.16	110.47	109.72	106.05	111.17	109.18	111.09	106.95	108.62	109.91	107.31
96.922	98.878	98.035	103.14	101.58	98.918	99.409	100.37	98.665	98.931	101.49	103.1	99.099	99.54	100.66	99.475	100.9	102.23	100.69	99.277	99.878	102.68	101.52	103.08	98.701	97.781	99.247	98.861	103.58	102.02	105.11	100.67	100.01	101.44	100.89	98.2	100.94	103.46	104.81	100.75	98.951	98.161	98.702	99.91	98.729	99.066	97.62	100.06	102.18	100.96
106.23	107.3	106.98	108.02	106.92	105.79	104.8	103.93	107.14	104.44	107.94	107.07	105.31	109.11	106.17	106.98	105.7	104.84	106.19	106.95	105.11	104.44	103.35	104.76	105	105.88	107.88	103.43	108.46	107.06	107.4	103.04	103.04	105.14	104.17	104.64	108.39	107.33	107.54	105.5	108.74	107.79	105.28	104.08	107.07	106.29	107.35	104.56	105.12	104.89
98.451	100.45	100.27	100.02	102.1	103.36	100.69	99.717	101.91	102.36	102.07	100.48	101.62	96.04	100.7	100.11	104.04	99.603	100.91	100.75	100.81	103.19	99.61	101.49	100.89	102.2	98.585	101.17	100.41	99.341	101.85	100.41	101.21	101.76	102.83	100.63	102.25	101.87	98.522	102.49	98.367	101.3	97.483	98.452	99.534	98.585	99.101	100.6	98.084	100.02
109.27	106.44	108.33	107.97	103.96	105.17	106.56	105.34	108.28	107.24	107.56	106.06	110.38	105.67	107.11	106.7	106.15	105.65	107.46	107.45	103.96	109.19	106.1	107.05	106.01	105.76	106.82	108.01	105.57	106.75	103.86	105.78	103.93	108.08	108.58	107.23	110.07	105.3	104.96	106.45	108.5	106.16	104.56	107.46	107.13	107.89	108.41	105.95	108.42	107.31
107.66	106.65	110.67	106.17	109.72	107.73	105.43	106.74	109.21	109.25	109.45	106.41	110.18	109.09	109.43	109.07	106.56	109.59	110.76	109.52	108.36	107.84	106.5	103.34	110.09	108.73	104.34	107.12	110.88	107.42	109.52	105.44	108.39	109.12	107.39	110.32	108.19	110.05	106.39	109.53	108.02	107.24	108.84	106.15	110.04	111.61	111.47	107.25	107.1	107.49
108.29	108.46	108.13	108.05	108.21	109.02	106.89	109.69	109.6	106.44	108.57	108.22	109.44	106.17	108.14	108.88	108.92	110.44	111.63	106.26	105.09	112.68	107.39	108.67	110.13	106.26	109.03	106.71	107.74	106.45	108.31	110.77	108.35	106.8	108.48	107.67	109.65	108.95	106.17	104.24	110.56	107.32	110.75	108.65	112.51	107.57	108.94	107.67	108.24	108.86
103.5	104.15	103.76	106.22	106.49	107.66	106.85	107.44	107.44	105.86	107.8	104.04	107.15	105.63	108.36	106.21	108.28	108.12	104.52	109.5	108.29	109.43	106.38	102.77	105.91	109.19	105.45	107.99	106.94	106.95	102.79	105.64	106.1	106.81	107.52	103.69	107.05	105.63	109.42	105.52	106.82	103.08	110.95	108.91	107.78	104.91	104.26	107.11	107.09	106.55
97.351	99.315	95.905	97.498	100.2	97.289	96.337	97.12	100.68	100.03	101.42	101.15	98.734	101.29	96.841	98.675	99.096	96.8	101.08	99.171	96.735	99.579	105.13	96.091	97.524	98.019	97.836	97.289	97.368	100.46	98.38	98.595	97.908	96.067	99.371	98.331	97.99	96.695	96.749	95.705	98.846	97.569	101.15	95.934	99.103	99.395	99.042	96.472	96.755	98.837
104.03	106.99	109.25	103.77	108.34	106.26	105.15	107.03	105.17	103.49	108.67	106.82	106.77	103.38	106.36	106.9	103.02	106.69	106.19	104.5	109.33	106.79	103.83	104.28	109.83	110.02	105.45	106.7	104.53	106.47	106.33	103.56	104.68	104.42	106.39	104.95	103.81	103.88	106.6	106.82	107.01	106.68	104.67	104.71	104.84	103.05	105.35	105.64	108.68	102.97
97.555	98.417	98.125	100.94	98.073	99.192	98.59	99.171	98.852	97.859	97.632	100.02	97.392	101.04	97.839	96.564	101.88	97.218	102.57	98.904	101.94	98.897	99.603	99.743	98.73	96.68	100.98	97.821	96.134	100.15	101.14	99.756	99.661	99.745	99.876	101.52	98.359	96.72	97.288	96.363	100.25	98.456	101.12	97.93	96.708	96.905	99.19	98.885	99.208	98.741
105.07	107.58	102.86	104.32	103.65	104.19	107.07	102.58	102.96	107.91	106.68	104.01	108.24	108.67	105.5	107.23	108.87	109.64	107.34	108.14	108.79	104.14	107.88	103.57	103.01	106.34	109.94	105.27	106.3	107.96	106.88	106.72	107.33	106.35	108.74	106.74	109.21	105.54	106.65	107.33	109.52	107.48	106.35	107.04	104.91	105.76	107.27	105.13	107.19	106.73
109.16	109.29	109.67	110.59	110.89	107.18	110.53	107.78	109.57	112.56	106.93	109.2	109.85	104.91	109.36	109.94	108.53	109.39	106.76	106.37	111.99	106.86	109.31	108.52	107.32	107.43	107.34	109.58	109.22	105.01	111.64	110.96	106.3	109.46	111.71	108.28	107.43	109.62	110.66	110.64	110.32	110.49	108.08	110.19	111.03	108.82	109.15	108.42	108.23	110.13
104.63	106.76	100.64	106.56	107.14	106.82	103.23	105.16	105.22	105.02	103.97	104.73	108.5	103.01	103.64	106.9	104.91	105.42	105.96	107.97	104.03	103.77	106.59	108.87	105.4	104.96	103.8	109.73	104.72	105.4	104.39	108.79	106.98	105.12	107.08	105.54	104.03	107.57	106.38	107.21	103.39	106.15	109.17	103.36	106.81	103	104.93	105.84	104.21	105.95
97.683	98.151	97.396	95.998	100.48	100.26	100.96	100.67	97.374	99.418	95.809	96.303	98.045	99.76	100.65	97.782	97.06	97.399	98.654	100.26	93.875	99.277	98.763	94.589	97.367	99.218	99.45	95.745	96.875	98.64	97.325	96.666	97.778	98.413	98.617	98.915	95.78	98.357	97.962	98.734	93.991	98.389	98.001	97.002	100.2	98.002	96.89	98.154	98.438	99.667
105.73	105.27	104.49	104.62	104.98	105.53	109.19	105.86	101.78	104.51	107.54	102.37	104.55	105.98	104.43	104.6	104.72	106.15	104.48	105.25	105.26	106.57	106.1	105.29	106.57	103.91	104.04	104.41	107.42	104.45	104.76	103.99	106.84	105.91	107.29	106.72	104.74	104.38	103.68	104.57	106.97	104.11	104.16	105.99	107.06	107.6	105.02	106.05	106.9	108.74
104.51	107.42	103.95	102.45	108.46	107.57	107.08	103.68	105.77	105.69	105.38	105.26	103.67	107.8	104.07	104.39	104.57	107.37	107.61	105.55	109.94	103.92	105.54	101.79	107.12	107.3	108.42	103.15	107.85	104.44	108.64	106.08	108.03	108.91	108.01	105	106.44	106.82	107.68	105.86	106.68	107.62	107.84	104.67	107.84	108.35	106.1	106.8	109.86	107.93
108.05	106.33	108.42	106.16	107.27	105	109.13	107.31	107.55	107.15	108.67	103.39	109.43	108.72	107.15	104.06	107.86	104.44	107.04	107.56	106.15	106.25	108.35	104.98	109.26	108.62	106.53	104.65	106.75	108.27	107.44	111.62	106.53	108.06	107.59	103.89	108.85	105.22	104.52	107.27	108.9	107.34	105.03	108.8	105.17	107.28	107.14	105.96	103.36	109.8
109.81	106.82	106.58	109.22	110.05	106.45	107.41	105.19	107.23	106.45	110.22	107.37	104.72	104.45	106.43	106.54	106.26	109.7	109.33	108.01	108.55	105.98	109.78	105.77	110.34	107.38	109.63	107.66	107.14	110.19	107.76	107.92	104.97	108.78	106.54	111.3	105.4	109.2	107.28	110.57	108.88	110.53	105.96	108.89	107.75	108.25	105.92	109.49	107.48	107.15
107.68	109.31	105.44	108.65	107.95	108.19	108.62	108.71	109.35	109.07	110.89	110.38	110.94	109.6	103.87	107.05	106.76	110.84	108.18	106.86	107.8	106.74	107.54	110.17	108.85	106.6	107.74	111.66	106.12	105.52	111.34	109.58	110.12	109.82	107.54	109.03	108.56	109.05	110.67	109.6	109.6	104.41	109.86	107.49	106.03	107.26	106.75	107.44	111.77	109.69
109.77	105.5	106.75	107.34	106.55	107.88	105.15	104.74	106.69	108.33	106.28	105.56	105.42	105.5	109.37	105.09	110.32	109.47	105.05	103.66	104.7	103.91	106.45	103.84	103.85	104.23	108.26	106.82	107.58	104.88	108.74	105.36	107.9	106.6	107.61	103.45	104.74	106.39	106.27	103.42	106.81	107.56	103.05	108.35	104.99	108.65	106.96	106.11	105.28	105.36
106.95	108.4	108.91	108.8	106.55	109.86	108.5	106.57	109.41	106.59	109.76	109.51	104.38	108.05	109.17	106.9	107.79	109.42	109.08	107.16	107.67	107.46	107.32	111.79	107.57	105.26	110.91	107.31	103.7	107.32	109.74	108.73	106.95	108.06	105.46	107.96	104.49	108.57	107.63	103.97	109.71	107.28	108.36	109.24	106.15	107.67	107.96	106.35	109.64	107.95
109.66	109.37	109.34	106.46	107.49	107.14	108.46	109.48	111.66	106.05	104.84	104.86	107.9	108.17	109.06	110.44	105.68	106.79	106.15	110.73	106.69	112.4	108.59	107.69	105.84	110.04	107.89	110.88	109.03	107.57	110.6	111.06	111.11	111.93	106.74	109.83	111.31	108.4	109.87	109.26	108.83	110.46	110.84	109.5	105.33	107.75	107	110.22	105.71	107.27
107.13	108.2	106.08	109.08	106.63	107	107.88	104.3	108.19	105.73	106.69	106.37	107.35	109.6	108.77	106.47	108.21	105.96	106.73	109.45	109.01	106.24	107.35	108.89	108.1	105.11	107.77	108.62	107.76	107.7	108	111.28	109.11	105.68	105.32	108.17	108.27	110.23	110.19	107.49	106.73	108.57	105.79	108.21	107.48	107.63	104.04	110.71	107.93	109.9
107.3	108.5	109.39	111.02	105.15	111.31	107.06	105.55	105.01	105.11	106.12	108.56	108.01	110.29	108.49	107.1	109.05	108.56	107	109.47	106.95	107.78	106.3	106.4	107.92	106.39	109.72	107.4	107.28	106.27	109.27	108.01	108.38	105.43	108.44	104.8	105.12	108.22	109.41	107.07	110.46	108.41	110.03	108.11	107.87	107.68	105.45	105.13	110.29	108.27
105.98	109.31	108.11	106.36	104.72	105.18	106.84	108.91	106.86	103.64	107.2	109.86	104.74	104.95	105.67	105.61	103.74	105.38	104.54	105.74	104.89	107.33	107.14	107.25	106.07	106.31	108.62	105.93	108.07	107.06	106.92	108.96	106.47	105.86	107.61	105.88	105.12	108.03	104.63	106.2	104.76	104.59	105.33	104.73	106.57	104.58	104.98	104.29	110.01	106.19
106.49	108.9	107.28	106.64	111.63	107.58	106.09	106.61	108.43	109.17	108.21	106.66	105.4	108.66	105.45	108.91	107.67	111.87	110.19	107.94	107.96	109.21	108.32	110.37	108.55	107.43	109.13	106.45	107.36	108.67	104.59	109.61	110.46	106.13	107.84	108.76	107.67	106.41	105.5	104.13	106.09	106.24	108.77	107.62	108.15	105.73	108.96	107.36	104.62	105.72
104.84	103.02	108.23	105.83	105.1	105.89	104.71	105.3	106.14	105.09	107.55	108.38	106.25	105.13	105.43	108.2	106.95	104.09	104.37	106.36	104.48	106.04	104.31	106.28	105.32	101.33	110.7	106.45	105.82	106.17	105.59	108.12	105.66	103.6	107.38	107.01	108.2	103.94	106.75	105.78	104.72	105.48	106.46	104	105.47	106.05	105.47	104.68	104.31	108.56
106.32	104.76	103.4	107.1	107.26	107.21	106.89	106.37	109.27	104.57	108.34	105.13	107.78	105.57	104.47	107.37	108.24	105.84	107.77	105.97	103.83	104.7	108.46	103.93	109	107.42	106.01	106.19	105.42	106.39	107.13	103.75	105.57	107.31	109.33	108.65	108.64	106.73	105.12	103.42	109.38	109.11	109.34	107.03	105.52	108.13	101.96	108.47	106.18	107.15
107.37	105.75	107.27	105.32	105.61	106.62	104.33	105.33	104.94	105.71	107.47	103.98	103.65	105.82	109.26	104.73	112.35	107.36	105.65	105.21	103.89	105.93	105.08	107.78	106.7	105.54	104.06	106.03	104.16	105.13	103.67	103.63	104.04	105.22	105.42	107.26	105.84	106.73	102.38	106.98	106.72	105.21	105.83	106.81	106.78	104.12	106.16	108.29	103.05	107.54
108.76	107.79	110.6	110.17	111	106.38	109.95	109.35	108.92	107.79	106.33	108.17	109.93	107.65	107.32	105.92	108.44	109.15	107.73	109.75	111.85	108.4	108.1	107.57	111.15	108.79	108.81	110.23	109.82	103.37	110.9	111.71	106.43	109.16	106.51	110.62	108.04	106.8	110.04	109.09	109.84	109.9	107.26	109.27	112.91	108.66	106.12	108.5	106.58	109.28
105.93	108.24	110.59	111.48	108.01	111.18	106.81	107.06	109.72	106.78	108.04	108.98	105.94	106.38	108.87	112.66	107.63	103.82	108.91	108.93	110.04	107.58	107.42	106.48	107.71	105.17	110.39	104.92	106.55	108.6	108.9	109.27	108.91	112.47	109.77	107.87	106.55	106.06	109.8	107.96	107.54	111.03	109.88	110.17	109.98	108.49	104.96	106.53	105.98	107.67
109.83	107.68	108.01	109.87	108.26	108.08	110.42	107.4	110.46	105.83	109.65	108.37	106.41	106.74	108.28	105.32	107.65	106.15	108.72	106.73	106.39	108.08	110.27	104.73	110.37	107.94	109.95	107.52	105.87	108.92	109.58	107.42	110.81	108.41	106.61	105.05	109.16	107.06	110.29	104.17	105.03	106.89	106.01	111.19	108.38	107.43	108.51	108.54	105.08	108.42
99.878	99.993	98.024	100.25	102.17	103.22	100.45	100.67	102.87	99.093	101.59	101.5	102	101.99	99.108	100.35	102.15	99.437	100.85	99.98	100.83	101.53	101.5	102.78	101.36	96.769	98.114	103.25	99.253	97.426	101.76	100.22	103.25	102.32	99.9	98.844	101.25	100.93	106.03	99.996	100.98	99.84	101.04	102.44	99.589	103.57	101.35	100.31	102.41	102.62
107.47	109.94	111.22	108.75	107.05	109.62	110.31	110.66	109.03	109.43	107.75	105.42	107.64	111.56	106.81	108.13	107	104.62	108.04	107.17	110.16	109.9	106.23	106.11	107.37	109.17	111.52	109.07	105.28	109.01	103.46	106.42	107.57	111.83	110.33	109.11	110.74	107.37	105.78	106.74	107.62	107.61	107.17	108.33	107.1	106.23	106.95	108.88	106.48	107.59
107.11	105.96	107.71	108.05	107.76	106.9	107.72	106.28	106.34	103.97	107.48	105.63	105.41	108.21	106.85	106.29	104.03	102.68	107.13	106.77	103.78	105.93	107.34	105.86	105.46	106.66	107.93	106.74	104.37	106.91	107.23	104.16	106.04	101.93	105.46	107.68	104.7	105.52	107	103.2	104.76	105.45	104.54	104.26	104.06	102.48	104.42	107.23	106.99	102.33
101.17	99.816	99.166	97.184	98.546	99.011	96.622	103.35	97.203	96.295	99.091	99.829	96.499	98.463	98.333	96.163	97.575	98.39	102.09	102.51	101.08	100.82	99.857	98.922	95.711	99.064	98.403	99.417	97.659	101.94	95.727	97.527	97.691	97.828	99.896	97.357	96.725	97.881	95.402	100.11	97.453	96.667	98.792	100.35	98.738	100.1	94.807	97.487	99.411	98.914
102.73	100.69	97.418	96.025	96.144	94.756	98.328	96.555	96.572	96.924	97.518	98.432	95.659	99.641	95.975	97.236	97.07	97.771	97.867	98.37	97.899	100.05	97.936	95.374	97.406	98.762	100.63	98.49	98.516	96.796	97.29	98.147	94.007	98.369	98.323	97.057	100.16	95.82	97.211	95.848	97.751	96.294	95.224	97.442	97.531	99.934	98.558	98.837	98.316	97.04
107.9	112.55	106.51	110.92	107.67	106.96	110.26	106.89	110.91	112.76	109.8	108.23	109.81	110.52	110.73	108.85	107.35	109.18	107.81	110.58	108.31	108.74	108.17	110.77	108.89	106.88	108.8	109.97	107.53	110.83	107.91	108.06	108.29	106.89	106.13	108.25	105.91	108.11	108.57	109.93	108.62	111.63	107.81	109	110.38	110.48	106.93	110.8	108.76	106.04
107.23	104.52	107.41	105.84	105.59	105.88	106.96	106.81	106.96	105.85	104.43	104.7	104.05	104.44	106.94	104.69	107.11	105.77	107.4	106.13	107.19	108.7	104.68	104.84	105.61	105.65	102.87	107.03	104.99	108.56	106.87	102.64	104.57	107.4	107.35	106.55	106.66	105.87	108.07	103.24	104.5	105.65	104.51	106.21	108.07	102.68	104.09	106.85	108.91	105.36
109.81	107.49	106.72	109.68	110.24	113.4	108.1	110.8	106.08	110	109.93	109.25	108.05	108.48	110.24	107.37	111.15	107.11	107.55	107.8	112.3	109.13	109.44	109.82	111.15	107.27	105.42	106.46	108.67	110.85	109.89	111.05	105.79	108.62	107.82	108.23	107.4	105.65	107.6	109.11	108.97	110.57	111.17	110.1	108	107.9	106.88	108.46	108.33	107.73
107.76	109.44	108.54	106.98	112.12	111.76	107.86	110	106.23	111.22	109.3	108.75	108.39	106.37	106.83	107.13	110.4	110.35	107.06	108.53	106.13	107.91	107.05	110.51	107.54	109.66	110.78	109.24	109.13	110.21	103.27	109.63	110.41	105.88	110.15	109.98	108.55	107.25	109.15	104.81	110.7	107.56	109.92	106.04	107.13	107.87	108.07	107.01	109.68	111.76
104.04	104.68	106.58	105.52	108.93	103.52	106.65	102.09	106.6	106	107.13	105.23	104.73	104.77	108.96	103.52	105.05	100.38	105.8	107.65	103.47	108.6	105.17	102.45	107.46	105.38	107.13	106.81	106.32	105.82	107.52	109.11	101.83	107.34	107.43	104.93	110.68	106.45	103.97	107.5	102.26	104.22	104.79	104.89	106.62	106.76	107.09	108.24	104.26	108.07
108.55	109.8	109.34	105.65	112.74	108.03	111.36	110.32	110.17	108.47	107.04	107.36	108.03	110.44	108.39	108.56	109.78	106.53	112.06	110.64	110.26	106.62	110.23	108.7	108.05	107.55	107.45	108.89	108.02	106.26	107.8	108.67	111.02	103.45	106.41	108.74	109.34	108.87	110.02	109.13	107.21	108.39	111.46	109.4	108.19	111.83	109.54	107.88	106.59	107.01
106.01	105.04	108.61	106.67	106.54	106.59	105.46	107.01	104.55	108.47	105.23	106.23	104.76	106.07	104.53	106.7	104.68	102.15	105.88	105.62	108.59	104.91	106.16	103.84	106.63	108.96	106.13	106.21	104.57	105.47	104.19	103.74	103.48	108.87	103.87	104.43	106.8	107.13	103.23	102.07	106.82	104.75	106.81	105.29	105.85	108.71	105.09	106.49	106.65	107.46
107.05	107.45	108.76	107.41	107.17	107.54	109.5	110.62	108.93	109.42	109.11	104.69	108.28	106.98	107.17	107.89	107.89	107.7	111.19	108.88	108.37	107.62	108.8	108.98	105.98	108.64	108.78	108.52	106.49	109.1	107.36	108.37	109.75	109.03	107.96	108.83	111.42	110.43	109.79	111.54	109.36	107.19	109.07	106.82	109.08	107.49	107.63	106.65	108.84	109.38
111.1	108.45	109.16	108.77	109.98	106.39	109.12	106.85	107.56	108.15	104.86	108.95	106.62	106.79	108.96	106.08	105.64	106.22	106.36	107.57	105.47	103.48	103.45	108.22	108.32	106.61	109.53	105.46	108.71	107.18	107.81	109.44	107.78	105.72	107.82	105.02	109.29	106.18	105.81	107.22	107.73	103.66	110.11	107.93	105.26	104.43	106.69	105.56	102.88	106.62
105.2	106.66	103.12	106.71	108.91	104.1	105.8	105.71	104.74	106.06	103.63	106.44	104.84	106.58	105.8	105.62	107.21	107.76	108.41	101.76	104.63	105.5	104.48	104.56	108.6	110.15	106.79	107.8	104.33	103.35	105.64	107.31	105.43	108.97	107.17	104.63	107.14	102.93	103.86	106.43	107.46	106.82	107.1	103.74	107.26	106.93	108.06	105.53	104.31	103.18
99.531	96.955	98.239	99.903	96.789	94.885	96.293	98.48	97.101	98.828	99.13	97.693	100.28	98.567	95.711	99.042	99.005	97.516	99.823	98.52	100.05	95.996	99.683	97.161	99.972	97.256	97.766	99.075	97.962	99.326	97.614	100.25	96.828	95.798	98.464	101.13	97.812	99.325	100.86	96.715	94.288	95.634	98.266	99.362	100.63	98.669	99.619	92.456	98.976	97.26
106.76	106.28	106.57	105.35	109.22	105.67	108.96	106.62	103.86	106.7	103.52	107.53	106.81	104.67	107.65	108.37	106.57	105.09	103.61	103.75	108.2	106.93	105.09	107.59	106.36	105.36	106.96	105.69	106.05	106.11	107.94	106.12	105.03	107.02	108.11	108.96	106.98	103.96	106.9	106.95	106.84	105.33	106.59	111.47	104.47	105.05	109.3	107.15	108.37	108.05
107.04	106.64	106.45	103.54	104.58	104.81	103.23	103.71	101.3	107.43	106.39	104.61	104.62	105.72	107.67	106.18	103.71	105.89	103.23	104.61	106.33	105.91	105.02	108.25	107.2	106.49	108.06	105.45	108.41	102.79	105.49	107.05	105.34	106.08	106.87	107.9	104.72	104.85	100.69	106.08	104.81	107.59	107.31	104.41	107.63	107.48	104.61	104.25	107.6	105.05
102.54	98.384	100.36	95.757	99.452	97.092	98.018	97.3	98.331	98.06	100.19	100.43	100.09	95.983	102.03	95.724	97.978	97.4	100.06	98.406	98.509	97.733	99.37	96.803	98.859	97.741	99.728	97.777	98.16	99.042	99.002	96.237	97.576	98.959	98.638	94.77	102.52	95.816	100.84	99.182	99.519	99.628	99.527	97.686	99.701	96.865	96.875	98.169	98.696	100.56
106.02	105.79	104.23	107.95	106.04	104.44	108.14	103.17	103.6	107.46	101.66	106.13	105.87	107.23	103.55	102.86	106.21	102.89	107.5	106.69	108.3	105.49	103.01	104.58	104.24	107.23	105.68	107.26	107.78	105.92	104.3	107.64	106.46	105.71	105.39	105.83	106.61	102.61	101.32	102.56	108.28	105.23	108.79	102.87	106.7	105.79	104.7	111.24	107.41	107.43
108.91	104.78	108.67	107.09	104.16	105.48	106.21	105.46	103.78	106.76	106.66	108.17	107.05	104.52	106.52	104.79	106.19	106.31	107.44	106.77	104.33	105.07	104.9	106.3	107.47	107.72	108.02	107.55	107.02	102.15	106.6	105.21	107.09	104.08	106.76	106.55	106.98	102.7	106.24	108.15	104.25	106.73	108.05	104.41	104.92	105.52	109.13	107.74	104.92	106.45
111.53	110.14	109.84	110.04	107.52	109.71	108.8	105.91	109.59	107.28	107.65	107.93	106.98	109.53	108.95	111.57	105.14	109.15	107.75	108.4	107.31	108.99	108.15	107.82	108.16	105.22	108.98	108.24	105.67	107.78	110.32	107.88	108.96	109.2	109.13	105.85	107.54	106.88	108	107.46	111.43	104.01	108.07	109.65	107.02	112.61	106.4	106.71	107.63	106.63
101.77	105.25	104.76	105.88	111.04	106.83	107.56	106.75	101.16	107.19	103.85	103.11	105.83	106.85	107.92	106.44	111.09	102.23	103.55	104.1	106.1	105.02	105.47	106.96	108.59	105.83	105.46	109.59	105.76	107.21	106.07	106.76	107.41	105.31	105.91	103.87	107.07	105.89	107.96	104.99	107.87	104.54	105.38	109.08	104.3	106.68	107.08	104.31	103.3	105.39
105.43	107.1	105.99	107.15	103.45	107.79	104.6	108.76	109.13	107.09	105.24	107.23	106.23	106.32	106.99	107.86	108.08	104.97	108.69	105.25	105.54	107.91	108.95	106.67	110.24	106.68	105.12	104.65	108.89	109.01	106.23	107.23	105.84	108.75	105.05	105.46	105.11	103.95	107.14	106.79	106.07	105.57	104.68	105.3	108.13	105.07	107.06	106.67	107.63	106.47
101.15	101.02	97.242	101.24	97.794	99.576	97.628	96.447	97.426	99.174	95.822	100.48	100.35	95.704	100.09	99.31	95.206	100.66	94.582	97.865	96.182	98.881	99.267	103.02	99.672	99.723	101.05	98.287	98.882	99.776	98.923	101.08	98.689	98.809	98.597	100.07	96.275	99.11	98.985	96.934	100.27	100.08	98.394	96.524	97.811	101.49	97	97.743	97.083	99.358
111.32	108.6	108.82	106.83	110.46	109.17	110.8	106.31	111.23	109.71	111.1	107.84	109.19	104.41	108.69	107.33	107.66	106.71	107.66	109.64	108.51	107.91	110.33	107.64	107.51	110.34	106.35	107.1	106.52	101.26	106.37	108.07	107.4	110.21	108.64	109.09	106.88	108.74	110.25	109.51	109.51	113.96	106.1	106.34	111.74	111.9	104.6	111.03	107.67	109.24
105.73	105.48	106.95	108.65	103.75	105.93	105.44	108.53	105.52	106.67	107.07	105.8	106.16	106.7	104.48	106.5	106.56	108.84	104.57	108.15	107.82	104.91	101.17	106.05	104.26	107.1	105.97	105.03	107.25	106.9	104.82	104.95	108.75	108.28	106.57	106.92	107.47	106.16	107	103.25	105.91	106.62	107.57	102.51	104.71	105.66	107.52	105.04	101.33	106.36
109.27	109.47	108.14	109.87	106.46	109.84	111.6	108.53	108.55	111.07	111.39	104.25	110.92	107.23	109.5	110.91	110.02	106.75	107.83	109.85	108.18	107.76	108.44	108.78	108.2	105.49	108.39	106.8	108.1	104.97	107.09	106.42	110.38	110.93	108.19	107.3	105.2	110.35	104.91	108.68	106.54	106.89	110.21	110.02	107.41	108.56	110.85	107.3	107.81	107.96
106.63	104.83	104.85	108.04	105.53	104.66	108.36	107.52	108.34	106.61	105	106.21	104.74	107.22	107.06	105.9	105.64	106.92	110.09	105.17	105.99	104.26	108.72	107.89	107.17	104.99	109.7	107.76	106.53	104.65	107.55	105.03	104.29	105.85	105.32	106.94	103.26	105.95	104.43	108	108.21	105.69	107.12	104.72	107.76	106.05	105.62	105.18	106.46	104.37
105.46	108.38	108.34	108.92	105.55	109.74	108.48	107.58	107.7	106.99	110.49	106.97	107.78	111.21	109.01	108.3	108.16	109.98	110.52	105.33	107.62	106.64	110.43	107.96	108.49	106.2	107.38	106.88	107.57	108.63	110.06	106.33	104.42	111.62	105.91	108.61	109.35	105.62	107.85	108.33	108.78	108	109.16	109.83	108.59	106.16	105.39	108.98	104.79	108.55
100.11	97.583	98.758	99.77	97.424	98.253	97.486	102.75	100.47	98.426	101.85	95.158	98.594	96.383	99.735	99.217	99.529	101.02	97.752	99.935	99.323	98.469	97.073	100.1	99.166	96.95	95.729	98.201	96.474	98.866	96.422	98.473	99.359	97.273	98.029	99.846	98.256	96.818	99.145	97.906	99.286	98.826	95.462	97.571	99.443	96.705	99.87	99.118	95.743	96.72
104.18	106.48	106.66	106.95	106.28	107.93	103.28	105.97	107.47	105.58	102.4	105.32	104.02	104.92	103.96	105.18	107.39	103.1	106.53	102.39	106	105.86	105.33	107.66	107.26	103.54	105.41	104.44	105.35	104.76	104.27	108.8	106.24	104.63	103.18	105.84	105.8	104.74	106.97	108.26	105.9	103.39	108.98	105.28	105.03	106.54	106.04	103.96	105.18	108.77
103.83	106.82	110.21	110.18	108.91	107.82	108.7	107.29	109.18	111.03	106.21	105.62	107.6	109.09	109.4	107.83	109.92	105.29	108.48	107.69	105.76	108.88	107.92	109.23	107.67	109.65	109.58	109.15	105.83	107.21	110.68	108.72	110.77	109.18	111.26	108.27	107.52	109.94	107.72	109.56	109.9	108.72	110.8	109.29	106.63	111.02	109.58	106.38	110.69	107.81
110.85	109.19	110.73	105.08	107.13	104.03	106.98	107.27	107.84	107.15	107.4	105.85	109.02	107.72	107.44	105.93	109.7	109.58	107.02	108.28	106.26	105.54	105.25	110.6	109.03	107.53	109.73	103.97	109.76	109.26	108.35	106.51	109.71	109.89	107.69	108.2	110.18	110.8	106.64	106.53	109.66	109.87	111.02	108.01	108.8	108.99	108.31	109.5	107.1	104.08
108.49	106.59	103.81	106.12	106.59	103.17	104.43	108.72	102.78	106.5	105.98	105.09	104.4	103.92	107.13	105.53	105.44	103.97	107.04	103.74	105.25	103.98	103.81	108.5	102.41	103.39	105.49	108.18	104.92	102.99	105.29	105.7	108.37	104.79	106.87	106.52	106.9	103.83	102.89	107.23	108.74	106.68	103.79	104.06	105.13	105.9	106.42	102.55	106.91	107.7
107.69	106.24	107.66	106.3	105.76	105.11	104.46	104.28	107.16	107.57	106.05	108.58	108.75	106.08	105.78	106.84	106.79	105.91	108.45	105.04	110.02	106.38	110.26	106.23	106.12	104.83	108.18	107.12	105.93	105.42	108.89	109.22	107.38	107.82	107.39	105.9	106.16	109.61	104.82	107.93	102.97	103.91	108.9	104.95	105.53	106.8	105.27	107.57	109.1	105.65
107.03	108.25	107.29	109.75	109.66	110.88	106.28	104.93	106.72	105.6	105.48	106.27	111.19	107.3	106.47	104.19	105.9	105.58	108.52	106.51	106.43	109.96	107.98	108.95	110.53	106.93	107.96	107.2	107.46	107.87	106.13	106.66	105.44	105.52	110.51	105.56	106.15	106.51	107.46	103.42	106.91	107.12	105.89	109.42	107.57	110.6	108.64	105.51	105.57	108.17
109.51	107.78	108.71	107.16	108.23	106.97	104.99	110.22	108.74	108.02	108.11	105.34	109	108.96	108.19	109.56	108.88	107.75	107	106.44	106.22	109.71	108.93	109.51	110.09	107.22	108.59	107.88	107.77	109.94	106.5	106.08	110.04	110.21	107.83	106.89	109.66	107.72	110.07	107.82	108.3	110.29	107.7	108.58	110.14	106.59	108.18	108.66	108.88	107.68
98.364	100.92	102.08	102.76	104.4	101.54	99.875	99.719	101.82	100.64	102.27	97.624	101.69	101.07	100.95	102.16	97.633	101.26	98.651	98.119	102.32	100.92	100.26	103.42	99.712	101.29	102.08	99.526	98.489	100.7	100.05	102.69	98.621	98.948	103.95	98.994	100	101.09	100.77	101.9	100.61	102.05	104.62	99.037	103.1	99.747	98.786	103.07	100.03	98.11
96.729	100.16	98.973	96.225	96.963	96.93	99.53	97.722	98.227	98.137	97.9	98.033	99.008	100.4	98.659	97.082	99.66	95.482	95.57	97.656	99.157	94.925	95.671	95.561	99.336	93.008	95.569	98.322	98.722	97.796	102.27	98.031	98.752	97.233	96.555	96.262	97.488	100.05	101.09	97.562	99.256	96.703	100.76	100.73	100.06	97.084	96.929	98.851	97.751	99.487
107.05	107.32	107.88	110.14	106.04	105.74	109.08	106.65	107.23	108.89	105.8	110.9	105.98	107.04	107.29	107.17	110.54	110.38	109.12	107.95	107.56	105.91	108.81	108.56	104.97	110.5	109.11	107.84	107.02	105.52	107.47	108.06	107.35	106.43	108.01	108.18	107.56	108.59	105.75	109.99	108.76	107.52	110.75	105.02	104.72	106.48	107.33	108.93	107.86	108.7
105.61	109.4	107.06	104.01	108.01	108.96	107.2	110.37	107.57	108.03	108.31	107.28	106.47	107.68	109.1	109.41	110.64	108.27	107.39	110.5	107.91	108.14	109.98	107.63	104.5	105.36	110.14	107.78	106.5	106.5	109.78	107.27	103.87	108.46	110.8	108.06	109.5	107.98	107.34	105.48	104.84	109.61	109.51	107.89	108.75	106.93	105.9	105.88	107.42	104.75
97.89	97.301	98.964	100.42	96.468	99.392	100.41	99.561	98.496	100.18	97.382	95.756	97.978	102.12	97.686	98.769	100.27	99.303	100.91	97.856	99.815	98.379	100.79	98.376	101.18	98.262	100.39	99.685	99.017	96.817	97.852	100.46	98.467	96.082	100.21	100.47	101.93	100.49	100.3	99.326	98.469	101.62	98.139	97.844	96.74	99.619	103.55	100.76	97.486	100.88
112.5	112.34	109.95	107.56	109.64	111.41	111.69	110.15	110.93	108.17	111.97	111.93	112.38	108.92	111.97	109.88	109.12	110.74	108.22	108.59	106.91	110.95	109.64	111.45	112.05	110.8	110.79	114.02	108.62	109.68	112.4	110.18	111.89	111.78	110.24	112.2	109.14	109.07	110.16	108.81	109.73	109.76	107.55	109.62	111.5	107.78	112.07	111.86	111.39	110.64
106.06	104.66	106.95	109.93	109.9	105.49	105.69	107.75	108.67	104.73	104.53	109.63	104.2	105.85	109.22	104.53	105.2	107.32	106.72	109.3	107.24	107.37	106.08	105.81	105.72	102.97	107.89	106.24	107.31	106.45	107.95	106.59	109.37	109.55	105.88	107.25	106.62	110.1	105.71	103.95	107.77	108.09	108.85	104.46	103.96	107.27	106.89	103.97	107.05	110.15
111.19	108.15	108.58	111.02	109.66	106.52	108.98	111.39	110.74	108.44	106.31	110.08	106.09	109.3	105.99	107.62	109.5	106.41	107.97	104.68	105.82	105.37	111.48	107.37	106.61	106.18	109.12	109.09	106.52	107.33	106.93	107.24	109.27	108.33	111.03	112.25	105.73	111.92	107.75	109.53	108.51	107.94	110.7	106.27	106.33	106.99	110.34	109.05	109.95	106.14
107.42	109.34	109.14	108.69	109.85	105.81	109.06	109.12	108.31	109.12	105.62	106.81	106.99	110.78	107.61	107.6	108.39	108.89	107.76	105.27	108.44	110.59	111.74	104.64	109.01	110.19	106.57	106.71	111	106.37	105	108.6	110.8	107.67	110.58	110.26	108.81	108.47	108.83	106.95	107.21	110.41	108.4	108.22	107.26	108.74	107.47	110.01	109.09	110.25
110.75	107.11	108.97	109.38	108.5	108.51	106.89	107.47	109.18	106.89	108.57	107.34	109.73	109.28	111.56	106.65	108.4	109.93	110.05	110.51	109.46	105.91	110.8	109.12	111.33	104.96	107.36	105.14	106.07	110.47	109.9	106.19	106.97	107.95	109.12	106.64	107.39	109.66	110.57	104.03	105.42	110.16	108.89	104.71	109.79	106.62	107.46	107.17	109.55	107.67
98.54	102.39	97.964	99.077	98.834	97.071	97.006	102.87	97.719	99.632	102.06	97.715	98.591	98.441	97.076	98.784	96.747	98.181	96.931	98.137	99.65	100.37	98.726	97.752	100.28	96.121	98.476	100.51	98.371	98.772	96.48	100.15	96.102	97.156	98.153	98.68	99.287	98.071	99.813	98.392	99.231	98.688	97.205	98.815	97.85	99.095	98.42	96.414	98.323	100.16
104.21	98.638	100.36	101.17	101.15	103.05	98.592	102.95	98.628	103.12	101.45	102.09	102.6	99.015	103.75	101.73	99.564	102.51	100.1	103.5	101.71	102.42	103.46	101.51	100.92	101.16	98.654	103.91	100.15	103.35	102.05	103.19	99.497	102.75	100.96	102	101.12	100.17	100.8	102.62	102.1	99.996	101.17	100.57	100.2	103.4	101.94	101.7	101.02	103.7
108.24	109.17	104.19	105.54	106.08	105.64	104.87	105.72	104.95	106.14	106.93	104.97	104.1	107.34	105.37	102.43	106.78	107.8	103.23	108.56	106.89	105.5	105.73	105.7	104.76	103.92	108.77	110.15	107.13	109.26	104.56	104	107.87	105.08	105.41	107.08	105.34	107.26	106.37	106.11	105.46	106.97	102.25	105.51	107.59	106.36	108.39	109.86	107.01	107.47
99.22	102.88	100.39	101.76	100.11	103.8	102.27	99.739	97.539	101.21	103.15	99.572	98.645	99.078	101.03	100.13	103.48	98.432	98.926	101.73	100.52	101.44	98.196	98.906	99.097	100.17	100.54	101.78	99.778	100.47	99.81	100.69	101.65	99.578	100.76	101.49	98.558	102.32	102.83	101.01	102.19	100.65	98.936	101.86	100.6	102.79	101.9	97.24	101.79	99.948
108.54	105.64	104.16	106.04	106.74	109.87	107.7	105.17	108.55	109.77	106.72	109.62	108.8	108.25	107.43	109.18	109.63	109.5	107.72	105.74	106.59	109.76	109.13	110.27	107.51	107.26	106.67	108.32	107.22	108.86	107.47	109.54	110.04	104.19	108.59	107.01	106.44	109.91	109.91	106.99	107.76	108.01	109.55	107.35	106.57	108.45	106.21	106.8	111.68	107.17
109.43	106.94	107.1	105.12	104.74	106.78	110.79	106.66	106.06	108.45	107.5	106.02	104.07	106.85	102.88	103.31	108.4	105.75	106.21	105.95	105.29	104.53	105.43	103.81	105.25	105.97	105.19	109.96	106.24	103.01	103.88	106.94	107.44	104.91	103.26	105.6	105.74	105.15	108.84	105.58	106.59	108.05	104.23	105.1	106.7	107.29	105.48	105.74	107.46	104.39
104.98	102.03	104.37	104.08	107.5	107.48	107.28	104.4	105.43	106.45	106.36	107.11	106.75	105.29	106.23	104.84	104.88	106.68	105.4	106.61	102.74	107.74	105.94	105.36	107.34	103.34	103.74	108.79	103.6	104.73	108.23	107.11	104.68	106.37	106.7	106.71	103.36	105.82	105.54	103.95	104.43	105.41	107.45	104.79	104.76	105.82	105.07	106.11	106.92	105.07
104.52	104.66	106.48	103.95	106.42	103.43	106.82	105.04	105.88	108.64	106.88	109.33	106.62	106.22	106.3	106.02	105.91	103.04	106.71	105.25	107.16	106.33	107.08	106.67	106.59	103.92	105.41	105.59	106.21	105.24	105.38	106.32	103.57	103.69	105.87	105.4	105.71	109.42	103.11	104.41	107.46	106.16	108.11	105.89	108.25	105.51	106.81	107.05	105.94	105.86
107.3	103.97	100.64	109.2	105.54	102.7	101.84	107.21	103.23	107.89	106.71	104.66	106.21	106.14	104.05	106.78	102.86	104.92	106.89	107.13	106.43	107.99	107.11	106.61	104.52	105.65	104.65	105.65	104.31	109.65	108.15	101.73	105.52	107.47	104.74	108.62	104.78	104.97	105.64	105.68	105.16	108.39	106.72	103.84	105.8	105.3	106.12	107.38	107.03	107.12
100.5	99.64	101.28	98.865	100.92	100.7	101.58	101.43	99.603	101.07	98.724	100.24	102.33	101.44	103.28	99.939	102.6	99.36	100.4	100.74	100.73	99.015	103.2	99.686	96.245	100.78	101.89	98.627	100.14	99.156	98.018	98.85	99.306	100.65	99.618	97.724	100.75	101.08	101.42	102.59	99.578	100.55	100.82	101.33	100.34	100.07	100.83	100.32	100.93	99.735
105.59	104.75	106.44	106.28	107.58	106.2	107.94	106.66	107.82	104.82	108.95	104.08	102.82	105.29	107.26	103.83	106.58	103.9	103.13	102.59	105.27	109.02	106.52	107.08	105.4	105.87	106.2	104.2	106.26	106.47	108.11	107.42	102.94	106.05	105.85	106.55	104.31	106.01	107.24	104.95	101.92	107.07	107.06	104.32	106.68	106.78	101.7	105.11	105.93	102.22
110.63	110.52	109.67	110.64	109.5	109.81	109.17	110.76	108.86	107.3	110.05	106.86	110.09	107.6	112.02	108.26	107.05	110.23	109.93	109.91	109.54	109.33	107.24	109.04	107.9	108.75	107.35	108.19	111.23	106.8	109.94	108.81	108.8	105.28	111.29	110.4	109.12	111.54	108.62	105.19	106.78	111.33	107.18	109.68	106.63	108.96	109.86	110.92	106	109.15
111.48	112.14	109.89	110.33	112.59	113	110.87	112.03	110.44	108.56	110.89	112	112.26	112.1	110.5	111.97	111.82	109.1	109.16	111.41	109.98	107.29	107.52	109.24	110.76	109	109.82	111.08	114.08	109.24	111.65	108.91	110.08	114.84	109.37	111.9	109.74	111.4	105.97	112.41	108.45	111.86	112.82	111.86	108.32	110.82	111.87	113.19	111.16	109.93
108.03	110.08	109.07	108.09	111.16	108.99	109.19	110.94	108.38	107.55	111.37	110.52	112.06	110.48	112.48	114.74	109.7	110.15	113.39	111.61	107.61	110.12	111.05	109.36	109.28	113.59	109.79	108.74	110.17	112.26	111.05	113.1	111.61	110.78	111.25	110.11	112.53	109.33	107.39	109.96	111.37	109.58	111.8	107.08	110.5	110.34	112.63	111.37	111.24	112.17
107.56	105.78	109.5	107.07	110.27	106.7	108.44	108.3	109.49	108.99	107.45	110.07	107.8	108.19	107.84	108.63	111.23	108.34	108.78	107.82	106.64	105.23	108.04	109.17	106.24	106.36	108.28	107.88	105.58	106.1	109.23	108.64	110.48	109.12	107.99	109.83	106.81	109.33	109.08	108.6	109.97	107.91	108.1	109.57	111.53	110.77	108.12	109.76	107.59	105.91
103.8	104.7	107.03	107.31	108.64	111.27	107.83	104.74	105.77	108.08	106.92	106.67	104.96	105.15	107.33	108.81	107.58	107.52	107.79	105.18	103.99	106.07	107.42	106.91	106.59	107.43	107.84	106.76	109.56	104.34	106.2	105.68	107.77	107.66	104.23	107.57	105.35	107.3	110.18	105.3	105.99	106.77	103.95	106.54	107.68	101.95	109.08	104.71	106.75	103.93
107.14	107.95	103.58	106.41	105.49	104.75	108.71	106.71	103.78	104.14	105.25	104.06	106.83	105.1	103.45	104.63	107.4	108.11	106.19	104.46	105.28	108.33	106.51	107.94	109	104.31	105.86	106.91	107	106.99	102.75	106.25	108.39	107.31	105.65	106.69	108.59	107.97	108.37	108.32	104.95	104.04	105.67	106.33	105.6	104.95	105.41	105.77	104.25	107.4
101.3	99.434	97.44	101.35	100.85	102.07	101.97	98.646	101.3	100.03	103.14	102.25	105.62	98.516	99.045	100.32	100.29	100.91	98.45	100.17	102.26	100.42	103.29	100.42	101.48	98.677	100.34	102.89	99.704	101.32	101.34	97.987	100.13	103.58	103.44	98.731	97.925	100.24	100.57	99.094	101.16	100.82	100.54	102.84	99.28	102.53	101.08	101.26	100.75	103.28
97.767	97.318	95.229	102.44	98.365	95.464	96.744	96.54	99.687	99.958	98.239	95.108	99.49	100.17	97.522	98.206	96.329	96.008	99.843	97.418	100.16	100.18	100.19	96.442	98.677	98.306	100.76	101.6	100.75	99.465	95.278	99.765	97.74	97.065	101.21	96.881	97.946	95.278	98.803	97.649	95.924	97.81	95.857	95.734	98.904	100.07	100.83	99.019	99.974	98.483
111.72	108.39	108.17	112.16	112	110.19	110.63	113.32	108.22	109.75	108.25	111.23	107.44	109.17	113.84	106.55	107.93	107.05	110.41	108	110.33	111.92	112.75	110.04	107.99	107.27	110.79	106.28	109.84	109.15	107.73	111.21	114.93	110.68	111.66	113.74	113.28	112	112.98	110.12	107.8	109.39	111.33	111.87	106.57	111.57	110.62	110.03	108.67	107.63
106.99	104.93	104.18	108.49	101.74	103.17	105.88	103.07	105.22	107.42	102.21	105.17	106.56	107.71	109.92	104.2	106.7	103.67	103.68	107.42	104.44	103.69	104.71	108.38	104.05	103.74	106.86	104.65	108.58	104.49	105.48	105.88	102.5	105.74	106.43	103.96	107.29	101.4	105.98	103.96	105.84	106.81	105.18	104.85	108.19	104.44	104.39	106.61	107.18	109.74
107.11	107.23	103.81	108.51	105.16	108.47	108.99	102.83	110.49	106.62	107.29	109.1	109.26	105.5	106.75	110.35	111	105.92	108.27	107.48	106.59	103.55	108.15	106.77	106.75	108.76	105.2	107.71	108.42	107.93	110.03	107.03	107.78	108.15	108.33	106.42	107.71	105.97	108.29	110.75	108.41	109.86	108.24	106.69	109.34	111.39	107.92	105.45	109.02	109.81
101.37	96.09	99.892	97.662	97.495	99.651	99.317	101.19	99.445	98.01	98.887	100.45	98.961	95.094	97.448	99.893	96.161	97.231	98.47	96.123	96.586	96.687	98.278	97.295	95.826	98.823	99.488	97.046	102.52	99.4	96.418	100.44	98.467	100.09	101.57	97.082	104.56	98.226	96.615	100.48	98.577	98.464	100	98.406	97.611	98.767	99.292	101.83	96.797	99.333
106.57	106.94	108.13	108.46	110.03	108.71	108.12	109.64	107.39	106.91	107.22	107.91	110.16	107.28	107.71	105.74	109.08	107.19	113.43	107.32	107.2	108.58	111.77	106.43	109.91	107.59	108.63	104.53	107.43	109.93	108.39	108.56	106.56	109.42	110.37	109.53	107.97	108.32	109.18	107.32	110.27	108.92	109.07	105.24	108.84	108.51	104.54	108.25	110.15	106.6
109.32	113.01	110.23	108.03	109.84	108.44	110.56	111.25	108.41	107.33	111.62	109.27	109.81	110.21	110.16	110.38	108.86	112.16	110.47	112.07	111.55	110.58	113.4	110.73	111.52	112.27	111.33	110.2	105.16	111.71	111.41	107.75	109.72	110.75	114.46	110.53	108.69	108.42	111.97	112.72	108.12	112.23	110.4	109.87	109.93	108.74	108.4	112.39	106.27	112.57
105.27	112.07	105.35	109.1	108.05	107.67	107.66	105.91	108.13	105.74	110.3	105.05	107.25	107.77	108.62	108.89	108.91	105.69	110.02	108.76	106.95	108.44	109.84	107.65	106.92	106.02	111.58	108.18	107.28	107.76	109.96	109.5	107.96	108.81	108.12	110.87	108.91	107.71	104.27	106.93	109.89	106.98	107.66	105.42	107.58	107.79	107.77	109.08	107.88	109.9
107.19	110.07	107.9	110.37	107.79	109.96	108.59	107.58	105.73	106.66	102.79	108.29	108.89	108.41	108.54	107.1	111.88	107.58	105.11	107.57	109.18	108.82	109.37	107.68	106.06	108.9	105.83	106.55	109.64	107.34	108.4	103.26	108.34	110.04	107.62	108.42	108.91	105.34	103.52	109.01	106.07	105.33	109.6	109.55	107.01	103.49	110.25	106.14	108.79	109.27
106.82	105.69	109.28	109.58	106.48	108.74	110.83	109.9	109.32	110.06	109.7	110.41	107.98	110.71	108.87	104.74	108.16	111.02	111.43	106.18	107.33	108.8	107.73	108.61	106.51	107.56	105.82	107.57	108.72	110.03	109.57	113.56	107.76	105.41	109.45	108.71	109.93	108.4	111.23	109.25	111.3	108.37	107.62	108.14	109.54	108.31	108.78	109.58	106.51	106.27
108.96	106.67	108.68	110.28	108.41	107.85	106.56	108.31	108.34	107.92	106.17	105.18	106.31	108.62	109.01	110.68	108.96	108.26	107.03	105.25	109.02	108.82	107.43	109.31	106.89	110.91	108.99	106.17	107.42	107.92	108.52	107.21	107.66	112.4	107.36	109.82	108.96	108.35	105.98	107.55	107.37	108.8	111.66	110.97	105.04	108.69	109.76	106.93	106.29	109.59
105.5	107.84	108.3	107.03	108.97	105.66	101.85	106.06	105.11	108.16	105.26	106.15	106.97	107.41	106.74	104.19	105.63	106.58	105.83	108.86	107.09	109.11	103.3	102.21	105.6	104.98	106.05	103.02	102.65	107.03	106.72	107.24	105.22	103.35	105.31	107.03	104.6	104.94	105.23	103.65	105.55	104.65	108.59	105.29	104.12	102.61	107.76	105.37	103.5	106.39
107.5	108.37	112.79	108.3	108.72	107.24	108.86	112.27	103.95	114.23	111.18	114.84	110.07	109.08	110.11	105.11	110.44	109.23	111.17	106.13	111.89	110.89	109.36	107.32	110.34	111.38	111.62	111.48	107.59	109.67	108.71	108.76	109.34	110.96	114.26	110.98	110.56	107.97	111.3	112.21	110.04	112.68	110.84	112.13	109.12	106.68	114.3	107.59	113.63	111.31
101.68	100.49	100.72	98.769	102.42	101.21	96.289	99.645	102.21	102.94	99.927	100.43	100.69	99.448	103.94	100.23	103.48	99.793	101.18	105.23	100.56	98.452	99.346	101.05	100.65	100.84	101.55	98.543	102.16	102.29	99.733	100.97	98.915	100.2	103.16	103.23	101.6	98.965	99.931	100.47	99.932	99.99	100.19	98.61	101.56	99.907	98.087	98.501	100.92	101.73
107.02	106.19	105.36	106.52	104.3	105.81	106.4	106.81	105.76	104.34	104.12	104.96	108.05	108.85	104.54	105.96	106.29	103.68	107.57	107.99	105.46	106.73	105.32	105.2	107.54	104.63	106.53	108.38	106.41	104.75	107.92	108.14	105.36	104.41	104.68	102.4	107.41	108.98	105.14	106.07	103.55	104.54	106.92	105.49	105.69	106.45	103.92	105.26	105.03	102.75
105.54	107.15	104.96	108.69	103.93	107.41	103.82	106.46	108.43	105.57	106.36	106.84	105.41	108.12	105.71	106.86	108.72	105.29	106.84	109.14	108.11	102.74	104.07	106.52	106.24	108.46	102.56	105.29	106.11	104.02	105.5	107.05	105.73	110.36	106.99	105.89	107.01	105.06	105.18	109.06	105.67	109.41	106.62	106.21	107.74	104.91	109	106.9	107.52	104.88
104.65	103.45	103.04	109.06	104.34	107.95	106.18	105.75	104.42	107.17	106.27	105.45	107.15	107.63	107.89	106.08	106.03	106.21	108.44	104.55	109	104.25	106.07	105.58	110.08	105.79	101.84	105.82	105.78	105.8	109.22	107.58	105.69	104.62	105.42	104.63	105.44	107.71	105.13	101.36	107.43	106.14	106.85	108.28	106.22	105.91	107.48	105.35	108.73	106.49
109.2	105.64	109.71	107.01	109.58	107.63	107.25	108.62	107.15	108.68	108.56	107.58	112.04	106.69	109.19	108.94	111.15	108.14	110.51	107.12	107.2	107.63	110.33	110.65	109.91	105.91	108.97	110.15	108.38	107.02	105.92	110.34	108.79	109.1	108.8	108.22	108.82	108.27	109.03	111.69	109.68	107.45	109.38	113.54	110.31	107.43	108.14	108.18	109.58	106.71
105.79	108.73	107.08	105.21	108.3	103.21	106.4	108.63	107.86	107.31	106.35	107.81	108.06	107.04	107.13	107.47	107.78	107.88	106.56	108.07	106.25	103.08	109.18	109.03	107.88	105.43	107.04	105.68	105.65	107.71	108.97	103.92	110.26	107.86	108.37	107.28	104.82	108.02	106.87	104.85	105.68	104.68	105.05	105.42	105.68	106.41	103.64	106.76	106.02	106.86
99.309	100.75	98.985	97.782	95.748	99.27	95.477	94.03	96.796	98.484	98.685	97.565	98.255	96.427	99.241	100.9	98.535	101.11	98.545	99.016	92.799	98.888	100.79	99.841	99.968	97.144	102.02	97.026	98.539	101.62	97.76	101.86	100.67	97.863	98.089	95.855	97.396	99.594	100.94	97.737	98.549	97.385	98.91	100.1	99.206	99.115	94.277	99.046	93.806	99.528
109.49	108.33	110.03	109.82	106.99	107.91	109.22	107.81	107.47	108.9	106.73	107.62	107.84	107.89	110.1	106.09	106.29	109.44	108.19	106.6	109.61	111.4	108.58	108.92	112.66	113.02	108.45	110.14	108.57	108.04	109.62	109.87	110.48	104.13	108.78	107.86	106.9	109.17	110.46	105.62	108.27	107.15	110.6	108.28	107.09	110.02	109.43	107.77	108.2	106.92
107.83	107.57	108.43	106.43	105.84	108.49	108.82	105.65	106.43	108.15	106.54	109.1	108.13	108.61	107.58	107.3	109.03	108.45	109.2	107.16	108.83	106.08	109.68	108.97	106.68	106.04	103.56	108.28	109.45	108.52	108.97	108.19	109.62	110.11	105.4	104.19	107.86	105.32	112.09	107.3	107.34	110.13	108.88	107.93	105.19	110.86	104.61	108.77	105.48	109.71
104.56	104.31	105.11	105.06	107.71	105.29	105.51	102.22	109.06	108.13	106.25	104.56	103.77	103.49	107.51	103.61	105.42	107.9	108.55	107.76	105.68	105.74	104.64	104.71	108.65	102.89	102.79	107.44	107.26	105.96	104.64	105.28	100.74	104.48	105.44	106.28	107.22	106.57	102.89	103.29	106.92	104.99	106.36	108.11	107.77	104.16	105	103.25	103.61	107.2
107.01	105.12	106.25	105.62	108.19	110.04	109.09	106.41	104.7	103.38	109.04	105.24	104.59	109.05	105.2	108.68	107.68	101.79	110.4	107.67	108.91	104.82	106.67	105.64	108.8	104.1	105.65	111.61	105.32	108.39	107.03	108.14	106.77	106.87	108.23	105.39	105.75	108.06	105.06	103.86	106.13	106.72	110.79	104.64	105.12	104.97	106.66	108.87	106.91	106.57
108.79	107.04	107.63	108.62	108.43	106.1	107.11	108.6	106.91	110.65	110.81	107.38	108.06	106.9	110.25	109.53	106.04	107.52	109.76	108.4	109.46	110.96	109.95	112.06	109.62	110.76	110.32	106.45	107.63	106.45	109.38	107.17	106.56	110.04	107.14	107.9	106.35	108.9	109.01	104.75	109.81	108.79	108.48	108.08	108.89	110.38	109.49	109.69	107.55	109.89
107.44	105.28	105.87	104.24	110.29	104.02	105.74	105.46	106.09	104.58	105.86	105.39	103.5	106.34	108.04	104.56	106.12	105.36	105.15	103.99	106.58	104.89	103.13	106.82	109.06	103.45	107.61	104.73	107.76	109.91	106	106.57	107.74	110.31	108.86	102.22	107.12	105.55	106.01	105.37	105.45	106.61	107.08	103.91	105.09	103.49	104.99	102.92	103.43	104.71
104.86	109.11	110.6	108.09	108.66	109.06	106.94	109.01	107.61	110.47	110.5	110.16	107.9	108.02	107.15	107.97	107.32	109.3	108.7	108.5	107.21	108.9	107.65	110.44	110.09	105.87	108.84	108.41	109.45	106.73	106.54	107.5	105.91	110.34	110.59	108.77	106.95	107.97	109.45	107.99	108.87	108.23	111	107.24	110.82	112.16	107.45	109.06	108.47	106.17
104.32	103.81	103.51	102.81	103.88	99.592	100.21	100.13	102.56	105.81	105.4	101.84	102.02	103.31	102.46	105.21	104.85	103.19	104.39	102.81	101.23	99.909	101.91	103.78	102.79	101.39	101.89	103.97	103.54	101.83	106.93	102.34	100.92	105.65	102.27	100.51	103.69	104	102.23	100.02	101.33	102.35	102.65	100.8	98.249	102.05	104.11	101.2	102.9	102.52
106.47	107.47	107.33	106.78	107.38	105.95	104.21	108.54	105.93	106.15	104.17	107.18	106.25	108.51	104.84	106.83	108.17	106.08	107.8	104.11	105.13	105.19	106.21	106.26	108.65	103.13	104.07	105.45	105.66	107.28	103.94	107.71	106	107.06	103.19	109.38	105.87	107.06	106.3	106.55	106.47	105.2	108.81	105.61	104.14	109.37	104.45	104.77	106.22	106.88
104.62	106.01	106.7	108	107.18	106.61	108.74	106.35	108.81	106.61	106.98	104.46	105.4	103.61	105.54	108.36	106.97	106.58	107.47	110.09	105.87	106.26	108.41	105.11	105.31	106.25	109.72	107.55	106.09	105.15	108.11	102.57	105.56	104.94	106.18	108.2	107.95	105.54	108.78	105.18	106.11	106.81	103.53	106.37	104.1	106.97	106.12	102.47	104.88	106.89
98.316	97.089	96.537	98.764	99.212	100.64	98.597	95.272	96.186	98.713	98.928	95.903	97.663	97.227	97.732	98.584	99.237	95.516	99.677	97.203	100.97	97.219	95.202	97.865	98.831	98.813	97.124	97.856	98.936	101.65	99.719	94.1	98.155	98.564	96.855	96.976	94.89	100.98	97.559	98.42	99.44	96.041	96.823	96.827	96.974	99.184	101.43	97.44	98.528	98.463
108.94	105.05	107.61	108	107.41	103.69	104.85	105.91	104.03	106.44	107.13	107.21	106.25	105.5	106.65	108.36	104.84	109.84	107.89	105.18	105.41	105.27	105.88	104.56	106.44	102.42	108.13	105.1	106.39	106.49	108.48	106.46	106.46	107.8	105.71	103.25	103.71	108.57	107.31	104.73	105.81	107.03	107.04	103.64	108.83	106.02	103.54	107.61	107.67	104.33
110.4	108.24	106.4	110.34	110.56	103.95	107.85	107.44	108.18	105.37	107.59	106.66	109.21	108.94	104.99	107.64	108.96	106.54	107.39	107.64	110.28	106.13	106.93	109.73	107.51	106.02	107.31	106.11	107.66	106	106.59	109.6	107.03	106.22	105.75	109.01	108.68	109.49	106.18	107.3	110.37	108.23	108.34	109.19	107.57	110.35	107.93	105.58	107.4	107.98
95.732	96.535	96.822	100.13	96.276	96.858	95.565	100.74	99.94	95.735	99.122	96.631	98.513	95.952	98.866	97.367	96.036	93.859	99.594	101.07	98.109	95.985	99.271	101.53	99.404	94.539	95.467	94.14	98.449	95.802	100.02	97.87	94.782	98.556	98.606	99.466	95.418	96.757	97.135	98.834	97.92	98.317	97.873	97.521	100.15	96.051	97.556	99.057	99.58	98.442
110.91	108.69	110.35	113.13	109.67	111.33	108.24	109.18	114.12	110.09	111.66	111.79	110	109.21	110.93	110.12	109.43	105.51	109.39	110.36	112.09	109.18	111.23	109.16	110.33	111.7	110.99	108.37	108.11	109.67	109.73	113.1	113.51	112.17	108.49	109.85	108.27	112.37	106.59	111.44	108.07	109.1	109.13	112.08	108.17	109.62	112.76	110.91	108.41	109.67
108.19	105.1	99.256	101.97	104.79	107.89	106.12	106.77	105.75	108.5	107.44	105.2	107.78	107.26	104.15	107.42	104.86	106.72	107.76	106.75	105.51	104.6	105.51	105.49	106.11	108.27	106.48	107.7	107.4	104.39	108.04	106.51	102.7	106.54	107.82	106.09	105.46	108.19	106.22	108.14	104.91	107.35	106.84	104.31	105.14	103.77	105.72	105.49	108.34	108.92
109.78	110.95	114.97	110.47	110.58	109.15	111.55	112.13	110.64	111.21	108.48	112.34	110.81	108.24	111.99	111.82	112.14	110.52	111.75	109.33	110.21	112.64	113.83	109.33	112.31	110.61	110.6	111.53	112.26	108.93	110.68	111.02	110.61	110.56	109.85	106.93	112.79	108.54	110.84	111.97	114.01	107.88	112.67	113.77	113.26	111.97	108.75	107.68	110.17	110.06
105.81	107.95	106.54	105.03	106.61	106.21	106.63	108.36	105.97	104.47	106.56	104.22	107.41	104.06	106.7	104.67	106.9	103.59	106.67	107.21	107.48	104.53	109.31	106.11	108.42	104.47	106.31	104.56	106.35	103.58	106.71	104.77	105.91	106.77	107.63	104.02	106.21	103.67	103.55	105.69	106.91	106.74	108.9	106.46	106.64	102.79	107.44	106.56	106.1	105.55
106.74	107	104.54	106.48	105.7	107.64	104.78	102.98	107.06	105	105.56	107.32	104.65	105.75	101.29	107.13	101.68	106.16	106.21	107.04	106.28	103.35	105.56	106.89	103.32	103.25	106.29	106.45	103.56	108.55	101.73	107.59	103.6	108.34	102.9	103.68	107.06	106.78	105.03	105.22	105.28	106.36	108.05	105	104.04	104.01	105.73	104.86	107.52	105.82
106.42	104.65	106.7	104.62	106.46	106.25	105.24	106.49	105.07	105.66	105.02	106.78	102.92	106.67	107.22	105.4	106.34	105.65	104.64	106.08	104.47	105.56	108.26	107.91	104.71	104.49	105.05	109.09	107.64	107.47	105.65	107.19	104.56	103.58	109.16	104.28	106.52	106.51	105.64	106.26	105.72	106.56	108.36	109.25	111.22	110.25	106.95	108.59	110.22	106.19
107.56	108.33	107.65	106.77	106.79	109.53	106.71	105.8	107.78	107.54	105.27	105.64	107.01	102.25	106.78	104.95	104.73	104.5	106.23	105.22	103.45	104.24	105.68	106.17	103.09	106.8	105.18	104.41	104.54	107.22	105.18	102.4	107.08	104.24	104.77	108.21	106.38	104.35	104.82	107.77	107.47	105.78	107.74	105.13	104.42	107.06	103.36	107.91	109.22	106.84
105	101.26	101.01	103.8	104.06	102.93	101.91	104	103.72	102.09	103.37	102.41	102.39	103.53	102.48	101.8	102.23	102.12	102.72	103.11	103.48	101.27	106.1	103.12	103.47	99.362	101.54	104.42	102.34	103.56	100.93	104.55	101.84	105.58	101.74	105.15	100.57	101.19	104.66	104.05	105.58	101.38	101.35	104.69	102.45	101.55	102.72	105.13	100.8	104.17
98.605	99.811	96.787	97.696	100.11	101.38	93.344	95.879	97.32	98.184	100.03	99.314	100.04	96.412	99.306	93.971	99.298	100.34	100.98	96.939	96.567	97.112	96.445	95.029	97.552	100.57	100.54	99.335	96.203	94.608	96.23	96.701	97.559	99.67	98.415	94.777	95.932	99.916	101.06	99.082	98.582	100.97	94.822	97.466	96.76	96.982	98.512	96.632	101.65	98.195
107.86	107.26	106.16	103.2	102.74	107.28	105.9	106.52	106.18	103.52	107.92	107.86	103.85	108.04	107.66	107.35	103.78	103.59	104.95	102.38	105.48	103.43	107.02	105.06	108.18	103.43	106.46	105.71	106	104.17	106.07	104.35	105.22	106.14	106.31	101.91	104.15	106.1	104.01	106.74	106.14	103.4	107.11	110.82	105.76	101.03	104.87	103.25	105.27	104.27
103.5	102.92	109.98	103.12	104.65	103.43	106.23	106.43	107.09	108.99	107.71	103.64	105.47	105.9	105.04	104.11	105.11	104.69	102.7	106.81	102.83	101.53	108.76	104.91	104.61	105.79	104.87	106.57	104.39	104.07	104.92	106.46	106.11	107.22	103.67	105.65	105.43	108.58	105.88	106.68	104.04	104.69	102.56	102.91	105.47	102.36	103.17	104.59	106.66	103.81
109.92	109.71	106.33	105.82	107.37	106.73	110.53	107.78	104.88	108.82	103.24	107.5	111.23	107.62	107.99	106.33	107.87	104.9	112.16	107.79	111.35	110.06	109.39	105.83	105.57	108.13	110.07	106.04	106.47	108.62	107.48	106.93	105.26	110.83	108.78	109.06	107.77	109	106.63	109.35	105.49	107.25	107.5	107.4	104.17	106.43	105.88	104.86	107.7	108.72
106.91	108.83	105.91	108.11	107.44	109.79	107.37	107.42	108.77	108.96	106.69	106.35	108.27	106.01	108.7	107.85	109.44	108.19	107.71	107.05	107.17	106.23	108.64	109.21	106.04	108.27	109.17	107.44	108.51	109.83	110.07	110.19	104.27	106.27	109.95	108.19	109.71	108.9	111.34	105.96	107.37	106.67	107.95	107.43	109.49	106.38	108.17	105.37	110.08	106.97
108.91	107.39	106.47	109.66	109.13	109.65	108.86	107.92	110.85	108.38	106.8	108.05	108.77	108.01	109.1	106.09	108.62	109.85	109.5	108.28	107.39	109.41	106.65	111.05	105.29	108.81	106.19	105.19	109.31	109.94	107.14	107.39	106.95	107.91	107.31	108.87	106.91	109.19	108.09	106.58	108.24	107.59	108.89	108.97	107.05	109.69	107.34	108.52	109.2	111.54
103.94	103.7	107.22	103.32	106.25	105.01	103.15	105.08	105.16	104.21	105.19	106.5	102.71	102.96	107.1	106.22	105.4	106.32	105.05	103.67	106.49	104.49	105.84	105.77	103.44	108.46	109.8	108.84	102.92	105.96	106.85	105.16	108.15	106.86	102.14	106.92	105.49	102.24	105.3	105.98	107.24	105.05	106.84	107.51	107.09	106.56	101.3	105.89	103.37	106.19
104.38	107.75	106.27	105.82	107.17	103.24	106.47	105.15	106.9	104.49	105.79	105.32	110.61	104.02	104.51	108.02	108.46	105.14	105.5	107.55	107.41	106.53	105.92	104.27	108.1	105.2	107.94	109.72	103.98	109.4	104.85	104.71	104.39	106.76	105.78	103.9	106.82	106.19	106.8	108.62	108.78	108.24	106.49	106.36	107.06	110.89	105.55	105.97	105.74	109.16
103.07	108.37	108.51	104.16	107.68	104.74	106.66	106.46	109.62	106.1	107.62	106.94	106.54	105.64	105.72	108.17	106.13	103.32	108.93	105.86	103.16	106.45	108.42	103.74	108.06	104.19	103.3	105.84	107.34	103.82	106.24	103.89	107.32	104	109.55	106.34	105.35	106.92	107.07	106.1	107.68	109.33	108.04	107.77	106.12	108.25	104.95	105.96	108.39	106.6
105.5	105.96	107.85	107.53	107.04	103.66	107.18	103.78	107.13	107.97	102.97	104.86	106.54	106.09	105.8	103.93	105.04	106.42	107.43	104.18	106.42	106.11	105.22	108.35	106.98	104.35	106.73	104.65	104.29	107.27	105.74	107.67	104.24	104.01	104.85	107.04	103.51	104.57	111.15	105.36	107.42	105.34	104.57	103.95	105.35	108.27	103.48	104.92	105.01	106.88
106.05	109.53	109.34	105.32	108.37	108.99	106.65	104.76	111.83	109.66	110.12	109.29	108.54	105.82	108.62	108.54	108.68	109.21	108.69	107.16	105	107.4	106.98	110.26	109.98	108.1	109.31	105.84	109.95	108.61	106.1	107.13	106.19	109.91	108.13	108.37	109.71	106.83	109.5	108.88	107.7	111.29	109.09	106.6	105.98	108.76	107.2	106.35	109.44	107.63
106.2	107.19	114.59	110.02	107.58	107.25	108.42	111.09	108.26	110.02	107.51	107.88	109.58	107.47	108.77	106.87	108.61	107.13	108.37	108.01	106.47	104.82	107.58	107.62	109.27	109.88	108.04	109.59	110.07	111.88	108.25	109.03	108.16	109.39	109.4	108.48	107.61	108.47	109.05	109.42	109.01	113.61	106.63	110.96	107.68	107.83	107.46	110.65	105.39	110.09
103.65	104.22	106.23	105.95	105.78	107.66	104.04	104.09	108.57	105.06	104.87	105.28	105.36	108.41	104.94	105.15	106.21	103.18	103.12	108.84	105.15	105.3	105.63	104.03	102.86	107.4	110.13	109.86	106.13	108.96	106.75	106.48	105.84	105.34	107.78	106.85	103.97	107.21	106.37	106.67	102.64	103.65	106.11	104.02	101.14	107.32	104.99	106.83	107.69	105.08
109.09	105.71	103.98	104.37	104.79	106.27	104.24	105.35	104.38	107.23	106.8	105.52	102.35	109.14	108.46	105.86	107.55	105.36	105.98	104.78	106.59	105.41	104.57	109.26	106.39	107	105.95	105.14	104.31	105.04	109.21	108.66	107.12	105.69	103.82	107.34	106.69	107.66	106.51	106.83	105.5	105.48	106.02	103.97	105.41	105.44	106.03	106.69	105.97	103.28
109.09	108.47	105.17	107.68	106.63	106.46	105.52	105.25	106.13	107.83	106.64	108.44	104.12	104.65	105.06	106.81	107.7	108.31	106.08	108.36	106.8	104.2	104.56	106.57	109.77	107.29	105.96	106.65	107.58	106.31	106.23	108.09	106.85	110.61	107.14	105.4	106.05	103.49	105.09	104.81	105.91	108.01	108.06	108.86	109.09	107.85	106.41	104.39	105.33	105.31
108.36	110.18	107.31	106.58	103.6	109.66	109.39	109.47	106.38	107.4	105.91	107.93	107.98	109.34	107.68	106.9	106.91	108.84	107.91	104.62	107.18	111.92	106.66	109.35	108.15	106.14	113.34	109.7	108.46	107.9	105.99	110.12	109.69	110.84	110.94	109.27	108.59	108.16	107.35	107.06	109.43	108.28	110.92	108.6	109.25	107.86	106.99	112.5	107.21	107.8
104.55	104.73	108.01	106.11	107.34	107.61	105.61	105.78	106.45	108.02	106.95	106.99	108.25	105.82	106.08	106.33	108.62	104.19	105.81	103.85	106.48	106.53	108.94	104.07	107.55	106.23	107.01	105.42	108.46	106.18	106.74	105.12	106.95	107.74	108.32	107.7	107.49	108.18	106.08	104.45	107.18	107.55	103.93	101.2	106.71	107.18	107.54	102.89	104.06	105.42
103.88	105.14	102.07	105.47	104.46	104.64	108.07	107.58	104.88	104.92	101.59	107.35	106.77	105.65	106.59	102.47	109.16	105.05	106	103.55	105.31	105.76	104.07	105.61	103.91	103.86	102.4	106.53	105.77	105	102.47	108.57	106.72	107.8	108.8	104.98	107.18	104.44	107.13	105.12	107.37	106.37	103.57	106.73	107.97	105.39	106.55	103.43	108.01	104.55
111.37	114.11	113.15	110.59	111.28	109.97	111.53	112.7	109.69	110.48	108.29	110.75	111.94	114.36	111.96	113.02	108.69	110.42	109.06	108.65	112.75	110.31	110.19	112.09	110.27	111.68	109.81	112.09	109.89	107.62	111.14	109.45	109.41	114.37	112.65	109.96	109.02	110.09	108.13	109.75	110.57	112.57	111.69	108.07	110.31	108.81	108.65	113.23	107.7	111.59
99.294	100.34	95.669	100.82	99.392	98.971	96.129	99.005	96.934	96.718	97.373	100.55	98.78	98	94.933	97.94	99.749	96.126	96.15	96.602	98.566	97.037	103.15	97.845	95.316	97.764	98.908	98.092	98.922	99.24	101.31	95.755	98.103	96.604	98.794	98.703	100.83	95.832	96.744	97.447	101.99	97.456	97.594	97.356	101.06	100.83	97.21	95.749	98.36	97.122
98.09	97.49	99.859	99.14	98.708	98.846	94.788	101.34	98.362	97.656	99.185	97.981	100.88	99.369	99.635	98.571	96.139	98.42	100.88	100.41	97.308	98.383	96.615	96.331	97.785	99.37	96.493	98.135	99.871	97.601	103.86	100.48	95.989	98.129	101.09	101.89	99.929	97.459	99.038	96.055	99.199	98.621	97.891	99.198	97.981	98.508	93.952	98.126	96.49	99.153
108.96	112.71	103.64	110.24	107.42	111.88	106.58	107.79	112.03	109.3	105.87	110.2	106.29	107.58	107.7	106.9	108.82	109.43	110.21	109.35	110.71	107.68	108.77	109.59	110	107.97	111.08	107.53	109.51	108.5	107.54	112.23	109.01	104.58	111.98	111.85	105.96	109.35	111.73	107.76	107.64	106.72	110.91	104.27	109.53	108.77	108.84	110.12	107.19	108.37
104.66	106.25	106.96	107.74	105.57	103.52	109.74	108.97	109.39	107.95	107.12	110.26	109.23	110.73	110.44	107.65	110.55	108.84	111.28	107.65	108	108.79	112.46	107.59	107.71	108.24	106.71	111.29	107.36	106.41	106.78	111.44	107.97	106.41	107.83	108.78	107.97	108.3	106.8	104.41	108.49	109.62	108.31	111.5	109.96	109	107.31	107.25	112.83	110.44
108.28	108.4	107.08	108.08	105.77	109.13	108.05	105.55	107.05	110.44	108.98	107.61	106.91	109.39	108.87	108.45	110.22	108.41	107.68	104.95	110.12	109.8	110.72	105.74	107.55	108.06	111.39	106.71	107.08	107	106.91	108.73	106.37	107.85	104.46	106.1	106.62	106.74	106.61	110.23	105.14	106.35	107.79	110.89	107.02	107.46	106.67	108.39	105.14	108.89
107.38	108.18	106.73	108.39	107.13	110.85	106.68	103.99	108.31	108.74	110.17	109.93	110.79	110.01	110.28	108.83	108.65	106.53	111.42	108.16	106.05	107.3	109.49	106.21	105.01	107.14	104.61	105.11	104.32	106.57	106.57	108.86	106.77	109.92	106.7	108.95	107.51	111.59	108.19	107.31	107.01	110.44	107.01	107.01	109.69	108.12	106.88	108.72	107.31	108.23
103.21	100.47	101.59	99.811	100.31	101.14	98.799	101.39	100.55	97.595	102.38	101.1	102.39	101.59	102.42	103.13	99.551	103.75	102.28	103.19	100.93	98.686	99.121	101.62	100.42	100.06	97.357	99.93	98.169	99.3	103.06	101.07	99.056	101.34	103.24	98.12	101.11	101.9	104.23	98.942	97.493	98.178	98.263	101.49	101.62	99.875	100.48	103.32	99.696	101.15
110.92	104.22	102.58	107.75	106.53	104.85	104.83	108.5	106.5	102.51	105.3	107.16	107.15	107.28	108.73	104.72	103.68	105.9	104.15	107.79	107.29	108.19	106.8	106.66	106.07	106.61	108.5	106.3	104.29	108.72	102.09	106.05	107.32	110.3	105.72	105.15	102.09	107.33	110.33	105.24	106.25	106.73	106.94	108.25	106.9	106.97	103.97	103.87	104.94	104.31
109.16	109.28	109.06	108.76	111.87	111.22	108.97	109.91	109.08	109.94	109.14	110.31	107.27	107.37	109.12	108.96	111.24	108.38	109.4	109.13	107.57	106.44	108.89	103.2	108.1	106.73	107.3	108.12	109.42	109.36	108.1	107.54	109.1	109.53	107.81	107.28	106.15	110.67	105.9	111.3	108.99	108.18	107.73	112.58	108.4	109.26	108.12	111.28	108.49	109.52
105.43	108.52	107.35	100.21	107.14	106.22	103.61	108.16	106	105.89	106.97	108.41	103.52	104.17	106.29	103.97	103.65	105.14	109.03	107.99	106.12	104.52	106.44	107.06	106.05	104.26	103.64	107.25	104.36	105.34	106.79	103.29	103.7	103.69	108.68	106.5	101.44	104.21	107.93	105.15	106.02	104.98	108.19	107.04	106.63	103.48	105.06	101.57	106	104.69
105.63	109.67	105.78	105.16	108.93	103.77	104.99	103.41	106.41	105.47	107.17	108.4	104.91	105.69	105.06	106.74	104.41	105.55	105.55	107.45	107.12	103.84	105.32	106.56	103.24	105.01	104.51	105.62	105.92	104.76	105.05	103.73	105.49	107.28	106.93	107.03	106.32	107.61	106.33	108.58	103.9	102.75	103.94	104.05	103.49	104.43	104.59	103.06	105.43	105.6
105.11	105.54	108.6	108.05	106.4	105.35	105.91	101.45	104.9	106.28	103.17	107.66	109.18	105.72	105.57	104.65	105.37	108.97	104.1	105.11	104.77	104.92	107.62	102.29	106.51	107.4	108.85	104.75	105.79	105.72	105.1	107.54	104.01	103.47	104.24	105.39	104.42	107.91	106.14	106.29	103.09	105.38	108.3	104.16	104.89	103.54	107.15	105.38	102.77	106.35
99.75	98.071	100.58	96.713	100.43	99.339	96.354	98.903	99.021	98.54	99.084	97.946	98.174	96.726	99.974	97.776	97.652	96.788	99.03	96.856	96.628	99.456	98.812	97.798	95.364	96.107	96.658	99.111	97.558	97.62	100.44	98.437	96.981	96.64	99.297	96.938	99.289	100.41	99.322	97.999	100.76	95.986	102.39	98.276	101.33	97.353	98.851	98.477	98.066	96.138
104.9	107.47	107.57	106.82	104.13	105.86	103.96	108.36	102.31	105.14	103.54	105.55	103.53	105.12	106.92	105.86	107.15	102.02	104.73	108.42	106.19	106.02	103.24	105.95	105.42	105.2	105.12	105.41	109.21	106.4	108.12	106.37	105.62	109.54	105.3	107.73	107.88	107.54	103.86	107.5	105.38	106.58	104.61	105.84	109.98	104.56	105.74	104.37	107.41	107.13
97.185	97.939	98.821	97.363	100.82	97.03	99.691	99.646	98.554	97.751	97.079	98.379	95.824	97.93	99.203	97.739	97.891	99.911	96.031	98.721	98.148	99.381	99.586	96.949	96.72	99.324	98.714	97.03	95.151	100.31	97.228	99.873	100.06	98.253	98.669	99.733	97.068	99.816	98.783	98.503	95.835	97.757	100.19	96.046	97.847	98.2	95.232	97.301	97.754	99.335
108.5	105.96	106.22	108.79	109.8	106.53	104.44	110.98	105.56	109.16	106.27	107.52	107.99	106.41	108.82	106.82	109.15	106.25	110.4	106.23	105.93	109.46	107.65	105.03	107.81	105.05	109.13	108.24	106.34	107.96	109	108.93	106.12	108.72	105.95	107.13	108.11	107.24	107.79	105.26	108	106.2	106.23	106.56	110.04	107.75	108.68	109.97	105.22	112.25
94.709	99.289	100.63	97.16	95.281	98.648	92.713	99.442	96.279	98.193	100.14	98.537	97.037	95.431	98.263	97.159	99.939	98.771	96.694	99.408	99.023	95.505	98.465	98.428	98.283	100.44	96.179	97.975	95.147	96.6	97.427	97.83	97.417	95.909	98.389	94.639	95.967	97.587	100.15	97.574	97.445	98.384	95.739	101.87	99	99.211	96.913	98.414	98.342	97.457
106.46	107.4	110.31	106.92	106.37	110.75	107.01	106.94	106.54	108.67	110.26	108.67	109.91	107.94	107.82	104.73	106.82	108.79	108.81	107.07	108.87	106.16	108.65	108.84	108.28	109.96	108.31	108.26	106.19	105	106.82	106.39	107.02	108.85	110.34	108.01	109.66	107.81	108.34	105.52	111.27	105.05	107.05	109.88	107.91	106.97	106.71	105.49	103.48	106.41
109.18	108.09	106.52	108.57	108.14	109.37	110.17	109.94	109.61	107.27	107.17	104.14	109.44	107.26	107.76	109.63	109.92	107.35	109.84	109.37	108.4	109.61	109.85	107.81	108.16	110.63	106.92	108.12	109.32	106.87	108.03	108.72	107.7	108.82	111.38	108.65	109.48	109.29	109.57	106.07	109.84	111.03	110.09	108.17	107.87	108.76	108.51	109.46	108.65	108.22
108.1	106.01	106.63	104.97	102.33	108.96	105.29	104.34	105.78	105.19	104.63	108.19	109.24	107.03	104.2	107.1	105.54	106.41	106.85	102.69	103.6	101.33	107.38	108.12	106.3	107.07	101.77	106.75	106.95	104.26	108.23	105.81	103.1	110.61	107.18	107.84	105.38	104.84	106.03	109.75	109.83	106.79	101.8	105.36	105.45	104.06	103.36	103.04	106.4	106.08
109.79	109.02	111.7	108.96	107.58	107.65	105.49	109.44	111	108.8	106.96	109.53	107.45	106.24	105.28	109.73	110.78	107.85	107.72	109.84	108.16	108.59	108.65	108.47	107.51	111.29	112.4	110.39	111.42	109.24	109.9	107.08	108.74	110.48	107.22	110.89	106.57	107.28	108.56	112.18	108.58	108	108.92	106.5	107.71	111.61	105.5	108.6	111.59	109.97
108.27	107.02	105.72	110.78	110.65	105.43	110.02	108.05	107.32	106.96	108.06	109.61	108.94	111.08	107.42	109.3	107.35	109.46	109.61	107.92	107.73	107.06	106.71	106.63	109.03	106.95	109.03	109.79	108.97	109.23	111.27	108.6	108.55	110.23	110.25	109.86	109.52	106.51	108.65	110.46	110.28	108.47	108	108.16	107.97	109.34	107.18	106.36	109.58	107.56
107.25	106.86	108.12	107.4	108.28	109.37	108.74	110.08	107.54	109.38	108.5	108.36	109.87	107.46	107.89	106.4	107.73	109.05	107.13	106.78	108.2	106.24	106.67	105.84	109.66	107.35	107.37	106.21	107.37	111.57	108.62	108.72	109.93	104.49	105.12	107.57	108.78	109.06	108.14	107.71	106.7	108.97	106.71	107.28	109.39	109.04	107.97	109.7	108.6	106.57
108.08	108.65	109.17	108.68	108.02	112.62	106.17	107.58	109.93	106.28	112.22	107.63	106.81	108.08	108.92	109.56	109.59	104.07	108.5	111.26	106.83	109.28	108.41	109.37	108.73	112.57	109.73	108.02	107.93	110.58	108.84	111.29	111.75	108.42	106.37	108.36	105.61	108.17	110.1	112.58	107.28	110.56	107.66	110.17	107.24	106.84	108.34	106.67	105.77	108.48
104.4	106.9	106.24	106.14	104.57	107.82	102.7	107.08	108.73	108.49	106.75	105.54	105.1	104.94	106.01	107.7	105.5	107.81	103.47	105.89	107.48	104.99	108.05	104.66	105.42	106.43	107.01	105.98	104.31	107.25	107.17	104.93	103.79	104.64	106.75	106.32	105.3	106.61	102.19	104.89	102.78	105.33	107.71	107.16	105.76	105.82	107.11	105.3	103.57	108.31
97.375	94.926	99.741	95.695	97.676	99.465	96.626	98.649	98.79	97.458	98.24	96.645	95.211	95.245	98.137	96.445	96.689	96.818	98.083	100.44	97.448	98.254	98.223	99.276	99.931	96.189	100.52	97.758	97.756	96.745	98.169	94.898	100.46	98.558	98.286	100.1	100.48	97.199	98.328	97.83	98.471	99.959	99.862	95.468	99.367	96.631	97.892	99.756	98.619	95.86
106.67	109.02	110.1	109.14	106.43	106.44	109.54	108.24	105.62	107.79	105.73	109.39	110.07	107.86	108.48	105.82	110.8	107.22	106.13	107.68	108.36	110.2	108.31	106.38	106.49	107.77	107.44	108.57	104.08	107.34	106.26	108.7	110.2	109.89	106.45	108.96	109.97	109.01	109.34	107.68	107.79	108.8	113.1	110.53	106.71	110.85	108.3	108.91	108.64	109.1
109.76	108.86	107.7	107.63	109.17	109.92	109.93	108.32	106.25	107.42	106.27	108.89	110.38	109.02	108.79	106.59	107.82	111.37	108.07	107.7	107.2	107.37	112.79	107.04	106.71	108.61	106.25	109.26	105.01	108.25	109.17	108.2	109.29	110.78	105.92	109.73	110.68	109.66	103.33	107.48	105.61	109.94	107.76	105.7	110.7	111.36	107.35	110.01	109.06	110.66
106.96	104.74	106.68	107.02	105.37	105.84	107.38	106.28	107.4	105.18	105.6	107.5	104.84	105.01	105.12	107.95	108.14	104.59	104.88	104	103.14	107.72	104.98	107.99	107.23	107.01	105.62	106.73	106	104.5	108.33	108.11	107.63	110.47	107.93	104.23	103.6	106.91	107.4	107.4	109.48	105.63	105.96	105.78	104.26	104.93	104.8	107.25	105.65	109.37
106.76	107.46	110.14	103.58	108.38	109.93	106.7	107.75	107.65	107.13	109.48	105.96	108.93	106.93	107.65	108.34	111.6	110.11	105.98	105.72	108.88	107.13	104.6	107.19	113.19	109.31	110.53	108.2	108.22	109.65	105.89	108.35	106.45	109.19	106.46	108.46	106.71	107.59	106.07	108.66	109.45	107.4	106.15	105.85	107.75	106.31	107.67	106.09	105.17	111.36
102.41	109.16	109.39	107.01	108.83	108.96	107.25	105.75	110.16	107.83	105.03	109.91	104.13	107.2	108.61	110.16	105.65	105.1	107.63	107.05	107.36	107.95	109.31	108.42	105.89	106.65	108.62	106.46	109.15	107.44	109.68	108.2	107.7	108.55	107.28	107.37	107.27	108.55	108.07	108.31	105.3	107.44	104.9	109.19	109.24	108.9	105.16	108.33	110.93	109.8
98.172	101.65	98.077	98.216	97.461	96.025	98.069	96.093	100.61	95.587	96.282	96.497	101.76	97.575	100.07	99.963	98.814	96.904	99.294	99.126	101.06	101.14	98.602	98.314	95.33	98.69	98.852	95.359	97.973	102.1	99.371	98.856	94.827	96.254	99.076	96.224	96.12	95.258	99.344	101.11	98.595	101.01	98.318	100.1	97.507	99.603	97.977	98.121	97.872	98.583
109.6	110.85	110.03	110.36	111.06	108.96	108.45	110.06	110.57	110.35	109.15	110.25	109.37	111.79	110.77	110.87	108.69	110.9	112.34	109.28	110.87	106.72	106.6	113.64	112.98	113.6	109.95	111	113.38	110.26	109.73	109.57	108.51	108.97	109.55	111.38	111.67	110.52	112.89	108.34	108.33	110.84	110.16	109.84	110.97	109.68	112.77	110.88	112.01	113.76
106.62	108.04	110.28	108.73	110.23	108.7	105.35	106.24	107.48	108.28	107.56	110.01	104.01	107.96	106.18	111.36	104.59	103.84	107.27	106.74	106.09	106.06	107.57	108.25	110.06	107.69	109.56	105.83	108.04	108.34	105.4	106.35	108.27	107.83	106.68	105.25	105.44	108.23	105.22	106.84	107.71	106.8	106.08	107.59	109.21	106.98	103.36	106.75	105.87	107.99
106.74	108.69	108.93	106.85	112.22	111.54	107.57	109.87	106.62	105.02	107.03	108.98	110.16	108.93	107.93	108.53	106.92	108.87	107.1	107.77	107.92	108.48	107.49	109.57	108.07	108.07	104.59	107.98	110.16	110.89	109.55	108.14	106.12	109.97	108.02	105.76	109.77	108.51	107.17	106.29	107.28	106.65	109.02	107.92	104.75	106.62	105.96	109.56	106.64	109.41
107.4	107.73	104.56	105.62	108.15	107.58	103.24	106.72	106.06	106.05	105.77	105.42	109.61	108.07	109.7	105.38	104.03	106.4	107.25	105.1	106.69	107.54	106.84	104.6	103.19	104.48	109.35	107.79	106.69	108.78	108.35	109.61	106.4	106.03	103.99	107.99	106	106.3	105.15	109.13	108.26	106.72	107.39	107.83	106.42	110.16	108.26	107.66	109.63	109.8
98.376	99.405	95.579	94.615	97.423	96.736	99.273	98.591	102.2	99.239	97.929	99.446	101.44	98.544	100.52	97.288	101.53	99.151	97.346	98.117	97.63	98.466	97.775	99.246	97.873	101.17	101.44	102.31	98.834	95.948	98.317	98.305	97.91	99.677	100.17	100.33	101.58	101.1	95.35	99.403	99.37	99.316	101.03	99.898	102.94	97.667	98.24	99.633	96.768	96.511
108.48	111.21	107.66	114.6	109.87	108.05	110.04	109.13	109.16	108.64	108.17	106.46	108.84	107.76	107.01	110.54	109.98	108.97	109.42	107.02	104.14	110.92	109.61	109.94	105.33	110.02	108.39	107.15	107.59	106.82	110.47	106.28	106.68	109.52	106.55	109.94	112.88	109.53	110.52	109.16	110.13	106.79	107.42	110.06	109.85	108.23	107.56	109.91	107.87	107.4
108.7	108.49	110.38	107.2	108.93	106.14	109.6	108.11	108.2	108.25	107.7	108.98	108.94	109.01	106.72	106.81	107.86	109.4	109.01	109.29	107.49	106.52	111.2	108.81	107.65	107.55	104.88	108.18	108.82	108.2	106.65	106.84	107.12	108.24	109.46	107.28	108.76	108.54	109.71	107.02	110.11	107.12	108.12	106.84	106.94	108.58	108.58	109.21	108	109.29
106.43	105.16	103.59	105.66	104.17	104.86	104	106.68	105.26	109.32	103.73	107.14	106.56	104.55	106.6	105.92	105.87	105.62	102.7	107.28	104.3	107.17	108.93	105.35	105.26	105.76	104.27	104.68	104.48	104.62	108.14	103.46	104.59	102.85	105.23	106.8	105.7	104.58	107.02	104.32	103.75	107.65	110.28	108.95	106.47	109.16	107.41	103	107.91	103.89
106.79	108.89	105.2	107.09	108.42	106.44	105.01	105.69	108.75	107.92	108.5	107.54	110.43	105.41	109.66	107.39	103.31	108.66	106.63	108.1	108.83	105.21	109.7	104.65	106.4	102.51	106.66	106.39	105.49	102.09	106.73	104.71	107.04	103.26	107.98	109.18	105.73	103.71	104.94	109.16	105.4	105.05	104.73	106.22	106	107.3	106.28	105.68	103.7	107.49
100.24	97.455	99.59	101.62	98.963	100.73	103.13	101.13	102.39	99.067	100.62	100.88	99.329	100.48	99.962	100.04	101.52	100.11	100.81	99.515	101.3	98.428	102.48	100.78	99.856	99.931	101.47	101.11	101.11	101.8	99.837	98.447	98.524	99.883	102.14	100.38	101.24	97.81	102.63	100.27	102.21	100.96	102.23	103.45	101.72	102.52	99.315	100.5	103.02	99.048
104.78	105.08	107.15	107.92	102.39	106.95	103.72	109.16	102.61	104.39	106.99	106.03	106.01	107.07	104.98	106.92	105.89	107.04	105.26	109.1	107.44	105.97	107.51	105.56	105.65	103.6	105.5	107.31	107.78	107.5	105.21	107.37	106.07	104.5	105.62	106.88	107.32	103.64	106.4	108.52	104.85	101.65	110.59	107.5	105.8	104.95	106.14	106.1	106.39	107.73
108.58	108.49	108.95	107.48	109.83	109.98	111.46	109.55	110.19	107.83	108.55	109.89	113.48	107.92	108.17	109.46	106.94	104.75	109.95	106.7	109.07	109.46	108.17	108.77	106.93	108.76	108.81	108.79	106.91	108.32	107.82	108.27	108.41	108.16	107.44	110.51	108.77	108.42	108.87	105.06	111.49	108.81	105.89	109.06	109.48	106.17	108.75	111.25	108.65	106.9
98.415	99.557	98.091	100.09	98.487	98.042	97.49	96.693	103.05	96.902	99.716	98.696	98.084	100.79	95.142	97.753	99.537	97.432	101.07	97.877	97.212	99.216	99.23	96.076	100.23	98.539	96.968	98.379	103.22	96.699	101.85	102.08	98.951	99.078	101.92	98.857	100.51	99.666	100.11	98.898	97.567	95.094	101.78	98.283	98.607	97.35	96.181	98.877	101.82	101.14
100.82	100.66	97.855	100.78	100.44	100.05	100.8	100.93	101.39	100.76	98.425	99.286	99.146	100.47	101.42	100.65	104.06	100.89	101.08	101.78	98.145	102.59	98.296	97.94	101.47	100.97	100.72	101.54	98.531	100.7	102.25	98.994	100.06	97.89	99.957	102.3	101.68	101.67	99.895	101.86	102.71	101.59	99.712	98.72	99.775	99.774	101.42	100.62	100.91	102.59
105.02	103.28	101.05	99.657	104.23	104.87	101.67	101.78	103.39	99.622	101.57	102.57	100.67	104.44	102.32	100.53	100.96	104.17	107.29	105.68	102.38	103.29	101.88	102.75	103.57	100.96	102.63	102.72	103.22	104.61	104.26	103.27	103.26	101.33	102.47	102.55	101.63	104.35	102.43	103.48	100.38	103.73	96.849	101.34	99.255	98.028	104.7	102.46	103.57	98.419
97.787	100.06	97.3	100.19	95.514	99.919	99.691	98.731	94.797	99.831	100.93	99.634	99.542	99.133	100.62	99.662	99.271	97.301	99.876	99.815	98.9	101.19	98.478	100.28	99.248	96.97	98.899	99.224	99.961	100.27	97.099	97.145	98.904	97.435	98.967	101.36	97.525	100.2	99.273	99.449	98.789	101.19	99.815	96.866	96.351	99.195	97.316	98.162	96.559	102.12
106.22	105.18	100.48	102.16	106.38	106.74	102.58	104.46	106.23	107.62	105.02	107.72	107.29	104.16	104.13	104.37	106.86	106.13	106.73	105.31	106.59	108.28	104.81	106.92	106.66	102.03	106.15	102.98	109.94	106.48	104.7	105.8	108.31	106.53	104.75	104.84	104.35	105.72	103.98	105.45	103.72	108.64	106.44	106.55	107.9	103.48	107.73	106.38	104.99	107.82
109.57	108.71	106.82	107.36	109.5	108.43	106.87	108.84	111.42	110.05	106.65	114.07	108.33	109.14	106.23	107.66	110.88	107.89	108.41	108.59	109.92	111.52	106.29	112.05	107.62	104.87	108.16	109	108.99	109.56	107.85	108.56	106.9	106.39	109.28	109.47	109.12	107.55	108.79	108.76	107.73	108.39	108.24	107.26	106.1	107.35	108.4	109.41	110.02	106.85
107.72	108.16	105.87	104.27	107.93	107.62	107.57	105.91	103.15	107.83	107.98	107.6	107.55	108.1	106.4	103.96	106.24	107.86	108.05	107.2	107.52	108.33	106.91	104.96	107.62	105.21	104.45	110.23	105.9	106.41	106.03	107.11	107.32	103.97	105.04	104.15	108.75	106.6	104.6	107.1	109.81	110	105.4	104.54	106.66	107.1	102.99	104.42	106.21	105.72
99.196	97.927	97.854	98.317	99.29	99.938	99.299	96.423	97.872	99.184	99.171	98.942	96.353	97.727	97.05	98.172	100.27	99.898	99.49	102.67	95.179	96.736	94.675	96.966	96.424	98.415	100.92	98.913	97.868	97.144	98.812	95.752	96.655	98.106	98.915	95.451	97.969	95.983	96.59	97.281	96.481	98.16	97.865	95.192	99.629	96.605	99.166	98.244	98.193	97.212
105.19	104.2	104.34	105.68	105.38	109.91	107.82	103.9	103.31	107.51	104.68	104.78	109.49	105.17	105.28	103.36	104.22	107.56	103.94	106.01	105.68	103.53	105.18	105.27	102.19	103.57	106.52	107.49	102.12	105.46	106.43	102.44	104.44	107.16	101.13	106.74	104.67	103.71	105.84	104.37	106.15	105.25	102.53	105.5	105.75	105.58	105.08	107.05	106.07	105.18
107.64	106.26	103.79	101.37	105.07	105.94	106.85	105.73	106.73	106.04	106.07	106.46	106.49	107.26	108.56	105.1	105.68	108.85	106.98	109	106.12	108.27	105.79	109.73	105.03	108.77	106.56	108.32	106.65	105.07	107.08	106.6	108.21	106.32	109.52	103.63	107.03	104.5	104.78	106.98	106.6	104.94	105.8	106.67	104.24	106.2	105.45	102.11	106.4	104.89
105.92	105.7	105.96	107.08	105.45	107.42	105.32	101.13	103.32	106.22	104.32	105.76	106.72	104.57	103.69	105.87	105.65	108.17	104.53	106.66	103.01	106.1	102.87	104.66	101.31	105.16	107.39	104.17	106.79	108.59	108.15	106.63	109.11	106.89	103.33	106.39	105.68	103.5	108.9	104.74	105.4	106.24	105.66	106.19	105.37	106.03	104.13	106.09	106.22	106.41
109.17	108.56	109.14	108.62	107.61	108.68	105.38	107.83	107.96	108.9	108.86	109.54	107.11	110.7	108.26	109.7	108.62	108.72	107.72	107.85	110.78	108.65	109.25	107.34	110.18	106.9	108.72	109.81	112.01	112.32	108.27	110.87	109	106.04	107.93	108.8	109.79	108.44	109.4	108.63	105.47	111	106.96	108.3	107.87	108.26	109.14	107.27	108.2	107.68
106.4	104.03	103.68	104.55	103.44	105.59	104.02	106.16	103.2	105.56	108.79	106.55	105.84	105.81	105.97	106.15	107.41	104.85	109.7	105.33	106.04	104.2	106.91	107.4	106.92	106.78	104.76	106.02	108.24	105.3	105.89	105.41	106.46	105.02	103.55	102.69	106.82	105.23	108.01	106.6	104.76	105.14	106.84	102.45	104.45	104.05	103.74	108.33	107.91	105.44
107.89	110.63	107.68	107.69	109.41	108.32	107.64	107.29	107.98	107.29	112.15	107.88	106.94	109.16	111.19	111.39	107.16	107.83	108.44	107.09	110.41	109.17	108.87	110.39	106.31	108.15	105.86	107.9	110.08	104.76	106.42	108.36	108.95	107.73	108.88	106.83	108.53	109.62	107.76	110.12	111.54	109.42	107.62	110.12	107.24	105.45	106.26	109.23	108.28	112.74
110.41	109.59	106.55	103.74	108.19	107.38	107.75	112.47	107.73	107.26	106.19	106.1	108.6	107.6	106.06	108.21	106.51	109.79	109.93	108.46	107.81	108.96	107.94	108.42	109.85	108.06	108.12	110.46	110.86	107.07	108.26	108.21	107.15	109.87	106.07	106.46	108.1	106.83	103.07	106.57	107.92	107.1	106.97	104.23	110.44	106.21	107.78	109.83	105.9	107.45
100.89	101.94	101.12	97.877	99.638	101.99	100.72	101.67	100.58	103.43	98.618	100.7	100.78	99.378	101.47	100.97	99.905	101.92	102.31	101.47	97.059	102.7	97.568	101.67	99.93	102.82	103.38	99.374	101.8	100.52	101.19	102.78	99.462	99.901	100.71	102.35	100.23	100.46	100.76	98.285	100.72	101.95	99.272	101.27	100.48	99.198	100.43	103.6	99.518	99.651
105.12	108.77	105.69	107.96	108.41	107.13	105.95	107.77	107.47	108.09	108.27	107.85	106.4	107.55	106.99	110.51	111.47	107.39	108.24	108.88	105.64	105.75	106.9	111.35	106.63	108.37	107.3	109.04	108.8	107.4	107.99	107.04	108.99	105.11	110.12	107.63	106.28	107.2	105.29	109.47	109.87	107.13	107.87	108.6	105.4	110.78	109.33	108.56	108.62	105.41
106.87	106.84	106.18	107.72	108.46	104.72	107.2	108.1	106.41	106.32	107.38	109.34	112.13	110.38	108.16	107.04	110.2	107.73	109.77	105.13	104.27	105.35	108.05	108.57	108.14	106.73	109.35	107.35	109.7	106.32	110.76	103.83	108.33	111.24	106.63	108.01	109.68	106.47	107.55	108.67	109.67	109.59	109.61	107.97	107.01	110.61	109.41	106.97	109.14	108.29
104.55	104.81	106.68	105.09	107.32	106.41	106.86	107.04	109.02	106.04	108.36	107.52	106.09	108.71	106.84	105.59	104.89	105.8	103.62	110.42	106.45	107.61	106.81	107.24	103.75	107.63	108.08	105.89	105.14	105.28	109.08	106.94	108.1	104.33	104.63	102.87	105.15	104.07	105.09	105.2	109.73	104.6	105.5	102.92	104.61	104.55	105.45	103.95	104.67	106.94
106.3	109.84	106.76	107.19	106.56	109.53	106.72	105.16	106.62	104.43	108.94	103.78	108.43	106.3	107.32	107.34	104.12	106.04	104.82	104.38	106.97	104.2	106.51	106.58	107.77	106.12	105.11	106.32	108.56	106.64	108.69	103.47	106.22	103.4	106.57	108.15	106.08	108.45	104.64	107.77	107.07	108.15	105.77	103.85	105.01	104.1	106.93	108.35	108.33	103.56
105.76	105.93	103.22	105.17	106.09	105.05	106.37	103.5	105.23	104.25	103.35	104.22	105.66	105.65	105.6	106.36	102.26	105.25	103.97	104.38	106.9	106.95	108.33	106.14	105.18	102.85	107.31	103.96	105.47	108.74	102.98	105.49	105.54	105.28	108.2	107.66	107.19	108.61	102.51	107.01	110.03	103.14	105.58	102.24	106.54	106.89	108.35	107.47	110.56	103.75
98.857	96.554	98.272	96.564	102.28	96.79	98.945	98.223	95.82	97.556	98.526	95.015	99.957	100.55	99.688	96.177	98.941	101.7	101.16	96.211	99.311	98.635	95.891	98.89	97.8	97.249	97.746	97.114	98.438	97.882	97.885	96.807	97.252	96.134	98.118	97.675	100.28	99.774	100.73	96.154	98.769	97.695	97.903	96.984	96.844	97.571	98.587	98.803	99.126	97.334
105.51	107.27	104.68	108.4	108.94	108.53	106.54	107.13	110.19	107.37	109.31	105.86	108.15	105.93	112.21	109.91	109.55	108.33	111.72	109.52	105.77	106.88	108.29	110.17	107.91	109.48	110.8	106.61	109.55	108.25	106.45	105.98	111.88	107.46	102.6	109.21	106.11	108.97	112.25	107.37	106.41	110.65	109.88	111.95	105.71	110.16	109.87	110.02	109.2	109.89
100.24	101.3	98.605	99.146	101.02	101.18	99.756	101.5	100.93	100.19	98.433	96.725	101.15	96.814	97.366	97.704	99.619	100.4	95.47	98.631	98.926	97.41	96.919	97.592	97.747	99.179	98.851	95.676	98.32	96.677	101.28	99.335	100.74	98.2	97.72	99.141	99.694	98.244	100.42	97.927	97.65	99.523	99.077	96.253	103.48	99.082	98.959	100.4	99.036	100.01
109.36	109.34	109.79	112.97	112.6	106.67	112.33	112.35	108.71	110.08	111.2	110.39	108.28	112.29	113.38	109.22	111.23	112.47	110.89	110.89	110.68	109.98	111.89	111.12	111.87	111.9	110.2	109.4	111.88	110.39	108.11	108.38	111.61	108.11	108.99	108.26	112.51	110.04	112.14	107.38	111.48	111.28	109.43	111.43	113.02	111.32	109.42	111.13	108.21	111.55
99.532	101.62	96.351	97.741	97.473	100.28	102.53	97.311	99.427	96.219	101.35	98.079	97.551	104.39	95.803	96.777	98.741	97.621	98.496	97.248	98.495	99.267	101.42	98.252	100.84	96.147	99.995	98.257	98.787	96.684	99.503	97.2	97.588	99.284	103.3	99.066	96.464	97.397	98.64	100.14	99.997	98.459	100.15	99.31	99.667	98.92	98.151	95.792	97.03	100.07
106.35	102.43	104.95	105	103.56	104.11	104.84	104.83	105.21	107.72	107.17	104.44	103.02	105.44	107.63	105.83	106.88	107.01	105.95	106.18	109.07	107.2	103.69	104.65	108.72	107.01	103.65	104.93	104.03	106.65	107.84	106.49	103.74	103.06	108.68	107.45	104.96	105.9	105.27	107.68	105.07	107.46	102.95	104.67	103.63	105.77	105.57	103.73	103.91	107.9
107.54	105.22	107.39	101.56	106.05	104.93	102.96	109.06	103.9	107.32	104.99	104.74	105.73	107.38	106.15	107.18	105.8	104.49	103.71	105.16	103.25	103.37	108.67	105.85	105.5	104.1	103.55	105.07	108.6	105.3	106.49	104.98	106.34	105.49	104.7	106.05	108.95	104.78	106.73	107.47	104.17	105.53	103.05	105.18	107.61	103.08	105.04	105.62	105.85	104.66
103.05	104.51	103.61	108.25	108.66	103.21	105.26	106.9	103.64	109.35	106.54	105.99	105.1	107.33	103.48	109.56	102.99	107.82	104.92	104.84	106.12	103.77	103	106.08	105.87	105.88	106.37	109.36	104.01	106.75	105.3	104.07	109.57	104.37	104.66	104.24	105.91	105.12	108.61	105.49	105.65	105.64	103.72	104.44	105.05	102.92	104.53	105.98	107.01	105.83
107.13	107.34	110.72	107.57	106.62	109.11	110.4	107.04	109.04	106.96	108.05	108.82	106.86	108.75	111.01	108.2	107.53	108.01	112.46	108.13	105.14	111.46	108.11	105.76	107.52	107.33	110.62	109.43	108.06	110.16	107.93	105.55	107.21	105.03	107.74	109.17	107.56	110.99	109.32	104.42	109	110.74	107.39	103.63	107.74	103.92	106.2	106.67	106.43	109.31
105.41	107.28	106.74	109.05	107.62	111.42	108.75	112.21	106.99	107.58	107.5	109.53	107.23	108.45	106.9	107.17	111.43	108.74	106.75	105.64	110.14	107.53	107.7	107.68	107.85	107.44	108.53	105.62	107.21	108.48	109.97	112.81	107.62	104.73	113.55	110.46	107.95	108.75	112.1	109.11	109.03	107.89	109.83	108.99	109.31	105.94	109	110.5	107	108.18
104.95	107.43	103.77	107.97	105.59	102.11	104.92	104.6	101.59	106.89	106.13	105.45	104.05	104.77	108.42	108.8	105.07	104.69	108.46	106.08	107.32	106.28	104.72	108.28	104.38	105.07	102.88	109.73	107.31	106.03	106.07	106.78	106.07	106.7	104.56	107.38	105.02	110.39	106.43	103.5	106.82	105.83	102.67	106.42	104.64	103.92	105.24	105.08	109.44	106.94
98.298	98.842	97.53	96.047	98.988	96.954	98.734	97.966	96.699	100.08	98.727	98.472	96.85	95.324	98.102	97.975	99.574	98.835	97.024	98.424	98.738	98.046	99.08	96.039	97.059	95.7	97.404	98.91	98.091	99.56	96.739	94.48	96.616	94.215	96.977	97.424	97.712	97.714	97.465	96.856	97.002	100.04	98.933	99.346	96.856	98.481	97.471	95.061	98.651	97.861
109.73	105.64	108.42	108.33	111.7	109.48	108.83	110.54	111.15	105.99	109.1	109.99	110.22	109.56	111.32	107.13	108.44	110.47	106.99	105.92	105.67	109.62	107.54	111.01	108.8	109.39	108.57	107.35	108.99	108.01	106.42	108.3	107.24	107.95	108.75	109.43	107.83	109.45	110.48	110.04	108.82	106.4	108.93	107.7	107.79	109.23	109.51	107.55	108.96	108.74
109.67	111.92	108.08	109.66	109.45	110.19	109.03	110.21	108.04	108.07	107.38	111.34	105.97	106.84	107.69	108.97	105.42	106.23	109.06	107.77	109.89	110.91	105.19	108.39	109.46	111.45	113.35	109.5	107.21	106.77	107.52	109.15	107.4	109.28	111.57	107.55	105.98	109.96	106.78	111.92	108.46	111.64	106.3	107.79	105.97	105.88	105.32	104.91	106.97	110.9
104.74	108.18	106.72	106.76	106.36	106.06	105.38	103.88	106.53	107.39	102.18	105.98	108.04	103.98	107.77	105.13	105.87	107.46	104.63	104.32	104.19	103.21	103.24	106.07	106.89	106.16	105.33	103.98	107.25	105.71	110.16	105.3	106.4	104.29	105.48	106.01	106.33	103.88	106.68	107.39	106.47	105.99	109.01	106.23	106.38	100.81	104.28	102.26	106.09	107.43
102.6	103.24	101.67	100.95	101.79	100.74	102.54	99.681	101.74	101.13	101.48	98.674	101.55	98.049	98.826	100.06	98.614	99.083	103.37	99.584	101.78	99.351	100.1	100.52	98.701	102.85	99.482	99.134	103.39	102.76	98.41	103.81	102.75	99.74	103.1	101.21	101.31	100.3	102.21	101.59	100.34	98.49	97.362	102.65	101.58	103.83	101.29	102.17	100.54	101.17
106.37	107.66	109.08	104.77	109.77	107.36	107.95	108.09	109.8	107.6	106.46	107.74	108.91	109.53	105.28	111.61	107.41	108.9	106.63	108.75	107.24	107.95	107.9	107.4	110.56	107.46	108.17	105.52	109.29	107.9	109.6	108.9	107.28	110.73	108.08	110.03	109.81	107.22	111.33	108.98	107.01	108.39	112.26	107.98	108.35	110.58	107.07	107.45	108.22	109.05
98.552	101.22	98.155	101.86	102.99	101.92	102.91	101.28	102.65	102.86	98.317	98.617	98.873	102.41	102.75	101.85	98.687	96.383	101.95	99.286	98.504	103.29	101.4	97.256	100.63	100.3	100.25	103.42	100.85	101.81	98.468	98.759	98.188	98.811	97.208	100.6	101.94	99.843	97.604	98.397	99.946	102.64	97.473	97.629	101.78	100.51	99.571	102.07	102.39	101
105.72	107.55	107.39	104.96	106.75	106.11	107.43	105.74	106.38	103.78	105.12	109.08	106.75	104.27	105.2	107.43	106.97	104.28	106.13	104.53	104.64	107.32	105.66	106.21	107.39	106.79	106.81	107.11	104.75	104.79	107.16	106.06	104.16	105.13	107.89	105.56	107.76	105.53	106.05	105	103.14	105.77	106.87	103.23	104.74	108.92	105.82	103.94	106.59	102.88
106.34	105.92	106.67	104.14	104.13	107.86	104.4	107.87	105.11	104.26	106.54	102.42	106.44	106.02	108.35	104.76	108.21	102.19	104.88	106.63	107.16	105.34	107	105.53	105.1	107.09	107.9	105.68	107.98	106.03	105.38	111.26	104.86	106.41	103.85	107.87	106.23	106.68	109.93	105.68	106.23	107.61	106.67	107.15	108.14	106.67	104.09	109.1	108.75	104.21
106.06	105.14	107.78	107.07	105.14	106.14	106.7	104.1	108.08	105	105.93	103.36	106.43	105.5	105.99	106.71	104.11	105.23	105.79	104.79	103.71	105.35	103.26	105.17	105.37	107.47	106.34	104.49	107.19	103.67	103.36	106.74	105.25	103.16	109.34	99.612	105.63	107.38	105.87	105.3	105.6	104.96	101.26	103.61	104.47	102.67	108.36	104.92	101.45	104.39
111.98	108.16	108.5	106.9	107.02	105.36	108.01	111.11	110.19	108.37	107.04	109.06	108.36	106.9	104.98	104.76	108.44	110.27	108.09	107.13	108.62	108.75	108.32	105.41	107.82	110.4	109.52	108.96	108.13	105.83	107.08	108.68	106.38	109.44	106.64	110.71	109.49	110.17	109.11	107.25	107.56	107.02	108.27	109.66	107.37	110.24	107.71	108.13	105.15	108.69
106.4	110.59	111.48	109.45	106.74	109.27	108.55	108.73	108.07	107.13	106.49	106.96	109.64	106.52	107.17	108.33	104.96	110.83	108.61	108.38	110	104.5	108.89	111.25	107.72	109.63	111.45	109.71	110.77	109.44	108.56	110.07	110.15	108.62	108.82	108.09	111.08	108.54	109.35	110.51	108.91	104.39	111.3	108.12	107.35	107.76	107.89	113.75	110.19	105.86
107.66	106.75	106.02	104.78	103.09	108.53	108.25	106.1	106.34	105.82	106.53	104.3	108.28	105.23	106.8	106.4	104.32	105.14	105.57	105.15	106.89	109.22	104.08	107.85	104.57	105.01	107.19	108.21	103.11	107.04	106.85	106.73	105.76	105.64	104.88	105.8	106.54	103.75	105.73	107.15	103.47	108.14	103.47	107.44	105.53	104.91	107.66	103.01	108.23	105.34
107.66	108.46	105.97	107.96	112.05	109.2	111.6	107.82	109.34	109.57	105.48	108.33	111.39	108.28	108.73	108.67	105.59	108.33	106.61	109.04	107.28	107.52	105.68	107.31	106.31	109.48	105.55	108.45	107.92	107.2	108.31	107.24	107.01	105.63	110.48	106.16	106.85	106.29	108.08	107.36	106.4	112.12	105.84	108.39	109.56	108.81	105.76	107.47	104.9	106.74
98.276	99.021	100.69	98.669	97.246	99.913	95.604	100.78	99.066	98.878	96.475	99.791	98.533	97.603	97.729	97.533	99.114	97.633	98.405	98.93	96.023	96.099	100.83	101.82	97.8	100.59	98.414	97.007	96.732	97.152	103.6	98.839	96.801	98.98	100.57	96.679	98.295	98.767	98.064	95.92	97.088	98.837	100.12	96.764	97.657	98.405	95.849	98.775	98.37	99.104
106.57	105.25	104.76	106.7	105.34	105.08	107.52	107.28	105.52	105.06	105.2	105.76	106.64	102.67	106.69	104.26	106.52	105.66	100.23	107.53	103.99	106.78	104.96	104.73	105.39	108.79	102.75	104.75	105.79	107.9	107.22	103.86	108.3	107.77	107.22	107.37	104.22	106.66	106.51	102.81	102.44	105.47	106.71	105.21	105.9	106.31	105.8	105.86	105.4	106.59
109.14	108.36	109.86	106.72	108.67	107.53	108.84	108.63	106.58	110.83	107.33	106.39	107.51	108.69	108.5	105.6	108.54	107.69	108.99	108.57	106.9	105	105.21	107.07	110.7	110.42	106.45	108.28	107.16	109.15	108.06	106.31	107.89	108.43	108.96	108.01	110.52	107.69	108.46	105.99	111.28	108.35	110.56	110.94	109.25	107.62	109.36	106.44	108.62	107.4
109.2	105.9	107.09	108.06	108.42	109.14	105.85	106.77	103.26	105.71	103.23	104.64	105.53	104.57	103.89	103.88	107.61	102.12	104.89	104.02	104.57	105.46	106.52	105.42	105.7	104.04	105.44	106.07	104.73	103.5	105.77	107.72	106.54	106.3	106.47	105.54	103.57	106.5	105.73	106.36	106.55	104.47	105.8	104.35	103.51	104.74	108.05	103.09	103.76	104.72
103.98	108.24	105.13	105.82	104.64	106.28	105.78	108.09	106.85	106.19	102.41	106.79	107.24	106.25	102.9	102.81	103.33	104.01	106.14	107.15	103.34	108.15	105.03	106.79	105.68	107.22	107.65	104.28	106.32	104.29	102.59	106.51	106.8	106.81	104.77	107.15	105.11	108.3	103.88	104.94	105.11	102.21	105.45	101.86	106.24	105.95	102.84	105.98	103.7	105.71
105.49	104.05	104.99	107.14	107.93	107.1	103.6	104.13	105.28	105.33	106.71	104.3	107.27	107.58	107.48	106.02	104.57	104.11	106.01	104.64	107.82	106.87	104.29	103.51	107.79	105.06	105.12	107.17	104.41	106.91	106.4	106.54	105.76	107.94	107	104.52	107.14	105.45	108.63	105.33	104.27	108.16	107.74	106.99	108.03	102.83	104.83	106.56	106.21	102.87
107.81	108.18	107.13	107.87	108.71	112.05	109.39	109.21	109.67	109.48	108.07	106.97	111.04	106.66	106.69	107.58	107.68	106.86	110.9	108.78	108.62	106.32	110.09	105.12	107.76	112.35	110.99	107.58	109.51	106.98	106.8	106.89	108.34	109.18	107.69	109.61	110.05	110.86	109.94	107.29	107.77	109.61	108.76	110.25	109.96	108.38	108.58	105.98	106.03	105.58
103.36	105.03	107.42	105.51	105.65	104.6	105.67	105	108.3	104.95	110.64	105.64	106.19	107.03	105.41	104.7	105.87	103.47	105.5	104.38	103.4	109.77	104.48	105.31	107.95	104.72	105.46	107.56	106.92	103.52	108.17	107.2	107.94	105.68	107.12	105.47	104.16	104.08	107.14	107.79	105.85	107.84	106.8	106.54	105.23	108.51	107.77	106.54	106.16	108.1
106.51	107.4	106.38	111.81	109.79	111.18	110.19	106.92	104.31	110.22	106.53	107.99	110.54	105.23	106.72	108.88	106.16	109.61	107.11	109.81	107.39	105.61	106.47	110.14	108.23	109.36	110.65	105.94	105.92	110.7	105.64	108.49	111.43	107.77	105.27	108.89	107.7	108.57	106.71	108.16	109.36	108.66	107.04	110.22	110.3	110.48	110.54	106.2	106.81	110.74
109.05	108.13	108.88	110.71	105.94	108.26	107.82	109.83	108.43	110.24	108.18	106.45	108.31	108.79	106.26	110.55	108.43	107.99	105.88	106.53	108.22	108.11	108.86	107.99	107.43	108.81	107.18	109.02	111.28	111.28	111.02	111.8	107.16	110.48	108.26	107.3	109.07	107.38	107.96	106.72	105.68	108.15	104.62	108.51	109.43	108.84	109.39	107.03	110.95	107.25
104.02	104.72	105.28	103.22	103.33	107.27	107.02	104.19	103.96	105.76	110.45	106.49	105.45	107.1	104.26	108.14	102.96	109.38	104.87	107.34	106.52	106.69	102.96	107.02	107.52	105.43	104.64	106.49	106.49	105.6	108.02	104.01	104.67	103.44	105.77	104.64	102.73	105	108.3	108.18	105.15	104.05	106.11	105.98	106.51	102.77	105.1	104.68	106.71	106.61
102.13	103.88	103.87	102.8	104.19	102.83	106.96	103.18	102.57	101.66	103.95	105.86	103.18	104.65	104.09	101.42	102.72	103.57	100.29	104.35	105.11	103.76	105.94	100.38	102.58	102.97	101.89	103.31	102.37	102.11	104.04	97.536	104.68	102.88	105.58	101.24	100.93	102.46	102.65	100.41	101.21	101.23	105.71	105.69	104.5	101.99	101.5	104.03	102.28	103.71
106.78	106.11	102.88	103.7	107.28	106.25	106.82	106.27	102.98	101.61	103.31	106.03	109.34	103.85	106.98	106.48	108.78	107.71	103.9	107.2	105.63	108.88	110.2	104.36	106.02	103.04	106.96	103.97	105.96	106.08	105.12	104.18	104.15	106.02	107.75	110.49	103.17	105.48	107.15	108.7	103.91	104.21	108.28	107.94	104.44	103.34	105.01	104.77	106.7	106.6
97.498	97.189	98.897	98.843	100.44	96.541	99.608	98.437	101.77	99.446	99.751	97.345	98.314	99.252	99.801	98.887	98.588	99.519	99.739	99.031	98.597	95.591	97.197	96.414	99.561	97.331	97.895	99.956	102.28	98.408	99.48	98.377	97.458	99.124	98.935	99.249	102.26	99.682	97.442	100	98.514	101.02	100.7	101.34	100.99	93.706	97.28	99.675	97.481	98.845
98.502	99.289	98.28	98.305	100.32	97.691	97.828	97.174	96.523	96.672	94.767	99.987	97.003	99.754	97.358	94.506	99.833	98.671	97.858	98.062	99.177	99.686	99.481	95.786	98.336	99.125	97.127	99.317	97.603	98.547	99.75	101.39	98.388	98.043	99.252	95.284	95.231	99.706	97.671	97.432	99.296	96.383	97.632	97.407	94.87	97.31	99.931	99.031	99.327	98.525
111.39	110.34	108.76	112.77	111.29	109.34	108.24	108.56	109.35	109.02	105.75	106.33	107.92	111.41	110	109.09	109.15	108.09	108.96	106.02	107.13	109.25	108.86	110	105.31	107.29	107.26	108.77	108.28	108.9	105.98	109.15	109.37	110.71	107.49	107.2	107.89	110.49	109.19	111	109	107.05	109.51	107.89	111.7	106.73	107.69	109.07	109.63	113.16
103.96	106.66	106.59	103.1	105.57	104.42	105.46	106.32	108.45	111.12	105.57	103	105.16	105.48	102.1	102.27	106.69	105.55	103.72	106.53	104.44	104.95	103.94	105.6	106.8	106.58	108.18	106.08	104.64	104.27	104.01	106.11	102.8	103.58	104.32	108.14	101.48	107.15	106.89	106.83	106.2	106.13	104.26	107.62	108.28	105.58	103.44	104.43	107.67	106.31
101.12	103.62	103.54	101.67	102.61	105.32	100.35	103.64	103.13	100.02	101.83	105.6	101.31	104.94	104.44	101.75	103.06	104.07	103.01	103.79	103.33	103.16	103.87	103.1	103.59	98.509	106.11	99.28	102.51	101.78	100.93	105.62	102.67	105.15	103.21	105.16	104.72	99.707	103.79	103.61	103.92	103.94	104.81	103.96	98.199	100.48	102.39	102.45	104.24	102.8
96.788	100.89	96.916	100.88	98.558	98.091	98.817	98.341	96.756	98.989	100.56	101.34	98.569	98.284	98.237	98.126	98.39	98.404	99.188	99.064	99.761	98.591	98.983	92.775	99.648	101.01	99.271	101.31	98.914	98.346	97.637	99.713	100.06	98.983	97.967	99.097	98.095	102.28	101.46	101.17	98.32	96.478	101.95	97.617	96.474	98.804	98.225	96.889	95.366	97.175
106.16	104.15	104.44	109.13	104.93	104.61	106.93	106.75	105.19	108.95	104.98	105.46	106.71	107.91	105.14	104.07	106.35	108.28	108.33	106.82	106.69	104.64	107.29	108.15	105.34	104.12	105.78	105.62	107.85	108.1	106.03	107.75	107.37	105.18	106.1	107.46	105.49	109.34	105.2	109.09	103.89	109.56	106.96	101.77	106.28	106.22	107.31	106.02	107.1	104.23
95.836	99.172	97.853	100.03	98.699	97.201	97.595	100.91	101.55	96.643	99.351	97.543	94.824	97.491	99.749	98.489	99.082	96.182	97.427	99.344	97.633	99.477	97.937	102.08	98.347	95.758	97.881	96.282	92.534	99.637	97.628	97.901	98.156	96.933	97.809	101.12	94.667	95.578	97.243	98.258	101.36	96.128	99.704	100.58	95.192	96.129	100.46	99.474	97.801	97.881
108.63	107.28	107.8	109.04	105.21	108.01	109.31	110.07	106.99	104.66	108.18	111.01	106.03	107.75	106.54	108.24	110.5	105.52	108.85	110	109.43	110.38	108.56	106.84	110.52	106.19	110.07	107.33	110.75	110.43	108.69	108.33	107.25	109.74	104.43	109.51	112.81	108.38	111.15	108.66	109.03	107.94	109.52	106.58	105.83	110.84	107.19	110.33	110.82	108.29
108.8	111.33	107.47	108.75	107.78	108.2	107.71	109.17	109.63	110.72	109.02	106.94	108.34	105.12	108.44	110.96	108.94	109.57	107.33	108.23	108.23	112.4	111.49	106.59	107.12	106.39	111.77	107.47	108.09	107.35	107.91	109.22	106.42	105.9	105.47	109.75	109.89	110.03	109.1	107.73	107.76	108.06	109.3	107.56	107.12	108.26	108.18	105.75	108.28	107.84
96.605	96.978	99.224	98.863	96.682	95.095	99.87	94.756	95.998	96.138	99.97	97.404	100.24	94.691	97.48	100.25	97.878	98.559	100.13	98.073	99.102	97.883	99.988	94.638	97.764	96.207	97.32	97.259	96.009	99.184	99.458	98.322	96.301	97.714	99.827	98.151	96.462	97.271	96.161	96.743	99.406	95.528	99.683	102.15	97.599	99.351	99.28	96.857	97.848	97.843
107.03	106.61	108.72	107.36	108.26	108.32	110.14	107.52	106.59	110.46	108.92	109.97	112.38	109.62	107.53	110.56	106.71	107.81	107.6	106.33	105.33	110.2	110.34	112.41	110.9	109.46	107.27	107.12	107.13	109.48	106.44	109.55	108.94	106.23	103.17	111	108.52	106.65	105.84	107.16	107.97	108.38	107.56	106.8	105.24	107.53	107.71	106.9	110.02	109.94
99.833	100.25	98.655	97.266	100.54	100.8	102.42	99.336	97.651	102.53	97.079	98.344	99.571	101.26	104.74	100.94	101.17	98.463	101.59	98.942	100.56	99.748	99.836	102.63	99.341	100.49	101.78	100.44	102.28	101.86	102.26	102.71	99.145	99.859	103.64	102.33	102.55	101.61	98.248	102.68	101.05	101.22	101.8	100.49	99.52	99.71	99.842	99.635	97.062	102.37
101.46	100.27	99.947	99.346	98.705	99.36	102.18	105.99	102.25	101.99	97.715	98.347	98.311	101.76	101.85	102.62	102.97	97.153	101.37	100.58	100.7	103.21	102.91	100.68	104.57	101.62	99.628	102.91	100.47	99.47	105.19	99.951	103.34	101.51	100.57	101.82	99.668	102.93	98.989	101.24	96.103	102.82	101	103.85	100.49	102.18	99.477	99.776	102.41	99.312
106.44	109.12	108	107.77	109.55	105.01	106.84	109	103.72	110.11	108.05	109.39	106.23	106.78	109.56	111.38	109.25	108.09	102.36	108.06	108.53	108.38	110.79	109.88	106.5	108.18	107.29	108.35	106.97	110.4	110.07	108.63	108.97	106.16	108.61	106.81	107.72	109.61	105.97	105.4	109.09	108.31	109.72	109.83	106.64	107.88	108.93	107.73	107.67	110.05
98.748	101.99	97.78	99.522	96.205	100.91	100.97	97.058	102.62	97.633	97.627	98.435	97.928	100.11	95.598	97.512	97.607	97.428	97.037	100.78	99.572	97.229	96.588	97.739	100.48	100.35	100.93	98.273	96.416	98.974	100.24	96.524	96.864	97.541	98.105	96.987	100.74	100.52	99.155	99.07	99.732	97.229	100.46	98.185	98.768	98.38	101.98	96.432	98.754	98.186
108.36	106.18	108.18	110.34	106.82	108.11	108.61	106.07	108.08	105.69	107.32	107	109.28	104.95	106.49	107.62	106.62	106.48	109.26	108.54	106.47	105.84	109.28	108.57	108.28	110.39	107.83	107.15	106.93	107.17	105.67	109.17	107.98	108.94	106.8	108.13	107.67	109.6	110.4	106.75	108.19	106.8	107.61	105.12	106.53	106.33	108.71	106.45	107.48	106.19
98.104	98.45	98.71	98.352	95.298	98.72	97.583	101.33	95.641	98.211	97.761	96.219	96.307	97.469	95.502	92.896	97.989	96.654	99.08	99.019	100.45	98.706	98.25	98.133	96.986	97.656	100.8	100.3	97.377	96.663	100.08	99.212	97.623	96.843	97.129	96.991	101.74	97.02	99.391	96.359	96.171	99.194	97.755	99.255	99.028	95.468	98.869	98.918	98.287	95.894
105.72	106.17	108.65	107.81	104.6	108.86	105.73	107.16	106.25	108.29	105.61	105.87	108.75	107.16	106.68	106.85	108.57	113.58	103.36	104	109.06	104.65	106.08	109.75	104.49	105.93	105.81	110.18	102.73	107.29	107.51	102.83	103.78	106.37	106.1	104.17	106.45	105.99	105.97	105.97	110.61	107.4	108.85	105.76	105.53	106.43	109.06	104.98	106.43	107.09
105.34	106.64	108.1	105.18	102.19	106.58	104.67	105.29	102.93	104.53	105.79	101.3	103.68	107.96	105.13	107.42	103.85	105.73	106.3	102.86	106.02	105.57	104.51	106.95	106.28	106.72	104.48	105.68	107.59	104.17	108.11	107.13	104.69	110.13	104.86	106.72	107.28	105.25	103.67	105.17	105.09	103.36	103.84	105	108.48	107	104.28	110.28	106.37	105.15
106.39	103.43	107.44	105.31	104.98	107.2	105.65	104.89	106.9	105.79	105.32	111.59	108.52	104.86	105.98	105.26	108.73	107.73	109.1	105.32	107.08	101.11	106.53	106.58	105.21	107.09	106.74	104.21	109.46	108.29	106.64	108.85	105.97	108.8	107.41	103.59	105.8	107.85	105.92	108.37	105.45	105.36	105.34	108.09	104.7	106.42	106.84	105.99	105.82	108.02
104.86	106.59	108.04	103.09	104.3	107.91	105.38	107.96	107.76	104.65	107.83	108.28	105.39	105.79	106.28	106.49	103.8	107.43	105.91	105.14	105.5	107.83	104.11	105.7	110.54	105.97	107.15	104.84	103.84	106.93	108.48	107.79	105.23	103.73	105.78	105.82	106.77	105.85	106.89	104.91	105.51	109.16	106.18	103.72	108.16	104.82	106.94	105.55	104.38	104.76
104.47	108.27	106.73	106.74	104.8	106.19	108.54	103.69	107.24	104.9	105.26	104.34	104.09	104.44	108.39	104.58	104.12	106.27	104.29	106.83	102.83	106.58	104.8	103.66	104.35	104.42	106.75	107.42	105.78	105.56	105.67	104.61	108.31	108.31	106.98	106.43	106.15	106.25	103.6	106.27	104.41	105.01	106.07	105.2	106.47	107.13	103.6	104.81	104.43	108.26
105.62	105.26	106.2	107.29	106.11	105.19	106.26	106.51	104.99	106.68	108.66	108.68	105.72	105.6	106.03	104.8	107.17	104.74	107.59	106.99	106.51	105.07	106.95	107.74	108.07	107.88	106.03	106.74	104.78	106.6	105.1	109.48	105.6	105.18	106.56	108.13	106.97	107.2	106.8	103.9	105.94	103.13	104.96	105.57	106.48	108.09	107.94	105.12	108.16	107.25
110.5	106.12	102.39	105.6	104.43	104.44	107.78	107.49	104.35	106.48	104.28	104.3	106.9	105.8	103.3	102.49	106.8	104.75	106.34	109.24	105.83	104.91	108.05	106.02	105.53	102.74	105.32	110.15	104.72	106.62	106.95	107.49	108.25	105.27	106.47	104.2	105.88	107.04	108.41	104.92	104.89	106.32	105.16	106.98	102.58	102.47	105.45	105.23	107.31	106.93
103.63	104.72	107.57	109.32	106.95	108.58	104.85	108.21	106.11	107.72	105.88	103.81	106.11	108.82	106.23	105.47	106.03	106.16	106.44	106.29	107.48	106.15	104.55	106.58	106.02	106.11	109.47	110.35	106.91	107.87	105.55	104.27	106.65	105.92	106.37	105.86	104.26	107.92	105.79	102.26	106.02	105.27	109.22	110.21	109.12	104.43	106.62	106.45	104.18	105.01
104.44	109.01	108.21	106.71	106.43	104.57	107.18	105.95	106.83	104.53	104.87	108.34	104.46	107.92	105.3	112.03	104.52	105.48	110.13	106.42	108.13	105.83	108.28	105.13	108.26	106.26	105.67	106.79	103.71	107.3	107.39	105.57	104.77	103.88	105.22	108.45	107.7	105.99	106.24	107.13	105.37	106.13	104.97	104.88	106.73	109.55	104.05	105.65	106.42	106.92
101.68	101.99	104.92	104.22	101.4	102.88	104.97	105.81	98.691	101.57	102.6	104.22	102.37	104.05	103.02	104.39	103.79	104.39	101.72	101.98	105.47	102.22	106.19	101.02	98.315	104.25	101.92	101.81	102.63	103.4	103.29	101.38	100.35	102.6	103.7	105.4	101.79	101.73	103.35	104.21	105.86	97.849	103.05	101.36	99.542	102.03	102.23	100.23	103.49	99.545
107.75	105.82	109.45	105.69	105.74	105.77	104.04	107.74	102.5	107.62	107.9	106.75	104.87	105.49	104.48	106.94	104.44	103.99	103.8	107.71	105.21	107.5	108.68	108.85	104.88	108.42	105.72	105.59	105.32	104.93	105.31	103.87	102.57	105.03	105.93	104.25	106.99	100.55	104.84	105.42	107.09	107.01	106.16	104.24	104.54	105.66	104.69	104.7	103.83	103.95
101.12	105.95	99.286	98.639	97.605	100.04	101.67	101.45	103.65	100.42	98.269	102.07	99.912	101.96	101.27	102.53	100.4	102.39	102.53	105.24	99.569	101.47	95.931	100.22	99.289	102.27	100.32	101.91	98.013	101.44	97.846	99.358	96.823	102.13	104.21	103.05	102.45	101.1	99.244	99.473	101.78	102.52	101.43	100.59	103.17	98.486	100.69	103.12	97.657	97.046
109.54	107.17	108.28	107.89	104.69	109.95	108.79	107.54	108.84	105.92	108.73	108.56	105.52	109.71	109	107.87	102.65	108.44	108.89	107.74	108.28	110.31	109.12	108.11	107	109.2	108.71	107.32	109.6	109.88	109.96	108.54	108.46	101.83	107.58	104.7	105.75	109.64	105.38	107.18	107.69	108.18	106.08	108.53	106.47	106.22	110.26	103.39	107.17	108.54
104.9	105.86	103.84	107.55	104.06	107.02	105.06	103.53	105.31	105.95	107.41	105.06	102.25	105.45	105.68	105.71	102.33	104.5	105.51	106.61	104.06	105.85	103.77	105.32	105.22	104.12	104.34	107.09	105.85	104.68	103.62	103.64	100.98	106.43	103.93	104.87	102.95	106.31	105.37	106.75	105.14	107.08	102.59	101.75	105.47	104.83	104.53	105.87	108.61	103.47
113.53	112.68	108.63	109.85	110.63	107.93	111.14	110.99	110.69	113.1	110.35	112.75	111.17	111.69	109.82	112.15	106.56	110.72	108.97	110.07	109.25	108.28	110.15	108.75	109.88	112.89	110.07	106.65	108.89	109.69	113.59	109.21	112.43	108.74	111.48	113.54	104.69	111.76	115.46	109.8	111.9	108.35	113.86	112.84	111.75	109.86	111.32	110.1	108.23	112.99
[truncated: 150 more columns]
